# Supplementary material for: Genome-wide bioinformatic analyses predict key host and viral factors in SARS-CoV-2 pathogenesis
Source: Commun Biol. 2021 May 17;4:590. doi: 10.1038/s42003-021-02095-0 (PMC8128904; doi:10.1038/s42003-021-02095-0)
Supplement: Supplementary file 5 — Supplementary Data 3 [file 42003_2021_2095_MOESM5_ESM.zip › GSE150316_ValidationDataset/WithoutThreeOutliers/case2/des_Case/unfiltered/controlVscase2_genes.under.DESeq2_unfiltered.tsv]

gene_id	LimmaV_AveExpr	edgeR_logCPM	DESeq2_baseMean	LimmaV_FC	edgeR_FC	DESeq2_FC	LimmaV_padj	edgeR_padj	DESeq2_padj	NegControl1	NegControl2	NegControl3	NegControl4	NegControl5	case2-lung1	case2-lung2	case2-lung3
DAK	2.974490562963249	3.2571540070219687	8.750566353000833	0.10827909343556621	0.018250043062479498	-2.6525541069015734e-6	0.9780413087027092	0.9976381557680465	0.9994360211405424	27	4	5	14	5	7	5	15
UACA	7.18043180573289	7.227616769683334	160.64394361784247	0.04847610135189546	0.028463267908895754	-3.0436491821613137e-5	0.9787176314043246	0.9934163142359341	0.9993360539551887	407	47	378	209	69	153	150	189
ZNF280C	2.622237218550801	3.152633303497488	7.464700354518151	-0.11339358546360956	0.004902577705052419	-3.495122372743458e-5	0.97958151368102	0.9998111039895313	0.9992089361696116	18	1	7	29	2	9	2	13
POM121C	5.782028984652387	5.900397257561799	62.72110375470831	0.035781109239796854	0.025022899079590703	-3.813916407103239e-5	0.9886128612517948	0.9956481308188948	0.9994360211405424	184	30	92	128	11	69	55	67
ADNP2	4.688062809877215	4.830292606391836	28.772204155498574	-0.07922869441957905	0.02734181905033925	-3.8159478327191744e-5	0.9756107188843495	0.9956481308188948	0.9993360539551887	62	9	43	76	10	30	16	44
PHC1P1	0.32964515025087404	1.7263280937083862	1.7901634079485766	-0.5291744791161883	-0.11709365872880005	-4.3011396801993944e-5	0.9383308319094174	0.9934163142359341	NA	11	1	2	0	0	5	0	0
RP11-1020A11.2	1.9886690513557204	2.6049940594498415	4.640458347245018	-0.08489857624393328	-0.0016687775725838677	-4.4188304470758316e-5	0.987442522103453	0.9998111039895313	0.9990004520059033	8	1	4	20	1	9	2	3
LINC01359	1.017546770062652	1.9169404924228124	2.0837668183951394	0.22151203694861119	-0.046720698377544036	-5.8204209639940356e-5	0.9655829329454325	0.9968194048801455	0.998767999021166	2	0	7	8	0	1	4	2
FUT2	0.30262847139277826	1.5383241032128656	1.552407197721859	-0.16088286850552558	0.1486367388458716	-6.250334829518128e-5	0.9815019850780279	0.9899992592584242	NA	0	1	1	5	1	0	0	5
UPF3A	6.215221292066316	6.263601318310354	81.71062611365811	0.044234633306336806	0.023687864720844554	-6.897151034391361e-5	0.9815019850780279	0.995300580038364	0.9992089361696116	237	28	115	110	45	64	97	89
RP11-426D19.1	2.2905443751607093	2.6685664187502813	5.4281704645148645	0.00317210684405378	0.015387420878936462	-7.022456612638363e-5	0.9998347940238835	0.9979754031947355	0.9988332268476666	9	5	8	8	1	6	2	8
TEKT2	0.16044053092403643	1.5967709441337063	1.7140118477865074	0.007279935782993671	0.09234891018289554	-7.903283909614402e-5	0.9998347940238835	0.9956481308188948	NA	0	1	7	0	1	0	5	0
RNASEH2A	1.8036838578651506	2.6059967547735297	4.338701627301201	0.0012166193663278692	-0.02439385678453146	-8.144565787222952e-5	0.9998347940238835	0.9976381557680465	0.9986046075470467	25	0	4	8	1	2	2	11
NLRP2	1.2518554098021695	2.2557328388846227	3.039601356764145	0.15285694760518478	-0.06275883348740591	-8.677650340450395e-5	0.97851690290805	0.9956481308188948	0.9984351041987106	8	0	16	2	0	1	7	2
RP11-180P8.1	0.9543999607092132	1.7816282318620293	1.715091702864418	0.10486011323202055	-0.04508211557692733	-8.712593965563492e-5	0.9816899068223787	0.9967817050970286	NA	7	0	3	5	0	1	2	3
AEBP1	8.57977558001161	8.674163236631816	441.0007456988537	0.09265242256759075	0.023101287047446843	-9.059399296935246e-5	0.9667639411811391	0.9956481308188948	0.9986563457461916	1266	118	1174	431	173	356	346	671
THRB	3.646233570138081	3.891550219137453	14.064317617210227	-0.030282001771725724	0.024678268649456506	-1.0011329665288281e-4	0.9946032808541465	0.9971465685084713	0.9986879315182451	27	2	26	36	7	9	22	13
CLEC5A	3.069685901593479	3.5313979931599264	11.16008136303618	-0.36423194069095954	0.028599254548843028	-1.0827219334302617e-4	0.9304565034688377	0.9974568732612483	0.9984351041987106	13	3	30	9	9	23	5	3
TMA7	4.216167474278588	4.347589859716853	20.858042957269657	0.12928309079187447	0.014173261386513569	-1.1765892560950758e-4	0.9610934905780847	0.9976381557680465	0.9986563457461916	35	7	22	35	18	20	25	16
FAM53A	0.10450815880263374	1.4897872056846893	1.093219826635671	-0.27074852092754154	-0.1227156570772156	-1.1784830945936429e-4	0.9673554351412984	0.9932189826647789	NA	5	0	0	5	0	0	0	4
SSTR1	1.446029087010557	2.51157262585625	4.1090375507507835	-0.3019994738047893	-0.07518243506606168	-1.2222423532613603e-4	0.9613161219454333	0.995339153718258	0.9981662486198777	16	0	16	1	1	10	1	1
HSPBAP1	4.217667387945389	4.32477361732639	20.361863547261372	0.10983981214169342	0.010682722385112574	-1.3855796667098526e-4	0.966836511021626	0.9977323224791967	0.9986563457461916	28	10	41	27	12	12	22	28
PLEKHA6	3.3664744225222636	3.7517030820224297	12.320644697294618	0.11368824317401659	0.0024528936315316007	-1.4085192215017975e-4	0.9762570621042971	0.9998111039895313	0.9982351344576482	62	4	10	20	2	7	12	21
CCNH	5.668757207641756	5.7472829604404865	56.65369769780374	-0.004039163446260011	0.023019649325401032	-1.4616613917505308e-4	0.9998347940238835	0.9956481308188948	0.9986563457461916	82	23	124	102	26	29	69	79
PSMD13	5.5857743877916315	5.671482709919178	53.825894510603646	0.09478816601028303	0.023169097718117933	-1.5061783208204188e-4	0.9640676221027934	0.9956481308188948	0.9986563457461916	127	36	70	93	13	48	50	66
PNPLA7	3.31652233099024	3.736300973996689	14.150167396753455	0.7140538458666351	0.10603832801592322	-1.513476898908256e-4	0.8164133698198923	0.9874227383549511	0.9982351344576482	8	11	11	7	15	19	5	16
TOR1AIP1	6.67095087432225	6.721338066159641	113.9888845508488	0.14957583407911648	0.02349793618527907	-1.5574508120429954e-4	0.932244767552663	0.9955190223846692	0.9986563457461916	194	76	124	160	62	93	118	134
DIAPH3	2.706028655251813	3.3497267845133125	9.573358277511694	0.6529223998349336	0.03877524198358153	-1.6525376585503585e-4	0.8835485866097623	0.9971465685084713	0.9981662486198777	29	1	1	14	11	4	8	18
AP5M1	4.897714547194264	5.1112416093848605	36.914961913662516	0.4490170620733015	0.04865046249963786	-1.7124670048970618e-4	0.8220169212519421	0.9932655186961123	0.9984351041987106	37	39	32	65	9	34	40	35
RNFT2	0.9616143979412491	1.8697483300491051	2.197569796230637	0.5054961211433633	0.0028068625496717645	-1.7305172152156287e-4	0.9242922310703571	0.9998111039895313	0.9981662486198777	8	0	0	5	2	1	2	4
NDC1	3.3125937407721056	3.4731629920653075	10.474787625004792	0.00478859341072313	0.018273841255970816	-1.8029485357260968e-4	0.9998347940238835	0.9976381557680465	0.9984351041987106	17	5	16	21	5	13	8	10
IQCD	1.100974852676793	2.1122537419625624	2.754499276601263	0.7618925290000838	-0.02720361541731026	-1.8843693092328802e-4	0.8858247568833613	0.9976803508193244	0.9979617236033069	0	0	12	7	1	1	4	4
LETM1	5.695350238667514	5.882709846933297	61.342399720925805	0.03879182308573125	-2.6377536631617454e-8	-1.9994629815707908e-4	0.9899643339244123	0.9999697114705983	0.9976044585398781	215	11	66	166	19	38	69	86
RP11-142L16.2	0.6034805954520127	1.8330597982244228	2.1529145805890115	0.5395010464029977	0.04427278539266228	-2.0528661112582947e-4	0.9342880023004556	0.9975610800428344	0.9976044585398781	0	0	10	1	2	0	2	5
CPNE8	5.486329821445061	5.6733694837084325	54.402616817852746	0.3453896759420842	0.03644607097674325	-2.1245689100118898e-4	0.8669842800068939	0.9950610017225319	0.9982351344576482	67	12	111	45	56	50	44	71
CSNK1G1	4.547712916071087	4.6493969487616464	25.710592306668683	0.12105714097422812	0.01880725286877704	-2.1318921751953954e-4	0.9604327649521904	0.9971465685084713	0.9983321195378764	33	15	40	59	9	23	23	32
RP11-147I3.1	0.721557482542459	1.8070107456337141	1.7562055335939477	-0.13728318970548442	-0.10769917806502737	-2.1984825559754636e-4	0.9814998233284138	0.992360442240195	NA	9	0	1	6	0	0	4	2
C8orf33	4.202012967108578	4.479659844578659	21.66864926367058	-0.11639165214816558	0.008071695862914287	-2.2933332279178115e-4	0.9698173588136703	0.998621097665356	0.9982351344576482	83	4	37	43	5	11	19	41
ACP1	5.777683592183231	5.88035884256397	63.37192966963015	0.24135019334857552	0.031093516577745357	-2.48526504052887e-4	0.9043461943281088	0.995048478686596	0.9982351344576482	73	34	64	96	51	69	63	54
POLRMT	4.064042703398585	4.406747571729781	20.4186827338534	0.021843316285858602	-0.0021051812777343358	-2.513186569651911e-4	0.9959171507045679	0.9998111039895313	0.9981662486198777	93	2	25	41	6	15	16	35
SH2B2	1.049788461830268	2.1735927559422263	3.437082386622982	0.48870541605606604	0.06463777699155974	-2.52363926678702e-4	0.9422836261450483	0.9964136847400303	0.9976044585398781	1	3	13	0	1	5	0	5
AC002044.1	0.6867304795535205	1.7656112460277338	1.831134329900168	0.14063682446344544	-0.04337305115422812	-2.6458948606839167e-4	0.9827050206216188	0.9971465685084713	0.9976044585398781	8	1	0	5	0	0	3	3
RPS24	8.22885959847854	8.3212995966143	348.5502287454016	0.21472998521929104	0.03392896217113453	-2.7448024950871465e-4	0.909546883218079	0.9934271436513021	0.9981662486198777	471	251	310	435	226	336	343	372
SNX20	2.2738434321650964	2.8227634129831665	6.218734470668266	0.3885310359159741	0.03828631426715806	-2.7939147033080754e-4	0.9365175561590083	0.9971465685084713	0.9977121753146789	3	4	21	3	3	5	2	12
C17orf107	1.413787395242941	2.0701407374628995	2.7290905616834267	-0.2385111171945229	0.0075973541133737225	-2.8410553532558886e-4	0.9599286713023835	0.9998111039895313	0.9976044585398781	8	1	7	2	1	1	1	7
RP11-676M6.1	0.946419150456135	1.819956304999844	1.8246771005505882	0.08696220492484007	-0.07387620254962739	-2.8520351997562683e-4	0.9874949676575001	0.9949255155094	0.9976044585398781	8	0	6	2	0	3	1	2
SNRPB	5.161258477661884	5.320919614968433	41.141593499417944	-0.161039035957432	0.01909304937969368	-2.896625044207038e-4	0.947182450643712	0.9971465685084713	0.9981662486198777	136	10	63	72	17	46	18	64
AKAP8L	5.344795785108316	5.597556707127256	49.88923866504883	0.001005482969928158	0.0018605268307247944	-2.9771466775973713e-4	0.9998347940238835	0.9998111039895313	0.9981662486198777	174	4	114	83	18	60	48	43
YPEL1	1.4564170099723242	2.307623355836413	3.49178239187028	-0.6079377347024324	-0.01766947188363292	-3.0004018176526344e-4	0.898678498456305	0.9982379507627117	0.9976044585398781	8	1	13	2	1	0	9	2
ZNF470	3.3457234660973016	3.585310806760818	11.007028451050122	0.04941434539079516	0.025844384202898547	-3.042349345053124e-4	0.9885925165994837	0.9971465685084713	0.9981662486198777	36	4	25	11	3	8	11	16
ARMC6	2.245624502986801	2.810965284903837	5.524020670781711	-0.15308052901053812	-0.005066076856028586	-3.055055756338487e-4	0.9730154560354022	0.9998111039895313	0.9979617236033069	17	1	5	19	1	10	2	5
BCLAF1	7.367275234627961	7.39115633505987	180.99814484593338	0.048674822263819535	0.02510464096165025	-3.385571691066187e-4	0.9764509121493236	0.9934271436513021	0.9981662486198777	316	84	398	253	79	159	196	195
SUPT3H	1.8932779045247379	2.5300132849118984	4.63700014016593	0.3059696043515695	0.013575510786170756	-3.429262492197761e-4	0.9466303769883531	0.998621097665356	0.9976044585398781	3	4	13	8	0	2	8	4
RP11-456P18.2	0.5792526868095531	1.7222273840843896	1.6329455708291498	-0.3289603926618405	-0.14515388506334004	-3.4951056769836784e-4	0.9531880190895792	0.989036459551485	NA	5	0	8	1	0	4	0	1
ABHD15	2.588271571894984	3.1915911226760407	7.928858072949029	0.48711763382170903	0.003921558899962792	-3.5532302973716856e-4	0.9051599127575735	0.9998111039895313	0.9976044585398781	5	4	26	20	0	5	10	10
FGD4	6.504112566175987	6.5906386944009565	103.49375655060823	0.15163907166495327	0.02752338534186953	-3.6207593280635956e-4	0.9410101605786421	0.995339153718258	0.9981662486198777	127	50	270	106	54	77	92	151
ANAPC16	5.852073101013283	5.915147886204717	64.30084876186805	0.1019558396720511	0.022113752875720344	-3.71170482175152e-4	0.9614831585233199	0.9956481308188948	0.9981662486198777	76	32	93	136	35	70	62	59
SCN4B	1.2302431200826196	2.1910434396561227	3.041248354452386	-0.3895541468896716	-0.057014806953906906	-3.787344969943465e-4	0.9440145057581223	0.9961718927217575	0.9976044585398781	6	1	14	2	0	5	4	0
CXCL12	6.119101337518021	6.260850573850393	81.91043838996309	0.28569489615860155	0.02311879801561482	-3.797569140626875e-4	0.9049390272026993	0.9964161912380836	0.9979617236033069	282	42	42	100	44	70	84	95
RP11-398K22.12	1.4730457658686527	2.196689511432729	3.3453895832931426	0.2806701729892236	0.012457700359017363	-3.862311727380723e-4	0.9550257734900612	0.9990202900311632	0.9976044585398781	2	3	4	11	0	4	1	5
SMG6	5.8925216465856876	6.0921232871347835	71.12186797280867	0.051746311171963114	0.003569540937173159	-4.044640014790449e-4	0.985757572335761	0.9998111039895313	0.9979617236033069	274	15	150	128	11	69	63	88
ZBTB3	2.10795935455639	2.664277547610489	5.003047176885073	0.1272380414978195	0.005138699253439638	-4.1117359114472576e-4	0.9780413087027092	0.9998111039895313	0.9976044585398781	17	0	5	9	4	2	6	8
RP11-157P1.4	0.7320517394766091	1.7050790081497966	1.5679148957003801	0.06789586529869945	-0.12055796727733152	-4.121062381435835e-4	0.9910758532894405	0.990472564986609	NA	8	0	5	1	0	3	1	1
PLEKHM1P	5.311163599118488	5.68699050889539	52.730537126780206	0.09119982669226837	-0.02161126484547389	-4.216825317712976e-4	0.9789887216469142	0.9971465685084713	0.9976044585398781	178	4	131	131	6	46	53	65
AHI1	5.441943331110776	5.486910662463971	47.061290326099694	0.009818110072647731	0.02317386601348689	-4.248191283467772e-4	0.9974580930275585	0.995339153718258	0.9981662486198777	115	21	80	65	21	44	54	44
PSMC6	6.125813686827081	6.155959247965246	76.02464338264596	0.0435396903910341	0.022482811102595087	-4.352348159022444e-4	0.9800411629031873	0.9950610017225319	0.998545942299827	129	38	147	117	34	76	72	81
ZKSCAN5	3.864859481025579	4.007395412387134	15.779782559723087	-0.02717871051843258	0.014017146310865316	-4.4970712905739155e-4	0.9946032808541465	0.9976381557680465	0.9979617236033069	38	6	27	20	9	12	10	27
WAPAL	6.735809356043275	6.77176828305929	117.01937076334923	0.044120250265091414	0.026646680467492606	-4.548224742411006e-4	0.9799297901905298	0.9934271436513021	0.9981662486198777	182	45	268	196	54	116	104	136
PIGT	5.824060838646709	5.877570825530895	62.677541472681604	0.11944919355279535	0.01613838870039483	-4.552105193958354e-4	0.947182450643712	0.9971398606232248	0.9981662486198777	143	27	79	72	44	56	65	67
CLN6	3.3768415108611194	3.5926293406120124	11.774727300314744	0.2017046363985581	0.00977066121460566	-4.600204224708252e-4	0.9531880190895792	0.9983301839248427	0.9976044585398781	31	7	6	17	7	13	12	9
RP11-664D7.4	1.113097117171784	2.283306201949174	4.694072906575331	1.4302818760085014	0.23687221188084345	-4.620451554048769e-4	0.7832139633452692	0.9822100525291187	0.9976044585398781	0	6	3	0	4	8	3	1
TSEN54	2.1399448842153808	2.9998117307116243	6.21015934867686	0.0848076989563369	-0.05377906473604266	-4.698170815366052e-4	0.9884508159398173	0.9956481308188948	0.9976044585398781	27	0	12	17	0	9	2	9
CTA-228A9.3	0.8516681492401234	1.7381639401488174	1.7747812177687756	-0.45617328159888015	-0.02003385635681267	-4.733784872896753e-4	0.9224433602270289	0.9981406334776771	NA	5	1	3	4	0	0	1	5
TSC1	5.95785784576941	6.054524981729934	69.76755578739466	0.018797149205778393	0.023970237049623044	-4.766307874657871e-4	0.9947474496966591	0.9956481308188948	0.9979617236033069	198	13	115	151	30	68	66	81
SNORA26	3.124981709466401	3.4134919216691766	10.747183644413676	0.47483521465039646	0.02916693102502132	-4.7746111642935004e-4	0.8731375845895746	0.9971465685084713	0.9976044585398781	8	12	8	17	4	11	11	8
C9orf89	4.0083044665621355	4.360551230847622	19.77133134826165	0.09260923993002318	-0.0017870749141009018	-4.8212659779895274e-4	0.9780413087027092	0.9998111039895313	0.9976044585398781	36	2	75	37	4	21	17	24
AP2B1	7.38990153955091	7.403419814452822	182.4470837881655	0.031234995228825727	0.022601791345253953	-4.8385908336574703e-4	0.9846186616483521	0.9943149313723668	0.9981662486198777	376	79	253	342	91	168	189	196
FAM110A	1.610487725062517	2.2501735104528167	3.7946849955461524	0.6477319056963656	0.036715500008582744	-4.8397262675414364e-4	0.877595371107878	0.9971465685084713	0.9976044585398781	2	4	11	1	1	2	4	5
PALM2-AKAP2	1.1177981077227481	1.9576492117848454	2.1702892258770357	-0.04483264384228296	-0.07338936148902503	-4.90149144609889e-4	0.9947474496966591	0.9947626505086482	0.9976044585398781	9	0	6	4	0	4	1	2
BTN2A2	4.242090660839852	4.440888023920495	21.910445102246545	0.007490823987333035	0.018123560040685605	-4.943371739416147e-4	0.9998347940238835	0.9975610800428344	0.9976044585398781	38	15	42	39	4	10	21	38
KIAA1731NL	3.067973959572321	3.654452425278811	11.306735043849436	-0.6817852671898127	-0.025312442922053608	-4.961361332787218e-4	0.8539214721018429	0.9976381557680465	0.9976044585398781	47	2	24	17	2	18	1	16
RP11-355B11.2	1.63459444969807	2.4192847196231857	3.6960835674428556	-0.06631379861998835	-0.04459414481284054	-4.984533512834873e-4	0.9910758532894405	0.9967817050970286	0.9976044585398781	18	1	3	9	0	1	8	3
RPLP2	8.638930425083998	8.660581403208601	438.91803558129754	0.057965586029883394	0.02607473499597871	-5.076068389442463e-4	0.9714885460069053	0.9934582186468321	0.999003565605562	933	184	575	624	283	379	411	554
FBXO3	5.469597005984886	5.517529885288594	48.19096045474839	0.011496277319859171	0.02290920506225608	-5.21591875830199e-4	0.9962511198776502	0.9956370694987945	0.9979617236033069	84	21	98	74	23	52	49	43
CCRN4L	3.109426096849676	3.587649869780251	10.59432896894764	0.15159181312392062	-0.002445104006641954	-5.315335214194761e-4	0.968625799715416	0.9998111039895313	0.9976044585398781	20	1	36	27	1	11	9	14
CCDC88B	4.855969553910542	5.22056950516222	37.714932367759225	0.0022083681305135887	-0.015786019409852962	-5.393007711844212e-4	0.9998347940238835	0.9976381557680465	0.9976044585398781	126	5	132	34	8	15	46	60
DNAH17	1.3046169419037688	2.369840569842056	3.658808976338059	0.11825140938827366	-0.03697777708778264	-5.484764901181188e-4	0.9869675008104261	0.9976381557680465	0.9976044585398781	2	0	2	20	2	0	5	7
SNAP47	3.556173967782555	3.788580400883595	12.927800467960942	-0.021585460090289443	0.03263785858528974	-5.512918619545897e-4	0.9953154670654956	0.9956481308188948	0.9976044585398781	32	5	30	24	2	15	13	12
MICALL1	4.998897523377956	5.243661984037221	38.41363247429125	0.04307680866843468	-7.959920212583418e-4	-5.543704772644681e-4	0.9889080661226506	0.9998111039895313	0.9976044585398781	155	4	54	84	12	33	41	46
FLT4	4.925658266059627	5.394259346159907	42.68527674799754	0.18323203233076363	-0.05279073529791932	-5.584536877423858e-4	0.9601645370398104	0.9938297737696401	0.9975093858759697	112	2	183	53	7	41	42	47
MICAL3	5.616259359431496	5.794966540392143	57.575426513535646	0.007001907273402182	0.00619559497647156	-5.72843253518472e-4	0.9998347940238835	0.9988155978287379	0.9976044585398781	205	15	113	113	9	47	72	59
DYNLT1	4.719946357722581	4.938582930794873	32.12165149108898	0.37073596170726425	0.028511457043920965	-5.812201167461362e-4	0.896790178896563	0.9964161912380836	0.9976044585398781	17	24	52	75	10	24	44	28
TPK1	3.1530500735572047	3.4901123503694587	11.437842738554362	0.6811509626784737	0.043300355266807186	-5.818332247539481e-4	0.8277086899104332	0.9956481308188948	0.9976044585398781	5	9	6	21	9	13	10	9
GTF2IRD2B	1.29998352607872	2.159962267913235	2.840784161664272	0.3368500432355115	-0.06405149290089814	-5.875529266614934e-4	0.9444675923436823	0.9956481308188948	0.9976044585398781	18	1	4	1	0	2	5	2
RP11-750H9.5	2.19492662073778	2.97597314538769	8.05731343242353	0.921361080593115	0.16211017248023937	-6.004968932854512e-4	0.8346521391853161	0.984256125947396	0.9976044585398781	3	10	6	1	6	1	8	15
RSL1D1	7.25666714356206	7.342005967852848	175.55796996523983	0.08059225936588862	0.025341737893316726	-6.010915993114572e-4	0.9717229397004805	0.9956481308188948	0.9976044585398781	286	87	149	329	119	212	175	129
AC093627.10	1.1672891922641406	2.109069759605472	3.755630874801313	1.021576124912285	0.15507769164732213	-6.05075956346328e-4	0.795252838399073	0.9875318647931389	0.9976044585398781	1	7	1	4	0	2	6	2
LRRC20	1.9292041140696634	3.015381818614747	6.560496765633872	0.7802896067230516	-0.08088328883981863	-6.071531368096815e-4	0.8926841809161579	0.9947626505086482	0.9976044585398781	25	2	0	27	0	5	12	3
PLEKHA8P1	1.3757914723202298	2.0765142430261845	2.7305054746474577	-0.24443413819073614	-0.008080031954477918	-6.089244153532908e-4	0.9582544998233996	0.9998111039895313	0.9976044585398781	6	0	6	5	2	1	1	7
HFE	3.4061337641414138	3.594928525225974	12.237621462155001	0.3476536740482709	0.0019384278542541463	-6.092327325873371e-4	0.8962084407088385	0.9998111039895313	0.9976044585398781	17	12	11	13	6	9	12	14
ABCG2	0.622995495691673	1.7212354176977165	1.8002929423490608	-1.0359384833159648	-0.11268086845866221	-6.105033789432882e-4	0.8015543060572943	0.9925671071993102	0.9976044585398781	4	0	6	2	1	5	0	0
ZNF142	4.667613053542282	5.004564915324135	31.936132242183294	0.027752625416974097	-0.018098911958396902	-6.177969829517092e-4	0.9947474496966591	0.9976381557680465	0.9976044585398781	133	3	59	71	5	28	35	37
FLYWCH2	2.6354675096565456	3.1967538293607016	7.69829293323219	-0.4253282031092153	-0.008073944596778482	-6.227110868077943e-4	0.914841496799855	0.9997451700547392	0.9976044585398781	16	1	17	23	2	1	7	18
UAP1	5.447610719722813	5.4922814102004	47.18014822069773	0.026741336366559728	0.02196132598147044	-6.284927318849669e-4	0.9899643339244123	0.9956481308188948	0.9979617236033069	82	18	82	95	23	39	53	52
DDX47	1.954904459491238	2.6435108493659945	4.87581673668461	-0.14419961418068633	-0.020390040065527627	-6.461880624475801e-4	0.9778530264178202	0.997866651271896	0.9976044585398781	6	0	8	17	3	2	11	2
PRKAR1B	2.577766794687825	3.281250462431562	8.831472353347689	-0.4414280901635862	-0.013399170203576756	-6.465108384604763e-4	0.931943193383063	0.99858059194294	0.9976044585398781	28	0	11	12	8	15	9	1
C2CD2L	3.3390944604519057	3.9709888431458102	14.408814943925478	0.08490145817771831	-0.03532688689009286	-6.475104708332623e-4	0.987330929619136	0.9967817050970286	0.9976044585398781	74	0	25	21	4	19	7	19
STK10	6.8379545841445	7.012737002149788	137.58388137225015	0.1386318274448459	0.010760241912651344	-6.477259624121843e-4	0.9563195525242772	0.997866651271896	0.9976044585398781	336	44	454	186	20	146	123	148
ZNF616	4.213821078323301	4.337726307166401	19.997589353262775	-0.012160389901626845	0.02816399438804762	-6.6739632896943e-4	0.9976116322408846	0.9956481308188948	0.9976044585398781	49	5	31	41	10	20	16	26
ASXL1	6.514196331147502	6.6482187268199375	106.18199687332816	0.06192580790376183	0.01240098056705338	-6.693192287905684e-4	0.9793073018897606	0.9976381557680465	0.9976044585398781	299	23	308	155	27	80	107	144
BLOC1S2	4.348241167581375	4.51361329076303	23.971994350781667	0.28803170500001013	0.0222965501034128	-6.814780934166552e-4	0.9110693836852174	0.9971465685084713	0.9976044585398781	42	12	16	29	22	23	29	17
PHLDB1	7.168103562398657	7.384034257460714	177.80327731115318	0.14763847874431374	5.663644345824126e-4	-6.831960446673483e-4	0.9581511982873716	0.9999697114705983	0.9976044585398781	733	32	391	296	28	120	175	261
SCUBE1	3.677618752730503	4.0543635024525555	15.99225089887031	0.18007295589610053	-0.007441015400332217	-6.879953966918279e-4	0.964585368293182	0.9994541795405658	0.9976044585398781	63	2	36	7	9	18	19	11
TESK2	1.9691850148642291	2.6986392073010577	5.094481567908673	-0.3505272037106034	-0.0044311367888288525	-6.933392101521113e-4	0.9407456659764817	0.9998111039895313	0.9976044585398781	10	3	15	8	0	1	2	14
C17orf80	4.204615075242167	4.341963189447699	20.21220066830221	0.07799444911350766	0.017030814729969066	-7.082746759416977e-4	0.9780413087027092	0.9974568732612483	0.9976044585398781	61	9	17	40	8	19	17	26
NAPA-AS1	0.9238476197509075	1.85359124980067	2.1766967674974063	-0.39688550870410355	-0.005189911830635063	-7.167195517395415e-4	0.9396884768703159	0.9998111039895313	0.9976044585398781	3	0	7	2	2	1	0	6
ATRN	6.042960966932065	6.097154338609407	72.99380713931939	0.08869443013744714	0.018615828422778907	-7.260179459079688e-4	0.9625094951629696	0.9961162762327983	0.9976044585398781	194	45	93	93	27	67	75	78
UBE2Q2P6	4.2360845889417185	4.714685152974638	27.566067300892342	0.7698150964490302	0.04198625311350203	-7.264663570244425e-4	0.7837984243420215	0.9956481308188948	0.9976044585398781	10	2	44	44	36	26	33	22
FAM188A	4.407003877998766	4.58315802875528	24.66857556473053	0.07275870069850728	0.014506166782949118	-7.400392529911255e-4	0.9789887216469142	0.9976381557680465	0.9976044585398781	48	5	29	39	23	27	29	16
ST3GAL5	4.54782978829052	4.8642810938511785	30.932167469317434	0.4384219700396138	0.04990385221728163	-7.459624000695855e-4	0.8731375845895746	0.9944161948658475	0.9976044585398781	34	33	16	61	8	12	44	38
RP11-386J22.3	2.3839161074748856	2.9290191741874096	6.219414068072734	-0.42992294335872294	-0.01127014290269729	-7.48915296038262e-4	0.914841496799855	0.99858059194294	0.9976044585398781	19	1	7	18	2	11	1	7
SCOC	4.761654241142745	4.923911652042182	32.12859236518693	0.391971666931874	0.02873364775852811	-7.559902083493612e-4	0.8647533956501697	0.9956502065306388	0.9976044585398781	27	23	26	67	19	21	39	36
AC006128.2	1.442761285160278	2.310876831291431	3.19767290334413	0.1131517361121273	-0.058162355852207505	-7.634526114619059e-4	0.9827050206216188	0.9956481308188948	0.9976044585398781	5	0	12	10	0	1	3	7
HDAC3	4.413080807444626	4.648416268515986	25.459658737262625	-0.03294156885229917	0.016971256480609605	-7.686355012420399e-4	0.9933930709534347	0.9976381557680465	0.9976044585398781	54	17	46	47	3	28	12	38
C5AR1	6.841753169672612	7.147518243791395	154.98392695002045	0.6874651293290911	0.045159135283011013	-7.740811760143834e-4	0.7839101903541954	0.995048478686596	0.9976044585398781	50	150	226	130	87	111	178	182
bP-2189O9.2	1.4283634326727641	2.4177460446556545	3.608705976758311	0.10923575741967473	-0.10824477587072777	-7.759447059625541e-4	0.985757572335761	0.9915660938410747	0.9976044585398781	14	0	16	2	0	6	4	1
ALAS2	3.879137598629393	4.5752251524677385	23.685017488320536	0.21476289779864735	-0.01391789262189488	-7.810954279214506e-4	0.966836511021626	0.9982379507627117	0.9976044585398781	98	14	50	16	0	19	9	47
RP11-152N13.16	0.8738133514250195	1.8827316391273876	2.101774549219637	-0.38862304481015525	-0.05881184719169984	-7.863403192173207e-4	0.9431046401875786	0.9964161912380836	0.9976044585398781	6	1	1	8	0	1	0	6
URI1	5.5345322219803155	5.616807683164004	51.42597902181701	-0.06443980872264624	0.01957908378206223	-7.891528126189861e-4	0.9763411349915463	0.9964161912380836	0.9976044585398781	115	16	79	98	28	41	32	88
TOMM34	3.5955981381408684	3.9607529379821904	14.755035395639402	0.18208331975049993	0.0021107128765472127	-7.933406898079899e-4	0.9600863433543932	0.9998111039895313	0.9976044585398781	45	7	12	44	1	14	13	19
CTPS1	4.012606284967946	4.325088675843116	19.404512351646922	0.07094260917763823	9.901485724347945e-5	-7.967499886682051e-4	0.9836002532106329	0.9999697114705983	0.9976044585398781	54	7	21	63	2	13	18	31
RB1	6.568398563227856	6.612830585562887	105.39830248328371	0.07605463716658559	0.018285523034093535	-7.975522904719689e-4	0.9674784770362737	0.9960800029543453	0.9976044585398781	192	51	165	121	69	97	125	92
PRPF19	5.092143089667664	5.281009046756429	39.74631392350925	0.05194115162957358	0.00429930683316159	-8.046892254913299e-4	0.9860877740851344	0.9998111039895313	0.9976044585398781	137	12	39	108	8	40	41	41
GABPB1-AS1	6.0118685357189685	6.308116673263633	83.80028420345366	0.2153753708329556	0.0033708342578293985	-8.05802475154762e-4	0.9471206008133873	0.9998111039895313	0.9976044585398781	51	12	217	245	43	38	90	137
RPAIN	5.270968330556014	5.342292223322537	42.26134242093949	-0.0015898675029532862	0.02081417815426188	-8.081701720392056e-4	0.9998347940238835	0.9956481308188948	0.9976044585398781	71	14	81	83	22	36	31	64
TRAF4	3.7065253062854304	4.221979549672994	17.84231136455238	0.3664688077994509	-0.030641499137813957	-8.094956766061276e-4	0.9185310962283336	0.9971465685084713	0.9976044585398781	37	1	9	82	7	11	23	22
LINC00265	1.7466580218332446	2.2682426179491526	3.453192856967628	-0.2822318444716862	-0.006537168863306464	-8.160458770076606e-4	0.9438385094418452	0.9998111039895313	0.9976044585398781	9	1	7	4	2	2	1	8
RP11-800A18.3	1.037649844810721	2.0478625296305393	2.3835243867341513	-0.28830228764255716	-0.10739704633549127	-8.162414011259335e-4	0.9582584031112694	0.9915660938410747	0.9976044585398781	8	0	10	3	0	0	5	3
OCLN	4.485566901177842	4.640999634670179	25.29501308216925	-0.052555797415537855	0.012944453788816486	-8.175105319341378e-4	0.9867264302566634	0.9976381557680465	0.9976044585398781	34	9	47	60	12	10	36	33
TXLNB	2.015306883783119	2.7167076441581535	5.209816404115525	0.5062814132679324	-0.02522300252140245	-8.18556253291716e-4	0.9110693836852174	0.9976381557680465	0.9976044585398781	2	0	10	21	3	4	8	4
MYD88	5.591848609987553	5.68113650659865	54.87104132210771	0.197932400883199	0.020060585682085026	-8.237592217649403e-4	0.9136633840481628	0.9966458810783244	0.9976044585398781	93	46	74	67	19	45	52	68
POLR1C	2.354095217973256	2.7887274590912727	5.645556652949115	-0.14037467827283495	-3.461428046311764e-4	-8.361888185646501e-4	0.9744362351138627	0.9999031316303468	0.9976044585398781	20	2	4	12	2	9	2	6
FRMD5	1.5198452052163398	2.216597983461167	3.4737633932472276	0.3980140117172202	-0.010433733105637112	-8.392692393467949e-4	0.9329824912985796	0.9998111039895313	0.9976044585398781	3	0	2	11	4	3	5	2
VSIG10	3.6505797282339114	3.9284551060876107	14.557680976202079	0.09637335879406103	0.01695449956596717	-8.57096959044947e-4	0.9762570621042971	0.9976381557680465	0.9976044585398781	42	1	23	25	10	13	16	16
SNORA45B	3.1744015319461045	3.5480476039641258	12.17375545129453	0.9009943175879503	0.06532957649422252	-8.596541613195728e-4	0.7545199269721363	0.9934271436513021	0.9976044585398781	5	8	6	14	14	9	10	16
SRRM1	8.090068273332305	8.114880150568053	299.1870193150942	0.029382694650423823	0.024767784815226925	-8.601681337361987e-4	0.987442522103453	0.9942008475585401	0.9976044585398781	584	92	636	535	142	300	298	307
QPCTL	1.724086491128017	2.4996619879838016	4.574085362986093	-0.21282564096013112	4.352436088931194e-4	-8.893559120575647e-4	0.9730154560354022	0.9998827712648916	0.9976044585398781	9	4	1	12	1	0	7	7
MRPL38	1.8242375433832592	2.6216584638298572	4.3983971934672415	-0.040673101620389084	-0.05553173627088368	-9.022033080166387e-4	0.994812241972963	0.9956481308188948	0.9976044585398781	26	0	5	7	1	2	2	11
SMG5	6.149402692454239	6.327675799539474	84.28114024497879	0.04123981184661977	-4.173974002617482e-4	-9.270521271858962e-4	0.9883412599536142	0.9999697114705983	0.9976044585398781	361	19	130	151	18	54	88	123
HS6ST1P1	0.511359896181237	1.9363477495095918	1.9908583099260393	-0.6357585794882931	-0.19836697430581035	-9.28852275976707e-4	0.9130144646250604	0.9847211599668797	0.9975093858759697	16	0	3	1	0	0	0	7
ANKRD17	8.304370815534654	8.311693028741303	343.81121113912025	0.023285838217781334	0.023950857280797527	-9.435162968547946e-4	0.9882853526041672	0.9934271436513021	0.9976044585398781	733	139	569	546	178	333	337	371
C5orf34	1.4924021978379127	2.0926419712962856	2.782014942444484	-0.09825217734258593	-0.024800986108724565	-9.519872897874977e-4	0.9836002532106329	0.9976381557680465	0.9976044585398781	10	1	2	6	1	1	2	6
RP11-539I5.1	2.473343857475072	2.8513288802494867	6.144817455324402	6.254107846693637e-4	-0.006186670638217769	-9.527899787947816e-4	0.9998347940238835	0.9998111039895313	0.9976044585398781	8	1	10	14	5	2	8	9
EP400	7.046536115289037	7.18741782101375	155.17810906731128	0.10043400545193415	0.006176576537444035	-9.568319886472613e-4	0.9674784770362737	0.998621097665356	0.9976044585398781	560	41	297	307	26	132	159	186
SPOCK1	2.716511410530625	3.2337521463469825	8.736018637879008	0.3612201311009905	0.013272146259996695	-9.611659323957823e-4	0.9391952952978686	0.9982488881552635	0.9976044585398781	32	3	2	7	8	5	4	18
HLA-DOA	4.023424521290669	5.093084990376136	37.77448088101161	1.9410966315793576	0.11553573355304246	-9.661283933843291e-4	0.5275354985642263	0.9908748545036212	0.9975093858759697	4	66	39	8	3	12	52	50
KRCC1	4.936745945932621	5.018842870927718	33.797803295633514	0.09510561045577245	0.011602901007991169	-9.688947387642379e-4	0.9673554351412984	0.9976381557680465	0.9976044585398781	60	14	72	35	21	24	42	36
B4GALT1	7.557875841444928	7.698260001493458	226.1277930617862	0.31981814980206047	0.028994783526081775	-9.729068626296608e-4	0.8773432132116253	0.9956481308188948	0.9976044585398781	184	160	182	395	152	184	245	256
FRMD4B	5.982527316912506	6.128624565378507	74.03725550049226	0.08948189394814467	0.016457379596009923	-9.7610621276701e-4	0.9720600713142783	0.9971465685084713	0.9976044585398781	197	43	152	107	10	67	59	102
GNPNAT1	4.538931676301155	4.667331349260562	25.672408482111962	0.057130954069495844	0.018036068319014727	-9.771704975380148e-4	0.9815019850780279	0.9971465685084713	0.9976044585398781	56	12	29	69	7	24	23	32
COQ7	3.127029661771717	3.3380275096862526	9.256383216561847	0.029081315042415453	0.011601357592739846	-9.829578807061738e-4	0.9947474496966591	0.9981322540316554	0.9976044585398781	28	5	15	10	3	10	7	11
TTC28-AS1	3.369337396780487	3.6999667309353845	11.872494166559648	-0.12702830184968955	0.004119550596599168	-9.855060088401091e-4	0.9709651013644944	0.9998111039895313	0.9976044585398781	36	3	33	17	2	9	20	8
WLS	5.059284195416475	5.1915202761866786	37.62490336285898	-0.06314946149732892	0.016737779644881146	-9.880675534646671e-4	0.9799297901905298	0.9971465685084713	0.9976044585398781	130	16	56	53	11	41	21	54
FGFR1OP2	6.4789104044018675	6.555081866343191	100.68997344140861	0.1390290303692311	0.020147433447041677	-9.933788449134982e-4	0.9447226514064223	0.9961162762327983	0.9976044585398781	101	34	230	182	61	84	103	120
RP11-240G22.5	1.2763454360490767	2.0749805342311127	2.989713871940865	-0.8863427674886499	-0.03653821267200124	-9.936026131156254e-4	0.8280402415602737	0.9976381557680465	0.9976044585398781	4	1	3	8	2	7	1	0
POLR3K	1.6396561141294808	2.256183720911457	3.181137613601538	-0.02412120352495148	-0.026114073339587512	-0.0010005923452115573	0.9970779751730138	0.9976381557680465	0.9976044585398781	9	0	6	9	1	5	2	3
RCL1	2.859966134471146	3.213138358687326	7.959722469263028	-0.09959935772678696	0.006264985218327219	-0.001003470437754829	0.9786531887845735	0.9998111039895313	0.9976044585398781	15	2	17	22	2	3	9	14
RP11-16C1.2	2.919253765709387	3.352103422853706	10.252864051772708	0.6008393787255338	0.04316574302515675	-0.0010077678182641152	0.8592314700532449	0.9961718927217575	0.9976044585398781	4	13	14	13	2	12	5	12
OGT	8.026981544345302	8.122466722780679	300.4229042508345	0.0935530489971683	0.015687027660101154	-0.001012896462149235	0.966409728058697	0.9971465685084713	0.9976044585398781	532	56	837	502	150	203	341	385
ARRDC2	5.787976551975959	6.126062152372741	73.20733279164841	0.17506962898110706	-0.01028048424108224	-0.0010300185860360985	0.9560193652586135	0.9982488881552635	0.9976044585398781	123	11	338	62	20	85	39	99
KIF18B	1.3807665983274768	2.1644818646051367	3.165726816089613	0.007085044169266877	-0.04164910813035864	-0.0010307011346110569	0.9998347940238835	0.9971465685084713	0.9976044585398781	10	0	1	7	3	6	1	2
STX16	6.35556047289279	6.3974520638792685	89.94507193551871	-0.0044964976668845184	0.016830573238052846	-0.0010406872008734793	0.9998347940238835	0.9964161912380836	0.9976044585398781	182	40	123	184	41	54	109	115
FANCA	2.549621220508264	3.0457113996423324	6.706102631499577	0.0703093325251751	-0.017968756835647134	-0.0010442920518899882	0.9874949676575001	0.9976803508193244	0.9976044585398781	33	1	7	14	1	9	6	6
DYNC1I1	1.4564170099723244	2.135651824236996	2.9298195449863726	0.029287001733324255	-0.032308833823869995	-0.0010451266306025842	0.99609981439097794	0.9975610800428344	0.9976044585398781	9	0	8	2	2	4	1	4
MLANA	0.8211158082818175	1.7510388236540135	1.7964861516257167	-0.3770181714023174	-0.057835038077719496	-0.0010572812314160068	0.9396884768703159	0.9964161912380836	NA	2	0	6	4	1	0	1	5
TARS2	3.6540639559244936	3.8395142733867065	13.537490678725819	-0.09906761202943563	0.024445840815520717	-0.0010641830371428424	0.9729931421791569	0.9971114111019838	0.9976044585398781	36	4	22	28	5	16	8	18
NUTM2B	0.25730721146968977	1.5192598454177892	1.1916139018282572	0.2067493368435291	-0.1904221241998286	-0.0010900829337240493	0.9751042433200382	0.9855294079112882	NA	0	0	5	5	0	0	1	3
HSPD1P11	2.1510333968633466	2.6251527628251883	5.208040363945106	0.43561000389077836	-0.005036430742453186	-0.001090919423234324	0.9167051890284755	0.9998111039895313	0.9976044585398781	2	1	14	7	5	6	4	5
DNAJB12	5.450589580068448	5.495311792234592	47.460788689189044	0.04045530167718251	0.014760910314835363	-0.0010946732986894495	0.983847446203686	0.9971465685084713	0.9976044585398781	100	20	88	60	26	44	40	60
PHACTR2P1	0.3026284713927783	1.5651139945016352	1.2982409224426528	-0.6413519454827362	-0.23885842282628775	-0.001096909443740405	0.9024385258067881	0.9822100525291187	NA	1	0	5	5	0	0	4	0
NCDN	3.9843731863131335	4.244445891314561	18.24241131990625	-0.0956294202969661	0.005967252659761661	-0.001098126288032943	0.9756107188843495	0.9998111039895313	0.9976044585398781	45	4	28	57	4	25	12	19
ROGDI	2.86506169061703	3.288107919888253	8.40964366280008	-0.18610406640663396	-0.006255835474429749	-0.001102374426826832	0.9614831585233199	0.9998111039895313	0.9976044585398781	22	2	16	24	1	8	14	4
C9orf114	4.022177584276641	4.477107075500497	21.323787706808243	0.07882382118781876	-0.04209753666548802	-0.001128656916518288	0.9836002532106329	0.9956481308188948	0.9976044585398781	91	2	28	62	2	17	26	24
HOOK2	4.430393189740319	4.787236380327879	27.528630874582404	0.07910764876248878	-0.008593291784600764	-0.00113347393455794	0.9815019850780279	0.99858059194294	0.9976044585398781	98	1	41	57	14	17	31	39
TOP3A	3.999928234206129	4.547212201668071	23.07938002852553	0.16884353963288481	-0.01876817122265467	-0.0011481481348056823	0.9698173588136703	0.9976381557680465	0.9976044585398781	83	0	45	32	14	12	34	26
MAP2K6	2.3177623097987317	2.7553707108327847	5.680551347262948	-0.43941986791410126	-0.010362249201090178	-0.0011534929640241148	0.9043461943281088	0.9993556197343134	0.9976044585398781	13	3	8	8	3	1	3	14
ADCK5	1.629274146663536	2.295236024228178	3.2560906392368416	-0.11473276918713188	-0.0349915783542461	-0.001153790549056397	0.9799297901905298	0.9971465685084713	0.9976044585398781	9	0	9	7	1	1	3	7
RP11-474P2.6	0.5383765750393327	1.9351120190381246	2.4511509326351377	-0.5011447954873752	-0.10899879992849978	-0.0011674792527328855	0.941663704794914	0.9946952437886868	0.9970185019795518	3	2	0	11	0	0	7	0
CIC	6.852159961343921	7.004810587287909	136.4144989521673	0.039974572559086	0.0037091018904915588	-0.001180728311418059	0.9884508159398173	0.9998111039895313	0.9976044585398781	461	35	299	257	24	96	117	215
NACAP1	0.6336066078899871	1.795151638615137	2.0848089125278446	-0.7613868326159469	-0.08019438390880425	-0.001186681612583918	0.8876884048071	0.9956481308188948	0.9972913432091962	1	0	3	7	2	0	6	0
TMOD2	4.641097439132692	4.732271119092309	27.86357452018522	0.17502694163599067	0.003681316745302255	-0.001186707990981306	0.9391952952978686	0.9998111039895313	0.9976044585398781	41	15	34	37	21	27	20	35
ANGEL2	4.846358079074089	4.903273695565227	31.26291735908757	0.07646857664157575	0.001056067473911059	-0.0011889915081061172	0.9720341563248318	0.9998111039895313	0.9976044585398781	54	17	43	48	18	29	34	29
LRRC34	0.9196777951326035	1.9433783846684292	2.24809390957108	-0.5045026660609587	-0.11968445251613831	-0.001199210192460731	0.9246248306871511	0.9912089859300759	0.9975093858759697	9	0	7	1	1	0	6	1
KIF1B	7.524683934599707	7.537168515941087	200.00830228096407	0.020523415218242268	0.02457323510736446	-0.0012002055378816316	0.9907464517046637	0.9934163142359341	0.9976044585398781	415	73	355	360	96	181	193	237
CD320	1.9860842961809797	2.780315230308287	5.13521652961743	-0.007643181719883002	-0.07039159187488464	-0.0012151177628860748	0.9998347940238835	0.9947626505086482	0.9976044585398781	25	0	4	15	1	1	8	8
MYO16	1.614485419454178	2.4229423661938965	4.080892194660698	0.2447831357328783	-0.04346343177392541	-0.0012218324710803	0.9657676564956318	0.9971465685084713	0.9975093858759697	18	0	1	5	4	6	1	5
TUBA1A	6.586165546323331	6.69538534565436	111.08983965281085	0.13577407219945117	0.015546302410856323	-0.0012238265463939799	0.9474476670874429	0.9971465685084713	0.9976044585398781	346	74	158	120	25	85	132	121
C6orf141	1.5516023718095941	2.365791582314664	3.738859452080027	0.28682436523105515	-0.06876369760134401	-0.001228739651071621	0.9600863433543932	0.9956255100700956	0.9975093858759697	1	1	4	19	1	4	6	1
SELP	2.7347911288268087	3.2675805394865405	9.256753049625472	0.4521177484308228	0.021797912280878854	-0.0012317626720214755	0.9110693836852174	0.9976381557680465	0.9976044585398781	17	1	3	13	13	3	9	16
ESRP1	4.145610987669051	4.362665431912678	20.811695947092137	0.31548202412152493	0.006098477120239849	-0.0012386534229939744	0.9172636276224087	0.9997451700547392	0.9976044585398781	36	10	9	60	11	14	25	24
FAM47E	0.8336194105732265	1.8707742186740828	2.161784740093537	-0.535218020592282	-0.13463503199620205	-0.001238964302207278	0.9192389207346928	0.9899992592584242	0.997377609243983	5	1	9	1	0	5	1	0
CTA-276F8.1	0.9358080382578209	1.883082708865043	2.0749138600499744	-0.4793653886877754	-0.08084674265109025	-0.0012392988461417155	0.92284698390453	0.995048478686596	0.9975093858759697	5	0	2	8	1	0	1	6
NAP1L2	0.7137998615259276	1.6953689656055206	1.5706386461151327	0.18059728104487063	-0.15456280945901935	-0.001241743087330573	0.9734875592391871	0.9864382334412433	NA	1	0	6	6	0	1	3	1
PTGES3P1	2.118570466754704	2.512208367166581	4.529347114245868	-0.2688521311242681	-0.007742840777168333	-0.0012485097989810186	0.941663704794914	0.9998111039895313	0.9976044585398781	10	2	9	6	2	8	2	3
REL	6.450606604664372	6.534775746881948	99.85354892360773	0.19658128044472167	0.020949348835239093	-0.001250537767892574	0.9256478795816965	0.9961162762327983	0.9976044585398781	83	55	196	157	57	75	112	116
INHBA	4.504444716888625	4.964112448004563	32.81349367680103	-0.0016826903695558546	0.04252276654523603	-0.001252215708117965	0.9998347940238835	0.9956481308188948	0.9976044585398781	25	7	66	32	37	7	17	82
MMS19	4.575636000567782	5.001022844830727	31.88212948151252	0.07514258215918179	-0.032558091599424584	-0.0012525257759062802	0.9844750694881282	0.9961162762327983	0.9976044585398781	109	1	90	60	7	28	35	36
HEG1	7.981208584168462	8.025135042263049	281.98593992974526	0.056587055324621986	0.02291212404715893	-0.0012564158763694723	0.9756107188843495	0.9955190223846692	0.9976044585398781	654	157	549	297	106	195	339	332
FGD1	2.8884735110058086	3.344174788750847	8.628573281690256	-0.005854238158430312	-0.010577473084990375	-0.001256833006038884	0.9998347940238835	0.9982488881552635	0.9976044585398781	29	1	18	22	1	5	13	10
ZMYM5	3.955769337178223	4.144403897219798	17.13522974349413	-0.004979970306287439	0.017243220558976737	-0.0012604903586709904	0.9998347940238835	0.9976381557680465	0.9976044585398781	29	6	46	35	4	14	23	16
SPAG4	1.1219679323410519	2.149278911494739	2.6730698246918907	0.3286864341387661	-0.12469275773572032	-0.0012626379492723199	0.9469840772251717	0.990453997502084	0.9975093858759697	4	0	2	17	0	1	2	6
UBA3	5.1107530191460135	5.187535818135712	38.20019631187004	0.12917405208066854	0.01159327613007561	-0.0012745904982147337	0.9521575944064621	0.9976381557680465	0.9976044585398781	45	15	77	61	25	35	33	47
CCDC109B	3.315513497517196	3.634422161135832	12.507112815180312	0.5544713688570599	0.01989418863982389	-0.001287822556331001	0.8583516084425352	0.9976381557680465	0.9976044585398781	7	12	8	29	5	13	8	15
PRICKLE3	2.485187185551133	3.0875015017017815	6.89103860154492	0.1491835465467202	-0.022637964385618912	-0.0012984789165122969	0.9736547901477759	0.9976381557680465	0.9976044585398781	19	1	21	16	0	6	10	6
FBXO36	0.8223261274564848	2.0097633279316325	2.455210383348496	0.23683294740197594	-0.1041437716363294	-0.0013145069068828867	0.974147462852439	0.9934271436513021	0.9972118303288954	0	1	6	11	0	0	2	6
SRFBP1	4.680716904732652	4.849303843067569	29.42068305279188	0.021024352703806197	0.010611840802442981	-0.0013227067066924618	0.9949408904812816	0.997866651271896	0.9976044585398781	55	5	38	77	19	37	23	28
AC130469.1	1.0751684929933647	2.266822504867345	3.117774202963609	0.019375860805956626	-0.18402924283148958	-0.001325877501558025	0.9998347940238835	0.9840861014779045	0.997377609243983	7	0	19	1	0	7	1	1
POGZ	6.671931356409165	6.723083046132182	112.52676821262006	0.02425038539417802	0.02189738491861525	-0.0013314910811868153	0.9910758532894405	0.9956481308188948	0.9976044585398781	329	31	222	164	48	97	123	125
SNORA14A	1.8131955506571389	2.4470921836628654	5.016973765678986	0.5950956528219861	0.05410802933655143	-0.0013433251620182957	0.8962084407088385	0.9956481308188948	0.9975093858759697	5	3	1	3	7	1	6	7
CD209	2.423962055087354	2.8699243480946377	6.935980082946843	0.5688428563634214	0.01886871658313158	-0.0013452680433553021	0.8858247568833613	0.9977323224791967	0.9976044585398781	5	7	13	2	4	3	6	11
GNS	8.160585068785602	8.321254652917025	349.4564194405241	0.30808104320007007	0.0297753355814176	-0.0013549912604004855	0.8808352039244799	0.9956481308188948	0.9976044585398781	353	311	328	339	211	383	319	336
FCER1G	6.241189331936779	6.786287428854469	121.30983434276273	1.2253700129146554	0.050277366322777434	-0.0013589830594524538	0.7029375086853332	0.9956481308188948	0.9976044585398781	17	130	94	82	89	143	93	119
ZNF582	1.269791859000861	2.0807966571735936	2.78544046322955	-0.48449715418776546	-0.041537165369114615	-0.001366239893769014	0.9172636276224087	0.9971465685084713	0.9975093858759697	5	2	6	6	0	0	2	7
MVB12A	2.7576253124661516	3.15815937655637	7.477423033810362	0.05542180852193918	-0.004256100601733463	-0.0013664492829873493	0.9889080661226506	0.9998111039895313	0.9976044585398781	34	2	12	11	1	7	6	11
SLC25A15	1.46560813940007	2.212248677645115	2.9768846717203035	-0.08107245022499958	-0.06297416789001765	-0.001371922755819727	0.9877308001245122	0.9956481308188948	0.9975093858759697	9	0	3	11	1	1	2	7
TRIM46	1.43646982571651	2.2035309208613283	3.781772006572442	0.575663626416471	0.011561362289215308	-0.001379719792593937	0.9242922310703571	0.9988155978287379	0.997377609243983	0	2	5	6	4	6	1	3
SEPSECS	3.4067744045117694	3.61672616461097	12.271963438827092	0.2741349405657695	-0.006949130665771183	-0.0013846511679763034	0.9302965682639734	0.9998111039895313	0.9976044585398781	21	11	8	17	6	7	11	18
AC147651.4	0.8469221679652458	1.8980576424580378	2.0318783143370642	-0.6969582300058468	-0.1991026086333023	-0.0013854942505441092	0.8798956727154108	0.982297977876374	0.9970185019795518	7	0	4	7	0	5	0	1
TLR1	3.788075186187868	4.084545420189832	16.993879845105983	0.3709654228378577	0.011243403909427366	-0.0013923598676214358	0.9110693836852174	0.9982379507627117	0.9976044585398781	11	12	53	17	5	8	20	24
SLC9A8	4.745849548896151	4.87451497439775	29.876931595824654	0.03154825924387079	0.017679146246763863	-0.0013957293949417747	0.9910758532894405	0.9971465685084713	0.9976044585398781	47	6	60	71	16	32	27	32
MMP24-AS1	5.206967812401917	5.372169523376473	44.019098887384295	0.21690218664416575	0.018565936938099603	-0.0013960842928308818	0.930061397647959	0.9971465685084713	0.9976044585398781	64	38	37	89	13	24	60	49
ALS2	5.455273612861204	5.512825640903586	47.879719378449735	0.033274328243408806	0.016906136197981363	-0.00140815456610605	0.9877614653203707	0.9967817050970286	0.9976044585398781	83	19	66	113	23	49	40	56
BRMS1	4.254609542888107	4.390636684611659	20.969114865471713	0.02032084367852435	0.012826856328321354	-0.0014156934903120607	0.9949440772324171	0.9976381557680465	0.9976044585398781	62	10	20	42	7	24	19	20
NOTCH4	6.412208252332473	6.7917070341510435	117.20081852153032	0.27976622478079505	-0.017510268839901703	-0.0014165463023669998	0.9314630318534658	0.9976381557680465	0.9976044585398781	262	10	532	122	23	135	113	101
ZNF584	1.7896203615280672	2.4698340650455735	3.9794311306005805	-0.05640913385527681	-0.05430283059731909	-0.0014207870023434837	0.992151751979832	0.9956481308188948	0.9975093858759697	7	1	8	15	0	7	3	2
IGFBP7	7.613311018527362	7.666284636004647	220.1577636305945	0.11132843265739077	0.019920413292554014	-0.00142348435704982	0.9501529041639702	0.9956481308188948	0.9976044585398781	499	133	264	222	124	178	196	300
ZNF595	3.6241884843674055	3.997996553215199	15.060349839228524	0.0366732008863374	-0.01855408001292238	-0.0014339496088213845	0.994481863460146	0.9976381557680465	0.9976044585398781	23	2	62	22	4	14	22	10
BTG1	6.7756233259864365	6.919815526628641	130.51460264232173	0.25877785220411653	0.01805111366991053	-0.001435088394989939	0.9056126704125134	0.9971465685084713	0.9976044585398781	113	35	327	154	108	130	126	135
BPIFA1	1.3200882449311964	2.6671349195647855	5.462834343016174	1.9471949940652853	-0.017912904686803056	-0.0014351870380822345	0.6941376622762595	0.9990202900311632	0.9965637962070666	0	0	22	0	7	3	6	7
RP11-359B12.2	1.1990518523971136	1.98867918115023	2.480908320778826	-0.4263385447524742	-0.05801197993855805	-0.0014415426714467936	0.932244767552663	0.9956502065306388	0.997377609243983	11	1	3	2	1	0	2	6
MARVELD3	1.8446378965316343	2.5234264951652094	4.656306393268283	0.6785786491269247	-0.022676335200531132	-0.0014415903559738825	0.878959949260471	0.9979067957794843	0.9975093858759697	2	2	1	19	3	2	5	7
ANXA1	8.3616339237631	8.402145001094615	366.4514308033621	0.04533853250821555	0.020728570321978092	-0.0014453003683551156	0.97958151368102	0.9956481308188948	0.9976044585398781	681	148	397	743	227	411	339	343
CABIN1	6.318871532238565	6.504658512213182	95.54358808476674	0.06561088865841179	-0.006918571759649577	-0.0014590766407275605	0.9804282836280734	0.998621097665356	0.9976044585398781	374	23	152	210	15	82	81	133
CLPB	3.9073260053751944	4.182091798507001	17.385384330886005	-0.008553394357489372	-0.007351129880413619	-0.0014715106301236066	0.9998347940238835	0.9988443281734842	0.9976044585398781	78	4	17	32	5	20	11	23
FUT10	3.0798800470132797	3.3956009099899753	9.461496354346103	0.009213256062306639	4.1579412958844505e-4	-0.0014841770667514324	0.9998347940238835	0.9999697114705983	0.9976044585398781	20	5	17	23	1	5	10	15
APOL3	5.754612102427324	5.888618521109486	62.117092904005474	0.04280621534773515	0.007472353008241019	-0.0014949867839435737	0.9874949676575001	0.9982488881552635	0.9976044585398781	124	16	205	77	21	53	79	57
CDKN3	1.6209733418625092	2.2444841796250126	3.797268070860195	0.04318808742510088	-0.025305468364858762	-0.001496371821750936	0.9947917196018834	0.9977323224791967	0.997377609243983	6	4	1	8	1	6	3	1
BAZ1B	7.833372987813097	7.8720849835309545	252.39859229533766	0.03935674643434314	0.01861256818640451	-0.0014966643719549816	0.9815019850780279	0.9956481308188948	0.9976044585398781	644	65	377	469	141	250	257	255
CERS6	5.155352899258647	5.218101306484625	39.40613920932987	0.14565259810871917	0.0017789176360492353	-0.0014978126049887096	0.9398511783216759	0.9998111039895313	0.9976044585398781	64	24	56	48	24	30	36	52
NPIPP1	0.6697949350393602	1.68505941956199	1.523744250105853	-0.19980274242350524	-0.17511803958169464	-0.0015019409021836685	0.9711212171008029	0.984256125947396	NA	2	0	6	5	0	0	3	2
LINC00997	1.6465175839414898	2.2790631378098603	4.374078591528952	0.5058047084879644	0.03196450325206515	-0.0015138361254042887	0.907234937002992	0.9975610800428344	0.997377609243983	5	7	2	2	1	6	3	2
PTMA	9.960030488283152	9.987458272514006	1105.0868141624908	0.05533222228054004	0.024296168407989264	-0.0015270277356308358	0.9735530433000638	0.995339153718258	0.9976044585398781	1887	633	1678	1356	623	1125	1045	1155
TPRG1	2.4727576338621833	2.8097942384570542	6.069757044872329	0.16744936397526802	-0.02136002265324642	-0.00153145458930389	0.9674784770362737	0.9976381557680465	0.9976044585398781	19	3	3	8	4	5	4	9
EPS15	7.604080790926589	7.639687758184692	215.9109273543631	0.08287318350009222	0.01942630128684034	-0.0015370005318439428	0.9615670951264879	0.9956481308188948	0.9976044585398781	328	99	421	257	135	207	218	224
CTD-2574D22.4	2.0759408520253206	2.4881544504022637	4.537652552418964	0.1507893039895498	-0.02951475337310103	-0.001549427624379486	0.9730877407923497	0.9975610800428344	0.9975093858759697	8	2	2	12	3	4	6	3
MTIF2	5.209889381892132	5.290581406001588	41.175793861744964	0.14328616690766152	0.00787761093539043	-0.0015501619924535412	0.9455440610273395	0.998016789509602	0.9976044585398781	72	17	37	87	28	39	38	46
NUDT19	3.272927371598084	3.5804427659483116	11.859571108151012	0.23470065214628463	-0.0010262100359426098	-0.0015598452074231009	0.9459834469469967	0.9999697114705983	0.9976044585398781	24	12	6	19	3	8	18	8
RNF125	3.2641130194695758	3.5794114220737763	11.89693356477931	0.28229307385431657	0.0062854998997366966	-0.0015598866328900595	0.9395001315682727	0.9998111039895313	0.9976044585398781	8	11	27	11	4	8	19	7
DDOST	6.083074479271197	6.190796125068343	78.62408362080949	0.19749254276179223	0.020622887026445984	-0.001571013357402512	0.9293197720930658	0.9967817050970286	0.9976044585398781	174	47	71	73	55	76	52	109
CDK1	2.799289890198775	3.22825975355287	9.260385083005412	0.34883500305215004	0.009402602135050512	-0.00157550944736869	0.9391952952978686	0.9990411725731045	0.9975093858759697	20	9	2	9	5	13	8	4
UBE2S	1.9514858510683393	2.768269866478731	5.002885607111259	0.2369665227029002	-0.08962770992530346	-0.0015766551417344893	0.9615670951264879	0.9921182821046759	0.9975093858759697	25	0	7	14	0	4	8	4
ARL6IP6	2.7832133631207423	3.0512548989837547	7.235191649808426	-0.026519038917338204	-0.0013826361905261812	-0.0015769878404359636	0.9949440772324171	0.9998111039895313	0.9976044585398781	12	2	18	11	4	8	4	10
CCR4	1.576195265723916	2.6766062434175817	4.64726797752	0.7703886246426124	-0.12953575687319632	-0.0015806279175815323	0.8583516084425352	0.9891666578714389	0.9970185019795518	2	0	31	6	0	3	3	9
GNG10	1.8552819816020267	2.4590053560847567	4.990811669946186	0.23634382679713448	0.016395610666866324	-0.0015826993196277905	0.9662556848954404	0.998016789509602	0.997377609243983	6	3	5	1	6	8	1	4
ZNF782	3.2246943503535586	3.6025760983080715	11.017356371544452	-0.2847555209738208	-0.018876691244609466	-0.0016009340509614747	0.9342880023004556	0.9976381557680465	0.9976044585398781	28	3	33	17	2	6	22	6
FAM179B	4.678381318166177	4.7854985961208305	28.16786494809278	0.07238165716272045	0.012621487317939585	-0.0016022585072589482	0.976023850090655	0.9976381557680465	0.9976044585398781	40	7	59	57	17	24	29	33
DKK2	2.4602073967424536	2.795335575407004	6.132033597409591	0.18304940080519788	-0.027257798296315	-0.0016029232863624308	0.9655829329454325	0.9976381557680465	0.9975093858759697	18	4	4	5	4	3	6	9
SLC39A3	1.7330022970211985	2.7016099264009763	5.02358349346498	-0.16253147760308426	-0.1106127597586291	-0.0016046445757059162	0.9787176314043246	0.9915660938410747	0.9972191002487463	31	0	5	2	3	2	12	1
AMICA1	4.412183049890557	5.072294593825161	34.15702068987864	0.803365104900405	-0.045314571521558565	-0.0016138449586395247	0.802102130119469	0.9960190957487849	0.9975093858759697	24	5	200	9	11	18	31	58
NUP107	4.871010675864559	4.960975425941257	32.10112975640115	0.012121656380768642	0.013823464989238256	-0.0016142139197943444	0.9971642835855048	0.9975877376562913	0.9976044585398781	93	10	47	41	19	36	30	30
AC009120.3	1.3132194555839158	2.3048095414626295	3.1888665640285936	-0.29714399977635025	-0.1517557844986325	-0.001624516925183725	0.9550257734900612	0.9857508213158932	0.9970185019795518	8	0	5	15	0	1	8	1
LINC00674	2.338294661248424	2.7167492198262604	5.689836122075141	0.05711974218744463	-0.02274988943507679	-0.0016280772894080588	0.9910758532894405	0.9976381557680465	0.9975093858759697	10	4	12	3	3	3	3	11
STK33	2.9742146494352313	3.2589415170852307	8.685143365257082	0.08698953756707671	-0.0025059560794954967	-0.0016308355920628635	0.9797067999153042	0.9998111039895313	0.9976044585398781	15	6	15	19	1	8	10	8
HAUS5	3.413336557527347	3.746974371964867	12.40230218002335	0.10978232157433168	-0.014675812544036259	-0.001639541416710012	0.9756107188843495	0.9977323224791967	0.9976044585398781	60	5	12	17	2	8	15	16
TMEM14B	4.076664371706145	4.207965344113579	18.83173173572342	0.1946249901637472	-0.004197745740882669	-0.0016449203944137066	0.9407684143099935	0.9998111039895313	0.9976044585398781	24	11	17	42	11	16	22	17
RAB3IP	4.621559994136847	4.72450814741876	27.098017817144104	0.03383176169423251	0.005647718082759671	-0.0016517078956986946	0.9910758532894405	0.9988443281734842	0.9976044585398781	35	12	51	56	13	15	35	33
DCBLD1	5.4148927050592786	5.481228968801242	47.27893865304645	0.11328840920093129	0.004805520709759826	-0.0016649066626086282	0.9556939826677263	0.9989713767588914	0.9976044585398781	78	22	50	91	31	32	53	58
SWT1	4.263618907906407	4.398617494725377	21.43718185930362	0.0503630035431153	0.0032130527599598824	-0.0016761608618643409	0.9858273776100275	0.9998111039895313	0.9976044585398781	34	6	39	31	17	23	13	28
SNORA53	4.748795667420978	5.013286331437226	34.87461356043787	0.7360205098456255	0.052060698744763864	-0.0016796367000620474	0.7358569105248914	0.9934271436513021	0.9976044585398781	24	19	39	21	40	29	29	45
SETD1A	5.224907349999757	5.465971406304296	45.16205610257579	-0.01242677857128621	-0.015499614799433256	-0.001680023391664603	0.998336695863059	0.9976381557680465	0.9976044585398781	184	8	103	68	8	49	34	56
SLC35E2	1.0888824144594411	2.101270581488251	2.7140711466140677	-0.47037691938401655	-0.14899890545179473	-0.001682699891849594	0.9365175561590083	0.9874227383549511	0.9961058185126923	11	1	9	1	0	2	6	0
C12orf4	4.39537510700306	4.589862466461251	25.4671756579672	0.4400265543040584	0.021273811769178155	-0.0016974667920505242	0.8326465241194223	0.9971465685084713	0.9976044585398781	25	10	26	29	29	16	30	29
SLC25A43	3.8512801224646243	3.9924579591018006	16.051115423801242	0.13293935839353105	-0.012917339015201805	-0.0016981072877265682	0.9635815489889287	0.9977323224791967	0.9976044585398781	35	10	20	15	10	9	15	24
METTL21AP1	1.6166536891079628	2.2182585873255984	3.2148790393665454	0.0691985344068354	-0.05134808642278424	-0.0017021668522630296	0.9899643339244123	0.9956481308188948	0.997377609243983	2	1	8	10	1	1	5	4
SLC41A3	3.4171052069482917	3.6491794838088225	12.186412971990848	-0.1203223795301303	-0.013546914178763683	-0.0017141381859106235	0.9730154560354022	0.9979067957794843	0.9976044585398781	23	6	13	21	8	3	17	17
NCL	9.648917698266155	9.67497194226602	886.3761494806433	0.04828181894389487	0.01994052578982426	-0.001721007468472438	0.9764641537273169	0.9956481308188948	0.9976044585398781	2562	381	1021	1384	420	882	791	1012
DVL2	4.1819287383925055	4.365430157888181	20.22093055703663	0.03530437335513508	0.007230827654196582	-0.001725831221494555	0.9912493235458287	0.998621097665356	0.9976044585398781	53	7	22	59	5	16	23	24
B3GNT4	0.7014993985183032	1.8367665403406208	2.0542917048266394	-0.965464317031947	-0.16762713203131863	-0.0017326805385125476	0.8317150475408228	0.9872064341968825	0.9955262211088176	2	1	8	4	0	0	6	0
AMZ2P1	1.3619373904732825	2.341593001816783	3.4802053468533263	-0.771769021258534	-0.14003438109619978	-0.0017362680291642138	0.8699520899513725	0.9876760713393384	0.9962353578693809	15	1	10	3	0	8	0	2
TERF2	4.801905149691145	4.914272097584206	30.797304392586177	0.00862321691918189	0.01670006298535011	-0.0017522492362392562	0.9994523903127123	0.9971465685084713	0.9976044585398781	61	15	65	60	7	22	31	43
PTGES2	3.336771521615003	3.8249431605626927	12.942843590033041	-0.034437909138149016	-0.04027330113316697	-0.0017566246650228328	0.9947474496966591	0.9956481308188948	0.9975093858759697	58	4	11	32	1	8	7	27
PTCD1	1.1436044674061763	1.9577815145101765	2.3297853570941944	0.06763090462948716	-0.11635681025023202	-0.0017628497552619152	0.9910758532894405	0.9899992592584242	0.9962183897486692	7	1	1	9	0	2	4	1
TM7SF2	1.6874131768481786	2.430180177102578	4.211476485556591	0.5058863312400416	-0.05410397634031407	-0.0017639398556883526	0.930061397647959	0.996194545489019	0.9970185019795518	11	3	0	12	1	6	2	4
FAM117A	3.259237081337221	3.610111446038253	11.42958995662353	-0.4500918856242971	-0.009681156321290756	-0.0017658393297428228	0.8852155100359268	0.9987010761318673	0.9975093858759697	26	5	14	25	5	3	5	29
NSA2	6.439173058255402	6.562996867140476	102.76130539871033	0.3315031897347353	0.026722145997702684	-0.001781212552537584	0.8540332001383351	0.9956481308188948	0.9976044585398781	123	77	96	105	74	102	98	104
IQCJ-SCHIP1	1.69412232467812	2.555124137110721	4.183880816876781	0.013867930124181886	-0.11915988206030362	-0.0017846259572007314	0.9998347940238835	0.9891666578714389	0.9970185019795518	24	0	10	2	1	2	9	2
RP3-331H24.7	1.3200882449311964	2.1074465984677855	3.1437957897637383	-0.4160778211514619	-0.0464519519582279	-0.0017854141512649356	0.9391952952978686	0.9971465685084713	0.9962183897486692	6	1	7	1	3	0	7	2
ATP7B	2.007551056414704	2.835510617841144	5.303930325504722	0.37248362266790763	-0.09906031639946614	-0.001788093867171352	0.9365175561590083	0.9908748545036212	0.997377609243983	32	0	11	7	0	5	6	6
SCO2	1.0435611545363526	2.093896317727554	2.492319364870505	-0.46011729569767224	-0.18871634292385145	-0.0017939171913506466	0.932244767552663	0.9827944233360043	0.9959083699983945	11	0	3	9	0	0	6	2
ZNF440	4.270713975367714	4.546028844717758	22.924920346529174	-0.06264777403018841	-0.010869168820875744	-0.0017990358020076019	0.9846288783267233	0.9979754031947355	0.9976044585398781	48	6	65	53	3	13	34	25
LAP3	6.611329668854475	6.791645881539335	120.4973166698943	0.3391707414112582	0.026968757769550995	-0.0018007318854073903	0.8797891799523803	0.9961162762327983	0.9976044585398781	93	106	103	192	64	148	96	108
SMPD3	1.4113189392857826	2.040732886976545	2.5274585389407216	0.061668112949117934	-0.06813744995168965	-0.0018020651966453305	0.9900590721061964	0.9947626505086482	0.9970185019795518	10	1	4	5	0	2	3	3
SIX1	0.8080421956221675	2.1456341083889123	3.8647586557129268	0.2704440240482455	0.07982621101794558	-0.0018026939625465865	0.9726977852496574	0.9956481308188948	0.9941415067290975	0	7	4	3	0	1	9	0
TXNRD3	1.7024499560628925	2.193692582325895	3.416163033025594	0.05590554993612416	-0.04483693269042138	-0.001803734715857326	0.9915794050319251	0.9967817050970286	0.9972913432091962	7	3	2	7	1	2	2	6
PCDHB10	1.1792166378989757	1.9981945084573107	2.9031484079066296	-0.5174705658950699	-0.035261085705604336	-0.0018196617993778265	0.9198213254779758	0.9976381557680465	0.9960612532412075	2	2	7	2	2	0	7	1
ZNF680	4.134481626112488	4.369169676011588	20.33075487309036	0.032879655747490244	0.0029139370668408615	-0.0018285396731043335	0.9925587243519379	0.9998111039895313	0.9976044585398781	43	2	35	50	12	13	21	30
GOLGA2P5	3.2136101177941296	3.783536148195098	12.614847812124239	0.2093017718334321	-0.034681272850154835	-0.0018320198776047777	0.9615670951264879	0.9967817050970286	0.9975093858759697	19	4	31	43	0	15	8	16
CTC-204F22.1	0.6034805954520127	1.6871496326571358	1.5241404875262623	-0.04725532414187755	-0.20677734237660456	-0.0018337704056528605	0.9947474496966591	0.9822828181863718	NA	1	0	7	5	0	0	2	3
HMBS	2.5045320991322835	3.046478243224347	7.457727308620183	-0.28402324658618827	-0.03422289440961996	-0.001848675059175947	0.9576004314268926	0.9971465685084713	0.997377609243983	21	4	2	15	4	7	13	1
HRH2	1.6129002945573838	2.662131345396339	4.927751750162901	-0.42219623240751486	-0.11900690579255976	-0.0018521282868506535	0.9455440610273395	0.9910742351799293	0.9961058185126923	2	2	21	11	0	10	0	4
PTGES3	7.82417522596406	7.872924698916608	253.19513851052957	0.03319067287212545	0.016980424322605953	-0.0018626424164294834	0.987442522103453	0.9967817050970286	0.9976044585398781	513	74	363	428	178	274	186	304
MAP7D1	7.068254984487245	7.169354830740229	153.55645153558197	0.06350293758319889	0.006623630943210635	-0.0018627257504781583	0.9776436022948717	0.9982488881552635	0.9976044585398781	533	50	283	276	31	123	164	185
ZNF28	3.8503881519705305	4.089812407958349	16.75608298108578	-0.001337570704419117	-0.0018177007760137053	-0.0018783588010352278	0.9998347940238835	0.9998111039895313	0.9976044585398781	18	4	28	44	11	18	7	26
RP3-368A4.5	4.804187930869123	5.0434400098353045	33.97981603401755	0.05905103142785142	-0.005262457560106443	-0.0018914965380601007	0.985757572335761	0.9998111039895313	0.9976044585398781	40	4	83	69	24	25	52	25
ZNF274	4.9126432304872525	5.246399805423507	38.30017820942886	-0.05569843792901944	-0.03544501276991307	-0.0018934533029137353	0.9876417465837222	0.9956481308188948	0.9976044585398781	100	5	87	117	5	19	49	53
POLE	4.820647331830531	5.151703264195952	35.80853230525446	0.12323703990091268	-0.04039773085332671	-0.0018975532521644024	0.9706715888708973	0.9954060299389312	0.9976044585398781	192	6	70	29	7	38	33	38
PJA1	4.610410511608503	4.807197362685608	28.057227620936114	-0.05338738888545415	-0.003325101886334712	-0.0018985667338223741	0.9868714180974889	0.9998111039895313	0.9976044585398781	99	8	29	67	8	26	17	45
ARG1	3.275807473053247	3.79666497915854	13.208009565872661	0.5817109439347429	-0.03495736255343189	-0.001905217285123748	0.9022504251797638	0.9971465685084713	0.9975093858759697	2	4	38	38	5	18	7	14
ZBTB45	2.6228015585812856	3.073092812623941	6.968144728302639	0.01786923857845037	-0.031871807794319064	-0.0019061078286925963	0.998075491014771	0.9971465685084713	0.9975093858759697	33	2	13	7	1	4	11	7
SLC38A7	4.205661110161638	4.350617748488564	20.40294299233079	0.10689115478891602	0.0017430886273686857	-0.0019163120431920557	0.9698173588136703	0.9998111039895313	0.9976044585398781	68	10	16	34	8	18	19	25
PRKAG2	4.70800138405232	4.789121388958569	28.520379145720923	0.04308781595034516	0.006102867295143053	-0.0019235919251714153	0.9854473851978847	0.99858059194294	0.9976044585398781	55	18	42	52	9	29	26	30
METAP1D	2.0958820807853122	2.6078129798024507	5.1676680308829726	-0.23108623033708237	-0.039281653889204717	-0.0019263136352999618	0.9615670951264879	0.9971465685084713	0.9972191002487463	17	4	3	5	2	8	5	1
GYS1	5.030341113166037	5.375497895362363	42.183608396361606	0.07126464408539618	-0.032409316911908875	-0.001927205116960612	0.98372310500099025	0.9956481308188948	0.9976044585398781	131	2	70	129	12	38	42	50
HJURP	1.5651664651394284	2.413927638671812	3.876222880924394	-0.02234915182001472	-0.11207557552047795	-0.0019293111919094455	0.9992429693795375	0.9908748545036212	0.9961058185126923	16	2	1	11	0	7	3	1
TAF2	5.173609805044423	5.228218683135227	39.443551232072984	0.08698233795211019	-2.022180125809991e-4	-0.0019500704029117675	0.966836511021626	0.9999697114705983	0.9976044585398781	87	19	46	55	25	35	42	40
PRELID2	2.168272722680808	2.6073217990480573	5.166680217782336	0.16831678385520862	-0.03750357723971774	-0.0019552196567404487	0.9696883306850723	0.9971465685084713	0.997377609243983	6	5	4	13	1	2	7	6
SLC25A10	0.48686986993432985	1.577022475754918	1.4589903558604556	-0.11284871812942002	-0.22854394233960434	-0.0019560479440845486	0.9874949676575001	0.982083854797053	NA	5	0	0	5	1	2	2	0
SWAP70	7.1846308985141825	7.239392843342761	163.17691341965568	0.06988454228252655	0.016434915141985734	-0.0019575977103698794	0.9720341563248318	0.9968194048801455	0.9976044585398781	271	67	337	171	107	179	160	145
TBC1D22B	4.109677239833096	4.28182927279081	19.847883564878032	-0.1274085727974051	0.002015875014584025	-0.001960853085511744	0.966836511021626	0.9998111039895313	0.9976044585398781	25	10	29	37	12	32	12	12
SNORA46	1.8840940255312864	2.4428138609843204	5.109920638785669	0.5955464817396686	0.013319513100143199	-0.001962111122693792	0.8936805524569386	0.9982379507627117	0.9961058185126923	4	5	4	1	5	5	6	2
TONSL	2.146631497083779	2.8849024766863183	6.132733889459685	0.35555640251733156	-0.07476681583375017	-0.0019641702279825494	0.945095224790781	0.9944161948658475	0.9969421387588883	35	1	1	5	4	9	2	7
AQP4	6.4259430828768025	6.816418210728845	123.69297842426514	0.846629849908757	0.034502487779624745	-0.001979732891034231	0.723404013726662	0.9964161912380836	0.9975093858759697	154	152	43	65	60	108	147	109
NRIP3	1.4744657486392212	2.17482953903665	3.3853834600094137	0.09992549485432413	-0.0419887048027204	-0.0019927260540522074	0.985307776008429	0.9971465685084713	0.9961058185126923	4	4	3	8	0	1	2	7
ANKLE2	6.738681661632215	6.82198274398054	120.42904828230233	0.03718527609920296	0.011199145865594473	-0.0019930943552449033	0.9874949676575001	0.9976381557680465	0.9976044585398781	349	22	209	230	58	94	123	155
CDC42	7.145044180751041	7.275531262872566	168.6538597489353	0.22048819084737017	0.02280883819325708	-0.0020156881988854314	0.9172636276224087	0.9964161912380836	0.9976044585398781	164	127	193	198	111	208	133	153
NLRP1	5.754819537229281	6.195212913199753	76.45475913618145	0.25626856598592285	-0.04498296094057734	-0.00201741336474491	0.9415176067371352	0.995339153718258	0.9975093858759697	217	3	310	86	18	58	81	95
BACH1-IT1	1.2855365654768223	2.089737944832815	2.5365754490592667	0.14169759821647604	-0.12707582183548347	-0.002023147852474738	0.9764641537273169	0.9875318647931389	0.9960545756515746	7	0	11	4	0	3	3	2
RP5-1142A6.9	1.7430944707805915	2.4329924631565554	3.7682938258545535	0.13448691876041002	-0.07414576347879875	-0.002025165012916685	0.9780413087027092	0.9934582186468321	0.9965637962070666	14	1	13	3	0	4	2	6
CDHR5	1.6799113982297431	2.283261256282792	3.718788797883924	0.061327344373542945	-0.04837665955817791	-0.0020292821518260555	0.9910758532894405	0.9967817050970286	0.9965637962070666	6	4	5	7	0	1	4	6
C14orf132	4.602929449126998	4.856433987036515	29.39618369707061	0.20686975258870388	-0.016386542487878988	-0.0020386601114304233	0.9434386039904904	0.9976381557680465	0.9975093858759697	135	5	34	22	18	26	33	30
CD300LG	1.4511860415669815	2.920223848046893	5.829245221159795	0.23322888993857163	-0.21391472544532183	-0.0020489390163401823	0.9747825895051179	0.982297977876374	0.994180659546559	2	0	42	6	0	0	11	7
DAW1	0.44744671380675605	2.1085260237515406	2.487640513897647	-0.81123512556479	-1.054012780030668	-0.002054889791530667	0.9024385258067881	0.9122722061162923	0.9852350793780235	8	0	0	19	0	0	5	0
IL33	5.1341601949871905	5.372148390009686	44.674295498602945	0.5295587630350361	0.034147169996419036	-0.002072578164001849	0.789245937311445	0.9956481308188948	0.9975093858759697	34	51	46	63	12	41	36	55
HMGB1P21	0.40119045824356436	1.704177104681985	1.512393372139884	-0.645086777956154	-0.2951042456587724	-0.002076008451788686	0.9024385258067881	0.9787954785411943	NA	4	0	1	9	0	0	0	5
NEURL4	3.4988457981042678	4.216469318746119	17.27739858187015	0.22483365644828235	-0.09159359568985777	-0.0020810782339467458	0.9614831585233199	0.9891666578714389	0.997377609243983	105	0	26	25	3	9	19	27
AC003973.3	0.6093786992475275	1.7766030904183965	1.7647664807307022	-0.3437633158051124	-0.2882704698881836	-0.002085754593848903	0.9531880190895792	0.9782569264691772	NA	1	0	6	8	0	4	0	1
UBE2Z	6.2792365367035465	6.322169260818698	85.51774133183048	0.052629792651986425	0.012907092732428078	-0.0020898382742485394	0.9766583433479039	0.9971465685084713	0.9976044585398781	153	52	135	155	29	75	75	110
ECI1	2.942062620851052	3.3452135566836554	9.100882385018512	-0.00545083857733961	-0.029424204422602716	-0.002090507720709146	0.9998347940238835	0.9971465685084713	0.9975093858759697	39	5	8	14	1	10	12	5
PPM1H	2.694562671310292	3.041008066039356	7.070714148066475	-0.0558242425512413	-0.011546906598076974	-0.002093755528165885	0.9889080661226506	0.9982488881552635	0.9975093858759697	17	1	19	8	4	10	6	5
KLF15	3.1891031657369195	3.46989639717858	9.966778170167268	-0.09082135344134737	-0.007975983778849111	-0.0020958711940571944	0.9786531887845735	0.9988155978287379	0.9975093858759697	37	3	12	19	3	6	16	9
GATM	1.0629832411454971	2.248136389336112	3.0075081983853478	0.7707962845701118	-0.22864564342080396	-0.002118602872328101	0.8797891799523803	0.9819891485752789	0.9939993755538546	9	0	18	0	0	3	4	2
PPAT	3.104406318188316	3.384961723695237	10.17926304777525	0.4022425756767987	-0.015994659183565792	-0.002126895047428009	0.9022504251797638	0.9979067957794843	0.9975093858759697	8	9	7	25	4	10	8	11
CXCL9	3.973241938621306	6.99869978862212	143.30721360888978	4.482365581659134	-0.4564369099109917	-0.0021315040611210737	0.2421013521094792	0.9726730263218574	0.9881564753378228	4	335	29	0	0	160	113	43
C12orf43	3.369716879115743	3.607822097474662	11.640944206585608	0.03672962407046448	-0.010337435644857208	-0.002137579159520039	0.9931455220349467	0.9982488881552635	0.9975093858759697	37	8	10	17	3	15	8	11
MAZ	4.077957366494275	4.2576784911748256	18.76859379767411	0.002951693115553314	-0.003590024607128115	-0.002139853745421897	0.9998347940238835	0.9998111039895313	0.9975093858759697	62	7	17	39	7	11	18	30
RP11-58H15.1	0.5308747964208972	1.6951273594365344	1.4858382159201255	-0.9093279714905179	-0.26888072138041946	-0.002141641287495097	0.8268871393344392	0.9791478053836911	NA	6	0	4	4	0	0	0	5
ELOVL7	2.424941116171007	2.87924639112177	5.944555449566707	-0.06124901177751386	-0.035940181059179455	-0.002145118193741803	0.9889080661226506	0.9967817050970286	0.997377609243983	13	2	7	21	1	2	8	9
BIRC6	8.275240326590525	8.300478312894473	340.0835199896315	0.03131278156600768	0.0205687622155255	-0.0021458860382334	0.9856807377507574	0.9956481308188948	0.9976044585398781	777	99	666	664	144	303	325	413
TMEM237	3.4543611916526964	3.678822172718764	12.059929040470765	-0.22937679840359937	0.002240028699274704	-0.0021519754468305257	0.9391952952978686	0.9998111039895313	0.9975093858759697	24	4	26	22	5	18	5	13
TPMT	3.4794593749691125	3.645216117050393	12.044772240253767	-0.02766919402164003	-0.007602035763697848	-0.0021690495826047224	0.9947474496966591	0.9988155978287379	0.9975093858759697	18	5	17	26	7	16	8	11
SH2B1	4.903526112875639	5.157408885516596	36.275718813169064	-0.1653525849619323	-0.01713741239347716	-0.002169887094488902	0.9550257734900612	0.9976381557680465	0.9975093858759697	124	13	73	64	5	13	41	62
SYTL1	3.6928620402462045	3.8952989484543465	14.073982762685285	-0.10395916296915227	0.00310184271965688	-0.0021851724569977673	0.9720341563248318	0.9998111039895313	0.9975093858759697	41	5	28	23	4	8	12	25
CCL2	5.243518244176218	6.392194600818912	92.0962609828258	-0.5881368791637396	-0.0792305002387031	-0.002185681585137958	0.9110693836852174	0.995048478686596	0.9917941995630681	82	27	42	28	156	208	5	20
PARVA	6.2051647982299825	6.250622151407137	81.26029775309064	0.07257350163618563	0.009522829068574252	-0.0021880793862163114	0.9698173588136703	0.9976381557680465	0.9976044585398781	229	39	101	98	42	64	85	98
ADRM1	4.960173805059356	5.1531621783623605	36.29948972509617	-9.369930364067768e-5	-6.515214533364474e-4	-0.00219143392729792	0.9999107557496516	0.9998827712648916	0.9976044585398781	133	15	55	66	5	37	27	48
VCPIP1	6.1649131319816926	6.222207452078929	79.93690970919955	0.061663770762072065	0.01041988275455744	-0.0021921943293943627	0.9758034836235631	0.9976381557680465	0.9976044585398781	114	34	162	104	51	75	96	66
C1orf194	0.5701197540358378	2.0503499371468212	3.613970687821212	-0.047516996322832676	-0.23326249922854506	-0.002194154050867351	0.9971642835855048	0.9855294079112882	0.9881564753378228	0	3	5	0	5	0	8	0
SNORA58	3.0207097341938702	3.6395561433771912	13.514940329753221	1.414438222249988	0.08701211202459298	-0.002200563471522259	0.6890622171078777	0.9925671071993102	0.9961058185126923	2	15	10	4	12	12	16	9
PKD1P5	0.37955392317843983	2.2260188663159948	2.7119641263666328	-0.724302311308749	-1.2437134527980482	-0.0022036711824475405	0.9172636276224087	0.8990219277290777	0.9819992286660378	32	0	0	3	0	0	5	0
TNK2-AS1	1.0406168135389904	2.0262867702133747	2.4615022645826516	-0.5617830687389227	-0.13687270455314882	-0.002207863827616661	0.9110693836852174	0.989036459551485	0.994180659546559	3	0	11	4	1	1	0	7
GFOD2	3.9923914607578523	4.205906966954501	17.915227479049715	-0.10544359034806325	0.002967230380886242	-0.002217853595690155	0.9716010937704037	0.9998111039895313	0.9975093858759697	46	7	41	33	3	14	27	14
ARHGEF19	2.347824030580709	3.0142196203643348	7.186553627303914	0.4549787401169194	-0.046282411129186685	-0.002228105544162141	0.9204151040763384	0.9966458810783244	0.9962183897486692	23	7	2	14	0	4	11	6
APOD	6.339179559096026	6.587514183594592	103.56201023665183	0.06438707134295191	0.005490902563816406	-0.0022311701984042086	0.9827050206216188	0.9998111039895313	0.9975093858759697	235	22	92	112	111	164	63	68
KCNA3	2.1794700584920106	3.0576999000600686	6.776661951130182	0.12440373581756865	-0.09551258755878864	-0.002242045777422762	0.9816899068223787	0.9915660938410747	0.9961058185126923	6	0	37	8	2	1	7	14
NRARP	0.9752311943853947	1.8755164200807135	2.618958872688609	-0.13545018899302438	-0.042085564632496	-0.002247161126939026	0.9815019850780279	0.9976381557680465	0.9930637371276985	5	4	2	2	0	0	5	2
SNAPC2	2.485548970395118	3.0569855798117125	7.275416801581144	-0.693360144861822	-0.06275717230750755	-0.0022473374707200613	0.8550880548546386	0.995048478686596	0.9962183897486692	28	2	5	12	4	15	4	1
ARFGAP3	5.7038275307222355	5.9711293279769375	66.81252122091837	0.31335745864878983	0.0010044772329713652	-0.002252580098736172	0.8986302975846839	0.9998111039895313	0.9975093858759697	110	5	120	83	71	53	73	75
PMVK	3.3555433233683285	3.673470390806847	11.799195130233159	0.11724598640898087	-0.023833474104525708	-0.0022533833884561356	0.9755203334537869	0.9971465685084713	0.9975093858759697	54	5	8	18	3	8	10	19
RTCB	5.249462057966641	5.32297852457026	41.75172646582087	0.005493958711609592	0.00952972098085319	-0.0022553480506593317	0.9998347940238835	0.9976381557680465	0.9976044585398781	78	12	76	73	26	37	31	60
ATP8B2	5.584005962029694	5.682126705789482	53.51013462289754	-0.06573090672415367	0.010229902311922069	-0.002255641518920361	0.976023850090655	0.9976381557680465	0.9976044585398781	157	13	105	91	21	40	75	49
LLPH	3.9472465482782373	4.094054591372825	17.281862214852165	0.21000797892794565	-0.013672702918753606	-0.002272430083261812	0.9391952952978686	0.9976803508193244	0.9975093858759697	23	12	15	39	8	12	19	20
MAPKAP1	6.147818475901058	6.1998011716071595	78.10647982048009	0.04473615295740877	0.01202625743885469	-0.002278388116706794	0.9815019850780279	0.9975610800428344	0.9976044585398781	238	31	88	118	39	79	75	81
CERKL	1.9492898073685867	2.9887357099815324	7.383354889700074	1.1499100658731047	-0.031004508609316545	-0.0022807033898996232	0.826133865261335	0.9976381557680465	0.9943942555003042	0	8	26	3	1	2	14	5
TMEM261	2.6834910844726294	3.063799417978531	7.572389578345323	0.2417013021994388	-0.031943239517895454	-0.002282904030565135	0.9481055579974144	0.9971465685084713	0.9972191002487463	17	1	4	15	8	8	5	9
LAGE3	0.9257401098440022	1.9130873522978609	2.300681808139011	0.34029253541220433	-0.13124405844629258	-0.002293530536228324	0.9535700580809198	0.9908748545036212	0.9926873515461185	5	0	0	9	2	1	1	5
ANKRD65	1.991348629038707	2.456180880985357	4.575447991202653	0.22248780433648177	-0.051579051607600596	-0.002296647988218953	0.9603416201798531	0.9956502065306388	0.9961058185126923	9	5	2	8	1	2	5	6
RIC3	2.005107112948662	2.6434085463304706	4.823898537601322	-0.21729279208319874	-0.06678835159839501	-0.0022968522297212453	0.9640676221027934	0.994872358161683	0.9961058185126923	9	2	10	15	0	9	3	2
PHACTR3	3.1298132569381525	3.584518646050164	10.590633492322256	0.09030644456925128	-0.044978496737447596	-0.0023017405632481994	0.9815019850780279	0.9956481308188948	0.997377609243983	47	1	29	10	2	10	13	10
SMCHD1	7.934861005519588	8.010413571908126	278.01647994491236	0.06378529919760886	0.009215051280694327	-0.002304501971528388	0.9756107188843495	0.9977323224791967	0.9976044585398781	402	65	692	561	142	193	277	390
FTO-IT1	1.0222927513375293	2.4836727471870446	3.8130174269865735	0.432109811519515	-0.25979925989325414	-0.002309629077287826	0.9535700580809198	0.9811977206084834	0.991307880293085	0	0	16	17	0	0	4	8
USP3	5.577051395731617	5.656124023836106	52.88352707296657	0.013327189906182839	0.012968811347504286	-0.002309727714294098	0.9959999011876064	0.9975610800428344	0.9976044585398781	76	16	110	117	26	55	39	67
POLR3G	1.532087471569934	2.107342757127619	3.1750241865401216	0.14239767874058717	-0.06719749585270827	-0.002313230419689205	0.9778564033767754	0.9955190223846692	0.9955630945747783	6	3	1	7	1	1	4	4
NOC4L	1.915037357210039	2.765018515317587	5.276303703868354	-0.5529059977076769	-0.09235843977739097	-0.0023233718306610667	0.9152908952587366	0.9925297263637471	0.9959083699983945	24	0	5	10	3	0	7	10
RP11-392P7.6	1.5346141241811226	2.114909540934919	2.9790739925403424	-0.12229003889291935	-0.07403583725574887	-0.002323436456946128	0.979402377625203	0.9942008475585401	0.9955630945747783	11	1	2	4	2	2	1	6
CTD-2353F22.2	1.8481348431142826	2.606175781470492	5.074971608228912	0.6929840989083034	-0.07218866549695112	-0.002326708810089879	0.8803265612846106	0.995339153718258	0.9955262211088176	2	4	1	22	1	7	4	3
CEP170B	5.371005553481515	5.7020531940389	53.46698008987699	0.053540799659919196	-0.043293226975008904	-0.002328089385443217	0.9883002295979952	0.9947626505086482	0.9975093858759697	206	10	93	140	4	45	64	54
SMCR8	5.824218712725204	5.929984924373769	63.76398506633635	-0.01223579729872705	0.009192420286156546	-0.002341992177521015	0.9968183822509565	0.9977323224791967	0.9976044585398781	131	17	129	169	18	61	51	85
RP11-505K9.4	0.7456685359207547	1.7411529994915325	2.151288351323172	-0.13022404941019225	-0.05186102862608838	-0.0023423472240223734	0.9836002532106329	0.9974079087936698	0.991307880293085	1	3	2	5	0	1	0	5
KRT8P46	2.390082071520332	3.0366450177096422	6.620698607052494	-0.1613741220924061	-0.07151722528373633	-0.002346947772439681	0.9734875592391871	0.9934163142359341	0.9965637962070666	25	0	10	18	2	2	13	6
TRIAP1	3.475328273862507	3.8282795953298328	14.648779362108806	0.5674486755948379	0.005099479477491044	-0.0023487209685809996	0.8720845661123964	0.9998111039895313	0.9972118303288954	22	8	3	21	15	13	19	9
COL4A3	3.818592401858181	4.085451013930292	16.335741978999522	-0.160760578002372	-0.019455089067006805	-0.0023564541558830725	0.9608801334390588	0.9976381557680465	0.9975093858759697	60	6	34	17	4	9	29	12
KRT18P57	0.8993575935040002	1.9904427828923557	2.234577914759567	-0.3020703036814428	-0.23549249550702442	-0.0023595959881559164	0.956927351547832	0.9811977206084834	0.9917941995630681	6	0	12	2	0	0	5	2
PLA2G4A	3.2987456331347444	3.4609270319035232	10.58991324035537	0.10646447975481188	-0.03262126562246425	-0.002360898475741929	0.9730154560354022	0.9960348944701078	0.9975093858759697	24	5	12	12	8	8	9	14
LRFN3	2.9497213510266476	3.3147984800909818	8.608507982107692	0.0443049340965368	-0.02058055051049331	-0.0023633235946360145	0.9916981801122059	0.9976381557680465	0.997377609243983	31	1	9	23	3	7	11	9
ZNF845	3.849481547120292	4.094662737189613	16.326828579007426	-0.002900407573441553	-0.0039033614459815656	-0.002371351367174003	0.9998347940238835	0.9998111039895313	0.9975093858759697	37	3	54	22	5	18	17	15
ITM2B	8.345689128279892	8.478941365496551	389.2267467917275	0.25753623265102865	0.016820616288097195	-0.0023730992251696763	0.9054477929104555	0.9971465685084713	0.9975691334693618	317	271	675	338	261	379	399	382
RUNX3	3.8652662414499024	4.35037246731436	20.08870425146208	0.3687589580061446	-0.04522410525185454	-0.002373359666247423	0.9246248306871511	0.9956481308188948	0.9970185019795518	14	6	100	13	6	7	30	25
SND1	7.235146485002594	7.276109499652919	166.5076427832544	0.05366040341087213	0.013182323958259889	-0.0023752579368221676	0.9762570621042971	0.9971465685084713	0.9976044585398781	542	68	217	223	73	150	172	183
FAM83F	0.9788899869561204	1.990329003402362	2.463226219825457	0.5276009404923225	-0.18111476919599115	-0.0023813205208900222	0.9307541261017812	0.9839910390823338	0.9926062062133799	0	1	10	7	0	3	3	1
MMAA	2.181159409301321	2.868892937472608	7.064528224540438	1.1224098545111838	-1.9024932881496205e-4	-0.002383803186053009	0.7968046920819838	0.9998111039895313	0.9955630945747783	4	6	0	14	6	7	7	5
AKAP5	2.459361272915272	2.7834329261625963	6.0601642865557865	0.07172256957054478	-0.03751889762715419	-0.0023979447475082037	0.9874949676575001	0.9967817050970286	0.9965637962070666	6	4	15	6	3	8	3	6
SNORD48	1.208223500688391	2.1958543612596504	4.1191645955022596	0.2607987419090087	0.018782706535471306	-0.0024275015003468606	0.9720341563248318	0.998016789509602	0.9914349130731999	3	6	0	4	2	5	5	0
PLA1A	2.7390025848598785	3.3977816694358336	10.807557503354541	1.2579711596283187	0.02957687988657329	-0.00242940098756518	0.7384833703386958	0.9976381557680465	0.9958301638310798	1	15	21	6	2	10	10	10
CYP39A1	1.1672891922641404	2.001544744497304	2.676482075535819	0.17176987311008063	-0.09252026431090699	-0.002434300256379017	0.9785931199476093	0.9934271436513021	0.9933217243640388	7	1	0	7	2	1	1	6
GLRX5	3.8808474857371014	4.046820386557005	16.864105904363832	0.21760101650621014	-0.014339830677450921	-0.0024345714582358945	0.9365175561590083	0.9977323224791967	0.9975093858759697	21	6	22	22	17	16	11	22
WDYHV1	1.6302704855521084	2.5115426271812495	4.613559228477694	0.9862054206101217	-0.0795482705099526	-0.0024360603772584284	0.840795169747573	0.9952219034760484	0.994180659546559	0	0	10	12	5	5	4	4
CYP2R1	2.331682887546178	2.7098427684047213	5.340744348940754	0.039999963813756007	-0.03325562511300197	-0.002437976256869677	0.994535000508437	0.9971465685084713	0.9965637962070666	6	3	12	13	1	6	3	7
LYRM7	3.7607848015754586	3.9834749647100542	15.01135036318781	0.018410918454726165	-0.0038339344811720733	-0.002442474220451623	0.9959999011876064	0.9998111039895313	0.9975093858759697	44	3	16	41	6	13	13	21
FBXL5	6.685436637325833	6.752402492350086	116.01820030880494	0.07870739325524043	0.01266661191854126	-0.0024462191924986974	0.9698173588136703	0.9975610800428344	0.9976044585398781	148	48	259	145	74	134	101	108
RRP1	3.7429622288110966	4.205303580523476	17.300569891796766	-0.0071548172483442175	-0.05588145837013475	-0.00244982044989822	0.9998347940238835	0.9934271436513021	0.997377609243983	81	1	39	26	3	19	11	24
SNRNP48	4.542132703436545	4.684172334119856	26.249478301840877	0.05727078915368129	-8.740954308007205e-4	-0.0024523217523865462	0.9833627092918229	0.9998111039895313	0.9975093858759697	34	6	45	61	18	25	32	21
PRMT7	3.8276253230702197	4.085969669804368	16.112647314068603	-0.013640418112791392	-0.00507824373423683	-0.002454529841188709	0.998075491014771	0.9998111039895313	0.9975093858759697	51	2	23	41	6	11	19	21
CTD-2013N24.2	1.5834710462044213	2.298643086323684	3.3686257628661207	-0.11704350107487463	-0.10798510587012448	-0.002465075864922196	0.9815019850780279	0.9899992592584242	0.9946121869183796	5	1	13	7	0	4	5	1
AADAT	2.2376436927337227	2.641539409409206	5.450790198427528	0.22411475333665362	-0.050302967259858965	-0.002473320311614516	0.9550257734900612	0.9956481308188948	0.9961058185126923	12	6	3	8	1	6	4	5
CACFD1	2.567029440252097	3.1839927297744794	7.567097822943358	-0.47566362756636055	-0.071810169188234907	-0.0024734391231695766	0.9056126704125134	0.9934163142359341	0.9961058185126923	32	2	8	19	1	3	2	20
SRGAP2	5.8600398658084	5.983140501198151	66.46000483724255	-0.15289812215890594	-0.0011554569513642907	-0.002475743164868244	0.9436958058036748	0.9998111039895313	0.9976044585398781	169	20	155	111	22	28	100	79
RP11-697N18.3	1.7525171972608586	2.3535194984841	3.973589388635262	0.05106073189918672	-0.06610185193514329	-0.002482125616537346	0.9934644229962275	0.995339153718258	0.9955630945747783	12	4	4	5	0	6	2	3
SOAT1	6.929247297932225	7.112920922781031	150.89916296218954	0.4084005571555438	0.01837783021171696	-0.0024939752539167295	0.8440622231897299	0.9972226753404173	0.9975093858759697	108	104	125	194	128	159	141	144
PRR5	1.4402908783075994	2.448605630854784	3.6442555124114864	-0.4253194639349285	-0.16748518111103267	-0.002494352796230673	0.9391952952978686	0.9839910390823338	0.9939993755538546	12	0	14	7	0	0	5	7
CTC-786C10.1	1.0359095477816749	2.013214725983414	2.2471447199342904	0.3214209880777206	-0.23394761879554216	-0.002495172082477827	0.9470250553737288	0.9795923398153439	0.9923397348352475	16	0	1	5	0	2	3	2
KAT2B	5.307335448055376	5.371152430725791	43.39228221135134	0.05476542097044348	0.0051447942464856455	-0.0024967387920713634	0.9786531887845735	0.998621097665356	0.9976044585398781	91	13	76	59	30	39	40	52
DCAF17	4.528794166489602	4.64052978471925	25.178883092655905	-0.014762312526180751	0.008196615903109727	-0.0024994916687693116	0.9959999011876064	0.9981322540316554	0.9976044585398781	46	10	38	65	9	26	18	33
SLC35B3	3.15809922411762	3.562198900627216	11.166334521029682	-0.013348009828416003	-0.026624827170926544	-0.002499776925579467	0.9998347940238835	0.9971465685084713	0.9970185019795518	39	9	12	13	1	14	4	15
PIP4K2A	6.682971915473521	6.792869719415192	119.87018152427606	0.23268394706090514	0.013012437837401102	-0.0025174358263255663	0.9119863034031777	0.9976381557680465	0.9975093858759697	116	82	278	116	56	89	121	154
PLAC9	1.585685277378151	2.6431480174821806	4.421519655790181	-0.5870762853162236	-0.17740740378311678	-0.0025200246416098014	0.9157481892908538	0.9827944233360043	0.9939993755538546	19	0	14	8	0	5	0	9
MSTO1	1.4622761853999382	2.211916152825297	3.1388999196883067	0.15503829814108933	-0.13946654637892988	-0.0025219721667259507	0.9764641537273169	0.9857508213158932	0.9928057668653939	19	1	1	3	1	5	2	2
ZBTB6	3.332939821411379	3.6282926652088987	12.200852245049033	0.006819833689418178	-0.020475247272298065	-0.0025226567775904346	0.9998347940238835	0.9976381557680465	0.9972191002487463	13	5	12	24	11	3	20	13
RP11-495P10.1	0.4855535364978087	1.6088288333163518	1.3874870803393016	-0.31595831817752157	-0.3321349892512135	-0.0025244992671641458	0.9550257734900612	0.9751943308772618	NA	1	0	5	6	0	1	3	0
SECISBP2L	7.449875192787493	7.480151689775096	193.3487564439107	0.07741397334103929	0.012515308290441536	-0.002530756107109366	0.9640676221027934	0.9971465685084713	0.9976044585398781	274	105	325	273	111	166	209	207
AGPAT9	1.6931856978530255	2.594223988142683	4.723791151730471	-0.21288515614212367	-0.08496596963288494	-0.002538266588983071	0.9726637366790812	0.9942090027896434	0.994180659546559	2	0	11	14	4	1	1	13
RP11-274H2.5	0.5792526868095531	1.723615667106513	1.738937207477385	-0.16736026546863242	-0.2622012676857459	-0.0025445363228888906	0.97958151368102	0.98040189048351	NA	8	1	0	5	0	0	4	1
TLR4	6.204881260281588	6.540958840868391	101.80782770488942	0.7339544487084971	0.024768573924172886	-0.002569614783391935	0.7651681857641919	0.9971465685084713	0.9972191002487463	36	111	150	73	48	114	87	95
KPNA3	5.898387998842612	5.978944625399585	67.23102024639716	-0.03490250088297378	0.007603626480119618	-0.0025793490513859657	0.9883412599536142	0.998016789509602	0.9976044585398781	118	39	79	137	29	89	59	47
CKAP4	6.473471559763116	6.533778062285385	99.11263430844272	0.08879356931727106	0.008850639527150695	-0.0025819035697435032	0.9655829329454325	0.9976803508193244	0.9976044585398781	226	55	91	216	37	90	92	118
PHLPP2	4.135317732396907	4.3404013733372535	19.694984875953377	-0.0851447953053439	-9.63208426760636e-4	-0.002584554181533588	0.9757579654303906	0.9998111039895313	0.9975093858759697	47	5	52	37	5	11	20	32
AGER	6.226389767541539	6.671734535081986	109.21611080205882	0.6355467888259169	-0.024518417331094534	-0.0026033913027280033	0.8450455333624292	0.9974568732612483	0.9970025343754217	287	77	335	23	10	100	104	121
KIAA1683	2.1733121471372567	3.0060487099244653	6.2870003121621725	0.399550107676875	-0.11183578087346996	-0.002623723379921491	0.9327003873884128	0.989036459551485	0.9958301638310798	9	0	22	23	0	4	8	8
GOLGA2P10	2.715937088770969	3.339281891717746	8.561719988351012	-0.022151900872209702	-0.06250680512432046	-0.002625513470403199	0.9980505949410884	0.9942008475585401	0.9962183897486692	32	2	22	16	0	3	9	16
EMC8	3.4562353347872143	3.750577391358006	12.539119522117605	-0.27854928606797724	-0.014610384994942167	-0.0026256921238638643	0.9289392949337724	0.9977323224791967	0.997377609243983	28	2	26	30	5	19	12	6
DUSP2	1.8996802637368473	2.6157160467307703	4.421999329869863	0.08312669878861968	-0.10626077662751936	-0.0026321419100647806	0.9875506664477232	0.9891666578714389	0.9951166229124885	24	0	10	4	1	5	2	7
MITF	4.832274075241557	4.961857468958244	32.97465728044158	0.22957525038031942	1.6294194854361634e-4	-0.002641230208282725	0.9172636276224087	0.9999697114705983	0.9975093858759697	62	14	29	37	31	34	34	27
CIRBP	6.778035250528494	6.8226928205669095	121.98029028369106	0.07439905907325725	0.01006089948846999	-0.0026672498569048275	0.9673554351412984	0.9976381557680465	0.9976044585398781	191	81	187	209	45	108	137	120
RP11-357D18.1	0.3558691983204758	1.6698670863499863	1.482775383445264	-0.1104014561722536	-0.4573181481685516	-0.0026805529919380366	0.9877308001245122	0.9639838599603716	NA	5	0	0	9	0	3	0	1
UBTD1	3.231902454089994	3.71460701722476	11.687473105997306	-0.06819217312413203	-0.05755139020426006	-0.002695576050963522	0.9875506664477232	0.9934271436513021	0.9965637962070666	53	2	17	27	1	7	8	23
NDUFS3	3.6266031178464786	3.8245382635429297	13.671561087731966	0.005049773528872548	-0.013678630965411885	-0.00271885496424044	0.9998347940238835	0.9977323224791967	0.997377609243983	45	4	16	16	9	15	8	18
HNRNPC	8.555880708780418	8.587997593969433	417.59223935432794	0.07011576983186804	0.014036775702904444	-0.0027201198609523463	0.9673554351412984	0.9971465685084713	0.9976044585398781	605	179	546	794	275	382	420	458
TRAF2	3.0237825332183585	3.598868728409921	10.800590160556643	0.17608450005325077	-0.059281448172487414	-0.002726477218602081	0.9695557841797435	0.9943149313723668	0.9962183897486692	50	4	12	23	0	6	14	14
CES4A	0.9076005213615259	1.9986047977063803	2.266233029366984	-0.3044391471389895	-0.2564297850136364	-0.0027319504737634464	0.955987725298425	0.9791478053836911	0.9905903965004156	4	0	13	3	0	0	5	2
MATR3	8.557504566141086	8.580528380313101	415.1113490267614	0.028074213861323007	0.015538337698041015	-0.0027352755549889074	0.9874949676575001	0.9967817050970286	0.9976044585398781	772	160	668	612	269	436	405	399
USP37	4.797573636713634	4.912919457598803	30.551258572410653	-0.02847783249634531	0.01036075911066843	-0.0027460785551687516	0.9915794050319251	0.9976803508193244	0.9975093858759697	59	8	68	69	11	22	37	36
APOBEC4	0.7909897958438432	1.8276045918791268	2.5807238616093064	-0.27934256035786104	-0.09628442264019044	-0.0027561161714762753	0.9655829329454325	0.995339153718258	0.9905903965004156	2	4	5	1	0	5	1	0
GBP1	6.472915963158547	6.6668172500209755	110.10997908053065	0.2955124199541496	0.011192592420642983	-0.00276187918466785	0.8902835265358409	0.997866651271896	0.997377609243983	147	111	193	104	22	123	102	97
TMEM120A	3.4488141618990777	3.679267941363961	11.991167364755444	-0.052531234864462	-0.006000126747108744	-0.002776356929840684	0.9876670105516752	0.9997451700547392	0.997377609243983	38	2	20	17	7	13	14	9
LINC00861	2.88734087020109	3.9172856539373	14.272891791292192	1.4157749949680078	-0.11254306233282614	-0.0027793365735241725	0.7882500558863523	0.9899992592584242	0.9939122035786132	0	1	70	23	7	12	7	24
CASK	5.724737874325787	5.786406089971772	58.67326132217076	0.0712509561044277	0.0013998676056104495	-0.002785264073154601	0.9730154560354022	0.9998111039895313	0.9975093858759697	147	26	63	78	38	52	70	52
ZNF818P	0.5075731558920371	1.9054464402200963	2.1800878958526853	-0.594467705352781	-0.33165613002095007	-0.0027962291158946536	0.9247334372179271	0.9776499081534823	0.9900688364323167	1	0	1	14	1	0	6	0
ANKRD20A11P	1.6385106596703214	2.246875757331449	3.235690164827581	-0.05457055505045416	-0.10131069492841681	-0.0027985508190188305	0.9922427327467419	0.9902731552122169	0.9939993755538546	15	1	6	2	1	1	5	4
RBM4	3.9748281182139413	4.2252190138757175	18.678351940157114	0.21764677023994083	-0.011391982044026302	-0.002800724099246186	0.9416769295050555	0.998016789509602	0.997377609243983	18	13	52	30	3	12	18	27
HSD17B4	7.739725763044499	7.8717391040699916	254.85802766753184	0.22771539966332965	0.011529639988760129	-0.0028031384198593324	0.9110693836852174	0.9976381557680465	0.9975093858759697	361	117	257	243	251	266	188	308
CTD-3065B20.2	1.058054749966571	2.038724379397013	2.8391021905588203	6.984159897031768e-4	-0.13242950199061654	-0.002806970094760962	0.9999107557496516	0.9908748545036212	0.9905903965004156	0	1	6	8	2	0	6	2
SEC62	8.236452705338838	8.281961179235312	338.08085711623187	0.08554819691348188	0.01418019198444732	-0.0028073204097671016	0.9615670951264879	0.9971465685084713	0.9976044585398781	427	164	571	461	230	348	321	340
DLG4	4.471361916054054	4.64525824131353	24.95278829932265	-0.062320435405774095	-0.0014251239791439494	-0.0028156395625644724	0.9815019850780279	0.9998111039895313	0.9975093858759697	69	9	61	39	5	15	33	30
CTC-277H1.7	1.1616532060730733	2.450996519175623	3.6698727707778205	-0.4233951518443931	-0.32640950531477947	-0.0028322748920766717	0.947182450643712	0.9751943308772618	0.9905903965004156	22	0	1	13	0	7	3	0
BMP6	3.57872369925473	3.897268796388812	14.624457374249415	-0.31679436291548924	-0.02405908662634285	-0.002874013274577399	0.932244767552663	0.9971465685084713	0.9965637962070666	38	9	25	13	6	2	21	22
ZDHHC21	5.745395377330201	5.908115337046715	64.46493460620529	0.22307030764931596	0.004122924722914793	-0.0028845143350631933	0.9266900778844329	0.9998111039895313	0.997377609243983	76	54	52	143	22	54	87	48
LOXL1	2.485644320482696	3.2409592530748834	7.708893229724708	0.13037684776175248	-0.11581575205892243	-0.002888122150602141	0.9793073018897606	0.987258708235639	0.9954144487353841	45	1	9	16	0	3	8	14
MMAB	2.8403054353051833	3.366045656410522	9.726590855998793	0.20718772693139628	-0.05268192960781768	-0.0028886936662331523	0.9674784770362737	0.9956481308188948	0.9955262211088176	17	2	2	28	9	16	4	7
C1orf112	1.2227551342503722	2.1095250812821815	2.9961152492799314	0.25226532270798946	-0.1591217016512469	-0.0028941160449866676	0.9686349269112503	0.9857508213158932	0.9907988042258777	15	1	3	0	2	5	2	1
RP11-536K7.3	1.569530788907359	2.448279396296234	3.67061252334683	0.10138100851613957	-0.15530978308983542	-0.002906333444581687	0.9854473851978847	0.9840861014779045	0.9926873515461185	6	0	9	17	0	2	2	8
EXO5	1.81171737123254	2.6701994016809008	4.677318338522106	0.43616677454733416	-0.16199014469959486	-0.00291486202051825	0.932244767552663	0.9828025435914152	0.9926873515461185	27	1	1	13	0	6	4	4
F8A1	2.0871894641286777	2.6006682640039815	4.917481843266925	-0.18235102148195345	-0.06794510168826341	-0.0029251934184861953	0.9680229001187701	0.9946427013358715	0.9943942555003042	17	4	5	5	1	1	4	10
RP11-391L3.4	3.3778124818988844	3.6728649046287756	12.31175842111938	0.4023386449142849	-0.02619218105927106	-0.0029310670263279783	0.9130144646250604	0.9971465685084713	0.9962183897486692	5	5	36	20	7	13	10	13
ART4	0.9664772344802909	1.8538897040880542	1.8762280539215082	0.08625002832592743	-0.22704282305586046	-0.002940225100254803	0.9874949676575001	0.9794650947998564	0.9905903965004156	6	0	2	9	0	1	2	3
ENY2	5.210255663355153	5.346679794128358	43.48574862714185	0.3355281683626087	0.006136533124755191	-0.0029523492951681416	0.8705619700777192	0.9988443281734842	0.997377609243983	43	20	74	40	40	31	48	50
FAM171A1	3.5568154828192844	4.111069542754032	16.006231694835382	0.21582615493114254	-0.09587665387492024	-0.002952954837954624	0.9558605026218331	0.9874227383549511	0.9959083699983945	102	1	26	13	3	12	15	23
TPD52	4.584658226127447	4.751377529525009	28.502710917880623	0.3752653590621521	-2.8320724924006733e-4	-0.002955360788719221	0.8720447230157888	0.9999697114705983	0.9972466505913413	32	15	19	48	26	20	35	28
CHN1	3.825854179064346	4.102520095054634	17.019565955093867	-0.00232084122605314	-0.02221427181715959	-0.0029639826580859906	0.9998347940238835	0.9971465685084713	0.9970185019795518	46	2	17	29	15	23	15	11
TXLNA	6.8671673977805145	6.901417245224112	128.19086674360804	0.030051591794330437	0.012291890143134207	-0.0029685109218080007	0.9874949676575001	0.9971465685084713	0.9976044585398781	348	66	182	202	44	117	137	133
RP11-295P9.8	1.4385914605419743	2.022475756041032	2.618943091819613	-0.10188021520518298	-0.10809424993291666	-0.002969030485175697	0.9815019850780279	0.9891666578714389	0.9924567846418855	4	1	3	9	1	1	2	5
PVT1	2.955117986850319	3.582143929856886	10.483376488130565	0.18389098139067223	-0.1056849885207947	-0.002972105618313631	0.9673554351412984	0.9873716764068236	0.9955262211088176	31	1	7	49	1	13	6	13
FOXC1	3.340805479204074	3.756421981706186	13.30036683182522	0.5473169289176048	-0.024303751839000208	-0.0029806341379131304	0.896790178896563	0.9976381557680465	0.9959083699983945	3	5	38	18	10	14	6	19
PFKM	4.669118177246305	4.9301498727553685	30.984651916501495	0.03897529770145105	-0.02330480693188371	-0.0029926558058664095	0.9915794050319251	0.9971465685084713	0.9972913432091962	98	3	29	71	20	37	20	36
MPG	2.3783204809057876	2.7842172201063646	5.364643093775601	-0.029904127808697983	-0.03384309443410266	-0.0030080706764933625	0.9947843093127122	0.9967817050970286	0.9959083699983945	16	1	12	12	1	4	7	6
SEMA3G	4.681853482004437	5.4960152625816185	46.04462657370047	-0.3917596606312609	-0.1970784983957258	-0.0030081421557473726	0.9391952952978686	0.9781189654044019	0.9905903965004156	60	2	247	70	8	4	73	60
KIF21A	4.862270702607153	4.95084209434116	31.620284337510697	-0.0035695908594902638	0.00868017263188878	-0.0030119305349276602	0.9998347940238835	0.997866651271896	0.9975093858759697	56	11	75	59	12	23	33	42
RP11-228B15.4	2.9149578296836145	3.269004337334796	8.803494100997451	0.013061060586731886	-0.03643451372532419	-0.0030272479140464677	0.9997936811393028	0.9964161912380836	0.9961058185126923	18	7	20	10	1	4	7	16
HLA-J	1.2296041933554196	2.053997686999706	2.648645820523293	-0.4477603457055392	-0.15226762077400183	-0.0030376261552555505	0.9278030546593177	0.9855294079112882	0.9913010638676316	11	0	3	4	2	0	5	3
CDK20	1.5229545387962184	2.3507554167566678	3.4514691425342536	-0.5349595854169769	-0.1405157657328349	-0.0030383389252401686	0.9110693836852174	0.9857508213158932	0.9917941995630681	7	0	10	10	1	0	6	5
TFAP4	3.037523072378689	3.315469277893187	8.935631650980529	-0.14241921678585162	-0.023660357457627956	-0.0030431537195040282	0.9673554351412984	0.9971465685084713	0.9962183897486692	27	2	11	17	5	11	4	12
FLT3LG	0.9541767714726664	1.883853702887344	1.9600878286678143	0.22552946673417545	-0.2520895957961584	-0.0030457551222513026	0.9655829329454325	0.9780100895326064	0.9905903965004156	8	0	9	1	0	2	2	2
RP11-158H5.7	2.1364573594335234	2.6457283279122383	5.383012458512152	-0.0383760152990829	-0.06708400846648375	-0.003049489018079837	0.9949440772324171	0.995048478686596	0.9939064708268109	8	2	2	13	5	7	1	7
TBC1D2	5.801503336030139	5.8845052951923105	62.29203545867702	0.05349018671002097	0.0024200686714259574	-0.003056375953852986	0.9815019850780279	0.9998111039895313	0.9975093858759697	198	26	55	117	26	66	55	66
HPGD	4.094141863583994	4.7331330421845665	27.399433201482623	1.1974218620974706	-0.049750162554164104	-0.0030654206817077537	0.743020251209665	0.9956481308188948	0.9943942555003042	11	10	125	3	16	23	30	27
LYST-AS1	0.3522166809561016	2.181740249286678	4.193225349687172	-0.19193697242504176	-1.432743329764583	-0.003071658839593745	0.9836002532106329	0.8944217360154032	0.9684466526554376	0	0	8	0	11	0	5	0
SLC41A2	4.608333899904246	4.74873873407831	27.823204505014036	0.1825081226242218	-0.007946719760658708	-0.0030726080281508867	0.9396884768703159	0.9982488881552635	0.997377609243983	33	20	34	69	8	21	31	31
MIR99AHG	2.3988933783380477	2.7836632167640882	6.391588544394198	0.07908007500683369	-0.05393770353451077	-0.0030727433098898466	0.9874949676575001	0.9956481308188948	0.994180659546559	9	4	9	3	6	9	2	6
C1R	8.906146419853826	8.960955016476985	540.3906590779516	0.05246765203909734	0.01014413566845723	-0.0030749683250539035	0.9786531887845735	0.9976381557680465	0.9975093858759697	1577	246	603	604	313	577	401	648
UBASH3B	4.876011839352992	5.0445998853080605	35.49934561498433	0.4348230502314038	0.012336176325714305	-0.003077639989265316	0.8230986442734207	0.9977323224791967	0.9970185019795518	39	35	28	43	18	33	36	33
RTEL1P1	1.2852162512183445	2.090259756954389	2.4775377002431993	0.07664439853797944	-0.1784277793557192	-0.003078218274213484	0.9883002295979952	0.982083854797053	0.991307880293085	12	0	4	7	0	2	2	4
TNFAIP1	5.442552088879537	5.575265386304321	49.732985579874786	0.026403151124707744	9.344167390083905e-4	-0.0030817373017367226	0.9929428119720036	0.9998111039895313	0.9975093858759697	93	24	117	103	8	50	51	49
CTD-2666L21.1	0.9132365075525932	1.840224053337347	2.3333525324391893	-0.1822705651551493	-0.16334599073767367	-0.0030892859862228163	0.9786531887845735	0.9872064341968825	0.990542399310461	6	1	0	5	2	4	0	2
C20orf144	1.042350835361685	1.8321312883574465	1.9523858315133005	0.07129072699474612	-0.18810614711758755	-0.0030928518057507077	0.9899643339244123	0.982083854797053	0.9905903965004156	9	0	1	5	1	1	2	3
SLA	6.885087089732325	7.195962354214627	158.53165250948803	0.5519647249987104	-0.013599299016236823	-0.003107397419014767	0.8616543571111704	0.997866651271896	0.9962183897486692	38	95	508	206	62	111	173	194
EWSR1	7.912340374083247	7.943723132747873	265.27125598473975	-0.007056196590512162	0.015240805675623722	-0.003115020067902413	0.9985408147270752	0.9967817050970286	0.9976044585398781	689	97	526	418	99	299	221	276
RP11-299J3.8	1.6735672356716638	2.3568461682679986	3.650356026209537	-0.7165728610752998	-0.1040503014430738	-0.0031157727749033153	0.8578737633914937	0.9908748545036212	0.9926873515461185	8	1	11	6	1	5	0	6
ACAA2	5.024461618272245	5.100943311861812	36.227149863210855	0.1502186091507419	-0.011023742127659632	-0.0031158144539900137	0.9429236043670155	0.9976381557680465	0.9975093858759697	68	21	36	51	24	27	32	49
DNTTIP1	3.817257043568213	4.003471188617361	15.293223224502404	-0.041463436528420314	-0.001657874520166409	-0.003116259331582606	0.9889080661226506	0.9998111039895313	0.997377609243983	36	5	25	40	4	10	18	20
RP11-582J16.5	1.2007858742198085	1.9973816303553913	2.2725595440479793	0.030884322866571903	-0.18988991213755954	-0.003117555440845194	0.9958742832420197	0.9819949653406532	0.9905903965004156	6	0	5	9	0	3	2	2
SPATA7	2.011720206197196	2.612625905937146	4.859631362139369	-0.029595031610170255	-0.1007113432363227	-0.0031384721433489185	0.9962511198776502	0.9908748545036212	0.9926873515461185	23	3	6	2	1	3	9	2
DUSP18	2.575361108801293	3.1726625887235795	7.401855116185945	0.00644906198615663	-0.07070612123078336	-0.0031394371102535386	0.9998347940238835	0.9932189826647789	0.9955262211088176	32	0	15	14	2	3	9	12
BLVRB	4.354492668821079	4.485917628470406	23.057960311179134	0.1614419311820044	-0.014282080225302253	-0.0031516105863036337	0.9531880190895792	0.9976381557680465	0.997377609243983	52	11	15	40	16	25	19	23
SFT2D2	6.797941472793328	6.887585996868866	128.45597305456744	0.15456447844145638	0.007618223534684397	-0.003151881398720647	0.9391952952978686	0.9981322540316554	0.9975093858759697	183	101	185	131	63	112	160	107
ZKSCAN4	1.1144134506083052	1.8620346429213974	2.1055199605888335	-0.07941079570346758	-0.1798338741478682	-0.0031538365756321384	0.9877710586329338	0.9822100525291187	0.9905903965004156	5	1	2	8	0	3	2	1
MPHOSPH8	7.060124373330794	7.100158494890101	147.38139987003925	0.014659878799927731	0.0103111587401968	-0.003175239974933642	0.9947474496966591	0.9976381557680465	0.9975093858759697	250	54	354	229	68	110	184	154
EYA4	2.146751869632909	2.6919611224937445	5.275077294246457	0.18229166085385096	-0.06470477246973438	-0.0031784560243188183	0.9674784770362737	0.995048478686596	0.9943582299093416	8	0	15	6	5	3	4	9
KDM2A	7.441047717167034	7.5036293719084	194.54327502641377	0.030527799258861052	0.006868152020724176	-0.003182944573405134	0.9883412599536142	0.998016789509602	0.9975093858759697	446	51	478	376	63	150	212	235
ACSM3	2.2577017767578784	2.6056351198007652	5.1738064293400585	-0.042694508705253334	-0.07740267489093812	-0.003190076056358373	0.99349925296792585	0.9923534632034348	0.9943582299093416	10	2	6	6	5	2	4	9
RPL26P19	1.5155169123276357	2.5068888868393033	5.196191944734502	0.8282632187362516	-0.05882324715639214	-0.0031987119553356404	0.8937870967473469	0.9971398606232248	0.9905903965004156	0	3	12	1	6	9	1	3
GRWD1	4.444001082005589	4.677478207861106	25.313321804228888	-0.06873033654233415	-0.025101173682341767	-0.003211614182847595	0.9815019850780279	0.9967817050970286	0.9972118303288954	85	4	33	67	8	15	35	29
KIAA0226L	2.453242733622523	2.8190165900704027	6.195481324791685	0.3109999568798279	-0.058909829685022654	-0.0032170652810029846	0.9396068321615777	0.995048478686596	0.9943582299093416	3	4	17	8	3	4	5	9
ATPAF1	4.8789321467142095	4.987801978527648	33.137912630279196	0.11796530372261028	-0.007401503646952451	-0.0032194050135561795	0.9603416201798531	0.9982488881552635	0.997377609243983	57	24	35	71	10	28	38	32
TBL3	3.2169340130438675	3.5835022340098748	10.717771012154625	0.037704073853484975	-0.03219427459775137	-0.0032262141657481472	0.9935014407937844	0.9964996609127234	0.9961058185126923	25	3	18	36	1	8	10	16
FAM222B	5.20382618754691	5.304387463230909	41.33752630832322	0.02331910569969846	-0.006852531886545252	-0.0032267450758794777	0.9946353317695286	0.9982488881552635	0.9975093858759697	101	19	36	84	21	22	55	49
KANTR	0.9830477937225889	1.847127334343754	1.8475191559283297	-0.1590406511190588	-0.2313415669502572	-0.0032359848815624926	0.974701564857019	0.9789356515276094	0.9905903965004156	7	0	4	6	0	1	1	4
VEGFB	5.858729895536746	5.944520531121884	65.20808690783385	0.05316686998717246	0.0016582648447004892	-0.0032388645889024088	0.9807480147435084	0.9998111039895313	0.9975093858759697	194	19	104	66	42	72	58	64
RNA5SP48	0.5539895109106203	2.0380686056424406	3.9046912446610396	1.730716178378349	0.0688118939666028	-0.003253166437242029	0.7205054142768337	0.9964161912380836	0.9887614540848269	0	9	0	1	0	3	5	1
CETN2	4.481967114068865	4.625248929262918	26.17125318411968	0.2837010969723259	-0.005725075152111137	-0.0032575520399030305	0.9008698071002033	0.9998111039895313	0.9970185019795518	34	24	32	25	13	27	26	21
AF131215.2	2.56263289045118	2.9915257733579406	6.925425941956393	-0.2600828976600281	-0.05845737525502855	-0.0032596587211282837	0.9497663771837604	0.9949255155094	0.9946121869183796	7	4	16	15	2	1	11	9
FAF2	5.7785579728324095	5.833068261381152	60.476943845116466	0.0674814656417838	0.0013690569889622476	-0.003260984276332932	0.973123520705682	0.9998111039895313	0.9975093858759697	101	34	75	136	24	49	67	66
ARG2	1.0398685266557741	2.205645137813709	2.882506309675578	-0.3446041382086583	-0.32151528489776166	-0.00326195033970888	0.9540190219349358	0.9751943308772618	0.990542399310461	6	0	2	18	0	4	4	0
MFN2	6.1917182008186975	6.2968818562020745	82.8069006710061	8.768568926230992e-4	-0.0038434814169940384	-0.003263322210586226	0.9998347940238835	0.9998111039895313	0.9975093858759697	283	19	116	177	29	58	87	112
SLX4	3.6501972930345294	4.359633714665812	19.34146213597546	0.20171527357808844	-0.11788862003527964	-0.0032643319030894345	0.9662556848954404	0.9839910390823338	0.9954144487353841	100	2	35	41	0	16	23	20
RABL6	5.93807584197307	6.170753452283076	75.42274365990004	0.037045658188535474	-0.03289290429923249	-0.003264818296965292	0.9915601902675979	0.9956481308188948	0.9971058465881292	335	25	96	142	10	41	82	112
COX15	4.743468196519691	4.830587335724172	29.538975455675118	0.07841072306752332	-0.010412825040490438	-0.0032720486826082014	0.9747825895051179	0.9977323224791967	0.997377609243983	57	16	28	58	16	28	21	39
ZNF618	4.201823751475511	4.451892783927629	21.507662689159233	-0.20278185822391462	-0.03434747581093293	-0.0032729443434515513	0.9447226514064223	0.9956481308188948	0.9965637962070666	85	5	24	44	7	22	31	11
GYPC	5.546665424355684	5.702543755212408	54.189187641162256	-0.030037255380404918	-0.01175242829989837	-0.003276798834583427	0.9922702779047612	0.9976381557680465	0.997377609243983	174	15	143	54	17	56	33	77
SNORD105B	2.04639099624392	2.7063105381682218	6.66385375754851	1.143843671102675	0.012881856549786866	-0.00328997940716022	0.7627182116531614	0.9982903886678278	0.9905903965004156	1	9	3	3	5	5	8	4
RBM38	3.4139642280807605	3.917080456922585	13.842453021719075	0.029114989160822002	-0.07360311402708201	-0.0032910250719637214	0.9953154670654956	0.9912089859300759	0.9955630945747783	22	2	47	40	1	6	17	21
ERLIN2	5.092287615951389	5.2261672938563715	38.83858066296751	0.10039385098201693	-0.009804260680542829	-0.003292502044424214	0.9680281363037296	0.997866651271896	0.997377609243983	77	9	36	106	25	32	45	40
NDUFA4L2	3.4625812273373757	3.7458096900144024	12.977582765711398	-0.4577271926649029	-0.03654114197557652	-0.0032947398387797853	0.8730150911977612	0.9956481308188948	0.9955630945747783	23	5	17	30	7	23	9	4
CCDC71	2.0510011369793046	2.7508239913091024	5.108574959624807	-0.33324935200030725	-0.1188241852920063	-0.0032979390878158264	0.9396884768703159	0.9873716764068236	0.9926873515461185	16	0	13	13	1	10	2	3
SNORA33	3.0897001692941597	3.457505261594176	10.84423861811697	0.5186962432257803	-0.036785677346394714	-0.003301163850369265	0.8943573281002801	0.9967817050970286	0.9946121869183796	14	7	2	25	8	12	10	8
CCDC102A	1.8204099878891749	2.4473092763486237	3.8047409940559094	-0.016981284093023977	-0.10367357225580408	-0.003302981298671002	0.9994523903127123	0.9891666578714389	0.9926873515461185	16	1	7	8	0	2	6	4
DUOX1	6.700604247796837	6.808520580377869	120.14436316698423	0.1107932189671257	2.3079844668722868e-4	-0.003304941294874947	0.9608087887085586	0.9999697114705983	0.9975093858759697	267	79	171	248	20	106	124	132
PRSS8	3.825659155434895	4.3657992442773415	20.043190882415438	0.5014898772027919	-0.09454934183407449	-0.003308206266494107	0.8937870967473469	0.9887269332358188	0.9943942555003042	33	3	5	103	7	14	27	19
SURF6	5.255135048284263	5.477014771421348	46.12025593698411	0.07276944156555623	-0.018057696873248853	-0.0033106961983269795	0.9799297901905298	0.9971465685084713	0.9972191002487463	122	23	68	119	4	41	40	60
RP11-815J21.4	2.4483844628794404	2.7482978883660567	5.815529448173145	-0.08061219461946666	-0.07255474412420182	-0.0033149717319897417	0.983847446203686	0.9921182821046759	0.9948456040219293	12	4	6	9	3	2	6	9
AGPS	6.035939204641036	6.088002995513111	73.0302755519947	0.11405973099537671	-2.10715330914284e-4	-0.003317633603301905	0.9505718384373667	0.9999697114705983	0.9975093858759697	122	41	83	106	48	75	65	75
DHX40	4.912784409346791	4.969648025174391	32.627452737256135	0.032209469343742574	-0.008076402805925689	-0.003320716098413147	0.9889080661226506	0.9979067957794843	0.997377609243983	54	14	53	54	20	34	30	32
LIG3	4.671356703864713	4.780348335668151	27.702876289991455	-0.04879369497971735	0.012032026987478392	-0.0033254846388709983	0.9835970594666676	0.9976381557680465	0.9975093858759697	69	8	59	50	10	19	29	39
SUPT6H	7.720460846329285	7.751110454587127	231.65214894476108	0.019902172272568096	0.014762141009167031	-0.0033255572841375453	0.9918758934694998	0.9968088809389486	0.9975093858759697	624	83	420	431	76	214	220	272
AP000437.3	0.6488018553751013	1.828224118474476	1.9942376523107666	-0.03910946106540904	-0.25941727053224606	-0.0033375023031481234	0.9959999011876064	0.9808683833420474	0.9900688364323167	1	1	12	1	0	0	1	5
DNM3	3.579371519906874	3.8757081911328775	13.763644737427477	-0.19169273080373653	-0.03120303332135701	-0.0033411837985571646	0.9521219607465171	0.9964161912380836	0.9961058185126923	48	4	34	16	3	21	8	12
PTH1R	3.594304676778876	3.8943965785931507	13.92027975365108	-0.015641170605265837	-0.036502436524663145	-0.003347122357439511	0.998075491014771	0.9956481308188948	0.9961058185126923	62	2	17	21	6	9	20	14
FAM167A	2.4177152666569706	3.0327559878581183	7.2082491882313136	0.5294917362784152	-0.07692252963716537	-0.003353747387415693	0.8936739866945987	0.9934163142359341	0.9928057668653939	7	6	5	28	0	6	7	8
SLFN12L	2.708947998716675	3.3263828267718263	8.540446814756338	0.2507650297628105	-0.10069278922028772	-0.0033572119516715434	0.9521403390868625	0.989036459551485	0.9935141567755144	9	1	44	13	1	4	9	14
KBTBD4	1.0785391625110583	1.9560536066855396	2.2984402025715	-0.4998641380987861	-0.19607336165323283	-0.003371122865224595	0.9172636276224087	0.982083854797053	0.990542399310461	5	1	3	9	0	2	0	5
MAP3K11	5.277504375403208	5.5422251902956825	47.71667856663908	-0.033152958959058544	-0.041357600287833696	-0.003382601114922279	0.9925587243519379	0.9942901791657082	0.9969421387588883	162	8	134	82	7	29	60	59
SEMA4A	3.765585850962692	3.959060020526543	15.869730230898961	0.35088226107657283	-0.023174146854892635	-0.0033852501564801698	0.9110693836852174	0.9971465685084713	0.9961058185126923	9	10	27	24	11	17	12	16
ST3GAL3	2.0032314036601577	2.597594356653931	4.5165412215318	-0.006826267977729834	-0.08812823775242645	-0.0033853256477308032	0.9998347940238835	0.9915660938410747	0.9926873515461185	11	0	6	16	2	5	2	7
CDCA3	1.300344199959167	2.139502575269677	3.0110071422491416	-0.8175174067423998	-0.17770964476907086	-0.0033863690172036285	0.8463256489462123	0.9828025435914152	0.9905903965004156	10	2	5	5	0	6	2	0
DNAJB11	6.331680174411562	6.397652823515396	90.79602101132888	0.14354291063093813	0.0011399653690841263	-0.003388417181221218	0.9396068321615777	0.9998111039895313	0.9975093858759697	174	45	85	125	68	80	101	88
RPL22L1	4.3332833209653465	4.5043913613041635	23.9467874611276	0.2745594356960237	-0.006941395700963348	-0.003398961960470719	0.9137035306191231	0.9992379110330568	0.9962183897486692	35	13	21	24	23	28	14	26
CCNL2	7.0566988371681125	7.168299890073879	153.28596724804768	0.04703731695178929	-0.006905959623683359	-0.003399278554487703	0.9842719895951293	0.9982488881552635	0.997377609243983	437	37	367	313	33	141	161	162
PPP1R26P1	0.7396062212093559	1.7365245420974107	1.7938777784885622	0.21160472986721188	-0.27423253231963224	-0.003403378829704309	0.9726891478794928	0.9780100895326064	NA	6	1	7	0	0	1	3	1
ATOH8	4.0055267826301675	4.508632015014551	22.00459720070475	0.1980227380358418	-0.08533112705164984	-0.003412678225125372	0.9582544998233996	0.988710394042813	0.9955262211088176	31	4	44	98	1	16	22	30
TRAPPC13	3.3930133854011024	3.5754735995414433	11.42707556192483	-0.0761432425653702	-0.028362665884837216	-0.003427478334458776	0.9804282836280734	0.9967817050970286	0.9961058185126923	19	4	17	21	8	15	6	12
ITM2A	2.966053205057074	3.544810350468141	11.261483118965678	0.7326014022911332	-0.05441959550224254	-0.0034278402365125514	0.8661490639950288	0.9956481308188948	0.9926873515461185	2	7	43	7	5	4	17	12
FTSJ2	3.828345741587648	4.096591481056964	16.897215903247396	0.019023903506463283	-0.025664544461999828	-0.003441324835840037	0.9964722210981458	0.9971465685084713	0.9961058185126923	40	12	17	40	2	22	14	13
ASNA1	3.5817098305481285	3.843318331513656	13.813332789102281	-0.07214948464640396	-0.03593022467898524	-0.0034464221682922363	0.985307776008429	0.9956481308188948	0.9959922234978674	46	4	9	27	8	16	17	7
PILRB	3.4861631214182434	3.8041915672665145	12.83384485313116	-0.027634939466965124	-0.03429897745842699	-0.00345162763190716	0.9947474496966591	0.9956481308188948	0.9960781365447943	28	2	22	44	3	9	18	13
PLD2	4.420996208606674	4.520295184604149	23.19956939238836	-0.046234057315923074	-0.006190572057174922	-0.0034680649624019553	0.985755610345621	0.998621097665356	0.997377609243983	58	11	43	31	9	16	32	22
KLHL12	5.084270347350494	5.15233683224734	37.21252909519318	0.046006874189286125	-0.010150077589555483	-0.0034897110585848596	0.983847446203686	0.9976381557680465	0.997377609243983	89	19	40	59	20	24	45	43
SIGLEC1	5.577225242726852	6.011170941152684	67.61711929834897	0.35989881784316957	-0.062390456856750806	-0.0034898699815388325	0.9229891174980934	0.9925671071993102	0.9955262211088176	344	35	22	120	7	77	39	84
SNORD116-24	3.1185646672319653	3.589539362364293	12.929989542984126	0.9008314809123114	0.020826935727682676	-0.0034916832950540057	0.7774147286702527	0.9976803508193244	0.9917941995630681	4	14	8	8	11	16	11	7
SPATA2L	1.7315241175965996	2.429998050321546	3.725498662941166	-0.10939081321509235	-0.12838556271344645	-0.0034941691951574077	0.9815019850780279	0.9857508213158932	0.991307880293085	12	1	5	13	0	1	4	7
RPL36A	4.9190910622992385	5.0264748577182194	33.925264218639654	0.06859693042848407	-0.0076647709986965955	-0.0034957153826185353	0.9762570621042971	0.9982379507627117	0.997377609243983	70	8	46	54	28	35	33	32
PPP1R3D	3.3143478989599866	3.5705819216114083	11.8269750904201	0.06861371989060445	-0.037057691285757095	-0.0035009053635923215	0.9874778279337881	0.9961162762327983	0.9955262211088176	20	7	8	16	10	11	4	19
SNORD116-16	2.565829432191853	3.159405522215889	9.448827945537083	0.5843660455208265	0.008493824529128318	-0.0035016937756674094	0.8951462740152952	0.9997451700547392	0.9907988042258777	5	11	4	4	8	11	11	2
ZBBX	0.7364968876294772	2.5402417574095435	4.342564096912564	-0.8424742826546963	-1.161188413635513	-0.003505135488323546	0.9137035306191231	0.9069399353144479	0.9748426156258029	0	2	34	3	0	7	0	0
TG	1.3125337631984497	2.0706772762042656	2.569071472018702	-0.06295735134549585	-0.1746915288191962	-0.0035104049635454747	0.9912493235458287	0.9822100525291187	0.9905903965004156	8	0	2	10	1	2	1	5
ARHGEF7	6.45732152215229	6.508938888466229	96.78344319507684	0.00452118319503085	0.012713446634612756	-0.0035301893497411154	0.9998347940238835	0.9971465685084713	0.9975093858759697	189	33	231	182	33	91	85	120
EMC9	1.5075974453230268	2.0989826900780733	3.0341701567050423	-0.5072125860069858	-0.12952963447573354	-0.003530459332785304	0.898678498456305	0.9872064341968825	0.9905903965004156	4	1	5	7	2	6	1	1
CTB-46B19.2	0.9037429008984309	2.1597135892414374	2.6795405178487934	0.5781369885015378	-0.351139243982273	-0.0035311737137921437	0.9172636276224087	0.9730337380808953	0.9900688364323167	7	0	0	18	0	2	1	5
ISCA2	2.166155399246759	2.692528575085266	5.090566501349068	-0.3372393842106161	-0.08811999304789121	-0.0035345362126054445	0.9365175561590083	0.9912089859300759	0.9924567846418855	10	1	6	18	2	8	1	6
CXADR	3.7730234774312743	3.973216598105412	15.677933696833785	0.16968731158821024	-0.03066241203772824	-0.0035454524124629754	0.9563195525242772	0.9964136847400303	0.9960612532412075	24	5	11	38	13	16	17	12
RPP25	2.079751837660095	2.7363880116557766	5.1467303264823245	0.3305738006376649	-0.1251080782061303	-0.0035561930072320856	0.9396884768703159	0.9863581680757301	0.991307880293085	3	1	7	27	1	3	4	9
IL15	3.223274441068614	3.476942479518025	10.804854930121486	0.04130988111090189	-0.04430396977212185	-0.003557425225676223	0.9925587243519379	0.9956481308188948	0.9955262211088176	13	7	25	9	6	5	18	8
CASC10	1.2015911756087514	2.0113268116956684	2.434571806605161	0.004413354636094885	-0.21567939793117788	-0.0035600719967582846	0.9998347940238835	0.9803576653181434	0.990542399310461	9	0	1	9	1	3	3	1
BRD1	5.506611849978283	5.667190760742381	52.529715323473546	-0.06383059920530029	-0.014606443295682428	-0.003563040400685412	0.97958151368102	0.9976381557680465	0.9972191002487463	150	10	129	103	14	32	55	78
VAMP7	5.003533158488064	5.221384524023735	40.48249225609373	0.5842357830958689	0.018203465718814114	-0.0035694034890820917	0.7690633978092595	0.9976381557680465	0.9959083699983945	46	40	24	36	26	40	36	40
MYOM2	0.9271154216011863	2.063858112078268	2.461227455701523	-0.6891496002228805	-0.34081220681083363	-0.0035711146881325863	0.8926354438063467	0.9726730263218574	0.9900688364323167	4	0	13	5	0	1	6	0
WDR73	3.200058849392686	3.588522678295219	10.973738233520372	-0.11689908548821329	-0.04594889960898828	-0.003574216967023118	0.9758034836235631	0.9955190223846692	0.9955262211088176	18	1	32	21	6	4	9	22
HNRNPF	7.6700331630675596	7.683114175559116	222.30402328402124	0.034807505200585294	0.010151160208282712	-0.0035768606591824706	0.9815019850780279	0.9975610800428344	0.9975093858759697	401	113	376	323	114	200	217	254
ZNF502	1.8519880657336576	2.452934870293579	3.838958248314692	0.0556977669251348	-0.10044778049873747	-0.0035781784151885303	0.9913805114673513	0.9891666578714389	0.991307880293085	15	1	10	6	0	4	3	5
RP11-274B21.12	2.4230268421650005	2.9467548645323993	6.374847654724221	0.034959394268955044	-0.060550204268780106	-0.003583965005581048	0.9949408904812816	0.9947626505086482	0.9939064708268109	12	3	14	18	0	9	4	6
RNASEK	2.839552587924787	3.157265576722181	8.531559933921741	0.2991519043733185	-0.05846165058379847	-0.0035985217918123287	0.9322274788028513	0.9947626505086482	0.9939993755538546	16	2	6	9	11	7	6	11
B2M	10.61482373179908	10.812457363148683	1968.1724861748035	0.28709613994854893	-0.0022078526213924364	-0.0036071548829271732	0.9074195808415159	0.9998111039895313	0.9961058185126923	1285	1807	2347	1872	1178	2006	1924	1874
DYNLT3	5.154477017165115	5.250031527623907	40.172916896071335	0.0034558149182889	-0.006271080225422173	-0.0036094426504473956	0.9998347940238835	0.998621097665356	0.9972191002487463	61	20	54	64	27	44	20	55
ANKMY2	3.6005400529272595	3.8497861658119383	14.233830908372562	0.13107450330289766	-0.02941516476119468	-0.0036150853547640177	0.9674784770362737	0.9967817050970286	0.9959083699983945	19	12	32	20	2	14	16	11
AC008079.10	1.329632341778969	2.3160611114822425	3.1885451361178365	-0.49927671422629377	-0.2383097285804151	-0.0036182549786098104	0.9237277714076582	0.9791478053836911	0.990542399310461	9	0	9	11	0	0	6	4
KDR	6.540993134497763	6.668585387462397	108.48832822008336	0.08309406865676887	-0.007703014649462607	-0.0036190168761775134	0.9730154560354022	0.9982379507627117	0.9972191002487463	239	22	318	104	60	120	101	101
TTI2	2.823081112220577	3.227676821925752	9.664514764735383	0.8400520373839823	-0.017367761832723934	-0.003620903863493207	0.7903090914141422	0.9982379507627117	0.9917941995630681	5	10	3	11	8	8	8	10
RP11-378J18.8	1.141482832580712	2.102692939601548	3.161534240987773	-0.32910148987912624	-0.1773663890227152	-0.003642031502578703	0.9580521353158696	0.9850523277239019	0.9900688364323167	1	0	7	6	4	6	0	2
PAK3	1.350372725639571	2.2381674572129833	3.094189375954217	-0.04265666150633886	-0.22193953373192674	-0.0036534971295597058	0.9949440772324171	0.9802779061621221	0.990542399310461	11	0	13	1	1	2	6	1
TNS2	7.2574994119656955	7.3652293980524615	176.28649573676293	0.06948220582962604	-0.007303778907989259	-0.003654921566516135	0.9756107188843495	0.9982379507627117	0.997377609243983	532	55	445	280	34	160	175	199
RP11-352M15.2	3.608678099643551	3.7970632882504947	13.463374121584366	-0.05517040538583172	-0.023378570325505995	-0.003656968933609306	0.9871523024077415	0.9971465685084713	0.9961058185126923	27	3	18	27	10	16	14	9
CTD-2006C1.2	2.983868687531109	3.316692914175912	8.878848607584114	0.06609679165928975	-0.04898403489871969	-0.003669386166370008	0.9874949676575001	0.9951807533700772	0.9943942555003042	10	2	13	32	4	9	5	13
C19orf60	2.7600543047257418	3.218821731584821	8.289959898105186	-0.4626138738571085	-0.07441039837499853	-0.0036694235708821803	0.9043461943281088	0.9921403348278844	0.9930865998980168	31	4	7	13	3	1	16	8
CMTM3	4.328603385274428	4.488112191304865	22.611935403618368	-0.16571371921443592	-0.016856750453689857	-0.003671186642305625	0.9487017299547666	0.9975610800428344	0.9965637962070666	45	10	48	33	10	8	21	42
NAA40	3.8907772688748365	4.097913961837919	16.399115237611444	-0.04785999515672374	-0.010632641356631629	-0.0036816064267965218	0.9877308001245122	0.9979754031947355	0.9962183897486692	44	4	46	22	5	16	12	23
PDZK1IP1	2.527223844410823	2.954737766969222	6.430171742487307	0.06019755952782166	-0.07135394335160149	-0.003686088109427706	0.9889080661226506	0.9924554025296871	0.9930865998980168	10	1	7	25	3	3	7	10
CHST6	1.8949342824619697	2.7550599847270996	4.944576059749409	0.11260585017588956	-0.16166050711786184	-0.0036955796908469717	0.9833627092918229	0.9827944233360043	0.9905903965004156	12	0	22	10	0	2	4	10
WDR83	1.8747639089696087	2.472374295740443	4.021016378169026	-0.08343511398605309	-0.10633657424930273	-0.0036980769641835596	0.9871523024077415	0.989036459551485	0.991307880293085	17	0	7	6	2	6	2	4
IRX2	4.244182395479409	4.424636259773502	21.726828192941262	0.11370317780425776	-0.01986217820802778	-0.003701463728924566	0.9674784770362737	0.9971465685084713	0.9962183897486692	61	16	21	38	4	17	23	25
CDC73	6.237936577880384	6.279687067224002	82.85606084317172	0.0029204421675145253	0.0019789290276412933	-0.003705191359336526	0.9998347940238835	0.9998111039895313	0.9975093858759697	190	29	124	127	51	58	105	88
KIAA1211L	2.9587212679454704	3.446264543704339	10.015391831234007	0.09744611312006704	-0.07707139789846322	-0.003705279382150256	0.9833270864617196	0.9915660938410747	0.9926873515461185	20	6	37	5	1	8	16	5
PKP1	4.075140283151806	4.5486162310591105	23.14877996335598	0.11140515923903108	-0.08208389467508499	-0.003718882116905569	0.9780413087027092	0.989515844354251	0.994180659546559	30	8	111	22	2	34	13	20
TMC5	5.468726017231487	5.611039160862746	50.9081730105041	0.009984055840951696	-0.013946949372088705	-0.0037252890514944243	0.999215728516679	0.9976381557680465	0.9970185019795518	68	12	148	107	20	32	68	56
MTMR9	4.641468298520521	4.724926134209914	26.85401344864769	-0.019522455199663852	-4.453764369867108e-4	-0.0037308499411454663	0.9947474496966591	0.999958885164133	0.9970185019795518	49	10	50	58	11	20	32	30
OAF	3.5457503573382394	3.8181107802787677	13.462436947670703	0.06181596154278243	-0.03447499254217375	-0.003733652361327398	0.9871523024077415	0.9956481308188948	0.9955630945747783	25	2	13	41	9	16	9	15
HSPA4L	4.52127594696202	4.949971257130648	31.49777612628579	0.49834597158005167	-0.07494643103540906	-0.003734834834605441	0.872657968616461	0.9908748545036212	0.9939064708268109	25	14	16	157	6	30	36	26
RP1-140K8.5	2.191387437170531	3.397706615633542	9.232932569062983	0.61088809236744	-0.22008251029338832	-0.0037482649190576896	0.932244767552663	0.9814550133255945	0.990542399310461	67	1	0	6	5	1	17	9
DOC2B	2.3565758735327553	3.0442689912896443	6.532356683711522	-0.03434222145029206	-0.11453592970899917	-0.0037501941776634917	0.9953154670654956	0.9872064341968825	0.9917941995630681	30	1	11	16	0	5	3	13
TDRD10	0.9494248347019664	1.8444506918004984	2.159026094764581	-0.6084091626777623	-0.22217234965104515	-0.0037574266397459623	0.8941735742992449	0.9816806661477545	0.9900688364323167	5	0	6	2	2	0	5	1
PYGO2	3.6803004890853668	4.14696042315102	16.802787142007162	-0.23390064710994182	-0.07364181490151622	-0.0037619838317194663	0.9531880190895792	0.9908748545036212	0.9944178879018931	63	6	23	42	1	4	24	25
AGAP1	5.016285600327414	5.272412517447018	39.37010739095307	-0.018988994155159145	-0.03565777879539769	-0.0037652222814383756	0.9959999011876064	0.995339153718258	0.9961058185126923	141	3	77	73	16	27	51	43
ZNF429	3.2726096088184162	3.493331583025222	10.233366751160592	-0.10344416120012194	-0.0209854747635921	-0.0037667235453870233	0.9734875592391871	0.9971465685084713	0.9959083699983945	30	3	20	16	4	8	7	17
SLC4A8	2.1584789297232723	2.756005122478694	5.803283177082276	0.47599874009648835	-0.08253336885506977	-0.003767909893415569	0.9130144646250604	0.9934163142359341	0.991307880293085	3	5	22	3	1	3	4	10
PRDM6	3.263023979164266	3.8950999273875864	13.741329897197796	0.20544862054027127	-0.10126966955271574	-0.0037693789869687666	0.9655829329454325	0.9874227383549511	0.9930865998980168	71	5	29	11	0	17	9	15
CYB5D1	1.7087743883787387	2.1739084091244623	3.07800264206205	-0.1431739202031771	-0.10504837238478784	-0.003785903114651321	0.9720341563248318	0.9877805673981552	0.9905903965004156	7	1	8	5	1	3	4	2
CBX7	4.462890969146484	4.759140639545764	26.749907432436697	-0.1148139174602876	-0.04470320587306834	-0.003788492306176534	0.9713074769930156	0.9938297737696401	0.9959083699983945	66	5	79	59	4	13	28	44
TMEM189	4.819344629093013	5.010463646193478	32.50831407880924	-0.07324489087452349	-0.02415330266563392	-0.0037946921427389293	0.9786531887845735	0.9964161912380836	0.9962183897486692	96	7	45	92	9	18	39	45
RRN3P2	3.1168750229461972	3.5168911983416336	10.159275070768903	-0.10573944760965016	-0.05613014392971166	-0.003799748581941022	0.9785931199476093	0.9934271436513021	0.994180659546559	44	1	19	13	4	9	5	18
PSMA4	5.969412882236042	6.084458158575708	73.36077955094083	0.23888756001935646	0.002502275551065124	-0.0038173435104153345	0.9056126704125134	0.9998111039895313	0.9965637962070666	97	43	72	83	62	83	65	64
KDM3A	6.729270325081281	6.838467441893765	121.88469243766501	0.051456328657640896	-0.006103165075681282	-0.0038312994013926867	0.9815019850780279	0.99858059194294	0.9971884533598339	251	41	374	194	27	117	103	150
PDCL	4.957795952266353	5.084000305779249	35.41744747165482	0.11400700226722159	-0.01103259588376398	-0.003832066394176178	0.9625094951629696	0.9977323224791967	0.9965637962070666	74	9	70	32	29	37	34	33
EIF4A1P10	1.5075974453230268	2.126056158802417	3.59045229532055	0.2675983691087024	-0.10293959738140981	-0.0038449645787769775	0.9576004314268926	0.9925671071993102	0.9903351126423815	2	5	6	2	1	4	1	4
RP11-849N15.3	0.7273057582017316	1.8093280953159252	1.776094569154553	-0.6338136623195392	-0.40477010353370085	-0.0038491424281919535	0.8960600717110498	0.9639838599603716	NA	8	0	7	2	0	1	4	0
ST8SIA6	1.217760776412019	2.4451368810103387	3.8559129660436096	-0.2412237098449046	-0.29359257569070557	-0.003865303811792127	0.9726891478794928	0.9772173936719701	0.9900688364323167	1	1	23	6	0	0	9	2
ADAM23	1.3343321442516516	2.1111076566740046	3.085958913666435	-0.769835374549953	-0.14070255274457205	-0.0038732864192698034	0.8550880548546386	0.9875318647931389	0.9900688364323167	9	1	3	3	3	1	0	8
OSM	2.1812656773539607	3.2014974768758435	7.638455585387707	0.15792173159025008	-0.18854127596735246	-0.0038821110186146096	0.9787176314043246	0.982083854797053	0.990542399310461	7	0	48	5	2	1	6	17
FCGR2A	7.417483252110369	7.7825046736245245	241.24527521490307	0.6028603522083723	-0.011416463776348907	-0.003921000289071224	0.827572497745154	0.9982488881552635	0.994180659546559	78	238	287	172	164	301	164	229
FZR1	3.9559505929330236	4.226453771337106	17.895172400109626	-0.15198502340804998	-0.03263962708108821	-0.003927924423744045	0.9599286713023835	0.9956481308188948	0.9959083699983945	54	3	35	45	4	14	27	14
MBOAT2	4.992713431421101	5.117849903445546	35.69468175468459	0.04060823237782671	-0.00847225873377894	-0.003930952390036491	0.9877308001245122	0.998016789509602	0.9965637962070666	49	9	101	67	16	27	42	40
THUMPD2	2.924393598979965	3.446195536582119	9.502454193714263	-0.38121213983262514	-0.08870856937962851	-0.003941037800370698	0.9224433602270289	0.9891666578714389	0.9926873515461185	21	1	20	32	2	13	2	14
AIF1	4.9418839284101415	5.496335051879177	49.69627390747044	1.1827221594831407	0.015011375127837177	-0.003942736669732259	0.7011899473710798	0.9981406334776771	0.991307880293085	12	53	54	15	39	67	35	35
PDIK1L	2.2940932431910364	2.8636384874931897	6.756461635597176	0.3977383956042823	-0.07575765995314507	-0.00394702444256814	0.9242631686556461	0.9941576218839234	0.9905903965004156	9	9	12	5	0	8	5	5
RAD17P2	1.7947291236040686	2.5543459025006006	4.77941146095957	0.41083699621722664	-0.1361774521532171	-0.003950311340333779	0.9393034835648173	0.9874227383549511	0.990542399310461	1	0	12	11	5	7	2	4
USP33	6.3903950945549886	6.415761950873875	91.01943113022347	-0.005406965990620391	0.011350917261486859	-0.003950368542455794	0.9998347940238835	0.9971465685084713	0.9975093858759697	204	33	158	150	46	85	100	89
FAM58A	2.5763790379502427	2.943996193602612	6.79243990445505	0.14314000015387507	-0.07672211682063847	-0.003959222721029182	0.9734875592391871	0.9915660938410747	0.9917941995630681	20	2	3	11	6	4	5	11
NME4	4.489908031874036	4.741616437548109	27.124391210964987	0.057124654287040624	-0.022466536476675198	-0.003970745699578219	0.9868714180974889	0.9971465685084713	0.9960612532412075	79	17	45	47	2	29	24	28
RDH11	5.478047448048245	5.545630299381494	49.646673934323665	0.14625087289538713	-0.01001295025991364	-0.003978484264975328	0.941663704794914	0.9976381557680465	0.9970185019795518	59	25	65	94	33	38	51	59
RP11-324O2.3	1.9007287369234371	2.4853295879698174	4.45386100915386	0.2081242049111164	-0.10773457300352234	-0.003981581163861149	0.9655829329454325	0.9899056015111691	0.9905903965004156	4	0	7	11	5	2	4	7
GGA3	5.295330692927875	5.535983126316301	47.517010479746986	-0.03577149135588649	-0.03987416732109869	-0.003983232603648056	0.9915794050319251	0.9942008475585401	0.9960612532412075	159	10	110	103	6	34	44	70
NANOGP5	0.6577565896361834	1.8033947104274402	1.7367402980690363	-0.4476729970777413	-0.43748797012758295	-0.0039833076423079605	0.9356923045890203	0.9623337538152712	NA	8	0	1	8	0	0	4	1
ZMYND10	0.6188376889252044	2.200827389602122	2.828430182130836	0.5665463457493136	-0.47812159526975084	-0.003987725054508961	0.932244767552663	0.9639838599603716	0.986611169082293	2	0	24	0	0	0	3	5
PTGS1	3.2299554877444807	3.658696275899635	11.376566128374007	-0.38036405112484756	-0.06798898940274052	-0.003992589303485987	0.9110693836852174	0.9915660938410747	0.9934307198524678	32	2	34	18	3	3	8	26
CPT2	2.9966907691840783	3.4067217960070555	10.57314493770026	0.5133454401978826	-0.04755250598855995	-0.003995502991332501	0.881790628040044	0.9956481308188948	0.991307880293085	17	13	3	18	2	11	8	10
NFKB2	5.049222711379394	5.2964120835626485	39.876130565203724	-0.0564558365893061	-0.038909814168577236	-0.004005035135778187	0.9854473851978847	0.9947626505086482	0.9960545756515746	118	7	109	83	6	38	30	55
ARHGEF5	2.804389840123745	3.550781036426393	10.095582546048366	0.13811128259301628	-0.13787009235792322	-0.004010537564089224	0.9780725656586192	0.9828025435914152	0.991307880293085	26	1	16	45	0	4	11	17
RAD50	6.9475418584443105	7.006486096537419	137.58064910318438	0.019167897456910565	0.001815452378704062	-0.004014099781077181	0.9946032808541465	0.9998111039895313	0.997377609243983	386	40	155	283	72	146	110	158
TMEM42	1.6813895776543417	2.339536307373968	4.23626939882157	0.2878533099979829	-0.11695464438725292	-0.0040160008594235935	0.9497056222862423	0.9908748545036212	0.990542399310461	5	0	6	3	7	3	6	2
PBRM1	7.178214436322281	7.225567866829955	161.5348769074541	0.057993795024587416	0.0019305232996012817	-0.004016215489249409	0.9747825895051179	0.9998111039895313	0.997377609243983	300	54	240	231	123	142	188	152
URB1	5.320887934298939	5.584957100366966	49.26101273232053	-8.344978580760762e-4	-0.047446517182518945	-0.004023415195575698	0.9998347940238835	0.9932189826647789	0.9959083699983945	198	13	79	111	5	41	39	72
MSC	2.079751837660095	2.576171166512422	4.406147454043959	-0.2368997290954563	-0.09630548465931375	-0.00405537374751619	0.9512471134388872	0.989036459551485	0.9911974040086489	16	1	7	10	1	3	2	9
TATDN1P1	0.42487518310152844	1.7008736728276894	1.8255344795543837	-0.4274397368485836	-0.33308775878927155	-0.0040583685452622795	0.9497663771837604	0.9778693566588504	0.9860647953086276	0	0	6	4	2	0	0	5
SRPR	6.765898089283398	6.820745358312265	120.72627194493907	-0.003411836778598591	0.004158199394261328	-0.004061000738760463	0.9998347940238835	0.9990805077414087	0.997377609243983	260	29	234	235	63	84	145	141
RAP1GDS1	4.873440148249014	4.981642246419866	32.590381785992186	0.06230478837211336	-0.0087831916554856	-0.004067696771839967	0.9789887216469142	0.9979754031947355	0.9965637962070666	58	8	81	41	21	28	35	35
LYAR	4.800022424212471	4.89432046656034	30.41661575074648	-0.014867100953563419	0.0018408291950696026	-0.004070251260588914	0.9956838245890972	0.9998111039895313	0.9970185019795518	69	15	47	66	8	31	27	34
CD276	5.441240467341557	5.562540124553311	50.337601248075636	0.23992442491213775	-0.010186026899825156	-0.004072326985885013	0.9172636276224087	0.997866651271896	0.9961058185126923	83	25	30	102	37	50	49	48
PCNT	6.413479817322603	6.579487666270911	100.98370887237925	0.07067854330030489	-0.027946474102840686	-0.004075808820253105	0.9785931199476093	0.9956481308188948	0.9961058185126923	396	23	249	120	22	83	106	118
RP11-229O3.1	1.1144134506083052	1.871428835004619	2.1111560797640183	-0.0429146606655454	-0.22718166670744183	-0.004080245063584947	0.9947474496966591	0.9790468380162392	0.9900688364323167	2	0	5	8	1	3	1	2
FIZ1	1.885533489438323	2.376130339574995	3.871787742701843	-0.4337837274284417	-0.1139040798963191	-0.0040823391157719996	0.909001561005963	0.9872064341968825	0.9905903965004156	11	2	6	7	1	3	7	1
NHSL2	3.243139997807635	3.8781793054053604	13.17846391099091	-0.11278499814356828	-0.13104509462789055	-0.00408301115154637	0.9799316616100058	0.982509224364865	0.9913472496678365	72	1	23	24	1	4	15	23
MRPL49	4.112359861350256	4.333560052265708	19.538793180279253	-0.0971194784816778	-0.01913658738232171	-0.004085068743620584	0.9730154560354022	0.9971465685084713	0.9960545756515746	56	3	37	45	7	11	21	30
ARL10	4.036417951548067	4.233911510704619	18.719212385025358	-0.19368985000517125	-0.029120073563017372	-0.004093030103081964	0.9431804489367942	0.9960348944701078	0.9958301638310798	43	4	33	29	13	14	31	10
TRAPPC8	5.957854119798205	6.0045862006505475	67.99425211227664	0.002935499470590672	0.005660405031274246	-0.004110041043654597	0.9998347940238835	0.9982488881552635	0.997377609243983	152	20	112	114	41	69	57	79
DNAJB14	6.0256154376549524	6.090095527014469	73.14175696352541	0.1389971098217995	-0.003390019085330767	-0.004114207984649631	0.9415176067371352	0.9998111039895313	0.9970185019795518	91	50	135	94	34	61	80	76
BARD1	3.4445968168455354	3.6851543232017754	12.387328110926182	-0.08667953781376854	-0.04024193921591775	-0.004114517520924001	0.9800995313313102	0.9956481308188948	0.994180659546559	13	7	31	22	4	18	10	7
PSMA3	5.845332630297402	5.874111060929788	62.3093424753429	0.02886400852533749	-0.002561412976366603	-0.004117110119099256	0.9877710586329338	0.9998111039895313	0.997377609243983	114	27	98	103	36	57	63	66
SORL1	7.425173385731524	7.585397464418009	206.58997572462752	0.1809013598835375	-0.017245526637332646	-0.004117557451441448	0.9391952952978686	0.9971465685084713	0.9960612532412075	275	71	812	216	61	178	172	276
NUGGC	1.253773905343849	2.1051282208110704	2.7475463614781925	0.21929992136536486	-0.2235475434423822	-0.004123248107281536	0.968625799715416	0.9802779061621221	0.9900688364323167	1	1	12	7	0	3	1	4
TRIM16L	0.9132365075525933	1.9813488665786696	2.3377965289480187	-0.45631602723566905	-0.2951367499542039	-0.0041302826553375124	0.9365175561590083	0.9764854726589066	0.9887614540848269	5	1	1	12	0	1	0	6
GCSH	1.3600262144668747	2.223034446421081	3.3964149990074457	-0.5522402080588699	-0.19351636110062748	-0.0041333147969535985	0.9154723082161378	0.9822100525291187	0.9900688364323167	9	3	2	9	0	6	0	3
RDH14	3.429897203601291	3.767174287425002	13.088732300061135	-0.03758949064169817	-0.047601945538820314	-0.004137237086149107	0.9941280412113553	0.995048478686596	0.994180659546559	30	10	19	26	1	6	21	12
PCBP1-AS1	4.467286606909431	4.622624924051364	24.71513379118433	-0.007693815623698159	-0.016302124025668586	-0.0041380399879743755	0.9998347940238835	0.9975610800428344	0.9960612532412075	48	8	75	31	9	16	22	39
CLN8	5.193239440410508	5.248762158052208	39.6499884558134	0.0014244258176699645	-4.312043415602294e-5	-0.004141357315743862	0.9998347940238835	0.9999697114705983	0.997377609243983	95	21	67	59	14	35	44	40
NTN4	4.91110454463495	5.141355690239806	35.8311230049141	-0.03740929943051874	-0.03667178410821269	-0.004144564064594069	0.9910758532894405	0.995048478686596	0.9959083699983945	88	4	55	111	14	23	49	38
TMEM134	1.6990895442940241	2.602131809628241	4.667377742644535	-0.3863166164176908	-0.17776108041914404	-0.00414519259403925	0.9458099983978031	0.9827530731970036	0.9900688364323167	14	3	2	16	0	0	7	7
PER3	3.8146755854847476	4.11335935091546	16.66672008641818	-0.06574323462634642	-0.06177511565926431	-0.004149899198237906	0.98619370870995815	0.9915660938410747	0.9926873515461185	76	3	25	15	8	23	10	16
RP11-358B23.5	0.6290578104030717	1.7041670424062465	1.6985666326920625	-0.9125292935216789	-0.31935082604620013	-0.004161432836352648	0.8317150475408228	0.9764854726589066	NA	2	1	5	5	0	0	0	5
CTC-250P20.2	0.9283257407758536	2.011721724610201	2.2493488971538715	-0.6429695721632701	-0.3417239984604904	-0.004167645174408174	0.8941735742992449	0.9726269159447453	0.9887614540848269	6	0	4	11	0	1	0	6
RP11-336A10.2	0.8184241630881124	1.8794103529180854	1.910990471988503	-0.5505209878163523	-0.3532655078596185	-0.004172051170751051	0.9110693836852174	0.9710344330617244	0.9881564753378228	6	0	9	3	0	0	1	5
ME2	5.934380267573041	6.125498974212561	75.67321252833341	0.37750375080491255	-7.688697387504298e-4	-0.004178227620018727	0.8643279408381276	0.999913399769774	0.9955262211088176	80	70	44	129	37	87	62	69
WDR36	5.268889169568268	5.3702760930001885	43.1138155738716	0.040409056580884	-0.010449946233689559	-0.004178385757051546	0.9874949676575001	0.9976381557680465	0.9962353578693809	111	11	43	93	27	39	49	41
ACE2	0.9196777951326036	2.1974110197906533	4.052778510176198	0.6568719599590285	-0.11513574140759344	-0.004178994509034993	0.9172636276224087	0.9947626505086482	0.987778083535131	2	0	0	4	9	4	0	6
SNORD116-14	0.9997212206323018	2.119972476427214	3.7472955824158385	0.5837799758436283	-0.11491730124855838	-0.004182533456625634	0.9210829709466156	0.9942008475585401	0.9881564753378228	3	7	0	5	0	1	7	1
ZNF154	4.138006871407153	4.323705386068536	19.688013566898587	0.04752773506271014	-0.02108568740247397	-0.004184785574806028	0.9877614653203707	0.9971465685084713	0.9959083699983945	50	5	59	18	8	17	21	22
TXNIP	9.971263250591873	10.167985090048253	1254.4521898923197	0.27666588947865417	-0.016403255196263327	-0.004188408199735931	0.9246248306871511	0.9976381557680465	0.9955630945747783	474	643	3009	1775	812	917	1471	1372
RNF43	2.770519843070404	3.2187565165117182	8.25319238348099	-0.3266875629239921	-0.09530911668867242	-0.004196426405876771	0.9360095712060152	0.989036459551485	0.991307880293085	14	3	7	30	3	4	17	3
JTB	5.317020057480923	5.415919461366905	44.775031426020995	0.07675025433046036	-0.012812073833062489	-0.004201909535668653	0.9747354049118714	0.9976381557680465	0.9965637962070666	113	14	40	84	31	29	50	57
KCNK5	1.866704281584129	2.525975867649061	4.103607596612461	-0.06594413401423208	-0.1355797811664159	-0.004202849776016897	0.9899643339244123	0.984256125947396	0.9905903965004156	11	1	7	15	0	3	2	8
TRAM1	7.82774056112115	7.924805018904877	264.62352179106387	0.1757176945325512	1.0200971764028985e-5	-0.00420675541697908	0.932244767552663	0.9999697114705983	0.9962183897486692	425	180	227	299	185	187	315	294
CMKLR1	4.973130832549158	5.265559503083045	41.835810687498324	0.6249184504057592	0.007931117955632847	-0.004206881542766876	0.7731621143769728	0.9989713767588914	0.9930865998980168	56	50	39	18	17	44	41	33
TMEM106B	5.925976259459465	5.999925254029006	68.88121060422417	0.17230285508110157	-0.006901295040680032	-0.004226308162794899	0.930061397647959	0.9982379507627117	0.9965637962070666	101	39	78	88	52	54	81	68
CAP1	8.432346538408623	8.481463408860575	388.28195867554314	0.07795828333818688	0.0053500580608219815	-0.0042403665586084075	0.9661486000941556	0.99858059194294	0.9972191002487463	625	165	550	489	303	402	345	410
PIKFYVE	6.618959374680278	6.667537020219138	109.26271658759354	0.05757511874649392	-0.002597394872254581	-0.004264722294896072	0.9756107188843495	0.9998111039895313	0.9972191002487463	203	38	155	164	82	80	130	119
ZNF583	1.8162521811227061	2.269192250192279	3.9661422232928647	0.08599836155328683	-0.13062173423133108	-0.004280837952500963	0.9874949676575001	0.9863546443450081	0.990542399310461	4	3	2	8	3	5	3	2
WRN	5.065877024803132	5.2627777325595	38.98606012795054	-0.055516800709829686	-0.027233644720253622	-0.004289792308007709	0.983847446203686	0.9956481308188948	0.9959922234978674	133	6	73	89	10	34	33	54
HSF2	3.1329701083276422	3.7110727006616386	12.685441248507473	0.2254626306764821	-0.06591710866431139	-0.004294799940108115	0.9604327649521904	0.9934582186468321	0.991307880293085	29	0	21	12	15	4	15	19
NNAT	1.399711488198896	2.132985978033035	2.823103647169308	-0.12817467421027967	-0.2062743450562047	-0.004296249741763997	0.97958151368102	0.9803576653181434	0.9900688364323167	3	0	9	9	1	4	3	1
SERINC5	6.26553198239421	6.355975891264406	88.21883872957109	0.11079515711387845	-0.007079788554675879	-0.004297616034119821	0.960303948991793	0.9982379507627117	0.9962183897486692	140	43	82	143	68	51	117	97
ADPRHL2	2.581885128970633	3.1110875959973474	7.093400968040703	0.0734447065170366	-0.0695614405945405	-0.0043023844425279815	0.9874949676575001	0.9929397786509998	0.9917941995630681	21	0	14	21	2	8	6	8
LZTR1	5.348708820130035	5.5537728468175755	48.22286351654233	-0.015974328276880567	-0.036159088914250424	-0.004304032309655936	0.9962511198776502	0.9947626505086482	0.9959083699983945	194	11	98	82	8	38	46	65
LPAR2	2.3445249930090486	3.0481632917961976	6.570847311988353	-0.029382435339370436	-0.1346349165724551	-0.004336105996157527	0.9959999011876064	0.9839910390823338	0.9905903965004156	21	0	25	10	1	2	8	11
SHMT1	3.8146843514337174	3.932167013213666	14.954119253260371	-0.016541045140666087	-0.022690900324683398	-0.004339977762698352	0.9959999011876064	0.9968912610644984	0.9959083699983945	39	8	20	23	6	15	15	14
CTC-479C5.12	1.8098630278407135	2.4850966721354704	3.976349470902463	-0.2652453546260101	-0.1553335958235515	-0.004342264353513491	0.9531880190895792	0.9824707737826418	0.990542399310461	12	1	11	9	0	2	8	2
FTH1P8	2.97188578504265	3.5508601268313282	12.46226670958512	1.1154887851266202	-0.011261986757036392	-0.004350208412565211	0.7480646091798288	0.9998111039895313	0.990542399310461	2	6	9	8	19	15	7	11
PLOD3	5.246035948730608	5.413864680900049	44.05733518737947	0.04618441316709635	-0.02747657548924666	-0.0043528330651125295	0.9876417465837222	0.9956481308188948	0.9959083699983945	169	19	39	89	10	31	40	65
COG1	4.32901843527407	4.440688345740135	21.54066522592622	-0.05410992799468031	-9.067116716345683e-4	-0.004380604128247136	0.9815019850780279	0.9998111039895313	0.9961058185126923	57	7	39	40	8	16	21	30
MUC5AC	3.1176810222853137	4.258162190915135	20.346633726991584	0.317126315758375	-0.26070290014387215	-0.004381962049837967	0.9698173588136703	0.9780100895326064	0.9866097180319179	1	20	61	5	11	39	6	2
ZNF473	2.94002057573278	3.307111785351371	8.63453149605311	-0.160770152202177	-0.058543837370221674	-0.004382643143000484	0.9655829329454325	0.9934163142359341	0.9917941995630681	19	2	29	13	2	12	4	10
RP11-531A24.5	0.8556147846218805	1.8150530794251354	2.1169908709903855	-0.364456556251843	-0.24682650944976622	-0.0043885661434301644	0.945095224790781	0.9807050762360541	0.9881564753378228	2	2	2	8	0	0	1	5
ZNF383	2.79220168037281	3.055080659947558	7.2418498651188346	-0.1172619827502253	-0.05839955321166135	-0.004402491123583653	0.9730154560354022	0.9932189826647789	0.9926873515461185	13	3	17	12	3	3	9	10
SLC5A4	0.7521098235007648	1.751247480717593	1.7531654510557126	0.1957325226317084	-0.35276678654198185	-0.004417751722914397	0.974701564857019	0.9712651740718448	NA	9	0	0	5	1	1	1	3
B9D1	1.5984018111572815	2.371103175531281	3.5476391832275436	-0.281397495740767	-0.2146009556891516	-0.004421207692483481	0.9535700580809198	0.9791478053836911	0.9900688364323167	19	1	7	4	0	6	3	1
CST7	3.2257067151638297	4.065149125385891	16.457151886438123	1.2194119709093023	-0.12540882438370476	-0.004437412432553669	0.7517637798175828	0.9873716764068236	0.990542399310461	2	1	79	8	14	11	13	24
ALG8	2.9892291010818473	3.290520898587094	9.99493049318628	0.32238184373013484	-0.05800810522147293	-0.004443327512049929	0.9300285045506015	0.995048478686596	0.9905903965004156	10	11	8	8	6	11	10	5
RP11-473M20.5	1.1436044674061763	1.9732400239258536	2.367283686033478	0.16994924791869537	-0.24193185522828317	-0.004443813488192901	0.9756107188843495	0.9782569264691772	0.9900688364323167	1	1	9	7	0	1	2	4
DUSP10	3.491324398670559	4.035465283322989	15.425213863367947	0.1639892913557199	-0.075483939850803	-0.004446149319428643	0.9698173588136703	0.9908748545036212	0.9926873515461185	39	0	54	20	7	9	16	23
HCG27	0.8330432539166528	1.9652711677335568	2.6455366677624044	0.24811942193483816	-0.265568895891415	-0.004457291623617268	0.9734875592391871	0.9808683833420474	0.987422108911065	0	2	1	12	1	2	0	5
SNORD15B	5.323567678608452	5.5625324233894125	51.39812040410917	0.6447098838702899	0.006060199515554186	-0.004459884888461391	0.763574251251886	0.9998111039895313	0.9933217243640388	29	43	41	57	42	43	42	65
HEMK1	4.707549527200555	5.1978272282058455	36.78448894886379	0.11233593656664705	-0.11311705299817987	-0.00446877869829087	0.9764509121493236	0.9827944233360043	0.9914349130731999	86	3	39	178	5	26	27	60
PRR4	1.9376732556304452	2.7135306217085016	4.956856042256907	-0.3197651857307706	-0.1920926027293346	-0.0044742905361241465	0.9471151582814472	0.9811977206084834	0.9900688364323167	8	0	11	21	1	8	5	1
CD244	1.223219920281136	2.2888426983629357	3.595585374975389	0.757593410112732	-0.23816309060765933	-0.0044870694841757245	0.8879622381125388	0.9814550133255945	0.9881564753378228	3	3	18	0	0	1	4	5
RPL14P1	1.8959154569042678	2.584484282722841	5.064316502519993	0.516658232485752	-0.13079012601776874	-0.004491018370843127	0.9110693836852174	0.9875318647931389	0.9900688364323167	12	6	1	11	0	3	5	6
ST3GAL6	2.1223814523894786	2.602920196211467	5.393981197865672	-0.16268604414154403	-0.11580698491506752	-0.004499277363316122	0.9755203334537869	0.9887269332358188	0.990542399310461	3	3	7	9	5	4	9	1
FAM175B	4.810867170215355	4.9494239251662755	33.02660592369081	0.32471096146483625	-0.012276128117665656	-0.004506381194359221	0.8816207188935605	0.9977323224791967	0.994811166909388	35	27	30	45	21	35	26	33
RP11-568K15.1	3.092704519609748	3.3816343291138398	9.733401577475773	0.04184013748967094	-0.050709747864732146	-0.004510503448739886	0.9916981801122059	0.9947626505086482	0.9926873515461185	23	8	15	15	1	11	8	9
CLPX	6.174426284552766	6.226952538232502	80.4357547668855	0.07530822353025567	-0.00844095699945978	-0.00451756414591858	0.9698173588136703	0.9977323224791967	0.9965637962070666	131	45	92	134	49	56	101	83
KBTBD8	1.6757535914632746	2.337667199812455	4.413906190009979	-0.07994926138530052	-0.09930272840096846	-0.0045180577543536375	0.9899643339244123	0.9932637679958739	0.9900688364323167	3	5	2	6	3	1	1	10
PHYKPL	5.792486476806626	5.916288454637026	63.01614453259451	-0.03050584874839204	-0.011413215504716119	-0.004519994046210936	0.9910758532894405	0.9976381557680465	0.9961058185126923	149	17	138	156	14	57	52	85
AGPAT6	5.076831744313163	5.2236550119881215	38.08921569057512	-0.0507787914977443	-0.011393781301245444	-0.004537871656517452	0.9836002532106329	0.9976381557680465	0.9960781365447943	104	10	82	86	8	30	42	46
MT-ATP6	11.60575934466417	12.06744863704976	4713.659048676782	0.2563920704750172	-0.329435688310792	-0.004540972910231215	0.9471206008133873	0.9529049848853123	0.965626944618274	5226	4955	2699	1271	4249	5116	3408	3219
ZSCAN25	3.110948272792668	3.670459954677809	11.838337715108011	0.18253038678494934	-0.0821982261715842	-0.004542251931025139	0.9686432241192088	0.9908748545036212	0.991307880293085	44	8	10	25	0	9	7	20
RP11-214K3.19	0.7974310834238534	1.8219430904938627	1.9941242470354124	-0.6330017035194365	-0.3878618050358328	-0.004574306979807721	0.8999130257148464	0.9665341885367161	0.986611169082293	5	0	9	1	1	4	1	0
PREX2	5.511367632356848	5.66973386182002	52.919385515018746	0.016543775313452396	-0.024111897149493983	-0.004579219432930186	0.995977620060526	0.9961162762327983	0.9955630945747783	143	11	162	55	20	48	40	74
TDRP	2.6813854093165945	3.246195444723303	8.162243882948133	-0.03374457043424161	-0.09580155715905535	-0.00458349807645453	0.9953154670654956	0.989036459551485	0.9905903965004156	16	3	27	17	0	9	11	4
PEG3	4.209434665463644	4.325236214334924	20.0545601497475	-0.05421658963076106	-0.02025298931122593	-0.004594092081225992	0.9836002532106329	0.9971465685084713	0.9958301638310798	50	7	38	25	11	14	28	18
BTC	1.415476746052251	2.260350895099259	4.162348731345937	0.6520235219110349	-0.14164585286966547	-0.004602068004975762	0.9130144646250604	0.9896056511231291	0.988305714176778	0	6	4	7	1	4	5	1
LRRC2	0.7909897958438432	1.8756419190416609	2.9339298689735362	0.3787319359208405	-0.11721060885796847	-0.00460473278609603	0.9550257734900612	0.9947626505086482	0.9860166133634335	1	5	0	4	1	2	0	5
ALDH1A2	3.3925783109457375	3.7753142129863266	13.239190445817803	0.09939776579549979	-0.07000598082004118	-0.004614027613429274	0.9799297901905298	0.9915660938410747	0.991307880293085	13	2	43	13	11	5	22	12
ZNF366	4.183304281121907	4.526485386550585	22.68864014648003	-0.18639562638696597	-0.0743990322301689	-0.00461755773458391	0.9550257734900612	0.989036459551485	0.9926873515461185	57	6	85	23	4	35	11	20
FAM160A1	3.504244833251416	3.664267713361574	12.005305115806632	0.0130228006914307	-0.03201590220162641	-0.004630410640657242	0.998075491014771	0.9956481308188948	0.994180659546559	18	5	20	30	5	11	10	15
CIZ1	6.496232959649973	6.665263833103296	107.2338821235437	0.06554457628762944	-0.03648951080516883	-0.004632721218300564	0.9794258107257817	0.9942901791657082	0.9955262211088176	502	22	148	172	29	109	104	107
ZNF761	4.5963273024360465	4.8252419599130905	28.390220215004884	-0.24792599185835154	-0.0458223647747819	-0.004634947488634694	0.9246221550807506	0.9932189826647789	0.9943582299093416	91	7	68	46	7	13	49	25
TTPAL	4.249220887889865	4.411357218940096	21.550419232529908	0.1307074206301297	-0.031581726354698775	-0.00464044277482313	0.965721674790264	0.9956481308188948	0.9943942555003042	47	13	14	53	8	20	16	28
TMEM163	2.564008202208364	3.022366924069871	7.6819698034286	0.43499564920146383	-0.09178652868468769	-0.004640470946616319	0.9256478795816965	0.9912089859300759	0.990542399310461	13	7	1	15	4	4	11	6
ZNF783	3.361721741824365	3.877674206556522	13.354289867436004	-0.20347848568478547	-0.09927606557225432	-0.004653337970774064	0.960303948991793	0.9857508213158932	0.991307880293085	32	2	39	37	1	5	10	28
RP11-326I11.5	1.4113189392857826	2.4283726598821156	5.2769052536788426	1.1736192390315432	-0.05806401577279286	-0.0046600641969990475	0.8015543060572943	0.9971465685084713	0.9881564753378228	0	10	3	3	1	5	1	7
ARMC3	1.3897853215469562	2.5170313134824784	4.6611845479476175	-0.2594380749251045	-0.24935329132957262	-0.004670112601194752	0.974147462852439	0.9810125217736251	0.9881564753378228	4	2	20	0	3	2	10	0
SEMA6A	5.083607074616859	5.3233352776970575	41.20414517913742	0.05748290949602492	-0.04776095576997093	-0.0046749392960241856	0.9857366043214021	0.9932189826647789	0.9940111885056264	62	10	170	46	12	50	28	44
DNAH1	5.018518578078112	5.429704091489419	43.707590827304365	0.06572309195530907	-0.09851213527946828	-0.004676095967832922	0.986961329545931	0.9836414966814663	0.9917941995630681	176	4	144	54	5	34	47	51
PCBP4	3.247325092483854	3.809397036346562	12.598177204995523	-0.17097146353868178	-0.1316152625126698	-0.004676180640223681	0.968625799715416	0.9822100525291187	0.9905903965004156	65	1	29	15	2	4	21	14
GPR108	4.703364008206696	4.87635951235592	29.64655478896303	-0.18280030070909425	-0.024431079897925163	-0.00468748360825993	0.9396884768703159	0.9964136847400303	0.9955262211088176	61	7	72	68	9	33	37	18
PARM1	6.447879059011274	6.661913871073363	110.26262915335207	0.4092464547706084	-0.01037678551253274	-0.004687928321216503	0.8439915599386432	0.998016789509602	0.9939064708268109	105	115	71	178	43	77	137	111
RABGEF1	1.9456872160454022	2.5054756705135044	4.1471188538785695	-0.2425897444270035	-0.1355048673411049	-0.004688192089173472	0.9535700580809198	0.983539829237002	0.990542399310461	10	1	15	5	1	1	4	8
ADCY10P1	1.940077343872425	2.797693314119123	5.610859773742428	-0.6960635501944259	-0.18147009959561794	-0.004690153783499293	0.8926841809161579	0.9822100525291187	0.9900688364323167	17	0	4	17	4	8	0	8
ISG15	3.2744743575557846	3.684767583880008	12.034793675373242	0.2879463639142163	-0.090991369131058	-0.004726086603836749	0.9393034835648173	0.9882439471438978	0.9905903965004156	18	6	6	52	2	13	11	11
FBXO5	2.7728044565324748	2.980375457468369	7.117571110077459	-0.007579877901045744	-0.0799157268037845	-0.004726858141850621	0.9998347940238835	0.989036459551485	0.991307880293085	12	5	10	12	3	6	8	6
GALNT3	3.586370155852895	4.099887586972482	17.617708999702742	0.5199917922698939	-0.06896124425140768	-0.004734838309209841	0.9133096657379296	0.9934271436513021	0.9905903965004156	3	5	22	41	19	18	24	6
INF2	6.439896133224199	6.579163539330905	100.97862783247	0.047127919582055935	-0.028795206875032005	-0.004737089326665959	0.9854473851978847	0.9956370694987945	0.9955630945747783	409	25	126	216	25	90	104	111
MIRLET7BHG	3.4026120161238507	4.036096647030575	15.468955925188839	-0.16923665325547874	-0.11247801001627807	-0.0047404108828619914	0.9730154560354022	0.9850178512593886	0.9905903965004156	33	6	41	41	0	4	28	15
AC058791.1	4.834139028130177	5.044536747961599	33.660902418037395	0.03592289245004047	-0.038079000331584005	-0.004740688795733087	0.9915794050319251	0.9947626505086482	0.994180659546559	42	13	105	73	6	20	43	40
SMIM8	3.6298883061883442	3.7811792791762793	13.207131763520199	0.006321340183550005	-0.0284460509325722	-0.004747217841582667	0.9998347940238835	0.9960348944701078	0.994180659546559	18	6	28	28	5	14	12	13
PCDHGB2	1.4926053371216974	2.5056943374306573	3.926634418058162	0.019077274194153337	-0.28345579776416746	-0.004748661433096318	0.9998347940238835	0.9751943308772618	0.9887614540848269	27	1	8	1	0	2	1	9
NUDCD1	4.129562263640278	4.2188401380417435	19.04226567092796	0.10129862694925748	-0.044930035735628704	-0.00475208186159937	0.9674784770362737	0.9921403348278844	0.9955262211088176	32	13	27	25	10	15	19	21
KBTBD2	5.8793698492539015	5.9652003600560235	66.7153798160907	0.002009380117952931	-0.008014817947906271	-0.004752938882476553	0.9998347940238835	0.9979754031947355	0.9959922234978674	85	31	114	105	44	71	35	93
RP11-274B21.4	1.6122217468852116	2.696953408734355	4.709023136634469	-0.8341292635819556	-0.3178825147118854	-0.004754560718331181	0.8669842800068939	0.9726730263218574	0.9886196515332362	16	0	16	12	0	9	0	4
ATL1	2.235242535520856	2.6291793102295933	4.983119619127921	-0.14855522407417648	-0.09839823414292044	-0.004761715057350778	0.9706715888708973	0.9883318505248763	0.9905903965004156	13	3	5	12	1	7	4	3
SLC22A17	2.6541455412219523	3.1095559007040037	7.180683106342847	0.07491131861063305	-0.10036508157208	-0.004764999479974376	0.9874238120633303	0.9872064341968825	0.9905903965004156	28	2	5	22	1	5	9	8
RPS4XP14	0.4550011955395028	1.6490776555559727	1.3801222580094157	-0.9323623663654181	-0.5602584142731092	-0.004771557244845378	0.8232883322121624	0.9522704428871582	NA	6	0	6	2	0	0	0	4
PCGF6	2.209436175837428	2.808099968602885	5.837624402020773	-0.8992561595567424	-0.1171707095768561	-0.004772184875042187	0.8120195340530529	0.9874227383549511	0.990542399310461	16	3	6	13	2	7	0	10
ADAM10	7.594992723374612	7.685691257164032	224.16815440881965	0.19835536193517017	-0.0021929594503362344	-0.004785684810717755	0.9172636276224087	0.9998111039895313	0.9959083699983945	252	155	321	222	151	189	228	252
ZC3HC1	2.3294399813214612	2.8896383116882136	6.214449973289353	-0.5821709002066479	-0.13809517284745762	-0.004791186963079229	0.8816207188935605	0.9834336017718858	0.990542399310461	18	2	4	17	3	1	14	3
SLC7A5	3.839189152609114	4.333397128654605	19.336680390288265	0.1515019308165901	-0.11635666553458375	-0.004797848502971625	0.9698173588136703	0.9827944233360043	0.9905903965004156	41	1	16	91	6	13	27	18
RBPJ	7.307227789486643	7.3664282613398715	178.8707907363303	0.10603505377989995	-6.855379815119775e-4	-0.0047980750273491305	0.9542116663723346	0.9998111039895313	0.9961058185126923	259	94	284	193	128	173	141	221
UNC5CL	1.2037396370179612	2.1034118114249285	2.635053336989813	-0.13457440780010602	-0.28062348399498227	-0.004800850280054369	0.9807480147435084	0.9751943308772618	0.9881564753378228	13	1	1	8	0	1	1	6
TRA2A	6.192903554603537	6.251665970700588	81.86899230530886	0.1066048190229482	-0.007176884206323463	-0.004802873641282841	0.9563195525242772	0.998016789509602	0.9962183897486692	128	45	153	83	50	58	96	91
RAB34	4.106022833991548	4.252782673011843	18.988530262973555	-0.007792424096552749	-0.031143066137915763	-0.00480615164649614	0.9998347940238835	0.9956481308188948	0.9947416575559027	48	11	20	39	6	11	18	29
FAM161A	2.1098778500980693	2.542227293379582	4.344155154037801	-0.1354794089423573	-0.09990265381145495	-0.004809291610468197	0.9726891478794928	0.9874227383549511	0.9905903965004156	10	1	12	9	1	4	6	3
AC073130.3	0.5868071685422999	1.7520572830358876	1.7934859682029713	-0.05835540855046807	-0.4177320612974707	-0.004816852658986243	0.9947474496966591	0.9664878955165255	NA	0	0	7	6	1	0	1	4
SFXN5	3.228762958974061	3.5346557940895735	10.356013167740274	-0.15479779250916034	-0.04803290911360459	-0.004816996755503212	0.9618226515727586	0.9943149313723668	0.9926873515461185	34	3	20	21	2	5	10	18
PTPRG-AS1	1.318169749389517	2.134371402678734	2.9234647470714434	-0.8292072695200154	-0.24056171822164787	-0.004818355154106962	0.8405829152978431	0.9782569264691772	0.9887614540848269	8	0	5	7	2	2	6	0
RP5-1099D15.1	0.35856084351418094	1.522098683144203	1.1495681908551678	0.09768249334644676	-0.6392271924129868	-0.004818878899613436	0.9877308001245122	0.9436276832996352	NA	7	0	0	5	0	1	1	1
ZNF148	6.308873959962291	6.355458615077001	86.91107772950878	0.0033053581518073076	0.006908133341655933	-0.004838044579721987	0.9998347940238835	0.9979067957794843	0.9970025343754217	168	24	184	171	41	79	88	97
POF1B	0.721557482542459	1.9272330876453703	1.994022768745917	-1.1457211959931384	-0.47909351055939353	-0.004838975754174361	0.7837984243420215	0.9588103949154466	0.9850811970061272	9	0	7	4	0	0	0	6
RP11-82O19.1	1.0751684929933647	1.9499557151196534	2.4338940983236546	-0.6783783428774093	-0.2453406593143879	-0.004848454327757536	0.8803098461949148	0.9791478053836911	0.9881564753378228	4	2	4	7	0	1	0	6
RGL1	6.495883668330835	6.648806651880495	108.64209860339713	0.0808600768531587	-0.011593909796246051	-0.004854134223138455	0.9762570621042971	0.9977323224791967	0.9943582299093416	213	70	76	127	77	155	77	76
HMGA2	1.3464707612711984	2.4448858418220984	4.703164223448274	0.3310481064139259	-0.22912104887652604	-0.0048552250079674205	0.9655829329454325	0.9822100525291187	0.9871613256004651	1	3	0	16	4	9	1	1
ZNF140	3.1984104615255196	3.569345676233881	11.059513657898265	0.009660358824179404	-0.08878156020290906	-0.004862640334549213	0.9998347940238835	0.9883569570289807	0.9905903965004156	33	4	4	31	5	8	18	6
RP11-77A13.1	0.6337650761603874	1.8549280284208678	2.081906273071419	-0.2995742033491289	-0.48997978736340936	-0.004867679339741956	0.9655829329454325	0.9609826692171735	0.9824080596577094	5	1	11	0	0	4	0	1
MGA	7.275356969394467	7.318515048053401	171.04921453944968	-4.261600973763532e-5	0.004382495987606325	-0.004877497065722584	0.9999107557496516	0.9988155978287379	0.9970185019795518	389	54	348	365	57	143	198	178
SLC25A28	3.882406291544949	4.076702264046027	16.391406512043705	-0.16932056056164355	-0.03384050955471867	-0.004879773466790347	0.9512079325779093	0.9956481308188948	0.994180659546559	39	4	31	29	9	6	20	25
DCTN4	6.02344904352309	6.065683450023861	71.77776183764182	0.08090549086218159	-0.009959100968705344	-0.004884187110166063	0.966409728058697	0.9976381557680465	0.9962183897486692	107	40	97	116	43	71	68	72
CEP44	3.9818449845906105	4.139999523994715	17.97284378142713	0.2411046469289079	-0.04439057574986513	-0.0048861961464671195	0.9347857890188003	0.9938297737696401	0.9930865998980168	16	11	19	41	11	12	21	19
SIGLEC10	5.412351708244655	6.168573635311961	79.51132505172977	1.0565342844668635	-0.1584270371115081	-0.004895998455449361	0.7288002796465296	0.9822100525291187	0.9881564753378228	53	133	12	83	13	95	73	36
PKP3	2.043329002181042	3.0514300525434566	6.593975392287206	-0.02722229946145814	-0.2783301316877265	-0.004907714121860313	0.998075491014771	0.9751943308772618	0.9900688364323167	26	1	2	31	0	2	14	3
DNTTIP2	6.4645346776316925	6.5030462551048345	96.90801452205446	0.03279026391589646	0.001457815674574833	-0.00491087305133524	0.9874778279337881	0.9998111039895313	0.9965637962070666	148	47	167	215	37	90	91	111
CTD-3222D19.4	1.0423508353616853	1.9681659684522512	2.8461445744180907	0.37688658945242665	-0.23472115403934457	-0.004914068576569314	0.9532501222469076	0.9819891485752789	0.986611169082293	0	3	2	9	1	1	5	1
RRP1B	5.6494875663001025	5.709930319356903	55.47442134646958	0.03973387434063036	-0.011333505579498583	-0.004914838590254477	0.985307776008429	0.9976381557680465	0.9961058185126923	116	35	67	99	21	43	46	79
EBF1	4.417865232441452	4.509382254294641	23.36136212915066	0.041155687777756224	-0.02811897610837203	-0.004918038722231474	0.9876670105516752	0.9956481308188948	0.9955262211088176	54	10	34	26	16	25	18	25
UCP2	5.040665237692454	5.596230193732885	53.5483869521151	1.279728429151469	-0.0034334947138901393	-0.004926331159573163	0.6117111387906613	0.9998111039895313	0.990542399310461	17	62	22	26	44	39	72	39
P2RY2	1.9325013139175469	2.519509954838234	4.215431389280873	-0.32836968009545087	-0.15125140320918146	-0.004931233904924543	0.9391952952978686	0.9822100525291187	0.9900688364323167	6	1	9	15	1	3	1	9
RP13-104F24.3	1.8300027586413186	2.4976222285684897	4.118296550610037	0.15388062302767364	-0.17342307300965143	-0.004935128431511297	0.9756107188843495	0.982083854797053	0.9900688364323167	15	0	14	2	2	5	3	4
ZEB1-AS1	2.329775804286499	2.846925326375628	5.8922880174814525	-0.0389865059161731	-0.13777389371898377	-0.004935208641570303	0.9947917196018834	0.9827944233360043	0.9904613765367408	21	2	2	17	2	4	10	3
ACADVL	7.530492584842383	7.606332479281879	209.17798390837456	0.04881756876699177	-0.008181806412350194	-0.004936856198901801	0.9812902865015661	0.9979067957794843	0.9961058185126923	699	79	443	260	55	184	183	269
FAM196A	2.5448115215822997	3.1245665531003626	8.54195597796671	0.19626513163843168	-0.09367688909039572	-0.0049504912711869735	0.9730154560354022	0.9917549103856134	0.9900688364323167	2	4	9	14	10	2	17	4
PAM	7.411521549908536	7.4300683295813625	186.16149754323135	0.023646536478949425	0.0046810287606953395	-0.004976975898690992	0.9889080661226506	0.9984633478508133	0.9971058465881292	327	101	324	315	76	166	199	194
CTC-459M5.1	0.9502301360909094	2.0245292370778345	3.1237972920618855	0.4342328043407476	-0.20435746666737717	-0.004985985193903519	0.948906519120344	0.9840861014779045	0.9857517218777695	0	4	9	1	1	0	3	5
MMP1	2.5219289414308705	5.324219399832539	45.50631893632864	3.331474365617015	-1.232072834051868	-0.0049875275873075935	0.4606512090849426	0.9069399353144479	NA	0	1	0	7	134	38	15	12
SEC23A	6.525501310027646	6.548921151228964	100.32579149969797	0.022112973207843434	-0.0010204690482802927	-0.004987772714557832	0.9910758532894405	0.9998111039895313	0.9970185019795518	189	41	157	164	60	92	88	122
RP11-946L16.2	-0.29173246637765526	1.4362557591375553	1.7191743596379565	-1.093764787664716	-4.386409314142443	-0.004988353042428512	0.8463256489462123	0.6795061598991553	NA	0	0	0	5	5	0	0	0
PCDHA10	1.7421352297949138	2.199899473547861	3.4506387985143596	-0.2856156362538439	-0.16339213809667807	-0.004989545819247894	0.944378800910583	0.982083854797053	0.9900688364323167	7	2	3	7	2	4	4	1
MRPL45	3.602151674595944	3.9412735359059154	15.172843754289595	0.09589339435087672	-0.060405346574066474	-0.005001866210397875	0.9786531887845735	0.9929306160782122	0.991307880293085	39	1	19	19	16	17	16	10
TSIX	-0.03767978166610807	1.8234278236816241	1.7134445322613039	-1.7600164216308651	-4.967381453040412	-0.005012351973049443	0.731410872128871	0.5900684063229085	NA	0	0	16	7	0	0	0	0
MATK	1.8032371579722126	2.751078572614294	5.133853608417624	-0.9017692762954013	-0.24902776311685412	-0.005018105463570063	0.8405132733659753	0.9776499081534823	0.9900688364323167	22	0	15	5	2	0	12	3
NELFCD	4.8041941814384455	4.8821164990382755	30.319568153803644	-0.032283638379994	-0.014286874914860538	-0.005026268557970132	0.9893709857231182	0.9971465685084713	0.9959083699983945	59	11	44	65	16	22	40	29
ACP6	4.318495231273238	4.49222832236939	22.227197454574554	-0.1260930086472169	-0.02446353286887981	-0.005039814677725085	0.9615670951264879	0.9964161912380836	0.9943582299093416	49	7	45	54	6	11	24	35
RP11-585P4.5	2.356200073698692	3.0295404986421017	7.1010033560632655	0.3219739342463803	-0.14606086620220196	-0.00504104099592045	0.944378800910583	0.9836414966814663	0.9900688364323167	5	0	29	7	6	5	11	4
KRT16P2	1.88735093297182	2.5604549283225886	4.475764448893943	-0.05235880635555151	-0.18372198244593327	-0.005051679882363434	0.9946353317695286	0.9816392215112903	0.9900688364323167	15	1	1	15	2	5	1	7
PSMC3	5.71103824426463	5.792046442091106	59.130933698870706	0.06393541864360733	-0.013538029708546864	-0.0050526295881288315	0.9779047802303927	0.9975877376562913	0.9955630945747783	147	39	69	63	28	67	57	47
PALMD	5.318968319150873	5.393907134975203	44.61883039084446	0.08995518937278722	-0.018467603455601105	-0.0050564117415496344	0.9673554351412984	0.9968912610644984	0.9955630945747783	84	20	66	47	34	47	44	38
ZNF418	2.4863864978170476	2.8836874238161974	5.980376587027221	-0.20626253725101965	-0.08785442944520405	-0.005060624312288848	0.9540190219349358	0.989036459551485	0.9905903965004156	20	2	13	10	1	4	10	4
AC073052.1	1.4314200631383314	2.2618496413743348	3.062735194159209	0.08542160781880914	-0.2603036814591406	-0.005080492772370826	0.9875506664477232	0.9764854726589066	0.9887614540848269	5	0	14	8	0	4	2	3
KLHL9	4.982435901775898	5.057833747657149	34.718501904181124	0.041769399539552145	-0.018440918516662977	-0.005080726031333498	0.9854473851978847	0.9967817050970286	0.9959083699983945	76	23	49	56	11	26	36	42
MARCH5	4.437973171888344	4.694481254432919	27.017496506673865	0.14984153727442692	-0.037957075227793714	-0.005082288769868573	0.9662556848954404	0.9956481308188948	0.991307880293085	18	23	44	58	7	38	14	24
NMNAT2	1.4046544624692254	1.9706080847171994	2.6458332508400413	0.021634329240044062	-0.20547531840559072	-0.005110067005451957	0.998075491014771	0.9791478053836911	0.9887614540848269	8	2	1	5	1	2	3	2
UBA6	6.095026159087986	6.170289887403065	76.6834499054769	-0.0025082022575559355	-0.007787884594408808	-0.0051120918856265825	0.9998347940238835	0.9979754031947355	0.9959083699983945	98	26	152	151	46	93	54	79
MAD2L1	1.8795098902444862	2.486336998351306	4.153399658991824	0.10732870287409983	-0.16032711079491108	-0.005118534929948459	0.9815019850780279	0.9822100525291187	0.9900688364323167	6	2	6	17	0	4	5	3
YIPF1	3.884395591540134	4.033585475221849	16.437593089067853	-0.007198137137402491	-0.04878335555881446	-0.005120179481665085	0.9998347940238835	0.992989672372756	0.99270161252123	41	8	15	23	11	13	23	11
USP43	1.0450424805553904	1.9342698415014694	2.4723392787077296	-0.8507823648517715	-0.30813686860297523	-0.005126105992936936	0.840795169747573	0.9751943308772618	0.9866063165492619	4	2	7	4	0	5	1	0
PGPEP1	5.277449726481455	5.385937042557889	43.78679856760013	-0.056788152525803055	-0.017213286483760006	-0.005129856922648021	0.9815019850780279	0.9971465685084713	0.9954011872951135	107	22	99	42	16	54	43	30
RP11-769O8.1	1.264155872809794	1.9453662994055538	2.598984863142104	0.015011681004126674	-0.21399935825931454	-0.005151671747848005	0.9998347940238835	0.9807050762360541	0.9881564753378228	5	3	2	6	0	1	2	4
PI4KAP2	2.2033790875750157	2.887570891557227	5.770460422010179	-0.42914301892653806	-0.17731977904442933	-0.005163027228344196	0.9242631686556461	0.9811977206084834	0.9900688364323167	29	1	14	5	1	4	1	13
NDUFS6	3.983153049384242	4.247154532455053	18.842063505266278	0.09441910844637501	-0.04983788985135578	-0.005167551456706824	0.9764641537273169	0.9934163142359341	0.9923397348352475	49	2	18	39	16	11	20	26
FARSB	4.352683124577194	4.511434582389288	23.29029666363167	0.0714148352815532	-0.03710288833350468	-0.005186724673749624	0.9810059820138477	0.995048478686596	0.9930865998980168	65	8	16	39	17	28	19	20
ASB8	3.5724104291461494	3.7465202983108	13.145126628753681	-0.08198087558759798	-0.05724225432314235	-0.005191687065845653	0.9789887216469142	0.9915660938410747	0.9917941995630681	18	8	23	23	6	7	21	10
PCDHB4	1.9990396455852335	2.465591133973681	4.061419962066703	0.02222792351516858	-0.13192054611803256	-0.005195906536125275	0.9970779751730138	0.9828025435914152	0.9900688364323167	5	1	14	9	1	4	4	4
BBIP1	3.4041590228412244	3.748929248898203	12.75969391500341	-0.32926603876794036	-0.0789264458889081	-0.00521629870627887	0.9220928859299233	0.9891666578714389	0.9905903965004156	19	7	28	31	2	8	24	5
PIK3CB	5.420292631071247	5.50235080254156	47.49122132592452	-0.12775844488988058	-0.00823982133512149	-0.005217492080768788	0.9482921567015825	0.9979067957794843	0.9955630945747783	92	16	82	93	25	65	31	43
TMEM100	5.7660635959441295	6.610505722475106	102.93815642384396	0.43975502978867537	-0.3111235769474913	-0.005241822879801491	0.9152908952587366	0.963881406438975	NA	114	8	716	62	7	36	127	120
NRIP2	2.59458665718476	2.8463736392167345	6.178933674771699	-0.03894367351019228	-0.08828485912005923	-0.00525580718179613	0.9922702779047612	0.9875318647931389	0.9905903965004156	11	4	10	12	2	4	6	8
PLRG1	4.659274104605249	4.7816710089582175	28.406466900985908	-0.06391595599133224	-0.02574124438793688	-0.005262565095937192	0.9796595594178659	0.9956481308188948	0.994180659546559	58	19	38	54	8	30	34	18
SRGAP3-AS2	0.6260521261572404	1.7869205823974315	2.089465244715038	-0.8735223867525025	-0.4308020441177684	-0.005274120899897842	0.8641049938853437	0.9665341885367161	0.9819992286660378	1	2	3	8	0	0	5	0
XIST	3.1924019538100183	9.037316379057014	571.7091343283782	-6.95240329167851	-13.064449492854342	-0.005303287774173263	0.7873129564370203	0.23638891516646893	7.910971098836954e-9	0	400	3106	2988	0	0	0	0
PADI4	1.2744269405073971	2.247393676054608	2.9276857534627383	-0.5377060924700349	-0.3264715788959931	-0.005307906733982614	0.9134339657057552	0.9712651740718448	0.9881564753378228	12	0	8	8	0	0	4	5
DPM3	2.2410369899823235	2.600728280657031	4.9120023769369	0.024979694868762725	-0.11726317006144348	-0.005323190409663274	0.9959999011876064	0.984256125947396	0.9903775760209051	12	1	4	11	4	4	5	5
TMC8	3.3798765765597616	3.904149640803284	13.647857865410513	0.08144422806463485	-0.12862511485384884	-0.005323218014559644	0.985307776008429	0.9822100525291187	0.9905903965004156	53	2	50	12	1	8	16	18
CNNM4	3.899216067285046	4.227101682629356	17.84782821555561	-0.06892161912267565	-0.06980850457253264	-0.005334163899701357	0.983847446203686	0.9891666578714389	0.991307880293085	48	4	29	60	2	16	23	15
PPP2CA	6.413211461736388	6.440234204629108	93.06190170963555	0.04039628687092225	-0.005050805450603032	-0.0053492342767863564	0.9815019850780279	0.9982488881552635	0.9962183897486692	144	42	151	163	54	86	88	104
TMEM201	2.401212325869493	3.003693589866719	6.610375274062376	-0.04049923103437701	-0.14101906996060162	-0.0053584313859234255	0.9947474496966591	0.9827944233360043	0.9900688364323167	32	3	8	11	0	10	4	5
SEPT7-AS1	0.5308747964208972	1.801202598548235	2.5848458446418254	0.41304167762725796	-0.26385182633634235	-0.005372981988224546	0.9552812497492642	0.9822100525291187	0.9819992286660378	0	4	0	6	1	1	0	5
NXT1	1.8704442562150627	2.3695552437565204	3.8030955574714844	0.007164551335894053	-0.16060102806242416	-0.00540369655086499	0.9998347940238835	0.982083854797053	0.9900688364323167	10	1	12	2	2	2	5	4
ZNF263	4.324946412803033	4.678972032742499	25.40187477507509	-0.01621863529884077	-0.06585080849124585	-0.005405791306291426	0.998075491014771	0.9899992592584242	0.991307880293085	84	1	40	58	13	14	33	31
RASGRP3	3.711023729847981	3.973994558700788	15.817137468603388	0.250963837678143	-0.061349834187284284	-0.005421509262866276	0.9356923045890203	0.9921182821046759	0.9905903965004156	28	3	11	28	18	9	17	20
THEM4	2.6177540747887944	2.986529604279951	6.633515504929831	-0.041557794403249165	-0.09053658303001855	-0.005425095348761822	0.992867329759472	0.9881201223443913	0.990542399310461	19	3	7	19	1	4	9	7
PTGIS	6.65301439294709	6.747305070281163	115.0863315001025	-0.15099619364847877	-0.016106296678586537	-0.005437019959508961	0.941663704794914	0.9971465685084713	0.9950653827088978	201	58	230	210	41	43	129	187
EMCN	5.05000043778173	5.684145500396572	52.900619304941635	0.4277231201082082	-0.16206273638130198	-0.005445679562704027	0.9143265729293918	0.9803576653181434	0.9900688364323167	152	3	269	16	11	42	65	45
RP11-495K9.5	1.3751306121364093	2.165092165373359	2.940869560795407	-0.06158342530431806	-0.27783121610206185	-0.005446600954074834	0.9922702779047612	0.9751943308772618	0.9881564753378228	2	1	10	10	0	4	3	1
ZNF862	3.0373622980874857	3.4797015524578465	9.846965351695964	-0.320019723880494	-0.11732504066534792	-0.005452602948153014	0.9329054277507588	0.9828025435914152	0.990542399310461	43	2	23	11	2	8	17	4
PLIN4	2.1485796239285144	2.590632581678046	4.652474421454782	-0.052880701309006746	-0.13091381198117036	-0.005455310693609876	0.9910758532894405	0.9828025435914152	0.9900688364323167	6	2	8	16	1	3	3	8
MIR600HG	1.709049711913303	2.3721393339566954	3.8277654464286517	-0.7480810010193424	-0.18203368699146566	-0.005455929864805849	0.8501674802572906	0.9820803436337098	0.988977157437386	9	2	11	4	1	4	0	7
FUBP3	5.913004917952042	5.956192568965615	65.68293897283077	0.004286588512105865	-0.0015570987851340895	-0.005469860900677567	0.9998347940238835	0.9998111039895313	0.9961058185126923	181	23	104	90	35	64	64	69
RP11-454F8.2	2.2361308963326385	2.8787382925083604	5.678329198830272	0.056626318182491794	-0.15872126145512355	-0.005477946787379901	0.9915794050319251	0.982083854797053	0.9900688364323167	24	0	18	7	1	7	5	5
SAYSD1	2.9985387983005065	3.3982401932187454	9.795987056268444	-0.49270107873475755	-0.09605586324893947	-0.005479014889786199	0.8926841809161579	0.9874227383549511	0.990542399310461	30	4	15	9	6	1	17	11
INPP1	3.6533068457102735	3.8517811814499705	14.10336327962035	0.02689578634413186	-0.05535138500169229	-0.005487242321387758	0.9947474496966591	0.9921182821046759	0.991307880293085	19	4	37	17	10	10	20	11
FHIT	2.3013786765955704	2.596308565694107	4.959199095310814	-0.08930074754507973	-0.11307816306037856	-0.00548759811271758	0.9807480147435084	0.9840861014779045	0.9903828249807678	8	3	8	10	2	5	3	6
RP11-430C7.5	0.7151161949624487	1.637896372391933	1.4137700275449139	-0.10444789749593872	-0.4600101622879542	-0.0054908172896056245	0.983847446203686	0.9548306316516724	NA	2	0	5	6	0	1	1	2
SFRP1	2.033664204715964	2.7154126321486083	6.167706439466299	0.6930225231527041	-0.13181092980272494	-0.005491726360068579	0.898678498456305	0.9887269332358188	0.9881564753378228	8	4	0	9	7	6	2	8
CROCCP3	2.9196530279302118	3.522025993395319	10.123114920031684	-0.17599602228748765	-0.13214081026256874	-0.0054930484429820976	0.9706080634108234	0.982509224364865	0.990542399310461	34	3	19	28	0	7	18	5
NAT14	1.0918419199030776	2.0191629630296344	3.202605541931732	0.1462634050044269	-0.20307975081832025	-0.005509913448747255	0.9836002532106329	0.9836410430561309	0.9850811970061272	7	4	0	2	2	0	3	5
OSBPL1A	5.317715460971634	5.41494434901362	45.256534584570616	0.02710671547238508	-0.022609963037338445	-0.005510273294271243	0.9924597328746785	0.9961718927217575	0.994180659546559	98	22	42	65	32	57	39	33
ZNF212	2.3102233777467482	2.771799793578799	5.813914849749353	-0.16823074662848228	-0.13788556140511277	-0.0055120440669782856	0.970738796171778	0.9828025435914152	0.9900688364323167	5	1	10	15	5	4	10	2
CHST15	6.715292364195115	6.741748285609474	114.69924537765588	0.00801773473297331	8.603927917442663e-4	-0.005512360185024641	0.9979667694540205	0.9998111039895313	0.9962183897486692	244	52	235	154	50	87	129	132
CALM2P2	1.415476746052251	1.9539064138478215	2.4408914844314404	-0.22755193588348885	-0.21197400043601522	-0.0055127130364294955	0.9550257734900612	0.9776499081534823	0.9881564753378228	4	1	6	5	1	1	2	4
B4GALNT3	3.324811103108089	3.792054430000105	12.893395995240414	0.0897291907291713	-0.1300772611943468	-0.005514000176301526	0.985755610345621	0.9822100525291187	0.990542399310461	57	2	4	32	6	13	17	7
ACTR3B	1.1219679323410519	2.0180022229259484	2.4176332427675855	-0.4749627540101202	-0.32927523813086584	-0.00552269512570229	0.9242631686556461	0.9710344330617244	0.9862201563789315	12	1	6	2	0	0	4	3
COQ3	1.2111799091964717	2.518543923624264	3.8378497594949077	0.5033939545260462	-0.4638460379393799	-0.005550610745113384	0.9391952952978686	0.9598991303815078	0.9835521858963422	20	0	0	19	0	1	3	7
COPA	7.807542406924811	7.829793942338501	246.58130431606924	0.03725879305116358	-7.430715474503089e-4	-0.00555359753905118	0.9815019850780279	0.9998111039895313	0.9960545756515746	429	138	356	358	135	245	229	260
SHCBP1	2.040435710319312	2.7054188082141373	5.259825344311617	-0.23183392389898863	-0.20303872414279173	-0.005561666010556676	0.9674784770362737	0.9794650947998564	0.9887614540848269	20	2	1	14	2	8	5	1
SAP18	6.036834231884304	6.121443403550783	74.83489368840225	0.11429846527321219	-0.014342992813955182	-0.005566035705717635	0.9550257734900612	0.9974079087936698	0.994180659546559	105	33	98	100	63	82	52	85
LRRC37A16P	3.0005864583460995	3.2282888736510227	8.4849932327416	0.021655208100753644	-0.07032717716375032	-0.005573571398565007	0.9957193353850204	0.9904909148033451	0.9905903965004156	12	2	18	16	6	7	7	11
AC007038.7	2.3206113007085154	2.679714882513357	5.17100423098736	-0.11915677150082324	-0.11601243529058605	-0.005576649712252225	0.9756107188843495	0.9840861014779045	0.9900688364323167	7	2	9	15	2	3	8	4
TXNL4B	2.893226167684932	3.5233342755513073	10.221272815605637	-0.31901559626541465	-0.13687266361719966	-0.0055796923295536455	0.9434386039904904	0.982453034786954	0.9900688364323167	31	0	17	28	5	2	19	10
EEFSEC	2.5294994188330215	3.024087595273253	6.793831115721381	0.00615275558201108	-0.09676965850620817	-0.005588567918501907	0.9998347940238835	0.9887269332358188	0.990542399310461	24	0	10	14	4	8	7	5
SQRDL	4.083527268431522	4.20202603430477	18.556924590921554	0.10656564871071544	-0.04476152770385231	-0.005595022303273614	0.9693224933613489	0.9929306160782122	0.9926873515461185	25	8	21	44	12	16	19	19
C21orf91	3.959040494667038	4.365698192157167	20.207750186584526	0.15790848641985059	-0.111037363771602	-0.0056023546251321435	0.9673554351412984	0.9828025435914152	0.990542399310461	26	4	97	14	7	10	31	19
HCLS1	7.3119064833022325	7.490348855729455	195.56526969529043	0.31374568643967365	-0.023715599425297856	-0.005603914362134566	0.8920260427775276	0.9967817050970286	0.9917941995630681	164	164	481	145	72	160	207	211
PTPN13	6.408554037670043	6.509924406053995	98.16678059823697	0.11969444591553231	-0.01858682487017712	-0.005608176385069378	0.9599666507266559	0.9971465685084713	0.994180659546559	241	59	73	124	60	55	119	122
PLEKHH1	2.2521753262957036	2.6617124513853296	4.937314136302689	-0.14125641370561326	-0.11784909639522193	-0.005619234632417613	0.9720057879730282	0.9840861014779045	0.9900688364323167	10	2	8	15	1	2	6	7
ZNF394	4.242978545767438	4.483138963499822	22.49475600171668	0.03245243806445003	-0.0533528276775722	-0.00563170909027323	0.994535000508437	0.992360442240195	0.9911974040086489	29	12	77	26	5	27	12	27
GOLGA6L10	0.9325141223894519	1.9745067322881367	2.280055075092777	-0.7368474471009091	-0.4464392748378951	-0.005633903002129832	0.8766295460079762	0.9603180428480673	0.9824080596577094	15	0	3	2	1	1	5	0
TCEAL8	5.762768990830464	5.945066392141461	66.8367085977914	0.40617479338306245	-0.014476184879939123	-0.0056375973172182	0.8438220692494157	0.9976381557680465	0.991307880293085	116	61	55	42	40	65	50	79
CCDC24	2.6019163055765526	3.1444620876276335	7.504248321719789	0.11079483112269316	-0.113715428584212	-0.005637776207239555	0.9800995313313102	0.9856477644771253	0.9900688364323167	11	3	18	25	0	9	7	6
MS4A2	1.0398685266557741	2.118135682833691	2.6718560915548735	0.2241657729484044	-0.4363441216349665	-0.005643945109822002	0.9729978512559511	0.961366519646774	0.982573282682392	18	0	6	0	1	4	1	2
PHF19	4.058144401429811	4.288667132833327	18.795552379550088	-0.07270533214359265	-0.03828970516712741	-0.005663202782931289	0.97958151368102	0.995048478686596	0.9917941995630681	68	4	42	31	4	18	17	23
GCSAM	1.924390228480659	2.5814611004333323	4.502890399140446	0.19124849260165425	-0.2078753559259471	-0.005663722347493892	0.9698173588136703	0.9785853838341247	0.9887614540848269	2	1	9	21	1	5	2	6
C15orf27	0.7456685359207547	1.819693742452186	1.9568623383691683	-1.2035453254148476	-0.4802912839258909	-0.005666137098254033	0.7642237970259587	0.9579490549630763	0.9819992286660378	3	0	5	7	1	0	5	0
CD44	9.115855460970481	9.19442999822322	639.0669537738738	0.12460360731194983	-0.005840840980349265	-0.005685925243108732	0.9471206008133873	0.998621097665356	0.9943582299093416	784	488	932	693	342	616	627	651
OS9	7.740925144394518	7.759465478573897	234.216397420726	0.025994283922045065	0.0023250647343404183	-0.005695414726974963	0.9877710586329338	0.9998111039895313	0.9962183897486692	550	100	366	298	134	216	242	244
KIF26A	1.2582966973821799	2.0448282196371768	2.717391426610635	-0.09529914710651498	-0.29379150748590593	-0.005701985883525452	0.9874949676575001	0.9736658785833465	0.9862201563789315	8	2	1	9	0	4	2	1
MUC15	1.5908143565524566	2.508592137016115	4.369260277204878	-0.780239671501312	-0.26468983728331524	-0.005703250044594137	0.8698831829977361	0.9767155124932471	0.986611169082293	4	3	12	12	0	0	10	2
CARD10	3.1953113510469127	3.5990872035157375	10.925598678156051	-0.021484169390494516	-0.10114354758285975	-0.005714761501866002	0.9968183822509565	0.9850523277239019	0.990542399310461	25	3	44	10	2	6	8	20
KCNE3	4.042274140250915	4.338460061261069	21.288865641761667	0.47782428825246426	-0.042981618383501084	-0.005717014321320782	0.872657968616461	0.9956481308188948	0.990542399310461	10	23	33	29	7	10	27	24
RP11-118F19.1	0.7151161949624488	1.7032903962425765	1.548004203858448	-0.6763451597586798	-0.5383832932300295	-0.005728969960878871	0.8744222212874424	0.9485182016366227	NA	6	0	5	4	0	2	2	0
SNHG11	1.9780718770952723	2.385095056960435	4.337501135037399	-0.11817183330314153	-0.16538957769566606	-0.005750607232799715	0.9786531887845735	0.982083854797053	0.9894416780288505	9	4	3	6	2	6	2	3
BOP1	3.0302024867696917	3.7204246682928575	11.620840196954939	0.10421179277624083	-0.16978024597032287	-0.005756429212329145	0.9833270864617196	0.9802779061621221	0.9900688364323167	65	2	15	25	0	7	9	20
DDX18P1	1.0040408733868478	2.176329378669899	2.881440001693749	-0.17798749986828138	-0.4272010924267912	-0.005757012054185821	0.9786531887845735	0.963881406438975	0.9824080596577094	1	0	3	19	1	2	0	6
MCTP1	5.760507565049463	5.888387896025768	63.55056154489332	0.22555933465712028	-0.020481337234434505	-0.005760692720238357	0.9152908952587366	0.9971398606232248	0.9926873515461185	65	22	101	81	62	60	48	79
MFSD8	3.4098956399448803	3.558032105101774	11.499950992601278	0.04008018949870539	-0.07381965506601561	-0.0057655805259020166	0.9910758532894405	0.9876787571027513	0.9905903965004156	16	6	14	21	8	12	11	9
FZD1	4.541292692826767	4.651579002869051	25.787003932286744	0.0564559913555637	-0.036133227899792	-0.005784227412741409	0.9833133170094349	0.9939029484797869	0.9928057668653939	74	11	37	24	16	16	30	31
RP3-475N16.1	0.6034805954520127	1.8558032108415532	2.067088127071505	-0.9314754881121907	-0.5654878549736443	-0.005792932684182585	0.8483194249895237	0.9535608908066889	0.9818146729566929	3	1	12	1	0	0	5	0
CPXM2	2.5999006850129422	2.870071797726904	6.415740861529667	0.004754743823506967	-0.10733041393149825	-0.005797099250851942	0.9998347940238835	0.9843410427859013	0.990542399310461	18	5	8	7	2	5	7	6
RAD9A	2.683649081885561	3.29141038538305	8.309528208261165	-0.024896323630576866	-0.1376631782073731	-0.005803836736247265	0.9971642835855048	0.982453034786954	0.9900688364323167	38	3	18	11	0	4	6	16
LTB4R2	1.5129961461112924	2.272783491464748	3.276787819424672	-0.01840753938401849	-0.26824478740054764	-0.005810669553532398	0.9994931493415813	0.9751943308772618	0.987778083535131	3	1	15	7	0	5	2	2
SLC5A9	0.7667645329113116	2.1812129693977367	2.6636524161639716	-0.10128824618127004	-0.6396895964777404	-0.005830790680268936	0.990706085461104	0.9462300181188291	0.9818146729566929	20	0	9	0	0	2	0	5
C4BPA	2.8894012441122916	4.145377204003627	20.145510679465342	2.0893128455704177	-0.3630320870145898	-0.005836056615249921	0.5871331486154143	0.971509169143171	NA	7	42	0	8	4	10	16	20
EHD1	5.598137437470638	5.89953312119652	61.698568647419435	-0.07311988909779463	-0.0897545228811219	-0.005844098707920886	0.9815019850780279	0.9832572699664597	0.9905903965004156	279	10	129	105	9	29	69	92
RNA5-8SP2	1.0287340389175397	2.365043961563629	5.295183764424729	1.6568634328793272	-0.15445619659728219	-0.00584648383991489	0.7480646091798288	0.9916605197388714	0.9819992286660378	0	9	0	1	4	1	8	3
OXLD1	2.7122626379499746	3.0970262631142775	8.051205311924651	0.0031828880198806805	-0.11401466121700347	-0.0058505964923499685	0.9998347940238835	0.9857508213158932	0.9900688364323167	16	8	4	13	3	2	7	14
WNT2	2.2454356685401113	3.0347876148814046	6.937977315049189	0.4494413292542455	-0.2095080437215739	-0.005851822221021657	0.9284114808831238	0.979259081240775	0.9881564753378228	41	5	2	7	0	5	4	11
SLC35D1	4.522699625123909	4.614346563378532	24.882594423250953	0.002355122406719529	-0.025893779870185495	-0.005862454943592935	0.9998347940238835	0.9956481308188948	0.9939064708268109	38	9	44	55	13	17	29	29
RP11-206L10.2	1.610487725062517	2.5397988714615307	4.429069784627481	-0.2847344827243097	-0.26320496414759087	-0.0058689699098050324	0.9618226515727586	0.9767155124932471	0.9864199184329913	16	0	1	12	4	1	1	11
ARHGEF9	4.063342137797703	4.267087415022555	18.943516450562267	-0.3160291279860755	-0.046465132808883	-0.005870224943066693	0.9024385258067881	0.9933162984270443	0.991307880293085	42	5	46	32	8	21	26	8
C2orf69	3.588510601242694	3.8276514062668485	14.078389382928133	0.07706875603840808	-0.07277692242797099	-0.005874896066932266	0.9815019850780279	0.9891666578714389	0.9905903965004156	29	12	10	28	4	6	18	17
MAGEF1	3.6335500962863216	3.9613021994239843	14.671609434509335	-0.0076916337734316545	-0.06014585454735963	-0.005874966310245579	0.9998347940238835	0.9915660938410747	0.9905903965004156	41	6	23	41	1	10	18	17
TNFSF14	2.9537846101810046	4.025971524816172	14.974127817423996	0.331288043693055	-0.2929201436145529	-0.00587934862799074	0.9531880190895792	0.9722014358616601	0.9881564753378228	7	1	78	44	0	6	28	8
ARL15	3.52682560576156	3.7244182329350397	13.477716857058901	0.2809668340108741	-0.07507676059390658	-0.00587950891020738	0.9201012150723995	0.9891666578714389	0.9905903965004156	18	6	15	12	15	13	10	14
RP11-274A11.3	0.9616143979412491	1.9457173893420947	2.0899531420803608	-0.5909652563720194	-0.43823199880070607	-0.005882346934204535	0.896790178896563	0.9579490549630763	0.9824080596577094	7	0	8	5	0	0	4	2
AC098614.2	1.9217788310934227	2.5189069684416676	4.506611862352145	0.029520307646019626	-0.2007353240621961	-0.005886116484252816	0.9968183822509565	0.9791478053836911	0.9881564753378228	18	3	1	9	1	6	4	2
KLC4	2.650164301783126	2.9617715788803	6.481753964502983	-0.1420294994242803	-0.0836725971738076	-0.005893581989542589	0.9673554351412984	0.9887269332358188	0.990542399310461	14	2	16	13	2	4	5	11
PLCE1	4.98732518424595	5.268842338327739	39.08441889815681	-0.13356240915558082	-0.07887476353262177	-0.005896147034965325	0.9655829329454325	0.9850523277239019	0.9907988042258777	124	6	114	73	6	43	44	28
RANBP10	4.443977663513823	4.894567775548075	29.54778723404243	-0.08947299795037718	-0.10672100174704642	-0.005901477827175009	0.9815019850780279	0.982541698283851	0.9905903965004156	76	8	72	85	1	15	23	54
MRPS14	3.610875236021174	3.8124468350234753	13.945292644688214	0.03071582962281647	-0.06871797605549605	-0.005904415112579566	0.9946032808541465	0.989515844354251	0.9905903965004156	20	12	22	22	4	6	14	21
L3MBTL3	4.41594496749663	4.557736836188403	24.57730867689061	0.2344209389633936	-0.0421470095374936	-0.005911797822588885	0.9252182185474855	0.9934271436513021	0.991307880293085	23	21	43	36	9	18	26	27
SCARNA11	1.2296041933554196	2.5194034321734473	6.0182952144092505	1.5466093255143651	-0.17775472718425891	-0.005914200889960109	0.7660211609547785	0.9891666578714389	0.9819992286660378	0	11	0	3	3	7	5	1
GPRC5C	3.209894039791132	3.6746958990307395	11.899462183900486	0.0947376958817123	-0.12866915989030836	-0.005917134540227279	0.9836002532106329	0.982681496408046	0.9900688364323167	11	5	9	55	3	12	4	19
NEK10	1.8356634320283192	2.9652248660192098	6.729820517129907	0.8975327061153064	-0.29492784108303655	-0.005923555693677816	0.8564225772563108	0.9764854726589066	0.9852350793780235	1	5	38	2	0	2	11	5
MAPKAPK5-AS1	3.4665718654965145	3.652644417954265	12.042899393754743	-0.08596838809621116	-0.06096266141635729	-0.0059271823629515035	0.9784145299223443	0.9908748545036212	0.9905903965004156	18	7	26	21	4	8	18	9
RCN3	4.668225230791207	5.001689758797808	32.03614345565474	-0.013877622587764671	-0.09781282095577241	-0.005933935436703676	0.9985963957483845	0.9828025435914152	0.9905903965004156	175	4	43	40	10	20	25	54
RP11-395G23.3	0.3886868559521553	1.5638235913426224	1.2231788299295447	0.04257723438140533	-0.7479901028790688	-0.005935691831187572	0.9953154670654956	0.9297121007654437	NA	7	0	0	6	0	1	1	1
CENPW	1.1815330915845956	2.240335559252065	4.397673574524044	0.3979116707098755	-0.19501295766283505	-0.0059379109750962835	0.9431804489367942	0.9857508213158932	0.9819992286660378	3	9	3	1	0	1	8	1
CMIP	6.645876553356747	6.697695247070375	111.9957291053278	0.09412629865857398	-0.009962168207202695	-0.005939791165367945	0.9599666507266559	0.9976381557680465	0.995044873371013	155	78	184	160	49	101	96	137
PHAX	5.304210275633375	5.414501057206428	44.89381663578062	0.09597109284661186	-0.027336044905144487	-0.005945120769592348	0.9662556848954404	0.9956481308188948	0.9933217243640388	85	10	58	78	39	33	48	53
RP4-714D9.5	0.813580807685539	2.043673120547801	2.4103051977051893	0.4272957693502786	-0.5726883285213015	-0.0059475049289832785	0.945095224790781	0.9502882173135608	0.9819992286660378	0	0	11	11	0	3	2	1
LINC01272	3.600688561441574	3.9646511355629936	16.017076624431713	0.22899261398071294	-0.07299961257547809	-0.005956274479756587	0.9563195525242772	0.9915660938410747	0.9900688364323167	8	15	38	15	6	21	5	18
RP11-925D8.3	2.227732579008143	2.8733807691602142	6.249188108671224	0.5803445110801755	-0.1924087805265678	-0.005963747458370625	0.9043461943281088	0.9808683833420474	0.9881564753378228	1	3	29	6	2	6	7	4
RASGRF1	2.924451436337777	3.3994011477248276	10.83296600684848	0.6115804563043132	-0.08643359935679275	-0.00596397063000264	0.8468712293570742	0.9915660938410747	0.9900688364323167	20	16	7	4	2	6	13	10
HES4	0.7409225546458771	1.9626945510603175	2.1316120834696832	-0.3502486932539831	-0.5463707362880545	-0.005968225610632404	0.9535542948321384	0.9525087692887306	0.9819992286660378	1	0	7	12	0	0	1	5
TMEM139	1.4761550994485313	2.100765497890475	3.4100385388500962	0.04177686996385685	-0.22893112636993992	-0.005971129674266384	0.9949408904812816	0.9794650947998564	0.9860647953086276	6	1	1	4	5	4	3	1
ATP5G3	4.899969598265186	5.137083256016861	37.75156242509633	0.46722098786152405	-0.03245611250721054	-0.005982834655166463	0.8642196037860894	0.9958268827966609	0.9905903965004156	58	30	12	57	26	43	29	34
TOR3A	3.200188029164273	3.4019465821131205	9.984580108112636	0.03360791658981244	-0.08261994834402782	-0.005990300195437653	0.994481863460146	0.9872064341968825	0.9905903965004156	29	7	11	11	4	6	10	13
ARPC1A	6.2448368132209575	6.34165679005199	87.45602216251157	0.20332895228421322	-0.018189424434076236	-0.005994687652280892	0.9172636276224087	0.9971465685084713	0.9930865998980168	159	43	68	117	74	76	75	108
FMNL1	5.831543071287954	5.9601875839264284	65.6141782906753	0.04181593798101714	-0.029593620721777843	-0.0060026392429779465	0.9875506664477232	0.995339153718258	0.9926873515461185	138	28	205	66	18	44	61	96
ARHGAP4	4.998393181398842	5.224714443616522	38.06512918201676	-0.019463572312595503	-0.05549188774364611	-0.006008752484769936	0.9956838245890972	0.9908748545036212	0.991307880293085	128	12	105	50	5	27	37	53
BRI3BP	2.9042283597311047	3.306488207188571	8.878151933912765	0.1737039388003776	-0.11715947377352072	-0.006012842335613898	0.968642674540036	0.9835779031279954	0.9900688364323167	34	5	3	20	2	8	6	12
YIF1B	2.9632279225382634	3.3798736823570596	9.077056826638689	-0.16292105576208873	-0.11349482891626658	-0.006018863347893982	0.9673554351412984	0.9834336017718858	0.9900688364323167	34	2	8	27	2	12	4	11
ETV1	5.459721933404847	5.678891909054629	55.490159962194824	0.48804094653073704	-0.026370353875056686	-0.006031690789926955	0.8318992005600334	0.9967817050970286	0.9905903965004156	98	49	22	56	36	45	64	50
ZNF433	2.312326455576918	2.8409443426551286	5.978614759756621	-0.11156702166643849	-0.1368228773976842	-0.0060370654053325	0.9801970682221879	0.9828025435914152	0.9900688364323167	11	0	13	12	5	4	10	3
GOT1	3.5140696031518006	3.829859273997353	13.84746233626986	-0.18445165577228706	-0.08299998295804316	-0.006037781054192131	0.9618226515727586	0.9887269332358188	0.990542399310461	35	6	8	29	9	7	5	30
SCFD2	3.800297139650317	4.1134579725150076	16.641144085810197	0.02451167567966235	-0.060061574581857485	-0.006045752366658008	0.9953154670654956	0.9915660938410747	0.9905903965004156	58	1	21	34	10	17	14	19
LRFN4	1.1203755433622171	2.2919007230592694	3.3342524228583326	-0.04205591358053317	-0.42778741115590113	-0.006046888239075212	0.9964722210981458	0.9632860827267492	0.9819992286660378	20	2	0	7	0	0	5	4
OMG	3.928051161267229	4.336837094634665	22.054763821010724	0.9235075094997381	-0.02824443167668293	-0.006052694384228771	0.7397690479413578	0.9975610800428344	0.9900688364323167	9	21	19	10	21	21	24	14
TRIM22	7.390517209372662	7.4294003307346825	185.92684210713261	0.018753687162492573	-0.006766668914428354	-0.006058778846922677	0.9936982679612568	0.9979754031947355	0.9955630945747783	279	67	295	386	113	129	223	211
C11orf57	4.811077682142429	4.904254374419888	31.17724042057976	0.08032501056516772	-0.03217247337277805	-0.006060893961734309	0.9735530433000638	0.9947626505086482	0.9926873515461185	78	21	29	50	12	30	29	32
RP11-10L12.2	2.731979874629627	3.106965412672726	8.14998484053218	0.09011872581624553	-0.1169724083332653	-0.006070619356019888	0.9843123864078006	0.9852917997177901	0.9900688364323167	6	3	8	16	9	5	3	15
HCG4P5	2.2702053790492873	2.784998927368865	5.536675968589869	0.18794620506400583	-0.16724577660457954	-0.006079481825534466	0.9674784770362737	0.9811977206084834	0.9900104509063293	28	1	9	2	3	5	5	6
EIF4EBP2	7.445709601967263	7.491879366369749	195.27199759492885	0.08570733239237967	-0.00747268098912618	-0.006082258591628466	0.9620295062818662	0.9979067957794843	0.9948456040219293	255	117	304	262	118	184	204	189
RP11-61L19.1	0.9285936010257849	1.8383639859816048	2.2633239782577688	-0.46326456658289494	-0.32218872340433424	-0.006086020385162591	0.930061397647959	0.975109604986602	0.9819992286660378	2	0	6	3	3	0	1	5
PHYH	3.6401182978724904	3.89274562294272	15.005583265227045	-0.0029638322361255627	-0.07301242966427841	-0.006099034559667497	0.9998347940238835	0.9904577878985505	0.990542399310461	19	10	10	34	9	22	6	13
TMEM5	2.9631930108481694	3.3144984321772624	9.450359007985456	-0.14642456885366914	-0.11528710115793672	-0.006106405327491348	0.9730154560354022	0.9840861014779045	0.9900688364323167	26	4	5	13	8	5	17	4
SLC36A4	4.667095809416459	4.815664048229205	29.308279948845517	0.19380673184528815	-0.04042839738677017	-0.006122655925277077	0.941663704794914	0.9934582186468321	0.991307880293085	30	16	79	28	16	17	33	37
INAFM2	2.5036567959521836	2.8042716452880505	6.638281321963226	0.26261758057004175	-0.14293107601966562	-0.006133460989844091	0.9434386039904904	0.9822100525291187	0.9900688364323167	8	7	8	4	4	6	5	6
IQCH-AS1	1.1978415332224464	2.0861293157118665	3.3323064010557575	-0.5641943854486241	-0.27283642238706424	-0.006135365073766403	0.9159986824905874	0.9785853838341247	0.9824022474718603	7	1	1	3	5	0	7	1
NSFL1C	5.19372916690674	5.301936232700801	40.80065830801716	-0.0158838040284765	-0.014970239403039584	-0.006139348900736146	0.9953154670654956	0.9971465685084713	0.9939064708268109	92	8	98	62	22	41	36	46
PTGFR	1.9506375098510031	2.4213675342097294	4.790543770292456	0.29294338351354593	-0.17749137315273708	-0.006140353064865216	0.9455440610273395	0.982083854797053	0.9881564753378228	3	2	5	4	7	2	6	4
CNOT6L	6.404736128314915	6.495268865988816	96.96932229297896	0.13173284572642455	-0.02046471775747059	-0.006146927978900617	0.9518651479598704	0.9964161912380836	0.9926873515461185	104	43	244	108	61	77	116	94
CTC-428H11.2	1.1759818089207752	1.9016864368433974	2.170406189613038	-0.006895609647187825	-0.32089412450316895	-0.006149539131270473	0.9998347940238835	0.9668958274330886	0.9851376159011996	2	0	6	8	1	2	2	2
HYKK	1.673835095921595	2.2731252076332753	3.8331676104479904	0.13886910385240378	-0.20391389110209043	-0.006150951012119356	0.9766130720198013	0.9808683833420474	0.9880385042623173	8	5	3	6	0	3	2	5
SDR39U1	2.24277728701137	2.744384333868478	5.310393493961159	0.00811089191700547	-0.12259199791832381	-0.006151567671476355	0.9998347940238835	0.9843410427859013	0.9900688364323167	16	3	10	11	0	4	4	8
BPHL	1.9231660447038392	2.6456219242549075	4.6945205953067966	-0.250927101125973	-0.21869198325560466	-0.006174090195395819	0.9611083916564603	0.9780100895326064	0.9881564753378228	19	2	4	14	0	4	1	9
CLEC1A	2.9523060200874816	3.328644787431231	8.906141055079013	0.13994819539633804	-0.11236273805124473	-0.006183674582486058	0.9717054680795714	0.9836414966814663	0.9900688364323167	9	2	38	12	3	9	9	8
AIM2	0.7248373022445732	1.9294797389957845	2.584446338701977	-0.06271959588387467	-0.4575521329264627	-0.00619965291638916	0.9947474496966591	0.9639838599603716	0.979484983889339	0	3	3	10	0	0	5	1
ARHGEF15	3.9824981838899185	4.590753140213352	23.649621071061063	0.11553328742351522	-0.13554138537265994	-0.006205419572177607	0.97958151368102	0.9819949653406532	0.9900688364323167	45	0	96	38	9	30	18	20
RP11-757F18.5	1.4391657823016304	2.300004927627193	3.3145734118680914	0.19860972387593406	-0.3361641682910446	-0.00621099032986298	0.9711212171008029	0.9669704927576369	0.9852350793780235	8	1	1	18	0	4	3	2
CTD-2017F17.2	1.6616253741600446	2.3230164166449234	3.3461713711152083	-0.05724620614984652	-0.23001685730859384	-0.00621177350338733	0.9915794050319251	0.9764854726589066	0.9881564753378228	15	1	4	9	0	3	2	5
DOHH	1.7096299800303691	2.4062512433161283	3.6208013805740777	-0.16971926291425457	-0.23554515205503834	-0.006222384908509539	0.9720341563248318	0.9764854726589066	0.9881564753378228	11	0	5	14	1	1	5	5
RP11-39K24.12	0.41449321563558367	1.751914957725252	1.8070371142180786	-0.6845865627720963	-0.7361355279552975	-0.006232318310257688	0.9167051890284755	0.9408038604240536	0.9742099392294851	0	0	7	7	1	0	4	0
TMEM236	1.288645899056701	2.083093517526797	2.9639960967274206	-0.401645473862543	-0.27086405417789855	-0.00623611776144674	0.9391952952978686	0.9764854726589066	0.9852350793780235	3	3	6	7	0	0	4	4
DBH-AS1	0.7289951090110418	2.0082196437603446	2.144983577091181	-0.4173644849344028	-0.6197638704034812	-0.006241144108600114	0.941663704794914	0.9451409273164205	0.9803522848742671	19	0	1	4	0	0	1	5
ZNF774	1.3545872212712593	2.008769094008532	2.5575255424130106	-0.040208508009624735	-0.2712955375432122	-0.006243983993089321	0.9947474496966591	0.973131723369771	0.9860647953086276	7	0	2	8	2	2	3	2
NANP	2.3025161160938814	2.826771216968368	6.126891687936554	-0.3267239642220647	-0.1601486239084792	-0.006247303482773584	0.941663704794914	0.982083854797053	0.9881564753378228	6	3	5	19	4	1	3	14
HARS	5.403058276652444	5.451600424404082	45.88373728630075	-0.011914774001403927	-0.013214733505202443	-0.006251227658871767	0.9959999011876064	0.9971465685084713	0.9946121869183796	117	19	65	70	24	43	36	59
CCDC107	1.3323360048245094	2.172963060745548	2.7233633593264894	0.05053836909884082	-0.33802181570257184	-0.006260330758495123	0.994481863460146	0.965199662996209	0.9852350793780235	12	0	11	3	0	2	3	3
TTC1	5.6759048829382435	5.819944596828268	59.47722296119195	0.02752746438442376	-0.031147953746014524	-0.006268084517507367	0.9924460452547537	0.9952219034760484	0.9926062062133799	154	8	98	95	44	64	56	55
RRM1	5.052819113107004	5.1231307463098785	36.32626984062251	0.005483185937482575	-0.02358719879054409	-0.006268285510659765	0.9998347940238835	0.9956481308188948	0.9933217243640388	99	18	41	54	18	39	28	40
HMGB3P4	0.6082265767268903	1.8493242663094391	1.8335008973148752	-1.0363016000117085	-0.6430904508718878	-0.006272602663161552	0.8089499935770417	0.9436276832996352	0.9763292336068702	3	0	10	5	0	0	0	5
AGR3	1.576195265723916	2.3302260633907035	4.804884802932512	0.702244646929324	-0.17154321123472047	-0.006283031210659468	0.8680848906342935	0.9857508213158932	0.9824080596577094	3	9	1	3	1	3	6	2
PGM5	3.4960822078277745	3.8603871175014666	13.925092664042042	0.03083332446270641	-0.08985624094230667	-0.006299846279091795	0.9947474496966591	0.9871591018768178	0.990542399310461	48	1	20	15	12	6	15	21
SERPINB2	2.5216184997642426	4.945993430038121	34.98091479674063	0.34050349123260826	-1.1288071425556108	-0.0063101101426335645	0.970738796171778	0.9101951778689908	NA	1	1	5	12	98	43	0	8
UNKL	3.512220365308716	3.883901603162011	13.509229552343388	-0.04516125336310059	-0.07761409372122399	-0.006311338046512037	0.9910758532894405	0.9882439471438978	0.9905903965004156	46	1	35	27	3	11	13	18
TRIM71	1.1163319461499845	1.9501059289636529	2.294696763204547	-0.09494930309418513	-0.3828649599340095	-0.006312143549478787	0.9874949676575001	0.9623337538152712	0.9824080596577094	7	1	1	10	0	3	2	1
RC3H1	6.760115234106861	6.810728843442244	120.19287610356778	0.014055944804671113	-0.009247356924480291	-0.006338091741785615	0.9949440772324171	0.9976381557680465	0.9943942555003042	209	37	297	180	63	86	137	142
RBMS1P1	2.7741450353145702	3.439197239868858	9.75750288765687	0.4759884179734636	-0.17374374231147302	-0.006341111307771691	0.9130144646250604	0.9811181256194301	0.9887614540848269	5	0	43	16	6	7	12	9
ZNF275	3.6194115821480954	3.869397994814411	13.953170611312578	-0.2676261112573836	-0.07762366595284184	-0.006343151577818937	0.929536931614363	0.9874227383549511	0.990542399310461	27	5	19	41	5	8	25	8
GLI2	3.2735568143390332	3.6682910693451896	11.72639543685693	-0.08634113894452787	-0.11508574697379179	-0.006343153139940621	0.9833490715782199	0.9828025435914152	0.9900688364323167	56	6	10	16	2	6	7	23
IL17RB	1.8479566446016493	2.4738849414508444	4.284478483723395	-0.27918916714143616	-0.20226076522166508	-0.006358828033589976	0.9507106087862889	0.9794650947998564	0.9881564753378228	7	0	8	10	4	1	8	3
SYAP1	6.449979101431514	6.488784991248492	95.69341550954913	-0.05316229769706979	-0.00252432546870406	-0.006365082448908952	0.9763411349915463	0.9998111039895313	0.9954144487353841	211	40	182	164	38	88	67	137
PAM16	1.8253851138964217	2.4209547200264527	3.723960556088061	-0.060771467039297776	-0.19042898926745494	-0.006383564227822221	0.9904641134828406	0.9791478053836911	0.9881564753378228	10	0	12	8	1	4	4	3
ENKD1	2.230574378335826	2.912516275250264	6.1498236252781755	-0.5256937981405675	-0.19516878940355087	-0.006400077159370724	0.9051599127575735	0.979259081240775	0.9881564753378228	23	3	11	12	0	11	1	5
SLC46A2	0.9196777951326035	1.9241438945643066	2.5109999970582075	-1.2023515108765996	-0.4080619742410058	-0.006400141499863264	0.7809046887335594	0.965199662996209	0.9819992286660378	9	2	4	1	1	0	6	0
RDH10	4.75852706020782	5.062039395708639	35.34987566865613	0.3129733958421072	-0.056497475969413055	-0.00640176707593965	0.929534166261762	0.9932189826647789	0.99036975941325	18	31	38	89	12	12	42	51
ETFA	5.410135978007482	5.482128833469557	47.638567658296694	0.13440342572314115	-0.030002868379000614	-0.0064046644401449864	0.9454580101737309	0.9947626505086482	0.9926873515461185	86	23	54	59	38	44	48	46
FBLIM1	5.409423064779305	5.5871454220500585	49.47951570495317	-0.05127809312316351	-0.04270539244179051	-0.006415235235538019	0.9852419088954197	0.992360442240195	0.991307880293085	152	7	113	106	14	44	45	62
C1QTNF1	4.388206977324306	4.656684904699382	26.094605472933836	0.030803549883358886	-0.06115607410920905	-0.006417206620803011	0.9947474496966591	0.9915660938410747	0.990542399310461	26	22	36	64	5	31	10	34
PRR36	1.6782220474204328	2.533140324942446	5.554286872507448	0.14353621397210511	-0.16896806774878464	-0.006430793225535779	0.9833185022441042	0.9860601492511956	0.9824080596577094	6	4	1	2	8	0	7	7
PI4KB	5.610755797027496	5.686780203480084	53.75773950815104	-0.05383795423653233	-0.005023439005728075	-0.006432151826123639	0.9787176314043246	0.998621097665356	0.994180659546559	137	13	102	107	23	53	58	51
LSM2	3.1519610934992306	3.434101989904016	10.123225101733649	0.08084590599539866	-0.09907456344542408	-0.006440327361312197	0.9835970594666676	0.9850178512593886	0.9900688364323167	36	7	6	15	3	7	13	9
TDRD3	4.448573469042198	4.606650181566369	24.8454502179308	-0.10288066030121541	-0.048722427315198165	-0.006447376473299608	0.9698173588136703	0.9915660938410747	0.9905903965004156	40	7	55	37	17	11	39	24
TADA1	2.490479533958486	2.7631910713534875	5.952688452448249	-0.07725226526790142	-0.13117748211744507	-0.00644769639328464	0.9836002532106329	0.9822100525291187	0.9900688364323167	11	5	8	9	2	7	4	5
PAPLN	4.206276204921476	4.342945992661014	20.672530059315857	0.028989049295461707	-0.050512719203931584	-0.006450879327874619	0.9936818147095478	0.9915660938410747	0.9905903965004156	56	15	21	28	7	21	22	16
GAS5	7.0791322601303115	7.255279383321447	166.40357604701063	0.34775999843550126	-0.030120268952848566	-0.006451033129641506	0.877595371107878	0.9956481308188948	0.9905903965004156	204	111	83	233	141	158	158	168
TULP3	5.249638929439858	5.303969461650647	41.28865775078556	0.004096689136638652	-0.015485989614242569	-0.006464997018822777	0.9998347940238835	0.9971465685084713	0.994180659546559	91	22	80	57	15	33	44	47
ARMC1	4.121515123885141	4.383846884548722	20.470186388709088	-0.13004395018045456	-0.06018691907639528	-0.006470617420717394	0.9669975321265751	0.9908748545036212	0.9905903965004156	48	2	34	57	10	25	21	14
AP002954.3	1.1759818089207752	1.9002070468714283	2.2695044603757943	0.014237527067416088	-0.3285136771017606	-0.006475757945608747	0.9998347940238835	0.9668958274330886	0.9824080596577094	8	0	1	6	2	2	2	2
C1S	9.24386153644005	9.295699333870035	683.1368210089498	0.058638093388521724	-0.010283797597922983	-0.006522646300383313	0.9756107188843495	0.9976381557680465	0.9933217243640388	1491	287	828	768	521	676	568	794
TANK	5.984389711716876	6.0598430802466305	71.48553723541512	0.09197520161345384	-0.020712237157726316	-0.0065229979350110755	0.9661486000941556	0.9961162762327983	0.9926873515461185	90	29	124	98	56	79	58	71
AURKAIP1	4.379818390926146	4.67399982052932	25.349299227218193	-0.18722740020248033	-0.09031666669541101	-0.0065310881663377335	0.9535700580809198	0.9839910390823338	0.990542399310461	121	9	31	36	5	28	10	38
SYNCRIP	7.5020139160521495	7.518457837761328	197.75673463321553	-0.009433502849126876	0.0015822289380150573	-0.006535062563238267	0.9959999011876064	0.9998111039895313	0.9959083699983945	438	83	311	306	105	212	172	205
RP11-507K2.6	2.1223814523894786	2.7753804420905115	6.322120232948358	0.07376312278196355	-0.18209547182858696	-0.006542661521174051	0.989568231755582	0.982083854797053	0.986611169082293	10	9	5	9	0	4	10	2
MYRF	4.04177960427256	4.509592670650964	22.420221287925465	0.2170527596444686	-0.13164828736204298	-0.006561765494304833	0.9550257734900612	0.9819633406359386	0.9900688364323167	116	11	40	14	1	17	24	25
UCK2	3.7608839579131192	4.050235154675862	15.761473649885534	-0.346457480767339	-0.07487201420860658	-0.006563283793663075	0.9051599127575735	0.9881201223443913	0.990542399310461	46	3	25	39	6	17	5	26
UNC119	3.846021601560467	3.985866045027356	15.699061443489132	-0.06384087824027712	-0.0641270921543804	-0.006571228090087014	0.9815019850780279	0.9887269332358188	0.9905903965004156	27	7	23	28	10	9	11	27
CCL13	1.4768078189619191	3.0284848944951808	9.235976112688702	0.14696584153592032	-0.9216904344407256	-0.006589582161946694	0.9877308001245122	0.9239212717276148	0.9609105627413352	4	10	0	1	15	12	0	2
C20orf27	2.990999778957078	3.4353073601510378	9.773496752062597	0.028906038176062476	-0.1327013846446527	-0.0065898850361230145	0.9955655877374917	0.9822100525291187	0.9900688364323167	46	6	7	14	1	8	5	16
C5orf22	4.288936560772618	4.442332667181927	22.057553079039632	-0.030416919556634663	-0.05093241251695447	-0.006591489644112673	0.9936982679612568	0.9915660938410747	0.9905903965004156	43	8	19	54	14	29	15	19
C16orf70	2.941816787110402	3.4943119310413664	10.409812107326541	0.1545937181870648	-0.13204408117112787	-0.006591780211984253	0.9737134952197483	0.9827944233360043	0.9900688364323167	40	8	18	9	0	6	15	9
PYGM	0.5841155233485947	1.7321317649056762	1.5793749489941833	-0.5027265268980997	-0.6838975223165592	-0.006607579395390053	0.9229891174980934	0.9377622375574215	NA	6	0	9	1	0	0	3	1
DTX3L	7.241814814415708	7.309365731229892	171.10741432202806	0.03371347913262041	-0.014948474765996955	-0.006612749029366349	0.9877308001245122	0.9971465685084713	0.9930637371276985	227	101	234	406	65	190	123	193
DCP2	6.357014555666066	6.4639863893174025	95.12615966690568	0.2080196450866957	-0.024527830695796837	-0.006619180205187016	0.9246248306871511	0.9956481308188948	0.991307880293085	85	42	209	106	73	84	86	111
PPP1R32	0.6867304795535205	1.7447771101306917	1.6401965783693355	-0.7409371353494817	-0.6386933541521215	-0.006625922341639348	0.8631799369068925	0.9407883517926798	NA	5	0	8	3	0	3	0	1
EIF2B2	3.572642365646743	3.8896182120026714	14.100102998413531	-0.396399926052333	-0.0792024558511523	-0.006634133887177361	0.8937870967473469	0.9882068466470206	0.990542399310461	37	2	29	25	8	21	4	16
DHX15	7.037880386080305	7.064077474882434	143.52771569800453	-0.018042825036105388	1.4282125424312472e-4	-0.006636372531046702	0.9929685393005269	0.9999697114705983	0.9955262211088176	302	61	224	299	58	137	113	185
PRRT3	1.7508278464515485	2.1837368711067318	3.35469626472238	-0.05193630779563201	-0.21545991333989709	-0.006647231124002157	0.9918758934694998	0.9764854726589066	0.9867170988169741	8	2	2	7	2	2	3	4
PTCD2	3.356031579417661	3.62667637498595	12.305482144919173	0.12535804695917468	-0.0964510095598888	-0.0066533969982695024	0.9747825895051179	0.9857508213158932	0.9900688364323167	12	9	8	30	7	17	7	9
CXCR2P1	0.5428022420557326	1.8651961735197402	3.1111076479464503	0.22113110370336153	-0.3663262837380799	-0.0066725528025568005	0.9756107188843495	0.9782569264691772	0.9730289832857376	2	7	0	2	0	1	5	0
NAALADL2	2.74459693963618	3.195664925181047	8.677382437517846	0.11809579244848913	-0.14627123260115799	-0.0066921442003930656	0.9815019850780279	0.9822100525291187	0.9881564753378228	12	5	24	2	6	7	13	3
ING5	4.541089531583661	4.757173630457764	26.868185528760105	-0.13342275745358428	-0.05727456114446689	-0.006694474096894021	0.9614831585233199	0.9897429964217851	0.9905903965004156	96	7	55	50	5	15	35	33
FBXO11	6.151312291962196	6.193315491287587	77.96398630110977	-0.015740986772967532	-0.008841456636896892	-0.006695538388936599	0.9947474496966591	0.9976381557680465	0.994180659546559	156	39	164	106	31	81	81	68
FUT4	2.8022150675669653	3.129489268472248	7.722679370321766	-0.053827803650729165	-0.1075086586302295	-0.006695824502221277	0.9893709857231182	0.9840861014779045	0.9900688364323167	12	1	14	18	6	5	5	13
PARP11	4.00816116753143	4.210019429763545	19.58920272651802	0.4079163500131676	-0.060286222953215535	-0.006707048952651887	0.8665653373176455	0.9915660938410747	0.9900688364323167	29	20	18	13	11	15	21	18
STK3	5.599034249862037	5.695941950328972	55.095620528729015	0.12490002369131162	-0.03070126883563902	-0.0067075314576019885	0.9531880190895792	0.994872358161683	0.991307880293085	118	17	90	51	47	42	60	61
DNAJB1	7.94338385200386	8.267316129826503	331.96852105005445	0.23211173158393186	-0.08361833870661269	-0.006711161490206773	0.9472771968139981	0.9864426664597872	0.9900688364323167	1129	16	476	480	264	360	189	416
COL6A3	11.185421385326514	11.418519244771332	2976.033896065561	0.29602311844119245	-0.05994367882429723	-0.006713320975611425	0.9246248306871511	0.9915660938410747	0.990542399310461	10435	1416	788	3669	2007	2534	2574	3680
RP11-575L7.4	0.775794548358729	1.6960579771649953	1.714332899834737	-0.791444835605033	-0.5170015573319223	-0.006715671747892475	0.8455239463566737	0.9507951752028352	NA	6	1	5	2	0	3	1	0
CPEB1	0.3327544838307527	1.7311793137757732	2.674239816593955	-0.14277980986740568	-0.4137753247291091	-0.006727928993229622	0.9868714180974889	0.9764854726589066	0.9700824968867031	1	1	1	0	6	0	5	0
NPAS2	4.2357546765229674	4.506429449010163	22.281281926168838	-0.03589306884383379	-0.06282339829899981	-0.006745824727982288	0.9922702779047612	0.9891666578714389	0.9905903965004156	70	8	36	58	2	17	25	26
ISPD	2.1459493219832786	2.6089914547996513	5.1923932054783934	-0.2064515630055601	-0.18289842543696846	-0.006751609052909363	0.9662556848954404	0.98040189048351	0.9881564753378228	16	3	3	5	4	5	1	8
PRSS48	0.4248751831015284	1.5504726158434918	1.232289688786407	-0.4394465211859994	-0.7537224804385882	-0.006758196794794084	0.9347857890188003	0.9278892551514554	NA	1	0	6	5	0	1	0	2
ARL6	1.6529588715215002	2.3333955095540633	3.3989830983345053	-0.3056965838459849	-0.2553768341129564	-0.00679195205515316	0.9434386039904904	0.9739359439229848	0.9862201563789315	12	1	9	7	0	1	6	3
R3HDM2	6.100063532334258	6.1825365831247465	77.86800168201628	0.061042153172569585	-0.022881395046281023	-0.006798249867030807	0.9778530264178202	0.9956481308188948	0.9917941995630681	111	28	131	104	64	89	55	83
SERPING1	9.433523837406963	9.53050866724878	806.9532143710036	0.09395173488104086	-0.018367691812422607	-0.006800274497322017	0.966836511021626	0.9971465685084713	0.991307880293085	836	579	1302	872	478	894	760	694
FAM136A	4.2170496075458495	4.336556802021515	20.226657416618355	-0.005193569374153858	-0.03769276252102226	-0.006802026680758906	0.9998347940238835	0.9934271436513021	0.991307880293085	52	5	30	31	14	19	18	23
EFEMP2	4.736565834051762	4.944143310711696	30.932634250273416	-0.06683059551786955	-0.05604475339319757	-0.006804293605247024	0.9807480147435084	0.9897429964217851	0.9905903965004156	108	9	76	46	5	21	35	39
CECR1	5.7787161061371695	6.447042702201326	96.84296371703701	1.2846467751354638	-0.22701976798642748	-0.006815161572491603	0.6368522999326439	0.9751943308772618	0.9823189183978748	33	146	58	21	54	76	91	83
FOXP1-IT1	1.873421570084503	2.653139614005063	5.979669482107223	0.7008705816527658	-0.196139089226235	-0.006834222818201344	0.9110693836852174	0.9822100525291187	0.9824080596577094	0	6	8	6	5	1	9	5
WDR77	3.104246525183011	3.4434092884626435	9.760247925563405	-0.1107096456910582	-0.09135663794967407	-0.00684654999029448	0.9756107188843495	0.9857508213158932	0.9900688364323167	33	5	15	19	1	6	7	17
ZNF709	1.64273084365229	2.306840591377214	3.442399075244241	-0.025066317102915403	-0.25242500787356414	-0.006847707913062834	0.9971642835855048	0.9751943308772618	0.9858727013787711	4	0	14	6	2	2	2	6
CAPS2	1.7216610749992516	2.3567238732919638	3.823454894182231	0.133947894950854	-0.2613016435962659	-0.006850205308491839	0.9804282836280734	0.9749592937236112	0.9852350793780235	1	1	14	8	2	5	3	2
SYNE4	0.6836738490879531	1.6478603185632454	1.5713348831881389	-0.550835740797919	-0.5284953757403559	-0.00685498691395693	0.9102786718119121	0.9502643314094132	NA	5	1	1	6	0	1	0	3
AHR	7.788229032161077	7.827105395964637	246.5654517244681	0.06860915609921664	-0.007893297011107029	-0.006855855459478494	0.9695557841797435	0.9977323224791967	0.994180659546559	416	154	357	290	140	232	254	244
RP11-736K20.5	2.0512488014831227	2.7966460341331114	5.347241360161939	0.13679483907610923	-0.25827180256648635	-0.006856307320470895	0.9780413087027092	0.9742041188321169	0.9862201563789315	9	1	29	6	0	7	4	4
SUZ12P1	3.979124823539229	4.124817527024231	17.3361396600872	-0.07141753444961439	-0.0543420132127181	-0.006867568334392227	0.9798018370447338	0.9908748545036212	0.9905903965004156	26	6	28	37	11	18	9	24
RP3-509L4.3	0.7909897958438431	1.8508849901780873	2.04552311658168	-1.2909871770312185	-0.552593844987519	-0.006869070372603168	0.7480646091798288	0.9502643314094132	0.976759612348087	4	1	7	5	0	0	5	0
ACSS1	4.555413271638705	4.775308402392655	27.359867959987803	-0.23196701771333653	-0.06410286925409878	-0.006876853910125339	0.931943193383063	0.9883616196904356	0.9905903965004156	82	7	72	39	8	15	17	54
PAQR8	2.582814782331651	2.8271853883652702	6.428339563484423	0.03154311134210434	-0.14947453993515436	-0.006879182815833365	0.9947474496966591	0.9808683833420474	0.9900688364323167	9	3	7	10	6	6	6	5
NPM1P30	1.6921009614690259	2.3547947415179635	4.526129674342221	0.2301620355068441	-0.22135531906937372	-0.00687941659945681	0.9665774869341758	0.9808683833420474	0.9824080596577094	8	7	1	4	1	4	1	6
SMAD6	6.015509938715518	6.606709221051024	102.32796300464554	0.03554525451582364	-0.17312851889759528	-0.006883844389879614	0.9949440772324171	0.9780845160369073	0.9887614540848269	361	11	417	128	5	32	140	130
SNORD89	5.139512991655266	5.327170930483474	43.471575217278684	0.49108974281318596	-0.032182173024644524	-0.006901485966554133	0.8134700435716778	0.9956481308188948	0.990542399310461	29	36	48	45	33	39	42	42
YBX1	9.158301618547892	9.205751015374696	642.3909628097907	0.05155046534645502	-0.008681080711107998	-0.006902244318666934	0.9780413087027092	0.9977323224791967	0.9933217243640388	1304	333	810	685	443	671	595	631
COX4I2	1.5363481460038173	2.1267738335682056	3.10840902633805	-0.2270722603477369	-0.2717343485494631	-0.006907680500869341	0.9636079903415693	0.9726730263218574	0.9836241175251087	2	2	9	6	1	2	5	1
BCAS4	2.4876033064762906	2.870808516715774	6.083031073747027	-0.29435042891212276	-0.12884628062680278	-0.0069154620154632885	0.9358064431820238	0.9822100525291187	0.989077748998112	16	3	9	15	1	9	5	3
CTC-343N3.1	2.532157446539245	3.0697961587654614	7.102062257669287	-0.3260802443582894	-0.17959016319271237	-0.0069226156154869704	0.9402025992675348	0.9791478053836911	0.9881564753378228	6	2	20	22	2	1	12	8
SDR16C5	5.3113688296122445	5.592592219036624	51.659584802432384	0.5039042680243173	-0.06265735674182607	-0.006923470160455767	0.8586505062660335	0.9912089859300759	0.9900688364323167	53	42	16	141	23	53	48	45
ZHX1	6.193573167233345	6.237500220817683	80.66274098897841	-0.012183139844603862	-0.01862356649933887	-0.006931252854642422	0.9959171507045679	0.9956502065306388	0.9935141567755144	169	41	142	100	41	49	102	92
ZNF644	6.426760846524592	6.4886792551833405	95.37420417932857	-0.005979596249730704	-0.011396093272358226	-0.006946155618149275	0.9998347940238835	0.9976381557680465	0.9931795020009866	203	30	253	153	33	82	104	102
SCARNA8	2.8513730951565943	3.282002816385958	10.28974670598433	0.761699412076467	-0.10219787293439321	-0.006948072260163485	0.7940756781789486	0.990453997502084	0.9871613256004651	7	15	5	6	5	9	9	8
SLC25A11	3.7241697968648664	3.9100510147603664	14.56110862869602	-0.04919443132427081	-0.05538850364815965	-0.006957288140537256	0.9876417465837222	0.9915660938410747	0.9905903965004156	38	9	19	29	3	15	10	18
STAC	2.025609898777383	2.844264631606005	6.022214850758291	-0.5112219472082608	-0.2946737195297575	-0.006961195450138682	0.9286534526617484	0.9726730263218574	0.9836241175251087	18	1	20	1	4	12	1	2
ZSCAN5A	1.9805262368861758	2.448602273015734	4.480345613821476	0.006622391271569945	-0.20711831322013766	-0.006985053018998745	0.9998347940238835	0.9780326900771603	0.9862334211907747	15	4	3	3	2	3	2	7
CCDC176	2.7517535395104042	3.051842380338478	7.016763827271676	-0.04263399574672967	-0.09554539193037219	-0.0069894651188643925	0.9915794050319251	0.9854160931227106	0.9900688364323167	12	2	21	14	2	6	7	8
DLG5	5.733453338622526	5.94892138057497	64.1237884831301	-0.03646583404540723	-0.06976876778463	-0.00699007787582315	0.9910758532894405	0.9856477644771253	0.9905903965004156	217	11	170	120	11	60	52	81
RP11-849H4.4	1.7706688532540535	2.6143884056078575	4.307595650439201	0.061081985079956005	-0.29531067535326416	-0.006995722464449102	0.9920244786118857	0.9712651740718448	0.9852350793780235	13	0	20	7	0	2	4	7
GTF2E2	4.745093802788981	4.819884219433392	29.15228882951365	0.02161563572659897	-0.03684089084484168	-0.006996379049454459	0.9946032808541465	0.9925671071993102	0.9917941995630681	53	10	43	53	20	21	29	37
NANS	4.785672654372211	4.869345266945437	29.828437924733766	-0.030516133924718844	-0.018920106108483714	-0.007000926864433863	0.9904641134828406	0.9967817050970286	0.9917941995630681	83	13	40	59	10	27	29	34
VPS9D1-AS1	2.0756915487706835	2.797501318620888	5.210048191480214	-0.284376252004919	-0.23622247200358015	-0.007016571067957089	0.9518651479598704	0.9751943308772618	0.986611169082293	22	0	9	15	1	1	7	8
CTCF	5.736747396225971	5.806274593963501	59.19266844786933	0.0062917385041680665	-0.02195563493511968	-0.007017830998778639	0.9998347940238835	0.9956481308188948	0.9926024298859213	111	32	139	77	20	38	69	72
MAD2L2	3.929660094348718	4.290967493624201	19.174361484462537	-0.08459282498266574	-0.08943299238745597	-0.007018913204690629	0.9815019850780279	0.9854160931227106	0.9900688364323167	60	1	29	34	14	10	13	36
SDF2	3.799540387884332	3.9245823014943877	14.773072065626941	-0.038310790083444055	-0.05210376768873111	-0.0070341800619849884	0.989721705359734	0.9908748545036212	0.9905903965004156	28	7	22	33	6	10	17	17
RP1-152L7.5	1.0918419199030776	2.034581811196402	2.701476335360354	0.2920883701879526	-0.401492566198627	-0.007042295251378482	0.9615670951264879	0.963881406438975	0.9819992286660378	12	0	0	5	3	1	2	4
ZCCHC17	5.0704746857709	5.166972249011272	37.984474802012294	0.09589846286584251	-0.0388172389965159	-0.007060276930958539	0.9673554351412984	0.9932189826647789	0.9905903965004156	80	30	55	39	14	37	39	33
RP11-391L3.5	1.6893056669412734	2.5376277097235826	4.381777058393356	-0.7145371312792561	-0.3346413773544381	-0.007060777403320038	0.8724616920449616	0.9668958274330886	0.9824080596577094	5	2	11	16	0	9	1	1
MAN2B2	5.659347054170011	5.738057947178917	55.9218522583219	-0.006155349444222437	-0.018442864587005923	-0.0070634039572329424	0.9998347940238835	0.9966160885626553	0.9926873515461185	180	25	73	101	16	51	51	67
AC096772.6	1.4412831057356794	2.1449543267436093	3.476250757352605	-0.6209049526269096	-0.29379370979125147	-0.007068523835911657	0.896790178896563	0.9751943308772618	0.9819992286660378	5	4	2	7	1	4	4	0
HOMER1	2.6807080026072736	3.1424530722624415	7.564430467448606	-0.2680896691366735	-0.16310072963648303	-0.00706858673914036	0.945095224790781	0.9802779061621221	0.9881592070562114	28	1	6	19	4	3	14	5
ZNF700	3.875685662333393	4.038283104560273	16.061514475459592	-0.0764761432518064	-0.0557874254282159	-0.00707670029982859	0.9785931199476093	0.9908748545036212	0.9905903965004156	32	4	36	24	10	9	22	17
FCGR3A	7.00084374596603	7.663943299100082	223.72394700273776	0.9236671434977354	-0.2696899102561443	-0.007076917536861631	0.7490348699910246	0.9669704927576369	0.9819992286660378	55	372	250	127	37	211	180	182
NAA38	2.6748381074747307	2.968946122359212	7.0492283685707555	-0.034031516890929356	-0.14323961227470727	-0.007078176378678485	0.9947474496966591	0.9816392215112903	0.9896221101555701	17	3	5	11	6	3	6	11
ALG1	2.049754913903446	2.631085744093374	5.234723857035959	0.2561356296681428	-0.22302364676157316	-0.007079776711138073	0.9614831585233199	0.9778693566588504	0.9860166133634335	21	2	1	4	5	2	7	5
PDE7A	5.575197354475292	5.712180611124399	55.361427401133916	0.04398883306852549	-0.04224967618442614	-0.007079810777462035	0.9876417465837222	0.992360442240195	0.9905903965004156	140	13	117	45	41	61	56	43
MAP7D3	5.087190322953415	5.26268656175357	39.326846407469496	-0.03992245863148803	-0.05104250934326745	-0.007081298717974371	0.9889080661226506	0.9908748545036212	0.9905903965004156	151	6	65	57	19	33	30	57
SCAND2P	2.3897795942939153	3.177522715698613	7.486632909472484	-0.3264901158064863	-0.24008269788560438	-0.007081814350517299	0.9466303769883531	0.9751943308772618	0.9865034746665438	11	2	31	18	0	2	3	18
CDC42SE2	6.033109709867389	6.177229940062244	78.3775629106694	0.3217734257750919	-0.03002022035044892	-0.0070849621820738345	0.8784752110789409	0.9956481308188948	0.9905903965004156	64	67	139	74	40	69	71	88
TRAT1	0.8377892351915304	2.1160480008253044	2.7013323047323463	0.0687951952764371	-0.5886747141178824	-0.007085718972450725	0.9947017547729194	0.9502643314094132	0.9743703825464637	0	0	17	5	1	0	2	5
RNA5SP52	-0.03767978166610806	1.6423688247541806	2.5283400111625727	-1.4530109109913183	-4.885841716434137	-0.007086304456336218	0.7779364205601101	0.6347068098609763	0.7906592927956403	0	7	1	5	0	0	0	0
KIF5A	0.5928694832536986	1.5328943544517457	1.186323263850244	-0.3305177091252165	-0.671566622290294	-0.007105100919164531	0.9397904998825091	0.9271155617106602	NA	5	0	5	2	0	1	1	1
PDAP1	7.021927185588982	7.086363643443215	146.96001648447572	0.10527016465346409	-0.02002645682925472	-0.007105458326777093	0.9576004314268926	0.9960348944701078	0.9917941995630681	334	79	137	174	101	148	130	154
TPM3	8.475574139779088	8.508875696122066	395.46091273273396	0.025728895017599195	-0.006135383275756931	-0.007121174535323901	0.9889080661226506	0.9982379507627117	0.9939064708268109	776	205	679	421	228	423	337	411
FAM185A	1.8304494585342566	2.609913282554941	4.904574887538064	-0.7111535530318677	-0.2763731736274815	-0.007124799520176317	0.8669842800068939	0.9750863435314763	0.9836241175251087	8	4	8	14	0	1	11	1
NDUFAF6	2.1410910512401955	2.5297505252650936	4.8516537752964455	-0.046904411359270946	-0.18825069490152463	-0.007126582599875325	0.9922702779047612	0.9782569264691772	0.9881564753378228	7	5	9	6	1	2	6	5
ZNRD1	1.8598331440167486	2.393866633547266	4.4819804510521815	0.1954286175024204	-0.22909259061854903	-0.007132100061652041	0.9698173588136703	0.9778693566588504	0.9849637545976136	12	5	1	4	2	5	2	4
PTOV1	5.100823308359002	5.359571295110378	41.77550245544046	-0.03543310117227548	-0.07631391662822226	-0.00713611314849309	0.9916981801122059	0.9850493749690757	0.9905903965004156	126	5	132	70	9	32	43	52
PHKG1	0.9454841548160318	1.9237798555681904	2.3431822712397365	0.1226787587326523	-0.4504447976702332	-0.007155810768801108	0.985755610345621	0.9597333679197715	0.9789740599100945	9	2	7	0	0	1	1	4
COL18A1-AS1	1.3385019688699555	2.205038672069573	2.7844344081736696	0.02472768848338001	-0.398822798326286	-0.0071607669877414015	0.9976398156564105	0.9584124049641335	0.9819992286660378	17	0	3	8	0	2	3	3
MINA	3.585172976904806	3.8272778707599473	13.19951343808257	-0.1504113605022803	-0.06393350875775226	-0.007183928482348897	0.960303948991793	0.9899056015111691	0.990542399310461	38	4	22	33	3	10	9	22
HAUS4	3.070002194554819	3.4074492750956433	9.61436495471614	-0.1079301378532089	-0.10169290967338525	-0.007192593623737738	0.9764641537273169	0.9841570828601555	0.9900688364323167	31	6	16	15	1	4	11	14
PDCD1LG2	2.8052105720663136	3.1928278881030496	8.317047924087163	-0.0018219843981164402	-0.13982062991194158	-0.007193397008866846	0.9998347940238835	0.982083854797053	0.9887614540848269	31	7	8	9	1	7	11	5
SUMO3	5.487554586038347	5.588512074870149	51.109345980593396	-0.005791688424169909	-0.033694189368309674	-0.0071934954829497525	0.9998347940238835	0.9940376978747442	0.9905903965004156	129	35	68	53	21	66	36	44
LUCAT1	4.2645740305640825	4.659767284645966	24.910985134599255	-0.2064549149689903	-0.13413476598084148	-0.007201070495846429	0.9537287016198902	0.9804916219981783	0.9900688364323167	33	4	46	105	6	27	8	39
PDE10A	2.4484967523476455	2.8815255891502938	6.520968299705656	0.19903352981249348	-0.17152302551171533	-0.007201241453811848	0.964585368293182	0.9804916219981783	0.9881564753378228	4	1	9	17	7	3	8	7
RP11-4B16.1	2.0459646677235885	2.864054274100423	6.247234098640623	0.9360513408988027	-0.2604412346779703	-0.007201622922639036	0.8621472079949245	0.9764854726589066	0.9824080596577094	0	2	28	6	4	3	6	8
C10orf88	2.1266850580822494	2.6790065651927204	5.29328034531394	-0.377991392117797	-0.21951171557067548	-0.007215412341867133	0.9391952952978686	0.9764854726589066	0.9860802660642118	15	3	14	2	2	4	9	1
C11orf65	1.9440174181885248	2.5969087292444213	4.589544306676338	0.22392417091459305	-0.2387731423056754	-0.007223222947308461	0.9615670951264879	0.976426830594323	0.9860166133634335	4	2	21	8	0	4	4	5
GDAP1	2.216439441684752	2.827722400416011	6.71021434650156	-0.296225466615181	-0.20539539021188175	-0.007227651783193244	0.9540190219349358	0.9807050762360541	0.9837187057565651	3	8	8	12	2	12	1	3
AC005562.1	0.7710485670838514	1.6904568695381754	1.4863159827643264	-0.2511976502433691	-0.5830093962398935	-0.007230910122039264	0.9581511982873716	0.9407883517926798	NA	7	0	6	2	0	1	1	2
SLC25A19	1.4775685579069835	2.3273987860019747	3.405381353825572	-0.8740194545316193	-0.35728103109358406	-0.0072564506502916775	0.8322422193160065	0.9639838599603716	0.9819992286660378	8	0	11	9	1	4	5	0
TRDMT1	2.7837325052715896	2.9938955822212097	7.175942467749974	-0.03194230630273365	-0.12551901997381726	-0.007257429519699602	0.9946353317695286	0.9819891485752789	0.9900688364323167	11	5	11	13	3	5	8	7
TOP1MT	4.149953369115454	4.290456743985184	19.702976414635465	0.05944394403694864	-0.06095835541790258	-0.00725803752795611	0.9845495421091872	0.989036459551485	0.9905903965004156	41	10	15	47	10	17	14	27
METTL6	3.6152546540042225	3.8196044716337534	13.525868417763807	-0.0017987014247110805	-0.061821038797567375	-0.007258124259089045	0.9998347940238835	0.9904681985600832	0.990542399310461	35	2	19	25	10	12	13	15
TPST1	4.881062831932178	5.009321595896099	33.009058630994396	-0.013033682125064271	-0.040876415929741367	-0.0072634279266141025	0.9974580930275585	0.9925297263637471	0.9905903965004156	92	9	32	76	18	22	29	50
RP11-181E10.3	1.2848810922241214	2.134601862895501	2.7020933077874374	-0.7474966647041021	-0.3669029758516922	-0.007270527474831556	0.8505786200750887	0.962856244461319	0.9819992286660378	11	0	6	6	1	0	2	6
CXCL5	3.9158064879915786	4.942975668822353	33.43308405260935	-0.1089110967326973	-0.44403764613138696	-0.007286820772104842	0.9844750694881282	0.9529542024769793	0.9742099392294851	52	1	15	20	66	56	6	10
PLA2R1	3.4639239350280433	3.8670331866083827	13.487393331795236	0.01748254084058013	-0.12702704210973637	-0.007290620386392702	0.998075491014771	0.9819891485752789	0.9900688364323167	68	1	22	14	6	8	14	19
NBEAL2	6.841884155820497	7.157045221702079	151.68607765122945	0.15865572521645183	-0.09938114677475163	-0.007293052573543851	0.9655829329454325	0.982453034786954	0.9900688364323167	454	37	464	304	9	104	153	194
SNORA80E	3.6299349410166646	4.008905470000569	17.448103522735074	0.6618251136024371	-0.07282797941667343	-0.007298198163940431	0.8164376202508339	0.9929397786509998	0.9881564753378228	12	19	8	13	14	19	17	9
CTD-2033D15.2	5.097266475514295	5.184486397314366	37.60220180904439	-0.02104253659960151	-0.026762189949348817	-0.007299117584470099	0.9946353317695286	0.995339153718258	0.991307880293085	57	15	87	77	14	26	35	54
PTPRF	6.4749407163933	6.800967135841256	117.92834201424262	0.13280464842926823	-0.10740862570009942	-0.007299446204081744	0.9711212171008029	0.982083854797053	0.9900688364323167	418	36	156	364	7	77	143	128
NCAPG	2.2563940834555156	2.718749401104236	5.813440644214521	0.2050486507611078	-0.19415016939122098	-0.00730154284492741	0.9679236099908076	0.9791478053836911	0.9862201563789315	11	3	1	13	5	7	3	5
PHF12	5.91650928197709	6.083468018468674	71.07720726521995	-0.03627517449345755	-0.052406129658155685	-0.007304760125624143	0.9904641134828406	0.9891666578714389	0.9905903965004156	173	24	178	158	10	44	79	94
TOR1AIP2	7.3702449968169494	7.398174166602822	181.66614073233006	0.0034658326029228326	-0.008260149198963167	-0.007307470824486812	0.9998347940238835	0.9976381557680465	0.994180659546559	311	72	274	409	90	131	205	215
AARS2	3.04894891818113	3.742007132837383	12.09542521948077	-0.3246556923345695	-0.2150875230895053	-0.007342894640796205	0.9444675923436823	0.9751943308772618	0.9881564753378228	57	4	26	18	0	4	24	7
METTL16	5.161838534514693	5.250147637318494	40.01367246068039	0.11016114553063569	-0.039409800660844596	-0.00734464032943306	0.9640676221027934	0.9921403348278844	0.9905903965004156	85	23	30	83	20	36	39	42
THTPA	1.6448612060042578	2.5187388493962333	3.8828478830783264	-0.015748665796524175	-0.35954205951124624	-0.007344976019879233	0.9998347940238835	0.9623337538152712	0.9824080596577094	25	0	8	6	0	5	2	4
TPTEP1	2.984630115419497	3.483924652761142	10.660888282542674	0.3189399446260054	-0.1637720627519767	-0.007350391182589307	0.9447226514064223	0.9811977206084834	0.9881564753378228	19	2	33	2	10	8	15	6
ZNF205	1.8005436132358623	2.812622340008659	5.150148139705787	-0.24255282622432428	-0.4033647541001156	-0.007353445671629554	0.9668630334592264	0.9590093009216395	0.9819992286660378	36	0	8	9	0	8	1	5
PGAP2	2.03805661300098	2.5788920718423785	4.397031847275201	-0.17202311955529165	-0.21836966657445367	-0.007359212999358836	0.968625799715416	0.9751943308772618	0.9862201563789315	21	1	4	10	1	4	2	7
HLA-F	5.770920775200248	5.893884535805543	62.89026479842805	0.05407455411370891	-0.03777026643612122	-0.007362718762862382	0.9827050206216188	0.9932189826647789	0.9905903965004156	181	38	132	56	15	61	47	79
RFWD3	4.467169713746435	4.592043218563057	24.17271074371023	-0.06012039981843914	-0.03675831614358126	-0.0073702197936209085	0.9804282836280734	0.9934271436513021	0.9905903965004156	45	9	41	64	8	19	19	36
PRICKLE1	2.720182104954583	3.0658407185679097	7.031352088572791	-0.16944960532871853	-0.10698272939198465	-0.007371546799459135	0.9615670951264879	0.9839910390823338	0.9900688364323167	24	1	12	14	3	8	4	9
CAV1	6.762694877995306	6.810265615979982	120.5696863370203	0.018840351958212025	-0.01640916335747219	-0.007371549953630896	0.9946032808541465	0.9967817050970286	0.9926873515461185	285	62	243	121	52	106	142	109
RP11-76C10.5	0.775794548358729	1.6901350790784888	1.679236893399449	-0.7730119033456331	-0.5543946306365705	-0.007375686516939735	0.8483718327571032	0.9459721844814785	NA	6	1	2	5	0	1	3	0
C15orf41	2.1453052610125782	2.6378621337416672	4.992616610238659	0.15868502208791446	-0.21080972089942923	-0.007388959335407145	0.9720341563248318	0.9764854726589066	0.9862201563789315	5	3	4	21	1	3	5	6
KATNAL2	2.0634834285361063	2.5421737887586495	4.432805358251181	-0.2889711252807665	-0.19649273594548775	-0.007393618890618066	0.9414472748670135	0.9775562051162529	0.986611169082293	6	1	12	11	2	1	6	6
CTD-2047H16.2	1.8684383034068237	2.659481470055212	4.9128071643074165	-0.7859469348329667	-0.2623778805588726	-0.007408922807155934	0.8560809580543651	0.9751943308772618	0.9851376159011996	15	3	8	12	0	0	9	5
EPM2A	1.1842247367783008	2.1332863436417933	2.8032633377022096	-0.6723537729745875	-0.46262444436176936	-0.007416717702346223	0.8926354438063467	0.9548306316516724	0.9818146729566929	8	1	13	2	0	3	4	0
TNFRSF25	1.7663827658731905	2.6630585167501817	4.780562598201429	-0.40701974665229335	-0.33698554102287936	-0.007418005333226269	0.9396884768703159	0.9664878955165255	0.9819992286660378	2	1	23	11	1	1	1	12
COQ2	2.323193410173328	2.931355738831894	7.681484632647835	0.3776046926740096	-0.1739893782082674	-0.007418593177936909	0.9322276695056282	0.982509224364865	0.9824080596577094	9	13	4	5	1	3	12	4
BACE2	5.07560940673436	5.1977271540901855	38.00319941988185	-0.04799283703159891	-0.042991431635065525	-0.007420959392128564	0.9864627916650743	0.9915660938410747	0.9905903965004156	87	15	35	103	16	47	26	38
RP11-817I4.2	1.0345932143451537	1.771737247832869	1.8492658611077624	-0.3048932586806714	-0.41160296843428124	-0.007434090666098547	0.9431804489367942	0.9548306316516724	0.9818146729566929	5	1	6	3	0	1	1	3
GAPDHP61	1.4133713244714345	2.3435009513186476	3.409333943640209	-0.7240330782049074	-0.37649927389974175	-0.007439477356264394	0.8730150911977612	0.9632860827267492	0.9819992286660378	5	1	9	14	0	0	2	8
SH3GLB2	4.258241559500249	4.7059344546451545	25.50310269630903	-0.04159047538025909	-0.13787826859483446	-0.007449824673972066	0.9925587243519379	0.9791478053836911	0.9900688364323167	83	1	86	44	5	25	19	32
ZC3HAV1L	2.0536776177267355	2.6813901551608303	4.795196960567796	0.028003342832553884	-0.21899267785836352	-0.007453645067750969	0.9959999011876064	0.9764854726589066	0.9862201563789315	9	1	19	11	0	4	6	4
UBE2V2	4.6729334277818415	4.758886988776958	28.412940617931863	0.11523562378071589	-0.05275772053236641	-0.007457649003329041	0.9603416201798531	0.989036459551485	0.9905903965004156	42	22	39	40	13	27	25	29
GAS2L1	2.988186420199624	3.595080616723176	10.563966260050988	-0.12174292431008003	-0.21734918400870018	-0.0074615854926060625	0.9793073018897606	0.9745922336550603	0.9881564753378228	61	2	8	24	1	3	13	16
SLC34A2	9.76140675580229	10.045330164557136	1152.4394301728717	0.3625301722714954	-0.07397469394261616	-0.007472557335778642	0.9056126704125134	0.989036459551485	0.9900688364323167	759	773	416	3145	753	780	1287	1316
RP11-582E3.6	1.9940597553688804	2.6862142961390005	5.199647001714496	-0.36670800424101263	-0.2791903509202241	-0.0074801838365865835	0.9434386039904904	0.9726730263218574	0.9824080596577094	2	2	11	19	2	1	11	2
PBX3	5.294822766225154	5.38127782938158	44.16867918462849	0.13329009282954002	-0.04055225378486288	-0.0074806740424648585	0.9531880190895792	0.9915660938410747	0.9905903965004156	114	24	38	52	29	41	43	44
RBMX2	3.962251316757921	4.1041524110223975	16.736429295367152	-0.06526571457489998	-0.04740690826625848	-0.007484735607384358	0.9800995313313102	0.9915660938410747	0.9905903965004156	44	5	22	37	8	11	17	23
PACS2	5.635143244982137	5.741140272159532	55.758655475434026	-0.017804850939019935	-0.03382602476400763	-0.007484766396956314	0.9949195840438976	0.9934163142359341	0.9907988042258777	211	15	96	74	21	43	55	72
ALDH1A3	4.023874111083071	4.324781361904794	21.026121450747123	0.270575750122656	-0.07610647454895568	-0.007497691782002984	0.9334173230361213	0.9899992592584242	0.9898748375952319	35	7	18	15	27	16	9	35
DCN	8.980085741819309	9.06837299194074	582.9397777689551	0.07818286267554678	-0.029981669399741253	-0.007498706404138157	0.970906210372815	0.995048478686596	0.9905903965004156	1395	193	535	773	497	636	493	576
MSR1	7.08195642359812	7.508174445166533	199.87732650617667	0.772797192247755	-0.08521762586192715	-0.007522019264738303	0.7764465767184089	0.989036459551485	0.9887614540848269	66	237	305	85	98	163	211	192
PRKAG1	4.802930784611257	4.896074206940492	31.099260923182527	0.035315989173802555	-0.04447071918450202	-0.007523975720825963	0.9889080661226506	0.9912089859300759	0.9905903965004156	52	23	48	48	11	29	21	41
TOM1L1	3.854176827028145	4.054891657140059	17.0094467169848	0.1967031248478987	-0.0868710946009037	-0.007529152534956575	0.9497056222862423	0.9850523277239019	0.9900688364323167	35	15	9	28	7	15	19	13
RP11-448G15.3	0.38599521075845017	1.672599964911544	1.421713855583146	-1.0759219469192072	-1.006642147759189	-0.007536780445574045	0.7996661472513588	0.9092525861271618	NA	9	0	6	1	0	0	3	0
KNTC1	4.639669706987213	4.771199359014892	27.61979464763416	-0.07754254372770152	-0.03693654485943615	-0.00754956145759057	0.9756107188843495	0.9934271436513021	0.9905903965004156	74	6	39	59	15	25	19	40
SNPH	2.2182317098203606	3.1318933639715207	6.903406671092463	0.21727895293274996	-0.32259520769032607	-0.007562219215996431	0.9674784770362737	0.9639838599603716	0.9842089520501295	42	0	20	7	0	4	9	7
PPP1R14BP3	0.5640574393244389	1.7503418705301	1.5705740502220438	-1.1543103707443074	-0.7980127869171066	-0.007566466981611405	0.772031936185778	0.9239212717276148	NA	8	0	6	3	0	0	0	4
GRIN2D	1.4679121715910055	2.1454963113827623	3.7696194941988996	0.2538549968654666	-0.2707055938251352	-0.007577149292788781	0.9618226515727586	0.9777181721740351	0.9819992286660378	5	2	1	2	6	1	2	6
RN7SL4P	7.879502083341021	8.068105665962795	293.49561383975634	0.3299666497642494	-0.044131011407926905	-0.007593511631517768	0.8789170918492869	0.9934163142359341	0.9902685058063424	277	286	214	335	171	242	276	342
KIF24	2.4861065700563976	2.763504319209233	6.168265017950056	0.06073456534665393	-0.17606417099135793	-0.007594824618217391	0.9887241229467948	0.9782569264691772	0.9881564753378228	11	5	9	4	4	6	4	6
CCDC136	1.8843231702636558	2.4456543829307114	3.9307346363593245	-0.02835466142235658	-0.25032405579634465	-0.007597501235999694	0.9959999011876064	0.9726730263218574	0.9851376159011996	16	1	12	2	1	4	4	3
ZSCAN23	1.6882796042033406	2.5151885963753995	4.063970928057506	-0.3084716273414986	-0.36052924174910017	-0.007605973623312855	0.9518651479598704	0.9623337538152712	0.9819992286660378	14	1	3	18	0	3	7	1
STX7	6.3369459099069845	6.487012129645431	97.6464286527923	0.3449964821370345	-0.034959273687282265	-0.007613075937617528	0.8637303538159673	0.995048478686596	0.990542399310461	82	77	100	111	72	84	100	98
TMEM180	3.055308511292835	3.46439903506641	10.917043327354136	-0.022305315249810588	-0.1289311145505762	-0.0076289792362374854	0.9970779751730138	0.9828025435914152	0.9881564753378228	12	13	12	18	2	5	4	22
MAP3K14-AS1	0.7168564919914949	1.7917071298754133	1.7577061779421421	-0.809533548569783	-0.7239927008318107	-0.007631845671288892	0.8509916732638836	0.928361615187122	NA	3	0	6	8	0	3	1	0
HDDC2	4.735975803374054	4.835055467484664	29.850176972138893	0.0028917732607876127	-0.05029896951734448	-0.007646982247630449	0.9998347940238835	0.9899992592584242	0.9905903965004156	64	14	33	39	22	36	26	22
SRGAP2C	3.7067801991917433	3.9570292102910196	14.853967603259111	-0.23798236528711286	-0.08176372048867225	-0.007647853426961523	0.9368671786248967	0.9856477644771253	0.9900688364323167	30	3	35	28	8	5	14	27
MAPK12	2.837025420088304	3.787701880916462	12.071164104176928	0.25415595010823966	-0.3043912962366023	-0.0076508909873160245	0.9616051511057127	0.9639838599603716	0.9857517218777695	73	0	30	18	0	10	8	17
TMEM161B-AS1	3.6735321186447343	3.895050232802514	15.129301337673727	0.23452865248427684	-0.09294442573479915	-0.007664008259821153	0.9415176067371352	0.9850178512593886	0.9900688364323167	11	14	22	26	6	10	10	23
COLQ	1.2279675456604207	2.2348839204542497	3.108395075585609	-0.4499585996980048	-0.4741374711635396	-0.007674359023450663	0.9391952952978686	0.9548306316516724	0.9785578665582727	2	1	6	17	0	4	0	4
ABLIM1	7.442737287833267	7.461819561663497	190.60102861002053	0.01708291939526845	-0.009506891021210793	-0.007676962619820697	0.99349925296792585	0.9976381557680465	0.9935887067672236	359	102	261	307	100	180	199	186
CREBRF	6.82365120727454	6.903009668596761	128.8681311866374	0.07793860786513489	-0.02803100392853696	-0.007684059330960209	0.970139901257738	0.995048478686596	0.9905903965004156	173	40	283	166	98	87	136	165
ZSCAN9	2.840891978628601	3.1486284752066287	7.797194916620918	-0.04822850349807594	-0.11090000561151872	-0.007684417615410682	0.9907654421982776	0.9828025435914152	0.9900688364323167	24	5	14	11	1	5	8	10
PARD6G-AS1	1.5338081479563677	2.4942878227954837	3.8048440070394713	0.04629144473815408	-0.4102921892522095	-0.00768514869620694	0.9947474496966591	0.9584124049641335	0.9819992286660378	9	0	4	23	0	2	2	7
STX10	4.527421263129917	4.709979879804098	26.640369364369395	-0.03327380834175199	-0.06450944129895403	-0.007694647153064028	0.9922702779047612	0.9875318647931389	0.990542399310461	80	16	55	25	6	13	34	33
TUBGCP6	5.275904803169379	5.63205138364835	50.74832223145289	-0.10342960953344552	-0.12397110231844653	-0.007698212898836167	0.9764509121493236	0.9802779061621221	0.9900688364323167	170	9	114	138	4	29	41	85
BCL2L12	1.497215477857082	2.0476954979313517	2.7087162354570737	-0.45916185727835435	-0.2996013832165193	-0.007699124927491334	0.9008698071002033	0.9648476794700196	0.9819992286660378	7	1	4	7	1	4	2	1
AACS	4.5389023973797435	4.699592299863742	25.873254054152998	-0.10930898965554399	-0.037802305514030916	-0.007727155189204507	0.9655829329454325	0.9934271436513021	0.9905903965004156	65	6	52	65	7	28	24	26
LIN52	2.800436701838993	3.1312937166034422	7.8700637497723145	-0.5373020652708429	-0.13551284931335048	-0.007728385082093011	0.8497167095342611	0.982083854797053	0.9881564753378228	16	4	13	16	3	14	4	3
KBTBD6	2.5241606896331388	3.2302844961962607	7.845988587019076	0.0792317921895672	-0.2473127974709297	-0.007733109372516615	0.9885925165994837	0.9726730263218574	0.9860647953086276	34	0	4	27	3	3	11	9
PPM1F	5.702359958622707	5.849305402397756	60.29204211215964	-0.22588522158104285	-0.05110222132408074	-0.007740051888298627	0.9172636276224087	0.9896056511231291	0.9905903965004156	186	20	136	92	16	86	32	57
NDFIP1	6.799333553099298	6.853282516961086	124.77531087194122	0.07030272901339055	-0.022512703482842775	-0.007746773518738737	0.9720341563248318	0.9956481308188948	0.991307880293085	155	56	182	216	89	122	129	114
PACRGL	2.4617374918203834	2.905304115043546	6.2128746997633035	-0.5145129031460125	-0.17863355991213373	-0.007754120926694017	0.8768620778851792	0.9782569264691772	0.986611169082293	21	2	7	15	2	11	2	4
ECM1	4.096383932128152	4.47903997470207	22.147499615078637	0.20730214758795368	-0.13290442987229617	-0.0077546930979017215	0.95357641665704	0.9808683833420474	0.9892218434183971	108	2	13	28	16	21	18	25
STK32C	1.7476429308088757	2.651166894284302	4.5197675757331695	0.03774562041027158	-0.402873239075934	-0.007762830139422974	0.9954344730408167	0.9579490549630763	0.9819992286660378	36	0	3	5	1	6	4	2
ERGIC1	7.335296390847228	7.393383245641838	180.274941309713	0.003629981059782622	-0.017837581178072423	-0.00776524185009967	0.9998347940238835	0.9964161912380836	0.9917941995630681	432	73	314	421	45	138	175	236
IFNGR2	5.545669866239813	5.726813554704318	56.36994421146928	0.1374174749825939	-0.054353267826302266	-0.007769431685447573	0.958705985318766	0.9908748545036212	0.9900688364323167	62	45	142	75	11	65	45	51
LRRC37A3	2.440509986598745	2.7792366381081974	5.559144576089319	-0.1301356500669789	-0.13687282616997004	-0.007772715394615053	0.9720341563248318	0.9819891485752789	0.9881564753378228	19	1	10	8	3	6	5	5
TYW1B	2.6205451164705442	3.510278285549083	10.068734423552316	-1.4731073718815826	-0.3183956725465101	-0.007773039478494712	0.7251496279858572	0.9644058878381561	0.9824080596577094	54	3	15	16	1	20	0	6
AC005264.2	2.059693753635939	2.575242760938144	4.837828880091846	-0.08115443975193065	-0.23253207623908492	-0.007779376675455498	0.9874949676575001	0.9751943308772618	0.9850811970061272	5	1	17	4	4	2	8	3
IKBIP	4.391416178020428	4.575129168667743	25.144625743320617	0.2757706006373584	-0.06438761469129262	-0.007785611897408631	0.9235208966772936	0.9897429964217851	0.9900688364323167	47	20	33	13	16	24	15	32
SIX5	1.342659775636424	2.1493629032199246	2.7871642677842754	-0.37915290524912953	-0.3842069464822607	-0.007786084481010957	0.9365663495432168	0.9605554524465152	0.9819992286660378	8	1	3	12	0	1	1	6
C6orf163	1.289962232493222	2.0619708433949615	2.582039610193488	0.06503275616907761	-0.39560535394653407	-0.007787781375358033	0.9910758532894405	0.9584124049641335	0.9819992286660378	2	0	13	5	1	2	2	3
THAP4	4.264585828297604	4.5695200408856715	23.36557052424744	-0.1519458378728737	-0.0993420372501848	-0.007789014475847635	0.9618226515727586	0.9822100525291187	0.9900688364323167	91	2	31	52	10	31	16	21
S100A4	5.033664128878443	5.207723153767233	39.032252706671294	0.24842450430595264	-0.060346759715596825	-0.007790430245034964	0.9347857890188003	0.9891666578714389	0.9900688364323167	92	19	72	16	28	27	48	38
ASPSCR1	3.927149111043108	4.207606137828716	17.633074802020147	-0.1961809665578734	-0.08758347179118572	-0.007791619475924411	0.9451743539182562	0.9839910390823338	0.9900688364323167	66	4	30	40	3	23	14	15
TM9SF1	2.1444010717837068	2.6245467771649458	4.7539025219702475	-0.49347349932298445	-0.19192428677527276	-0.00779197128178136	0.8879622381125388	0.9778693566588504	0.9862201563789315	14	2	10	9	1	4	1	9
CENPQ	2.0540550137055593	2.5498377693254053	4.485055274967819	-0.5373722252237468	-0.21921409920332868	-0.0077922084904626	0.8730150911977612	0.9751943308772618	0.9852350793780235	15	1	6	10	2	8	2	2
ZDHHC16	4.249536968922088	4.354702880199751	20.718920071937823	-0.011999147288654581	-0.06017578865278852	-0.007804262743968037	0.9980505949410884	0.9873716764068236	0.9905903965004156	33	11	28	45	10	12	26	23
FAM189B	2.966366496577901	3.2939134251049778	8.569783302864764	-0.12397545841385782	-0.12056477895215414	-0.007804497699582822	0.9730154560354022	0.982083854797053	0.9887614540848269	26	3	9	25	2	4	10	12
HMGB1P20	1.0951097217533563	1.9407117519484525	2.863549807182687	-0.6893757315949816	-0.407472512459477	-0.007805905315427513	0.8901172682979714	0.9639838599603716	0.9748426156258029	4	1	1	5	4	5	0	1
PLEKHF1	1.711116458701437	2.2765673575022642	3.3545313854395538	-0.30529036441499335	-0.2804721267347521	-0.007807372673099935	0.9396884768703159	0.9681646630917827	0.9824080596577094	15	1	7	3	1	5	2	2
HAGLR	1.2624665220004836	2.031256504153149	2.804855290406603	0.40069331678281633	-0.37246175410136717	-0.00780995449928692	0.9455440610273395	0.963881406438975	0.9813646025762569	0	1	7	8	2	2	2	3
RP11-475C16.1	2.037992497604668	2.5472751015919948	5.024585675251114	-0.13746005469159503	-0.23584269609503714	-0.007824560867108584	0.9785931199476093	0.9764854726589066	0.9824080596577094	8	5	2	11	2	1	8	4
CCDC15	2.50850358542945	3.029067749854239	6.5688938623763375	-0.3660776477242003	-0.18077788400462508	-0.007825392415317085	0.9237277714076582	0.9780100895326064	0.9878504543791432	25	1	14	15	1	6	2	12
NPEPL1	2.101157393095933	2.744272279094826	5.02227391619655	-0.17635368823902017	-0.22832381655654058	-0.00786755148016518	0.9698173588136703	0.9751943308772618	0.9860166133634335	18	1	13	12	0	2	8	5
RP4-758J24.6	1.415476746052251	2.138876045312234	3.292822410693401	-0.375349087313412	-0.33618717346163834	-0.007877113004866714	0.9391952952978686	0.9683755109768276	0.9819992286660378	5	4	4	7	0	1	6	1
ETNK1	6.199146988762867	6.266329580335185	82.92943530373762	0.08395029324189716	-0.031877113903676375	-0.007883518141534379	0.9674784770362737	0.9934163142359341	0.9905903965004156	110	58	130	112	42	57	104	83
CNTN1	1.594244004390813	2.2680901273976257	3.6591240049184366	-0.8719138788291405	-0.3062268897583058	-0.00788407338164646	0.8247737066174844	0.9712651740718448	0.9819992286660378	10	3	7	3	1	3	6	0
PHOSPHO1	1.1057208339516704	1.9862328696153118	2.37022836532109	-0.05530323492731337	-0.4847260685574465	-0.007885832828361042	0.9943060615696404	0.9516547595217606	0.9765094681492948	5	0	13	1	1	3	1	2
C17orf97	1.7315241175965996	2.342566070532193	3.5972927639637873	0.09615186165299625	-0.2967517975316771	-0.007890530965189654	0.985307776008429	0.9665341885367161	0.9819992286660378	2	1	7	16	1	2	4	4
PALM3	2.154374078389982	3.011555096542958	7.773257345195557	0.9453275403869991	-0.2584156993586719	-0.007911762330878697	0.8455239463566737	0.9777181721740351	0.9819992286660378	25	11	5	0	1	8	5	6
RP11-1055B8.4	0.9502301360909093	2.033155429020746	2.5280561101973387	-0.6741165282543008	-0.5921004853313107	-0.007912177038023509	0.9024385258067881	0.9454755704024898	0.9742099392294851	1	1	9	10	0	1	5	0
TYW1	4.526698989404609	4.857609408045848	29.261431028146674	0.05694286815143887	-0.08239309022924207	-0.00791726958119944	0.9877308001245122	0.9850178512593886	0.9900688364323167	83	1	46	66	19	26	27	34
RPS6KB1	5.551225170668243	5.611979230364124	51.84958559145204	0.012427078480779232	-0.03431103609448358	-0.007928023067703582	0.9962048611970425	0.9925297263637471	0.9905903965004156	85	29	100	68	26	30	55	71
SLC2A3P2	0.5007487839829228	1.5432817153042553	1.3852765310809607	0.04123191367941779	-0.7287500990240648	-0.007941063462621724	0.9957193353850204	0.9298476877451326	NA	0	0	5	5	1	1	1	1
METTL2B	4.082395533330873	4.320133345078871	19.524084695539397	-0.03964636130986787	-0.062126417615815915	-0.007943130837855842	0.9910758532894405	0.9891666578714389	0.9900688364323167	54	9	33	47	2	15	22	22
ZNF136	4.0346405469482205	4.224517819784681	18.33299045528093	-0.12849338451959902	-0.0656861851516198	-0.00794680618316176	0.964585368293182	0.9876787571027513	0.9900688364323167	40	4	46	27	10	8	22	26
LINC00909	1.8947051377296007	2.568793486243644	5.1242607941510165	0.3569077093266318	-0.2592929457912457	-0.00795542648524621	0.9395913364193762	0.9764854726589066	0.9819992286660378	16	7	5	2	0	4	3	6
A1BG-AS1	1.4726581528658833	2.0996948388325753	2.990328262829644	-0.2109519046463702	-0.3029341948759081	-0.007965758001650199	0.9643900628621568	0.9701092265385991	0.9819992286660378	6	3	5	6	0	1	2	5
TNFRSF13C	0.7496275147948537	2.087211216872002	2.471674046179556	0.3834871677378771	-0.7629494704281871	-0.007972736489188248	0.9532501222469076	0.9298476877451326	0.9700824968867031	0	0	6	18	0	1	1	4
SNORD15A	1.9325887711841063	2.5155483628459363	5.198006790016769	0.42820513660770015	-0.242034801003798	-0.007976667335855425	0.9242922310703571	0.9778693566588504	0.9819992286660378	2	1	5	6	9	2	4	7
SFTA3	4.4451687134977105	4.91296197687769	33.02180728438659	0.786502775434589	-0.07890594244836835	-0.007979800872715048	0.7721811309697858	0.9915660938410747	0.986611169082293	37	46	8	27	13	21	47	21
ZXDB	2.9264672098377247	3.268113753484855	8.481655672737336	-0.2698972549019097	-0.1405915629675111	-0.007987621427981742	0.9391952952978686	0.9808683833420474	0.9881564753378228	35	3	10	13	3	3	14	8
COL4A6	1.6256863502653085	2.1376543839776865	3.094410886679295	-0.1125660876385945	-0.2878673353002635	-0.008007648202478226	0.9799297901905298	0.9668958274330886	0.9819992286660378	6	1	10	2	2	3	3	2
BCL11A	1.7210748513863632	2.408762671307105	4.310006906978624	0.36437286892377696	-0.2877724349825058	-0.00801081825012105	0.9391952952978686	0.9731557395130382	0.9819992286660378	4	0	13	2	6	3	3	5
NLE1	1.7280271710139514	2.6352456205511294	4.356666255257532	-0.048829506105442955	-0.3936348408593627	-0.00801977821386854	0.9947474496966591	0.9584124049641335	0.9819992286660378	27	0	5	12	0	6	2	4
MSL2	5.439439451408396	5.496075556178183	47.49442483049083	-0.014526361902793827	-0.025547240045392428	-0.008021465920095585	0.9953154670654956	0.9952219034760484	0.9911974040086489	91	22	103	59	23	51	36	53
MUC21	2.2250357662724545	3.2326332907565565	9.597760599646634	1.2623355713410789	-0.2633889864231401	-0.008029759300367445	0.7503658960498389	0.9782569264691772	0.9804912064043314	3	16	1	23	0	9	7	7
ZGPAT	3.298019171138643	3.668783448931715	11.443220781896322	-0.09297112288969361	-0.13707471958636533	-0.008032357366627097	0.97958151368102	0.9803576653181434	0.9887614540848269	58	3	15	18	2	6	12	17
CADM3	1.8615734410457947	2.5679070474619947	5.780927185254272	0.7546822427091414	-0.25320258168225207	-0.008040671071225821	0.8779708456308284	0.9789356515276094	0.9813646025762569	1	5	1	8	7	7	3	3
USP25	6.676884758412074	6.713334217302997	112.55616599693451	0.006980869840923034	-0.014556530976914048	-0.008044270338361127	0.999215728516679	0.9971398606232248	0.9917941995630681	221	40	221	148	70	117	100	116
MT-ND5	12.9712750365467	13.376039678377357	11662.443675171104	0.3051075068984657	-0.19312561943674356	-0.00805299410828054	0.934983484502824	0.9764854726589066	0.9818146729566929	16168	13258	6817	3527	7666	13440	8539	9085
ANKMY1	4.355697881846106	4.533920453576816	24.319270580117497	0.19586314268283816	-0.07257646379503876	-0.008062795628182278	0.9434504506227922	0.9873716764068236	0.9900688364323167	21	22	39	34	10	13	33	23
TYRP1	0.13294482043129802	1.5885975581437195	1.240233516824639	-0.8613686348458112	-1.4488110401714032	-0.008063250951808992	0.872657968616461	0.8721675324750536	NA	8	0	7	0	0	0	2	0
COPZ2	1.9153581728931486	2.5116311782975793	4.914821514773973	-0.5751559705642296	-0.24472318955247857	-0.00807308293060781	0.896790178896563	0.9764854726589066	0.9819992286660378	8	2	5	5	6	0	5	8
DOPEY1	5.356931917237702	5.448952370535542	45.578130081449835	-0.15351426825252823	-0.03435192997692786	-0.0080738286548237	0.9396884768703159	0.9934123573319894	0.9905903965004156	102	14	100	71	22	39	65	30
MED8	4.235063061736862	4.398517010912305	20.792862177554785	-0.09837134807091376	-0.04798501906942668	-0.008075642087945948	0.9698173588136703	0.9915660938410747	0.990542399310461	46	4	43	45	10	12	23	29
FAM101B	4.3557916759254365	4.595762217033166	24.08051891556593	-0.07215883644216833	-0.0903926100992454	-0.008077755296340658	0.9815019850780279	0.9827944233360043	0.9900688364323167	100	10	48	21	5	27	14	30
DDX50P1	1.78841573070368	2.49609401721259	3.983405543743503	-0.4264223760658739	-0.30755483669052247	-0.008079823356496553	0.9231293743127589	0.965199662996209	0.9819992286660378	14	0	7	13	1	4	6	1
METTL3	4.698595542584054	4.905410671395746	30.108052391145666	-0.2601126477993398	-0.07289095368907449	-0.008083261287100855	0.9165507362406314	0.9850178512593886	0.9900688364323167	95	7	61	60	9	11	33	50
RP11-284N8.3	2.3835244608525183	3.160630219233325	7.780903314754977	0.11780761116400984	-0.2839851909541269	-0.008089886371925209	0.9845909906243234	0.9722610759409123	0.9819992286660378	3	4	41	7	1	1	9	12
IL11RA	1.9053791508284865	2.7171381570066693	4.745970997659321	-0.06210829779602244	-0.30929444564293407	-0.008098035257656747	0.9916981801122059	0.966242875675012	0.9824080596577094	18	0	12	15	0	2	7	5
TTC39C	4.143039634705011	4.262321063190185	19.173946516441323	-0.004373636101481384	-0.0541463374467373	-0.008106731239446038	0.9998347940238835	0.9892195554255073	0.990542399310461	38	11	44	25	6	14	19	24
MTBP	1.3142231140077598	2.141326128706887	3.7759166657467036	-0.3614943534046267	-0.3530058101844035	-0.008108603571789483	0.9507106087862889	0.9726730263218574	0.9748426156258029	4	6	1	5	1	3	5	0
SYNJ2	4.024120508192401	4.246484388830558	18.480751972463754	-0.3094178115581728	-0.0716799397193685	-0.008110216145222357	0.9051599127575735	0.9872064341968825	0.9900688364323167	42	6	44	38	5	23	7	25
MAPK10	2.609268708876437	3.110581210065668	7.86707611621256	0.16811004105178562	-0.20349532374382798	-0.008115815393942533	0.9758034836235631	0.9772173936719701	0.9852350793780235	27	4	14	1	5	5	12	4
COMMD8	2.9549529942678023	3.2732995424990015	9.673118670884813	0.25791614972729493	-0.1494822044726587	-0.008119848688938176	0.9471206008133873	0.9819891485752789	0.9866063165492619	7	7	6	16	9	11	4	10
GAS7	6.528069238706017	6.564089386045699	101.33888289113321	0.013722913843809829	-0.018113238356150876	-0.00813279226305881	0.9949440772324171	0.9956481308188948	0.991307880293085	270	48	148	122	52	95	83	125
AC093690.1	1.2295459967013893	2.1478285004073627	2.6904533520433827	-0.22900198249333734	-0.49532726591009596	-0.008136877613055536	0.9655829329454325	0.9500021007166122	0.976759612348087	4	0	8	13	0	4	1	2
RP11-680F8.4	0.5884438162372987	1.8471754527870956	2.1540422062860216	-0.6367092668030713	-0.6883192350418306	-0.008142416788856369	0.9252182185474855	0.9431001616598594	0.9688485710675017	0	1	11	3	1	0	0	5
RP11-45M22.5	1.3820829317639978	2.2431360148398203	4.183144291237794	-0.004687041017369146	-0.3044938351784606	-0.008145160744898806	0.9998347940238835	0.9764854726589066	0.9748426156258029	2	2	5	1	7	0	3	7
PLEKHA8	4.551780296621746	4.7159618367239595	26.65025215273951	-0.12165704991094811	-0.06252300252688545	-0.008159816797665887	0.9655829329454325	0.9874227383549511	0.9900688364323167	40	7	64	51	15	12	23	47
NDUFAF1	2.2714308626702295	2.6432587551216393	5.669497374895407	-0.04412417827170842	-0.21527854453919307	-0.008172268583161257	0.9946032808541465	0.9764854726589066	0.9838900571115835	10	5	7	3	4	7	2	5
ADAM32	1.1915500737786782	1.9131441132414262	2.150673492985876	-0.39384571128429946	-0.4079669001134397	-0.008175342084097143	0.9247334372179271	0.9547285599218504	0.9800369588092149	5	0	6	6	1	1	1	4
RN7SKP203	2.822739249739968	3.2058887757854526	9.12444631190904	0.07316537672146091	-0.1606020538294543	-0.008194168290513256	0.9884665978448054	0.9816806661477545	0.9857517218777695	6	6	15	7	9	9	2	13
DOPEY2	4.941569684390932	5.087984185972071	34.56048732450903	-0.07174301837123656	-0.04715570253711007	-0.008204765214823207	0.9766583433479039	0.9908748545036212	0.990542399310461	126	7	50	68	13	35	30	39
LRRC8A	6.901103034129013	6.976713184526403	134.1491672888979	-0.00629606412271127	-0.02768955892353837	-0.008206591328692881	0.9998347940238835	0.9947626505086482	0.9905903965004156	452	36	256	233	41	110	142	153
WDR24	1.279351120294908	2.092140536904904	2.604309285086081	-0.19288796094555166	-0.44487131833530463	-0.008227351804804297	0.9698173588136703	0.9525125267598388	0.9785578665582727	16	1	2	5	0	1	4	2
RP11-399K21.12	3.1087899599012596	3.385195660024687	10.46919263962147	0.24294400899075716	-0.14337407694031354	-0.008232593197794878	0.9472771968139981	0.9816392215112903	0.987778083535131	8	9	7	20	7	11	10	6
PEAR1	4.7219412370011735	5.029990657712913	32.73745723743831	-0.07464758488241878	-0.11789193125912269	-0.008235686925756224	0.9815019850780279	0.9802779061621221	0.9900688364323167	153	3	64	47	10	21	42	35
STIL	1.6996414556050234	2.205155063637597	3.599921489839164	-0.10158838786102134	-0.2884308915268072	-0.008240751430830013	0.9845495421091872	0.9710344330617244	0.9819992286660378	2	3	5	8	2	3	1	5
PRR34	1.4015978320036582	2.0481411752933654	2.721600472364252	-0.33800369980589673	-0.34410519778676824	-0.008240903794081983	0.9391952952978686	0.9623816444356258	0.9819992286660378	6	2	5	7	0	2	4	1
PHLPP1	3.699833734242789	3.9542279243574576	15.031429424756798	-0.021238557349400975	-0.09339019555564607	-0.008242427283888739	0.9957193353850204	0.9835514008475247	0.9900688364323167	25	2	41	21	11	9	21	14
ANAPC2	4.196770802971589	4.374619197139055	20.20818586742642	-0.09935473727457642	-0.0451094365472487	-0.008253197067392252	0.9698173588136703	0.992360442240195	0.9903828249807678	52	5	46	45	5	18	18	26
RP11-254B13.4	0.7094802087713815	1.7216709332851567	1.5269472987377601	-0.7325168791101564	-0.7083869519921251	-0.008253424752337696	0.8550880548546386	0.9247958168180795	NA	7	0	5	4	0	0	1	3
AOC2	1.1113568201427377	2.425952555958529	3.6092032031938457	-0.6551279714169719	-0.7176293780056738	-0.00827051841682258	0.9110693836852174	0.9337837370936524	0.9727746916280945	4	0	4	27	0	6	2	0
ACO1	5.7111874677942245	5.781050882004753	57.88217696514547	-0.01849375418831442	-0.030650766655586893	-0.008276850632688135	0.9947474496966591	0.9934271436513021	0.9905903965004156	135	19	67	132	31	37	62	77
CTD-3035K23.3	0.9464191504561351	1.8374739260695314	1.9641424147363216	-0.6466791242773077	-0.539451331875731	-0.00827954760082362	0.8819887448874095	0.9459056598962648	0.9742099392294851	6	0	2	8	1	2	0	3
STK4	7.64234809210531	7.727860428900581	229.5291317816246	0.10586724207950661	-0.0322218619426455	-0.008281576050384902	0.9610204796582178	0.9934582186468321	0.9905903965004156	291	93	608	218	147	175	217	296
TAF7	6.321807484094176	6.387543614120536	88.75543029127721	-0.04737766727388701	-0.017837894607005716	-0.008284802184162854	0.9806668704276935	0.9964161912380836	0.991307880293085	196	21	169	192	42	98	76	90
KLHL8	4.8704284205086115	4.984499610707434	32.57789168607824	-0.028480062245194726	-0.044656994751391905	-0.008295710720590047	0.9922427327467419	0.9912089859300759	0.990542399310461	46	16	74	71	9	28	40	28
SNHG5	4.815309452320567	4.982652269821787	33.53001759466049	0.2196852334559194	-0.06440007826102527	-0.008296710659906868	0.9247334372179271	0.988710394042813	0.9900688364323167	52	10	34	40	38	32	35	27
SCGB3A2	3.7073028333493925	4.623609358321364	26.95510242665659	1.541863978854991	-0.42934895820758967	-0.008299980028666188	0.7480646091798288	0.9529393328374647	0.9730289832857376	1	27	59	4	24	13	33	16
CTA-963H5.5	0.5653737727609601	1.6443535793504793	1.3894643582709052	-0.8182609521330162	-0.8872315110597865	-0.008302352916018487	0.8422253951209824	0.9107511464892623	NA	8	0	2	5	0	2	1	0
FAM83H	3.9691090262293254	4.53881086606916	22.845549708366956	0.3334086590924421	-0.2054464318505768	-0.008319891515173239	0.9391952952978686	0.9742041188321169	0.986611169082293	74	10	7	92	1	20	19	26
LAT2	3.947815721829748	4.181034375909108	17.723911217661957	-0.08341321413063531	-0.09267027261402819	-0.008334472959938624	0.97958151368102	0.9827944233360043	0.9900688364323167	43	7	54	15	6	8	16	30
SLC15A3	4.472735189825756	4.646657928709019	25.127063388135483	-0.02524648159491785	-0.056453291373386824	-0.008335585064001847	0.9946353317695286	0.9891666578714389	0.9900688364323167	46	4	72	42	13	21	29	25
RSPH1	2.1671265556559933	3.5697058353640267	11.485896991811869	0.2838322100364444	-0.9198751162015136	-0.00833926808710634	0.970738796171778	0.9087661577698721	0.9609105627413352	2	12	66	2	0	7	13	1
NELFA	3.4828378427226387	3.840720251613715	13.197818056014908	-0.1723236678841122	-0.10847153262207446	-0.008339825087486282	0.960849660551548	0.9822100525291187	0.9900688364323167	36	1	35	27	5	8	9	24
TIPIN	2.0096265124379733	2.4651431959367978	4.364966910482833	-0.09240774473902659	-0.24122181375481017	-0.00834055685312588	0.9836564915138112	0.9727072259193891	0.9824080596577094	8	1	3	12	4	2	3	7
RP11-490B18.6	-0.09361215378751073	1.35436134252114	0.8668160905146386	-0.7679440729243137	-1.845269669429891	-0.008348821244131645	0.8876884048071	0.8319266236633989	NA	0	0	5	5	0	0	1	0
LINC00926	1.469526885829384	2.1733084185868745	2.898101143789327	-0.01939592765581749	-0.3642393322645932	-0.008352232093801093	0.9985963957483845	0.9605816575755239	0.9819992286660378	4	0	14	5	1	2	3	3
RP11-571I18.5	1.5656936892544946	2.398838432608885	4.120375571922919	-0.7940875817136435	-0.37990683843428397	-0.008352295863848348	0.872657968616461	0.9634179686335449	0.9785578665582727	2	3	15	6	1	2	8	0
MUSK	1.915862641160082	2.475500329218935	4.617241726014837	-0.5160417208425859	-0.2797447536998323	-0.00835974913759219	0.9061676441598868	0.9724096385836286	0.9819992286660378	11	2	9	2	4	8	2	1
ASF1B	0.7634940853511046	1.7152675914731603	1.7046903073251676	-0.5907468574902202	-0.63789319628015	-0.008362411763007057	0.9008698071002033	0.9366856287972313	NA	8	1	1	5	0	2	0	2
RP11-286N22.6	0.19662885807340955	1.4487156143015152	1.0174337895065473	-0.9069356062534534	-1.1858191767287365	-0.008362464769968178	0.8309519773969379	0.8899697219305157	NA	1	0	5	5	0	0	0	2
FHOD1	5.201972103546714	5.67806000911887	52.439420193725645	-0.021895099896514794	-0.17806437228598745	-0.008370801912440707	0.9970779751730138	0.9749592937236112	0.9881564753378228	237	9	139	86	2	41	68	41
MALL	2.8933599487593993	3.4754006217055062	11.809892295068188	1.05479584269041	-0.14949551749380316	-0.008382839943871822	0.7758127900027216	0.9839910390823338	0.9819992286660378	6	14	1	15	9	10	7	13
EIF2S2	6.522809345381886	6.602248708310514	104.71390572043448	0.07613150548468038	-0.0336770382675332	-0.008397433206020016	0.9727817543533342	0.9934163142359341	0.9905903965004156	185	52	91	176	77	112	72	122
STAU1	6.986530907710903	7.010191821635765	138.97488145881425	0.026162506822006375	-0.015154562729474423	-0.008400280820576136	0.9885291735033531	0.9966458810783244	0.9917941995630681	210	74	230	239	70	130	137	145
PAFAH1B1	6.920089931147128	6.951383927498452	133.37985226118346	0.029159034453197917	-0.017650344850886648	-0.008404986899725183	0.9874949676575001	0.9956502065306388	0.991307880293085	242	84	210	209	53	104	129	168
CCDC8	4.665013901590827	4.8511463961291215	28.995701007209952	-0.03131324692666818	-0.07548080794156982	-0.008411122808916923	0.992551539475163	0.9839910390823338	0.9900688364323167	121	9	29	58	8	22	26	40
EVI2B	6.42282651384866	6.900457107115097	130.40475810545246	0.8919706902409774	-0.12306125149345773	-0.008448659546131141	0.7923504112758766	0.9827157803303774	0.986611169082293	19	96	309	66	103	103	143	117
NUDT14	2.150109774459675	2.615318925827201	4.733780307836816	-0.29441083634909243	-0.22341574052214055	-0.008456903407194167	0.9396884768703159	0.9739359439229848	0.9836241175251087	20	2	5	9	1	5	6	2
UBIAD1	2.4062228080851544	2.925492066488878	6.2092030353634025	0.043760036686814253	-0.17802001367381623	-0.00846151911976341	0.9946032808541465	0.9791478053836911	0.9862201563789315	15	3	9	21	0	6	5	7
PDCD2L	1.2069744659961616	1.956599345888223	2.2889556282076886	-0.44273521661193316	-0.44292926576520253	-0.008461928348773231	0.9167051890284755	0.9522704428871582	0.9765094681492948	4	0	7	7	1	1	4	1
MC1R	1.669351232251165	2.368374128171175	3.5107637233679894	-0.3259230961974568	-0.327859110098321	-0.008482289079444365	0.9396884768703159	0.9632860827267492	0.9819992286660378	8	0	13	8	1	1	6	3
ZSWIM5	1.0918419199030776	1.8240604881175762	2.0023047629753417	-0.2859131425784689	-0.46860108868560457	-0.008491316197567303	0.9474476670874429	0.9487228249962909	0.9748426156258029	3	1	7	5	0	2	2	1
RBM4B	3.706082905050985	3.9221425012116113	14.852859073908087	-0.16211090940297304	-0.10347267700763055	-0.008493108767769247	0.958705985318766	0.9822100525291187	0.9900688364323167	26	9	17	38	5	6	24	13
CNOT11	4.981031705271933	5.087242914068248	35.69673930461404	-3.77629345467994e-4	-0.05444407520180139	-0.008501282901074665	0.9998347940238835	0.9883318505248763	0.990542399310461	56	26	48	69	12	26	49	28
CDC42BPB	7.365310426714755	7.485288937772238	191.38369979559556	0.035814097576072366	-0.05295590417937474	-0.008508669152778274	0.9885925165994837	0.9882353943694944	0.990542399310461	727	37	355	362	54	172	194	202
CTD-2047H16.3	1.935138481062588	2.4588831955678008	4.405007580895858	-0.15933611487117288	-0.26541843468443344	-0.008521249564527277	0.9747825895051179	0.9726730263218574	0.9819992286660378	3	3	14	5	2	1	3	8
NRXN3	2.124180338927681	2.628949990177195	5.1908168889085875	-0.20037013149637156	-0.24101744581470855	-0.008522647373746967	0.966409728058697	0.9748486724684089	0.9824080596577094	15	5	9	3	1	1	7	6
HAT1	5.188328150056239	5.277628644807804	40.76505697894964	0.004138031059104636	-0.04100018293507451	-0.008528988693695677	0.9998347940238835	0.9915660938410747	0.990542399310461	67	27	86	56	13	46	31	41
POLL	3.47421480048049	3.785046742833248	12.656153872808517	-0.25394637456103325	-0.10222055981008467	-0.008531136082184969	0.935183580532787	0.982509224364865	0.9887614540848269	38	2	30	28	3	16	13	8
PDCD5	5.053405119885924	5.1906683968304055	38.577581169690994	0.13900952203249523	-0.06001980241988453	-0.008539468494418648	0.9608801334390588	0.9882068466470206	0.9900688364323167	91	20	23	59	28	40	24	47
MYOM1	2.358448488215284	2.9605422063432543	6.257979935086324	-0.5471304980200735	-0.24560667008175083	-0.008544004397819854	0.8879622381125388	0.9726730263218574	0.9824080596577094	24	1	19	6	2	1	4	14
WDR76	3.329787832941519	3.6056534185908333	12.397158989703623	0.06307303734209	-0.13651413355841652	-0.008553023745510237	0.9883304906391888	0.9819891485752789	0.986611169082293	26	11	10	8	8	13	14	5
AC127904.2	2.764334460296093	3.16246162441702	7.743466590344288	-0.22257620960614027	-0.16820094139987185	-0.008554001740547391	0.9532501222469076	0.9782569264691772	0.9866097180319179	11	2	28	12	3	2	10	11
ARRDC1-AS1	1.9401882436407667	2.827145668818345	5.241851110832986	0.15747041408261722	-0.3702358008765837	-0.008558788705472546	0.9763411349915463	0.9603180428480673	0.9819992286660378	22	0	5	24	0	3	6	6
ST6GALNAC4	3.955430674747146	4.233683024118176	18.455598245499434	-0.4149565339787019	-0.10831744362967809	-0.008566745361117364	0.8845360354905978	0.982083854797053	0.9887614540848269	59	7	21	36	8	4	15	38
ACIN1	8.18964550753483	8.234940342854298	324.6797186951399	0.01538880394764645	-0.01996744202138908	-0.008571209305146075	0.9947474496966591	0.9956481308188948	0.991307880293085	1066	105	608	465	117	259	318	406
DTX2P1-UPK3BP1-PMS2P11	1.182646285737332	1.9434132729657123	2.230262842624417	-0.1767505672304397	-0.45341488654349515	-0.00858395174352409	0.9711212171008029	0.9502882173135608	0.9757120874388852	6	0	10	2	1	1	2	3
SNHG14	5.916705952827305	5.9844394218318895	67.05851343461069	-0.07542789430953663	-0.03363740309900546	-0.008584868861518881	0.9717229397004805	0.9925297263637471	0.9905903965004156	158	25	84	134	36	34	83	87
RP11-861L17.3	1.574338113430706	2.415393203860548	4.310496243421323	-0.718613637456449	-0.3731260383918667	-0.0085944774582318	0.8866094184834954	0.9639838599603716	0.9772941683248387	13	5	3	7	0	5	5	0
ERVFRD-1	0.9891101084339877	1.887444533518712	2.147866974564307	-0.9596012033785467	-0.5630672075119842	-0.008595405405286357	0.7968046920819838	0.9436276832996352	0.9742099392294851	5	1	5	7	0	4	0	1
DALRD3	1.9691850148642291	2.59405567586462	4.362283644749123	-0.1078404917784832	-0.25383685240303006	-0.008597210002371292	0.9815019850780279	0.9726730263218574	0.9824080596577094	15	1	14	8	0	3	3	7
ALG9	2.6258141880676757	2.947181802824381	6.575901066828706	-0.38975487000547177	-0.14812682264096186	-0.008600828419845066	0.8999301404641554	0.9803576653181434	0.986611169082293	14	2	14	13	3	10	5	3
OLR1	5.43389140473067	5.667827433367152	54.94508366637997	0.34342864758321207	-0.06740783240063694	-0.008601886971589255	0.8962084407088385	0.9891666578714389	0.9887614540848269	33	56	65	90	21	28	73	57
CCDC142	2.2239472885891782	2.8288006348323447	5.585738737597665	-0.200767264100785	-0.2254822147271615	-0.008606315620754035	0.9664024366188857	0.9751943308772618	0.9836241175251087	17	2	18	9	0	7	2	7
TSPAN7	3.78639239744294	3.934490288789082	15.612871471520505	0.18035351968043056	-0.10278419463003498	-0.008608563726236739	0.9497663771837604	0.982083854797053	0.9900688364323167	15	12	27	19	9	12	17	14
COL9A2	1.6682512440285453	2.4062091344097025	3.7448039052760387	-0.9755603690830282	-0.3281597619844843	-0.008608707708836294	0.783721232770439	0.9639838599603716	0.9819992286660378	8	1	11	9	1	0	2	9
AP3B1	6.515888387568474	6.557692858425067	101.12723946269877	0.0358942777047285	-0.02530226022203211	-0.008611861874126953	0.985755610345621	0.9947626505086482	0.9905903965004156	218	45	110	164	66	96	82	122
CCDC14	6.500668202255704	6.529508392089676	98.92333178227628	0.012861434694221937	-0.019033442094680025	-0.008612807302182163	0.9949440772324171	0.9956481308188948	0.991307880293085	203	38	131	179	61	83	106	106
RP11-405O10.2	3.549172008576412	3.66941659486042	12.59683006435305	0.04621518735566541	-0.11110602805410173	-0.008613093660906701	0.9882497453988679	0.9808683833420474	0.9900688364323167	21	8	18	16	8	10	12	13
EIF3J	6.417311915853996	6.444348744243777	93.03315950096355	-0.006613428084854108	-0.016722358693847424	-0.008621339757126261	0.9992429693795375	0.9960190957487849	0.991307880293085	217	41	118	172	46	89	94	93
TMED10P2	-0.06348614134953633	1.3662113876181161	0.8332175398757515	-0.900094249877791	-1.8995975869892627	-0.008625435444533154	0.8463256489462123	0.8281748790707983	NA	6	0	5	0	0	0	0	1
PPFIA1	6.861041387973083	6.9045181462059055	128.05955324800735	-0.028807842953849243	-0.013871855644321113	-0.008628878282369428	0.9882853526041672	0.9971465685084713	0.991307880293085	360	37	218	204	64	134	103	146
LPL	6.025173600682939	6.24720824219118	81.45963734252904	-0.013742064665834467	-0.07920366828830293	-0.008631131399046166	0.998075491014771	0.9848014341673977	0.9900688364323167	125	60	225	62	22	28	121	92
ZNF90	1.2780347868583868	1.9393151223050795	2.749911653544565	-0.33823473963490486	-0.40473304293476203	-0.00863215686471707	0.9436958058036748	0.95953899360372	0.9748426156258029	6	3	1	5	1	4	1	1
ALOX12P2	1.834832085722263	2.314461300946882	3.594504793518473	-0.3277915562766116	-0.2653803347283657	-0.008632182026492933	0.9342164951891596	0.9683755109768276	0.9819992286660378	9	1	4	10	2	1	5	4
PGM3	5.304191216713945	5.36350594032433	42.88972904172205	-0.039848801528126566	-0.02407243450491417	-0.008645536253847803	0.985307776008429	0.9954692197394888	0.9905903965004156	106	19	58	89	16	37	49	42
RSG1	1.2201509463232265	2.1091663800046336	3.0142290376009053	-0.7389539134998218	-0.46866221184148865	-0.008646209392287513	0.8767113474286411	0.9548306316516724	0.9742099392294851	12	3	2	5	0	2	5	0
SLC35C2	3.841826215483447	4.385448618326362	20.247105433635102	0.03908666559926986	-0.14907529744117573	-0.00864842157901226	0.9947474496966591	0.9791478053836911	0.9881564753378228	74	8	35	49	0	16	26	17
RPLP1	8.54250344555865	8.6627384149489	441.66181590035285	0.176681542006588	-0.042460358745646826	-0.008649776633180005	0.9391952952978686	0.99219890182703	0.9900688364323167	898	290	315	408	332	404	395	497
ITPK1	5.044552141717672	5.267669577668379	39.48993708365113	-0.04367687337560854	-0.0726710573810619	-0.008664624577561097	0.9889080661226506	0.9850523277239019	0.990542399310461	149	4	53	74	21	38	46	32
ZNF256	1.5212651879869084	2.4271201375373814	3.960688844404164	-0.9529224252372458	-0.3998680799624137	-0.008671326962069091	0.8238178239208008	0.961366519646774	0.9763292336068702	8	2	17	2	1	0	1	10
RP11-54A9.1	0.6302461961211187	1.8687554616884567	2.0004110638048584	-0.552721658750868	-0.8960724502942009	-0.008674594497096524	0.932244767552663	0.9176449624052679	0.9656315279707202	14	0	0	5	1	3	1	0
TAF8	5.274151197870162	5.332709659963249	42.21778604262991	9.585425679252726e-4	-0.03249997276267168	-0.008697511043353688	0.9998347940238835	0.9932189826647789	0.9905903965004156	71	24	75	80	15	36	36	54
C7orf73	4.486438601292615	4.67693594895834	27.366189309588417	0.42918496499112857	-0.0747560605822036	-0.008698778677719045	0.8625734803499617	0.9874227383549511	0.9886196515332362	17	21	32	33	22	25	27	23
TMEM251	1.6740642406539643	2.4583616812707207	5.0252185692649585	-0.5782147494008522	-0.33102213883109705	-0.0087268071895165375	0.9134339657057552	0.9726730263218574	0.975155054937113	10	7	2	3	2	8	0	3
AGT	1.598828139677613	2.2794334530939113	3.7694733505533407	-0.13408759226561118	-0.3454808875271739	-0.008728495191411645	0.9793073018897606	0.965095568940748	0.9800369588092149	5	0	3	10	5	4	4	1
PDP1	5.056824980674616	5.130571505168922	36.572216012168546	-0.09359313990906185	-0.03938987606671676	-0.008737703654293893	0.966836511021626	0.9915660938410747	0.990542399310461	71	19	72	51	16	41	39	25
U47924.6	1.4376987018864718	2.3106336549977433	3.254263098447345	-0.7916986964223782	-0.4342616501400884	-0.008741398419991941	0.8461563118687233	0.9544850887821298	0.9772941683248387	15	0	5	9	1	0	6	3
MIA3	7.42909613071064	7.454988005404029	189.26913296925667	0.018488500049670988	-0.013638283911590342	-0.008766023363552481	0.9922702779047612	0.9971465685084713	0.991307880293085	363	63	312	306	125	166	192	208
IFNAR1	6.695268316655022	6.754949553293386	116.53524418339894	3.829162589936365e-5	-0.0321346332932452	-0.00877270208066214	0.9999107557496516	0.9932189826647789	0.9905903965004156	154	60	172	197	74	104	149	85
FKBP5	9.430388577524523	9.48356573591829	779.942972123613	0.06243019762361174	-0.02088152694601719	-0.008773866037800943	0.9735530433000638	0.9958268827966609	0.9905903965004156	984	559	1082	1278	354	680	834	797
CRYBB2P1	3.54471442474588	3.7477488537812023	12.83903541003967	-0.08222628592671039	-0.0938032985274557	-0.008776160034836509	0.9787176314043246	0.9827944233360043	0.9900688364323167	30	3	28	15	9	10	8	20
COPS6	5.520242885179754	5.623792517574869	51.47273402649526	-0.11421169549891799	-0.04061294022274231	-0.008779199171133458	0.9585898140567911	0.9915660938410747	0.990542399310461	167	13	89	74	25	64	44	42
TRIM32	3.499477784751235	3.751283551276162	12.731535393546297	-0.1000239002793763	-0.11174298874139134	-0.008787680363580394	0.9762570621042971	0.982083854797053	0.9886196515332362	18	6	21	40	3	8	19	10
RP11-126H7.4	0.3511232170455983	1.712428246160419	1.5457472763799098	-0.2661846781763886	-1.1400742019175911	-0.008788544441831686	0.9698173588136703	0.8990219277290777	NA	0	0	9	7	0	1	0	2
HAS3	1.4996528982673585	2.2305397302136742	3.515829405194202	0.09811227789012744	-0.375983989946536	-0.008794930814442577	0.9875506664477232	0.9623337538152712	0.9763292336068702	1	3	3	14	1	1	2	6
MKLN1-AS	0.9001628948929433	1.9066035740602068	1.9757206548691928	-0.7108996062250647	-0.6711535231321841	-0.008817776248043405	0.8710975782631271	0.9291625683722496	0.9700824968867031	7	0	4	9	0	2	0	3
CCDC138	1.7313459190839664	2.227014166436353	3.3455906183857484	-0.31802032944828335	-0.2910862036943914	-0.008848935135691925	0.9391952952978686	0.96497517418686	0.9819992286660378	4	1	8	8	2	3	1	5
RP11-338I21.1	0.6956012947227885	2.0494960192306424	2.370698867675171	-1.243461625417305	-0.948760264141822	-0.008853125734377614	0.7903090914141422	0.9124800179834791	0.9629958613022755	2	0	10	12	0	0	5	0
ZNF3	4.3548380266571245	4.5649027753835965	23.421051892971132	-0.16499117891216783	-0.06755778517323359	-0.008864388478798314	0.9497663771837604	0.9871591018768178	0.9900688364323167	66	3	46	52	10	25	27	17
MKNK1	5.847866472829784	5.92354248361697	64.51393571131953	0.05063302119649038	-0.037225826381900654	-0.008865405937550558	0.9815019850780279	0.9915660938410747	0.990542399310461	97	26	163	71	38	61	49	81
FZD7	3.097140934736544	3.5285792498379682	10.503354503269723	-0.7150182820698926	-0.16646174855080284	-0.00886786016378098	0.8102046936942913	0.9780100895326064	0.986611169082293	28	3	27	16	4	1	19	11
RP1-253P7.4	2.323687484126516	2.801928105376713	5.4279627908270776	-0.14907493659245263	-0.21074809883762935	-0.008875581209122576	0.9706715888708973	0.9750863435314763	0.9839182388633984	12	1	9	21	1	5	3	8
MTND1P23	1.6408708909758887	7.446953451238031	199.3568783635918	-2.2907265012256732	-9.419531389618495	-0.008881257675223086	0.8239219444488634	0.412063761277852	NA	1	660	4	1	8	1	0	0
NR2F6	2.454156983884287	3.095661040118682	6.899021450559319	-0.522100177399144	-0.2630255990589636	-0.008884182674192418	0.8960600717110498	0.9684838623748478	0.9824080596577094	28	1	9	22	1	1	6	14
ITGA10	4.206557917453253	4.672791776539794	25.242073991308494	-0.07882391730549057	-0.2003655349639158	-0.008886567833447339	0.9848467519038322	0.9726730263218574	0.9862201563789315	28	4	129	34	5	37	16	16
ILF3-AS1	2.628050403998193	3.3159630624244745	8.44854781861011	-0.7761944530307712	-0.27455288909324205	-0.0088971823215536	0.8318992005600334	0.9668958274330886	0.982573282682392	23	1	17	31	1	15	1	7
IFT80	3.610251123674267	3.930473579538936	15.778085171401763	0.12591552449539842	-0.12219904182349328	-0.00891083286960408	0.9738854647114937	0.9822100525291187	0.9862201563789315	15	18	25	15	5	4	20	20
CXCR2	2.0569571177183206	3.9819581104507393	14.400430865517913	0.5943916612557439	-1.4546448240699263	-0.008919395399888405	0.941663704794914	0.8505169131332462	NA	0	1	142	7	1	9	1	12
ABCD3	5.28179201169609	5.414263034319343	44.691170129334566	-0.017390890167684993	-0.05383197146809408	-0.008923974127535962	0.9953154670654956	0.9887269332358188	0.9900688364323167	96	30	68	91	8	34	58	39
ZNF320	4.500824539188295	4.608147478117851	24.634538768528035	-0.02224129217203779	-0.05144665356459068	-0.008926102935518068	0.9947474496966591	0.9891666578714389	0.9900688364323167	53	9	28	65	11	21	27	25
SUPT4H1	3.782905184805784	4.02332002847287	16.74750516798877	0.13475594497482704	-0.11064069447196333	-0.008927184898109343	0.9698173588136703	0.9822100525291187	0.9881564753378228	16	10	15	28	15	6	13	29
DENND2C	2.997360450816813	3.488613904058961	9.951202027861033	0.02893938169346909	-0.139708548504051	-0.008929720660354423	0.9955655877374917	0.9819633406359386	0.9881564753378228	27	0	17	29	5	6	11	13
AIRN	1.4241693627088856	2.2096329317367074	3.747895485598935	-0.7154387156085726	-0.40854405980588604	-0.008936283116421428	0.8865490745330975	0.9623337538152712	0.9742099392294851	2	1	8	4	5	6	2	0
STK17B	6.810213429512261	6.9120603035627415	130.26738382109264	0.15810255010489704	-0.04174184060375948	-0.008951048517994166	0.9399059438533546	0.9915660938410747	0.9900688364323167	120	98	277	182	48	110	131	141
ARFIP1	4.339487439613841	4.445776428579451	22.06407154280133	0.0033150612096663067	-0.06013744904111612	-0.008963144273852162	0.9998347940238835	0.9872064341968825	0.9900688364323167	29	8	38	50	13	23	18	23
RP11-1094M14.11	1.3320849266355197	2.1220113471489594	2.7793342796970144	-0.1940776333808254	-0.46387053243529414	-0.00896447766418297	0.9698173588136703	0.9507662932945935	0.9748426156258029	3	1	5	14	0	3	3	1
DHX29	5.90948584248354	5.965480374302081	65.93666679611185	-0.04262128447666717	-0.018558515735304534	-0.008985430021869191	0.9816077579224737	0.9960190957487849	0.9905903965004156	150	30	116	136	19	59	75	63
RP11-317B17.4	0.28874955734418534	1.4935729036903456	1.1079919954391861	-1.1165824663894193	-1.2341582003121507	-0.008994167087547397	0.7722743751118274	0.8815212866632871	NA	2	0	5	5	0	0	2	0
CUL9	5.056614884689519	5.276754488040826	39.36980522372548	-0.1058137308640811	-0.09471092957014957	-0.008994437304503106	0.9698173588136703	0.9819891485752789	0.9900688364323167	170	7	63	75	10	23	43	54
EPN2	4.6338343259635	4.833128613590896	28.596044284677543	-0.15554171385529145	-0.07800925768038297	-0.008994994961454204	0.9521403390868625	0.9832572699664597	0.9900688364323167	70	9	53	81	5	22	40	23
DLEU1	4.6800272790192725	4.902142915398599	31.716348428038653	0.26666400491607095	-0.08138084297006999	-0.008998162010634216	0.9330379466693071	0.9857414975429932	0.9881564753378228	18	29	50	55	12	37	18	33
KHDC1	0.3327544838307527	1.4803683113496031	1.0729573683580456	-0.765063722110261	-1.1635042071473178	-0.009010362025117237	0.8581104989505447	0.882354576129698	NA	5	0	1	6	0	1	1	0
IPO9	6.111610706200082	6.160850788753209	75.77417912947423	-0.030172571311589836	-0.022687032738520498	-0.009016709013348723	0.9883002295979952	0.995339153718258	0.9905903965004156	213	31	99	148	29	55	88	86
RASD1	3.798760729819575	4.431394226074019	22.907573047390468	1.0042159582373311	-0.16610511365913644	-0.009020531967694638	0.7681061420769395	0.982083854797053	0.9819992286660378	9	6	4	50	34	11	16	36
CNPPD1	4.7222793087562724	4.818307318136597	29.201586097294044	-0.017250429823682207	-0.05616778939541819	-0.009023634559955687	0.9949440772324171	0.987258708235639	0.9903775760209051	59	20	46	47	9	18	36	32
SPAG17	2.428549568091831	3.0413801966090244	7.496680800155464	0.30422430840976594	-0.2751848231044358	-0.009026615371760282	0.9521575944064621	0.9722610759409123	0.9819992286660378	5	6	31	2	2	6	10	3
GFER	2.079010726150848	2.862517728563801	5.837327721403475	-1.3100216339095232	-0.31741103011952726	-0.009033248131686768	0.7312765067946763	0.965199662996209	0.9819992286660378	23	1	7	13	3	2	0	15
IFIH1	4.906356530254422	5.050609122506698	34.21906086479146	0.024115490651350813	-0.07107903723193577	-0.009042091385411174	0.9947474496966591	0.9840861014779045	0.9900688364323167	56	16	33	107	13	19	42	41
TRMT44	3.120388743038663	3.6756884152836933	11.35059314829333	0.04811817402456649	-0.17199252665058382	-0.00905023774436421	0.9925587243519379	0.9778693566588504	0.986611169082293	36	0	19	39	3	9	11	14
SOSTDC1	1.2827197523609841	2.784004336720567	5.137378789002512	0.1559964560546552	-0.766595293772486	-0.009052393228511842	0.9815019850780279	0.929056048610845	NA	5	0	44	1	0	8	2	1
MORN4	1.6676471984195287	2.271744078284447	3.430779867501851	-0.13663091263728927	-0.3199810147425994	-0.009058026263097967	0.9764641537273169	0.9639838599603716	0.9819992286660378	14	0	5	4	3	4	2	3
CTD-2541M15.1	-0.03767978166610805	1.4242581519594653	0.9562725541532376	-0.9415334710586343	-1.9767834883369226	-0.0090609250511434	0.8450455333624292	0.8238955096356946	NA	5	0	7	0	0	1	0	0
RGS7BP	0.2163729030454391	1.552927108962427	1.1813796443960285	-0.5307628059185711	-1.3691159287250603	-0.009061812945772822	0.9294993701258965	0.8735559604277832	NA	7	0	7	0	0	1	0	1
ARMCX4	3.907079203473702	4.1357008327500475	17.013425127164876	-0.04840908199554983	-0.0970504714838084	-0.009066080392185313	0.9889080661226506	0.9822100525291187	0.9887614540848269	55	7	45	15	4	10	20	21
FAM114A1	6.578539870827828	6.622931792126577	105.15085531576646	-0.003637829314661172	-0.019585989559327194	-0.009070583383158958	0.9998347940238835	0.9956481308188948	0.9905903965004156	286	34	217	129	51	87	113	116
UNC5B	5.401029985703129	5.475312231980874	46.65367891990186	-0.02083198007246893	-0.04065224715381094	-0.00907529772232514	0.9946353317695286	0.9908748545036212	0.990542399310461	108	15	98	54	28	32	58	49
EEPD1	3.411454284458198	3.6054905232596415	11.510149342319107	-0.015987670794337855	-0.10575299297022418	-0.009078251614122939	0.9975090205889501	0.982083854797053	0.9883516957657007	40	4	16	11	7	11	10	12
PLOD2	6.841047050356975	6.878946581552232	126.58404688371536	-0.025348886395289455	-0.023844849707215825	-0.009081391250740487	0.9899673292999637	0.995048478686596	0.9905903965004156	222	63	174	238	67	98	94	192
ATP5O	4.267708523762962	4.394139862540994	21.822040987949382	0.09985048038657349	-0.08346468144883487	-0.00908156619937416	0.9721175012868144	0.9827944233360043	0.9900688364323167	44	13	29	18	16	23	14	24
PACSIN3	3.288865771722914	3.5214034512020604	10.610389178830863	-0.08732009410419043	-0.09925207896957403	-0.009081698788430095	0.9785931199476093	0.9827944233360043	0.9887614540848269	32	6	14	21	2	8	13	10
TRMT112	5.361734250277498	5.426722379660025	45.46257215376841	0.07643600645774987	-0.048688698310968274	-0.009090853819722787	0.9722684167729256	0.9875318647931389	0.990542399310461	77	21	46	93	30	39	42	52
CDKN2C	2.1059033743708104	2.6647156777441667	5.604766397826912	0.3551554279965637	-0.2845114613437144	-0.00909383935255318	0.9391952952978686	0.9722014358616601	0.9819992286660378	18	1	2	3	8	4	5	5
MPHOSPH10	5.618850958848121	5.664424427904373	53.45745738563145	-0.04852483039959781	-0.02464777413432958	-0.009096821282277736	0.97958151368102	0.995048478686596	0.9905903965004156	116	23	73	105	26	60	44	53
ENOSF1	5.265832558779015	5.396400985556294	43.9983350690882	0.06884314318537872	-0.061591506430009824	-0.009103177633551918	0.9786531887845735	0.9857508213158932	0.9900688364323167	78	25	43	131	12	33	41	57
LTBR	7.303410087149812	7.329982086232938	173.17328572341063	-0.004891580961713083	-0.013289148185434965	-0.00912330730870634	0.9998347940238835	0.9971465685084713	0.991307880293085	464	86	238	281	67	173	168	173
RP11-35G9.5	1.5075974453230268	2.289624502784632	3.2256517995059366	-0.28448622142582436	-0.41509575321027226	-0.009138378502612706	0.9519660257394765	0.9545945064678593	0.9763292336068702	7	0	16	4	1	2	1	6
PAIP1	5.760103501248832	5.8243018433312965	60.24336250258524	0.05461637169375949	-0.03905774049967641	-0.009149452122667722	0.9785931199476093	0.9908748545036212	0.9905903965004156	127	19	85	82	48	53	59	65
AP001062.7	0.8394845414966631	1.9956239060150576	2.208943289080137	-0.8523099918750977	-0.8107198668668202	-0.009154956208617988	0.852793749065439	0.9198955821998503	0.9666315808675229	9	0	12	2	0	1	4	0
ABCB8	4.0239381274133645	4.34108678549504	19.60469331408399	-0.042942364861122524	-0.13818135289562683	-0.00915561126647089	0.9915794050319251	0.9782569264691772	0.9881564753378228	98	7	19	34	3	11	20	28
FAM213A	4.745678992717143	4.9906922468114026	34.28897775962516	0.4751322311267144	-0.07864708732548642	-0.009171031071435793	0.8379323668126848	0.9874951010160467	0.9881564753378228	25	18	30	37	40	19	43	34
FCF1	5.163025096787892	5.263584224229925	40.46408929260287	-0.07607039442354784	-0.05612851971402616	-0.009173691522460574	0.9756107188843495	0.9873716764068236	0.9900688364323167	69	24	44	86	19	47	43	24
CSGALNACT1	4.510450025653681	4.80702679161596	28.363109291662877	-0.257563778707112	-0.1162158121056322	-0.009183415405833215	0.9334173230361213	0.9811977206084834	0.9883613645891391	54	3	86	42	17	44	15	20
PDCD2	4.932491182366503	5.030197679071659	33.54178985419388	-0.03179754691889001	-0.03993499433952301	-0.00919459723633635	0.9899643339244123	0.9915660938410747	0.990542399310461	79	16	46	81	9	28	31	42
SLFN14	0.8211158082818175	1.819836617795691	2.0578018728668552	-1.157738263656648	-0.6163065580537637	-0.00919562066278003	0.7767293235727499	0.9426317709135513	0.9698408308810381	6	1	7	1	1	0	0	5
DNAJB5	3.955700609790631	4.112343049442059	16.82718001079908	-0.12003601592656823	-0.06686165441532257	-0.009207429545583663	0.964585368293182	0.9868584398619461	0.9900688364323167	34	7	39	32	5	9	20	22
TFCP2	4.762006781692065	4.939968654580491	31.38997094049996	-0.03981667305764968	-0.06569106605834764	-0.00921077882563262	0.9889080661226506	0.9858458515443367	0.9900688364323167	80	4	60	50	22	19	39	36
ARRDC5	0.5928694832536986	1.5570038968171005	1.3673013388068096	-0.6533399589491039	-0.7838019975641977	-0.009214540024517229	0.8805587083898488	0.9178256467988519	NA	5	0	5	1	1	0	2	1
C14orf1	3.3702802710813895	3.5676452486394443	11.698433173296443	0.13673048607301694	-0.1371264431324557	-0.0092215078989166515	0.9686032815860037	0.9791478053836911	0.9881564753378228	22	6	7	20	10	8	13	11
RGS16	3.8697539755468924	4.013030300272649	15.858368266274521	-0.092936496689356	-0.08395463884670397	-0.009223371700752592	0.9741756005175245	0.9827944233360043	0.9900688364323167	36	8	18	34	7	12	10	25
RP11-106M3.3	2.562396024427048	2.86532986592492	6.4052188199878275	-0.02462915831135142	-0.19248423620672572	-0.009226100747848178	0.9959999011876064	0.9760078967925783	0.9845117539538295	6	3	18	8	4	6	7	4
ITSN2	7.633545014603528	7.670313496630711	219.6742091225336	0.011238183332600047	-0.018944545101443354	-0.009231392360433905	0.9958742832420197	0.9956481308188948	0.9905903965004156	458	63	461	311	133	170	239	252
MS4A14	2.5431573247274186	3.420677613992566	9.135487160570424	-0.05062784378459831	-0.3765990202860286	-0.009246322606184439	0.9946353317695286	0.9572554547896504	0.9819992286660378	17	0	54	10	1	10	11	3
PQLC3	2.992370197587137	3.2540501374009687	9.413606438337522	0.12004821990436988	-0.17420557834563846	-0.009284605330781187	0.976023850090655	0.9777181721740351	0.9852350793780235	7	9	11	15	5	9	10	5
RP11-101E13.5	2.2547574357605162	2.575132256721819	4.852781367029791	-0.09018980341918345	-0.21828736034819385	-0.009297260596590673	0.9815019850780279	0.9726730263218574	0.9824080596577094	6	2	7	13	3	4	5	4
PTOV1-AS1	2.2971758791051884	2.663431436393171	5.200745379414073	-0.45744663394316726	-0.21571462618813417	-0.009297319528496878	0.8879622381125388	0.9731442068170719	0.9824080596577094	12	2	10	8	3	3	9	2
ZC3H10	3.140620194760148	3.5299925863848425	10.968179172094818	0.05560175383145447	-0.1642400710392671	-0.009304117659055101	0.9903366239781984	0.9782569264691772	0.9857517218777695	18	9	34	9	1	13	6	11
SCARF1	4.44620039694438	4.610657682867785	24.94371858713301	0.020223863460608935	-0.07902299373474178	-0.00930511702108617	0.9953154670654956	0.9836414966814663	0.9900688364323167	44	15	72	23	7	28	22	21
SPIN4	2.7099870635277754	3.0773839391471216	7.399425115869803	-0.4278355865056471	-0.18330971055439954	-0.00930902695522544	0.9008698071002033	0.9764854726589066	0.9850811970061272	13	2	22	10	4	8	10	2
PARP15	3.106589305735449	3.5497900871502024	10.795527945094342	-0.16503090652291572	-0.19504814710667093	-0.009309861146555127	0.9698173588136703	0.976426830594323	0.9836241175251087	9	4	44	14	4	4	5	23
CCL18	5.228177486009206	6.48509974321512	99.87184181675012	2.0639095632552453	-0.6952572346473614	-0.009310311041417255	0.6122358418037207	0.9239212717276148	0.9626908821140645	6	105	5	60	141	64	43	102
POLR3H	3.813908676195958	4.103237108216876	16.372150591256826	-0.12563641611240278	-0.11531017474605285	-0.00931776946461237	0.9698173588136703	0.9813734920828376	0.9881564753378228	68	6	23	32	2	15	20	13
MLLT6	7.09452623622216	7.244878897163012	161.91299137260208	-0.0598590873354406	-0.07160659901201752	-0.009318288536939388	0.9815019850780279	0.9835514008475247	0.9900688364323167	404	43	473	305	33	81	179	232
C14orf28	1.7419060850625445	2.2544491090887004	3.9855905995801226	-0.08861787613180641	-0.33476634472194905	-0.009320790795421913	0.9860877740851344	0.9639838599603716	0.976759612348087	4	1	4	5	6	5	2	2
CA1	4.011987994927251	4.5335690646974545	24.09861874509389	0.4516211784361287	-0.16855485713049154	-0.00932485316012393	0.8972856935045579	0.9789356515276094	0.9835521858963422	37	27	10	65	1	19	28	18
STON2	4.714882338533805	4.910317628456577	30.278955227800722	-0.08914162536415914	-0.08473749772100997	-0.009333289754929273	0.9748814109656577	0.9822100525291187	0.9900688364323167	127	11	44	49	6	23	23	46
MST1	1.4963227192015796	2.1830106190389427	2.87710324617897	-0.18048067713047178	-0.3919754129420398	-0.009338315142073336	0.9694720624114928	0.9547285599218504	0.976759612348087	15	1	4	6	0	2	2	4
SH2D3C	4.68697150220885	4.943356302348457	30.926840228372804	-0.016148616983162355	-0.11152879595717825	-0.009350743111718653	0.9970779751730138	0.9803576653181434	0.9887614540848269	74	8	118	38	5	24	32	36
RP11-408P14.1	0.7456685359207547	1.7595932572862973	2.38843044527918	-0.8272529274982632	-0.5495011036918251	-0.009354106728123642	0.8724616920449616	0.9548306316516724	0.9655354516336632	5	2	1	1	3	0	0	5
MAL	1.049788461830268	2.0205817092892895	2.531075134386268	-0.7535809767437981	-0.6074771245179077	-0.009362680988217527	0.8730150911977612	0.9407883517926798	0.9700824968867031	16	1	3	1	1	0	5	1
LRRC17	1.3038411465418152	2.066412494740659	2.667975852605835	-0.8101890177287427	-0.4508448258573621	-0.009368955653466753	0.8322422193160065	0.9522704428871582	0.9742099392294851	13	1	3	4	1	2	0	5
ADAMTS2	6.746442469940034	6.849547669026893	123.27538960688702	-0.0010015355128566593	-0.05156191449186689	-0.009380304832334846	0.9998347940238835	0.9875318647931389	0.9900688364323167	427	65	143	208	30	73	140	159
RNU1-67P	1.5034396385565583	2.962763447515356	8.125247810525492	0.9925535465728449	-1.3199725371304416	-0.009387100297532315	0.8723031874040235	0.8772000035264732	0.9362826779970257	0	17	1	22	0	3	5	3
USP7	7.017849366772593	7.039952738528316	141.14478593386423	-0.026180587811433828	-0.006594941184166396	-0.009407114039364176	0.9877710586329338	0.997866651271896	0.991307880293085	286	58	273	259	57	145	122	155
PNN	8.20305697300734	8.224397698335096	323.13612121863343	0.006975228085077803	-0.010384063192181967	-0.009407286423520945	0.9981285204438968	0.9976381557680465	0.991307880293085	688	96	551	591	186	286	312	374
RP11-31F15.2	0.9682788747578062	1.8805698859662157	1.9168546219830465	-0.33301770839506006	-0.6402818859680617	-0.009420703819630383	0.941663704794914	0.928361615187122	0.9700824968867031	5	0	4	10	0	1	1	3
ACSL3	7.009274374725728	7.100876174882749	148.0408648683194	0.101338148428554	-0.04833346610852916	-0.0094226033213928	0.964585368293182	0.989036459551485	0.9900688364323167	180	64	140	391	95	115	173	147
IGHMBP2	3.170643141210968	3.6581085656176793	11.231773611972674	-0.18206219362038473	-0.20579664468547354	-0.009424411841764102	0.9655829329454325	0.9726730263218574	0.9852350793780235	56	3	12	26	1	6	7	21
CYBRD1	7.368488181506214	7.467226419449836	192.33787224535484	0.14255819057707006	-0.0439161183986106	-0.009425386588017871	0.9459405830693531	0.9909688787521539	0.9900688364323167	198	107	352	188	146	176	209	172
PDPN	5.1069955951508765	5.428419949660194	45.40471267815339	0.24190042567631234	-0.1267879104728545	-0.009434910322481005	0.9459405830693531	0.9808683833420474	0.986611169082293	83	11	14	127	41	56	24	46
ALYREF	4.127756925394374	4.213259607748101	18.565369788934824	-0.04676860406119672	-0.0630843483990286	-0.009440974664832262	0.9854473851978847	0.9855294079112882	0.9900688364323167	35	9	30	34	9	18	15	21
ZDHHC11	2.1094601617118958	2.5689653000910595	4.39455514621807	-0.25544496796950594	-0.23355415059669402	-0.009443780831693319	0.9434386039904904	0.971995553058408	0.9819992286660378	10	1	11	12	1	2	4	7
RP11-465N4.4	-0.26160645393968085	1.308239401465043	0.724951602771212	-1.4284150834515095	-3.914251681931189	-0.009448516353484992	0.7329738525129025	0.6468260709211555	NA	6	0	5	0	0	0	0	0
SEC11A	6.054690937765768	6.239224703343114	81.99934938590887	0.3733165124809116	-0.06549402389385375	-0.009469269385210904	0.8504071728515876	0.9876787571027513	0.9887614540848269	71	37	82	92	93	64	75	97
PDE6B	1.0311635665067973	1.8331727393630723	2.3192314088976937	0.027612856434307113	-0.532552888585931	-0.00947491134367052	0.998075491014771	0.9475575799300008	0.9700824968867031	5	2	7	0	1	2	2	1
UBTD2	4.400164831151203	4.485735352310179	23.028913600616193	0.038084748416091635	-0.07280199146045835	-0.009486772850906763	0.9885925165994837	0.9827944233360043	0.9900688364323167	34	11	45	30	15	18	26	22
WARS2	2.7722969303755542	3.234445263116973	8.983335529233793	-0.08779769329540008	-0.21743997647422225	-0.009490786880837465	0.9854473851978847	0.9751943308772618	0.9819992286660378	14	10	6	21	1	7	13	3
RELB	3.2848006408978048	3.837706298940375	13.261942674984835	-0.17074597655741994	-0.17561902830363393	-0.0094914187175916	0.9706080634108234	0.9776499081534823	0.9860647953086276	41	0	36	21	7	17	5	16
BTN2A3P	2.331503957025795	3.0287356007473476	6.4477804300432595	-0.1832066405159935	-0.2854135354071471	-0.00950213965374635	0.9699355656216785	0.965199662996209	0.9819992286660378	27	1	20	11	0	2	9	8
HLA-K	0.344681929465588	1.5580323873639628	1.2067090299154835	-1.2628137541649538	-1.3188478408386635	-0.009505096595523989	0.7480646091798288	0.8690256203621928	NA	7	0	2	5	0	2	0	0
PTPRO	2.5520986752992365	2.9623855319234123	6.496450799878798	-0.10852047497558004	-0.20813368535363636	-0.009507490813235294	0.9793073018897606	0.9739359439229848	0.9824080596577094	22	2	20	4	2	8	5	5
ESYT3	4.20407140549054	4.445837119665218	21.694580172181293	-0.0388114277479083	-0.08447258943351608	-0.009523667279746144	0.9912493235458287	0.9835514008475247	0.9900688364323167	55	13	39	45	2	13	24	28
CLCF1	2.2357164696655394	2.612728649945009	4.894838169966388	-0.33835985021171533	-0.22285752043604226	-0.009528034790827408	0.9246248306871511	0.9726730263218574	0.9819992286660378	9	2	7	14	2	6	5	2
HLA-F-AS1	1.5259661785378724	2.3810407081667107	3.4276562412383957	-0.3688762843887335	-0.4611416809766773	-0.00953450563334399	0.9395705262039491	0.9502643314094132	0.9748426156258029	12	0	12	9	0	4	4	1
ACVR2A	3.6303616988821017	3.9476616729186373	14.312504370329012	-0.08292549990392914	-0.13115201898385542	-0.009534644722382229	0.9799297901905298	0.9791478053836911	0.9881564753378228	68	2	25	21	4	11	15	17
ANO2	4.495798268249748	4.8509494597526706	29.16854260365654	0.23879790178225807	-0.15921277655568505	-0.009542136498552864	0.9498873603680047	0.9764854726589066	0.9862201563789315	76	10	116	9	8	20	25	40
XK	2.16863770795267	2.6036042595589852	5.204828775483282	-0.386592987397391	-0.2607551625432962	-0.009543545870323395	0.9189706960408267	0.9710344330617244	0.9819992286660378	8	5	6	9	2	1	3	10
GNB4	6.2644103878332125	6.362369095479161	89.08392046872066	0.15950548969132247	-0.04682330983218774	-0.009566953286090578	0.9396068321615777	0.9903010166321735	0.9900688364323167	95	69	117	118	51	95	77	82
EXTL3	4.983773295689218	5.054874195398008	34.18981076147689	-0.044060052031166905	-0.030748477706347074	-0.00957006349057105	0.9836002532106329	0.9934271436513021	0.990542399310461	70	13	80	56	13	28	35	40
CXorf22	0.6535478366499788	2.007598319378064	2.5632442355355085	-0.879029704230072	-0.908395081504147	-0.009570533769990402	0.8884054435564707	0.921486209590822	0.9591419995909994	3	1	16	0	1	0	5	0
GATA5	0.8149392840161828	2.082773053672557	2.4865247838782354	-1.1996402508664057	-0.8117548122861764	-0.009575290984351774	0.7903090914141422	0.9236705457651657	0.964665027929127	20	1	2	3	0	0	0	6
RP11-933H2.4	0.8516681492401232	1.9078687563369376	1.966410865134883	-0.7776432384192353	-0.7448988819551416	-0.009586203481519028	0.8538314681997046	0.9236705457651657	0.9665315671765078	5	0	10	5	0	0	1	4
TMEM43	6.342375453333203	6.377353478640106	88.55020247274807	-0.03704508240258932	-0.019523187157385314	-0.009592524100631281	0.98372310500099025	0.9956481308188948	0.9905903965004156	241	39	138	138	36	74	106	84
CDK7	2.7244741346458774	3.306035247817429	9.271208773285883	0.14997750482955016	-0.22447341102247262	-0.009596477947693768	0.9747918049574676	0.9751943308772618	0.9819992286660378	27	0	8	11	12	4	13	8
PHF5A	3.4488050220093043	3.7579359629086007	12.797944234006785	-0.32265049864292794	-0.14385484467925008	-0.009616631921565692	0.9204463187437406	0.9789356515276094	0.9866063165492619	28	3	13	39	7	18	4	14
MOSPD1	2.6311926727203065	3.1144231595450877	9.028440670216966	0.2262428761373164	-0.2227553601603829	-0.009637096751844062	0.9640676221027934	0.9778693566588504	0.980602437685535	6	10	6	5	8	9	10	2
NAALAD2	0.7562796481190688	1.7815395763365935	1.6446672040525168	-0.6982370126659552	-0.8149912303581183	-0.009644140269665267	0.8673225447442355	0.9135402122002843	NA	10	0	5	3	0	0	2	2
KLHL25	2.786828493415207	3.184456066948331	7.652704074845931	-0.10888702177358671	-0.1675975926644303	-0.009645555532872618	0.9766374593043552	0.9772173936719701	0.9852350793780235	23	2	25	11	1	5	7	11
HYAL1	3.883124533629234	4.258432374883312	18.534889307446363	-0.057877938603428346	-0.13867421205261599	-0.009655159078809643	0.9884851921446852	0.9791478053836911	0.987778083535131	27	1	51	48	10	10	14	32
ZNF791	5.346796154853249	5.528515727158673	47.52660238075318	-0.049874813805462506	-0.08073704917000997	-0.009662212355448792	0.985757572335761	0.9822100525291187	0.9900688364323167	84	9	128	132	12	39	42	62
TNRC6A	6.840107191338302	6.905200972681433	127.79186117970542	-0.047123622983863175	-0.031126691460011444	-0.00966798486776332	0.9806668704276935	0.9932189826647789	0.990542399310461	337	34	292	225	46	87	153	147
DGKZ	5.5949472396640205	5.868154827618289	60.610560497656564	-0.007873787469227012	-0.12824370606276786	-0.009669212193185247	0.9998347940238835	0.9778693566588504	0.9881564753378228	283	17	137	69	7	55	68	52
SEPN1	6.853327535416091	6.954742383104382	133.51694863727096	0.034498160719152335	-0.051162924177340106	-0.00967005737633328	0.9885925165994837	0.9882068466470206	0.9900688364323167	340	96	149	231	32	81	161	156
RP5-1021I20.5	1.8430722598404763	2.5034786568123795	4.481806251988234	-0.3682088105228636	-0.336102728074518	-0.009671862420313851	0.9391952952978686	0.9638081963600414	0.9783947411517734	15	4	9	4	0	6	4	1
VNN2	3.349079914051794	4.537678799769305	23.382735131534105	0.9016088625711997	-0.7684138940444862	-0.00969467434774524	0.8817470753983606	0.9122722061162923	0.9626908821140645	1	2	146	9	19	12	6	33
FKTN	4.347254722759385	4.48409455938353	23.030752878258767	-0.06598864112680337	-0.08779074057587273	-0.009701912061866264	0.9815019850780279	0.9822100525291187	0.9887614540848269	50	14	19	43	12	23	28	13
SMPD2	1.3144522587401293	2.165596816544927	2.9000496205226214	-0.9211609574695595	-0.5098817832957709	-0.009708554768109758	0.8164376202508339	0.9473204396920305	0.9732619247751377	7	1	7	10	0	4	3	0
RABEP2	2.9709774366018205	3.68638904076214	11.347270558114756	-0.08735324834505175	-0.29818567907425747	-0.009724979159120108	0.9874949676575001	0.9623337538152712	0.9819992286660378	69	2	16	21	0	15	9	7
PIGL	3.051929210542348	3.3820722782998316	9.631967602465188	-0.2930963043901507	-0.16882688482028285	-0.009732536694246894	0.9378621331722615	0.9766729148246375	0.9857517218777695	27	3	8	19	7	2	11	15
NNT-AS1	3.9216972211997376	4.116392272035661	16.86963327867409	-0.25613468427120306	-0.08991341525048221	-0.009741485079939913	0.9224433602270289	0.982509224364865	0.9881592070562114	53	5	36	21	7	24	12	12
ZNF417	4.18024662488074	4.301264172027729	19.539072157267082	-0.10237116762577383	-0.06265238152489189	-0.009743547417728347	0.9673554351412984	0.9860601492511956	0.9900688364323167	41	6	34	41	10	11	22	26
TMEM80	1.6723569164969962	2.6870176381928883	5.2617591089817894	-1.06850570907587	-0.4419607100350084	-0.009744925135089316	0.8102046936942913	0.9574714960588822	0.9732619247751377	8	5	5	19	0	0	1	13
LRFN5	0.767688155314983	1.9224768490821984	2.0736558039837623	-1.2449130911944488	-0.8055444026710261	-0.009750283505489763	0.7627182116531614	0.922102887032101	0.9639431134800462	14	0	2	4	1	0	0	5
RBM14	5.0360150511639885	5.1104120500316155	35.61208842374307	-0.06247034278128072	-0.03552688967301949	-0.009750437761330883	0.9763411349915463	0.9921623871204307	0.990542399310461	69	11	66	77	17	26	43	38
RPGRIP1L	3.5940140618200025	3.7833276213057223	13.388300866854186	-0.017311379596325463	-0.10497773390458935	-0.009753823437288247	0.9964722210981458	0.982083854797053	0.9881564753378228	38	10	20	16	3	13	11	14
DHODH	3.215572949182304	3.527487319294232	10.216997016387731	-0.11728941853839095	-0.1190889340035741	-0.009758142311983832	0.9720341563248318	0.9817094638260343	0.9877876093569338	30	2	19	29	2	8	10	13
RAB24	1.9175058131671974	2.9575684060343623	5.910946183714298	0.17081674695815444	-0.49465659960389746	-0.009767810791425016	0.9764641537273169	0.9475575799300008	0.9742099392294851	25	0	31	3	0	2	7	7
CSNK1G3	5.252402393157119	5.356076515613523	43.23485997589634	0.09566656711153385	-0.06048741662213848	-0.009771826458023216	0.9698173588136703	0.9857508213158932	0.9900688364323167	44	16	70	86	33	40	31	55
TP53RK	3.237436385112191	3.529827623092171	10.509946071869946	-0.11292097166242693	-0.10870847606268505	-0.009783975879405481	0.9734875592391871	0.9822100525291187	0.9881564753378228	27	1	24	19	6	11	7	13
SBF1	5.726242837317181	5.929115840617054	63.327526967648595	-0.08246414806810361	-0.09824735778886776	-0.009792744081021605	0.9762570621042971	0.9808683833420474	0.9898748375952319	235	11	165	94	15	37	71	83
ME1	4.85178109520265	5.265529250902277	42.07774768867504	0.5722699730231864	-0.1176804506178716	-0.00979358044262862	0.8422253951209824	0.9832572699664597	0.9824080596577094	51	29	15	24	50	58	26	25
SGSM1	1.1797927945555495	2.031267490662605	2.465541566408592	-0.9439774831140436	-0.5548752186741744	-0.009799149963494194	0.8014870263441937	0.941331832301172	0.9720863937311077	9	0	7	5	1	2	4	0
ARID4B	7.438895462387779	7.4778075599996345	191.76083271879233	0.0060649982225449576	-0.020245732098271196	-0.009800770299906126	0.999706418004181	0.9956481308188948	0.9905903965004156	353	64	496	294	84	178	181	214
SLU7	5.9713690382750855	6.035151428295087	69.71750004265338	0.02913616675588286	-0.03743699020892189	-0.009806916204418616	0.9889080661226506	0.9912089859300759	0.990542399310461	112	19	131	120	50	56	73	78
ADORA2B	1.1672891922641404	1.835446810953257	2.145698231656937	-0.30325880400459226	-0.5113987712781839	-0.009807747450617042	0.9462136041268239	0.9416814427546111	0.9720863937311077	6	1	1	7	1	2	2	1
PNKD	5.8559346675860935	5.9847023474906536	68.31727042063015	0.22059441346799946	-0.05888971692518932	-0.009823943884259488	0.9229891174980934	0.9875318647931389	0.9900688364323167	94	54	48	112	40	49	55	96
N4BP1	6.044457956477817	6.092591255081527	72.71757883893525	-0.03837416606996544	-0.03152231540476633	-0.009827406988232302	0.985307776008429	0.9925671071993102	0.990542399310461	148	35	142	89	37	79	49	86
MEG3	7.219316515458353	7.310323337755281	171.44085665460676	0.01422801843648061	-0.048845317434408585	-0.009840213605319104	0.9959999011876064	0.989036459551485	0.9900688364323167	248	98	162	418	85	91	175	253
BRF1	4.5405249660614775	4.864890409118176	28.786238907604183	-0.1397460870622027	-0.13760688736085291	-0.009840382131885622	0.9655829329454325	0.9764854726589066	0.9881564753378228	106	3	68	65	5	18	30	39
SNORD8	3.8587483977084687	4.272478456061922	21.158026565743423	0.8147540377085959	-0.11876616252096309	-0.009845223351333029	0.7627182116531614	0.984883311867026	0.9819992286660378	12	26	16	9	15	21	11	23
POM121B	1.1161028014176153	2.049803278955283	3.522880991894017	0.3321229059072761	-0.4937901543284129	-0.009845338063901777	0.9613161219454333	0.9598991303815078	0.965923772396344	0	6	5	3	1	1	5	1
RNU1-18P	1.2915292536212495	3.588137195949532	14.658122358157584	-0.7205278019816476	-3.7131172905290857	-0.009845909289965322	0.9440138926026858	0.6203275288884587	0.7158552295917595	0	36	0	13	9	3	1	0
CTNS	3.6259709587290105	3.8370504164781676	13.891033623224502	-0.21182553729139647	-0.11617818802636748	-0.009853265096087856	0.9436958058036748	0.9811977206084834	0.9881564753378228	28	5	15	32	9	14	5	21
PCDHB15	1.1436044674061763	1.9610151985778719	2.394342569619332	-0.2464324109355269	-0.5320633990969617	-0.009858573195279276	0.9618226515727586	0.9437686329685823	0.9700824968867031	7	0	9	1	2	1	1	4
TMEM126B	3.4131363952476073	3.6689377173225384	12.698632316988112	-0.12072563003455412	-0.1506513239723531	-0.009865996060886948	0.9747825895051179	0.9785853838341247	0.9857517218777695	18	7	9	26	10	19	6	8
MILR1	3.599364095108608	3.7953940497149494	13.235887132703644	-0.1387341130337181	-0.09189384354351242	-0.009879228967793561	0.9615670951264879	0.9827944233360043	0.9881564753378228	33	7	18	31	3	16	10	12
UBXN6	5.560380840390609	5.668194427522509	53.219361808753156	-0.15556183912966282	-0.05651220512427369	-0.009882997556456241	0.9416769295050555	0.9857508213158932	0.9900688364323167	153	20	113	69	20	23	69	70
PTPMT1	2.4304033426673644	2.900042287413149	6.141187079022094	-0.617006702498055	-0.2225744787769232	-0.00989019039342903	0.8480912942495884	0.9726730263218574	0.9819992286660378	19	1	11	13	3	9	1	7
SF3B2	7.965166137848865	7.989187640624775	273.7590323042289	-0.011999302498908264	-0.009611242082681213	-0.009901687069094249	0.9949440772324171	0.9976381557680465	0.9908553888555355	736	102	480	494	99	264	239	320
LINC01278	5.4626249747363955	5.586573200810989	51.395182284260514	0.13299054294403115	-0.06527436574541493	-0.00990457269257163	0.9563195525242772	0.9855294079112882	0.9900688364323167	84	24	39	83	45	59	36	50
PLCD3	2.962683441536302	3.6144288737022428	10.880500713655389	0.16272238310715165	-0.268536251821062	-0.009908150553054454	0.9730154560354022	0.965199662996209	0.9819992286660378	68	0	15	9	5	7	12	12
DDX10	5.75936272000815	5.812154228937977	59.060262119357155	-0.05038926588700548	-0.023096073718394467	-0.009909306280846153	0.9789887216469142	0.995339153718258	0.990542399310461	173	21	103	87	25	61	52	63
GNA14	3.6059931225113235	3.828343928246804	13.815048141270196	0.04099190871058224	-0.12645191747187365	-0.009926571950765184	0.9915890797778301	0.9800662068914024	0.9868403080761278	19	8	43	13	5	7	15	18
A2M-AS1	1.279351120294908	1.999462962085509	3.275112956470893	0.3175712645732926	-0.4334581773451131	-0.00993082440147919	0.9537287016198902	0.9609826692171735	0.9698408308810381	1	2	5	1	5	1	2	4
AC007308.6	1.0423508353616853	1.9801751371343037	2.3280857538814046	-0.7948452123595128	-0.6028933258385133	-0.009942169153905242	0.8483718327571032	0.9407883517926798	0.9698408308810381	3	1	9	7	0	0	1	5
USP19	5.244886275222452	5.326967384823782	41.48376948542744	-0.0798293381506659	-0.036722026221382355	-0.009954862829914746	0.9698173588136703	0.9915660938410747	0.9900688364323167	113	14	62	91	15	28	49	49
ZNF665	1.8189900051186063	2.475542848264879	3.9023028433477083	-0.1360725682301913	-0.3440779025421016	-0.009962841300768008	0.9764641537273169	0.9600736122648401	0.9789740599100945	11	1	6	16	0	2	5	4
ZNF517	1.161653206073073	2.0399340629175295	2.6197269095780933	-0.0557537737786373	-0.5886398544402628	-0.009967626311026755	0.9947474496966591	0.9407883517926798	0.9698408308810381	13	1	0	7	1	3	2	1
IER5	5.44507440723449	5.513632806359564	48.24136710242202	0.002128283822956157	-0.09779230130467469	-0.00997199341991327	0.9998347940238835	0.9760078967925783	0.9824080596577094	84	18	54	105	34	43	44	51
SPAG5	3.0591977416713814	3.5152301998512603	10.748194557782638	-0.4152096462069872	-0.2284225722677637	-0.00997211561169999	0.9284096532027795	0.9722610759409123	0.9819992286660378	36	6	4	25	4	12	14	2
RPS9	7.329688313943724	7.361072885864222	177.74182210127157	0.029266036568152777	-0.02565850260030925	-0.009974039157099615	0.9876417465837222	0.9940376978747442	0.9905903965004156	345	87	215	268	115	148	154	230
CHD5	-0.23580009425625256	1.3512789679378412	0.7833721793403376	-1.479649559693381	-4.01604083177397	-0.00999572761726818	0.7265448493275516	0.6410792026695054	NA	7	0	5	0	0	0	0	0
GNAL	2.0685645688052072	2.5408785299216943	4.615037034151992	0.04290757931358724	-0.29561004339941976	-0.009999157680425358	0.9947474496966591	0.963881406438975	0.9815045537317612	2	2	12	13	2	4	5	3
ATP11A-AS1	2.6854970372808684	3.2140557144444033	8.650808046860165	-0.18936466687969095	-0.25798960851206776	-0.010012911123146194	0.9699355656216785	0.9712651740718448	0.9819992286660378	5	8	17	22	1	7	13	2
TIGD6	1.677690425461647	2.5188811357177037	4.180991437694486	-0.8487714613869611	-0.42006776476423624	-0.010018137664056048	0.8440622231897299	0.9548306316516724	0.9742099392294851	18	2	5	11	0	5	0	6
PCDHB2	1.5487608984796468	2.151231691682167	3.1855377919498062	-0.2488930083791187	-0.4007513749035112	-0.010021092320884597	0.9585898140567911	0.9547285599218504	0.9742099392294851	13	1	3	2	3	2	1	5
CCDC94	2.442266636152347	2.7970811937529154	5.819987577141755	-0.10056127290252792	-0.20973643163129752	-0.010023792635330736	0.9793073018897606	0.973131723369771	0.9824022474718603	13	4	6	16	1	4	7	5
FASTKD5	3.686330079337777	3.9067944593086312	14.08297966573714	-0.10593622460367182	-0.0938828316920733	-0.010029344723721158	0.9720341563248318	0.9822100525291187	0.9881564753378228	53	3	19	29	5	13	14	15
PLAUR	6.818469782152841	6.943635115580041	132.03297979323784	0.0692244666993519	-0.06343196180027791	-0.010032054618591333	0.9778530264178202	0.9850493749690757	0.9900688364323167	163	44	449	148	64	92	112	192
LAMP1	8.206558819472724	8.3553247019826955	357.52673392660057	0.1888495768264559	-0.06074652996329257	-0.010036428597918274	0.9366532867958306	0.9875318647931389	0.9896221101555701	415	270	274	417	274	363	264	406
MYH7B	1.2942818852477682	2.195080345464364	3.159449443186303	-1.2087280262303561	-0.5502990843502169	-0.010037099304964988	0.7569574320002284	0.9451409273164205	0.9700824968867031	7	2	10	6	0	6	1	0
TMEM194A	3.971193013042278	4.099682152326052	17.309218004238303	-0.028327657809710843	-0.101908613360577	-0.010037926175740305	0.994481863460146	0.9811977206084834	0.9886196515332362	26	12	27	28	8	12	11	27
NINL	3.4600467239492425	3.9726375054846725	15.131420953789762	0.15801839582486182	-0.16785254321082216	-0.010043094418652494	0.9720341563248318	0.9778693566588504	0.9852350793780235	58	11	19	24	0	13	13	17
RPL13	8.483444255271198	8.514245145724493	396.6565560248308	0.03550962870430724	-0.018839082020011454	-0.010047612471824492	0.9841634437130122	0.9956481308188948	0.9905903965004156	996	211	445	516	218	360	374	448
TUG1	6.824827868272956	6.869701776124433	124.92321940115148	-0.03722991426774948	-0.028822810793378516	-0.010051961150232937	0.9841771824150118	0.993225602892373	0.9900688364323167	242	45	244	289	44	88	132	159
RP11-9E17.1	0.9997212206323018	1.881718486879552	2.245272069238484	-0.8997229704830307	-0.619482654291749	-0.010053963134013006	0.8232883322121624	0.940121008044666	0.9684466526554376	3	0	7	5	2	1	4	0
ZCCHC9	4.539773626403976	4.636718991198239	25.61254620884506	-0.003098606684988877	-0.0716012485972394	-0.010056806278358048	0.9998347940238835	0.9828025435914152	0.9900688364323167	71	12	29	31	16	28	20	25
PLEKHN1	0.7879841115980118	1.8204717186745476	1.7448822182432633	-0.3098238751202955	-0.8510884245956315	-0.010069777873040144	0.9521403390868625	0.9101951778689908	NA	10	0	1	8	0	1	2	1
MRAS	4.985939070969867	5.091466246466753	35.52007739936889	-0.042365467064733674	-0.05889808343783391	-0.01007407649575136	0.987330929619136	0.9857508213158932	0.9900688364323167	79	24	50	65	9	29	45	29
TAS2R50	0.30262847139277826	1.4617365880995992	1.2063067412333914	-0.5655901861421121	-1.171637389685082	-0.010086094981554846	0.9172636276224087	0.8884193542933124	NA	5	1	0	5	0	1	0	1
HK1	7.510731369321999	7.541628555867293	200.73503849265677	-0.0036607471204886696	-0.017657446717740145	-0.010089184616793543	0.9998347940238835	0.9956502065306388	0.9905903965004156	469	106	306	380	63	195	175	229
SPIRE2	2.3679385134398427	2.73589220425851	5.259538774814525	-0.22905498811043531	-0.19762657763601527	-0.010092286274988633	0.9455440610273395	0.9749592937236112	0.9824022474718603	12	1	13	12	2	4	7	4
MYO9A	7.059702976012643	7.097892336605959	146.49372548369865	-0.02079632152726554	-0.015101703346560276	-0.010103231843459412	0.9916981801122059	0.9967817050970286	0.9905903965004156	395	48	293	260	51	132	138	172
MCM3	5.7040945020392915	5.822082950473525	59.44434222948819	-0.02073588855817131	-0.06522678669871834	-0.010105149393868341	0.9947474496966591	0.9839910390823338	0.9900688364323167	237	26	76	67	21	62	40	73
RP11-174G6.5	2.5409963553860555	3.0443488998750667	8.02741307727873	0.1407918770510312	-0.2619642286205426	-0.0101118439097076	0.9798018370447338	0.9726730263218574	0.9800369588092149	15	7	1	12	6	11	5	3
RP11-709A23.2	1.5695921321558282	2.3861584744730107	3.7700098717319728	-1.0597114273609836	-0.47358606968046824	-0.010119587757354147	0.7819765948076332	0.9502643314094132	0.9732619247751377	5	1	16	7	1	7	0	2
ARL1	6.007702168998165	6.075902860188311	72.57169764463713	0.11683027216095891	-0.048968003853076064	-0.01012587567590273	0.9521575944064621	0.9875318647931389	0.9900688364323167	117	37	81	96	58	68	70	71
RP1-20N2.8	0.4933111575143401	1.667105973844288	1.4362110975903508	-0.545615551932412	-1.0638571154143572	-0.01012798452667176	0.9157481892908538	0.8944823284269391	NA	1	0	5	9	0	0	1	2
AMER1	3.230394897259134	3.486512409596574	10.089622557925727	-0.11397991338547592	-0.11861724594119416	-0.010135069266006474	0.9720341563248318	0.9812698992899214	0.986611169082293	23	2	16	30	4	7	12	11
CXCL8	5.4517669650000045	7.212442626478168	160.1950219206806	-0.9750340710706614	-1.1515107417928019	-0.010138962467828822	0.8876884048071	0.8821918792112157	0.9458014309939372	58	4	1006	21	167	214	5	28
RP11-44F14.6	1.2691309988170407	2.0745842212722683	2.675753553096904	-0.6771800167111685	-0.49049514395622545	-0.01014730798799586	0.8724616920449616	0.9480800535528888	0.9727746916280945	10	0	7	3	2	0	3	4
ADTRP	1.36942537630553	2.4074446776479252	4.473065635717878	0.45362499411896606	-0.520512279464272	-0.01016392713325334	0.941663704794914	0.9537812385810855	0.9684466526554376	14	0	4	0	8	3	1	6
PTPN3	4.327547624487175	4.503734914641831	23.061189234160114	0.08678496293612566	-0.10517128604302223	-0.010166493833122818	0.9780413087027092	0.9811977206084834	0.9881564753378228	26	10	22	75	12	23	24	18
MED10	3.967812788103555	4.094633193759094	16.91294540575382	-0.06095364904582307	-0.08688589622514459	-0.010178593966313066	0.9816077579224737	0.9822100525291187	0.9887614540848269	46	9	18	31	7	12	21	16
CHMP4A	2.3816974256298327	2.7481703073252213	5.463870263557449	-0.2641983231895025	-0.20503743799147933	-0.010180134876019879	0.9396884768703159	0.9742041188321169	0.9819992286660378	17	3	11	8	1	7	3	5
GREM1	4.4179339915410925	5.982305522284188	69.15723051466541	-0.08237819497250895	-1.0532040603634143	-0.010187110343377397	0.9947474496966591	0.8821918792112157	0.9472303487344647	28	19	1	187	123	56	1	63
CENPV	1.1466164268583592	2.1787416143620812	2.6837199708573953	-0.6744511426972124	-0.6618699876541649	-0.010192267062071143	0.8870181478592534	0.9285802866388599	0.9691010133699318	13	0	11	4	0	0	3	4
CCDC22	2.873173491334163	3.265937553237925	8.34904185898402	-0.2846941075845287	-0.20073798682902835	-0.01019846066706051	0.9391952952978686	0.9730337380808953	0.9824080596577094	39	3	9	14	2	9	3	12
HOXB6	2.1421959274326996	2.6255999797823133	4.75164437794216	-0.11693565761088613	-0.28125750722616577	-0.010206761133214157	0.9787176314043246	0.9639838599603716	0.9819992286660378	21	2	11	3	1	5	3	5
SMARCD1	5.030364895315651	5.154460386354231	36.935148743334295	-0.03716216357911281	-0.0707630478742216	-0.010215733974281228	0.9899643339244123	0.9832463262879562	0.9900688364323167	98	19	31	84	14	31	23	56
COLEC12	5.778724881813596	5.963888527208813	66.67168524924018	0.06309176514466121	-0.08780653622446229	-0.01021875610566894	0.9815019850780279	0.9822100525291187	0.9881564753378228	191	18	66	59	64	86	44	56
CCDC115	3.6216743395882363	3.818501608597628	13.554666033057133	-0.22105145607047483	-0.0958062811137735	-0.010220285550904006	0.9391952952978686	0.982297977876374	0.9900688364323167	29	7	21	28	5	5	12	24
CTD-3247H4.2	1.5023850339129783	2.2405997004758613	3.076355937163738	-0.47777356718004393	-0.456347333476178	-0.010224811878794881	0.9110693836852174	0.9480800535528888	0.9742099392294851	15	1	7	5	0	2	5	1
DLL1	1.9148363040253336	2.863312343340359	5.408613882100499	-0.216195514444323	-0.4836935829501193	-0.010237418436895825	0.9695557841797435	0.9471664620476775	0.9742099392294851	35	0	13	8	0	8	2	4
LHX6	1.7106928839204183	2.2700158556665655	3.5675087528509204	-0.03566187861774083	-0.3704380097701114	-0.010255870380871316	0.9953154670654956	0.9572554547896504	0.9744353992445366	13	1	7	1	3	3	2	4
RBL2	6.750624756956763	6.780146750127298	118.22601971216498	0.016603372262882037	-0.02668412086983655	-0.010260934787663748	0.9946353317695286	0.9934163142359341	0.990542399310461	178	58	228	178	64	106	100	146
ZNF75D	4.121078167259705	4.309901023856239	19.97844841727943	0.04601767461360432	-0.09942701508525172	-0.010263692787124228	0.9884851921446852	0.982083854797053	0.9881564753378228	54	15	39	18	4	14	19	25
ACOXL	2.077839617324767	2.569943254015184	4.704694800511855	-0.6296652130739201	-0.28831392339024553	-0.010264414378870738	0.847326522367468	0.9639838599603716	0.9805113318062448	8	1	11	10	3	8	1	3
FAM96A	5.317841694143672	5.5965626733174885	52.80967301261887	0.6366040061803719	-0.09091271276449708	-0.010264451739946303	0.7731621143769728	0.9850178512593886	0.9858727013787711	39	40	27	55	54	36	49	63
QTRT1	3.2432952085451885	3.827693099581178	13.402217506171377	0.10602405426379057	-0.2201950388766618	-0.01026944282809869	0.9815019850780279	0.9726730263218574	0.9823379448881439	64	9	13	19	0	15	8	14
RP11-77H9.2	1.609439251875927	2.2950908676917154	3.2773964178780335	-0.3458444025193732	-0.3938990452702905	-0.010278280099397913	0.9391952952978686	0.9540806376772347	0.9742099392294851	7	1	10	10	0	3	1	5
SLC2A10	4.405144059929997	4.549358708201494	24.584738398145152	0.14905407099188955	-0.09916548932261204	-0.010278971196722265	0.956070125297134	0.9819891485752789	0.9881564753378228	40	13	19	35	22	18	31	19
UNC45B	0.6173595095006057	2.102969802940491	2.484025012107401	-0.2453964291827168	-1.1385250328579977	-0.010282612104320158	0.9749935399113606	0.8973042350997075	0.9499601217257413	0	0	10	16	0	0	1	4
TAF6L	1.8597718007682793	2.4422621059903182	3.938667788118228	-0.18983485750312915	-0.3100361977135228	-0.010297573684474709	0.966836511021626	0.9632860827267492	0.9792102715010186	8	2	9	12	0	3	2	6
KDELR2	6.5797776534174615	6.652917727760526	108.87117538698297	0.0787534611136768	-0.04701374625149476	-0.010305441767469925	0.9698173588136703	0.9890164247503433	0.9900688364323167	184	63	117	135	80	105	120	87
RPL4	9.226478374787169	9.260906535728319	666.7664689234795	0.03293563124012884	-0.023647197212311646	-0.010310892337902711	0.9858755754173519	0.9954960945829185	0.990542399310461	1602	320	819	762	431	600	671	707
SGMS1	5.110104317526303	5.198980404295884	38.112540130423376	-0.0670820429418259	-0.053030078853335015	-0.010314237379984366	0.9762000666027036	0.9872064341968825	0.9900688364323167	109	11	57	56	23	26	50	37
ERF	4.530034684093797	4.910600356017487	30.057258751965676	-0.2062689880232406	-0.17588764037468171	-0.010315762735667453	0.9518651479598704	0.9726730263218574	0.9857517218777695	64	8	118	50	3	10	34	46
ZNF662	2.7984335396742	3.2769101238875877	8.281277832487788	-0.4357721088581342	-0.22726243340040359	-0.010321053956361098	0.9004549409701403	0.9710344330617244	0.9819992286660378	27	2	13	26	1	13	3	7
AKAP7	3.106284246611276	3.41161439532864	10.08016598567134	-0.1325717038750186	-0.1707405868411071	-0.010328523576350406	0.9720341563248318	0.9764854726589066	0.9836241175251087	29	9	13	11	2	9	4	15
ZFAND2A	3.855970014703419	4.106000057979405	16.804948086679524	-0.3645617975919802	-0.11755459094039535	-0.01033207208548307	0.8910283243484168	0.9808683833420474	0.9868194712261594	34	3	35	35	10	26	7	14
ASF1A	3.472520136335846	3.7465699073917857	13.14385182070908	-0.10979530531163666	-0.15421610874490815	-0.010332296074849652	0.976023850090655	0.9778640454824684	0.9852350793780235	19	4	13	30	12	4	11	23
CDR1	3.2879331565869983	3.5980834622710565	12.76845356926277	0.47000651458624937	-0.1697773158524289	-0.010342233340592309	0.8817470753983606	0.9791478053836911	0.9819992286660378	12	15	13	6	8	12	11	9
SNORD42B	0.9251639531874286	2.034203761335809	3.761047821457722	0.326022101457827	-0.5546142350846612	-0.01034271510386752	0.9655829329454325	0.95953899360372	0.9589462424309738	0	7	2	2	2	0	5	2
SMG1P5	2.95270521644332	3.616809557662361	10.66083797530434	-0.021063518015416605	-0.3132348747406541	-0.010359545750450514	0.998075491014771	0.95953899360372	0.9819992286660378	59	1	33	7	1	5	9	17
FLNC	5.864947712389983	6.241512256760043	78.67905684128067	-0.06328828611116129	-0.18240300430073048	-0.010366366925535015	0.9874949676575001	0.9722610759409123	0.9858991871240972	437	9	113	148	13	40	62	132
POP7	2.0082841735528674	2.4892901778006613	4.65926801488899	-0.37722605498013384	-0.3075981659644939	-0.01036988159019247	0.925276184395759	0.963881406438975	0.9772941683248387	9	5	5	8	1	3	1	8
TRMT2A	3.4130426206076137	3.9021033392751754	13.701626204908795	-0.26724878849761113	-0.23196193995277398	-0.010372021129429367	0.9434386039904904	0.9662867739710872	0.9824080596577094	69	3	17	32	1	17	14	7
CAMSAP1	5.133212742530586	5.428436081988812	43.803791819399834	-0.13704847295874364	-0.14438557870789778	-0.010379569447550436	0.9655829329454325	0.9751943308772618	0.9881564753378228	184	5	99	84	8	48	40	38
VPS26BP1	0.6988690965730674	1.6145791885567091	1.3335445419989977	-0.5375271775145553	-0.8777170896068096	-0.010381573744261886	0.8936739866945987	0.9011353226375526	NA	5	0	5	4	0	1	1	1
RP11-686D22.3	0.3628804962687271	1.515442211137764	1.1153091302454146	-0.8032124796393234	-1.2809334909642054	-0.010387237015978055	0.8455239463566737	0.8657763621629214	NA	6	0	1	6	0	1	0	1
C9orf72	6.103802341400718	6.23042971829334	79.93402055894393	0.11455992890812704	-0.07024719064451693	-0.01039072007389513	0.9655829329454325	0.9828025435914152	0.9898748375952319	68	33	252	127	34	59	81	96
MCU	4.571716647158599	4.749564990243881	27.797046424809654	-0.25066721397533187	-0.09452127540827172	-0.010394119580103495	0.92284698390453	0.982083854797053	0.9881564753378228	51	18	39	49	12	9	19	56
ZNF365	1.230694809436132	2.271929897753642	3.15561989657266	-1.1819900551979219	-0.6860240696147863	-0.010394916026127504	0.7721811309697858	0.9278934444334143	0.9678303187019964	20	1	4	6	0	6	0	1
LRRC25	3.115745663499609	3.8168709732082755	15.248267073747073	0.8703784901354018	-0.22949112174236025	-0.010402299689442215	0.8318992005600334	0.9780100895326064	0.9748426156258029	3	22	23	4	7	4	23	11
ASS1	4.268696938452169	4.408556589201726	21.93323935229801	0.1453453026186087	-0.10071467590157837	-0.01041257166845415	0.9603416201798531	0.9814550133255945	0.9881564753378228	46	11	37	14	17	15	24	23
CD300C	1.3701554861291625	2.0452452833139447	3.021625559739685	-0.13879564805490274	-0.4457447874531467	-0.01042036833517398	0.9785931199476093	0.9536261253916848	0.9720863937311077	3	4	6	5	0	2	1	4
NTHL1	1.243162793145535	1.9280359325518521	2.327686675784581	-0.8014907158635903	-0.48268157890902613	-0.010423206617457652	0.8134700435716778	0.9451409273164205	0.9720863937311077	7	1	5	4	1	0	2	4
STARD8	4.530498455216566	5.005612375134535	32.04631955702194	-0.02825830482301044	-0.19763174298239128	-0.010425972242911946	0.9953154670654956	0.9705574256427653	0.9852350793780235	88	7	121	57	1	21	28	45
RECQL4	1.4940388455329114	2.516058585347678	3.805570669437651	-0.19799937440075677	-0.5968126185958452	-0.010427914863425673	0.9729180259799945	0.9359200141127513	0.9700824968867031	27	0	3	11	0	3	1	6
SCAF1	5.992895199930352	6.124721097164886	73.72190987898765	-0.03525661960015383	-0.06456731388187398	-0.010428323246641292	0.989721705359734	0.9840861014779045	0.9900688364323167	195	40	113	163	12	47	67	109
AC007566.10	0.6956012947227885	1.8381702625609002	1.8027197869720681	-0.7186876349984379	-0.9465771265098866	-0.010428326290039362	0.876115210683849	0.9070859597917315	0.9589462424309738	5	0	12	2	0	1	0	3
ALG6	1.9108413363506405	2.412420469882938	4.056914962282414	-0.5045077914963958	-0.3248087023234043	-0.01043138402248821	0.8928084828246241	0.9609826692171735	0.976759612348087	8	2	4	12	2	2	1	8
RP11-2H8.4	1.8664362775848364	2.6349619764572774	4.964310576618497	0.154235984801323	-0.4162014834647711	-0.010442790184966706	0.9794258107257817	0.9548306316516724	0.9742099392294851	1	3	24	6	1	2	2	9
RP11-158M2.2	1.0222927513375293	1.8298416295594255	2.1064045543325345	-0.5888479807406719	-0.5942955130861242	-0.010444721660121602	0.896790178896563	0.93646042020885	0.9678324033615122	5	1	8	1	1	0	2	3
SERBP1	8.02568575356027	8.049189707911182	287.0695243301442	0.010929125940412779	-0.02159993590789723	-0.010450611729482192	0.9956838245890972	0.995339153718258	0.990542399310461	521	150	350	509	160	285	274	287
RP5-1039K5.19	3.91319270040085	4.1025681324277254	16.72390352256871	-0.05347014504252538	-0.10406240075011518	-0.010458962310478317	0.9874949676575001	0.981480193081641	0.9881564753378228	20	5	45	38	7	11	22	16
MAP3K6	5.164991281307784	5.670416218324043	52.12718204191287	0.028475180464683985	-0.2257597625302336	-0.010464147403922592	0.9953154670654956	0.9639838599603716	0.9824080596577094	174	7	204	81	2	45	47	55
NOP56	6.000535993409955	6.097016276925772	72.01675270058792	-0.04922201330473741	-0.0534415956256183	-0.010476721233996	0.9818969388685944	0.9864382334412433	0.9900688364323167	254	24	85	150	23	77	63	72
NAA16	4.918013944531912	5.063132976388704	34.27424164910982	-0.05388697948479677	-0.06127527092261506	-0.010480138262263638	0.9827050206216188	0.9857508213158932	0.9900688364323167	83	5	72	59	21	26	41	35
SRSF10	7.103230290474098	7.121897880341197	150.1539466632504	0.008369624904572692	-0.020538293412537392	-0.010481679432267691	0.9972439445714908	0.995339153718258	0.9905903965004156	265	71	277	213	82	137	137	173
MEIS2	3.917430872127758	4.273505279621294	19.305319116025245	-0.48026306033276706	-0.16641545625333265	-0.010493506536347614	0.8645408183334109	0.9764854726589066	0.9850427761394236	42	2	40	30	16	33	10	8
MOK	3.4107146017416454	3.7311803531598984	12.36213355437065	-0.04206555962416029	-0.1329368575810448	-0.010496316180829557	0.9916981801122059	0.9798357055285962	0.9862201563789315	29	6	38	18	1	10	14	12
GPC1	5.034105370215659	5.393851236955874	43.22422243519847	0.24272166490889	-0.18331954582796817	-0.01049955586539449	0.9475930795201851	0.9726730263218574	0.9852350793780235	241	15	13	73	12	42	34	46
UGP2	7.245792953826157	7.29201915219443	169.378403610141	0.05043922728084014	-0.034422290885130005	-0.01050122049020699	0.9789887216469142	0.9915660938410747	0.9900688364323167	201	91	243	356	91	159	167	171
EXOSC8	3.427641542089142	3.5989441301734404	11.697808948894966	-0.026949484839002835	-0.1350477967176536	-0.010501736114469615	0.9947474496966591	0.9778693566588504	0.986611169082293	31	8	11	18	5	7	13	13
DUSP28	0.3327544838307526	1.4959660808935469	1.1083882328595955	-0.6729992714514504	-1.2740740315532886	-0.010504511708828292	0.8839452572298053	0.8714016413132201	NA	1	0	6	5	0	0	1	1
GKAP1	2.6890157000378867	3.249113698105131	8.0892841624182	0.06649591308438595	-0.23190395787923224	-0.010505274158923909	0.9889080661226506	0.9724283449715608	0.9819992286660378	12	0	32	18	3	8	7	8
AP4M1	2.297770134819004	2.860248094527169	5.746119672253012	-0.21370460154829465	-0.25087792324231617	-0.010507126291020673	0.9615670951264879	0.9710344330617244	0.9819992286660378	19	2	14	13	0	6	7	3
NCSTN	6.049927892582207	6.16745266829149	77.7797672054013	0.17491247777600935	-0.06191596604996829	-0.010508817533448908	0.9391952952978686	0.9857508213158932	0.9887614540848269	117	58	60	104	52	86	64	69
GJA1P1	1.0311635665067973	1.9170416858049928	1.9738142772767984	-0.34746963610509957	-0.6868166173772202	-0.010509623641835249	0.9393254559326145	0.9225871584742084	0.9669506252897674	12	0	4	5	0	1	2	2
IMP3	2.871248982549262	3.1294716840214827	7.695901991560674	-0.10902508315175308	-0.15835606669588925	-0.010520715468014188	0.9747825895051179	0.9764854726589066	0.9851376159011996	13	4	13	21	2	5	9	8
GRB2	7.032510698303054	7.150392369078518	154.72639911431972	0.20724056331905408	-0.05603083213200421	-0.010527747897780448	0.9172636276224087	0.9875318647931389	0.9892218434183971	176	135	163	183	87	128	134	189
RABEPK	3.156424499421245	3.4174638508494146	10.237406939787526	0.14037331664738698	-0.17945754788831192	-0.010546293716493581	0.9717054680795714	0.9751943308772618	0.9824080596577094	35	6	9	6	7	7	9	12
RCN2	4.881421887375413	5.028677800534279	34.66758971211124	-0.01690949015449739	-0.08616443817201816	-0.01055006697116884	0.9959999011876064	0.9822828181863718	0.9881564753378228	57	25	29	54	21	48	23	23
MOB1A	7.1871678146882445	7.274135832654484	168.27939370975093	0.10871404737238897	-0.049019698392749396	-0.010564939869806578	0.9597535167532222	0.989036459551485	0.9900688364323167	196	119	250	186	106	173	165	144
URB2	2.928838519363831	3.358646610279685	8.770894625984099	-0.14312752662730363	-0.20238581879646367	-0.010582734629847396	0.9699355656216785	0.9726730263218574	0.9824080596577094	35	1	11	26	2	5	11	10
CTD-3092A11.1	2.127926588764966	2.7766736742617524	5.232654402275841	-0.2504102711716085	-0.3546223662807321	-0.010583095334391125	0.9575116574912185	0.9569823395347156	0.9763292336068702	22	1	19	3	1	2	3	10
PPFIA4	1.1046769127725553	2.6009472741265607	4.202879845464751	-1.0072489448885054	-0.9988052855957633	-0.010596367586603702	0.8607314027792906	0.9074321437211232	0.9585494826665695	19	0	1	26	0	7	1	0
DTNBP1	3.285121800257338	3.5831366699995555	10.961478838814477	-0.2780805509473406	-0.15921679434050923	-0.010598102741878185	0.932244767552663	0.9764854726589066	0.9852350793780235	44	3	16	15	5	5	7	21
DDX6	7.694798753180754	7.734001561017374	230.73316681529977	0.04737068634486176	-0.029597813478075424	-0.010602043861362992	0.9791409988631741	0.993225602892373	0.9903828249807678	312	109	451	299	149	209	226	246
ACACB	4.774237449730895	5.103408678324067	34.49230449517515	-0.10804404400058694	-0.1624594675199602	-0.01060896856520812	0.974249240826109	0.9726730263218574	0.9862201563789315	170	3	67	52	9	36	33	30
RBX1	3.743659522191016	3.8646542637447494	14.125497350046775	-0.10887176548508669	-0.08530406060403813	-0.010609239548868523	0.9673554351412984	0.9822100525291187	0.9881592070562114	34	6	24	22	7	14	10	17
INE1	1.2429845946329017	2.4476008365859543	3.785554273720674	0.46410034587864896	-0.7215403584612088	-0.010620327105216851	0.9434386039904904	0.9275677127300359	0.9649044102243303	0	0	25	8	1	1	3	5
PIGU	1.616653689107963	2.3181939714192508	3.977920438826706	-0.18242095967946875	-0.4267350420782852	-0.010622532396104492	0.9730154560354022	0.9553365195500182	0.9727746916280945	10	5	2	8	0	4	4	1
NPIPB3	2.9688296756628216	3.5031537366126204	9.995876816298212	0.004552229165622826	-0.19946814514946015	-0.010630659546302344	0.9998347940238835	0.9751943308772618	0.9824080596577094	29	0	35	14	4	10	7	12
OSBP2	1.9629853240784358	2.6372393830352405	4.486136399743699	-0.28514615567198737	-0.3456708773397677	-0.01064463258297555	0.9471206008133873	0.9584124049641335	0.976759612348087	18	0	8	14	1	3	2	8
ZNF626	3.251037880661844	3.53566776057311	10.603294972191357	-0.1434898266451428	-0.15117471911032404	-0.010644872518847237	0.966836511021626	0.9772173936719701	0.9852350793780235	20	2	14	36	5	11	12	7
SNORA51	0.8469221679652458	2.0938551533935006	4.199943634324374	0.4133067783316805	-0.6473390676773868	-0.01064568331235263	0.9550257734900612	0.9537044500580352	0.9545583265040817	1	7	0	1	4	2	5	0
CHST11	6.145265330458316	6.273366837875754	83.66003989800164	0.2478418867411088	-0.06452702484151698	-0.010655806695211004	0.9143265729293918	0.9855294079112882	0.9883653642778076	63	60	162	90	51	75	75	90
RPL17P17	0.6488018553751013	1.7464038786329692	1.9188055816427465	-1.0756377431141317	-0.843539064340965	-0.010656874838069832	0.7990948953630344	0.920979375951019	0.957792149929584	5	2	7	1	0	0	0	4
ZNF559	2.9616941802405226	3.3702217913514367	8.88298469313793	-0.1975734894308012	-0.18014952658170424	-0.010665016632097181	0.9550257734900612	0.9751943308772618	0.9824080596577094	22	1	25	23	2	5	7	15
GPR82	1.8301283414319864	2.5272786139336083	4.649881733583993	-0.5374778607544166	-0.3839186224215315	-0.010670577147234678	0.9172636276224087	0.95953899360372	0.9742099392294851	2	3	8	15	2	0	6	6
GPRASP1	3.6709297598170134	4.398523109767386	20.204259460031665	0.21627758210934336	-0.29250348523176684	-0.010673105456333438	0.9655515555801241	0.9612126491450917	0.9819992286660378	23	4	96	49	0	12	20	25
IQCE	4.474643252098202	4.759164735431379	26.847303119477168	-0.3614279908467445	-0.14471681304406558	-0.010681076686305257	0.8899866958108833	0.9751943308772618	0.986611169082293	92	4	55	62	7	17	45	16
LRRC75B	1.585419048313211	2.2812220455533545	3.198401450944316	-0.4250464107115711	-0.41513200997817035	-0.010683795156358707	0.9172636276224087	0.9520325548118329	0.9742099392294851	9	1	9	9	0	1	2	6
STAG1	6.2353535045771835	6.304832767264104	83.96142371921756	-0.035038406294146	-0.03965219941156283	-0.010684781388475093	0.9874949676575001	0.9908748545036212	0.9900688364323167	222	23	182	100	46	91	68	88
GEN1	2.9461449491691605	3.2238233470286	8.26525994019731	-0.10199221178629145	-0.16210963210017057	-0.010689536479031689	0.9764641537273169	0.9764854726589066	0.9838114672579497	13	4	14	25	2	6	6	12
GS1-124K5.12	1.5866445319341527	2.498852355535444	3.927818906325543	-1.0025743162925977	-0.48976272893987094	-0.01069923715911941	0.79762467198658	0.9475575799300008	0.9727746916280945	12	1	10	13	0	0	2	9
LMO3	6.260780634945242	6.713550986502498	115.17894588622111	0.8166378548182651	-0.15316051033150818	-0.01070592006041181	0.7721811309697858	0.9800662068914024	0.9819992286660378	90	145	21	161	54	83	116	117
RB1CC1	6.516297132575621	6.602627287948887	103.95245644733374	0.024439607412015184	-0.05220039370982171	-0.010715947245979305	0.9924597328746785	0.9871291687475382	0.9900688364323167	130	26	235	203	68	97	113	93
KRT18P7	0.9132365075525932	1.7435417915486542	1.9725362769144734	-0.6950977502047174	-0.6887963929628206	-0.010716233318993395	0.881790628040044	0.925149054429957	0.9626908821140645	1	1	6	5	1	2	2	0
PTOV1-AS2	1.4533723973585921	2.2475992371675937	2.9390953181619612	-0.18339089538855577	-0.490130644026558	-0.0107197273725046	0.9698173588136703	0.9446518150650064	0.9727746916280945	12	0	7	10	0	2	3	3
SEMA3B	3.7735308131550926	4.254369766125066	18.193431306561646	-0.4877673083925523	-0.21480862522532093	-0.010724023532788273	0.8876884048071	0.9687630477191689	0.9824080596577094	62	5	43	43	1	26	5	20
SYNE3	5.491127561698099	5.609765133139986	50.727761800557175	-0.06295780046624057	-0.06413489264072336	-0.010725733834785202	0.9788540407999334	0.9839910390823338	0.9900688364323167	184	15	107	59	17	50	39	62
CTC-459F4.1	0.9001628948929433	2.0031291583681083	2.1764728569413636	-0.733060245983835	-0.863908490901436	-0.010726073476151508	0.876115210683849	0.9101951778689908	0.9609105627413352	13	0	2	9	0	2	0	3
PITPNC1	4.6558988138824	4.753383988561897	27.54115751840908	-0.15711746180300218	-0.05743223073595687	-0.01076129345102061	0.941663704794914	0.9864882518711504	0.9900688364323167	50	10	56	53	13	33	27	19
PABPC3	1.3853507336142767	2.0169029675113337	3.143791617750389	-0.20027462222939801	-0.4617065473768297	-0.010763925774803645	0.9698173588136703	0.9525087692887306	0.9698408308810381	5	2	1	4	4	1	1	5
YBEY	1.836657086278556	2.5300935577395207	5.092583868341391	-0.20876750619732104	-0.4192386736835594	-0.010766444732052039	0.9734875592391871	0.9572554547896504	0.9707021752957651	1	2	12	6	6	8	2	1
ARL2	2.6856831286145204	3.0949084680784207	7.226162413345426	-0.2730990340819365	-0.21609266335845573	-0.0107729673275801	0.9396884768703159	0.9722610759409123	0.9819992286660378	31	3	9	14	1	10	4	6
CCDC47	7.0625457612462705	7.1029162486531705	148.85796277049903	0.06542923524359041	-0.035279431175375624	-0.010778634897238354	0.9720341563248318	0.9912089859300759	0.9900688364323167	235	91	219	183	90	130	149	158
ADAMTS7	2.8017310497050953	3.569731047147009	10.558216161445616	-1.5438548141884485	-0.35472673861504317	-0.010790312131726388	0.7058945543400839	0.9556414357078442	0.9782086499327446	47	2	19	23	2	13	14	0
LINC00205	0.7822358359387392	1.792226686866078	1.83939926507208	-0.7413784945222124	-0.8419166965403603	-0.010796163987788153	0.8678824375577964	0.9122722061162923	0.9598851365321995	6	0	1	9	1	0	3	1
FUNDC2	4.946324124730611	5.00848817151284	33.31342564372895	-0.052754911759493255	-0.048551505140056	-0.010797769814166854	0.97958151368102	0.9873716764068236	0.9900688364323167	73	17	62	51	13	23	39	37
XPO5	5.096427607253819	5.241529172916404	38.80084219933005	-0.1505081932186623	-0.07421879032928734	-0.010799055677978384	0.9472771968139981	0.982509224364865	0.9887614540848269	119	15	57	89	9	30	25	63
SCD	7.646624666117565	8.087852256508636	298.12439097085775	0.49032696622150107	-0.1626328125013048	-0.010808747435661953	0.8817470753983606	0.9782569264691772	0.9819992286660378	111	203	139	348	348	380	172	245
LGALS8	6.427119007983163	6.454399033490761	93.73829046616297	-0.008599584130676182	-0.024893148353773934	-0.01080875971751306	0.9975090205889501	0.9934582186468321	0.990542399310461	165	38	189	147	50	80	83	118
FOXJ3	6.452978008332811	6.489342273251751	96.33006935011092	-0.01955643275161471	-0.03475991979662239	-0.010816136143065444	0.9932998378086186	0.9908748545036212	0.9903775760209051	224	43	147	122	57	84	115	83
APC2	0.9196777951326035	1.8823719513393435	2.0877886011333624	-0.7222065267583885	-0.7173849254838631	-0.010818902861199005	0.8722386241260988	0.9239212717276148	0.9626908821140645	2	1	9	6	0	0	1	4
FPR3	5.081703609636687	5.843465301546905	63.862461560762824	1.210612325829555	-0.48676111689831586	-0.01082589962913779	0.743020251209665	0.9407883517926798	0.965923772396344	5	108	55	51	21	36	56	54
RASL10B	0.6351850589309558	1.6767682159153459	1.430095674244339	-0.42836363830387747	-1.0180573808671642	-0.01083929123987662	0.9318455753631109	0.8899697219305157	NA	8	0	1	7	0	1	1	1
ARL11	2.7891633883639355	3.1262452819331705	8.274626413450056	0.08160031566771178	-0.2226415377158918	-0.010840529287729573	0.9844750694881282	0.9726730263218574	0.9819992286660378	11	9	18	6	2	5	5	12
APC	6.301665585068286	6.4176581811042075	90.25400011911853	-0.039976007766942066	-0.0643576916032291	-0.010846681431137411	0.9874949676575001	0.9835514008475247	0.9900688364323167	293	20	230	121	30	80	73	117
CARD9	1.782947832879562	2.7712213890150723	4.884288506154222	-0.028886463846656572	-0.5455211305621798	-0.010849033621247568	0.9971642835855048	0.9407883517926798	0.9720863937311077	39	0	7	7	0	4	2	7
NIP7	3.373666054083097	3.6126987054136572	12.093658280943115	0.12888309396998587	-0.16506499929158674	-0.010866504257022772	0.9698173588136703	0.9764854726589066	0.982573282682392	14	12	13	26	3	9	9	15
TUSC1	1.6368213088610113	2.3802715975483695	3.8656487402040383	-0.28587004366306634	-0.435772155938431	-0.010866834159037796	0.9550257734900612	0.9529049848853123	0.9727746916280945	15	0	8	2	4	2	1	7
C7orf50	5.019219720127541	5.1648302831389	36.65278004280492	-0.11962780174474152	-0.08033186397375063	-0.01088318517156486	0.9614831585233199	0.982083854797053	0.9887614540848269	133	9	47	75	14	22	48	40
TTC30B	1.5760334197358383	2.248548226500727	3.810342768860848	-0.4845043335785559	-0.4304115915818844	-0.010891467278215928	0.9252182185474855	0.9553365195500182	0.9700824968867031	2	2	4	9	4	0	5	4
TTC12	2.7452167653622195	3.1130852596631495	7.4136624794093935	-0.29210598173658914	-0.18946669453787532	-0.010892947306206578	0.9347857890188003	0.9751943308772618	0.9819992286660378	23	1	18	10	4	9	3	9
AC012513.4	1.4486593889557928	2.425458757304472	4.765194509476453	0.1669197166325008	-0.532936161983204	-0.010897988007387012	0.9827050206216188	0.9525087692887306	0.9650457780249025	0	6	13	3	2	1	8	1
MT-TE	1.2021611859769923	2.2233232901705398	4.3995414054825135	-0.106498043304535	-0.5669951984494354	-0.010905828748510472	0.9899643339244123	0.95451327763837	0.9603174124508584	3	6	4	0	4	6	0	2
PARK7	6.145192865093586	6.247541742992203	81.74892211190169	0.13348523259535358	-0.06296454792820343	-0.010905937345712864	0.9535700580809198	0.9847211599668797	0.9887614540848269	176	44	55	118	61	83	62	90
GNL1	5.515846806212764	5.73654731021165	55.22162206387384	-0.10604088473995471	-0.11374041969656334	-0.0109119421381325	0.9706715888708973	0.9782569264691772	0.9881564753378228	193	16	146	87	7	63	46	50
RP11-10J21.3	0.9086384343279272	2.1930874911067013	2.7516921146885087	-0.5172999455954588	-0.9370743829378513	-0.010914392714532435	0.932244767552663	0.9101951778689908	0.9580412451465514	8	0	20	1	0	2	0	4
R3HCC1L	4.731301986410891	4.961165911015902	32.38583981975954	-0.3409369518643693	-0.12058424553180823	-0.010918054814346441	0.8924048452382792	0.9791478053836911	0.9862201563789315	54	7	67	47	27	53	17	17
DEPDC5	4.065223271781698	4.417715644694853	20.474917031289525	-0.14280316266441812	-0.17153909708563495	-0.010918802687403277	0.966409728058697	0.9726730263218574	0.9852350793780235	97	3	39	38	3	13	23	25
LINC01127	1.3880172987569224	2.4124858387503836	3.9033794779657214	-1.5617210814708586	-0.5736643672723418	-0.010936680467057954	0.7168092897171244	0.9436276832996352	0.9665315671765078	3	2	10	14	1	0	0	10
RP11-861L17.2	-0.19317047952686922	1.4322925340219856	0.8938383844940154	-1.5667369198338768	-4.196092676307456	-0.010939532706101592	0.7185800308445333	0.6347068098609763	NA	9	0	0	5	0	0	0	0
KIAA1143	4.414547984066322	4.617859251686869	24.257176723897217	-0.09810835658839002	-0.09487608631270461	-0.01094029683747747	0.9720341563248318	0.9819633406359386	0.9881564753378228	48	6	58	69	5	18	26	29
VWFP1	0.48080755522293106	1.6612621619455468	1.603369326846534	-0.35596613477647193	-1.0779965457691214	-0.01094310496355869	0.9573608158530108	0.8990219277290777	NA	0	1	6	7	0	0	1	2
SCYL1	5.543948379897089	5.663000673258611	52.56304919296509	-0.09905914603778176	-0.06139775533992928	-0.010963843326850133	0.9655829329454325	0.984256125947396	0.9900688364323167	176	16	99	99	13	34	56	70
KANK1	5.053495100874871	5.298191848430058	39.91910145516665	-0.1008838164809501	-0.12405273872869046	-0.010965692939124336	0.9727154399836754	0.9767155124932471	0.9881564753378228	162	8	94	67	6	36	35	47
SNX25	5.552682644408536	5.6143973389604955	51.60321227506956	-0.03482884867641803	-0.04753780240443632	-0.010967487288351773	0.9876417465837222	0.9873716764068236	0.9900688364323167	108	18	63	110	31	44	62	45
TRAF3IP1	5.355117203503726	5.455765546083142	46.16756925252455	-0.0034804934999460944	-0.058307092000762374	-0.01096752829075754	0.9998347940238835	0.9855294079112882	0.9900688364323167	93	31	98	62	11	48	37	49
TMEM133	1.5578938312533623	2.2024389336302947	3.490329757782694	-0.2612304180114675	-0.4320256210272973	-0.010972216918407607	0.9563195525242772	0.9535576057333791	0.9720863937311077	4	4	7	7	0	3	4	1
CTB-131K11.1	1.8204099878891749	2.487608318603471	4.559128367777762	-0.7940985142729834	-0.38523988947604143	-0.010972315863807298	0.8491493038948488	0.9584124049641335	0.9742099392294851	4	4	8	12	1	6	0	5
POSTN	6.656828265697295	7.748964904561867	236.43330121309845	0.8847567585890563	-0.7556736696867491	-0.010979302544656828	0.8247850383174684	0.9109995481535239	0.9580412451465514	328	32	21	71	522	137	74	291
CHAF1B	1.9739587219000942	2.6261298973081386	4.751566875811615	-0.09520338255530367	-0.4042386215665805	-0.010986343876382426	0.9874949676575001	0.9525087692887306	0.9742099392294851	20	2	1	15	1	5	5	2
C11orf73	3.153724251436982	3.3957195358377956	9.545580998458277	-0.13051708274095825	-0.13712296077370378	-0.010988890349922308	0.9674784770362737	0.9782569264691772	0.985643456531321	19	5	17	24	2	7	7	14
CIDECP	1.7009044778940021	2.4162567635383887	3.6629380888076013	-0.09089376609304697	-0.43772486866946997	-0.010995371954044585	0.985757572335761	0.9487228249962909	0.9742099392294851	6	0	6	19	1	2	3	5
CCDC92	5.421933250170121	5.5480823840015034	48.867059179150004	-0.001041552393417323	-0.07724656387029989	-0.011010746343042013	0.9998347940238835	0.9822100525291187	0.9887614540848269	171	13	88	44	28	31	51	64
ANKZF1	5.25896030868492	5.473510140546849	45.64379349407868	-0.0653722577065294	-0.11027225713418483	-0.011011764309832294	0.9815019850780279	0.9789356515276094	0.9881564753378228	75	7	142	116	13	38	35	63
FAM124A	1.9425311168072572	2.599115870409031	5.259201691887731	0.19258750002267772	-0.36560592957667254	-0.01101236439604551	0.9698173588136703	0.9619930121898626	0.9742099392294851	4	7	5	14	0	2	4	7
APBA3	2.993432739523941	3.6552824098257695	11.031490546746364	-0.21031734106604916	-0.2705878462281304	-0.011022143680065037	0.9655829329454325	0.963881406438975	0.9819992286660378	35	0	30	32	2	4	9	20
ORAI3	1.778323556944287	2.368008468025586	3.6248046924549717	-0.17187563618234655	-0.35722739529903025	-0.011023139072969493	0.9698173588136703	0.9572554547896504	0.9742099392294851	7	0	7	13	2	2	3	5
ATXN2L	7.172586265975058	7.20850243787595	158.6774100884996	-0.01953568863373991	-0.02556459260863406	-0.011023341576077629	0.9922702779047612	0.9939029484797869	0.990542399310461	442	47	241	272	83	121	179	177
LINC01128	2.7937087163368637	3.2255670291078196	7.840882838837098	-0.16844497337118125	-0.21949271539901077	-0.011025948260393487	0.9655829329454325	0.9705574256427653	0.9819992286660378	39	1	14	12	2	7	5	11
FAM198B	6.056212818597704	6.297168598028799	86.00190810479107	0.4854078808089745	-0.09605072155632906	-0.011026300964501204	0.8238178239208008	0.982509224364865	0.9854194938270859	63	68	87	59	80	65	96	79
S100A10	8.023099712101407	8.151113397223497	310.10822982079884	0.1709711929264653	-0.06516279087906604	-0.01103920888996993	0.9356024288625927	0.9850523277239019	0.9881564753378228	431	305	313	387	117	282	278	337
COMMD7	4.221558797257162	4.361847120228891	21.048232617647525	-0.07536825991070795	-0.09902798773259494	-0.011045827095381114	0.9784145299223443	0.9816392215112903	0.9881564753378228	39	7	34	26	18	27	14	17
ANAPC7	4.807468157389023	4.995824120506948	33.28714064159677	-0.31864814505349803	-0.10044886221513634	-0.011066671150065679	0.9022504251797638	0.9814550133255945	0.987778083535131	73	19	45	48	18	7	34	59
PROS1	6.137255216067219	6.256666944523792	82.92839490643132	0.23988535641363454	-0.06642276201875849	-0.011067308906605039	0.9066098167901355	0.9848014341673977	0.9881564753378228	122	56	74	82	68	77	73	86
GPRC5D	0.04082412116052222	1.535427606968674	1.1069738378599399	-1.1014015646163844	-2.261099876975226	-0.01107396982592181	0.8144699468968111	0.7822503229091784	NA	8	0	0	7	0	0	1	0
SPHK2	2.75987246767468	3.1121507604036207	7.475151822982108	-0.07158960635084861	-0.20277261718085934	-0.011074054086435825	0.98619370870995815	0.9726730263218574	0.9819992286660378	30	1	7	13	5	6	8	7
RPS16	7.087571325176457	7.1154184710012585	149.76662771714044	0.019483434395984954	-0.030610564805636318	-0.011078777349591985	0.9922702779047612	0.991769562036821	0.9904613765367408	280	82	187	235	86	148	138	153
SLC27A2	1.3562765720805696	2.0409170265931533	3.4583986380103093	0.37322909815343597	-0.49007708408308803	-0.011078862133502574	0.9434386039904904	0.9529393328374647	0.965923772396344	1	5	1	6	2	2	2	3
ATXN7L3B	6.051508492861525	6.088584437311568	72.61208485254699	-7.7002449069326e-4	-0.03912148898061821	-0.011080190388645219	0.9998347940238835	0.989036459551485	0.9900688364323167	114	32	110	139	43	67	78	67
NELFB	4.484984718778054	4.7804932230997474	27.10715037086959	-0.14829317610042825	-0.15013045301232178	-0.01110282701115191	0.9614916891429364	0.9750863435314763	0.9862201563789315	103	4	40	78	5	19	34	27
CNOT8	6.347372985135607	6.412700249181429	91.76562158560245	0.09826112777832495	-0.04981465281121618	-0.01110647650709663	0.9615670951264879	0.9872064341968825	0.9900688364323167	130	49	177	91	62	78	79	112
ZC3H7A	6.09997844113286	6.152563124035671	75.5122293468022	-0.0511921399758598	-0.03383941604401073	-0.011115156048300594	0.9787176314043246	0.9915660938410747	0.9900688364323167	155	24	172	108	40	81	73	67
TCAP	0.1045081588026338	1.3716725648580936	0.8484076023810028	-1.2051926733058724	-1.9158086967829144	-0.011125792024091597	0.7480646091798288	0.8012727772705593	NA	5	0	5	1	0	0	0	1
PGF	2.3601394564211016	3.280302420097255	9.389308393964567	-0.9417038035919715	-0.42755439272346296	-0.0111299022832439	0.8457400807710365	0.9572554547896504	0.9700824968867031	10	1	4	26	13	16	0	5
GIT1	5.471764499246913	5.6882265258629126	53.169487225522865	-0.12952737778852663	-0.11268748793625427	-0.011132623330876005	0.9618226515727586	0.9782569264691772	0.9881564753378228	197	7	126	93	15	53	35	69
HYPK	3.486432945483111	3.7989105916795345	13.1033214877302	0.011144115589222408	-0.17978671848246347	-0.011133599708864787	0.9998347940238835	0.973131723369771	0.9824080596577094	10	4	44	32	4	10	17	10
PLEKHG4B	0.2951908449241956	1.6230678895083348	1.349113933555227	-1.1115107235637018	-1.5399187541373363	-0.011141625484165231	0.7956867752890292	0.8490303847145388	NA	1	0	9	5	0	0	2	0
ZKSCAN1	7.250701840254139	7.294792869205144	168.38022937548112	0.006993938675789196	0.02209161681713802	-0.011141820913975921	0.9992429693795375	0.9955190223846692	0.9976044585398781	359	48	371	307	72	114	182	228
RNU5F-1	2.638859443921259	3.243899691878533	10.092528306913511	0.9887982346896755	-0.2691639213609131	-0.011147081945639587	0.7923504112758766	0.9751943308772618	0.9732619247751377	10	10	1	4	12	6	8	10
MVD	3.397026983115632	3.777461638277816	13.737691276785336	0.19364383599824525	-0.187246750170812	-0.011157230556389832	0.9550257734900612	0.9764498799913791	0.9819992286660378	23	1	14	19	19	12	8	17
NEU1	5.290890149133024	5.3651431732925	43.281347944502365	-0.0018054888486870898	-0.06005514411660068	-0.011157703236188782	0.9998347940238835	0.9839910390823338	0.9900688364323167	77	16	52	92	29	36	32	60
HIST1H1A	1.151042093874759	1.9531243089343224	2.7460094104388206	-0.1678532847030944	-0.5665712143334933	-0.011157710236559763	0.9756107188843495	0.9436276832996352	0.9650457780249025	7	4	5	1	0	1	1	4
ARRDC1	4.221791472330319	4.385659803180306	20.553872793763432	-0.1804173770302568	-0.08113860736479706	-0.011171869055211706	0.9396884768703159	0.982453034786954	0.9881564753378228	49	5	40	48	8	11	28	23
TMEM246	2.1886049421612466	2.6121969432714915	5.634573133521818	0.15196407012296115	-0.3287154171263806	-0.011182058066373587	0.9748814109656577	0.9623337538152712	0.9742099392294851	4	3	10	3	7	6	3	4
AMZ1	1.2396658465628867	2.1232524436159466	2.684967745714405	-0.7717605591674411	-0.5970135077323218	-0.011183129475812554	0.8482259053009397	0.9345349592495776	0.9678303187019964	5	0	6	12	1	0	2	5
DNAJC21	6.661320507593818	6.704783710665051	111.47083466020919	-0.06390876252442426	-0.028278459077190628	-0.01118496272531887	0.9721176581086187	0.9934163142359341	0.9900688364323167	225	34	192	230	59	124	107	95
ESR2	0.8980412600674792	1.759805797450147	1.7835408281543197	-0.8393021940448515	-0.7437428446720006	-0.01118696986288813	0.8198994038129492	0.9177635339054575	NA	6	0	3	6	1	2	0	2
C2CD3	5.39803386372552	5.635168818959284	51.201929042890356	-0.13285990084057028	-0.12006964466027406	-0.011189425719892367	0.963723038799866	0.977395707135487	0.9881564753378228	154	5	108	130	17	28	63	62
TET2	6.762134109910733	6.8602926310729515	124.64916499510525	0.06587867465371779	-0.06282190034074217	-0.01118975568926629	0.9764795356393171	0.9839910390823338	0.9891895258430213	174	51	407	133	52	108	133	123
TNFSF12	4.130768331658578	4.396934390489513	21.70567849899968	0.10313993424355554	-0.13261057764317796	-0.01120742970412004	0.9747825895051179	0.9791478053836911	0.9850811970061272	49	22	36	19	3	18	13	30
TMEM144	2.894228462069327	3.2597934870432	9.781925467363681	-0.0028819062836933948	-0.23947188827938864	-0.011215460128150915	0.9998347940238835	0.9726730263218574	0.9772941683248387	7	10	12	8	7	13	7	3
HMBOX1	6.336448568036356	6.473379598840142	94.78689212212879	0.055310795631927874	-0.0767288327479721	-0.01122192179370843	0.9815019850780279	0.9822100525291187	0.9881592070562114	169	16	255	114	69	65	102	113
TRIP12	8.516551442832082	8.53337910759577	401.6924920854116	-0.00484012105001431	-0.015663123425941283	-0.011223998757114976	0.9998347940238835	0.9964161912380836	0.9905903965004156	633	202	718	723	185	405	359	427
TMEM74B	1.228855906472203	2.255045324302317	3.1791645627915774	-0.8006949503720919	-0.7074846642889422	-0.01122519808166272	0.8645408183334109	0.9253977164628726	0.9635292003280002	3	1	18	6	0	5	0	2
POM121L9P	2.6936377426265037	3.273064761534412	8.142878257582371	-0.4140045250377843	-0.31470871184410415	-0.011235867121638125	0.9172636276224087	0.9578957391663953	0.9791536966701596	37	1	7	25	2	2	14	7
TGFBRAP1	4.854264322863588	4.998663583622716	32.485054823071096	-0.1003419352862184	-0.07993029564996983	-0.011246342271947327	0.9676182498765006	0.982083854797053	0.9881564753378228	125	12	48	54	8	27	39	30
RP1-29C18.10	1.8591571193866538	2.521420155614331	4.342410069280437	-0.4968567047689508	-0.36844888050191765	-0.011248955749797195	0.9058752050382693	0.9572554547896504	0.9742099392294851	9	3	11	10	0	1	2	9
NPTX2	0.2525612301948122	1.6604968399743536	2.23938293849311	0.07090416725533684	-1.17866741501473	-0.011254169418369032	0.9946353317695286	0.9101951778689908	0.9300017912984209	7	5	0	0	0	0	1	2
CCP110	5.420860389384985	5.481120517918134	47.223773611313305	-0.036737569281839307	-0.05401206692318746	-0.011255030483404736	0.9874949676575001	0.9850493749690757	0.9900688364323167	86	28	83	65	22	47	30	61
TRIM11	4.346671008116526	4.489795309379618	22.338520902294853	-0.060159496417430916	-0.08074087571844443	-0.011256864345177493	0.9815019850780279	0.9822100525291187	0.9881564753378228	35	7	44	63	8	17	20	30
GPR182	1.1339646140453752	2.071826374938279	2.5899317943428732	-0.7180309090931998	-0.6855840031766806	-0.011266978365602233	0.872657968616461	0.925149054429957	0.964665027929127	5	1	3	14	0	3	0	3
ACADL	3.158234409614331	3.4356254515323226	10.702369592467981	0.1781543005542099	-0.20053494256458604	-0.01127919333296882	0.9618226515727586	0.9726730263218574	0.9819992286660378	18	11	5	20	4	7	12	9
RP1-18D14.7	1.4890417860690441	2.47372450427132	4.07941372747838	-0.5501596239227344	-0.5842760311527526	-0.011285058495757248	0.9246248306871511	0.9407883517926798	0.9673371989346946	14	0	16	1	3	0	6	4
ZBTB49	1.9541344564336514	2.5403641268544375	4.694915236394173	-0.013482886818028866	-0.3727459550211156	-0.011288023547238664	0.9998347940238835	0.9569823395347156	0.9742099392294851	13	4	13	1	1	3	2	7
GM2A	6.3898771546764035	6.71098492877753	115.0661196396676	0.5907606619343476	-0.1219889980935262	-0.011290706946570167	0.7968162822076635	0.9819633406359386	0.9824080596577094	63	121	96	78	86	115	95	104
CTD-2357A8.2	1.905578367532362	2.3794913707101024	3.716733115192479	-0.2229183656791274	-0.33529930361101973	-0.011300348024981274	0.9535700580809198	0.9548306316516724	0.9748426156258029	6	1	8	13	1	3	4	3
RPE	5.318697075417847	5.372009648529732	43.71087368807733	0.011902824371985306	-0.05867335414433454	-0.01130220402582644	0.9962511198776502	0.9828025435914152	0.9900688364323167	72	27	67	74	20	31	40	58
AF129075.5	1.5608381722507243	2.3294751640396165	4.467591970625663	0.31572279836666217	-0.45968860554647506	-0.011305997606574593	0.9589432968362477	0.9572554547896504	0.965923772396344	1	3	9	1	6	1	2	7
HRSP12	3.2520970380895204	3.7457171311995006	14.234604874345017	0.7923301131365188	-0.22434238077768098	-0.011309758663239855	0.8239512523361595	0.9764854726589066	0.9757120874388852	6	10	3	23	17	15	8	12
RRAGB	3.2864202293559686	3.5444542729711386	11.334310890024236	-0.03043531338398859	-0.1830687512052527	-0.011310292317252866	0.9949195840438976	0.9744611034164314	0.9819992286660378	37	7	7	12	7	14	6	10
BICC1	5.3128410243677635	5.467434411564201	45.76906100796426	-0.01887166355053242	-0.09252458612679004	-0.011317018630857533	0.9953154670654956	0.9808683833420474	0.9881564753378228	194	10	49	72	22	42	37	56
RP11-642A1.2	0.5854318567851159	1.70264851466372	1.5107004888412332	-0.7539469198723415	-1.1143437074435825	-0.011333598137781382	0.8625734803499617	0.8828381874574541	NA	2	0	5	9	0	0	2	1
SPARCL1	10.235610369392434	10.340538220620992	1411.772309238904	-0.024002223273985136	-0.06281453405659669	-0.011334780844116099	0.9937371938980593	0.9860601492511956	0.9881592070562114	1498	542	3051	1798	1091	1780	1132	1083
SLFN11	6.586237017618085	6.6367023690717115	106.90628269146913	-0.00715465241903376	-0.03912873166352738	-0.011336718086278045	0.9993129304159729	0.9899056015111691	0.9900688364323167	226	68	195	133	38	114	100	96
PLP2	5.492893472681647	5.592390656723968	51.440217222073066	-0.08456969903533929	-0.06848190093038921	-0.011336728127944194	0.9721175012868144	0.9828025435914152	0.9881564753378228	79	32	88	63	29	69	28	47
LIAS	2.194399396622714	2.641118872452776	4.98967122814161	-0.12049413303874883	-0.30395087132375626	-0.01133700394919778	0.9786531887845735	0.9613516879646163	0.9763292336068702	4	1	11	16	3	6	3	4
C1orf162	5.950325403202287	6.551384554329051	103.51252039284732	1.0186648833388805	-0.20386361904733893	-0.01134546778380972	0.7501638318792797	0.9764854726589066	0.9789740599100945	19	107	95	40	99	123	70	72
C6orf25	2.1520765705111624	2.7220502864960374	5.8286367734614135	-0.17077939456370508	-0.3465953386683744	-0.011347871639204189	0.9730154560354022	0.961366519646774	0.9742099392294851	8	1	3	13	8	1	4	10
PPCDC	2.266977536623083	2.9513735116832582	6.19289958786333	-7.932848422635745e-4	-0.35835698836393354	-0.01135036843430686	0.9998347940238835	0.9569823395347156	0.9748426156258029	17	2	29	5	0	3	8	6
FLCN	5.570491947979156	5.708706950314316	54.64791844312795	-0.03120940597280141	-0.06546009585046371	-0.011350742267370168	0.9910758532894405	0.9839910390823338	0.989077748998112	133	7	105	110	33	52	52	57
SRSF3	6.716144814251868	6.755799343232884	115.60375624762982	-0.0516248989028886	-0.027245682938264227	-0.011374050119387814	0.9766583433479039	0.9934271436513021	0.9900688364323167	232	40	261	177	56	129	95	116
CTB-31O20.4	1.0136001346808947	1.9013952197501947	2.2768385346663984	-0.8065416763458396	-0.707174705465318	-0.011377723548097527	0.8501674802572906	0.9239212717276148	0.96126550880686	5	1	1	10	1	0	4	1
RP11-466A19.1	0.2951908449241956	1.5970126011208539	1.246016137395391	-1.1382561943888143	-1.5349379019272322	-0.011378768361671263	0.7809021174201543	0.8434943508556777	NA	5	0	1	9	0	0	0	2
CCR2	2.633670974610578	3.8209179902167483	13.521383619178138	1.3114927488384358	-0.5287222897694751	-0.01138121696799385	0.7772266352477794	0.9475575799300008	0.9684466526554376	1	9	86	2	1	5	12	16
ANAPC1	4.540440927399205	4.727935971680141	26.36510579806944	-0.12646056667682065	-0.08314716866241123	-0.011385155016920502	0.9611083916564603	0.9822100525291187	0.9881564753378228	68	4	56	66	9	21	31	27
NXT2	2.2603934219515835	2.688587919811814	6.2440579131742115	0.09514891147534933	-0.33098897639869695	-0.011385977052426133	0.9854473851978847	0.962856244461319	0.9742099392294851	4	6	4	7	6	5	7	2
SLC31A2	2.366340332156641	2.7377982529841476	5.84177231737188	-0.04608245366991402	-0.27806917220430794	-0.01138959918164852	0.9922702779047612	0.963881406438975	0.9785578665582727	7	1	11	8	7	5	3	7
PQBP1	4.500672247324531	4.602589572816107	24.48472839129408	-0.08242901167413502	-0.059523862365830536	-0.011392511888819701	0.9726891478794928	0.9857508213158932	0.9887614540848269	61	8	57	32	11	25	22	25
ZC4H2	2.0961574043198765	2.504725447134148	4.567874166480604	-0.27263046563135473	-0.3061496757081243	-0.011393119558554597	0.941663704794914	0.9609826692171735	0.9763292336068702	11	4	5	9	1	3	2	7
PELO	4.390627679779089	4.643428061539567	24.62154654537471	-0.12146107722776965	-0.13564920328925137	-0.011400753987947033	0.9676182498765006	0.9764854726589066	0.9862201563789315	88	4	28	73	7	21	29	22
PPT1	6.756104043371903	7.092190581242928	149.80252589279587	0.46913365857281764	-0.13232508587093408	-0.011400977853046895	0.8550880548546386	0.9804916219981783	0.9824022474718603	146	156	86	85	115	179	107	117
ACADM	4.388951294360394	4.559631882885668	24.56049982302232	-0.15145807401363492	-0.11562900344715596	-0.01140791370571495	0.9608087887085586	0.9791478053836911	0.9860647953086276	42	12	44	22	19	28	28	10
ZNF585A	3.262652926182803	3.52365074461743	10.48652411269067	-0.1989020421098758	-0.1422546027450495	-0.011420908825527772	0.9468715939612763	0.9778693566588504	0.9850811970061272	34	5	18	19	2	5	13	13
CARM1	4.557700639808285	4.677689284401846	25.88190910964464	-0.1470487338513703	-0.07354041384959616	-0.011422058668482457	0.9481055579974144	0.982681496408046	0.9881564753378228	47	11	53	56	9	20	16	42
ADAT1	4.101272287585318	4.299956092999503	19.629758671359774	-0.04409310779614785	-0.10663396189969052	-0.011422693055775283	0.9889080661226506	0.9808683833420474	0.9868403080761278	44	13	26	47	3	13	24	20
TP73	1.2443731123202022	2.2590760556679146	4.0974082678845685	-0.5966732164122575	-0.6284498704532887	-0.011425677368729575	0.9242922310703571	0.9446886102945121	0.9595768647247492	1	6	11	2	1	1	7	0
ZNF483	3.1123280043273804	3.7247185478426026	12.226717387655597	0.17219811418762462	-0.26280442790050385	-0.0114260589154754	0.9720600713142783	0.965199662996209	0.9818146729566929	11	6	47	29	0	11	7	16
ZNF300	2.9050947870862665	3.2763812586250247	9.096214362795068	-0.03519891681722267	-0.23249411867036127	-0.011436829428068344	0.9947474496966591	0.9705574256427653	0.9819992286660378	20	2	5	18	10	3	8	14
FAM83H-AS1	1.9689339130217183	2.784169425835631	5.315320871065839	0.09832017101980889	-0.4676856503165115	-0.011466321167880182	0.9874778279337881	0.9475575799300008	0.9720863937311077	13	2	2	29	0	2	6	6
HLA-V	1.8008950876495147	2.369835094510884	3.8292070874907775	-0.12371063464168372	-0.364423985514776	-0.011467403711568158	0.9786531887845735	0.9571173161488727	0.9742099392294851	8	3	5	12	0	2	4	4
UBXN2B	5.73383727474994	5.91994586505769	65.13108922126959	0.2953315556360394	-0.09961182101751757	-0.0114680879345383	0.9172636276224087	0.9816392215112903	0.9862201563789315	31	34	133	92	51	44	78	63
ZNF493	4.834077167905155	5.122284356960346	35.296554825646744	-0.07641669037310941	-0.1574145174223697	-0.011469988673528822	0.9815019850780279	0.973131723369771	0.9852350793780235	42	9	109	107	6	17	37	51
WHSC1	6.615621852968282	6.678138794444089	108.94791883997037	-0.10100867725325997	-0.03785446171800326	-0.011485441734579752	0.9558640057570282	0.9908748545036212	0.9900688364323167	311	33	208	197	40	128	98	92
LAPTM4A	6.509152177668765	6.5922793159342055	104.31252387238423	0.07056065422100316	-0.05725604920870397	-0.011491401265834894	0.9747825895051179	0.9850523277239019	0.9887614540848269	122	56	151	141	80	119	79	99
POFUT2	4.834076810931295	5.142995138169816	35.52163764436076	-0.20102947962798356	-0.16022566674919908	-0.011496220523982711	0.9455440610273395	0.9726730263218574	0.9856837205181243	123	7	76	92	4	17	43	46
C11orf21	1.7524419160745233	2.5629552658782084	4.233787267104209	-0.5576947557021883	-0.4956306468751631	-0.011497111482629604	0.896790178896563	0.9436276832996352	0.9700824968867031	9	0	20	8	1	1	8	2
NME7	3.8058998327067233	3.9437517481695337	15.292085945065757	-0.11567824492760757	-0.11769213708536737	-0.011503425440164616	0.9677793873338318	0.9785853838341247	0.9862334666930439	39	7	22	17	10	17	15	10
CCND1	7.925112608262982	7.995813478820502	275.91390025985265	0.01941542926214392	-0.049137631063614934	-0.011509836326917192	0.9946353317695286	0.9874227383549511	0.9900688364323167	597	158	273	678	87	189	332	299
YWHAZ	8.878703642383314	8.932227440781041	532.1481633611331	0.05616390737628644	-0.03776345089229617	-0.011523624966010802	0.9764509121493236	0.9915660938410747	0.9900688364323167	691	335	732	698	344	502	492	567
ETV4	1.3596085260807012	2.134223264386872	3.040651908173634	0.09196896777280078	-0.5575901897551236	-0.011528717189331447	0.9889750172937867	0.9407883517926798	0.9665315671765078	11	2	0	9	1	2	3	2
ATXN7	6.5073602864078195	6.563210369240938	101.44655160420189	0.0037133198760345705	-0.046659449871780743	-0.01153074876259295	0.9998347940238835	0.9872064341968825	0.9900688364323167	169	49	241	115	51	64	115	124
DAGLA	1.9501118433880396	2.6886577837491443	4.921481735940299	-1.2461728884972532	-0.39955839670081766	-0.011533234871411025	0.7251496279858572	0.9537044500580352	0.9742099392294851	18	1	9	11	2	0	2	12
KIF9	1.526011169261786	2.2660162472422334	3.1937279852132443	-0.16434993884925542	-0.5135777838993165	-0.011540698144619577	0.9734875592391871	0.9412474903682525	0.9698408308810381	8	1	16	3	0	3	3	2
C1orf168	0.4776982216430525	1.9067089125138976	1.929893660497042	-0.6446117326906323	-1.4681808325691272	-0.011549747825875329	0.9172636276224087	0.8536208802968488	0.9362826779970257	11	0	12	0	0	1	2	0
MCEE	2.26677605092146	2.885253895489	5.683030227176628	-0.12047852078525369	-0.3068034346871558	-0.011555298424259218	0.978917671817827	0.9615222644150304	0.976759612348087	24	0	16	11	1	6	5	5
TUBGCP5	4.0088092581964485	4.250265439608146	18.60201357518476	-0.07771932692606727	-0.14208703346950657	-0.011556651587474634	0.9815019850780279	0.9764854726589066	0.9852350793780235	67	8	13	46	5	18	11	25
STK11IP	2.9218824235502154	3.6095500545549672	10.79884382820624	-0.22048577610315828	-0.3232503649433303	-0.011572658105736482	0.9655829329454325	0.9572966169003168	0.9772941683248387	43	3	38	12	0	4	18	8
WASF1	2.9940621113432497	3.428758827173418	10.500382186234576	0.055804463919299156	-0.2658236231055438	-0.011582962953611798	0.9922427327467419	0.9659435718009984	0.976759612348087	37	4	7	4	11	12	10	4
CTD-2033D15.3	2.7969149043409356	3.128300001674583	7.539424514623589	-0.20263421216153582	-0.1842795665187387	-0.011582985423285919	0.9523103529478233	0.9750863435314763	0.9819992286660378	21	4	17	13	1	5	5	12
FOXP4	4.984272481690977	5.142528206666558	36.10306755442127	-0.16418473304886697	-0.08622603684661342	-0.011600404986902116	0.9434504506227922	0.9819633406359386	0.9881564753378228	94	14	65	89	7	20	50	38
GADD45G	1.412785100858546	2.1117497857198133	2.94757420345779	-0.580411790937436	-0.5107258923284803	-0.011611800565871086	0.8859862497436529	0.9431001616598594	0.9698408308810381	9	0	4	6	3	1	5	1
DLGAP4	6.695856254427068	6.753801994283482	115.16583565855196	-0.03684659591980781	-0.03758320517073011	-0.011619830536020361	0.985755610345621	0.9908748545036212	0.9900688364323167	280	32	277	156	55	119	93	129
WASH2P	1.172035173539018	1.8484448634354793	2.361806160902597	-0.30846597842197354	-0.5981180625645457	-0.011622364742302277	0.9512471134388872	0.9298751097392383	0.9646234440255953	1	2	5	6	1	1	3	1
CTB-55O6.12	3.07063292299822	3.5080336903307585	10.35688673713595	-0.16553897837400308	-0.2296322973572881	-0.011631437545011628	0.9686032815860037	0.9682417307805063	0.9819992286660378	31	6	32	8	1	5	6	19
DONSON	2.4001188619589895	2.723832314395931	5.441785788106323	-0.28354585470669397	-0.24648872146162612	-0.011637329680865323	0.9356923045890203	0.9639838599603716	0.9818146729566929	9	2	13	10	3	2	7	6
CCDC134	1.7775750209553056	2.6461340413849115	4.714464916505655	-1.109604500412705	-0.46373717576786655	-0.011643417061807737	0.7767293235727499	0.9500021007166122	0.9700824968867031	18	0	11	8	3	0	2	11
C19orf48	1.8144244268271006	2.6755061040981705	4.6541109333282105	-0.6283140395512153	-0.5234556208522444	-0.011646555370587543	0.8884054435564707	0.9407883517926798	0.9700824968867031	24	1	5	15	0	1	9	2
AC000123.2	3.5043995236810837	3.940498160709191	15.196327751108239	-0.7105988749049656	-0.23455243929645783	-0.011646556312275748	0.8275086574635636	0.9682417307805063	0.9818146729566929	13	7	35	31	9	2	32	7
APEX2	3.2865196981285463	3.4769578719397756	10.448160753136234	-0.15078970847456047	-0.14352767652560722	-0.011647206782844458	0.9613161219454333	0.9764854726589066	0.9841283170309575	32	6	13	15	4	12	7	10
FECH	4.002512622478319	4.145710406185414	18.13106170914953	0.08134077083352204	-0.1265951760170607	-0.011648291236663302	0.9780413087027092	0.9777181721740351	0.9860647953086276	27	15	33	18	8	12	14	25
ARHGAP35	6.665368973030157	6.717744911238568	112.13231781131086	-0.056991851175731446	-0.036039422634738534	-0.011659108822416688	0.9756107188843495	0.9908748545036212	0.9900688364323167	341	40	202	186	38	80	136	121
RIC8B	3.2630529074793237	3.5271555918009687	10.863803454075665	-0.09244914412669628	-0.1650545392298572	-0.011664983051757578	0.9786531887845735	0.9751943308772618	0.9824080596577094	24	8	26	12	2	5	12	14
LIPH	3.940614655975989	4.160737665224001	18.060983123762636	0.17025079211966157	-0.15059708967209218	-0.011671837624891305	0.9615670951264879	0.9764854726589066	0.982573282682392	32	8	8	48	13	13	21	16
EPB41L4A-AS1	2.984841721302975	3.306828042826066	9.829827608239677	-0.13763011050509788	-0.23609999841531085	-0.011693063331425923	0.9731457018675275	0.9705574256427653	0.9800369588092149	15	4	10	9	12	11	10	3
WDR4	3.025553950574029	3.692281623332141	11.377260463314714	-0.023773090268055037	-0.3083098538149672	-0.01169467836519832	0.9975368256736276	0.9583824034541938	0.9800369588092149	65	2	18	23	0	8	14	10
RP11-35G9.3	1.7828463489826176	2.284659810864759	3.769049057714542	-0.23405841138367411	-0.40530718758926604	-0.011700536536967442	0.958705985318766	0.9513500632034587	0.9727746916280945	9	1	8	2	4	2	5	2
CNOT1	7.643017827827807	7.655827306925592	217.6125527425843	-0.007656657672433882	-0.016483730658328113	-0.011704617415816248	0.9975090205889501	0.9956481308188948	0.990542399310461	437	102	322	433	95	186	221	245
PLSCR4	5.617982237926076	5.732489397296541	56.385533088662605	0.023147953249591516	-0.08048101028544966	-0.011708537881912602	0.9947474496966591	0.982083854797053	0.9881564753378228	121	25	137	39	32	43	74	45
ROR1	4.294877481338889	4.5145802516633005	22.854173825693266	0.007116147999652178	-0.13723614432711792	-0.011708977077829632	0.9998347940238835	0.9764854726589066	0.9852350793780235	89	11	14	46	7	13	24	30
PIGQ	3.266165152336361	3.705241378341937	11.915922811671336	-0.3418721148665141	-0.2558098769842532	-0.011718343687503345	0.9287504812456988	0.9623337538152712	0.9819992286660378	66	3	13	14	4	3	19	12
NSMAF	5.344524270904616	5.434741503703012	45.407772198907686	-0.06203762248151737	-0.06168489244222963	-0.011729372984608093	0.9780413087027092	0.9839910390823338	0.9887614540848269	84	12	93	67	32	52	41	37
SRRM2	10.483114393453782	10.581473484210631	1657.5058490696865	0.08325999305182845	-0.06530832521152691	-0.011730525134230556	0.970906210372815	0.9850523277239019	0.9900688364323167	5474	341	4057	2780	475	1296	1557	2072
RP11-413M3.4	0.6302461961211187	1.9374984705184906	2.0247774748955023	-1.2471718062171007	-1.200455964667998	-0.011757741849128287	0.7696113648695494	0.8815212866632871	0.9424851321839837	3	0	14	5	0	0	0	4
UBXN11	4.476127510885379	4.833544868915174	28.589916950538235	0.0023337708425556617	-0.1819832237692494	-0.01176038262765923	0.9998347940238835	0.9712651740718448	0.9824080596577094	104	12	88	24	2	20	33	29
ASAP1-IT2	1.8322499762574505	2.504139683278077	4.121054666842972	-0.44683198120261564	-0.4130643958942754	-0.011767417597147644	0.9157481892908538	0.9512507349439466	0.9730289832857376	8	0	9	15	2	1	7	3
ASXL3	1.0886070909248768	2.2268130296218414	3.1349162610573114	-1.7649152416788523	-0.86922701626787	-0.011779335658506657	0.6782003966494586	0.9135402122002843	0.957792149929584	16	0	8	3	2	6	0	0
NDST2	1.1607604474175708	2.2938549203145353	3.0770391171035856	-1.1171882040180496	-0.8304054586482827	-0.011785359247895559	0.7904159814421177	0.9124800179834791	0.9591419995909994	10	0	15	7	0	0	6	1
SLC39A11	5.036584715959201	5.146905165519733	37.3252484763862	0.006794802612535494	-0.08478164702021197	-0.01178692700196559	0.9998347940238835	0.9819633406359386	0.9881564753378228	65	28	41	68	15	21	30	59
OTUD7A	1.5760334197358385	2.087597742333875	2.9185642952521564	-0.5296225732456744	-0.4425715671773698	-0.011790497304138552	0.8800132274751518	0.9437686329685823	0.9700824968867031	9	1	5	4	2	2	4	1
LRP5L	2.993336425124811	3.6341402973473977	11.240077849792694	-0.4831331664276888	-0.27667581143510545	-0.01179362662532096	0.914841496799855	0.963881406438975	0.9800369588092149	34	5	24	29	0	14	2	15
GSTM5	1.9287516715312418	2.4618001938051957	4.574460363165808	0.019840575631008255	-0.3984547886664759	-0.011797343905656656	0.9986285180178132	0.9535608908066889	0.9720863937311077	15	1	2	4	6	2	5	4
VASH2	1.3610225533554472	2.150462315689671	3.8471399989309942	0.3531115533728032	-0.523912340617412	-0.01179919625731053	0.9540190219349358	0.9522704428871582	0.9623072568641917	3	5	0	6	3	1	2	5
ARHGEF18	3.0370618321682636	3.5067245206808186	10.039679622317589	-0.5774120779225783	-0.24038925382626575	-0.01179966342073255	0.852793749065439	0.965199662996209	0.9819992286660378	32	1	19	26	4	5	3	22
ZNF555	2.9889380272831287	3.307027452895042	8.668248594949373	-0.09051920888129199	-0.18853784265537443	-0.011800371239755109	0.97958151368102	0.9726730263218574	0.9819992286660378	26	2	28	8	3	7	8	10
FIGN	2.4425737840663975	2.856410333431718	5.80381073979387	-0.35681932004221784	-0.24873653451105146	-0.011800600890645826	0.9157481892908538	0.9648476794700196	0.9800660630071852	21	1	9	14	2	8	3	5
STX6	5.860925350292447	5.93372355879836	65.17643597316125	0.04476894265687638	-0.05673808796433277	-0.011808846069276529	0.9846288783267233	0.9847871018641428	0.9900688364323167	73	40	135	115	26	66	59	63
RP11-327J17.2	0.36725346017081567	1.617744140151841	1.328823912662317	-1.268952596702717	-1.5259678273344612	-0.011816655063688508	0.7501638318792797	0.8412920353152732	NA	2	0	5	8	0	0	2	0
SENP2	5.193668910455967	5.300009019096947	40.557324769672974	-0.13215425145355736	-0.058727224131656486	-0.011833098307165212	0.9481055579974144	0.9850178512593886	0.9887614540848269	99	13	91	81	12	24	50	49
SMAP1	4.656928856096702	4.7300810536370195	27.27629970119625	-0.028439241687910993	-0.07201094872275905	-0.011833930407162631	0.9915601902675979	0.982083854797053	0.9887614540848269	67	14	48	32	13	22	23	35
RFTN1	5.741135178751754	5.858866464064052	60.79140580039545	-0.06420927656301706	-0.0660614412248907	-0.011835598932893395	0.9784145299223443	0.9828025435914152	0.9887614540848269	133	25	138	137	11	49	71	60
MTND6P18	1.1534102782155475	1.8682487589628645	2.2322052680960285	-0.3406782873855965	-0.6114438060735746	-0.01183731177053446	0.9395913364193762	0.9275556547152765	0.9647542786205012	6	2	2	7	0	2	1	2
FAM157A	0.5234371699523145	1.7073785695795585	1.6355849763049681	-0.5185426815402331	-1.1685021324985447	-0.011841728626009376	0.9327003873884128	0.8828799869460829	NA	6	0	9	0	1	0	1	2
BYSL	2.8907061476358713	3.2999764807101535	8.517822509196373	-0.11868066029419186	-0.24307342347254812	-0.011843021479879041	0.9758034836235631	0.9639838599603716	0.9819992286660378	20	2	8	36	2	9	5	10
ZFP69	1.0246348216602277	1.9985425230726221	2.348817321920892	-0.8683325293886394	-0.8080363029667806	-0.011844463658902434	0.8405132733659753	0.9129723656335627	0.9589695229793773	15	1	5	2	0	2	3	0
GSE1	6.5712107000140625	6.652456602840915	106.76829256223311	-0.034254364564521106	-0.05139516392717833	-0.011845226651237635	0.9877308001245122	0.9857508213158932	0.9900688364323167	336	38	183	221	25	87	105	128
DGAT2	1.400281498567137	2.4381594116597873	3.6088978980594866	-0.20011957931212104	-0.6874288162871969	-0.011847378315040123	0.9730154560354022	0.9239212717276148	0.9636419868206795	3	0	19	13	0	2	1	6
FTLP3	3.5539675198476184	3.856210279132189	15.249923314702874	0.4394559278215953	-0.18473494632917928	-0.011849705521315496	0.8960600717110498	0.9764854726589066	0.9818146729566929	21	12	5	16	15	15	9	15
CBWD2	4.306742592654378	4.408598911618658	21.835849973185564	0.0074210359819046915	-0.10102938435670394	-0.01185402770602039	0.9998347940238835	0.9791478053836911	0.9881564753378228	31	15	29	42	10	23	16	22
HHIPL1	1.5202628936025133	2.1615491485421043	3.2150270043262674	-0.7630979360420238	-0.4645126784898654	-0.011855525440313519	0.8392590045987807	0.9475575799300008	0.9698408308810381	9	1	3	6	3	0	3	5
USPL1	4.143464690987474	4.497091576396646	22.191077922414664	-0.03539633150476214	-0.15634203489174253	-0.011858493251751777	0.994535000508437	0.9751943308772618	0.9836241175251087	57	1	73	30	11	22	18	24
RP11-496I9.1	1.0768051406883634	2.1252672684133294	2.564547080730954	-0.7983198320580377	-0.8120360425596114	-0.011870060488181152	0.8550880548546386	0.9130503655138259	0.9591419995909994	5	0	10	11	0	0	4	2
ZNF501	2.2304965542459785	2.8643353054990848	6.48199756649685	-0.8095037765045681	-0.33507074722522606	-0.01187326666687641	0.8378731076823179	0.9623337538152712	0.9742099392294851	13	7	12	7	1	0	7	10
USP27X	1.5826044015670089	2.2221276135540657	3.495078174909106	-1.0588166283723344	-0.46711870460323485	-0.011876077221081619	0.7690633978092595	0.9480800535528888	0.9698408308810381	5	2	8	6	2	2	6	0
STAG2	7.240552241133251	7.298177246466004	169.83924865451547	0.04232574760509232	-0.04685340142169753	-0.011880638070384851	0.9819111881203505	0.9873716764068236	0.9900688364323167	262	52	360	225	126	139	169	194
ICK	4.689809113849066	4.797969600184772	28.896229292683984	-0.11169271500653177	-0.09285970204691829	-0.01188645963614487	0.9655829329454325	0.9803576653181434	0.9881564753378228	64	14	49	31	18	19	43	20
RNF25	3.077390653855157	3.2469690447621775	8.816273288133598	-0.10336627838000813	-0.1700100898092946	-0.011898131669243792	0.9740206103969161	0.972678447725521	0.9824080596577094	20	4	11	14	6	8	8	8
ZC2HC1C	1.1672891922641404	1.8682866925550838	2.055786468002147	-0.4318829796575629	-0.6098832590421522	-0.011907986779384701	0.9130144646250604	0.9239212717276148	0.9650457780249025	7	1	6	4	0	1	2	2
ZNF876P	1.5437857724724	2.2300953116678666	3.0116844410163024	-0.27435918804430043	-0.48672570968677636	-0.011913479721736809	0.948565818952217	0.9416376454593544	0.9698408308810381	16	1	6	5	0	2	2	4
MT-ND4L	10.052576566910394	10.407336042873073	1487.8336183860877	0.3254982591021148	-0.1591268600465372	-0.011915815525828401	0.9229891174980934	0.9777181721740351	0.9819992286660378	2230	1327	807	531	1310	1700	1057	1287
CREG1	7.518907480400194	7.9474493354759845	271.1990278445653	0.47022838778336684	-0.17899255443555395	-0.011919450871939026	0.8816207188935605	0.9764854726589066	0.9819992286660378	167	259	107	214	257	323	233	156
TMEM222	2.893226167684932	3.476747776386225	9.865192673696187	-0.8108717831495125	-0.30433506355255474	-0.011921091872419362	0.7984866818008814	0.9603180428480673	0.9763292336068702	28	1	13	32	5	2	3	24
P2RX7	4.142822784047697	4.330969129036832	20.308629361047473	0.0012653065410060875	-0.12732955779175298	-0.011921451574139123	0.9998347940238835	0.9778693566588504	0.9852350793780235	64	13	37	13	7	22	13	22
CFAP57	1.3584825553079976	2.3851003658089396	3.910150580081946	-0.5796268876391727	-0.709325130530074	-0.011921614907751451	0.9229891174980934	0.92703187131447	0.9609105627413352	3	2	23	1	1	5	3	0
USHBP1	1.8750513966553572	2.750818729392144	4.902520852952528	-0.13543531683866156	-0.4936926356466177	-0.011922566817399036	0.97958151368102	0.9436276832996352	0.9700824968867031	17	0	23	8	0	5	2	6
ZNF706	5.35417612038592	5.434450990010748	45.90308267451697	0.05553773889154377	-0.07217059350346212	-0.011939364727989761	0.9804282836280734	0.9822100525291187	0.9881564753378228	56	19	73	75	36	47	43	40
CTD-2013N17.6	1.3966736522161471	2.282802751959668	3.2153321094331466	-0.9652015688764741	-0.5998861870856874	-0.011941231631322453	0.7990948953630344	0.932419347010017	0.965923772396344	8	1	12	8	0	0	6	2
SPA17	2.946305048624552	3.234024636530012	9.073844047437222	-0.10606536934093348	-0.23066561499172925	-0.0119427486614043	0.9786531887845735	0.9680342529021627	0.9818146729566929	9	9	13	16	3	7	12	4
BCOR	5.331741827599471	5.51490628263118	46.969496293380786	-0.12328950442713871	-0.10058731321197531	-0.011955397241444244	0.9614831585233199	0.9791478053836911	0.9881564753378228	128	8	122	107	11	43	51	44
IRF7	3.9772863572306254	4.431202583163869	20.725896170685854	-0.11429180660839441	-0.22429717058748663	-0.011967836593603036	0.9764795356393171	0.9639838599603716	0.9819992286660378	71	5	27	75	1	18	13	29
RBM15B	5.24856171944437	5.365453386468868	42.58104153596911	-0.07585705771242784	-0.07577528631510796	-0.01197066287595461	0.9751684634974234	0.982083854797053	0.9881564753378228	135	16	49	102	12	33	51	42
LRIG1	4.746510394856594	4.868984945113691	30.17663162383639	-0.04380877784974801	-0.08646272250563526	-0.01197195950900163	0.9874949676575001	0.9816392215112903	0.9881564753378228	46	19	71	49	8	22	39	26
KMT2B	6.381446156326873	6.578981666646762	100.68866877429612	-0.038199565734006354	-0.11766067298435333	-0.01197640797400535	0.9904641134828406	0.9764854726589066	0.986611169082293	315	17	270	218	18	85	84	127
PI4KA	6.708629363861193	6.770753064685852	116.26772671071758	-0.0443934268118628	-0.038420340737587946	-0.011977344026034589	0.9815019850780279	0.9908748545036212	0.9900688364323167	379	38	220	171	41	95	96	161
ITIH3	1.1733515069755391	1.8797198687097076	2.103077101431836	-0.44313929755141007	-0.6151997073569094	-0.011981669730740373	0.9130144646250604	0.9239212717276148	0.9649044102243303	5	1	7	5	0	2	1	2
SP100	7.4943426811759615	7.511465680325084	196.96856075601607	-0.0025938811245532346	-0.022258006491282428	-0.01198830094373796	0.9998347940238835	0.9948398684711672	0.990364744349885	346	82	382	297	110	176	180	232
ID1	5.342634160898914	5.463460186818789	46.035565237280956	-0.13034572230623787	-0.07562611099587964	-0.011997812222398022	0.9535542948321384	0.982083854797053	0.9881564753378228	119	25	85	81	10	24	63	50
NCF2	6.628609820677981	6.864005514878997	126.39679554244404	0.3574566181521079	-0.12099486641464821	-0.012011340757357153	0.896790178896563	0.9791478053836911	0.9835521858963422	81	65	337	70	104	116	119	118
SGTB	5.046224926935785	5.17770679690576	38.53955354939629	0.15659457349538292	-0.09484181198323285	-0.012015318382680319	0.9497663771837604	0.9811977206084834	0.9862201563789315	42	21	67	39	32	20	40	51
GRAMD1C	2.1803480763658545	2.697006905204653	5.343694641980016	-0.3686424106712388	-0.36454822175694196	-0.012022304257222869	0.9322274788028513	0.9547285599218504	0.9742099392294851	7	1	5	20	4	8	3	2
GLUD1	6.417423349146444	6.462359654901067	94.83900491987792	0.025645535605118203	-0.048984698539654335	-0.012033917075884578	0.990706085461104	0.9852917997177901	0.9900688364323167	152	42	152	130	68	74	111	92
SKP2	2.994182360362715	3.2920887772132126	8.784977763405942	-0.31585027356229467	-0.20141260851536272	-0.012046000299700599	0.9247334372179271	0.9712651740718448	0.9819992286660378	29	3	8	20	4	8	12	4
[truncated: 6,431 more rows]
