# Supplementary material for: Genome-wide bioinformatic analyses predict key host and viral factors in SARS-CoV-2 pathogenesis
Source: Commun Biol. 2021 May 17;4:590. doi: 10.1038/s42003-021-02095-0 (PMC8128904; doi:10.1038/s42003-021-02095-0)
Supplement: Supplementary file 5 — Supplementary Data 3 [file 42003_2021_2095_MOESM5_ESM.zip › GSE150316_ValidationDataset/WithoutThreeOutliers/case2/des_Case/unfiltered/controlVscase2_genes.edgeR_unfiltered.tsv]

gene_id	LimmaV_AveExpr	edgeR_logCPM	DESeq2_baseMean	LimmaV_FC	edgeR_FC	DESeq2_FC	LimmaV_padj	edgeR_padj	DESeq2_padj	NegControl1	NegControl2	NegControl3	NegControl4	NegControl5	case2-lung1	case2-lung2	case2-lung3
IGHV3-73	0.04409456872072902	2.237305403276978	3.284331508167456	3.3674984759604296	6.417635716011943	0.008595559395650425	0.372671084613127	0.24564517048270013	0.7289963597199824	0	0	0	0	0	0	9	20
B3GNT3	0.35586919832047575	2.088685360204956	2.9015234901649007	4.11336396748949	6.22457287953126	6.411169374043697	0.071334831385492	0.15053296736717098	0.01642561502949627	0	0	0	0	0	5	9	10
IGHV1-69-2	1.6937376091640248	4.576566397171336	23.50376243468762	5.292302886993498	6.151746953952346	5.547832442961819	0.19723923041757868	0.03565819596709398	0.018487407398486394	0	0	1	4	0	3	93	103
CLCA2	1.4967751617400011	3.6104353846838033	11.493756105568993	5.110525187663234	5.63017097511931	5.490298639290142	0.041605741977316126	0.03208864786618636	8.37136849694836e-6	0	0	0	2	1	42	27	17
MIR205HG	1.771189400265637	3.796946532788255	13.169319952110522	4.927002347947138	5.603394501059314	5.491529438083547	0.014182025229361184	0.0108054252059156	8.757921852569987e-7	1	0	1	2	0	52	19	30
RP11-488L18.8	0.13463417124060817	1.702693777140193	1.8784903163192903	3.4955744230023185	5.597563359293827	0.05221815218472121	0.13829044928526374	0.220593445582455	0.1288361053244866	0	0	0	0	0	6	4	5
SERPINB5	0.778299267513297	2.5269110769944265	4.513191115422678	4.402854039791145	5.525863934330263	5.376645108037547	0.041605741977316126	0.08851349950560844	0.0030469264157141837	0	0	0	1	0	10	14	12
IGHG3	4.665141443319739	8.148329895786276	303.09500498980753	6.5444617841010855	5.375389349120461	4.304994262012947	0.12879949094711043	0.13382868253059996	0.09905373147667777	0	1	37	98	1	66	1238	1195
DSG3	-0.0634861413495364	1.5232462746262492	1.411239652167286	3.013150819990681	5.219658187462131	0.03601168818739129	0.2501461272687075	0.2914193060290395	NA	0	0	0	0	0	1	5	6
RP11-106M7.1	-0.2358000942562526	1.523271795985888	1.4116729480267707	2.575332419313431	5.218979543581269	0.027335411057222474	0.4671613838587133	0.3806010406191435	NA	0	0	0	0	0	0	7	5
S100A2	1.902287196901422	4.084152325538617	16.28003674512288	5.418477069340041	5.191492704150557	5.050061571835162	0.009080527604729549	0.02285941391990483	6.2337055931369e-7	1	0	0	6	0	42	30	57
IGKV2-24	0.5522554890879257	2.2214280624322393	3.3007985322718656	3.838655898299461	5.07789336866603	4.68129626539869	0.11007284396350853	0.14405801538070329	0.03090279263100259	0	0	0	1	0	3	13	11
IGKV1-12	0.5804630059842205	2.1606977247525467	3.130306622810633	3.8814904081146846	4.997373944737844	4.617912949881169	0.08856607607403379	0.14405801538070329	0.02945565045724576	0	0	0	1	0	8	6	11
IGLV3-21	2.3818186197742537	4.911739758133694	30.277156120435855	5.0860170270966325	4.991157255516317	3.7525216609303196	0.19723923041757868	0.11516543792853517	0.10723556911092325	0	0	1	10	3	6	114	126
PLA2G4E	0.5196000702994499	2.1405604835503023	3.003489288794519	3.753969243135455	4.948411693764198	4.48710374994386	0.11007284396350853	0.14405801538070329	0.0441608207416583	0	0	0	1	0	4	6	15
IGHV3-74	1.436530791531868	3.502577123734873	10.289050705680785	4.553646883680952	4.938567583683118	4.658104914545379	0.1098804328565231	0.11516543792853517	0.0013349770975024672	0	0	4	1	0	5	48	30
MMP7	2.4278604333427563	4.985751660731866	32.212260531717966	4.845754955209484	4.837625709026962	0.03132937848699975	0.24285540305719888	0.14405801538070329	0.3314669046022826	2	0	0	4	8	4	132	117
IGHV4-39	3.063731804909887	5.784284187247975	56.961969184921514	5.592956821242195	4.81154603787109	3.809360064247493	0.12748336628311727	0.11516543792853517	0.11869615551680958	0	0	5	28	1	19	206	240
IGLV1-47	2.360838997815616	4.7109764983962465	26.031557703737363	5.393135377999926	4.650543521060057	3.8101885175267136	0.05413520127670059	0.09288834334599973	0.10065815853657546	0	0	3	14	0	20	101	87
SPRR1B	0.6988690965730674	2.44746228802329	4.190226102284279	3.453826260945959	4.582597250689677	3.9173812567996142	0.2488906817408519	0.2077764930598129	0.0441608207416583	1	0	0	0	1	1	16	16
CILP2	0.4833785929881983	2.4252780467681636	4.130599905084494	2.8867664866652367	4.554758522508682	3.5498619363872166	0.48188028025865304	0.26169530673361213	0.09640015213391084	1	0	0	0	1	0	21	11
IGKV4-1	3.2736931766772024	6.135423398134569	73.24922657494923	5.665014895440766	4.543782318297632	0.024545838868277627	0.13829044928526374	0.14405801538070329	0.3718840966775108	0	0	19	36	0	25	267	300
SHOX2	0.13294482043129802	1.9616753695503009	2.564093492398058	2.7770756634948657	4.467632849014129	0.03926242124677578	0.48414373434104385	0.34871106084447934	0.2471176534756271	0	0	0	0	1	0	8	12
IGHV4-59	0.8102780941451664	2.8944289012199635	6.1293535620409	3.1461265914106544	4.463557163177445	3.810711861115849	0.46564458112014023	0.23258821268315588	0.057603421075326317	0	0	3	1	0	0	26	24
ADAMDEC1	1.5353364357480253	3.347232937551408	9.276900101135116	4.240178074548675	4.42923834816034	3.781939089667729	0.15176541638507351	0.15435964008317266	0.010697069757504087	0	2	0	2	1	4	28	39
FNDC1	1.399711488198896	3.1060295412681596	7.4531016920009865	3.8320241666455477	4.411617202483139	4.043620550153381	0.15147616275927173	0.14405801538070329	0.00532800012760232	3	0	1	0	1	3	28	28
CD3D	0.7865641288274433	2.2131799715738874	3.2674303842961536	3.593873147976753	4.401864222248292	3.939121321219745	0.09205414267335107	0.14405801538070329	0.039019845727622994	1	0	1	0	0	5	10	11
IGLV3-27	0.7047342274965039	2.2426730732808826	3.343979827439129	3.4348529805757626	4.399503533695639	3.8346047643013224	0.1604984613051117	0.1688784594542111	0.05614323778805153	0	0	1	1	0	2	13	12
IGHGP	1.9829888390977775	4.0439010047067345	15.654269638352563	4.570968281104941	4.381306927634022	4.093249244183863	0.11708383165706159	0.13382868253059996	0.0014230730002045807	0	0	6	6	0	7	56	63
IGKV1-5	4.078961646217322	6.980283101688621	133.50471708274318	5.527477584569849	4.336516307045161	0.027735101182233157	0.20989914985697092	0.1688784594542111	0.36340310919486196	0	0	76	40	2	30	489	548
GPR87	0.3132395835910924	1.74416527802327	1.9686030659349087	3.1436455429749364	4.306299126235987	0.05422827098827114	0.20989914985697092	0.23258821268315588	0.2004898218791348	0	0	0	1	0	5	7	3
FOLR2	1.8159640463422595	3.4407001604200023	9.967079308528863	4.4025428074381425	4.222503519372179	3.9146590957583047	0.0607147868164251	0.13382868253059996	0.0013349770975024672	0	2	4	1	0	13	29	33
IGHV4-34	2.101922997401683	4.390355508311683	20.387620137007147	4.6973170062765695	4.205839328022688	0.03355594714117428	0.1606442704231921	0.15337492143239626	0.2990995065573104	0	0	3	15	0	6	76	81
IGHV3-11	1.914502455750666	4.304428950707746	19.06566172917334	4.243236629800092	4.105769748197881	0.02741539958427888	0.3094432182025328	0.205988646587774	0.4023674285834582	0	0	3	15	0	2	69	82
IGKV1-39	1.2091383378062266	2.795669018701924	5.664117097822397	3.7257553989014403	4.048095315756472	3.5897729226755906	0.12748336628311727	0.1688784594542111	0.024120634490050138	0	0	3	2	0	4	25	15
FAM26F	1.0563392851391706	2.4563613470753256	4.495117949977943	3.5595745853765473	3.9548721960877193	3.2261921704969887	0.1708973759580368	0.2373931981894709	0.04988318216476028	0	1	1	0	1	15	8	7
RP11-114N19.3	-0.037679781666108136	1.5557307651452235	1.4379558952323832	2.2665712950922123	3.9394366856961858	0.030198048417548133	0.5165130776119288	0.39930199882934775	NA	1	0	0	0	0	0	5	7
IGLV3-1	0.6886489750952001	2.514455441377538	4.2761428352779856	3.4346209798544827	3.934142369252169	2.9638331419406243	0.27129339051642226	0.3153637242479629	0.16513295492011024	0	0	0	4	0	1	10	24
IGLV4-69	0.39593755638160094	2.258488982349109	3.352906809908534	2.8417677960546777	3.927954918670908	0.013527256364965561	0.4768493086112295	0.3806010406191435	0.7592583446887711	0	0	0	3	0	0	13	14
FLJ16779	0.8042050959693029	2.2198678508824896	3.2142236893544167	2.846980430051518	3.9015156458471383	3.177739855319276	0.26945990394067837	0.22366099315859367	0.10955257029357125	1	0	1	1	0	1	10	15
IGLV7-43	-0.03767978166610815	1.560969988449473	1.4531459577376344	2.293404311159673	3.899195668471658	0.029939509884625327	0.5194212670298254	0.40765164645557633	NA	0	0	0	1	0	0	5	7
IGHJ3	0.3691719557124951	1.8979726770647976	2.28840062635206	2.9738560650193984	3.8331019278947447	0.0489820414824077	0.29160537664070457	0.34816657993686184	0.2953114206643371	0	0	0	2	0	1	10	7
IGKV3-11	3.241954960808547	5.925369786431675	63.03081344651611	4.991399984021423	3.825040093600866	0.019792702655824113	0.24285540305719888	0.23258821268315588	0.5932324880959291	0	0	44	33	0	14	244	231
GZMA	1.7569790715370592	3.448650080047876	10.157509536046152	4.550837002895519	3.7998750128004937	3.226850642557296	0.071334831385492	0.2077764930598129	0.016802896450663067	0	3	6	0	0	21	22	29
IGHG2	4.538085551789072	6.890598956336544	125.41139483219155	4.908863078878445	3.7982004612159446	0.037934826665365184	0.15022275569330248	0.18935329062866665	0.3243173578320152	1	0	56	96	4	54	492	409
DSC3	1.0529619475599994	2.38522145442793	3.9144361933808347	3.5160730956097836	3.775716087318347	3.2430011564646914	0.11007284396350853	0.205988646587774	0.050953978219825925	0	0	2	2	0	10	10	9
LAG3	1.4123568522521837	2.878965582185272	6.441011320980351	3.9318464457411983	3.770232101819681	3.0369159832334844	0.11007284396350853	0.24564517048270013	0.0441608207416583	0	3	1	1	0	8	17	20
IGLV3-25	2.2758534327510733	4.166208809834051	17.196374580618365	4.486741756113318	3.7204443649218244	0.04290552189866594	0.11007284396350853	0.15435964008317266	0.28633036298386877	0	0	12	9	0	13	58	61
IGKV1-17	1.1446979313166796	3.14787686943005	7.601625698404609	2.8283342485837477	3.690132680147363	0.02108983033775483	0.5505123418686156	0.3377834876251318	0.6009228602257368	0	0	4	5	0	0	34	25
BPIFB1	2.144823838314324	4.2888359536449405	19.126629704286408	5.191832073559609	3.684280941366814	0.02528328599751615	0.0607147868164251	0.23258821268315588	0.5346787379257748	0	0	22	0	1	41	67	29
IGLV1-44	2.8129152817675793	5.0665334373330255	33.84509884476349	4.822716603729877	3.6780581091238718	0.02580550757272071	0.13829044928526374	0.19536093720774553	0.5128800168648596	0	0	14	30	0	19	148	88
IGHV4-61	1.0829711047338095	2.9347153161937847	6.4038455273809864	2.7461728778638275	3.6508967282627585	2.6523870594219714	0.5494060352260524	0.34871106084447934	0.15822147169381845	0	0	1	5	1	0	24	25
SERPINB3	2.6069089342444127	4.683116615614837	25.600976993603464	5.053633522267255	3.6194066495269723	0.029437498534111213	0.05413520127670059	0.18763546142414841	0.4533625161695939	0	0	29	5	0	68	68	47
IGHV3-30	3.0646906795158246	5.252263990162626	38.76592173014234	4.537540715097326	3.610807193418109	0.03288191279812079	0.22136751898042717	0.2077764930598129	0.40433920472507645	0	0	16	35	1	13	161	119
IGLV1-51	1.4687174729799486	3.4020326063486004	9.34412238721638	3.450450638948712	3.5967320412509047	2.9022580981556305	0.3699258212063523	0.29373442156715857	0.10065815853657546	0	0	9	3	0	1	32	40
IGLL5	1.9913549042450585	3.917626701202519	14.180225635509247	3.9247490068730215	3.5675686951829624	0.033888730909836115	0.23749422632686568	0.23638891516646893	0.4067836480847713	0	0	11	8	0	4	59	45
FOLR3	0.38868685595215535	2.008465164476714	2.692591036955582	2.128533504085385	3.5621706139503444	0.043142736734083066	0.6016689999143866	0.43197204374804643	0.3735694389953762	0	0	2	1	0	13	0	6
IGHV3-72	0.6778146736603391	2.523229447705449	4.395427941228535	2.6412980997519755	3.5027858984177973	0.04688894965565212	0.5530455249730968	0.45012773539509243	0.3314669046022826	0	0	4	0	1	0	9	25
TNS4	2.2374371324472575	3.7764928736840293	12.767346561874737	4.095811006412598	3.4955691308675236	3.16164629257363	0.041605741977316126	0.15337492143239626	0.00815246990490436	1	0	3	14	0	30	27	36
ADAMTS16	1.103802338409991	2.403404156371577	4.142144327310581	3.3832142982775246	3.4783089247868464	2.584734730190635	0.20989914985697092	0.31519443637182	0.10955257029357125	0	1	0	2	1	5	8	16
CHIT1	1.796766615216696	3.0251275121537846	6.907159975402974	3.2577060151010047	3.4624957257230644	3.052896881089985	0.11928636055546843	0.15435964008317266	0.01701621111606875	2	0	1	5	1	6	16	30
KRT4	1.1144134506083052	2.4474437387006205	4.123969144155501	3.393628349366146	3.439867348296189	2.800160792719146	0.11254236516860916	0.2508864169075765	0.10065815853657546	5	0	1	0	0	12	8	10
KRT14	0.4506815427849567	1.744704024273925	2.062717448219106	2.716980293938528	3.401879905955713	0.04598344132167696	0.3363426327726029	0.4125641933994862	0.3439071319032788	1	1	0	0	0	5	2	7
IGHV1-46	0.8870416999427505	2.8100739430380743	5.663384579412802	2.7388837231130685	3.401815754678342	0.018270361284943235	0.5431804434021551	0.43197204374804643	0.6932825441086226	0	0	1	7	0	0	26	17
IGHV3-15	2.3961678114780374	4.0023639257279	15.146219044734362	3.830366707029734	3.3952695998055553	3.023360114908808	0.11254236516860916	0.1688784594542111	0.01614367289130109	1	0	14	8	0	11	54	48
IGHM	5.225463010811614	7.303927836513837	167.9773390809082	4.928908364528741	3.3729728010560356	0.0380221394292441	0.23069718851702448	0.24564517048270013	0.40291552046388995	0	6	159	98	6	84	612	532
IGHG1	6.715250374456912	9.9708676957824	1078.857997721028	5.6684020667137425	3.3586514479697085	0.01964030741860768	0.2456436858326138	0.5397575464946277	0.6932825441086226	2	7	539	1455	0	337	3967	3591
TREM2	1.3094771327328822	2.5955728333579273	5.131065259677046	3.102753923815257	3.35225312978003	2.2173827142524947	0.26771976065726516	0.34871106084447934	0.15466768829286406	0	2	1	1	1	6	22	5
AC145212.2	0.6531215081296473	1.8495075490198214	2.178483035233373	2.807021115372177	3.326889278046275	0.0586638147614382	0.21595259947503076	0.33118666895370175	0.2953114206643371	2	0	1	0	0	6	4	6
RHOV	0.9816724819654049	2.0912902406719716	2.858528151837368	2.852204505727809	3.3250995163563544	2.518928337700081	0.15022275569330248	0.24564517048270013	0.1571286747348176	1	0	2	1	0	5	9	7
GLI1	0.344681929465588	1.8620297754973383	2.112591785995498	2.070511748356747	3.312801528462511	0.03892104321498251	0.5757252577451336	0.46143879206355104	0.4590675794599038	2	0	1	0	0	0	5	12
PF4	0.9390428672360216	2.3809174172402834	3.74769584933584	2.7805730642603392	3.279507719798353	2.219763462976058	0.3444888283971466	0.34871106084447934	0.23388461956230663	4	0	2	0	0	1	12	16
GZMK	0.5398935196403766	2.2664928283373866	3.434157198109107	2.817747286729844	3.266482346019803	0.041779555974410985	0.41588961560090026	0.4887668568086452	0.42139028898654357	0	0	5	0	0	1	20	4
RP11-214K3.20	0.16044053092403643	1.672108627449634	1.945300525119048	1.892148452588514	3.2436809059033798	0.03034603332588695	0.6782003966494586	0.5481785164293459	0.5406860667824087	0	0	0	1	1	7	5	0
PROX2	0.7773729993996977	1.923607810167889	2.527109442790527	2.7624542939310808	3.240842436519321	0.06224808906222878	0.24619035627294486	0.34871106084447934	0.2471176534756271	1	1	1	0	0	4	8	5
IGLV1-40	2.288574112264133	3.9063571664008236	14.087998053820469	3.9356174313652064	3.206470380871426	2.6826119320321697	0.1604984613051117	0.24564517048270013	0.05614323778805153	0	0	5	17	1	9	47	47
IGKV1-6	1.0320532162977043	2.549609005419326	4.393808773784236	2.842413216165791	3.2019943178306938	0.06422744232968008	0.3837315824756936	0.4026166315169025	0.2556472481439621	0	0	4	3	0	1	10	23
FAM83A	1.7315241175965996	3.3445190172236523	8.92151878466957	4.0424442296172485	3.1963822194530227	2.568198294217236	0.11007284396350853	0.3116982377270573	0.10065815853657546	0	0	2	13	0	13	16	37
IGLV3-19	2.384791878904853	4.503586171369181	22.131454290102745	3.920492760579193	3.1902779292577272	0.021866391471863793	0.33690306488160815	0.34871106084447934	0.6533440667659549	0	0	13	26	0	4	78	83
IGLV9-49	0.5113598961812369	1.8338482177943825	2.0664103074054894	2.5286334885995636	3.1878179765891157	0.045643686391622904	0.37550193316406666	0.4236336315571633	0.4152798932948056	0	0	1	2	0	1	5	10
IGKC	4.798401436516721	7.254535570876863	162.05313250946938	5.081741476562987	3.184354221008761	0.021732784412995646	0.2342052066012532	0.3925709323671795	0.6733104861586412	0	0	128	170	7	68	568	535
IGHV1-18	2.343223085181792	4.184494533452545	17.41150326315296	4.047015822718947	3.1542630162886955	0.02858943623474944	0.20781734411862623	0.2922368863621961	0.5595610844594625	0	0	14	17	0	9	67	51
IGKV1-33	0.6348354840599488	2.2023918621592493	3.114879986807387	2.2430546889382974	3.1363347869877836	0.044865677562107326	0.5774853778795799	0.4763235830923573	0.4204034630331652	0	0	3	2	0	0	9	15
RP11-144G6.12	0.7426628516749232	1.9926151389578466	2.6131707637744874	2.7993237823750796	3.131736082751174	0.056340459279436574	0.26771976065726516	0.4078893628689343	0.3314669046022826	0	0	3	1	0	8	7	3
IGLC3	2.9708443775044175	5.147641633534324	35.8119767848368	4.474601514494741	3.1309451322836135	0.020152630120272845	0.22155592287927459	0.33118666895370175	0.6918453155626545	0	0	33	34	0	15	131	115
IGLV3-10	1.1559667279788564	3.1141402804046496	7.296349809359763	3.842611310035213	3.094902080578384	0.01594729748030405	0.24285540305719888	0.4747718716615564	0.7722498164101947	0	0	0	13	0	2	20	33
DCSTAMP	1.0242112468792088	2.10179498733011	2.836641713436786	2.6950218253138565	3.0741033815595165	2.104640943407427	0.17904028986184042	0.2944242226461899	0.22298331645563574	3	0	1	1	0	4	7	10
TP63	2.0514247117603235	3.019488272430773	6.95498697912136	2.96313729495684	3.0727580789067717	2.7135401521777873	0.09095326330839187	0.15337492143239626	0.012493999876403577	4	0	5	2	1	15	16	17
IGHV4-31	1.4926053371216974	3.0743908191441176	7.110302432275515	3.1925433044277725	3.0420858316528467	2.122812656731465	0.32099077235623175	0.4026166315169025	0.2109840996671203	0	0	8	5	0	2	28	22
KLK10	1.3270849497128634	2.4643184842205463	4.332770904152711	2.694684733042571	3.0388136141819313	1.998537682856066	0.26945990394067837	0.34871106084447934	0.19337728815444594	1	2	2	1	0	4	5	21
KRT5	3.169016623944027	4.751507510754275	27.38839120118448	4.375774780752294	3.034027960551726	0.03717647637381691	0.11007284396350853	0.24564517048270013	0.5320989632454398	0	9	8	24	0	72	49	57
FAM27E3	1.1736136245799866	2.361943820300993	3.9208210102258496	2.98727177883811	3.029677107187162	2.0092316266355392	0.23749422632686568	0.3925709323671795	0.20861332895108256	0	0	4	1	1	8	13	5
BNC1	0.6260521261572404	1.9221722305849167	2.704810645026964	2.83307947549954	3.016791512278265	0.04007609671950666	0.33690306488160815	0.5308740079427402	0.430181315962229	0	2	1	0	0	8	3	5
IGHV3-33	2.5001759540446775	4.22824833057733	18.106638642991708	3.7884666465695505	3.011321403144276	0.03524851045819621	0.23749422632686568	0.33477031162493126	0.5162868121609195	0	1	24	9	0	8	77	43
GINS1	1.1436044674061763	2.326590600103212	3.802153276558261	2.882179773090995	2.995187524535852	1.884904058340753	0.2456436858326138	0.4026166315169025	0.22298331645563574	1	1	0	4	0	12	4	9
IGJ	4.9555552909811595	7.309085448530266	168.66638201885007	5.124148348819867	2.9765622880264004	0.020768919640250644	0.22155592287927459	0.4267685146908468	0.7314140571346004	0	0	244	99	11	109	643	415
IGKV3-20	3.4499749490307616	5.749415031149136	55.43754348472439	4.016537620419425	2.950766429166929	0.021544238981668174	0.42011687937736814	0.4337335973708317	0.7045162769775872	0	0	32	82	2	7	176	218
IGHV5-51	1.7703230164489756	3.229907507083831	8.11892456031404	3.6437493967425723	2.940341197787568	2.2523245951833104	0.15022275569330248	0.34871106084447934	0.14253381097972995	0	0	5	11	0	8	25	25
KCTD9P1	0.8275570958618277	1.9358124570021795	2.591147960467437	1.997493251083351	2.901789916856119	0.05321072213648957	0.5120439153964943	0.45012773539509243	0.3718840966775108	1	0	1	1	1	9	6	1
IGHV3-53	1.367035592329095	2.794677796776758	5.560668776937689	3.1948821805937326	2.8986413727105593	1.7992600381543553	0.2456436858326138	0.4267685146908468	0.2556472481439621	0	0	3	8	0	3	20	17
RHBDL2	0.7968549267672796	1.924659830494453	2.5563082680854423	2.371302927021483	2.8985910187605963	0.05366395026511264	0.40111498984949	0.46757522923974987	0.36684713189076973	2	1	1	0	0	7	7	2
MMP9	3.6111330902851773	5.0948701712571385	35.40068810127725	3.958020038040382	2.89595001563251	0.03877817102359405	0.21595259947503076	0.3377834876251318	0.5609094900745993	5	8	0	18	14	15	99	122
HIST1H2BL	1.4648598525168535	2.7304250298032304	5.436884463133106	3.0796339371612187	2.88606629556576	2.0192384350344	0.2342052066012532	0.4026166315169025	0.1956539172130495	9	0	0	1	1	12	18	6
EMR4P	1.3627178596605798	2.4758776012229404	4.093320135119824	2.695201974475315	2.845242863147894	1.992948141371958	0.21595259947503076	0.34871106084447934	0.2155763056838868	6	0	2	1	0	4	9	17
HIST1H3G	1.6208696925284618	2.7507251231497696	5.860974012134514	2.8694905870481984	2.8307654777524407	1.7019696332915335	0.30496971287738406	0.415402454880764	0.21907190232393586	1	2	0	5	1	19	11	5
KRT15	3.043765721511704	4.037979821083081	15.886195028765336	2.5988541609286835	2.805468187449065	2.474984882977166	0.20989914985697092	0.15435964008317266	0.008337134616452229	12	0	8	8	4	53	12	37
IGLV2-14	2.3968372812580476	4.22105714595014	17.846974079161132	3.790180302919872	2.794104274734901	0.022709098878755843	0.26544656174906767	0.4125641933994862	0.7038334915501546	0	0	21	19	0	7	63	56
GPR34	3.1443011874980837	4.030613115628412	16.038340847454684	3.0473618550349713	2.7938230766006855	2.438145259228775	0.08856607607403379	0.15337492143239626	0.009110204109878901	3	5	14	5	1	36	38	27
PRADC1	0.9182116335598401	1.9451231300838447	2.371873631514599	2.4072661856343758	2.783878966697454	0.0599103002550333	0.2456436858326138	0.4026166315169025	0.3735694389953762	3	0	1	1	0	3	7	7
CCDC74A	0.5566811561043254	1.7265378532128608	1.965916312320265	2.2442899273577326	2.7762346667023436	0.0397138223007558	0.4703610346472256	0.5254198155454725	0.516955256290214	0	1	1	1	0	1	5	7
RGS17	0.8241724387473849	1.9117672038961928	2.4590044673608613	2.539845795498962	2.7759291154833896	0.05242660928181969	0.34287932650581776	0.4747718716615564	0.3940379108853542	0	1	1	2	0	5	3	8
IGLV6-57	1.926147483604096	4.175657141873765	17.35362886546955	4.283438501181773	2.7753858683956625	0.015182943625138294	0.2456436858326138	0.5445304032024955	0.8222597091487841	0	0	0	37	1	5	82	32
HIST1H4K	0.5928694832536986	1.9010701082632624	2.2636569133066713	2.868533490068426	2.7722946553372676	0.040857217271611145	0.24619035627294486	0.5281896050680164	0.5321721930638252	5	0	0	0	0	4	7	5
CTB-129P6.7	0.38113237421940854	1.7207990342769368	1.9342119788162364	1.80531103424051	2.755907175227847	0.03193302861356569	0.666574097027955	0.5796743822972102	0.6019816681656994	0	1	1	1	0	0	5	8
IGHV3-23	3.049062715425967	4.793361975260493	27.54771427442017	4.060394537956843	2.755512103705828	0.02965599872112036	0.21219750470072501	0.3510249615288716	0.613915976033492	0	0	30	32	1	18	82	92
COL17A1	1.9814546141236844	3.6297654127341414	11.61887075424322	4.251680903349927	2.7034066653696485	0.02158560049474025	0.12879949094711043	0.4763235830923573	0.7628385898739533	0	3	0	20	0	28	22	24
IGHG4	1.57788724845467	3.0606765466748764	7.002078273534798	3.15792875837956	2.6949478077052698	0.06741618572710587	0.2982452566810595	0.4747718716615564	0.32788144853176043	0	0	5	11	0	3	26	20
TSHR	0.6082265767268903	1.7482396811118412	1.8934377877166826	2.441512429492989	2.6634593513189575	0.04157490762208777	0.3281538072033864	0.523672822922992	0.5458539127270243	1	0	0	3	0	5	3	5
IGHA1	6.123088179299748	8.695748617487633	444.8289494764959	5.095233810102019	2.6458098720125864	0.015790786372488017	0.36834991159903024	0.5801170245199397	0.8462489497948009	0	0	444	596	60	165	1383	1445
RP5-1059L7.1	0.29135374527133096	1.9315014429716186	2.256347274334842	2.1859234941703187	2.6291795908939086	0.02739940626711354	0.5705077545139317	0.6314359379762705	0.6980791931693279	0	0	0	5	0	1	1	15
IGHV3-21	1.280618453975302	2.7744833395736115	5.413155688784465	2.703650348303857	2.594529150513496	0.05344192240920485	0.4598804500674172	0.545306730888426	0.4390026691326987	0	0	4	9	0	1	19	18
CCL8	1.0222927513375295	2.638394542374833	5.131086116533409	1.4321628668404203	2.590484869752093	0.04162252036236582	0.7903090914141422	0.6059117765849515	0.5458539127270243	0	0	3	7	1	25	5	0
CTC-425O23.2	0.5993107708337089	1.8102077460589752	2.165173751216928	1.5054561456588507	2.5902192035608436	0.03765708749522682	0.7058945543400839	0.5744306575493563	0.5703474845342507	1	1	1	1	0	0	9	5
CLIC3	1.5251205175269602	2.6542309848392605	5.143376126669542	2.7463970001162705	2.5796041952512647	0.07593806176220631	0.3040993882476531	0.4747718716615564	0.2970358206602507	7	2	2	0	0	4	18	11
ADAM28	2.3771515440401214	3.80949370464697	12.94818852110776	3.2106208219646333	2.5708424835751815	1.7478130543271508	0.2342052066012532	0.415402454880764	0.22298331645563574	1	0	11	21	0	8	46	34
ANKRD36BP2	2.817083389925388	4.030955849569632	15.491459673403185	2.769564376167738	2.56957615026012	1.8751686541653578	0.3534681155898707	0.34871106084447934	0.1621390119618813	1	1	16	18	1	5	44	57
IGKV2-28	1.161237135301567	2.3888096327229813	3.8038614704286715	2.765139259548114	2.569041036211103	0.05902817905947129	0.3094432182025328	0.5236645826297301	0.4047850182383261	0	0	5	4	0	3	14	9
IGKV3-15	2.13160422858333	3.6182161870181893	11.122315892802016	3.210129034750037	2.562466486473669	0.07317584579045058	0.33690306488160815	0.47098106968325737	0.3148823425906926	0	0	7	19	1	4	29	44
CILP	2.571659651425196	3.4066391844247685	9.81137028812712	2.7448645786416748	2.5591433117454696	2.0800202650272017	0.1566490048118127	0.246494608036763	0.05614323778805153	10	1	1	4	4	11	26	25
MTRNR2L8	3.257848635048464	4.313379701152845	20.099141989178463	3.306724418137298	2.549327886703338	1.7036817990675877	0.11254236516860916	0.33158569159565876	0.1571286747348176	6	11	1	16	1	26	57	39
MZB1	1.7373080118378785	3.4654392131737874	9.806619965126465	3.13574678887284	2.544102953492861	0.021103260790494554	0.39831978234302023	0.5481785164293459	0.7638295350125878	0	0	5	20	0	2	40	25
FAM71F2	0.6488018553751013	1.80975402372999	1.9989064345947862	2.346207720867761	2.539680810961785	0.04038464995379159	0.37210677634222694	0.5481785164293459	0.5755667221705302	4	0	0	1	0	2	7	5
RP11-358B23.7	0.7304732884356405	1.820103519986562	2.047484218078926	2.3519868901694876	2.533999045058414	0.04426365481194785	0.33690306488160815	0.5281896050680164	0.5439726262432781	3	0	2	0	0	5	3	6
BSCL2	1.2206883874622383	2.3394145484120283	3.659986096541344	2.598938744479451	2.524455438918615	0.06146289842397696	0.26399316986228755	0.4964471706923607	0.40096169027046	1	0	1	7	0	11	4	9
RAB7B	2.361397357886312	3.212350711466751	8.284060539062711	2.4592222322173347	2.510314125601761	2.024603528424994	0.20989914985697092	0.2861533325492005	0.06920540152613365	9	0	3	4	3	11	28	13
TRIM59	1.37321211659473	2.5171361501247684	4.289003157958562	2.538999902474048	2.4794328923195454	0.06501051698211874	0.3017810054604804	0.49837034052248164	0.38864450502823306	1	0	2	8	0	3	16	10
KRT17	4.884316182355904	5.652652019273701	52.073319178326805	2.67833756399239	2.468906481975089	2.2135899274288913	0.0607147868164251	0.13382868253059996	0.0030469264157141837	34	2	15	67	12	76	101	157
IGHD	1.3034590767376477	2.764127889679401	5.409295633556889	3.2951017159358864	2.4672692137508525	0.0509240371689304	0.2342052066012532	0.5725343420986831	0.4882066410575848	0	0	1	13	0	5	20	11
IGLV2-11	1.469526885829384	2.828083631487284	5.659357435218521	2.9458575101838034	2.437539943554298	0.05892178301212934	0.3281538072033864	0.5481785164293459	0.4344913511123001	0	0	10	5	0	3	14	22
APOC1	5.072544932351178	5.946068775351928	65.58772089314179	3.3331749452081523	2.4092351320301146	1.6822689937848092	0.031061344675596833	0.25731848434425303	0.12044210421405124	13	40	22	17	8	102	122	170
PMS2P1	1.8400398233069684	2.7488503900078913	5.803700737050934	2.553630116663203	2.4034301496552364	0.08243019531841833	0.23514445672270837	0.4747718716615564	0.28877545627946144	3	4	2	2	0	7	8	20
AL354822.1	2.5436294110706044	3.293073852278726	8.68287113624711	2.39939048040524	2.4029524797749646	1.9403548870139466	0.17029891553128224	0.23638891516646893	0.06920540152613365	11	1	2	8	1	10	22	24
CAPN13	2.47106640634222	3.3779496674182026	9.550853419742078	2.728450122581284	2.3968979934860326	1.8159167610644402	0.1604984613051117	0.34871106084447934	0.11348971759542063	14	4	3	2	0	13	23	23
HSD3B7	0.5868071685422999	1.8274972843426789	2.1477468801878388	2.263296313000029	2.3966369519705624	0.03428668354658367	0.48414373434104385	0.6243296852770838	0.6422584946745882	4	0	0	0	1	1	6	7
TGFBI	7.896637860772478	8.430149815143736	370.5216653617585	2.4877880489149153	2.3901545108938116	2.2496831500159384	0.009080527604729549	0.02285941391990483	2.9145046126171826e-7	361	102	161	186	52	729	652	888
LRRC39	0.2874332239076641	1.6496766570257966	1.6451645215644997	1.6229441277454864	2.3899760674222557	0.02535400415415517	0.7048308314400301	0.645764749662273	NA	0	0	1	3	0	5	0	6
IGKV1-16	0.7515336668441912	2.298952010139028	3.3822848721290404	1.957941892769105	2.385381193739212	0.03390768794553288	0.6680077354389227	0.6385645291736624	0.6560061968153482	0	0	7	2	0	0	7	17
IGLV2-23	2.0283646680256804	3.258064346032678	8.383819590538483	3.1134361425681445	2.3815541671011538	0.07967223194215099	0.251952146501211	0.4859626219859234	0.32788144853176043	0	0	14	7	1	8	28	18
APOE	8.040353072555698	8.84837488403292	497.61574727152407	2.9784939393643524	2.3686558570881937	1.9204486913234475	0.11007284396350853	0.23258821268315588	0.0441608207416583	141	193	59	309	121	559	1189	1348
KIAA1644	0.7014993985183033	1.8787869344299568	2.135559841781747	2.114073524587665	2.367583775348205	0.038196651670220134	0.47616405175266185	0.5890963921795245	0.6188501698186502	4	0	2	0	0	1	6	8
IGHV3-7	0.9254260707918761	2.0119036513046984	2.6758575018520396	2.3794164678340164	2.365135798207957	0.0451567276661359	0.4204350196205396	0.5766192585999014	0.5547589781592286	0	0	4	1	1	2	8	7
CD2	2.7466889884044665	4.1287435851174905	16.73778001452464	3.5395115265960815	2.3484587073352516	0.07574547477949169	0.14642814686264902	0.48218743782037576	0.3411299124618268	1	0	40	3	2	17	43	48
CLEC3B	3.9652017056417512	4.841147636025397	29.194581146380827	2.7462101361827016	2.3438667863207536	2.0052952071338273	0.11007284396350853	0.2077764930598129	0.015289452855094391	14	0	19	20	14	45	69	63
MOCS3	0.9433625199905676	2.1330435322965835	2.9334555588724824	2.7383145491636465	2.333232123623612	0.04450169958211645	0.26771976065726516	0.5937759151005768	0.5713206938777461	1	0	0	7	0	6	7	6
FAM83E	1.758153183451926	2.610577823922898	4.831409804541019	2.290542032721168	2.319904878725894	0.09313612712239693	0.28006722022682873	0.4383767550863201	0.28817333864752376	5	1	1	6	0	12	6	12
IL10	2.0805249873121205	2.811452578749591	5.858711111897301	2.298719836183498	2.298329260493684	1.5707603302957216	0.23749422632686568	0.34871106084447934	0.1945491975633351	5	1	1	7	1	8	16	12
AC142472.6	0.42487518310152844	1.6828713920933474	1.8747574384442802	1.459187075919688	2.2879401971774755	0.027260754391877334	0.7373006959068903	0.6531851887028033	0.7413557545851259	0	0	2	1	1	6	0	5
FAT2	2.5324371388021616	3.312352757610053	8.921711433242972	2.3939777860539944	2.2824829742192403	1.7783872133677774	0.19723923041757868	0.32680653338465027	0.09640015213391084	4	2	11	7	0	21	15	18
HIST1H4L	0.5213155351268502	1.8816737947406876	2.2440258430245255	2.579198708023712	2.2813120986947664	0.029198163232193767	0.406315599835938	0.6528339525550335	0.7286394929174823	0	0	0	6	0	6	6	2
SIRT5	2.628671906503963	3.679394315204661	11.670615071031534	2.6878964971919572	2.270970001370625	1.6967290043455467	0.19232914077949984	0.3961373995512539	0.15209589477082183	5	0	15	16	0	25	17	32
FSIP2	2.4217976340087146	3.1819901251445146	8.042532790583545	2.129793539931941	2.254543721827011	1.6932252033395885	0.28006722022682873	0.34871106084447934	0.12769378456414104	6	2	6	8	0	15	24	9
SCNN1B	3.4910515800503856	4.048796804232366	16.041218118655177	2.247846016715848	2.254153017884667	1.9753740058819609	0.1098804328565231	0.14405801538070329	0.008337134616452229	10	3	18	10	2	31	35	30
HIST1H3C	1.7717948120977172	2.881932513266665	6.08330500098368	2.849403372169186	2.247260190197843	0.07312714517172364	0.2456436858326138	0.5325522536046711	0.3848977477006196	15	1	0	3	0	10	16	12
RP11-864J10.4	0.36894281098012577	1.7387517723600818	1.841834922828258	2.3355444459373937	2.2431582098953933	0.025221214284899547	0.48088194784035276	0.6721493687553859	0.7802205330151529	0	0	0	5	0	5	1	6
TPSB2	1.8274788076556443	3.231751523973433	8.238796986858869	3.421523432245165	2.2398849320063086	0.05517710118394044	0.2421013521094792	0.5890963921795245	0.502020154398273	24	1	0	0	1	19	9	23
CCNB1	2.584290712917685	3.2708457178396384	8.849401115254745	1.9222336585128623	2.234650317314554	1.549117976763635	0.3641559466096866	0.34871106084447934	0.1719636933918434	12	2	3	4	2	30	8	12
TMEM187	1.303841146541815	2.184393572642675	3.377067253163919	2.0475646026321304	2.232851937997625	0.05700721145940148	0.4257730678118822	0.5616965401564141	0.48110762681160235	4	0	1	1	2	10	5	4
POU2AF1	2.1050035836460865	3.5166670319890057	10.244230482034267	2.8769005572386037	2.2306859026477377	0.06010091502687259	0.43823854571624554	0.5682198605578823	0.458148375186875	0	1	10	19	0	3	28	36
HAAO	2.6277873862261276	3.318845702074631	8.995333500537892	2.335969305641877	2.216258785257877	1.662879221451261	0.17904028986184042	0.3116982377270573	0.1283561223188063	17	2	3	3	1	17	19	18
SPP1	6.521359579397786	7.178818026054889	153.95090992780896	2.2442777895508366	2.19730749000561	1.8891899023892305	0.11254236516860916	0.16825714433319325	0.017615669514329073	116	21	71	263	11	411	282	191
CD72	3.105281079873829	3.900583568835332	14.119843140076517	2.3279144278789117	2.1947482700230356	1.5648167376681594	0.24619035627294486	0.34871106084447934	0.16513295492011024	8	2	3	25	2	9	33	47
MALRD1	1.3151379511255954	2.5158023165631693	4.308334829647928	1.3406926211202643	2.194119824119927	0.049718785708547215	0.7545199269721363	0.6046811689026477	0.5547589781592286	8	0	3	1	1	0	15	13
STYXL1	2.5739279201006076	3.3962834427341106	9.661469665047749	2.408470369110001	2.1901000469658807	1.5230814135770818	0.2342052066012532	0.4078893628689343	0.17358528810924861	3	3	6	14	0	25	16	15
TCN1	0.5928694832536986	1.7203732453255698	2.1451510153835995	1.9445985000858392	2.184863705075459	0.027951575365531466	0.607133471091953	0.6674771588145041	0.7295787296761961	0	1	0	2	1	5	5	1
CD7	1.64015148792679	2.56581607171846	4.573522806179669	2.195539859947307	2.182954320846017	0.06898501559109452	0.37550193316406666	0.5293994533866279	0.4233987030894021	3	1	8	1	0	3	12	14
HMGB3	5.695214662739206	6.456041716871431	93.23200029781145	2.989806891287326	2.17383334649928	1.6295615159031156	0.12748336628311727	0.25731848434425303	0.10065815853657546	44	17	6	107	38	147	174	229
RP11-108M9.4	1.0056193244278164	2.1497952139746648	3.5282276231630054	2.6203283717672825	2.173814982998536	0.03296811886108765	0.3875547988236075	0.6665452580737222	0.7101367844181385	0	0	1	1	4	8	6	4
CXCL14	3.0014034446565656	4.11048207577429	16.51775379482164	3.0053553200862377	2.1618910365643353	0.08561963960713527	0.1566490048118127	0.4785347785197626	0.3326221965132057	3	1	3	43	1	39	20	41
SKA3	1.7163288701114856	2.86590467335111	6.581679568647203	1.9480417269948302	2.149129512523748	0.04698284143603601	0.6354592995421132	0.6314359379762705	0.5919696516852124	3	4	0	6	1	22	1	12
STAC2	0.4776982216430525	1.9480428668838567	2.3883540857745142	2.382776309999669	2.1436185187387746	0.025663879397378526	0.4876124354274518	0.7065892911952086	0.78413454555383455	0	0	7	0	0	2	11	2
SPTLC3	3.06710773481238	3.6541081743199837	11.89632913092506	2.097353532110997	2.1360072675696595	1.7188149227058458	0.19790943486513093	0.24564517048270013	0.06496463364559582	8	4	12	7	1	13	35	22
ZNF436-AS1	1.0660355602196492	1.9889746230968826	2.4379906719409314	2.016565041272532	2.1326509909655047	0.048398379892960974	0.37550193316406666	0.5682198605578823	0.5826922485958285	5	0	1	2	0	3	6	7
IGHV3-43	0.6034805954520127	1.9420902578626704	2.346858233373113	2.7306232931630614	2.13037322885079	0.028727894962871495	0.3444888283971466	0.6795061598991553	0.7540618992801933	0	0	0	7	0	3	7	5
EIF1AY	2.3928555985052915	3.8076722132747336	13.69571927849028	3.6766727653703053	2.1178131655727417	0.020540142878615657	0.2342052066012532	0.6145866621882148	0.8550138247337298	24	1	0	0	9	33	18	25
SDSL	1.6565570545865715	2.7224689266732867	5.432490933401542	2.770280101067844	2.0895193817054203	0.058868790090089336	0.29027531443434323	0.6029906323541456	0.5156919782748881	2	2	0	11	0	10	8	14
RLTPR	1.3283311727887221	2.508477131661201	4.193224375645666	2.6300874952992666	2.0885991688845875	0.04916338890377004	0.3281538072033864	0.6278144653509223	0.5829766845227877	4	0	10	0	0	4	10	13
RP11-16E12.2	0.3388167985421514	1.680487119288423	1.671026910434631	2.284456061982102	2.0851587801551923	0.022696211806139104	0.4815536233914008	0.7108047066586444	NA	0	0	0	5	0	1	5	5
SKAP1	1.3506405858895023	2.6176262654731466	4.654943055248496	2.829066042134237	2.084763352121528	0.04601943022728974	0.3197204002841595	0.6364038872431729	0.6048479234592117	0	0	12	3	0	4	10	16
IGKV1-9	1.006162508212312	2.204509983318806	3.2180955574575294	2.2210000221123276	2.0822302602681684	0.03790785671574263	0.5194212670298254	0.6520542532577334	0.6733104861586412	0	0	1	7	1	1	10	9
CCL5	4.611158234088581	5.299326718072309	40.92873310506038	2.7005018083052628	2.0763111776084506	1.4861890405367837	0.1398652048817504	0.2944242226461899	0.14097449910378498	7	12	64	12	9	46	107	84
PLVAP	4.9801663098423425	5.60711737623001	50.83224911704678	1.962276493169758	2.073707652043353	1.6291102453924873	0.271217034895892	0.23638891516646893	0.07242715424171053	45	7	13	60	17	160	33	89
ITGB6	5.420420993741759	6.055797924635021	70.0003765779876	2.4692593473259845	2.0711867614336588	1.6476238054909418	0.14642814686264902	0.23258821268315588	0.06615638033794644	47	18	10	110	12	76	187	147
CKS2	2.9504758877677926	3.587971089681477	11.334447092846295	2.0851872365083364	2.0708746808204896	1.4695284122305152	0.29027531443434323	0.34871106084447934	0.1579725644696064	11	3	2	14	2	20	32	12
RASSF6	1.9269537995179757	2.884967165577018	6.0848275579025914	2.357413227257377	2.066820677724365	0.06974580579953403	0.3094432182025328	0.5616965401564141	0.4445035395325958	2	0	2	14	1	6	20	11
IGHV1-24	1.9719717329229511	3.8266569136465276	13.082637024119133	3.4865838102491984	2.065653296178696	0.016813412096814948	0.36779541118322706	0.6633527023169811	NA	0	1	1	41	0	3	38	42
HIST1H2BO	1.5287936642710704	2.532841103522426	4.518888149645594	2.3177277210188416	2.0583193708668355	0.05857322499290045	0.419725187987462	0.6029906323541456	0.5222152466797552	5	1	0	8	0	12	9	5
MIR100HG	0.9803561485288839	1.9872224345002423	2.408787098734121	1.7226462544991648	2.058223575915457	0.04150069964148359	0.5473731217310086	0.6172152844564857	0.6508977203731102	3	0	4	1	0	1	6	9
RNU1-28P	1.790445821439278	2.650912104968475	5.446435266466157	2.59559726068564	2.0573503237784236	0.05885313157968807	0.3699258212063523	0.6002049348589248	0.5128800168648596	0	3	3	3	2	6	8	16
KLK11	0.8317269204801316	1.9968246648975336	2.4573648822182608	2.1654478258064715	2.056775702248937	0.035085115503369346	0.46817823970954675	0.6509850132770054	0.7046753097375951	2	0	6	0	0	4	2	10
CPVL	5.050115156399447	5.725685697734976	56.29450819495284	2.9091677605316955	2.0527268918820547	1.262783840112829	0.0607147868164251	0.3377834876251318	0.2004898218791348	13	33	30	14	15	85	98	132
KRT13	1.6574816635598308	2.4267216206253823	4.042405983482858	2.0149442062013256	2.0442993001413567	0.07279006247280946	0.3444888283971466	0.5281896050680164	0.4373232751005964	8	1	2	2	0	9	6	9
ITGB4	4.519576316163224	5.185682056073458	36.814632799803	2.0405715656967325	2.0442295629395493	1.7110838588061381	0.1604984613051117	0.205988646587774	0.0441608207416583	31	2	36	56	3	44	57	125
ST6GALNAC1	2.4343220890966784	3.3775958232222725	9.51949068937972	2.412813452526833	2.0434269698397634	0.08470759235362754	0.3197204002841595	0.5308740079427402	0.3735694389953762	19	4	5	1	0	10	31	14
CLEC12A	3.582998939206104	4.126771124145022	17.349521303928928	2.3369446363701747	2.034516465833201	1.5583965110913736	0.15079829991472493	0.2593782957177659	0.09321312233891735	5	4	19	8	7	31	23	44
SNHG18	1.5906604033853977	2.494756454145754	4.137969096637871	1.9716651354835713	2.0342497974329476	0.06573649995676185	0.3892881068219897	0.5616965401564141	0.49101692416266557	9	0	3	3	0	4	14	8
RP11-796E2.4	0.7137998615259276	1.8422247540660246	2.072091190355319	1.8331563473438774	2.030371903311235	0.032311401362757584	0.5705077545139317	0.6531851887028033	0.7387775361848091	4	0	3	0	0	6	1	6
BOLA1	1.4624346536703385	2.514919327940508	4.562568691895716	2.157814501889104	2.027647058431382	0.04841089848799405	0.5055962568182983	0.6364038872431729	0.5949561970945155	11	1	0	1	1	16	4	5
PROM2	2.939217999622873	3.7442165009056043	12.486550754550143	2.23808335705769	2.026625591076464	1.3764654744588365	0.2432552040390022	0.4125641933994862	0.19971568432202305	8	0	6	23	3	14	38	22
CDH3	3.228218267225833	4.243827526166664	18.879446212186938	3.1930014534013105	2.023883817901367	0.08433519655135159	0.23514445672270837	0.5236645826297301	0.38559890343603975	6	3	0	32	8	31	41	34
SCAMP1-AS1	1.1978415332224464	2.2142206417291646	3.6380713410616927	2.444846686601655	2.023716844317362	0.04029361441170016	0.3912819417953012	0.6564403388474207	0.6533440667659549	1	3	0	4	0	7	7	5
SCGB3A1	4.416285547970759	5.216261187395703	38.21869414523028	2.4223103618925603	2.0125886614479125	1.3623641857718334	0.2267476586141423	0.34871106084447934	0.1945491975633351	9	12	61	31	1	31	103	91
PSMB10	2.35689942861679	3.0726375568809097	7.1182558169105015	2.065900365379463	2.0079919058332725	1.2731170352018195	0.24619035627294486	0.4267685146908468	0.23388461956230663	13	1	5	6	0	12	13	18
FRRS1	1.9734843640907949	2.7520099321533387	5.743423340859011	2.2726227025224017	2.0064498850235295	0.08202605893651943	0.28814645605875916	0.5616965401564141	0.3825270178298961	6	0	1	4	4	9	12	11
CRACR2B	2.840523564781614	3.5784808165622564	10.863133878368263	2.218777843515115	2.0048802694636976	1.3210241832327518	0.23749422632686568	0.4026166315169025	0.22282321043399778	19	1	2	15	1	14	28	23
RP11-686D22.10	0.6531215081296473	1.8914419397537576	2.182833566842005	2.1522717298339606	2.000833689506027	0.02892349022686724	0.5055962568182983	0.6901836696943582	0.7711901735277392	0	0	6	1	0	1	7	6
NPTXR	1.49545882830348	2.2727717105003427	3.4426786473703306	1.8485151838431044	1.99887786141318	0.06251486889513184	0.4334750757636365	0.5616965401564141	0.5156919782748881	6	1	2	2	0	3	8	10
COL10A1	2.919771385108018	3.658424984737401	11.859697258496626	1.7901078801029104	1.9945064885587531	0.10957290582690717	0.48088194784035276	0.45012773539509243	0.29511650972708703	15	1	3	11	5	4	37	29
GSDMC	1.2594098915349163	2.00856402874578	2.8658840794032803	1.6278278399220047	1.9927407256714067	0.046690719337671965	0.5713008234797755	0.5966098280149664	0.6015931640908437	1	1	2	2	1	7	6	2
TRAIP	0.7137998615259276	1.864101244179211	2.266637319696423	2.2561701310182816	1.9871821595800638	0.03102803264375009	0.4735653802405946	0.6901341876974095	0.7508635034517611	6	0	0	0	1	6	3	4
C6orf57	1.6175799572215623	2.4691524283752195	4.393490075288291	1.7894077949873899	1.9857943751281706	0.058833813732144746	0.5120439153964943	0.5971229264237655	0.5346787379257748	7	2	3	1	0	14	3	7
HP	2.992545873634118	3.7183332882172113	12.902875865315522	2.4342851456563395	1.9852984728461593	0.09470772177595872	0.22136751898042717	0.4809763865459628	0.3484475453063732	3	1	9	6	10	26	13	31
CTSE	5.577764534604305	6.2873579785483376	83.36863024188594	2.7985849108683247	1.9768171939694397	1.2089227733544292	0.17555805511521763	0.34871106084447934	0.22282321043399778	66	33	5	50	32	93	216	158
C1orf106	1.2680763941734607	2.2999575666156375	3.3494457651851426	1.866030184142205	1.9739845176571165	0.04685110566756467	0.5020044978179907	0.6314359379762705	0.6217941677370317	4	0	1	7	0	2	5	15
MMP28	2.811817211525059	3.559268974640518	10.933723056449816	2.2094590183844773	1.9714501717476274	1.3331539313840823	0.2501461272687075	0.435171404817194	0.1956539172130495	17	4	3	11	0	14	28	21
CEACAM5	2.387902747353329	3.2572896378665677	9.181505066319993	2.438073165730582	1.9681952787718278	0.05968038455479273	0.34342502933450286	0.5966098280149664	0.5417941804481877	1	1	3	6	8	17	23	7
FIBCD1	0.7909897958438431	1.8686341018771322	2.2813940863421895	1.7519085298858257	1.9666293722896144	0.03292906676450129	0.607133471091953	0.678283238581769	0.7397361142204588	5	0	0	1	1	7	1	5
TXLNGY	3.66619092472398	5.33107442681192	42.16577052833288	4.397225611314409	1.9635854680525195	0.01581314248591942	0.22155592287927459	0.6385643370281466	0.8898200201429309	75	7	0	0	26	55	106	72
HIST1H3I	2.321071775347864	3.062406173991674	7.43977274085629	2.0875144374754044	1.9627616197148763	0.09676299557618061	0.3281538072033864	0.5293994533866279	0.3326221965132057	6	0	3	6	5	13	7	22
BPI	2.478022962531084	3.298227790461745	9.036631755566278	2.4169173810082865	1.961411146787596	0.09302894005177864	0.3892881068219897	0.5353610348799441	0.35764842677996894	11	3	0	10	2	21	9	20
VMAC	2.086584937095713	2.893973590373993	6.026163431631941	1.6729084609190545	1.9576390425261812	0.08408544374669945	0.5055962568182983	0.5268445912232067	0.4023674285834582	8	1	6	6	0	3	10	25
PRKY	2.7232788046734804	4.3087837140324305	19.259905919953574	3.9148677491456363	1.95524939309347	0.019373093817326107	0.2342052066012532	0.6395495981121329	0.8602906040809523	66	2	0	0	4	20	40	55
AC004593.3	0.48555353649780864	1.7034560826184706	1.8674513619497406	1.4320250528871112	1.937270408486887	0.023552410848805206	0.7392571588304286	0.7411593486238849	0.8232239586223842	0	1	3	1	0	0	5	6
PCOLCE2	2.629138336639134	3.4150621834721746	10.489334717388964	1.7036434303188261	1.9353465677233062	0.06349531258650225	0.553075714884797	0.5882564725060995	0.5248858771432358	7	4	2	4	6	37	8	6
RTN2	1.1664900371635303	2.1975220345753557	3.1668135965618136	2.334478217899603	1.9300046088568918	0.04270900869528244	0.3967234268650714	0.6503765374393105	0.6570574473556339	9	0	1	0	1	5	5	9
COX16	1.7135203696536163	2.3972648115413997	3.890752925752343	1.7908493321872336	1.9268162826981976	0.07439710807918114	0.3875547988236075	0.5325522536046711	0.4533625161695939	5	0	3	4	1	5	10	8
RP11-295G20.2	1.6137062015161618	2.388767566179959	4.168779848664155	1.7610027115843878	1.925142058800446	0.05743732038608278	0.5020044978179907	0.6145866621882148	0.5458539127270243	3	0	2	3	3	8	11	3
HIST1H4E	3.5513614469952635	4.191530320550868	18.208556228090735	2.3481118280422497	1.924773599056844	0.991018354422009	0.22136751898042717	0.41283711922014094	0.26252516411624843	9	3	22	3	10	22	23	58
CH17-264L24.1	1.0222927513375295	1.916291281291375	2.40419116645616	1.543322673472605	1.9203859309133842	0.03908816511776448	0.607133471091953	0.6402025942321025	0.6857832161422684	1	1	3	2	0	1	8	5
NLGN4Y	1.1641798586842618	2.3944420089952922	3.9593969546264463	2.6760706839049826	1.9172684405641311	0.03657398824126786	0.3935891166346592	0.6964802402801069	0.7191670518789924	11	0	0	0	2	7	4	12
CTHRC1	3.711703533477956	4.43877662570529	21.609725093179367	2.1509846334146943	1.8970321000920665	0.11594933542555035	0.37550193316406666	0.44416195886376486	0.3080624463630126	23	3	2	28	9	11	46	69
PLGRKT	2.1245881104527182	2.9859726721593227	6.951554909116377	2.415349343302251	1.8872802216335989	0.0689749291670077	0.3892881068219897	0.5966098280149664	0.49404163718910593	5	3	0	11	1	6	17	16
HNRNPA1P49	0.5369371111322959	1.7140369365605244	1.7294474870037566	1.9347418987817395	1.8829028343148893	0.025341785065158346	0.5366885525989141	0.7236480449949583	NA	1	0	0	5	0	1	5	5
CTD-3234P18.6	0.9115471567432831	1.9723753821019216	2.6323323371072807	1.2032986212703376	1.881527401791093	0.03168887394342065	0.765002933935809	0.7060744855991745	0.7638295350125878	1	0	2	2	2	0	7	8
C14orf93	1.5633516189317962	2.3621908519642383	3.6286706130733557	1.881308591143725	1.8797933078738238	0.06331814593301653	0.377871956231547	0.5836051041850285	0.5439726262432781	7	0	3	4	0	6	8	8
COL1A1	10.852919160435702	11.561841950882085	3268.02950421095	2.2414420431043864	1.87639124638783	1.151590646198161	0.415466635996918	0.47098106968325737	0.2413726119535697	4542	764	184	3015	1131	2203	6750	10032
KRT6A	5.07587114935185	6.555127881876469	98.81306501646199	3.837466628682721	1.8673905128134143	0.026477894450949873	0.20989914985697092	0.645764749662273	NA	20	9	1	336	6	158	160	245
FOLR1	3.500552464056602	4.0107530883623435	15.839468015000863	1.9935391007411047	1.8618579696906796	1.3379655465713485	0.21595259947503076	0.34871106084447934	0.14841570272665378	10	7	7	20	2	17	42	28
SULT2B1	1.042350835361685	1.9392778689140953	2.462264724501488	1.5742168047012426	1.8611919135420705	0.03850610783185223	0.5894241156033168	0.6503765374393105	0.7038334915501546	5	1	1	1	0	2	9	3
SLC22A4	0.9257401098440022	2.032360592506165	2.5436034441465236	2.1432802290176616	1.860388203485862	0.0339903637068158	0.48414373434104385	0.6906212614499487	0.753078321473969	0	0	4	5	0	2	5	9
PCDHGA7	1.095048378504887	2.1857155806577953	3.050539328279864	2.0959041220186343	1.8592248749196136	0.038636012946680245	0.48414373434104385	0.6795061598991553	0.7066527907849528	8	0	4	0	0	6	9	3
KIF11	3.382323543885128	3.861900434933946	14.434058090540406	2.0075720466606994	1.8560638008566994	1.2755343668509451	0.20989914985697092	0.3650102753029079	0.16513295492011024	14	8	6	7	3	28	28	19
ZWILCH	2.623284617997698	3.1355529805781894	7.780644090793054	1.8644385851333152	1.853864968207282	1.0523718809331197	0.28646641621306335	0.42066259119450933	0.25635764241221204	13	2	5	3	2	10	13	21
PLCH2	1.7480915302444588	2.4565111840217813	4.134933216060007	1.859557098357501	1.8536312845629181	0.06900432344544459	0.3875547988236075	0.5725343420986831	0.5134412574382002	3	1	7	3	0	7	6	11
ZNF691	1.9113398491217515	2.5631760037749967	4.951156344864883	1.7357914398090903	1.8484298576693223	0.06372020062431316	0.5069762440337251	0.5890963921795245	0.5215167567107688	4	2	1	4	2	11	3	12
TBCC	3.2123584705633057	3.654859926402686	12.136019677198693	1.8400269810880012	1.8484055301733904	1.3245047737252647	0.2456436858326138	0.34871106084447934	0.1506215730264129	7	3	8	11	5	29	14	21
METTL7B	1.3885242193440082	2.5932610229761917	5.007067943501517	1.2239428728750033	1.8453646889757618	0.03566324653341334	0.8190737675313131	0.7236480449949583	0.7451296502069363	0	1	4	7	2	17	0	9
GNRH1	0.8831104951146188	1.8301433140203438	2.189184803461871	1.7461437411765295	1.842792013505715	0.03422232631638467	0.5756255619015069	0.6812447997018745	0.7451190375538498	4	0	0	2	1	5	5	2
CSF1R	6.4927276982562026	6.9695403517222765	134.2573339525347	2.1939301951830257	1.8396099778633561	1.434152357043979	0.08574775567402233	0.23258821268315588	0.07081931094000188	73	67	151	61	15	193	259	286
AKR1C2	3.942421299141233	4.394348519599353	21.036801310286613	1.9339524941423971	1.8365776640947322	1.5039748944803912	0.13829044928526374	0.23638891516646893	0.04869679396855109	29	2	12	13	10	40	36	38
HIST1H2BF	1.9036598719906825	2.750216208104223	5.443853737848208	1.8720305869719436	1.8335127874411006	0.06348998063766073	0.4719430375793939	0.6062840980268742	0.5458539127270243	8	0	10	1	1	16	8	6
RP11-384K6.2	1.189860722969368	2.0446873102337877	2.807865791516247	1.2773944264868893	1.8285180917733728	0.04127420054275689	0.7058945543400839	0.6509850132770054	0.6857832161422684	2	0	4	2	1	8	6	1
UTY	3.692568367185462	5.323063877261863	41.470988349142836	4.287769912807878	1.8197322844471984	0.01575417976448434	0.23749422632686568	0.6531851887028033	0.8958602763075452	117	9	0	0	15	58	79	92
RP11-76C10.3	1.2146647882684014	2.1676761502625537	3.120183451069516	2.1933093016397245	1.8155539982779951	0.041533810689730506	0.46793104464248336	0.6740664152939622	0.6921411703871243	0	1	3	6	0	4	5	9
ZFY	2.1932568228809024	3.3998206494296506	9.912717833315263	3.2163869493724406	1.8133256661277581	0.04489009724703197	0.3094432182025328	0.6705510414887529	0.6801048063158067	21	2	0	0	6	10	19	25
LINC00493	2.015286743974615	2.8620285125489944	5.932295463719032	2.174314973908983	1.8116761030996846	0.06796590000664182	0.33690306488160815	0.5998609172191742	0.5286476328626423	6	0	1	14	1	12	9	13
APOL4	2.365788420845642	3.0053346447534346	6.826998211424223	1.8206070442630589	1.8061075927729935	0.11054754572276924	0.34678357034864293	0.5128318605690709	0.3484475453063732	12	0	7	4	2	14	13	11
THEMIS	2.5743522515966086	3.409479188207166	9.75415797597969	2.427170004525554	1.8059196972892986	0.0787055404772839	0.26771976065726516	0.5791085110114945	0.45822571285776426	2	4	20	5	0	13	20	21
CD3E	2.7955683267287794	3.7098508288282668	12.250459460756177	2.7459466635624077	1.8021496955817056	0.06725347832097829	0.24285540305719888	0.5930019084274039	0.5346787379257748	1	2	33	3	2	15	26	28
LINC01266	0.42487518310152844	1.6180903313391093	1.5624705862485453	1.526910911406296	1.8020189824233785	0.022774794809527394	0.6728806143435938	0.756915982802831	NA	5	0	0	1	0	6	2	1
DNM3OS	3.4876089491295135	3.9794283041056038	15.241143507042528	1.8749441682901555	1.8014768396682315	1.3862974691423884	0.21219750470072501	0.31981902897819464	0.10006701787087253	20	1	8	14	7	22	22	41
NBR2	2.147295053417404	3.1163672230625434	7.548535125356846	2.4457207364118103	1.801132137045557	0.06743969465834924	0.3896840249117521	0.6314359379762705	0.53214770729907	15	0	0	9	3	16	9	17
RARRES3	4.375224200154536	5.04022262906331	33.74522906472864	2.256942771752154	1.7989916943289623	1.10479900935327	0.1633053614034241	0.4026166315169025	0.23650936610079917	19	14	13	62	1	45	68	73
HNRNPCP1	0.9301720520667536	2.165881248903579	2.920763617191975	1.0510522617040268	1.7970372153617478	0.03140522918305865	0.8015543060572943	0.7378804392882339	0.7789118939365691	8	0	1	3	0	0	13	5
ITM2C	3.7325316391549666	4.1781197579117215	17.57872609249299	1.6941595219032464	1.7965637825212932	1.4203964607045918	0.23090681064641716	0.23638891516646893	0.07377796625785847	17	2	20	19	4	17	47	35
ITGB2-AS1	1.9454250984409547	2.774856326379308	5.340522236853939	1.835882175783909	1.7940354956209013	0.07404013872409827	0.4267010356874527	0.5900684063229085	0.5125933479440028	10	0	7	5	0	5	15	12
HLA-DQA2	1.8128823972119303	3.0093000147409286	7.193951509882423	2.9237081719128533	1.7924153962031433	0.039931780537326385	0.3444888283971466	0.7060744855991745	0.7263140790354188	0	0	14	1	5	9	20	9
OR7E13P	1.121967932341052	1.9359267468664967	2.4023876537918065	1.3782211560005813	1.7902260652195292	0.040267261170789985	0.6336961161269898	0.645764749662273	0.7046753097375951	3	0	2	2	1	1	7	6
NAT1	1.2207271029798001	2.111295821360226	2.756119669974504	1.7955771345303642	1.7786311743603878	0.04320505519665028	0.4735653802405946	0.6487341121061524	0.6918453155626545	5	0	5	1	0	3	5	9
RAMP3	3.675233399260403	4.16499872465625	17.37206836330241	1.660091131575087	1.7759242437824327	1.282292838200003	0.3094432182025328	0.3116982377270573	0.15466768829286406	24	3	24	9	3	12	44	43
TIAF1	2.6094323297988673	3.147814733291078	7.820540872671381	1.899430947898171	1.7747485764176305	0.11606645442796001	0.3005133653752158	0.47195480953420166	0.33114189734658694	3	2	11	9	1	12	16	15
WSCD1	1.943244874106334	2.702887154468798	5.466309223462042	1.6314983443156057	1.7726976317154792	0.06106895989011851	0.5450646357187764	0.6314359379762705	0.5609094900745993	3	0	3	8	3	17	6	5
CEACAM8	2.7651383796058093	3.5476200979032733	10.687214400574424	1.48595971469113	1.7701899724053693	0.07962812823992642	0.5728155517843434	0.5616965401564141	0.4618903511109715	13	1	4	22	1	37	6	14
PHYHD1	1.9007181767032486	2.8791140100872505	5.818805937725111	2.2093683284486807	1.7660628561440588	0.058776191852351195	0.33690306488160815	0.6364038872431729	0.5897961217844222	20	0	4	2	0	8	10	17
HIST1H2BN	3.023027969665658	3.5745375697015604	11.124191734493238	1.3414579260484079	1.7642515550304059	0.1195969792478334	0.5667630265994685	0.4635234484312991	0.32788144853176043	11	2	8	16	2	29	23	6
TSTD1	2.073996242465551	2.6374746456665186	5.171263276965118	1.461515061615099	1.7639535519143945	0.07357484629613135	0.5425976466915314	0.5616965401564141	0.49032164867106254	5	2	5	3	1	8	15	4
HIST1H2AL	1.893456103037371	2.5178853912654646	4.541680810084055	1.5201061786518884	1.7626253393751385	0.0643802717367407	0.5275354985642263	0.5851918476841718	0.5502478567314157	4	1	2	7	1	13	4	7
TUBB3	3.388250197640024	4.379047578907599	20.477802404134877	2.8412101346236285	1.761778369942869	0.07663853427399775	0.33690306488160815	0.5766192585999014	0.48858033392032724	18	2	0	46	6	22	42	51
AL139099.2	5.456627665421005	6.0207481258903535	69.38106414873418	2.531296602147938	1.7614104946263505	0.1359207590638592	0.11007284396350853	0.412063761277852	0.3134038959463673	61	38	17	16	27	105	105	157
EXOC3L1	1.5284796252189443	2.4500148307162237	3.9426768426889973	2.0362852102032174	1.7552361443785087	0.050250897998178314	0.3935891166346592	0.6468260709211555	0.6468881729913452	12	0	1	4	0	8	8	7
LETM2	1.202587514497324	2.1390484513024086	2.8972239934042916	1.7635464844236912	1.7550384505614862	0.040269604351255726	0.5193674385296723	0.6779084986473113	0.7201865886406538	1	0	5	5	0	3	10	4
CTA-390C10.10	1.8630396026185583	2.706983191126593	5.311752452116401	2.0254833004075112	1.747470321840834	0.05778004743783835	0.5020044978179907	0.6395495981121329	0.5950426938888407	9	1	8	0	1	7	16	6
FERMT1	1.8532851673390727	2.9101555480850725	6.2419692781544756	2.3046003327358693	1.747075513815068	0.04660352784008924	0.47716310640695275	0.6752707979177464	0.6709958166016748	3	1	0	17	1	9	4	23
KCNN4	1.8232168442426366	2.6958770620277455	4.938083952476646	1.840916543975816	1.7459952693750898	0.061425862169656655	0.4572542682661706	0.6314359379762705	0.5822968406546127	4	0	6	10	0	5	7	18
PCDHGB9P	1.3191982400150066	2.171984473462572	3.0321630975249887	1.4715008280725494	1.7457001053561523	0.04478497571310638	0.5822191439105885	0.6528339525550335	0.6829790304120089	4	0	3	5	0	10	3	4
KCNRG	1.5543094274041547	2.4623760611979844	3.957649879538159	1.7016416474178007	1.7431142961404018	0.050285703630186744	0.5194212670298254	0.64844580259842	0.6508977203731102	4	0	3	9	0	6	3	15
DHRS9	1.3125337631984497	2.18930935341331	3.4653735386680258	2.168377586385295	1.7421334211914863	0.03795900073003335	0.4974608696168125	0.7039756736800448	0.7359215089211663	0	2	1	5	1	3	7	8
AZGP1	2.96539170025785	3.636829314264847	11.649216451381978	2.088677065168413	1.7379288923545433	0.09509512296412287	0.37550193316406666	0.5325522536046711	0.40291552046388995	12	2	1	20	4	9	25	31
RP11-10K16.1	1.1597347105313938	2.0161810881515776	2.4950944525621717	1.5315870477435827	1.735732126865867	0.040533731868100685	0.5631237747356492	0.6531851887028033	0.7245025474151076	4	0	4	2	0	5	2	8
MLPH	5.95714510533864	6.335916656979826	84.98752015358899	1.7467138821581112	1.7348054463308415	1.5042772819912578	0.11007284396350853	0.14405801538070329	0.010368607418861198	143	18	61	104	8	136	159	167
TTTY15	2.738537821840317	4.001727355813183	16.060782708306732	3.498371862303066	1.7343269052136847	0.017651101457823674	0.2873672985497174	0.6795061598991553	0.8977740172675146	29	6	0	0	9	18	30	36
HIST2H2AB	3.2102881152507137	3.6900469270073737	11.987819364867777	1.6353330123297352	1.7283686720906881	1.2075431830968355	0.2788645226179878	0.34871106084447934	0.16905735001107056	16	2	13	14	1	26	20	19
PYROXD2	2.155101735893462	2.784022935169737	5.650969479388631	1.849152645829964	1.7271451858968185	0.07846459461011561	0.3935891166346592	0.5619032616964311	0.488593546650634	11	1	1	7	1	10	11	10
CD28	2.2625150567770476	2.9145535321843026	6.447005628063685	2.079812946361322	1.7254966664329185	0.07435969071349208	0.372671084613127	0.5801170245199397	0.5128800168648596	1	1	12	5	2	9	13	13
RFC5	2.276336739037664	2.8816170070966525	6.293609377331328	1.7929399266262944	1.7215111822113642	0.09794639188206271	0.37550193316406666	0.5616965401564141	0.3933244693526042	6	3	5	7	0	8	14	12
PPBP	1.161653206073073	2.467069689773089	4.1887953522836385	2.081623937923722	1.7210902317325512	0.030443905279380845	0.590771956106545	0.7684135075087206	0.7988249110920823	1	0	13	0	1	12	1	10
TPSD1	0.5414859086192114	1.9445887716918566	2.244114921431135	2.2507559127673695	1.7205630407610064	0.021950767419530035	0.5077562317507412	0.7854609988906728	0.8572624090188833	10	0	0	0	0	1	7	6
MYEOV2	2.4433841416964985	3.0171193888805248	6.877468532830907	1.38243080072144	1.7157083910928368	0.09292249046582836	0.5456080531631156	0.5242081508967789	0.4258646484813043	10	1	7	7	1	16	4	18
LRRC15	1.3903231058822108	2.7581661917683853	5.2724670042389326	2.8350440192043864	1.7136391965399227	0.03399845798867076	0.3489535500168403	0.7516001634705061	0.7696428709974223	0	0	2	19	0	4	15	12
HIST1H4D	0.9830477937225889	2.236250086822183	3.294150041110334	1.187653838736272	1.7122450396736557	0.028651020240674414	0.8016674323500942	0.7692322371723217	0.8144260467859094	4	1	0	7	0	6	0	13
TRIM29	1.8602571076092735	2.503200173541186	4.5970967424437985	1.78050771279681	1.7097075778929935	0.06640199539077934	0.4257730678118822	0.6298447512802129	0.5417941804481877	4	3	4	3	0	6	10	8
HIST1H4I	1.7030261127194661	2.5009686137026104	4.162336117278879	1.7531336069897374	1.709538475390587	0.05957095075293482	0.45975151704219114	0.6364038872431729	0.6004867079986678	4	0	6	7	0	9	5	10
GRTP1	1.0961615726576237	1.9119887074615072	2.4003857706685925	1.2813499106052053	1.7093618932448786	0.036658790623271605	0.6901310696488275	0.6795061598991553	0.7514872445322276	2	1	3	2	0	6	1	6
HIST1H2AJ	1.9065010406460339	2.945808527133865	6.368811596952367	2.294403617054826	1.707819626388969	0.05253266416767444	0.45975151704219114	0.6640619578883694	0.6328711734788744	18	0	0	8	1	14	14	7
TRAC	3.365180635157887	4.1179940418970125	17.45068202223422	2.555215824722059	1.7065243489025101	0.06978545333905298	0.29160537664070457	0.5900684063229085	0.5531259059779917	2	6	28	3	8	15	46	30
SRP14-AS1	0.9795508471399407	1.9283426252641587	2.3114178730477724	1.6238329815162662	1.7034722801394369	0.033382443607790496	0.5705846392969196	0.712638796124217	0.7767308164668242	2	0	1	6	0	6	5	2
HN1	4.500694933946609	4.921793288657363	31.098387079638655	1.724365958947842	1.6983205692167451	1.2508827286535855	0.23514445672270837	0.275356439074076	0.1290768454761457	21	11	19	47	5	42	86	35
PDCD1	0.54754822333061	1.7157918523606648	1.9276649108359065	2.0022187748886204	1.6948020434899498	0.021842024454334516	0.574076688996502	0.7872194632262498	0.8618615956375981	0	0	0	5	1	5	3	2
FBXL8	1.7233651088308881	2.4271054916299786	4.0342889333030225	1.7238376348957183	1.6918019831344113	0.05864330211077927	0.4602483252623779	0.6314359379762705	0.6019816681656994	4	1	2	8	0	8	8	6
PIK3CG	3.1246707469804735	3.7347187917602094	13.13260910160458	2.1481254034755772	1.6902672396896563	0.08683410103559525	0.23749422632686568	0.5616965401564141	0.45017644728574396	5	10	13	6	1	13	25	30
FLJ37453	1.1978415332224464	2.3513358974524237	3.4651237966752064	0.7863827586213038	1.6861469873291022	0.0349885333355171	0.8648401532290193	0.7403218374561401	0.7711901735277392	7	0	4	4	0	0	5	17
TMEM19	3.681678699960367	4.042541455000891	16.037681359270266	1.576005957601227	1.6861137448278638	1.3089508048838072	0.23514445672270837	0.24564517048270013	0.08884818593030663	17	4	17	16	3	31	32	21
AC004967.7	1.1461179140872484	2.1037116525472364	2.7846997916495235	1.892937720056475	1.6791308007337022	0.036365293693785314	0.4789914817750496	0.7136641902594175	0.7622875617150512	1	0	2	8	0	4	8	4
ELFN2	1.5743381134307057	2.2768911245887873	3.4841044101868266	1.514204760413531	1.6781184545243502	0.05274718229395627	0.5456080531631156	0.6395495981121329	0.6394509875291996	5	1	2	5	0	5	10	4
STAT4	3.322382286864477	4.3607052946720035	19.998695663342197	2.6306127964598853	1.6769150088932097	0.06618186171713962	0.30682626988123213	0.6243296852770838	0.5609094900745993	2	4	52	19	0	22	29	62
ANXA8	0.9994920758999325	2.11806266342897	3.6100680310375868	2.458740754551502	1.676204804974122	0.021232405684911273	0.4257730678118822	0.7993552646716174	0.878650865528008	1	5	1	0	0	5	6	5
STAG3	2.6051511345547533	3.1060214497123697	7.473109857684102	1.6969235361885464	1.6749648804873978	0.11276589154819588	0.34287932650581776	0.4887668568086452	0.3721892384915852	13	1	9	3	2	11	12	18
HIST1H2AG	3.3390557137741896	4.058657389635021	16.967518194190607	2.4235570079702526	1.6712699635256256	0.06819519517635919	0.3094432182025328	0.6029906323541456	0.5697059679375888	7	5	1	17	12	29	37	17
AC006129.1	0.8969894091632119	1.8000735722434742	2.1277640434699996	1.343380544060496	1.669569439643269	0.02998971240289437	0.7008583148491403	0.7336981522839107	0.802919687354832	1	0	1	4	1	5	5	1
MEX3B	1.6711660784587972	2.345292430539268	3.6374915691612286	1.4991488923275962	1.665604393420459	0.05778504306549103	0.518378674436041	0.6298447512802129	0.613240017891996	5	0	4	4	1	3	7	11
TRPM2	4.0265872609345426	4.5767827784032	23.565960533651737	1.7696545867463933	1.6624059623486525	1.0233128657734643	0.2927242654797293	0.4026166315169025	0.25201351870309785	48	4	36	8	2	39	27	64
IGLC2	3.226931846172704	5.284212328871253	39.39333454016545	3.4725300974503375	1.6621603139657217	0.011979935540882527	0.4602483252623779	0.7692322371723217	0.9250810608427719	0	1	26	143	0	8	125	92
SP140	3.7048031958313072	4.154707326659216	17.33965590185637	1.7804214590546505	1.660305758422685	1.1275864940793556	0.24285540305719888	0.34871106084447934	0.19447556659498733	9	5	22	24	2	19	30	46
IGHV3-49	0.8442305227715406	2.0297474589163245	2.5402440817424443	1.8745553380912727	1.6580656780369232	0.027145919976459546	0.5981107259991526	0.7696796998190213	0.8310251072804931	0	0	3	7	0	1	9	5
ITGA11	2.841451602329998	3.429641842010308	9.961814058679352	1.4403771783136115	1.6493594026713496	0.08150826079032417	0.5593662528455514	0.5682198605578823	0.49516971084911343	16	2	6	4	5	9	6	40
C1GALT1C1	3.3297103491438897	3.7314407278064206	13.024429749793768	1.8754946543823965	1.6468496864048547	0.9386099982870366	0.23749422632686568	0.4428283750274291	0.2471176534756271	14	5	4	9	6	19	24	23
GAL3ST4	2.8774250545252262	3.4954305755581894	10.985873887975394	2.1287298720345835	1.6450334544284446	0.07575401052881026	0.3471641463908957	0.5966098280149664	0.5193971108526318	15	7	1	5	3	18	22	14
MS4A4E	0.946419150456135	1.9295411283079675	2.426779893191431	1.6268408524293765	1.6421977668650571	0.030635784274991012	0.633203184166484	0.7515932852278651	0.8036179234571145	6	1	0	2	0	3	8	2
RPL23AP82	1.9792326397500675	2.6688692678076538	5.0552070354339635	1.658310609264031	1.6410729262827688	0.06591323690094618	0.48414373434104385	0.6314359379762705	0.5755667221705302	7	0	2	8	2	4	13	11
SLAMF6	2.8800479869426097	3.7995757520319	12.987736322094934	2.364342862379815	1.6382772095423281	0.06128850941575304	0.3875547988236075	0.6364038872431729	0.6009228602257368	1	1	36	10	2	9	36	27
RP1-168P16.3	1.344552265729519	2.194961343259967	3.147097839419027	1.3804683685069132	1.6360076006130082	0.040646477229975886	0.6702729234145028	0.6906212614499487	0.7435954863642706	5	1	5	1	0	1	8	9
SCNN1G	2.7696146528144228	3.480550594099619	9.989690004123982	1.7390204705166372	1.6355496782704113	0.10270959123237147	0.42227561125221663	0.5616965401564141	0.41342280993660757	10	1	18	13	0	18	24	12
RN7SKP16	0.8542984511853593	2.022122146424229	2.4920376376971745	1.9146194681659472	1.6319844328990962	0.026958223068846873	0.5822191439105885	0.770584257494257	0.8371543467667211	0	0	3	7	0	1	6	8
NCF1C	0.9196777951326036	2.0224432731785305	2.4954293106284338	1.9933055277141087	1.6314890303583902	0.02882717954679323	0.5449409419355644	0.7684135075087206	0.8243130940602809	0	0	6	4	0	2	4	9
HIST1H2BH	2.0984657479022277	2.9446106383916644	6.401724739638848	1.887846216330286	1.625042168631829	0.05674091683696511	0.44935032252567436	0.6520542532577334	0.6294167880188863	5	0	2	18	1	17	9	8
KIAA0125	1.3846206237906442	2.546016688395162	4.429533181160531	1.7985679550771398	1.6248325705364275	0.03383314434091596	0.6193483550203164	0.7585406901838712	0.7893384361917077	1	0	1	14	1	1	16	8
COQ5	3.6817726352867552	4.2338401456433905	18.134585657207978	1.772045743891589	1.6228014386865754	0.9631759254157408	0.26945990394067837	0.4267685146908468	0.2667373344685598	33	3	8	32	1	28	30	41
CHEK1	2.747783710047477	3.5769763819444784	11.056918258897198	2.1872451564302726	1.6179862552436324	0.07582441470920717	0.37890638555231815	0.6269460458326408	0.5346787379257748	18	4	1	20	0	21	20	17
HIST1H3F	1.1811681063127333	2.020872174981718	2.695490516149281	1.1804798990380523	1.615595213178049	0.035862222000863836	0.7287431513707782	0.7192261937572314	0.7696428709974223	4	0	4	1	1	6	7	1
FANCL	2.9415229065805435	3.432248979605308	10.007483543813276	1.2577133663999873	1.614657890468732	0.1024263393428989	0.5822191439105885	0.5242081508967789	0.4063515438592125	18	2	6	8	3	25	19	6
LAX1	1.8110206071475285	2.9271964072586196	6.135852336079382	2.0049302337036945	1.6108510450911289	0.04312754130913986	0.5275354985642263	0.7223900623636066	0.7276901328047863	1	0	12	13	0	3	21	11
ZBP1	1.749485398996937	2.674434900754036	4.85775458859411	1.732416916824594	1.6106063344560697	0.04915099216623505	0.518378674436041	0.6853288865997167	0.6838240895097955	4	0	4	13	0	3	15	10
ATAD3C	1.5685957932672558	2.458140840362118	3.942071569224607	1.5446607770190233	1.6100788796054806	0.04632744600415768	0.5808417650846366	0.6860435543595073	0.7046390990782249	4	0	4	9	0	2	12	9
RNASE6	4.112537667135028	4.705521595573825	27.057194505811726	2.260754071333514	1.6087779885393199	0.09422345526746308	0.17904028986184042	0.5308740079427402	0.45801081118006465	7	20	28	18	2	39	41	57
ICAM2	2.428616866836123	3.0262576112363235	7.031119126796539	1.8160074181487118	1.6068045410245773	0.08026950935491019	0.4257730678118822	0.5890963921795245	0.5162868121609195	13	1	10	1	2	13	12	12
LLNLR-304A6.2	1.7193855005770529	2.7294631888008327	6.14883631307164	2.0527682465359387	1.6048711619916192	0.03100386707797555	0.5120439153964943	0.7696796998190213	0.826932653650635	1	7	4	2	0	8	17	3
C17orf75	2.3946385902990097	2.9535912689581076	6.686447949708721	1.4964428660220215	1.6039647374054375	0.07755687719398063	0.5193674385296723	0.5890963921795245	0.5241769896371321	11	2	2	9	1	15	13	6
ODCP	1.4242056259062954	2.2960595750514314	3.774274577671556	0.8071775756372335	1.6039608323935275	0.03756553223924871	0.8318992005600334	0.7441596331148055	0.7622875617150512	5	2	3	3	0	14	3	1
OLFML2B	6.2863552052606675	6.671236792198905	108.98606296676617	2.0023462115486117	1.6018568245427998	1.1389033977451828	0.1604984613051117	0.28665703826867694	0.149100099856002	129	44	23	92	40	162	170	233
FAIM3	1.4385914605419743	2.649910593846611	4.907487119545094	2.6719761566205023	1.5977561515658485	0.03307276295776117	0.3875547988236075	0.7692380457308933	0.7988249110920823	0	0	17	1	1	5	13	9
CCDC77	2.9956253876828263	3.674372419327598	11.727866565862183	1.798307143021152	1.5967042936909317	0.10815865254697526	0.3892881068219897	0.5616965401564141	0.40291552046388995	27	0	5	13	4	14	16	35
CDC26	2.9461802698081225	3.6330247224884866	11.425166094490912	1.5462472647186758	1.596601092853486	0.09799749192453731	0.5089362487298281	0.5735803920845072	0.4412246974326138	10	0	20	13	3	30	8	22
LINC00847	3.946112541822128	4.319880252687649	19.973073891784768	1.7312624131565064	1.593087807933591	1.1303165373681436	0.20989914985697092	0.34871106084447934	0.1571286747348176	16	3	13	22	11	23	30	52
ATP13A4	5.419697554345536	5.81179582211157	58.38361655087718	1.631386804336085	1.5896302467659795	1.279066471955443	0.17904028986184042	0.23638891516646893	0.0621836833978859	97	4	39	87	16	83	98	130
ZNF610	2.1388187336028897	2.9759269889822964	6.3227610330526565	1.6860175860030593	1.5878797571204781	0.06728708313986712	0.4976039882286256	0.6410792026695054	0.5905830183553736	11	0	11	7	0	5	11	21
IRX5	1.3458946046146247	2.2494744379996567	3.2420436438899207	1.2907136732472053	1.5854452898974758	0.039083596694071056	0.6901310696488275	0.7236480449949583	0.7603880302019148	4	0	3	7	0	4	12	2
GHRLOS	2.1316683247599286	2.880663494299418	5.987444224917734	1.6009422538759521	1.5828070075379772	0.06247213177556537	0.5074791627522266	0.6408832297846878	0.60561328027746	6	0	4	14	1	5	19	9
TMEM150B	1.9717804176515044	2.588333226204811	4.631829949486292	1.5083649973620339	1.582183080667536	0.06816689475930593	0.48414373434104385	0.6261538929614449	0.581767938242935	6	0	6	6	1	10	6	9
LURAP1	0.9271154216011862	1.8493817141371738	2.3322414731899044	1.6073102798652916	1.5799024958088042	0.026946431379621296	0.6610738745621484	0.7692322371723217	0.8453500769869732	1	1	0	4	1	1	5	6
ALDH3A1	0.9132365075525933	1.8936866859444146	2.4780278301906713	1.4624214472232067	1.5763670035680235	0.02688231267445045	0.7058945543400839	0.7796606921081044	0.8440231233966392	4	0	2	0	2	5	6	1
PGBD2	2.6005981706821353	3.2046444191613315	7.991811968919776	1.7666334741834682	1.5725161549094284	0.08565258163248124	0.3875547988236075	0.576512685728965	0.5102229945210933	16	1	2	14	1	13	15	15
DBNDD1	1.8281919702498837	2.883778075524261	5.789191274019462	1.9100589381821014	1.5659132504622344	0.04522363877928805	0.5239410464377532	0.7187004539200598	0.7202108248890454	17	0	1	10	0	3	13	18
MIR4458HG	2.2013297827936817	2.9557934940265542	7.423026023847829	1.986451366704191	1.5656560309252876	0.04090494476263014	0.4787974738044344	0.7236480449949583	0.7608036765551115	3	7	1	4	2	16	4	14
SVILP1	1.4002814985671368	2.1334783884622017	2.989332290604903	1.577415601706095	1.564198871108969	0.04269931264348414	0.5396318076855878	0.6854306317534632	0.7413557545851259	7	1	1	3	0	6	4	6
CPA3	2.2913501058598023	3.2303925717874646	9.030346005492184	2.5693369429430253	1.5634866333395527	0.03961443999181932	0.372671084613127	0.7441596331148055	0.7811632889491927	5	1	6	0	10	12	9	23
HIST1H3H	1.7155945797263832	2.7344893105479233	5.259725935247803	2.2491805009723302	1.5561936276577668	0.04244692756410106	0.4606512090849426	0.7439941070621056	0.7443749206344873	6	1	0	15	0	5	13	11
RP11-254F7.2	0.9891101084339876	1.857413026784033	2.0497794457073604	1.5029770511456166	1.5552010417827689	0.031374535308448	0.5736767514776709	0.7343558448163044	0.8154623645621116	4	0	4	1	0	2	5	5
PTPN22	3.4096526441806825	4.158970135620268	17.822076861102605	2.4530159693579106	1.555177375121793	0.06378540517057338	0.3875547988236075	0.6347068098609763	0.6149382202581017	1	7	34	7	6	12	34	47
FAM162B	1.2840971015697855	2.0121560584303033	2.6320447907021487	1.54628802463917	1.5530587153004418	0.03892060509573118	0.5473731217310086	0.6938561422523631	0.7628632174667167	3	0	5	1	1	5	4	5
CDH2	1.3855125796023542	2.1720181760811106	3.0711094550451175	1.1661444646393415	1.5526047277209432	0.04009218989749718	0.7139340135140445	0.70936078735492	0.7592583446887711	3	0	3	5	1	1	10	6
RGS2	6.453672883595873	6.742651441326431	114.50809804109602	1.6727875585810061	1.5484525606470407	1.2509930910826959	0.12930922441471257	0.18807683008451753	0.04988318216476028	73	36	132	80	44	109	241	246
RAP1GAP	3.2120036809670536	3.854636899581117	13.631270319494055	1.556988447306719	1.5478086649712293	0.12352892419850003	0.48414373434104385	0.5543044658436644	0.3825270178298961	17	4	18	17	0	10	39	24
CYP24A1	1.3217248926261953	2.3003820977943596	3.780636019394595	1.9922918734634	1.5451026549098406	0.032161521789600696	0.5473731217310086	0.774017913730707	0.81369274302385175	2	0	7	0	3	3	11	5
HLA-DQB2	1.382768624149464	2.40785183880876	4.014959852990092	1.9189662678436707	1.5448116764431172	0.03331942009770736	0.6016689999143866	0.7696796998190213	0.8100190026181259	0	2	8	4	0	2	5	15
NRK	2.1720150455318414	2.7705337659594376	5.923493887602033	1.6529184702289126	1.5431029380353143	0.05973669171458693	0.5106476286926034	0.6503765374393105	0.613915976033492	8	1	1	5	4	8	15	6
DEPTOR	3.1557008190243994	3.860192883969783	14.117878045771727	1.613045943310559	1.5348351530379725	0.06524200775428997	0.5822191439105885	0.6364038872431729	0.60561328027746	24	2	11	2	9	4	36	34
FBXO2	1.5512875510908355	2.3527430230482325	3.663100629388889	1.4833424104493242	1.5338797183578823	0.04272688714415865	0.590771956106545	0.7069618858371269	0.7463764839044857	11	0	2	2	1	3	12	5
ITGB2	7.3709338407042475	7.7164601136912845	227.05236776765992	1.8793163702069122	1.5330146896923595	1.079593105931784	0.13829044928526374	0.29373442156715857	0.155256346560411	92	109	196	146	82	314	385	460
ALB	1.2783547814063354	2.2743917381284153	3.240130546383387	1.450321278670759	1.532434252806776	0.034760522170049574	0.6680077354389227	0.7530727711039678	0.7972773142286815	7	0	7	1	0	1	9	9
TSTD3	1.2298600357535157	2.063156035768749	2.7302348394376343	1.1990751633048373	1.5269442641445525	0.03503368730862161	0.7187687154166554	0.7430470379038419	0.795842780227613	5	0	1	4	1	5	1	9
LAMC2	5.974281992349533	6.332047352757861	84.55117026717453	1.4897344010803493	1.521240884523535	1.1810041961080298	0.2342052066012532	0.24564517048270013	0.09905373147667777	170	9	61	121	17	83	150	218
GPM6A	0.9587196134637593	1.8833241800365084	2.2889263059172076	1.6705481740829948	1.5194107272282715	0.028947955277606033	0.5981107259991526	0.7696796998190213	0.8340189945220493	6	1	2	0	0	3	6	3
MORN2	1.8526129641392288	2.520262393688917	4.473155329467327	1.4483521467022664	1.5193557342158739	0.050137772745599565	0.5981107259991526	0.6643215965662874	0.6921411703871243	11	1	4	1	1	6	13	4
PYCARD	3.147726291521346	3.502429136121861	10.464663927691745	1.4727771377903491	1.5190918614531754	0.8126938948734455	0.3147692275193665	0.4303746055687941	0.28633036298386877	18	3	9	9	2	17	16	21
ANKDD1B	0.7499881886753007	1.856065085756165	2.0281652163209243	1.6818926116234165	1.5177016890632984	0.023918801042773302	0.6122358418037207	0.794278794993368	0.8643140029186918	3	0	0	6	0	1	5	6
MGST2	2.527095507880842	3.0442443811555098	7.289478097029798	1.5373226565139817	1.5159433866919865	0.07574648911215354	0.49801200788862826	0.6111459731705838	0.5531259059779917	3	1	7	12	3	15	14	7
NDUFA3	3.2776627679509525	3.7595539043267237	12.618138373443578	1.4433682248960835	1.5125343100256592	0.1379831580660199	0.4008525328256872	0.4859626219859234	0.36611771694477097	15	2	22	14	1	29	15	21
SNORA13	1.6953357904472266	2.264452140930044	3.6763658733914393	1.4983923866771516	1.509482765497626	0.04810725776696164	0.553075714884797	0.6706186317750856	0.6932825441086226	4	1	1	4	2	7	4	7
KBTBD3	1.775088727966086	2.447932092032398	4.019907986379364	1.5759161842475438	1.5089910717166612	0.05324565228092973	0.4953172862185625	0.6613806341498488	0.6801048063158067	6	0	8	2	1	5	7	10
COL8A2	1.6069688450232482	2.3770790545275675	3.8192180335177364	1.0487678489032615	1.5070560128110784	0.043311406169677734	0.742578062237238	0.7142881573478252	0.7463901898714774	7	1	5	3	0	4	14	2
PITPNA-AS1	1.2399279641673342	2.129739226573934	2.9273385365608773	1.8181204272316822	1.5059015913024736	0.03511501917296377	0.5527691284260396	0.7584721340854056	0.7972773142286815	5	0	0	6	1	4	4	8
RP11-421E14.2	1.5819435413831886	2.3388705344184793	3.984039762238849	1.5866080092493953	1.5054205719595	0.039567109133988046	0.5716481709528519	0.7471665509835604	0.7638295350125878	3	0	2	3	4	2	8	10
STK32A	3.7101807526152384	4.122061408745468	17.515898228248112	1.8679323983401885	1.5038652410719129	0.1252176980961331	0.2706545995804994	0.5070064153700136	0.37726810035511177	15	9	4	20	6	25	22	40
MT1L	2.777597093601584	3.440490850979607	9.5844792683997	1.6470549837828439	1.503633125074072	0.09870666850168958	0.4257730678118822	0.5909978504740485	0.47598722255995596	14	0	10	19	1	19	14	18
SNORA71C	1.4821560709114607	2.527646220973513	5.291994702912968	2.6449669375871183	1.503220576000294	0.024091694266037345	0.43823854571624554	0.8135820692442787	0.878650865528008	3	3	0	0	5	9	6	8
STAG3L1	1.0660355602196492	2.1745594114928664	2.935417198132624	0.8897989361850503	1.5031609454751256	0.028626224654781915	0.8392590045987807	0.7911026921946406	0.8453500769869732	2	0	6	5	0	0	10	7
TMEM91	2.402009517155167	2.965513866808042	6.6615495672694305	1.6720881153206024	1.5024429990131276	0.06914172644070134	0.47243409433011313	0.6298447512802129	0.5919696516852124	2	1	12	8	2	10	7	18
UBBP4	2.591457842468413	3.047154490151143	7.186502742817821	1.3337724630564145	1.5004583305692278	0.09050198044536731	0.5020044978179907	0.5682198605578823	0.502020154398273	13	2	5	8	1	16	12	8
ADAMTS6	2.210370565907696	2.840968542070283	5.8931439940505195	1.1762999534043674	1.4982857079074052	0.059155275762313844	0.6680077354389227	0.645764749662273	0.648092618008564	13	1	7	3	1	4	21	6
CTD-3185P2.1	1.2433246391336124	1.9963167167511608	2.5348151068557185	1.161966900283269	1.4965976574684436	0.03598806111295505	0.7055445964185604	0.7236480449949583	0.7943214322063662	3	0	3	3	1	1	6	7
GPR141	0.4248751831015285	1.653681447659219	1.7471630317450964	1.7107874285552194	1.495559267754118	0.01685480002649092	0.6731400558660096	0.8286414063184733	NA	0	0	5	0	1	1	6	2
ZNF737	3.281035516766447	3.719004977819645	12.229547228312887	1.4204174150459794	1.4952212348476024	0.16269872575831656	0.3896840249117521	0.47098106968325737	0.32827583650628317	21	3	12	15	1	11	28	26
CCDC144A	2.75815350782035	3.6336926157400544	11.598360448093155	2.136256283393575	1.493216601433792	0.05856013417870569	0.4379794095535006	0.67485804833561025	0.6533440667659549	29	0	1	9	7	9	24	28
HSP90B2P	0.5928694832536986	1.7135314306855598	1.844371463376035	1.0569316256809085	1.48910449351958	0.020035271714564276	0.8015543060572943	0.8168523900767679	0.882973944236041	4	1	2	0	0	0	5	5
SPNS1	1.2766594751012028	2.0530873728832155	2.670242743342376	1.147650196578624	1.4887536143982438	0.03617058532201341	0.7131579511078063	0.7328253334990188	0.7949311377732344	5	0	3	2	1	1	5	9
CD96	3.2189480246025	3.8688116104336583	14.09598405431909	1.9850658856007724	1.4866707922411933	0.06785391606197795	0.3892881068219897	0.6362262110740341	0.6039204714952813	4	3	37	4	4	22	34	14
RP3-449M8.9	1.5413232720110641	2.358526695719773	4.406026378838494	2.2283159637417183	1.486574075260114	0.030660939283610925	0.4896631506492955	0.7813969356524384	0.8344005007023084	0	3	2	2	3	4	7	9
ZNF77	1.4333604921366314	2.339085476136298	3.5260659859154693	1.314230035438878	1.485485869051517	0.03807533583429319	0.6901310696488275	0.7508985776890257	0.7855594546412499	10	0	2	5	0	6	11	2
DOLK	2.344728042437091	3.0383081486527064	7.2012259603533835	1.4063161127865724	1.4852579318216554	0.06161622539057661	0.607133471091953	0.6643215965662874	0.6328711734788744	7	3	4	14	0	19	11	5
ZNF596	1.0509987810049353	2.125389683928553	2.761674552515826	0.6536718092083648	1.4835905176385062	0.028639011677299837	0.8937870967473469	0.7911026921946406	0.8462489497948009	6	0	4	3	0	5	0	11
DECR2	1.3761790853229994	2.203370820577674	3.2024434230557555	1.3437929327979306	1.4833853238074568	0.0364215351125645	0.6712265153928281	0.749994891321545	0.7928619248839843	4	1	1	7	0	2	11	4
CD300LF	2.495125293275877	3.0052082509971245	7.137864330545207	1.4717849588083864	1.482491882864438	0.07111049995370831	0.5193674385296723	0.6314359379762705	0.5783941570316805	4	4	9	6	1	11	5	20
THAP2	1.348997413882387	2.3292579378131633	3.5373109207886646	0.7477397249954303	1.4823106013562939	0.03436144627061732	0.8716136609769715	0.7696796998190213	0.8096198087232739	5	0	2	7	1	0	9	11
HIST1H3B	2.7189778456810134	3.571228775258923	10.953654360351472	2.285750510987271	1.4815168405243762	0.06195517615731863	0.45975151704219114	0.6643215965662874	0.6328711734788744	19	3	0	23	1	19	20	17
CTD-2020K17.1	2.743185665381583	3.488580339616698	9.879498047649006	1.6251844795052546	1.4814252848720353	0.07690099252479975	0.48188028025865304	0.6314359379762705	0.5701231951090268	14	0	23	8	1	11	11	33
HIST1H4B	2.3344637384510554	2.977479667064006	6.967471803003798	1.5447757682032144	1.478153590446643	0.0643497100255661	0.5333457936042533	0.6640619578883694	0.6107233331848755	5	0	5	9	5	10	18	6
USP9Y	3.5826395733219334	5.39284933524809	43.909319079846306	4.301226609175521	1.4773726648044074	0.010319485138949331	0.2421013521094792	0.7933415756899329	0.9471572336142929	119	2	0	0	35	55	70	97
IFI27L2	2.7769700687276164	3.2937499987703744	8.783791365167035	1.0250974246829168	1.4740462739326214	0.08286268076827405	0.6939975402350398	0.5920549275019231	0.5417941804481877	14	1	11	9	2	24	14	5
KDM5D	4.026052220369522	5.9280820840228445	63.48011319652592	4.4507514517534235	1.4738228289641286	0.010863654555858662	0.2706545995804994	0.7956335495865863	0.9410495034145131	267	6	0	0	23	69	102	162
AP1S1	3.308727716024901	3.7305560513077904	13.092476299276319	1.726199285730287	1.4690400369738144	0.09692089467816699	0.34737662115638424	0.5682198605578823	0.4618903511109715	9	4	4	15	8	27	15	20
RELN	3.6609213125747093	4.17012860388946	18.085626091752665	1.4177782253120286	1.467431017532528	0.08535974430173858	0.5239410464377532	0.5803261746450953	0.5396509744270797	13	12	13	16	3	6	33	54
DIRC3	2.2920451823162153	2.878492651050033	6.085305031979706	1.5602396434129768	1.466807829026525	0.07660535077345844	0.4703610346472256	0.6364038872431729	0.5709439084526917	12	2	8	4	0	8	11	13
CASP6	2.248580911494882	2.817233935998629	6.131092929283965	1.2780097969152815	1.463796587668079	0.05563784620552259	0.6475848314277611	0.6640619578883694	0.6631323112017662	10	2	2	4	3	4	20	6
RP4-563E14.1	1.1780587727328549	2.111441617440401	2.681392435527658	1.184764215707614	1.4626463446865101	0.03218575586695063	0.7185800308445333	0.7692322371723217	0.826932653650635	7	0	2	4	0	1	4	11
TYSND1	2.2495953837141323	3.042439892008204	6.723334665052958	1.7337512491303027	1.4602236124565007	0.06724121118171077	0.4602483252623779	0.6633527023169811	0.6168678043418367	13	0	6	14	0	9	12	16
BANK1	2.846920802290432	3.316041554585397	9.008834235379265	1.1355179925571444	1.4596605083908734	0.0911560628680512	0.6137292970303586	0.576512685728965	0.5134412574382002	16	1	9	8	3	21	17	6
MT1F	1.4892928642580339	2.350599874473752	4.129502041162176	1.377533894334479	1.4570701622138769	0.03244599265775893	0.7363968760717047	0.7813969356524384	0.8232239586223842	6	2	0	3	2	11	1	7
ZNF728	0.6336066078899871	1.857129821245579	2.0124555806205016	0.7837845814651677	1.4507092745283363	0.0201788005598294	0.8677592611738928	0.8238955096356946	0.8857809507136121	1	0	2	6	0	2	0	10
GPR155	3.4259174722114656	4.127564614405709	17.142216358731403	1.7791416905228656	1.4478240618910017	0.08413305998032557	0.45975151704219114	0.6274422745915544	0.5458539127270243	9	9	27	19	0	11	33	45
UNC5A	0.4506815427849567	1.6240805784828902	1.4471302138956659	0.8312537510397496	1.447568465927797	0.018018507526183614	0.8402867540056258	0.8211578227632736	NA	5	0	1	1	0	0	2	7
DSP	6.756519644041458	7.1214515961067155	148.10448491152394	1.578861247097881	1.447286181766506	0.9868008846908428	0.2342052066012532	0.34871106084447934	0.1956539172130495	155	35	126	322	13	167	260	335
NOMO3	2.3620362846135117	3.0410970268678543	6.855997413426349	1.5903629664436063	1.4434030808719949	0.0681726114909099	0.48188028025865304	0.6490669683250389	0.613915976033492	19	1	4	9	0	14	9	13
LYZ	7.415813398693792	8.001703901192155	276.5122542703641	2.2444161634862287	1.4381436617614942	0.09100612334541326	0.35990720641013646	0.5890963921795245	0.5346787379257748	28	83	565	122	110	364	496	522
ACKR1	1.6587071471807724	2.6929845809262614	6.065823912755404	2.603486961937528	1.4377776205918917	0.02453389324002753	0.41949105906187906	0.8192492215113152	0.8816517777097955	0	1	3	1	8	12	7	7
SATB1	6.003290357679843	6.302012352183085	83.30343051573439	1.3522120318384634	1.4371062030116284	1.0667978347085665	0.28006722022682873	0.25438753895755783	0.1290768454761457	80	18	146	78	19	58	184	189
CTLA4	1.8300861044473857	2.9859892768018823	7.370342528163088	2.8227676678338436	1.4336775865015148	0.02751929367621562	0.37550193316406666	0.8099964022955788	0.8663706010117361	0	7	13	1	0	13	9	12
HIST1H2BI	1.4862809048058512	2.4638321179574687	4.295022432296873	1.6451581761736933	1.4297458608569777	0.0334153461101097	0.6680077354389227	0.7933415756899329	0.8222597091487841	6	2	0	9	0	12	2	7
ADA	2.6130612825216293	3.228574975305969	8.057051042555013	1.5223997150738187	1.429723013004366	0.08935140119405995	0.4719430375793939	0.6274422745915544	0.5396509744270797	14	1	13	10	0	15	13	14
GCNT3	1.1392175159073386	2.2364357086825635	3.1718712040225214	1.8977965860693744	1.4283071434282284	0.028436059634816928	0.5667630265994685	0.8053768228402443	0.8496343044163404	5	0	0	10	0	5	9	3
LPP-AS2	1.303841146541815	2.0233982194962326	2.6067666793703075	1.402127436955734	1.4266227966854468	0.036127279238076564	0.5964554831186524	0.7441596331148055	0.8033892494857826	5	0	1	4	1	3	4	7
FBXO41	1.6456275790253	2.3090862504196323	3.753997986934151	1.2523676148264495	1.4232444234076185	0.04301479411858759	0.667225607182005	0.7406437178788297	0.7603880302019148	3	2	5	4	0	10	3	5
INPP5J	0.5169958823723043	1.6479185037581994	1.5451402121253788	1.4579594370875784	1.421202373632014	0.018468582394772774	0.6890622171078777	0.8238955096356946	NA	2	0	5	0	0	2	1	6
PROB1	1.721074851386363	2.2257087229289847	3.4007525647669885	1.2633915655312904	1.4211791639077076	0.04874233558489334	0.5818607977593235	0.6613806341498488	0.7208141539840598	5	1	3	3	1	6	4	7
GPR79	1.1750918040045855	2.1466559042165287	2.8520102922489787	1.827294757044156	1.4209683142034204	0.030003601699216308	0.5069762440337251	0.7900658493662392	0.8463972450289439	1	0	2	10	0	3	5	8
HBA2	7.0565067326005995	7.452396041377353	187.75427511565331	1.199140718708788	1.4208372116997572	0.16808874448185304	0.5055962568182983	0.45755857279165085	0.34924738871853817	157	74	298	116	42	212	94	674
HIST1H2AH	0.7503758016780702	2.0287190359655596	2.700314303203932	1.0722435268978923	1.419922437993989	0.02111715092665259	0.8125682553432861	0.8319266236633989	0.8816517777097955	10	0	0	1	1	11	1	1
DCTPP1	2.0138995303641987	2.722301166153225	5.391266387191674	0.9065627194861775	1.4146691427376181	0.04553374172530617	0.779803514230505	0.7236480449949583	0.7529625579780512	10	1	9	2	1	18	2	6
COL1A2	10.552937016839365	10.936710927603226	2118.821157127266	1.5749438306035413	1.4143182101242937	0.7000435363250522	0.37550193316406666	0.4887668568086452	0.3148823425906926	4538	512	464	2154	788	1614	3733	5587
ZNF311	1.0751684929933647	1.9244361930354137	2.4103100931773698	1.0747558949120417	1.4121976291178968	0.028680490085416465	0.7508114003528573	0.781289905766815	0.8496343044163404	6	1	2	1	0	4	7	1
NBPF11	3.699746733681493	4.02897597597733	15.650030631603334	1.3725225395755911	1.4116800083442889	0.9002791746916009	0.296294237233385	0.4026166315169025	0.2253617779616298	20	2	20	21	4	20	29	31
MARCKSL1	5.332682052128503	5.588771560141646	50.35544325530322	1.5117533584028382	1.4089574618170346	1.1074782715313387	0.1566490048118127	0.2373931981894709	0.07650451851935561	62	10	30	61	24	67	70	115
SORD	1.8494228061744127	2.4534692193764016	4.205631828295659	1.4202922873135306	1.4068849598711244	0.048024143881264234	0.584982460052703	0.6936253033371333	0.7382059693338734	6	1	1	8	1	9	4	8
THUMPD3-AS1	3.6575863412591265	3.975543031455675	15.168647042666946	1.4016257752456236	1.4064261936979403	0.8921011429086448	0.29027531443434323	0.412063761277852	0.22639114568304664	18	5	16	21	2	23	24	29
COA3	2.6417898469807546	3.0908793645699486	7.644512908927821	1.47497911562038	1.405184237889129	0.07952835761027624	0.4671613838587133	0.6314283751145139	0.5554054439034957	8	1	9	4	5	10	8	20
SFR1	2.391988223569669	2.857367351524707	6.343430582830707	1.4817216366844668	1.4018034697949837	0.06592737308596022	0.5078624527669581	0.6468260709211555	0.6162394790239492	12	2	4	2	3	12	10	8
FAXC	0.6535478366499788	1.6524011821841023	1.5556636121024559	1.3780375261801534	1.4015788596119445	0.02090010563131281	0.6677183297041946	0.808828443211233	NA	1	0	1	5	0	1	3	5
ZNF382	2.2334738681154187	2.7151219940139297	5.2981769571990736	1.3125620829548201	1.4012545156076208	0.06596091836435608	0.5333457936042533	0.6364038872431729	0.6328711734788744	5	1	9	6	1	6	13	8
CCNE2	2.019556037365496	2.605091012367926	5.189728562925206	1.5088821910840218	1.4008583256047327	0.04625780288063647	0.5667630265994685	0.7236480449949583	0.7435954863642706	3	4	2	6	1	6	4	15
CHSY3	1.8820146093990544	2.5163595551060784	4.368337780025057	1.2873321370290223	1.3981721374619118	0.04671121572067485	0.6407445542475231	0.7018662252400354	0.7508061433038838	12	1	2	3	1	6	3	14
NAIF1	1.627264801306277	2.3891502368761564	3.81500968039562	1.4738720441701099	1.3937284332650823	0.04066336429256469	0.6022880892415592	0.749994891321545	0.7856143640295993	7	1	8	1	0	7	3	10
BUB1	2.654516723697824	3.322323422625911	8.873506281438688	1.6853420072573946	1.3920491069173562	0.062376922522811046	0.5193674385296723	0.6613806341498488	0.6537011383015574	19	2	1	17	1	18	8	19
CYP2S1	2.7073208576813483	3.3021921492758133	8.993239801418934	1.7040226232524518	1.3913777251977175	0.08009452588074839	0.4432426340506327	0.6503765374393105	0.5696610895682577	5	5	12	12	0	11	13	21
FUT8	4.98811088738847	5.203066637024714	38.12240706743455	1.4218114685928045	1.3867726127375926	1.1544644915940647	0.15022275569330248	0.19371249678884805	0.03649157961929526	50	10	29	44	14	48	65	76
LLNLR-246C6.1	1.0589213946039833	2.0606272719065584	2.6956929466828257	0.8304979639756984	1.385121432580651	0.025455456054251247	0.8402867540056258	0.808828443211233	0.8714765397176476	1	1	4	5	0	1	1	13
BBS12	1.8209531716736702	2.4273434794743216	4.573576307297678	1.59685679205454	1.3806367187516955	0.038925707582966304	0.5826985742197892	0.7586369769022264	0.7856143640295993	1	3	2	5	2	9	7	4
NAAA	3.533924438978713	3.9252641733122564	15.19624146095207	1.625196059490557	1.380355456736604	0.10951387913909769	0.29027531443434323	0.5682198605578823	0.447135850537679	15	11	14	8	2	25	24	22
AC018442.1	1.5015211430148787	2.1679995438812956	3.191532784662314	1.3851130323212333	1.3803444914580163	0.038762523599867565	0.6060743863721519	0.7520087240080193	0.7936725208565867	2	0	5	3	2	5	3	8
SNRPD2	4.228074580715425	4.551184339071755	23.369419430083152	1.3830030732195626	1.3785226901488663	0.8737856066712439	0.28840587974798054	0.3961373995512539	0.23388461956230663	29	3	18	43	7	42	37	36
ELP6	2.1471836827915944	2.9575474660732053	6.41739244064554	1.8247237278736488	1.378182594457859	0.047636791588326496	0.4803029700883922	0.7441596331148055	0.7514872445322276	24	2	3	2	0	7	9	18
RTN4RL1	2.01523638461095	3.2173531145765555	8.070269876061092	2.4931096924169327	1.3740694543097138	0.03282426298400385	0.4257730678118822	0.8012727772705593	0.8344147141967789	1	2	1	31	0	5	22	15
TMEM14A	2.0491994967017892	2.709031211896108	5.188642309782469	1.6502832728777241	1.3737564079960167	0.04940506519037651	0.5069762440337251	0.7069686927556277	0.7425774002909898	17	1	1	4	1	6	9	12
PDLIM4	1.7087743883787387	2.277671918725278	3.671365622494972	1.4003667817041117	1.3721956137825828	0.043220605376997984	0.595295573043211	0.7245232927534105	0.7629879565000697	4	1	1	5	2	3	7	8
TRBC2	2.9605727337101237	3.965478116106792	15.989579407674508	2.8473114838972813	1.3715044452461886	0.034779510855948353	0.42661792524713477	0.7741129539961364	0.8486460759577052	0	12	21	3	6	9	37	29
NEK11	3.2845013786890065	3.6008094752395974	11.491750489664069	1.3720402848695306	1.3703522407877173	0.13891575141346965	0.3892881068219897	0.5236645826297301	0.3825270178298961	13	3	8	14	5	10	23	24
ZNF527	1.899412403486916	2.468315686091519	4.656594613481001	1.4458592785882651	1.3683166078738371	0.042442965344496125	0.590771956106545	0.7464157614188588	0.7638295350125878	2	1	4	3	4	6	11	4
SCAI	3.702082174107973	4.0513974227978995	15.88642908422632	1.2876253984745836	1.3653977641917918	0.6856207479200047	0.372671084613127	0.4458524055927201	0.3080624463630126	24	3	20	23	2	26	30	23
IGKV1-27	1.0468736274000159	2.2610108740463892	3.330768657612953	1.2283446049866888	1.3653869928288038	0.022880598249127467	0.7990948953630344	0.8301618139710653	0.8828520260483689	0	0	8	5	1	0	9	9
RNF212	0.8786848280982191	2.0984177834613718	2.649410452466087	0.9314881182196285	1.365002381440622	0.022621139340432025	0.8322422193160065	0.8284639752866968	0.8796098199223409	11	0	1	2	0	0	10	5
PET100	2.3947154873453806	2.993887966883334	7.071468359524095	1.620021324374995	1.3626776696317005	0.05216321644616426	0.5757252577451336	0.7064815901578361	0.7202108248890454	1	2	12	7	3	6	20	8
RP4-794I6.4	0.6789278678130756	1.7345959171610872	1.7214713735996157	1.3204504204903202	1.3587125200079722	0.020341095967900687	0.7043313881306067	0.8238955096356946	NA	1	0	1	6	0	1	2	7
HPS6	3.122321778208923	3.664202785830064	11.755120347815975	1.3766488130643733	1.3573338838455105	0.08010632190449055	0.5473731217310086	0.6298447512802129	0.5822968406546127	26	3	4	20	1	17	30	11
DPCD	1.721964856302553	2.3646059625802778	3.719610027305306	1.3844578299127865	1.3553006881824468	0.04553253142486313	0.5728155517843434	0.7290701623069027	0.7638295350125878	7	0	2	7	1	7	6	6
APOBEC3F	2.661709804051708	3.15140756216254	7.737359090505962	1.2908704368005979	1.3548876202197064	0.07428301505065185	0.5509775509601383	0.6364038872431729	0.6048479234592117	13	2	4	14	1	7	21	11
COMMD1	3.6791350915490817	4.0335997269679	16.260224534867735	1.3398643878365266	1.3529853531228857	0.11580564941735642	0.4804988043946092	0.5481785164293459	0.4449778637868273	27	6	6	16	6	36	24	15
TMPRSS4	2.331309870173389	3.0981407106134693	7.46163410407987	1.4844277326008646	1.3522644014118659	0.04386947103506562	0.6876347434920138	0.7471665509835604	0.7815391338837164	1	2	17	7	2	2	12	25
TAS2R20	0.7548014686944701	1.8869382871597997	2.204422177628252	0.6589258598076446	1.3514950819006097	0.020926037438894558	0.8986302975846839	0.8319266236633989	0.8857809507136121	1	0	5	4	0	7	4	0
DDTL	1.0901855419658455	2.0827309980755095	2.709173279158961	1.1923424313859254	1.3511054307486177	0.026773245146389103	0.7392571588304286	0.8134365388828299	0.8646702875497927	4	0	8	1	0	5	8	1
GNA15	3.6849457857260326	4.002963273853906	15.315379398120147	1.2935909002616675	1.3471859621761666	0.7430883732335977	0.33690306488160815	0.4303746055687941	0.28877545627946144	28	2	18	17	4	22	23	32
LRRC8D	3.8968369454397225	4.27272674413562	19.480699957994407	1.5291715073742256	1.3464866321452276	0.13725521961919318	0.3088911789990116	0.5325522536046711	0.3940379108853542	21	12	11	25	2	29	37	26
GGH	1.8997711135524267	2.7816628549047575	5.897694665748394	2.105295595724958	1.346295712481229	0.03922804853910843	0.49493179116795366	0.7914333323507194	0.7989972180373225	12	0	0	5	5	9	10	9
PKP2	1.8025844384588245	2.5041159521673713	4.6908101393956905	1.6808733391193282	1.3454643182838972	0.040897741466666644	0.5275778265230142	0.7696796998190213	0.7856143640295993	5	4	6	1	0	7	5	10
AC017060.1	1.6408815977504225	2.327416047955247	3.5352016499999603	1.211297209427344	1.344886022354391	0.041727687000010005	0.6680077354389227	0.7464157614188588	0.787999459927357	5	0	3	7	1	2	7	10
POLN	1.554167739938345	2.19173901237197	3.1572768855060516	1.3263918885614696	1.3446432396143964	0.04088278348271955	0.593807681635536	0.7460319698689265	0.7911452506107507	6	1	5	2	0	5	6	5
AC005154.7	1.1713050637153855	2.249218798144007	3.243290485314536	1.3167150703161914	1.34443496694138	0.026059316206467686	0.7480646091798288	0.8211578227632736	0.8714765397176476	8	1	6	0	0	1	3	14
HLA-DPB1	6.746658401859112	7.260905697282928	166.11543021646827	2.119967569755186	1.3424824435545077	0.0847713698309113	0.22136751898042717	0.6029906323541456	0.588499257227286	46	129	167	58	39	219	304	270
FABP5	4.46153922953638	4.840183409797372	30.025443719491072	1.8523303193514171	1.3407781189023686	0.10381514040104531	0.2267476586141423	0.5616953149520116	0.5134412574382002	36	11	11	12	21	44	51	44
PTPRN	0.7852924664043067	1.955952525062709	2.2515148022107043	1.5717074188700457	1.3405392140015109	0.020898646641444075	0.6746835694943135	0.8319266236633989	0.8865101186703346	3	0	0	8	0	1	3	9
PRR15L	3.5434419799906545	3.9338607235261813	14.738160596624011	1.4963433677340996	1.3400761050958598	0.1149677931954008	0.4257730678118822	0.5616965401564141	0.4559836087597153	27	4	4	23	4	19	31	22
RPS3AP26	0.5792526868095532	1.9518127006946593	3.037711476634216	1.2822923075288948	1.3377368135911423	0.011333872684615075	0.7929510894890058	0.8745845537936439	0.9498050814843544	1	0	0	1	5	4	8	0
FXYD3	3.415846965032195	3.85357807878507	14.411895441792247	1.7274856590246694	1.3349359540430374	0.08154276533738872	0.33690306488160815	0.6298447512802129	0.5783941570316805	6	11	13	14	2	14	27	27
LRRC28	2.592296653315453	3.0052559984901888	6.981495478190143	1.3361707857540674	1.3347405059281279	0.07627088277453112	0.5078624527669581	0.6314359379762705	0.5978008018970721	14	2	8	3	2	9	15	10
MOSPD3	2.3893638635499315	2.881488598210815	6.149405413323321	1.4279356849566258	1.3312672956801193	0.06527233152497193	0.5106476286926034	0.6520542532577334	0.6536852318746816	14	1	2	8	2	8	9	14
IL12RB2	0.8937216073129329	2.033965392308614	2.8192937934209805	1.167516435630794	1.3292543781283264	0.019478744021470002	0.8034917694212916	0.8370062393940111	0.9069890282494197	0	2	5	3	0	0	7	7
SORCS2	2.1974560270882812	2.844924678441093	6.024778601196837	1.374403081299716	1.3291267341872175	0.05398360935664474	0.607133471091953	0.7314225906941759	0.7202108248890454	8	3	3	11	0	10	4	16
PECR	2.0715089098025694	2.5819695961116187	4.984767081122578	0.98796617639721	1.327943541946016	0.04871107227054048	0.7356357601387523	0.7207835857497731	0.7435954863642706	6	2	5	3	2	12	2	9
CXorf36	4.022746877690016	4.487133571878915	22.336125750516434	1.2996316818515212	1.3269216794998777	0.12184994999697923	0.49969807963154567	0.5616965401564141	0.447135850537679	40	1	29	15	11	44	16	49
POLR2I	2.6345859699689074	3.109030931487913	7.9033131520014335	1.3424259365472877	1.326073576800043	0.06626889196616757	0.5628103234890577	0.6643215965662874	0.6422512092594199	11	5	3	9	1	16	13	7
PARVG	4.597284801187578	4.841181245335676	29.045731626543382	1.2922951819610426	1.3252507058776304	0.9731980669196618	0.24285540305719888	0.2861533325492005	0.1342717115733242	42	8	43	26	6	39	39	66
CDH26	1.660396497990083	2.573634803749624	4.872456084888266	1.9608667144719159	1.3248524990691386	0.03130131882021192	0.5208922236558455	0.808828443211233	0.8530674164456127	1	3	13	1	0	6	12	5
FES	5.174959494289262	5.529070446298821	47.45216578348323	1.3095812827118924	1.3234670462227562	0.8442795713695143	0.3197204002841595	0.4026166315169025	0.24321926650910775	105	8	51	69	4	59	82	97
CARD11	3.0718013901306103	3.723724002297655	12.062608451650599	1.6069670723250764	1.3228396085594318	0.0666356006592196	0.44935032252567436	0.6528339525550335	0.6533440667659549	12	1	37	7	1	10	23	30
HERC2P3	3.39252544969811	3.773420693400431	12.82008118652191	1.3635868874954429	1.3195547911557113	0.12005923572841518	0.41588961560090026	0.5481785164293459	0.4559836087597153	23	3	23	7	2	19	17	28
SNORD116-18	1.8449000141360818	2.8208187779076757	6.3331656564151535	2.3561563655348694	1.3192919970608952	0.02985736736589864	0.47616405175266185	0.819117423058159	0.8643140029186918	0	0	4	8	7	10	6	13
TCEANC	1.303841146541815	2.1214650056148785	3.077466484100401	1.065555589354369	1.3184554248472589	0.029517912081742207	0.7545199269721363	0.8012727772705593	0.8602906040809523	5	2	4	1	0	1	10	4
LINC01347	1.442761285160278	2.454066645418029	3.97484474893848	0.5043746608054331	1.3169766810959909	0.030028364553209036	0.9252182185474855	0.8130682789233628	0.8602906040809523	3	1	7	7	0	0	5	17
SLC29A3	1.4492025727402884	2.2927246256026867	4.064185724326882	1.8552367355631287	1.313546062745337	0.025833495940878238	0.607133471091953	0.8238955096356946	0.8755347808125569	0	4	3	3	1	2	9	7
MST1L	1.251082260150144	2.1625315333232775	2.8639327102292342	1.4141700867858662	1.3120386956023542	0.029417781611551504	0.6403519205169325	0.8012996242236693	0.86143217535884	2	0	3	9	0	2	4	10
LCK	1.7933851311368012	3.2333914829293544	8.208914852463955	2.9629254719489784	1.3114260390886676	0.024874187480875977	0.4441700148647577	0.8319266236633989	0.8816517777097955	0	1	32	0	2	6	8	29
MFAP2	3.968835978820663	4.7053244758182595	26.595450648051816	1.6986013938704831	1.3093748788706012	0.06830501748019405	0.4735653802405946	0.6531851887028033	0.6556283773943883	24	0	37	16	21	15	50	67
FAM200A	2.306832187418824	3.0831951454104467	7.303294862628417	1.8216238554294317	1.308536380105333	0.04848643966353047	0.4997988616863558	0.7542365797713345	0.7592583446887711	22	0	1	6	4	7	12	18
SERTAD4	0.7654125808927841	1.8713898269323852	2.2942445065105055	1.5010119341367387	1.3084519184282173	0.019349518196205694	0.715887109698057	0.838860279029979	0.9036975328911272	0	1	7	1	0	3	7	1
COX14	2.5596883321715675	3.1791314052749433	7.66121280471925	1.4318350690991988	1.3078690923884715	0.07330388711282497	0.5170423651994559	0.6640619578883694	0.6328711734788744	12	1	10	15	0	8	14	18
GTF2IRD2	1.0951097217533563	1.8411260054427576	2.298861164756657	1.1984229784091518	1.3040512447166002	0.025405213123126224	0.723404013726662	0.7983273685998509	0.8734146596091624	1	1	1	4	1	1	5	5
AC012358.8	1.7913097123373773	2.47981605511347	4.095844459235769	1.1165345705402978	1.30195607629877	0.042895572238876516	0.7050701187312909	0.7523440891631128	0.7927186831913092	5	1	6	7	0	3	4	15
FRZB	2.1858609867083563	2.713327534144199	5.1927650782004	1.2135458610068375	1.301159329860483	0.05544683920175949	0.607133471091953	0.6822775345311833	0.7254080399493322	12	1	7	3	1	4	8	15
RP11-319G9.3	0.8573041354311906	1.9773146644874966	2.4503191962020376	0.9780569152983409	1.2994373904626386	0.020761869326178118	0.8322422193160065	0.8332962292933747	0.8954167739346698	5	0	0	5	1	0	7	6
SLAMF8	3.7418684459613543	4.26110080513689	20.024475824724437	1.8176215738757793	1.2988224251816758	0.05790167531748771	0.372671084613127	0.6745221757401594	0.7276901328047863	15	17	14	4	6	44	19	24
ARGFXP2	0.9481085012654452	1.9383182677778186	2.438462359536301	0.680893701599424	1.298792562091551	0.022600919440497035	0.8919103005045582	0.8301618139710653	0.8857809507136121	1	1	3	5	0	6	0	6
KIF2C	0.9358080382578209	2.051444410208365	3.079883255824612	0.8967261272227998	1.2959021216746494	0.018805364351900434	0.872657968616461	0.8510318607120206	0.9124879665377441	1	1	0	6	2	8	5	0
GOLM1	6.040055840920685	6.262559904519058	81.17369856390269	1.366046453552115	1.295553360556728	0.99510389058653	0.17904028986184042	0.24564517048270013	0.09905373147667777	87	28	68	143	15	108	131	154
FLG	1.2352182460898664	2.2333103569639374	3.039904168804089	1.655890570978294	1.2954368036048296	0.02803164352006195	0.5738507007438476	0.8168523900767679	0.8650529766005467	14	0	1	2	0	3	4	10
SFTPD	4.898228034850106	5.312378561953806	42.25857349345226	1.6883963906516195	1.292894067594042	0.08573065000171193	0.3197204002841595	0.5937759151005768	0.5949561970945155	41	25	14	23	21	29	109	59
MDFI	3.2787339753273046	3.8524939262674747	13.248012892583759	1.2469504014257717	1.2909565339822828	0.08451996349316875	0.5684169367291092	0.6314359379762705	0.5897961217844222	32	1	13	22	1	9	22	39
CTC-301O7.4	0.25256123019481225	1.574572141039424	1.3397059705285563	0.7441689113081672	1.2909288660021283	0.013042822794747897	0.8816207188935605	0.8588100424253604	NA	5	0	2	0	0	1	0	7
CCDC167	1.7191563558446836	2.3709142916090493	3.703702299468888	1.3582366009781075	1.2900321729246034	0.042332312610686776	0.5822191439105885	0.7520087240080193	0.795842780227613	10	0	5	2	1	6	5	8
RPS3AP6	1.8512376523820449	2.818713766858232	6.444193816805898	2.4549844467309567	1.2888573573467466	0.026573582169768555	0.4719430375793939	0.8277356515713451	0.8816517777097955	0	1	9	1	7	5	13	11
SLAMF1	1.111356820142738	1.9302838346618878	2.5488009100142683	1.562477824004616	1.2887360368146563	0.02500465101738668	0.6716153979997401	0.8176185760910762	0.8784291878943058	0	1	5	2	1	2	6	4
CLEC11A	2.2946746658412778	3.0120660364902454	6.731369215890375	0.9835472853951517	1.288515439439616	0.044741160424621285	0.7573791842682326	0.7508985776890257	0.7856143640295993	21	1	3	5	2	2	7	27
CHCHD5	1.2867274035150216	2.186179445584851	3.6320234440581918	1.766944026305054	1.288304435087828	0.022687330531608384	0.5736767514776709	0.8319266236633989	0.8903547175826633	1	0	3	1	5	2	8	6
COLCA1	1.430610650288896	2.4012055134095696	4.376768823343218	2.0308345064332793	1.286956773124374	0.02511237526174659	0.5693320103750845	0.8319266236633989	0.8820756212730667	0	4	8	2	0	9	6	4
NCF1B	1.6874131768481786	2.5006022338205516	4.500268015942525	1.7732230681247647	1.286271224029627	0.03356439442881379	0.5456080531631156	0.8012727772705593	0.8463972450289439	2	3	1	11	0	4	6	12
HIST1H4C	4.012326799056002	4.34796568080975	20.231289807254253	1.3382264497690872	1.2861806786883243	0.18357417707245893	0.3699258212063523	0.4964471706923607	0.36224988410997294	36	2	25	13	10	26	42	29
PDIA3P1	1.782339428395532	2.572521158622433	4.7177231469646435	1.204589817191807	1.2858802096988526	0.03701478029660151	0.72410421410507	0.7933415756899329	0.8227923238314552	10	2	1	8	0	14	3	5
GBA	4.078722702636292	4.335836789555095	20.213186033957427	1.34682919506101	1.2854941173530081	0.6006958546047699	0.317075666662558	0.4428283750274291	0.3134038959463673	20	7	14	33	6	36	27	32
CIITA	6.088401497097965	6.41264591682946	90.66379673882909	1.4531864652716238	1.2850057212529036	0.22209926040003308	0.26058852564679263	0.4428283750274291	0.3411299124618268	86	46	141	81	8	96	187	153
TRPV4	0.7849274811324444	1.8560215223684295	2.2143458894187433	1.5534606292606217	1.2839274125267341	0.019345285699001416	0.6921115249607449	0.8375012911653005	0.9072855261834257	1	1	7	0	0	4	1	6
RP11-700A24.1	0.4402322765747202	1.6664743467556837	1.5393596468456288	1.0015421832354354	1.283198597187139	0.01508454978455701	0.8132104640192412	0.8517929508694578	NA	5	0	3	0	0	0	3	6
RP11-344N10.5	0.7151161949624487	1.7025052289312215	1.6931162140443745	1.374098348392519	1.2819808838831386	0.02004503439438346	0.668072863631896	0.8298416464381125	NA	1	0	1	6	0	2	5	2
PXMP4	3.1654334162927413	3.685053404713919	12.68211480413785	1.7186558703098525	1.2818799526189844	0.06427432042811397	0.37550193316406666	0.6795061598991553	0.6733104861586412	18	11	4	9	1	13	20	26
MXRA5	7.581792926635987	8.073120447974102	289.3099252673095	1.6939556904180366	1.2815400558879997	0.09293265648792401	0.46793104464248336	0.6172152844564857	0.5609094900745993	865	72	40	216	103	204	512	724
RP11-686D22.7	1.6556505167152054	2.5034786722556475	4.035969012652952	1.502845501688556	1.280509972810123	0.037538222540655315	0.5822191439105885	0.7830444946596976	0.8246766105682961	13	0	7	2	0	4	6	12
AHNAK2	6.200342455429732	6.608249488787117	102.65186835425393	1.4113868412413793	1.2803828730718216	0.15023707565796562	0.3699258212063523	0.5211792906736811	0.4023674285834582	267	7	72	186	16	138	190	172
PXMP2	1.3610225533554472	2.0246313941827654	2.637673790121622	1.1625194244430177	1.2801001672027061	0.033331825354734744	0.6782003966494586	0.7719830158772454	0.8462489497948009	6	0	2	3	1	5	5	3
ASH1L-AS1	1.0450424805553904	1.9928848776870964	2.3754856271037714	1.246675307775189	1.2792986419734615	0.02527362194537384	0.7082685905786203	0.820375062399848	0.8763887468062379	4	0	1	7	0	1	7	5
CKAP2L	2.488402461576901	2.9511359155380372	6.8512022574953155	1.237365368502912	1.2778600059784662	0.059125945937541016	0.6240132449377029	0.6906212614499487	0.6927943720047325	13	3	2	7	2	15	10	6
LRRC37A15P	1.981323631883776	2.6718354922581438	5.090544360453265	1.0619125416351558	1.2778389187741062	0.04339504658609502	0.7251496279858572	0.7692322371723217	0.7904202966620776	14	0	4	4	2	15	4	5
ZNF630	1.9760277987629251	2.6681679010911306	4.9540474682424165	1.0561430028054175	1.2759365046212547	0.04483509861555509	0.7257451636091976	0.7603813599241024	0.7856143640295993	14	0	5	5	1	12	9	3
NDUFB6	2.2765617032085634	2.9342926530847686	6.3906241496257605	1.3136151867566823	1.2754684109995285	0.05284196276690396	0.6252316847271727	0.7443444962979554	0.7435954863642706	12	2	3	13	0	15	5	11
RWDD3	1.6829680286953106	2.3702695291906393	3.865175190653275	1.5098504771806247	1.2751101610436049	0.03934312020325324	0.5755187265065759	0.7741807730800327	0.8126230077218791	10	2	4	1	0	5	6	8
RAB25	2.774677649836873	3.5572047359116037	10.912440720886291	1.9993580708246135	1.2748211027359966	0.05123746078133425	0.558479605998749	0.7486662583039008	0.7536150474309942	19	4	0	22	2	14	10	30
GPX1P1	1.029669034557643	2.08464011956002	2.6484150844289585	1.6436101912244356	1.272208288953614	0.024226374448503226	0.633203184166484	0.8314772298479465	0.8813359550273846	8	0	0	6	0	3	8	3
CCDC23	2.5799209987425185	2.982092673368955	6.890456729503652	1.0238986379332384	1.2707397498858228	0.06841971723818807	0.6680077354389227	0.6509850132770054	0.6524669176688752	12	2	8	5	2	12	15	5
SAMD15	1.6753929175828277	2.5739134807287813	4.544541527633015	0.7838728872090331	1.270458481498906	0.032936889322474815	0.840795169747573	0.8077101816841016	0.8491222570007986	3	1	7	10	0	1	18	4
PPP1R3E	3.0952670016387436	3.6517093945780075	11.477437871820612	1.0627071035631477	1.2690918861331133	0.07448665357536657	0.6590030118978557	0.6468260709211555	0.6328711734788744	16	1	17	22	1	31	9	15
RP11-334C17.5	3.3122855695905535	3.8257900535392277	13.204798259744493	1.4934655242278163	1.2678204407733176	0.0829481518233948	0.4257730678118822	0.6347068098609763	0.599382685752348	10	2	14	36	1	22	20	23
RP11-82L18.2	0.41125838665738296	1.755897931800054	2.16275906422558	0.6366613844450247	1.266224691770255	0.013158061131216111	0.921255512758482	0.878723678688043	0.9377558775745152	6	1	0	0	1	8	1	0
MAGEE1	0.8016009080421572	1.7851843524813964	1.8805260444704346	1.0701541035353273	1.2643022497072536	0.02091745061096544	0.752881281236703	0.831055035801062	0.8947757593953959	1	0	5	3	0	1	7	2
TWF2	3.6484878104918637	4.259814801297602	18.727693643437643	1.7533169034496305	1.2621084597991672	0.07016817825033492	0.44568138780693684	0.6531851887028033	0.6533440667659549	57	7	22	3	1	28	27	36
NUDT16P1	0.9803561485288838	2.0033360741696122	2.5856762251394145	1.8948120313834032	1.2620941579672098	0.022102093545290045	0.5667630265994685	0.831986857745466	0.8903547175826633	1	1	0	9	0	3	4	6
SNORD116-2	2.4832650967264502	2.975041890923907	7.556773563691616	1.7375766158087975	1.261977773478494	0.04489061330239881	0.46564458112014023	0.7577342023402169	0.7815088398851463	3	5	3	4	5	12	11	9
LRRC27	2.995414063361777	3.4135548561071842	9.584052735944306	1.295900717520103	1.2603399882319526	0.08184643305973933	0.49300046481573867	0.6314359379762705	0.6040370928080613	28	2	7	7	2	16	11	20
RPL3P6	1.9811898508093089	2.4404379557192537	4.279900167779433	1.1368848688574813	1.2603244219327656	0.048718887854624714	0.6422670139872632	0.720009936528569	0.7579202197122913	7	2	4	3	1	5	10	5
ORC6	1.8237419418893064	2.5718245494459206	4.823803432792382	1.5468148073491457	1.2587888414109278	0.037585722768420746	0.6698215911771878	0.7956335495865863	0.8232239586223842	9	2	0	8	1	11	7	4
ZNF557	3.2575801077119206	3.8160434571302164	12.88472534661259	1.1931231908559354	1.2581856747923665	0.0831137829243103	0.5879174944493352	0.6364038872431729	0.602788272875638	32	1	15	19	1	8	26	33
KRT19	7.54960036507912	7.85157534918329	247.4675411882323	1.4761540841985907	1.2581240616245102	0.25870485993605374	0.3094432182025328	0.46389157614039905	0.332500082799332	539	65	84	445	45	350	435	391
SLC35G1	1.0314256841112448	1.9320536795796532	2.357152617132244	1.2039429796728645	1.2571640773971993	0.02417642320500563	0.7265448493275516	0.8238955096356946	0.8828520260483689	8	1	1	1	0	1	7	4
ZNF771	0.9964863916541011	1.9590201533273905	2.316317046678543	0.999012989065283	1.256815360399938	0.02406102483781506	0.7745421137746809	0.8281748790707983	0.8820756212730667	6	0	1	5	0	3	8	1
SMIM4	1.7914723611692474	2.539897256279931	5.0406796075497775	1.322800494546009	1.2545864687785375	0.030059522908507136	0.7147008562674717	0.8168641447412701	0.8642932750303091	1	4	2	8	1	14	4	3
GPIHBP1	2.516430895161447	3.46837841697034	10.30756093687319	2.010462221484192	1.253537191980148	0.03711691269087941	0.5012929011658946	0.7983273685998509	0.8338828765055021	5	0	30	1	6	25	12	10
TMEM27	0.7137998615259276	1.7677277798705655	2.081232296165433	1.5500989653556103	1.2535224926489061	0.017340797297257064	0.7058945543400839	0.8482782089381093	0.9200922121910274	6	1	0	0	1	1	3	6
RP11-708J19.1	1.2641558728097937	2.0165245520782373	2.918683846201059	1.4420284429736463	1.2522389702769128	0.026775745974755995	0.6934835082018379	0.8211578227632736	0.8719639286765082	4	2	0	3	1	5	2	6
UBA6-AS1	2.185208267194968	2.6676217745518054	5.462666009862501	1.2811092034842606	1.2502221301893368	0.049287383213755885	0.5981107259991526	0.7464157614188588	0.753078321473969	5	4	3	6	1	4	13	8
ABCD1	3.1201137715992804	3.767252081131629	12.82549431726695	1.2152255715058504	1.2495977125109679	0.07058613413025272	0.673888085606778	0.687006819629135	0.6537011383015574	25	6	16	11	0	5	30	29
KRTCAP2	2.696684306135756	3.2105009391677832	8.133782347643296	1.369528854386039	1.2492046916851054	0.08362553398688102	0.5120439153964943	0.6659850699947701	0.5993354050624587	16	0	8	9	4	10	13	17
KIAA0825	2.768310221231134	3.1415296023885815	7.8998504811913035	1.1951813906410154	1.246983779886859	0.07673105056508003	0.5647504994362406	0.6429291606096045	0.613915976033492	14	3	4	10	2	10	18	9
RP11-264B17.2	0.47325307349018436	1.7553394746067128	2.0437670099903222	0.5474828947661146	1.2422929525922861	0.0143987323171867	0.932244767552663	0.8741604255614155	0.9324153322777613	0	1	2	5	0	8	0	1
ZNF846	3.392387505870351	3.964984095717021	14.49535793108296	1.2590934478833093	1.2402123671298002	0.08238590153084772	0.553075714884797	0.6399274352026586	0.60561328027746	43	1	17	17	1	11	33	30
RP4-569M23.2	0.33581111429632005	1.7015720050552001	1.6753269534486825	1.9302987255729074	1.2378124421540588	0.013255331658633426	0.6003325607065347	0.8741604255614155	NA	0	0	0	8	0	1	5	3
MED27	1.5591428659455915	2.336729910051441	3.4811480290963406	1.4314334609364092	1.2369892405005911	0.03549101619765803	0.5784151057363869	0.7949557834607016	0.8462489497948009	5	0	10	3	0	6	5	7
C8orf76	1.8738739040534191	2.5225993621902387	4.354662670370449	1.2253151944633884	1.2363742470993253	0.04290043819140739	0.6516964458825156	0.7692322371723217	0.8010711857863715	7	1	3	10	0	10	6	5
THYN1	2.9013513761774075	3.5176220701343017	10.20693593875557	1.198553381782362	1.235861251885181	0.07369480656337252	0.6383234035563564	0.6795061598991553	0.6508977203731102	18	0	18	14	2	19	7	25
SNAPIN	3.2067479011430287	3.4917006877170644	10.552208282364498	1.1437276182066731	1.2353195190104465	0.11181198641120145	0.4997988616863558	0.5766192585999014	0.5020454821021665	14	4	10	12	3	20	10	19
LINC01503	1.8707063738195102	2.553709907882197	4.7823978691773075	1.5770673271921596	1.2352886812916721	0.039991912038505696	0.5626745884346586	0.7933415756899329	0.8133964756574972	10	0	1	4	4	8	7	7
NFAM1	4.602795822104893	4.983648819432579	32.68529879823181	1.3957955837479985	1.2335097826411938	0.11256441727161268	0.3875547988236075	0.5616965401564141	0.516955256290214	27	19	52	27	3	23	64	70
SDAD1P1	1.4639128330949374	2.300680650503866	3.2694554553755677	1.1976221776432046	1.2334066256846636	0.03268106687268339	0.7008583148491403	0.8012727772705593	0.8588672235837186	10	0	3	5	0	2	5	11
AIFM3	1.0751684929933647	1.9225903895898684	2.3480409195339296	1.198463336776475	1.2332304554697067	0.024097558696988552	0.7249958481669238	0.8238955096356946	0.8857809507136121	1	1	6	2	0	1	4	7
CROT	3.478245084092155	3.84451176634508	13.620167032338271	1.1521363242973042	1.2331729421506334	0.12544230960668415	0.5055962568182983	0.5749880154640503	0.4762857218464816	23	1	14	20	5	26	22	16
ING4	3.3342702390851153	3.7250495199297267	12.483862611493919	1.2789938427281393	1.2327426637436152	0.10451938648808186	0.4787974738044344	0.6052953237352142	0.5370260860440266	27	5	16	8	1	19	23	17
RP11-667F14.1	1.0401183007678796	1.9227407002981762	2.280822654777933	1.2317765630422348	1.2325391788389082	0.023895755224954084	0.7131579511078063	0.8246590045662509	0.8857809507136121	8	0	1	1	1	2	2	8
TXNDC5	4.3462183818823314	4.638714239864727	24.93709920473651	1.054741478469513	1.2322936286052315	0.1831607772629066	0.511577002534851	0.4747718716615564	0.3825270178298961	47	5	24	29	8	14	46	64
SULF1	5.969041151619216	6.26550497043924	81.39150244911802	1.207493244466525	1.231556511854727	0.17495018768126566	0.4602483252623779	0.4747718716615564	0.39310144012675596	174	26	37	82	28	52	107	245
ZMYM6NB	0.8317269204801316	1.966539841559614	2.7411716101856816	1.872672822952035	1.2313615891799583	0.016797330740201986	0.6252316847271727	0.8602765027075536	0.9266571780730013	7	0	0	0	3	6	2	4
KB-1674E1.1	1.3020395062642998	2.1523283119796592	2.847586245989935	1.1715458112864299	1.2304561120161888	0.029329039439528703	0.7064071509145583	0.8160001665913355	0.8663706010117361	6	0	2	7	0	2	9	4
PAXIP1-AS2	2.563819501234874	3.0604282458170537	7.17977427307921	1.0580352988221249	1.2301730134923257	0.060259977769604414	0.6958455093200392	0.6919885476608458	0.7101367844181385	14	1	4	10	3	3	14	19
COL3A1	11.048597382763957	11.663770591948017	3514.043451920374	1.8728808001326351	1.2295564447460314	0.06585771844284476	0.5757252577451336	0.7223900623636066	0.6839853546978553	7050	874	159	3606	1951	2791	6042	8270
SCARNA6	5.349438149526327	5.565006984187266	49.5646343300188	1.312332256815039	1.228680465686477	0.8374025318963442	0.2342052066012532	0.3377834876251318	0.1945491975633351	50	20	81	41	11	53	87	96
TTC5	3.9651068611480267	4.245396777436178	19.12266261562845	1.302938248973826	1.2283014650600965	0.1329321268103461	0.3892881068219897	0.5445304032024955	0.44138259660219253	20	10	25	12	5	20	44	24
MRPS7	4.189728839469392	4.459967155642683	22.135647480835168	1.2277792051389451	1.225317379564738	0.20189171410366924	0.3875547988236075	0.4792535222557894	0.36338506476011806	41	10	16	23	4	40	23	40
PRKAR1AP	-0.09361215378751075	1.4048413070615466	1.0493531515031502	1.129010036003996	1.2244145026663713	0.00838809469231331	0.8015543060572943	0.8884193542933124	NA	0	0	0	5	0	1	0	5
C1QB	8.142486945598197	8.806278431114452	487.5985600062569	2.260189464997639	1.224222659879691	0.03200442244443438	0.3284500249021809	0.7236480449949583	0.8682813251455523	65	423	173	280	168	633	788	852
ZNF185	3.649942665677156	3.9955007506775835	15.64538608627433	1.4331915216456348	1.224136604025369	0.0946080927263023	0.441365222040995	0.6046811689026477	0.5618806635165963	9	6	10	31	5	22	15	37
CTC-260E6.6	0.954132100459282	1.9691940033504574	2.3126774856482095	1.4782752312417793	1.2229992090357482	0.02254894112305	0.642667279922154	0.831986857745466	0.8865101186703346	11	0	1	1	0	6	2	4
ST6GALNAC2	2.468639184773765	3.1344521136285715	7.698087482105029	1.0376812084177838	1.222875467295002	0.04479703151749357	0.7503658960498389	0.7692322371723217	0.7949110324980075	3	2	9	19	1	10	23	3
MTFMT	2.9114086874262957	3.2386693908103314	8.495869143596632	1.243823826144897	1.2223364811123942	0.08923968154718169	0.48188028025865304	0.6274422745915544	0.580190110419405	10	2	6	15	3	13	13	14
TRIM52	4.654626680225891	4.955595711519581	31.2271792039425	1.1613848334718706	1.219135005970442	0.6856865098653373	0.3626808503566671	0.4267685146908468	0.295469201282821	65	4	40	45	5	43	54	54
RP11-582E3.4	0.5928694832536987	1.6117565396955698	1.6105079453458209	1.2530832771156601	1.2190922296227644	0.016753735560711233	0.7368771148595643	0.8482782089381093	NA	5	1	1	0	0	2	1	5
SS18L2	1.6653716239973295	2.4227986597347493	4.062811837978775	1.558138601602107	1.2190206480289394	0.033778135301756114	0.6016689999143866	0.8077101816841016	0.8530674164456127	1	2	4	10	0	3	7	10
PSMD10	3.3224042439746184	3.640094955255461	11.595977424565188	1.1124559270318206	1.2188244862669722	0.11627707505738194	0.5020044978179907	0.5694119562626044	0.5128800168648596	15	2	16	17	3	16	25	14
PRKCQ	2.7388802728095367	3.41817645884898	9.715356855488617	1.5085395600375386	1.2170201447746405	0.0540131493775591	0.5594304596800753	0.7486662583039008	0.7529625579780512	6	4	25	8	0	7	25	15
TMEM70	3.447122393076483	3.760044106810928	13.151611400603803	1.2726885676968849	1.2159245622843753	0.10114533114766001	0.48088194784035276	0.6029906323541456	0.5396509744270797	16	4	7	16	7	9	27	26
SPTBN2	3.3158865987809696	3.6965224761074666	12.046004033765488	1.1243142283983296	1.21571734970447	0.10971076510109073	0.5329611122169873	0.5947327458332963	0.5346787379257748	20	3	16	18	1	21	22	14
CD5	1.9538814060448324	2.922043143097774	6.176610746116624	1.567657693561399	1.2143532615583204	0.03270588071110276	0.6255528669368682	0.819117423058159	0.8596526978858672	2	0	23	4	1	3	20	8
XXbac-BPG299F13.17	1.2641558728097937	1.9713467663285043	2.5315705446627694	1.0816946544946744	1.2141057036928848	0.028305095147875752	0.7244114435376992	0.808828443211233	0.8714765397176476	2	1	5	3	0	6	2	4
CLEC10A	1.4119797994696028	2.287808189911695	4.348907343921709	2.1117969207430463	1.2137552252614456	0.01943296850014505	0.5194212670298254	0.851872845837604	0.9211031664721072	2	5	1	0	2	6	6	5
PANK1	2.3688977544255208	2.823849288047654	5.770534408102906	1.0747119357232828	1.2133378717085814	0.05964750177141616	0.6245925548648534	0.6837971573184349	0.7261453771948321	13	1	6	7	1	7	14	7
CHST1	1.0724768477996596	2.2796618961113966	3.456995112299441	0.6957752364322681	1.2121687889217745	0.021037931108721493	0.9110693836852174	0.8536208802968488	0.8987061901794227	9	0	0	7	1	10	6	0
CLP1	2.980298554753763	3.400575184669435	9.368599151788365	1.1604076698166907	1.2120438348760738	0.08563884581485152	0.5486051768507308	0.6364038872431729	0.6048479234592117	18	2	9	16	1	8	16	23
KDELR3	3.5571097226545363	3.9005516307463575	14.494698414979037	1.2723865201778604	1.2118354241874605	0.09566709015030625	0.4976039882286256	0.6111459731705838	0.5609094900745993	31	4	8	10	7	10	23	37
MDK	4.192846708474629	4.843939708878254	29.5400272341484	2.163013333003636	1.2110094241405047	0.05762322444555955	0.46262670424486096	0.702785139500938	0.7444877559641928	25	10	1	64	13	25	53	62
SMG1P6	0.9358080382578209	1.9911772045601692	2.345848758037476	0.7102763749515171	1.2091779800967861	0.0212251071022986	0.8754942059398988	0.8402623085835196	0.9028988934416868	2	0	4	6	0	0	5	8
C5AR2	3.63804334848298	4.07189467565043	16.53321371143337	1.5106631810401443	1.2091738973158042	0.07595227722874162	0.49163842049127815	0.645764749662273	0.6468881729913452	5	8	23	26	3	13	21	46
CTD-3128G10.6	0.47969436107019464	1.8462987789866092	2.0897442341000634	1.3069315443327127	1.2089402588736642	0.015182593077774191	0.7606720266869531	0.879353470104407	0.9279069605922532	0	0	1	9	0	8	1	1
LL22NC03-80A10.6	1.274766985008108	2.175400005121588	3.2726941381395442	1.1682100052519047	1.2088062088751532	0.023660240248573453	0.7501638318792797	0.8319266236633989	0.8909665829001707	1	0	2	6	3	1	3	12
EPHB2	3.572902864197517	3.9339352200585482	14.635612123778548	1.2142949338407203	1.20693143200779	0.10563243693509498	0.5023048940175049	0.5947590771363456	0.5417941804481877	26	2	8	24	6	11	31	29
ZNF57	1.5346141241811226	2.382039449591719	3.8339859076069693	1.054493434299402	1.2046729822173534	0.03009598199298184	0.7657447873233117	0.8235348258560197	0.8663706010117361	11	0	1	4	2	1	12	6
SDR42E1	1.999015400239659	2.6274822185260573	4.711033799239036	1.3195980899604691	1.2043758932861695	0.045825520322408095	0.5907769070657714	0.7687324949404065	0.795876883748934	4	0	10	8	1	5	7	12
MTHFD1P1	1.0977400236985924	1.973668814157338	2.514837018049775	1.3910421359048042	1.2040803367672868	0.02359425249065526	0.679270191969873	0.8319266236633989	0.8865101186703346	1	0	1	8	1	4	6	2
GCDH	2.9573796950279596	3.3798256448865582	9.318943078251086	1.3185319383478238	1.202499518169017	0.07397467146226319	0.49300046481573867	0.6487341121061524	0.6533440667659549	29	2	5	8	2	13	15	17
NOP10	4.541837976787544	4.891314695030633	31.094218659167332	1.420129746532382	1.201740245448366	0.090068138866538	0.3875547988236075	0.6050878388613604	0.5971250610304374	19	8	22	29	24	70	31	34
RP11-282O18.3	1.1297255533575834	2.1045499627954882	2.8332551866153435	0.5102843666920025	1.2004732206611874	0.02350631764502502	0.9135353794519038	0.8335886459904802	0.8865101186703346	9	0	2	2	1	1	12	1
DHFRL1	2.5757770022829987	3.325051211160723	8.834450016632807	1.0777509056776713	1.2000932233258335	0.04791403018881439	0.73642104794471	0.7696796998190213	0.7841354640222415	11	0	6	25	2	21	16	4
KCTD1	3.1576342684960466	3.54172992986015	10.70992814696547	1.3006961179539438	1.1975305974780392	0.08312258841511908	0.48088194784035276	0.6364038872431729	0.6136412447312927	10	3	8	25	2	10	19	23
NDUFB3	3.5817106340523486	3.9487898130483097	15.440467396042248	1.2830259837829767	1.197231346349432	0.07747705098267947	0.5456080531631156	0.645764749662273	0.6328711734788744	16	6	5	21	8	36	15	16
PPP1R16B	3.712785222869825	4.219900538212747	17.928819037716877	1.4822261901830907	1.1970781515023976	0.07837142748721916	0.4033109466296747	0.6445937079870467	0.6378026456177434	14	2	55	16	2	24	31	32
KCTD17	2.7947774410983826	3.253214759678201	8.406595100370591	1.352910582437653	1.1962728761720678	0.06410136659550392	0.5165130776119288	0.6795061598991553	0.6999801822460613	27	2	6	4	2	9	14	18
CTD-2026D20.3	2.560551891083343	3.1647518421384646	7.533435623778457	1.3123430853653686	1.1961301617246234	0.06499391811585298	0.5672393124135032	0.7187004539200598	0.7046390990782249	15	0	9	15	1	8	15	15
CYB561D2	1.8351116081096657	2.413555649842739	3.887554622206454	1.141775538225067	1.1949733731084438	0.04348830587569442	0.6508214640676128	0.7687324949404065	0.8075989974459608	6	0	6	6	1	6	8	5
CREM	4.534388515407627	4.78410406912411	27.889359357035882	1.1437947522937353	1.1945128595120105	0.26346643067571923	0.3892881068219897	0.44416195886376486	0.3484475453063732	31	7	29	51	7	27	64	41
CETN3	2.7800122608828888	3.256895741045591	8.41128580264225	0.8937568088167716	1.1943354419399732	0.0643644837290758	0.7274933139802877	0.6837971573184349	0.7028402723576612	11	1	15	11	2	19	4	17
LSM7	3.0008848391479566	3.4745470133612195	10.060163100005406	1.3362014667622042	1.1939681110085807	0.07120911647007927	0.5257375722590709	0.6643215965662874	0.668608889349547	18	3	4	22	1	14	11	24
TMEM45A	3.208759051939977	3.5535010929474886	11.133754167250771	1.291233019504897	1.1938534381690278	0.0868714647559517	0.5069762440337251	0.6371835892200759	0.5950426938888407	20	5	4	14	3	14	23	14
CLEC4E	4.176421827356048	4.582482060522697	24.960158601624858	1.8784713502042263	1.1937110057895837	0.07088532772130764	0.30496971287738406	0.6468260709211555	0.6801048063158067	10	12	34	7	15	33	32	47
NUDT22	2.656605589363136	3.356714899435197	8.78893233623156	1.1841366615811517	1.1934332422099425	0.05743982471638761	0.6782003966494586	0.7442728724406207	0.7435954863642706	22	1	14	11	0	5	13	28
TMEM254	2.2879400786640582	2.6975117349219344	5.682460829816458	1.3784237514771176	1.192700805709124	0.050740955476722555	0.5527691284260396	0.7471665509835604	0.753078321473969	3	2	4	6	4	7	10	8
MBOAT1	2.0458390849329207	2.9080542797518754	5.977950739127763	1.2639458024726085	1.1916778985369678	0.040102616784114885	0.7008583148491403	0.7997820882915976	0.8261784987681073	7	0	16	9	0	13	3	14
CD6	1.8199048422364419	2.88526982059328	5.99152469418159	2.069458255137413	1.1914654235820628	0.028692448410506163	0.4976039882286256	0.8319266236633989	0.8734146596091624	1	1	25	2	0	4	15	11
RP11-229D13.3	2.2830012158542212	2.839236835505053	5.824376829437672	1.2295389958098675	1.191139556195559	0.05742007577740401	0.6074766807842775	0.7443444962979554	0.7435954863642706	10	2	6	10	0	5	10	14
BCL11B	2.1290647236888542	3.1298503649168623	7.752155770371635	2.236391179976494	1.1902944197838627	0.029342908169947713	0.553075714884797	0.8288303284779417	0.8755347808125569	0	2	24	2	3	5	8	25
DIO2	2.480162287458688	3.190575042303204	7.916094976874877	1.334306654390975	1.1894278294945704	0.042917132430250776	0.6680077354389227	0.7742919157709098	0.8111579177511284	31	2	5	2	1	17	4	17
ABHD6	2.942538448143856	3.3427857003540797	9.522798373884866	1.3902206558200696	1.1889146364417003	0.07320536512757608	0.46201233467391706	0.6795061598991553	0.6472233260509767	10	1	9	7	8	10	13	21
MUC16	5.241608870162247	6.007635538060064	67.87644216655981	2.447807028383617	1.188193386849137	0.0495640637494055	0.33690306488160815	0.7609225314663784	0.7856143640295993	8	22	232	14	13	78	120	121
RP11-512F24.1	2.4734103533755714	2.919501926378022	6.395011591617947	1.1987566983975646	1.1860521620192774	0.059160297087015215	0.590771956106545	0.7023808939674642	0.7339596433069535	15	2	9	3	1	10	12	8
HIST1H3D	2.3380416321639137	3.0209370464083083	6.833407843178178	1.1778611771546126	1.1855465811188495	0.04312195536363981	0.7058945543400839	0.774017913730707	0.8096114777346177	25	1	7	2	1	14	14	4
C20orf85	0.358560843514181	1.644090976559781	1.7410767083409957	0.6203633436798672	1.1849812417875243	0.012460115474698765	0.9157481892908538	0.8815212866632871	NA	1	1	5	0	0	1	7	0
RP11-348N5.7	0.5475482233306102	1.6669076127919453	1.652925606476066	0.5929366851798136	1.184284965128341	0.015950807888168668	0.9061646311887827	0.8647989163062777	NA	1	0	5	2	0	5	3	0
ATP8A2P2	1.4806449186147839	2.2767449799037522	3.6474355873741153	1.111024721139205	1.1842209829325667	0.027847537771836513	0.7480646091798288	0.828838299489549	0.8755347808125569	2	2	9	2	0	10	4	2
ZNF831	1.7163288701114854	2.8160069687199285	5.502160439156588	1.429133469617426	1.1812447722700727	0.02850112726832681	0.6941376622762595	0.8319266236633989	0.8734146596091624	4	0	22	3	0	2	19	7
RAMP2	4.343366285647867	4.609635204244622	24.82466410283148	1.3499756360080053	1.1794670928927165	0.14586267191264016	0.37550193316406666	0.5242081508967789	0.44138259660219253	14	6	42	27	11	37	44	32
AP006621.5	0.8377892351915304	1.803058991543655	2.193297290670599	1.618938286997711	1.1784514431508637	0.017889460616273764	0.6677663357405071	0.8530728825298517	0.9230773850253748	0	0	1	5	2	3	2	5
KIAA1324	1.9675730543651635	2.475859843910015	4.287308792441578	1.1802149891777052	1.177910744640395	0.04262981444362584	0.633203184166484	0.7596357158620186	0.8126230077218791	4	1	10	3	1	7	8	5
TMTC4	3.1556895126369278	3.4686106209113	10.404245399496704	0.9989011417463182	1.1760224979302132	0.08474967251999589	0.6122358418037207	0.6364038872431729	0.6048479234592117	11	3	10	15	4	24	12	10
SLC9A9	4.0342007224307554	4.330298261261019	19.75924716298178	1.1099892171419843	1.1752255219364562	0.18716831155725236	0.45302650926929683	0.5236645826297301	0.3940379108853542	40	2	23	23	7	36	26	30
SRP54-AS1	1.3865610527889443	2.2550125083591954	3.1179097853105424	0.9526217907329432	1.1742517770357677	0.028979535871801243	0.7721811309697858	0.8246590045662509	0.8737625816251007	6	0	4	7	0	1	5	11
BBS10	3.5683986771935348	3.797835705037036	13.52474268139812	1.1958263683967398	1.172006515828927	0.14011528741436008	0.4257730678118822	0.5616953149520116	0.4412246974326138	13	5	15	16	5	21	22	18
TNFSF8	1.443887293662825	2.406410256424576	3.934981410848125	1.286568145026939	1.1716838784350787	0.02424552547517909	0.743020251209665	0.8346851983896024	0.8936399221852664	1	1	13	1	1	1	4	15
FKBP7	3.3816721956632434	3.7564213511794815	12.868223177079248	1.306460575170105	1.1684895807328963	0.0862995912515279	0.48414373434104385	0.6395495981121329	0.60723596860491	32	6	6	12	2	12	22	27
SEPT1	2.513412215536197	3.1145545763588443	7.75841523998064	1.751317189099988	1.1682517114212665	0.045678333417289524	0.5243593394484679	0.7696796998190213	0.7999749724143631	1	4	17	8	1	8	14	14
GFI1	1.2944403535181683	2.17004598219444	3.084838050323471	1.7024574161625934	1.168023377326353	0.025080465259006913	0.5683297759826813	0.8319266236633989	0.8865101186703346	1	1	11	1	0	4	5	6
SNORD3C	4.021012687120707	4.36334482573814	21.26155173673696	1.5584049350266107	1.1677982530810727	0.08363837903319615	0.30682626988123213	0.6364038872431729	0.6188501698186502	22	17	9	18	5	21	38	36
LDOC1	3.594600740218079	4.048551206858318	15.586749879288018	1.1930426526185096	1.1661872752678397	0.09994665038033804	0.5069762440337251	0.6298447512802129	0.5781696925070419	41	1	16	25	2	24	27	24
RP11-876N24.3	1.9377178367880878	2.5701786332733056	4.726365726310549	1.0542603854354953	1.1657968303783708	0.040860076233986194	0.725994416908952	0.7949557834607016	0.8234547274684824	6	3	5	6	0	2	7	14
KIT	3.3871046545364387	4.023265405822806	16.381450682104653	1.6820702610865417	1.1645019090347781	0.04565653717535614	0.5217596907669012	0.7692322371723217	0.8125380004353738	12	2	28	2	14	36	21	13
KRT8P39	0.41125838665738296	1.6712143509978226	1.6146725537665407	1.1375296828136725	1.1635672624394904	0.01464241840548597	0.7758127900027216	0.8796583637595897	NA	8	0	1	0	0	6	1	1
FMO5	3.624243334780518	3.999180253064676	15.490438554053643	0.885987399984054	1.1625335396728889	0.08955099177003394	0.6799601246311576	0.6314359379762705	0.6019964336790119	27	6	16	20	2	12	46	14
NEK8	0.9238476197509073	1.8411807354605128	2.0122345625052107	1.0535009950336205	1.1623547278859918	0.0214401461100282	0.7480646091798288	0.8376224146847833	0.9007768623606008	7	0	3	1	0	6	2	2
FLRT3	4.335501298121719	4.66432591011785	26.49706812217675	1.5777395645323469	1.1623231321879506	0.09008511073567187	0.26399316986228755	0.61882695434348	0.6037024234504552	28	21	23	11	6	35	42	40
GUSBP2	0.6594129675734154	1.8115392168492757	1.9263065377281383	1.3008387433153745	1.1617106825394334	0.01673504497676672	0.7358569105248914	0.8654026108093471	0.9252729149493614	3	0	7	0	0	1	7	2
YIPF3	5.148637658641222	5.3095455330228445	41.11402074629996	1.1574382823535365	1.1607443918479525	0.8936537848313092	0.23253973883936874	0.25731848434425303	0.09905373147667777	56	13	43	56	12	50	63	79
GALM	4.240082100669578	4.462473719513984	22.486137471015255	1.3437462983057025	1.1607070889906788	0.1910697529869762	0.28006722022682873	0.5082283203080441	0.37753035629260223	21	6	24	19	14	29	33	40
AP4B1	3.0366228326531832	3.494424970583102	10.09691153988658	1.1718631019057377	1.157068442288363	0.07254699068517549	0.5725238782799743	0.6633527023169811	0.6767764941290715	29	2	14	7	1	16	10	23
JOSD2	2.37319091216025	3.0579768033552703	6.812596185501865	1.198685117486629	1.1547445128532345	0.04936890750546338	0.6680077354389227	0.7692322371723217	0.789896185020235	21	0	10	6	1	4	13	18
COMP	3.2840542783618383	4.030971472087275	15.453416140455204	1.356192464606381	1.1544703976430044	0.054898481374626086	0.6402652296604551	0.753523795474337	0.7605410455877492	55	0	13	8	6	7	31	39
TRO	2.038672732905439	2.870900771789496	5.698598006811263	1.489356505374215	1.1528499526493388	0.04031447649035625	0.5757252577451336	0.8035014258378154	0.8309078702299642	23	0	5	6	0	6	13	10
CTD-2574D22.3	1.1780974882504167	1.960008173764139	2.6063427344068884	1.4843212431148767	1.1520970397436854	0.023473299440350183	0.6959295677010475	0.8319266236633989	0.8952565574262484	0	1	5	3	1	2	5	5
ZNF775	2.0720571175441354	2.9474194723297247	6.206190835901306	0.9352923729684078	1.151521163931346	0.036083395116677984	0.7990948953630344	0.8134365388828299	0.8530674164456127	18	1	12	3	0	1	15	16
MT1M	3.2091734831782364	3.5726363610006344	11.311566574737151	1.413031421354844	1.1506757496531563	0.07781338309838927	0.4753052891418509	0.6531851887028033	0.6468881729913452	5	6	16	16	2	12	19	21
ZNF436	4.090386406485617	4.361330105539105	20.474410164954268	1.2443270045737638	1.1486238371245678	0.145979439297593	0.4180541718222979	0.5481785164293459	0.45056871871482823	36	4	10	32	9	28	36	30
TP53I13	3.7916236164051718	4.422314219299428	20.6118167147438	1.296569805777679	1.1471879162365934	0.07272649312256704	0.5530455249730968	0.6795061598991553	0.6692638268730521	64	1	17	37	1	20	46	35
AP000560.3	1.151042093874759	1.9623420064884336	2.4660081358812924	1.032285361747874	1.1470611727180915	0.02364580145500932	0.763574251251886	0.8319266236633989	0.8953214642760657	1	1	4	5	0	4	1	7
SLC16A10	4.102332285380654	4.662043881721575	25.851624047720765	1.6751220305739578	1.1458798439759856	0.05622070090895898	0.5055470338725501	0.7218834091000413	0.7638295350125878	5	16	27	49	3	18	29	76
RP11-430H12.2	0.28268724263278666	1.6577725348768948	1.5996441020246768	0.9392962437770046	1.1452304375454014	0.012087278659586897	0.8458078825264662	0.8884193542933124	NA	1	0	0	7	0	2	6	0
PCDHB13	1.7750887279660863	2.3214009180452417	4.035774659612708	1.2637482169863794	1.1448018698472762	0.033213847331211424	0.6680077354389227	0.8099964022955788	0.8602906040809523	2	3	6	2	1	8	4	5
TRMT61B	2.8046586607553143	3.2118608359551186	8.09177631061125	1.1243819995935953	1.144696153749743	0.0702591985456947	0.5740662939893197	0.6722182696358262	0.6914209092862466	22	2	9	7	1	13	14	11
SMAGP	3.18589956865629	3.631448009227845	11.6012648083358	1.372538573535867	1.1438754714487376	0.06954346522804099	0.5106476286926034	0.6853288865997167	0.6906105271336396	6	1	13	24	6	14	12	29
PLLP	2.6181698273153806	3.1814216079305524	7.736412005084332	1.156574646677384	1.1418881907561926	0.06310599162415016	0.6349811058014547	0.7403218374561401	0.7335215449297375	14	0	14	10	2	6	18	14
KCNMA1	5.509093913232886	5.711723428080815	55.474500705925145	1.3055987505562543	1.1408819245402622	0.6477732687967888	0.20989914985697092	0.4125641933994862	0.28877545627946144	70	33	51	49	12	68	90	94
FAM173B	1.324834226206074	2.0531221485026445	2.693928464459791	1.133184018718925	1.1408235556027866	0.027601795730922325	0.714225996954136	0.8244023730925244	0.8810951416622861	5	0	1	6	1	3	7	3
MACROD2	4.893661865812429	5.256563830652715	39.569521328965635	1.3225554853698573	1.1406951081268846	0.09751175186828318	0.5074791627522266	0.60901106159471885	0.5897961217844222	63	12	10	80	12	33	98	52
TTLL1	0.8469221679652458	1.961337955773885	2.9862252276064143	1.6822068246314674	1.1400039564638016	0.012635920218298135	0.6680077354389227	0.8815212866632871	0.9500810034828346	2	0	1	0	5	1	7	4
TBXA2R	1.3793912865702926	2.08498039895099	2.9352683548402623	1.0938443290539208	1.1394633501803302	0.027503942735151832	0.726616011996382	0.8281748790707983	0.8816517777097955	2	2	5	3	0	2	3	9
SRP19	1.9904846295711018	2.6018495681241873	4.56493594482692	1.0685725071795669	1.1389621814817457	0.04394407871020486	0.6971237498162461	0.7777270032513973	0.820151261210824	10	0	6	7	1	3	10	10
ANPEP	6.267572643085486	6.4789900372040705	95.50714115232337	1.3364920407683714	1.138956404134152	0.33890885674604804	0.2488906817408519	0.43328613609665495	0.3530073602480142	85	45	54	123	40	165	110	152
TMEM150A	3.2434795558262586	3.600884779994014	11.541771251523786	1.235869226738175	1.1383732265356383	0.0922192503812448	0.48529083182405236	0.64844580259842	0.5932324880959291	14	7	11	15	1	11	22	20
FANK1	0.8442305227715406	2.160483203695603	3.3247010048860397	1.37570139889841	1.1369663210661316	0.013767431088502017	0.7923504112758766	0.8832562448437542	0.9458014309939372	0	2	9	0	1	0	10	5
FAM229B	1.301660533395688	1.9974651482601866	2.716996026533292	1.090443919374666	1.1361641224715333	0.026192749435589843	0.7288002796465296	0.828838299489549	0.8833414873089495	2	0	5	2	2	5	5	2
DDX3Y	4.482802000500561	6.401880118136339	90.21012681644075	4.561333693068763	1.1359729253700745	0.007610745152036422	0.30496971287738406	0.8599847528943291	0.965923772396344	270	11	0	0	77	125	111	176
MMP15	3.2762224348211815	3.724592190870147	12.250722797742682	1.2969282368248163	1.1355958853506896	0.07504623697359122	0.5078624527669581	0.6643694940047341	0.6705484510669747	19	1	6	30	4	15	15	29
LRRC4C	0.6789278678130757	1.8133963785680527	1.9241278979731788	0.7465449751586603	1.1352277660560983	0.016420849949095054	0.8725872564831526	0.8686186020703945	0.9300017912984209	2	0	7	1	0	4	0	6
CTD-2619J13.17	1.4212745782313958	2.176982800238024	2.9110697225076443	1.2129441628241913	1.1339402833775478	0.030237898202146788	0.6680077354389227	0.8230073445706885	0.8734146596091624	6	0	7	3	0	3	6	6
CTD-3131K8.2	1.308160799296361	2.067711900469001	2.6233282620302147	1.1101276089019048	1.1331249724801733	0.02786563187248833	0.7058945543400839	0.8277356515713451	0.8816517777097955	4	0	6	4	0	6	3	4
LTF	4.2733382078917055	4.644637865561451	25.52932813220449	1.2677448961856257	1.1316294649171728	0.08019500605768862	0.5473731217310086	0.6409215314086995	0.6518750405380702	21	11	10	53	8	48	15	52
ASB16	1.5464160744176358	2.225277682519229	3.1903701318467244	1.0840873791591896	1.1309922620541788	0.032228247931740735	0.7147008562674717	0.8134365388828299	0.8663706010117361	7	1	2	6	0	2	6	8
ZNF561-AS1	1.595450945847803	2.547628496920956	4.31157962865651	1.6937802568823483	1.1306849686350446	0.028740600093205275	0.633203184166484	0.8327375752939812	0.8793893801920594	11	0	0	11	1	4	5	13
ZDHHC12	2.8454096499937553	3.265491729375037	8.357652668192346	1.085940348019509	1.1298645254760218	0.06987467584547884	0.5935587603097372	0.678283238581769	0.6964055768143717	21	1	7	12	2	9	10	22
RP11-691H4.4	0.5653737727609601	1.7407711850935124	1.7756517802971543	1.6356964751334906	1.1283759111961924	0.015085172400630998	0.642667279922154	0.8784059920891681	NA	1	0	8	0	0	2	5	2
C11orf63	2.694688166708614	3.1392481458278474	7.672853317839856	0.8644740850231004	1.127380897909769	0.05971285748630291	0.7317927893920374	0.7196416111646873	0.7463901898714774	17	2	11	7	1	13	17	5
ISLR	4.163612391604424	4.43636618089533	21.88453431856495	1.2087868723505981	1.1271869405191113	0.12250163764824515	0.441365222040995	0.576512685728965	0.516955256290214	41	12	17	16	5	17	33	52
MBL1P	1.113097117171784	1.9687620562223134	2.279203487333634	1.2866158962068364	1.1271775383318663	0.02389405620251486	0.6680077354389227	0.8319266236633989	0.8947045816780854	8	0	1	4	0	3	3	6
GSTZ1	1.4215390607636498	2.052174131495704	2.7063915659650215	1.121974034919823	1.126371568198084	0.030504790075619185	0.68769891215885	0.8123331892958128	0.8714765397176476	5	1	2	5	0	4	4	5
GRAMD1B	3.145423257755372	3.5340317631874467	11.241552824516688	1.3547032990527497	1.1257795388684748	0.07199955633630621	0.464864155540817	0.6971819631120745	0.6709958166016748	12	9	12	8	1	16	18	15
GSPT2	2.8543030100576297	3.2760723270129173	8.734917510927806	1.2603042582915305	1.1256550561283465	0.06564116412652056	0.5505123418686156	0.7060744855991745	0.7131375130678919	23	4	4	9	1	14	12	14
BUB1B	2.3865634087633136	3.1868333274714487	7.856531933148656	1.2195467429699032	1.1254935044925842	0.037365744295353394	0.725994416908952	0.8130682789233628	0.8479253698183841	16	1	1	22	1	22	4	10
SNAPC5	3.34524908926104	3.7266238372255183	12.314473602942105	1.1185485659104355	1.124909692251611	0.09204517252683811	0.5449409419355644	0.639044957244073	0.6048479234592117	15	3	19	23	1	21	20	16
SLAIN1	2.338783115223978	3.0606649031637234	7.142480435205362	1.606072667130975	1.1236621745962805	0.040824016788197116	0.5667630265994685	0.8012727772705593	0.8349038551894643	2	0	20	8	3	6	16	12
CENPBD1	1.6891471986708733	2.3908372180124013	3.8042429966791826	1.1036664172051185	1.1229486564735944	0.033285005962430274	0.7180202831391552	0.8170153954816534	0.8643140029186918	12	1	5	2	0	6	9	3
FAM220A	2.406539410084083	2.9512010054879654	6.711841947791989	0.5198789763817901	1.1222789446184023	0.04442561195420924	0.8871866105005555	0.777058659558554	0.81369274302385175	12	3	7	7	1	7	21	2
BNIPL	1.252117527406617	2.272213768046329	3.9055934829092775	1.9583316245407718	1.1222649806360387	0.018642170287194716	0.5981107259991526	0.8717462357361287	0.9281929073723131	0	4	1	8	0	8	4	4
ALDH3A2	6.1601245211265265	6.333375877323091	85.4371280712193	1.162741361109368	1.1220705974391723	0.8186704486883459	0.2342052066012532	0.31981902897819464	0.14841570272665378	125	15	75	128	39	112	144	134
CYB561D1	2.545363432893299	3.152232244186892	7.6486766500584515	1.2831144672472774	1.1215024860578724	0.052601131461448264	0.607133471091953	0.7694989416616272	0.7815391338837164	25	0	5	7	3	10	17	9
TTC6	0.8442305227715406	1.897156679975801	2.420443097301233	0.5310894717565965	1.1211720785792596	0.01676829318715532	0.9286534526617484	0.8721675324750536	0.9320747863013616	5	1	3	0	1	0	9	2
PVRL1	3.5059929230027818	3.96707734617936	15.04001473149586	1.4271219102431365	1.1208516227543877	0.06409803874571089	0.5048190169944815	0.6986602866727897	0.7295787296761961	13	5	5	42	3	19	14	38
DBP	1.368353845851647	2.21330262166464	3.588084683368016	1.4849615183960447	1.119346184594166	0.021992216127610008	0.7251033168486106	0.8518864436887368	0.9126287927526526	0	2	2	6	2	1	6	9
P2RY8	2.4355462728734985	3.2834753535324595	8.89941087377117	1.5581132208949011	1.1188667097766591	0.031550794499815	0.6911827309920736	0.8277356515713451	0.8743226442836632	1	5	24	5	1	2	19	21
RP11-802E16.3	0.622995495691673	1.7377748549020502	1.756166394702599	0.7250478313557548	1.1180903063582806	0.015595213626238074	0.8754942059398988	0.8741340761739473	NA	1	0	6	2	0	4	0	5
PSRC1	2.085907442994046	2.9398091865801486	6.2837934119920735	1.708908169970787	1.1164137138852799	0.03505527977971646	0.633203184166484	0.8238955096356946	0.8602906040809523	17	1	0	14	1	4	13	14
SLC35F2	2.8532129169629186	3.3305983158585284	9.280743815707556	1.552900700060944	1.1143343094879996	0.052128945388266415	0.5483364197185627	0.7530727711039678	0.78413454555383455	2	3	8	20	4	8	13	22
TEC	3.4768025354459833	3.757843529869665	12.95739406825199	1.1367678135739634	1.1137650767422216	0.10102786991126492	0.4976039882286256	0.6243296852770838	0.5781696925070419	16	5	9	24	3	23	17	18
XXbac-BPG283O16.9	3.6125973636003743	4.289353716505767	18.64091845089701	1.264502739869304	1.1118345958485167	0.07349845841058489	0.607133471091953	0.7108047066586444	0.6810451450223468	34	0	38	31	2	15	41	35
FLRT2	4.080957431292969	4.516908833105859	23.354363528678213	1.3859281170361948	1.1110079991560606	0.06587569194519084	0.5020044978179907	0.6853288865997167	0.7289963597199824	49	4	13	9	18	13	50	44
HIST1H2AD	2.8088126565341343	3.219115587143383	8.150977148415238	1.0805130764666615	1.1109394349057533	0.06648256858938457	0.6010054442701135	0.692914560518006	0.7202108248890454	11	2	8	18	1	15	8	15
RAE1	3.392655636610051	3.904842573826919	13.859311985514491	1.124259894715395	1.1106401621729225	0.07856545827960025	0.590771956106545	0.6722428453152388	0.6655158141094846	23	1	26	25	1	22	13	32
RP1-283E3.8	2.0126321966838043	2.6232325319334455	4.736550564521146	0.9405463927477894	1.1105554046799582	0.04148744121626041	0.7363968760717047	0.794278794993368	0.8344147141967789	10	0	7	7	1	12	5	5
MANEA-AS1	0.8211158082818175	1.716389843086109	1.8375092527234702	1.0561481895125406	1.1100755403944955	0.017838712554858242	0.7569574320002284	0.8518864436887368	0.9278854261846218	1	1	1	5	0	1	2	6
ZNF271P	4.865524024381897	5.058775188593859	34.17203775706526	1.0802459634850445	1.1100290328335454	0.6982964367846274	0.33690306488160815	0.4033041344821299	0.2471176534756271	51	6	37	49	14	54	40	62
RPP21	1.0523151144414564	2.1237702315135554	2.717061953979476	1.59526486087883	1.109949365700796	0.021010562258551347	0.6637216034910594	0.8599847528943291	0.9111738775444506	11	0	0	5	0	5	2	7
TTTY14	0.6543503842996091	2.1526634851867223	2.8946250484982885	1.4900043542506498	1.1099397151943484	0.013573052020136913	0.763574251251886	0.8900928460600807	0.9409602791803364	15	1	0	0	0	0	6	9
TDP1	2.933136188305603	3.4217146082200975	9.47582716256359	1.1612486447458374	1.1097897211342227	0.0647919626642007	0.5757252577451336	0.7060744855991745	0.7341305893159923	15	1	24	9	1	17	10	18
ABTB1	4.176254631354714	4.520350734696093	22.50786019688784	1.089507022106902	1.1094886405175246	0.13031489227957496	0.48529083182405236	0.576512685728965	0.5211878768309072	53	2	38	22	5	25	32	51
DPAGT1	4.00627758162819	4.274968345114262	19.083466211904923	1.1475650457768194	1.1094703292071868	0.1414876473333807	0.45008888636926975	0.5616965401564141	0.4846714905833847	40	3	12	27	8	28	31	28
KYNU	5.229848593469146	5.519414180234696	48.28960234364322	1.507885324994636	1.1084667454973594	0.1122207546939773	0.37550193316406666	0.576512685728965	0.5565760927556629	16	23	81	54	14	56	81	81
PCDHGA8	1.2268543515076842	2.089852198426433	2.7879546901599688	1.1221336043590295	1.1077197841941562	0.02305280307311827	0.7493153209745789	0.8416492888269284	0.9064308246306433	1	1	8	3	0	1	4	9
RPA3	2.322439055004121	2.751095483576207	5.7470800665710104	1.1597066574980828	1.1072524832831319	0.048429411029372135	0.6540367972382416	0.7692322371723217	0.7911431181029904	8	2	2	8	3	4	12	10
CD3G	1.0629262266397705	2.335591329979651	3.8849105182623638	2.2411786003223164	1.1059054581784213	0.015394983930205572	0.5757252577451336	0.8815212866632871	0.9409602791803364	0	3	12	0	0	2	5	11
R3HCC1	3.64272239851335	4.020525109444257	15.321101074020907	1.0993934031608052	1.1058338181604834	0.10043138128819512	0.5165130776119288	0.6298447512802129	0.5968140569055672	33	2	30	15	2	22	19	32
RTKN2	2.820202680267643	3.2710418498306053	8.819168048899307	1.1376916011298455	1.1053864604569479	0.05753063155012844	0.633203184166484	0.7462598850716955	0.7578908543438285	19	5	10	4	1	7	22	11
SUGP1	3.9920786730316475	4.35360893797157	19.79998038667367	1.0164058346954636	1.1041498487171242	0.11045748260131968	0.5594304596800753	0.6029906323541456	0.5677578003424574	52	2	25	24	4	27	19	49
TCEB1	4.323440427067535	4.557212636337583	24.297783047168092	1.3116970420071272	1.103187282193712	0.12503755217078205	0.372671084613127	0.5735803920845072	0.5151903852331104	26	12	12	29	11	41	33	31
CDC25A	1.2942818852477682	2.1064936853236693	3.459909736482579	1.6278210567632097	1.102218697319328	0.01935461385454514	0.6508214640676128	0.8599847528943291	0.9250810608427719	3	4	0	2	1	2	6	6
SLC13A4	2.170968679265928	2.8416960490712024	5.71331960021996	1.3906201924986825	1.100888792198083	0.042145414225800995	0.5757252577451336	0.7983273685998509	0.8338828765055021	7	1	4	18	0	7	8	13
MFSD5	2.520165121709874	3.091348711482716	7.249043161207146	0.9555749979614148	1.1003448843352939	0.05396172652422342	0.7265448493275516	0.7692322371723217	0.7816190630591958	15	0	11	10	2	17	10	6
TTYH3	6.477318125651726	6.707876751685842	111.79688896885747	1.2808935708235882	1.1002029973212524	0.2054103860424831	0.28814645605875916	0.4785347785197626	0.4023674285834582	207	62	62	124	20	118	193	199
RP11-617F23.2	1.6918388438645784	2.3888226251035514	3.7885000370430015	1.3225824200639493	1.0993595470833444	0.03237223244800335	0.6252316847271727	0.8238955096356946	0.8701796352742899	4	0	2	12	1	6	7	5
RP11-1277A3.1	1.9868258370003762	2.5234509574171544	4.42299479827253	1.1333441987705237	1.097883301422543	0.04434200329789306	0.6580040375973939	0.7910352094090338	0.8222597091487841	7	2	5	7	0	5	6	10
LINC01089	0.8469221679652458	1.828882776144993	2.111305301767627	1.0570414315545962	1.097102942242775	0.018071150144888453	0.7885073650648196	0.8647989163062777	0.9260441963760361	5	1	0	4	0	1	7	2
CASC5	3.66053263226548	4.165474175892362	18.25031435070434	1.100708685600604	1.0963413324305198	0.05121488977873143	0.7168092897171244	0.7562399741928693	0.795842780227613	29	10	3	21	7	48	17	10
FGGY	2.9682944671773837	3.278294433335307	9.262589293560588	1.2982583370290688	1.0952821098775811	0.06687141325173239	0.5069762440337251	0.712638796124217	0.6927945671828362	12	5	6	5	5	13	10	17
GEMIN6	2.847079447850633	3.1854036254086444	8.055042363425935	0.9665035318434293	1.0949725143901046	0.06997103312644132	0.6482821502000524	0.6822775345311833	0.6968509178022539	15	2	7	10	3	9	7	22
KL	2.304931868936728	2.8227710834637114	6.020802784122428	1.3948709715630963	1.094867033578295	0.04324560318930261	0.6016689999143866	0.786382958375195	0.8252292232073577	7	2	14	1	2	8	11	8
C1QTNF6	2.822672137830322	3.2824515798501763	9.121304551091715	1.4317314106264893	1.0945650550221093	0.050184075739535296	0.5667630265994685	0.7692322371723217	0.7917825050873473	7	5	2	18	3	9	20	11
CNPY4	3.353423015068095	3.677981628860324	11.975535693015836	1.068987107399723	1.0942705270924449	0.08861082626281407	0.5530455249730968	0.6402025942321025	0.6293378670786215	31	4	10	12	2	14	25	16
ST6GAL1	5.772084226975939	5.98525540955522	66.85511553225531	1.1638593016758143	1.0936885137064478	0.2271221979288184	0.39639641467125414	0.4702373738762191	0.39310144012675596	43	20	101	101	23	52	122	136
PCYOX1L	3.20708718343767	3.7389112638816524	12.613148833121775	1.346362795845179	1.093498741867638	0.07775621264296093	0.5456080531631156	0.7269259670455895	0.6664309578313999	16	0	11	22	8	12	19	28
RHOD	1.680428030647861	2.6165447360245713	4.633452821509729	1.5956193015383786	1.0934829164299675	0.027897037920781083	0.6111697885305802	0.8404074101323546	0.8828520260483689	23	0	2	1	1	8	10	4
RNFT1	2.7920814657994986	3.1931225143762267	8.287549485136378	1.2252433906351015	1.0922809923512256	0.05704361230800351	0.6016689999143866	0.7443444962979554	0.7616889447192721	4	4	9	15	2	10	7	21
GALNT7	4.344110536449944	4.543187364520448	23.786801830515966	1.245859481419306	1.0913227642849974	0.18323443279737434	0.33690306488160815	0.5242081508967789	0.40345542323193667	27	9	15	33	11	26	37	44
RAC2	4.882522384805777	5.2540717034610855	39.942759049579294	1.623058281244246	1.0894081245484333	0.07975514678893518	0.3699258212063523	0.645764749662273	0.6718432448131724	13	7	76	30	27	57	58	62
FHOD3	2.3649203493860727	2.8040450203409675	6.165351785863901	1.138544468908052	1.0893173674810712	0.0450371970777829	0.6782003966494586	0.781289905766815	0.8117514902750312	11	2	5	2	4	11	10	5
ERBB3	4.788652462090827	5.10277567061317	35.428592589108945	1.255503061047736	1.08857176824264	0.11383156846727742	0.41932540567048826	0.5900684063229085	0.5547589781592286	30	16	31	78	4	46	68	45
ZNF354C	3.095797994018059	3.5050389425402377	10.386222150957963	0.9202511930113608	1.0881667438847897	0.07011058244774059	0.6960435131674921	0.6901341876974095	0.7068136370172173	14	3	20	13	1	15	24	8
BDH2	3.7220027739816737	3.991292651272595	15.267762508914466	1.0076495294466268	1.0871792563581246	0.12116040302025786	0.5165130776119288	0.5882564725060995	0.5439726262432781	27	3	14	27	4	27	22	20
KLHL3	3.2877910580803196	3.5905291180512977	11.370439546758211	1.1787095544785657	1.0862505546842232	0.08541893740805791	0.5257375722590709	0.6503765374393105	0.6344309983429539	24	3	5	14	5	15	20	16
ZNF79	3.288156345823545	3.713686960295882	12.051800863923484	1.0849737353385174	1.0860293873732632	0.07912192938571332	0.5757252577451336	0.6640619578883694	0.6733104861586412	27	2	24	11	1	22	15	19
SLITRK6	1.0266124040920754	2.3223887687347364	3.4591685635132148	2.2276657285806376	1.0858727147346585	0.017974289984604708	0.5456080531631156	0.8815212866632871	0.9262060924453029	19	0	0	0	1	6	3	8
EYA2	2.0661350412159494	2.544025248265797	4.648418099681585	1.1273421520957008	1.0857182809706991	0.04032021610730708	0.6716153979997401	0.7884792230061534	0.8410259523833971	3	1	10	4	2	8	4	9
S100P	2.4632070127022945	2.9894668848858963	6.941921454670664	1.3019068780827325	1.085627297003941	0.0542336759019318	0.5777446590108989	0.7800452396452439	0.7722498164101947	8	0	5	12	5	11	10	10
VILL	2.3989528866896	3.0063013877433336	6.549770964754049	1.2171120549736096	1.0855526643674842	0.05116457897071528	0.6122358418037207	0.774017913730707	0.7964797151290163	18	0	6	12	1	7	13	12
PEX6	2.6978983598437565	3.5627816743091056	10.539924567201618	1.4659307323834287	1.0847748223497724	0.03884662278725765	0.648397195783948	0.8168641447412701	0.8490449409871026	4	0	13	36	2	4	24	24
PLEKHA7	4.5612254228196285	4.807194384904023	28.24625746875649	1.0863476341334322	1.0835135966593006	0.17581864442191095	0.43975254407621417	0.523961411415555	0.4406988861837973	69	9	22	36	5	29	42	61
BRIP1	1.8091352617677274	2.6276284515594273	4.859910326363123	1.4455080453457332	1.083450058919372	0.030481500805575084	0.7058945543400839	0.8319266236633989	0.8755347808125569	15	1	0	8	1	12	4	6
SYTL3	3.9266955769201295	4.536728901026494	22.79909152377916	1.5824304258984871	1.0828307089485205	0.055904308756122525	0.46817823970954675	0.7471665509835604	0.7696428709974223	9	3	80	24	2	21	45	42
MB21D2	1.7253945041409091	2.205514199094495	3.30145808111657	0.9230500616235209	1.082758945602847	0.0350752148021915	0.7251496279858572	0.7933415756899329	0.86143217535884	6	1	4	3	1	6	3	6
PRICKLE4	3.210553106326836	3.5803900980047922	11.182889071164158	1.0358090148212695	1.0818808720756623	0.0694180832262424	0.6589662015707042	0.6906212614499487	0.7101367844181385	18	3	5	21	4	19	7	25
CD27-AS1	3.2140748555399132	3.5499006386595178	10.76108277367355	1.0469755316058735	1.0805087316787356	0.08110229071440692	0.5774853778795799	0.6528339525550335	0.659559786329302	26	2	7	16	3	16	20	13
NDUFB1	4.597251146372516	4.884047617664724	31.01459235985159	1.4095527655638442	1.0790676856954393	0.08751550958622334	0.37550193316406666	0.6314359379762705	0.6433041515983996	18	13	21	31	21	55	26	52
MERTK	6.586856421905141	6.72851977126133	113.04852790127828	1.1060823548616894	1.078931578285631	0.8158518739816774	0.2267476586141423	0.2861533325492005	0.11348971759542063	160	43	103	176	28	126	174	216
PLD3	6.929925316633491	7.085896831752907	146.08846091370137	1.2119068491055867	1.0786373803646412	0.7088009016629137	0.20989914985697092	0.34871106084447934	0.22282321043399778	165	75	111	163	50	181	199	279
CCDC28A	4.1075946316148375	4.390706352183653	21.80274316107586	1.483444456603304	1.0784468072461761	0.08136701001230642	0.3496716515426541	0.6459474024803588	0.6556283773943883	12	11	15	19	14	36	26	30
MGC32805	0.7159214963513918	2.0223099693521025	2.580638915803872	1.2042590617129036	1.0775859637761533	0.014036048024822244	0.8014870263441937	0.8884193542933124	0.9424851321839837	0	1	1	10	0	0	4	9
PAFAH1B3	1.7614719315219407	2.3052322846299766	3.734792760360358	1.1640974114717961	1.077429839697813	0.03381647475246415	0.6951754227355217	0.8134365388828299	0.8643140029186918	8	2	1	4	1	3	6	8
SFMBT2	5.133140212963993	5.307743391585579	40.984257125020626	1.0734931981227638	1.077418826857829	0.6423647229706309	0.33690306488160815	0.4026166315169025	0.2846075528090238	48	10	69	47	14	40	66	83
PLTP	7.104338106403287	7.378046256476993	179.97990486507229	1.4443813110778354	1.0764694476897372	0.11579737267956193	0.2848247151091151	0.576512685728965	0.5677578003424574	198	119	76	129	72	182	275	357
FASTKD1	3.6747822667950696	3.9603871789900404	15.120203810657745	1.1140700108136772	1.0761028021638714	0.09626074356183152	0.5193674385296723	0.6314359379762705	0.6037491706809862	37	6	13	10	4	13	31	25
GIMAP7	5.711320731254504	5.918420336975826	64.00671037804389	1.2484195862938916	1.0735459248531778	0.1947989622007549	0.33545991938860226	0.4785347785197626	0.4210761615339447	65	20	116	35	29	99	72	114
METTL25	1.5984018111572815	2.319673855695724	3.5346559933886437	1.3508008610363758	1.0731752116003588	0.029874161151941633	0.6407445542475231	0.8298416464381125	0.8816517777097955	6	1	10	1	0	4	6	7
LINC00511	1.681548045924742	2.5772606682492665	5.206744167412787	2.0890424842398425	1.0709348621891734	0.02166105453399355	0.5505123418686156	0.8613371912306124	0.9200922121910274	1	5	0	10	1	6	5	11
RNA5-8S5	3.0343328058443673	3.5512888706105454	11.650828243193084	1.565592168031125	1.0705559510127378	0.043352624456547334	0.5074791627522266	0.7914333323507194	0.835654596459854	15	11	2	10	2	12	24	13
SRGAP3	3.259584097230606	3.6634389071724742	11.567200662159483	1.0149795480539245	1.0704826226182922	0.08122913689889424	0.5981107259991526	0.6626925701282932	0.6709958166016748	22	1	22	15	2	14	25	15
OST4	5.513388193519187	5.686810849192343	54.4874511753115	1.2439225639188651	1.0693731691474189	0.504716993965406	0.26399316986228755	0.4387895013759339	0.3314669046022826	67	21	32	67	27	81	71	88
CD24	5.277160399886087	5.779478004411309	57.68685283003157	1.8293485676991472	1.0688121921770077	0.06175464418567098	0.43776739578226564	0.7236480449949583	0.7578405960044627	11	15	29	174	21	96	79	80
POLR2L	4.458586750228802	4.777713394585188	27.797104502416797	1.3087886950661218	1.0678710100172726	0.10110609696945239	0.4770235054867218	0.6234856912408325	0.5973740986051571	64	10	8	46	6	39	37	50
PADI2	3.325111936230099	3.939783609695721	14.428975125998905	1.2757514573341615	1.0666308564122307	0.05019784189734353	0.6245015273773739	0.7692322371723217	0.8024905827796313	19	1	45	5	4	7	25	38
CADM3-AS1	0.5339314268864646	1.7082909126103658	1.6086628023731655	0.3853930006762732	1.0666099071031265	0.013806398600568618	0.9411605801311577	0.8815212866632871	NA	3	0	1	5	0	0	1	8
GTF3C2-AS1	1.0345932143451537	1.9361441851938768	2.4116339808938188	1.477983100234113	1.0665913340847628	0.019894878560870313	0.7003602121834577	0.8621762104186996	0.9200922121910274	0	0	6	4	1	5	3	3
COL5A1	9.281262534811312	9.626601598483921	852.8897854553147	1.314443894854884	1.0665554596436755	0.09971250571790913	0.5020044978179907	0.645764749662273	0.6098566727306551	2546	277	211	1145	183	637	1327	2013
LEF1	3.1005221128496623	3.623980817605863	11.475772902874242	1.3246694558137824	1.066039527665796	0.07139821068477988	0.5527691284260396	0.7464157614188588	0.7069805970895484	11	0	24	13	6	18	16	18
FAM107A	6.2093748407304705	6.461903885890492	93.71078660333605	1.026934975476523	1.0652996479829733	0.14197746580483134	0.4974608696168125	0.5467392945024572	0.5128800168648596	78	33	191	109	19	65	229	132
C14orf142	2.0669081908679754	2.4965057838193783	4.3065361847705255	0.9881654149164272	1.0615425304165873	0.0438653545525289	0.6757976440683093	0.7692322371723217	0.8294384488028843	8	1	7	4	1	5	8	7
SDS	2.52962426961594	3.233019849372269	8.437325959223454	1.6023512843399195	1.060724026116187	0.040439788584430515	0.553075714884797	0.8170153954816534	0.8488598564709694	9	5	2	22	0	8	11	20
SMAD1	3.7182432278305093	3.9675195682303563	15.262958176754491	0.9044240777657216	1.0596030182260312	0.10441272040340309	0.607133471091953	0.6231031883243568	0.5869030303379612	19	5	22	17	5	31	11	25
IL27RA	3.211779205964309	3.6450890839112438	12.06729294664828	1.2158271121244546	1.0595047443955754	0.059602275287419036	0.5718521677261326	0.7464157614188588	0.7622875617150512	10	9	17	11	1	9	13	33
SLC27A1	4.082603975564342	4.562285063371811	22.987775784614797	1.1061522581059582	1.059069609163214	0.08777135599516442	0.5683297759826813	0.6528339525550335	0.6468881729913452	69	1	29	33	3	27	30	53
ST14	5.309399309168488	5.623728129489124	51.30196405461995	1.3292029170184625	1.0581320519662314	0.1036983517020668	0.3892881068219897	0.6117240033251491	0.5955100869458827	50	14	25	147	11	64	87	81
TSPAN5	3.202237058574146	3.6442557400365825	11.330910583998959	1.0818271717535664	1.0581275238181471	0.07114747314271505	0.5930230425915302	0.6937134742089757	0.7185404288591853	26	1	9	24	2	10	23	21
TMCO6	2.5602934658384098	3.0372830517491947	7.0788470157863195	1.2383365168197422	1.0578899495556962	0.049816736279606894	0.6117111387906613	0.7696796998190213	0.8033892494857826	20	1	2	9	3	12	9	11
ELP5	2.997576591377261	3.530654423926948	10.316413944509966	1.094967294332528	1.0578758216756203	0.05491434291595512	0.6672168291928272	0.7530727711039678	0.7856143640295993	36	2	6	13	1	6	21	23
KIF4A	1.0556535927537043	2.1903174977807063	3.293811128945904	1.3404200662939783	1.0575240474413257	0.017711338235581357	0.7501638318792797	0.8819187475042543	0.930644596028639	13	2	0	1	0	10	2	2
ACYP2	2.415314109444104	2.780345395950864	5.941992738307311	1.1329591137053514	1.0571169242220408	0.05357489248961045	0.5947012684778715	0.7684135075087206	0.7742032227569778	7	4	5	7	1	7	9	10
IFT20	3.9204486100793856	4.2791922244354685	19.365226801049925	1.2572495062321483	1.057113529990126	0.10608798362348686	0.4432426340506327	0.645764749662273	0.5821142520026219	23	1	23	22	14	22	30	35
MSRA	2.895873395440471	3.189988688866075	8.411729747097223	1.0091009730110772	1.056665124040217	0.06795489343511178	0.6252316847271727	0.7108047066586444	0.7092389324161791	14	4	8	6	3	13	15	8
B3GAT1	0.9437888485108992	1.8285138359861735	2.100299387034454	1.3319039876931964	1.0557157758919906	0.018964477127937338	0.7098601610292277	0.8600834522807334	0.9263524190094578	4	1	5	0	0	2	3	5
CKS1B	1.078225123458932	2.0284299178968714	2.656250777646237	1.300739944543558	1.0546674516877246	0.019883157938716402	0.7328876112518775	0.8686186020703945	0.9211016151101952	4	0	8	0	1	7	2	3
ITPA	2.869368709510595	3.378470755706069	9.712014098708028	1.4379115069348283	1.0541399821432178	0.049578499859780176	0.6020713815914664	0.7789586107610093	0.8047403586017535	20	2	1	13	6	18	11	13
PPT2	1.5769684153759418	2.1943900271721892	3.2116341812558713	1.0518054461204174	1.0520827757330022	0.030520282475710585	0.715887109698057	0.8281748790707983	0.8796098199223409	6	0	5	2	2	4	3	8
SMG8	3.5760054128389056	3.8485353999661087	14.200061508457235	1.2083101162195888	1.0518717597096479	0.08988575355663242	0.4671613838587133	0.6520542532577334	0.619361507899956	14	3	10	19	10	23	19	19
FASN	7.753496017114337	7.9596074688608836	267.2101855278253	1.121190968589583	1.051805686548214	0.27239399685258564	0.37550193316406666	0.4906740675679214	0.38864450502823306	626	88	167	425	49	235	435	558
BX322557.10	2.350824770413049	3.0224892177689124	6.759259792419379	1.4346436057600214	1.0510480098985353	0.04235141667430874	0.5818607977593235	0.8107539891150722	0.8440231233966392	13	0	2	19	2	8	12	12
RP4-773N10.4	2.044143778627788	2.5642264772591092	4.534458743307153	0.9041615681603212	1.0508277560205377	0.038572741113387585	0.7373006959068903	0.7956335495865863	0.8588672235837186	5	1	10	5	1	3	5	14
SNORA36B	1.8585168105802274	2.4002408170403333	4.5226509409962725	1.4357821174309393	1.05080641385802	0.02901112882622928	0.6329403224570068	0.8319266236633989	0.8816517777097955	1	2	4	3	4	7	6	5
EPHX1	5.910915738670024	6.076862542797646	71.45022443829025	1.1591513474254498	1.0503959939850598	0.6132760945645525	0.28840587974798054	0.412063761277852	0.28877545627946144	124	19	42	96	34	99	105	113
IRF4	2.712079468307874	3.3223828066029695	8.909506132682445	1.459584735419362	1.0501498362826451	0.04158916288195064	0.6101770453323437	0.7994045190901684	0.8466537002602138	2	2	9	27	2	5	18	19
LINC00484	1.2124322536745957	2.139553296567144	2.927515025563965	1.3869330265557314	1.0501177051116872	0.02180860991437919	0.7133107629557793	0.8599847528943291	0.9163599095093001	6	0	8	0	1	2	8	4
DNAL4	2.16128350319489	2.9914740864186555	6.414532381793851	1.1014163326641768	1.0498889883142832	0.03459638597315561	0.7480646091798288	0.8284639752866968	0.8663706010117361	25	1	3	9	0	2	15	15
AL353644.10	1.2867274035150214	2.181914075495137	3.661374563184092	1.5675394742124034	1.0495640382499039	0.017314538019110176	0.715887109698057	0.878723678688043	0.9372441677466005	0	3	1	5	2	1	8	6
ANAPC15	1.6345901383066546	2.3476066998891345	3.6287950145162697	1.295154785922032	1.0489920064290918	0.029738067951986396	0.6639471157297463	0.8319266236633989	0.8828520260483689	7	0	10	1	1	6	6	5
PDCL3	4.775093014327149	4.984859296218688	32.68595674509025	0.987431985530675	1.0484566338639354	0.1609131251098196	0.48414373434104385	0.5308740079427402	0.46647773358983335	33	14	47	41	8	67	31	43
CHMP4BP1	1.9484874172568023	2.6252073433718186	4.646107872303282	0.952703132939301	1.0472924235940257	0.03628919800628669	0.7501638318792797	0.8214647790948558	0.8643140029186918	14	1	5	6	0	2	10	11
ARNT2	2.217005239629831	3.1207977867610155	7.184186338651026	1.738657531708308	1.0472595287521858	0.033402310213844544	0.5530455249730968	0.8319266236633989	0.8701796352742899	34	1	1	8	0	7	14	14
IGHA2	3.5124597789602943	5.017587651056852	32.389752507989556	3.0423847026932713	1.047013488756336	0.01018216534304074	0.464864155540817	0.8515573252128436	0.955650567784296	0	0	101	75	3	23	68	63
ASPM	3.510828774076349	4.091949658505818	16.81286312068226	1.5175048882804556	1.0468986221177086	0.04986068491394175	0.6276614265202841	0.774017913730707	0.8092731862399517	31	7	1	34	4	36	20	16
RP11-20B24.6	-0.06348614134953641	1.4605448034548056	1.1716035304822816	1.075417152451433	1.046741617686859	0.007741539258268563	0.8198994038129492	0.9101951778689908	NA	0	0	0	6	0	0	5	1
TPSAB1	2.9838771687839962	4.043596059885669	16.976041733237075	2.741707788237182	1.0463951428782283	0.02430033242623558	0.4432426340506327	0.8510318607120206	0.9182808523246245	34	6	1	0	16	28	21	21
EHF	5.261606693040912	5.537633534636415	48.9213138448037	1.3670379486688051	1.0463444211294421	0.1025879448552822	0.3892881068219897	0.6059053823964485	0.602788272875638	35	22	22	99	18	44	95	79
GS1-124K5.3	0.10450815880263374	1.4606684290105478	1.1728785200791962	0.8045810936912436	1.0462247037306214	0.009338261584578417	0.8710975782631271	0.90494417155695706	NA	0	0	1	5	0	0	5	1
RP11-325F22.2	3.3066715168561065	3.9223061004756574	14.117515797775008	1.263810609974873	1.0459421599647971	0.06432152921287104	0.607133471091953	0.7520087240080193	0.7508061433038838	16	3	23	34	0	12	20	36
HOMER2	3.9709377402713724	4.289731268361018	19.329999255615338	1.1993820528102628	1.0449142934662503	0.08735901953441118	0.5329611122169873	0.645764749662273	0.6507969657405631	31	6	7	40	6	15	33	41
SEC14L4	0.7396062212093558	1.814027012216885	1.8515962116507239	0.6517980840761504	1.044602200179862	0.016249839880108547	0.8876884048071	0.878723678688043	0.9362826779970257	7	0	1	3	0	0	4	6
ZNF222	1.4156385920403287	2.221432157289337	3.0809820743553344	1.227579576691706	1.0439429208914437	0.02594993232584759	0.6872359928703476	0.8459589900444917	0.8959192527331642	3	0	10	4	0	6	3	6
BMF	3.5631529805282542	3.8078961745729254	13.604076893927427	1.174024183138888	1.0439008148681044	0.09877265488379992	0.48188028025865304	0.6385643370281466	0.6019816681656994	10	4	18	17	7	14	18	29
TDRD6	2.747711816414661	3.4372822536050327	11.166299980891091	2.1485331949045925	1.0438821859345742	0.026525127602544326	0.45975151704219114	0.8363416564796187	0.9123636706459807	1	10	3	7	7	13	20	11
NDUFA8	3.3290412325118837	3.6929632050270524	11.86075728175801	0.993839190754668	1.0433119148827805	0.08064474242283046	0.5981107259991526	0.6613806341498488	0.6801048063158067	30	2	11	19	2	10	23	23
CXXC5	3.8447675380922015	4.248699494065289	18.61559633635512	1.0734516190779033	1.043239358618941	0.08650835303829021	0.590771956106545	0.6640619578883694	0.6533440667659549	34	8	15	34	1	13	39	34
CCSER1	1.7468812110697913	2.5555627268292898	4.327909184526377	0.8118006977771824	1.0431968777195098	0.02876882209275699	0.8129338037220618	0.8363416564796187	0.8865101186703346	5	0	4	13	1	3	2	17
ZNF101	3.881291199433294	4.098881712804145	16.653361154873014	1.0334920600343334	1.043083883254347	0.1470052973716347	0.4624936863372106	0.5616965401564141	0.5020454821021665	20	4	23	27	5	19	25	32
PCBD1	4.2613896144445755	4.627312979002705	24.769794001891547	1.2926877050240007	1.0426428833523604	0.08446054556588849	0.4719430375793939	0.6509850132770054	0.6585974447630157	33	3	10	64	10	35	41	35
FAM151B	1.0514837681354006	1.992488774580509	2.5183035004906866	1.2121663240112308	1.041262616302414	0.018836443358678904	0.7397690479413578	0.8686186020703945	0.929541639240209	1	0	9	1	1	4	1	7
AC025171.1	1.8510791841116447	2.668480623621118	4.692877571253842	1.0443223876449967	1.0407999706207232	0.03336828298540026	0.7480646091798288	0.8319266236633989	0.8734146596091624	12	0	6	10	0	2	9	13
RAC3	0.394749170663554	1.5946768759134295	1.6130812320461438	0.724427134173141	1.0401606221071902	0.011471352579962384	0.8920691313460971	0.8987055323794212	NA	1	0	0	5	1	5	0	2
RP4-717I23.3	4.527939377535331	4.794346038739041	27.801034189718305	0.9323883882333363	1.0397730735911537	0.14748554615032594	0.521347367439434	0.5616965401564141	0.5128800168648596	47	5	38	51	5	25	60	43
C16orf89	3.6122163534286287	3.9314934151160474	15.529055630862022	1.334997120082082	1.03970074267443	0.06433051914652323	0.48529083182405236	0.7192261937572314	0.7435954863642706	16	9	6	13	9	16	33	16
DNASE2	4.160686149825751	4.449144558040734	22.579248657046808	1.431611467854751	1.039066388860282	0.08096748386868445	0.372671084613127	0.6528339525550335	0.6718432448131724	34	8	13	10	17	32	31	33
PIM2	4.426177492317402	4.948748327194564	31.186557233095854	1.3997428740471873	1.0375838261734251	0.05951390032533309	0.5822191439105885	0.7441596331148055	0.7650861500322871	8	6	58	79	5	18	65	63
HIBCH	4.648233337052328	4.8383169836153455	29.06113448912836	1.0270364456031933	1.0370387542014463	0.24632857721677642	0.4204350196205396	0.4859626219859234	0.3940379108853542	60	7	24	37	11	30	39	64
RP13-452N2.1	0.8330432539166528	1.8215738458080861	2.193854614936347	1.1767188526323233	1.0360941753597084	0.015281167717965081	0.7635871096892785	0.8815212866632871	0.9410495034145131	2	0	5	0	2	2	1	7
HTRA3	4.329901020403629	4.534778146635968	23.24744674250786	1.0249595320108205	1.0360756741056762	0.16919940606066802	0.4606512090849426	0.5390372388327335	0.45624586194116423	50	6	17	31	8	38	29	36
IKBKE	2.7778019194777435	3.489188925665719	10.161090853635724	1.4793869138708244	1.0352880277285559	0.0432560385758157	0.5757252577451336	0.8128751605400406	0.8390317307459942	41	4	4	7	0	19	11	16
HIST1H2BC	5.4787597826768	5.664429924768675	53.03085950895404	1.006110365901632	1.034837909002157	0.2902943988708312	0.419725187987462	0.4702373738762191	0.3836936427011777	66	15	49	106	15	89	84	58
CHMP1B	5.533513938980364	5.680916269223291	53.67753530363804	1.0364795862874545	1.0343259000094964	0.708759114419059	0.2862547926872157	0.34871106084447934	0.1956539172130495	68	19	78	75	12	71	75	94
PCDH17	6.702617322289607	6.908398574672022	128.76635335966617	1.1699639095840824	1.0336759491931533	0.17591722375835414	0.3875547988236075	0.5187615076931182	0.4559836087597153	78	37	240	131	57	159	253	152
COMMD6	4.6559135891787005	4.904002734195784	31.027345055115177	1.204174796401981	1.029852480558361	0.1210345216803512	0.36834991159903024	0.5947327458332963	0.5539127620160401	30	5	32	34	23	51	34	49
OVOL2	1.3303593126287998	2.227958733485469	3.3850310613989594	0.3169036748266859	1.0294118970372057	0.022185295437294878	0.9550257734900612	0.8684666150062794	0.9163599095093001	8	2	2	4	0	8	0	7
AQP3	5.506155919816242	5.656311661210958	53.26372415325998	1.1320376012812563	1.029171635663616	0.5727802551280973	0.2862547926872157	0.42274208628874116	0.3080624463630126	74	23	60	40	22	51	89	97
CBWD5	3.4874789087338893	3.764992481893909	12.954475550690212	1.1032659730516365	1.0281123064763793	0.09156280557916298	0.5238536854513951	0.6468260709211555	0.6354709200596758	24	5	7	22	3	15	22	21
CCDC40	3.936161942782241	4.3793784655813575	20.14356236208323	1.0915941362761274	1.0280078896330043	0.08266484916466986	0.5713008234797755	0.6687494629206248	0.6753040923490125	39	1	49	19	4	18	35	42
BET1	3.127116296186191	3.447430991129002	10.125938710097381	1.0617601559228986	1.0274711497360356	0.06937382593754987	0.5879174944493352	0.702872684288277	0.7276901328047863	9	4	21	10	2	18	14	12
BBS7	3.7382238142685513	3.967663188056288	15.082368795481216	0.9960636585198187	1.0271000331905533	0.11928652865787186	0.5096018113904097	0.6015640602839404	0.5595610844594625	27	4	23	13	5	16	19	34
SYT8	1.1581562594904251	1.867089940970459	2.218749118137913	0.9006688086936172	1.0252282917634252	0.02215360632154587	0.7658120610702244	0.8459589900444917	0.9163599095093001	6	1	2	2	0	5	2	3
ZNF786	1.4591668518200598	2.3086686014398	3.261961856727523	1.033924828538696	1.024856086839178	0.02610560348994022	0.7480646091798288	0.8482782089381093	0.8979807713775332	12	0	3	5	0	2	4	11
CBLC	0.31323958359109244	1.6895561499552612	1.8101478707303116	1.1535948248981804	1.0239399472297903	0.009919049919612722	0.8164133698198923	0.9074321437211232	0.9580412451465514	0	0	0	7	1	5	0	3
RP11-64D24.4	0.7849274811324444	1.768277538830238	1.9978389131912038	0.7890271029975622	1.0233782581868747	0.015596238368347634	0.8470580328361943	0.8815212866632871	0.9407743850734588	1	1	6	1	0	1	7	1
TMEM14C	4.713200872999369	4.935649469125032	32.047547621990105	1.3444469902339258	1.0230652766245885	0.11447772628062364	0.33545991938860226	0.5947327458332963	0.5709439084526917	50	16	16	22	17	39	48	51
WBP2NL	1.2528811466883465	2.276112590437758	3.235736064882211	1.6892887463970823	1.0229499591883384	0.021115751577854825	0.5756255619015069	0.8735559604277832	0.9170192666536975	2	0	1	15	0	3	7	6
RP11-161H23.10	1.0977400236985924	1.9200734149782612	2.278738281970768	0.9682328033716187	1.0225755608603735	0.020662735125319364	0.7692779099751552	0.8536208802968488	0.9201865500447733	8	0	1	2	1	1	6	4
DUSP11	4.221009805646117	4.459514944835243	21.739753509376467	0.9664262229951959	1.0217650682355015	0.15186606811669714	0.48414373434104385	0.5616965401564141	0.5128800168648596	32	5	30	40	4	27	40	31
CAPN3	1.6256863502653085	2.297183199236119	3.4191517271658296	1.0408380694968593	1.0205930828901912	0.029391651699082845	0.723404013726662	0.8319266236633989	0.8857809507136121	12	0	3	3	1	7	3	6
RPL4P6	1.9042030557751781	2.5265288993107093	4.3162572130591945	0.9558354935551521	1.0204150634418965	0.03531770087535909	0.7394064282645293	0.8246590045662509	0.8701796352742899	7	1	5	10	0	9	3	8
PPIC	4.509145395926221	4.7954836250464545	28.69784096460005	1.3446602329934827	1.0203581708294702	0.09093151026887597	0.43975254407621417	0.6395495981121329	0.648092618008564	40	17	9	43	8	30	37	60
SLC10A7	3.245461866378654	3.5661723489276294	10.864132882309727	1.0200199237376772	1.019434335032768	0.07719244923987854	0.5756255619015069	0.67485804833561025	0.6977757042499427	31	2	12	9	3	16	17	16
APOA1BP	3.223440010229599	3.6526608901873825	11.552015917511	1.181848447649563	1.0185964179205744	0.06396691028669313	0.5626745884346586	0.7336981522839107	0.7579202197122913	40	1	7	11	4	16	16	21
SULT1C4	2.4669011614814345	3.162923352015196	7.825633529586062	0.8943784280720879	1.0180549766711322	0.03833080429247351	0.7903090914141422	0.827043424015142	0.8611428201941542	6	0	21	9	3	16	15	3
TEX264	3.6681468906531136	4.0677267798329995	16.77609041450761	1.167217199755896	1.0170530925928745	0.06214173210701973	0.5757252577451336	0.7431525567664895	0.7628385898739533	32	12	7	18	2	33	13	25
TRANK1	6.298073750467709	6.498532150599977	95.7162499988564	0.9570691161581573	1.016723122808148	0.27388453323884615	0.4606512090849426	0.48218743782037576	0.3940379108853542	128	14	131	165	36	69	166	204
ZNF852	3.0838744523953343	3.475016854346309	9.956065705653302	0.9500495130740132	1.016588821025857	0.07063832265039985	0.6489419230828176	0.7108047066586444	0.7382059693338734	16	2	16	18	1	16	9	21
AP001258.4	2.281774114618612	2.708387965101277	5.838733787493338	1.286146910265416	1.0162814369725535	0.03854128695978575	0.6190838079232848	0.817096665237716	0.8530674164456127	4	3	2	7	4	6	11	7
CDCA7	1.5436075739597668	2.279814084849848	3.2224396955937697	1.048604810515992	1.0157339388813502	0.029049406102057435	0.722310968649151	0.8358147234499651	0.8865101186703346	8	0	5	6	0	5	3	8
TMX1	5.7131433883113925	5.841490623538731	60.40080287248011	0.990937677244405	1.0156600570529395	0.7114828441193863	0.2981738101008245	0.34871106084447934	0.18215395048627078	101	22	70	65	19	100	71	92
SUCLG2-AS1	1.264155872809794	1.9948894041452152	2.4783548998487652	0.8305074511902957	1.0143588293954597	0.0234623154817748	0.7923504112758766	0.8459589900444917	0.9123636706459807	7	0	3	2	1	1	6	5
EMID1	1.8192191498509755	2.671493317371104	4.994137782762518	0.11600686664844978	1.0141904596691778	0.02763026614328054	0.985755610345621	0.8518864436887368	0.8909665829001707	17	1	4	4	1	11	0	12
CHEK2	2.385891495593711	2.921573607784349	6.205137069904211	0.9923504074645482	1.0140837875020419	0.04914461936021921	0.7064071509145583	0.794278794993368	0.8222597091487841	11	0	10	10	2	10	5	14
TP53I3	4.258442402957038	4.680957058321518	25.90023179633197	1.3761702444675614	1.0139410703740932	0.07271939541597035	0.49108919386875605	0.6938561422523631	0.7202108248890454	53	2	7	47	15	35	38	42
SLPI	5.422434860144871	5.697984299786541	55.20148960645351	1.3197713241388727	1.0138219600239569	0.09226593832069574	0.4541619031291673	0.6314359379762705	0.6518750405380702	22	30	75	58	21	47	121	72
OCIAD2	4.278940583911556	4.548654263689655	23.950012957458462	1.3046857949889807	1.0136442927184608	0.09040744042885554	0.4441700148647577	0.6410792026695054	0.648220452159132	22	12	10	46	8	31	41	31
SAMM50	3.9404210019745136	4.228242135992612	18.17343243381238	0.9487208823655371	1.0135755233116686	0.10400840524619982	0.5756255619015069	0.6314359379762705	0.6085711740869932	45	3	15	28	5	27	17	39
EIF3J-AS1	2.3408114224761736	2.840621185707479	5.913181142626367	0.6752487718417606	1.013090613489652	0.04146271792393411	0.8080312123229116	0.7992205154349917	0.8496343044163404	15	1	6	6	2	3	18	6
B3GALT6	2.1839498107019484	2.8843204641737112	6.097511893724692	1.4527000201794713	1.0130512833765672	0.03640123801600917	0.6169166513450004	0.8298416464381125	0.8663706010117361	19	0	9	1	3	9	7	12
CNPY3	5.412396628441368	5.634405085065019	51.41598072381778	0.9751427561765895	1.0124853788363062	0.2459747926493122	0.43823854571624554	0.5070064153700136	0.4063515438592125	81	7	73	101	12	79	72	78
AKIP1	2.733665264073623	3.1737674886798644	8.201012402962277	1.195005691473078	1.0121248761927801	0.0479929906619979	0.6475848314277611	0.7878484072242141	0.8203912280621318	11	4	2	17	2	16	8	11
CTSW	0.5471218948102786	1.692405507968197	1.6657146161752907	0.4604679769633312	1.0100012409889316	0.013577855415237358	0.9335527340781494	0.8923550242588314	NA	2	0	6	1	0	2	6	0
NUDT6	0.8314977757477624	1.9358762002452292	2.3723130337440606	0.7114656211328946	1.0096842892368563	0.015415463472891786	0.896790178896563	0.8884193542933124	0.9409602791803364	6	1	5	0	0	5	0	6
ZNF793	2.4855750844132083	3.0889818964328537	7.066805582100172	1.1793441855785467	1.0096409359002723	0.04796840293946901	0.633203184166484	0.7993552646716174	0.8276666989598072	12	0	8	19	1	12	9	12
C9orf64	2.642451351779979	3.559574053493179	10.59147641480597	1.4898024629872646	1.0096172058342958	0.03433946441858713	0.6799601246311576	0.8329305302661557	0.8701796352742899	42	0	1	16	3	14	27	7
CEACAM6	8.422444447814751	8.633553344033508	429.6190001694083	1.2037165197351054	1.0093134383632674	0.1565870210650143	0.37550193316406666	0.5616965401564141	0.5073058354062381	263	158	287	809	199	594	723	548
GABRE	3.8063788663418596	4.626400377200184	23.978342587843315	1.294486438365064	1.0091823824862085	0.0526649707472407	0.6544789404761692	0.781289905766815	0.795876883748934	44	1	41	59	0	17	44	54
RP11-156P1.3	3.1048937291363656	3.6025278479327394	11.274348163705893	1.2674897473939484	1.0082896243304513	0.050451752437173474	0.6435696029080964	0.7741807730800327	0.8144260467859094	31	2	16	2	5	12	10	30
SEC22A	2.8098594283192604	3.1834416655739393	8.173503035900506	0.9255523104972295	1.0081919848512355	0.05605480420604434	0.7064071509145583	0.7619315381025691	0.7856143640295993	16	4	10	5	2	4	16	17
MRPL2	2.8118750488828708	3.135706183116233	7.756925415950653	1.0179199972549708	1.0078216830633742	0.06759207435544679	0.5981107259991526	0.7295775624006412	0.7413557545851259	10	1	10	11	4	9	10	16
POLB	2.8094526713191597	3.3018650620626837	8.57337464689147	0.779402771175335	1.007576657862178	0.05324461553001365	0.7569574320002284	0.7692322371723217	0.8047403586017535	20	1	14	12	1	19	5	15
INPP5D	5.870666477340479	6.239833475660017	79.42328081805124	1.1179601936727048	1.0071921214068962	0.08376732816617216	0.5458284347516056	0.6528339525550335	0.6765264270578376	111	9	234	47	21	52	138	177
AGAP4	0.9301720520667536	1.9130094183895183	2.2822788281414113	0.4526390922741227	1.0061856760032322	0.01687720565586401	0.9356024288625927	0.8815212866632871	0.9368199567452123	1	0	4	5	1	3	0	8
DPCR1	4.478590066520943	4.656385971280091	25.74155902332156	0.9848388736229715	1.0057037960929696	0.17124609115359274	0.4719430375793939	0.5445304032024955	0.458148375186875	48	10	28	21	9	42	40	28
PDE4C	2.31046066314955	2.8095179265567034	5.684895472722262	1.05123034753352	1.004870434036854	0.041663321494590164	0.6782003966494586	0.7983273685998509	0.8530674164456127	6	1	5	16	1	6	13	7
SLC37A2	3.844484614836259	4.0881734041038165	16.87746698888008	1.0301932608128577	1.0047565775783929	0.09492457814014063	0.553075714884797	0.641602608519193	0.6294167880188863	31	8	17	11	6	20	14	41
RP11-98I9.4	0.9026763415740152	1.908826596480799	2.109435260813432	0.976746077415967	1.0046397943192658	0.017379572389794352	0.783721232770439	0.879353470104407	0.9358189857781779	3	0	1	8	0	2	1	8
ZMYM1	3.34632934884136	3.7150592999267213	12.474581774132698	0.8867296771701332	1.0039979968311161	0.06162098573349552	0.7177963952247653	0.7377244423419532	0.7638295350125878	9	4	15	27	3	16	30	8
XPNPEP2	2.113731875561237	2.8332640903453647	6.019531469926738	1.3400942712783246	1.0032545561375994	0.03264389075062079	0.6785087849601733	0.8382243066518241	0.878650865528008	9	0	1	14	4	13	5	8
CTD-2228K2.7	2.0831291752392667	2.878497261516433	5.734383302382252	1.3665229508241836	1.0032021281129062	0.036029787294921296	0.6224272011007024	0.8319266236633989	0.8701796352742899	16	0	15	4	0	7	8	13
TIGD1	1.6732831846105958	2.411556865660239	3.872853331708673	1.3848118041262631	1.003057530802345	0.027779643541314784	0.6212944691377894	0.8459589900444917	0.8920062035126477	3	1	2	14	0	6	5	7
RP11-242D8.1	1.5587165374252603	2.2162041106705788	3.196133788757043	1.140202951036714	1.0027187181119988	0.0279299806241334	0.7043313881306067	0.8358147234499651	0.8909665829001707	2	1	7	6	0	3	6	6
PEX7	1.182646285737332	1.9314924855324922	2.327737200856857	0.7235298501568793	1.0024357783327342	0.02175936980026634	0.8280402415602737	0.8518864436887368	0.9170192666536975	6	0	3	2	1	1	7	3
AREG	5.628149510912872	5.959511471859665	65.85592576973538	1.316673927478723	1.0004631165196527	0.08204103100373533	0.48188028025865304	0.6528339525550335	0.6914209092862466	73	34	20	143	15	47	115	134
RN7SKP71	1.256601391077047	2.25155339236308	3.8827730753223153	1.5072793860911664	0.9998588673446849	0.015544745010490883	0.7123597752258989	0.8884193542933124	0.9458014309939372	5	5	3	0	0	1	7	8
IGBP1	5.444169330302914	5.629971373004749	51.87670543661338	1.0606644276069124	0.9996196523725565	0.359576902258628	0.33690306488160815	0.4887668568086452	0.37726810035511177	73	8	64	59	30	55	70	107
MIEN1	3.5293339212096924	3.783872425404417	13.199212521763902	1.0616847129816445	0.9992774694622913	0.09115097056544127	0.5473731217310086	0.6509850132770054	0.6474685396383083	27	4	7	19	5	16	23	19
AMZ2P2	0.7452422074004231	1.76871518734616	1.9692699385651418	1.1958601864380993	0.9988581824918115	0.014653242298051474	0.765002933935809	0.887237030527413	0.9431731609789961	0	0	6	2	1	1	6	2
GHDC	3.067977788705373	3.5078690878907355	10.086597580298395	1.0032431266975477	0.9985167615571315	0.06765026588823315	0.6240132449377029	0.7326542577868039	0.7540618992801933	25	1	15	16	1	15	12	20
NUDT16L1	1.1882822719283994	2.05566388968887	2.766720159733365	0.43506910622302186	0.9983206842825757	0.02042052359599165	0.9334173230361213	0.8723441556796481	0.9263524190094578	6	0	3	2	2	0	6	7
ZNF581	2.3530375747646217	2.8297978789064757	5.962041724603744	0.6876010443557997	0.9978000202015322	0.04206637881014786	0.8081234766273325	0.8012727772705593	0.8491222570007986	11	1	8	5	3	2	16	9
ZBTB7C	2.864631181535229	3.2575152558807314	8.644295149731368	0.8348637060716856	0.9971573053439242	0.05661679163593838	0.7358569105248914	0.7684135075087206	0.7871583319157939	19	4	7	11	1	15	16	6
ATP6AP2	6.19959390798039	6.366082139274205	88.17492746931119	1.1784657268786247	0.9970401176635434	0.26370845551239247	0.24285540305719888	0.4747718716615564	0.4000727357857212	92	24	84	86	59	120	113	150
MRPS28	2.0750058563852174	2.6376496077298484	4.803418785737031	0.9231956642932923	0.9966598225430459	0.03994785219348992	0.7373538219530682	0.819117423058159	0.8602906040809523	9	0	7	7	2	3	7	13
VASH1	4.925558177813959	5.289457979945194	40.28518858472557	1.1239460741598237	0.9955505131389987	0.0985141412018665	0.5225115026934947	0.6418026509108208	0.6328711734788744	92	17	68	30	2	60	45	74
AC090286.2	0.7953094485983891	1.8709405193104278	2.0494371471083097	1.2419011116023375	0.9952411880194658	0.01608465387154775	0.7480646091798288	0.8853654995697854	0.9364205276454023	6	0	0	6	0	5	1	4
PAPSS1	5.335853995757108	5.48187634422114	46.94738467992881	1.0531839135040093	0.995160056436177	0.468983253793774	0.3444888283971466	0.45307221611768117	0.3484475453063732	77	19	57	34	18	71	71	59
POP5	2.585142914716483	3.0790889023947	7.040524132615696	0.927214664780495	0.9951303077838689	0.048315974368543284	0.7133107629557793	0.7800303046530453	0.828953125158375	16	1	6	15	1	5	9	20
CALML4	1.24691243553184	2.1433266397035835	2.7794442121211937	0.8730496861542474	0.9949264145521269	0.021748071150056197	0.7990586898179184	0.8657763621629214	0.9193828254191145	4	0	3	9	0	4	1	9
ZNF576	2.353742997392321	2.7926455615588086	5.716851742276543	0.7965358017732372	0.9948876766241299	0.043533336193193	0.7569574320002284	0.7933415756899329	0.8463972450289439	15	1	6	5	2	9	12	4
ZNF563	1.9450015236599358	2.621188325563941	4.645264588090806	1.223544980980836	0.994555412613951	0.03363124852836043	0.6680077354389227	0.8319266236633989	0.8763887468062379	10	0	2	13	1	7	5	10
LPAR6	4.5107944822223285	4.677002336866746	25.930798714616596	0.9770374319677905	0.9944116223499556	0.2437665558235712	0.4257730678118822	0.5036134164308136	0.40345542323193667	36	9	42	28	7	40	34	39
TOMM5	3.556982976261891	4.05401873806095	15.88414358742433	1.1723719376874908	0.9941207294177594	0.09233615947782296	0.5916766149252484	0.7254892748848335	0.6533440667659549	29	0	19	28	7	21	22	29
NBPF26	3.399289109271903	4.000653985667871	14.872694419034401	1.1692082788679887	0.9937963489203137	0.05416825649274208	0.6203266889692077	0.7696796998190213	0.7988249110920823	35	1	41	10	1	11	26	34
LINC00987	1.6993735953550921	2.465580875147596	4.43921562897014	1.592484737541143	0.9933533273212862	0.02480431402528641	0.5981107259991526	0.8599847528943291	0.9111738775444506	2	0	11	1	4	5	8	6
ADAM12	4.390315972968747	4.934094633494012	31.364936355139225	0.9423806990188351	0.9931328900251688	0.04919343831977138	0.7772649675739992	0.7741807730800327	0.8289336494692239	82	12	6	34	12	6	57	82
PCED1B-AS1	2.520770538978977	3.2752558357037542	8.719664719040146	1.5414513044368223	0.9916435511616426	0.03331643938045497	0.5935587603097372	0.8332962292933747	0.8816517777097955	4	0	25	4	6	5	13	22
YPEL4	3.064073959018885	3.33070520312527	9.171670812151133	1.0103715862559228	0.9916235511038738	0.07477977980902362	0.5757252577451336	0.6906212614499487	0.7092389324161791	10	3	16	10	3	10	12	19
PRDX4	3.9818465337019453	4.213599935696781	18.27910593601441	1.0571169338486213	0.9914727086659455	0.11426265231904595	0.48414373434104385	0.6192885399266767	0.5865845180722181	45	4	19	13	8	22	28	31
DOCK10	6.050915275015467	6.292219847175719	82.65162172164473	1.0530639008397882	0.990703999003094	0.14444399625221327	0.45368573750117064	0.5616965401564141	0.5346787379257748	95	26	186	106	10	84	110	180
PAPOLG	5.157349494259922	5.316660353441444	41.34923747129507	1.0349842977944237	0.9900694416554707	0.40274559664389464	0.3699258212063523	0.4684756591011929	0.37052502621597694	40	10	66	60	16	49	68	65
FPGT	2.9088906228354667	3.3097341478356324	9.207610068849537	1.212594993586832	0.9882986843761967	0.05142867464644355	0.6016689999143866	0.7789586107610093	0.8095263490765211	23	2	3	7	6	15	13	11
DYRK1B	2.0833318436655826	2.882874479433505	5.80373885373985	0.68486560582638345	0.9877169858216471	0.03240335625966426	0.8607314027792906	0.8356001229178536	0.8816517777097955	16	0	12	5	1	1	10	18
ATP5J2	4.52150278185356	4.769454206177322	28.260295861073534	1.2385093852706024	0.9876138757741009	0.09421914092919305	0.4257730678118822	0.6395495981121329	0.6462295170005132	24	8	16	44	19	48	31	40
PPFIA3	1.0965879011779551	1.8853068271584195	2.1157798702730695	0.8841253609886427	0.9866970142655798	0.02075669907129899	0.7720665905371152	0.8599847528943291	0.9230773850253748	4	0	3	5	0	5	3	2
GPNMB	7.9636872895587905	8.77536321695249	477.4692315901329	2.3202043079112475	0.986198392771636	0.0196896230745796	0.37210677634222694	0.8319266236633989	0.9362826779970257	137	173	53	173	545	755	711	553
LOXL2	3.74386575139273	4.187974311889976	17.4646513225838	1.1435036550837052	0.9861199414683812	0.07064029512436752	0.5757252577451336	0.7223900623636066	0.7424114593577852	42	1	9	40	5	24	20	36
AURKA	1.775088727966086	2.323346252346428	3.8577803776738326	0.9507091740489517	0.9860579462936555	0.02966170096226541	0.755893744579279	0.8319266236633989	0.8857809507136121	7	2	1	6	1	8	5	3
CISD2	3.7847995129531555	3.9968217618272512	15.648325642969745	0.9816020000932799	0.9856396573580067	0.1097445833273055	0.5371438836242586	0.6314359379762705	0.5948098110462935	27	6	11	23	5	26	21	20
RCSD1	5.091850569431828	5.40209875417083	43.83032323250062	1.2184418160727088	0.9852145999784859	0.09177167629281241	0.4538539252907386	0.6402025942321025	0.6556283773943883	55	16	117	23	6	48	71	76
ANAPC10	2.7092571814007864	3.501044359296027	10.013224902335166	1.1130127881242085	0.9849766705067088	0.03920178909533619	0.731410872128871	0.8281748790707983	0.8602906040809523	28	1	26	5	0	17	22	6
MUC3A	3.83699818044705	4.557948024700225	23.34072899816593	0.7730365218524126	0.9842167428954367	0.05032497175893865	0.8228808985465741	0.7948206353263314	0.8144260467859094	57	0	17	45	9	53	37	9
P3H1	4.676352709462766	5.035111394330108	33.031657345231245	0.9290576898209004	0.9834587793620416	0.09245308462259623	0.6122358418037207	0.6468260709211555	0.6533440667659549	101	7	44	36	3	23	62	68
PILRA	4.1307529640921805	4.455439006000724	22.821709375875063	1.5526861682953121	0.9829455446604932	0.06222205156322679	0.3935891166346592	0.7236480449949583	0.7786564987081782	14	12	32	7	14	31	29	35
GPATCH1	3.380599071879548	4.155640801341609	16.71422121160549	1.2617075492551766	0.9826623610644294	0.04959577083384789	0.6578102369370664	0.800278340987335	0.8170259850553042	60	1	30	15	0	31	15	31
RNU1-1	1.6150752380669944	2.3707752354550466	4.549606906505668	1.1235339105947115	0.9823558888182238	0.01853265495265053	0.7696113648695494	0.8802280543292681	0.9368199567452123	1	2	2	3	5	10	1	6
AASDHPPT	4.298199238225867	4.4953667546121245	23.152042185824378	1.228014074176323	0.9821704919226724	0.11446178700729713	0.39831978234302023	0.6152972498520297	0.5783941570316805	15	10	26	27	12	30	28	41
SLC27A3	4.464347231723382	4.6306743674539765	24.893375964945452	0.9378833057677434	0.9821462472874982	0.2811093285669093	0.4379794095535006	0.4964471706923607	0.4000727357857212	48	6	33	29	8	33	36	41
IL2RB	2.7033101370355506	3.5213478984404065	10.499952364694416	1.6216181741732951	0.9816458961291282	0.030620303901557146	0.6255528669368682	0.8404074101323546	0.8865101186703346	6	3	39	1	2	4	18	27
RP11-867G23.3	1.791360071701042	2.4799364776077426	4.029384852581728	0.7774033238900145	0.9816176626093469	0.0303258570178278	0.7990948953630344	0.834899537217439	0.8865101186703346	6	0	9	6	1	2	4	14
OLFM4	2.7200484676294776	3.229077564568122	8.564385347922189	0.3271436615116213	0.9806042905596702	0.0416809244846021	0.9396884768703159	0.8134365388828299	0.8572624090188833	11	4	8	11	3	12	1	25
PPWD1	5.167478646421136	5.37252840484047	42.67214442656287	0.9615137640335746	0.9796644748501182	0.3248854504464045	0.43776739578226564	0.5150919106040959	0.3933244693526042	68	5	68	65	15	52	66	72
RECQL5	4.0148499061782355	4.282260028074884	19.02686196480481	0.910722041330478	0.9796292113984962	0.1043942252785102	0.5824596650767019	0.6364038872431729	0.6168678043418367	32	3	18	36	7	21	18	48
HTRA1	5.175403982014821	5.457930530774924	46.512877318141996	1.4049757217351735	0.9795761098732625	0.08413791026537666	0.33690306488160815	0.6487341121061524	0.6914209092862466	80	13	21	27	37	58	57	85
EFCAB11	1.962827073090286	2.456872286857862	4.389988137537432	1.1681536010932139	0.9791595668368337	0.03363949490911675	0.6941376622762595	0.8281748790707983	0.8743226442836632	10	2	4	1	2	4	7	8
CLK4	5.487390989524403	5.617276472419428	51.47701732630237	1.0075633388939467	0.9786389639897107	0.6228435480743967	0.30682626988123213	0.4026166315169025	0.25455424320491105	71	14	74	52	23	54	80	93
GSTM1	1.3442382266773927	2.379291536219164	3.820091624251359	1.2765019380706764	0.9784922515071381	0.01908519096856935	0.7753166693276284	0.881684025861279	0.9336227322091925	0	0	8	8	2	4	1	13
KDELC1	2.145522993462947	2.8082436141044695	5.707783101230567	1.1501502240474886	0.9782335662043224	0.03415928920528911	0.7058945543400839	0.831986857745466	0.8755347808125569	3	0	8	16	2	13	6	6
TBC1D10C	2.2851671945849628	2.8766352390123466	6.121682418658423	1.1139248902392502	0.9778483852447736	0.034809997605582996	0.7117271326539447	0.8281748790707983	0.874649380333708	7	2	18	2	1	3	14	11
FAM46C	5.759272427007899	6.067185960394077	70.3523687340734	0.9241140561015749	0.9761320885608393	0.1034738513608202	0.607133471091953	0.6314359379762705	0.6196777655017031	99	24	94	144	6	41	131	149
RP11-530C5.2	1.6556505167152054	2.3202227150955004	4.183504711783056	1.1905779111147874	0.975283390068433	0.022152473442762	0.7368771148595643	0.8657763621629214	0.9210490366874214	1	4	6	2	1	7	7	2
ARMC7	3.0008208019045792	3.3805140472315167	9.357186927926751	0.9358460855623831	0.9752330231054057	0.061292661347498445	0.6698215911771878	0.7486662583039008	0.7815391338837164	26	3	12	8	1	17	13	11
DCUN1D5	3.151448677014783	3.7272633261887167	12.106017672233605	0.8190257494304704	0.9749638506358744	0.049923962558302726	0.7545199269721363	0.7914333323507194	0.8222597091487841	24	1	12	32	1	31	10	12
LINC01291	1.0918419199030776	1.9131892199053766	2.576213390152372	1.1195019590193422	0.9748483358543719	0.017158680567661334	0.7721811309697858	0.8802280543292681	0.9396025890937437	5	2	0	2	1	1	3	7
SLC35E2B	5.251878523386019	5.454203193713439	45.21215665895633	0.9304124234739886	0.9748329429034872	0.22292588470641184	0.4602483252623779	0.5239385511635973	0.4386631609937959	81	7	51	87	13	44	80	79
CCDC36	0.8260909342890643	1.917364666854359	2.1402486816834196	1.327405134261714	0.9742858988500137	0.0156508462096564	0.7133107629557793	0.8884193542933124	0.9409602791803364	1	0	1	10	0	1	3	7
WBP1	2.0508361443967877	2.6358702076271427	4.856583674327797	0.9245387893004863	0.9738240071605156	0.0362630172241507	0.7480646091798288	0.8293968891611625	0.8715220080734615	7	0	11	5	2	9	3	10
RGS10	4.274666660817806	4.544505787045475	24.48705353010235	1.4475196982292284	0.9737948937590645	0.07116106091064336	0.33690306488160815	0.687006819629135	0.7435954863642706	17	18	23	13	11	32	33	36
IQCH	0.8993575935040004	1.7640677345141205	1.7833159336271809	1.0448391850009477	0.9736545020615788	0.017373911622511704	0.7368771148595643	0.8741218958206656	NA	2	0	6	2	0	2	2	5
RAG1	0.7198621762373263	1.8017344977380214	1.9009610294322854	0.37904310077671155	0.9735695074777193	0.015087217676557811	0.9440061486570598	0.8922132428024623	0.9409602791803364	5	0	1	5	0	3	6	0
HIST1H2BE	1.4714091181736537	2.3678900650650547	4.008138552027179	1.823921225667939	0.9734647818179019	0.02035225452967127	0.6122358418037207	0.8802280543292681	0.9300017912984209	1	2	0	13	1	7	4	6
BAALC	2.74096866761738	3.074889981051005	7.7027725465138115	1.0761382729506337	0.97280690652167	0.05047452150201727	0.6489419230828176	0.7804277733819425	0.8126230077218791	5	3	13	6	4	14	7	11
PC	2.204204532596273	3.0997717764892885	7.183505694090475	1.128760989735824	0.9720930514863356	0.029071538246692393	0.7662395645313461	0.8518864436887368	0.8909665829001707	23	0	1	13	3	2	9	24
LENG1	3.501356361957197	3.751602464179077	13.102959104689068	0.8658275689681332	0.9720005797792431	0.07847527713869135	0.6680077354389227	0.686664821589377	0.6934357435314321	22	5	13	11	6	26	9	20
SP2-AS1	1.1671109937515072	2.1004373011210795	2.6985858072068436	1.176041608099123	0.9717659662487441	0.01984066279453119	0.7358569105248914	0.8790895631687352	0.928668103732229	1	0	8	6	0	2	8	3
SLCO2B1	7.502543398851927	7.734813314579881	230.53898906066203	1.259772616979567	0.9709855748243791	0.1153953941565564	0.3088911789990116	0.6029906323541456	0.6019816681656994	356	167	163	143	55	258	350	395
TMEM9B-AS1	1.0812308077047634	1.9425105889158354	2.216941033604333	1.1517731522784247	0.9707537982474641	0.01981444197411611	0.715887109698057	0.8705515530833816	0.9281929073723131	5	0	1	7	0	2	5	4
PLA2G7	5.042781811924751	5.940793723091047	66.7759788971973	2.9497383510894397	0.9705089296583327	0.01485842263227125	0.23090681064641716	0.8503079905139408	0.9546087427173167	4	27	16	26	79	94	80	101
IFNLR1	1.375221461951989	2.2614448873143242	3.2636964014494194	0.3272200354758727	0.9700221621037497	0.022589785709639286	0.9505718384373667	0.8714016413132201	0.9193828254191145	9	1	5	3	0	0	7	9
PODNL1	1.5041253309420244	2.641795360629404	4.617144191629765	1.7608425682475	0.9699895349080838	0.021034740590868215	0.6451377513761701	0.8815212866632871	0.9232761168766512	25	0	0	3	1	3	5	15
GPX7	2.4148291223136384	2.8634078523496127	6.21019041639814	0.9570847705603851	0.9687557090481393	0.04029592941199102	0.7329738525129025	0.8128751605400406	0.8602906040809523	3	2	11	10	2	5	16	6
RPL23A	8.194043504740446	8.32753471072371	347.3807030172628	1.067598959646209	0.966709447183147	0.5408078738899041	0.26399316986228755	0.4527179241303459	0.32691394735291063	491	124	319	274	195	504	446	545
SWI5	2.584225220943439	3.2962445069293267	8.43402747476134	1.3247245835121544	0.9665433000295841	0.03947654480027191	0.6402652296604551	0.8281748790707983	0.864222376052392	17	0	3	26	2	6	15	19
ALOX12-AS1	2.3137926171496814	2.8120279047053933	5.7309763654741355	0.762767759881609	0.9664024924092651	0.03849306669638654	0.7840884437688673	0.8168523900767679	0.8663706010117361	5	1	11	9	2	4	4	19
C17orf59	1.9713627292653308	2.562361642976866	4.386753881908274	0.9854941137093773	0.9657512054911175	0.036015218783245324	0.7187687154166554	0.8281748790707983	0.8737625816251007	12	1	6	6	0	4	6	11
HEATR6	4.58790575345591	4.7734726536324805	27.842128783109565	1.0389535965014163	0.9648832411092325	0.15091038064891169	0.4443252306281401	0.5616965401564141	0.5215167567107688	34	8	22	54	11	32	34	57
CDPF1	1.0298472330702761	2.1423916029414136	2.7289600510446594	0.6294825391443605	0.9644478815079637	0.01750467919638487	0.9022504251797638	0.8878960065016022	0.9362826779970257	10	0	1	6	0	0	7	7
CRNKL1	5.654856348005088	5.780789397087559	57.52617645804029	0.9222643372100338	0.9629914232721102	0.6451022721835467	0.33545991938860226	0.3650102753029079	0.21956679096213386	110	15	68	81	17	75	89	87
LIMD2	2.8585706712731436	3.356553546618568	9.170682977616863	1.0660677627534594	0.962913996455553	0.06094674630804393	0.6731400558660096	0.786382958375195	0.7856143640295993	20	4	13	11	0	14	9	18
C1QA	7.17332305756747	7.9059628248054405	261.9940345730453	2.3007506539377562	0.9621779068548746	0.02020741558664546	0.33690306488160815	0.8306601435332905	0.9364205276454023	34	276	72	144	91	270	446	406
PSMD10P1	1.6634531284556502	2.3272026108187367	3.5534319117907063	0.9323158331973881	0.9615209283039673	0.0280246905816505	0.7508114003528573	0.8459589900444917	0.897526345031344	12	1	4	3	0	8	3	5
RPS15AP10	0.6650489537644827	1.8751046823084079	2.017138484047877	1.531754188549316	0.9610445785489896	0.014364465525144051	0.6890622171078777	0.8990219277290777	0.9410495034145131	12	0	0	1	0	2	6	2
DAGLB	4.394596992685719	4.664905439593304	25.427833470373447	1.028583583278137	0.9606390991157404	0.11107948661645506	0.5069762440337251	0.6314359379762705	0.60561328027746	53	3	49	17	10	33	40	39
TMEM54	3.043850276842378	3.4046976549204304	9.629597302322995	1.0517743576811167	0.9600688711919726	0.06335376318029681	0.6016689999143866	0.7508985776890257	0.7696428709974223	10	4	11	21	1	9	17	17
SYP	1.43646982571651	2.0608230788175375	2.909696787727294	0.6161422958420493	0.9586393726392045	0.023105849898380597	0.8682529875552042	0.8518864436887368	0.9163599095093001	3	1	6	2	1	6	5	1
CLN3	3.6160970368999905	3.970403813994112	14.853937223497645	0.9184155864509053	0.958485375089858	0.0682031788125961	0.6680077354389227	0.71951521818992	0.7585089695032631	46	3	18	10	4	12	16	41
RP11-420K14.6	1.9205114974130288	2.543437953861142	4.3567669256186	1.0164528880097814	0.9577188550762035	0.03276351528386482	0.7178532960732776	0.8319266236633989	0.882973944236041	7	0	12	4	1	5	10	5
CRABP2	1.1061444087326893	2.2324568670195015	3.560392781706145	0.20290339805165744	0.9576436828904881	0.013780164620851946	0.9780413087027092	0.8990219277290777	0.9523203241190208	5	2	0	5	2	1	0	15
FRG1B	3.1374079169781126	3.596198402901798	11.767475126977594	1.3974248692749933	0.9574101123451265	0.04701062922521582	0.5055962568182983	0.8002908723981701	0.8396449539683839	17	1	4	12	12	12	16	22
AMZ2	5.0063663826549885	5.202112441051709	38.422947012262625	1.140821104183687	0.9572579762139786	0.13366336543941723	0.4257730678118822	0.5824570680533862	0.5531259059779917	71	12	18	46	21	54	58	51
VWA1	4.8560809980818895	5.042386660311553	33.86919121854834	1.0293200044174204	0.9569342877585573	0.15449771028004716	0.441365222040995	0.5616965401564141	0.5215167567107688	44	11	25	72	10	50	47	49
ROS1	6.615106441502107	6.869553004798717	125.46500464189383	1.2537316133850196	0.9568824275072044	0.10014857174402525	0.44935032252567436	0.6314359379762705	0.6474685396383083	113	57	46	251	50	105	209	238
PAX8	2.0366893700982636	2.6421763027939473	4.85925904458739	1.1629839082384203	0.9552742000747595	0.03515702978181449	0.6811097940705383	0.8319266236633989	0.8755347808125569	11	0	2	11	2	6	9	7
ZNF594	3.752901515026648	4.154412556149321	16.902943823836896	0.8000438666427084	0.9545275867945001	0.07036127508198649	0.7168092897171244	0.7200062963026683	0.752690334824273	48	2	25	20	3	10	23	47
MED30	1.777692915893232	2.53602018219363	4.299742995208836	1.2502155870823504	0.954502802444168	0.02796941201058026	0.7008583148491403	0.8518864436887368	0.8981251369841463	15	1	8	1	0	4	10	6
SGPL1	6.064285539229453	6.2120712609185755	79.25514335517795	1.1045962633167545	0.9543827976115332	0.24033385905448484	0.3040993882476531	0.4887668568086452	0.4214521976201122	86	33	66	84	43	75	140	127
SFXN2	2.8303226751348527	3.1834876254146254	7.973251708359172	0.9047760922923175	0.9543501854986322	0.060160411809752505	0.6784229911479654	0.7585406901838712	0.7856143640295993	12	3	10	14	1	6	15	15
FAM118A	5.101569037219306	5.72592477646516	54.51081312698514	1.3688425297116678	0.9539556546586367	0.051040476999906804	0.5069762440337251	0.7852286899949866	0.820151261210824	49	3	212	53	4	62	74	111
CTC-548K16.6	1.0044672019071794	1.8752651528368682	2.2347316554839827	0.2793653468405961	0.9539377929825039	0.01765737343523555	0.958705985318766	0.8815212866632871	0.9364205276454023	3	1	4	3	0	5	0	5
TCN2	5.63558664907292	6.038305528005879	70.92394850067217	1.7693777074593875	0.9528271193771278	0.05454629202993923	0.34928417581825405	0.7520087240080193	0.826932653650635	18	46	35	70	44	105	77	113
RFX5	4.878450195014387	5.0031769589536745	33.09065988614828	0.9759255896660757	0.9506885913610607	0.5137978779113471	0.3496716515426541	0.45616970064433443	0.32788144853176043	44	12	44	39	12	42	45	56
SLC15A2	3.4734588881521358	3.7427073136053535	13.257786836327252	1.0943335050603635	0.9473720357996135	0.06757435153805293	0.5541200014445196	0.7401975304997546	0.7508061433038838	13	9	17	9	4	13	27	15
ZNF229	1.5543968846707141	2.200949149230571	3.130507193596823	0.924906576969569	0.9461231313782432	0.026361118089379198	0.7505990645765456	0.8510318607120206	0.9069890282494197	7	0	2	7	1	6	5	3
APIP	3.109313648070259	3.447649951512426	10.68668935150389	1.2428275899091847	0.9457765538960567	0.05121073674504414	0.5818607977593235	0.789393307730371	0.816953120320272	15	7	10	3	5	15	17	11
CRIPT	3.3120581693176714	3.6003786732606433	11.796609313201316	1.2075287685268858	0.9451356862824946	0.0623681383094277	0.5387293382710724	0.7520087240080193	0.7687205129811395	8	4	8	18	8	10	20	20
ISYNA1	3.226507061349837	3.694978192827564	12.043998977849515	1.2540384957102118	0.9448283033481736	0.05186024082811329	0.5935587603097372	0.781289905766815	0.8227646208852172	5	1	28	23	4	15	23	15
ZNF169	2.042127568070724	2.855406698399418	6.447951638460615	1.7920801551917305	0.9441301993281335	0.023972949710394372	0.5667630265994685	0.8723441556796481	0.9207180197732184	1	6	3	15	0	8	6	13
ZNF490	2.3111133826629375	2.9119159944572073	6.268712354725661	0.9606161791903071	0.9440138421086935	0.033544571028806716	0.7545199269721363	0.8319266236633989	0.8828520260483689	4	2	5	19	1	2	12	15
FAM43A	3.1587889509190736	3.8143537446067373	14.168248883288644	1.1591872604783462	0.9439522300074896	0.031548290402658864	0.7003602121834577	0.8369672085732868	0.8920940449623691	23	1	4	9	16	35	11	9
PRR34-AS1	1.9019390560981047	2.514931950641869	4.50908746835559	0.8126935581919423	0.9437303259778124	0.028536916954618304	0.8123987724364808	0.8482782089381093	0.8961517665519496	11	1	1	7	2	11	2	6
C19orf53	5.822897446501011	5.954901038258552	65.27390220916472	0.9196306871774209	0.9434066651988505	0.5332387499922201	0.3799270795380533	0.4267685146908468	0.32120701167328425	116	22	61	105	18	101	72	108
ANKRD18A	1.9284309644176378	2.7667814504769352	5.221494307970561	1.2580135745417005	0.9427584545616916	0.02972458570480601	0.6934835082018379	0.85433244055893	0.8899837294141758	12	0	3	17	0	9	10	5
CEP76	2.796830159564888	3.1194287358720594	7.527882703580909	0.8938384339005413	0.9411310047441375	0.0586465236781713	0.6702471211128596	0.7568416928335591	0.795842780227613	18	2	7	10	2	7	11	16
PRIM1	1.9370207134068578	2.634493294735309	4.821939755386399	1.241124253081723	0.9407376716498944	0.029876486591565415	0.6819057664676419	0.8510318607120206	0.8909665829001707	19	2	4	2	0	4	10	8
GGT1	2.904249755654825	3.2680598275639894	8.41409950132001	0.8717702315073986	0.9399283912534916	0.06132349004872761	0.6822932144648931	0.7532286202031385	0.7907931792417726	18	2	12	13	1	8	17	13
EPS8L2	5.446954996383378	5.865448965258614	60.253267091288016	1.1427453180311324	0.9395187633684969	0.07269585323490659	0.5456080531631156	0.720009936528569	0.7424114593577852	240	5	36	88	10	66	96	108
HELB	4.821340998468728	5.011776980465286	32.99788546376051	0.9396368667962326	0.937599185026509	0.14647076117984778	0.48529083182405236	0.5648859712113588	0.5439726262432781	34	9	64	47	9	30	62	53
MST1R	2.151763257581214	2.881130853874241	6.2606858974613475	1.5093500686151204	0.9374205386983643	0.030553158603306894	0.6959295677010475	0.8518864436887368	0.8892638026714726	16	3	0	11	1	11	5	11
TTC30A	1.432150172961964	2.050374478484947	2.8731488098889	0.9566498325237798	0.9368019336052729	0.023993644904540003	0.7480646091798288	0.8567453008092232	0.9163599095093001	4	2	5	2	0	5	4	3
C12orf45	3.312964591684048	3.5641483731126358	11.213571968694874	0.9224337483541214	0.9360565365642393	0.07449083146995739	0.6255528669368682	0.7187004539200598	0.7289963597199824	14	3	10	17	6	17	9	22
CDH24	1.3670461525492839	2.5962251334583417	4.312401373528235	1.5151751809767007	0.935840482380136	0.018803229456195957	0.723404013726662	0.8921639836612467	0.9329038761339068	17	0	0	11	0	2	4	16
MRPS23	5.047845415035562	5.232108839423589	39.000770178908155	1.0576604185148384	0.9355897367860118	0.14448389123474562	0.4602483252623779	0.5749880154640503	0.5457713824192263	65	13	20	70	15	57	46	64
ELP4	2.891327153279721	3.260236828347506	8.882655133009441	1.0793685506639321	0.9330408046993592	0.05000259336650898	0.6613276189549281	0.7944205626042428	0.8262815372640626	17	2	11	3	6	11	17	9
DIS3L	4.430922831194697	4.738020181780607	26.767619600251177	0.9917217991230566	0.9327755128450799	0.10476823347898034	0.5527691284260396	0.64844580259842	0.6361041372052203	66	10	24	43	2	29	39	51
UQCC2	4.025474774330172	4.264613673697173	18.935894648672807	0.8970985498642655	0.9326658770849734	0.09789669376777047	0.5901409872011426	0.6459474024803588	0.6533440667659549	33	4	14	37	7	34	19	28
PCDHGA10	3.117152839958505	3.746405112991744	12.18413650156865	1.1721364229676534	0.9323332412615193	0.0514303474059466	0.6500933646456063	0.8052936927472141	0.8261784987681073	40	0	24	9	2	17	22	16
FCGR2B	2.9561552445880017	3.506217178067297	11.04585340873602	1.2094859404266172	0.9321761558611584	0.035424417444145026	0.6731363367015784	0.8308259456610665	0.8820756212730667	5	10	17	9	1	4	22	21
CTC-559E9.5	2.203286512428975	2.7067977535622094	5.295920371642242	1.0165820709745628	0.9319835110605975	0.040654190258161506	0.7048308314400301	0.8281748790707983	0.864222376052392	6	0	9	8	3	9	6	8
RP4-742J24.2	0.9529217812846146	1.8735939376719364	2.376304185167418	1.2503336124282634	0.9317368119654981	0.01483189152929455	0.7524985651278053	0.8922427031127589	0.9471572336142929	1	1	7	0	1	4	1	5
ZNF469	3.5040056739858287	4.154737341632213	16.857680384091186	1.1056622713367925	0.9313660077697198	0.04292498749446627	0.7058945543400839	0.8175734372235715	0.8585416496007993	72	4	6	20	1	9	20	51
C19orf54	2.9563937433826206	3.3034878791919766	9.07435161045103	1.0639902292559216	0.9312468892787361	0.054180044942411396	0.6578102369370664	0.7784595699477446	0.8106644952462624	18	4	3	14	3	8	18	13
JKAMP	4.197965200308072	4.39608962026699	21.636260718926643	1.1567068821514672	0.9308437342808452	0.09637537970232721	0.43823854571624554	0.64844580259842	0.6468881729913452	23	11	16	21	12	19	29	44
HEY1	2.7903802318507194	3.381673200649004	9.52864605868468	0.9438500659967035	0.9305990451625125	0.04314617701422483	0.7480646091798288	0.8281748790707983	0.8599302918931173	17	0	18	6	6	22	6	12
TPX2	3.7974085244619116	4.311124003674471	20.33320925795115	1.7364239915085198	0.9291795918826664	0.044478803514986585	0.5527691284260396	0.8012727772705593	0.8602906040809523	39	13	1	21	8	29	24	31
LGMN	6.6470493619139255	6.81849100598199	121.56938353108316	1.1660808734679462	0.9275435903333891	0.1501035709340087	0.31154749926851233	0.5616965401564141	0.5439726262432781	142	72	69	136	49	141	191	184
IKZF3	4.946125458364191	5.421266179351733	44.37769929641769	1.4259026711409883	0.9272355333746519	0.052838526585983	0.5554231440756537	0.7741807730800327	0.8248543443957939	12	11	147	38	11	28	74	97
GDPGP1	1.7058148829351023	2.43354197901409	3.912457022266218	1.230449200208132	0.9270227018988738	0.02680281761275297	0.6971237498162461	0.8567453008092232	0.9079299266457174	9	1	1	11	0	4	8	6
CTSB	10.842724996081062	11.19692888440505	2557.687928319068	1.3486148134364306	0.9265996397017044	0.06647828725691021	0.48088194784035276	0.7555681454007638	0.7743196342254801	1851	1855	873	1634	1368	3887	3237	3649
OR7E2P	0.19662885807340957	1.5013143036136525	1.252913326034758	0.5520981057664042	0.92570658437641	0.009167989853019295	0.9190219502175779	0.9135402122002843	NA	2	0	5	0	0	1	5	0
NUBP1	2.916749046554819	3.3027075481191903	9.39561911894143	1.2166127011131387	0.9254074375210242	0.045349581749871984	0.6403519205169325	0.8099964022955788	0.8477939018269223	13	5	12	2	5	7	19	13
HSD17B6	1.8509623288474806	2.413197828632647	4.435234355209617	1.270911699921321	0.9249551448764158	0.02598447605444785	0.6959295677010475	0.85441705772279	0.9111738775444506	1	4	5	5	1	3	8	7
RPS4Y1	4.461241670930382	6.448163763396004	93.50767346337754	4.524070576203809	0.9246295552410488	0.0056931558039060685	0.3094432182025328	0.9008007953869545	0.9742099392294851	277	8	0	0	97	111	132	155
MRPL43	4.240550858937503	4.408655893075671	21.176104918460524	0.8571482644527394	0.9244117783713711	0.15176648884371735	0.5198796576748831	0.576512685728965	0.5358142161105772	38	6	24	30	7	25	39	27
PSMG2	4.130647888603249	4.312578770591608	20.137857124954753	1.0750202038328258	0.9241863561170096	0.10962783051227264	0.4719430375793939	0.6364038872431729	0.6048479234592117	16	7	25	25	11	26	32	26
SRD5A1	3.138390690321314	3.535816919483073	11.539815500440048	1.4164947284191722	0.9238073380880277	0.04212868961831621	0.5456080531631156	0.8160001665913355	0.8622633307162513	8	9	3	15	5	9	21	17
NGFRAP1	5.86411932012968	6.016921403807755	68.96038767093499	1.0580200862781226	0.9232926015746892	0.1776595412261967	0.3699258212063523	0.543309777791657	0.49975832807110077	68	26	58	88	39	107	68	115
HLA-DRA	7.990796466595772	8.550614416440945	408.93800517662663	1.8438332078224964	0.923257941761722	0.04459448270582075	0.44935032252567436	0.8132293282983307	0.8635477869503991	72	374	455	133	135	456	664	615
MRPL48	3.5452143983618076	3.7961436668501634	13.401476225292017	1.044891734570126	0.9232353686703074	0.07863239758399079	0.5749192700003989	0.7035178380682472	0.7195105534193672	26	5	6	21	5	19	17	21
TIMM8B	4.152902945149369	4.341140876000239	20.459035660731963	0.9302524717186755	0.9228698360587472	0.11868693928283601	0.5165130776119288	0.6314359379762705	0.5919696516852124	31	11	20	25	5	35	23	27
ACOX2	2.3873576571664743	2.910763852441663	6.2263003096763185	0.9524295257428255	0.9225537062939344	0.04360218933153294	0.7251496279858572	0.8247037803206339	0.8602906040809523	13	0	6	11	3	9	5	14
EREG	3.676148484227652	4.224198146307732	18.25233600921408	1.4943084043535497	0.9220689322618358	0.04398945352140771	0.53639465079141	0.8118643523875543	0.8599302918931173	6	7	13	62	2	16	22	44
LSM10	2.72145376737772	3.185058229309356	8.044103266923813	1.0659407917664847	0.9220310729009763	0.05735696975519817	0.6582633261933545	0.8061418755022348	0.8033892494857826	14	0	11	10	5	10	13	12
PARN	5.608517272448079	5.747569240687608	56.67124008107109	0.8859272605848535	0.9217843586117404	0.25690288794341953	0.4538539252907386	0.4964471706923607	0.4226236702394704	81	18	57	75	26	51	121	70
ZNF2	2.0917122561670087	2.6372964950014044	5.077571520961486	1.1570690255637512	0.9207147829145224	0.03553291170050859	0.6680077354389227	0.8402623085835196	0.875564264009668	5	0	4	10	4	5	8	9
CD86	4.2953357581126514	4.897634798351294	31.77561140214325	1.990818029705817	0.9202856059026289	0.03337709762123127	0.36834991159903024	0.8281748790707983	0.8988929742226411	5	35	22	34	4	29	45	57
AGRN	5.877820220745878	6.2924385852796405	82.14021166332492	1.0634893019740388	0.9199493403170484	0.06752404446904428	0.6224743323801831	0.7443444962979554	0.7638295350125878	225	17	37	202	8	54	167	146
GPR137B	4.519460919338918	4.8650577486676365	31.112513524478576	1.611878683155484	0.9186439630943762	0.05048287864203913	0.33690306488160815	0.7692322371723217	0.8479253698183841	15	21	24	14	21	47	35	42
AOAH	4.508484965605419	5.000675483917158	33.0595705724144	1.672497276156794	0.9183889740837375	0.046810656344705034	0.4789914817750496	0.7949557834607016	0.8535746559425087	17	10	101	6	14	44	33	65
ORC5	2.424030971446313	2.9089600999918908	6.626084476528977	1.1779102836437993	0.9181640616762569	0.03681629211306353	0.7047471841668119	0.8319266236633989	0.8734146596091624	13	4	1	9	2	9	5	14
UFC1	4.671003915919044	4.833899212678953	29.540476118788362	1.0899898236495298	0.9179031319764066	0.14112527983724849	0.3875547988236075	0.5890963921795245	0.5458539127270243	27	9	39	30	18	37	43	44
RP11-848P1.2	0.9437888485108991	1.7836964731279674	2.1394748775197887	1.0671601101201795	0.9173726386192496	0.015253976391369368	0.7809046887335594	0.8884193542933124	0.9458014309939372	2	1	0	5	1	1	5	3
TTI1	4.626052409909305	4.961488809160014	31.252215012680203	0.8592242727443892	0.9170736783410645	0.090177211173241	0.6276614265202841	0.6643215965662874	0.6838240895097955	86	4	34	59	4	46	55	35
RAD52	3.6006147739052445	3.8661608867902575	13.858648703509894	0.9274784238097489	0.9168468388955536	0.0871605379927134	0.5842953046716065	0.6837971573184349	0.6932825441086226	33	2	12	19	6	17	17	27
DEF6	4.357697203661871	4.635704138046438	24.8009459823919	0.843554086162369	0.9165285337220999	0.09891710868768827	0.6250949054621197	0.64844580259842	0.6570574473556339	48	8	47	27	3	17	46	48
GPX4	7.166168405892586	7.2743918463121835	166.3171220494157	0.9749781750102495	0.9164879980989974	0.5842451711664592	0.28922621087264483	0.415402454880764	0.2575792965497185	284	56	128	205	78	235	232	236
UMPS	3.953035419561599	4.210423440863732	18.19015886328552	0.9944191516443511	0.9163929374512835	0.08592420940977533	0.5774853778795799	0.6742449690039197	0.6940769515779313	39	6	9	33	5	18	34	27
CIT	3.9827537829189565	4.247333641547868	19.321174731013176	1.22828966812774	0.9163356382066168	0.07224234823567037	0.48414373434104385	0.720009936528569	0.7493768441683873	40	12	8	14	7	24	29	27
STX8	4.365228280663877	4.548365047397381	23.96657859759583	1.053912441621511	0.9162039736353491	0.11212559711119245	0.4719430375793939	0.631843514254657	0.6048479234592117	46	10	17	19	12	36	26	38
TNFAIP8L2	1.2594098915349161	2.298557426508909	4.310630995324034	0.9174847522377758	0.9161171481795158	0.012461966870743971	0.8334195703034795	0.9074321437211232	0.9589462424309738	1	6	2	4	0	12	1	2
TIGD2	2.237919016268287	2.628449920823296	4.921845557209376	0.8613193294180771	0.9136643667463241	0.04045699295760941	0.724866767425012	0.8134365388828299	0.8646702875497927	6	1	6	9	2	4	7	11
PCDHGA11	2.435256352729032	3.071176022821653	7.0416257325188845	0.8550091159517768	0.9135630487261862	0.03759000158082826	0.7741075521613399	0.8322425257115029	0.8734146596091624	20	0	5	14	2	16	4	11
WBP1L	6.0219497818447625	6.134249142718337	74.16030341588032	0.8843380295312759	0.9135132882266465	0.5842732522940403	0.3471641463908957	0.4026166315169025	0.25564059875664724	122	20	118	86	25	74	121	127
SH2D2A	1.6174294844699166	2.6377852261419874	4.620691981424974	1.37869715829086	0.9130790276644053	0.02163273414386647	0.7008583148491403	0.883201439154069	0.927650092061557	2	0	20	5	0	2	12	8
HSH2D	1.4859324524891655	2.5686359618678725	4.264262767076267	0.41035819636050286	0.9130289672319553	0.020702116056393032	0.9416769295050555	0.8878960065016022	0.9300017912984209	7	0	5	14	0	0	11	10
RP11-644F5.11	2.2373192820506858	2.8802067812267134	6.0589139485028065	0.6566604813240511	0.9122157136109702	0.031224120188165002	0.8560809580543651	0.8459589900444917	0.8879170114825203	10	1	3	18	1	10	14	2
ACSF2	3.7772855764376545	4.3188467014372796	19.63215627794981	1.1849238854635356	0.9117389138685726	0.06868203998555948	0.6225460915979534	0.774017913730707	0.7638295350125878	33	9	18	43	0	24	34	27
TMEM206	2.8724578349093224	3.241248296909752	8.20867979202454	0.9113072283065234	0.9117073441914317	0.05651183372434831	0.6680077354389227	0.7696796998190213	0.8154623645621116	15	1	18	9	2	10	10	17
CD8A	2.306717977864588	3.302590899394233	8.6590542797161	1.5624560154193545	0.9115544052677221	0.023509441335039346	0.68769891215885	0.8802280543292681	0.9230773850253748	2	2	38	2	1	2	18	20
ATG4C	3.677926494830342	4.161826408296177	18.35020623894656	1.384078668869469	0.91093018547564375	0.03966010277138185	0.5879174944493352	0.8192492215113152	0.8734146596091624	19	5	3	23	17	13	44	18
CCDC126	2.844305093511781	3.2073766873682406	8.77253108173471	0.9564228204885362	0.9101419891499912	0.043395429841359245	0.7118211998306778	0.817096665237716	0.8558296416510985	13	3	5	6	7	10	19	6
PPFIBP2	3.9447285008902004	4.191674321150794	17.957378698397612	0.9764326609875614	0.9093805189447801	0.08340721880691683	0.5683297759826813	0.67485804833561025	0.7129330987249612	19	6	41	16	5	19	19	41
MB21D1	3.5209705593897183	3.892107539490063	14.837715996074706	1.4596763693090198	0.9087535087033654	0.04922597930027193	0.5165130776119288	0.7933415756899329	0.8453500769869732	4	4	21	15	12	16	17	29
MED31	1.4110957500492356	2.23344678234706	3.1192063199128772	0.7010346619708577	0.9087065161911454	0.022240448338105276	0.8428528422069403	0.8797070740422755	0.9242912956848403	8	0	7	4	0	9	2	3
BLNK	2.1638917266777926	2.6061940083691573	4.869643882481308	1.0076357416114585	0.9082350192530455	0.036422219190290726	0.7055445964185604	0.8281748790707983	0.8755347808125569	9	2	2	10	1	7	6	8
ATPIF1	6.319359158303123	6.452599119544004	93.5078640253647	1.0191066928843318	0.9081720885877849	0.30759065276211	0.33690306488160815	0.4905890856825325	0.40291552046388995	142	28	66	120	53	135	121	137
C11orf49	3.880757112573338	4.228163760202459	18.110002126157983	0.9045041729797946	0.907963003607715	0.09033948643218492	0.6264256421709997	0.6938561422523631	0.6927945671828362	38	5	27	31	1	28	24	27
FANCD2	3.2279585817140104	3.499730491989527	11.057438734675243	1.185922930930629	0.9077417700854709	0.05804560810619667	0.5476910669504912	0.7719830158772454	0.7936725208565867	9	7	6	15	5	12	18	15
EFNA1	4.434403011578877	4.674598014139626	25.53291031334341	0.9310227648209689	0.9076838660855862	0.1093684616151106	0.5476910669504912	0.6364038872431729	0.6328711734788744	53	4	19	51	9	28	32	53
FBF1	2.155101735893462	2.7367083008404496	5.160345199422969	0.9543380799690603	0.9074848256997474	0.03720433194429475	0.7265448493275516	0.8319266236633989	0.878650865528008	11	1	7	11	0	4	10	10
RP11-81A22.4	1.064346209410339	2.0183405116799933	2.7452916368509417	1.5044834615166665	0.9072042602970117	0.01544547225620355	0.7058945543400839	0.8973136229980406	0.9471572336142929	0	2	2	8	0	2	3	7
MASP2	1.1113568201427377	1.9759179506327758	2.654876339696241	0.2751455197496637	0.9070969784861136	0.017046369069970257	0.9611083916564603	0.8921639836612467	0.9409602791803364	4	2	2	4	0	6	0	5
CTBP1-AS	1.5958224554317815	2.2693026561446676	3.3806418735535804	0.9401396396640788	0.9070706540930283	0.02484729222273289	0.7545199269721363	0.8617346003137281	0.9163787625129309	4	1	10	3	0	4	8	3
RP11-616M17.1	0.36288049626872704	1.6004970164151082	1.5763230016142182	0.5088166516395722	0.9070024435330029	0.009863751967141591	0.932244767552663	0.9129723656335627	NA	6	1	0	1	0	0	6	1
PEMT	1.2340298603718194	2.1184599882870705	2.6879028517573818	0.8269311475698286	0.9069653101391465	0.01987381046875088	0.8134700435716778	0.8815212866632871	0.9324153322777613	10	0	5	2	0	5	1	7
MRPS36	3.02385547472052	3.48171918956911	11.144007624594565	1.579164732626197	0.9068404466043423	0.035746010543572515	0.5074791627522266	0.8319266236633989	0.8828520260483689	7	4	2	13	11	15	14	15
RARG	3.4020393024835185	3.75734696292805	12.501129705921183	0.9345571228789922	0.9057706611162576	0.07030424043702505	0.6327771040339618	0.7443444962979554	0.7638295350125878	36	1	12	18	4	15	16	25
SDCCAG8	6.113292777846122	6.221481002231951	78.77560400636081	0.8667320311356677	0.9049780458807996	0.60506223489395	0.34342502933450286	0.39966950956320707	0.22298331645563574	146	20	108	104	26	91	100	151
ACPP	1.6408815977504225	2.273800085096179	3.5217908959912507	0.9496934366054937	0.9044749476301434	0.025935387744805017	0.7524985651278053	0.8600834522807334	0.9139983672517683	10	2	4	2	0	5	7	3
KCNAB2	5.648504300481969	5.784574006743594	58.20946652082093	0.9842524070533437	0.903642167191178	0.2582440055345296	0.3699258212063523	0.508181847164893	0.430181315962229	71	28	95	54	16	78	68	101
TMEM135	3.953054301229528	4.215014460001085	18.45749266203882	0.9607634285494782	0.9035262743138223	0.09412374192670579	0.553075714884797	0.6837971573184349	0.6692638268730521	25	2	20	27	12	30	24	23
MMRN2	4.945599733933207	5.203376329099638	37.71681161847072	1.0209985913323176	0.9033827970711743	0.0985805341142189	0.4860015083260994	0.6410792026695054	0.6636961127285931	37	6	103	44	10	47	54	63
ZNF772	3.0515056357613295	3.345776416009899	9.16360161958395	0.84842812347033	0.9031840998050685	0.06261786823321241	0.6799601246311576	0.7520087240080193	0.7893384361917077	11	2	13	17	3	8	19	13
ABHD3	4.790167451814557	4.971807342170467	32.1356524819378	0.9187532189896545	0.9028563626383824	0.17560018428428614	0.4707181506120755	0.576512685728965	0.5134412574382002	49	5	43	42	17	34	40	66
WDR5B	1.3885242193440082	2.4166541212326895	4.217823938518519	1.2166644358336747	0.9027311381245888	0.017155138414745308	0.7839101903541954	0.8990219277290777	0.9410495034145131	4	3	0	12	0	7	9	1
CUTA	4.613756983276042	4.767440723490495	28.24858365160741	1.083226957721975	0.90130341139774	0.13851467470275716	0.3837315824756936	0.6023338255172431	0.5531259059779917	38	11	23	27	17	34	37	47
FCGR2C	4.0344142790665405	4.45516641855839	22.816737092126587	1.4503870648541537	0.9011925342831979	0.045606216927913563	0.4443252306281401	0.7956335495865863	0.8618615956375981	16	21	36	9	3	23	41	29
FUZ	2.0281391182932382	2.474089706657331	4.159869538266626	0.767998350548856	0.9009850683887053	0.03482312807678946	0.7569574320002284	0.825872391589101	0.8828520260483689	9	1	6	5	1	3	6	10
MAGOH	3.6396203524871478	3.9400180869901003	15.274390682927274	0.9900108548339135	0.9008730485187814	0.06002166661015309	0.6680077354389227	0.7684135075087206	0.796433792859922	23	6	6	20	9	26	9	28
KCNN3	2.861171300993783	3.194120402213608	8.257298250342574	0.8318125921263443	0.9005423535378909	0.050856842296611436	0.7316410276676528	0.7933415756899329	0.8315789082014058	7	2	14	11	4	14	5	16
LHPP	2.401851252596693	2.8072483913994892	6.14646542011532	0.9857752007758486	0.8996372148080356	0.039121806190333584	0.7043313881306067	0.8284639752866968	0.8663706010117361	6	5	7	6	1	4	8	14
CELSR1	5.962837126756467	6.1490021393652325	74.73631274244093	0.9029973100897467	0.8989096181301076	0.1627040665426488	0.48414373434104385	0.5682198605578823	0.5355407256126944	139	25	70	152	12	82	140	98
CTD-2006K23.1	1.5155169123276357	2.1636966979933074	3.142630655472077	0.8107019100721996	0.8982931668614821	0.02364050998097223	0.7926477447201797	0.8667677120890445	0.9230773850253748	4	2	6	3	0	3	2	9
CDCA8	1.3339671589797895	2.003293223812298	2.7182268379354193	0.6131804397172747	0.8969640005500512	0.020196724052814096	0.8759907483402452	0.8741604255614155	0.9322986656066531	7	1	1	3	1	6	4	1
SCPEP1	5.985162747742975	6.254035207353436	82.400422598264	1.3579977233000107	0.8965803848455033	0.0738050618954489	0.33690306488160815	0.6864425384133047	0.7638295350125878	71	63	38	71	35	119	119	97
PCDHB5	1.5970264994000976	2.227313331544589	3.3401305900157294	0.8842451437183924	0.8962418146952783	0.025119332246037306	0.7696113648695494	0.8643807469756417	0.9166855367222615	3	2	6	5	0	2	4	9
LINC00261	1.1581562594904251	1.8902874770860991	2.373299799784301	0.845470867567116	0.8957459262938678	0.018309382276845396	0.7968046920819838	0.8815212866632871	0.9380357306955887	5	0	3	1	2	2	6	2
SMC6	6.2776729875297566	6.3982447104445095	89.24864746768114	0.8649829617582536	0.8952570680769919	0.5141281317787338	0.3875547988236075	0.4387895013759339	0.3243173578320152	182	21	96	144	28	105	151	125
DICER1-AS1	1.7210748513863632	2.3187348637599827	3.460167120102137	0.9564402498056661	0.8952535694211127	0.028435104469829633	0.7279229925495768	0.8508669954212096	0.9069890282494197	10	0	3	6	1	4	5	7
LYVE1	5.909460005881816	6.4000631353314095	91.0824653284509	1.7788164763378682	0.8949820677961741	0.0446129413838146	0.33690306488160815	0.8035014258378154	0.8663706010117361	35	19	28	106	100	133	102	140
SPESP1	0.8622792614384375	1.9813241843309122	2.8874943871120844	1.7813066992087443	0.8947668934865343	0.011013195607672409	0.6637216034910594	0.9120447539488485	0.9609105627413352	7	0	0	0	4	5	3	3
TMEM147	3.321493290086402	3.6619023321564836	11.838316695831812	0.8474745483092623	0.8944049075074316	0.05782019602062395	0.715887109698057	0.7692322371723217	0.8106644952462624	33	4	15	7	3	7	26	19
HIST1H2BK	4.545894109055332	4.816192545944098	28.591056815011843	0.9383527778951714	0.8940581335763297	0.09740288134674867	0.5667630265994685	0.6531851887028033	0.6689560666788474	44	12	26	62	3	39	49	33
CICP14	3.8099727796789007	4.283765077593788	18.579531763956236	0.900530217288554	0.8936492649606731	0.06530992396830754	0.6959295677010475	0.7649005399648835	0.7856143640295993	40	2	37	33	1	14	33	38
CHCHD1	2.3925643802262426	2.8682938618162983	5.987284496530476	0.9916198437799927	0.8927171719550164	0.03802997765461214	0.7008583148491403	0.8281748790707983	0.8755347808125569	5	1	8	17	1	10	9	7
SNRPC	5.236857363012897	5.38222730577595	43.78335487915786	0.9643906182502859	0.8925606248768432	0.16588070554608456	0.45008888636926975	0.5616965401564141	0.5222152466797552	57	17	32	67	20	68	63	49
SMIM20	3.040980355133697	3.4703753603704355	10.408043799458548	1.1629520741805783	0.8924596181157963	0.04466777867806769	0.679270191969873	0.8168523900767679	0.8602906040809523	17	3	2	19	6	6	18	21
EIF3L	5.997590762404905	6.106037904272419	72.92681920571289	0.9140701428789054	0.8915145807952619	0.5144249725856997	0.3523463852096078	0.43197204374804643	0.32120701167328425	130	24	102	64	29	75	101	138
HIST1H2AE	2.6417390639524743	2.9859892251025637	7.134063144577803	1.0016039874235023	0.8909704011519539	0.047174184677240855	0.6546067825140339	0.8160001665913355	0.8443914853734021	8	1	8	7	6	11	9	9
USP32P1	1.2084526454207605	2.1924157213954714	3.3086480792114634	1.628916476991752	0.8908355426105513	0.016394326953604797	0.6692411255703045	0.8998476416575879	0.9452671547271547	12	0	0	1	3	3	7	4
SMO	2.338897324778214	2.9433228962058595	6.24473908124944	0.5802110038910566	0.8903331893324921	0.03325803395958279	0.8669842800068939	0.8368237652707479	0.8865101186703346	22	1	7	6	1	8	2	19
PFDN4	2.800213512602446	3.219323233989206	8.805530203013276	1.1143314235465664	0.890012849589525	0.04109763792167274	0.633203184166484	0.8281748790707983	0.8646702875497927	13	1	5	7	9	13	14	8
TMEM39B	2.121262111948409	2.5720295867728735	4.5888333329702435	0.8857088969505016	0.8889790773647246	0.03498924024583627	0.726744189768282	0.8281748790707983	0.8833414873089495	12	1	8	3	1	7	7	6
HIST1H2BG	3.527987691481601	3.8926612955430846	14.083835979464535	0.9759693148746403	0.8889373307513158	0.05886527663788327	0.6436005548390834	0.7692322371723217	0.808250620774822	12	2	16	40	4	21	25	14
REEP4	3.186848357658971	3.5656070817431122	10.767703293007369	0.7844543764980743	0.8889324950332933	0.060009888384003666	0.7265448493275516	0.7696796998190213	0.8054354963578443	18	3	19	18	1	7	24	17
WNT7B	1.4619155115194915	2.470607279217052	4.030640508816976	1.3576159356077673	0.8889242923453256	0.018875456751028905	0.715887109698057	0.8923352429874357	0.9380357306955887	2	1	1	18	0	4	2	13
DYRK4	3.4990281795509293	3.7946828545626383	12.897620609634352	0.8050778944346607	0.8874410264628128	0.07711302098837211	0.6680077354389227	0.716363911327747	0.7516485750198445	28	3	19	20	2	13	15	30
RP11-6N17.4	0.16044053092403637	1.5667428112672748	1.482249786975558	0.18025201229253865	0.8869820033880389	0.006949057512736282	0.9793073018897606	0.9228651678029604	NA	1	1	0	5	0	0	0	7
VPS45	4.823259521365072	5.091494589280599	34.87403917791666	0.8736471362940128	0.8855195643482321	0.10825341226059144	0.590771956106545	0.6468260709211555	0.6462295170005132	78	14	52	41	3	31	68	52
DYNLL1	6.524989580216707	6.669890289157981	109.08728257678624	1.0371948515800966	0.8845116663850042	0.19242237925809993	0.3147692275193665	0.5481785164293459	0.49901333637781475	147	28	89	124	74	144	138	176
HP1BP3	8.103801912409653	8.177960261490611	312.1851360598449	0.875936474508718	0.8842306038055444	0.7131512495728595	0.23514445672270837	0.34871106084447934	0.05453628770702244	500	99	400	409	114	340	488	502
RP11-170K4.2	1.365409504854285	2.1214256046844717	2.8765806071100952	1.0508054272323706	0.8826903201612838	0.02053262483422982	0.7501638318792797	0.8811158969636701	0.9331592413872084	1	0	6	7	1	2	7	4
CLDN7	3.8568029427828403	4.234822507107919	18.90000750501346	1.2648346600387712	0.8823858553115029	0.05402940843542004	0.580934083673332	0.781289905766815	0.8289434238338457	28	11	4	39	4	24	33	21
EFCC1	1.6242081708407097	2.1255987701513064	3.022829587935424	0.8119223571801399	0.882140912275288	0.02579870975735546	0.7658120610702244	0.8481003149794006	0.9163599095093001	7	1	4	2	1	3	6	4
ASCC1	4.734696863815632	4.916213115684007	30.578648302129505	0.8089216023463094	0.8814687261771738	0.1561229928051708	0.5456080531631156	0.5803261746450953	0.5531259059779917	64	9	46	40	6	34	35	65
TAF1A	2.430826917448383	2.9617089757820136	6.70253816569723	1.112114524579854	0.8807608735400602	0.0406054113011257	0.6784229911479654	0.8352646980173923	0.8700109803148557	15	0	9	4	5	6	11	12
CCT3	6.806675956642104	6.932929255631096	130.26617343815485	0.9042439035501048	0.8801615035319624	0.3729742202394352	0.3935891166346592	0.4887668568086452	0.3933244693526042	282	41	102	220	36	191	157	201
AL355075.1	2.9156358524020822	3.304686499347415	9.825863106095184	1.4688458956927717	0.8789609373863843	0.03562076795710665	0.518378674436041	0.8319266236633989	0.8828520260483689	4	5	8	5	9	12	13	13
MAP4K1	2.1329925645877923	3.0602389655528874	7.260625501839771	2.1316633899708792	0.8788616138417835	0.02265291871237802	0.5562875592351114	0.8824679795986349	0.9300017912984209	0	1	28	3	3	9	12	10
CHN2	2.794300753214386	3.3031617628540726	8.55452123990179	1.0151442182010988	0.8787342948281843	0.0414421070591873	0.7043313881306067	0.8238955096356946	0.8700109803148557	32	1	12	4	2	6	15	18
LXN	4.492112792625399	4.639199145198751	25.53125382140601	0.9807657769437397	0.8783303980201884	0.14309762514620855	0.45975151704219114	0.6029906323541456	0.5539127620160401	46	12	20	27	10	31	32	44
RNASE2	2.4149875905840386	3.113508007610183	8.645624600335267	1.7243062240834466	0.8781720715648534	0.0200714278357327	0.5842953046716065	0.8816282076982171	0.9410495034145131	1	3	5	4	11	16	5	11
GZMB	3.122513958197923	3.6911948555146954	12.980734033829513	1.5453637814052217	0.8766929559349987	0.03110156761574675	0.5106476286926034	0.8444978275484348	0.9072855261834257	11	14	18	3	1	10	17	26
CARD14	0.700347275997666	1.7297785134670136	1.7342003988804695	0.34409137602551165	0.8764163188402364	0.013299030293619183	0.9462136041268239	0.9069399353144479	NA	2	0	3	5	0	5	0	3
BTD	2.1777706407263855	2.691226802873776	5.511373118744119	0.8598117228726511	0.875650550278706	0.030091502535726917	0.7779364205601101	0.8518864436887368	0.8988929742226411	3	4	6	9	1	2	13	8
MS4A4A	5.362517965126318	5.858806186419022	62.942831590224856	1.965763516451311	0.87558395776777	0.03855677847159955	0.33690306488160815	0.8192492215113152	0.8865101186703346	11	58	41	39	29	84	74	95
GLB1	5.147350146274541	5.393127210082172	44.53902784843344	1.1749578941203782	0.8743493583859122	0.07580928353035456	0.4443252306281401	0.6906212614499487	0.7592583446887711	44	14	24	51	36	70	37	75
C9orf172	2.3576864310175685	3.048359956161127	6.739436015459185	1.0473866470534698	0.8736483424864255	0.033972374336700424	0.7257451636091976	0.8508669954212096	0.8865101186703346	27	1	5	10	0	10	5	16
ST3GAL4-AS1	1.9175058131671974	2.4552300195065873	4.1451942478962325	0.9324342603499518	0.8732280292511903	0.028111811700977832	0.7480646091798288	0.8515573252128436	0.9111738775444506	3	1	4	12	1	7	3	8
MYO5A	6.395675430930576	6.52204718178508	98.15951755952428	0.9155864067299845	0.8732240364762011	0.27228697594317613	0.3892881068219897	0.5187615076931182	0.4373232751005964	184	49	85	111	28	156	126	122
CNKSR1	2.7283498412467986	3.364014126061996	8.892515914216599	0.7798010804974235	0.8728986653190602	0.036426409687009755	0.7968162822076635	0.8335886459904802	0.8816517777097955	31	1	5	17	1	3	22	16
DCAF4	2.2623368582644146	2.7312690345342023	5.262322289835954	0.9267819902942883	0.872759560982453	0.03604327798835028	0.7185800308445333	0.8308259456610665	0.882973944236041	16	1	3	9	1	8	8	7
KLHDC3	3.6698384536938873	3.9695999986301365	15.07172199896079	0.9038714263626022	0.8724912291796385	0.08778645975821575	0.6117111387906613	0.7248710672853579	0.7101367844181385	29	1	20	20	8	22	20	22
ZNF410	3.0625892552821696	3.2986589901614867	9.314313559001144	0.8826098906395622	0.8698875085476985	0.05914250667571603	0.6702471211128596	0.7745042244827655	0.795876883748934	11	5	10	9	4	16	11	10
PINK1-AS	1.256601391077047	2.0891087768038576	2.8961074811272645	0.2929827173456692	0.8698085971320435	0.018414183511448173	0.9550257734900612	0.8918006150952578	0.9409602791803364	5	2	4	3	0	0	5	8
SSC5D	6.039850635137844	6.300532389313477	84.87879696725706	1.1439415818925798	0.8693618731158209	0.07315243784959369	0.48188028025865304	0.6937134742089757	0.7701849399569298	112	56	45	57	41	50	159	150
LINC00243	-0.007553769228133755	1.5711371947789037	1.477399564612741	0.4812334641278921	0.8689172495055333	0.005451026948993455	0.9434386039904904	0.928361615187122	NA	0	0	6	0	1	0	0	7
MPRIP-AS1	1.4566401992088711	2.2842884069268736	3.352420756192769	0.8416687350613992	0.8686382669719956	0.020840641801253553	0.8146230821049302	0.8832562448437542	0.9324153322777613	13	0	1	5	1	3	10	2
HAUS8	1.5905852118200872	2.2874926284567376	3.9417989716388893	1.0121690386355326	0.8679551571788399	0.020298345700073762	0.755893744579279	0.887967015904572	0.9362826779970257	5	0	3	2	5	6	7	2
ABCB7	4.076021294444659	4.237151953595779	18.640122609514954	0.8508837987286099	0.8679202141730775	0.12522484724649305	0.5409757014317691	0.6298447512802129	0.6019964336790119	26	6	30	24	6	25	22	32
PCDHGB7	4.045684374461127	4.336379546561746	19.974651957553974	0.714745643041389	0.8678614022593806	0.07307843537737087	0.7316410276676528	0.7261180776756659	0.7633748947026768	44	3	36	15	8	38	29	15
KIF15	1.8251754503005206	2.44155866021939	4.262703992203447	0.7092795785619876	0.8673791419183463	0.02462613714962132	0.8439915599386432	0.8714016413132201	0.9202244841200927	11	2	1	6	1	11	3	3
HIST1H1C	6.2363745208623875	6.412134351433309	90.53967601562428	0.9195878291197884	0.8669802931700306	0.15248948602675017	0.4606512090849426	0.5890963921795245	0.5561863131629328	152	13	90	126	55	142	126	105
SAPCD2	0.6531215081296473	1.8915350267404185	2.0600845754916506	0.7577121576193474	0.8665928483384462	0.011979616032652844	0.8879622381125388	0.9124800179834791	0.9551391547598486	7	0	0	6	0	4	0	6
NBPF8P	4.362617678987449	4.720106253022504	26.023706175073357	0.8355386388181512	0.8660028090245202	0.08203098857753446	0.6561926619180788	0.7142881573478252	0.7400190223398939	71	2	45	38	4	41	31	41
GLCCI1	4.157449700836362	4.372859789535304	20.76923915592609	0.802512673591526	0.86596827934862	0.08840083827242833	0.6680077354389227	0.678283238581769	0.7046390990782249	39	8	28	16	8	11	36	43
ATP13A2	4.342265187504096	4.7729158612619536	27.025481214145817	0.9295359456246082	0.8650648831045569	0.06267465456412627	0.6680077354389227	0.7692322371723217	0.7964797151290163	102	5	23	38	2	21	40	61
SLC23A3	1.1845387758304269	2.033836262399519	2.7079906481064384	0.1797858156112667	0.8649442356072087	0.01733436131217118	0.9730154560354022	0.8944217360154032	0.9409602791803364	3	1	5	5	0	9	1	1
CHST10	1.5242708722327398	2.290653833757831	3.4146662484042194	1.1197673706013387	0.8644506722506226	0.021722158187367287	0.7300635519652968	0.8815212866632871	0.9306570897379299	5	0	1	12	1	7	3	5
BCAP31	6.220313416443497	6.334287402800605	85.50892084108945	0.8634212048472466	0.8633515258496807	0.4434809736057739	0.3892881068219897	0.47238896399620095	0.36110744832814023	182	20	94	99	38	120	96	144
AVIL	2.616836229527103	3.2805393223664723	8.20061230687298	0.983432966684599	0.8630203229116107	0.03904011276024885	0.7351346227117076	0.8364305904463037	0.8755347808125569	25	0	8	18	1	5	17	16
PARP8	5.80216179682245	6.042882641280831	69.20179574501705	0.8999420370300842	0.8613623857303794	0.09831240995211393	0.5683297759826813	0.6468260709211555	0.6813348944424867	73	21	170	97	10	53	101	149
NAGPA	1.7770980733233452	2.5134360079849345	4.054624836980466	1.0234180766966139	0.8610164402886552	0.027346665995123722	0.7316410276676528	0.8690433042300828	0.9163599095093001	12	0	9	5	0	6	4	9
NPM1P29	0.35856084351418094	1.6461686565545093	1.7545658979354881	1.2539067663327852	0.8607106927784529	0.008916719771789186	0.7830677713293692	0.9233392250888879	NA	0	1	7	0	0	5	1	1
CAP2	2.348514782726291	2.951445091126472	6.175517310411287	0.8793553205528036	0.860321384091293	0.03733671343095091	0.7501638318792797	0.8382243066518241	0.8828520260483689	16	0	11	10	1	5	7	17
ANKRD20A5P	1.2082235006883912	1.9711558973113705	2.2770328371907826	0.9111779617199101	0.8600372419395442	0.01951043620732511	0.7566926737601557	0.8815212866632871	0.9364205276454023	5	0	3	6	0	2	4	5
KIF16B	5.517504057775803	5.674100934397345	53.51501039856977	0.8803921859532178	0.8598492470650777	0.15790353982201755	0.4876124354274518	0.576512685728965	0.5531259059779917	118	12	75	40	25	86	67	68
LRRC37A4P	2.377685930152613	3.3655145960342856	9.074398595574726	1.7990462039762452	0.8591424021392677	0.025627085544071875	0.648397195783948	0.8815212866632871	0.9188888585834863	21	0	0	26	4	9	8	24
LINC00899	1.158961560879368	2.164356756353232	2.9069177925088354	1.0608880829233538	0.8583379412719359	0.016524952201473965	0.7956867752890292	0.9002471655271882	0.9458014309939372	9	0	0	7	1	1	3	10
ZNF688	2.2853097767188224	2.8459407549227174	5.8710427667988725	0.8812466830322679	0.8581121709784189	0.035848889680315126	0.7547194463908576	0.8459589900444917	0.885268351217837	13	2	5	13	0	10	10	5
ATP1B1P1	0.6154410139589263	1.80944190791847	1.9038458666923768	0.21864425963829562	0.857705681682045	0.011835577317398566	0.9720341563248318	0.9130503655138259	0.9551391547598486	1	0	5	5	0	0	8	1
COL24A1	1.9307643808176937	2.802932249408544	5.39678358867488	1.0152835362436679	0.8574277541214511	0.02446407558604733	0.7691352383397715	0.8815212866632871	0.9212455377841585	26	0	6	2	1	2	15	8
TBC1D16	6.356334730228173	6.549045208615579	98.81803163628253	0.9080749964039416	0.8573409497630363	0.1364321679948623	0.49300046481573867	0.60901106159471885	0.5919696516852124	272	22	85	183	18	121	127	175
ATRAID	4.119059476492782	4.327363313230498	20.03634403920623	0.8602568647252661	0.8569175202926032	0.10852226456170107	0.5705846392969196	0.6566284274756052	0.6484924708144172	32	10	24	30	3	29	29	25
TLR5	2.830720916980137	3.475588914393729	10.473535932878544	1.2941975272281407	0.8567184398869517	0.030198367625053204	0.7329738525129025	0.8536208802968488	0.9066075719091593	1	5	26	14	2	17	20	5
ARF5	4.074491667309004	4.463791528957683	21.852336821449768	0.9139731588829082	0.8566876780390917	0.06905526776477892	0.6767665561920125	0.758661990795039	0.78413454555383455	59	10	22	28	1	15	36	45
FBXL12	3.214129056233051	3.5946350657755355	11.03053335891774	0.6939274643976973	0.8566806051201402	0.05625730636660973	0.7580396030098934	0.7867826453137716	0.828953125158375	27	3	15	17	1	22	8	17
SUSD2	6.019324915936936	6.170026225842635	76.27726007283593	0.9015929298859284	0.8564000544355604	0.17994700231117403	0.4541619031291673	0.5616965401564141	0.5248858771432358	173	35	98	67	15	99	122	96
SFTA2	4.564025185410627	5.002173914205582	33.992380431025914	1.5707039349349934	0.8562287831817559	0.04134910965266262	0.43823854571624554	0.8144284273697897	0.8796098199223409	13	31	14	57	7	36	62	38
SRI	4.626993892167891	4.832068288370291	29.607701047671995	0.9781198468588437	0.8561772832568879	0.09405212885560568	0.4874445613160174	0.6633527023169811	0.689684565256205	35	20	40	27	6	47	39	33
LINC00921	1.7496084748455027	2.744406008790691	5.0704607055935345	0.9382253054133153	0.8561665591331802	0.021851154925964768	0.8016128037271774	0.8899697219305157	0.930644596028639	5	0	20	6	0	1	13	10
HIST2H2BF	4.570929776442405	4.845428820140638	29.08252753116839	0.9403394339532922	0.8543167910637939	0.08336855104351622	0.5774853778795799	0.691128619867324	0.7359215089211663	52	10	19	72	4	45	39	38
NDUFA11	2.526195353785333	2.898505757022809	6.1866985023837495	0.83841769578183	0.8540990516179388	0.043630596453482585	0.7168092897171244	0.8160001665913355	0.8663706010117361	17	2	6	8	1	8	7	12
METTL21A	2.799730156656972	3.067002398742823	7.705502977237212	0.973668101884951	0.8540422018805778	0.050540301142939205	0.6521566367170109	0.8077101816841016	0.8315789082014058	10	3	9	5	5	9	12	10
ATG4D	1.7327344367712672	2.3752264347600707	3.643232408542281	0.6651809130608679	0.8539838802323481	0.026103631308264683	0.8326465241194223	0.8650135650378057	0.9193828254191145	7	0	6	7	1	4	2	11
PIGCP1	2.224152391687899	2.6998219971699355	5.3216753756956034	1.0194692152447038	0.8535351544226937	0.032171430999752025	0.7195045447140991	0.8459589900444917	0.8947045816780854	17	2	4	2	2	4	8	11
MRPL40	3.914382587457806	4.138126976220975	17.471521396047574	0.8813255284119825	0.8534874646364644	0.07902499688383852	0.6252316847271727	0.7151906167125147	0.7435954863642706	39	5	11	20	9	20	34	18
JAGN1	2.7270897535687872	3.174283921895644	8.218417670858459	0.5197916876507114	0.8534702485460831	0.03875832494128393	0.8743594995121101	0.8319266236633989	0.875564264009668	14	5	12	7	1	11	19	3
RP1-29C18.8	3.2266561957602007	3.8250739463990584	13.149249864348942	1.2009861522041454	0.8529418982886763	0.04736924578874783	0.6427994759730072	0.8277356515713451	0.8595877930784276	11	3	34	27	0	18	21	18
KAL1	3.874613646368895	4.225311100842412	18.45168266031048	0.9329261885086965	0.8528910668856424	0.05584651622686289	0.7058945543400839	0.7789586107610093	0.826932653650635	55	6	6	24	6	19	42	16
GPR75-ASB3	3.421900341666392	3.740933854524534	12.48178609875541	0.8022881713962662	0.8527578075654334	0.06986556363171048	0.6971237498162461	0.7569843459219402	0.7844238341797884	30	1	16	17	5	17	22	14
APBB1IP	5.437778273349341	5.688324542397714	54.785664274434055	1.217434429164954	0.8526763044034628	0.07630447659396666	0.4257730678118822	0.69137151842552	0.7633748947026768	32	38	97	49	11	70	73	82
TBXAS1	5.906804078556212	6.066561955947382	71.4989165416615	1.0478269653902756	0.8525376492801892	0.13201627454084697	0.372671084613127	0.5998609172191742	0.5991377423145846	98	45	98	48	19	83	98	116
LINC00106	1.1483504486810538	1.9929552052823178	2.3397730577642846	1.101850865147294	0.8521709395804773	0.01809986615239592	0.7279229925495768	0.8900928460600807	0.9409602791803364	9	0	5	1	0	4	3	4
PMF1	1.8023282763501998	2.5926000424696105	4.337217120173625	0.8739288061008915	0.8520881671458862	0.026513133473425148	0.7894281564210013	0.8750775914171866	0.9168090801150407	12	0	7	9	0	2	7	12
CEP128	4.351838562995694	4.5989779033175715	24.139015057669553	0.8358280233636923	0.8515443607474313	0.09929538203293722	0.6014491389146935	0.6613806341498488	0.6834534375630854	61	8	38	25	3	24	42	38
ZNF577	4.009917116878746	4.311922115645479	19.30031111920256	0.8417003738723503	0.8514119332283948	0.08131672946491748	0.6402652296604551	0.7152851143378313	0.7473550136518687	34	5	43	25	2	17	30	38
PRIMPOL	3.5322116284669836	3.793227531684268	13.07558802277167	0.8204633484284793	0.8509033009075463	0.07723450770462469	0.6542215209803924	0.7328253334990188	0.7579202197122913	30	5	18	15	2	12	18	27
ZNF668	1.1022238873690224	1.8963276032377718	2.08208288184096	0.8950260791146674	0.8499205827614659	0.017777143764575697	0.7675342985493355	0.8854361759291607	0.9409602791803364	6	0	5	2	0	3	2	5
LAD1	3.526708625268496	3.9720070094370676	15.147805503996173	1.1620060351505972	0.8495938054108618	0.05059468702664291	0.6160330460366903	0.808828443211233	0.8479253698183841	35	8	5	30	1	14	24	27
PMM2	5.165697220656329	5.316947221599795	41.05392453577676	0.8229070413912636	0.8493234629934091	0.18620826162418894	0.48414373434104385	0.5616965401564141	0.5241769896371321	68	11	49	82	10	47	53	76
RSRC1	5.581250989141518	5.686046740591194	54.060119617425805	0.8438399915313927	0.8491987855537694	0.4124909323880973	0.40676495896287823	0.4747718716615564	0.3735694389953762	102	21	70	57	17	77	63	85
PDGFC	4.3199543687701425	4.50923620336932	23.39450831736275	1.0583776989336748	0.8491624986214334	0.09264167306948963	0.4624936863372106	0.6795061598991553	0.6890144883802739	33	7	16	25	17	24	37	35
THAP3	1.9884042880413448	2.8703844114375463	5.7431829034692745	0.6497347212405691	0.8486749439240293	0.026051292475526133	0.8730150911977612	0.8815212866632871	0.9163599095093001	16	0	13	8	0	16	2	7
CSRNP3	1.5019614591319597	2.055610170965582	2.8049904136022503	0.9083991737611212	0.848579150480673	0.022556946390244297	0.7547194463908576	0.8647989163062777	0.9300017912984209	7	1	1	4	1	3	4	5
RRN3P1	3.613799329251696	3.938172591375662	14.560969573158845	0.899469467189545	0.8481976592611764	0.07395296054056998	0.633203184166484	0.7510364778335268	0.7686750829530754	25	1	31	16	6	15	24	24
TST	2.2301613952517556	2.6459411059810742	5.292584427827246	0.6967361202100939	0.8480178898004517	0.03329852588004816	0.8014870263441937	0.8459589900444917	0.8865101186703346	6	1	6	6	4	7	11	3
HIST1H1B	2.9130467056302582	3.5144569550536255	10.689082586170887	1.4964154501586995	0.8480083430413845	0.03303663343356852	0.6122358418037207	0.8510318607120206	0.8947045816780854	39	6	1	7	2	14	11	20
FAM78A	3.1942517655795704	3.8019696898685735	13.04175254245737	1.3048205117299314	0.8466767075069547	0.036152745216657324	0.5964554831186524	0.838860279029979	0.8841156967920453	10	3	52	6	1	21	21	13
VAMP5	3.12652730042546	3.4769014399358222	11.035598498452188	1.2710247351541974	0.8457183850474721	0.04094795116301945	0.5774853778795799	0.8281748790707983	0.8714765397176476	18	7	4	5	7	16	11	16
TTC8	3.032438555648262	3.2797145006272	8.937863492069779	0.872922539099179	0.844878157494007	0.06213784964026358	0.6533235259719182	0.7741807730800327	0.7964797151290163	15	5	9	11	2	10	14	13
WDR53	1.622832859083526	2.422911597511787	4.575009950257149	1.511199469722229	0.8443308600469446	0.016915192943273694	0.7046639565212346	0.8990219277290777	0.9479049632940885	3	5	0	7	1	2	7	9
CRELD1	4.779939053261092	4.950187165701213	31.67320607241736	0.8205019426055137	0.8442979531322025	0.1338308969811626	0.5473731217310086	0.6172152844564857	0.5973740986051571	45	6	54	38	15	31	61	41
TIFA	3.2420470071194374	3.55192436159487	11.14714230667787	1.1293330830615027	0.8442121783689663	0.05087207709251336	0.6016689999143866	0.7983273685998509	0.8462489497948009	6	4	9	26	5	12	19	15
HAS2	2.9907806475367282	3.527280206478282	10.618195586428673	1.3159739233279646	0.8430120687133487	0.03874160711365174	0.6716153979997401	0.831986857745466	0.8796098199223409	28	4	1	22	2	16	11	18
GTF2IP1	1.6044641258686803	2.2110696024984597	3.4928608930825438	1.088258161273568	0.8429838160133458	0.022920418855445896	0.722310968649151	0.8815212866632871	0.929541639240209	2	3	6	4	0	5	4	5
NR1H3	4.639452791662787	4.778615751515696	28.369187288174796	0.9374083351496098	0.8426916244029728	0.13107040423251573	0.4770235054867218	0.6243296852770838	0.5919696516852124	33	13	25	42	12	39	42	34
METTL13	3.5347018277616917	3.990212102269897	14.921186947582981	0.8033148054498231	0.8424596486909589	0.052570008785796464	0.7364137741963802	0.8002908723981701	0.8453500769869732	32	1	13	40	3	29	11	24
MKKS	3.2985163798328694	3.530620806760098	10.80107491498705	0.6956995390208799	0.8418191100180541	0.06726117595565956	0.7251496279858572	0.7520087240080193	0.7871583319157939	17	3	14	16	4	19	15	10
CTD-2547G23.4	2.514426376420898	2.9259436406132813	6.809134310637558	1.0694372952506468	0.8415021434390704	0.03608512242990607	0.6822140441906661	0.8389502107802537	0.882973944236041	4	5	13	6	1	11	8	8
RP11-535M15.1	-0.09361215378751071	1.3615033312114766	0.9083181970396176	0.23787659009632153	0.8413753127154673	0.006009693047415382	0.9699355656216785	0.9271155617106602	NA	5	0	1	0	0	0	0	5
ANGPT2	4.429306899720702	4.842786830548807	30.191419711711063	1.2914333507718645	0.8413402518493062	0.04322317964613791	0.4719430375793939	0.8130682789233628	0.8743226442836632	29	4	15	28	34	53	23	43
RP11-158K1.3	2.1655810774871025	2.5634408234518795	4.662095329393958	0.7971694089803173	0.8411195006998528	0.034487971211451765	0.7501638318792797	0.8319266236633989	0.8865101186703346	5	1	6	9	2	6	4	10
KPTN	0.7903261819207099	2.051166550423619	2.5729747565201726	1.7970595997089227	0.8409393267664916	0.012401123625102536	0.6610111203137207	0.9167838779252164	0.9551391547598486	15	0	0	0	1	3	2	7
CYBA	5.872420186496987	6.059017211870686	71.29331956759951	1.1119657883531286	0.8406648537795813	0.09955804796041577	0.40676495896287823	0.6410792026695054	0.6885370525014186	91	46	96	36	24	71	96	130
RP11-354E23.4	0.25730721146968977	1.5506141598073326	1.3675010299083978	0.4057833274707215	0.840534848286736	0.009149474360231525	0.944378800910583	0.9239212717276148	NA	3	0	0	5	0	5	1	0
DAPK1	5.7842195372284175	5.8845560141465585	62.509169214299426	0.8787750611439471	0.8403195631740484	0.3901233395498055	0.3875547988236075	0.4864498385115559	0.38300208401279545	107	27	66	67	24	79	68	114
NDUFA12	4.845088033276097	5.020875599665731	33.97726617851244	0.9533696351624495	0.8380826496676176	0.09986085808703045	0.4844963115357989	0.6509850132770054	0.676094455917962	38	10	33	37	24	57	42	36
NEK2	0.8072368942332244	1.8352225056785978	2.4727697087295293	1.4787475592127264	0.8369068647227856	0.01044868577494765	0.7392571588304286	0.9172077733503656	0.9640255725326308	0	2	0	6	1	5	2	2
ERMP1	4.863171478946467	5.061119938106454	34.4451333779852	0.8047207195343445	0.8365060062290648	0.09822455020024733	0.6252316847271727	0.6520542532577334	0.6887982038296075	35	8	43	59	18	48	23	74
ANKRD36	5.813261173179275	6.154106472625055	74.13189858316682	0.912611297229684	0.8363914735273689	0.07552958163606267	0.6122358418037207	0.7343558448163044	0.7622875617150512	250	7	81	132	10	70	110	143
RP11-357H14.16	1.2310241761259881	2.147398510551729	2.7737822347043104	0.9840382252990378	0.836375033004796	0.0181349624660969	0.7731621143769728	0.8974102866647782	0.9409602791803364	10	0	1	7	0	2	8	3
Metazoa_SRP	9.52012145422605	9.793553765417439	965.9931361234256	1.1989177310114147	0.8360226214410922	0.07202803533594371	0.48414373434104385	0.7464157614188588	0.7856143640295993	668	697	376	1198	411	1097	1451	1459
HIGD2A	2.3675224426683363	2.9374233262997396	7.0516116924476835	1.2909651357205785	0.8357623502635879	0.02690219927034149	0.6782003966494586	0.8714016413132201	0.9193828254191145	12	7	7	1	1	9	5	14
HDAC1	5.690923346799634	5.8127045207532255	59.425066841457195	0.9012939371273557	0.8356468272154793	0.2575449457718158	0.3875547988236075	0.5445304032024955	0.447135850537679	97	32	70	67	14	77	81	87
TYROBP	6.159222921336844	6.497603124289037	97.92098676943773	1.5085802913278517	0.8352894010845678	0.053496565323160133	0.3912819417953012	0.774017913730707	0.853268968499155	39	71	109	43	53	136	130	126
RANBP6	4.384067390890246	4.535673823454347	23.465348553697808	0.8249273867062866	0.8349660528748294	0.12297754984353428	0.5541200014445196	0.6347068098609763	0.6136412447312927	37	10	32	25	8	21	27	52
MOCOS	2.504062495092779	2.975049717249265	6.920069508805838	0.5509157090305218	0.8348927758965272	0.03401718144412072	0.8665653373176455	0.8477095658517484	0.8879170114825203	10	4	5	13	1	7	18	3
ALDH4A1	1.9298062761748218	2.4329001292906116	4.659003630760707	0.8425055360959258	0.8346165129111178	0.02352245621052158	0.7903090914141422	0.879353470104407	0.9272193519806173	6	4	2	3	2	10	3	4
SASH3	4.513264010368239	4.650446790800719	25.668927278206816	0.8831546159741311	0.8346055723628572	0.1350182575558159	0.5020044978179907	0.61882695434348	0.5897961217844222	28	11	32	39	9	33	40	32
GNB1L	1.1100404867062166	1.8801945686574355	2.1526460258314613	0.7600143137543911	0.8338425228980972	0.016936090105113464	0.8235888480507356	0.8892653463743907	0.9458014309939372	6	0	1	4	1	1	3	6
VDAC3	5.0742992708610455	5.241016565873192	38.97778514726964	0.8265528101543621	0.8327037591702909	0.12892955575473367	0.5473731217310086	0.6145866621882148	0.6107233331848755	109	10	35	45	13	51	64	47
SUGT1P2	1.1534102782155475	1.9110657725592919	2.294592042998679	0.8153566681980654	0.8320386574839692	0.01708660772167366	0.8016128037271774	0.8918006150952578	0.9449665634573253	2	0	2	7	1	2	6	2
ZFHX4	1.1946067042442456	2.2550843502383153	3.177891653345017	1.3033427057755724	0.8314957116653121	0.016170805942402233	0.7486931175450497	0.9074321437211232	0.9465453110228358	16	0	0	3	1	1	6	8
MN1	3.47384163731435	3.9375364064554517	14.628135129393582	0.3010745871281212	0.8314362458196051	0.04634176961661644	0.9393034835648173	0.8192492215113152	0.864222376052392	30	2	19	19	7	2	29	34
SFRP4	3.9562459590122296	4.260821003843317	19.0068266158358	1.039165329481953	0.8313535223366358	0.06058124285572856	0.5981107259991526	0.7694989416616272	0.8168267542883382	24	9	9	47	4	20	19	42
GINS4	1.37321211659473	2.253951893082318	3.671278399366189	0.9249210717622286	0.8313254787023464	0.016265891128512573	0.8198994038129492	0.9069399353144479	0.9479049632940885	2	3	1	10	0	8	5	1
FANCG	1.2156670826527964	2.13303945645561	2.698154042720313	0.8024831371176384	0.8312368493654042	0.01776392611679216	0.8248115955268288	0.8984991921261655	0.9410495034145131	12	0	4	2	0	4	1	8
ARRDC3-AS1	1.856617796175016	2.5536736228013597	4.302794132042118	1.0010557916221188	0.83115616863741	0.025926706260048758	0.7452458496592427	0.8745017601709335	0.9227537056383015	11	0	2	12	1	3	6	11
RNVU1-7	3.95091119018071	4.350416127173759	21.624019928108957	1.6569824775235047	0.8302586658813095	0.03611788186988084	0.419725187987462	0.8284639752866968	0.897526345031344	6	20	18	13	10	27	29	27
IL32	5.447490209926288	5.626536448769564	51.4340329038361	0.9141875410149854	0.8302413797511701	0.12245393243653527	0.505984996678738	0.6246526089440839	0.6306826068236192	44	11	94	104	16	62	69	86
FANCF	2.201998549368845	2.7236421177298893	5.31215232846034	1.0017129578537485	0.8301387641272873	0.03488372463262687	0.7123597752258989	0.8518864436887368	0.8865101186703346	9	0	4	12	3	6	7	10
EFCAB13	3.1995978316261713	3.591844060814355	10.9238479415113	0.7158453681390143	0.829993184419306	0.05392930449234641	0.7493153209745789	0.7968176642307097	0.8462489497948009	20	1	22	19	2	21	14	11
BTN3A3	5.236670275181934	5.449043456232539	45.12299378644516	0.8833742362486566	0.8298604978053349	0.102792202734941	0.553075714884797	0.6459474024803588	0.6801048063158067	97	10	104	31	11	46	74	72
ZSWIM3	1.1012951669352709	2.098742410670863	2.558535538547438	0.4041693720334138	0.827972783839973	0.016064417786437246	0.9352377875016586	0.9028632305693768	0.9471572336142929	10	0	3	4	0	1	1	11
CREB3L4	1.4578505183835384	2.273984220555268	3.6516872165811898	0.6765857313187671	0.827897320601156	0.018068210880694775	0.872657968616461	0.8990219277290777	0.9431731609789961	7	3	1	6	0	1	11	3
CASP8	5.180403145321435	5.373588535318199	42.86037892188943	0.8476825429734358	0.8271837267348878	0.12600743542471493	0.5329611122169873	0.6314359379762705	0.6206153796198944	64	15	92	54	6	57	61	61
ZNF815P	0.8063468893170348	1.743088691221192	1.9103840483992804	0.24734764817578436	0.8262693507597912	0.013158878748961671	0.9655829329454325	0.9096200206295028	0.9551391547598486	5	1	1	3	0	5	0	3
HBB	8.972164662620619	9.286803290912307	673.9321732619193	0.7444906414565726	0.825621578299671	0.06704016641653888	0.731410872128871	0.7692322371723217	0.7989087900479828	1306	236	1647	488	88	599	368	1983
ARHGAP5-AS1	0.54754822333061	1.615003319350757	1.4260260618806104	0.37707259011458893	0.8256214092760777	0.011294944784032488	0.9396884768703159	0.9120447539488485	NA	5	0	1	3	0	0	5	2
CTD-2015H6.3	0.9390428672360215	1.8741826521248046	2.278595197150161	0.9836245435689902	0.8254510665062864	0.013329625787151213	0.8038043681185754	0.9074321437211232	0.9559092401140329	5	0	4	0	2	1	2	7
MFSD1P1	1.6401473073653203	2.617956730131413	4.63569052580604	1.7454871852380747	0.825420393333252	0.019649082885648882	0.6610111203137207	0.8990219277290777	0.9407743850734588	0	0	10	15	1	5	5	11
SLC45A3	1.649306354157126	2.3377343684985328	3.5298007065611174	0.8645424909259384	0.8252623276115761	0.02348940648330466	0.7830677713293692	0.8802280543292681	0.9300017912984209	11	1	2	7	0	2	8	6
CTD-2396E7.11	1.6023223325209481	2.4277775884292034	4.049209215121781	1.4708659077641677	0.8247904072208633	0.01994607538689651	0.700686406323935	0.8944217360154032	0.9383406988988171	4	1	0	15	1	6	7	4
CCL24	-0.0151082509608804	1.722638201376018	2.5591359194755157	0.5997566865186924	0.8245277729652385	3.4329729857506035e-4	0.9365663495432168	0.9444091181393129	0.9976044585398781	0	5	1	0	0	0	8	0
C1QTNF3	1.0799144742682423	1.89791472063111	2.0799291400675397	0.6621763082380725	0.8244623022440473	0.016828888844665255	0.8483653331840887	0.8926499078270653	0.9458014309939372	5	0	4	4	0	3	1	6
ZNF235	3.455257887320213	3.704290798441354	12.378539781809701	0.9006955040108213	0.8242562981924665	0.06401269721460666	0.6349811058014547	0.7684135075087206	0.8045611491453644	11	3	27	15	5	19	15	17
CEP55	2.248681133452368	3.013141520678656	7.829787606632986	1.5844947342462343	0.8242457807395136	0.018789893313629236	0.7048308314400301	0.8944217360154032	0.9471572336142929	8	5	0	5	7	10	3	17
KRBOX4	2.873301864735243	3.2730753816608593	8.61925898199956	0.5889673519224106	0.8242286442597652	0.04414543500557439	0.8257615720863294	0.8247037803206339	0.8693998788115721	19	1	8	14	4	17	4	15
SENP7	5.16362974077221	5.328086719303783	41.669196853021056	0.857994696190607	0.8240734943720069	0.12177450989544675	0.5275982161950128	0.6243296852770838	0.6328711734788744	56	11	90	37	16	34	68	75
RASGRP1	3.252336526062956	3.931661389617455	14.415848676974191	1.214557369141392	0.8237936387809103	0.03226036860128695	0.7131579511078063	0.8530728825298517	0.9022871627775203	4	1	50	17	5	5	28	31
COQ4	3.873524661807892	4.152826104179102	17.155667984005113	0.7878129241815705	0.8234127841996873	0.07900550568523214	0.6680077354389227	0.7336687897915551	0.7622875617150512	30	5	35	24	2	15	31	28
FAM76B	4.429722511874253	4.6207674735501385	24.796804159303342	0.892525843400501	0.8233979112839457	0.09863164765124546	0.5473731217310086	0.6528339525550335	0.6921411703871243	31	9	56	24	6	25	35	45
CSTF2T	5.418986253295918	5.604192168223066	50.28022462574947	0.7856600796208596	0.8221494823142401	0.14211321190680676	0.5481853527788111	0.6145866621882148	0.5973740986051571	86	8	82	100	12	58	63	94
SEZ6L2	2.570737508560573	3.4786354809658597	10.223093197945149	1.3436770096240744	0.8215322834437221	0.02252060032982691	0.7359400389573992	0.8875220928159054	0.9362826779970257	6	5	1	38	1	2	19	24
RCCD1	3.294630170771092	3.6651329378892736	11.663489975064214	0.9449129966656568	0.8212863369684598	0.05098268866004545	0.6680077354389227	0.8012727772705593	0.853268968499155	43	3	7	14	2	14	19	17
LOXL3	2.688913339682964	3.2724838558984617	8.443314040084598	0.9613349931787214	0.8206086780215853	0.03325161773684361	0.755893744579279	0.8518864436887368	0.8976179003032361	25	3	2	17	1	4	11	23
THSD7A	3.1751049441040102	3.470764391249919	10.109824553124179	0.7905647492861935	0.8203883041207122	0.05619137401398875	0.7058945543400839	0.7842285964766393	0.835654596459854	14	2	11	24	3	17	13	12
CSTF1	3.4453686548000393	3.7162919810872657	12.887299820624067	0.9178473308503771	0.8200117849938403	0.05636217396005396	0.6637216034910594	0.7933415756899329	0.8286146347503821	11	9	16	16	3	19	9	24
LAMTOR2	3.5236515112683553	3.7365892235849762	12.544775426826256	0.7830481110791213	0.8196306176838686	0.08013561228911287	0.6424228736462099	0.7233843218015727	0.7579202197122913	26	4	14	20	3	15	18	20
RP11-83B20.2	0.05876057035921382	1.5204612490548965	1.2437532482812848	0.04884523845701097	0.8189979565598803	0.007248004974590503	0.9953154670654956	0.9298476877451326	NA	6	0	0	2	0	0	6	0
CYP4F3	1.6367117731321188	2.407340566714852	3.6215335259470227	0.9490137610799103	0.8177126278408983	0.023440532341398156	0.755893744579279	0.8824679795986349	0.930644596028639	13	0	4	7	0	5	3	9
CCDC144B	4.807001320536233	5.554375603247947	47.91041426827349	1.2406243284968623	0.8173094941972201	0.03726347024808411	0.6767665561920125	0.8447349005206174	0.8828520260483689	216	7	87	16	1	34	62	118
PPP1CA	5.46826560458838	5.601586760121814	50.83966584438959	0.7649707104038088	0.817263085351285	0.16072217877521291	0.5509775509601383	0.5803261746450953	0.5609094900745993	96	18	44	82	17	89	51	66
AC004893.11	1.895915456904268	2.475681524215881	4.200906183418425	1.0340905867317856	0.8162614874484432	0.02715906408649995	0.720266760924927	0.8721675324750536	0.9188888585834863	3	0	11	6	2	5	7	6
SNRPG	4.253586138963841	4.515182702318152	22.95820363270348	0.8589371840418197	0.8159438275259698	0.08898360701334937	0.607133471091953	0.7222890196350871	0.7295787296761961	33	2	35	31	14	35	22	38
THADA	5.9626069024447865	6.15791404870725	75.00503170163857	0.8938551471974546	0.8154049989105732	0.1138852457367442	0.5387293382710724	0.6399274352026586	0.6533440667659549	195	13	49	145	25	77	117	123
CD74	10.269780191621022	10.809719234087634	1961.415104313295	1.5916173977336625	0.8143157271159598	0.03985526113790293	0.5120439153964943	0.8404074101323546	0.8856899312091207	419	2028	1926	808	518	2109	3046	2911
DSG2	5.846086415890101	6.201243273369948	77.86925800324329	1.2692656813851724	0.8140845956016152	0.05789743900429013	0.5667630265994685	0.7779655971272433	0.8325143955963394	97	17	17	216	38	67	135	125
ZNHIT1	4.6554455239123795	4.813772692741504	28.54255653321422	0.7988096202943336	0.8139913827449693	0.12770261122168786	0.5636162331056912	0.6314283751145139	0.6188501698186502	65	7	25	43	11	40	31	48
RP11-349F21.2	-0.2616064539396809	1.404429187607913	1.063337593377742	0.5213182366661827	0.8139536504556871	0.0048942807595813926	0.9383031908439616	0.9412474903682525	NA	0	0	0	6	0	0	5	0
ZNF69	1.9492621980938192	2.4030772190067773	4.336356227934307	1.0449566386828881	0.813225690128501	0.026482062764715344	0.7187687154166554	0.8686186020703945	0.9166855367222615	9	3	2	2	2	5	5	7
RPS28	5.4571669905231746	5.619687151700812	51.87279097048904	0.9756415718821211	0.8128996696966837	0.11381291085080307	0.4770235054867218	0.6364038872431729	0.6533440667659549	107	28	30	59	17	47	76	93
MRPS15	4.857871054884345	4.988831329832947	32.53281937528399	0.7888442651632066	0.8124932244502664	0.16484160095325728	0.5193674385296723	0.5851918476841718	0.5561863131629328	72	11	33	44	10	45	37	53
BCAM	6.099522902113394	6.196269533562534	78.16758184867646	0.8618478995573682	0.8123364749814186	0.3044609834367301	0.3912819417953012	0.5200065169201344	0.4258646484813043	118	33	74	95	35	92	131	95
IGLV7-46	-0.15729619142962234	1.5849001791638981	1.346746672326792	0.6564745400402878	0.8121571107294698	0.005082034645673696	0.9172636276224087	0.9407883517926798	NA	0	0	0	8	0	0	0	7
RP11-66N24.4	2.307998162688214	2.8306103870947186	5.771955085515207	0.9629666386082575	0.811930921470751	0.03590465768161011	0.722310968649151	0.8518864436887368	0.8890226038841458	7	2	13	10	0	6	10	9
CCNB2	2.1379597842036966	2.633066020037257	5.227507377326999	1.0842973629840107	0.8115423555823915	0.028018310605820506	0.7069150877350642	0.8683668368329317	0.9163599095093001	14	4	3	2	1	7	5	9
MRPL15	4.04849814732525	4.226005284148884	18.70852820962754	0.8574247726750174	0.8106905263749126	0.090681607164112	0.5907769070657714	0.6938561422523631	0.7136359017785027	33	6	14	25	10	25	17	35
CTB-36O1.7	1.4924021978379127	2.4288415927181406	4.70617602821955	1.7081597217281281	0.8100118622693145	0.013600476746178355	0.6757976440683093	0.9122722061162923	0.9589462424309738	0	6	6	4	0	7	7	3
COA5	4.14023260397909	4.388430464030729	20.851037783924312	0.8579207414128303	0.8094482618855046	0.09084804727054244	0.5981107259991526	0.7211539142626305	0.7242521939292024	31	2	25	36	12	31	24	31
NACAD	1.3852893903658074	2.567065252711791	4.183163969897242	-0.13838693652639614	0.8091400468841806	0.016270812159164396	0.9827798316293965	0.9101951778689908	0.9471572336142929	8	0	9	10	0	0	2	19
NR5A2	2.668561492766708	3.2610852540124293	8.762026475025765	0.8053058213643214	0.8091344080151408	0.03369413239860374	0.7923504112758766	0.8613799609324784	0.897526345031344	12	0	16	7	7	19	4	12
MS4A3	1.2736537908553713	2.1826948304379044	3.5231784181727077	0.9929428928395173	0.8088418214921171	0.013978439989159689	0.8257316918189161	0.9109995481535239	0.9556843186249758	2	1	0	8	3	9	1	3
ITGAE	2.9760583634002664	3.420715200001954	9.501435200892125	0.6945298467827672	0.808781551065519	0.04289484828092094	0.7766887612179013	0.8281748790707983	0.8734146596091624	16	1	25	11	2	7	24	10
AIP	3.6963357268538064	4.2136898235155735	17.510970553909587	0.8766273673686965	0.8086677034214885	0.04929522192950731	0.722310968649151	0.8175734372235715	0.8596526978858672	59	2	16	36	1	15	20	44
TYMS	2.90090629111535	3.432033430835986	10.244039565092805	1.3614052414567404	0.808228829713279	0.032658281188689436	0.658153326293745	0.8531661335577774	0.9042212217982101	13	7	1	23	2	16	9	16
RABAC1	3.9136254828584436	4.1427799497804125	17.227695681745608	0.8706206287886032	0.8081847711150698	0.07615057324701945	0.6117111387906613	0.7331453681157101	0.7696428709974223	50	4	19	13	7	18	23	32
ETHE1	2.5971259803963975	2.938573178262241	6.593763528140252	0.8321188771734721	0.8071074395517752	0.04222291644833033	0.723404013726662	0.8281748790707983	0.8734146596091624	7	3	13	9	1	10	9	8
CYSLTR2	0.54754822333061	1.7502336402155976	2.282065857572399	0.8854600465173307	0.8069967906809717	0.007351052932367253	0.8835485866097623	0.9267865202228942	0.9734234823512967	0	2	5	0	1	3	5	0
SNORA5A	2.586544340491757	3.210128437071557	9.348289148558553	1.4149463950359444	0.8069152881777357	0.020473209190067846	0.7008583148491403	0.8879399935818286	0.9449665634573253	1	8	7	6	6	20	7	6
DBN1	6.281112060131534	6.45403960642928	92.41341034009007	0.8075972660760842	0.8068731417488064	0.13445663526374974	0.538026197109884	0.6243296852770838	0.6112732185874348	276	21	115	123	18	89	126	179
MCPH1	4.515194709775757	4.700099808082187	26.138855723056437	0.7987242190952369	0.8067427525349499	0.1209264340155308	0.5684169367291092	0.6442586190965263	0.6462295170005132	58	4	41	28	11	30	37	43
C9orf152	1.8510791841116447	2.558440558941549	4.519863880214702	0.6912984739707343	0.8065409497685924	0.023937168527234914	0.852793749065439	0.8828381874574541	0.930644596028639	4	2	6	12	0	1	10	9
PAK1	4.992821134104612	5.11889011557629	36.01016411602287	0.8417915380671016	0.8062986620884541	0.15029585677515028	0.4997988616863558	0.5937759151005768	0.580190110419405	39	13	63	46	13	44	58	45
TARSL2	3.844743241202752	4.1226187290719976	16.799973669436103	0.7785572927157461	0.8062136919965047	0.07329515819438182	0.6886836869558242	0.7508985776890257	0.7856143640295993	39	2	29	16	7	14	21	38
LINC00910	1.5285905249872858	2.138827086592084	3.0415020278424403	0.9576452518350564	0.8055013180046006	0.021672399942040708	0.7480646091798288	0.881684025861279	0.9362826779970257	2	0	6	5	2	3	4	6
SNUPN	3.7083426664018244	3.9644890657951057	14.908108254431227	0.8237870541682518	0.8052886004523484	0.07570896427030807	0.6436005548390834	0.7471665509835604	0.7759464823171435	33	2	13	28	6	19	19	25
MED18	2.124972969716175	2.769072757551317	5.493746458038041	0.4627732604860823	0.8044670791046808	0.02820154674497073	0.9110693836852174	0.8770700096382593	0.9163599095093001	11	2	7	11	0	6	15	2
CAPG	5.677290670549642	5.866315534377114	62.119228329745816	1.1208741156111914	0.8029192246656467	0.09045353239466834	0.4719430375793939	0.667036483308107	0.7341305893159923	92	32	23	87	30	76	80	96
HDDC3	2.0507779477427577	2.501671325079089	4.630752483130543	0.7654636396823455	0.8013732822150962	0.028439100883096934	0.7890653861555744	0.8650135650378057	0.9152883845128668	7	1	4	4	4	2	8	9
C11orf98	2.1428986470135336	2.6254618103153553	5.014857504568031	1.0187551979789058	0.8012699585769351	0.02951983174407185	0.7358569105248914	0.8613371912306124	0.9134179008666905	13	2	1	7	2	4	8	9
GGCT	3.229639483733142	3.556888211314872	10.849480313888812	0.5033937034633054	0.8012388664305724	0.05172684615896138	0.8416698485966162	0.8044148012758402	0.8558296416510985	24	2	14	15	4	21	5	19
RARS2	4.726482866350009	4.841594061844799	29.29801128457985	0.7726223633075041	0.800537108520605	0.18152931734162578	0.5077562317507412	0.5794566445449869	0.5396509744270797	47	9	38	43	11	38	43	39
AC093642.5	2.855182245894451	3.184869329532247	8.294954283723522	0.6575927595411076	0.8004723244208357	0.04390456269126613	0.7923504112758766	0.8281748790707983	0.8701796352742899	15	5	9	8	2	12	4	18
TSPAN15	4.148545854802803	4.401081823694399	20.685315481082487	0.8052067310426546	0.8004680440918553	0.08466737812456855	0.6170957974082145	0.7145275213081337	0.753078321473969	34	5	27	49	3	25	28	35
SCGB1A1	5.048086620335836	6.267875030949671	82.66571940294568	2.9399385319433056	0.8002852185867534	0.010365795038235669	0.415466635996918	0.9012125623717325	0.965923772396344	8	61	272	2	8	113	147	67
UQCR11	4.819987710174713	5.020956237121558	33.384881816975685	0.9531355347433065	0.7996153144295916	0.09110167043414646	0.5684169367291092	0.6795061598991553	0.7295787296761961	75	9	15	57	15	46	41	50
C1QC	7.595604021951481	8.182258331763153	317.44472776584144	1.8658435654281107	0.7995611661271782	0.03484741058420327	0.40291922670115426	0.8508669954212096	0.9066075719091593	69	336	108	192	123	387	436	457
MYO5C	5.805006333819611	6.092168369383901	71.10508328474441	0.8858689356662154	0.7991267101615277	0.08088255780565305	0.590771956106545	0.7236480449949583	0.7585089695032631	159	8	70	192	12	82	108	110
FIGNL1	3.601679809994134	3.9647468654270193	15.07547855427399	0.8131797141147082	0.7988603386630974	0.049821812977601514	0.7265448493275516	0.8130682789233628	0.8602906040809523	49	2	11	12	8	30	12	19
HMG20A	5.090190862092272	5.225002024948508	38.942488045980475	0.800389569079797	0.7986635641494598	0.13736878334533845	0.5476910669504912	0.6172152844564857	0.6019816681656994	57	13	38	57	19	27	66	70
ATP8B4	3.703125333632584	4.027553468765592	15.677137646708935	0.8211305684247607	0.798439149296992	0.06955591079824083	0.6901310696488275	0.772180239331491	0.7973368175557612	23	6	27	29	1	25	18	22
NDUFB11	3.849475334644387	4.112373040888025	16.907954251661835	0.8733656180088075	0.7977420659644291	0.0672806371031679	0.6456921228672878	0.7684135075087206	0.7989972180373225	47	3	12	18	9	14	30	27
INTS7	3.7394932891985486	3.9364574954453	14.929638905070847	0.7881801425188253	0.7967148673038463	0.0759865994894073	0.6674942053192825	0.7443444962979554	0.7687205129811395	26	5	11	26	6	24	19	17
SUCLG1	4.255402767724327	4.468589378107815	21.81473006176188	0.74601000660117	0.7966169707810523	0.09461450681014048	0.6336961161269898	0.6795061598991553	0.7261453771948321	58	4	24	34	6	30	25	37
ELMOD2	4.228996680616501	4.3884231095795645	21.254078155774923	0.8940936611774012	0.7962617680265393	0.09501019309722666	0.5505123418686156	0.6837971573184349	0.6990947639689872	23	11	30	23	8	18	27	43
LIMK1	4.844774728740988	5.005031713031109	33.12663062621727	0.8683529576598553	0.7962394273539121	0.12326069294060969	0.5077562317507412	0.6399274352026586	0.6339573207441118	68	17	27	47	7	38	49	49
CYB5A	6.787951229734123	6.9901125671920354	137.59443572845038	1.156341201220521	0.7955797497198078	0.08206677927951227	0.39831978234302023	0.6885454013854915	0.7638295350125878	157	82	70	111	82	160	203	192
FTH1P23	1.5803530724903847	2.3772811893346715	4.238776314978811	1.1352806199964598	0.7946793667988826	0.01678377803851938	0.7839101903541954	0.9069399353144479	0.9482533760846319	6	4	0	6	1	1	7	9
TIA1	5.739627375952169	5.851595389355526	60.9773700724108	0.8310208332368205	0.7945312325050405	0.20951524068225483	0.4518118441402082	0.5616965401564141	0.5137963938281688	81	16	94	69	32	57	101	94
GPX8	3.9900095287245634	4.341533383115062	19.657821893418006	0.941564181648802	0.7943509543009308	0.05936063713631295	0.64548234601223	0.7813969356524384	0.8294384488028843	52	3	10	49	4	23	29	32
ALKBH3	2.020448796020999	2.800248936048968	5.390337228051392	0.7847629725908548	0.7943353984396017	0.026812160422353962	0.8137303320545796	0.8828381874574541	0.9211121657031793	13	0	10	12	0	13	6	4
TEP1	6.366824125551734	6.552533658803279	99.18971100018878	0.8358895202623657	0.794257779520766	0.12134176046113136	0.5473731217310086	0.6398280288579312	0.648092618008564	219	27	106	216	14	102	153	161
ZNF225	3.1040594190542796	3.4104118608623413	9.61733333152361	0.7948511200556467	0.7939103886761354	0.05805549891173198	0.7055445964185604	0.7968055790329438	0.835654596459854	18	4	16	13	1	10	12	19
MDGA1	1.9531238028402227	2.720276887848643	4.995496265488238	0.925563414388025	0.7937873072534145	0.024533537125606266	0.7830677713293692	0.8832562448437542	0.9300017912984209	18	0	2	11	1	2	10	11
COX5B	5.255762514092583	5.474313159249126	46.93680128387988	1.024117911065481	0.7933685611888293	0.08111646955905792	0.44935032252567436	0.7108047066586444	0.7622875617150512	71	8	37	47	40	67	62	58
ZNF324B	1.2641558728097937	1.9845048136587875	2.424647512083532	0.8698699380426238	0.7930511089690191	0.017967680623996198	0.783721232770439	0.8921639836612467	0.9458014309939372	7	0	1	5	1	2	3	6
AGAP10	1.655970830973683	2.4560827749329674	3.786883670669626	0.8880041448109525	0.79257326059566	0.022541903666046158	0.783721232770439	0.8900928460600807	0.9362826779970257	11	0	4	10	0	2	6	10
SCYL3	3.1724120476610245	3.404815155591162	9.83370326569314	0.7826197552919365	0.7911206470410138	0.059828254931366946	0.7043313881306067	0.7910352094090338	0.8222597091487841	14	3	10	15	5	7	16	18
RGS1	6.922592499570315	7.158470234956218	153.96023022361223	1.0803526639763332	0.7907925706149005	0.07579221846695104	0.4874445613160174	0.7223900623636066	0.7856143640295993	94	97	314	150	29	145	252	236
OCEL1	2.1820989336150896	2.747262741015046	5.205724707348368	0.8702786006137088	0.7902206580600714	0.03227232391515064	0.7493153209745789	0.8599847528943291	0.9087632973512066	13	1	11	7	0	5	10	8
BMP2K	5.751525046829837	5.8719006645112035	61.434660987761596	0.7545597671811117	0.790147799427331	0.19341395555974986	0.5075503709300205	0.5616965401564141	0.5390344801373388	152	18	84	65	18	91	81	78
C1orf122	2.7007643825644574	3.355297153156457	9.514896867336104	1.392586460681573	0.789880175643677	0.030270083617113232	0.6243407324980053	0.8745017601709335	0.9163599095093001	15	0	2	18	9	11	10	18
AIM1	6.438148724760846	6.598892484179197	103.6031249415038	0.931679370539592	0.7896645825840082	0.11177373704579716	0.49969807963154567	0.6395495981121329	0.6718432448131724	75	52	130	196	28	144	102	177
VPS72	4.194046384935399	4.384908132357557	20.586331531262147	0.714778223741066	0.7888700191912081	0.1024951338966738	0.6365508514668241	0.6674771588145041	0.6980791931693279	43	6	31	31	4	23	35	28
GLT8D2	2.8472301329739658	3.3832398469476814	9.70676073585299	1.1438969325128856	0.7887893704734944	0.03219043835010854	0.7050701187312909	0.8599847528943291	0.9072855261834257	26	1	2	10	8	6	20	14
ANGEL1	4.940783928920857	5.155828209132039	37.34831842161887	0.89736990995027055	0.7882423849461567	0.07363179523026142	0.607133471091953	0.727158155788073	0.7856143640295993	27	12	43	54	24	22	78	53
BOK	3.582718827850277	4.007621045113134	15.086764755140674	0.8007641303520522	0.78810091942	0.048394559618317026	0.7392571588304286	0.8175734372235715	0.864222376052392	54	3	10	25	2	9	23	35
ZNF252P	4.583762580227437	4.783349184232501	27.74612508457633	0.7820287070688715	0.7876393562537273	0.09969634532352731	0.6016689999143866	0.667036483308107	0.7068136370172173	77	9	26	41	5	37	39	39
NHS	2.477247453028436	2.9011640599693402	6.223535104802616	0.8812737153923984	0.7875754626560887	0.035508848575946314	0.7316410276676528	0.8418014787645777	0.8947045816780854	17	2	12	3	1	9	9	8
PTK6	1.9730967510880255	2.486939142677312	4.222571686992475	0.8614060915377164	0.7874263003161528	0.029498700400327704	0.7480646091798288	0.8667677120890445	0.9163599095093001	6	0	6	9	2	5	7	6
SLC7A7	4.526991110375945	4.894134063602943	31.740427709918986	1.5692305925712386	0.7873037960792414	0.03966630606595201	0.4444172943899183	0.8238955096356946	0.8903547175826633	8	28	31	26	13	41	42	39
FSCN1	5.196213887804216	5.342793214645761	41.82875119100365	0.7451994493029479	0.7871071772989148	0.14307545213466155	0.5667630265994685	0.6117240033251491	0.6048479234592117	101	11	42	67	12	49	45	82
BHLHE22	2.249085545668258	2.982898600100752	7.126335200444322	1.1863481235237008	0.7869698213876472	0.020907693061512616	0.7503658960498389	0.8926499078270653	0.9409602791803364	21	2	1	2	6	2	16	11
TBX1	1.8096119496517236	2.4764866006704307	4.006002406468941	0.9723633360674911	0.7869506841471388	0.024246170258879235	0.7480646091798288	0.8815212866632871	0.9316928936162134	14	0	8	2	1	5	4	9
BCYRN1	4.186044677728355	4.414523751645243	21.454846508785494	0.9574550820109793	0.7865697552433099	0.07403275716875815	0.5667630265994685	0.7471665509835604	0.7844238341797884	20	4	20	45	13	21	36	31
PIK3R2	4.837216904999711	5.0378772827437075	33.884619050260284	0.8958349687688044	0.7860990023158742	0.0897649600296365	0.5636162331056912	0.6877660403063448	0.7400190223398939	91	17	23	38	7	40	55	43
CTSS	7.87168096766867	8.544782890985134	407.9247136092169	1.986555133795924	0.7859735397039241	0.01737966328942591	0.5069762440337251	0.8657763621629214	0.9513692289053639	35	350	319	141	240	559	543	524
RPS19	7.924695216528336	8.039318319954319	283.12175332469184	0.8701774612817198	0.7858013320502883	0.2016553164380592	0.4488240925047327	0.580528489499202	0.5338487033293168	681	98	183	448	91	325	414	424
RRP7A	4.193998719060164	4.801535146211403	27.676308962949996	1.0558372278751207	0.7856847540021362	0.053194025420343495	0.7050701187312909	0.8238955096356946	0.8491222570007986	100	7	34	37	0	36	35	47
PCLO	4.2450870150305136	4.657595142767268	25.220650792397645	1.064280824626467	0.7848914521185704	0.05157585553486802	0.6169166513450004	0.8099964022955788	0.8572624090188833	43	9	11	77	2	37	35	32
NOL11	5.2681809118914344	5.3994445780097875	43.7243414269025	0.7258487670361279	0.7845303491673945	0.16190202483065702	0.5593662528455514	0.5913011606201747	0.5781696925070419	90	12	46	77	13	61	66	51
RP11-631M6.3	2.2446281640982284	2.682726590680759	5.32515805184097	0.9651880765243048	0.7836614138474279	0.030480986592181555	0.7265448493275516	0.8599847528943291	0.9122100524589468	3	3	6	12	1	4	9	9
GXYLT2	3.5735577354251795	3.845578674836565	14.012035098339199	0.7693671747782146	0.7828925066321292	0.057364932655482974	0.7167825458325527	0.7956335495865863	0.83539352284938	18	3	16	17	10	7	19	33
AP1B1	6.592496464778043	6.696694843655283	110.75285448841586	0.8212775573728812	0.7824151764626704	0.2334338007562699	0.44425230466587984	0.5543044658436644	0.4978344185288539	253	48	102	128	33	105	173	180
PPIE	4.281447210217326	4.504164558072249	22.925839144176948	0.9302680197025418	0.781513587584109	0.07323384421128243	0.6137292970303586	0.7464157614188588	0.7860690192170234	42	7	10	43	11	34	22	37
GAR1	2.1547814216349845	2.802114357232232	5.736527447078885	0.5222211142776666	0.78111687805174	0.027824323111300675	0.896790178896563	0.8815212866632871	0.9211031664721072	12	0	7	7	4	1	11	13
ZNF561	4.818388774128338	4.945235206079634	31.85528369184282	0.8425588321911125	0.7811069827681341	0.13110941748958363	0.5106476286926034	0.6314359379762705	0.613915976033492	45	14	29	48	13	28	41	63
PSME1	7.038952973775542	7.145816476540587	151.8075145054533	0.7478991447742865	0.7809396137659059	0.21845204669347	0.4876124354274518	0.5616965401564141	0.5151903852331104	322	66	178	171	41	255	178	171
CFI	5.105724017191797	5.321412399768706	42.43834997711388	1.1583012468646374	0.7808678178073287	0.06911905833542316	0.4675861381758003	0.7442728724406207	0.8053212370461814	64	25	18	37	24	37	56	79
RMND1	2.5090073042600256	2.974265372407701	6.989361655153464	0.8127868660814058	0.7808556698152391	0.03060655642687296	0.7805685686021522	0.8647989163062777	0.9124879665377441	5	1	5	16	5	13	10	4
NSMCE2	3.4990069858877115	3.735076142421888	12.730801175423009	0.8605642383739263	0.7808399025622629	0.06432048384694572	0.6540367972382416	0.7741807730800327	0.81369274302385175	28	6	20	8	3	16	17	19
FAM57A	2.2269996076633305	2.8299163888276166	6.131868618672445	1.1751250030762028	0.7800756326318121	0.028060484319980598	0.7011899473710798	0.8815212866632871	0.9199506315836886	10	5	2	12	0	7	6	12
ACKR3	3.075459272133629	3.5325134260043027	10.622747635031185	0.6073963530696856	0.779705769639839	0.03933185450260598	0.8385753890471085	0.8363416564796187	0.885268351217837	10	4	18	24	1	20	4	20
CENPC	5.694957295766138	5.821390096389623	59.76819313631992	0.9090044969143292	0.7795456791727876	0.13927465808998737	0.4624936863372106	0.6111459731705838	0.60561328027746	68	22	47	113	28	69	70	106
DGUOK	3.1067413664655708	3.458879791904455	9.880747992900627	0.7618648421278174	0.7790246000700218	0.04761980350727915	0.7358569105248914	0.8186121953987092	0.8672757511790182	27	2	7	20	2	17	12	12
FKBP2	4.752267683784129	4.970101413840922	32.33667673598718	0.9187581999415343	0.7788516768647141	0.08383053997714715	0.5476910669504912	0.7187004539200598	0.7576070734725762	75	5	34	24	22	46	42	42
RP11-426C22.4	2.151546592656784	2.8652692527620003	6.25745323405095	1.3801067038450994	0.7787042985191744	0.023938359129659387	0.6960435131674921	0.8900928460600807	0.9331442134849048	1	4	12	13	0	11	6	8
LMAN2	6.3844190402292345	6.468956066982072	94.3168998998453	0.7964753640581612	0.7785467476250257	0.38663074087995575	0.40676495896287823	0.4994550325772073	0.38559890343603975	187	38	92	125	32	123	109	153
PMM1	4.016562112498219	4.183652050726805	17.9164474093227	0.7058279869133914	0.7783308692307253	0.09223568413451437	0.6676082592710121	0.6906212614499487	0.7311597163642997	36	6	19	26	6	20	33	20
RGS14	2.7256806065017503	3.3365346688381203	8.614666353262633	0.8750453721300109	0.7781803497331264	0.03864156369997217	0.7508114003528573	0.8518864436887368	0.8865101186703346	24	0	17	14	1	13	7	18
RPL18AP3	2.1680945241681746	2.597002438808492	5.259869358092004	0.9379610421408828	0.7779874693135601	0.027857790827369257	0.7316410276676528	0.8745017601709335	0.9163599095093001	6	5	3	6	1	8	4	8
ANKRD54	3.2597867656569224	3.4951371518872207	10.446815244411084	0.7944674016299429	0.7775857229107208	0.06251641324972301	0.6782003966494586	0.781289905766815	0.8222597091487841	13	2	15	18	5	14	12	17
BEGAIN	0.47325307349018436	1.6901151192477868	1.696131706870958	-0.26767069651422926	0.777555789293835	0.008552082148051494	0.9662556848954404	0.9239212717276148	NA	2	0	1	5	1	0	0	8
RP11-504I13.2	1.8585168105802274	2.471862969167272	4.639332310638973	0.5181245839540392	0.7772287967849745	0.020337919890937063	0.9097479246570962	0.8944217360154032	0.9409602791803364	2	1	5	7	4	10	6	1
RWDD2B	3.3364247004833087	3.6834158043215344	12.057314615963325	0.9335619882147169	0.7770779328286873	0.04746177076552538	0.7064071509145583	0.8215125156871325	0.8663706010117361	28	3	4	24	5	13	11	27
CELSR3	1.4467408934141135	2.2120758462190526	2.957243760564864	0.8218304524230043	0.776376756564696	0.02001054746132537	0.7923504112758766	0.8944217360154032	0.9409602791803364	6	0	5	8	0	2	4	8
KIFC1	1.9356007306362892	2.538356174874123	4.4561128002038926	0.613835523420439	0.7753920671197692	0.02371888862176885	0.8597122624856263	0.8815212866632871	0.9324153322777613	16	1	2	6	1	11	4	3
TM4SF18	2.070075721101884	2.709602746955422	5.872046480465693	1.2274891633676714	0.7738045588015415	0.021821236837527302	0.6782003966494586	0.8964469620981182	0.9383406988988171	6	0	5	3	8	7	10	5
YIPF5	5.1915707070610795	5.3271835142046555	41.98241963696033	0.9088286662959921	0.7734154861798191	0.12593845083024258	0.48138158724429303	0.6364038872431729	0.63512917801394	64	13	28	70	23	51	55	64
PCED1A	4.220562255950168	4.43529816787456	21.22121201491936	0.7221011660434251	0.7733652896650655	0.09214961796119961	0.6482788808611821	0.6934484961149708	0.7435954863642706	50	4	26	39	5	22	31	37
FGD3	4.724687548451194	4.874908759042923	29.956923992555	0.8037537479626471	0.7728996451714693	0.11528541456547954	0.5530455249730968	0.641602608519193	0.6655158141094846	49	11	61	27	8	38	36	49
RPL26L1	3.0528219691978506	3.7321208768119	12.049346051385182	0.9527745068897678	0.7727760376848721	0.03273746943932608	0.7501638318792797	0.8650135650378057	0.9028988934416868	42	1	4	31	1	27	11	12
HAPLN3	1.9562734960420705	2.35715974056399	4.03328784743537	0.8365770063238032	0.7726285793884802	0.027297780043246747	0.755893744579279	0.8666550459098977	0.9182808523246245	6	2	2	6	2	5	4	7
SLC2A5	2.147849514104882	2.713245131824588	5.348211983939107	1.0328837319290798	0.7725093013470261	0.028939211114115442	0.7220256239828777	0.8802280543292681	0.9170192666536975	8	3	3	14	0	8	6	8
CPQ	5.091580621751478	5.255528168488934	39.84327885344209	0.8580664741312528	0.7724127290842887	0.1087232083516963	0.5158828146708256	0.6531851887028033	0.6790388383865079	80	8	44	35	26	57	54	48
TKT	7.7950366584006066	7.878182072768571	253.64463558353054	0.8071709654508598	0.7722917451753389	0.3583379487315244	0.3896840249117521	0.5308740079427402	0.40291552046388995	369	94	223	400	115	353	279	395
DCTN3	3.4501829493441454	3.7608521775580988	12.78690845591425	0.7076753131528478	0.772259844198312	0.05368741931434398	0.7480646091798288	0.8012727772705593	0.8535746559425087	34	5	20	10	2	11	28	14
ZNF879	1.3684661353198524	2.138599803087248	2.9516213050168614	0.40314682556154957	0.7721334872775213	0.017706054990397138	0.9307541261017812	0.9028632305693768	0.9458014309939372	7	0	7	2	1	8	3	1
CADM4	1.238775841646697	2.0084152163367874	2.8298691260601916	0.8760571527332316	0.7719970878117878	0.014861430668602637	0.8125682553432861	0.909273971137604	0.9551391547598486	1	0	5	3	3	5	1	5
ZSCAN21	2.3572644138886525	2.9780522720032416	6.8310252575246855	1.010979583865192	0.7710484567558508	0.02861839370876623	0.7453647750224213	0.8815212866632871	0.9200922121910274	18	5	9	3	0	4	8	17
RBM48	3.1509922584747074	3.4767334748189476	10.068547449066827	0.7627536080016567	0.770798461075924	0.05364300613085301	0.723404013726662	0.8101483924032752	0.8572624090188833	18	1	21	12	4	8	17	18
DROSHA	6.005116910132305	6.154378962532928	75.04526141408668	0.7663290995633432	0.7701988034837972	0.14473432846262058	0.5486051768507308	0.626415572208288	0.6048479234592117	179	12	79	109	34	111	77	118
GTF3C3	5.212695201896025	5.356814269361201	42.81928978068754	0.8362371133411857	0.7698452794110776	0.11475711708543068	0.558479605998749	0.641602608519193	0.6636961127285931	77	15	27	72	19	50	74	48
LINC01011	0.6034805954520127	1.7002116309881865	1.5791074627306618	0.1507855062432715	0.7696839172866675	0.010490259160361675	0.9786531887845735	0.9179950913627647	NA	3	0	5	2	0	0	1	7
NSMCE1	4.73789264807733	4.969674838075626	31.719276306932596	0.8342732560148981	0.7696009740052248	0.08251417657945691	0.6122358418037207	0.7166883675714725	0.7638295350125878	93	9	21	57	6	37	40	56
ACOT13	4.0955558702077095	4.318019428667652	19.71308533248654	0.7804136431778811	0.769501674746869	0.07956349053492538	0.6456921228672878	0.7441596331148055	0.7711901735277392	28	3	21	43	9	31	23	26
DENND1C	4.293390156635691	4.459019590240391	22.23087791218863	0.7924074880479475	0.7689577582503843	0.08854437808024881	0.6224272011007024	0.6957658067975545	0.7435954863642706	22	7	39	29	10	26	40	23
MROH6	2.41826113064789	2.9891978613701187	6.4409566784173	0.9109669080588104	0.7685984033757232	0.03494391587349751	0.7371653872059896	0.8599847528943291	0.9028988934416868	18	1	8	14	0	8	11	9
TTC32	1.9957805712614585	2.5543789641498176	4.386174901361199	0.8493528441468744	0.7685665635402118	0.02837339323311133	0.7547194463908576	0.8741604255614155	0.9230773850253748	7	1	8	10	0	5	8	6
LY96	3.2410077509835205	3.8506895761141	15.16798639020523	1.9815547429255536	0.768282766635799	0.02099850709768236	0.4443252306281401	0.8832562448437542	0.9479049632940885	2	6	10	6	19	18	19	19
RP3-449O17.1	2.5812304438402753	3.234658370857683	8.107515708049217	1.1726463272220167	0.7681349272012213	0.03100084441012654	0.6971237498162461	0.8741604255614155	0.9146449212266516	4	0	23	18	2	13	12	9
HS1BP3	4.570621888188636	4.732219343431811	26.88061084708887	0.7316774668797116	0.7681121931727011	0.1075923169328804	0.6122358418037207	0.6528339525550335	0.6891999896523305	55	9	25	49	7	30	47	33
CKLF	1.4291444887161326	2.1395790233118026	3.0573446418213934	0.9936160556244606	0.7676279384795179	0.016959314476881	0.7721811309697858	0.8992381660497667	0.9479049632940885	1	1	10	2	1	3	2	8
VANGL1	3.3517629549805203	3.7583985435288274	12.79451922087119	0.9452246291252161	0.7676257442950328	0.04082996837223323	0.723404013726662	0.8319266236633989	0.8828520260483689	47	4	4	13	4	23	10	19
RPA2	3.965102698558628	4.221931189358068	18.087966890748095	0.7151654105540889	0.7674557588472583	0.07791300053640536	0.6960435131674921	0.7506506149237269	0.7856143640295993	31	2	28	36	6	28	19	28
BAK1	3.016898393433813	3.5502342834042686	10.584163278435456	0.9359022350820815	0.7668758267218742	0.04426770101198821	0.7316410276676528	0.8434943508556777	0.875564264009668	24	4	10	24	0	8	15	23
EBPL	2.8629115980228295	3.40513548272636	10.091088157618197	1.2257707513123526	0.7666836244822833	0.03512389879760401	0.6165343425534006	0.8661504307667551	0.8979807713775332	10	0	8	14	11	10	16	14
ENPP5	1.769344763698229	2.642287115586143	4.6390063207336185	1.0164040698026005	0.7663650933850662	0.021428066956999014	0.7610555852261306	0.9012125623717325	0.9368199567452123	9	0	3	18	0	8	9	3
ZNF671	2.823908349898289	3.350796717244454	8.90804297744084	0.9035299087332129	0.7662948367196248	0.04151844395631182	0.7358569105248914	0.8482782089381093	0.882973944236041	12	0	16	21	3	9	9	21
ZNF7	3.572067980162997	3.8423075974224337	13.486234270604946	0.7570430128524033	0.7662429621713974	0.06411863959583312	0.6941376622762595	0.7741807730800327	0.8253917038444538	21	2	17	32	4	20	16	20
MYBL2	1.4183237129219175	2.4055057022988944	4.069095268120284	1.1239872367730586	0.7659812732031163	0.014866040075919369	0.7968046920819838	0.9135402122002843	0.9551391547598486	6	3	0	11	0	5	1	11
ZNF546	2.9391249232720105	3.2563292012238128	8.641896668805177	0.6221185564238849	0.7649052175623556	0.044152336154810325	0.7929510894890058	0.8287600784671573	0.8743226442836632	21	4	10	8	2	15	5	15
ZFP64	3.120226553246838	3.487944861133266	10.177072369082667	0.827971524607384	0.7648917445895462	0.047163607693201645	0.7167825458325527	0.8256412134970061	0.8711363030245701	33	4	9	12	1	9	18	16
AC125232.1	1.1640543632859397	2.0499660532486	2.6084394688755292	0.22389841150851142	0.764497438941057	0.01530455955865602	0.9674784770362737	0.9101951778689908	0.9545583265040817	6	1	6	2	0	0	4	8
POLR3F	2.474183503027597	2.870801915619543	6.235238097079658	0.8031641962159445	0.764333253416991	0.032699753503882996	0.7642237970259587	0.8518864436887368	0.9073035845606748	4	2	15	8	2	8	12	5
URM1	4.042071978554972	4.227356177932197	18.81579703569048	0.9316227017036568	0.7641652069528727	0.07617995695237322	0.5822191439105885	0.7471665509835604	0.7794324736207715	39	8	23	10	9	21	23	32
MANBA	6.1329467160485525	6.273689082079331	83.0154545966252	0.9908236951257803	0.7638901027500877	0.1096023870261225	0.3909684150004778	0.6429291606096045	0.6852534055305116	95	33	68	82	58	83	127	124
TSPAN8	0.7663937553350822	2.091173206732937	2.7075634035086362	-0.8779401419389753	0.763470580654166	0.011215830934763164	0.8629735155322411	0.9272961631042198	0.9589462424309738	6	0	6	5	0	11	0	0
OAT	5.4902270793063845	5.609370716129251	51.62484731394642	0.9005147961418908	0.7634196931640365	0.14079838074152162	0.4374795607623641	0.6261538929614449	0.6048479234592117	80	17	54	47	33	51	76	82
RHNO1	3.3476854874036985	3.6243832007109447	12.259726415738326	1.0806602320365186	0.7627848729863704	0.04442470084916314	0.607133471091953	0.8286761625964721	0.8721446615948836	8	9	8	18	5	18	11	18
ITGAM	6.145961922450547	6.230392524211548	79.69504847940951	0.7816131442876072	0.7626784431626652	0.32836528176738194	0.4380125413400729	0.5242081508967789	0.4233987030894021	165	26	91	85	35	107	95	120
ATG14	4.822606302024088	4.974513646459131	32.36678431980349	0.7811318726619211	0.7622420808500828	0.10905755635803027	0.5777446590108989	0.6509850132770054	0.6839853546978553	35	14	53	52	8	34	58	39
RP11-2J18.1	0.16044053092403648	1.645911843233565	1.5392139621580387	0.06273224176443744	0.762206609118876	0.006938384987873369	0.9947474496966591	0.940739648683038	NA	0	0	5	4	0	0	7	0
EEF1E1	2.1521284919588415	2.5506796849451634	4.8687256322131125	0.8453925668442126	0.7619653631270719	0.028906457265083826	0.7569574320002284	0.8686186020703945	0.9163599095093001	10	2	2	5	3	5	9	5
RP11-87E22.2	1.3807665983274766	2.1187572845207043	2.9671310825687365	0.4742731919776972	0.7613261789858172	0.017189862171991307	0.9110693836852174	0.9028632305693768	0.9479049632940885	4	2	3	6	0	1	2	10
PLXDC1	2.1443321554247476	2.7011665230732462	5.1897155646051365	0.7704130286368929	0.7612853305512407	0.025620214673975416	0.7923504112758766	0.8802280543292681	0.9300017912984209	7	1	17	3	1	11	6	4
FABP3	2.613639307850719	2.9276709249547874	6.739748606323978	0.7157849416487527	0.7604025857028038	0.037579605618780966	0.7731621143769728	0.8418014787645777	0.8865101186703346	14	3	8	4	3	12	8	6
GIMAP4	6.513398097244699	6.718401141460313	112.6912629664395	1.006466462444076	0.760324203083448	0.07948738237127602	0.5187120171854771	0.7139595234925453	0.78413454555383455	87	43	295	72	42	159	116	179
SYS1	4.245553633581143	4.379199717094545	21.08251514215857	0.7783730859600916	0.7602472894020144	0.10179094692650173	0.590771956106545	0.6795061598991553	0.6927945671828362	29	9	22	30	9	30	30	23
HIST1H2BJ	3.3597016538162356	3.982291985845991	15.182790988098937	1.2408945638707118	0.7601312342243388	0.037378682856003057	0.6436005548390834	0.8541334165220047	0.8903547175826633	19	0	7	46	9	24	16	22
TXN2	4.7373604172703825	4.9433088566817815	31.42230735167658	0.8133402197370369	0.759907902970657	0.08480984741181676	0.6225460915979534	0.7139595234925453	0.7616889447192721	82	6	20	47	15	49	33	45
ABCC10	3.9054835538082706	4.68021355421685	24.940903778157434	1.1307173721273105	0.7597068110080551	0.03799096084921693	0.7058945543400839	0.8518864436887368	0.8835485215443921	99	2	21	52	0	23	46	39
SDC3	7.099154336732834	7.357680725153812	178.00862249872824	1.1737540313952943	0.7595372596623288	0.062215541470712135	0.3892881068219897	0.7692322371723217	0.8403510440791913	182	162	167	109	41	194	232	291
HNMT	5.279286945362565	5.4356028827913585	45.81739383337719	1.0010599390661479	0.759181478337288	0.09360444014133029	0.45975151704219114	0.6795061598991553	0.7351561196304723	79	18	34	34	31	61	55	65
PRSS36	0.7591211214490161	1.7832290255103216	2.015302783557276	0.6351900913511797	0.7587725673493402	0.011573915949933388	0.8996708338904646	0.9225871584742084	0.9598851365321995	6	1	0	4	0	6	1	1
NDUFAF5	3.331145914524952	3.655813449229585	11.944490574770327	0.8205482617948807	0.7584921528338872	0.04781732867794869	0.723404013726662	0.8246590045662509	0.8676004635638039	28	2	7	15	8	11	10	29
OPN3	2.4882242630642675	3.0154684345643674	7.842563168159872	1.3950832997306342	0.7581299685776427	0.022068164786858406	0.6436005548390834	0.889025135761485	0.9409602791803364	2	8	3	10	3	6	15	8
HTATIP2	4.959684456611359	5.093722055048669	35.60954555889424	0.823451942166306	0.7580867547278077	0.11060413100529502	0.5483364197185627	0.6509850132770054	0.6765264270578376	47	17	29	58	14	57	38	45
SNORA34	3.3467003339768704	3.7330111139293423	13.628068011728693	1.2399306296734323	0.7575500716724928	0.03067966188817974	0.6012408371007805	0.8536208802968488	0.9211031664721072	9	9	6	10	11	12	9	32
ZNF45	3.2127374993695264	3.543129594239012	10.528699683497168	0.715719557675549	0.7573854449246848	0.05381689010620501	0.7333053502558676	0.8101483924032752	0.8602906040809523	28	1	17	14	3	14	17	13
PPP1R8	4.377254754958234	4.5611501102691205	23.689640158574708	0.7929831337839768	0.7571389838189956	0.08749523041661511	0.6234237777942534	0.7060744855991745	0.7536150474309942	50	7	16	46	8	25	40	32
ZNRD1-AS1	4.073843119492178	4.27275545407333	19.130180142738954	0.8258373899367373	0.7569287702654436	0.07662822240058313	0.6278327485099944	0.7460319698689265	0.7856143640295993	32	6	13	41	7	17	31	31
CBR1	4.313960512510591	4.485065183344711	22.64197952860356	0.867563005982221	0.7563102197030104	0.08999161961197798	0.5736767514776709	0.712638796124217	0.7435954863642706	44	6	15	33	13	26	27	39
HNRNPH1P1	1.7589584848408688	2.2475529875290983	3.538326903518076	0.45124496204133885	0.7558392324419173	0.022627232865296807	0.898678498456305	0.8815212866632871	0.9362826779970257	6	1	4	4	2	3	9	2
MIS18BP1	5.695625836421633	5.8059257143097165	59.135009656019626	0.8035639211045338	0.7555879425843103	0.17291876650224375	0.4707181506120755	0.5962846963791634	0.5609094900745993	81	15	71	79	35	81	83	71
RNF113A	2.8104726049611934	3.4425054056888875	9.412543535920042	1.004661207217053	0.7552736417811476	0.03730436163503973	0.7187687154166554	0.8588100424253604	0.8921143254405773	33	1	19	10	0	13	11	17
ITGA4	5.79709066240404	6.04440858692947	69.77433998482874	1.0570589163925914	0.7551836158934608	0.06782401076578785	0.5505123418686156	0.7520087240080193	0.8170208219787589	86	26	197	28	20	79	82	125
ARMCX6	2.5527111803423335	3.0693243511914545	7.358491014567049	0.8944022449475313	0.7549087709185117	0.03573376492669956	0.7480646091798288	0.8684666150062794	0.897526345031344	14	0	7	10	6	6	7	18
PSAP	10.177482917219946	10.38287652812066	1453.859305657155	1.0100038564846854	0.7548904665516739	0.07869762778176262	0.5069762440337251	0.7530727711039678	0.7871779347255946	1220	837	864	1260	945	1820	1962	2048
TRPV1	2.470686213248706	3.2672613990219244	8.010613531578535	1.1699719922180358	0.7548001032225187	0.03094117669683241	0.7058945543400839	0.8815212866632871	0.9163599095093001	20	0	9	25	0	8	11	17
SEMA4D	5.787608265801483	5.994209050786279	67.01965260373467	0.8725328919966886	0.7540961911995643	0.08265245148312504	0.5683297759826813	0.7060744855991745	0.7696428709974223	72	19	193	61	17	57	93	130
NUDT1	1.7441895658760862	2.3628870395944586	3.855535888975696	0.7473171481724097	0.7533416290168101	0.02231642750944679	0.8132104640192412	0.8923352429874357	0.9377558775745152	10	0	4	3	3	2	9	5
TNFSF13	2.8038600145084334	3.1851305158058203	7.8384657071363755	0.5923600658996808	0.7533248520452581	0.0415606699946763	0.807063878447413	0.8319266236633989	0.885268351217837	18	2	12	13	1	13	5	15
CXCL17	4.775181862175378	5.1594414941599585	38.221224933483036	1.5163275773296854	0.753270074547725	0.03750746597215418	0.43823854571624554	0.8319266236633989	0.9064308246306433	14	36	18	53	12	32	58	60
GPSM3	5.054525107591605	5.318780911529394	41.832541624446755	1.154124874599012	0.753259985957137	0.05852674909574994	0.5145773765559934	0.7741807730800327	0.8479253698183841	27	22	108	24	12	43	52	75
CTB-55O6.8	0.45068154278495676	1.634812558878579	1.4867863119016154	0.5935394956082075	0.7530105337845076	0.009367399378052678	0.9043461943281088	0.9253977164628726	NA	1	0	1	7	0	0	5	2
GALK1	2.8528997304708845	3.2392226476627553	8.202956342499599	0.5762888067883715	0.7529596966525682	0.041931420393444226	0.8196358965097235	0.8319266236633989	0.8832954965063432	19	1	13	11	3	4	11	21
GTF2B	4.109220789384818	4.281117577110209	19.669633013849726	0.8831470009360332	0.7527858972269124	0.07596879284037529	0.590771956106545	0.7471665509835604	0.782983999286742	20	8	16	35	10	30	22	25
LPCAT4	3.8693472067088246	4.188957926314077	17.66442617509814	0.7734848469174627	0.7527704573135798	0.06933205060430811	0.7050701187312909	0.7818987624416159	0.8125380004353738	41	1	30	21	8	16	31	27
CARD8-AS1	1.9888414575639868	2.5281106556862505	4.8072693511087925	1.2359188633697846	0.7524230658970325	0.022263261339263794	0.7098069078923027	0.8899697219305157	0.9383406988988171	1	3	3	11	2	4	6	9
NPIPB11	1.8129723614205921	2.5444217620101552	4.176739719727299	0.987280489234912	0.7518157582096525	0.02396661123879815	0.742578062237238	0.8921639836612467	0.9362826779970257	7	0	12	8	0	4	6	9
TLR7	1.326150559642595	1.9422897563664407	2.719441809462145	0.8620914011936408	0.7517268908588796	0.015624699262179603	0.7976497272612133	0.9028632305693768	0.9522026586895607	1	2	5	2	1	5	2	3
STAB1	8.279646921774107	8.481531488715962	385.09080877147295	0.9832400219978694	0.7515718100780148	0.08573502464402581	0.5069762440337251	0.7251203405668113	0.7628385898739533	1378	151	362	215	91	473	469	624
IQGAP2	6.457032003802979	6.655716794247997	108.47090037409924	1.0915203196544303	0.7503219641288026	0.07649659511666952	0.4719430375793939	0.7223900623636066	0.7949110324980075	69	39	190	72	74	135	133	165
NDUFB2	4.427161697284517	4.641520444483779	25.625748593107314	0.9501834947539278	0.7500654381684806	0.07363514753261782	0.5527691284260396	0.7553351600259324	0.7943214322063662	44	17	15	40	5	32	32	38
PRPSAP2	3.4813705647640045	3.8846718539274576	13.693348576071738	0.7046888645539869	0.7498366210688687	0.05279129506238967	0.7501402989741366	0.819117423058159	0.8622633307162513	32	2	24	27	1	24	15	18
ATP5G1	3.2199619682049505	3.576617051425551	11.340375858111262	0.8979661866289376	0.7496506559118851	0.04002557469295625	0.7244114435376992	0.8363416564796187	0.8857809507136121	34	3	7	6	7	19	8	18
TTC13	3.810674862783506	4.173725639812231	17.16811186007924	0.795702836414105	0.749451216821041	0.0589710314401169	0.6960435131674921	0.7983273685998509	0.8466537002602138	30	2	44	28	2	20	24	29
KIF22	3.380906159305087	3.7547207557320483	13.06267121652535	1.0238848869238397	0.7490935381205798	0.041738497949282645	0.6698215911771878	0.8329305302661557	0.882973944236041	36	9	5	13	2	15	12	26
PROSER2	2.2027716990208708	2.5517088236446366	4.62606217683884	0.7078763560764935	0.7484662342900951	0.03271488253448633	0.763574251251886	0.8517929508694578	0.9087632973512066	8	2	6	7	1	5	7	7
GVINP1	5.285197620023611	5.795300743364034	57.636846710011476	1.053510186755128	0.74837048662489	0.041199861615411344	0.6637216034910594	0.8358147234499651	NA	64	5	233	30	13	32	99	115
HLA-DPA1	7.549607334869547	8.121609544629688	304.30490392423843	1.7437455528187709	0.7477826320530253	0.03277470435877283	0.4759107645634612	0.8599847528943291	0.9170192666536975	59	315	325	96	99	295	509	409
PASK	3.2177631035449337	3.801379875693833	12.868332164721838	0.9849662924798807	0.7477753534735734	0.040561667192272194	0.725994416908952	0.8518864436887368	0.8857809507136121	35	0	30	8	5	10	16	30
CENPO	2.605676801017717	3.181386642307505	8.123976179526837	1.2907692302899396	0.7472093382257549	0.027441250895526872	0.6569917142718594	0.8811158969636701	0.9266571780730013	32	5	2	4	1	10	10	13
NRBF2	4.225636299170981	4.438861116184798	22.056280382165383	0.8599913486538416	0.7470214519685305	0.06847072849502846	0.6122358418037207	0.7692322371723217	0.8100190026181259	25	5	19	35	16	31	17	40
SLC35C1	4.136453446717722	4.560570565054599	23.414822440433905	0.8998361115134649	0.7464528470067757	0.0514349219921792	0.7008583148491403	0.8192492215113152	0.8635477869503991	39	9	19	66	1	18	45	35
TGM1	0.4855535364978087	1.6163440182712459	1.4077664469863584	0.2235379118947052	0.7461719252252248	0.009396298119809889	0.968625799715416	0.9239212717276148	NA	3	0	1	5	0	1	0	6
ALG12	2.8952123199513964	3.4373439068496783	9.528311023616274	0.8196227001923987	0.7457315346984509	0.040624794191379134	0.7635871096892785	0.8518864436887368	0.8865101186703346	15	0	19	20	3	6	13	23
RUNX2	4.606324127074522	4.747973842877286	27.57544792822623	0.8539977234599885	0.7454819416692258	0.10058086909292913	0.5425976466915314	0.67485804833561025	0.7129330987249612	31	13	52	27	9	33	32	46
G2E3	4.401269173926039	4.598627082067154	24.57578423024286	0.8782668610606845	0.7447273498659577	0.0727515761121287	0.607133471091953	0.7464157614188588	0.7988249110920823	19	9	57	29	8	31	39	28
PHKA1	2.436307189108363	2.972673909011541	6.586890864445773	0.96431114545137675	0.7446035252494719	0.03336225787252017	0.7279229925495768	0.8721675324750536	0.9111738775444506	12	3	5	17	0	6	9	13
NREP	3.9512866050645608	4.307482976044468	19.556940726652982	0.9545164238332408	0.7441772957989446	0.04842554204832667	0.6939975402350398	0.8224385529844168	0.870790744845748	38	9	7	48	3	24	16	41
MED19	2.8721329601536647	3.5095257330651974	9.98518800945335	0.8729486996265587	0.7440345182289088	0.03711960879964306	0.7569574320002284	0.8616512244323057	0.8947045816780854	34	1	15	17	0	19	11	12
SMYD3	3.350229849788748	3.7082448575914735	12.198283006043004	0.8738027532158277	0.743733978400806	0.0444519666787286	0.706510261904477	0.828838299489549	0.8790445330456299	45	2	12	7	5	19	12	19
ZFP2	1.0345932143451537	1.9771878463227863	2.8231455885733747	0.5621927787633398	0.7436240736163958	0.010686833168856985	0.9130144646250604	0.9226132451016565	0.9665315671765078	3	0	1	3	4	0	5	6
HMGB3P9	2.318626200696831	2.8254927267798244	5.631240104924563	0.6912011896540118	0.7435790211283178	0.029832837856063735	0.8015543060572943	0.8657763621629214	0.9200922121910274	15	1	4	13	1	3	8	14
AC016831.7	3.4378764535666866	3.8454615462690236	13.366589575951096	0.8812142851340624	0.7430745207128685	0.047166953690270484	0.696095004283664	0.8281748790707983	0.8734146596091624	17	3	40	18	1	12	21	24
FAM21C	5.969565377093952	6.093892421524671	72.29322989326629	0.7949442444965874	0.7430251887213614	0.1642737606147866	0.4789914817750496	0.6172152844564857	0.5855092076842102	133	13	90	87	43	96	90	104
SLIRP	3.9702765398141717	4.14017788209028	17.950940707138987	0.978884240997529	0.7424663699446772	0.07106204188360539	0.5423392159002747	0.7694989416616272	0.7928580630113323	24	9	12	19	11	21	22	27
RP11-574K11.32	1.6773320425042433	2.301615856952245	3.4046387933387434	0.8014194192348353	0.7422091295242804	0.02162027366669006	0.7837984243420215	0.8900928460600807	0.9409602791803364	5	0	10	4	1	4	3	8
NLRC3	3.2223040385276485	3.788436292060512	12.6283258145319	0.8493694281462553	0.7421678961230339	0.03473919105201143	0.7501638318792797	0.8536208802968488	0.9042750426396111	17	1	46	11	2	6	18	32
RNF170	3.524452671690693	3.736684591479249	12.922061972437946	0.7467635535468888	0.7421408532142002	0.06125006125290543	0.7058945543400839	0.794278794993368	0.8293928235370246	17	7	13	20	4	9	25	18
KCNQ1	3.486474925827566	3.767216370145046	12.71261495082028	0.782878157122341	0.7418643737793561	0.055957279498145954	0.7043313881306067	0.7992205154349917	0.8572624090188833	34	3	25	9	3	14	19	20
GREB1L	1.0406168135389906	2.190903191862242	3.026974160690203	0.5528981205021211	0.741671412060923	0.012109485735931473	0.9229891174980934	0.9236705457651657	0.9609105627413352	1	1	2	13	0	0	3	11
PRORSD1P	1.337337828497483	2.115521179574744	2.7181049815531138	0.9293164389680445	0.7415107193205122	0.01758652252228997	0.7627182116531614	0.9069977690407071	0.9479049632940885	3	0	5	9	0	5	3	4
HBA1	5.25224526086158	5.570783116134665	50.44226154847594	0.8467922644460644	0.7413632333938184	0.04690111928007221	0.715887109698057	0.8134365388828299	0.8796098199223409	32	32	90	34	20	43	25	141
ZNF543	3.463252118903734	3.7641719236689033	12.694716771186146	0.6228104850460985	0.740958540177577	0.05368189497611991	0.7647464296344655	0.808828443211233	0.8608134572418932	23	2	28	15	4	9	28	16
CD37	5.922526847764962	6.162940056901267	76.46256795147136	1.133739646009149	0.7408354752059966	0.06380648989986479	0.5069762440337251	0.768469986517644	0.8355441842544887	40	22	168	54	50	91	86	130
POMZP3	1.7275161389663733	2.3573509456608988	3.6086601772625366	0.824106775912626	0.7399707835110798	0.02217302473269786	0.7819906628720896	0.8904647467410567	0.9409602791803364	4	1	6	10	0	3	4	9
SPICE1	4.536893207127139	4.7662965964443575	27.124568696248332	0.7083144200904287	0.7398821779990865	0.08743714496339944	0.6621204777983032	0.7223900623636066	0.7638295350125878	61	4	34	59	6	33	36	44
IFNAR2	4.339671815119594	4.5330977127012675	23.346670779422826	0.8252240640334995	0.7395953455859647	0.0789448506847007	0.6020606550670885	0.7425351313842575	0.7856143640295993	27	11	50	25	5	23	27	46
FTCDNL1	0.8211158082818175	1.8145887858158911	2.1540871980609895	0.5965293006980028	0.7395306883806491	0.010394355747622224	0.907234937002992	0.9233392250888879	0.965923772396344	1	0	1	6	2	0	4	5
VDR	5.415386069498699	5.620372704804747	52.064116630396136	0.9313408531741939	0.7394963972586771	0.0789585122631873	0.5020044978179907	0.7317481079724472	0.7856143640295993	58	37	55	80	8	47	85	77
P4HA2	5.585160108312186	5.872267207859735	60.87084203937099	0.8622834013582948	0.7386362048179397	0.06922463316218301	0.6354289334392369	0.7692322371723217	0.8126230077218791	143	6	41	160	19	61	75	119
RP11-876N24.5	1.5608381722507243	2.1909942056147216	3.23089739344087	0.3177288639624628	0.738580064630936	0.018785032209486647	0.941663704794914	0.8989479031989158	0.9458014309939372	6	1	2	7	1	3	9	1
NETO2	3.7502484554476454	4.154260459586941	18.739576832245877	1.212583171699506	0.7384025057270658	0.03085170872408457	0.5527691284260396	0.8536208802968488	0.9242912956848403	17	21	14	9	4	31	22	15
MITD1	4.755271742119136	4.894218117072367	30.230640295259583	0.6852110399690257	0.7381151257752523	0.12073226177075294	0.607133471091953	0.6442586190965263	0.6692894964112214	73	8	38	39	10	29	51	44
LINC00852	1.7043487213623387	2.3318160603516374	3.6928586893128297	0.19985173824812397	0.7380613729426014	0.020056736813554278	0.966836511021626	0.8947005434169384	0.9424851321839837	7	1	8	3	1	3	11	1
KANK4	1.6884784320957098	2.3733780055785423	3.740691762814894	1.0741473154075956	0.7375798951012419	0.020804809862879938	0.7358569105248914	0.8990219277290777	0.9410495034145131	14	0	1	5	2	4	5	7
SCAPER	6.108380581118919	6.245388351307062	79.928325187771	0.7162011144596534	0.7371591567534319	0.15641547452882992	0.5626745884346586	0.6274422745915544	0.602788272875638	154	12	135	121	31	80	99	152
LRMP	2.5279089499402176	3.0830282605527684	7.580884968311556	1.0588159610602317	0.736939424751835	0.031157071485402102	0.7147008562674717	0.8815212866632871	0.9163599095093001	13	6	14	4	0	6	9	16
HSP90B1	10.309752420956812	10.40028705885467	1463.5932358921125	0.7942983234154549	0.7365299443719567	0.22795575808469848	0.45261139434124525	0.639044957244073	0.5215167567107688	2599	426	1093	2446	734	1981	1790	2076
DUT	3.862988568042304	4.064479162558193	16.51408215494298	0.8349071555106472	0.7364755428530412	0.07020444024270647	0.6334514926630076	0.7704135156284528	0.8047403586017535	35	4	11	22	10	22	18	26
PARP4	7.410109940453817	7.491507199225463	192.87255832407212	0.7502211579740903	0.7363329491278471	0.3399692596852631	0.4329644165908579	0.5481785164293459	0.4214521976201122	338	48	221	374	70	225	251	306
LA16c-352F7.1	0.8364729017550092	1.7763088109652407	1.9580498089195755	0.14794666690135622	0.7359392271070607	0.012109340212668686	0.97958151368102	0.9196445353575832	0.9591938530108014	6	0	1	3	1	3	5	0
PRPS2	4.61138126924771	4.822276857726201	29.711744433087535	1.0200863893967373	0.7357287758751971	0.06450559349145037	0.4719430375793939	0.7696796998190213	0.8289434238338457	39	25	24	28	7	34	44	37
CAMSAP3	2.8277402310795403	3.3725240412169386	8.979178223032136	0.8881527500321117	0.7356622593621491	0.033752594831805656	0.7373006959068903	0.8599847528943291	0.9087632973512066	18	1	6	30	1	6	18	15
MLLT3	4.355775690315707	4.507066136313391	22.743949085870568	0.6866428920122398	0.7356014427705885	0.10043228520713407	0.6436005548390834	0.6801709840021265	0.7276901328047863	39	7	26	43	7	33	23	36
AC009133.12	4.492704536982052	4.852552955948414	29.824006341729476	1.185751337673101	0.7355333698437402	0.046269339532702375	0.5683297759826813	0.8238955096356946	0.876415119994496	40	20	9	70	4	32	45	42
IGSF3	3.506439000311122	3.767145831668394	13.315032796810552	0.7473068648851352	0.7350974501659425	0.050139891940259626	0.7316410276676528	0.8211578227632736	0.8643140029186918	15	8	11	23	4	8	29	16
CDH11	8.151083648330092	8.297266751002674	339.29539537226185	0.7821738414588929	0.7349850607051949	0.11113896592627182	0.5673689057057141	0.6640619578883694	0.6932825441086226	988	135	288	285	114	240	502	665
AGFG2	3.6118254124917355	3.869297172106037	14.474080094444156	0.4561700176433656	0.734944430656441	0.04918879085069056	0.8583516084425352	0.8211578227632736	0.8663706010117361	20	7	20	14	6	30	17	7
SESN1	5.08740677993624	5.1985165710975405	38.04925128178933	0.7615861301357559	0.7349155753087853	0.1503517074751837	0.5214899404697384	0.6266442474700696	0.6040370928080613	83	11	43	41	18	39	50	66
ZNF92	2.783210669343994	3.093353533667049	7.813246648525687	0.8864063765259461	0.7347596607400559	0.037501335767645576	0.7242078808680387	0.8510318607120206	0.8890226038841458	6	3	6	14	5	9	6	16
PABPC1L	4.379228903159631	4.840412365617227	28.290094901970924	0.8105910688490365	0.7346291708501157	0.05032733030120172	0.7249958481669238	0.8238955096356946	0.8643140029186918	89	3	27	68	2	22	45	55
NDUFB5	4.860069844015536	5.077067040354624	35.42844693039325	1.0361054645000674	0.7345167814438327	0.06440364502700245	0.5069762440337251	0.7692322371723217	0.8313504925849836	41	10	19	50	29	45	33	62
RPL23AP53	1.3684661353198524	2.075782728813624	2.8039793757787157	0.5422800699057883	0.7343644776180304	0.017029768241414948	0.8924060008132075	0.9069399353144479	0.9492456109215511	7	0	2	4	2	3	1	8
PLA2G6	3.092640221160546	3.4263523073016904	9.698843327651502	0.712877119328219	0.734336883889945	0.04859980916511198	0.7480646091798288	0.8281748790707983	0.8714765397176476	24	4	15	11	1	7	15	19
GPR146	0.7094802087713815	1.8294904367524	1.8623251694578555	0.5510779684204633	0.734191387807282	0.011299734202184795	0.9130144646250604	0.9239212717276148	0.9603870559001683	10	0	2	1	0	0	5	4
GALT	3.6852302690434273	4.0584708538174334	15.804490988887462	0.7287916213926195	0.7340917560987947	0.05452215303797802	0.7384833703386958	0.8168523900767679	0.8608134572418932	50	4	25	19	1	26	18	21
GTF2IRD1	4.017459065534363	4.486345361962933	21.676308450836686	0.8031537363726722	0.733704994512613	0.05372670283611995	0.7251496279858572	0.8224385529844168	0.8602906040809523	55	2	43	42	1	30	30	31
ZNF708	4.6720738619632725	4.968396761482706	32.09847234994816	0.8622253128679658	0.7335166998815323	0.06979973550961914	0.6424228736462099	0.7724316024750767	0.81369274302385175	39	17	56	55	2	32	55	43
HOMER3	3.8279934643302034	4.069493912724488	16.079723135807505	0.6776178829307938	0.7331926019581411	0.06912025488977311	0.7098069078923027	0.7692322371723217	0.8204035520582974	36	4	32	19	3	15	28	24
SLC38A9	4.016443496262851	4.263110749235958	19.348357400286407	0.8504818163684891	0.7329254324952946	0.057871207725798145	0.6680077354389227	0.7958473135423952	0.8486460759577052	15	12	27	32	4	15	39	23
HSPB11	3.6023073421805933	3.866836153598992	13.920653786622063	0.8032705093130101	0.732791875189095	0.06055929122629823	0.6812508278199079	0.7973194334207109	0.8453500769869732	27	6	11	30	2	17	17	23
ABO	6.028570638329443	6.261295447538946	82.62912886677226	0.9082744118065182	0.7326189116342806	0.061426340375192186	0.5757252577451336	0.7692322371723217	0.8470478561748643	77	64	59	99	27	147	101	64
DPH5	3.4499038575453316	3.6460146445967014	12.054747669393658	0.7733153811907517	0.7323110200296846	0.06153904489366246	0.6939928408378313	0.7956335495865863	0.8289336494692239	16	6	12	17	5	9	15	25
PROX1	3.723451098066883	3.9302122238992965	14.87089524087525	0.7750483153883334	0.7317897397193414	0.06469557085457635	0.6901310696488275	0.781289905766815	0.8245010575441918	34	7	18	11	5	11	21	29
SNORD17	7.5371993186600035	7.618001975079926	211.7472860706416	0.7972069499390573	0.7313783456555506	0.2636341312837944	0.39604237447703833	0.5616965401564141	0.4882066410575848	249	65	324	243	116	248	277	325
SRR	2.2634500524171512	2.6102790401546514	5.274964193389302	0.8664530982253931	0.7308708968830219	0.02995640742580439	0.7392571588304286	0.8740886713444168	0.9163599095093001	7	4	3	6	2	7	5	8
TCHH	1.3352834924163106	2.014129597561914	2.6533987352258825	0.8620758621969288	0.7298973069064073	0.017005299779147016	0.7898648426662277	0.9067846616251957	0.9482533760846319	7	0	1	4	2	2	5	4
GALNT10	6.269708207527973	6.429327764168947	91.20292835239657	0.7432979479748903	0.7294436923086528	0.10625899147188946	0.6113059458559599	0.6613806341498488	0.7101367844181385	228	20	66	165	35	67	145	166
LYPLAL1	3.8741841369639793	4.068898692521578	17.014704583777363	0.9769213837698562	0.7288440913093118	0.06106687628346936	0.5757252577451336	0.7944205626042428	0.8314802163113099	21	10	10	21	9	17	18	32
TCAIM	4.968336221863071	5.079032608537651	35.28335255051835	0.8145391221085614	0.7283356744586156	0.1271660125091354	0.5020044978179907	0.645764749662273	0.6468881729913452	47	12	39	43	21	47	48	43
ENPP2	5.573515603611333	5.845400409232926	61.56136635161567	0.9379239978733	0.7283080894530531	0.05262600182320864	0.6298969379796036	0.7973194334207109	0.8670249489594357	109	29	29	41	43	123	52	56
H2AFY2	2.3550656060351938	2.795052738157377	5.630486049806778	0.7730055178615777	0.728035438220524	0.030753917751238355	0.7696113648695494	0.8657763621629214	0.9182808523246245	15	2	3	11	1	4	8	12
PIK3IP1	5.970774199860651	6.110955815214478	73.518994175417	0.6837544657280887	0.7279022943115276	0.10560046507964661	0.6482788808611821	0.6528339525550335	0.7129330987249612	94	25	106	79	40	39	123	141
CYP4B1	5.7562927119025495	5.889919821088578	63.05328775645973	0.8526398118894027	0.7276842719183162	0.11220146339741269	0.48088194784035276	0.6503765374393105	0.6914209092862466	67	39	85	82	16	62	103	86
AC139100.4	-0.2616064539396809	1.3891524389123984	0.982993519968959	0.5762492729914843	0.7269748889911841	0.003988677784309747	0.9280704135288296	0.9475575799300008	NA	0	0	0	6	0	0	0	5
CCM2L	1.8216203070638421	2.463448889758281	4.033761944736334	0.6482728763196999	0.7266644805937997	0.02243160815440926	0.8455239463566737	0.8941586005418707	0.9409602791803364	6	1	6	11	0	8	2	7
NME1	3.7899392793745244	4.124812120660166	16.967723696204814	0.9572853840930562	0.7263517592884311	0.048379562514327686	0.6974057969377236	0.8246590045662509	0.8714765397176476	44	6	5	36	4	24	17	28
KMO	2.213541279489585	2.7447084563051294	6.396601168580411	1.3366795900286965	0.7261238224740157	0.01861770198128554	0.6365508514668241	0.9028632305693768	0.9482533760846319	4	8	4	2	2	7	5	11
SCCPDH	4.064768214894892	4.229092923180604	18.861333948402255	0.8501014823782983	0.7260608830485471	0.08190441359871474	0.5732677570179997	0.7520087240080193	0.7650861500322871	31	5	17	22	13	21	23	31
ORMDL2	3.0348575789329173	3.3227185277245477	9.55865700692511	0.8551978695690989	0.7255219137550933	0.03913878981296288	0.7261520565095666	0.8459589900444917	0.8865101186703346	7	5	10	11	6	8	7	23
TSPAN13	5.2875156746493595	5.487190301072362	47.28983769314513	0.5488007018483928	0.7253102786232813	0.0715100668315601	0.783721232770439	0.7508985776890257	0.8125380004353738	61	17	41	77	25	74	83	23
HS6ST1	4.535257155932987	4.883210049940969	29.550229296404417	0.8775640433275474	0.7248916872306452	0.05582669465652592	0.6680077354389227	0.8061418755022348	0.8569423901480903	118	8	20	40	3	36	35	52
DPY19L1P1	1.568275798719307	2.2571141809671573	3.244043643771003	0.4695944765710133	0.7246947489151188	0.019450993800029643	0.9066098167901355	0.9008007953869545	0.9458014309939372	10	0	4	5	1	6	1	7
SCARNA5	7.246058755496701	7.355265489054203	176.81967369774446	0.8579663956751266	0.7245811470571851	0.13540016931223067	0.46276522105025636	0.6314359379762705	0.6468881729913452	151	83	256	187	88	174	273	261
SLC5A6	3.219780165382869	3.8843179103620495	13.536162381034657	0.9097517979034158	0.7245254679399142	0.03649346192835307	0.7508114003528573	0.8657763621629214	0.8977740172675146	34	0	12	41	2	24	10	23
BTK	4.045823802033552	4.308852660871799	19.726788132486902	0.6629294755245113	0.7242016037877894	0.060325288895124785	0.7441212045969388	0.7948206353263314	0.8462489497948009	29	3	35	21	12	10	40	31
DFFB	2.326379129320221	2.8161984419117427	5.602699013690863	0.7150096091211475	0.724142614362038	0.029129365365280373	0.7903090914141422	0.87190444001395	0.9242912956848403	21	1	5	7	1	4	12	8
RNASEL	3.6263060520047192	3.973415711597967	14.89372936259095	0.7789381253016692	0.7238019858760298	0.054462738466558	0.7165305968190727	0.8175734372235715	0.8622633307162513	28	1	36	15	6	12	21	30
KLHL11	2.932192906338446	3.260634229425161	8.684001785463677	0.39081265177630325	0.7236793354748833	0.03990953059472686	0.8976755060239072	0.8412920353152732	0.8865101186703346	14	2	11	14	4	11	19	4
CLSTN1	7.144311787419768	7.228346353238671	160.3397446561312	0.7235000482391025	0.7233407462986472	0.3000834794040148	0.46252083311954545	0.5616965401564141	0.4533625161695939	344	54	198	264	39	183	198	269
EXOSC3	3.3303681250092256	3.7474558792701056	12.497234400337613	0.8459726002535407	0.723316384249109	0.04169355880645828	0.723404013726662	0.838860279029979	0.8857809507136121	18	4	10	39	1	21	11	19
LAMB3	5.607192258993648	6.022942194246248	67.77503073061567	1.0153441749119367	0.7232237364348618	0.04773148488075333	0.6467955201050642	0.8281748790707983	0.8719639286765082	122	17	32	238	6	54	92	139
DSC2	4.91993681124684	5.11590229709035	36.63347959777817	1.055362850459332	0.7227690110004903	0.06552267883677508	0.4719430375793939	0.7687324949404065	0.8309078702299642	38	13	43	23	30	32	57	55
KIAA1841	3.6252300935911848	3.813190186614801	13.352030978574556	0.6696457362158733	0.7227185247147411	0.07282815158560606	0.7008583148491403	0.7687324949404065	0.8082514457282007	26	3	21	18	5	17	19	18
MRM1	0.8136781818132348	1.8238537843700802	2.011706298575883	1.0104529860358722	0.7226538085530796	0.011273531441098621	0.7968162822076635	0.9233392250888879	0.9626908821140645	9	1	2	0	0	1	2	6
BANP	3.970130678947062	4.419969298006229	20.616993115428258	0.7968781783820582	0.7225749694477944	0.049034839317322436	0.7288002796465296	0.8281748790707983	0.8707846538474495	81	1	29	23	4	25	20	43
LYPLA2	3.8307746694849056	4.190310744797634	18.24951870853262	1.1719507314130193	0.7225347795270479	0.04258021262244671	0.667225607182005	0.8319266236633989	0.8855718451153959	46	7	3	23	10	15	23	36
RNPEP	5.183362960084308	5.311313050406956	41.081948821925764	0.7383002510727398	0.7224380491626627	0.1256902002031315	0.5728155517843434	0.6406107626938177	0.6626559118941456	86	12	34	78	14	53	54	58
ZC2HC1A	4.758791569607514	4.893909276492697	30.746832914118585	0.799152434956401	0.7221639175527034	0.1063907770261085	0.5473731217310086	0.6790397928418044	0.7038334915501546	40	17	50	33	8	42	36	43
CICP16	0.5566811561043254	1.6297779055936328	1.4618653242601056	0.8715463469616239	0.7220429015588002	0.009659839606277152	0.8134700435716778	0.9239212717276148	NA	1	0	7	1	0	1	1	5
SLC39A10	4.82972464963791	4.980256256917072	32.7993652586542	0.858074476629198	0.7216002261547491	0.08912708958599773	0.5505123418686156	0.7060744855991745	0.7585089695032631	39	10	57	26	20	46	33	50
GNB5	3.860602475673809	4.06042801214127	16.86281454535522	0.8960818791799541	0.7214615282884913	0.05970947993747445	0.6122358418037207	0.7983273685998509	0.8401593816810237	21	7	17	14	12	11	25	31
TPBG	2.7161493590876704	3.410252045265965	9.519543855964987	1.0839768301069803	0.721346224467265	0.024985609312501333	0.7635761790551621	0.8899697219305157	0.9362826779970257	14	2	1	33	3	3	16	22
GRAMD4	4.87536728500501	5.132210728771257	35.70175600512772	0.7539293346538795	0.7210101943966812	0.08136236646654367	0.6680077354389227	0.7508985776890257	0.7856143640295993	99	12	42	60	3	40	49	58
ING3	3.648459062097592	4.016231125583397	15.630360126206122	0.8621806437837911	0.7209809828613779	0.04939837323983169	0.7058945543400839	0.8281748790707983	0.8714765397176476	31	1	34	10	9	13	29	22
TRIM17	2.111456301139038	2.5599164620624837	4.5243186996743	0.7771422410450468	0.7205544349010369	0.02717746720758165	0.7651681857641919	0.8741604255614155	0.9300017912984209	4	1	9	10	1	4	8	7
USP21	3.199471783942793	3.651212918624958	11.268814747586427	0.7541050640776954	0.7205529829409854	0.044523911931027345	0.7480646091798288	0.8335886459904802	0.8828520260483689	29	1	25	17	1	11	21	16
OGFOD3	3.1457959991465367	3.5187228408748377	10.294938249026224	0.7417057548988514	0.7205082355140986	0.04228692049177192	0.7480646091798288	0.8319266236633989	0.8857809507136121	37	2	8	15	2	10	20	13
OSBPL10	4.178853836383405	4.4717896005514035	21.737059445423537	0.7207433940826475	0.7196227946780408	0.06073266599420858	0.7167825458325527	0.7933415756899329	0.8466537002602138	74	3	18	34	6	31	20	39
LRP3	1.7724584260208502	2.7303737792779805	4.978898736216414	0.9011640134330626	0.7196137473361358	0.019346989758813733	0.7989576461851856	0.9109995481535239	0.9430628677424832	27	0	4	5	0	13	3	5
LINC00342	3.828220218345855	4.170053883638356	17.17721877611384	0.7074196285539419	0.7195536769801038	0.055481892578029754	0.731410872128871	0.8107539891150722	0.8608134572418932	30	3	44	26	2	13	29	31
MAP2K5	4.039877956911238	4.260633592376862	18.69652336499492	0.7096467394452551	0.7194591005402748	0.06913501180706724	0.7003602121834577	0.7692322371723217	0.8222597091487841	56	5	26	17	5	16	27	35
CRTC1	3.5883537865544555	3.9963587195210093	15.005682711371906	0.6569750524748856	0.7193545422662733	0.048188431629061584	0.7733262249910374	0.828838299489549	0.8734146596091624	47	3	27	18	1	28	16	17
CTSD	9.0026966225182	9.24230496240985	658.683751670898	0.9085879683708497	0.7193247360678908	0.0635949030016708	0.6022880892415592	0.7813969356524384	0.8462489497948009	628	439	320	681	353	1184	606	745
POMP	5.809266780105924	5.898569392876485	63.39919357858034	0.7727356912623558	0.719146554358363	0.17210987594603455	0.4786612398183727	0.6013968762435912	0.5777464091918285	96	30	68	72	28	94	73	80
ATP5E	6.2653863722977094	6.468806279174815	95.61398143833613	1.090051201704048	0.7190794121128454	0.0662201125963606	0.44935032252567436	0.756915982802831	0.8344147141967789	98	48	56	80	72	133	97	142
COL14A1	6.327410318858571	6.705284940592251	112.38364127817789	1.3056149843585756	0.7188665651818311	0.04333817010318996	0.4616327792668987	0.828838299489549	0.8865101186703346	170	15	102	39	122	125	127	196
FAM103A1	2.073310550080085	2.652623830901277	5.091673603723623	1.0169439958987163	0.7186469692847389	0.02258801172366388	0.7627182116531614	0.8927277182435642	0.9409602791803364	1	1	10	12	2	10	5	5
SLC46A3	3.5293483569699995	3.815575707240244	14.392820034680431	0.9078084548583207	0.7179182944657334	0.03816893275800331	0.7008583148491403	0.841980344793696	0.8959748484272864	10	11	12	14	7	27	14	11
CARF	3.291811730116783	3.6033858925322964	11.309774234499187	0.7260697262963242	0.7178745889167901	0.04664093940430093	0.7480646091798288	0.828838299489549	0.8757508426918066	21	5	8	25	2	12	9	26
NDUFA9P1	0.9680556855212595	1.9520535825639413	2.215463203959528	0.36196251893452475	0.7176536090906153	0.013297819858086325	0.9396884768703159	0.9196445353575832	0.9580412451465514	9	0	4	2	0	1	8	1
ZNF32	3.0936238296316283	3.3527578276171424	9.54942443357163	0.872649324511984	0.7170270874430454	0.047712712876504734	0.6785087849601733	0.8319266236633989	0.8703971627642964	9	2	11	15	7	9	13	16
CTD-3099C6.9	3.6225158428709845	4.049666411670644	15.552113861773021	0.7050817941676895	0.7169291762143326	0.04940029608260025	0.7513347705771665	0.828838299489549	0.8715220080734615	30	1	35	31	2	27	17	20
LDLRAD4	4.1316500982397715	4.35648294672296	20.629175992246633	0.9283806622350164	0.716556198585838	0.05935582688936945	0.607133471091953	0.7913902089465057	0.8486460759577052	24	10	49	12	6	21	33	28
COX6B1	5.373040206496664	5.483796073101284	47.23390539806177	0.8410649588891739	0.7164231970821121	0.12408600706421022	0.48414373434104385	0.645764749662273	0.6586235480161211	84	19	44	43	27	64	53	68
ZNF512B	3.866746677098942	4.303311219649836	18.81489426653755	0.7857676544655264	0.7159917921568251	0.0476659576950141	0.7288002796465296	0.8298416464381125	0.8734146596091624	68	2	17	37	2	19	21	41
EPHB3	2.296769457831116	2.957457748373236	6.190290317956254	0.9123400974453858	0.7159344914485667	0.027416308541796823	0.752473433268638	0.8853654995697854	0.9300017912984209	26	0	5	10	1	5	13	9
FRG1	4.537672938345791	4.696076602411777	26.13403024922306	0.6738608344828949	0.7158996052696095	0.09783333010412865	0.6576143451279064	0.6906212614499487	0.7435954863642706	37	9	45	45	6	35	25	46
OXTR	0.6836738490879531	1.7431007385122292	1.6967033396391549	0.4135238268187251	0.7158879908678468	0.010730381629069986	0.936756857379606	0.9239212717276148	NA	4	0	1	6	0	0	5	3
CMBL	3.7957506285771117	4.218416247633039	18.665779873152896	1.305529244678158	0.7157302758202192	0.03605718202183891	0.5981107259991526	0.8518864436887368	0.9072855261834257	61	5	4	10	13	19	28	27
CDC16	5.169514114675177	5.386458139401457	43.23701015953851	0.7693711105629897	0.7153696539076633	0.09153129342727644	0.6165343425534006	0.7295775624006412	0.7592583446887711	65	4	58	91	21	52	65	57
MIR181A1HG	3.714213904175531	3.963578378437376	15.779486379275996	0.9685805864703994	0.7152180520588309	0.04926984669571612	0.5981107259991526	0.8246590045662509	0.8700109803148557	17	13	21	11	4	13	27	21
IGSF8	2.8075260165392497	3.217450301989502	8.048455838343488	0.6640596247518519	0.7151090224816175	0.036703682101262444	0.7903090914141422	0.8518864436887368	0.9042750426396111	17	1	7	21	2	10	16	7
SELPLG	5.292390939996222	5.457721751509145	45.929773958809776	0.8508519225569086	0.7150021668133212	0.08562683401952055	0.590771956106545	0.7060744855991745	0.7722498164101947	32	14	99	68	18	62	65	54
SYTL5	0.9283257407758536	2.0735884806599483	2.848345479990437	0.9471381456049915	0.7145103886847348	0.010217812365094153	0.8619920987922308	0.928361615187122	0.967814608986391	0	1	1	11	1	0	6	6
CTD-3092A11.2	3.1647496743037924	3.477607531782826	10.176145287612192	0.7810503083873096	0.7139566740159549	0.04897518182309706	0.7160116782629086	0.8284639752866968	0.8726434320059931	13	1	22	14	5	9	16	17
MOB2	3.508211433895004	3.922540185165996	14.042623934187736	0.7632022813489323	0.7139072098276441	0.04911881386865653	0.7316410276676528	0.828838299489549	0.8734146596091624	34	2	34	19	1	13	21	26
DPH1	3.4917702823031354	3.729057455679564	12.404981293328756	0.6540636698114186	0.7133679511509323	0.06151571420244994	0.7307048554317166	0.7951628807761765	0.8466537002602138	28	2	19	16	5	16	12	23
TTC9C	3.1802437628496523	3.5320683672825544	10.469996514424496	0.6689991079084805	0.7132993253772736	0.046490719852490155	0.7628707197676147	0.8319266236633989	0.8806220638645218	21	3	13	24	1	17	9	17
LINC00294	3.3328365843745518	3.6657108568670522	12.42955834555377	0.585479238921263	0.7132733554455298	0.036723074766505236	0.8239512523361595	0.8509222459535257	0.9042750426396111	17	7	12	10	7	5	9	37
RP11-359K18.4	1.4590413564217377	2.1622567863018145	2.9720638449152035	0.6429024692683478	0.71243666367179	0.01775947071851612	0.8581104989505447	0.9069977690407071	0.9482533760846319	3	1	5	8	0	1	6	6
ELOVL1	4.663833020711184	4.808334315525887	28.66557391449313	0.7260137924238433	0.7122945541826969	0.0961290298740865	0.6252316847271727	0.6934484961149708	0.7435954863642706	65	9	29	30	14	21	43	53
C6orf132	4.014617176553239	4.343740558699265	19.66324035224831	0.6446849139564693	0.7118802174404409	0.05677146883926659	0.7547194463908576	0.808828443211233	0.8602906040809523	44	5	23	46	2	18	18	48
CTPS2	3.899556352825995	4.17630897587559	17.91721843604611	0.8103925361610331	0.7114560387001808	0.05261807628027589	0.7048308314400301	0.8168523900767679	0.8646702875497927	29	3	34	11	12	19	14	40
CXorf21	1.8681438173071303	2.6817587090257926	4.929359715449949	1.3520539625590482	0.711423094358605	0.019593502977209323	0.6755071474625446	0.9074321437211232	0.9458014309939372	7	1	21	1	0	6	7	8
F13A1	7.212907507743679	7.572225754889072	207.0675928105819	1.2242471497212886	0.7111242684847277	0.04316570735949381	0.5483364197185627	0.8308259456610665	0.8902673220643822	136	126	183	68	159	367	191	229
RALGPS2	3.729590391777954	4.070737855022732	16.16931873915722	0.9303542146708367	0.7101656352725363	0.04729655716237022	0.6731363367015784	0.8281748790707983	0.8765570752392928	11	2	45	25	6	14	25	28
SLC44A3	2.266737335403898	2.6608377454978163	5.154876673296133	0.7205865629480643	0.7096897448530717	0.02933629625176964	0.783721232770439	0.8741604255614155	0.9230773850253748	7	1	4	11	3	6	4	11
TMEM179B	2.8552154608031266	3.2472749452786625	8.831935129503984	0.402669401170956	0.7096083306477025	0.03237965427286214	0.9130144646250604	0.8686115211040161	0.9163599095093001	12	3	12	7	6	12	2	21
HHLA3	1.6264837452629086	2.4056835495886295	3.8394561149059943	1.19247758322404	0.7089067430524131	0.01804347091557349	0.7268274584381307	0.9101951778689908	0.9479049632940885	1	1	6	14	0	5	7	4
CYB561A3	3.793406449130504	3.9719761732905376	15.44895646102895	0.6701028360207165	0.7084895397790286	0.06666191780935773	0.7168092897171244	0.7800303046530453	0.8227923238314552	27	6	22	14	7	13	31	17
FCGRT	6.078347843770027	6.1847428832078855	76.98785939304068	0.708896209107455	0.7082532225704324	0.14980242185615206	0.5530455249730968	0.6243296852770838	0.6188501698186502	188	31	75	97	23	100	73	136
HLA-DMA	5.5105296232051835	5.8328773323347844	61.782281258903055	1.4301570960266967	0.7078128918282002	0.040444191673272706	0.3875547988236075	0.8281748790707983	0.9042750426396111	28	55	42	43	31	65	91	80
UQCR10	4.471685035882045	4.6460565777338445	25.642420088064046	0.8446425921057145	0.7077866084842322	0.07515773909698609	0.6240132449377029	0.7542365797713345	0.7989087900479828	51	12	13	40	10	32	39	29
GRN	7.794617685932352	7.990481840265768	276.28200650883093	1.0257141999036066	0.7069982164889399	0.07126288563094163	0.4789914817750496	0.7553351600259324	0.8237717809786889	257	200	150	298	128	341	338	408
KIAA0930	5.863974086884308	5.965807609172696	65.9288151330534	0.7249425562353317	0.706946951793351	0.15385309804099834	0.5387293382710724	0.6172152844564857	0.6112732185874348	163	23	61	83	24	63	106	96
PSMD5-AS1	3.588827196427244	4.202977268314008	17.603001076673376	1.269398135824068	0.7068584885255932	0.0326972197560349	0.6229145586702971	0.8733757347170841	0.9152883845128668	7	3	26	69	1	19	31	23
FKBP3	4.490035987969233	4.623150741074032	25.043359551435728	0.6891084875217384	0.7067796527856562	0.09936476937618448	0.6407445542475231	0.691128619867324	0.7359215089211663	41	11	40	27	8	33	22	45
FAM101A	0.6229954956916729	1.7238694384852067	1.770224860701431	0.516878114447845	0.7057941301938846	0.009105860776728253	0.9266900778844329	0.928361615187122	NA	4	0	0	5	1	0	2	6
WDFY4	5.025528025700997	5.252453240587269	39.14179485759139	0.7991801319425762	0.7055324759857461	0.07044545706350712	0.6680077354389227	0.7650127260942651	0.8217763826957415	107	8	80	21	13	51	39	69
MPV17L	0.8679152476295048	1.7784051225359132	1.9601543317963843	-0.03390958941177026	0.7054266555516124	0.011833411126975576	0.9959999011876064	0.9233392250888879	0.96118372719889	5	0	3	2	1	2	6	0
RP4-605O3.4	1.324834226206074	2.1450257558134056	3.2088157615148774	0.24419244079063304	0.7053504346461905	0.014486752645298228	0.9655829329454325	0.9178256467988519	0.9589462424309738	5	3	3	4	0	0	6	7
TRAPPC5	1.3562765720805696	2.1624435703171665	3.2702106101166306	1.326320017995267	0.7053239179695744	0.014112737038082862	0.7350895781365737	0.9177635339054575	0.9589695229793773	2	2	0	10	1	2	5	6
IRAK1BP1	1.279351120294908	2.0574993198065887	2.8988575244593324	0.7305216272492996	0.7052834880236554	0.01440523696716163	0.8591330325102873	0.9172077733503656	0.9580412451465514	1	2	4	7	0	5	5	1
DOCK7	5.456729483749567	5.591757411286682	50.25224398998255	0.7283269069601611	0.7052375976237101	0.11522081099359141	0.5818607977593235	0.6528339525550335	0.6932825441086226	138	12	43	70	20	67	66	67
CHIC1	3.845102872283921	3.992126999979651	15.600082245893393	0.6719915206130607	0.705204041223893	0.07973865663961432	0.6845339588565691	0.753523795474337	0.7856143640295993	25	5	22	20	7	23	19	19
DLGAP5	1.7939990137804358	2.5231553539479075	4.565666235238262	-0.009689438915445376	0.7051544894179745	0.01778825728740457	0.9998347940238835	0.9101951778689908	0.9482533760846319	8	1	2	11	2	14	1	2
AP1S3	2.716320173100073	3.092616542770676	7.362619385273312	0.5936278483553507	0.7050225084651062	0.03481885875684571	0.8198994038129492	0.8536208802968488	0.911395340033352	19	2	5	14	2	6	17	7
GTSE1	1.621098837260831	2.2872399006324993	3.363756204013841	0.7391995998226149	0.7048358319650433	0.019463346799514728	0.8148965575403136	0.9037225636129036	0.9471572336142929	11	0	2	7	1	7	3	4
PSMA5	4.897871025531839	4.999405883089854	33.32437808288339	0.794986472001857	0.7045989466432182	0.124812622982162	0.5120439153964943	0.6517382357549729	0.6540791168496666	49	16	32	43	15	44	38	48
TMEM9B	4.273040152381002	4.628945512869247	24.97067345638805	0.8438928164211528	0.7040588072933108	0.058602298434737084	0.6971237498162461	0.8164185789100182	0.8556862457795897	38	14	31	50	1	21	44	36
TAMM41	3.7075891859977403	3.99849856068888	15.246846305454145	0.7002151014063801	0.70397312291839	0.05555821890366853	0.7317927893920374	0.8134365388828299	0.8622633307162513	44	5	13	27	2	17	27	18
ERAL1	3.2252138167167423	3.5162689469194115	10.677941328709446	0.36599120096695686	0.7036675175050578	0.04349275038452595	0.8937870967473469	0.8319266236633989	0.8852154366727893	21	4	14	15	3	24	6	11
ANKRD26	5.259622280009784	5.532723585658972	47.440912162132975	0.6853448247897335	0.7036342355966121	0.0726570840895013	0.7058945543400839	0.7692322371723217	0.8126230077218791	143	5	65	87	9	41	72	85
RP11-274B21.3	2.53559765459779	3.3268411000406553	8.44788424247216	1.028877714641504	0.7035342687121926	0.029319837421753998	0.7480646091798288	0.8904838590999917	0.9242912956848403	16	0	22	19	0	11	7	19
RBM42	4.354295188743413	4.7372983209550314	26.43634554220771	0.6047094986807334	0.7031770468286028	0.05289182801881013	0.7903090914141422	0.8224053510150083	0.8643140029186918	83	5	30	52	2	41	44	21
PYGB	5.956631254100298	6.111639391811518	72.633431124055	0.7449310241520437	0.7025757093081806	0.10386156204518183	0.5822191439105885	0.6790397928418044	0.7341305893159923	236	18	64	99	20	87	108	96
DHX8	5.4045468317326835	5.562388028085342	48.98996593619335	0.6963193766337366	0.7015942334990599	0.11313048691556415	0.6020606550670885	0.6674771588145041	0.7068136370172173	79	15	79	102	8	58	65	75
PSD4	4.808091367936118	5.049359138656073	33.36541441783958	0.6342735873371341	0.7013770824797608	0.07898550093490816	0.7131579511078063	0.7520087240080193	0.7973368175557612	85	6	55	59	5	30	43	67
NUTM2A-AS1	4.608712166920059	4.733029387406547	26.989772348943404	0.6454639878471943	0.7012053924592107	0.11151209579085697	0.6436005548390834	0.6640619578883694	0.7046390990782249	52	8	31	44	10	32	44	31
PDHB	5.399405392075351	5.558050860174953	50.13801013652976	0.9938120436501003	0.7007058049990825	0.07770781177263363	0.47411021507434703	0.7403218374561401	0.7988249110920823	83	24	39	32	33	61	56	78
CD4	6.295148383546267	6.411367012139261	91.06336841178583	0.8066047254389095	0.7006678423664591	0.12188028887198624	0.48414373434104385	0.645764749662273	0.6790388383865079	180	54	96	82	26	95	145	119
TTC23	4.095928164548134	4.280884727213314	19.093193032930927	0.6307730009651638	0.7003600735618994	0.07913182558977949	0.7058945543400839	0.7516001634705061	0.7984746379449384	31	6	30	36	4	29	23	24
PARPBP	1.3714718195656836	2.126670365584602	3.333623848993914	0.8373877981815478	0.7002074290839482	0.01387264212589474	0.852793749065439	0.9178256467988519	0.959391032431662	5	2	0	5	2	7	1	4
CCDC66	4.97622881782371	5.126521710722513	35.704068676083175	0.6365021872300652	0.6998030075685989	0.10866990139563129	0.6516964458825156	0.6682350359942559	0.7222366334578748	59	8	67	60	10	31	59	56
THBS2	7.754892948115929	7.865515734169468	251.3923402157075	0.6698934056396026	0.698807267437049	0.13248270225503922	0.5986410243837837	0.645764749662273	0.6586235480161211	453	92	196	392	116	167	336	531
RP11-326C3.2	2.4917210850307248	3.2528824186710215	7.922149136149363	1.0500933141421502	0.6986940015400154	0.03005687368146459	0.7316410276676528	0.8900928460600807	0.9230773850253748	29	0	14	13	0	11	12	11
PPM1M	3.9659175199054393	4.258112919523365	18.764713843122824	0.5965955016979223	0.698255697461114	0.05729964208683868	0.7722743751118274	0.8128751605400406	0.8602906040809523	38	9	28	27	2	12	19	48
TRIM16	2.3133643685433194	2.9313755494681986	6.210387289352025	1.0038711230986226	0.6976505307825026	0.02682802021951952	0.731410872128871	0.8900928460600807	0.9324153322777613	13	0	3	20	2	7	11	8
SLC25A45	2.212224946053064	2.676113624823131	4.994401765650842	0.596256657559802	0.6976197192846815	0.02691796002389	0.8321638019097373	0.8802280543292681	0.9331592413872084	8	1	13	6	1	7	3	11
RP11-418J17.1	3.1728661343038533	3.523964114571274	10.361898837069427	0.7856621816417465	0.6971969126927903	0.042646836929151236	0.7251496279858572	0.8332962292933747	0.8865101186703346	27	2	25	7	2	12	14	17
STK39	5.360009488760279	5.499145271637486	46.96491522993201	0.7250382280582403	0.6970442471742571	0.11715821497739917	0.5757252577451336	0.6583455073381723	0.6932825441086226	88	9	45	98	20	54	61	74
RP5-1171I10.5	3.4885363746527234	3.688075889948012	12.373950529840387	0.6856376677002389	0.6970395079805648	0.05719494113265927	0.7274933139802877	0.8092647836333277	0.8568116427491401	21	4	21	10	6	16	20	12
AHSP	0.23319615809139418	1.6236358484051339	1.3733262026100412	0.6691403724090041	0.6969476622784868	0.007356620446284432	0.9004549409701403	0.9407883517926798	NA	9	0	0	1	0	0	1	6
C11orf84	2.5936186751022543	3.0561730349400285	6.968391749371193	0.40392032155692326	0.6967754207675954	0.03199990314859596	0.9055096099030253	0.8690651058093563	0.9199393001754081	19	1	9	11	2	2	14	14
RP1-122P22.2	2.457943724173487	2.905420180668618	6.8092206862368	0.8386719042844848	0.6964038538489391	0.025870916330155615	0.763574251251886	0.8884193542933124	0.9345281993464363	9	1	9	3	7	13	5	7
USF2	6.386103137351221	6.507524692755133	97.04600049906567	0.7918633214279592	0.6963209396303527	0.12665854818417077	0.48414373434104385	0.6468260709211555	0.6709958166016748	189	20	103	106	64	116	110	160
DYNC1I2	6.696123401332854	6.895799944067413	126.84603449131791	0.7968121939191137	0.6960421150976572	0.0868560865617161	0.6122358418037207	0.7403218374561401	0.7793402936703084	297	11	171	166	70	181	143	177
IGDCC4	1.828390798142253	2.737828207056921	6.285304392300883	1.8486513450444648	0.695955269174312	0.011292104758484639	0.607133471091953	0.9239212717276148	0.9698408308810381	7	1	0	2	10	5	5	13
HLA-DRB6	3.4254409517355033	3.8432701559744573	14.439812718092394	1.361792571362943	0.6956350309377287	0.029667058673990276	0.590771956106545	0.8721675324750536	0.9303473918412379	4	12	29	9	4	13	15	28
GPRIN3	6.238231553557613	6.5939898783817394	104.25984654686488	1.2535801667716164	0.6951757439199596	0.04224872967623356	0.5069762440337251	0.8319266236633989	0.8954167739346698	57	86	219	50	19	101	176	130
SNORA71A	2.7689916022251846	3.2823456739089885	9.801253314287008	1.3378445554555636	0.6951627970427738	0.020010496990607137	0.6111697885305802	0.8992381660497667	0.9494202407287929	5	3	4	6	13	15	6	14
C3orf52	3.9695870732221543	4.438602515439688	21.14023827138773	0.6696309846431902	0.6948679790894966	0.039805606184276456	0.7961045299982555	0.8505169131332462	0.8909665829001707	42	5	14	67	2	9	47	33
FARS2	2.381526195570808	3.043551519237646	6.6714911134662795	0.86628382627805	0.6947446516401196	0.02734522713093829	0.7703000833667263	0.8900313635459345	0.9316928936162134	23	0	5	16	1	9	5	15
ABCB9	1.9538439684528126	2.489761767790628	4.442220775975784	0.6436502323360073	0.6943949985340415	0.023853736222560606	0.8382738019322015	0.8979123683324929	0.9383406988988171	8	3	6	6	0	9	4	4
SCML4	1.3726602052837307	2.3648813170191674	3.5875059896428927	1.2840346469402897	0.6932272419011491	0.014462327506604722	0.7480646091798288	0.9223257165944743	0.9580412451465514	7	0	14	0	1	2	4	10
CCNDBP1	5.133077366032757	5.326181321915739	41.07157801064896	0.6043103198999379	0.6931986115717761	0.09204487414409744	0.7058945543400839	0.7211539142626305	0.7638295350125878	98	6	64	69	12	31	59	81
LINC00662	2.5258365148018034	2.933516931242364	6.254219080701988	0.7273117322139452	0.6927324257063276	0.033060171926799685	0.7563903606466086	0.8599847528943291	0.9187626956910698	13	1	16	7	1	8	9	9
HIST1H1D	4.2053790144795276	4.480291160237173	22.44606179491589	0.9386631000602056	0.6921152360282342	0.05455061587909867	0.6354592995421132	0.8134365388828299	0.8646702875497927	14	3	40	41	14	26	23	41
APOBEC3D	1.7815300155460965	2.441320608198612	4.042955138106621	0.4629733004574676	0.6915614226644028	0.02064659959016731	0.9110693836852174	0.9066715828670877	0.9458014309939372	9	2	4	8	0	1	10	6
SEPW1	6.14141831579599	6.217870447320231	78.96917355767522	0.7005937377306586	0.6914109965929158	0.23227110818874735	0.48414373434104385	0.576512685728965	0.5248858771432358	125	31	90	138	26	82	119	113
RN7SL471P	2.498417100020337	2.9460196772429965	6.821318582853601	0.9676563635738971	0.6909115626169728	0.028218761352303542	0.7329738525129025	0.8824679795986349	0.9299079864806528	12	1	2	11	6	7	6	14
ZNF428	3.0830958896860365	3.343481528346421	9.14979861466036	0.5717318619257284	0.6903319975100547	0.046413236054205394	0.7903090914141422	0.8308259456610665	0.8816517777097955	20	3	11	13	3	8	8	22
TMEM185A	2.4813726066333555	2.9001668287301268	6.3643770233119374	0.7021908925212837	0.69027932105718115	0.029103395188493083	0.8026754180234299	0.879353470104407	0.927768961359495	19	2	7	3	3	3	12	11
IL3RA	3.451013797224667	3.7276418658672967	12.419807375792358	0.5684931413569493	0.6902610758766196	0.05088074528419213	0.7916602578254276	0.8246590045662509	0.8729248907597664	19	2	17	26	5	20	8	22
CASP10	5.505859426830431	5.667512304254519	53.38256319235708	0.8227480534854119	0.6901731631140878	0.08387601242659433	0.5784151057363869	0.7223900623636066	0.7856143640295993	48	22	55	130	16	48	89	76
SNAI1	2.782546757477817	3.267166901929586	8.475965563236025	0.14134144494353595	0.6901126927530051	0.029273310182684985	0.9730154560354022	0.879353470104407	0.929541639240209	15	3	10	17	2	3	4	30
TMX2	4.643761544228617	4.824880915556671	28.748466552122864	0.7751900648022255	0.6894732857524235	0.07732729095973759	0.6127230141403026	0.7477770446103712	0.8052332428667939	38	8	26	76	9	33	42	40
AC009120.6	1.8209531716736704	2.4883144363473204	4.446755957946563	1.0214863025352876	0.6891716936482443	0.01805922969413614	0.7658789157839903	0.909273971137604	0.9504451022556415	16	3	2	1	1	2	7	9
SNRPB2	4.976030273152284	5.160858731168112	37.90019029695471	0.9554021148479519	0.6886594393814354	0.062011844100222244	0.5578667348980988	0.775178805853846	0.8501641888451862	27	23	33	50	20	60	33	50
SMCO4	3.114574786592965	3.611114874661185	11.34887480703338	0.8096945616025661	0.6886540726501197	0.04174135644443381	0.7673950716592035	0.8647989163062777	0.8903547175826633	18	6	18	21	0	16	8	22
RP11-66B24.4	1.9343904114616217	2.677284456136747	5.275933206558302	0.8182977964338904	0.6883704365014036	0.018038998979218412	0.8198994038129492	0.911027541563569	0.9522026586895607	4	0	3	13	5	2	4	16
GGTA1P	1.94667257104917	2.7437696461355574	6.04540729756145	1.6799383224353774	0.6883167160555921	0.015185165289864478	0.6610111203137207	0.9178256467988519	0.959391032431662	3	6	14	0	1	8	8	6
DGCR2	5.092603808377543	5.28198746833535	39.767522825977	0.59831570992347	0.68814687810537	0.08644622296151996	0.7131579511078063	0.7295775624006412	0.7855594546412499	111	8	50	64	10	32	47	87
GBGT1	3.6293943809806763	3.828265817033638	13.638422288365243	0.6163625421731861	0.6879467205944293	0.062334272398833976	0.7441212045969388	0.7983273685998509	0.8462489497948009	24	6	18	19	4	9	17	30
TBC1D31	3.2696840323756295	3.5032845579386898	10.837084409637725	0.7592049778815049	0.6878357956264793	0.04876109799648905	0.715887109698057	0.8319266236633989	0.8715220080734615	22	7	11	9	3	10	19	13
PHLDB3	2.6469959687054243	3.102211904575339	7.2244686390229065	0.5877170123145676	0.6873701050053533	0.03237806089897639	0.8248879512632435	0.8686186020703945	0.9200922121910274	11	1	16	15	1	6	17	7
TSPAN6	4.192483217635213	4.385334350939061	21.11379379456559	0.6851363488471659	0.6872531296098323	0.06716168865157232	0.7058945543400839	0.7813969356524384	0.8293928235370246	31	5	29	23	14	13	41	30
TIMM17B	3.672058865900133	3.90784595090716	15.032009833168962	0.6498222057427863	0.6870049221169567	0.04807894733579967	0.7645706262684252	0.8291498657337165	0.8743226442836632	18	10	13	21	5	20	27	9
GALNS	4.671371236074437	4.850224934252724	29.025655864270018	0.6369973824283064	0.6866639902011421	0.09315039203173929	0.673993548169026	0.7207835857497731	0.7650861500322871	56	5	42	61	8	36	41	40
NAP1L3	0.8573041354311907	1.959198218389683	2.404893426803701	0.5249089918626428	0.6862221261295623	0.0105699570423188	0.9323311077177923	0.9298751097392383	0.9656315279707202	6	1	0	7	0	5	0	5
PRKCQ-AS1	1.1597347105313938	1.9981690039090825	2.776361420905999	0.9111906722677832	0.6856772834309521	0.01163869131830363	0.8439915599386432	0.9236705457651657	0.965923772396344	0	1	4	5	2	2	1	8
COMMD10	4.06055480862673	4.2386208818596325	18.616560967333967	0.6532117736938967	0.6849552787444761	0.07070746981607494	0.7147008562674717	0.7696796998190213	0.8234547274684824	49	6	19	21	7	23	16	36
ZCCHC4	3.2239450840663677	3.5029600195787176	10.32170195042389	0.5944477013318304	0.6848355315004557	0.04721189690343034	0.7733262249910374	0.828838299489549	0.8824342680968038	22	2	11	22	3	17	13	11
GLDC	0.25730721146968977	1.5489574853776806	1.3226497774217796	0.5465087915542223	0.684687628655811	0.00706950883033397	0.9246248306871511	0.9418088213295942	NA	0	0	3	5	0	0	5	1
APLF	3.8022277948338474	4.083048048597133	17.260512012152564	1.0280729061917795	0.6843937604939462	0.04373394258848096	0.558242722703845	0.8349566359480869	0.8857809507136121	19	3	18	13	18	23	20	22
HHEX	2.5480793234325785	3.059544200592732	7.115732683876843	0.20484221727691287	0.6842875724205022	0.028909494428890646	0.9619129818379996	0.8815212866632871	0.9300017912984209	13	1	14	9	3	1	16	13
ZNF443	2.1525001452921813	2.6597561702726966	4.978080146244664	0.8430065900479585	0.684010629190199	0.024116025275848607	0.7651681857641919	0.8900928460600807	0.9407743850734588	3	1	8	15	1	8	7	5
H19	3.6905424142390495	4.0325557879364835	15.879586394507989	0.6453966042989474	0.683902782959433	0.042772716971939594	0.7923504112758766	0.8372497718701148	0.8865101186703346	38	7	8	32	3	9	37	18
FAAH	2.270434523781657	2.799375308407697	5.705597654006426	0.8695899745173025	0.6839000122544516	0.028168404559149204	0.755893744579279	0.8899697219305157	0.930644596028639	17	3	4	9	0	7	9	7
HIST2H2AC	4.137969118752496	4.278281574242153	19.355258132846515	0.6920953176059417	0.6834088970583737	0.08348474678769398	0.6672269439101275	0.7471665509835604	0.7856143640295993	43	7	18	25	8	22	30	24
RNF216P1	4.22178940311018	4.513063211827789	22.620922738243458	0.699771494130093	0.6832207425736994	0.06033700973802243	0.7251496279858572	0.8063794203375735	0.8569423901480903	38	9	28	53	2	19	25	50
ZNF623	4.7885579951472685	5.000683668565414	32.64185044051039	0.5870872717414228	0.6823658088606813	0.07333688045689005	0.7441212045969388	0.7692322371723217	0.8178156607414265	87	5	32	51	14	36	64	29
FAM98C	1.7468812110697913	2.3551412400188187	3.8428063177433187	0.6169687197436644	0.6815717451771498	0.01821509531155728	0.872657968616461	0.9073172711555888	0.9504451022556415	2	1	10	4	2	1	5	10
MED23	5.624864493354218	5.726838287523901	55.39913619443315	0.6190356359632152	0.6815279238445021	0.1574728013826795	0.5981107259991526	0.6314283751145139	0.6188501698186502	113	13	75	88	21	68	87	63
FOCAD	5.041236670309852	5.144172770310745	36.68695480421522	0.7246952204389772	0.6814038555996502	0.125813861224369	0.5667630265994685	0.6509850132770054	0.6718432448131724	76	15	32	52	14	38	54	53
ERMARD	3.522683846056867	3.813357784445726	13.504155991529098	0.38206715144710945	0.6811397146892106	0.04530621078631262	0.8899866958108833	0.8319266236633989	0.8837932355044735	24	6	15	24	3	28	6	18
C9orf142	2.3457649408785555	2.743748306028156	5.291522384828837	0.6082328169479454	0.680942796224183	0.030439619667137416	0.8014870263441937	0.8686186020703945	0.927768961359495	13	1	9	8	1	5	10	7
SIDT1	2.20010429917274	2.805091017821588	5.508299662835041	0.8646851795907853	0.680250748474341	0.025601942691269898	0.7637692429412435	0.8941586005418707	0.9365795877655627	6	1	13	14	0	9	5	9
THOC5	5.440681099202997	5.594413753959682	50.119690927056716	0.622570542763425	0.6802490856136355	0.10362038368095876	0.6716153979997401	0.6864425384133047	0.7435954863642706	121	15	60	91	10	40	83	81
CAMK4	2.4589013475444976	3.2006663046861243	7.961770195763719	1.5415485562679827	0.6801843557347249	0.021265452081183734	0.6338833599004313	0.9069399353144479	0.9458014309939372	1	1	34	7	2	7	13	13
HIST1H2BD	5.505698898099918	5.624272451379456	51.71716363214847	0.705340213791791	0.6797606502305833	0.11091319859252229	0.5964554831186524	0.6613806341498488	0.7185404288591853	81	18	44	109	19	70	74	57
CHST9	1.8398919152567568	2.665386158648899	5.028055469507446	0.9766781161375374	0.679568560686622	0.01673199923699192	0.7923504112758766	0.9159482271866864	0.9551391547598486	2	1	22	2	1	6	12	2
AP2A2	6.556404392871401	6.656964380758663	107.10270704506699	0.6812145660296839	0.6795402996573643	0.16607120030220304	0.5441913125704964	0.6298447512802129	0.60723596860491	278	33	131	164	25	118	144	166
RAB17	2.0249715880593295	2.640497683358798	4.793424719581696	0.9530464740112403	0.6791611639754708	0.021738032436972424	0.7627182116531614	0.8992381660497667	0.9449665634573253	19	1	1	8	1	7	4	9
MRPL21	3.8619865506236164	4.106473353932796	16.810602883265812	0.7266245763286215	0.6791335221114687	0.0633837798022242	0.7048308314400301	0.8077101816841016	0.8466537002602138	36	2	16	27	10	14	26	28
DUSP23	3.4316780659636468	3.788808122182108	12.855469683034034	0.7974669835393636	0.6785266274277574	0.041550586180620304	0.7373538219530682	0.8418014787645777	0.8920940449623691	44	3	6	23	3	16	12	25
RP11-500G22.5	0.9845259731471876	1.9166468030812098	2.3717832720935967	-0.14033572735832558	0.6783933571737591	0.011903985364895123	0.9807480147435084	0.9266184790836098	0.9626192397655716	3	1	6	3	0	7	2	0
EIF6	4.025554599297986	4.308005022731994	19.516678579986277	0.8586572060355839	0.6783801535062939	0.05334721187469817	0.6892637917602966	0.8211578227632736	0.8693998788115721	54	3	9	34	10	19	27	33
LYRM1	3.661802862226583	4.001478739700154	16.221978596689524	1.2261542917857307	0.6783333876095134	0.035450757188514787	0.5822191439105885	0.8540976668743501	0.9163599095093001	6	4	13	28	15	20	22	19
ZNF844	4.476217893076137	4.715783544598478	26.380893471767024	0.7798649239964801	0.6778457710786636	0.06462254646193256	0.6544789404761692	0.789779486014089	0.8463972450289439	40	9	24	74	4	31	36	39
PCDHGC4	1.0116816391392152	1.9195047706759507	2.0901311121338595	0.3408609575859227	0.6777421221721277	0.012724950623620519	0.9396884768703159	0.9219627363884281	0.9609105627413352	5	0	4	5	0	1	1	8
SLC39A4	2.3574439449923243	3.107577835969418	7.1380673978372275	0.7896710206807465	0.6772791254016193	0.023875191162612608	0.8189475573502718	0.9029379319019653	0.9383406988988171	30	1	14	4	0	13	12	4
ENOX2	3.6327834885292973	3.828170408306036	13.451470016779568	0.6258563397833123	0.6771724572683867	0.0641193612974822	0.7263630942392065	0.7933415756899329	0.8476807374528794	31	4	16	21	4	13	16	26
AC006042.8	1.7253945041409091	2.330695483744904	3.5048416470719537	0.7989591463795535	0.6771580821198503	0.020435820514698184	0.7836741644909507	0.9028632305693768	0.9471572336142929	4	0	6	10	1	3	6	6
TOR1A	3.787354657812116	4.318695197321505	19.306981507520362	0.908192172496292	0.6769337441727395	0.047854382378616556	0.7317927893920374	0.8510318607120206	0.8806220638645218	48	0	18	45	8	21	22	37
RASAL3	4.2404396765694825	4.663633935125505	24.90803920730929	0.7964499509548538	0.6767502266717783	0.04424033828660883	0.7251496279858572	0.8356001229178536	0.885268351217837	61	3	77	18	3	19	36	50
ACP5	5.362797743959997	5.7348574368301515	57.71255250693859	1.5240144605057333	0.6766016069013302	0.033716055835193076	0.37550193316406666	0.851872845837604	0.9279069605922532	39	31	21	33	57	69	76	71
CPXM1	2.8259998812228906	3.7354148231581297	13.375507650504844	1.9447717821832344	0.6758401357296941	0.015597829950069276	0.607133471091953	0.9135402122002843	0.96126550880686	28	2	0	6	17	8	14	30
LINC01480	0.3947491706635541	1.5300438002472447	1.246179891700352	0.2611752567238175	0.6755872835386084	0.007851065742167181	0.9615670951264879	0.9351595660130694	NA	2	0	5	1	0	1	0	5
TNFSF10	5.667346714821451	5.947000765959256	65.9435470959028	1.110822941470148	0.6753009864200236	0.04852091090616699	0.5667630265994685	0.8192492215113152	0.8828520260483689	27	48	127	72	14	84	95	73
FAM195A	2.6117864234104236	3.3154162170737935	8.434901395953352	0.9875113486021837	0.6752219276183824	0.027665109964056904	0.7480646091798288	0.8926499078270653	0.9313538797312034	30	1	5	22	0	12	7	17
RNF207	2.247211612570457	3.0354419527810217	6.556021480482684	0.8386314953599051	0.6750242763270594	0.025019251386532555	0.7976497272612133	0.9042012042349941	0.9364205276454023	21	0	10	15	0	12	4	12
SCG5	1.6289541521155873	2.65355619442122	5.882752795402147	1.7831744951527673	0.6747731511922521	0.009793585324305406	0.633203184166484	0.9313861620091659	0.9727746916280945	4	0	0	5	10	10	6	4
SLC1A4	4.004156855743885	4.323965834628632	19.399299803672804	0.5450390612862775	0.6746412914013158	0.05482323831389578	0.7968046920819838	0.820375062399848	0.8663706010117361	51	5	31	32	2	11	37	33
CMAHP	4.569565154043836	4.722584014447898	26.88552338764448	0.7284682174656408	0.6746369287799912	0.07975197518662734	0.6424228736462099	0.7464157614188588	0.7989972180373225	31	10	59	30	9	23	45	39
TMEM147-AS1	2.154144112522452	2.7752752109401193	5.583942181650166	0.881840716176602	0.6742389422843895	0.023468325623788117	0.7756290503528344	0.9028632305693768	0.9409602791803364	9	3	3	16	0	3	11	9
CD14	5.393337111499148	5.6104645136866855	52.37607043316048	1.1263382785266494	0.6742141555421203	0.053353108146783054	0.47243409433011313	0.7993552646716174	0.8734146596091624	32	40	67	38	23	48	66	89
RP11-370I10.12	1.1163319461499845	2.0889077041603263	2.846987423643104	1.1563101990998557	0.673495592750691	0.011780413913250933	0.7733262249910374	0.9266184790836098	0.9650457780249025	3	0	0	10	2	1	4	7
TATDN2	3.6140565543241308	4.0016860563343615	15.003134609082853	0.7312638603453219	0.6734820801204123	0.04797611445228741	0.7392571588304286	0.8319266236633989	0.8818532350920978	31	3	20	40	1	14	20	29
ENDOV	2.151041303254689	2.7872205549613596	5.574471338722336	0.6808507345287289	0.6734590967689819	0.023211841047935444	0.8422253951209824	0.9028731276820124	0.9409602791803364	10	2	4	17	0	10	9	3
RN7SL2	11.850905287945285	11.94837847248234	4299.442239500924	0.7574791278759092	0.6732761589322942	0.1298299426984298	0.4997988616863558	0.7508985776890257	0.6810451450223468	5647	2615	3817	4556	1830	4924	5557	6416
SH3RF2	2.965347340579016	3.49322439913258	10.05470536544052	0.8810179693468065	0.6731996389098863	0.03666128735002361	0.7441212045969388	0.8745845537936439	0.9113565551979447	37	0	9	14	4	14	14	13
ELOF1	2.7616010734011924	3.282417145614705	8.595084126317879	0.9511155182052935	0.6731522719108729	0.034235319694798566	0.7288002796465296	0.8815212866632871	0.9163599095093001	18	4	6	22	0	10	11	14
SLX4IP	3.834110420642105	4.218826370283859	18.390535293878518	1.1171871369716464	0.6727005459391227	0.03841013467968877	0.6663934848174728	0.8518864436887368	0.9042750426396111	26	4	4	54	9	25	24	23
MED9	3.3830878076124367	3.7283974057727565	12.337879398601002	0.8144426347980285	0.6725721993093449	0.04107439002834015	0.7265448493275516	0.8459589900444917	0.8954167739346698	25	3	6	35	3	12	22	16
LGALS3BP	6.958890815150022	7.143063986286072	151.5600002813665	0.8605378963044613	0.6722270704577221	0.07748954327542247	0.5756255619015069	0.753523795474337	0.8123418687204449	342	84	92	269	24	190	203	199
KLHDC2	4.360579668466323	4.520412634363202	23.048927715876996	0.5285032767696944	0.6721741238060484	0.07852686764868881	0.7498759025609142	0.7520087240080193	0.8045611491453644	41	8	33	36	7	20	48	23
KIF14	2.1640501949481927	2.748072945747076	5.515682071713101	0.9628358328355549	0.6721464219422983	0.024439710441163276	0.7501402989741366	0.9011353226375526	0.9407743850734588	13	0	2	11	4	8	5	9
ATP5G2	5.623616553445626	5.774445286682412	58.45657235027355	0.9544285284498815	0.6720340463540032	0.07669893014321269	0.4974608696168125	0.7464157614188588	0.8126230077218791	102	32	52	33	33	71	76	77
APEH	4.671652778755058	4.975481627119922	31.511475579248565	0.733291721135826	0.6716089696730074	0.057927734201028154	0.7058945543400839	0.8099964022955788	0.8608134572418932	113	5	26	59	5	34	39	57
BRCC3	4.413570746289276	4.558471357646264	23.841619627351808	0.5428929425903467	0.6715049565424033	0.08140004975778355	0.7392571588304286	0.7471665509835604	0.795876883748934	38	9	32	38	8	43	23	25
ACBD4	2.6845781646072755	3.104687701530485	7.467570045414649	0.6050147305838561	0.6710217195052897	0.031756178654626814	0.8318992005600334	0.8772000035264732	0.9230773850253748	15	1	5	16	4	3	13	15
PCDH7	4.116299231600025	4.412534164787149	21.390200000122068	0.6968913943247428	0.6709955672114395	0.046276208443274944	0.7501638318792797	0.8314772298479465	0.8846068687862835	50	4	27	13	15	12	21	55
RP11-162G10.1	0.7151161949624488	1.7500922019109677	1.7152480166365902	0.21167233056686366	0.6703115193344059	0.010036895314616675	0.9698173588136703	0.9289783548486094	NA	2	0	5	4	0	2	0	6
UQCRFS1	4.459592284380221	4.679949754992182	25.811321534865616	0.6920020996778851	0.6702444871023913	0.06761907917457816	0.7058945543400839	0.7818987624416159	0.8396449539683839	51	11	22	57	4	35	23	45
AMIGO2	3.550114704753513	3.8191655923495444	13.738141464502714	0.7848404857512702	0.6698009187981064	0.04267553425611879	0.7316410276676528	0.8358147234499651	0.8899837294141758	14	6	31	9	6	13	10	32
ATF6B	6.094066497369848	6.165467303643709	75.9470320064338	0.6491714421747009	0.6693265769294393	0.24796975764548104	0.5078624527669581	0.576512685728965	0.5176735973235654	152	28	105	106	23	78	111	112
EXOC7	5.726551058164784	5.9204722919032555	63.08297319112808	0.6948372621006129	0.6690519159740316	0.08221594758082358	0.6578102369370664	0.7471665509835604	0.7964797151290163	211	10	97	66	17	68	74	114
DTNB	3.6788042898469007	3.930840675741576	15.35821546696343	0.9542568166614448	0.6689059441252222	0.04373516185121178	0.6224272011007024	0.8369672085732868	0.8865101186703346	12	4	20	14	14	21	13	24
EPHB6	1.5891579786152246	2.523792173377789	4.126570929346166	1.3322222419507244	0.6684470030183034	0.0161581362768874	0.7050701187312909	0.920802237348095	0.9551391547598486	25	0	2	1	1	3	8	7
LINC00116	1.3094771327328822	2.128028905695278	2.842071286557452	0.7036003219601904	0.6680250085827305	0.01469330527920699	0.8583516084425352	0.9178256467988519	0.9580875434042943	12	1	1	4	0	5	1	6
FAM69A	2.424965967086416	2.79659424172516	5.691672792484369	0.7100198790680262	0.6676217718587049	0.03037409783454745	0.7685862910630553	0.8741604255614155	0.9281929073723131	10	2	14	5	1	6	9	8
TSPAN31	4.219894152142671	4.343306912777529	20.64629274283591	0.7657063546553081	0.6675219104536123	0.08357476606600925	0.6016689999143866	0.756915982802831	0.7816190630591958	29	10	26	21	10	19	32	29
LINC00950	1.005357206823369	1.796477853279992	2.0469086792680824	0.5184760105790327	0.6675128213636101	0.012124393525873165	0.9008698071002033	0.9226132451016565	0.9626908821140645	2	1	2	6	0	5	1	2
TIMM8A	1.7525171972608586	2.302061150612291	3.5686881818087217	0.5710850451385729	0.6673836396933114	0.020652753517011162	0.8591330325102873	0.90494417155695706	0.9471572336142929	7	0	6	5	2	7	4	3
CCDC34	2.5903197075445252	2.9875542399565753	6.834161276252716	0.7356313033774141	0.6672756615594474	0.030460064508566077	0.7733262249910374	0.8797070740422755	0.9266571780730013	22	1	5	6	4	7	13	7
EXOC6	4.322956002144606	4.457784998226975	22.436151027348927	0.6724515156045608	0.6672755017828408	0.07878181602914099	0.6880477833531039	0.7614629676984863	0.796433792859922	36	9	22	28	12	29	36	20
CEP192	6.0178207886115045	6.138779621395317	74.18072566124422	0.6467866294678203	0.6662376415946625	0.1272363899262963	0.6016689999143866	0.6520542532577334	0.6867315668123191	156	14	145	89	27	69	115	113
PDGFD	1.7427113864514876	2.4550243409079116	3.937947173853935	0.9872663436956765	0.6662318436307411	0.018600512215133314	0.7480646091798288	0.9101951778689908	0.9492694992948385	4	0	3	16	1	4	4	9
ZBTB1	6.1765994245774625	6.254111128942271	80.86014288596874	0.6680928234254	0.6662139687517962	0.20052098818337385	0.5120439153964943	0.5947327458332963	0.5689453699923456	144	23	148	91	32	87	103	131
ABCB1	1.5755484326053733	2.273275591745567	3.4523551340396077	0.9916584976436635	0.6661721101142807	0.016843427565181805	0.7569574320002284	0.9135402122002843	0.9551391547598486	5	0	11	1	2	5	3	6
RP11-283I3.6	1.6935791408936245	2.211489527880346	3.2783491137158975	0.40449987537265847	0.6659697530816489	0.019123157377507957	0.9130144646250604	0.9011353226375526	0.9479049632940885	7	1	6	3	1	3	8	2
LGI2	2.598507178548427	2.9527158183111637	6.788572038276291	0.7702689573355883	0.6658791221089166	0.030713269786223144	0.765002933935809	0.878723678688043	0.9242912956848403	8	2	15	4	4	4	11	12
CHD3	7.817712611638739	7.948060620749246	265.1965378243704	0.7273263670134524	0.6658288550655621	0.11393405707783996	0.5822191439105885	0.6906212614499487	0.7261453771948321	630	37	446	312	120	259	315	491
PCSK1	1.7994751048789461	2.4744559116196583	4.742184853905925	1.3272152332700913	0.6656951368119572	0.016296815941112115	0.7317927893920374	0.9177635339054575	0.957792149929584	11	4	3	0	2	7	5	5
TBCK	4.917006041081578	5.123661546434025	35.40444286226246	0.6167283982711367	0.6649933427194464	0.08019788883181529	0.7098069078923027	0.756915982802831	0.8053212370461814	86	5	43	74	10	31	59	54
RNF128	2.2532761097414786	2.6952156032669192	5.6063927712965835	0.9993140728001053	0.6648657232305405	0.024178538584005996	0.7480646091798288	0.8970678616581409	0.9396025890937437	7	3	1	11	3	6	9	6
NOD1	4.533248557538847	4.854944766882037	28.760980005122555	0.6842563433762555	0.6648074687722341	0.05952399306105473	0.72410421410507	0.8128751605400406	0.8602906040809523	69	4	40	72	3	33	38	47
COX17	4.685759493795892	4.862770411552887	30.45777632657839	0.7883297444290829	0.6646085554579934	0.061881538632021144	0.6301763299442633	0.7914333323507194	0.8543104775936976	36	11	34	27	23	51	23	40
TMEM229B	1.4548385589313557	2.1647815048598225	3.0112676522862905	0.5786453008672395	0.6644475632211788	0.016089277242210313	0.8772159566549307	0.9143018160117067	0.9556654525467791	6	0	9	2	1	7	3	2
CANT1	5.193222252100937	5.369608779580275	42.67303341586683	0.6554362237727336	0.664388841098717	0.08175676402911251	0.6886836869558242	0.7464157614188588	0.7989087900479828	87	13	38	102	9	58	63	46
CCDC148	0.6849901825244744	1.7057415903811544	2.007928841266127	0.2989346062514289	0.664379901841673	0.008400297936847259	0.9636079903415693	0.9402186463528707	0.9720863937311077	2	1	5	0	1	5	2	0
SNORA12	4.8095198969456865	5.32963209658624	43.78836853377787	1.695554105380069	0.6633515630966843	0.023172068108369435	0.41949105906187906	0.8851564456397665	0.9492456109215511	18	31	20	14	41	75	39	42
SDAD1	5.1089847212445525	5.232640446233647	38.659968598912265	0.6360376531865092	0.6633442112072537	0.11543548619518709	0.62412700215146	0.6674771588145041	0.7195105534193672	89	12	43	69	10	42	48	65
RP11-444D3.1	2.255992695706335	2.7428633928169552	5.458726622396363	0.7975654133780372	0.6632411429552153	0.028647598621830934	0.7692779099751552	0.8909049961917878	0.9319901686511647	8	3	11	8	0	5	9	8
C8orf34	2.3179624417679854	2.6757785240066667	5.535527046115182	0.6830577293351816	0.6629876806811572	0.026942971207138733	0.7990948953630344	0.8878960065016022	0.9320747863013616	5	4	7	6	2	3	11	7
CHST7	1.4547217036671916	2.255323262908356	3.39175649478199	0.82344943966384	0.662939263391323	0.014754771382179671	0.8322581977950205	0.9200539238115342	0.9589695229793773	1	0	10	5	2	1	8	5
TTC14	6.573348914456855	6.653865931445252	106.97576781195984	0.6334554526315371	0.6625975886333286	0.21028988775601076	0.5423392159002747	0.6013968762435912	0.5590222987735326	194	29	170	186	32	103	145	180
ERO1LB	3.7601156156724787	4.068217998544094	16.689876040045142	0.9482175715801457	0.6624125061458007	0.04139016891486148	0.6840502493225143	0.8441151994825679	0.897526345031344	9	11	33	23	3	11	26	29
METTL23	2.246812888704848	2.966592603268232	6.759481343785688	0.560805005476068	0.6618691063993707	0.020540402619283946	0.896790178896563	0.9101951778689908	0.9479049632940885	10	0	4	14	6	1	10	17
RAB38	1.2867274035150214	2.1615904212696933	3.6056250764197197	1.2812532844528297	0.6615507503149843	0.009827550764136548	0.7316410276676528	0.9292811521840989	0.9720863937311077	1	5	6	1	0	3	2	8
GPRIN2	1.4653328158655057	2.167106446320148	3.2646985193477094	0.845526391108395	0.661260259479912	0.015353503677610812	0.8016128037271774	0.9177635339054575	0.9589462424309738	7	3	1	5	0	2	3	8
CENPK	3.139679699650348	3.352245960277754	9.753230683401538	0.6835012165450856	0.6612199992074629	0.0442228909241271	0.7480646091798288	0.8444956487721391	0.882973944236041	13	6	11	10	4	16	10	10
PCYOX1	6.151632630806644	6.270974913711465	82.32461561766911	0.7376477890968604	0.6611016640020392	0.10167301956929616	0.590771956106545	0.6837971573184349	0.7508061433038838	187	38	55	102	33	102	130	84
USP28	4.691798623229024	4.915333278674706	30.49502186749772	0.5455157144368904	0.6610885395970584	0.07226086822852175	0.755893744579279	0.774017913730707	0.8289434238338457	70	9	43	59	4	48	42	29
CCDC127	3.696663707271111	3.9554122985875377	15.276007702044248	0.8733362208398588	0.660838750685778	0.04742405915548495	0.6976433183066764	0.8319266236633989	0.8816517777097955	32	4	6	24	10	16	25	18
TBC1D14	5.045137044214325	5.157447596205796	36.70116779318039	0.6154369718494489	0.6601213250197804	0.11929462446627115	0.6349811058014547	0.6610464201736309	0.7084335837889589	78	10	62	43	13	45	38	63
BCL2L11	5.048416031742292	5.212804046600212	38.39227271330829	0.6703748120555464	0.6600710747263691	0.0763498540130232	0.6959295677010475	0.7520087240080193	0.8154623645621116	37	11	54	85	15	33	75	43
CYYR1	3.8476844010034	4.064588123517308	16.704983019659828	0.8548523525857497	0.6600624144832066	0.05188960878915249	0.6680077354389227	0.825872391589101	0.8719639286765082	23	5	31	9	11	23	16	25
HSPA7	2.697555010119862	3.2338081984286533	7.956102454114725	0.7581166322156889	0.65993591936592	0.033580043343335086	0.781539581664639	0.8815212866632871	0.9218467080421904	23	0	16	11	2	6	12	16
B3GALTL	3.162153156043645	3.485578122231312	10.637085106883912	0.17733918889844702	0.6597772538659796	0.03603791190451473	0.9635685139490122	0.8621762104186996	0.913177345364457	18	4	12	14	5	20	16	3
CKAP2	4.331363353567199	4.5962873844608305	25.013936459272397	0.6476916420271511	0.6597185132355777	0.04458556554329368	0.7721811309697858	0.8319266236633989	0.8865101186703346	39	9	12	37	17	52	21	18
STK17A	5.722437511226492	5.829969720181109	59.54147677440085	0.6358462624074248	0.6586259495323735	0.13423303155372301	0.590771956106545	0.645764749662273	0.6758781190644818	99	14	122	83	20	65	69	104
ATP6AP1L	2.2609168754938462	2.7783752717338377	5.580405627433562	0.7235790507594925	0.658324610144602	0.026894074854727397	0.7976497272612133	0.8944217360154032	0.9362826779970257	11	0	5	13	3	9	8	5
FBP1	4.032187115979529	4.714738349866417	28.406178845606348	1.8573319063006173	0.6581179699762961	0.017365700069141204	0.4441700148647577	0.9066715828670877	0.9617760021174656	19	38	23	3	5	20	49	35
CYP26B1	1.982378236527356	2.54677233508522	4.555313532334017	0.6720030996829928	0.6578391457405507	0.01991641260276779	0.8404013360960058	0.9069399353144479	0.9479049632940885	4	2	3	14	1	3	3	13
CEP295	5.292223503601528	5.393062558092162	43.51337271749029	0.6223769211122414	0.6576307619375245	0.14187051235624787	0.5981107259991526	0.6429291606096045	0.6570574473556339	99	11	56	65	16	50	52	71
CATSPERG	0.9917404103792236	1.8689121239575006	2.1698118348953623	0.728544520425092	0.65747003536955	0.011583091834507168	0.8540332001383351	0.9239212717276148	0.9649044102243303	1	0	2	8	1	1	6	2
AC133644.2	1.3266880007816069	2.154280674633548	2.872915045952375	0.13228589846279817	0.6571730072235119	0.014298664909770425	0.9793073018897606	0.9187011760145156	0.9603870559001683	9	1	4	4	0	1	1	11
FCN3	6.021481726203795	6.333181488562556	85.45143995495647	0.9319343673569127	0.6565408990370654	0.04741724852697646	0.6610738745621484	0.8298416464381125	0.8845244843759777	51	22	298	71	26	54	149	141
CLPTM1L	5.922005116118857	6.062450290808142	70.09919531717546	0.6306214978940036	0.6565394664006515	0.10820890678522023	0.6460989469052085	0.6864425384133047	0.7424114593577852	179	20	88	127	13	83	107	86
NOSIP	3.985817709320083	4.219343468582676	18.182151496219962	0.6874626106519707	0.6562630081851714	0.06660704106582871	0.7058945543400839	0.8012727772705593	0.8466537002602138	41	2	19	33	9	20	23	30
ZDHHC24	3.1300546389114934	3.4402085566763443	10.204544874988349	0.8332229157844432	0.6561351874035357	0.037298175083767364	0.7279229925495768	0.8599847528943291	0.909715295918067	7	6	12	23	2	12	17	10
SERGEF	3.183026257858937	3.447095791453525	10.067591687369564	0.6161857910197501	0.6561194048379502	0.04386778854958442	0.7745421137746809	0.8404074101323546	0.8865101186703346	17	2	9	21	5	13	17	9
KB-1208A12.3	2.382888263668032	2.735653703085956	6.068386435629894	1.0144913877448478	0.655661582441781	0.025312214968901684	0.7139340135140445	0.8941586005418707	0.9362826779970257	3	5	7	5	3	6	8	8
NOL12	2.7994747071140025	3.1397946227233513	7.7631554900019415	0.5653936880485639	0.6554203082595621	0.035420756096686254	0.8230986442734207	0.8657763621629214	0.9163599095093001	16	1	7	15	4	12	12	6
APOBEC3G	3.5064693768677606	3.8094190297073856	13.164745275478502	0.6968976553199849	0.6552530390504149	0.052925741338734504	0.7358569105248914	0.8319266236633989	0.8743226442836632	23	5	20	28	1	16	16	21
TSGA10	2.9566157377951483	3.251924008972302	8.41313003216581	0.525658115115138	0.65507641679917	0.040108873324053274	0.8204599986003095	0.8510318607120206	0.9028988934416868	14	2	15	13	3	5	10	20
TBCE	4.25234505044929	4.4506069289798145	21.77419904563275	0.638084054818722	0.6549008381381719	0.06495614913787831	0.7265448493275516	0.7913728160912232	0.8491222570007986	54	5	38	17	9	17	40	30
AJUBA	2.984912450894721	3.6894859070942356	11.443404238629382	1.031694125167185	0.654672965119998	0.030543071801558214	0.7217259256921011	0.8900928460600807	0.9242912956848403	53	0	10	19	1	15	16	17
COMMD4	2.63743946115069	3.268231099135687	8.51718334674171	0.9666737466065781	0.654640696973844	0.02425079418580713	0.7809046887335594	0.9000286839897433	0.9409602791803364	24	3	1	22	1	16	11	6
SLC16A1-AS1	2.678915002463916	3.2604865343506026	8.216653653653237	0.9356641822463824	0.6545807022023886	0.030082685981709018	0.7373006959068903	0.889025135761485	0.9300017912984209	16	2	7	27	0	11	9	14
ZC3H8	3.360354196039823	3.7208481548534253	12.414225446063252	0.6982074402383605	0.6543949214745621	0.03633463301692042	0.7903090914141422	0.8599847528943291	0.9163599095093001	9	3	15	34	5	5	21	25
NPR1	4.730472381037602	5.027795117034743	33.06124946567988	0.6649284847424524	0.6543318017034467	0.062374169382078494	0.7373538219530682	0.808828443211233	0.8572624090188833	52	2	55	72	14	40	28	66
FAXDC2	5.07738782482088	5.369948259856356	43.09864219921318	0.8898041290192692	0.6531411353761527	0.05492137317821532	0.6117111387906613	0.8175734372235715	0.8712918005404438	57	3	93	38	31	44	65	60
PCF11	6.689866249921101	6.756123862251427	115.20114834994504	0.6433099216306778	0.6529776463376636	0.2593640535578155	0.4997988616863558	0.580528489499202	0.5143108725209048	183	31	184	194	43	132	154	166
EGF	1.6986004457030663	2.324683828441866	3.4490556478200296	0.6322276364434714	0.6529390791277149	0.01930753538363762	0.8434991545683379	0.9074321437211232	0.9492456109215511	11	1	4	6	0	3	3	9
TTC31	4.33868073140934	4.540612060001611	23.051225898003164	0.5949355653062122	0.6525139321514352	0.07277267055734765	0.7265448493275516	0.774017913730707	0.8314459246837053	60	7	38	30	4	19	34	41
THNSL2	2.358777210289736	2.869919282320465	6.056755194037553	0.7886209927785135	0.6522730697607263	0.028173067718189365	0.7772649675739992	0.8926499078270653	0.9355349297843151	19	3	8	6	0	9	8	7
C4orf27	2.3179624417679854	2.7139272828447947	5.743996899493288	0.8611093437637559	0.6522477340938042	0.02484547284654157	0.762807246533399	0.8944217360154032	0.9383406988988171	11	3	5	2	4	4	6	12
RMDN2	2.3550188403769274	2.9781417259905165	6.381077845206546	0.7699623649108945	0.651943494949126	0.02584195909169966	0.7936167405495846	0.8990219277290777	0.9383406988988171	22	1	14	6	0	12	7	7
CLDN18	4.594586226269901	5.076661515426501	35.264935598712455	1.1478154568791312	0.6516343050387862	0.03140523888626019	0.6672168291928272	0.8726910278792044	0.9300017912984209	51	26	85	8	3	53	50	29
DNAAF2	3.2076952319376733	3.391627245917552	9.74656933600887	0.659918927559393	0.6513679323876477	0.05210832139946482	0.7307048554317166	0.8281748790707983	0.8714765397176476	19	4	12	11	4	11	12	15
CLHC1	2.9444876809957905	3.2017170862694124	8.107685588428376	0.604770020757458	0.6508161031517323	0.04262559987674355	0.7696113648695494	0.8418014787645777	0.8947045816780854	14	2	11	15	3	7	10	16
ZNF544	4.171855212956933	4.5278562218634555	22.706333764248658	0.7411924354102196	0.6502656830936513	0.04680772644518016	0.7351463068983496	0.8324691475924325	0.885268351217837	42	7	19	68	2	16	32	46
HADH	3.6162401632284253	4.0316760170372286	16.51337603416757	1.0758820339587534	0.6498634417045319	0.03329664176058916	0.6117111387906613	0.8735559604277832	0.9242912956848403	36	16	12	11	1	17	19	27
CDC23	4.035698132469758	4.196685555998525	18.315983660089135	0.6686091797818968	0.6495867801502782	0.06911039145157045	0.7008583148491403	0.7933415756899329	0.8340189945220493	39	10	18	22	5	27	19	24
CDK5	1.1689258399591393	2.120944610119441	3.253552037747696	1.6038689236788668	0.6493112712304738	0.0104145959808909	0.7117271326539447	0.9337444464579413	0.9698408308810381	11	2	0	0	2	3	5	4
UCHL1	2.9367829569757964	3.7043931997371926	12.501714891405097	1.5879286218779771	0.6490761484535315	0.02135556319728272	0.7058945543400839	0.9074321437211232	0.9479049632940885	36	2	0	16	10	11	10	29
NTPCR	4.488580108180821	4.6369077380082215	25.727760537724002	0.7106005756396101	0.6489367700606116	0.07042052587271835	0.6623056665513836	0.7783462961519272	0.8294384488028843	35	16	24	35	9	42	24	30
RBM45	2.9753884742707815	3.3385483783150836	9.41955505108612	0.7289457247206751	0.6483675443342021	0.03498492865047284	0.7651681857641919	0.8741604255614155	0.9163599095093001	12	7	9	17	1	5	17	15
FBXL2	2.5066295073259366	3.364517399281422	9.35218136134101	1.2724898354329266	0.6483345177920794	0.018875352067286893	0.722310968649151	0.9159482271866864	0.9505038910748926	7	5	2	37	0	19	5	12
C19orf12	2.775301740652172	3.1942974599512737	7.923573685966797	0.5635662828728591	0.6478489516949539	0.03137313019976764	0.8405132733659753	0.879353470104407	0.9281929073723131	26	3	7	11	1	8	5	20
SNRNP35	3.3754507022507756	3.683310920116318	12.359922119777341	0.8025309260210962	0.6476967735530353	0.04635097506086597	0.7064071509145583	0.8510318607120206	0.8845244843759777	25	9	16	12	1	12	18	18
BLVRA	5.670094335124085	5.838993629370366	61.37177783059154	0.8931074410754205	0.6476566197656712	0.06383200248067906	0.5456080531631156	0.7745042244827655	0.8590841018194828	84	42	53	43	30	88	50	94
ZNF675	3.5658679368422304	3.803836845392518	13.19732687891786	0.6824565449233274	0.647177278112595	0.05089111813846944	0.7300635519652968	0.8281748790707983	0.8796098199223409	14	3	23	30	4	17	19	16
ZNF764	2.2106464950120954	2.6783425493058233	4.9334454787848445	0.5874309520486535	0.6471639967948144	0.025140928656359453	0.8322581977950205	0.8887921539838856	0.9409602791803364	17	1	6	6	1	3	7	11
RGL4	1.0886070909248768	1.9435157402091168	2.1515841826529107	0.6520139402153297	0.6469861676465682	0.013084582777758966	0.8583516084425352	0.9233392250888879	0.96118372719889	8	0	5	2	0	1	3	6
AFMID	4.401629629738189	4.623674948925907	25.025209378129016	0.7474326063392843	0.6466815206501075	0.05730196009139395	0.7055445964185604	0.8106540561583472	0.8663706010117361	21	13	49	40	5	16	39	45
NUBPL	2.976468145395097	3.310354860633604	9.205343987974077	0.6007484152967961	0.6461461581272652	0.03262115288072973	0.8248115955268288	0.8747148633527245	0.9230773850253748	14	4	5	16	5	6	6	25
PLB1	2.4063410717629456	3.0439167857680394	7.604768892647556	1.224455321856281	0.6458106993528963	0.020795421925875062	0.6971237498162461	0.9101951778689908	0.9479049632940885	12	8	12	2	0	6	9	14
LA16c-306A4.1	0.7198621762373263	1.7725839447913236	1.7547027808063318	0.297788159392967	0.6457900078971455	0.010021357882080932	0.9563815648539055	0.934339443648434	NA	6	0	1	5	0	3	0	5
VRK1	2.2778721502502397	2.6839869180530496	5.719595783790552	0.9204956919166453	0.6456412744936145	0.022857611745232112	0.7480646091798288	0.9012125623717325	0.9414204689464021	4	5	9	3	2	4	10	7
SNORD116-1	3.741656715977216	4.074200378176414	17.711259077170737	1.111197708453845	0.6455123872383624	0.028797904661489716	0.6137292970303586	0.8785948080244422	0.9365795877655627	13	13	8	14	13	31	15	16
ASAP3	4.814011597256218	5.000159896899816	32.42330028228069	0.6213646231857994	0.6452684639015829	0.07670675852937939	0.7058945543400839	0.7684135075087206	0.8222597091487841	82	7	31	70	8	45	39	44
ZNF808	5.285864577532839	5.51454182638637	46.9187356693338	0.6098868716207384	0.6452309748695281	0.07543790551747216	0.7217259256921011	0.7739841719848082	0.8242357696149782	117	5	87	82	11	53	51	86
ZNF226	4.139489404011455	4.27746079936511	19.400142496725685	0.6870395819484125	0.6449901203264018	0.07709883177054191	0.6680077354389227	0.7696796998190213	0.8130933877845599	38	6	29	17	10	22	28	25
RLIMP1	3.227942778458029	3.586491756666605	11.916584879736282	1.0029639221206488	0.6448061486938862	0.0293543472665366	0.7106144100282015	0.8815212866632871	0.9329038761339068	5	10	11	18	4	6	22	17
ZNF248	4.317352428714901	4.5751307921521915	23.480039831413407	0.5243122158098985	0.6446260115529907	0.05996885189732309	0.7830788559135569	0.808828443211233	0.8638391016925216	68	4	32	40	5	16	45	35
ZER1	4.648826941542125	4.912510551172624	30.24050730552334	0.582556406846377	0.644383131384969	0.06523884326035677	0.7529880031891262	0.7992205154349917	0.8530674164456127	72	8	55	52	3	22	48	54
ZNF84	5.401410902968898	5.530062225398689	47.858855394964834	0.5895639364168087	0.6433551482184541	0.10706623560598977	0.6578102369370664	0.6812447997018745	0.7335215449297375	94	9	88	78	15	59	67	62
ZNF85	1.8791698457437755	2.5036371906659776	5.0461891419416665	0.5967589991608463	0.6432649088870284	0.01487091468303108	0.8960600717110498	0.921164959987621	0.9609105627413352	6	5	1	5	2	8	8	1
ADCK2	2.6379244482811557	3.0625544872770156	7.003199424015937	0.7643961912798776	0.6429605594486907	0.030156567820341523	0.7620277267926633	0.8811158969636701	0.9313033598042577	24	1	4	13	2	7	9	13
NLN	4.412014402170917	4.5835356056033225	24.695691832472715	0.7865710139937392	0.6427061934675601	0.060652961898863	0.6680077354389227	0.8002908723981701	0.8602906040809523	31	12	15	45	12	38	29	25
DERL2	4.307483059473418	4.4317349291972175	21.64990275200705	0.6120161086007994	0.6426363282766957	0.08699195297587199	0.6941376622762595	0.7471665509835604	0.7911431181029904	44	7	32	24	9	30	22	32
TMEM2	8.509925089280978	8.61635938695198	424.46441507856235	0.7574234389937198	0.6423285095244355	0.11102448056425473	0.5483364197185627	0.6957658067975545	0.7429361046828598	326	154	916	607	160	469	552	635
FRK	4.370865636968284	4.577435029023991	24.871041790530214	0.932955950584899	0.642299322835308	0.0503759655869667	0.6087426366651204	0.8246590045662509	0.8806220638645218	33	16	12	31	13	17	41	37
BBS9	3.9452604703196106	4.1685712901320935	17.417049906805342	0.6588234415575434	0.6422743977986538	0.057870295170580024	0.7251496279858572	0.8120798478902617	0.8663706010117361	46	4	35	14	5	17	26	27
ALDH6A1	5.147919311325064	5.24251531124161	39.79195922327034	0.716257324257066	0.642258310703464	0.10709437913300231	0.5693320103750845	0.6906212614499487	0.7351561196304723	51	20	50	47	18	57	46	47
PTK2B	6.457193562760218	6.623309179689368	104.67520145808714	0.6657271252589221	0.6418608269531898	0.08314587304517505	0.6716153979997401	0.7471665509835604	0.8047403586017535	146	37	238	170	16	79	148	194
ST7-OT4	1.537723457761001	2.154669134276759	2.969619716060237	0.5325154576626052	0.6415247246917136	0.017237151115011028	0.8779887232664958	0.9109995481535239	0.9551391547598486	7	1	4	6	0	6	2	4
HIST4H4	2.9070028592216346	3.318216725620955	10.128027100649312	1.1911555655567916	0.6414755861623599	0.021876985261574628	0.6224743323801831	0.8998858747667123	0.9479049632940885	6	12	7	6	3	14	12	9
CORO1B	5.349075215642359	5.537107279235465	48.09400275939776	0.654989934197357	0.6412836311023744	0.07834404838816776	0.6907062193430865	0.7684135075087206	0.8178156607414265	146	18	57	64	7	43	60	91
DDX56	4.80521300349738	5.1052205581705	34.65158026422681	0.6181530897172193	0.6411800801820305	0.06149579588578458	0.7441212045969388	0.8128751605400406	0.8602906040809523	82	3	65	72	6	45	37	58
ZNF519	1.9090076265592122	2.4208328888473605	3.9333925240088963	0.7784515530037522	0.6409604093892111	0.02065662804536666	0.783721232770439	0.9012125623717325	0.9479049632940885	15	1	2	5	1	5	5	6
CCZ1	3.072738510761909	3.4471401934286456	9.740853748351261	0.4930312842202459	0.6409501547437054	0.03558022314100166	0.8550880548546386	0.8647989163062777	0.9170192666536975	14	2	15	25	2	13	5	22
BIVM	3.4195387440453233	3.7954097691347686	13.631398846842764	1.0422501539720253	0.6408437050697705	0.032604956680518465	0.6885880359291325	0.8750775914171866	0.9255108643329557	40	10	4	11	3	13	22	17
TM9SF4	6.246541568931218	6.349169850342789	86.14467511659919	0.6020438778577334	0.6400392235611548	0.1344609807533201	0.6140008107949894	0.6509850132770054	0.681440078571509	213	20	104	146	28	109	126	99
RP11-434I12.2	2.096745971683412	2.7827056731003994	5.893774682883825	0.6302728607499384	0.6398248957943616	0.017220776874628814	0.8871866105005555	0.9159482271866864	0.9576362918837883	2	4	5	16	1	1	15	7
[truncated: 13,115 more rows]
