# Supplementary material for: Genome-wide bioinformatic analyses predict key host and viral factors in SARS-CoV-2 pathogenesis
Source: Commun Biol. 2021 May 17;4:590. doi: 10.1038/s42003-021-02095-0 (PMC8128904; doi:10.1038/s42003-021-02095-0)
Supplement: Supplementary file 5 — Supplementary Data 3 [file 42003_2021_2095_MOESM5_ESM.zip › GSE150316_ValidationDataset/WithoutThreeOutliers/case2/des_Case/unfiltered/controlVscase2_genes.under.limmaVoom_unfiltered.tsv]

gene_id	LimmaV_AveExpr	edgeR_logCPM	DESeq2_baseMean	LimmaV_FC	edgeR_FC	DESeq2_FC	LimmaV_padj	edgeR_padj	DESeq2_padj	NegControl1	NegControl2	NegControl3	NegControl4	NegControl5	case2-lung1	case2-lung2	case2-lung3
MGA	7.275356969394467	7.318515048053401	171.04921453944968	-4.261600973763532e-5	0.004382495987606325	-0.004877497065722584	0.9999107557496516	0.9988155978287379	0.9970185019795518	389	54	348	365	57	143	198	178
ADRM1	4.960173805059356	5.1531621783623605	36.29948972509617	-9.369930364067768e-5	-6.515214533364474e-4	-0.00219143392729792	0.9999107557496516	0.9998827712648916	0.9976044585398781	133	15	55	66	5	37	27	48
FAR1	6.598130390234262	6.679567874797517	110.38978260277273	-3.168270849767642e-4	-0.048806701703119605	-0.012746230940939463	0.9998347940238835	0.9882068466470206	0.9900688364323167	169	38	160	171	92	134	88	93
CNOT11	4.981031705271933	5.087242914068248	35.69673930461404	-3.77629345467994e-4	-0.05444407520180139	-0.008501282901074665	0.9998347940238835	0.9883318505248763	0.990542399310461	56	26	48	69	12	26	49	28
ARHGAP25	5.511667200903026	5.596098726155899	51.221756274861704	-4.304649453590186e-4	-0.09730356553794661	-0.01592354017991743	0.9998347940238835	0.9764854726589066	0.9824080596577094	97	31	121	48	21	51	39	56
PGAM5	3.7578254986865223	3.9831836723654974	15.024685999223664	-7.02069576580052e-4	0.12570405436326476	0.007464467263326293	0.9998347940238835	0.9780845160369073	0.990542399310461	41	3	21	37	5	19	18	11
ATXN7L3B	6.051508492861525	6.088584437311568	72.61208485254699	-7.7002449069326e-4	-0.03912148898061821	-0.011080190388645219	0.9998347940238835	0.989036459551485	0.9900688364323167	114	32	110	139	43	67	78	67
PPCDC	2.266977536623083	2.9513735116832582	6.19289958786333	-7.932848422635745e-4	-0.35835698836393354	-0.01135036843430686	0.9998347940238835	0.9569823395347156	0.9748426156258029	17	2	29	5	0	3	8	6
FAU	7.2866692227720185	7.314390662389431	171.78790992651798	-8.117575371462996e-4	-0.04286996057211368	-0.014139657080867141	0.9998347940238835	0.9868263911390409	0.9887614540848269	426	87	218	231	94	133	162	217
URB1	5.320887934298939	5.584957100366966	49.26101273232053	-8.344978580760762e-4	-0.047446517182518945	-0.004023415195575698	0.9998347940238835	0.9932189826647789	0.9959083699983945	198	13	79	111	5	41	39	72
ADAMTS2	6.746442469940034	6.849547669026893	123.27538960688702	-0.0010015355128566593	-0.05156191449186689	-0.009380304832334846	0.9998347940238835	0.9875318647931389	0.9900688364323167	427	65	143	208	30	73	140	159
TRAPPC4	3.3929667505727816	3.6897147241242307	12.365517013750177	-0.001019658781410047	-0.2398790670306485	-0.014363910603311741	0.9998347940238835	0.9622326168628174	0.9757120874388852	46	6	5	21	7	9	7	18
CCDC92	5.421933250170121	5.5480823840015034	48.867059179150004	-0.001041552393417323	-0.07724656387029989	-0.011010746343042013	0.9998347940238835	0.9822100525291187	0.9887614540848269	171	13	88	44	28	31	51	64
WDR6	5.614207348091491	5.765405934457153	56.639155679446084	-0.0010454659558706968	0.117049527022432	0.011055542693006066	0.9998347940238835	0.9751943308772618	0.9887614540848269	190	16	79	110	16	26	85	76
F11R	6.2455317596538675	6.321795216383592	86.22548964097803	-0.0010941372719912054	-0.13687335862327016	-0.021787796330059447	0.9998347940238835	0.9623337538152712	0.9748426156258029	94	56	126	155	50	58	103	81
PEX14	3.673633920762828	3.89064462073543	13.926912539472646	-0.00126126803675775	0.06200948052130793	0.0019121117515173934	0.9998347940238835	0.9899056015111691	0.9976044585398781	39	4	22	34	3	16	14	14
ZNF28	3.8503881519705305	4.089812407958349	16.75608298108578	-0.001337570704419117	-0.0018177007760137053	-0.0018783588010352278	0.9998347940238835	0.9998111039895313	0.9976044585398781	18	4	28	44	11	18	7	26
GALK2	4.38609936507203	4.534349622827684	23.21174986711453	-0.0014284181754078836	0.09980728444561295	0.007224461510378436	0.9998347940238835	0.9794650947998564	0.9905903965004156	56	5	32	50	12	32	20	20
RPAIN	5.270968330556014	5.342292223322537	42.26134242093949	-0.0015898675029532862	0.02081417815426188	-8.081701720392056e-4	0.9998347940238835	0.9956481308188948	0.9976044585398781	71	14	81	83	22	36	31	64
INHBA	4.504444716888625	4.964112448004563	32.81349367680103	-0.0016826903695558546	0.04252276654523603	-0.001252215708117965	0.9998347940238835	0.9956481308188948	0.9976044585398781	25	7	66	32	37	7	17	82
ATP5B	6.881580429827903	6.918372237028339	130.11952935089647	-0.0016898132122166753	-0.05269217959245826	-0.01471270053245831	0.9998347940238835	0.9828025435914152	0.9881564753378228	306	56	143	214	82	114	109	161
METTL6	3.6152546540042225	3.8196044716337534	13.525868417763807	-0.0017987014247110805	-0.061821038797567375	-0.007258124259089045	0.9998347940238835	0.9904681985600832	0.990542399310461	35	2	19	25	10	12	13	15
NEU1	5.290890149133024	5.3651431732925	43.281347944502365	-0.0018054888486870898	-0.06005514411660068	-0.011157703236188782	0.9998347940238835	0.9839910390823338	0.9900688364323167	77	16	52	92	29	36	32	60
PDCD1LG2	2.8052105720663136	3.1928278881030496	8.317047924087163	-0.0018219843981164402	-0.13982062991194158	-0.007193397008866846	0.9998347940238835	0.982083854797053	0.9887614540848269	31	7	8	9	1	7	11	5
ARHGEF6	5.698041417257443	5.963870988286704	65.66539388609768	-0.002040956117400437	-0.15685477468975928	-0.012070028217607968	0.9998347940238835	0.973131723369771	0.9824080596577094	89	20	293	57	20	85	42	54
RAB11A	6.902818887932583	6.953896327924589	134.17158763293656	-0.00216185469521308	-0.09983558698330286	-0.020454711075803843	0.9998347940238835	0.9726730263218574	0.9819992286660378	173	76	207	200	89	123	138	118
LRRC75A-AS1	6.507569007982028	6.611086665763735	105.95709230918091	-0.0022349137044797066	-0.20574535837462843	-0.027894812108344904	0.9998347940238835	0.9446684834330631	0.9650457780249025	172	79	82	171	68	104	83	96
CHN1	3.825854179064346	4.102520095054634	17.019565955093867	-0.00232084122605314	-0.02221427181715959	-0.0029639826580859906	0.9998347940238835	0.9971465685084713	0.9970185019795518	46	2	17	29	15	23	15	11
GNPTAB	6.382136382081446	6.435389491512555	93.10053456325683	-0.0023302997103469905	-0.0863189463278521	-0.017558686510200573	0.9998347940238835	0.9764854726589066	0.9824080596577094	170	41	111	143	71	90	93	81
VPS9D1	2.4088048032113782	3.085035764440177	7.047646096231907	-0.002395047124448382	0.15186009846053633	0.005135139274540524	0.9998347940238835	0.9822100525291187	0.990542399310461	29	3	13	8	0	5	2	18
UBA6	6.095026159087986	6.170289887403065	76.6834499054769	-0.0025082022575559355	-0.007787884594408808	-0.0051120918856265825	0.9998347940238835	0.9979754031947355	0.9959083699983945	98	26	152	151	46	93	54	79
SP100	7.4943426811759615	7.511465680325084	196.96856075601607	-0.0025938811245532346	-0.022258006491282428	-0.01198830094373796	0.9998347940238835	0.9948398684711672	0.990364744349885	346	82	382	297	110	176	180	232
RNF144A	4.142480966517789	4.358593841784892	20.483195573076955	-0.0027165821192110247	0.060920713568995276	0.0028078343632330738	0.9998347940238835	0.9899992592584242	0.9975093858759697	34	3	46	34	14	30	13	19
ARGLU1	7.542276878532542	7.634342079399539	213.07080154785365	-0.002864392965158866	-0.07167204609967606	-0.013543568018608735	0.9998347940238835	0.982083854797053	0.9881564753378228	532	46	618	343	73	187	187	255
TMEM144	2.894228462069327	3.2597934870432	9.781925467363681	-0.0028819062836933948	-0.23947188827938864	-0.011215460128150915	0.9998347940238835	0.9726730263218574	0.9772941683248387	7	10	12	8	7	13	7	3
ZNF845	3.849481547120292	4.094662737189613	16.326828579007426	-0.002900407573441553	-0.0039033614459815656	-0.002371351367174003	0.9998347940238835	0.9998111039895313	0.9975093858759697	37	3	54	22	5	18	17	15
HLA-B	9.920183142485827	9.993501284101516	1112.4545579331905	-0.0029369475478401804	-0.11891718217762746	-0.0212799718720305	0.9998347940238835	0.9726730263218574	0.9763292336068702	1631	921	1828	1272	456	912	1040	1220
PHYH	3.6401182978724904	3.89274562294272	15.005583265227045	-0.0029638322361255627	-0.07301242966427841	-0.006099034559667497	0.9998347940238835	0.9904577878985505	0.990542399310461	19	10	10	34	9	22	6	13
ZCCHC9	4.539773626403976	4.636718991198239	25.61254620884506	-0.003098606684988877	-0.0716012485972394	-0.010056806278358048	0.9998347940238835	0.9828025435914152	0.9900688364323167	71	12	29	31	16	28	20	25
SRPR	6.765898089283398	6.820745358312265	120.72627194493907	-0.003411836778598591	0.004158199394261328	-0.004061000738760463	0.9998347940238835	0.9990805077414087	0.997377609243983	260	29	234	235	63	84	145	141
TRAF3IP1	5.355117203503726	5.455765546083142	46.16756925252455	-0.0034804934999460944	-0.058307092000762374	-0.01096752829075754	0.9998347940238835	0.9855294079112882	0.9900688364323167	93	31	98	62	11	48	37	49
KIF21A	4.862270702607153	4.95084209434116	31.620284337510697	-0.0035695908594902638	0.00868017263188878	-0.0030119305349276602	0.9998347940238835	0.997866651271896	0.9975093858759697	56	11	75	59	12	23	33	42
CCNG1	5.805721611147857	5.899709733886462	64.48213829153552	-0.0035895602810348142	-0.25485483473178516	-0.03345516792770703	0.9998347940238835	0.9239212717276148	0.9551391547598486	79	43	76	92	51	46	59	65
FAM114A1	6.578539870827828	6.622931792126577	105.15085531576646	-0.003637829314661172	-0.019585989559327194	-0.009070583383158958	0.9998347940238835	0.9956481308188948	0.9905903965004156	286	34	217	129	51	87	113	116
HK1	7.510731369321999	7.541628555867293	200.73503849265677	-0.0036607471204886696	-0.017657446717740145	-0.010089184616793543	0.9998347940238835	0.9956502065306388	0.9905903965004156	469	106	306	380	63	195	175	229
RALB	6.525641137431826	6.573948032970789	102.61356543039551	-0.003681319190719722	-0.08603974975524037	-0.018985032343153282	0.9998347940238835	0.9764854726589066	0.9819992286660378	159	58	202	118	59	102	83	108
C7orf43	3.039485638685181	3.474500772825399	9.676916809802249	-0.0037802432265025146	0.06672667694152148	0.002793233360245958	0.9998347940238835	0.9921403348278844	0.9970185019795518	35	1	24	15	2	4	12	17
CD47	7.02819739747505	7.136402283387261	153.01220891587712	-0.003920930354928497	-0.21289231580312024	-0.02852098520130216	0.9998347940238835	0.9431001616598594	0.9637613461662743	143	128	217	252	77	118	160	134
CCNH	5.668757207641756	5.7472829604404865	56.65369769780374	-0.004039163446260011	0.023019649325401032	-1.4616613917505308e-4	0.9998347940238835	0.9956481308188948	0.9986563457461916	82	23	124	102	26	29	69	79
PCDHB7	0.837362906671199	2.0445843513787185	2.607866363547468	-0.004146351893801858	0.05419589116178008	0.0016390653103737413	0.9998347940238835	0.9971465685084713	0.9960781365447943	6	0	12	0	1	6	2	0
CHMP2B	5.10320944476313	5.293928034943052	42.45011019388091	-0.004179458898710508	-0.3235568074206085	-0.02815864036754038	0.9998347940238835	0.9266184790836098	0.9522026586895607	50	35	65	30	33	44	35	24
TTC39C	4.143039634705011	4.262321063190185	19.173946516441323	-0.004373636101481384	-0.0541463374467373	-0.008106731239446038	0.9998347940238835	0.9892195554255073	0.990542399310461	38	11	44	25	6	14	19	24
NDUFB8	3.6242989548255973	3.7566520602530575	13.528844919864552	-0.004414693609997582	-0.20766971560141656	-0.016162335147742783	0.9998347940238835	0.9603180428480673	0.9772941683248387	17	8	19	22	10	9	14	13
STX16	6.35556047289279	6.3974520638792685	89.94507193551871	-0.0044964976668845184	0.016830573238052846	-0.0010406872008734793	0.9998347940238835	0.9964161912380836	0.9976044585398781	182	40	123	184	41	54	109	115
RP11-45M22.5	1.3820829317639978	2.2431360148398203	4.183144291237794	-0.004687041017369146	-0.3044938351784606	-0.008145160744898806	0.9998347940238835	0.9764854726589066	0.9748426156258029	2	2	5	1	7	0	3	7
CPOX	3.6976746403978664	3.981219844801575	15.157283778451156	-0.004710470028514878	0.36468180193538124	0.02362493223804342	0.9998347940238835	0.9239212717276148	0.9626908821140645	44	3	24	21	6	23	23	6
VDAC1	6.767179661449298	6.854630257511867	125.34182474328452	-0.004765058543442214	-0.15555981594609564	-0.023887809008097213	0.9998347940238835	0.9572966169003168	0.9730289832857376	256	77	105	165	91	130	99	114
TRIP12	8.516551442832082	8.53337910759577	401.6924920854116	-0.00484012105001431	-0.015663123425941283	-0.011223998757114976	0.9998347940238835	0.9964161912380836	0.9905903965004156	633	202	718	723	185	405	359	427
RRAGD	4.838612885295644	5.1130847793454	37.574504844973994	-0.0048537894034101125	-0.5474585586008924	-0.03716118928688656	0.9998347940238835	0.881684025861279	0.9042750426396111	30	30	23	66	37	33	17	33
LTBR	7.303410087149812	7.329982086232938	173.17328572341063	-0.004891580961713083	-0.013289148185434965	-0.00912330730870634	0.9998347940238835	0.9971465685084713	0.991307880293085	464	86	238	281	67	173	168	173
ZMYM5	3.955769337178223	4.144403897219798	17.13522974349413	-0.004979970306287439	0.017243220558976737	-0.0012604903586709904	0.9998347940238835	0.9976381557680465	0.9976044585398781	29	6	46	35	4	14	23	16
SCIN	2.9752823024710824	3.6955302313744265	14.066578514515543	-0.005042505454668753	-1.1008491106781237	-0.032525358632261636	0.9998347940238835	0.8375012911653005	0.827597181541969	10	26	3	27	3	3	8	12
FAM136A	4.2170496075458495	4.336556802021515	20.226657416618355	-0.005193569374153858	-0.03769276252102226	-0.006802026680758906	0.9998347940238835	0.9934271436513021	0.991307880293085	52	5	30	31	14	19	18	23
USP33	6.3903950945549886	6.415761950873875	91.01943113022347	-0.005406965990620391	0.011350917261486859	-0.003950368542455794	0.9998347940238835	0.9971465685084713	0.9975093858759697	204	33	158	150	46	85	100	89
ECI1	2.942062620851052	3.3452135566836554	9.100882385018512	-0.00545083857733961	-0.029424204422602716	-0.002090507720709146	0.9998347940238835	0.9971465685084713	0.9975093858759697	39	5	8	14	1	10	12	5
SHE	5.871557260838467	5.960544696272567	65.26100197808005	-0.005595831435331814	0.030488355268763614	6.421898508630192e-4	0.9998347940238835	0.9934582186468321	0.9984351041987106	191	19	142	103	20	45	68	93
SUMO3	5.487554586038347	5.588512074870149	51.109345980593396	-0.005791688424169909	-0.033694189368309674	-0.0071934954829497525	0.9998347940238835	0.9940376978747442	0.9905903965004156	129	35	68	53	21	66	36	44
FGD1	2.8884735110058086	3.344174788750847	8.628573281690256	-0.005854238158430312	-0.010577473084990375	-0.001256833006038884	0.9998347940238835	0.9982488881552635	0.9976044585398781	29	1	18	22	1	5	13	10
NFATC3	6.18445186913232	6.237559182293067	80.74221539619535	-0.005877690759948823	-0.0923558969044234	-0.018922801675970127	0.9998347940238835	0.9751943308772618	0.9819992286660378	136	31	171	96	56	63	83	87
ZNF644	6.426760846524592	6.4886792551833405	95.37420417932857	-0.005979596249730704	-0.011396093272358226	-0.006946155618149275	0.9998347940238835	0.9976381557680465	0.9931795020009866	203	30	253	153	33	82	104	102
ERCC3	4.932356492342382	5.024886487321042	33.269989569787995	-0.006092470671856755	0.035480656989666126	5.278811173356974e-4	0.9998347940238835	0.9929397786509998	0.9981662486198777	98	12	61	51	11	24	34	47
HNRNPH3	7.6850424509669795	7.720740620692918	227.75590232334582	-0.006126681980587534	-0.04115523581769642	-0.013963156892140336	0.9994931493415813	0.9882068466470206	0.9887614540848269	416	68	378	410	155	221	204	245
MAN2B2	5.659347054170011	5.738057947178917	55.9218522583219	-0.006155349444222437	-0.018442864587005923	-0.0070634039572329424	0.9998347940238835	0.9966160885626553	0.9926873515461185	180	25	73	101	16	51	51	67
LRRC8A	6.901103034129013	6.976713184526403	134.1491672888979	-0.00629606412271127	-0.02768955892353837	-0.008206591328692881	0.9998347940238835	0.9947626505086482	0.9905903965004156	452	36	256	233	41	110	142	153
U2AF1L4	2.5009935211348693	2.894105258182062	6.10387224494307	-0.0063255441871940266	0.028559881217165208	2.587491935769597e-4	0.9998347940238835	0.9971465685084713	0.9984351041987106	22	2	13	5	2	3	5	12
RRM2B	6.967476721273548	7.054257838829284	144.11746117980695	-0.006362357646842007	-0.18157498555065626	-0.027246793903041727	0.9998347940238835	0.9487228249962909	0.9688485710675017	191	80	135	268	113	104	154	139
HNRNPH1	8.822119678497137	8.841879788562203	497.85751901460134	-0.006450274677763493	-0.03371859953966177	-0.014674434351708107	0.9986285180178132	0.9911054240123223	0.9887614540848269	822	190	909	792	316	420	466	598
LRR1	1.744962715528112	2.322084768828902	4.4525807200431595	-0.006518976743882331	-0.6315837130919724	-0.01616804667283694	0.9998347940238835	0.925149054429957	0.948060688999531	2	4	2	8	5	1	3	5
SAE1	5.387921957675107	5.480802485327173	46.79183120146048	-0.00653394821698746	-0.08468609369242368	-0.01364528264255658	0.9998347940238835	0.9802779061621221	0.9866097180319179	162	16	58	53	28	44	46	45
EIF3J	6.417311915853996	6.444348744243777	93.03315950096355	-0.006613428084854108	-0.016722358693847424	-0.008621339757126261	0.9992429693795375	0.9960190957487849	0.991307880293085	217	41	118	172	46	89	94	93
ST3GAL3	2.0032314036601577	2.597594356653931	4.5165412215318	-0.006826267977729834	-0.08812823775242645	-0.0033853256477308032	0.9998347940238835	0.9915660938410747	0.9926873515461185	11	0	6	16	2	5	2	7
CTC-428H11.2	1.1759818089207752	1.9016864368433974	2.170406189613038	-0.006895609647187825	-0.32089412450316895	-0.006149539131270473	0.9998347940238835	0.9668958274330886	0.9851376159011996	2	0	6	8	1	2	2	2
TRAF3	4.528057675264416	4.748142035864196	26.624615418104206	-0.006986667252382635	0.031785470679762465	9.27154278213033e-4	0.9998347940238835	0.9956481308188948	0.9976044585398781	71	4	61	64	6	26	29	29
EWSR1	7.912340374083247	7.943723132747873	265.27125598473975	-0.007056196590512162	0.015240805675623722	-0.003115020067902413	0.9985408147270752	0.9967817050970286	0.9976044585398781	689	97	526	418	99	299	221	276
SLFN11	6.586237017618085	6.6367023690717115	106.90628269146913	-0.00715465241903376	-0.03912873166352738	-0.011336718086278045	0.9993129304159729	0.9899056015111691	0.9900688364323167	226	68	195	133	38	114	100	96
RRP1	3.7429622288110966	4.205303580523476	17.300569891796766	-0.0071548172483442175	-0.05588145837013475	-0.00244982044989822	0.9998347940238835	0.9934271436513021	0.997377609243983	81	1	39	26	3	19	11	24
CCDC58	2.8657304571921935	3.1538696737331913	8.241653973486885	-0.007178018704448519	-0.2781896384282278	-0.014075809182887443	0.9998347940238835	0.9584124049641335	0.9742099392294851	9	3	7	24	7	8	7	6
YIPF1	3.884395591540134	4.033585475221849	16.437593089067853	-0.007198137137402491	-0.04878335555881446	-0.005120179481665085	0.9998347940238835	0.992989672372756	0.99270161252123	41	8	15	23	11	13	23	11
KCNQ3	4.215000825940944	4.4873254019753315	22.77686619040816	-0.007351613992655904	-0.288825900176302	-0.01965726130344097	0.9998347940238835	0.9473204396920305	0.9684466526554376	32	12	12	83	11	18	11	32
FBXO5	2.7728044565324748	2.980375457468369	7.117571110077459	-0.007579877901045744	-0.0799157268037845	-0.004726858141850621	0.9998347940238835	0.989036459551485	0.991307880293085	12	5	10	12	3	6	8	6
CD320	1.9860842961809797	2.780315230308287	5.13521652961743	-0.007643181719883002	-0.07039159187488464	-0.0012151177628860748	0.9998347940238835	0.9947626505086482	0.9976044585398781	25	0	4	15	1	1	8	8
CNOT1	7.643017827827807	7.655827306925592	217.6125527425843	-0.007656657672433882	-0.016483730658328113	-0.011704617415816248	0.9975090205889501	0.9956481308188948	0.990542399310461	437	102	322	433	95	186	221	245
MAGEF1	3.6335500962863216	3.9613021994239843	14.671609434509335	-0.0076916337734316545	-0.06014585454735963	-0.005874966310245579	0.9998347940238835	0.9915660938410747	0.9905903965004156	41	6	23	41	1	10	18	17
PCBP1-AS1	4.467286606909431	4.622624924051364	24.71513379118433	-0.007693815623698159	-0.016302124025668586	-0.0041380399879743755	0.9998347940238835	0.9975610800428344	0.9960612532412075	48	8	75	31	9	16	22	39
RAB34	4.106022833991548	4.252782673011843	18.988530262973555	-0.007792424096552749	-0.031143066137915763	-0.00480615164649614	0.9998347940238835	0.9956481308188948	0.9947416575559027	48	11	20	39	6	11	18	29
DCAF7	6.891262365654675	6.937153809867416	132.39202284516597	-0.00783536723453147	-0.07989480893663195	-0.01790236804734643	0.9985659128545141	0.9778693566588504	0.9824080596577094	189	86	188	239	63	101	154	127
DGKZ	5.5949472396640205	5.868154827618289	60.610560497656564	-0.007873787469227012	-0.12824370606276786	-0.009669212193185247	0.9998347940238835	0.9778693566588504	0.9881564753378228	283	17	137	69	7	55	68	52
TARS	6.226073336033142	6.270726170528622	82.68070303843803	-0.008115733067136362	-0.0824706083751635	-0.018283153891111285	0.9982485617488469	0.9764854726589066	0.9824080596577094	165	33	100	138	60	76	73	89
SNORA60	2.3603167329628043	2.8230287262006333	7.004867941805211	-0.008365947002988513	-0.5924020671132167	-0.01928395954509944	0.9998347940238835	0.9239212717276148	0.9458014309939372	3	6	5	10	8	7	2	5
CLPB	3.9073260053751944	4.182091798507001	17.385384330886005	-0.008553394357489372	-0.007351129880413619	-0.0014715106301236066	0.9998347940238835	0.9988443281734842	0.9976044585398781	78	4	17	32	5	20	11	23
EMC10	6.077225804874939	6.125631194621776	74.75949070437053	-0.00857509473599317	-0.08453748206026267	-0.018089257954109834	0.998075491014771	0.9764854726589066	0.9824080596577094	153	52	100	116	29	68	71	75
LGALS8	6.427119007983163	6.454399033490761	93.73829046616297	-0.008599584130676182	-0.024893148353773934	-0.01080875971751306	0.9975090205889501	0.9934582186468321	0.990542399310461	165	38	189	147	50	80	83	118
RPS6KA3	6.95093453840231	6.989447448845279	136.83326984112514	-0.008931147477234442	-0.05796599164693706	-0.016072033256507336	0.9976116322408846	0.9822100525291187	0.986611169082293	222	72	318	178	60	130	129	139
SYNCRIP	7.5020139160521495	7.518457837761328	197.75673463321553	-0.009433502849126876	0.0015822289380150573	-0.006535062563238267	0.9959999011876064	0.9998111039895313	0.9959083699983945	438	83	311	306	105	212	172	205
CTC-550B14.7	0.7562796481190688	1.846896768046833	1.9077995838141317	-0.009503184704721715	0.08869188532425665	0.001912919092728205	0.9998347940238835	0.9953336600983059	0.9950038671237568	2	0	10	3	0	2	0	5
CFLAR-AS1	4.639012036597308	4.882890793439332	30.183812794058653	-0.00957421864392053	-0.20872810198430874	-0.016646155932941373	0.9998347940238835	0.9603180428480673	0.9748426156258029	22	15	96	66	8	14	29	43
DLGAP5	1.7939990137804358	2.5231553539479075	4.565666235238262	-0.009689438915445376	0.7051544894179745	0.01778825728740457	0.9998347940238835	0.9101951778689908	0.9482533760846319	8	1	2	11	2	14	1	2
AGPAT3	6.176728827471601	6.250547333668341	81.45545571672176	-0.009708184567064519	-0.0871104392840434	-0.016874515198318646	0.9977881312169798	0.9778693566588504	0.9824080596577094	182	59	111	137	22	78	75	80
TENM3	3.343263592223294	3.6376875729463607	12.35435060333401	-0.009739766934581071	-0.21040675945654505	-0.01250048329203268	0.9998347940238835	0.9710344330617244	0.9818146729566929	25	5	7	19	13	4	10	20
CCDC25	4.9175924390987	4.9983180408086465	33.41928027609655	-0.009923806400863114	-0.12452127318016801	-0.018026344910026405	0.9980845681000267	0.9705574256427653	0.9819992286660378	71	12	39	53	27	29	30	35
ATP1A1	8.767912277869925	8.795728786377726	482.75046212066286	-0.010003577293047999	-0.052810078966335945	-0.017206459973461836	0.9959999011876064	0.9834105321289761	0.9862201563789315	745	288	667	954	218	390	513	517
PTPN1	6.937634126965529	6.991661959497337	137.46169646806175	-0.010095757661992671	-0.10169209175447172	-0.020649634320127813	0.9971642835855048	0.9726730263218574	0.9819992286660378	212	91	158	285	62	112	150	130
ENC1	4.692941035272215	5.029733676509365	34.548510936461746	-0.010306328280055165	-0.473040817149579	-0.02884475059394736	0.9998347940238835	0.9101951778689908	0.938469358564188	118	13	13	34	38	12	35	37
TUBA1C	4.941824591450161	5.108899704999154	35.33901810755608	-0.0103532937184187	-0.11076234122085007	-0.01228090176000842	0.9994931493415813	0.9780100895326064	0.9862201563789315	96	14	28	110	10	33	29	41
HNRNPUL1	7.604142406875276	7.618760547932774	212.39003348389798	-0.010491658420045796	-0.02641701080435029	-0.013539324902942738	0.9955655877374917	0.9932189826647789	0.9900688364323167	451	115	355	312	91	193	213	223
ADD1	8.30840235388449	8.338963526167955	349.64473985628666	-0.01088605833467172	-0.03537624526919547	-0.013945025325765779	0.9957193353850204	0.9908748545036212	0.9900688364323167	788	111	850	541	145	295	349	399
CTA-941F9.10	3.7285269012096576	3.896674377914773	14.832953011869552	-0.011308380853213562	-0.1806623468054337	-0.014674729530012722	0.9994931493415813	0.9664878955165255	0.9819992286660378	22	11	15	35	6	8	16	17
RWDD1	5.44398779585127	5.559352278870041	50.49659223132195	-0.01131708131214709	-0.21909154157351102	-0.026148543972475076	0.9980505949410884	0.9446623480173382	0.965923772396344	101	22	60	50	49	50	40	43
TCTN1	4.054406561847528	4.205084603420265	17.935350848685037	-0.011321784525183978	0.047562934295024964	9.057201041865359e-4	0.9981285204438968	0.9915660938410747	0.9976044585398781	53	6	27	37	5	18	20	18
NCAPG2	3.421554434209733	3.681169878903885	12.082403915636721	-0.01139532445098724	0.13333464076606813	0.006978246711172917	0.9998347940238835	0.9791478053836911	0.9900688364323167	39	4	18	12	6	11	5	24
RPL26	8.22796809661172	8.320992180439317	348.90238408868333	-0.011740464507089066	-0.1841159967989701	-0.02722872158180725	0.9970779751730138	0.9502643314094132	0.9665315671765078	509	248	391	373	261	313	306	334
HOOK1	3.196329015250956	3.440102555974341	10.430075319289097	-0.011838777394861508	-0.2193999705503351	-0.014121239881233467	0.9994931493415813	0.9639838599603716	0.9789740599100945	17	10	13	21	2	7	9	12
CHERP	5.0724781590457075	5.268928189903626	39.22158107438405	-0.011881286822801389	0.0837599483715676	0.006571178076164703	0.998075491014771	0.9822100525291187	0.991307880293085	115	8	87	81	8	38	26	64
HARS	5.403058276652444	5.451600424404082	45.88373728630075	-0.011914774001403927	-0.013214733505202443	-0.006251227658871767	0.9959999011876064	0.9971465685084713	0.9946121869183796	117	19	65	70	24	43	36	59
MTND4P12	3.6271836947987675	5.1860393556539455	42.41977360201833	-0.011939928590048344	-2.195839563862149	-0.01988005091910136	0.9998347940238835	0.70936078735492	NA	16	113	4	20	6	20	7	7
ZDHHC16	4.249536968922088	4.354702880199751	20.718920071937823	-0.011999147288654581	-0.06017578865278852	-0.007804262743968037	0.9980505949410884	0.9873716764068236	0.9905903965004156	33	11	28	45	10	12	26	23
SF3B2	7.965166137848865	7.989187640624775	273.7590323042289	-0.011999302498908264	-0.009611242082681213	-0.009901687069094249	0.9949440772324171	0.9976381557680465	0.9908553888555355	736	102	480	494	99	264	239	320
ZNF616	4.213821078323301	4.337726307166401	19.997589353262775	-0.012160389901626845	0.02816399438804762	-6.6739632896943e-4	0.9976116322408846	0.9956481308188948	0.9976044585398781	49	5	31	41	10	20	16	26
MAP3K1	6.002185899391789	6.101309458316186	72.67615851538545	-0.012172930236519159	-0.08610361012663426	-0.014173583289921812	0.9971642835855048	0.9791815505538373	0.9860647953086276	100	25	232	110	29	72	66	72
ZHX1	6.193573167233345	6.237500220817683	80.66274098897841	-0.012183139844603862	-0.01862356649933887	-0.006931252854642422	0.9959171507045679	0.9956502065306388	0.9935141567755144	169	41	142	100	41	49	102	92
SMCR8	5.824218712725204	5.929984924373769	63.76398506633635	-0.01223579729872705	0.009192420286156546	-0.002341992177521015	0.9968183822509565	0.9977323224791967	0.9976044585398781	131	17	129	169	18	61	51	85
SETD1A	5.224907349999757	5.465971406304296	45.16205610257579	-0.01242677857128621	-0.015499614799433256	-0.001680023391664603	0.998336695863059	0.9976381557680465	0.9976044585398781	184	8	103	68	8	49	34	56
MAP3K7	5.914479718348755	5.951360023875256	65.73593662741534	-0.012565175028856245	-0.043773134104701884	-0.012192991182522704	0.9955655877374917	0.9871591018768178	0.9900688364323167	115	26	100	128	39	49	72	74
HEBP1	4.809950319111546	4.89713275731356	31.271250956919125	-0.012754292190505927	-0.16701146792830215	-0.021158694616070003	0.9971642835855048	0.9574714960588822	0.9742099392294851	50	16	32	60	23	30	25	30
MGC27382	1.7750887279660863	2.590352649838233	6.011847913238364	-0.012865082779728556	-0.928914550397375	-0.020274332336382612	0.9998347940238835	0.9000286839897433	0.907516380667032	5	12	1	8	1	1	6	3
SRP9	6.22031172870782	6.267166687842433	82.7814175622945	-0.012914412842320474	-0.08360269751752865	-0.0175802477259844	0.9956838245890972	0.9766729148246375	0.9824080596577094	124	44	132	118	54	86	75	73
RAB32	3.9715231947787926	4.231404034284231	19.274694668876656	-0.012917633947831497	-0.3784977674146888	-0.02527078330803643	0.9994931493415813	0.9247938877254135	0.9551391547598486	39	5	10	40	22	17	15	15
TPST1	4.881062831932178	5.009321595896099	33.009058630994396	-0.013033682125064271	-0.040876415929741367	-0.0072634279266141025	0.9974580930275585	0.9925297263637471	0.9905903965004156	92	9	32	76	18	22	29	50
PPAPDC1B	4.306480129455843	4.420500706293345	21.52728750900847	-0.01318120744342412	0.0827672654281745	0.006479558754807764	0.9971642835855048	0.982083854797053	0.9917941995630681	41	9	34	43	9	16	34	17
SREK1	7.806203487332849	7.841118057274023	248.4041077737161	-0.013317049848205927	-0.05789321865303249	-0.01650666935433048	0.9949440772324171	0.9822100525291187	0.9865034746665438	476	98	376	338	181	223	269	229
SLC35B3	3.15809922411762	3.562198900627216	11.166334521029682	-0.013348009828416003	-0.026624827170926544	-0.002499776925579467	0.9998347940238835	0.9971465685084713	0.9970185019795518	39	9	12	13	1	14	4	15
SOX6	3.317051518276622	3.4988888163302323	11.022481626904911	-0.013446031087805755	-0.18029284522867212	-0.012131736247207018	0.9985963957483845	0.9722610759409123	0.9824080596577094	22	9	10	18	5	6	12	12
ZBTB49	1.9541344564336514	2.5403641268544375	4.694915236394173	-0.013482886818028866	-0.3727459550211156	-0.011288023547238664	0.9998347940238835	0.9569823395347156	0.9742099392294851	13	4	13	1	1	3	2	7
PRMT7	3.8276253230702197	4.085969669804368	16.112647314068603	-0.013640418112791392	-0.00507824373423683	-0.002454529841188709	0.998075491014771	0.9998111039895313	0.9975093858759697	51	2	23	41	6	11	19	21
LPL	6.025173600682939	6.24720824219118	81.45963734252904	-0.013742064665834467	-0.07920366828830293	-0.008631131399046166	0.998075491014771	0.9848014341673977	0.9900688364323167	125	60	225	62	22	28	121	92
YJEFN3	4.673139381585049	4.85432469632233	30.05924601735623	-0.013797783988255591	-0.1377312247953539	-0.01374608131497245	0.9977881312169798	0.9751943308772618	0.9819992286660378	39	7	35	73	27	36	24	22
RCN3	4.668225230791207	5.001689758797808	32.03614345565474	-0.013877622587764671	-0.09781282095577241	-0.005933935436703676	0.9985963957483845	0.9828025435914152	0.9905903965004156	175	4	43	40	10	20	25	54
TLN1	9.532041241468532	9.579130110238394	828.3009287761711	-0.013962926063493095	-0.07693540072696044	-0.018849027743742197	0.9949440772324171	0.9803576653181434	0.9824080596577094	2638	328	1749	1077	255	690	755	987
ANKRD9	3.8309627400187845	4.089280805966744	16.42928737011834	-0.01410674680738798	0.11000870844585953	0.006055740147340337	0.998336695863059	0.9819949653406532	0.9905903965004156	24	4	26	48	7	12	8	35
PPP2R5A	5.488330018667867	5.549286326733124	49.742412278217365	-0.014123117475763931	-0.11880775204858966	-0.020032255240007336	0.9958742832420197	0.9668958274330886	0.9818146729566929	61	27	96	79	29	47	47	45
DHX36	6.2631951402790405	6.299713534582213	84.04991800852397	-0.01422798003476827	-0.04228860211216812	-0.012957119544524684	0.9947917196018834	0.987258708235639	0.9900688364323167	150	29	140	154	53	64	81	106
SPRTN	3.223907418636961	3.514889476929602	10.337024028121636	-0.014367879173016143	0.20688763258949325	0.011099270438258995	0.998336695863059	0.9643130776820478	0.9852350793780235	26	2	22	19	3	15	13	6
EIF5	7.195366798646193	7.217051757927531	160.1555302440799	-0.014414075579089858	-0.03062752172439297	-0.013386061175095634	0.9947474496966591	0.9915660938410747	0.9900688364323167	313	56	256	289	97	134	171	171
ATP11B	6.8532805533626915	6.902058614694347	128.8492396868829	-0.014510147360293525	-0.09925651686079638	-0.0214799282156195	0.9949440772324171	0.9726730263218574	0.9818146729566929	165	51	269	202	87	113	122	134
MSL2	5.439439451408396	5.496075556178183	47.49442483049083	-0.014526361902793827	-0.025547240045392428	-0.008021465920095585	0.9953154670654956	0.9952219034760484	0.9911974040086489	91	22	103	59	23	51	36	53
RNF14	4.956604089868912	5.013366312725333	33.58232403377529	-0.014539887312427013	-0.06689837476185659	-0.012791767316432601	0.9954344730408167	0.982083854797053	0.988305714176778	57	13	63	54	21	28	32	38
DCAF17	4.528794166489602	4.64052978471925	25.178883092655905	-0.014762312526180751	0.008196615903109727	-0.0024994916687693116	0.9959999011876064	0.9981322540316554	0.9976044585398781	46	10	38	65	9	26	18	33
LYAR	4.800022424212471	4.89432046656034	30.41661575074648	-0.014867100953563419	0.0018408291950696026	-0.004070251260588914	0.9956838245890972	0.9998111039895313	0.9970185019795518	69	15	47	66	8	31	27	34
DOCK9	8.062316024703781	8.131535846399766	302.73401812739553	-0.0149792293177095	-0.05357482186173269	-0.012557759969601083	0.9949440772324171	0.9855294079112882	0.9887614540848269	479	87	872	495	138	328	284	264
TIPRL	4.738610796140182	4.853795072682873	30.160612749244528	-0.015073364988497427	-0.13611022302517567	-0.01622695889179589	0.9959999011876064	0.9712651740718448	0.9819992286660378	69	11	37	37	26	16	32	38
CYB5R3	7.176551887862364	7.245411147409697	162.9103000994701	-0.015396615354595952	-0.09107346591202146	-0.017520680503744147	0.9949440772324171	0.9764854726589066	0.9824080596577094	616	64	203	193	75	146	166	158
NEIL3	1.5760334197358385	2.4733874565074325	5.17410937369298	-0.015542905471796743	-1.026587069640235	-0.01975128328551739	0.9998347940238835	0.8904838590999917	0.9036975328911272	1	2	13	1	9	5	1	2
PTH1R	3.594304676778876	3.8943965785931507	13.92027975365108	-0.015641170605265837	-0.036502436524663145	-0.003347122357439511	0.998075491014771	0.9956481308188948	0.9961058185126923	62	2	17	21	6	9	20	14
FBXO11	6.151312291962196	6.193315491287587	77.96398630110977	-0.015740986772967532	-0.008841456636896892	-0.006695538388936599	0.9947474496966591	0.9976381557680465	0.994180659546559	156	39	164	106	31	81	81	68
THTPA	1.6448612060042578	2.5187388493962333	3.8828478830783264	-0.015748665796524175	-0.35954205951124624	-0.007344976019879233	0.9998347940238835	0.9623337538152712	0.9824080596577094	25	0	8	6	0	5	2	4
UTP18	4.469728185331678	4.587002128076953	24.70123761676595	-0.0158541201997193	0.027708760903927904	7.593429507296042e-4	0.9960563591079354	0.9956481308188948	0.9976044585398781	50	10	44	27	16	23	35	15
NSFL1C	5.19372916690674	5.301936232700801	40.80065830801716	-0.0158838040284765	-0.014970239403039584	-0.006139348900736146	0.9953154670654956	0.9971465685084713	0.9939064708268109	92	8	98	62	22	41	36	46
LZTR1	5.348708820130035	5.5537728468175755	48.22286351654233	-0.015974328276880567	-0.036159088914250424	-0.004304032309655936	0.9962511198776502	0.9947626505086482	0.9959083699983945	194	11	98	82	8	38	46	65
EEPD1	3.411454284458198	3.6054905232596415	11.510149342319107	-0.015987670794337855	-0.10575299297022418	-0.009078251614122939	0.9975090205889501	0.982083854797053	0.9883516957657007	40	4	16	11	7	11	10	12
SH2D3C	4.68697150220885	4.943356302348457	30.926840228372804	-0.016148616983162355	-0.11152879595717825	-0.009350743111718653	0.9970779751730138	0.9803576653181434	0.9887614540848269	74	8	118	38	5	24	32	36
ZNF263	4.324946412803033	4.678972032742499	25.40187477507509	-0.01621863529884077	-0.06585080849124585	-0.005405791306291426	0.998075491014771	0.9899992592584242	0.991307880293085	84	1	40	58	13	14	33	31
CCDC91	5.0238554083644456	5.121783309935752	36.84289890893573	-0.016434113876929148	-0.22634342007772817	-0.028306215897433464	0.9956838245890972	0.9407883517926798	0.9649044102243303	55	17	72	37	31	26	33	40
FHL3	3.6590174529050588	3.8276614947553704	13.641593569681376	-0.016497560982518887	0.03446620625499058	7.937532642762594e-4	0.9964997239582705	0.9956481308188948	0.9976044585398781	23	5	33	21	6	9	21	12
LTBP2	8.284215663634221	8.399472618798955	363.7569891109415	-0.01651126880576242	-0.15916981605863892	-0.021805843452026324	0.9953154670654956	0.9609826692171735	0.9742099392294851	1464	78	780	379	157	316	321	389
SHMT1	3.8146843514337174	3.932167013213666	14.954119253260371	-0.016541045140666087	-0.022690900324683398	-0.004339977762698352	0.9959999011876064	0.9968912610644984	0.9959083699983945	39	8	20	23	6	15	15	14
LEPROT	6.373510595719198	6.475265146093748	96.54451826010326	-0.01679466623207489	-0.22900953102521054	-0.03061914972422969	0.9953154670654956	0.936155398529752	0.9603870559001683	115	63	134	112	78	94	76	84
HAGH	3.511191591507272	3.863217224700982	13.517279380722961	-0.016804601874867108	0.21895120008888497	0.012350195102229556	0.9979767236654669	0.9633929833610553	0.9819992286660378	30	4	26	33	2	5	12	32
RCN2	4.881421887375413	5.028677800534279	34.66758971211124	-0.01690949015449739	-0.08616443817201816	-0.01055006697116884	0.9959999011876064	0.9822828181863718	0.9881564753378228	57	25	29	54	21	48	23	23
CCDC102A	1.8204099878891749	2.4473092763486237	3.8047409940559094	-0.016981284093023977	-0.10367357225580408	-0.003302981298671002	0.9994523903127123	0.9891666578714389	0.9926873515461185	16	1	7	8	0	2	6	4
GSR	5.66304597056693	5.736743981324049	57.048577759419345	-0.017005713336948405	-0.13168260733793088	-0.02058772822692767	0.9949440772324171	0.9639838599603716	0.9772941683248387	112	30	61	78	43	61	44	52
MAOA	7.430393320323534	7.471935399636859	192.3902465695121	-0.017021622519463618	-0.08617298347682965	-0.020016666306946217	0.9946353317695286	0.9764854726589066	0.9819992286660378	331	114	214	330	113	149	220	185
PARPG1	3.164290048006508	3.430851570256166	9.916376313050703	-0.017092429829660118	0.053128582636121656	0.001957106478548072	0.9976398156564105	0.9934271436513021	0.9976044585398781	32	3	11	13	6	6	6	20
NUP35	2.2439351521774906	2.6063957788631633	4.7355586297297005	-0.017113762936913343	0.03326026713913652	4.301385935777607e-5	0.998075491014771	0.9971465685084713	0.9999616720880805	12	2	10	8	1	5	3	7
CNPPD1	4.7222793087562724	4.818307318136597	29.201586097294044	-0.017250429823682207	-0.05616778939541819	-0.009023634559955687	0.9949440772324171	0.987258708235639	0.9903775760209051	59	20	46	47	9	18	36	32
RPGRIP1L	3.5940140618200025	3.7833276213057223	13.388300866854186	-0.017311379596325463	-0.10497773390458935	-0.009753823437288247	0.9964722210981458	0.982083854797053	0.9881564753378228	38	10	20	16	3	13	11	14
CDK8	4.044553456248453	4.220721076152862	18.194697143987273	-0.01737274877011913	0.06721739718292752	0.0029477314293378703	0.9959999011876064	0.9872064341968825	0.9975093858759697	32	6	45	37	5	23	12	22
ABCD3	5.28179201169609	5.414263034319343	44.691170129334566	-0.017390890167684993	-0.05383197146809408	-0.008923974127535962	0.9953154670654956	0.9887269332358188	0.9900688364323167	96	30	68	91	8	34	58	39
JAM2	4.449259154505272	4.749269331133807	27.11791330818406	-0.01752168882242594	0.018799967934027967	6.576825489221444e-4	0.9974580930275585	0.9976381557680465	0.9976044585398781	53	4	96	24	13	25	43	14
NEK3	3.5196928750918173	3.715859738635688	12.475871851833537	-0.017577489019722902	0.05046621230239003	0.0014210095243673406	0.9964997239582705	0.9932189826647789	0.9976044585398781	30	4	29	13	6	17	8	13
NACA	9.932471825727326	10.041055528747034	1150.2408103160133	-0.01778060801517807	-0.1774932918361027	-0.02526478661724421	0.9949440772324171	0.9572554547896504	0.9698408308810381	1855	668	1530	893	1003	1067	969	1124
PACS2	5.635143244982137	5.741140272159532	55.758655475434026	-0.017804850939019935	-0.03382602476400763	-0.007484766396956314	0.9949195840438976	0.9934163142359341	0.9907988042258777	211	15	96	74	21	43	55	72
TTC37	6.759907053462739	6.821538721840313	121.56340203012994	-0.01783268287722414	-0.08639760276815077	-0.01783839970894235	0.9946353317695286	0.9766729148246375	0.9824080596577094	251	35	166	202	96	83	128	145
DHX15	7.037880386080305	7.064077474882434	143.52771569800453	-0.018042825036105388	1.4282125424312472e-4	-0.006636372531046702	0.9929685393005269	0.9999697114705983	0.9955262211088176	302	61	224	299	58	137	113	185
LTB4R2	1.5129961461112924	2.272783491464748	3.276787819424672	-0.01840753938401849	-0.26824478740054764	-0.005810669553532398	0.9994931493415813	0.9751943308772618	0.987778083535131	3	1	15	7	0	5	2	2
ACO1	5.7111874677942245	5.781050882004753	57.88217696514547	-0.01849375418831442	-0.030650766655586893	-0.008276850632688135	0.9947474496966591	0.9934271436513021	0.9905903965004156	135	19	67	132	31	37	62	77
GALNT18	5.697284682733138	6.016625126352974	67.30998209755374	-0.018504147385612686	-0.19512212347136793	-0.013001389174429272	0.9964929323257916	0.9639838599603716	0.9819992286660378	188	9	280	85	11	61	52	78
CTR9	6.104984105426774	6.159596380105276	76.00599127012048	-0.018613565657597902	-0.05453425402506476	-0.0137104072605967	0.9946353317695286	0.9834805473415316	0.9881564753378228	204	43	96	137	24	62	81	81
CCNT1	5.897996226808916	5.96013562390334	66.76255743594311	-0.018722282210016733	-0.15131791381073134	-0.025050934383526836	0.9947474496966591	0.9548306316516724	0.9732619247751377	83	39	101	113	43	43	67	78
SLC14A1	0.9803561485288838	1.9858835825738217	2.2729018426470304	-0.018868540485511325	0.3008319322440875	0.005737347652802416	0.9998347940238835	0.9751943308772618	0.9852350793780235	4	0	9	4	0	0	6	3
BICC1	5.3128410243677635	5.467434411564201	45.76906100796426	-0.01887166355053242	-0.09252458612679004	-0.011317018630857533	0.9953154670654956	0.9808683833420474	0.9881564753378228	194	10	49	72	22	42	37	56
AGAP1	5.016285600327414	5.272412517447018	39.37010739095307	-0.018988994155159145	-0.03565777879539769	-0.0037652222814383756	0.9959999011876064	0.995339153718258	0.9961058185126923	141	3	77	73	16	27	51	43
UBN2	6.448009297656365	6.472761053614264	95.0232425305847	-0.01922989901845503	-0.03702643969418095	-0.013954130026095194	0.9922702779047612	0.989036459551485	0.9900688364323167	165	41	192	149	49	89	90	101
FLT3	2.5921182012276014	3.038332836330077	7.579730313552198	-0.019387028800072807	-0.4951954219035286	-0.01911158761412418	0.9992429693795375	0.9272961631042198	0.9551391547598486	11	6	24	2	4	3	5	10
LINC00926	1.469526885829384	2.1733084185868745	2.898101143789327	-0.01939592765581749	-0.3642393322645932	-0.008352232093801093	0.9985963957483845	0.9605816575755239	0.9819992286660378	4	0	14	5	1	2	3	3
ARHGAP4	4.998393181398842	5.224714443616522	38.06512918201676	-0.019463572312595503	-0.05549188774364611	-0.006008752484769936	0.9956838245890972	0.9908748545036212	0.991307880293085	128	12	105	50	5	27	37	53
MTMR9	4.641468298520521	4.724926134209914	26.85401344864769	-0.019522455199663852	-4.453764369867108e-4	-0.0037308499411454663	0.9947474496966591	0.999958885164133	0.9970185019795518	49	10	50	58	11	20	32	30
ATXN2L	7.172586265975058	7.20850243787595	158.6774100884996	-0.01953568863373991	-0.02556459260863406	-0.011023341576077629	0.9922702779047612	0.9939029484797869	0.990542399310461	442	47	241	272	83	121	179	177
FOXJ3	6.452978008332811	6.489342273251751	96.33006935011092	-0.01955643275161471	-0.03475991979662239	-0.010816136143065444	0.9932998378086186	0.9908748545036212	0.9903775760209051	224	43	147	122	57	84	115	83
BCL2L1	6.3614105289078475	6.415645080334406	91.49630412771305	-0.01956323712656353	-0.07400822122747377	-0.015853155859836952	0.994535000508437	0.9798993679815781	0.9860647953086276	193	57	101	177	37	59	103	107
RPS6KA4	4.338271484460715	4.6247615718359345	24.865488678936185	-0.01958503574639215	-0.3358081070416674	-0.021749687117587804	0.9971642835855048	0.9341529951903447	0.9626908821140645	133	13	26	15	8	18	25	22
EFCAB14	7.647459784010447	7.715988376000209	228.73252610870793	-0.019766207732247687	-0.15530289178604093	-0.027283548991977165	0.9946032808541465	0.9547285599218504	0.9698408308810381	282	177	321	346	117	202	209	223
PIEZO1	7.059887324884909	7.285352441732354	165.87147079868504	-0.02004053083268494	-0.21238865390375583	-0.014832443098265646	0.9955655877374917	0.9548306316516724	0.9742099392294851	771	33	356	283	25	120	162	183
BIRC5	2.5707040194919974	3.104969558305345	7.840176236401516	-0.02029149099679036	-0.3432138259490553	-0.012324098388748102	0.9994931493415813	0.9572554547896504	0.9742099392294851	29	5	1	14	4	11	4	4
ABHD12	4.563815744155861	4.684785805701988	26.91804702670432	-0.02034713682827722	-0.2372581668875727	-0.02480790082007829	0.9949440772324171	0.9436276832996352	0.965923772396344	56	12	26	36	25	19	20	33
GTF3C6	4.819161385363075	4.953930647575003	33.04856935999818	-0.02047155763368987	-0.18606280529620364	-0.019586573319400554	0.9949440772324171	0.9603180428480673	0.9742099392294851	54	24	33	39	24	40	21	25
NPEPPS	6.8046854072799094	6.8315747878546125	122.77372706199337	-0.02053039946901368	-0.07782224917917312	-0.020637315589499095	0.9916981801122059	0.9764854726589066	0.9819992286660378	210	61	200	175	77	97	114	147
MCM3	5.7040945020392915	5.822082950473525	59.44434222948819	-0.02073588855817131	-0.06522678669871834	-0.010105149393868341	0.9947474496966591	0.9839910390823338	0.9900688364323167	237	26	76	67	21	62	40	73
MT-ND4	13.293882518752744	13.73032889236683	14927.054629039963	-0.020768870128936686	-0.4851040136731161	-0.01618442755001712	0.9974810230275651	0.9239212717276148	0.9409602791803364	19576	15964	8669	5010	13451	16040	8788	9578
MYO9A	7.059702976012643	7.097892336605959	146.49372548369865	-0.02079632152726554	-0.015101703346560276	-0.010103231843459412	0.9916981801122059	0.9967817050970286	0.9905903965004156	395	48	293	260	51	132	138	172
UNC5B	5.401029985703129	5.475312231980874	46.65367891990186	-0.02083198007246893	-0.04065224715381094	-0.00907529772232514	0.9946353317695286	0.9908748545036212	0.990542399310461	108	15	98	54	28	32	58	49
SH3BP2	6.6801302727560445	6.837627296004753	121.73689912146699	-0.020961152825610865	-0.11218300125211075	-0.013598123064871685	0.9947843093127122	0.9764854726589066	0.9852350793780235	339	45	384	143	22	102	88	167
CTD-2033D15.2	5.097266475514295	5.184486397314366	37.60220180904439	-0.02104253659960151	-0.026762189949348817	-0.007299117584470099	0.9946353317695286	0.995339153718258	0.991307880293085	57	15	87	77	14	26	35	54
SMG1P5	2.95270521644332	3.616809557662361	10.66083797530434	-0.021063518015416605	-0.3132348747406541	-0.010359545750450514	0.998075491014771	0.95953899360372	0.9819992286660378	59	1	33	7	1	5	9	17
PHLPP1	3.699833734242789	3.9542279243574576	15.031429424756798	-0.021238557349400975	-0.09339019555564607	-0.008242427283888739	0.9957193353850204	0.9835514008475247	0.9900688364323167	25	2	41	21	11	9	21	14
MRPS6	5.117555995624873	5.256684779144561	40.71965558065177	-0.02139006182463008	-0.32964904608376355	-0.033776093691167575	0.9949440772324171	0.9135402122002843	0.9467466249450444	42	25	101	37	29	26	38	40
YTHDF3	6.416893128334274	6.456836360822842	94.54531758264164	-0.021418619775309136	-0.11306887994013744	-0.023848884756110376	0.9922427327467419	0.9639838599603716	0.9766625879532417	147	49	134	150	64	71	87	113
CARD10	3.1953113510469127	3.5990872035157375	10.925598678156051	-0.021484169390494516	-0.10114354758285975	-0.005714761501866002	0.9968183822509565	0.9850523277239019	0.990542399310461	25	3	44	10	2	6	8	20
ZNF765	4.359795168836105	4.525624825711156	22.86325970324268	-0.021538518812639146	0.13462244294310213	0.01099711026365319	0.9947474496966591	0.9726730263218574	0.9883516957657007	59	6	43	42	8	11	36	29
SNAP47	3.556173967782555	3.788580400883595	12.927800467960942	-0.021585460090289443	0.03263785858528974	-5.512918619545897e-4	0.9953154670654956	0.9956481308188948	0.9976044585398781	32	5	30	24	2	15	13	12
DCHS1	5.1843550945312415	5.473012543986986	45.514070955086886	-0.021882982186105297	0.11101197985919828	0.00852265562993469	0.9955538460271043	0.9810830448476292	0.9900688364323167	165	5	110	63	12	71	40	31
FHOD1	5.201972103546714	5.67806000911887	52.439420193725645	-0.021895099896514794	-0.17806437228598745	-0.008370801912440707	0.9970779751730138	0.9749592937236112	0.9881564753378228	237	9	139	86	2	41	68	41
FNDC3B	8.66074625010179	8.672867346759247	442.59079393372986	-0.02199684853245785	-0.030313757539778	-0.015895828893517695	0.9893709857231182	0.9915660938410747	0.9883516957657007	766	199	856	689	230	430	408	468
ILF2	6.086238422705403	6.141790241649296	75.62129392910008	-0.02213603208280051	-0.1133984578574547	-0.021334371307532945	0.9924597328746785	0.9668118639921409	0.9805113318062448	111	31	137	110	56	51	81	85
PODN	6.183837864164392	6.4440459934514385	93.99782269888075	-0.022144626535300534	-0.376844586403483	-0.02903072721655301	0.9959171507045679	0.9178256467988519	0.9472303487344647	293	37	104	39	97	101	55	74
GOLGA2P10	2.715937088770969	3.339281891717746	8.561719988351012	-0.022151900872209702	-0.06250680512432046	-0.002625513470403199	0.9980505949410884	0.9942008475585401	0.9962183897486692	32	2	22	16	0	3	9	16
ZNF320	4.500824539188295	4.608147478117851	24.634538768528035	-0.02224129217203779	-0.05144665356459068	-0.008926102935518068	0.9947474496966591	0.9891666578714389	0.9900688364323167	53	9	28	65	11	21	27	25
COA7	3.681498550552213	3.8734699984799175	14.554663779111898	-0.02224239006884435	0.10032179002194606	0.005833559461494717	0.9955655877374917	0.9822100525291187	0.9905903965004156	32	8	14	21	8	12	25	7
TMEM180	3.055308511292835	3.46439903506641	10.917043327354136	-0.022305315249810588	-0.1289311145505762	-0.0076289792362374854	0.9970779751730138	0.9828025435914152	0.9881564753378228	12	13	12	18	2	5	4	22
HJURP	1.5651664651394284	2.413927638671812	3.876222880924394	-0.02234915182001472	-0.11207557552047795	-0.0019293111919094455	0.9992429693795375	0.9908748545036212	0.9961058185126923	16	2	1	11	0	7	3	1
GTDC1	4.367197879926241	4.4567916611927645	22.297610299441267	-0.022349725764819486	-0.09832541281855117	-0.013666603251129422	0.9947474496966591	0.9782569264691772	0.9860647953086276	34	9	51	33	13	19	21	24
ANXA3	5.387044618349069	5.546726303520932	48.472928030366475	-0.02243843193803356	0.0392065947886017	0.00226676820129191	0.9947474496966591	0.9934163142359341	0.9976044585398781	172	8	70	81	23	58	54	35
ZNF714	3.8207904570111086	4.0970524818939325	16.45313662293258	-0.022839970253804236	0.04196202264995863	0.0016535064541052477	0.9953154670654956	0.995048478686596	0.9976044585398781	40	7	24	45	2	10	27	15
GPBP1L1	6.727805651057551	6.762578961543762	117.04251764555099	-0.022875183843379582	-0.08568180227430233	-0.020657735881768658	0.9913102714201466	0.9751943308772618	0.9819992286660378	164	62	208	184	68	103	122	110
SMS	5.969675054918408	6.0649461429872895	72.04173839523465	-0.02290242776879183	-0.22742288329261337	-0.030780075192798115	0.9946353317695286	0.9344334600613747	0.9609105627413352	87	44	72	149	51	59	52	83
BCCIP	5.35533565069711	5.4450583732189815	45.81211522816747	-0.02308900979830472	-0.09102490816911575	-0.014407222873691167	0.9946353317695286	0.9783295472326154	0.9858727013787711	85	20	43	114	26	49	32	50
CNOT2	6.618012206218406	6.6631313219246	109.08437851980858	-0.0232384578306645	-0.109102920907065	-0.023138806521483132	0.9915794050319251	0.9664878955165255	0.9772941683248387	179	50	228	125	71	83	109	121
PRRC2A	8.014385521931803	8.146550065841383	303.99103547697945	-0.023356887865469158	-0.14127231361475756	-0.01828699045794229	0.9946353317695286	0.9668958274330886	0.9818146729566929	1045	59	614	719	73	270	241	360
CALCOCO2	7.8880659285272055	7.943956067634986	266.49182340068245	-0.023430301236278626	-0.10333414594547458	-0.022107450990403895	0.9915890797778301	0.9726730263218574	0.9800369588092149	417	103	711	301	155	241	230	294
OSBPL11	4.843637560601694	4.979305633508006	32.928785762768584	-0.023651430838837546	-0.10460462995021856	-0.01349762828144892	0.9946353317695286	0.9782569264691772	0.9852350793780235	60	25	72	39	8	37	26	29
WDR4	3.025553950574029	3.692281623332141	11.377260463314714	-0.023773090268055037	-0.3083098538149672	-0.01169467836519832	0.9975368256736276	0.9583824034541938	0.9800369588092149	65	2	18	23	0	8	14	10
PAPOLA	7.695946728941074	7.724871650289683	229.16746762851804	-0.02385156985825579	-0.06664920657826089	-0.01919476987832357	0.9899643339244123	0.9803576653181434	0.982573282682392	345	107	348	393	148	203	245	215
SPARCL1	10.235610369392434	10.340538220620992	1411.772309238904	-0.024002223273985136	-0.06281453405659669	-0.011334780844116099	0.9937371938980593	0.9860601492511956	0.9881592070562114	1498	542	3051	1798	1091	1780	1132	1083
S100A12	3.5995124677585704	4.4827524052293395	24.229051344019695	-0.024033041221492402	-1.3949370369045995	-0.03884324246376891	0.9994523903127123	0.7828295150038753	0.7202108248890454	4	5	68	11	46	13	5	16
POLR3K	1.6396561141294808	2.256183720911457	3.181137613601538	-0.02412120352495148	-0.026114073339587512	-0.0010005923452115573	0.9970779751730138	0.9976381557680465	0.9976044585398781	9	0	6	9	1	5	2	3
RP11-106M3.3	2.562396024427048	2.86532986592492	6.4052188199878275	-0.02462915831135142	-0.19248423620672572	-0.009226100747848178	0.9959999011876064	0.9760078967925783	0.9845117539538295	6	3	18	8	4	6	7	4
STAT1	8.086622287552329	8.277064917495592	339.27026917957045	-0.02474000058996992	-0.33614294676802103	-0.03267231098338315	0.9946353317695286	0.9178256467988519	0.9465453110228358	461	389	286	506	115	291	279	289
VPS4B	5.93548309924036	5.986870670073033	67.80155881171743	-0.024847978377011973	-0.11808693307342041	-0.022055587761888325	0.9915794050319251	0.9639838599603716	0.9785578665582727	93	34	103	123	44	47	61	87
RAD9A	2.683649081885561	3.29141038538305	8.309528208261165	-0.024896323630576866	-0.1376631782073731	-0.005803836736247265	0.9971642835855048	0.982453034786954	0.9900688364323167	38	3	18	11	0	4	6	16
ZNF709	1.64273084365229	2.306840591377214	3.442399075244241	-0.025066317102915403	-0.25242500787356414	-0.006847707913062834	0.9971642835855048	0.9751943308772618	0.9858727013787711	4	0	14	6	2	2	2	6
NUDCD2	3.812638499579565	3.9698285239137467	16.28156205591624	-0.025150799735299094	-0.28767171080661025	-0.02152979760969374	0.9947474496966591	0.9440246699307988	0.965923772396344	23	14	19	18	11	16	13	11
SLC15A3	4.472735189825756	4.646657928709019	25.127063388135483	-0.02524648159491785	-0.056453291373386824	-0.008335585064001847	0.9946353317695286	0.9891666578714389	0.9900688364323167	46	4	72	42	13	21	29	25
PLOD2	6.841047050356975	6.878946581552232	126.58404688371536	-0.025348886395289455	-0.023844849707215825	-0.009081391250740487	0.9899673292999637	0.995048478686596	0.9905903965004156	222	63	174	238	67	98	94	192
HSD11B1	4.624898915319312	4.8412987741502755	30.84445329366315	-0.025396993258227064	-0.3793311512338745	-0.029131509800208066	0.9947474496966591	0.9202497687150968	0.9458014309939372	37	18	27	36	35	33	15	25
HNRNPU	9.31510729150962	9.333087657509436	698.7567165743104	-0.025742173430659803	-0.04329932226032786	-0.018091164315704365	0.9877614653203707	0.9872064341968825	0.9862201563789315	1605	208	1247	1258	380	645	677	738
SSR2	5.893814542744389	5.943252515733648	65.63035393474787	-0.02583967121922565	-0.06346464525720827	-0.013594396092822161	0.9910758532894405	0.982083854797053	0.9881564753378228	133	38	108	83	33	39	67	89
TESC	1.1946067042442456	2.0480216307002608	2.5880954811741126	-0.025968140201175143	0.5286533591397393	0.010611620055751492	0.9979667694540205	0.9428253054504951	0.9720863937311077	4	1	6	5	0	0	3	8
TEX10	4.55463027677174	4.687909821629422	26.19785799007386	-0.02599177714176196	0.1423568088724621	0.012282549194954334	0.9946032808541465	0.9683755109768276	0.9881564753378228	66	8	47	34	13	30	37	15
USP7	7.017849366772593	7.039952738528316	141.14478593386423	-0.026180587811433828	-0.006594941184166396	-0.009407114039364176	0.9877710586329338	0.997866651271896	0.991307880293085	286	58	273	259	57	145	122	155
DDX55	4.637319142953082	4.866357559365408	29.108924306808728	-0.026280558694031814	0.029313160634353717	0.0014280071249387506	0.9947474496966591	0.9956481308188948	0.9976044585398781	99	7	42	74	5	32	20	40
ZNF830	3.255709597131289	3.55150081619716	10.816394818028279	-0.026510061743286174	0.21407561117540386	0.01150224760680055	0.9949440772324171	0.9639838599603716	0.9824080596577094	25	2	13	26	5	16	14	5
ARL6IP6	2.7832133631207423	3.0512548989837547	7.235191649808426	-0.026519038917338204	-0.0013826361905261812	-0.0015769878404359636	0.9949440772324171	0.9998111039895313	0.9976044585398781	12	2	18	11	4	8	4	10
DNM1L	5.844086280232431	5.902456148654765	63.137461682378444	-0.026565244570645248	0.0503836520834518	0.003748749483309435	0.9910758532894405	0.9850523277239019	0.9975093858759697	143	23	90	130	28	68	76	47
CCNI	7.966844336332304	8.028028683773242	283.6418274354847	-0.02665689307951644	-0.12607431757755522	-0.024284332248731215	0.9907654421982776	0.963881406438975	0.9742099392294851	389	137	524	322	216	276	247	272
TM6SF1	2.425119920253475	2.7744121092967546	5.817337181982626	-0.02668973804320015	0.05338225710371628	0.0016204786574156066	0.9956838245890972	0.9953336600983059	0.9976044585398781	12	2	12	5	4	2	10	6
MIER1	7.2368330044154066	7.285619698226359	168.88637300627204	-0.02675556577713086	-0.10138141316114717	-0.021580156340215016	0.9899643339244123	0.9723780710180473	0.9803522848742671	232	82	312	224	117	170	136	173
IRF9	2.954844950326026	3.4961198832101372	10.307559048721522	-0.026783641278930945	-0.2510323282537418	-0.012664454849447218	0.9964722210981458	0.9664878955165255	0.9789740599100945	22	7	14	33	0	4	12	13
EXOSC8	3.427641542089142	3.5989441301734404	11.697808948894966	-0.026949484839002835	-0.1350477967176536	-0.010501736114469615	0.9947474496966591	0.9778693566588504	0.986611169082293	31	8	11	18	5	7	13	13
MARK3	7.350102525945044	7.366364838485404	177.39190945023995	-0.027055530336691197	-0.022619637002250153	-0.01434063766390711	0.9874949676575001	0.9944161948658475	0.9900688364323167	372	65	305	358	81	158	169	204
ZKSCAN5	3.864859481025579	4.007395412387134	15.779782559723087	-0.02717871051843258	0.014017146310865316	-4.4970712905739155e-4	0.9946032808541465	0.9976381557680465	0.9979617236033069	38	6	27	20	9	12	10	27
PKP3	2.043329002181042	3.0514300525434566	6.593975392287206	-0.02722229946145814	-0.2783301316877265	-0.004907714121860313	0.998075491014771	0.9751943308772618	0.9900688364323167	26	1	2	31	0	2	14	3
NPM3	2.758115179804326	3.4205138578940555	10.545988292375098	-0.027281277212835277	-0.41843024583030036	-0.014642028675138509	0.9984562136024898	0.9502643314094132	0.9650457780249025	24	4	1	18	13	1	12	13
AZIN1	7.167057527099472	7.2684512518678535	167.69645809680915	-0.027357762533729714	-0.20137941573826157	-0.028259235709115923	0.9920244786118857	0.9454755704024898	0.9650457780249025	169	111	215	255	125	171	129	149
NRROS	2.8654010905023375	3.195218112218918	8.650170132816731	-0.027411150371761134	-0.34598659156240125	-0.016622482383680977	0.9959999011876064	0.9487228249962909	0.9684466526554376	19	7	20	3	4	9	6	6
EIF4BP6	2.461039712317105	2.975330318475768	6.806701761910346	-0.027533894231370402	-0.2818690673377496	-0.012456967150447326	0.9959999011876064	0.9639838599603716	0.975912193288152	23	0	9	9	7	7	4	7
PILRB	3.4861631214182434	3.8041915672665145	12.83384485313116	-0.027634939466965124	-0.03429897745842699	-0.00345162763190716	0.9947474496966591	0.9956481308188948	0.9960781365447943	28	2	22	44	3	9	18	13
TPMT	3.4794593749691125	3.645216117050393	12.044772240253767	-0.02766919402164003	-0.007602035763697848	-0.0021690495826047224	0.9947474496966591	0.9988155978287379	0.9975093858759697	18	5	17	26	7	16	8	11
LARP1	8.200528434427865	8.211325649085778	320.42468075338917	-0.0278212813409013	-0.02818260690945252	-0.014055879953985051	0.9865963702980324	0.9921182821046759	0.9887614540848269	732	133	463	614	151	281	342	328
FAM177A1	6.8250679347195	6.895365826688173	127.80598855154174	-0.027934193017811432	-0.09320375195227316	-0.018477924647636784	0.9904641134828406	0.9764854726589066	0.9819992286660378	190	33	285	218	89	127	111	128
STARD8	4.530498455216566	5.005612375134535	32.04631955702194	-0.02825830482301044	-0.19763174298239128	-0.010425972242911946	0.9953154670654956	0.9705574256427653	0.9852350793780235	88	7	121	57	1	21	28	45
TMEM194A	3.971193013042278	4.099682152326052	17.309218004238303	-0.028327657809710843	-0.101908613360577	-0.010037926175740305	0.994481863460146	0.9811977206084834	0.9886196515332362	26	12	27	28	8	12	11	27
MCC	5.6217389949267	5.7291412993379485	55.58576797769669	-0.02833850609891713	-0.06488752733502516	-0.012273213703775055	0.9913102714201466	0.9828025435914152	0.9881564753378228	100	10	123	115	33	43	52	71
CCDC136	1.8843231702636558	2.4456543829307114	3.9307346363593245	-0.02835466142235658	-0.25032405579634465	-0.007597501235999694	0.9959999011876064	0.9726730263218574	0.9851376159011996	16	1	12	2	1	4	4	3
SMAP1	4.656928856096702	4.7300810536370195	27.27629970119625	-0.028439241687910993	-0.07201094872275905	-0.011833930407162631	0.9915601902675979	0.982083854797053	0.9887614540848269	67	14	48	32	13	22	23	35
USP37	4.797573636713634	4.912919457598803	30.551258572410653	-0.02847783249634531	0.01036075911066843	-0.0027460785551687516	0.9915794050319251	0.9976803508193244	0.9975093858759697	59	8	68	69	11	22	37	36
KLHL8	4.8704284205086115	4.984499610707434	32.57789168607824	-0.028480062245194726	-0.044656994751391905	-0.008295710720590047	0.9922427327467419	0.9912089859300759	0.990542399310461	46	16	74	71	9	28	40	28
MON1A	1.7421352297949138	2.360417477357504	3.692253649536276	-0.028777336895232684	0.14251952240357732	0.0036567503667557896	0.9962048611970425	0.9840861014779045	0.9907988042258777	12	1	2	10	1	7	1	4
PPFIA1	6.861041387973083	6.9045181462059055	128.05955324800735	-0.028807842953849243	-0.013871855644321113	-0.008628878282369428	0.9882853526041672	0.9971465685084713	0.991307880293085	360	37	218	204	64	134	103	146
CARD9	1.782947832879562	2.7712213890150723	4.884288506154222	-0.028886463846656572	-0.5455211305621798	-0.010849033621247568	0.9971642835855048	0.9407883517926798	0.9720863937311077	39	0	7	7	0	4	2	7
ZNF398	4.676838663495774	4.876688282286461	29.5537654316098	-0.02894582433484695	0.031724383298756355	7.880907237184057e-4	0.9936000145185817	0.9956481308188948	0.9976044585398781	83	10	70	54	4	35	29	27
VPS13C	8.576484633853513	8.597193478461268	420.7382824098332	-0.029233456505768345	-0.06733776877205065	-0.02197952375124288	0.987330929619136	0.9800662068914024	0.9819992286660378	780	233	725	519	231	344	421	465
BBX	7.146462619201227	7.177262780569921	155.88557216758278	-0.029235408734383055	-0.03367378177380656	-0.012271231985048254	0.9876417465837222	0.9908748545036212	0.9900688364323167	233	68	297	300	77	132	187	140
FZD3	2.8676125885737935	3.1301356689192854	7.845843772254135	-0.029246783954506018	0.10344366220223972	0.00443871695497871	0.9947474496966591	0.9839910390823338	0.9926873515461185	13	2	14	14	5	9	11	4
LPAR2	2.3445249930090486	3.0481632917961976	6.570847311988353	-0.029382435339370436	-0.1346349165724551	-0.004336105996157527	0.9959999011876064	0.9839910390823338	0.9905903965004156	21	0	25	10	1	2	8	11
STX2	4.693769260425864	4.797133207715869	28.43369949719256	-0.02945869003769237	-0.08891117520017786	-0.013677784023716	0.9916981801122059	0.9802779061621221	0.9862201563789315	64	9	71	30	16	24	26	33
SPATA7	2.011720206197196	2.612625905937146	4.859631362139369	-0.029595031610170255	-0.1007113432363227	-0.0031384721433489185	0.9962511198776502	0.9908748545036212	0.9926873515461185	23	3	6	2	1	3	9	2
TXNDC17	2.813295031653439	3.1457654289722363	8.463452617763203	-0.02964399760114269	-0.34880043194845156	-0.015793860804197018	0.9955583198297832	0.9502643314094132	0.9698408308810381	13	4	4	17	9	3	10	8
SERPINB6	6.513540659637816	6.552195159517692	100.26988919083567	-0.02975775166141158	-0.0478105544587154	-0.014836040232319506	0.9877308001245122	0.9848014341673977	0.9881564753378228	197	39	240	133	48	94	86	116
OSGEPL1	2.3173012483033117	2.8039978941396853	5.561488689183206	-0.0298257070450057	0.2762184374698599	0.010007150195595348	0.9953154670654956	0.9632860827267492	0.9819992286660378	14	1	9	14	1	9	8	2
MPG	2.3783204809057876	2.7842172201063646	5.364643093775601	-0.029904127808697983	-0.03384309443410266	-0.0030080706764933625	0.9947843093127122	0.9967817050970286	0.9959083699983945	16	1	12	12	1	4	7	6
DHRS7B	2.2993485858599723	2.7864264271256602	5.814313557658246	-0.03003058908330674	0.3718304220694917	0.0130070129887608	0.9957193353850204	0.9500021007166122	0.9742099392294851	13	4	7	8	1	6	1	14
GYPC	5.546665424355684	5.702543755212408	54.189187641162256	-0.030037255380404918	-0.01175242829989837	-0.003276798834583427	0.9922702779047612	0.9976381557680465	0.997377609243983	174	15	143	54	17	56	33	77
RNF149	6.814717707647547	6.978975822430429	137.08188214597678	-0.030108883806255794	-0.2989197610032855	-0.03130360017634627	0.9937553210761346	0.9239212717276148	0.9519432351955187	96	99	310	153	88	83	98	184
IPO9	6.111610706200082	6.160850788753209	75.77417912947423	-0.030172571311589836	-0.022687032738520498	-0.009016709013348723	0.9883002295979952	0.995339153718258	0.9905903965004156	213	31	99	148	29	55	88	86
MED12	6.209767706751572	6.272568907908186	82.05201453592875	-0.030173174178128342	-0.05951625653577594	-0.014053053328323637	0.9889080661226506	0.982509224364865	0.9881564753378228	234	32	184	87	33	73	70	100
THRB	3.646233570138081	3.891550219137453	14.064317617210227	-0.030282001771725724	0.024678268649456506	-1.0011329665288281e-4	0.9946032808541465	0.9971465685084713	0.9986879315182451	27	2	26	36	7	9	22	13
SDPR	7.165901344270427	7.195249852507452	158.31932101423635	-0.030299318780857665	-0.06663136903509298	-0.01892606290321795	0.9874949676575001	0.9802779061621221	0.9835521858963422	292	96	284	214	70	138	172	148
CERS2	6.3795534498681254	6.406771338987601	90.83418120220871	-0.030387563713745826	-0.06062841171897527	-0.017429816716803506	0.9874949676575001	0.9814550133255945	0.9862201563789315	211	47	118	144	46	85	78	102
C5orf22	4.288936560772618	4.442332667181927	22.057553079039632	-0.030416919556634663	-0.05093241251695447	-0.006591489644112673	0.9936982679612568	0.9915660938410747	0.9905903965004156	43	8	19	54	14	29	15	19
RRAGB	3.2864202293559686	3.5444542729711386	11.334310890024236	-0.03043531338398859	-0.1830687512052527	-0.011310292317252866	0.9949195840438976	0.9744611034164314	0.9819992286660378	37	7	7	12	7	14	6	10
STAT3	8.727959733831401	8.751072376009395	466.92502476040323	-0.030471709866059727	-0.05765663187131525	-0.019671496789047158	0.9858755754173519	0.9822100525291187	0.9824080596577094	895	235	1031	758	159	398	460	515
PHYKPL	5.792486476806626	5.916288454637026	63.01614453259451	-0.03050584874839204	-0.011413215504716119	-0.004519994046210936	0.9910758532894405	0.9976381557680465	0.9961058185126923	149	17	138	156	14	57	52	85
NANS	4.785672654372211	4.869345266945437	29.828437924733766	-0.030516133924718844	-0.018920106108483714	-0.007000926864433863	0.9904641134828406	0.9967817050970286	0.9917941995630681	83	13	40	59	10	27	29	34
DMXL1	6.5941804633746335	6.644654857269538	107.84233195520156	-0.030650260359489496	-0.10203597217915178	-0.02081616966240939	0.9883982978182523	0.9722610759409123	0.9819992286660378	232	57	119	150	72	111	98	94
WHSC1L1	7.595290297032708	7.6201631989306255	212.05704810846888	-0.031118294958168508	-0.04670071238888361	-0.01754667197053126	0.985757572335761	0.984256125947396	0.986611169082293	377	69	432	394	115	171	206	254
FLCN	5.570491947979156	5.708706950314316	54.64791844312795	-0.03120940597280141	-0.06546009585046371	-0.011350742267370168	0.9910758532894405	0.9839910390823338	0.989077748998112	133	7	105	110	33	52	52	57
CCDC8	4.665013901590827	4.8511463961291215	28.995701007209952	-0.03131324692666818	-0.07548080794156982	-0.008411122808916923	0.992551539475163	0.9839910390823338	0.9900688364323167	121	9	29	58	8	22	26	40
DOK2	3.444666859415189	3.7649747051265106	13.811057750411434	-0.031449289520507163	-0.3749474268271612	-0.021229671506000854	0.9947474496966591	0.9407883517926798	0.9589695229793773	29	17	21	11	2	13	9	11
LZTFL1	3.865222229542615	4.077107220052996	17.826711508181244	-0.03173700563871409	-0.41192051440270894	-0.0274854283514558	0.9946353317695286	0.9178256467988519	0.9462608354103609	21	20	16	25	9	16	14	11
PDCD2	4.932491182366503	5.030197679071659	33.54178985419388	-0.03179754691889001	-0.03993499433952301	-0.00919459723633635	0.9899643339244123	0.9915660938410747	0.990542399310461	79	16	46	81	9	28	31	42
SP2	4.8031400290475075	4.965186542798849	31.94362521633689	-0.031921002243063594	0.10105804895248958	0.007246861479280499	0.9920244786118857	0.9794650947998564	0.9905903965004156	72	12	86	37	9	46	31	21
TRDMT1	2.7837325052715896	2.9938955822212097	7.175942467749974	-0.03194230630273365	-0.12551901997381726	-0.007257429519699602	0.9946353317695286	0.9819891485752789	0.9900688364323167	11	5	11	13	3	5	8	7
JPX	4.556345909155356	4.661905934287844	26.06155713063383	-0.032159510079845556	-0.15747327439212022	-0.019037550553543572	0.9915794050319251	0.9624770244330093	0.976759612348087	31	15	40	63	12	22	19	32
NELFCD	4.8041941814384455	4.8821164990382755	30.319568153803644	-0.032283638379994	-0.014286874914860538	-0.005026268557970132	0.9893709857231182	0.9971465685084713	0.9959083699983945	59	11	44	65	16	22	40	29
DDX60	6.034224219044179	6.10497557188384	73.42484470787836	-0.032385848747943986	-0.15381447572549709	-0.02537493667311397	0.9889080661226506	0.9547285599218504	0.9727746916280945	116	34	74	191	43	59	70	77
HDAC3	4.413080807444626	4.648416268515986	25.459658737262625	-0.03294156885229917	0.016971256480609605	-7.686355012420399e-4	0.9933930709534347	0.9976381557680465	0.9976044585398781	54	17	46	47	3	28	12	38
LRRC8B	4.772903791784181	4.871745170575677	30.733928077423776	-0.033038360653943916	-0.21912254978900755	-0.02578406024808446	0.9912493235458287	0.9436276832996352	0.96679625679727	32	21	52	58	16	23	32	27
MAP3K11	5.277504375403208	5.5422251902956825	47.71667856663908	-0.033152958959058544	-0.041357600287833696	-0.003382601114922279	0.9925587243519379	0.9942901791657082	0.9969421387588883	162	8	134	82	7	29	60	59
STX10	4.527421263129917	4.709979879804098	26.640369364369395	-0.03327380834175199	-0.06450944129895403	-0.007694647153064028	0.9922702779047612	0.9875318647931389	0.990542399310461	80	16	55	25	6	13	34	33
EDRF1	4.553803041926177	4.692070355034423	25.911188178454598	-0.033474310134866445	0.06080163864843822	0.00375814246974493	0.9910758532894405	0.9864382334412433	0.9972191002487463	77	7	42	47	10	14	30	40
TDRP	2.6813854093165945	3.246195444723303	8.162243882948133	-0.03374457043424161	-0.09580155715905535	-0.00458349807645453	0.9953154670654956	0.989036459551485	0.9905903965004156	16	3	27	17	0	9	11	4
TEAD2	4.308596859823703	4.490033686918005	22.439589097058967	-0.0338261191236888	0.07684056891831882	0.004883541641667752	0.9920244786118857	0.9839910390823338	0.9948594842314068	55	10	52	28	6	9	30	34
MPV17L	0.8679152476295048	1.7784051225359132	1.9601543317963843	-0.03390958941177026	0.7054266555516124	0.011833411126975576	0.9959999011876064	0.9233392250888879	0.96118372719889	5	0	3	2	1	2	6	0
COA1	5.0606299476181515	5.213559247603806	37.90835002441562	-0.03395027911201348	0.04776221938742879	0.0026275500883827575	0.9907464517046637	0.9908748545036212	0.9976044585398781	79	10	95	80	10	22	37	64
NAA38	2.6748381074747307	2.968946122359212	7.0492283685707555	-0.034031516890929356	-0.14323961227470727	-0.007078176378678485	0.9947474496966591	0.9816392215112903	0.9896221101555701	17	3	5	11	6	3	6	11
ATXN3	6.209275627270841	6.293196269455337	83.93044109408945	-0.03417270171562077	-0.1583546950850809	-0.02435424641910826	0.9889080661226506	0.9548306316516724	0.9727746916280945	112	38	235	94	47	56	88	93
GSE1	6.5712107000140625	6.652456602840915	106.76829256223311	-0.034254364564521106	-0.05139516392717833	-0.011845226651237635	0.9877308001245122	0.9857508213158932	0.9900688364323167	336	38	183	221	25	87	105	128
RP11-337C18.8	0.8271781229932162	1.7532032753336104	1.8265361664818525	-0.03427815910489185	0.33850048210387107	0.005300532607950793	0.9959999011876064	0.9712651740718448	0.9860647953086276	5	0	1	5	1	2	0	5
DOC2B	2.3565758735327553	3.0442689912896443	6.532356683711522	-0.03434222145029206	-0.11453592970899917	-0.0037501941776634917	0.9953154670654956	0.9872064341968825	0.9917941995630681	30	1	11	16	0	5	3	13
SLC40A1	7.0944662667510165	7.316541174723482	173.92025223645996	-0.03440200016851816	-0.34311022935680113	-0.030064004285170663	0.9921432499526607	0.9226132451016565	0.9479049632940885	306	96	116	156	196	189	103	139
PTGES2	3.336771521615003	3.8249431605626927	12.942843590033041	-0.034437909138149016	-0.04027330113316697	-0.0017566246650228328	0.9947474496966591	0.9956481308188948	0.9975093858759697	58	4	11	32	1	8	7	27
CTC-251D13.1	1.4653328158655057	2.2146242348076184	4.112560261390885	-0.03464285236552085	-0.8219043990656104	-0.017395622461609302	0.9957193353850204	0.9124800179834791	0.9344815323137212	3	8	5	4	0	3	2	2
CC2D1A	4.704839870250174	4.889637823506502	29.74458911990703	-0.034645987476499274	0.02121143295666628	5.625878230458114e-5	0.9910758532894405	0.9971465685084713	0.9994982095303494	100	6	70	44	8	24	40	29
SNX25	5.552682644408536	5.6143973389604955	51.60321227506956	-0.03482884867641803	-0.04753780240443632	-0.010967487288351773	0.9876417465837222	0.9873716764068236	0.9900688364323167	108	18	63	110	31	44	62	45
KPNA3	5.898387998842612	5.978944625399585	67.23102024639716	-0.03490250088297378	0.007603626480119618	-0.0025793490513859657	0.9883412599536142	0.998016789509602	0.9976044585398781	118	39	79	137	29	89	59	47
STAG1	6.2353535045771835	6.304832767264104	83.96142371921756	-0.035038406294146	-0.03965219941156283	-0.010684781388475093	0.9874949676575001	0.9908748545036212	0.9900688364323167	222	23	182	100	46	91	68	88
ZNF300	2.9050947870862665	3.2763812586250247	9.096214362795068	-0.03519891681722267	-0.23249411867036127	-0.011436829428068344	0.9947474496966591	0.9705574256427653	0.9819992286660378	20	2	5	18	10	3	8	14
SCAF1	5.992895199930352	6.124721097164886	73.72190987898765	-0.03525661960015383	-0.06456731388187398	-0.010428323246641292	0.989721705359734	0.9840861014779045	0.9900688364323167	195	40	113	163	12	47	67	109
USPL1	4.143464690987474	4.497091576396646	22.191077922414664	-0.03539633150476214	-0.15634203489174253	-0.011858493251751777	0.994535000508437	0.9751943308772618	0.9836241175251087	57	1	73	30	11	22	18	24
PTOV1	5.100823308359002	5.359571295110378	41.77550245544046	-0.03543310117227548	-0.07631391662822226	-0.00713611314849309	0.9916981801122059	0.9850493749690757	0.9905903965004156	126	5	132	70	9	32	43	52
LHX6	1.7106928839204183	2.2700158556665655	3.5675087528509204	-0.03566187861774083	-0.3704380097701114	-0.010255870380871316	0.9953154670654956	0.9572554547896504	0.9744353992445366	13	1	7	1	3	3	2	4
METTL9	5.980529559596083	6.054470877329009	71.12897122203859	-0.03569903469034383	-0.15931086917700135	-0.025562812642671153	0.9876670105516752	0.9536757889405353	0.9720863937311077	106	28	150	84	55	47	73	80
RAN	6.668649703097643	6.694878072376326	111.2428231749807	-0.03569910927996912	-0.07470866476691573	-0.020924547442835756	0.983847446203686	0.9764854726589066	0.9819992286660378	224	56	136	219	57	95	111	117
GGA3	5.295330692927875	5.535983126316301	47.517010479746986	-0.03577149135588649	-0.03987416732109869	-0.003983232603648056	0.9915794050319251	0.9942008475585401	0.9960612532412075	159	10	110	103	6	34	44	70
NLK	5.074904382990812	5.168768136080248	37.811448082515696	-0.03582695822279706	-0.1306466159561546	-0.01833271712119939	0.9885925165994837	0.9682417307805063	0.9819992286660378	53	27	62	74	13	24	45	38
EGLN2	5.184547200263626	5.296530654646455	41.61038958836175	-0.03589196178804879	-0.20768533740266118	-0.025514467864230825	0.9899643339244123	0.9475229026378539	0.9684466526554376	67	31	96	39	17	31	30	53
NPAS2	4.2357546765229674	4.506429449010163	22.281281926168838	-0.03589306884383379	-0.06282339829899981	-0.006745824727982288	0.9922702779047612	0.9891666578714389	0.9905903965004156	70	8	36	58	2	17	25	26
SSR3	7.326216726910189	7.398273305060466	183.09278401933398	-0.03607795460653453	-0.16357234000772583	-0.02784084791069739	0.9874949676575001	0.9525087692887306	0.9698408308810381	307	102	170	294	140	171	174	157
CUL4B	6.449791957458722	6.521123391952389	99.21562787120487	-0.03611216836949571	-0.17581128592348813	-0.02843040428540632	0.9874949676575001	0.9475575799300008	0.9684466526554376	168	50	139	114	82	62	99	116
PHF12	5.91650928197709	6.083468018468674	71.07720726521995	-0.03627517449345755	-0.052406129658155685	-0.007304760125624143	0.9904641134828406	0.9891666578714389	0.9905903965004156	173	24	178	158	10	44	79	94
SNHG16	5.008643738515039	5.1299320535793695	37.63572969540969	-0.036436961438706485	-0.3626133118546783	-0.038129628620133464	0.9899643339244123	0.9031269988172769	0.9364205276454023	57	29	46	37	30	26	31	36
DLG5	5.733453338622526	5.94892138057497	64.1237884831301	-0.03646583404540723	-0.06976876778463	-0.00699007787582315	0.9910758532894405	0.9856477644771253	0.9905903965004156	217	11	170	120	11	60	52	81
CCP110	5.420860389384985	5.481120517918134	47.223773611313305	-0.036737569281839307	-0.05401206692318746	-0.011255030483404736	0.9874949676575001	0.9850493749690757	0.9900688364323167	86	28	83	65	22	47	30	61
DLGAP4	6.695856254427068	6.753801994283482	115.16583565855196	-0.03684659591980781	-0.03758320517073011	-0.011619830536020361	0.985755610345621	0.9908748545036212	0.9900688364323167	280	32	277	156	55	119	93	129
HOMEZ	4.136796038259421	4.33894437459351	20.95622839414122	-0.036903034500964736	-0.19826388259455177	-0.016644222584960008	0.9915794050319251	0.9632860827267492	0.9748426156258029	37	21	24	31	6	9	17	32
TMEM43	6.342375453333203	6.377353478640106	88.55020247274807	-0.03704508240258932	-0.019523187157385314	-0.009592524100631281	0.98372310500099025	0.9956481308188948	0.9905903965004156	241	39	138	138	36	74	106	84
SMARCD1	5.030364895315651	5.154460386354231	36.935148743334295	-0.03716216357911281	-0.0707630478742216	-0.010215733974281228	0.9899643339244123	0.9832463262879562	0.9900688364323167	98	19	31	84	14	31	23	56
PAFAH1B2	7.01735666666159	7.063778158864687	144.68331703595928	-0.037167740212849874	-0.10317373289598063	-0.023179962743626655	0.985307776008429	0.9710344330617244	0.9816072362682602	234	90	172	263	78	104	172	138
TUG1	6.824827868272956	6.869701776124433	124.92321940115148	-0.03722991426774948	-0.028822810793378516	-0.010051961150232937	0.9841771824150118	0.993225602892373	0.9900688364323167	242	45	244	289	44	88	132	159
CCT8	6.378926443334748	6.421861228266236	92.03348134879909	-0.03729611753430871	-0.0981429143964678	-0.021456789089969935	0.9852455714338028	0.9722610759409123	0.9819992286660378	163	41	113	168	63	92	79	90
RPF2	4.397293030707503	4.515006206048351	23.120823067142958	-0.037369066000408374	-0.10834828945659138	-0.013785496011128513	0.9899643339244123	0.9776499081534823	0.9852350793780235	49	9	22	61	12	22	22	22
PABPC1	9.615746506783418	9.716080164703733	918.4193100590002	-0.03737687018001754	-0.17120727510108863	-0.025468857202189693	0.9876417465837222	0.9572554547896504	0.9698408308810381	1326	594	1131	882	744	909	794	807
NTN4	4.91110454463495	5.141355690239806	35.8311230049141	-0.03740929943051874	-0.03667178410821269	-0.004144564064594069	0.9910758532894405	0.995048478686596	0.9959083699983945	88	4	55	111	14	23	49	38
TMEM255B	4.080523174671085	4.292881725273888	20.3225784903626	-0.0374566939442329	-0.4424709272923927	-0.0321259122745936	0.9937371938980593	0.9069399353144479	0.9364205276454023	28	15	53	11	13	12	15	22
MECOM	6.308700116218989	6.343304406954078	86.5806560633238	-0.03751222700297029	-0.01003635328672514	-0.015988855416021387	0.9836002532106329	0.9976381557680465	0.9928348890376062	170	31	159	147	47	85	98	73
TMBIM6	8.693833529280418	8.789895284361478	483.0334225562795	-0.03758843397088536	-0.19258591856251997	-0.028625025039512787	0.9876417465837222	0.9487228249962909	0.965923772396344	505	362	567	752	314	442	440	429
RDH14	3.429897203601291	3.767174287425002	13.088732300061135	-0.03758949064169817	-0.047601945538820314	-0.004137237086149107	0.9941280412113553	0.995048478686596	0.994180659546559	30	10	19	26	1	6	21	12
MAP4K4	8.649972149908246	8.700669355928037	450.5594154076126	-0.03777821295139065	-0.10209376231877948	-0.022820683920375368	0.9845010732747884	0.9726730263218574	0.9792102715010186	1174	127	548	767	322	424	406	460
PHF3	8.154038054618564	8.205402495513813	320.1222315401116	-0.038170802781387084	-0.10425849368304538	-0.0216037648705636	0.9844750694881282	0.9722610759409123	0.9785578665582727	485	115	687	413	232	296	323	290
KMT2B	6.381446156326873	6.578981666646762	100.68866877429612	-0.038199565734006354	-0.11766067298435333	-0.01197640797400535	0.9904641134828406	0.9764854726589066	0.986611169082293	315	17	270	218	18	85	84	127
SDF2	3.799540387884332	3.9245823014943877	14.773072065626941	-0.038310790083444055	-0.05210376768873111	-0.0070341800619849884	0.989721705359734	0.9908748545036212	0.9905903965004156	28	7	22	33	6	10	17	17
N4BP1	6.044457956477817	6.092591255081527	72.71757883893525	-0.03837416606996544	-0.03152231540476633	-0.009827406988232302	0.985307776008429	0.9925671071993102	0.990542399310461	148	35	142	89	37	79	49	86
RP11-158H5.7	2.1364573594335234	2.6457283279122383	5.383012458512152	-0.0383760152990829	-0.06708400846648375	-0.003049489018079837	0.9949440772324171	0.995048478686596	0.9939064708268109	8	2	2	13	5	7	1	7
SRSF5	7.534354815923366	7.582750687244988	206.81090701680606	-0.038455871082559025	-0.08581397354234725	-0.019996092668045747	0.983847446203686	0.9764854726589066	0.9819992286660378	334	90	564	285	87	152	194	262
ISCA1	4.418358745915096	4.52849411692329	23.477723022784396	-0.03855254758021384	0.05334486207101499	0.0028762946162267464	0.9889080661226506	0.9891666578714389	0.9975093858759697	40	11	49	35	10	29	26	15
PDSS2	3.393504639743783	3.831201344745661	13.3375970445472	-0.03856266656551321	0.13870022447503944	0.0065305098760168635	0.9947474496966591	0.9816392215112903	0.9900688364323167	55	5	8	25	3	3	26	16
CCDC39	2.6117391157291157	3.020521446807389	7.385937370654709	-0.03858651935782631	-0.5016331873307918	-0.020162115820239787	0.9949195840438976	0.9239212717276148	0.9546087427173167	13	5	24	2	4	5	7	5
TAF4B	2.4635797103645545	3.021318748674876	6.768073678185237	-0.03862182553663972	-0.3356320337153112	-0.013717254978553731	0.9947474496966591	0.9556414357078442	0.9732619247751377	12	0	9	28	4	7	5	6
SH3D19	7.554631107011113	7.641877475816834	215.44475866839676	-0.03866746114458721	-0.1276611779661432	-0.020900063449942562	0.9874949676575001	0.966242875675012	0.9772941683248387	604	54	424	210	153	200	222	184
RBM12	6.504353363294257	6.534339457765371	99.35355114740977	-0.03880051406036122	-0.07618575311535503	-0.020367316176130794	0.9818084482331628	0.9764854726589066	0.9821404731893713	190	54	131	200	45	75	99	117
ESYT3	4.20407140549054	4.445837119665218	21.694580172181293	-0.0388114277479083	-0.08447258943351608	-0.009523667279746144	0.9912493235458287	0.9835514008475247	0.9900688364323167	55	13	39	45	2	13	24	28
NRIP2	2.59458665718476	2.8463736392167345	6.178933674771699	-0.03894367351019228	-0.08828485912005923	-0.00525580718179613	0.9922702779047612	0.9875318647931389	0.9905903965004156	11	4	10	12	2	4	6	8
ZEB1-AS1	2.329775804286499	2.846925326375628	5.8922880174814525	-0.0389865059161731	-0.13777389371898377	-0.004935208641570303	0.9947917196018834	0.9827944233360043	0.9904613765367408	21	2	2	17	2	4	10	3
HBS1L	5.731267811923154	5.780933641668882	58.29274902391275	-0.03899552570028512	-0.09835548863586242	-0.02016823448392522	0.985307776008429	0.9726730263218574	0.9819992286660378	129	23	66	110	38	53	52	62
ANKRD28	5.986819301239426	6.091370668685148	72.73696649033738	-0.039039970768051865	-0.15370427999022837	-0.02133810671791549	0.9877614653203707	0.9609826692171735	0.9742099392294851	101	25	78	192	53	73	70	57
AP000437.3	0.6488018553751013	1.828224118474476	1.9942376523107666	-0.03910946106540904	-0.25941727053224606	-0.0033375023031481234	0.9959999011876064	0.9808683833420474	0.9900688364323167	1	1	12	1	0	0	1	5
ANXA7	5.882633346990957	5.950736301973596	66.45780635249972	-0.03918987516145197	-0.1498300390694087	-0.02372695975676725	0.9868714180974889	0.9572554547896504	0.9742099392294851	111	38	79	96	48	51	79	53
EIF2A	5.810073454236151	5.952335392362059	66.72357818421489	-0.03942755983117153	-0.2894438617828807	-0.03146148808215766	0.9889080661226506	0.9239212717276148	0.9546792506995233	62	27	99	108	68	62	59	49
CNN3	8.066252948803067	8.097895991420893	296.4668230353053	-0.039458611301434895	-0.05031558134759863	-0.016604145259272597	0.9815019850780279	0.9839910390823338	0.986611169082293	609	165	588	463	97	285	314	263
METTL2B	4.082395533330873	4.320133345078871	19.524084695539397	-0.03964636130986787	-0.062126417615815915	-0.007943130837855842	0.9910758532894405	0.9891666578714389	0.9900688364323167	54	9	33	47	2	15	22	22
TAOK3	6.850591540294241	6.870473047337162	125.29066964991785	-0.0396923409802666	-0.030393876237449078	-0.01564022723795808	0.9799297901905298	0.9912089859300759	0.9883653642778076	263	50	245	227	52	103	128	144
TFCP2	4.762006781692065	4.939968654580491	31.38997094049996	-0.03981667305764968	-0.06569106605834764	-0.00921077882563262	0.9889080661226506	0.9858458515443367	0.9900688364323167	80	4	60	50	22	19	39	36
PGM3	5.304191216713945	5.36350594032433	42.88972904172205	-0.039848801528126566	-0.02407243450491417	-0.008645536253847803	0.985307776008429	0.9954692197394888	0.9905903965004156	106	19	58	89	16	37	49	42
EIF2AK1	6.729333987309695	6.779385635591759	118.8207114415316	-0.03987657110171174	-0.13395427655976122	-0.02630348078231888	0.983847446203686	0.9584124049641335	0.9732619247751377	181	79	169	168	69	118	98	114
FBXO7	6.664456688110393	6.722067715663197	113.67374895236291	-0.03990279929891663	-0.14628032957944676	-0.02722495924803479	0.985757572335761	0.9547285599218504	0.9713859309988568	122	60	236	204	62	84	106	132
MAP7D3	5.087190322953415	5.26268656175357	39.326846407469496	-0.03992245863148803	-0.05104250934326745	-0.007081298717974371	0.9889080661226506	0.9908748545036212	0.9905903965004156	151	6	65	57	19	33	30	57
APC	6.301665585068286	6.4176581811042075	90.25400011911853	-0.039976007766942066	-0.0643576916032291	-0.010846681431137411	0.9874949676575001	0.9835514008475247	0.9900688364323167	293	20	230	121	30	80	73	117
H3F3A	6.436800623150033	6.6473510394462325	108.40892263765468	-0.039980827140957464	-0.4244539477394571	-0.037349648267732814	0.9910758532894405	0.8944217360154032	0.9300017912984209	100	43	331	75	99	71	89	108
JMJD7-PLA2G4B	2.088039109422898	2.7995644518206246	5.3246184970071955	-0.0400704066771269	0.1507587678885619	0.005074298194317517	0.994812241972963	0.9827944233360043	0.9900688364323167	18	1	13	10	0	1	11	7
UBAP2L	7.616867824362777	7.628692395709581	213.9332109047877	-0.040144127143084726	-0.05819849735430804	-0.022409905837784072	0.9789887216469142	0.9811977206084834	0.9819992286660378	429	111	317	358	106	182	199	248
ZNF774	1.3545872212712593	2.008769094008532	2.5575255424130106	-0.040208508009624735	-0.2712955375432122	-0.006243983993089321	0.9947474496966591	0.973131723369771	0.9860647953086276	7	0	2	8	2	2	3	2
GPATCH8	6.803705425585303	6.845940354297971	122.87319127143161	-0.04023166646699537	-0.03452163423861822	-0.01276986732556714	0.9815019850780279	0.9908748545036212	0.9900688364323167	325	37	263	183	54	99	139	129
WWP1	6.001819334124708	6.0318054825759715	69.69521849083013	-0.040348118091040816	-0.06738077572128236	-0.017623745170862275	0.9815019850780279	0.9794650947998564	0.9860166133634335	130	31	110	117	41	61	57	86
FILIP1L	7.154998291346095	7.2192960612691355	160.35925453760171	-0.0403865762049236	-0.0888548857501261	-0.018525710588215553	0.9844943650932267	0.9764854726589066	0.9819992286660378	442	95	297	210	42	126	184	154
INTS5	2.84181658760186	3.2160514261496607	8.66562378141077	-0.04044543317623226	-0.3332911455006811	-0.016216904760813514	0.994535000508437	0.9517717534510223	0.9698408308810381	24	9	6	16	1	5	9	8
TMEM201	2.401212325869493	3.003693589866719	6.610375274062376	-0.04049923103437701	-0.14101906996060162	-0.0053584313859234255	0.9947474496966591	0.9827944233360043	0.9900688364323167	32	3	8	11	0	10	4	5
PLEKHO2	6.059291340186444	6.124696299747803	74.36391243508534	-0.04058578693124478	-0.06038088600878941	-0.013175755210796143	0.985755610345621	0.9827944233360043	0.9881564753378228	134	36	176	84	36	74	48	96
CALM2	7.721169556267393	7.76393740904845	235.33423243523515	-0.040604293681153855	-0.08217128403339158	-0.019300585361256197	0.9815019850780279	0.9767155124932471	0.9819992286660378	459	96	288	378	173	248	190	235
MRPL38	1.8242375433832592	2.6216584638298572	4.3983971934672415	-0.040673101620389084	-0.05553173627088368	-9.022033080166387e-4	0.994812241972963	0.9956481308188948	0.9976044585398781	26	0	5	7	1	2	2	11
MBP	5.660270754256142	5.743102945661891	56.535732644291315	-0.040719351217093906	-0.07403342153702763	-0.013253256025841926	0.9871523024077415	0.9819633406359386	0.9881564753378228	92	22	153	72	28	34	70	63
SLC23A2	5.4196192605298465	5.481723789268847	47.492389415742366	-0.04129801291816558	-0.1328215041681084	-0.021502538039319036	0.985307776008429	0.9623337538152712	0.9771990795198288	80	33	64	80	22	34	55	44
TAGLN2	7.976371747397406	7.990997715745909	275.5109249745456	-0.041361982422812055	-0.056628438487833097	-0.021475735182210798	0.9787176314043246	0.9819949653406532	0.9824080596577094	476	147	455	477	131	264	250	289
RP11-214K3.21	1.0799144742682423	1.9145969258649065	2.268748124985877	-0.04137005196787743	0.5254454924242193	0.010110644056433828	0.9949440772324171	0.9436276832996352	0.9722515298092531	6	1	3	4	0	4	0	5
DNTTIP1	3.817257043568213	4.003471188617361	15.293223224502404	-0.041463436528420314	-0.001657874520166409	-0.003116259331582606	0.9889080661226506	0.9998111039895313	0.997377609243983	36	5	25	40	4	10	18	20
BASP1	6.193103553318988	6.309074791042137	85.82185170927914	-0.04155760450014546	-0.2993596048584687	-0.03665877196508578	0.9877710586329338	0.9135402122002843	0.9458014309939372	75	54	165	107	66	73	65	83
THEM4	2.6177540747887944	2.986529604279951	6.633515504929831	-0.041557794403249165	-0.09053658303001855	-0.005425095348761822	0.992867329759472	0.9881201223443913	0.990542399310461	19	3	7	19	1	4	9	7
SH3GLB2	4.258241559500249	4.7059344546451545	25.50310269630903	-0.04159047538025909	-0.13787826859483446	-0.007449824673972066	0.9925587243519379	0.9791478053836911	0.9900688364323167	83	1	86	44	5	25	19	32
TM2D1	5.314501019760622	5.380935906429138	43.867716557975896	-0.04160310724210302	-0.07180248087157774	-0.013525775722640708	0.9854473851978847	0.9819891485752789	0.9881564753378228	69	17	64	88	29	49	36	40
ARHGAP30	6.967812642254227	7.1080507448164	150.02294761032914	-0.04189565952069315	-0.2945515577336602	-0.03387463462723326	0.9876417465837222	0.9214113376938938	0.9479049632940885	184	137	334	132	58	128	124	136
RP5-857K21.6	5.561408360651678	6.487535969456096	100.91552773015081	-0.04192372931107305	-1.4830871727892312	-0.02419116876596718	0.9947474496966591	0.7530727711039678	0.820151261210824	69	205	65	17	48	63	27	42
SPOP	5.851551648615276	5.903772633547028	64.21272630581541	-0.04195888630052794	-0.14821108316382295	-0.025818163427534513	0.983847446203686	0.9545945064678593	0.9730289832857376	100	38	90	95	42	54	68	55
CCDC159	3.455154810937385	4.021600454477652	15.07887840435993	-0.04201804772126508	-0.23579178786455343	-0.012520987125077274	0.9946353317695286	0.965199662996209	0.9819992286660378	44	0	53	26	5	8	16	20
LRFN4	1.1203755433622171	2.2919007230592694	3.3342524228583326	-0.04205591358053317	-0.42778741115590113	-0.006046888239075212	0.9964722210981458	0.9632860827267492	0.9819992286660378	20	2	0	7	0	0	5	4
MOK	3.4107146017416454	3.7311803531598984	12.36213355437065	-0.04206555962416029	-0.1329368575810448	-0.010496316180829557	0.9916981801122059	0.9798357055285962	0.9862201563789315	29	6	38	18	1	10	14	12
RP5-1112D6.8	3.1527979833233823	3.493920021845161	11.374892413465693	-0.042289085966089685	-0.5315479011227774	-0.025223829581536527	0.9946353317695286	0.9124800179834791	0.9409602791803364	16	12	4	25	6	10	5	10
MRAS	4.985939070969867	5.091466246466753	35.52007739936889	-0.042365467064733674	-0.05889808343783391	-0.01007407649575136	0.987330929619136	0.9857508213158932	0.9900688364323167	79	24	50	65	9	29	45	29
DNAJC3	6.9045138409694795	6.9317886436694804	131.36404362969142	-0.04249121139199287	-0.08163493237825566	-0.0227639637278208	0.9799297901905298	0.9751943308772618	0.9819992286660378	291	57	244	156	77	104	128	151
CELF2	7.018944990369503	7.106862209781974	149.90625672999147	-0.04255522369532647	-0.22108450017221007	-0.03292059808756566	0.9845663782927853	0.9341529951903447	0.9589695229793773	233	130	215	164	73	107	151	147
DHX29	5.90948584248354	5.965480374302081	65.93666679611185	-0.04262128447666717	-0.018558515735304534	-0.008985430021869191	0.9816077579224737	0.9960190957487849	0.9905903965004156	150	30	116	136	19	59	75	63
CCDC176	2.7517535395104042	3.051842380338478	7.016763827271676	-0.04263399574672967	-0.09554539193037219	-0.0069894651188643925	0.9915794050319251	0.9854160931227106	0.9900688364323167	12	2	21	14	2	6	7	8
PAK3	1.350372725639571	2.2381674572129833	3.094189375954217	-0.04265666150633886	-0.22193953373192674	-0.0036534971295597058	0.9949440772324171	0.9802779061621221	0.990542399310461	11	0	13	1	1	2	6	1
HIST2H2BE	5.051851710664425	5.291794275908905	40.43569407012987	-0.0426619260877401	-0.2924350512034916	-0.023432148921569123	0.9906225199631228	0.9377622375574215	0.9649044102243303	44	7	56	164	23	29	36	44
ACSM3	2.2577017767578784	2.6056351198007652	5.1738064293400585	-0.042694508705253334	-0.07740267489093812	-0.003190076056358373	0.99349925296792585	0.9923534632034348	0.9943582299093416	10	2	6	6	5	2	4	9
RPS10	5.025216572923497	5.162518817896712	38.323997673101736	-0.04280578099040273	-0.3297385489806467	-0.03341387709519864	0.9884386829544732	0.9154335123662658	0.9471572336142929	65	22	29	57	36	35	30	30
RP11-229O3.1	1.1144134506083052	1.871428835004619	2.1111560797640183	-0.0429146606655454	-0.22718166670744183	-0.004080245063584947	0.9947474496966591	0.9790468380162392	0.9900688364323167	2	0	5	8	1	3	1	2
ABCB8	4.0239381274133645	4.34108678549504	19.60469331408399	-0.042942364861122524	-0.13818135289562683	-0.00915561126647089	0.9915794050319251	0.9782569264691772	0.9881564753378228	98	7	19	34	3	11	20	28
PRELP	7.084832046580959	7.344754467794749	174.4923369470681	-0.04295162239704136	-0.3252086241304872	-0.025628845866341236	0.9910758532894405	0.928361615187122	0.9589462424309738	138	25	661	366	98	176	123	149
DCAF12	5.8684904181140505	5.927861346633238	65.29370350173407	-0.043112017393527255	-0.17086161401388733	-0.02860664414185003	0.9842563945466344	0.9475575799300008	0.9690605541643175	87	39	113	91	42	57	49	74
APOL2	5.798312019053832	5.871878000975206	62.70852054794349	-0.043208871408534834	-0.15572986731574395	-0.024958261806098933	0.983847446203686	0.9548306316516724	0.9727746916280945	101	49	95	95	25	49	46	81
KIAA1161	2.377274915622265	2.9682851337084672	6.387890803820222	-0.04348093359540224	-0.3843139036530452	-0.014603086207350971	0.9947017547729194	0.9500021007166122	0.9698408308810381	18	3	6	26	0	5	5	7
XRCC6	7.206460315933318	7.233477306897638	162.05882752112188	-0.04364309157905761	-0.0506384621534665	-0.016719949560124663	0.9793073018897606	0.9828025435914152	0.9866495896186781	347	64	209	312	94	159	166	146
ITPK1	5.044552141717672	5.267669577668379	39.48993708365113	-0.04367687337560854	-0.0726710573810619	-0.008664624577561097	0.9889080661226506	0.9850523277239019	0.990542399310461	149	4	53	74	21	38	46	32
MICB	3.6965417830647587	3.9402377837505433	15.044817767720284	-0.04372269018832724	-0.28809370842250653	-0.019972090663751364	0.9912493235458287	0.9468979844057342	0.9684466526554376	16	10	19	51	4	9	16	15
LRIG1	4.746510394856594	4.868984945113691	30.17663162383639	-0.04380877784974801	-0.08646272250563526	-0.01197195950900163	0.9874949676575001	0.9816392215112903	0.9881564753378228	46	19	71	49	8	22	39	26
MICAL2	7.303176828318921	7.405704034138795	181.4733273566248	-0.04398038490089064	-0.11092908091239408	-0.017322594663094968	0.9854473851978847	0.973852744624984	0.9819992286660378	590	68	257	444	38	124	188	220
OIP5-AS1	6.945222140436423	6.9766482073524285	135.7360741775481	-0.04401629775884494	-0.0980275570646055	-0.024526257157876107	0.9798018370447338	0.969957428924053	0.9772941683248387	203	62	201	271	83	110	141	139
EXTL3	4.983773295689218	5.054874195398008	34.18981076147689	-0.044060052031166905	-0.030748477706347074	-0.00957006349057105	0.9836002532106329	0.9934271436513021	0.990542399310461	70	13	80	56	13	28	35	40
ADAT1	4.101272287585318	4.299956092999503	19.629758671359774	-0.04409310779614785	-0.10663396189969052	-0.011422693055775283	0.9889080661226506	0.9808683833420474	0.9868403080761278	44	13	26	47	3	13	24	20
NDUFAF1	2.2714308626702295	2.6432587551216393	5.669497374895407	-0.04412417827170842	-0.21527854453919307	-0.008172268583161257	0.9946032808541465	0.9764854726589066	0.9838900571115835	10	5	7	3	4	7	2	5
PI4KA	6.708629363861193	6.770753064685852	116.26772671071758	-0.0443934268118628	-0.038420340737587946	-0.011977344026034589	0.9815019850780279	0.9908748545036212	0.9900688364323167	379	38	220	171	41	95	96	161
SCAF11	8.283786594188701	8.301831154385583	342.1070724874723	-0.04448736105735366	-0.06645845815441777	-0.023196489790035822	0.9780413087027092	0.979259081240775	0.9819992286660378	565	164	705	503	176	316	332	345
ZNF75A	3.4594311096403514	3.7009685563717962	12.601674005687302	-0.044599847682547544	0.04450907335418204	0.0017897021897508906	0.9911417108698478	0.995048478686596	0.9976044585398781	31	8	11	21	5	4	21	14
PPP3R1	5.3584933532852705	5.472288061154084	47.32513941017329	-0.04480800199349996	-0.2294884888051744	-0.02728246662075314	0.9874949676575001	0.9410676707344	0.9640255725326308	58	26	112	45	33	47	41	36
PALM2-AKAP2	1.1177981077227481	1.9576492117848454	2.1702892258770357	-0.04483264384228296	-0.07338936148902503	-4.90149144609889e-4	0.9947474496966591	0.9947626505086482	0.9976044585398781	9	0	6	4	0	4	1	2
NFRKB	4.608719874572234	4.761507847214375	27.181851162080598	-0.04501978600028789	0.04620367994591296	0.00217352643804442	0.9874949676575001	0.9915660938410747	0.9976044585398781	74	7	42	64	9	15	30	43
POLR2D	4.265137962118926	4.417807099378091	21.613587287109915	-0.045160296324284185	-0.2046266423774306	-0.02008676629093207	0.9889080661226506	0.9548306316516724	0.9734234823512967	51	8	15	55	14	18	21	20
UNKL	3.512220365308716	3.883901603162011	13.509229552343388	-0.04516125336310059	-0.07761409372122399	-0.006311338046512037	0.9910758532894405	0.9882439471438978	0.9905903965004156	46	1	35	27	3	11	13	18
LYPD5	1.7431456446969709	2.5765736523636185	4.26640810385532	-0.045177341408519374	-0.5617325055053346	-0.012784725469715338	0.9947474496966591	0.9341529951903447	0.965923772396344	9	0	26	3	1	2	3	6
SLC25A1	3.906587513239506	4.166923715847049	17.88537614104482	-0.045309027932995793	-0.1748863480722369	-0.014405538769148433	0.9903366239781984	0.971995553058408	0.9819992286660378	42	14	19	43	2	19	14	16
SETD5	7.845567699347273	7.935308202695446	263.056489901222	-0.045428965517233424	-0.11123674284921557	-0.019301672456182487	0.9836002532106329	0.9726730263218574	0.9819992286660378	683	56	730	466	89	227	281	247
MCM9	4.690846022098395	4.851471039190967	30.5214739146185	-0.04595717907333663	-0.295820108446181	-0.027808695152710627	0.9885925165994837	0.9296544565562801	0.9580412451465514	53	26	60	21	15	24	17	38
SMEK1	6.915887210040025	6.947389561286512	132.34690828477778	-0.04600576411178607	-0.048871919601072816	-0.01716419056679373	0.9786531887845735	0.9836954201012534	0.986611169082293	270	40	256	229	76	123	136	129
HMGN4	4.733550247142583	4.808871144227473	29.359258029150112	-0.04601315591233782	-0.16914263585946157	-0.021996026887882537	0.985307776008429	0.9553365195500182	0.9742099392294851	62	20	36	39	16	23	31	26
SLC31A2	2.366340332156641	2.7377982529841476	5.84177231737188	-0.04608245366991402	-0.27806917220430794	-0.01138959918164852	0.9922702779047612	0.963881406438975	0.9785578665582727	7	1	11	8	7	5	3	7
USP14	5.879452932810699	5.936817176781133	65.3553337037232	-0.04609813416575764	-0.08535178062872231	-0.017308545612866377	0.9815019850780279	0.9772953156292294	0.9824080596577094	115	44	98	116	24	67	63	55
RBM23	5.990941284422966	6.039483832458101	70.21899416165795	-0.04615912158702379	-0.12434650792684143	-0.024554465389660843	0.9815019850780279	0.961908955385839	0.9742099392294851	108	31	148	95	45	53	62	86
PLD2	4.420996208606674	4.520295184604149	23.19956939238836	-0.046234057315923074	-0.006190572057174922	-0.0034680649624019553	0.985755610345621	0.998621097665356	0.997377609243983	58	11	43	31	9	16	32	22
RBM26	6.702875660693615	6.7407812371536115	114.20182756114575	-0.046290265911341076	-0.0330632725974294	-0.013158526236306329	0.9789887216469142	0.9912089859300759	0.9900688364323167	306	51	185	206	38	97	95	152
KB-318B8.7	0.6789278678130756	1.7459771998283549	1.6393643804556963	-0.046465311625304276	0.04900683921313645	0.0017383801214516082	0.9947474496966591	0.9971465685084713	NA	7	0	1	6	0	0	4	2
SPEN	8.43858695616449	8.497795959465494	389.91325769655657	-0.04650695699584482	-0.09920520783563792	-0.021464385576634926	0.9804282836280734	0.9747331182721287	0.9819992286660378	1042	102	1006	640	138	357	381	384
CAPZA2	6.686546755058219	6.80934489423146	122.10182007356762	-0.04664744609406653	-0.30292751548729285	-0.036558069068824646	0.9862232576231456	0.9135402122002843	0.9458014309939372	118	89	199	134	93	101	113	98
ALYREF	4.127756925394374	4.213259607748101	18.565369788934824	-0.04676860406119672	-0.0630843483990286	-0.009440974664832262	0.9854473851978847	0.9855294079112882	0.9900688364323167	35	9	30	34	9	18	15	21
ATXN2	7.017506631921746	7.040882488509118	141.08475107601032	-0.046824727862823226	-0.02582835770903439	-0.014417733667449821	0.9766583433479039	0.9934163142359341	0.9900688364323167	336	49	244	264	64	142	124	153
KLHL20	4.041641581835067	4.154124029576129	18.19265983915236	-0.04682482332884613	-0.2357149997214144	-0.022506950506225584	0.9874949676575001	0.9475575799300008	0.9698408308810381	27	8	28	26	16	14	16	18
NDUFAF6	2.1410910512401955	2.5297505252650936	4.8516537752964455	-0.046904411359270946	-0.18825069490152463	-0.007126582599875325	0.9922702779047612	0.9782569264691772	0.9881564753378228	7	5	9	6	1	2	6	5
TNRC6A	6.840107191338302	6.905200972681433	127.79186117970542	-0.047123622983863175	-0.031126691460011444	-0.00966798486776332	0.9806668704276935	0.9932189826647789	0.990542399310461	337	34	292	225	46	87	153	147
CTC-204F22.1	0.6034805954520127	1.6871496326571358	1.5241404875262623	-0.04725532414187755	-0.20677734237660456	-0.0018337704056528605	0.9947474496966591	0.9822828181863718	NA	1	0	7	5	0	0	2	3
RP11-111M22.2	0.8180064747019389	1.9058723172636498	2.6218056812791515	-0.04727291740017831	-1.1691385326298245	-0.01579040553779053	0.9953154670654956	0.8832562448437542	0.9166855367222615	11	0	0	2	5	1	1	2
REXO4	4.4492882221448244	4.691015844754591	25.651822085595565	-0.047345342389172894	0.041981578156160965	0.0022092127845864365	0.9883982978182523	0.9942008475585401	0.9976044585398781	87	8	33	63	4	34	16	30
COX7A2L	4.403608429978652	4.554210734033079	24.19329706362974	-0.047363866831939425	-0.23637770120634624	-0.022466774702461605	0.9883002295979952	0.9475575799300008	0.9698408308810381	26	10	30	63	18	14	29	22
TAF7	6.321807484094176	6.387543614120536	88.75543029127721	-0.04737766727388701	-0.017837894607005716	-0.008284802184162854	0.9806668704276935	0.9964161912380836	0.991307880293085	196	21	169	192	42	98	76	90
C1orf194	0.5701197540358378	2.0503499371468212	3.613970687821212	-0.047516996322832676	-0.23326249922854506	-0.002194154050867351	0.9971642835855048	0.9855294079112882	0.9881564753378228	0	3	5	0	5	0	8	0
SETX	8.211576743153959	8.225066729687276	323.4282343010377	-0.047541503048058396	-0.05279423757752494	-0.0222697037394622	0.9756107188843495	0.9822100525291187	0.9819992286660378	709	112	625	526	170	268	309	381
FAM50A	6.415082695850832	6.5600439272394215	99.7397994636222	-0.04763530144380463	-0.11597026614031633	-0.014490144435018672	0.985757572335761	0.9751943308772618	0.9838316484298226	396	18	118	217	40	102	82	103
MAN1B1	5.657355191452118	5.731918424898704	56.6977241909932	-0.04765427146166842	-0.1809250918544933	-0.02724297836308777	0.9835970594666676	0.9475575799300008	0.9698408308810381	150	36	62	65	32	37	60	60
RBM25	8.545602049928474	8.560801413312179	408.67863242748086	-0.04783328553555003	-0.05320851284075983	-0.022286933454315934	0.9756107188843495	0.9822100525291187	0.9823379448881439	873	137	771	680	226	391	374	432
NAA40	3.8907772688748365	4.097913961837919	16.399115237611444	-0.04785999515672374	-0.010632641356631629	-0.0036816064267965218	0.9877308001245122	0.9979754031947355	0.9962183897486692	44	4	46	22	5	16	12	23
BACE2	5.07560940673436	5.1977271540901855	38.00319941988185	-0.04799283703159891	-0.042991431635065525	-0.007420959392128564	0.9864627916650743	0.9915660938410747	0.9905903965004156	87	15	35	103	16	47	26	38
ATP1A2	3.6023764604533	4.067049686621902	16.49990773121857	-0.048180329255731236	-0.5813111000165294	-0.02587193012197525	0.9947474496966591	0.9029379319019653	0.9370753347525043	85	9	24	3	8	8	19	11
ZSCAN9	2.840891978628601	3.1486284752066287	7.797194916620918	-0.04822850349807594	-0.11090000561151872	-0.007684417615410682	0.9907654421982776	0.9828025435914152	0.9900688364323167	24	5	14	11	1	5	8	10
C1QBP	5.180005487771474	5.331962369461608	42.479797230755366	-0.04836518806084412	-0.1807466814317301	-0.019345892739307653	0.9883002295979952	0.9603180428480673	0.9742099392294851	102	24	24	91	24	49	24	42
MED15	6.9567905277733555	7.0343774932053496	139.76402474970084	-0.04838357720084174	-0.05393157899086499	-0.012119257286910032	0.9812902865015661	0.9850178512593886	0.9900688364323167	433	32	278	265	50	107	166	143
PDS5B	6.816051223157272	6.8610399352749205	125.2129234778437	-0.048394188849487006	-0.12670723030427092	-0.027053234877195492	0.9793073018897606	0.9603180428480673	0.9732619247751377	187	51	273	167	84	106	116	133
ARMCX4	3.907079203473702	4.1357008327500475	17.013425127164876	-0.04840908199554983	-0.0970504714838084	-0.009066080392185313	0.9889080661226506	0.9822100525291187	0.9887614540848269	55	7	45	15	4	10	20	21
F5	3.6656493340213543	4.07166677128567	17.138630265934868	-0.04842046909636019	-0.4095695247723012	-0.020011767947479053	0.9926060915198947	0.9359200141127513	0.9589462424309738	10	4	52	16	19	22	8	10
CLEC7A	5.6612417314642185	5.965983054696421	68.03821096479099	-0.04844682248856255	-0.5801860851435574	-0.03936357260716127	0.990509534541407	0.8723441556796481	0.8902673220643822	53	76	174	41	28	56	35	60
DBNL	6.6905040194268945	6.762017089301849	115.63939543818788	-0.04848658558848801	-0.06847427744110261	-0.015833193558226363	0.9807480147435084	0.9819633406359386	0.9860802660642118	292	48	261	215	26	93	112	138
PLCXD1	3.911252487421609	4.237708484575558	19.202555016791152	-0.04852017801545215	-0.3168956355200828	-0.019522379744474603	0.9913102714201466	0.9466482970925462	0.965923772396344	32	18	11	55	4	15	8	27
MPHOSPH10	5.618850958848121	5.664424427904373	53.45745738563145	-0.04852483039959781	-0.02464777413432958	-0.009096821282277736	0.97958151368102	0.995048478686596	0.9905903965004156	116	23	73	105	26	60	44	53
AGPAT5	4.162644001472949	4.396929775825528	21.60106793534129	-0.04863845851671966	-0.36758351880262347	-0.027325459808897733	0.9893709857231182	0.9236705457651657	0.9522026586895607	48	5	13	47	23	16	19	19
RAD21	7.905402498758963	7.9500142549241914	268.0037796229841	-0.04866285372711147	-0.12124665526637544	-0.026952167474388677	0.9787176314043246	0.9623337538152712	0.9742099392294851	404	107	598	336	182	227	264	270
LIG3	4.671356703864713	4.780348335668151	27.702876289991455	-0.04879369497971735	0.012032026987478392	-0.0033254846388709983	0.9835970594666676	0.9976381557680465	0.9975093858759697	69	8	59	50	10	19	29	39
C2orf49	4.407494640113479	4.550324194165894	24.855317369636644	-0.048825916503157346	-0.3357083980602081	-0.030101365090361546	0.9874949676575001	0.9223257165944743	0.9492456109215511	36	22	24	34	16	23	15	23
NLE1	1.7280271710139514	2.6352456205511294	4.356666255257532	-0.048829506105442955	-0.3936348408593627	-0.00801977821386854	0.9947474496966591	0.9584124049641335	0.9819992286660378	27	0	5	12	0	6	2	4
KIAA1377	4.231292249932839	4.398793006818667	21.06495544344343	-0.04893908385789762	-0.11351645996648764	-0.012184781266176076	0.9877308001245122	0.9782569264691772	0.9860647953086276	55	10	56	18	7	12	23	27
IL17RA	6.2730226153034	6.353882647771823	87.44084039734548	-0.049059111808439394	-0.14922569327197827	-0.024677723319470744	0.9815019850780279	0.9572554547896504	0.9732619247751377	152	52	238	101	28	72	76	99
STRN3	5.750471618784367	5.787480219217978	58.36831734626	-0.04918946793159029	-0.060530921641954075	-0.016905263890560192	0.9786531887845735	0.982083854797053	0.9862201563789315	139	21	97	88	34	51	58	62
SLC25A11	3.7241697968648664	3.9100510147603664	14.56110862869602	-0.04919443132427081	-0.05538850364815965	-0.006957288140537256	0.9876417465837222	0.9915660938410747	0.9905903965004156	38	9	19	29	3	15	10	18
NOP56	6.000535993409955	6.097016276925772	72.01675270058792	-0.04922201330473741	-0.0534415956256183	-0.010476721233996	0.9818969388685944	0.9864382334412433	0.9900688364323167	254	24	85	150	23	77	63	72
HLA-H	4.696379001280553	4.823109767933094	29.778019770756064	-0.049242554549554014	-0.28161427745439865	-0.029639080660094075	0.9868714180974889	0.927020749902549	0.9580412451465514	42	25	66	30	12	24	24	29
SUMF2	5.584752533285428	5.629422617883161	52.42059910243708	-0.04929735637856826	-0.09930672754994607	-0.019921862311381617	0.97958151368102	0.9726730263218574	0.9819992286660378	130	29	72	72	26	38	57	56
CTD-2349P21.3	3.202148320627833	3.4241824370875196	10.509205572760624	-0.04930465401390606	-0.2878623697309684	-0.01754776392422868	0.9889080661226506	0.9519040200421472	0.9700824968867031	16	11	16	14	3	6	9	12
USP24	7.052738466955403	7.084693715390822	145.43228277288276	-0.04941037738125962	-0.030650511370389977	-0.013377712655398227	0.9764641537273169	0.9915660938410747	0.9900688364323167	313	50	312	259	61	110	131	200
MARCH7	7.154246904227948	7.174741705917227	155.84685611818537	-0.04954486841855621	-0.05938122524106777	-0.01989971565167504	0.9756107188843495	0.9814550133255945	0.9835386578075156	285	84	269	244	74	159	137	155
GPR89B	1.839001910340567	2.5899048096427677	5.1419775003336134	-0.04978140091132831	0.25795429652257845	0.004902191291665297	0.9947474496966591	0.9764854726589066	0.9900688364323167	2	5	10	7	1	0	10	7
MORF4L2	6.947787093832979	6.965076192768141	134.1996409949291	-0.04978231509206963	-0.05621956431685579	-0.02107310380455016	0.9756107188843495	0.9819633406359386	0.9824080596577094	287	64	195	259	60	122	122	150
ZNF791	5.346796154853249	5.528515727158673	47.52660238075318	-0.049874813805462506	-0.08073704917000997	-0.009662212355448792	0.985757572335761	0.9822100525291187	0.9900688364323167	84	9	128	132	12	39	42	62
C6orf47	3.6355245241836136	3.8911980985112815	13.927886918698677	-0.04998429097636342	0.10799138857531693	0.005707588517045286	0.9883412599536142	0.9819949653406532	0.991307880293085	30	4	32	30	3	15	7	24
STAT6	7.85328776844469	7.888751888097529	255.09144779825732	-0.05023919383319055	-0.056845403810786704	-0.018142807080187673	0.9764641537273169	0.9822100525291187	0.9857517218777695	719	83	527	413	96	197	237	328
DDX10	5.75936272000815	5.812154228937977	59.060262119357155	-0.05038926588700548	-0.023096073718394467	-0.009909306280846153	0.9789887216469142	0.995339153718258	0.990542399310461	173	21	103	87	25	61	52	63
ATF2	5.661293168362761	5.716338081533455	55.5339978234346	-0.05051716171856555	-0.0818791849431322	-0.017753079156340005	0.9794258107257817	0.9778693566588504	0.9824080596577094	104	18	119	80	35	45	61	55
SPTY2D1	6.0767965916739435	6.139419466560076	75.41783268609747	-0.050547694297250756	-0.11486125696830006	-0.021083576995932135	0.9810059820138477	0.9678796295509948	0.9800369588092149	95	34	132	136	50	71	50	94
AKAP9	8.263264772690384	8.288122991440234	337.5898848632669	-0.050615501526553	-0.06103105043765623	-0.02126035924456228	0.9756107188843495	0.9816981750615049	0.9824022474718603	805	123	768	536	129	276	363	354
MS4A14	2.5431573247274186	3.420677613992566	9.135487160570424	-0.05062784378459831	-0.3765990202860286	-0.009246322606184439	0.9946353317695286	0.9572554547896504	0.9819992286660378	17	0	54	10	1	10	11	3
SRSF11	8.012831884250936	8.024193441565886	281.29345591115396	-0.05063329903436463	-0.05164780999180972	-0.02284451646899632	0.9730154560354022	0.9822100525291187	0.9819992286660378	649	106	502	442	147	222	294	317
AGPAT6	5.076831744313163	5.2236550119881215	38.08921569057512	-0.0507787914977443	-0.011393781301245444	-0.004537871656517452	0.9836002532106329	0.9976381557680465	0.9960781365447943	104	10	82	86	8	30	42	46
ELK1	5.0043596808850825	5.08920286234464	35.26585465185442	-0.05078958916253665	-0.07330674062073016	-0.012108838217760287	0.9822825564903592	0.982083854797053	0.9881564753378228	66	15	42	92	16	32	40	30
ADIPOR2	6.11166662993711	6.196616016837764	78.36286714318162	-0.05080215773239971	-0.16791103867168186	-0.025614276507729527	0.9822825564903592	0.9525087692887306	0.9700824968867031	85	31	206	121	48	71	76	69
CERS4	3.011858471977035	3.5246806399712076	10.018032920036413	-0.05088091806620901	0.03643320638544352	0.0019528639355834577	0.9915601902675979	0.9967817050970286	0.9975093858759697	38	1	22	21	1	5	19	9
SEC61G	4.518910736256151	4.685559896847929	27.124794674786674	-0.051009075752060436	-0.32819979480022543	-0.028756278250524556	0.9874949676575001	0.9239212717276148	0.9551391547598486	51	12	19	43	28	25	23	19
ZC3H7A	6.09997844113286	6.152563124035671	75.5122293468022	-0.0511921399758598	-0.03383941604401073	-0.011115156048300594	0.9787176314043246	0.9915660938410747	0.9900688364323167	155	24	172	108	40	81	73	67
FBLIM1	5.409423064779305	5.5871454220500585	49.47951570495317	-0.05127809312316351	-0.04270539244179051	-0.006415235235538019	0.9852419088954197	0.992360442240195	0.991307880293085	152	7	113	106	14	44	45	62
IMMT	5.921140074853911	5.962596773072111	65.84133261736659	-0.051425926661345045	-0.04607740187727352	-0.014909073818957376	0.9780413087027092	0.9855294079112882	0.9881564753378228	191	25	108	99	29	57	62	77
UBE3A	6.970097990017199	7.003637477343503	138.6072347239144	-0.05144975880135668	-0.11460478100381709	-0.02678859101064752	0.9766583433479039	0.9623337538152712	0.9742099392294851	254	77	165	238	83	114	147	132
OPTN	7.46296566897616	7.486165756559209	193.39104136668547	-0.0515149784672427	-0.07685883826518398	-0.024403975415156865	0.9753914011501646	0.9764854726589066	0.9818146729566929	440	70	356	259	118	167	185	211
SRSF3	6.716144814251868	6.755799343232884	115.60375624762982	-0.0516248989028886	-0.027245682938264227	-0.011374050119387814	0.9766583433479039	0.9934271436513021	0.9900688364323167	232	40	261	177	56	129	95	116
PSME4	6.525856342626625	6.5625782052303	100.96403351839601	-0.05184427555831959	-0.05039858975670633	-0.015814501898357446	0.9764795356393171	0.9834336017718858	0.9881564753378228	173	44	217	194	39	80	117	101
ATP2A2	8.096625443626246	8.128035216429568	303.8343279293864	-0.05191489070531236	-0.10532319233101205	-0.026799990543798464	0.9756107188843495	0.9665341885367161	0.9742099392294851	526	180	387	471	181	289	269	305
PRRT3	1.7508278464515485	2.1837368711067318	3.35469626472238	-0.05193630779563201	-0.21545991333989709	-0.006647231124002157	0.9918758934694998	0.9764854726589066	0.9867170988169741	8	2	2	7	2	2	3	4
IREB2	6.379096156720667	6.444899827931416	93.61765025106331	-0.05207631759395125	-0.14730942922360007	-0.026235951875870592	0.9789887216469142	0.9553365195500182	0.9727746916280945	157	68	124	190	32	69	100	94
FAM171B	2.5868979525271873	3.072640137309376	8.139389745834773	-0.052091651836767505	-0.4752200257626905	-0.017424154214757494	0.9922427327467419	0.9407883517926798	0.9580412451465514	7	1	14	8	13	9	3	6
CSDE1	9.078745345434893	9.135059598608262	611.5169986977054	-0.05224983527152526	-0.13773142228389162	-0.027599353731333934	0.9785931199476093	0.961366519646774	0.9720863937311077	1249	246	1016	605	489	551	569	597
KRT16P2	1.88735093297182	2.5604549283225886	4.475764448893943	-0.05235880635555151	-0.18372198244593327	-0.005051679882363434	0.9946353317695286	0.9816392215112903	0.9900688364323167	15	1	1	15	2	5	1	7
SF3A1	7.1708415777592105	7.1990105354547715	157.80567911525196	-0.052421284186589784	-0.05122678479232255	-0.018594623670861087	0.9756107188843495	0.9827944233360043	0.9857517218777695	296	51	315	303	82	151	133	181
PAK2	7.557183061907418	7.615733107129868	213.08418884295367	-0.05248492727252819	-0.1660404179488212	-0.03081505881205076	0.9787176314043246	0.9487228249962909	0.965923772396344	269	122	373	269	150	193	192	202
TMEM120A	3.4488141618990777	3.679267941363961	11.991167364755444	-0.052531234864462	-0.006000126747108744	-0.002776356929840684	0.9876670105516752	0.9997451700547392	0.997377609243983	38	2	20	17	7	13	14	9
OCLN	4.485566901177842	4.640999634670179	25.29501308216925	-0.052555797415537855	0.012944453788816486	-8.175105319341378e-4	0.9867264302566634	0.9976381557680465	0.9976044585398781	34	9	47	60	12	10	36	33
LONP2	6.758843849504552	6.782658471236795	117.80066072571054	-0.05260296262573636	-0.04801268420507173	-0.018709878927883766	0.9747825895051179	0.9828025435914152	0.9860647953086276	256	40	201	225	61	92	119	140
DGCR12	0.8469221679652458	1.876154229279035	2.233707179014396	-0.052704989603441756	0.20608735689408533	0.0023851929693153493	0.9949195840438976	0.9822100525291187	0.9926873515461185	7	1	5	0	1	0	1	7
FUNDC2	4.946324124730611	5.00848817151284	33.31342564372895	-0.052754911759493255	-0.048551505140056	-0.010797769814166854	0.97958151368102	0.9873716764068236	0.9900688364323167	73	17	62	51	13	23	39	37
PLIN4	2.1485796239285144	2.590632581678046	4.652474421454782	-0.052880701309006746	-0.13091381198117036	-0.005455310693609876	0.9910758532894405	0.9828025435914152	0.9900688364323167	6	2	8	16	1	3	3	8
BRD2	7.733655029995939	7.791023195139051	238.06195692528232	-0.05313665681446985	-0.08698879421272704	-0.02010421752177445	0.9780413087027092	0.9764854726589066	0.9819992286660378	629	55	561	411	101	214	235	242
SYAP1	6.449979101431514	6.488784991248492	95.69341550954913	-0.05316229769706979	-0.00252432546870406	-0.006365082448908952	0.9763411349915463	0.9998111039895313	0.9954144487353841	211	40	182	164	38	88	67	137
SUDS3	5.888264063278936	5.938958488339986	65.57834082178537	-0.05336572810706265	-0.13572545811913428	-0.025288056515681057	0.9785931199476093	0.958002894665861	0.9742099392294851	112	28	109	90	49	55	69	59
ARRDC3	8.041154371441525	8.092575406673333	296.74401186774617	-0.05337237057507615	-0.15560974757251012	-0.03104450058799704	0.9780413087027092	0.9522704428871582	0.9678303187019964	359	173	408	526	196	234	280	318
PJA1	4.610410511608503	4.807197362685608	28.057227620936114	-0.05338738888545415	-0.003325101886334712	-0.0018985667338223741	0.9868714180974889	0.9998111039895313	0.9976044585398781	99	8	29	67	8	26	17	45
RP5-1039K5.19	3.91319270040085	4.1025681324277254	16.72390352256871	-0.05347014504252538	-0.10406240075011518	-0.010458962310478317	0.9874949676575001	0.981480193081641	0.9881564753378228	20	5	45	38	7	11	22	16
TSPAN2	2.403134613161136	2.809058206005697	5.787685151568014	-0.0535159616751799	0.13544115132773385	0.0046919176278172915	0.9910758532894405	0.9822100525291187	0.9905903965004156	7	2	12	14	2	2	12	5
MLLT11	3.9018214427407916	4.092126539664951	17.159019514423992	-0.05355415654469369	-0.1707622768835087	-0.014683074054785908	0.9874949676575001	0.9710344330617244	0.9819992286660378	22	4	35	26	16	19	15	12
ZDHHC20	6.769463075759305	6.96418780033532	136.49637604165721	-0.0536036110177072	-0.417663648637552	-0.03858630591814558	0.9868714180974889	0.8944217360154032	0.927650092061557	110	99	214	122	128	83	143	107
FUT4	2.8022150675669653	3.129489268472248	7.722679370321766	-0.053827803650729165	-0.1075086586302295	-0.006695824502221277	0.9893709857231182	0.9840861014779045	0.9900688364323167	12	1	14	18	6	5	5	13
PI4KB	5.610755797027496	5.686780203480084	53.75773950815104	-0.05383795423653233	-0.005023439005728075	-0.006432151826123639	0.9787176314043246	0.998621097665356	0.994180659546559	137	13	102	107	23	53	58	51
NAA16	4.918013944531912	5.063132976388704	34.27424164910982	-0.05388697948479677	-0.06127527092261506	-0.010480138262263638	0.9827050206216188	0.9857508213158932	0.9900688364323167	83	5	72	59	21	26	41	35
CAPN2	8.272220783210695	8.297140591084366	339.3885124014861	-0.053927517644573035	-0.06136049942619544	-0.021663135719428687	0.9734875592391871	0.9816392215112903	0.9819992286660378	874	107	579	701	143	274	367	359
GPN2	4.023778232637895	4.373584528665936	20.235511321826284	-0.054029997839390824	0.12421717176309115	0.006843937388241712	0.9889080661226506	0.9811977206084834	0.9900688364323167	50	8	21	61	3	7	16	47
IPO7	7.6556290119902695	7.672300820834899	220.0649313302257	-0.054067134502594684	-0.043592758712832455	-0.019056826662892306	0.9726977852496574	0.9850178512593886	0.9860802660642118	438	83	381	395	119	226	186	233
COG1	4.32901843527407	4.440688345740135	21.54066522592622	-0.05410992799468031	-9.067116716345683e-4	-0.004380604128247136	0.9815019850780279	0.9998111039895313	0.9961058185126923	57	7	39	40	8	16	21	30
PEG3	4.209434665463644	4.325236214334924	20.0545601497475	-0.05421658963076106	-0.02025298931122593	-0.004594092081225992	0.9836002532106329	0.9971465685084713	0.9958301638310798	50	7	38	25	11	14	28	18
PLEKHH3	3.5441448256623205	4.233455038215992	17.576406489569965	-0.054356918755867636	-0.36332273144902205	-0.015060313212856643	0.9922702779047612	0.946585458891437	0.9727746916280945	49	2	64	47	0	14	14	20
TMEM170B	4.208146065338757	4.619169449620851	26.079275333187294	-0.054413488039883016	-0.7794107130667068	-0.03868902092079966	0.9922702779047612	0.8459589900444917	0.8663706010117361	10	26	88	20	12	21	16	14
ANKRD20A11P	1.6385106596703214	2.246875757331449	3.235690164827581	-0.05457055505045416	-0.10131069492841681	-0.0027985508190188305	0.9922427327467419	0.9902731552122169	0.9939993755538546	15	1	6	2	1	1	5	4
RBM47	6.760341160326818	6.873482539677778	127.59795451393579	-0.054657261086511845	-0.29335029143957136	-0.03719095820688016	0.9815019850780279	0.9148393408848606	0.9458014309939372	149	109	129	210	76	103	117	109
SHC1	6.606551213606416	6.69400313854746	110.07582472999017	-0.05475383306053432	-0.09218158779536918	-0.017220554097805433	0.9794258107257817	0.9764854726589066	0.9824080596577094	328	45	165	260	24	88	110	125
ASPA	2.6133674507661455	3.2973028595527603	9.61319050746806	-0.05477156870982828	-0.9698021123346935	-0.028087692560155145	0.9946353317695286	0.8599847528943291	0.878650865528008	44	13	2	5	2	5	7	5
FBRS	6.283000310934781	6.379281671042515	89.11796089417858	-0.05483471193166809	-0.12821641891234248	-0.020839462469069002	0.97958151368102	0.9663802054037557	0.976759612348087	200	66	151	136	20	80	63	111
TMCC3	4.9880817739895225	5.108299328320669	35.97422384276043	-0.054881020288358624	-0.20995287233563528	-0.024531696231385854	0.983847446203686	0.9475575799300008	0.9691010133699318	55	17	110	34	18	28	37	33
SSH2	7.5377793833335724	7.604349851940509	210.36325899779771	-0.05492293551912858	-0.15508655880946656	-0.027930277788909573	0.9786531887845735	0.9535608908066889	0.9698408308810381	295	102	613	252	95	162	204	227
HDHD3	1.9765409945563623	2.4298021772674208	4.042443896445264	-0.055061808758503944	0.09468373262312492	0.002578110451687036	0.9910758532894405	0.9899056015111691	0.9961058185126923	11	1	4	9	2	2	8	3
RP11-352M15.2	3.608678099643551	3.7970632882504947	13.463374121584366	-0.05517040538583172	-0.023378570325505995	-0.003656968933609306	0.9871523024077415	0.9971465685084713	0.9961058185126923	27	3	18	27	10	16	14	9
SF1	7.685440658407591	7.74466058122794	230.29812410333182	-0.055224401811381274	-0.07645184350124151	-0.01829500393876135	0.9766583433479039	0.9791478053836911	0.982573282682392	611	67	544	431	71	184	200	299
PHOSPHO1	1.1057208339516704	1.9862328696153118	2.37022836532109	-0.05530323492731337	-0.4847260685574465	-0.007885832828361042	0.9943060615696404	0.9516547595217606	0.9765094681492948	5	0	13	1	1	3	1	2
RP11-73M18.8	2.2662569087706133	2.786417021694149	5.59337103650976	-0.05544607654591546	-0.36483217379375926	-0.012794949662272228	0.9922702779047612	0.9525087692887306	0.9730289832857376	3	1	18	16	3	2	6	7
WRN	5.065877024803132	5.2627777325595	38.98606012795054	-0.055516800709829686	-0.027233644720253622	-0.004289792308007709	0.983847446203686	0.9956481308188948	0.9959922234978674	133	6	73	89	10	34	33	54
ZNF274	4.9126432304872525	5.246399805423507	38.30017820942886	-0.05569843792901944	-0.03544501276991307	-0.0018934533029137353	0.9876417465837222	0.9956481308188948	0.9976044585398781	100	5	87	117	5	19	49	53
ZNF517	1.161653206073073	2.0399340629175295	2.6197269095780933	-0.0557537737786373	-0.5886398544402628	-0.009967626311026755	0.9947474496966591	0.9407883517926798	0.9698408308810381	13	1	0	7	1	3	2	1
DDAH1	6.539951810116032	6.597185533076135	104.25733005997064	-0.055786667137155424	-0.1646501830976089	-0.030114924552117128	0.9784145299223443	0.9480800535528888	0.9684466526554376	252	69	99	165	51	86	101	102
NACC1	5.3048475975996	5.57805482848108	49.477586768293456	-0.055804848498193074	-0.2437432960171389	-0.018008728056583476	0.9877710586329338	0.9524496727326219	0.9742099392294851	209	22	29	128	9	28	40	72
PPM1H	2.694562671310292	3.041008066039356	7.070714148066475	-0.0558242425512413	-0.011546906598076974	-0.002093755528165885	0.9889080661226506	0.9982488881552635	0.9975093858759697	17	1	19	8	4	10	6	5
TBL1XR1	7.833866414417312	7.8740939552063045	254.7411375872293	-0.05593557074304408	-0.11502454856298663	-0.026015493835271738	0.9756107188843495	0.9639838599603716	0.9742099392294851	439	135	330	368	177	199	290	234
ARF3	6.209570990610007	6.298788752180328	85.123159280371965	-0.05598347326166345	-0.23955535083382543	-0.033966674358951295	0.9789887216469142	0.9266184790836098	0.9576362918837883	167	74	99	102	39	60	86	81
RPUSD1	1.2964035200732322	2.3122718046761377	3.3222942777759372	-0.055986842997090155	0.02990377001067058	0.0015956413874997633	0.9946353317695286	0.9977323224791967	0.9972191002487463	22	1	3	2	0	1	9	1
RAC1	7.444681634246611	7.49215749037514	195.3365955360263	-0.05600288522008819	-0.14227792016444446	-0.029143165702669796	0.9763411349915463	0.9548306316516724	0.9700824968867031	304	117	361	218	119	172	195	177
FAM216A	2.412158583491706	2.845061434788254	6.251049871447646	-0.056161233875679666	0.19929132834027205	0.006946101396074128	0.9910758532894405	0.9764854726589066	0.9881592070562114	14	5	8	8	1	3	14	3
RPL3	9.285179701796132	9.31118581381629	690.2006349427569	-0.056201731255698134	-0.09009442387044453	-0.026198292555013762	0.9730154560354022	0.9751943308772618	0.9763292336068702	1791	368	948	832	364	530	646	839
LIMCH1	8.0835779416257445	8.142600296634999	304.5865199714511	-0.05626549207279976	-0.10192747622199037	-0.021942173736075984	0.9764641537273169	0.9726730263218574	0.9815453867241724	817	107	800	437	91	291	271	313
B4GALT5	6.288918869554205	6.337712218166892	86.78384239008673	-0.056285940373893305	-0.15137780105673126	-0.029492188940152046	0.9779933164741683	0.9513500632034587	0.9698408308810381	108	51	147	174	43	72	78	93
SRPX2	5.018968530765088	5.098737282714415	35.49538236546498	-0.05640759670766161	-0.06647538906577963	-0.01288322647493134	0.9789887216469142	0.9822100525291187	0.9881564753378228	74	10	65	59	23	24	33	49
ZNF584	1.7896203615280672	2.4698340650455735	3.9794311306005805	-0.05640913385527681	-0.05430283059731909	-0.0014207870023434837	0.992151751979832	0.9956481308188948	0.9975093858759697	7	1	8	15	0	7	3	2
ZNF554	2.3998897172266203	2.92761112813457	6.678258127463138	-0.05644342093384374	-0.5202706541264761	-0.01785736148853628	0.9920244786118857	0.92703187131447	0.9576362918837883	5	6	6	27	1	3	4	9
NFKB2	5.049222711379394	5.2964120835626485	39.876130565203724	-0.0564558365893061	-0.038909814168577236	-0.004005035135778187	0.9854473851978847	0.9947626505086482	0.9960545756515746	118	7	109	83	6	38	30	55
MIB2	4.013718601759763	4.701685556629863	25.194558395999884	-0.05648229808908277	-0.35811225093793686	-0.014722986122038947	0.9920244786118857	0.9459056598962648	0.9732619247751377	140	0	57	41	5	19	19	31
DIABLO	3.3760723480612937	3.6576313355776793	11.953400008800292	-0.05677344081454014	-0.2782023985224018	-0.017985341656702486	0.9884386829544732	0.9522704428871582	0.9700824968867031	12	2	22	36	9	8	13	11
PGPEP1	5.277449726481455	5.385937042557889	43.78679856760013	-0.056788152525803055	-0.017213286483760006	-0.005129856922648021	0.9815019850780279	0.9971465685084713	0.9954011872951135	107	22	99	42	16	54	43	30
ZBTB42	2.1437213531854313	2.7701173094105322	6.2835981597764805	-0.05688615590073131	-0.4272647000640894	-0.013555662833307086	0.9922966721308819	0.9525087692887306	0.96679625679727	8	9	6	12	0	6	6	2
PRKAA1	6.688859742043061	6.748002161251523	116.23718788263218	-0.05688714430382556	-0.1660194796446661	-0.029568454059244114	0.9778682985919985	0.9480800535528888	0.9684466526554376	164	79	216	144	62	78	127	119
ARHGAP35	6.665368973030157	6.717744911238568	112.13231781131086	-0.056991851175731446	-0.036039422634738534	-0.011659108822416688	0.9756107188843495	0.9908748545036212	0.9900688364323167	341	40	202	186	38	80	136	121
ABI1	5.887274415577343	5.93674120831847	65.33513924777398	-0.05704827970156443	-0.09558003065380397	-0.019337902204045958	0.9774260450636725	0.9739359439229848	0.9819992286660378	102	37	97	121	34	61	44	83
MBNL3	4.881012373699972	5.0535455351142815	35.649940620471256	-0.05708978410911919	-0.40459982408773015	-0.03618346155533703	0.985307776008429	0.9028632305693768	0.9329038761339068	35	35	61	40	19	19	25	44
CTD-2017F17.2	1.6616253741600446	2.3230164166449234	3.3461713711152083	-0.05724620614984652	-0.23001685730859384	-0.00621177350338733	0.9915794050319251	0.9764854726589066	0.9881564753378228	15	1	4	9	0	3	2	5
KIF20A	2.3271340900592627	2.956770150828237	6.988968887479277	-0.05725092176574648	0.04343045064931738	3.1371592790341795e-4	0.994481863460146	0.9968912610644984	0.9981662486198777	27	5	2	5	3	13	1	6
RNF13	6.632481049598175	6.83505560554851	124.84922103016896	-0.0576085225603512	-0.4544106679284153	-0.04103340934978094	0.985307776008429	0.8829298155700039	0.9163599095093001	100	89	174	118	126	108	85	102
CFAP44	4.319961415653834	4.688548141259075	25.912601581472398	-0.057636262996707904	-0.26041307963370947	-0.021986573500452914	0.9885291735033531	0.9525087692887306	0.9716401571632897	67	15	81	34	1	19	25	27
DDX42	7.358509374056483	7.3828195555469	179.21714616893348	-0.05767828993482933	-0.04419028976663967	-0.018835738126479592	0.9720341563248318	0.9850493749690757	0.9860647953086276	421	64	356	331	71	160	153	221
STAT5B	6.158755876399477	6.251891163068304	80.53503250516063	-0.057843853966067595	-0.08041353037067807	-0.014838977938260495	0.9787176314043246	0.9802779061621221	0.9860802660642118	131	20	215	181	31	73	85	77
HYAL1	3.883124533629234	4.258432374883312	18.534889307446363	-0.057877938603428346	-0.13867421205261599	-0.009655159078809643	0.9884851921446852	0.9791478053836911	0.987778083535131	27	1	51	48	10	10	14	32
LINC01578	6.558398399485279	6.686699735932902	111.28078279793871	-0.0580084904169767	-0.2707046500515286	-0.032614276510381936	0.9815019850780279	0.9239212717276148	0.9551391547598486	104	41	240	154	102	66	103	130
LYST	7.353069700803967	7.445242539485998	187.30668996064492	-0.058032982006277954	-0.14848859487232025	-0.024129742764683625	0.9787176314043246	0.9598991303815078	0.9742099392294851	373	35	510	291	112	145	181	207
RNASET2	5.368906759562174	5.4915074508765445	47.594065957511965	-0.05813923060824085	-0.24188287896531097	-0.02879536514422203	0.9815019850780279	0.9355243523273481	0.96118372719889	66	32	137	50	17	33	41	55
AC073130.3	0.5868071685422999	1.7520572830358876	1.7934859682029713	-0.05835540855046807	-0.4177320612974707	-0.004816852658986243	0.9947474496966591	0.9664878955165255	NA	0	0	7	6	1	0	1	4
MDM2	8.631545651139913	8.787453332293778	479.8993957384665	-0.05853208895258975	-0.30370808518093717	-0.03313498106075334	0.9827050206216188	0.9233392250888879	0.9492456109215511	551	257	320	1605	275	331	446	489
GPAT2	0.622995495691673	1.7492652820102552	1.64654871165052	-0.05861819584589578	0.31983881706914824	0.004837831361135524	0.994535000508437	0.9751943308772618	NA	7	0	5	1	0	1	0	6
PSME3	6.411375108279287	6.47001250031796	95.43374418789192	-0.05872112757501942	-0.17878681885472478	-0.031585028722223914	0.9771050567918573	0.9433662539206631	0.965626944618274	155	61	98	200	51	82	87	93
AC240274.1	2.6532296070176447	3.2395024119128557	7.8714780426627176	-0.058889220328091345	-0.43236178373929474	-0.014972638441749394	0.9913102714201466	0.9407883517926798	0.9688485710675017	50	1	17	4	2	5	7	9
BTBD10	5.150448488833698	5.205951164005257	38.41190638251588	-0.05891765984652296	-0.07945779309624278	-0.016958886732604646	0.9773333437232373	0.9789356515276094	0.9852350793780235	81	17	50	85	18	34	34	44
ZNF562	5.5664597554651944	5.679276429334565	53.84512030227326	-0.05899891171878919	-0.08697149381953867	-0.012697736690230244	0.9799297901905298	0.9803576653181434	0.9880385042623173	90	15	67	155	31	40	72	44
CFD	4.162627455345777	4.331270375547411	20.36016532169142	-0.05901834806490859	-0.2314214610613508	-0.02102937709375945	0.985307776008429	0.9512507349439466	0.9700824968867031	34	7	56	18	15	12	17	27
CANX	9.730169687210875	9.80808863387195	976.9974496030951	-0.0593855079786283	-0.11878341995095354	-0.02104170994753806	0.9773333437232373	0.9726730263218574	0.976759612348087	1732	541	1037	1194	767	1098	760	865
UBE2K	6.300140128835459	6.327713186531385	86.15835000351697	-0.05945045780082663	-0.11189300936500107	-0.026972776070580025	0.9730154560354022	0.9623337538152712	0.9742099392294851	154	45	129	138	51	77	74	94
AFF1	8.25544050741668	8.271560840520554	334.95956020717836	-0.059599610580152014	-0.08299484907245734	-0.027865657864436046	0.9698173588136703	0.9745922336550603	0.975341740122398	544	152	666	528	184	281	336	354
ANXA6	7.080225896974251	7.128359472592578	150.31447050153267	-0.05961989421071493	-0.11308511143233206	-0.025048415423402585	0.9755203334537869	0.9643130776820478	0.9748426156258029	481	57	238	166	82	133	134	164
CCDC146	3.186300620774873	3.7669924994165456	13.08123640538411	-0.05978638947525871	-0.35234429395878003	-0.013099527771482874	0.9920244786118857	0.9540806376772347	0.9727746916280945	9	8	62	8	3	3	22	9
MLLT6	7.09452623622216	7.244878897163012	161.91299137260208	-0.0598590873354406	-0.07160659901201752	-0.009318288536939388	0.9815019850780279	0.9835514008475247	0.9900688364323167	404	43	473	305	33	81	179	232
SUSD1	4.733058536226069	4.816108146142892	29.500176690983402	-0.0598905277862446	-0.20568547194738077	-0.02589810843193069	0.9797067999153042	0.9454755704024898	0.9690605541643175	49	14	53	34	23	24	29	26
RFWD3	4.467169713746435	4.592043218563057	24.17271074371023	-0.06012039981843914	-0.03675831614358126	-0.0073702197936209085	0.9804282836280734	0.9934271436513021	0.9905903965004156	45	9	41	64	8	19	19	36
ZNF655	6.622506789024865	6.661011390675173	108.61332682479323	-0.06014055932096937	-0.1014964562384122	-0.024399398093082652	0.9734875592391871	0.9682417307805063	0.976759612348087	183	60	243	161	43	81	113	120
TRIM11	4.346671008116526	4.489795309379618	22.338520902294853	-0.060159496417430916	-0.08074087571844443	-0.011256864345177493	0.9815019850780279	0.9822100525291187	0.9881564753378228	35	7	44	63	8	17	20	30
CFAP36	5.608989021987311	5.66578452900411	53.69433906029355	-0.060227883084160924	-0.06004460180631647	-0.012609105330036792	0.9764641537273169	0.982509224364865	0.9887614540848269	119	24	97	67	30	31	68	60
GMPS	6.003817214044954	6.052175602989328	71.1363795267774	-0.06045329113892746	-0.12931117715344145	-0.024396650177628217	0.9756107188843495	0.9609826692171735	0.9742099392294851	110	43	126	99	39	56	82	61
PSMB1	5.6759951745210735	5.794396741978775	59.86648608910326	-0.06060633256263084	-0.2342531196484566	-0.02797791299586286	0.9799297901905298	0.9407883517926798	0.9621561680867067	90	36	66	73	52	67	38	50
PAM16	1.8253851138964217	2.4209547200264527	3.723960556088061	-0.060771467039297776	-0.19042898926745494	-0.006383564227822221	0.9904641134828406	0.9791478053836911	0.9881564753378228	10	0	12	8	1	4	4	3
CCDC186	6.638279623815286	6.6855575976830215	110.39966879136522	-0.060802649810959966	-0.10290061245878873	-0.02252178921833317	0.9755203334537869	0.9705574256427653	0.9800369588092149	147	44	245	205	60	82	126	110
PUSL1	1.2432599181674657	2.262401926106236	3.0704284443033507	-0.06095123209343125	0.4670910557384824	0.00980534915465695	0.994535000508437	0.9533703879652031	0.9742099392294851	11	0	8	4	0	4	0	9
MED10	3.967812788103555	4.094633193759094	16.91294540575382	-0.06095364904582307	-0.08688589622514459	-0.010178593966313066	0.9816077579224737	0.9822100525291187	0.9887614540848269	46	9	18	31	7	12	21	16
COTL1	7.1309271170975785	7.261465430849412	167.2269748586679	-0.06104273411028697	-0.3244844894768131	-0.03849981565021251	0.9810145727143605	0.9101951778689908	0.9409602791803364	254	127	285	109	120	133	144	150
CES2	4.332395584633222	4.680586103070418	25.884511452570123	-0.06115235556763569	-0.199858759162755	-0.015817501679027825	0.9876417465837222	0.9639838599603716	0.9772941683248387	64	17	45	62	1	15	31	27
ELOVL7	2.424941116171007	2.87924639112177	5.944555449566707	-0.06124901177751386	-0.035940181059179455	-0.002145118193741803	0.9889080661226506	0.9967817050970286	0.997377609243983	13	2	7	21	1	2	8	9
RIC1	5.904842894430717	5.9605590043475365	65.93149615299664	-0.06132535611335652	-0.057041006236296134	-0.014334125343203294	0.9754613556579956	0.9827944233360043	0.9881564753378228	123	34	122	135	21	44	78	74
EMILIN1	7.49385858682089	7.580735517549793	205.65968320058465	-0.06142179280606333	-0.15266366183725236	-0.024506589637892283	0.9764641537273169	0.9572554547896504	0.9742099392294851	858	85	264	268	71	151	185	253
RP11-495K9.5	1.3751306121364093	2.165092165373359	2.940869560795407	-0.06158342530431806	-0.27783121610206185	-0.005446600954074834	0.9922702779047612	0.9751943308772618	0.9881564753378228	2	1	10	10	0	4	3	1
NUP188	5.803257273599188	6.010799024977111	67.07968288715536	-0.061650285632398556	-0.1232573443716401	-0.012283818106603069	0.9819111881203505	0.9764854726589066	0.9862201563789315	225	8	113	188	19	55	65	77
NSMAF	5.344524270904616	5.434741503703012	45.407772198907686	-0.06203762248151737	-0.06168489244222963	-0.011729372984608093	0.9780413087027092	0.9839910390823338	0.9887614540848269	84	12	93	67	32	52	41	37
IL11RA	1.9053791508284865	2.7171381570066693	4.745970997659321	-0.06210829779602244	-0.30929444564293407	-0.008098035257656747	0.9916981801122059	0.966242875675012	0.9824080596577094	18	0	12	15	0	2	7	5
ECHDC3	2.805532149955493	3.0569532946008264	7.45230560154469	-0.06222459356910872	-0.22680840922161866	-0.012663580226321039	0.9874949676575001	0.9644058878381561	0.9818146729566929	14	3	6	20	5	6	7	7
TMEM167A	7.14953900042552	7.2185049088853015	161.58564612726394	-0.062265130402332766	-0.20971674694324388	-0.03510106932594864	0.9756107188843495	0.9320343712948909	0.9589462424309738	215	78	234	227	139	126	147	167
DLG4	4.471361916054054	4.64525824131353	24.95278829932265	-0.062320435405774095	-0.0014251239791439494	-0.0028156395625644724	0.9815019850780279	0.9998111039895313	0.9975093858759697	69	9	61	39	5	15	33	30
FOXN3	6.99557396001146	7.056399190501174	144.12695154797376	-0.06233139371704593	-0.19028571235903552	-0.03369252124777194	0.9756107188843495	0.9407883517926798	0.96126550880686	191	82	305	162	93	117	135	143
SSH1	6.924787566817651	6.958822007975515	133.2224922553698	-0.06240665783870945	-0.03634918894298064	-0.013886404482539985	0.9714372702304418	0.9892274483145957	0.9900688364323167	283	54	273	247	49	87	146	170
RBM14	5.0360150511639885	5.1104120500316155	35.61208842374307	-0.06247034278128072	-0.03552688967301949	-0.009750437761330883	0.9763411349915463	0.9921623871204307	0.990542399310461	69	11	66	77	17	26	43	38
NUP98	7.044814587897269	7.109337611907871	148.14676445545376	-0.06262564554702289	-0.10612478536186777	-0.021431325879320357	0.9749191591724112	0.971995553058408	0.9813646025762569	252	65	410	257	44	108	160	162
ZNF440	4.270713975367714	4.546028844717758	22.924920346529174	-0.06264777403018841	-0.010869168820875744	-0.0017990358020076019	0.9846288783267233	0.9979754031947355	0.9976044585398781	48	6	65	53	3	13	34	25
TWSG1	5.079033910986337	5.177746243398081	38.42833582361277	-0.06266865736827192	-0.23002739265531053	-0.028803383971390498	0.9786531887845735	0.9404585532425185	0.9626908821140645	64	33	62	49	15	24	40	39
AIM2	0.7248373022445732	1.9294797389957845	2.584446338701977	-0.06271959588387467	-0.4575521329264627	-0.00619965291638916	0.9947474496966591	0.9639838599603716	0.979484983889339	0	3	3	10	0	0	5	1
TRIM37	5.120414103670813	5.174454806874773	37.70926224613291	-0.06286520273643247	-0.08523381386154609	-0.015799352200296924	0.9756107188843495	0.9778693566588504	0.9857517218777695	78	16	53	69	22	25	43	42
TG	1.3125337631984497	2.0706772762042656	2.569071472018702	-0.06295735134549585	-0.1746915288191962	-0.0035104049635454747	0.9912493235458287	0.9822100525291187	0.9905903965004156	8	0	2	10	1	2	1	5
SYNE3	5.491127561698099	5.609765133139986	50.727761800557175	-0.06295780046624057	-0.06413489264072336	-0.010725733834785202	0.9788540407999334	0.9839910390823338	0.9900688364323167	184	15	107	59	17	50	39	62
WLS	5.059284195416475	5.1915202761866786	37.62490336285898	-0.06314946149732892	0.016737779644881146	-9.880675534646671e-4	0.9799297901905298	0.9971465685084713	0.9976044585398781	130	16	56	53	11	41	21	54
FLNC	5.864947712389983	6.241512256760043	78.67905684128067	-0.06328828611116129	-0.18240300430073048	-0.010366366925535015	0.9874949676575001	0.9722610759409123	0.9858991871240972	437	9	113	148	13	40	62	132
TCEA1	6.150618518625232	6.214604176103611	79.52719762516622	-0.06339634852492196	-0.16792985551674997	-0.02921575049065589	0.9756107188843495	0.9480800535528888	0.9688485710675017	199	30	100	99	63	67	76	77
ZNF438	4.758225646843835	4.8234353477177265	29.432217469218045	-0.06342379879364542	-0.13296563504782832	-0.01948758012872454	0.9776436022948717	0.9639838599603716	0.9818146729566929	55	14	51	40	19	20	33	30
RBMX	7.272560713449783	7.298185373440251	169.82389911212994	-0.063689851078617	-0.06779295719979593	-0.02109165064266414	0.9697791589687594	0.9791478053836911	0.9819992286660378	347	95	308	242	72	178	145	166
TBC1D15	5.968904187824382	6.0522233101436695	70.95647090881934	-0.06377940004693827	-0.18924297991740194	-0.027541243850820497	0.9784145299223443	0.9453047882886668	0.965923772396344	77	29	156	114	51	67	52	75
BRD1	5.506611849978283	5.667190760742381	52.529715323473546	-0.06383059920530029	-0.014606443295682428	-0.003563040400685412	0.97958151368102	0.9976381557680465	0.9972191002487463	150	10	129	103	14	32	55	78
UNC119	3.846021601560467	3.985866045027356	15.699061443489132	-0.06384087824027712	-0.0641270921543804	-0.006571228090087014	0.9815019850780279	0.9887269332358188	0.9905903965004156	27	7	23	28	10	9	11	27
DNAJC21	6.661320507593818	6.704783710665051	111.47083466020919	-0.06390876252442426	-0.028278459077190628	-0.01118496272531887	0.9721176581086187	0.9934163142359341	0.9900688364323167	225	34	192	230	59	124	107	95
SYNPO	7.854213603985615	8.01751696201541	279.68412329271035	-0.06391003257966295	-0.24605725968049802	-0.026887475280669215	0.9815019850780279	0.9407883517926798	0.9635292003280002	700	147	895	317	43	174	271	323
PLRG1	4.659274104605249	4.7816710089582175	28.406466900985908	-0.06391595599133224	-0.02574124438793688	-0.005262565095937192	0.9796595594178659	0.9956481308188948	0.994180659546559	58	19	38	54	8	30	34	18
NRP1	8.389489896293327	8.443987383258511	376.92107349471337	-0.0639595586359764	-0.06262460517525335	-0.014077929673795744	0.9734875592391871	0.9822100525291187	0.986611169082293	1047	140	680	393	216	448	299	332
ZNF267	5.939043924730051	6.086067407886659	72.61333993682392	-0.06397642100792149	-0.2907307755820837	-0.031474182690972734	0.9815019850780279	0.9236705457651657	0.9551391547598486	84	38	241	63	38	62	49	80
C7orf55-LUC7L2	5.028274810665	5.089871169645586	35.75254009201269	-0.06399138508833153	-0.17479177095371728	-0.026424764698644077	0.9766130720198013	0.9487891654970784	0.9700824968867031	52	18	53	69	23	26	34	39
NRIP1	5.943128120000638	6.005005813876632	68.13867786187454	-0.06400847188414822	-0.10127331761455433	-0.020959601758421997	0.9747918049574676	0.9726730263218574	0.9819992286660378	109	38	144	134	21	56	57	85
CTC-444N24.7	3.7828784325181073	4.118359840400776	18.499421546396185	-0.0641753154498085	-0.22521968169052178	-0.013743452185803301	0.9884820585732847	0.9701716226382529	0.9742099392294851	16	15	20	16	17	12	29	5
RFTN1	5.741135178751754	5.858866464064052	60.79140580039545	-0.06420927656301706	-0.0660614412248907	-0.011835598932893395	0.9784145299223443	0.9828025435914152	0.9887614540848269	133	25	138	137	11	49	71	60
RP5-991G20.1	1.9699151246878617	2.621052442808235	4.683294214363529	-0.06424334135266567	0.05114812945172176	0.001532899300059194	0.9910758532894405	0.9960348944701078	0.9975093858759697	15	2	5	13	0	3	10	2
URI1	5.5345322219803155	5.616807683164004	51.42597902181701	-0.06443980872264624	0.01957908378206223	-7.891528126189861e-4	0.9763411349915463	0.9964161912380836	0.9976044585398781	115	16	79	98	28	41	32	88
FANCM	3.3318393139472278	3.5754564472488743	11.016370868072046	-0.06456619352342806	0.043024213599147106	8.681984227478419e-4	0.985307776008429	0.995315108059074	0.9976044585398781	38	3	13	18	5	15	6	13
MDM4	7.625111799607951	7.66984576933152	219.9298134855961	-0.06468395345151759	-0.11370989483388307	-0.02647271343628651	0.9720341563248318	0.9639838599603716	0.9742099392294851	337	120	505	408	71	194	213	220
C5orf15	5.081721013049325	5.2154617557173575	39.76712005974478	-0.06474360849673251	-0.16948470442262062	-0.01879210518276621	0.9812902865015661	0.9625666602062819	0.9742099392294851	50	27	56	47	29	46	37	21
WDR43	5.770568523189679	5.829424940498562	59.8965109144152	-0.0647735461777022	-0.08112174221667527	-0.01791799644792203	0.9747825895051179	0.9780100895326064	0.9824080596577094	151	23	68	140	27	57	55	62
RBMX2	3.962251316757921	4.1041524110223975	16.736429295367152	-0.06526571457489998	-0.04740690826625848	-0.007484735607384358	0.9800995313313102	0.9915660938410747	0.9905903965004156	44	5	22	37	8	11	17	23
ANKZF1	5.25896030868492	5.473510140546849	45.64379349407868	-0.0653722577065294	-0.11027225713418483	-0.011011764309832294	0.9815019850780279	0.9789356515276094	0.9881564753378228	75	7	142	116	13	38	35	63
PSMA3-AS1	6.0113642363474415	6.066452049290002	71.0243293290004	-0.06549010801934442	-0.058624119662854385	-0.014625444187851357	0.9734875592391871	0.982453034786954	0.9881564753378228	117	29	171	128	28	59	85	64
MED13	7.555244017016553	7.575563117347635	205.69513549145378	-0.06571109284660126	-0.07240500834641679	-0.02479304614160656	0.9672878642000342	0.9768941175192778	0.9818146729566929	366	89	443	370	87	163	220	219
ATP8B2	5.584005962029694	5.682126705789482	53.51013462289754	-0.06573090672415367	0.010229902311922069	-0.002255641518920361	0.976023850090655	0.9976381557680465	0.9976044585398781	157	13	105	91	21	40	75	49
PER3	3.8146755854847476	4.11335935091546	16.66672008641818	-0.06574323462634642	-0.06177511565926431	-0.004149899198237906	0.98619370870995815	0.9915660938410747	0.9926873515461185	76	3	25	15	8	23	10	16
TLCD2	6.089265236342916	6.203264008070223	79.56820658055635	-0.06585513734603307	-0.24874611723217663	-0.03146905557753771	0.9764509121493236	0.9285802866388599	0.9580412451465514	139	75	94	120	27	50	87	75
ZNF785	3.0762235905752067	3.5093281359745925	10.169970889485338	-0.06590616706869862	0.04660690406441944	0.0016162661004221859	0.9878585022678195	0.9956481308188948	0.9976044585398781	33	4	11	27	1	3	12	19
KCNK5	1.866704281584129	2.525975867649061	4.103607596612461	-0.06594413401423208	-0.1355797811664159	-0.004202849776016897	0.9899643339244123	0.984256125947396	0.9905903965004156	11	1	7	15	0	3	2	8
FKTN	4.347254722759385	4.48409455938353	23.030752878258767	-0.06598864112680337	-0.08779074057587273	-0.009701912061866264	0.9815019850780279	0.9822100525291187	0.9887614540848269	50	14	19	43	12	23	28	13
RP11-588K22.2	2.404376339256409	2.95040745754083	6.389911619087987	-0.06614920249194352	-0.45942426413676635	-0.01603873300800823	0.9910758532894405	0.9363819588831074	0.9646234440255953	26	3	21	2	1	5	6	5
RP11-355B11.2	1.63459444969807	2.4192847196231857	3.6960835674428556	-0.06631379861998835	-0.04459414481284054	-4.984533512834873e-4	0.9910758532894405	0.9967817050970286	0.9976044585398781	18	1	3	9	0	1	8	3
TMEM223	2.084277987974009	2.884339846280208	5.552707445045046	-0.06639047107216131	-0.45142610991452364	-0.013377584060707548	0.9910758532894405	0.9453047882886668	0.9699940205985351	19	0	15	20	0	4	6	5
ZNF207	7.537734909573588	7.590367245927194	208.47133492944346	-0.06655224191435613	-0.15353377702238763	-0.030661248559316255	0.9730154560354022	0.9522704428871582	0.9688485710675017	241	119	357	481	92	171	198	216
BAG3	6.753306759591977	6.89169015844171	126.3106127379243	-0.06655802585845255	-0.13319831376053767	-0.01732378390555895	0.9786531887845735	0.9705574256427653	0.9819992286660378	294	20	188	392	58	124	90	148
NCOA6	6.687258906219525	6.777989084946606	117.02540393761298	-0.06662220748715343	-0.10754535560610907	-0.01948714660502349	0.9756107188843495	0.9726730263218574	0.9819992286660378	308	21	259	182	68	110	95	133
EFEMP2	4.736565834051762	4.944143310711696	30.932634250273416	-0.06683059551786955	-0.05604475339319757	-0.006804293605247024	0.9807480147435084	0.9897429964217851	0.9905903965004156	108	9	76	46	5	21	35	39
MTM1	4.338640903110724	4.453808016393948	22.821447583822	-0.06684635512995046	-0.31153195501536396	-0.030854072779356912	0.9810059820138477	0.9225871584742084	0.9551391547598486	25	13	42	32	18	18	17	23
MUT	4.422816572077091	4.549031489576915	24.19134887987417	-0.0669453893701811	-0.1715561524160064	-0.019036541767100363	0.9789887216469142	0.9623337538152712	0.9757120874388852	46	20	32	42	7	18	28	20
SLCO4C1	3.74255680824692	4.563567514345745	26.34982560011742	-0.06698495253245641	-1.2511642589653633	-0.03742759894910068	0.9936818147095478	0.8130682789233628	0.7599766071966652	4	14	25	24	50	3	23	14
BAG4	5.375097249702895	5.434344992403178	45.84742616226097	-0.06700138301790876	-0.1708970196112868	-0.027629025581993975	0.9745532711859924	0.9487228249962909	0.9699909282691294	77	20	72	68	35	32	48	47
SGMS1	5.110104317526303	5.198980404295884	38.112540130423376	-0.0670820429418259	-0.053030078853335015	-0.010314237379984366	0.9762000666027036	0.9872064341968825	0.9900688364323167	109	11	57	56	23	26	50	37
ETV3	5.069767728139625	5.190249377773043	38.03946994749548	-0.0671098954048242	-0.20268506725317237	-0.024832518647141033	0.97958151368102	0.9480800535528888	0.9698408308810381	39	21	91	86	13	26	34	46
DENND6A	5.134761144840946	5.22874552086356	39.34415655386182	-0.06766238256171098	-0.17585340950493897	-0.025138507675681078	0.9766374593043552	0.9528808726693744	0.9700824968867031	53	27	79	77	12	33	33	43
POLD3	4.320124571963992	4.415929874156718	21.540814807075208	-0.06779414288617532	-0.09198896609956553	-0.013211561915677617	0.9779933164741683	0.9800662068914024	0.986611169082293	41	7	39	37	14	17	17	29
ATP6V0A1	6.284466334129912	6.31557808951411	84.96788352334521	-0.06788473830258944	-0.03824097330275572	-0.013728647224346819	0.9692402114220076	0.9890164247503433	0.9900688364323167	181	35	144	137	45	95	67	86
HMGCR	4.96296020405968	5.243909099199615	41.21355300415397	-0.0679816855225551	-0.5974997315982807	-0.04054292286290601	0.9836002532106329	0.8666550459098977	0.8845244843759777	56	20	41	30	58	31	19	40
AC015971.2	1.3987506160282268	2.2433593710335202	3.5094737990618423	-0.06802039609721308	0.4149360804258118	0.008083970656316676	0.9925587243519379	0.95953899360372	0.9818146729566929	4	1	1	11	2	8	0	4
UBTD1	3.231902454089994	3.71460701722476	11.687473105997306	-0.06819217312413203	-0.05755139020426006	-0.002695576050963522	0.9875506664477232	0.9934271436513021	0.9965637962070666	53	2	17	27	1	7	8	23
EEA1	7.3048851652540465	7.325065519958999	172.69206567607998	-0.06837451059367677	-0.07969762122597457	-0.026061348321823014	0.9662556848954404	0.9751943308772618	0.9772941683248387	405	68	339	231	91	150	174	177
C11orf58	7.07051531260865	7.121032791770613	150.4334683203119	-0.06838671904134967	-0.14129626543290302	-0.028552765623377104	0.9720341563248318	0.9548306316516724	0.9700824968867031	204	63	244	260	112	142	144	132
NUMB	7.381739886675525	7.451871116386823	188.61562323026212	-0.06844533995831473	-0.14218075921376916	-0.025715491557820217	0.9730154560354022	0.9584124049641335	0.9730289832857376	308	79	580	241	75	139	166	236
PRSS23	6.955270692981824	7.016541959751687	139.66872159407637	-0.06846204923374476	-0.1347219817038593	-0.02488339148647202	0.9735937636298694	0.9605554524465152	0.9742099392294851	294	65	298	126	85	95	167	134
GRWD1	4.444001082005589	4.677478207861106	25.313321804228888	-0.06873033654233415	-0.025101173682341767	-0.003211614182847595	0.9815019850780279	0.9967817050970286	0.9972118303288954	85	4	33	67	8	15	35	29
ZFP82	1.9690062430658486	2.4509604466770925	4.51235738466217	-0.06883703587535221	0.02252838641101088	1.1561423498353853e-5	0.9891423783096134	0.9976381557680465	0.9994982095303494	12	2	3	4	4	2	9	2
PTPRE	6.447047380097988	6.582954718927324	102.00877247007833	-0.0688603293371294	-0.165033433042676	-0.0210645366585955	0.9780413087027092	0.95953899360372	0.9742099392294851	163	45	330	185	20	85	78	127
CNNM4	3.899216067285046	4.227101682629356	17.84782821555561	-0.06892161912267565	-0.06980850457253264	-0.005334163899701357	0.983847446203686	0.9891666578714389	0.991307880293085	48	4	29	60	2	16	23	15
GORASP2	5.953643677244221	6.006837582168792	68.85052006559059	-0.06916058259278975	-0.15743403568666825	-0.02885556210471378	0.9720341563248318	0.9502643314094132	0.9698408308810381	136	49	94	104	30	47	63	84
CDC25B	6.760004599093076	6.80671452387078	120.08634194775074	-0.06930976611059095	-0.0909319002280033	-0.02111769695361799	0.9698173588136703	0.9746912016092495	0.9819992286660378	186	39	232	241	73	85	142	122
ASH1L	8.135079411501136	8.185893663750802	313.904131702644	-0.06938462289819976	-0.0960007506571127	-0.021367007732128313	0.9698173588136703	0.9739359439229848	0.9818146729566929	811	90	786	513	115	254	352	302
PPP1R9A	4.737790514438527	4.793301132266906	28.726514603961345	-0.06979121760818832	-0.12040270644412948	-0.019253960093789338	0.9744362351138627	0.9678704854382302	0.9819992286660378	60	14	44	43	17	24	29	28
LPHN2	7.490879607845532	7.591712868495493	208.221764618929	-0.06999887691460742	-0.16615664299051924	-0.024259017240569985	0.9756107188843495	0.9552890968440649	0.9724058122903991	258	63	639	290	124	204	204	164
HNRNPD	8.046682284243646	8.083973006864076	293.7498527927376	-0.0705860426522588	-0.09386668531420075	-0.024104449743688455	0.9678095305265516	0.972678447725521	0.9779030370826847	611	137	669	322	145	306	245	286
DEAF1	3.431535124330486	3.7414836980107182	12.333893058066165	-0.07062585572447806	0.03519019231467155	0.001093043051626284	0.9845495421091872	0.9956481308188948	0.9976044585398781	45	2	15	25	5	5	19	16
HSPA8	9.435937043037926	9.513259104168927	792.7718016381444	-0.07086144013893213	-0.18082136391321726	-0.030752813873227133	0.9727675098885911	0.9502882173135608	0.965923772396344	2513	224	932	1018	605	684	653	869
SEC24A	5.840330495561081	5.889800707448693	63.09332632221094	-0.0709893916576118	-0.09900303557976832	-0.01976002102574568	0.9720341563248318	0.9726730263218574	0.9819992286660378	93	30	118	111	35	41	78	63
KAT6A	8.17465191973705	8.287094407638328	337.0659725299461	-0.0710214071035211	-0.20554006163126007	-0.028362039434510183	0.9756107188843495	0.9453047882886668	0.965923772396344	708	61	1085	478	173	279	313	336
MED13L	7.871103061468656	7.917039726387946	260.2590266485364	-0.07106245521892357	-0.10274720493313974	-0.025261225873852447	0.9679236099908076	0.9710344330617244	0.9757120874388852	594	70	661	444	111	216	245	294
NOTCH2	7.947461742730014	7.982788156882222	272.37972523406813	-0.0710967124481322	-0.08801878003485684	-0.02534563944960507	0.966836511021626	0.9749592937236112	0.9772941683248387	729	79	587	480	109	227	264	304
TBC1D5	6.4964963425945514	6.525914819352017	98.82616046283147	-0.07116544394440195	-0.09921988059395456	-0.025658873821434548	0.9673554351412984	0.9668958274330886	0.9763292336068702	205	42	137	165	63	96	83	103
SUZ12P1	3.979124823539229	4.124817527024231	17.3361396600872	-0.07141753444961439	-0.0543420132127181	-0.006867568334392227	0.9798018370447338	0.9908748545036212	0.9905903965004156	26	6	28	37	11	18	9	24
EDA2R	3.0396035602077953	3.4156029035266657	9.927282960921975	-0.0714997603581184	0.08819280535009164	0.0033585390028267495	0.9877710586329338	0.989036459551485	0.9955630945747783	23	3	5	25	6	11	16	3
SPHK2	2.75987246767468	3.1121507604036207	7.475151822982108	-0.07158960635084861	-0.20277261718085934	-0.011074054086435825	0.98619370870995815	0.9726730263218574	0.9819992286660378	30	1	7	13	5	6	8	7
ZSWIM1	3.431722272087444	3.704587309659083	12.301295592732234	-0.07164736725782771	-0.24851073602072316	-0.016573109093205442	0.985307776008429	0.9572554547896504	0.9742099392294851	35	7	8	36	3	8	11	15
DOPEY2	4.941569684390932	5.087984185972071	34.56048732450903	-0.07174301837123656	-0.04715570253711007	-0.008204765214823207	0.9766583433479039	0.9908748545036212	0.990542399310461	126	7	50	68	13	35	30	39
NFE2L1	8.166429834479795	8.206806218425037	319.8906844185659	-0.07181034435335219	-0.1290262999353462	-0.03028176913655706	0.9673554351412984	0.95953899360372	0.9700824968867031	797	109	391	507	231	282	299	325
ISM1	2.5438522670262977	2.9857559317375038	7.401458337709753	-0.07196429385839007	-0.4777778679529815	-0.01860975509864137	0.9883412599536142	0.9315200764887828	0.9580412451465514	5	9	14	14	1	6	3	8
ASNA1	3.5817098305481285	3.843318331513656	13.813332789102281	-0.07214948464640396	-0.03593022467898524	-0.0034464221682922363	0.985307776008429	0.9956481308188948	0.9959922234978674	46	4	9	27	8	16	17	7
FAM101B	4.3557916759254365	4.595762217033166	24.08051891556593	-0.07215883644216833	-0.0903926100992454	-0.008077755296340658	0.9815019850780279	0.9827944233360043	0.9900688364323167	100	10	48	21	5	27	14	30
MARCKS	7.598328052855969	7.802025389619153	244.60817760748864	-0.07223183097390888	-0.42926435643394384	-0.03940416037659599	0.9794258107257817	0.8926499078270653	0.9230773850253748	292	219	255	183	209	211	188	188
GNB1	8.183669926454108	8.212988459214534	322.26378409271837	-0.0722407653456812	-0.10695494573228059	-0.027977552369628157	0.9661442637856293	0.965199662996209	0.9742099392294851	642	192	500	399	175	282	346	286
PHF19	4.058144401429811	4.288667132833327	18.795552379550088	-0.07270533214359265	-0.03828970516712741	-0.005663202782931289	0.97958151368102	0.995048478686596	0.9917941995630681	68	4	42	31	4	18	17	23
DDX24	7.357837317533793	7.385416868990828	179.9739231111575	-0.07270943640704164	-0.07899505871820708	-0.02411779781150764	0.9655829329454325	0.9764854726589066	0.9818146729566929	299	68	331	390	90	166	145	214
KIDINS220	7.85811558552023	7.8877678651914644	256.07666854783713	-0.07280163433774915	-0.10949884212953548	-0.030011418311430837	0.9655829329454325	0.963881406438975	0.9729477526570927	474	84	507	396	170	212	236	289
RPRD1A	6.01511752614381	6.096597458027892	72.22974035099203	-0.07286943070263703	-0.091774951248673	-0.018250898580749738	0.9721926133690724	0.9764854726589066	0.9819992286660378	143	17	195	120	35	65	63	83
PCM1	8.50846681595734	8.535881099460841	402.77857089657357	-0.0730350539833455	-0.11309950274098914	-0.030941803198019154	0.964585368293182	0.9632860827267492	0.9720863937311077	679	156	769	585	275	323	411	419
EHD1	5.598137437470638	5.89953312119652	61.698568647419435	-0.07311988909779463	-0.0897545228811219	-0.005844098707920886	0.9815019850780279	0.9832572699664597	0.9905903965004156	279	10	129	105	9	29	69	92
TMEM189	4.819344629093013	5.010463646193478	32.50831407880924	-0.07324489087452349	-0.02415330266563392	-0.0037946921427389293	0.9786531887845735	0.9964161912380836	0.9962183897486692	96	7	45	92	9	18	39	45
KLF10	6.538123901593508	6.60173310392592	103.79444093828269	-0.07337775808668891	-0.08707172103462875	-0.017821778396379623	0.9708155896224331	0.9764854726589066	0.9824080596577094	177	41	282	148	45	62	116	129
DNAJC10	7.112502635086245	7.1446735205234075	152.30364550910664	-0.07372131140509292	-0.11563429901963367	-0.029185490057812846	0.966409728058697	0.961673685067641	0.9731031465094915	445	72	192	215	78	121	151	165
RBP5	2.3691875481320723	2.8803081710433323	5.981024123167992	-0.0739300962091638	-0.3678751661588088	-0.013127712628625495	0.9885925165994837	0.9504011405356683	0.9729477526570927	27	2	2	16	2	3	7	6
EIF4E	5.2241635576898116	5.30958275405388	42.122824265139386	-0.07401246664480675	-0.2335138202410022	-0.031083598300748395	0.9751684634974234	0.931148068809162	0.9603870559001683	54	19	75	60	35	38	37	36
RP11-383H13.1	2.586782401339908	2.9519294999422985	7.3002792589989705	-0.07426053194827349	-0.36061308847903234	-0.014804147460053662	0.9877308001245122	0.9520805294735418	0.9698408308810381	18	5	6	4	7	4	3	11
SPTA1	2.7962398781358018	3.41797083361205	10.593095024745773	-0.07445486355384698	-0.8747149601206533	-0.029095593851460426	0.9907464517046637	0.8686186020703945	0.8840171841982469	32	15	2	19	1	5	7	8
TMED5	7.103074697747511	7.1564833422248215	154.6037883362615	-0.07458518762756472	-0.1837593480770146	-0.03450773408808783	0.9698173588136703	0.9407883517926798	0.96126550880686	189	87	268	229	105	131	149	143
NDUFV2	4.484764456231133	4.613226529445295	25.480602378567497	-0.07459514837366878	-0.25671950536337224	-0.02643634242511681	0.9780413087027092	0.9407883517926798	0.9626908821140645	35	9	49	32	24	23	23	20
PEAR1	4.7219412370011735	5.029990657712913	32.73745723743831	-0.07464758488241878	-0.11789193125912269	-0.008235686925756224	0.9815019850780279	0.9802779061621221	0.9900688364323167	153	3	64	47	10	21	42	35
ING2	3.30581861402059	3.685263556991063	13.353576489052891	-0.07478441921540639	-0.580640724843959	-0.027757758892710302	0.985170518001236	0.9069399353144479	0.9282989248205933	23	20	14	13	2	8	7	14
ATP5H	5.612121063311208	5.694245043793358	55.033192422854775	-0.07518299581282802	-0.1618989239305239	-0.024142932376347223	0.9747825895051179	0.9548306316516724	0.9730289832857376	138	27	47	93	36	58	47	45
ORC3	3.8862340994075546	4.131707433886724	17.412853945723462	-0.07535273429852478	-0.20841131176743918	-0.01615822130150281	0.9815019850780279	0.9623337538152712	0.9753197411065034	22	3	25	47	15	16	9	23
COMMD7	4.221558797257162	4.361847120228891	21.048232617647525	-0.07536825991070795	-0.09902798773259494	-0.011045827095381114	0.9784145299223443	0.9816392215112903	0.9881564753378228	39	7	34	26	18	27	14	17
SNHG14	5.916705952827305	5.9844394218318895	67.05851343461069	-0.07542789430953663	-0.03363740309900546	-0.008584868861518881	0.9717229397004805	0.9925297263637471	0.9905903965004156	158	25	84	134	36	34	83	87
RBM15B	5.24856171944437	5.365453386468868	42.58104153596911	-0.07585705771242784	-0.07577528631510796	-0.01197066287595461	0.9751684634974234	0.982083854797053	0.9881564753378228	135	16	49	102	12	33	51	42
TMEM132A	3.376194677742576	3.6639604909972943	11.662503273937629	-0.07595786701667735	0.12652811318526772	0.006502265444474925	0.9815019850780279	0.9803576653181434	0.9905903965004156	34	2	22	19	5	12	5	22
ADIPOR1	7.321360553340873	7.378189605166768	180.57114425648143	-0.07601024363936892	-0.17062563761736538	-0.03159278641769722	0.9686349269112503	0.946585458891437	0.9657490052304075	270	118	297	217	111	121	155	233
BST1	2.395726879160313	2.887561728557876	6.108899768792689	-0.07604236684334127	-0.5086369811891394	-0.018118791715487713	0.9877308001245122	0.9239212717276148	0.9580412451465514	4	2	29	10	2	4	5	6
FCF1	5.163025096787892	5.263584224229925	40.46408929260287	-0.07607039442354784	-0.05612851971402616	-0.009173691522460574	0.9756107188843495	0.9873716764068236	0.9900688364323167	69	24	44	86	19	47	43	24
TRAPPC13	3.3930133854011024	3.5754735995414433	11.42707556192483	-0.0761432425653702	-0.028362665884837216	-0.003427478334458776	0.9804282836280734	0.9967817050970286	0.9961058185126923	19	4	17	21	8	15	6	12
ERCC6L2	5.266188337900724	5.342826352772706	42.21123092655035	-0.07614991099597411	-0.07548241546121935	-0.016612497489328984	0.970906210372815	0.9808683833420474	0.9850811970061272	112	22	75	72	11	36	41	47
ZNF462	5.996221096065999	6.106687968508228	72.53332543905974	-0.07620642105019837	-0.12619146182529253	-0.018475023603374403	0.9744362351138627	0.9688782209272785	0.9819992286660378	227	18	75	189	32	54	80	76
BAG6	6.881233154583059	6.925639190371938	130.11262367625366	-0.07627729186554999	-0.0844158609898685	-0.022104722910231106	0.966836511021626	0.9764415670705688	0.9819992286660378	386	60	239	188	42	118	107	155
ZNF430	4.69170397839715	4.791928743510929	28.17626614728935	-0.07633971658247929	-0.10596635766239705	-0.01643523347785825	0.9747354049118714	0.9764854726589066	0.9819992286660378	49	10	43	79	12	24	26	32
TVP23B	4.7089163633795055	4.862694215078774	30.940633904547376	-0.07637070266975618	-0.3842205337785861	-0.03517721022796424	0.9787176314043246	0.9069977690407071	0.9392749188672961	36	17	30	56	30	17	33	26
ZNF493	4.834077167905155	5.122284356960346	35.296554825646744	-0.07641669037310941	-0.1574145174223697	-0.011469988673528822	0.9815019850780279	0.973131723369771	0.9852350793780235	42	9	109	107	6	17	37	51
ZNF700	3.875685662333393	4.038283104560273	16.061514475459592	-0.0764761432518064	-0.0557874254282159	-0.00707670029982859	0.9785931199476093	0.9908748545036212	0.9905903965004156	32	4	36	24	10	9	22	17
MAPK14	6.3140409019951695	6.3600851074512	88.2619374583616	-0.07648032080158641	-0.1434522134268286	-0.028496287237950328	0.9674784770362737	0.9535608908066889	0.9700824968867031	134	42	126	157	61	86	81	77
NOTCH3	7.462737881033788	7.5106296119544504	196.2006132211367	-0.07673639504237725	-0.11625911517212799	-0.026693835733514224	0.966836511021626	0.963881406438975	0.9742099392294851	532	84	472	240	66	158	191	216
STX18	4.738931872025061	4.8968674778297405	30.795848779789566	-0.07682105909200532	0.03430484380567105	9.801404976723716e-4	0.9786531887845735	0.9952219034760484	0.9976044585398781	62	18	35	61	12	10	33	55
TRAF6	4.517203329116684	4.724582245153968	26.548814541591593	-0.07706234517506	-0.13417020188325282	-0.012947381233128719	0.9787176314043246	0.9751943308772618	0.9835386578075156	46	5	96	37	11	25	29	22
TADA1	2.490479533958486	2.7631910713534875	5.952688452448249	-0.07725226526790142	-0.13117748211744507	-0.00644769639328464	0.9836002532106329	0.9822100525291187	0.9900688364323167	11	5	8	9	2	7	4	5
TMC4	3.44545156467917	3.6707148389265396	12.312962567749768	-0.07734325045569385	0.08773236764278623	0.004479749830388781	0.9815019850780279	0.9854652702462496	0.9939993755538546	17	7	22	21	5	6	24	8
KNTC1	4.639669706987213	4.771199359014892	27.61979464763416	-0.07754254372770152	-0.03693654485943615	-0.00754956145759057	0.9756107188843495	0.9934271436513021	0.9905903965004156	74	6	39	59	15	25	19	40
TUBGCP5	4.0088092581964485	4.250265439608146	18.60201357518476	-0.07771932692606727	-0.14208703346950657	-0.011556651587474634	0.9815019850780279	0.9764854726589066	0.9852350793780235	67	8	13	46	5	18	11	25
RP11-488L18.10	2.277790998757195	2.988338747642268	6.903974471785092	-0.07794010520441817	-0.8097872372199214	-0.022537259417804063	0.9916981801122059	0.8904838590999917	0.9242912956848403	1	1	18	25	6	6	2	6
ZNF227	4.242816921064596	4.333490028492887	20.44964798614507	-0.07797131461297385	-0.13753716309748248	-0.017142335758176013	0.9756107188843495	0.9701092265385991	0.9819992286660378	31	12	37	38	9	17	22	18
MYH9	11.335034537236943	11.408830589920713	2948.422088096069	-0.07798859411950511	-0.1943349551391526	-0.03376978118569485	0.9697741032624639	0.9522704428871582	0.9623373244672737	9491	921	7886	3727	928	2443	2481	3265
SPIN3	1.4398017797166416	2.4293989148920345	3.6233340783618253	-0.07869164296318548	0.3603996424167971	0.008613592161981584	0.9910758532894405	0.9639838599603716	0.9814333138590584	11	0	7	10	0	0	6	9
PNRC2	6.693518205510285	6.755950165767764	116.54620463628021	-0.0787232677590302	-0.1891253041932712	-0.03160880391104502	0.9698173588136703	0.9407883517926798	0.9626908821140645	132	54	249	181	79	103	108	107
KANK2	7.6463016136551305	7.7201900107811765	226.39975951407467	-0.0787915651292835	-0.13650566822962587	-0.025094072175730765	0.968625799715416	0.961366519646774	0.9742099392294851	787	63	511	303	80	202	201	242
LSAMP	5.348256751474804	5.469391580322787	45.917513390895344	-0.07879567919639924	-0.09176867770876312	-0.014178219325150112	0.974147462852439	0.9791478053836911	0.9860166133634335	143	17	117	53	12	45	41	48
CEP350	7.8085488187360195	7.844622480065604	247.8023916680596	-0.07881855289811973	-0.10025453842930733	-0.033624105606973126	0.9620295062818662	0.9701815326047545	0.9742099392294851	576	70	564	375	131	225	239	248
ITGA10	4.206557917453253	4.672791776539794	25.242073991308494	-0.07882391730549057	-0.2003655349639158	-0.008886567833447339	0.9848467519038322	0.9726730263218574	0.9862201563789315	28	4	129	34	5	37	16	16
TOP2B	7.221904310571968	7.269017614225124	166.7829424752398	-0.07883316572153588	-0.14393406867036104	-0.03103654155208187	0.9655829329454325	0.9535608908066889	0.9698408308810381	302	117	310	237	59	154	146	166
ADNP2	4.688062809877215	4.830292606391836	28.772204155498574	-0.07922869441957905	0.02734181905033925	-3.8159478327191744e-5	0.9756107188843495	0.9956481308188948	0.9993360539551887	62	9	43	76	10	30	16	44
NPM1	8.628036672031778	8.701728236966943	452.5354700061692	-0.07929512693169817	-0.1672513042917242	-0.02895367514574961	0.9680281363037296	0.9528808726693744	0.9684466526554376	949	184	476	621	392	433	322	502
BRD3	6.06041942097181	6.113041905140363	73.48256396826883	-0.07935376358204033	-0.09484397967030143	-0.02215579439952185	0.966836511021626	0.9727072259193891	0.9818146729566929	137	39	140	153	22	58	79	76
DHPS	4.798883273998408	5.008323731949044	32.75129472203507	-0.07940918976277886	0.0400710317773704	0.0017152352575415552	0.9785931199476093	0.9938297737696401	0.9976044585398781	82	4	63	63	18	36	16	51
ZKSCAN4	1.1144134506083052	1.8620346429213974	2.1055199605888335	-0.07941079570346758	-0.1798338741478682	-0.0031538365756321384	0.9877710586329338	0.9822100525291187	0.9905903965004156	5	1	2	8	0	3	2	1
ADAM9	8.682034990150942	8.75715255925215	471.358853233629	-0.07957777604154367	-0.19983789516323472	-0.03353139478160957	0.9692460669794901	0.9426804558820178	0.9609105627413352	912	274	478	551	375	426	375	485
USP19	5.244886275222452	5.326967384823782	41.48376948542744	-0.0798293381506659	-0.036722026221382355	-0.009954862829914746	0.9698173588136703	0.9915660938410747	0.9900688364323167	113	14	62	91	15	28	49	49
PABPC4	7.184785342024982	7.231328197621053	162.67189896632743	-0.07992605229401083	-0.16753378281457051	-0.0339409122826484	0.9662556848954404	0.9446886102945121	0.964801434582358	323	98	171	258	101	127	132	197
KBTBD8	1.6757535914632746	2.337667199812455	4.413906190009979	-0.07994926138530052	-0.09930272840096846	-0.0045180577543536375	0.9899643339244123	0.9932637679958739	0.9900688364323167	3	5	2	6	3	1	1	10
RHOBTB1	4.511912439600434	4.7345066664895095	26.557835579692455	-0.07998968495907563	0.09486982780464809	0.006796094767206192	0.9786531887845735	0.982083854797053	0.9905903965004156	89	5	46	44	10	10	33	46
EIF3B	6.746886188070318	6.811406635267844	119.79880507828042	-0.08010706857473875	-0.11950314180972256	-0.023813280318739326	0.9674784770362737	0.9639838599603716	0.975341740122398	340	41	132	302	49	102	104	140
EPDR1	5.321316803377619	5.4712620361346	46.98419344845648	-0.08030980405793942	-0.31512062889820647	-0.032542301844487	0.9780413087027092	0.9178256467988519	0.9492267242119701	79	19	31	128	37	41	42	37
SLC25A32	4.953930895938395	5.015159328803196	33.46868507046941	-0.08035191336528125	-0.058722295153928676	-0.013077242796843521	0.9695557841797435	0.9834805473415316	0.9881564753378228	73	12	52	61	19	33	35	29
POLD4	3.2330648213243594	3.4976939462559535	10.30071577272754	-0.08054753387361051	0.1767696256613845	0.009065645884019057	0.9799297901905298	0.9726730263218574	0.9881564753378228	26	3	19	19	3	18	7	8
RP11-815J21.4	2.4483844628794404	2.7482978883660567	5.815529448173145	-0.08061219461946666	-0.07255474412420182	-0.0033149717319897417	0.983847446203686	0.9921182821046759	0.9948456040219293	12	4	6	9	3	2	6	9
SLC25A15	1.46560813940007	2.212248677645115	2.9768846717203035	-0.08107245022499958	-0.06297416789001765	-0.001371922755819727	0.9877308001245122	0.9956481308188948	0.9975093858759697	9	0	3	11	1	1	2	7
ZBED4	4.502254678723126	4.768015618668632	27.082785249233087	-0.08109631907722493	0.0865569669528895	0.006112099432411935	0.979402377625203	0.9832173494746805	0.991307880293085	90	4	40	61	9	10	34	47
AC005264.2	2.059693753635939	2.575242760938144	4.837828880091846	-0.08115443975193065	-0.23253207623908492	-0.007779376675455498	0.9874949676575001	0.9751943308772618	0.9850811970061272	5	1	17	4	4	2	8	3
INPP4B	5.509634070567209	5.6347277115984475	51.74468483351282	-0.08117516367707506	-0.11685810738772422	-0.016678727765330227	0.9730154560354022	0.973131723369771	0.9819992286660378	131	19	157	64	13	44	44	63
UNC13B	6.603336567737366	6.677777384210991	108.68659476270032	-0.08131212470200119	-0.06364390228108965	-0.01471795709946382	0.9674784770362737	0.9822100525291187	0.987778083535131	337	27	209	206	39	114	97	107
RPS18	8.312897307184233	8.352346096214957	355.0262902489702	-0.08133108160514671	-0.15339889303958576	-0.034687752377980344	0.9618226515727586	0.9502643314094132	0.9650457780249025	755	181	400	497	252	302	315	378
CEP290	5.881422349608076	5.930099313331047	64.28264823562294	-0.08145974182041109	-0.0658526294877655	-0.017600886660892632	0.9655829329454325	0.9811977206084834	0.9852350793780235	178	22	93	122	30	46	71	74
RIOK3	6.5239011638900894	6.5832614845899835	103.2570130784924	-0.08147961562282258	-0.19223453864674156	-0.03393566059472355	0.9679236099908076	0.940121008044666	0.96126550880686	123	51	159	207	70	71	93	123
ARHGAP26	6.808675427707262	6.926564417912329	130.00243747211368	-0.0815166474980697	-0.19183807698321673	-0.02554942413799709	0.9720341563248318	0.9487228249962909	0.9698408308810381	263	39	466	145	48	113	106	143
AP3D1	7.693522456337617	7.78496977086117	236.70204869290322	-0.0818586956940384	-0.1440579347335913	-0.02306958412019886	0.9695557841797435	0.9619041410246482	0.9742099392294851	966	68	307	410	89	201	174	305
ASB8	3.5724104291461494	3.7465202983108	13.145126628753681	-0.08198087558759798	-0.05724225432314235	-0.005191687065845653	0.9789887216469142	0.9915660938410747	0.9917941995630681	18	8	23	23	6	7	21	10
PIEZO2	6.2610441204107605	6.584815017430098	101.89159377341326	-0.08209317484314888	-0.5253846423696501	-0.034263741723536044	0.9815019850780279	0.8850386108735319	0.9262944385426376	662	39	84	59	41	59	86	101
CRYBB2P1	3.54471442474588	3.7477488537812023	12.83903541003967	-0.08222628592671039	-0.0938032985274557	-0.008776160034836509	0.9787176314043246	0.9827944233360043	0.9900688364323167	30	3	28	15	9	10	8	20
ABHD2	7.565097876958817	7.608139457300272	211.4952841232676	-0.08236766219258072	-0.13001244710781965	-0.028354867689746106	0.9618226515727586	0.9584124049641335	0.9724058122903991	328	141	312	383	93	152	247	200
GREM1	4.4179339915410925	5.982305522284188	69.15723051466541	-0.08237819497250895	-1.0532040603634143	-0.010187110343377397	0.9947474496966591	0.8821918792112157	0.9472303487344647	28	19	1	187	123	56	1	63
PQBP1	4.500672247324531	4.602589572816107	24.48472839129408	-0.08242901167413502	-0.059523862365830536	-0.011392511888819701	0.9726891478794928	0.9857508213158932	0.9887614540848269	61	8	57	32	11	25	22	25
SBF1	5.726242837317181	5.929115840617054	63.327526967648595	-0.08246414806810361	-0.09824735778886776	-0.009792744081021605	0.9762570621042971	0.9808683833420474	0.9898748375952319	235	11	165	94	15	37	71	83
GOLIM4	7.735222490622481	7.767886160148126	235.39386888553327	-0.08251497945462007	-0.09062587765835967	-0.024712253384488285	0.9611083916564603	0.9728866006002993	0.9778290502235812	628	93	368	301	139	244	181	250
ZNF146	6.4371712451268035	6.499747728154145	96.25783981242556	-0.08252752149997594	-0.1047195850659381	-0.023501206471157592	0.9662556848954404	0.9710344330617244	0.9772941683248387	215	22	160	218	55	82	90	107
ACVR2A	3.6303616988821017	3.9476616729186373	14.312504370329012	-0.08292549990392914	-0.13115201898385542	-0.009534644722382229	0.9799297901905298	0.9791478053836911	0.9881564753378228	68	2	25	21	4	11	15	17
SSR1	7.630572059390404	7.702434989350177	226.60289891422167	-0.08312547472072684	-0.2305857972347113	-0.037991450142632804	0.9673554351412984	0.9239212717276148	0.9545583265040817	451	146	262	234	166	174	211	226
PHF2	5.67633430424723	5.781296420163244	57.41541377703376	-0.08324486461975426	-0.0740158564831945	-0.013951371287678956	0.9698173588136703	0.9819949653406532	0.9868403080761278	164	21	138	93	13	42	58	72
PDHA1	5.791359937220538	5.896151324562561	63.08475317456613	-0.0832775169343854	-0.13524142171560052	-0.019876242163454714	0.9717054680795714	0.965199662996209	0.9782086499327446	193	17	86	76	47	68	43	66
ATP5SL	4.916894423790646	5.016398640799845	33.927129512917936	-0.08330036482525693	-0.08890737306289126	-0.012592175839598027	0.9734875592391871	0.9808683833420474	0.986611169082293	45	17	49	67	21	44	24	26
LAT2	3.947815721829748	4.181034375909108	17.723911217661957	-0.08341321413063531	-0.09267027261402819	-0.008334472959938624	0.97958151368102	0.9827944233360043	0.9900688364323167	43	7	54	15	6	8	16	30
WDR83	1.8747639089696087	2.472374295740443	4.021016378169026	-0.08343511398605309	-0.10633657424930273	-0.0036980769641835596	0.9871523024077415	0.989036459551485	0.991307880293085	17	0	7	6	2	6	2	4
VMA21	4.9758914813634405	5.167032033738022	37.56485619260182	-0.08359051947474008	-0.21102288375719094	-0.022249681543296606	0.9756107188843495	0.9529049848853123	0.9700824968867031	74	31	62	74	5	28	26	50
MFAP4	6.9239728835966226	7.055661037403098	142.54343818979495	-0.08382011119489173	-0.22761397376761094	-0.027737087370806275	0.9721176581086187	0.9407883517926798	0.9649044102243303	268	54	535	152	43	104	143	144
GNAO1	1.1177981077227481	2.0965055282881635	2.5564295094589466	-0.08424898220666222	0.25285571866203943	0.00537907595104053	0.9889080661226506	0.9782569264691772	0.987778083535131	7	0	9	4	0	0	6	4
FITM2	3.368590321486968	3.6168710858956477	11.513619168209852	-0.08429111147004115	0.07942130109247424	0.00393223314642074	0.97958151368102	0.9873716764068236	0.9955679968307795	27	6	23	16	3	4	19	14
HSD17B12	6.2148032721120545	6.2711015000822465	82.99783665480821	-0.08448383637208856	-0.13548706550997397	-0.024875922853795553	0.966409728058697	0.9598991303815078	0.9742099392294851	139	41	107	136	59	88	76	64
SPCS3	6.781376546950078	6.829554299291333	122.85813929882072	-0.08450843755021921	-0.11725208105774418	-0.02351657277634117	0.9643900628621568	0.9639838599603716	0.9761077508900532	214	68	195	160	77	85	158	105
CDAN1	3.2899171623682926	3.817445023015656	12.922424694177304	-0.08454455061196241	-0.29963598319319024	-0.017091720165644926	0.985755610345621	0.9537812385810855	0.9718727206952692	40	0	19	43	6	8	14	14
PLP2	5.492893472681647	5.592390656723968	51.440217222073066	-0.08456969903533929	-0.06848190093038921	-0.011336728127944194	0.9721175012868144	0.9828025435914152	0.9881564753378228	79	32	88	63	29	69	28	47
MAD2L2	3.929660094348718	4.290967493624201	19.174361484462537	-0.08459282498266574	-0.08943299238745597	-0.007018913204690629	0.9815019850780279	0.9854160931227106	0.9900688364323167	60	1	29	34	14	10	13	36
DOCK4	7.372120778445952	7.430584359199889	185.51899035243883	-0.08469916208870129	-0.10248512578619569	-0.021690148758645052	0.9655829329454325	0.9726730263218574	0.9808667021194406	516	71	437	198	78	196	140	194
ARHGAP12	6.086025259494652	6.146281431714403	75.91831516696502	-0.08478132565856679	-0.09205867070072692	-0.020263438901339484	0.9669975321265751	0.9764854726589066	0.9819992286660378	119	45	135	107	40	91	51	71
RP11-114M5.1	2.734250590752241	3.3047059082992947	9.658050983013858	-0.0848510293723433	-0.9831187237288115	-0.033457146228523506	0.9915004061464937	0.8395406433288753	0.8602906040809523	1	6	24	20	9	7	3	7
RP11-1020A11.2	1.9886690513557204	2.6049940594498415	4.640458347245018	-0.08489857624393328	-0.0016687775725838677	-4.4188304470758316e-5	0.987442522103453	0.9998111039895313	0.9990004520059033	8	1	4	20	1	9	2	3
CA5B	3.379821274275476	3.791734031079341	12.969287766315007	-0.08506698527890208	0.03924383079673786	0.0011085461588430632	0.9836002532106329	0.9956481308188948	0.9976044585398781	21	1	41	20	7	16	4	21
PHLPP2	4.135317732396907	4.3404013733372535	19.694984875953377	-0.0851447953053439	-9.63208426760636e-4	-0.002584554181533588	0.9757579654303906	0.9998111039895313	0.9975093858759697	47	5	52	37	5	11	20	32
PRR12	5.497763306671227	5.675580771971842	52.90844763719466	-0.08524133500151503	-0.12212454848513728	-0.014160936562939493	0.9747825895051179	0.9751943308772618	0.9842016410358898	197	18	80	121	8	39	53	64
SP3	6.939778482086851	6.995699299102571	137.63040702171742	-0.08530783478274766	-0.15722933949355167	-0.03041679398439376	0.9643900628621568	0.9502643314094132	0.9688485710675017	241	49	282	168	104	125	134	122
ZNF233	0.9196777951326036	1.9325308601340279	2.323007075696385	-0.08563547099223862	0.24867306017429613	0.004227892836195609	0.990726282748151	0.9802779061621221	0.988977157437386	1	0	9	4	1	2	6	0
NARS	7.364709865869845	7.446229704388173	189.28825489303705	-0.08575363141357537	-0.18168943514902852	-0.029036650084243536	0.9674784770362737	0.9480800535528888	0.965923772396344	321	108	180	297	144	200	125	190
MAPKAPK5-AS1	3.4665718654965145	3.652644417954265	12.042899393754743	-0.08596838809621116	-0.06096266141635729	-0.0059271823629515035	0.9784145299223443	0.9908748545036212	0.9905903965004156	18	7	26	21	4	8	18	9
RP11-147L13.11	4.177752948760516	4.344163767021083	20.25764979907197	-0.08596987380027053	0.06792071167873186	0.0034611228120365553	0.9756107188843495	0.9871591018768178	0.9972191002487463	37	10	38	42	5	30	17	14
WSB2	5.283450155301416	5.369740385277208	43.473122280216195	-0.086230115024196	-0.15509358360546366	-0.02303518982760854	0.9698173588136703	0.958002894665861	0.9742099392294851	121	15	48	64	32	41	43	36
GLI2	3.2735568143390332	3.6682910693451896	11.72639543685693	-0.08634113894452787	-0.11508574697379179	-0.006343153139940621	0.9833490715782199	0.9828025435914152	0.9900688364323167	56	6	10	16	2	6	7	23
KIAA0368	7.091839392782533	7.109967191875478	148.60428360994405	-0.08638919315837341	-0.08385702988591484	-0.028341116751647813	0.9535700580809198	0.9726730263218574	0.9749693228738892	336	60	247	233	83	146	128	154
RNF114	5.813638103755774	5.8612137903928145	61.81127855343442	-0.08666500986342883	-0.15821644084189565	-0.030542945806671454	0.9655829329454325	0.9480800535528888	0.9688485710675017	84	33	111	128	30	49	59	65
BARD1	3.4445968168455354	3.6851543232017754	12.387328110926182	-0.08667953781376854	-0.04024193921591775	-0.004114517520924001	0.9800995313313102	0.9956481308188948	0.994180659546559	13	7	31	22	4	18	10	7
CHURC1	6.137649916338729	6.260033250284128	82.563489744585155	-0.08703385740681346	-0.2868810987488923	-0.0348611448422207	0.9711212171008029	0.9178256467988519	0.9482533760846319	111	71	89	192	28	67	79	68
PACSIN3	3.288865771722914	3.5214034512020604	10.610389178830863	-0.08732009410419043	-0.09925207896957403	-0.009081698788430095	0.9785931199476093	0.9827944233360043	0.9887614540848269	32	6	14	21	2	8	13	10
RABEP2	2.9709774366018205	3.68638904076214	11.347270558114756	-0.08735324834505175	-0.29818567907425747	-0.009724979159120108	0.9874949676575001	0.9623337538152712	0.9819992286660378	69	2	16	21	0	15	9	7
SEC16A	7.031133239196889	7.144418087600058	150.71281717198156	-0.0874133841336572	-0.1351299949192283	-0.019953195947034014	0.9698173588136703	0.965199662996209	0.9800369588092149	451	28	320	355	47	106	159	172
PTGDS	6.155515671658362	6.266562853652331	83.53614474671735	-0.08748162125810746	-0.2992511766375352	-0.03693898789032621	0.9711415288956557	0.9129723656335627	0.9458014309939372	93	64	119	108	58	58	93	63
ZDHHC7	6.004096292314679	6.040043870275006	69.89366766226466	-0.08750914571478731	-0.06076512587871622	-0.017393661811978434	0.9608087887085586	0.9819891485752789	0.9860166133634335	165	29	108	113	37	77	56	69
ACSL4	7.488913391870262	7.638845369237375	217.7388418531878	-0.08751497186792773	-0.3794580995489192	-0.041829916530684914	0.9737363603260805	0.8944217360154032	0.9281442415061664	168	180	275	327	158	165	175	204
SCAF4	5.970777015718138	6.037700520550456	69.44737456800945	-0.0876263249873947	-0.1026971341202629	-0.024605097259417563	0.9643900628621568	0.9724217652044193	0.9798610312357613	159	16	142	118	42	54	71	77
GIPC1	4.78839818502521	4.992943912469424	32.17464371141538	-0.08774920022092395	-0.14673187570544619	-0.013843767709328833	0.9756107188843495	0.9722610759409123	0.9824080596577094	148	11	35	58	7	31	26	36
FANCI	3.8648791647572676	4.0640263255852	16.91498933946195	-0.08779631245203483	-0.22538917364214014	-0.01728241780933674	0.9793073018897606	0.9584124049641335	0.9742099392294851	35	13	11	37	7	20	10	14
WARS2	2.7722969303755542	3.234445263116973	8.983335529233793	-0.08779769329540008	-0.21743997647422225	-0.009490786880837465	0.9854473851978847	0.9751943308772618	0.9819992286660378	14	10	6	21	1	7	13	3
ACAT1	4.550189451932158	4.655796534188383	26.068758559797985	-0.08783956730047277	-0.20534431790135435	-0.02372814354638784	0.9733068875171296	0.9490058480952869	0.9700824968867031	60	17	24	48	13	17	20	35
SURF4	6.924553641265509	6.977011653792	135.50647723901108	-0.08792086198145185	-0.16111930181394907	-0.03218546098354844	0.9625094951629696	0.9475575799300008	0.965923772396344	277	77	142	329	55	107	133	140
MLYCD	4.971860851416607	5.153238713541764	37.23090953414299	-0.08834847582315022	-0.3008607670371263	-0.027961632103080333	0.9756107188843495	0.9266184790836098	0.9580412451465514	46	27	42	118	10	22	41	35
RIC8A	5.63875396997182	5.811967537308704	58.36967090166582	-0.08838217774029339	-0.14796096801444455	-0.01566954353276556	0.9737659968572939	0.9669704927576369	0.9819992286660378	255	14	61	125	18	53	43	73
C14orf28	1.7419060850625445	2.2544491090887004	3.9855905995801226	-0.08861787613180641	-0.33476634472194905	-0.009320790795421913	0.9860877740851344	0.9639838599603716	0.976759612348087	4	1	4	5	6	5	2	2
SNHG20	3.6725550115872676	3.804737386277021	13.834865143245105	-0.08883718811159737	-0.21787918479686746	-0.019109251507945856	0.9756107188843495	0.9548306316516724	0.9742099392294851	28	10	26	15	6	11	12	14
GAPVD1	6.7905035918134	6.833931647440558	122.02097353701433	-0.08897616200281892	-0.10587491669983162	-0.026340383947294925	0.9600170888496063	0.9660639076682211	0.9742099392294851	209	48	297	242	45	100	112	142
STON2	4.714882338533805	4.910317628456577	30.278955227800722	-0.08914162536415914	-0.08473749772100997	-0.009333289754929273	0.9748814109656577	0.9822100525291187	0.9900688364323167	127	11	44	49	6	23	23	46
FHIT	2.3013786765955704	2.596308565694107	4.959199095310814	-0.08930074754507973	-0.11307816306037856	-0.00548759811271758	0.9807480147435084	0.9840861014779045	0.9903828249807678	8	3	8	10	2	5	3	6
RANBP10	4.443977663513823	4.894567775548075	29.54778723404243	-0.08947299795037718	-0.10672100174704642	-0.005901477827175009	0.9815019850780279	0.982541698283851	0.9905903965004156	76	8	72	85	1	15	23	54
WDR75	4.999657640824264	5.116646244856103	35.78854797882188	-0.08955397488850055	-0.12832307840533927	-0.01869372426485372	0.9698173588136703	0.9710344330617244	0.9818146729566929	70	8	49	96	22	35	30	37
C16orf87	3.5551589522457334	3.735441374466641	13.329492302891714	-0.08961710724069391	-0.3103693673660898	-0.022104299447971314	0.9776436022948717	0.9407883517926798	0.9649044102243303	19	5	18	20	14	10	8	16
MAPKBP1	4.455131943815097	4.815466871876075	27.97620301870454	-0.08965742571033826	-0.16275638696142297	-0.012428403014399162	0.97958151368102	0.9726730263218574	0.9824080596577094	95	1	70	53	11	24	30	27
MYO1B	7.472206401422671	7.486393942500769	193.1900853641507	-0.08974452886538774	-0.08374994504020676	-0.03149870016646305	0.948906519120344	0.9726730263218574	0.9742099392294851	469	87	304	348	83	175	193	190
CDC42SE1	7.22434156697665	7.2550697028630715	164.85824127470093	-0.08979806963882662	-0.13715879218504903	-0.03413761681537004	0.9573608158530108	0.9524784009564922	0.9676433983240356	227	83	337	301	82	137	157	172
LSM11	2.8055557490936005	3.075438101468377	7.915279086829655	-0.08985865849320172	-0.3420715480881504	-0.016658410357513923	0.9815019850780279	0.9475575799300008	0.9698408308810381	8	6	18	8	5	4	5	11
NOL10	5.342571246624636	5.388420202879471	43.84832946488721	-0.0898981136198348	-0.09623825344543419	-0.021548273507440326	0.9615670951264879	0.9726730263218574	0.9819992286660378	97	17	62	87	24	40	42	44
SON	9.19319365330493	9.20488290764658	639.9004935263292	-0.08990342242358816	-0.09972939327410008	-0.03792003103805705	0.9469840772251717	0.9668958274330886	0.9688485710675017	1325	231	1311	1042	340	560	586	699
N6AMT1	2.764856531759129	3.0813939283337723	7.679361695079922	-0.09000248199188242	-0.2844060881236406	-0.015172712582160245	0.9807480147435084	0.9572554547896504	0.9742099392294851	11	7	16	14	1	5	8	7
ATP6V1E1	6.223764469525702	6.278445223651703	83.28203751033881	-0.09013501000351716	-0.18255241342467923	-0.03370659418808808	0.9615670951264879	0.9407883517926798	0.9626908821140645	135	34	114	149	65	71	65	94
RP11-101E13.5	2.2547574357605162	2.575132256721819	4.852781367029791	-0.09018980341918345	-0.21828736034819385	-0.009297260596590673	0.9815019850780279	0.9726730263218574	0.9824080596577094	6	2	7	13	3	4	5	4
KLHL15	4.032151274447253	4.202061989533447	19.035789891079556	-0.09040149459524127	-0.27381681983017037	-0.02226909045827338	0.9766583433479039	0.9447616490975199	0.965923772396344	20	17	28	34	8	16	21	11
KLHL5	5.825497406841003	5.930346688831364	65.33911586213264	-0.09045954784929212	-0.2231703822502016	-0.02919693702331126	0.9698173588136703	0.9407883517926798	0.9626192397655716	106	27	135	61	55	69	45	59
ZNF555	2.9889380272831287	3.307027452895042	8.668248594949373	-0.09051920888129199	-0.18853784265537443	-0.011800371239755109	0.97958151368102	0.9726730263218574	0.9819992286660378	26	2	28	8	3	7	8	10
ITGB1	9.537885434824972	9.564282095211494	822.8636524741759	-0.09057561989230024	-0.12072276702839042	-0.03368099037702626	0.9532501222469076	0.9624311202934771	0.9698408308810381	1910	365	1331	960	532	742	680	924
KLF15	3.1891031657369195	3.46989639717858	9.966778170167268	-0.09082135344134737	-0.007975983778849111	-0.0020958711940571944	0.9786531887845735	0.9988155978287379	0.9975093858759697	37	3	12	19	3	6	16	9
GABPA	5.155941948323132	5.359293875679274	43.80510757363578	-0.0908606664251427	-0.13252476713948916	-0.0133467866020445	0.9762570621042971	0.9764854726589066	0.9819992286660378	55	18	56	61	43	12	63	50
CIDECP	1.7009044778940021	2.4162567635383887	3.6629380888076013	-0.09089376609304697	-0.43772486866946997	-0.010995371954044585	0.985757572335761	0.9487228249962909	0.9742099392294851	6	0	6	19	1	2	3	5
VEZT	6.013572249833205	6.041443155434547	69.98081982679771	-0.09117151140433763	-0.09068682014749062	-0.02462662394945186	0.9550257734900612	0.9721435478473518	0.9800369588092149	148	32	116	123	34	49	70	86
NFIX	7.538901815089413	7.624396899883919	213.73365446563287	-0.09122813248927802	-0.23134082846267437	-0.03560084887125217	0.966836511021626	0.9272961631042198	0.9559092401140329	617	155	179	323	86	153	201	228
MUC6	2.8312817524010545	3.4228040188891673	11.50148620607423	-0.09126829506894227	-0.8897742999809725	-0.02894949523045473	0.98619370870995815	0.8772000035264732	0.8743226442836632	15	21	4	11	3	3	5	13
RAB7A	8.305142699914583	8.429313500174922	376.21151988611985	-0.09132749171913788	-0.21595163903029443	-0.02779524594680869	0.9698173588136703	0.9454869664898207	0.9642769076612654	406	272	440	509	280	428	261	305
CCM2	4.740427786489559	4.986882234746148	32.55630716019692	-0.09165134576186966	-0.20737060766545887	-0.01894406912286293	0.9764641537273169	0.9572554547896504	0.9742099392294851	97	22	41	73	3	20	37	34
ATXN10	5.558834469861087	5.602904667556879	51.40914131383051	-0.09179481489315951	-0.13509881390718248	-0.027320373779091543	0.9611083916564603	0.9572554547896504	0.9732619247751377	112	21	84	72	34	46	42	57
PDCD11	5.568518644777845	5.822128074021742	58.511661130611536	-0.09198500700368907	-0.16152299227008743	-0.012808035528328007	0.9756107188843495	0.9705704810899968	0.9824080596577094	207	8	68	192	15	64	47	55
AC011816.1	0.8119828755081021	1.8027091252948242	1.782627886202301	-0.09215284719352722	0.16409284016095244	0.002993111864107303	0.9876417465837222	0.9857508213158932	NA	3	0	6	5	0	0	2	5
PLEKHA5	5.929999996977296	6.0198089049972525	68.4716960938082	-0.09231450936335849	-0.11794604977679135	-0.0220914942300414	0.9655829329454325	0.9687598358093213	0.9772941683248387	174	13	135	115	43	59	58	81
TIPIN	2.0096265124379733	2.4651431959367978	4.364966910482833	-0.09240774473902659	-0.24122181375481017	-0.00834055685312588	0.9836564915138112	0.9727072259193891	0.9824080596577094	8	1	3	12	4	2	3	7
RIC8B	3.2630529074793237	3.5271555918009687	10.863803454075665	-0.09244914412669628	-0.1650545392298572	-0.011664983051757578	0.9786531887845735	0.9751943308772618	0.9824080596577094	24	8	26	12	2	5	12	14
CHTOP	5.610532312190376	5.694341690047334	54.92609569958573	-0.09246093405364605	-0.17002922820716512	-0.026306398398047753	0.9669975321265751	0.9522704428871582	0.9700824968867031	77	36	126	87	19	49	38	66
VMP1	9.575484118705276	9.632400333707118	865.0348335022117	-0.09248364928151744	-0.17568702250537635	-0.03412433649915716	0.9614831585233199	0.9487228249962909	0.9626908821140645	944	569	1629	1370	453	648	776	997
AP4E1	4.986078009953942	5.042861250522973	34.415741527921696	-0.09264019440009533	-0.11313096428305483	-0.01934926552257994	0.9655829329454325	0.9710344330617244	0.9819992286660378	79	19	50	51	17	29	39	29
PITPNB	6.53134153105258	6.590790699402562	103.81493765401709	-0.09266265436118482	-0.1911596593831974	-0.03390856595983916	0.9636950731871076	0.9404585532425185	0.96118372719889	130	52	231	143	66	96	93	93
RPL15	8.111191900452617	8.172031994434045	314.0735364942475	-0.09271275922728721	-0.20908226802590107	-0.0378494051933602	0.9611083916564603	0.9306888194673119	0.9556843186249758	449	190	411	424	237	267	280	305
RPS6KA1	5.263966959495765	5.332868185523245	41.78951280156668	-0.09286270536234255	-0.04225804388497816	-0.01220244998740949	0.9625094951629696	0.9891666578714389	0.9900688364323167	93	13	73	89	19	41	31	53
COL4A3BP	6.340724399389523	6.425470086651131	93.09160850619378	-0.09291622430480942	-0.27672427893313245	-0.03978120224884882	0.9662556848954404	0.9122722061162923	0.9458014309939372	138	56	142	98	76	81	81	79
RGS16	3.8697539755468924	4.013030300272649	15.858368266274521	-0.092936496689356	-0.08395463884670397	-0.009223371700752592	0.9741756005175245	0.9827944233360043	0.9900688364323167	36	8	18	34	7	12	10	25
RP4-614O4.13	2.4702813928658736	3.1268203903136538	7.060509949371679	-0.09294062155097231	-0.4102416997000877	-0.015286100343389284	0.9852455714338028	0.9451409273164205	0.9688485710675017	15	0	29	19	1	6	6	7
ZGPAT	3.298019171138643	3.668783448931715	11.443220781896322	-0.09297112288969361	-0.13707471958636533	-0.008032357366627097	0.97958151368102	0.9803576653181434	0.9887614540848269	58	3	15	18	2	6	12	17
RP11-342K2.1	3.9471967407086734	4.1678303553132166	18.08310800953249	-0.0933566266923693	-0.3277202455782381	-0.023838369894994587	0.97958151368102	0.9323005290851792	0.9603870559001683	13	8	31	50	12	8	22	17
CEBPZ	5.771344805826478	5.849324828710021	61.167758911752315	-0.0934242215515791	-0.19125665966676725	-0.030609959585823448	0.9655829329454325	0.9428253054504951	0.9650457780249025	83	19	102	141	44	47	60	62
MPEG1	5.992786677306128	6.714965637405223	117.28556257454125	-0.09346882647350685	-1.2287997382860987	-0.025180434176188333	0.9854473851978847	0.7765623820872836	0.8568116427491401	42	184	108	42	97	86	39	53
RHOBTB3	6.844978858895183	6.8958924408737365	128.9556446180223	-0.09354253580242824	-0.20500062448670398	-0.038285557926469614	0.960303948991793	0.9274517628291946	0.9577134619561549	188	77	187	188	89	88	126	140
PPTC7	5.107643468100319	5.225270305729806	38.94337435668737	-0.09355132963008637	-0.15056539907853236	-0.01995032639676061	0.9699355656216785	0.9632860827267492	0.976199543064222	49	11	70	99	25	41	26	42
LARP4	6.557293215108122	6.61844076502724	106.0012864576399	-0.09356168337355895	-0.19492570688684252	-0.033872177025718604	0.9620295062818662	0.9400622309630206	0.9609105627413352	145	58	130	209	72	104	88	94
PDP1	5.056824980674616	5.130571505168922	36.572216012168546	-0.09359313990906185	-0.03938987606671676	-0.008737703654293893	0.966836511021626	0.9915660938410747	0.990542399310461	71	19	72	51	16	41	39	25
PHC2	7.037188858143232	7.076841529029855	144.79660783227246	-0.09367778249968005	-0.0982807670653642	-0.0257984260484504	0.9550257734900612	0.9707818131103587	0.9756223978191174	263	65	291	320	49	114	122	188
VPS26A	5.830067421217321	5.939512824588787	66.46605690706453	-0.09375919249039023	-0.3216867612569013	-0.038949154596266855	0.9684974845125636	0.9074321437211232	0.9409602791803364	83	54	92	81	44	46	71	51
AP3M2	4.9115861614889305	5.025772030141819	33.47309409111307	-0.09398648116565846	-0.09654668695758752	-0.01456988778083757	0.9697944955078717	0.9782569264691772	0.9851376159011996	79	10	91	37	16	36	30	30
RP11-33E12.2	1.1373250258142436	1.9553315067834254	2.4728616278125526	-0.09416305799901056	0.2956569459314486	0.005258042116251464	0.9874949676575001	0.9731442068170719	0.9881564753378228	7	2	3	3	0	0	3	6
HIP1	7.43459503476784	7.452686703704952	188.59981201489578	-0.09426144362035462	-0.08359888625036375	-0.029100828366886725	0.947182450643712	0.9726730263218574	0.9742099392294851	448	78	279	368	88	187	162	195
HM13	6.8835651626069625	6.908853580682476	128.99843933469822	-0.09438886139110808	-0.09101635562281771	-0.027043814232751574	0.9521403390868625	0.9712651740718448	0.9757120874388852	261	56	186	264	66	120	98	156
NCBP2	5.720121130043799	5.824864766680744	60.52817735870906	-0.09450136674441406	-0.19536493061907634	-0.026400150626443828	0.9673554351412984	0.9475575799300008	0.9688485710675017	114	48	68	119	20	32	69	67
ASH2L	5.1246035749625225	5.204583210711106	39.039665855077054	-0.0945121500100661	-0.18893104723917623	-0.025552336830170254	0.9673554351412984	0.9480800535528888	0.9699940205985351	79	23	46	55	26	22	48	37
TDRKH	3.284600204161906	3.4907325604881243	10.514428571188711	-0.09457876993236894	-0.17569427173368032	-0.013426979209257716	0.9764641537273169	0.9722610759409123	0.9819992286660378	21	3	11	28	7	10	10	9
RAB5A	6.1805383998376655	6.229187476524207	80.34883772173615	-0.09471295630007405	-0.1409918964388101	-0.028178472114127995	0.9599666507266559	0.9548306316516724	0.9713859309988568	133	34	149	114	56	81	59	84
TRIM71	1.1163319461499845	1.9501059289636529	2.294696763204547	-0.09494930309418513	-0.3828649599340095	-0.006312143549478787	0.9874949676575001	0.9623337538152712	0.9824080596577094	7	1	1	10	0	3	2	1
ZNF654	4.6846708279512415	4.784369479740145	28.629366954064377	-0.09495057792359156	-0.2066951775283711	-0.02508817325943067	0.9698173588136703	0.9473877710619458	0.9698408308810381	36	18	64	45	13	18	33	27
ZNF529	3.837746021523107	3.9719753658878583	15.305016631115425	-0.09516992736477432	-0.12856797978766335	-0.014685437622140108	0.9720600713142783	0.9751943308772618	0.9819992286660378	26	8	35	28	5	11	16	17
CHAF1B	1.9739587219000942	2.6261298973081386	4.751566875811615	-0.09520338255530367	-0.4042386215665805	-0.010986343876382426	0.9874949676575001	0.9525087692887306	0.9742099392294851	20	2	1	15	1	5	5	2
MT-CO3	10.97762705143417	11.471643353759474	3126.1513936493266	-0.09520855036201646	-0.7564520784118213	-0.03862368512812566	0.9823455092121178	0.8632777602997574	0.8701796352742899	3893	3781	2268	738	2774	2409	1794	2201
PCBP1	6.668418979299327	6.696323747067192	111.70325460777943	-0.09527625090791225	-0.14971096086829175	-0.036035579632638176	0.9531880190895792	0.9459701571797834	0.9650457780249025	196	67	165	191	57	85	111	118
KIF26A	1.2582966973821799	2.0448282196371768	2.717391426610635	-0.09529914710651498	-0.29379150748590593	-0.005701985883525452	0.9874949676575001	0.9736658785833465	0.9862201563789315	8	2	1	9	0	4	2	1
ARL16	3.6864621098091535	3.8921319649149737	14.291494958946354	-0.09559211928438506	0.10568535588529211	0.005828645405698987	0.9756107188843495	0.9819949653406532	0.991307880293085	39	6	26	18	5	20	6	19
NCDN	3.9843731863131335	4.244445891314561	18.24241131990625	-0.0956294202969661	0.005967252659761661	-0.001098126288032943	0.9756107188843495	0.9998111039895313	0.9976044585398781	45	4	28	57	4	25	12	19
DDX17	9.76398604541606	9.796478338641863	967.5407895223966	-0.0957179159672967	-0.14075257439998248	-0.03525954821139883	0.9521575944064621	0.9572554547896504	0.965923772396344	1364	420	2093	1423	611	754	970	1016
VEZF1	5.991422617760666	6.084382937444229	72.22195046691827	-0.09584137633686132	-0.20659160871953242	-0.031278126156235715	0.9655829329454325	0.9407883517926798	0.9626908821140645	99	18	136	155	56	55	66	78
GBAS	4.791232843157524	4.896512322587076	31.707692033398388	-0.09608707909927876	-0.36378802990516085	-0.03974771978836552	0.9698173588136703	0.8990219277290777	0.9364205276454023	42	23	43	42	24	20	26	33
CX3CL1	5.395728932165817	5.5719170869315375	49.98573608192022	-0.09612117052002232	-0.2971970470610403	-0.028732168504027572	0.9747825895051179	0.9244602814368156	0.9580412451465514	98	18	174	32	27	44	33	55
FENDRR	4.420643626523969	4.949052622594595	30.63774661357718	-0.09614518542138416	-0.3051172393608014	-0.013314045096688014	0.9804282836280734	0.9524784009564922	0.9763292336068702	66	2	152	46	4	16	39	30
TGOLN2	8.671693017891627	8.734818447014435	464.50802667212355	-0.09630256332854015	-0.19891527122198935	-0.03576175201379607	0.960303948991793	0.9407883517926798	0.9589462424309738	666	320	791	502	287	355	477	439
RP11-426J5.3	1.4185333765178183	2.268212556425348	3.230308652483383	-0.09633856769350875	0.38772278580449343	0.008912956608002265	0.9874949676575001	0.9603180428480673	0.9800369588092149	7	1	4	10	0	0	5	8
ZNF304	2.7329169771904067	3.329334948120276	8.51822448111803	-0.09636933315483326	-0.3041936712712818	-0.013274124516137463	0.983847446203686	0.9589279611261962	0.9748426156258029	22	2	18	32	0	5	11	8
SYNJ2BP	5.827463748454302	5.885706251940314	63.42813177620141	-0.09645228992407033	-0.23094864079689575	-0.03793327996827743	0.9614831585233199	0.9233392250888879	0.9551391547598486	98	34	84	101	48	51	60	58
TXNDC11	5.243104092504969	5.33499351152816	41.94541064947533	-0.09679383005135672	-0.10315718661722263	-0.018131201773022663	0.9655829329454325	0.9751943308772618	0.9819992286660378	87	21	66	105	11	31	48	43
MRPL49	4.112359861350256	4.333560052265708	19.538793180279253	-0.0971194784816778	-0.01913658738232171	-0.004085068743620584	0.9730154560354022	0.9971465685084713	0.9960545756515746	56	3	37	45	7	11	21	30
ARF1	7.856993175638998	7.875298662233877	254.4272659764202	-0.09712313114486466	-0.12863831813467594	-0.038428678905748866	0.9455440610273395	0.9529393328374647	0.9650457780249025	447	147	459	390	121	211	235	277
SUOX	3.522579071587635	3.752723580404189	13.139251554266371	-0.0971282546908357	-0.29371925212131206	-0.019944034955192477	0.9793073018897606	0.9463421897773379	0.9684466526554376	35	7	7	29	8	6	13	16
HERPUD1	6.508980668052397	6.577739102810664	102.84645317325501	-0.09722905812067373	-0.176923538642283	-0.029744975862591064	0.9616051511057127	0.9462300181188291	0.9665315671765078	127	45	186	175	75	58	113	118
POGK	6.057338026759226	6.123800557449565	73.97978095967778	-0.09723286041366855	-0.07249187309298079	-0.015589775248006817	0.9608087887085586	0.9808683833420474	0.9862201563789315	137	21	153	136	43	44	95	80
ANKRD27	5.408371285374117	5.4582822755785525	45.97000213830615	-0.09725884809436863	-0.06894326588850912	-0.017524007560192973	0.9585898140567911	0.9808683833420474	0.9850811970061272	113	17	83	72	23	44	35	56
REEP5	6.804749128502673	6.856217996838503	125.48305653482964	-0.097299251863516	-0.20064395255588077	-0.03723907305892109	0.9581511982873716	0.9298476877451326	0.9580412451465514	191	82	195	165	78	100	130	110
EXD2	4.14793802767636	4.265389270494396	19.16116576470676	-0.09744533944928836	-0.13683654295790662	-0.017049405017409196	0.9698173588136703	0.9721271286713079	0.9819992286660378	51	6	37	23	12	14	18	23
KDM3B	6.7903729150648795	6.836891220761349	122.03587518326363	-0.09747051324791332	-0.0820337195682899	-0.0221360066749061	0.9538686355639698	0.9764854726589066	0.9819992286660378	258	39	287	238	46	119	119	115
RIF1	7.404770789562964	7.442258701747212	187.12702582509993	-0.09752132260282015	-0.11571126907985654	-0.030458441316501828	0.9521575944064621	0.9623337538152712	0.9720863937311077	361	53	401	344	107	161	157	221
SPI1	6.354613426318253	6.499104228703249	98.11089849925776	-0.09756028705370379	-0.3078391076066982	-0.03427170721518255	0.9698173588136703	0.9178256467988519	0.9471572336142929	113	84	205	89	50	95	55	101
KIAA1143	4.414547984066322	4.617859251686869	24.257176723897217	-0.09810835658839002	-0.09487608631270461	-0.01094029683747747	0.9720341563248318	0.9819633406359386	0.9881564753378228	48	6	58	69	5	18	26	29
RABGAP1	6.663472245838178	6.722583312520569	114.08231109341295	-0.09815172592499052	-0.14420119245755816	-0.026656209379016037	0.9601645370398104	0.9565369656721261	0.9720863937311077	192	73	195	135	64	128	90	94
DIS3	5.836108800317681	5.914035693872826	63.72228261761688	-0.09821677077052506	-0.0939235171500994	-0.01765673741299982	0.9615670951264879	0.9764854726589066	0.9824022474718603	122	17	94	152	39	60	72	50
C5orf34	1.4924021978379127	2.0926419712962856	2.782014942444484	-0.09825217734258593	-0.024800986108724565	-9.519872897874977e-4	0.9836002532106329	0.9976381557680465	0.9976044585398781	10	1	2	6	1	1	2	6
MED8	4.235063061736862	4.398517010912305	20.792862177554785	-0.09837134807091376	-0.04798501906942668	-0.008075642087945948	0.9698173588136703	0.9915660938410747	0.990542399310461	46	4	43	45	10	12	23	29
TAF1D	7.368745806648166	7.417264711016917	184.66781274488972	-0.09851127785868655	-0.17116333984816584	-0.035255114595690015	0.9550257734900612	0.9433662539206631	0.9626908821140645	260	69	286	389	132	137	166	216
LINC00888	1.0298472330702761	1.9274025239620862	2.338757940681311	-0.09869715963706574	0.6301603052349125	0.01178944245060815	0.9874949676575001	0.9298751097392383	0.964665027929127	7	0	4	2	1	6	3	0
PPP1R9B	7.004525428245557	7.0565357728356854	142.3289897309903	-0.0988416028322158	-0.08328609666782123	-0.020573511854395835	0.9547904003202469	0.9764854726589066	0.9819992286660378	367	43	328	238	55	95	138	191
NEDD4	5.4558638856561075	5.594340656825609	50.66399423006752	-0.09888043399527485	-0.19415462860337124	-0.02332133910980617	0.9698173588136703	0.9522704428871582	0.9700824968867031	165	12	104	43	34	51	40	48
RYK	5.255179747689775	5.328813852243413	42.076418513993474	-0.09901257442539885	-0.14075842634327296	-0.02303058649307299	0.9635685139490122	0.9609826692171735	0.9742099392294851	66	16	102	64	24	27	48	45
SCYL1	5.543948379897089	5.663000673258611	52.56304919296509	-0.09905914603778176	-0.06139775533992928	-0.010963843326850133	0.9655829329454325	0.984256125947396	0.9900688364323167	176	16	99	99	13	34	56	70
TARS2	3.6540639559244936	3.8395142733867065	13.537490678725819	-0.09906761202943563	0.024445840815520717	-0.0010641830371428424	0.9729931421791569	0.9971114111019838	0.9976044585398781	36	4	22	28	5	16	8	18
NDUFB4	4.151964550606621	4.26628562551761	19.727294749414718	-0.0991496515764876	-0.259086429273532	-0.025686573470642498	0.9717054680795714	0.9407883517926798	0.9649044102243303	25	9	30	36	16	18	17	16
MGST3	5.141918919672963	5.215345421981342	38.81243325702024	-0.09922677949220579	-0.14471797921637733	-0.02412723307324919	0.9615670951264879	0.9598991303815078	0.9742099392294851	65	12	67	77	27	31	42	36
ANAPC2	4.196770802971589	4.374619197139055	20.20818586742642	-0.09935473727457642	-0.0451094365472487	-0.008253197067392252	0.9698173588136703	0.992360442240195	0.9903828249807678	52	5	46	45	5	18	18	26
HINT3	5.396887790640042	5.634138107422555	54.30254923632818	-0.099354826975045	-0.6545820529191091	-0.05065466196507138	0.9756107188843495	0.8311009590866345	0.8530674164456127	42	42	51	73	59	31	41	44
TRIM5	5.53315914360403	5.600800483325969	50.78018741895937	-0.09949618524724249	-0.08246362290777967	-0.018115328865265776	0.9601645370398104	0.9780100895326064	0.9824080596577094	97	22	98	117	16	38	59	52
RCL1	2.859966134471146	3.213138358687326	7.959722469263028	-0.09959935772678696	0.006264985218327219	-0.001003470437754829	0.9786531887845735	0.9998111039895313	0.9976044585398781	15	2	17	22	2	3	9	14
TEK	6.209263622430887	6.404884702617104	90.16331159133931	-0.09963815027566468	-0.3151907475596932	-0.029257938052946762	0.9720341563248318	0.9233392250888879	0.9551391547598486	102	20	363	118	49	61	96	80
ZNF789	2.8636805447162152	3.2994093857837994	8.659670993528918	-0.09973942787549336	0.017915512665754724	1.2900081087995416e-4	0.9801970682221879	0.9978440438312397	0.9994360211405424	12	3	17	29	1	15	6	5
CEP250	6.337362943850103	6.472407439438931	93.59172599901036	-0.09989789261860561	-0.1386011915494223	-0.018523665670581578	0.966836511021626	0.965199662996209	0.9818146729566929	279	23	171	259	20	82	83	105
RP3-424M6.4	1.7374804180461447	2.5639789501695613	4.719047075322323	-0.09997865651253371	0.5380095354167431	0.01303334569955315	0.9877308001245122	0.9407883517926798	0.9688485710675017	6	0	10	5	4	7	0	11
ATP5D	4.315709594699256	4.527064324726732	23.36950022886677	-0.10000764416859671	-0.29407107852077796	-0.023553096126309608	0.9756107188843495	0.9404585532425185	0.9626908821140645	100	15	24	21	8	14	18	31
TRIM32	3.499477784751235	3.751283551276162	12.731535393546297	-0.1000239002793763	-0.11174298874139134	-0.008787680363580394	0.9762570621042971	0.982083854797053	0.9886196515332362	18	6	21	40	3	8	19	10
SAFB	7.272094760773151	7.341528922935683	173.73596548937596	-0.1002534581881484	-0.12293107066000684	-0.024628609826836356	0.958705985318766	0.9639838599603716	0.9742099392294851	532	38	348	285	85	159	134	207
CDK5RAP2	6.446164355669189	6.525693677637216	97.71094777073553	-0.1002997805077432	-0.11673067892012225	-0.02235212395758011	0.9603416201798531	0.9668958274330886	0.9772941683248387	323	22	189	153	45	77	88	120
ZNF652	6.884500899878372	6.907534330229439	129.1193208581513	-0.10031259473101249	-0.1246831605814494	-0.03484992621942709	0.9466303769883531	0.9544850887821298	0.9688485710675017	237	55	266	191	73	107	128	132
TGFBRAP1	4.854264322863588	4.998663583622716	32.485054823071096	-0.1003419352862184	-0.07993029564996983	-0.011246342271947327	0.9676182498765006	0.982083854797053	0.9881564753378228	125	12	48	54	8	27	39	30
RP4-569M23.5	1.5502270600524102	2.347179443381711	3.5691782571659796	-0.10038762345201248	0.2417481519699448	0.006023401864827648	0.9854473851978847	0.9778693566588504	0.987778083535131	5	0	6	13	1	9	1	2
CCDC94	2.442266636152347	2.7970811937529154	5.819987577141755	-0.10056127290252792	-0.20973643163129752	-0.010023792635330736	0.9793073018897606	0.973131723369771	0.9824022474718603	13	4	6	16	1	4	7	5
PSMD1	6.412617692906057	6.470321417596853	95.48903751333243	-0.1005632088537674	-0.16552033770046137	-0.029922956710068525	0.958705985318766	0.9480800535528888	0.9684466526554376	199	57	103	145	59	101	68	92
CCNG2	5.328044536557804	5.455774144253424	46.36205067461584	-0.10065047400636125	-0.1860340673324023	-0.02212525410140688	0.9695557841797435	0.9544850887821298	0.9727746916280945	52	14	78	103	37	43	52	30
FGD5-AS1	6.497085886026424	6.539461462096687	100.23215370866711	-0.10069155944782673	-0.14904424747758965	-0.030297422822414717	0.9535700580809198	0.9504249132675087	0.9698408308810381	169	63	149	158	53	75	118	86
NET1	5.639346512771663	5.7559667542960815	56.64844845942432	-0.10085013970598275	-0.15298862615417855	-0.02091532628787198	0.9662556848954404	0.9612378342477531	0.9748426156258029	82	20	182	103	18	48	61	51
KANK1	5.053495100874871	5.298191848430058	39.91910145516665	-0.1008838164809501	-0.12405273872869046	-0.010965692939124336	0.9727154399836754	0.9767155124932471	0.9881564753378228	162	8	94	67	6	36	35	47
WHSC1	6.615621852968282	6.678138794444089	108.94791883997037	-0.10100867725325997	-0.03785446171800326	-0.011485441734579752	0.9558640057570282	0.9908748545036212	0.9900688364323167	311	33	208	197	40	128	98	92
EMC2	5.588375997535085	5.690454526986006	55.570990672679514	-0.1011090949111064	-0.29558955268491205	-0.03673016583321835	0.9661486000941556	0.9135402122002843	0.9471572336142929	78	30	83	64	50	48	53	40
TRAF7	4.878565198452625	5.060103915431583	33.6988806618839	-0.10126001503253643	-0.11485316216440235	-0.012790883968773769	0.9698173588136703	0.9764854726589066	0.9860647953086276	142	8	45	68	9	28	31	41
SLC5A9	0.7667645329113116	2.1812129693977367	2.6636524161639716	-0.10128824618127004	-0.6396895964777404	-0.005830790680268936	0.990706085461104	0.9462300181188291	0.9818146729566929	20	0	9	0	0	2	0	5
ATP1B3-AS1	2.228764150037951	2.9591089710170877	7.229304657426653	-0.10143247128477799	0.13356850089717745	0.0014064365241354196	0.9883412599536142	0.9871591018768178	0.9975093858759697	3	6	4	17	4	0	9	14
ISG20	4.864702111065141	5.150320719753898	36.30291569724638	-0.10156153794776027	-0.26513525040691355	-0.01890182809518483	0.9762570621042971	0.9480800535528888	0.9700824968867031	36	13	146	73	7	17	34	51
WASF2	7.789832226699854	7.811747877112657	243.37358947844265	-0.10157944732264924	-0.1345035305145452	-0.03761806883081873	0.9447226514064223	0.9522704428871582	0.9649044102243303	420	127	488	335	130	218	217	251
STIL	1.6996414556050234	2.205155063637597	3.599921489839164	-0.10158838786102134	-0.2884308915268072	-0.008240751430830013	0.9845495421091872	0.9710344330617244	0.9819992286660378	2	3	5	8	2	3	1	5
TBC1D8	5.6901976009570845	5.834439429494507	59.90753573171171	-0.1016680620822789	-0.11822312371893577	-0.014808685404068779	0.9674784770362737	0.9751943308772618	0.9824080596577094	131	12	182	73	31	40	81	52
ZC3H7B	6.39401771108881	6.549107630911837	98.70700289363762	-0.10170454434141364	-0.14803349036833335	-0.017438369401918615	0.9673554351412984	0.9648491743840352	0.9819992286660378	404	21	177	194	24	74	81	133
RP11-295P9.8	1.4385914605419743	2.022475756041032	2.618943091819613	-0.10188021520518298	-0.10809424993291666	-0.002969030485175697	0.9815019850780279	0.9891666578714389	0.9924567846418855	4	1	3	9	1	1	2	5
NDUFS1	6.663128376145518	6.697874066525388	111.99290789382783	-0.10192680430343902	-0.16052074573641173	-0.03536909249627728	0.9513151253462727	0.9436276832996352	0.964665027929127	199	63	164	164	70	106	101	101
GEN1	2.9461449491691605	3.2238233470286	8.26525994019731	-0.10199221178629145	-0.16210963210017057	-0.010689536479031689	0.9764641537273169	0.9764854726589066	0.9838114672579497	13	4	14	25	2	6	6	12
KMT2A	8.197748750890694	8.269761704176272	333.2580298933869	-0.10207083600196198	-0.16770469359357415	-0.030238347367393927	0.958705985318766	0.9508521632367218	0.9684466526554376	641	71	877	609	182	254	361	319
PECAM1	9.50031273082208	9.609050439680042	849.5329741697001	-0.10216995556209017	-0.25988210498955416	-0.035488574494382676	0.9635685139490122	0.9275677127300359	0.9525896845901662	1181	353	2853	757	468	697	794	769
AMMECR1L	4.585263827403729	4.694269357295013	26.53823884652874	-0.10218039226382768	-0.10903062120577209	-0.01449345178308408	0.9680281363037296	0.9764854726589066	0.9836241175251087	36	11	54	51	15	23	15	39
COX6A1	4.256738874941582	4.434433177428516	22.515082092511378	-0.10224621633685949	-0.3337539607909019	-0.028013972943017895	0.9722408020336166	0.9239212717276148	0.9551391547598486	43	8	22	31	25	18	12	27
ADNP	6.628646473873692	6.686593851511511	110.02292450292808	-0.10225950703605313	-0.12267917952420397	-0.025989431455799874	0.9550257734900612	0.9623337538152712	0.9742099392294851	266	30	259	148	61	82	122	112
ZNF417	4.18024662488074	4.301264172027729	19.539072157267082	-0.10237116762577383	-0.06265238152489189	-0.009743547417728347	0.9673554351412984	0.9860601492511956	0.9900688364323167	41	6	34	41	10	11	22	26
IFITM3	8.01828110030754	8.060465540999683	289.49129322674713	-0.10257659876054832	-0.17121097540565341	-0.03742664537962601	0.9520833289274286	0.9431001616598594	0.9609105627413352	393	170	408	651	142	240	246	322
TDRD3	4.448573469042198	4.606650181566369	24.8454502179308	-0.10288066030121541	-0.048722427315198165	-0.006447376473299608	0.9698173588136703	0.9915660938410747	0.9905903965004156	40	7	55	37	17	11	39	24
SZRD1	5.864350180483682	5.9541706472439575	65.5030215047673	-0.1029655734043426	-0.13611514650851705	-0.02240052460926815	0.9615670951264879	0.9623816444356258	0.9748426156258029	214	36	79	116	18	66	52	67
MTPN	7.196177767119248	7.27952743114409	169.10269059934288	-0.10300507039656007	-0.2635969825091984	-0.0396352834286599	0.9605926765645058	0.9174806120266761	0.9471572336142929	252	119	197	213	124	145	158	139
FBN1	8.173593494913629	8.30507681360502	342.89122922480135	-0.10324021606813186	-0.2744730789316816	-0.03318120466851525	0.9669975321265751	0.9239212717276148	0.9551391547598486	1252	145	292	322	255	198	318	414
ERCC6	4.041901806061383	4.182193467701549	17.857277390943402	-0.10328162290857437	-0.1400167971598793	-0.01623343392971923	0.9698173588136703	0.9726730263218574	0.9819992286660378	25	6	40	43	8	14	20	17
CALU	8.47282552889201	8.515364781630527	397.4990993358419	-0.1032856587034967	-0.17247295134641466	-0.03776283395167136	0.9497056222862423	0.9436276832996352	0.9603870559001683	886	182	467	541	299	349	359	392
RNF25	3.077390653855157	3.2469690447621775	8.816273288133598	-0.10336627838000813	-0.1700100898092946	-0.011898131669243792	0.9740206103969161	0.972678447725521	0.9824080596577094	20	4	11	14	6	8	8	8
APOL6	7.6034718844158755	7.717284082615341	229.54102534302598	-0.10340352335829743	-0.30961360599269444	-0.04020015284937661	0.9615670951264879	0.9101951778689908	0.9409602791803364	298	219	258	358	104	186	201	204
TUBGCP6	5.275904803169379	5.63205138364835	50.74832223145289	-0.10342960953344552	-0.12397110231844653	-0.007698212898836167	0.9764509121493236	0.9802779061621221	0.9900688364323167	170	9	114	138	4	29	41	85
ZNF429	3.2726096088184162	3.493331583025222	10.233366751160592	-0.10344416120012194	-0.0209854747635921	-0.0037667235453870233	0.9734875592391871	0.9971465685084713	0.9959083699983945	30	3	20	16	4	8	7	17
PPARA	4.8339960411603125	4.900951749837089	30.557175437651097	-0.10350615977216965	-0.06865321324576591	-0.015973297355638193	0.958705985318766	0.982083854797053	0.9852350793780235	73	12	59	54	12	28	28	34
GUCY1A3	6.05150192669238	6.161709377218571	76.1682221235158	-0.10359002096821499	-0.23237526784405732	-0.03047505555276396	0.9655829329454325	0.932419347010017	0.9609105627413352	294	44	94	76	29	49	70	91
GINM1	5.567804249235047	5.631659589907278	52.77523782005067	-0.10366522266381771	-0.1934641474603814	-0.03162995164410213	0.9590879196399359	0.9407883517926798	0.964665027929127	120	37	61	81	24	50	41	52
EPB41L1	5.106469688335931	5.185722201176571	38.17977938318218	-0.10391540212424795	-0.11149790231969332	-0.017636634511477917	0.9615670951264879	0.973131723369771	0.9819992286660378	85	14	53	56	28	43	34	29
SYTL1	3.6928620402462045	3.8952989484543465	14.073982762685285	-0.10395916296915227	0.00310184271965688	-0.0021851724569977673	0.9720341563248318	0.9998111039895313	0.9975093858759697	41	5	28	23	4	8	12	25
RP11-894P9.1	4.770036325903446	5.014501117078505	33.092607831271586	-0.1039959764955241	-0.27250818966890095	-0.023142278940343788	0.974249240826109	0.9425030762705936	0.965923772396344	37	4	84	89	22	19	31	41
COMMD2	4.51929176584784	4.595053559940669	24.502288123868745	-0.10399818154820396	-0.08113771251068838	-0.015286836870859863	0.9615670951264879	0.9808683833420474	0.9852350793780235	57	11	48	38	10	24	22	25
MREG	2.697247792191881	3.1861527009817125	8.739290848186585	-0.10400368693594521	-0.45385151619757247	-0.017943245897450624	0.9819111881203505	0.9407883517926798	0.9589462424309738	6	11	16	16	1	2	8	11
KIAA2013	4.675311170080499	4.77151434429358	27.861875111322565	-0.10408434401623644	-0.1267318135035161	-0.018672891266043656	0.9655829329454325	0.9705574256427653	0.9819992286660378	68	13	32	66	11	20	24	37
SCAMP1	5.288693306861781	5.368598606084145	43.50633832566855	-0.10411556541122251	-0.08245468274821241	-0.014002948080947158	0.9636827198544873	0.9803576653181434	0.9862201563789315	63	20	94	66	24	50	43	29
RFFL	4.503635116520423	4.65618032007807	25.342347903483578	-0.10411818739977224	-0.09454276034924378	-0.012234257789579825	0.9680281363037296	0.9808683833420474	0.986611169082293	44	10	73	45	7	14	28	34
NRD1	7.35349112593044	7.406235741920577	182.93707240073348	-0.10418620842899681	-0.16646770998334406	-0.03468012920103875	0.9518651479598704	0.9459701571797834	0.9646234440255953	408	50	320	269	139	138	171	206
CFL1	8.419237150552599	8.483877082041753	389.85252696177844	-0.10437862485914712	-0.1992221195332487	-0.035905423643210484	0.9535700580809198	0.9407883517926798	0.9589462424309738	758	309	570	434	176	367	320	371
RP11-430C7.5	0.7151161949624487	1.637896372391933	1.4137700275449139	-0.10444789749593872	-0.4600101622879542	-0.0054908172896056245	0.983847446203686	0.9548306316516724	NA	2	0	5	6	0	1	1	2
KIF20B	4.30320907238016	4.442002832274931	22.32409850075746	-0.10447696836252514	-0.19993387882712166	-0.020437926484434307	0.9694720624114928	0.9554892226932943	0.9735157299676478	58	18	26	31	7	17	26	17
C1orf56	0.8241724387473849	1.8156508676834713	2.188566405285987	-0.10450342266888202	-0.9169741226246657	-0.012844299594724025	0.9877710586329338	0.9101951778689908	0.9471572336142929	5	0	0	8	3	1	2	1
SNX27	6.959861558829243	7.059771204626671	145.32478723611658	-0.10454005479980605	-0.31954424917590774	-0.0433947081424156	0.9615670951264879	0.9023965414385465	0.9362826779970257	174	108	193	179	109	116	128	127
MPV17	4.455486690977323	4.570720456870179	24.42905498426256	-0.10493587095359315	-0.2473140051978261	-0.02745191289168746	0.9695557841797435	0.9404585532425185	0.9626908821140645	65	16	20	46	11	20	21	24
GFOD2	3.9923914607578523	4.205906966954501	17.915227479049715	-0.10544359034806325	0.002967230380886242	-0.002217853595690155	0.9716010937704037	0.9998111039895313	0.9975093858759697	46	7	41	33	3	14	27	14
LBR	5.864254385506496	5.965570120375387	67.1681597395352	-0.10549162477643986	-0.2703670781719068	-0.035013552501902336	0.9668200499384909	0.921486209590822	0.9505038910748926	63	44	104	133	41	67	54	52
MRVI1	5.267689965749151	5.573934446155273	49.84844288860068	-0.10569579890901078	-0.3369970955893093	-0.025913831114717352	0.9756107188843495	0.9260129553420879	0.9580412451465514	143	34	137	59	3	33	45	53
RRN3P2	3.1168750229461972	3.5168911983416336	10.159275070768903	-0.10573944760965016	-0.05613014392971166	-0.003799748581941022	0.9785931199476093	0.9934271436513021	0.994180659546559	44	1	19	13	4	9	5	18
CUL9	5.056614884689519	5.276754488040826	39.36980522372548	-0.1058137308640811	-0.09471092957014957	-0.008994437304503106	0.9698173588136703	0.9819891485752789	0.9900688364323167	170	7	63	75	10	23	43	54
RP11-75C10.6	2.023243308882119	2.6670436536341384	5.069014776087023	-0.10592067853789416	-0.7217160715568192	-0.019856890353242933	0.9874949676575001	0.9060594643455302	0.9409602791803364	1	2	17	17	2	4	2	5
FASTKD5	3.686330079337777	3.9067944593086312	14.08297966573714	-0.10593622460367182	-0.0938828316920733	-0.010029344723721158	0.9720341563248318	0.9822100525291187	0.9881564753378228	53	3	19	29	5	13	14	15
GNL1	5.515846806212764	5.73654731021165	55.22162206387384	-0.10604088473995471	-0.11374041969656334	-0.0109119421381325	0.9706715888708973	0.9782569264691772	0.9881564753378228	193	16	146	87	7	63	46	50
LARS2	4.374498875741115	4.593084516688687	23.855765475703823	-0.10605112872723918	-0.15474454586205857	-0.014312167908078282	0.9720341563248318	0.9712651740718448	0.9819992286660378	89	8	24	63	5	17	23	30
SPA17	2.946305048624552	3.234024636530012	9.073844047437222	-0.10606536934093348	-0.23066561499172925	-0.0119427486614043	0.9786531887845735	0.9680342529021627	0.9818146729566929	9	9	13	16	3	7	12	4
SLTM	7.540860970612059	7.55733686821494	203.11718663710892	-0.10614159381735071	-0.10940839560252848	-0.03701540230577529	0.9396884768703159	0.9609826692171735	0.9684466526554376	504	81	364	294	107	186	189	205
RPS6KA2	7.587721700231445	7.60445464786414	210.12339022124567	-0.10629601169812262	-0.09499993974044957	-0.03148842791677858	0.9396884768703159	0.9665341885367161	0.9732619247751377	491	102	354	329	95	165	244	196
MT-TE	1.2021611859769923	2.2233232901705398	4.3995414054825135	-0.106498043304535	-0.5669951984494354	-0.010905828748510472	0.9899643339244123	0.95451327763837	0.9603174124508584	3	6	4	0	4	6	0	2
LATS1	6.210004152474493	6.350448487176022	85.91189848069972	-0.10669901430488707	-0.14238639724043323	-0.019186253504828957	0.9655829329454325	0.9639838599603716	0.9800369588092149	244	13	225	169	30	67	88	93
BCL9L	7.286307626488687	7.415125558916036	182.30273419931655	-0.10671271111747153	-0.19607933552003293	-0.025296606654938568	0.9649855326496306	0.9487228249962909	0.9698408308810381	603	52	310	490	36	127	187	199
MTND2P28	6.581440717376334	6.941987399300243	135.17009834549157	-0.10688790810936798	-0.7066876399853352	-0.044066761274410386	0.9764641537273169	0.8395406433288753	0.8622633307162513	214	107	101	57	163	115	84	78
TSPAN12	4.382212694416984	4.580389480006463	23.989938437031924	-0.10690999883215245	-0.13743302130025079	-0.012943483795169627	0.9720341563248318	0.9751943308772618	0.9824973688370584	55	9	78	22	8	12	32	26
HIF1A	9.314469514239013	9.36999198269912	721.3035129693927	-0.10694036659362474	-0.18698320800806253	-0.03611420642680021	0.9518651479598704	0.9436276832996352	0.9591419995909994	1008	422	1057	944	531	625	572	794
UBE2D4	3.6429515759100553	3.9903890475924686	16.17462789615583	-0.10701036828463131	-0.47506354630715425	-0.026742833155769245	0.9770805696919939	0.9148101521457274	0.9421432503234809	49	19	20	13	2	9	16	13
SMIM7	4.345130621776671	4.463843062896177	22.442303067503204	-0.10717167795115226	-0.20517825154986194	-0.02339903121352603	0.966836511021626	0.9510763370625476	0.9700824968867031	37	7	31	51	17	14	23	25
HEIH	3.5963169249460725	3.865293418884251	14.463695654895055	-0.10719171468818928	-0.1798881865608705	-0.012272628678203626	0.9756107188843495	0.973131723369771	0.9819992286660378	20	3	35	15	14	19	11	8
FAP	4.414584544787463	4.71739252236977	27.803789127642226	-0.10760430506592994	-0.6702733669397737	-0.04256461018044374	0.97958151368102	0.8482782089381093	0.8734146596091624	72	14	8	47	30	14	20	26
DALRD3	1.9691850148642291	2.59405567586462	4.362283644749123	-0.1078404917784832	-0.25383685240303006	-0.008597210002371292	0.9815019850780279	0.9726730263218574	0.9824080596577094	15	1	14	8	0	3	3	7
HAUS4	3.070002194554819	3.4074492750956433	9.61436495471614	-0.1079301378532089	-0.10169290967338525	-0.007192593623737738	0.9764641537273169	0.9841570828601555	0.9900688364323167	31	6	16	15	1	4	11	14
ACACB	4.774237449730895	5.103408678324067	34.49230449517515	-0.10804404400058694	-0.1624594675199602	-0.01060896856520812	0.974249240826109	0.9726730263218574	0.9862201563789315	170	3	67	52	9	36	33	30
PRKX	4.913344873525263	5.241269992682971	38.59633894123645	-0.10809403077215933	-0.2688839403661324	-0.016750443844410483	0.9756107188843495	0.9502643314094132	0.9735157299676478	42	9	173	73	8	17	46	45
ATAD5	2.795763600240472	3.132930387584862	7.61001102775955	-0.10825886796068303	0.03400569021927117	3.485230290435645e-4	0.9779047802303927	0.9967817050970286	0.9981662486198777	25	2	7	17	3	11	8	4
PSMD14	5.218418101726455	5.31616326150226	42.179516414131804	-0.1083877108788598	-0.22471441402033016	-0.02928108125931898	0.9640676221027934	0.9407883517926798	0.9626908821140645	86	31	40	80	19	36	26	52
GUK1	6.48877095505447	6.581763981856486	101.61225307264858	-0.10845341760448415	-0.1284584227348132	-0.021961759977444248	0.9581511982873716	0.9639838599603716	0.9763292336068702	271	34	275	168	25	74	96	126
PTPRO	2.5520986752992365	2.9623855319234123	6.496450799878798	-0.10852047497558004	-0.20813368535363636	-0.009507490813235294	0.9793073018897606	0.9739359439229848	0.9824080596577094	22	2	20	4	2	8	5	5
RAB4B	2.7289716834416935	3.2146649969156376	8.081200498332556	-0.10884943698373423	-0.31086495776015177	-0.017174192264957634	0.9799297901905298	0.9548306316516724	0.9698408308810381	24	5	14	20	0	5	8	9
RBX1	3.743659522191016	3.8646542637447494	14.125497350046775	-0.10887176548508669	-0.08530406060403813	-0.010609239548868523	0.9673554351412984	0.9822100525291187	0.9881592070562114	34	6	24	22	7	14	10	17
KLHL25	2.786828493415207	3.184456066948331	7.652704074845931	-0.10888702177358671	-0.1675975926644303	-0.009645555532872618	0.9766374593043552	0.9772173936719701	0.9852350793780235	23	2	25	11	1	5	7	11
CXCL5	3.9158064879915786	4.942975668822353	33.43308405260935	-0.1089110967326973	-0.44403764613138696	-0.007286820772104842	0.9844750694881282	0.9529542024769793	0.9742099392294851	52	1	15	20	66	56	6	10
SMARCAD1	4.871119971207283	4.93496466959537	31.604044724517415	-0.10892837442814063	-0.09173289306168379	-0.01746977866686778	0.9575116574912185	0.9764854726589066	0.9824080596577094	68	12	47	60	18	33	29	28
IMP3	2.871248982549262	3.1294716840214827	7.695901991560674	-0.10902508315175308	-0.15835606669588925	-0.010520715468014188	0.9747825895051179	0.9764854726589066	0.9851376159011996	13	4	13	21	2	5	9	8
FOXO3B	0.721557482542459	1.881919692488245	1.9309059117423306	-0.1090592965478138	0.2249754953646531	0.00380157234929311	0.987442522103453	0.982083854797053	0.9900688364323167	9	0	6	1	0	0	1	7
ILF3	7.457478245773812	7.568130013688049	203.03325446896866	-0.10908397298305858	-0.17594234656898694	-0.025373326896457375	0.9611083916564603	0.9529049848853123	0.9700824968867031	722	50	474	356	52	182	156	234
NHSL1	5.551878470950957	5.654717896750973	53.056975451755925	-0.10914287986042237	-0.1911208713229005	-0.025526631616554406	0.963723038799866	0.9480800535528888	0.9698408308810381	201	26	57	64	24	49	53	43
NUDT4	5.389023781348996	5.453988298654864	46.387144417450074	-0.10914864274473275	-0.15940897766242118	-0.025590758788911913	0.9581511982873716	0.9530737516320383	0.9727746916280945	67	28	80	86	22	31	57	41
AACS	4.5389023973797435	4.699592299863742	25.873254054152998	-0.10930898965554399	-0.037802305514030916	-0.007727155189204507	0.9655829329454325	0.9934271436513021	0.9905903965004156	65	6	52	65	7	28	24	26
SPATA2L	1.7315241175965996	2.429998050321546	3.725498662941166	-0.10939081321509235	-0.12838556271344645	-0.0034941691951574077	0.9815019850780279	0.9857508213158932	0.991307880293085	12	1	5	13	0	1	4	7
TMEM181	5.8651399212193605	5.915957396664458	64.26914689589111	-0.10950730723606214	-0.17725717825967813	-0.0330447294760034	0.9535700580809198	0.9416814427546111	0.9649044102243303	91	31	98	146	36	54	64	59
NTNG1	1.9040753949397533	2.858436408703523	5.3399024166568925	-0.10973887396769944	-0.6389299869401881	-0.013806732527864832	0.985307776008429	0.9239212717276148	0.9626908821140645	39	0	13	6	0	5	5	3
ASF1A	3.472520136335846	3.7465699073917857	13.14385182070908	-0.10979530531163666	-0.15421610874490815	-0.010332296074849652	0.976023850090655	0.9778640454824684	0.9852350793780235	19	4	13	30	12	4	11	23
MAP4K5	6.079496119908537	6.158681235838882	75.47938585537045	-0.11005397735628834	-0.10017919067603777	-0.019083439173223454	0.9549352229855997	0.9745379572261104	0.9819992286660378	150	22	211	129	29	64	87	67
NIPA1	4.350460470846633	4.486653964839313	22.727765875592393	-0.11018124188423961	-0.2393321157104601	-0.025138073432627785	0.9688698096560756	0.9433662539206631	0.965923772396344	26	8	38	63	14	21	18	22
CLTB	5.460584184479811	5.5501273295443205	48.848179522288476	-0.11031411814590335	-0.09916071852334754	-0.01729595293996332	0.960303948991793	0.9764854726589066	0.9819992286660378	145	19	55	112	18	49	35	58
SKI	7.159787698628646	7.210918825793114	158.67179233033465	-0.11034248997295033	-0.13411019136546723	-0.02958638753563628	0.9472362293540718	0.9572554547896504	0.9700824968867031	518	64	234	307	50	125	148	183
RP11-357D18.1	0.3558691983204758	1.6698670863499863	1.482775383445264	-0.1104014561722536	-0.4573181481685516	-0.0026805529919380366	0.9877308001245122	0.9639838599603716	NA	5	0	0	9	0	3	0	1
ATP5F1	5.606404823150571	5.680905188829387	54.993445024144975	-0.11046340184153217	-0.25278632067622825	-0.03656795972261056	0.9585077559026149	0.9219627363884281	0.9543476744829872	99	32	61	80	42	51	48	44
ZDHHC5	6.519330315266903	6.5730428801155405	101.76533825176638	-0.11056554203611506	-0.1182309994071895	-0.02442117546851421	0.9497663771837604	0.9634179686335449	0.9742099392294851	208	56	151	230	33	83	75	137
WDR77	3.104246525183011	3.4434092884626435	9.760247925563405	-0.1107096456910582	-0.09135663794967407	-0.00684654999029448	0.9756107188843495	0.9857508213158932	0.9900688364323167	33	5	15	19	1	6	7	17
WASL	6.483953289714494	6.507679445496735	97.58962272760465	-0.110867677661624	-0.13750152341221553	-0.03591777582478665	0.941663704794914	0.9487891654970784	0.965923772396344	183	45	170	156	57	70	97	111
CHMP4B	6.543788183469624	6.596381272602103	104.20727054192947	-0.1110360205358437	-0.15599152230018548	-0.029790363647857313	0.9518651479598704	0.9502643314094132	0.9688485710675017	157	50	194	145	71	112	77	97
SH3RF3-AS1	0.9433625199905676	1.896529756359821	2.1757841183353164	-0.11115827822503492	0.22808511087935268	0.0037267579622667873	0.9858755754173519	0.9811977206084834	0.9900688364323167	6	1	7	1	0	2	0	6
COX5A	4.2714576295172835	4.468839286236485	23.242473039904375	-0.11148069726360327	-0.23934923863971702	-0.019170609335366882	0.9727817543533342	0.9537529625076101	0.9700824968867031	40	15	18	34	19	9	35	17
ZNF433	2.312326455576918	2.8409443426551286	5.978614759756621	-0.11156702166643849	-0.1368228773976842	-0.0060370654053325	0.9801970682221879	0.9828025435914152	0.9900688364323167	11	0	13	12	5	4	10	3
ICK	4.689809113849066	4.797969600184772	28.896229292683984	-0.11169271500653177	-0.09285970204691829	-0.01188645963614487	0.9655829329454325	0.9803576653181434	0.9881564753378228	64	14	49	31	18	19	43	20
SRM	4.572291915430729	4.784755682733667	27.556827914916763	-0.111695396123357	-0.1738046708131753	-0.015617429187855133	0.9706080634108234	0.9639838599603716	0.9819992286660378	114	8	24	66	8	22	21	37
LRRC41	6.014368814478015	6.054886438811219	70.83330272252985	-0.11169854162975493	-0.1431364108121808	-0.03070954134269164	0.9469840772251717	0.9522704428871582	0.9698408308810381	142	29	97	135	45	48	78	75
BRCA1	3.870767816437337	4.117324911021445	16.597402137130466	-0.11194662593454834	-0.18602633225029266	-0.014476104061452173	0.9721176581086187	0.965199662996209	0.9819992286660378	81	5	20	23	5	13	14	21
TSNAX	4.907962545305048	4.964951091363835	32.54946582275797	-0.11211231836503537	-0.13784847311939943	-0.0228743791442139	0.9550257734900612	0.961366519646774	0.975258532923771	64	17	50	53	18	32	23	36
COL18A1	6.972187997471954	7.026904645239949	139.3688817707754	-0.11240322309837017	-0.11242597302019378	-0.025684272590450603	0.947182450643712	0.965199662996209	0.9742099392294851	447	54	215	268	44	137	112	151
COL4A6	1.6256863502653085	2.1376543839776865	3.094410886679295	-0.1125660876385945	-0.2878673353002635	-0.008007648202478226	0.9799297901905298	0.9668958274330886	0.9819992286660378	6	1	10	2	2	3	3	2
USP47	7.055857139137741	7.114838551075868	148.6256290119796	-0.1126005862543199	-0.14507427131491935	-0.029785541693162755	0.9482921567015825	0.9540806376772347	0.9698408308810381	268	41	396	255	76	115	126	185
ACCS	3.7858715884808594	4.232235365146291	17.95977352571859	-0.11276566850516448	-0.322072580188131	-0.014759093632777205	0.9786531887845735	0.9490058480952869	0.9742099392294851	111	6	11	28	3	9	25	15
NHSL2	3.243139997807635	3.8781793054053604	13.17846391099091	-0.11278499814356828	-0.13104509462789055	-0.00408301115154637	0.9799316616100058	0.982509224364865	0.9913472496678365	72	1	23	24	1	4	15	23
SLC25A10	0.48686986993432985	1.577022475754918	1.4589903558604556	-0.11284871812942002	-0.22854394233960434	-0.0019560479440845486	0.9874949676575001	0.982083854797053	NA	5	0	0	5	1	2	2	0
CLIC6	3.400432637283527	3.8683150868631118	15.05849092622633	-0.1129080353076077	-0.8007350979219146	-0.033318712385052664	0.9815019850780279	0.8599847528943291	0.8796098199223409	8	16	50	8	7	4	14	12
TP53RK	3.237436385112191	3.529827623092171	10.509946071869946	-0.11292097166242693	-0.10870847606268505	-0.009783975879405481	0.9734875592391871	0.9822100525291187	0.9881564753378228	27	1	24	19	6	11	7	13
ACRBP	1.3885242193440082	2.1650659467428195	3.1170532383013665	-0.11293420923844127	0.3458310262867742	0.007391811765524048	0.9833185022441042	0.9642000194739514	0.9819992286660378	7	2	7	3	0	1	9	1
CELF2-AS1	4.2791232464637154	4.4963656751754595	22.829535034941657	-0.1130528347872195	-0.1536912597431919	-0.013323233072809236	0.974701564857019	0.973131723369771	0.9819992286660378	19	8	53	54	13	22	9	34
PDPK1	5.005457346421782	5.083239352771081	34.84474820842571	-0.11318078052266958	-0.07076974236406361	-0.015583394514256822	0.9550257734900612	0.982083854797053	0.9858727013787711	104	14	59	58	12	33	36	33
ZNF280C	2.622237218550801	3.152633303497488	7.464700354518151	-0.11339358546360956	0.004902577705052419	-3.495122372743458e-5	0.97958151368102	0.9998111039895313	0.9992089361696116	18	1	7	29	2	9	2	13
ALMS1	6.889177300520505	6.9202533399572195	129.50733106603664	-0.11344081980519843	-0.09907871944216932	-0.03061565659496424	0.9396884768703159	0.9664637363812064	0.9731031465094915	320	49	248	255	47	100	136	141
TRIP10	6.0945571955714835	6.27839182963334	81.51185489823283	-0.11355228976315253	-0.17677416483011205	-0.018273684713979294	0.966409728058697	0.9603180428480673	0.976759612348087	290	21	231	119	14	75	81	73
MDH2	5.531747433960332	5.618974057680173	51.5382802733222	-0.11371217769562175	-0.1417024597419036	-0.02449307448566804	0.9550257734900612	0.9609826692171735	0.9742099392294851	148	12	73	90	34	43	54	49
ZADH2	5.039073399972798	5.126136781275283	35.85460964887503	-0.11379539646557188	-0.061046018637720155	-0.013385018724618102	0.9550257734900612	0.9832572699664597	0.9881564753378228	79	12	68	81	13	23	42	43
AMER1	3.230394897259134	3.486512409596574	10.089622557925727	-0.11397991338547592	-0.11861724594119416	-0.010135069266006474	0.9720341563248318	0.9812698992899214	0.986611169082293	23	2	16	30	4	7	12	11
MPRIP	8.374081198366396	8.505995832878263	391.10477015004545	-0.11418009581986577	-0.26058176805031186	-0.03240842062048228	0.9615670951264879	0.928361615187122	0.9580412451465514	1505	105	836	800	76	285	351	428
COPS6	5.520242885179754	5.623792517574869	51.47273402649526	-0.11421169549891799	-0.04061294022274231	-0.008779199171133458	0.9585898140567911	0.9915660938410747	0.990542399310461	167	13	89	74	25	64	44	42
CDYL2	4.407656559004657	4.545367120323159	23.896851775639828	-0.11423591942859761	-0.2720974966988572	-0.02747766591848514	0.9695557841797435	0.9320135349898773	0.9609105627413352	76	12	41	17	14	18	24	21
IRF7	3.9772863572306254	4.431202583163869	20.725896170685854	-0.11429180660839441	-0.22429717058748663	-0.011967836593603036	0.9764795356393171	0.9639838599603716	0.9819992286660378	71	5	27	75	1	18	13	29
STRIP1	4.323819856139043	4.483130451340755	22.237430271020987	-0.11467342046060673	-0.151484757951119	-0.017484285640466612	0.966409728058697	0.9669704927576369	0.9808667021194406	83	5	27	38	12	18	21	25
VAT1	7.028361382273225	7.131728570293888	151.68847949552347	-0.1146981529579469	-0.27391010940869137	-0.037720834053628	0.9550257734900612	0.9177635339054575	0.9479049632940885	366	49	197	161	147	127	141	130
ADCK5	1.629274146663536	2.295236024228178	3.2560906392368416	-0.11473276918713188	-0.0349915783542461	-0.001153790549056397	0.9799297901905298	0.9971465685084713	0.9976044585398781	9	0	9	7	1	1	3	7
CBX7	4.462890969146484	4.759140639545764	26.749907432436697	-0.1148139174602876	-0.04470320587306834	-0.003788492306176534	0.9713074769930156	0.9938297737696401	0.9959083699983945	66	5	79	59	4	13	28	44
CCDC149	4.90777052886098	5.064409069363093	34.25741513355276	-0.11489452733698265	-0.12950486434848182	-0.01655075105904832	0.9649855326496306	0.9726730263218574	0.9819992286660378	84	6	94	44	19	33	24	42
WBP4	4.4965135678107595	4.615150574341924	25.219980447959195	-0.11508755917082418	-0.1224876579147152	-0.015197806974637934	0.9625094951629696	0.9751943308772618	0.9822661425415997	44	8	43	39	20	30	15	25
IQGAP1	9.712716587951688	9.755560610919805	942.2746976741511	-0.1151396188461021	-0.17026849566386953	-0.03733495868828493	0.9434386039904904	0.9481137859368908	0.9603870559001683	1335	595	1501	1300	580	873	804	924
C5orf51	5.090635526461928	5.248145758544133	41.163615621638684	-0.11521052112578058	-0.49662178885267555	-0.04643978882985035	0.966836511021626	0.8621762104186996	0.8898200201429309	50	35	39	55	34	29	35	30
CPNE1	5.683714716730955	5.724542416061599	55.87975836092385	-0.11533654538004123	-0.1308198328104901	-0.03039734248890862	0.9447226514064223	0.9569823395347156	0.9700824968867031	127	31	102	87	21	47	50	62
TSKU	3.236823057217009	3.539223106095631	10.794629780491674	-0.11534346961601322	-0.19712747919230256	-0.014294828113099107	0.974249240826109	0.9703637911577443	0.9803522848742671	20	7	21	27	1	8	13	9
ENTPD1	6.160426160315769	6.25051969631053	80.5345765659732	-0.11539379066448356	-0.10284297641688182	-0.017900882733971342	0.9539656663287744	0.9750863435314763	0.9819992286660378	143	25	223	162	27	58	102	74
TRAPPC2	3.5244718360775456	3.670928670969765	12.395858378859653	-0.11542979958598593	-0.24656619147840922	-0.019959171096732668	0.9698173588136703	0.9502643314094132	0.9707021752957651	18	7	16	29	7	10	9	14
GLS	7.346126888964431	7.379516260041509	179.83130835967177	-0.11563134573684929	-0.15876645918264337	-0.03768628121644506	0.941663704794914	0.9437686329685823	0.9623373244672737	295	85	238	403	103	150	184	167
NME7	3.8058998327067233	3.9437517481695337	15.292085945065757	-0.11567824492760757	-0.11769213708536737	-0.011503425440164616	0.9677793873338318	0.9785853838341247	0.9862334666930439	39	7	22	17	10	17	15	10
CTTN	7.867596132415581	7.9061422991614725	258.5105076497647	-0.11578129672551325	-0.1390145012278216	-0.03402164684052942	0.941663704794914	0.9535608908066889	0.9673384780126825	823	103	325	481	110	214	210	316
CHMP3	6.019298654436842	6.1728475101631535	78.56308152583166	-0.11584155220967306	-0.4484936464787587	-0.046512733423773024	0.9647474930463096	0.8735559604277832	0.9028988934416868	140	73	91	60	53	62	61	63
C8orf33	4.202012967108578	4.479659844578659	21.66864926367058	-0.11639165214816558	0.008071695862914287	-2.2933332279178115e-4	0.9698173588136703	0.998621097665356	0.9982351344576482	83	4	37	43	5	11	19	41
RP11-785H5.1	3.6959962775197495	3.8926052876254205	14.717277257004357	-0.11648899302036038	0.05216998326360296	0.002278675876114199	0.9720341563248318	0.9932189826647789	0.9975093858759697	30	5	21	19	11	18	19	6
DVL3	6.799301122912696	6.8329133600364855	122.0153728341739	-0.11663821267610687	-0.11479399528604414	-0.030210160191808486	0.9396884768703159	0.9612398291954353	0.9700824968867031	343	55	229	179	45	114	113	121
CDK11B	5.866138935528347	5.901173323371105	63.38000108962857	-0.11678420569916505	-0.09506720692155622	-0.024162781216825534	0.9434386039904904	0.971995553058408	0.9783947411517734	145	29	112	95	31	66	58	56
C11orf74	3.7014853722375243	4.024679570318192	16.402809854746366	-0.11681242265900407	-0.2866517285942549	-0.017939627689325614	0.9737363603260805	0.9528812432783607	0.9698408308810381	39	2	18	21	20	18	7	17
WDR73	3.200058849392686	3.588522678295219	10.973738233520372	-0.11689908548821329	-0.04594889960898828	-0.003574216967023118	0.9758034836235631	0.9955190223846692	0.9955262211088176	18	1	32	21	6	4	9	22
HOXB6	2.1421959274326996	2.6255999797823133	4.75164437794216	-0.11693565761088613	-0.28125750722616577	-0.010206761133214157	0.9787176314043246	0.9639838599603716	0.9819992286660378	21	2	11	3	1	5	3	5
FBXO25	4.527522430031962	4.62550221916893	25.328691115105975	-0.11694156294383784	-0.17414825581558233	-0.022125125160267472	0.9614831585233199	0.9569823395347156	0.9742099392294851	46	10	55	32	17	20	17	34
CTD-2013N24.2	1.5834710462044213	2.298643086323684	3.3686257628661207	-0.11704350107487463	-0.10798510587012448	-0.002465075864922196	0.9815019850780279	0.9899992592584242	0.9946121869183796	5	1	13	7	0	4	5	1
SOCS3	7.45284790060326	7.504845704759071	196.5724758185319	-0.1170913863860552	-0.15675950991595405	-0.03170215822996325	0.9447226514064223	0.9502643314094132	0.9665315671765078	326	80	298	309	152	180	130	242
ZNF383	2.79220168037281	3.055080659947558	7.2418498651188346	-0.1172619827502253	-0.05839955321166135	-0.004402491123583653	0.9730154560354022	0.9932189826647789	0.9926873515461185	13	3	17	12	3	3	9	10
DHODH	3.215572949182304	3.527487319294232	10.216997016387731	-0.11728941853839095	-0.1190889340035741	-0.009758142311983832	0.9720341563248318	0.9817094638260343	0.9877876093569338	30	2	19	29	2	8	10	13
GADD45GIP1	4.5323447027833765	4.642915440290186	25.395222722988052	-0.11745163787277224	-0.15916375379561015	-0.021524522972221502	0.9610934905780847	0.9613947077175852	0.9742099392294851	61	7	31	55	17	21	20	31
CCPG1	5.513645170110776	5.786698409758895	60.39283191124535	-0.11745626845844921	-0.7155512380026848	-0.051649557431767766	0.9723370009865728	0.8238955096356946	0.8338828765055021	37	39	67	81	75	35	45	45
HSD17B7	2.4191018642582405	2.898106115355102	6.461256986634283	-0.11762127563539912	-0.37213404036135445	-0.013812128799356279	0.9815019850780279	0.9517717534510223	0.9700824968867031	3	2	12	20	5	2	4	11
UBXN2A	4.165171691491348	4.356763290757577	21.39178882744031	-0.11768071942363993	-0.3440206382267416	-0.026738193239052212	0.9720341563248318	0.9247958168180795	0.9551391547598486	34	16	15	40	15	8	26	20
SNHG11	1.9780718770952723	2.385095056960435	4.337501135037399	-0.11817183330314153	-0.16538957769566606	-0.005750607232799715	0.9786531887845735	0.982083854797053	0.9894416780288505	9	4	3	6	2	6	2	3
ACTG1	10.434274089419013	10.46073859240982	1532.5018784004833	-0.1181942784350963	-0.15287690839082044	-0.041032247294860234	0.9391952952978686	0.9537044500580352	0.9589695229793773	4141	869	2563	1838	646	1293	1326	1700
ZPR1	5.056055029718544	5.159528544176264	36.89384248662072	-0.11821262482874292	-0.14090355399027166	-0.021639593290184368	0.9575116574912185	0.9634926376589669	0.9748426156258029	79	18	51	101	10	34	32	39
NOC2L	5.251271004045433	5.495413036991076	46.17879317502591	-0.1185557970164337	-0.1834949382767743	-0.015225337777827743	0.9674784770362737	0.9623337538152712	0.9819992286660378	221	12	69	87	7	30	48	56
CASS4	4.036456759420355	4.6123236212933945	23.891236940235757	-0.11857059162735283	-0.5391926322376024	-0.021351904683726327	0.9812902865015661	0.9122722061162923	0.9513692289053639	142	7	67	7	3	19	11	29
STEAP3	4.438703780218539	4.572176942866357	24.421196228926348	-0.11859562843912107	-0.2052840569563989	-0.023399560143286192	0.9615670951264879	0.9522704428871582	0.9700824968867031	47	19	37	47	6	15	27	25
BYSL	2.8907061476358713	3.2999764807101535	8.517822509196373	-0.11868066029419186	-0.24307342347254812	-0.011843021479879041	0.9758034836235631	0.9639838599603716	0.9819992286660378	20	2	8	36	2	9	5	10
NFYA	5.651720037334024	5.74005803822024	55.927442115014586	-0.1187565478164299	-0.09408440589914437	-0.017796386080045017	0.9531880190895792	0.9764854726589066	0.9819992286660378	107	14	131	117	26	36	52	79
SYBU	3.149936314247322	3.3996719832798092	10.124082507835748	-0.11886438787219233	-0.41510800532920467	-0.023346689271132485	0.9756107188843495	0.9239212717276148	0.9551391547598486	11	6	9	29	7	5	8	12
BUB3	4.9745299380855394	5.031412654354939	33.84957076589809	-0.11898209826718406	-0.12120545023389241	-0.023294783525509278	0.9501529041639702	0.9639838599603716	0.9761077508900532	62	14	63	66	17	30	27	40
HSPA4	7.33894908875084	7.384594040362353	180.2022059277715	-0.11909442787471371	-0.1777279506219205	-0.0375797384484786	0.9434386039904904	0.9407883517926798	0.9603870559001683	317	78	209	460	101	159	167	172
AC007038.7	2.3206113007085154	2.679714882513357	5.17100423098736	-0.11915677150082324	-0.11601243529058605	-0.005576649712252225	0.9756107188843495	0.9840861014779045	0.9900688364323167	7	2	9	15	2	3	8	4
C7orf50	5.019219720127541	5.1648302831389	36.65278004280492	-0.11962780174474152	-0.08033186397375063	-0.01088318517156486	0.9614831585233199	0.982083854797053	0.9887614540848269	133	9	47	75	14	22	48	40
KIAA2026	6.369246079150405	6.42123949547357	91.43652517991023	-0.11966636287225531	-0.15456691178687165	-0.03220286149468437	0.9444675923436823	0.9487228249962909	0.9665315671765078	172	44	239	133	33	69	90	100
CH507-513H4.5	5.888776647804596	6.602815888986834	108.85581555881024	-0.11973619072491777	-1.3668518480556806	-0.05165861120635838	0.9786531887845735	0.7343558448163044	0.6183682055154237	40	199	61	78	65	47	61	48
DENND4C	7.204155276046041	7.23086390344278	161.8617047417097	-0.1197877324191316	-0.12616244293866202	-0.03455180404376727	0.9391952952978686	0.9548306316516724	0.9684466526554376	313	68	352	228	87	156	153	146
LRRC57	5.100258941736159	5.1704951033311914	37.36980125597651	-0.1198638775418356	-0.09392637562433091	-0.017361706205320786	0.9521575944064621	0.9764854726589066	0.9824080596577094	74	17	60	80	16	24	31	56
ZNF217	6.294000805370301	6.347721093429081	87.30754613152608	-0.11989007759073343	-0.17145292097833129	-0.03232118902876403	0.9462696188568555	0.9437084359631519	0.965626944618274	139	51	202	119	38	69	97	75
DNAJB5	3.955700609790631	4.112343049442059	16.82718001079908	-0.12003601592656823	-0.06686165441532257	-0.009207429545583663	0.964585368293182	0.9868584398619461	0.9900688364323167	34	7	39	32	5	9	20	22
CLMP	6.097888036819705	6.179597782141338	76.96491602515468	-0.12017124579908048	-0.1856695701463415	-0.02959141062118359	0.9550257734900612	0.9446886102945121	0.965923772396344	226	34	66	172	36	67	56	92
SNX8	4.332722104713355	4.525599253028112	23.31528706794788	-0.12019348073755189	-0.15672045544989072	-0.014141893321221123	0.9698173588136703	0.9722014358616601	0.9819992286660378	88	11	24	25	12	9	23	36
CHKA	4.47368820294466	4.632407987762983	25.08797793420959	-0.12023103926861421	-0.19036208850993783	-0.019608776125706828	0.9673554351412984	0.9572966169003168	0.9742099392294851	64	9	20	69	13	20	16	35
DAXX	5.203797666316257	5.41119627106069	43.78915497647586	-0.12025639193662649	-0.12164106202328281	-0.013130033718562596	0.9667639411811391	0.9764854726589066	0.9852350793780235	145	18	86	88	5	25	51	54
ACO2	5.3322595552213015	5.402594639424218	44.163135838778544	-0.12030478512628834	-0.09162312543191276	-0.018120588663861556	0.9518651479598704	0.9764854726589066	0.9819992286660378	129	15	60	73	24	48	40	38
SLC41A3	3.4171052069482917	3.6491794838088225	12.186412971990848	-0.1203223795301303	-0.013546914178763683	-0.0017141381859106235	0.9730154560354022	0.9979067957794843	0.9976044585398781	23	6	13	21	8	3	17	17
YPEL2	5.884891601330655	5.93581659889717	65.28019226376071	-0.12044310783463667	-0.19588525636859203	-0.036211242079472815	0.9462696188568555	0.9307163949336704	0.9603174124508584	104	29	137	91	43	44	62	75
MCEE	2.26677605092146	2.885253895489	5.683030227176628	-0.12047852078525369	-0.3068034346871558	-0.011555298424259218	0.978917671817827	0.9615222644150304	0.976759612348087	24	0	16	11	1	6	5	5
LIAS	2.194399396622714	2.641118872452776	4.98967122814161	-0.12049413303874883	-0.30395087132375626	-0.01133700394919778	0.9786531887845735	0.9613516879646163	0.9763292336068702	4	1	11	16	3	6	3	4
RNF7	5.276229659365039	5.337225634133994	42.87560352203124	-0.12052379709139259	-0.24317988641901453	-0.037633898235344125	0.9507106087862889	0.9219627363884281	0.9551391547598486	83	21	62	57	33	35	35	44
XPR1	6.274510419952434	6.328605308145925	86.53676929498107	-0.12066002323583676	-0.23732622458723035	-0.04200531473487893	0.9472771968139981	0.9170798192643528	0.9479049632940885	108	52	146	149	53	64	85	83
TMEM126B	3.4131363952476073	3.6689377173225384	12.698632316988112	-0.12072563003455412	-0.1506513239723531	-0.009865996060886948	0.9747825895051179	0.9785853838341247	0.9857517218777695	18	7	9	26	10	19	6	8
MTA2	6.172589438504904	6.243076850595522	79.90303573177204	-0.12077031387610732	-0.09764991014661535	-0.021807300757375143	0.9459405830693531	0.973131723369771	0.9818146729566929	207	21	172	165	29	58	81	97
MAPRE2	5.942758663648567	5.97694558616328	66.8072753249726	-0.12078690418943876	-0.12259602002945491	-0.030384821305707316	0.9396884768703159	0.9572966169003168	0.9720863937311077	139	31	137	104	30	47	65	81
TMOD3	7.521733877560843	7.578144635117203	207.58746082311075	-0.1208495203106341	-0.21030419712414286	-0.037745736282875544	0.9444675923436823	0.9278892551514554	0.9551391547598486	322	114	306	268	158	194	188	175
LRG1	2.744347636381543	3.280671569336514	9.84864486162324	-0.12093824887415969	-0.3836919274289342	-0.014285459776712134	0.9815019850780279	0.9544850887821298	0.965923772396344	4	5	15	9	13	2	17	4
ECHDC1	6.1659989132689415	6.264101281297066	83.2578743746069	-0.12101857637499112	-0.29969704776365463	-0.03975029933258253	0.9550257734900612	0.9101951778689908	0.9410495034145131	134	56	92	103	66	82	62	67
FAM129B	7.416258592779508	7.542180279835881	199.81826217872003	-0.12109173454770761	-0.2427028505478388	-0.031010117655497032	0.958705985318766	0.931148068809162	0.9603870559001683	743	85	234	487	40	144	201	201
QRICH1	6.27474794034377	6.3372396287263895	85.60363393877972	-0.12114492390889611	-0.0997572820902347	-0.023131896444714795	0.9447226514064223	0.9726730263218574	0.9783947411517734	247	33	157	169	24	80	86	81
ADCY1	1.0406555290565525	1.8634147082437789	2.069371137966188	-0.12114908123458501	0.2974154972394606	0.005501876844170645	0.9815019850780279	0.9726730263218574	0.986611169082293	5	0	3	5	1	0	3	5
CEP95	5.356393549940247	5.461337813614788	45.61605175402951	-0.12117633261874998	-0.06938900300773268	-0.01347864272967771	0.9537287016198902	0.9822100525291187	0.9881564753378228	96	11	88	114	19	40	32	65
TMEM38B	3.8842748165324625	4.15394667224202	18.091637705848004	-0.12138707550972379	-0.46995695117559777	-0.029539874036302868	0.9756107188843495	0.9074321437211232	0.9407743850734588	12	6	24	53	17	18	12	12
PELO	4.390627679779089	4.643428061539567	24.62154654537471	-0.12146107722776965	-0.13564920328925137	-0.011400753987947033	0.9676182498765006	0.9764854726589066	0.9862201563789315	88	4	28	73	7	21	29	22
IKZF1	5.331208731970507	5.589303148460541	50.92128499852954	-0.12163253668574393	-0.510423309687446	-0.038130333700256494	0.9711072061597669	0.8809250630541103	0.9163599095093001	51	33	213	41	16	30	41	51
PLEKHA8	4.551780296621746	4.7159618367239595	26.65025215273951	-0.12165704991094811	-0.06252300252688545	-0.008159816797665887	0.9655829329454325	0.9874227383549511	0.9900688364323167	40	7	64	51	15	12	23	47
PITRM1	5.790370005201433	5.830129268077002	60.313551240720564	-0.1216661849393669	-0.15173801375014906	-0.03242109776807344	0.9434386039904904	0.9480800535528888	0.9684466526554376	152	28	78	102	33	42	61	68
KPNA1	6.145327586999889	6.208379058993551	78.11401295354055	-0.12173270443378167	-0.11114114507298245	-0.02533441907244069	0.9447226514064223	0.9664878955165255	0.9742099392294851	225	20	159	130	36	63	70	95
GAS2L1	2.988186420199624	3.595080616723176	10.563966260050988	-0.12174292431008003	-0.21734918400870018	-0.0074615854926060625	0.9793073018897606	0.9745922336550603	0.9881564753378228	61	2	8	24	1	3	13	16
FAM174A	3.1006376640369417	3.3827589136271063	10.308263859231227	-0.12178090946118575	-0.3082606002505806	-0.016107958129772518	0.9756107188843495	0.9529049848853123	0.9700824968867031	13	6	8	18	10	3	14	9
RANGAP1	5.9960153225147055	6.221137964146997	78.07362249780597	-0.12189507144495808	-0.2379917670709794	-0.02235549523502795	0.966836511021626	0.9475575799300008	0.9700824968867031	270	22	111	247	10	58	69	91
CTC-444N24.8	0.9739148609488736	1.8997428402414331	2.501877787099728	-0.12192288902303981	0.3108751799958099	0.0043445182438905305	0.9848837628075421	0.9751943308772618	0.9887614540848269	5	0	4	1	3	2	6	0
RP11-392P7.6	1.5346141241811226	2.114909540934919	2.9790739925403424	-0.12229003889291935	-0.07403583725574887	-0.002323436456946128	0.979402377625203	0.9942008475585401	0.9955630945747783	11	1	2	4	2	2	1	6
FBXW7	6.338606177726565	6.370644267251174	88.2577074809292	-0.12230231014427062	-0.13502933602135367	-0.034647620812455045	0.9393034835648173	0.9522704428871582	0.9665315671765078	159	38	200	150	40	69	84	99
HLA-G	3.231949946380473	3.5160330256425834	10.852580776543613	-0.12237532625099973	-0.29753841357329164	-0.018305755341587897	0.9730154560354022	0.9502643314094132	0.9698408308810381	39	9	15	10	2	10	9	9
NEU3	4.199624339550931	4.331488948181438	19.977331181416506	-0.12279333978538196	-0.13428832950071407	-0.016410136647812962	0.9615670951264879	0.9726730263218574	0.9819992286660378	50	7	22	52	9	17	22	18
SGSM2	5.071646201677863	5.366830175878951	42.21496212129906	-0.12280631463429088	-0.23678666011898716	-0.017599562547844456	0.9698173588136703	0.9529393328374647	0.9742099392294851	148	14	138	48	4	40	32	45
BCOR	5.331741827599471	5.51490628263118	46.969496293380786	-0.12328950442713871	-0.10058731321197531	-0.011955397241444244	0.9614831585233199	0.9791478053836911	0.9881564753378228	128	8	122	107	11	43	51	44
AGO1	6.08579830327059	6.144465186106144	75.72769081696028	-0.12343547576695958	-0.1901229103284426	-0.03355666277814643	0.9474476670874429	0.940739648683038	0.9626908821140645	179	44	141	74	39	64	80	62
EIF3I	6.206402914432574	6.2762310374248385	83.29356135428732	-0.1235072521865818	-0.19941695539964366	-0.03262470259367693	0.9482921567015825	0.9404585532425185	0.9621310263598195	207	58	92	112	40	86	69	68
CYTH1	7.184418893363309	7.234760701591475	161.86110710300906	-0.12355595459741688	-0.15388988830556571	-0.03298400496313853	0.941663704794914	0.9500021007166122	0.965923772396344	255	51	401	315	83	111	161	190
HLA-V	1.8008950876495147	2.369835094510884	3.8292070874907775	-0.12371063464168372	-0.364423985514776	-0.011467403711568158	0.9786531887845735	0.9571173161488727	0.9742099392294851	8	3	5	12	0	2	4	4
RAPGEF3	4.165134418641735	4.444702693630158	21.271993022459547	-0.12378566129077442	-0.23165429522957248	-0.01763198963293742	0.9680281363037296	0.9548306316516724	0.9742099392294851	39	3	85	34	7	17	19	24
TMEM120B	3.2479753130597255	3.864174727390514	13.221928662888734	-0.123906503452463	-0.36191277983398745	-0.016443652188728883	0.9789887216469142	0.946585458891437	0.9698408308810381	38	3	25	52	0	8	16	12
MICAL1	6.1708800728920234	6.283231466469952	82.01847199833018	-0.12397464516125871	-0.11007341602049021	-0.0170509922341251	0.953536961460823	0.973907044458993	0.9819992286660378	286	18	168	138	29	50	92	101
FAM189B	2.966366496577901	3.2939134251049778	8.569783302864764	-0.12397545841385782	-0.12056477895215414	-0.007804497699582822	0.9730154560354022	0.982083854797053	0.9887614540848269	26	3	9	25	2	4	10	12
ALS2CL	5.202453007554424	5.42463408956628	44.02873461953565	-0.12416885834406297	-0.1337235593262684	-0.01356690177325639	0.9655829329454325	0.9749592937236112	0.9834700912826998	114	14	101	116	5	30	38	63
SEPHS2	5.513408265788358	5.637568935816185	53.7200393809437	-0.12428845713191215	-0.3450813772037517	-0.03834991638863563	0.9605926765645058	0.9069399353144479	0.9383406988988171	63	34	65	78	47	47	51	34
WWC2	6.449090970643815	6.531480034500244	97.98989113678024	-0.12452492366223603	-0.13015345389157126	-0.024089983510562355	0.9469840772251717	0.9623337538152712	0.9742099392294851	314	24	218	160	36	72	95	118
GRB10	5.763321368657131	5.820322530062845	59.37751342803366	-0.12487162702425822	-0.09056015789857114	-0.022118528387495198	0.9431804489367942	0.9751943308772618	0.9818146729566929	158	18	121	93	28	60	49	63
GDI1	6.588567608679612	6.649902023453789	106.74008443290688	-0.12492627297158143	-0.12527431722026366	-0.027784544358637447	0.9431046401875786	0.961673685067641	0.9730289832857376	327	39	207	199	30	92	100	115
FAM122C	1.7810508207199982	2.464849421399642	3.9822710532046295	-0.1251033359750212	-0.5295053528951775	-0.014112193390049224	0.9793073018897606	0.934339443648434	0.9646234440255953	5	0	20	6	2	2	4	4
CBX4	4.888830633308501	4.966762660405589	32.114117767706794	-0.12535919901098566	-0.06771684839635726	-0.014221978336003176	0.9512471134388872	0.9822100525291187	0.986611169082293	88	12	61	46	14	34	32	27
POLR3H	3.813908676195958	4.103237108216876	16.372150591256826	-0.12563641611240278	-0.11531017474605285	-0.00931776946461237	0.9698173588136703	0.9813734920828376	0.9881564753378228	68	6	23	32	2	15	20	13
MGAM	3.8069136363128684	4.214550459843338	19.91627644371119	-0.1257409669246174	-0.7727744184818418	-0.03658704477605214	0.9747354049118714	0.85441705772279	0.8711129721251577	19	6	27	14	34	14	7	18
YWHAB	7.853286812356112	7.881116983979216	255.6568763470565	-0.12589742359176076	-0.1577561019258521	-0.040208049332292384	0.9354461179817154	0.9436276832996352	0.9602389759166418	512	135	359	366	162	249	217	241
ACP6	4.318495231273238	4.49222832236939	22.227197454574554	-0.1260930086472169	-0.02446353286887981	-0.005039814677725085	0.9615670951264879	0.9964161912380836	0.9943582299093416	49	7	45	54	6	11	24	35
THUMPD1	6.153733727141272	6.188923724317328	77.72964962729549	-0.12641568302779432	-0.1066171970068708	-0.026810650701230707	0.9393034835648173	0.9639838599603716	0.9742099392294851	171	37	154	112	35	74	82	64
ANAPC1	4.540440927399205	4.727935971680141	26.36510579806944	-0.12646056667682065	-0.08314716866241123	-0.011385155016920502	0.9611083916564603	0.9822100525291187	0.9881564753378228	68	4	56	66	9	21	31	27
SNORD100	1.6228328590835257	2.3870894601538826	5.3736367416578075	-0.12664332478141369	-1.270499503228823	-0.025285545450457445	0.983847446203686	0.8518864436887368	0.8466537002602138	2	9	2	3	5	1	4	2
ACTA2	7.767639420624566	7.892025340353575	255.8349547873131	-0.1266782309254109	-0.18553769451649849	-0.023803129126952524	0.9563195525242772	0.9529049848853123	0.9713859309988568	903	99	633	223	82	127	263	343
RPS6	9.54689237159553	9.628644028293	863.27899321018	-0.1266883220399175	-0.2483285848744483	-0.03957143185096104	0.9458099983978031	0.9253977164628726	0.9479049632940885	1566	459	887	1064	761	739	700	870
HPRT1	4.279610182882114	4.3828464475891185	20.947020681653587	-0.12692155286375273	-0.11804372017762992	-0.01622753758130501	0.9563195525242772	0.9751943308772618	0.9819992286660378	38	7	37	44	12	15	26	19
RAB27A	5.853944627103308	5.977867073080841	67.86481696997495	-0.12695447035917498	-0.34090269610843055	-0.040004491555020526	0.960303948991793	0.9028632305693768	0.9364205276454023	62	55	143	103	31	63	49	58
TTC28-AS1	3.369337396780487	3.6999667309353845	11.872494166559648	-0.12702830184968955	0.004119550596599168	-9.855060088401091e-4	0.9709651013644944	0.9998111039895313	0.9976044585398781	36	3	33	17	2	9	20	8
HLCS	4.277472119083129	4.387216368169809	20.775857406218748	-0.12706539166312858	-0.10707735446981484	-0.016217771274755245	0.9553438540827066	0.9764854726589066	0.9819992286660378	63	8	30	39	8	16	20	25
CASC3	7.391008541184812	7.45685894581464	188.52942338219285	-0.12711049736919458	-0.16312568767992922	-0.03176187334257529	0.9434386039904904	0.9500021007166122	0.965923772396344	546	47	461	262	87	174	157	198
USP34	7.923360040750238	7.953640337963271	267.4489451570572	-0.1273287929233687	-0.1366679765394306	-0.037878333556616475	0.9342880023004556	0.9525087692887306	0.964801434582358	622	80	579	443	140	190	268	310
TBC1D22B	4.109677239833096	4.28182927279081	19.847883564878032	-0.1274085727974051	0.002015875014584025	-0.001960853085511744	0.966836511021626	0.9998111039895313	0.9976044585398781	25	10	29	37	12	32	12	12
PRKRIP1	4.040554117752384	4.285280648491846	18.750087459921136	-0.12755085807613195	-0.12023495710315756	-0.012052825873451578	0.9655829329454325	0.9782569264691772	0.9858727013787711	52	3	57	32	5	16	17	23
NXPE3	4.902988442100255	4.97696625713247	32.734686123837434	-0.1275516775516858	-0.1392958016820987	-0.021204281919857022	0.9518651479598704	0.9623337538152712	0.976759612348087	56	16	68	50	17	19	41	33
IKBKB	6.331609444339261	6.427188013635324	91.10287841442067	-0.12772023733703838	-0.12454619591518586	-0.02080683733094634	0.9474476670874429	0.9664878955165255	0.9785578665582727	206	28	264	155	27	70	70	127
PIK3CB	5.420292631071247	5.50235080254156	47.49122132592452	-0.12775844488988058	-0.00823982133512149	-0.005217492080768788	0.9482921567015825	0.9979067957794843	0.9955630945747783	92	16	82	93	25	65	31	43
FIS1	4.672694713279123	4.824761209783123	28.939710367850594	-0.12787034717280973	-0.23310233351368428	-0.02446507421803778	0.9615670951264879	0.9441602090313137	0.9678303187019964	117	16	31	39	9	19	28	33
DDX41	5.514656394078569	5.656229132035279	52.30683156836821	-0.12789343867455602	-0.10246926538813521	-0.013679823731094767	0.9563195525242772	0.9778693566588504	0.9860166133634335	179	16	67	131	13	59	43	49
SSRP1	6.751635120993782	6.793296776631607	118.5861698329323	-0.1280152495638524	-0.11099233352007064	-0.027723278086799575	0.9391952952978686	0.963881406438975	0.9742099392294851	350	41	170	207	59	121	112	103
WDR34	3.4172326355008744	3.614751423895477	11.437974878610728	-0.12810933617961112	-0.14559927217332122	-0.01320052991219866	0.966409728058697	0.9759562402101388	0.9822661425415997	38	6	19	16	3	8	12	13
NNAT	1.399711488198896	2.132985978033035	2.823103647169308	-0.12817467421027967	-0.2062743450562047	-0.004296249741763997	0.97958151368102	0.9803576653181434	0.9900688364323167	3	0	9	9	1	4	3	1
C10orf128	3.013941996854772	3.444013725292419	10.91843338842637	-0.12818133227751022	-0.45599308507603303	-0.01959749292633408	0.9806668704276935	0.934339443648434	0.9551391547598486	4	9	24	13	8	11	2	12
ODC1	5.160920897365003	5.47270330166916	45.98851917781013	-0.12829409369634653	-0.3145954159333449	-0.020430459174346324	0.9721926133690724	0.9407883517926798	0.965923772396344	89	16	25	205	15	50	20	51
TJP1	8.181510182957652	8.22449961583458	323.24104431964514	-0.12833712792458912	-0.16939985192101598	-0.03917922578147364	0.9391952952978686	0.9433662539206631	0.959391032431662	758	87	736	469	193	276	308	317
ZNF136	4.0346405469482205	4.224517819784681	18.33299045528093	-0.12849338451959902	-0.0656861851516198	-0.00794680618316176	0.964585368293182	0.9876787571027513	0.9900688364323167	40	4	46	27	10	8	22	26
FDFT1	6.377433617080221	6.5818785695224005	104.09757632027124	-0.12862924320599708	-0.47234620699488356	-0.04277625043765391	0.9598994457619041	0.8797070740422755	0.9079299266457174	165	35	121	102	137	74	64	112
ZNF512	4.5905257026891695	4.710511328711728	26.836714847450004	-0.12868254976870555	-0.10607235984293335	-0.013837328822790786	0.958705985318766	0.9778693566588504	0.9852350793780235	47	9	38	58	18	24	14	40
ATP6V1C1	5.96882544651999	6.179341401913495	79.1508189705296	-0.12892089704486734	-0.571165180786687	-0.04947598468191185	0.964585368293182	0.8431025492609037	0.8714765397176476	72	51	109	74	90	59	49	69
ATXN7L3	5.01944500983013	5.165382563241153	36.511287722812376	-0.12908174172662087	-0.09111372970292461	-0.01341255211303159	0.9550257734900612	0.9802779061621221	0.9862201563789315	111	8	60	93	11	27	42	40
TIMM44	4.100860827473649	4.668320637398176	25.330199453865532	-0.12910308331212747	-0.3281588120130931	-0.018245044600224285	0.97851690290805	0.9468979844057342	0.9698408308810381	98	0	36	54	17	24	27	15
STK25	5.474739794066076	5.727650056896035	54.627450671024484	-0.1291512263410226	-0.16496216796347854	-0.013401635831367276	0.9655829329454325	0.967642986069094	0.9824080596577094	235	12	110	106	7	47	63	46
ATG7	4.793690779024936	4.981469619444999	32.01349383188914	-0.12917415558425827	-0.10337005709390862	-0.01320761709578758	0.9611083916564603	0.9791478053836911	0.9860166133634335	85	4	83	54	15	35	27	31
GIT1	5.471764499246913	5.6882265258629126	53.169487225522865	-0.12952737778852663	-0.11268748793625427	-0.011132623330876005	0.9618226515727586	0.9782569264691772	0.9881564753378228	197	7	126	93	15	53	35	69
HLA-C	9.520806636206219	9.567062992123864	824.7217497482864	-0.12954276552251273	-0.186412237603938	-0.040141306653272237	0.9391952952978686	0.9428253054504951	0.957792149929584	2216	559	1088	1180	295	759	729	774
HADHA	7.302972350210926	7.377800087701245	180.68613885358053	-0.1295871863575206	-0.2758138101769659	-0.04429348768623412	0.9462136041268239	0.9101951778689908	0.9409602791803364	336	112	306	154	129	150	156	168
CRTAP	7.174489977954576	7.248519091706958	165.10677637273335	-0.12983252175384902	-0.27360006013005905	-0.04392883220594831	0.9440061486570598	0.9101951778689908	0.9409602791803364	257	84	271	178	141	135	150	148
ANXA5	8.485533937039138	8.54361886637465	405.8138778125502	-0.12987436104798775	-0.19626820371680373	-0.037160516095292	0.9396884768703159	0.940739648683038	0.9580412451465514	780	211	430	606	309	408	321	370
ARMC1	4.121515123885141	4.383846884548722	20.470186388709088	-0.13004395018045456	-0.06018691907639528	-0.006470617420717394	0.9669975321265751	0.9908748545036212	0.9905903965004156	48	2	34	57	10	25	21	14
LRRC37A3	2.440509986598745	2.7792366381081974	5.559144576089319	-0.1301356500669789	-0.13687282616997004	-0.007772715394615053	0.9720341563248318	0.9819891485752789	0.9881564753378228	19	1	10	8	3	6	5	5
RP11-505K9.4	0.7456685359207547	1.7411529994915325	2.151288351323172	-0.13022404941019225	-0.05186102862608838	-0.0023423472240223734	0.9836002532106329	0.9974079087936698	0.991307880293085	1	3	2	5	0	1	0	5
TOM1	5.809780533280157	5.936808078706271	64.18249280599127	-0.13024153861485302	-0.1513938174156254	-0.020540339234054964	0.9531880190895792	0.9623337538152712	0.9756376735675223	148	17	210	92	20	64	52	66
FBXW2	6.328732014574462	6.386951436779947	89.92265734915048	-0.13028531411098412	-0.21673835852599518	-0.03965237023265031	0.939995534049643	0.9239212717276148	0.9551391547598486	145	65	138	171	34	69	72	105
ID1	5.342634160898914	5.463460186818789	46.035565237280956	-0.13034572230623787	-0.07562611099587964	-0.011997812222398022	0.9535542948321384	0.982083854797053	0.9881564753378228	119	25	85	81	10	24	63	50
RN7SKP255	3.968271886850055	4.248268704626443	20.438396774228018	-0.130406936399141	-0.7674893093910092	-0.04517385431280887	0.9734875592391871	0.8319266236633989	0.8479253698183841	12	24	25	31	13	11	15	14
C11orf73	3.153724251436982	3.3957195358377956	9.545580998458277	-0.13051708274095825	-0.13712296077370378	-0.010988890349922308	0.9674784770362737	0.9782569264691772	0.985643456531321	19	5	17	24	2	7	7	14
KLHDC10	5.37574820965022	5.456979305606956	46.56260185647892	-0.13075513504349537	-0.08374686212827635	-0.013584430498395219	0.9518550447243228	0.9803576653181434	0.9866063165492619	97	24	63	64	29	57	44	28
C1orf27	5.4984607496810565	5.569486547117195	50.477161328792675	-0.13080037244854373	-0.25712981557527537	-0.03919249405314124	0.9465096802938495	0.9172077733503656	0.9482533760846319	73	21	72	99	40	37	49	48
NSUN4	4.6574471291873625	4.760962109503632	27.57258224320072	-0.1308879492129575	-0.14814149157794945	-0.022615438075140177	0.9521575944064621	0.9623337538152712	0.9742099392294851	50	7	53	63	16	22	24	33
ATG9A	5.106386965010203	5.3059712515027195	40.61169246783951	-0.13107406839993258	-0.17931174328187408	-0.018045503144630444	0.9616051511057127	0.961366519646774	0.9765094681492948	123	6	44	116	21	26	33	59
C12orf29	3.2804855072377612	3.5428341120390554	10.659885545991516	-0.13119281393167467	0.02657005332075328	1.5769163718338283e-4	0.9679236099908076	0.9971465685084713	0.99943468218574	23	3	17	27	4	4	17	13
RP11-705C15.3	3.501039111912215	3.7967247665984503	13.978945038860246	-0.1312542788121431	-0.45194609965229976	-0.02538611735831963	0.9727675098885911	0.9178256467988519	0.9471572336142929	14	4	35	13	16	7	17	9
POM121	5.7441191030223715	5.8334116855610905	59.51243146440006	-0.1315135663282835	-0.098592375572217	-0.019684861815301862	0.9447226514064223	0.9751943308772618	0.9819992286660378	177	16	126	114	19	49	52	75
PCDH9	4.019803528256755	4.366183934759607	21.3183146231961	-0.13162878915494214	-0.43328425624218864	-0.02476183347626482	0.9730154560354022	0.9226132451016565	0.9479049632940885	31	22	13	62	4	24	10	16
GAB2	7.084975549024202	7.131974917865102	151.03698716819153	-0.13209691609784582	-0.17143921144855834	-0.03647245635303626	0.9391952952978686	0.9426804558820178	0.9610352579655119	240	55	362	226	93	137	114	170
SENP2	5.193668910455967	5.300009019096947	40.557324769672974	-0.13215425145355736	-0.058727224131656486	-0.011833098307165212	0.9481055579974144	0.9850178512593886	0.9887614540848269	99	13	91	81	12	24	50	49
APPBP2	5.504894935392517	5.5927088172229595	51.712148138302055	-0.13243889462286332	-0.309529366094239	-0.04133644408346485	0.948906519120344	0.9069399353144479	0.9409602791803364	77	28	72	72	44	29	47	59
AKAP7	3.106284246611276	3.41161439532864	10.08016598567134	-0.1325717038750186	-0.1707405868411071	-0.010328523576350406	0.9720341563248318	0.9764854726589066	0.9836241175251087	29	9	13	11	2	9	4	15
STARD7	6.559047494681947	6.696847182031634	112.95483852184627	-0.13258444779587067	-0.3495424961195306	-0.039339866437254886	0.9553438540827066	0.9037225636129036	0.9364205276454023	189	95	91	148	77	92	116	72
WRNIP1	4.315172430957487	4.47397660847928	21.92267390533263	-0.13281763579425743	-0.11266990487708581	-0.014688395521551658	0.9582544998233996	0.9770103591834592	0.9824080596577094	75	5	30	47	9	18	19	28
GOLGA5	5.688218764311683	5.743841374747219	56.39172818717123	-0.13283138298615713	-0.1210211372051873	-0.026736183044044456	0.9396884768703159	0.9623337538152712	0.9742099392294851	132	17	91	109	33	48	43	72
C2CD3	5.39803386372552	5.635168818959284	51.201929042890356	-0.13285990084057028	-0.12006964466027406	-0.011189425719892367	0.963723038799866	0.977395707135487	0.9881564753378228	154	5	108	130	17	28	63	62
RP11-135N5.3	3.992399544672231	4.221426251485592	19.86572236571614	-0.13299954664023567	-0.6228345985928302	-0.0406498184475126	0.9698173588136703	0.8599847528943291	0.8833494703777467	17	20	35	18	14	11	18	13
DZIP3	4.505597260388604	4.609601123056403	24.834242851624104	-0.13317684615930372	-0.10406740102453593	-0.015373694557182613	0.9535700580809198	0.9772173936719701	0.9824080596577094	57	13	54	32	9	27	16	28
ILDR2	0.6034805954520127	1.6992537715325733	1.5918121670964436	-0.13333847481597894	0.19628184394309542	0.003304493863622842	0.9815019850780279	0.9836954201012534	NA	2	0	7	3	0	0	5	1
ING5	4.541089531583661	4.757173630457764	26.868185528760105	-0.13342275745358428	-0.05727456114446689	-0.006694474096894021	0.9614831585233199	0.9897429964217851	0.9905903965004156	96	7	55	50	5	15	35	33
LENG8	8.224255233563419	8.317616468626554	343.3859081464572	-0.13345356386586166	-0.19622695059560324	-0.030412845962680474	0.9462696188568555	0.9447616490975199	0.9654947387342928	1067	100	795	710	82	219	319	434
TNFRSF10A	3.8897587328154826	4.100960931446736	16.621693869303098	-0.1334637699032452	-0.23463240036479824	-0.020365507696878258	0.9655829329454325	0.9525087692887306	0.9700824968867031	22	7	34	54	4	14	14	18
BDP1	8.213436789009544	8.259250040263181	330.43046880945457	-0.13346635928973216	-0.1704335960699743	-0.039225453112139284	0.9365175561590083	0.9436276832996352	0.9595624861274337	1023	84	592	574	167	288	303	332
PLCE1	4.98732518424595	5.268842338327739	39.08441889815681	-0.13356240915558082	-0.07887476353262177	-0.005896147034965325	0.9655829329454325	0.9850523277239019	0.9907988042258777	124	6	114	73	6	43	44	28
KIF5B	8.609930932917287	8.640080476190636	433.905286972373	-0.1337974760937833	-0.18086716204953837	-0.045042614075727926	0.9302965682639734	0.9359200141127513	0.9522026586895607	849	272	683	538	240	384	374	438
AGT	1.598828139677613	2.2794334530939113	3.7694733505533407	-0.13408759226561118	-0.3454808875271739	-0.008728495191411645	0.9793073018897606	0.965095568940748	0.9800369588092149	5	0	3	10	5	4	4	1
UBE2B	5.561853913798644	5.654817982475811	53.387827063989306	-0.13408796476392643	-0.2690018326072824	-0.037224028159107775	0.9532099869758606	0.9177635339054575	0.9482533760846319	56	21	124	101	36	44	40	58
CTNND1	8.237782925122957	8.264623747117664	333.5549295329386	-0.13413439028046148	-0.16424700074646634	-0.043387852169814965	0.9292618210581545	0.941331832301172	0.9576362918837883	556	166	740	459	177	308	291	326
XAF1	5.148594829209423	5.433768014166483	44.053394655958485	-0.13414870704628012	-0.18385889723488458	-0.01452636775863203	0.9655829329454325	0.963881406438975	0.9819992286660378	110	4	115	130	10	41	38	47
S100A6	8.3474138411181	8.366615536506561	357.6133603014021	-0.13427038858181126	-0.15906759147486646	-0.04836617110074198	0.9242631686556461	0.9412474903682525	0.9546087427173167	756	166	446	734	197	306	327	368
TET3	6.470213999144355	6.503272180739938	96.67120193457203	-0.1343571123427795	-0.11508875550107728	-0.03274999754367913	0.9323311077177923	0.9606108419613036	0.9698408308810381	221	36	212	158	42	93	84	99
PBX2	6.146378588747263	6.185100298944923	77.7572485276544	-0.13436233761725194	-0.18571520997396848	-0.03968567856574822	0.9391952952978686	0.9298476877451326	0.9580412451465514	150	39	167	97	42	61	66	89
RBMS3	6.594366831850869	6.658893838964151	108.54482170072154	-0.1344729137285399	-0.18679306679201027	-0.03346855404551925	0.941663704794914	0.9407883517926798	0.9626192397655716	216	63	265	116	44	110	84	102
UNC5CL	1.2037396370179612	2.1034118114249285	2.635053336989813	-0.13457440780010602	-0.28062348399498227	-0.004800850280054369	0.9807480147435084	0.9751943308772618	0.9881564753378228	13	1	1	8	0	1	1	6
PTAR1	7.057184589760547	7.102014970106142	148.2709752245774	-0.1347176411753243	-0.172216644936712	-0.03544861159705984	0.9391952952978686	0.9416814427546111	0.9626908821140645	197	70	268	290	88	101	174	138
ERI1	4.316182858792203	4.399774976642343	21.39206865837697	-0.13481666564698933	-0.19428885380625238	-0.025407998701776804	0.9521575944064621	0.9500021007166122	0.9698408308810381	35	9	38	42	13	17	18	24
ADCY6	5.21439186313925	5.406701401068755	43.46675905813582	-0.1348328593912375	-0.14139323745816357	-0.016103307039386366	0.958705985318766	0.9710344330617244	0.9819992286660378	135	13	110	86	6	36	39	52
SHC3	3.174956318348608	3.4522369125716694	10.706355737565227	-0.13488580710012774	-0.44458604980461297	-0.024170788073719536	0.9706715888708973	0.9226132451016565	0.9492456109215511	29	3	10	10	13	9	8	8
NCEH1	4.807737546173694	4.969661664931498	33.65684235162474	-0.13488694642037696	-0.47390270450535577	-0.04261895736259686	0.9615670951264879	0.878723678688043	0.9087632973512066	33	33	44	52	19	21	33	24
PXK	5.531911453886664	5.633897198170358	53.219368992926064	-0.13525956479663886	-0.32907602863706975	-0.04152203496402295	0.9497056222862423	0.9025556428725259	0.9368199567452123	69	23	82	78	51	47	42	45
RP5-867C24.5	2.1701772306257383	2.5743870265804003	5.35110383668272	-0.1354250742419893	-0.616726553881082	-0.02011241592379784	0.9780413087027092	0.9135402122002843	0.9458014309939372	3	4	12	5	5	3	5	3
USHBP1	1.8750513966553572	2.750818729392144	4.902520852952528	-0.13543531683866156	-0.4936926356466177	-0.011922566817399036	0.97958151368102	0.9436276832996352	0.9700824968867031	17	0	23	8	0	5	2	6
NRARP	0.9752311943853947	1.8755164200807135	2.618958872688609	-0.13545018899302438	-0.042085564632496	-0.002247161126939026	0.9815019850780279	0.9976381557680465	0.9930637371276985	5	4	2	2	0	0	5	2
FAM161A	2.1098778500980693	2.542227293379582	4.344155154037801	-0.1354794089423573	-0.09990265381145495	-0.004809291610468197	0.9726891478794928	0.9874227383549511	0.9905903965004156	10	1	12	9	1	4	6	3
C1orf43	6.324554945231055	6.420581770419074	92.72106517056788	-0.13551798945138938	-0.29203732336778393	-0.040064794276137815	0.947182450643712	0.9101951778689908	0.9424851321839837	149	57	99	129	76	79	55	108
TXNDC16	3.5938108988888744	3.8023206626881336	13.52628093177649	-0.13569602749842233	-0.2581236844298357	-0.01909950806174849	0.9674784770362737	0.9514548215105465	0.9700824968867031	15	5	41	20	8	9	17	10
TAF3	5.786086007442755	5.9353224263325135	64.59821526501273	-0.13583917605068785	-0.22379448894182963	-0.0280564936891114	0.9535700580809198	0.9428253054504951	0.9649044102243303	175	9	99	119	51	54	47	77
AKT1	6.593034946765927	6.6615628984396835	108.0332408316468	-0.13584201236382318	-0.15224685091476658	-0.031213262441021315	0.9396884768703159	0.9528808726693744	0.9688485710675017	264	55	230	199	25	102	97	104
HNRNPH2	5.793218122087021	5.841186875894677	61.12429644430701	-0.13584987102470886	-0.22110900152125562	-0.04089292565295503	0.9396884768703159	0.922102887032101	0.9546087427173167	86	32	107	112	37	43	54	70
ZCCHC2	6.1042310672512965	6.162551636756573	75.74667943815533	-0.13595507050877473	-0.10303508936889055	-0.02388287912913547	0.9391952952978686	0.9710344330617244	0.9763292336068702	147	26	171	163	28	79	65	73
COL5A3	5.053828194511466	5.32016921537811	41.08518702858847	-0.13599225588643357	-0.20583001390671196	-0.015122838622811916	0.9674784770362737	0.9619041410246482	0.9791536966701596	216	13	49	34	16	36	18	63
AGAP3	5.697268008796554	5.854189801368334	60.20744558504894	-0.13603110488746828	-0.1401184531345811	-0.017980726194418834	0.9537287016198902	0.9668958274330886	0.9819992286660378	168	17	169	113	11	53	47	75
QDPR	3.788784666227067	4.056120630783377	16.569614660012466	-0.1360709407322097	0.05776852490315693	0.00201635760654007	0.9698173588136703	0.9925671071993102	0.9975093858759697	44	10	11	31	6	29	11	8
ZNF665	1.8189900051186063	2.475542848264879	3.9023028433477083	-0.1360725682301913	-0.3440779025421016	-0.009962841300768008	0.9764641537273169	0.9600736122648401	0.9789740599100945	11	1	6	16	0	2	5	4
ROBO1	6.0565958599117184	6.141595491660334	74.41569018447055	-0.13626294901573835	-0.15587884780230835	-0.026178333988845323	0.9434386039904904	0.9540806376772347	0.9720863937311077	280	25	98	132	28	57	63	94
MORN4	1.6676471984195287	2.271744078284447	3.430779867501851	-0.13663091263728927	-0.3199810147425994	-0.009058026263097967	0.9764641537273169	0.9639838599603716	0.9819992286660378	14	0	5	4	3	4	2	3
OBSL1	4.631699527476701	4.854742174819396	29.00338929973341	-0.13676194736601544	0.022156377379067338	6.812123024523448e-4	0.9615670951264879	0.9971465685084713	0.9976044585398781	112	8	47	45	8	13	24	58
IFITM10	1.9282138871959869	2.555315957773444	4.338922417200008	-0.1369229202332615	-0.47741725271600255	-0.013239128853433086	0.9780413087027092	0.9407883517926798	0.968520427722382	13	1	20	2	1	3	5	3
CAMSAP1	5.133212742530586	5.428436081988812	43.803791819399834	-0.13704847295874364	-0.14438557870789778	-0.010379569447550436	0.9655829329454325	0.9751943308772618	0.9881564753378228	184	5	99	84	8	48	40	38
RNPC3	5.130714138578395	5.193085164785379	37.94581253363745	-0.13718008212997382	-0.12443969135674736	-0.025243512946372476	0.9396884768703159	0.9634179686335449	0.9742099392294851	90	19	68	69	13	28	34	48
ARHGAP18	6.696539723281328	6.789020607032908	119.83822346523927	-0.13723767751296279	-0.30925983069903695	-0.04380689869311343	0.9474476670874429	0.9028632305693768	0.9364205276454023	207	82	240	94	75	105	99	103
TTL	5.650533613611582	5.706907881848236	54.89661052823004	-0.13724691989551818	-0.09034379469453346	-0.020409593232797656	0.9393034835648173	0.9751943308772618	0.9819992286660378	140	24	109	86	20	43	68	48
ARL13B	4.692366115615275	4.784123958343079	28.92020556590591	-0.1372547552713955	-0.31941395091498964	-0.03785345139129593	0.953536961460823	0.9097563725185767	0.9458014309939372	65	19	43	28	19	21	23	30
RP11-147I3.1	0.721557482542459	1.8070107456337141	1.7562055335939477	-0.13728318970548442	-0.10769917806502737	-2.1984825559754636e-4	0.9814998233284138	0.992360442240195	NA	9	0	1	6	0	0	4	2
TPRA1	3.696525027803192	3.909348643661533	14.82596622847194	-0.13730094264528261	-0.1793253817613437	-0.013592076715726655	0.9674784770362737	0.9706743954483248	0.9819992286660378	46	7	13	19	10	5	17	20
MLLT10	5.771683407663463	5.843599761908779	60.22234617392076	-0.13732572956673447	-0.08698964351283457	-0.019591704433560002	0.9396884768703159	0.9764854726589066	0.9819992286660378	164	16	114	110	28	54	43	81
RP11-475C16.1	2.037992497604668	2.5472751015919948	5.024585675251114	-0.13746005469159503	-0.23584269609503714	-0.007824560867108584	0.9785931199476093	0.9764854726589066	0.9824080596577094	8	5	2	11	2	1	8	4
EPB41L4A-AS1	2.984841721302975	3.306828042826066	9.829827608239677	-0.13763011050509788	-0.23609999841531085	-0.011693063331425923	0.9731457018675275	0.9705574256427653	0.9800369588092149	15	4	10	9	12	11	10	3
MTDH	7.3729877607509575	7.429276144322336	187.17114515153446	-0.13767811481054237	-0.22813754814142592	-0.04186367430747353	0.9365663495432168	0.9223257165944743	0.9479049632940885	320	144	255	276	89	159	183	158
TUBB	7.958337756293169	8.007227759610647	278.85806816525	-0.13794127754585622	-0.21027689517162926	-0.0430824384861284	0.9365175561590083	0.9247958168180795	0.9492456109215511	764	181	298	421	123	242	230	289
ARHGEF11	6.293287273849549	6.335035534874465	85.97774945184969	-0.13796810822744646	-0.12333599051074423	-0.028670176787374275	0.9356923045890203	0.95953899360372	0.9729722410241107	241	38	129	135	40	57	74	120
EIF2S1	5.939728146959593	5.981962262644997	67.01842451293129	-0.13802991676593027	-0.11050834044601457	-0.026016062522517057	0.9365663495432168	0.9639838599603716	0.9742099392294851	145	29	95	142	32	70	63	56
CRYBG3	7.06726185471252	7.130385465392659	149.95982891806207	-0.13803099435664598	-0.16369681330996752	-0.034205147430547186	0.9391952952978686	0.9475575799300008	0.9649044102243303	374	32	313	293	80	116	134	176
TDG	4.349215341665732	4.483291139569242	22.81945079014991	-0.13804542128436073	-0.12616296236760394	-0.013892954880996787	0.9581665217676479	0.9751943308772618	0.9834567846429892	48	9	27	42	16	9	29	28
MYO1C	7.33533686718883	7.403893486255977	181.50875375425247	-0.13825433089043562	-0.16714513813047863	-0.03203050774905439	0.9395705262039491	0.9480800535528888	0.965923772396344	567	68	385	326	46	129	188	198
JMJD1C	8.096820770095892	8.133828181959608	303.91350308131223	-0.13827671834897123	-0.17270184536575942	-0.041733574427734975	0.9301438612028644	0.9407883517926798	0.9580412451465514	555	99	697	458	192	275	249	321
SCRIB	5.743151534392813	5.957694488247259	64.54245216147753	-0.13829519613575797	-0.18357901333091003	-0.01673984561584408	0.960303948991793	0.9609826692171735	0.9800369588092149	257	13	84	177	14	43	52	93
ITGAX	7.4423937602548875	7.57377797779011	205.98125379869592	-0.13838249552880194	-0.2929083822723495	-0.0353097143821908	0.9550257734900612	0.9178256467988519	0.9479049632940885	428	98	633	130	104	115	185	255
NACAD	1.3852893903658074	2.567065252711791	4.183163969897242	-0.13838693652639614	0.8091400468841806	0.016270812159164396	0.9827798316293965	0.9101951778689908	0.9471572336142929	8	0	9	10	0	0	2	19
GRIPAP1	6.340481222487992	6.416151851848081	90.35838201194291	-0.13845599494455696	-0.12275392040964185	-0.024913166692037286	0.9396884768703159	0.963881406438975	0.9742099392294851	264	21	187	168	38	76	72	115
RP11-1391J7.1	2.330883732445568	2.8927212456728464	7.578325009445884	-0.13846966261006688	-0.6606436972928053	-0.020320702243761726	0.97958151368102	0.9178256467988519	0.9362826779970257	5	10	3	9	6	5	1	9
EPC1	5.573885144128985	5.632555964535882	52.06060758657844	-0.1385212588108484	-0.1424840683942974	-0.030332652133923516	0.9391952952978686	0.9548306316516724	0.9698408308810381	140	15	88	85	31	45	46	57
MILR1	3.599364095108608	3.7953940497149494	13.235887132703644	-0.1387341130337181	-0.09189384354351242	-0.009879228967793561	0.9615670951264879	0.9827944233360043	0.9881564753378228	33	7	18	31	3	16	10	12
RNA5SP263	1.7285766300047984	3.228320929225293	11.337259693655554	-0.13877904347515108	-2.760861603205433	-0.0357709689602594	0.9877308001245122	0.6531851887028033	0.4025546013537528	3	24	0	4	11	2	2	2
CD300C	1.3701554861291625	2.0452452833139447	3.021625559739685	-0.13879564805490274	-0.4457447874531467	-0.01042036833517398	0.9785931199476093	0.9536261253916848	0.9720863937311077	3	4	6	5	0	2	1	4
GJA5	4.635040947904105	4.927297996787667	30.511253347096627	-0.1388447950553587	-0.3041961411906468	-0.020582456398554095	0.9673554351412984	0.9407883517926798	0.9684466526554376	167	9	57	24	7	18	30	36
PNKP	4.3735445992112645	4.5081277340637245	22.83852604326545	-0.13888485688915342	-0.15955312008185976	-0.01890992918856152	0.9550257734900612	0.9637911786279653	0.976759612348087	78	7	36	28	13	15	19	32
MFN1	5.701713656904611	5.749626611865971	56.67013240516114	-0.13912555654673786	-0.10617693447407658	-0.0247227959894212	0.9383308319094174	0.9669704927576369	0.975341740122398	133	23	116	85	26	53	40	71
MYO6	7.25317942792793	7.281612717118647	167.81875707145684	-0.13915961363274715	-0.1383058694206952	-0.036558062616477406	0.9266900778844329	0.9512507349439466	0.965626944618274	317	73	353	239	93	168	156	143
UQCRC1	5.054292473655163	5.1571853758579005	37.167371057100596	-0.1391794970452457	-0.16979055357853257	-0.02325807358156744	0.9497056222862423	0.9548306316516724	0.9732619247751377	108	23	42	66	12	24	46	34
RNGTT	4.311049808291884	4.669448466016535	25.84201714978639	-0.13931271910021698	0.42200774603082086	0.02410489042293703	0.9730154560354022	0.9176449624052679	0.9589462424309738	65	7	21	43	14	48	4	39
FSTL1	8.172067433953012	8.232549352404329	326.4740584872394	-0.13948199929068653	-0.20789260083463265	-0.038337906049300256	0.9391952952978686	0.9306888194673119	0.9556843186249758	808	223	319	553	142	201	323	384
NCF1	2.5449919233093206	2.8890498268553455	6.514862790508713	-0.13958148528727052	0.020761693042222546	1.1862097878059975e-4	0.9722907579719862	0.9976381557680465	0.9994360211405424	11	5	11	9	2	5	2	13
BRF1	4.5405249660614775	4.864890409118176	28.786238907604183	-0.1397460870622027	-0.13760688736085291	-0.009840382131885622	0.9655829329454325	0.9764854726589066	0.9881564753378228	106	3	68	65	5	18	30	39
FAM35A	5.154165464518732	5.218698431736546	39.458114893365845	-0.1397609925653276	-0.23647967834984418	-0.03504879472049914	0.9434386039904904	0.9239212717276148	0.9580412451465514	68	26	56	60	23	38	28	38
PWAR5	5.108099825726207	5.212906047163351	38.617940151808035	-0.14001736458418676	-0.20028553671443416	-0.026623962698202393	0.9521575944064621	0.9462300181188291	0.9684466526554376	46	13	88	87	22	29	45	32
SSB	6.456302568171249	6.506827951475101	97.92694625098545	-0.14006114124608107	-0.22804780719705053	-0.042923726982956996	0.9391952952978686	0.9178256467988519	0.9479049632940885	190	56	106	173	63	82	72	111
ANXA11	7.066867645266762	7.089758443823314	146.05337214310075	-0.14011081286431923	-0.1324052415328193	-0.043110314731283426	0.9185623378255262	0.9502643314094132	0.9603870559001683	338	50	272	288	69	119	135	164
SPG21	5.213310218331656	5.3881274756955815	45.49732767448649	-0.140222746314522	-0.5342636045273914	-0.048546559142354936	0.9582544998233996	0.8518864436887368	0.8810951416622861	49	47	53	57	29	33	27	43
TNRC6B	7.779605579704491	7.802812574622164	240.92252516968318	-0.14023540095407142	-0.14298810317994648	-0.04290568373205968	0.9179706849632743	0.9475575799300008	0.9591419995909994	500	97	562	401	101	211	238	229
RP11-500G22.5	0.9845259731471876	1.9166468030812098	2.3717832720935967	-0.14033572735832558	0.6783933571737591	0.011903985364895123	0.9807480147435084	0.9266184790836098	0.9626192397655716	3	1	6	3	0	7	2	0
POLR1C	2.354095217973256	2.7887274590912727	5.645556652949115	-0.14037467827283495	-3.461428046311764e-4	-8.361888185646501e-4	0.9744362351138627	0.9999031316303468	0.9976044585398781	20	2	4	12	2	9	2	6
WRB	3.1551208218149744	3.478421155808537	10.14101607517917	-0.14084070224668999	0.18248386026105942	0.008965410389161021	0.9698173588136703	0.9735319208264275	0.9881564753378228	28	3	23	12	3	10	19	4
HECA	6.572740921337008	6.678631659802055	110.37788269195372	-0.1408605128629541	-0.28420207432136774	-0.0379118458486709	0.9474476670874429	0.9135402122002843	0.9471572336142929	127	45	287	135	83	65	92	140
BIRC2	5.961796788625407	6.023025770261536	69.17908562932543	-0.14087422723125745	-0.1736713394864582	-0.031454730103442935	0.9396884768703159	0.9446886102945121	0.965923772396344	102	26	147	125	43	40	72	84
PDZRN3	4.7356372420227935	5.110884976352181	34.53430097439911	-0.14090776742303682	-0.27705127343513414	-0.016337650207463764	0.9673554351412984	0.9500021007166122	0.9742099392294851	195	3	51	61	8	23	34	40
PSKH1	3.427773276480395	3.762930095452593	12.533016381222087	-0.14098820477759558	-0.24006364889996515	-0.014615228285733447	0.9695557841797435	0.9609826692171735	0.9763292336068702	61	2	21	12	6	7	11	18
PLEKHH1	2.2521753262957036	2.6617124513853296	4.937314136302689	-0.14125641370561326	-0.11784909639522193	-0.005619234632417613	0.9720057879730282	0.9840861014779045	0.9900688364323167	10	2	8	15	1	2	6	7
BRAP	4.432812309349389	4.549460352856836	23.813126784113035	-0.14143865283899404	-0.12034899659745159	-0.015031656031184101	0.9532501222469076	0.9751943308772618	0.9824080596577094	55	13	48	29	10	14	17	39
TIMP2	8.00916323527518	8.061011742706139	290.525901338538	-0.14158655391469455	-0.23687768262313538	-0.045901661681674415	0.9342652789492911	0.9176449624052679	0.9449665634573253	460	161	440	365	221	206	268	314
RNMT	5.222592864305599	5.3546864115191894	42.147778602378295	-0.14163212349865312	-0.12493636681070645	-0.017415299921052514	0.9482921567015825	0.9722610759409123	0.9819992286660378	75	12	110	104	12	29	51	43
CD302	5.116086295193466	5.277792952395884	41.792194764983435	-0.14175542096417895	-0.4746773955564913	-0.04478814675187988	0.9573608158530108	0.8723441556796481	0.9028988934416868	47	42	80	42	20	31	35	31
ALDH2	6.429965816843133	6.560228102741644	101.7944408420418	-0.14197244209173415	-0.32211101787242136	-0.03778102242671459	0.9535700580809198	0.9096200206295028	0.9414204689464021	94	69	278	135	47	53	106	108
KLC4	2.650164301783126	2.9617715788803	6.481753964502983	-0.1420294994242803	-0.0836725971738076	-0.005893581989542589	0.9673554351412984	0.9887269332358188	0.990542399310461	14	2	16	13	2	4	5	11
IBTK	6.751797626334719	6.799823179891494	120.42848717786879	-0.14212964500752115	-0.2487622111786373	-0.04809145472906413	0.9356923045890203	0.9101951778689908	0.9409602791803364	218	71	135	204	81	90	106	127
ZFAS1	5.214553660472102	5.385548743007407	44.13683431482073	-0.1421391738971432	-0.3420749223321522	-0.03541480817164544	0.9531880190895792	0.9109995481535239	0.9447224142642008	89	8	86	52	46	30	35	49
BNC2	4.846015743130725	4.952193012149916	32.128989141376366	-0.1423578227754	-0.2218097962524528	-0.028269364934798525	0.9497663771837604	0.9410147079895782	0.9650457780249025	84	11	57	34	24	19	28	42
APTX	4.422898539283444	4.617065716797364	25.065448381062122	-0.1423647733203927	0.1195130439446787	0.00741472573642946	0.9615670951264879	0.9782569264691772	0.990542399310461	44	10	28	56	13	44	10	22
MCMBP	5.265252247896916	5.330655068216872	41.892134284726865	-0.14239924008213034	-0.08437149828068134	-0.01838864340688061	0.9396068321615777	0.9780100895326064	0.9819992286660378	87	16	94	69	18	47	36	37
TFAP4	3.037523072378689	3.315469277893187	8.935631650980529	-0.14241921678585162	-0.023660357457627956	-0.0030431537195040282	0.9673554351412984	0.9971465685084713	0.9962183897486692	27	2	11	17	5	11	4	12
PTPN14	6.567490193979114	6.635125184986298	105.94269211687427	-0.14260893247119458	-0.12624917210451747	-0.024790752924681612	0.9391952952978686	0.9623337538152712	0.9742099392294851	318	27	177	177	58	73	133	98
SNW1	6.432251103862606	6.454010933147464	93.8048330435262	-0.14263262187049805	-0.14498900272360588	-0.040988267819659745	0.9219826003087636	0.9446684834330631	0.9609105627413352	188	42	176	154	49	81	94	88
PGRMC2	5.629540821991316	5.694339739831552	55.035684574884826	-0.1426480558023025	-0.18233247747279008	-0.02985854404312006	0.9407684143099935	0.9437686329685823	0.9665315671765078	84	27	89	100	35	28	58	69
ANKRD13A	6.4033844310850165	6.454142883707586	93.95241689918232	-0.1427668200855652	-0.12216815966271179	-0.02497091867187265	0.9360095712060152	0.9623337538152712	0.9742099392294851	205	55	136	163	39	51	119	101
CPEB1	0.3327544838307527	1.7311793137757732	2.674239816593955	-0.14277980986740568	-0.4137753247291091	-0.006727928993229622	0.9868714180974889	0.9764854726589066	0.9700824968867031	1	1	1	0	6	0	5	0
DEPDC5	4.065223271781698	4.417715644694853	20.474917031289525	-0.14280316266441812	-0.17153909708563495	-0.010918802687403277	0.966409728058697	0.9726730263218574	0.9852350793780235	97	3	39	38	3	13	23	25
CEP164	5.125097174896347	5.388612448641576	42.72115431376318	-0.1429755243700486	-0.19566836795231793	-0.0166984736547253	0.9615670951264879	0.9605816575755239	0.9783947411517734	168	12	89	90	4	35	40	47
UGGT2	5.352835700051268	5.508201718933694	47.002926210183	-0.14302059737343933	-0.14859464374826672	-0.019253821126154713	0.9518651479598704	0.9639838599603716	0.9783947411517734	158	7	74	103	22	31	50	56
KIAA1279	4.649092705498551	4.749441265166437	27.455605952795175	-0.1430501317721634	-0.1454132095488341	-0.02055126612854723	0.9472771968139981	0.9634179686335449	0.9763292336068702	67	14	34	62	10	16	31	32
MYL12A	8.529874937980862	8.562855630836747	411.16039105476943	-0.14306968754452742	-0.19432815097636386	-0.04665514593895869	0.9252182185474855	0.928361615187122	0.9479049632940885	806	228	688	472	262	362	348	417
URB2	2.928838519363831	3.358646610279685	8.770894625984099	-0.14312752662730363	-0.20238581879646367	-0.010582734629847396	0.9699355656216785	0.9726730263218574	0.9824080596577094	35	1	11	26	2	5	11	10
CYB5D1	1.7087743883787387	2.1739084091244623	3.07800264206205	-0.1431739202031771	-0.10504837238478784	-0.003785903114651321	0.9720341563248318	0.9877805673981552	0.9905903965004156	7	1	8	5	1	3	4	2
TMCC2	3.950087506812501	4.225676680496434	19.23899001272331	-0.14319993059163574	-0.4044527462506693	-0.026547820870256773	0.9674784770362737	0.9224929649258683	0.9479049632940885	48	20	12	34	5	7	19	22
ZNF626	3.251037880661844	3.53566776057311	10.603294972191357	-0.1434898266451428	-0.15117471911032404	-0.010644872518847237	0.966836511021626	0.9772173936719701	0.9852350793780235	20	2	14	36	5	11	12	7
ASAH2B	2.043968528296446	2.631781572145427	5.988575417845666	-0.1435842755268106	-0.6877830813380865	-0.018501574247466922	0.9797538148158875	0.9178256467988519	0.9409602791803364	3	6	2	11	6	7	2	2
MAP4	8.561541182948424	8.602463903940246	419.6991568916961	-0.14364071097593833	-0.17946773994774107	-0.043129482512537606	0.9266892506623512	0.9407883517926798	0.9551391547598486	1191	135	975	721	147	346	388	438
ENTPD6	4.971216500471368	5.195644716165062	37.104590863503624	-0.1436446353672546	-0.142420921295363	-0.013355418343920112	0.9582544998233996	0.9726730263218574	0.9834613589405095	143	9	58	92	6	26	44	39
CDR2L	4.937423726287228	5.1258583648602185	35.611450260600364	-0.143739103015962	-0.23337854522169443	-0.022262747499303636	0.9603416201798531	0.9468979844057342	0.9698408308810381	134	9	28	96	14	31	35	32
SENP6	7.021464715991811	7.03860149707491	141.4082419094752	-0.1437559546926563	-0.14203995810580608	-0.04433988289506901	0.9159845690577347	0.9446886102945121	0.9589462424309738	318	63	256	221	72	102	150	150
RP11-83A24.2	3.005646329129394	3.380836401704287	9.296067277217972	-0.14386714087529104	0.05507072056175617	0.001661375236254131	0.9706715888708973	0.9943149313723668	0.9976044585398781	12	2	21	24	4	5	4	22
REEP3	6.639628824728238	6.721740254237516	114.3909395312314	-0.1439568353439969	-0.3025909781873737	-0.04495747412655137	0.941663704794914	0.9012125623717325	0.9364205276454023	133	64	173	176	93	86	115	94
DDX47	1.954904459491238	2.6435108493659945	4.87581673668461	-0.14419961418068633	-0.020390040065527627	-6.461880624475801e-4	0.9778530264178202	0.997866651271896	0.9976044585398781	6	0	8	17	3	2	11	2
FER	5.8684314742377115	5.920728446387037	63.77900265860177	-0.144667202698169	-0.12281990382516536	-0.029233580205320187	0.9337588881374638	0.9609826692171735	0.9713820527038094	161	24	145	103	23	57	59	67
MPP6	4.043644865352051	4.2338637868841875	19.57052010414629	-0.144679454587384	-0.39605783793588994	-0.03003639687333259	0.9655829329454325	0.9137871951469808	0.9458014309939372	18	14	29	32	15	8	13	28
ACTN4	8.4951791402693555	8.567447214024645	409.3618715377263	-0.1449144688124271	-0.22242925368176972	-0.03948592594655215	0.9391952952978686	0.928361615187122	0.9551391547598486	1369	149	955	641	105	334	378	408
MPO	3.607320187733718	4.382991652922487	22.573938247108494	-0.14494566658358643	-1.1297086183662917	-0.034551451103283636	0.9815019850780279	0.8281748790707983	0.8144260467859094	23	8	2	49	39	21	6	8
DDX54	5.079108168041095	5.277464501533168	39.74820499539748	-0.14503477870364082	-0.16357690276847228	-0.01686706860570533	0.9567025389564336	0.9639838599603716	0.9818146729566929	163	17	64	65	6	34	27	54
IAH1	4.403190082900215	4.527358749571413	23.755920504025454	-0.14516140698893712	-0.24361307352065842	-0.025902272985371854	0.9542116663723346	0.942148565938926	0.9650457780249025	32	17	34	55	9	23	22	17
CDK16	5.346898404753349	5.406335766819627	44.52192582327318	-0.14522965659167889	-0.1465001758562981	-0.02627741952018793	0.9393034835648173	0.9548306316516724	0.9731031465094915	114	23	64	70	21	25	46	57
ARAP3	5.273339865281824	5.636961466175855	50.9770827225112	-0.14548293056464334	-0.20581164829610898	-0.012655688688704425	0.966836511021626	0.9637911786279653	0.9819992286660378	169	4	174	87	10	25	53	71
CAST	8.5772053093285	8.593857411255435	418.89297737450664	-0.1455057999903428	-0.15623970692315867	-0.04825968031154581	0.9130144646250604	0.9427113360617667	0.9492456109215511	813	227	790	756	164	379	364	428
FKBP4	6.317927264534868	6.565089878767614	99.96999947199275	-0.14552780001147664	-0.35117906268336996	-0.028647138900831065	0.9610204796582178	0.9178256467988519	0.9551391547598486	250	13	103	416	41	84	72	105
CTBP2	5.877442181551779	5.922913678621372	63.961967565247896	-0.1458492587912798	-0.12587510288130221	-0.03137806333258677	0.9318603474047918	0.9579186071752213	0.9698408308810381	165	26	134	102	24	55	55	74
PSMC4	5.671690258419206	5.72669692360543	55.960810241531696	-0.1460152381018031	-0.1820497410322427	-0.034894948827413036	0.9368127751387659	0.9407883517926798	0.9626908821140645	134	20	69	111	36	44	58	53
DNAH9	2.8640745085651114	4.069266302877093	16.409473748922967	-0.14606778397858416	-1.190309764855233	-0.024300757804173616	0.9856807377507574	0.8518864436887368	0.8737625816251007	5	10	117	2	3	6	19	2
IMPDH2	6.2636161238505395	6.353270809967428	87.4665117510246	-0.1461529369024345	-0.2568829615021996	-0.037824537565985285	0.9431804489367942	0.9178256467988519	0.9492456109215511	297	56	88	117	35	76	64	94
CLCN6	5.11713879994101	5.26271942550949	39.86892867006606	-0.1461666085948289	-0.12911545759509038	-0.01768884012314007	0.9532501222469076	0.9726730263218574	0.9819992286660378	131	10	74	39	25	50	29	32
CIPC	4.186828032536691	4.384893545589149	21.07638011082437	-0.14622380788939066	0.0360909145088294	0.0010608557593350502	0.9610204796582178	0.9955190223846692	0.9976044585398781	41	13	44	30	5	18	35	10
SOCS6	4.307212479250957	4.43299485540701	22.271445249946364	-0.14622631632186586	-0.3548399792562418	-0.03508315265520972	0.9558640057570282	0.9101951778689908	0.9449665634573253	31	16	24	55	11	16	19	21
PLEKHA3	4.754897032683	4.847307437556527	29.803177468501833	-0.14629418209698453	-0.25409153571021614	-0.03317563109950362	0.9482921567015825	0.9247638614301161	0.9580412451465514	37	17	68	57	13	23	24	33
ERBB2IP	8.000433689551668	8.04718713550158	287.00672403071866	-0.14629467853172504	-0.21187801798566439	-0.04365233587886474	0.932244767552663	0.9239212717276148	0.9479049632940885	379	148	675	405	163	259	251	267
METTL21B	2.9786562761210607	3.1844617623844855	8.521262340768105	-0.14633211101747626	-0.2744440836902443	-0.016033764567600823	0.9662556848954404	0.9537044500580352	0.9742099392294851	15	4	16	9	7	5	10	7
TMEM5	2.9631930108481694	3.3144984321772624	9.450359007985456	-0.14642456885366914	-0.11528710115793672	-0.006106405327491348	0.9730154560354022	0.9840861014779045	0.9900688364323167	26	4	5	13	8	5	17	4
HLA-E	9.59570520055049	9.6648713440568	884.4318741097621	-0.14645350645656127	-0.24967930688319273	-0.04341770690257993	0.9380330111245886	0.9236705457651657	0.9458014309939372	1372	560	2276	863	413	679	789	912
EPRS	7.075331326798432	7.126648250299898	150.7400973158339	-0.1465774275293564	-0.22342307657787966	-0.04404993053002144	0.9342880023004556	0.9207706410805433	0.9479049632940885	350	64	150	285	106	131	134	142
NR1H2	5.559063704961482	5.6130286466045245	51.31922759575704	-0.1468285770217266	-0.13380121747269666	-0.030032833518841055	0.9342880023004556	0.9572554547896504	0.9700824968867031	128	25	84	102	17	44	43	60
CARM1	4.557700639808285	4.677689284401846	25.88190910964464	-0.1470487338513703	-0.07354041384959616	-0.011422058668482457	0.9481055579974144	0.982681496408046	0.9881564753378228	47	11	53	56	9	20	16	42
TMEM129	3.2634639748372756	3.768465080746781	12.348536598313663	-0.1471514156978536	0.25481549468470305	0.01244735676707428	0.9730154560354022	0.9623337538152712	0.9819992286660378	46	2	21	22	2	2	18	26
UBP1	6.559463331555628	6.5996419082083175	104.00970246816141	-0.14727634992475502	-0.1486766440165682	-0.03397344991080442	0.9266900778844329	0.9487228249962909	0.965923772396344	225	62	168	174	41	76	78	144
DERL1	5.327598720051714	5.388845552375191	44.50174276267236	-0.14730168238634034	-0.22866559436032138	-0.03565101289036108	0.9395705262039491	0.9245308639033164	0.9580412451465514	72	30	72	69	23	36	47	35
CTC-251I16.1	1.666837785570093	2.679208090956287	6.243124932537058	-0.1473530013228763	-1.6848631761791704	-0.030581441317585653	0.9874949676575001	0.7948206353263314	0.7435954863642706	0	9	19	3	4	2	1	4
LRCH3	6.2747784581161525	6.297406513330189	83.96816875980467	-0.14738439849014856	-0.1587003711443891	-0.043859712597928875	0.9172636276224087	0.9404585532425185	0.9580412451465514	180	37	156	131	45	67	79	90
UBE2R2	6.32402611295824	6.391017467450306	90.53854910451741	-0.14744145553401108	-0.2880810525312504	-0.04691635481427057	0.9393034835648173	0.9000286839897433	0.9364205276454023	120	61	189	113	51	73	77	86
RUNX1T1	5.545013163072962	5.710803931312229	54.81953607057025	-0.14746274200882042	-0.22891147735752723	-0.02429401347260875	0.9537287016198902	0.9446684834330631	0.9688485710675017	217	11	102	51	33	53	53	42
KIAA0141	5.662120931424859	5.7727844695586965	57.288424575134094	-0.14760614172446118	-0.1567755056455888	-0.023267888366742064	0.9438053455141712	0.9579186071752213	0.9742099392294851	165	26	143	74	14	38	49	79
SNHG6	4.932895762817278	5.042066495264259	34.77317620476318	-0.14820353092431102	-0.25842538075818555	-0.03039802559772701	0.9472771968139981	0.9289783548486094	0.9589462424309738	56	16	54	46	30	26	19	48
TMEM116	2.997922422427162	3.4181369663735492	10.217561613868186	-0.148232806221977	-0.42968766439064204	-0.019084067337175836	0.9747825895051179	0.9351595660130694	0.9591419995909994	6	2	26	18	11	3	14	8
NELFB	4.484984718778054	4.7804932230997474	27.10715037086959	-0.14829317610042825	-0.15013045301232178	-0.01110282701115191	0.9614916891429364	0.9750863435314763	0.9862201563789315	103	4	40	78	5	19	34	27
ATL1	2.235242535520856	2.6291793102295933	4.983119619127921	-0.14855522407417648	-0.09839823414292044	-0.004761715057350778	0.9706715888708973	0.9883318505248763	0.9905903965004156	13	3	5	12	1	7	4	3
ZNF347	4.815986930273723	4.968749696853401	32.24698280620781	-0.14860593182088655	-0.14142564408116448	-0.01709136786628847	0.9521575944064621	0.9705574256427653	0.9819992286660378	84	20	69	42	7	15	36	43
SLC8A1	5.42242377566062	5.768204948501044	59.237391959410125	-0.14866937564853427	-0.7156510544755537	-0.044676074114587225	0.966836511021626	0.8327779279909769	0.8602906040809523	85	75	143	27	15	42	33	48
DNAL1	4.398882542810606	4.565332818150026	24.620259054269116	-0.14867884006993923	-0.26468824304348054	-0.024387454796051266	0.9570296765358054	0.9428253054504951	0.9646234440255953	32	21	54	32	8	28	14	21
SRP54	5.721486187872349	5.798728009350188	58.29313472024351	-0.14889555605626426	-0.11422690962987109	-0.023597821520837912	0.9383308319094174	0.9678852365881934	0.975341740122398	140	23	110	135	16	55	45	69
RP1-253P7.4	2.323687484126516	2.801928105376713	5.4279627908270776	-0.14907493659245263	-0.21074809883762935	-0.008875581209122576	0.9706715888708973	0.9750863435314763	0.9839182388633984	12	1	9	21	1	5	3	8
MRFAP1L1	6.262036949199632	6.313749135669894	85.49285544570016	-0.1492549257914189	-0.2504125559063031	-0.04605409088325325	0.9347857890188003	0.9101951778689908	0.9424851321839837	210	49	106	106	55	62	72	96
ARL2BP	2.5840907561462028	3.024862761739168	7.589275898076657	-0.1494773098529238	-0.4592318190957573	-0.018189437890564264	0.9725935239806333	0.9363059606441745	0.9589462424309738	18	1	6	9	11	5	3	10
ZNF24	6.603664545156171	6.690831816907824	110.96260370653668	-0.14949286068237913	-0.20287338121454604	-0.0311009258082686	0.9396884768703159	0.9407883517926798	0.9626908821140645	144	33	238	207	82	95	125	80
KLF16	2.7270386821454653	3.2671123339842336	8.501119499806387	-0.14954388314330985	-0.41289656418474846	-0.019321764985664864	0.9748814109656577	0.9412474903682525	0.9609105627413352	29	6	9	23	0	6	5	11
FAM122A	4.350490348363672	4.512105245632539	23.863856941190544	-0.14956668454936187	-0.331399687980823	-0.029221744441899466	0.9568903905628151	0.9236705457651657	0.9546087427173167	42	12	25	33	23	10	18	34
TMEM55B	4.5885936592928065	4.6670861051940475	26.22620040900553	-0.14958468232861616	-0.23655912797849357	-0.03178916711379568	0.9445652469226633	0.9298751097392383	0.9603870559001683	38	16	50	49	12	22	23	25
ORM1	2.1574504390977824	2.817052115516692	7.243260528400393	-0.14970163452902988	-1.0457220522394306	-0.02643940555758119	0.9798018370447338	0.8667677120890445	0.8712918005404438	7	5	8	1	12	6	3	2
NOL4L	5.1734587562940275	5.340225470976786	41.59713390532051	-0.14971173825717737	-0.16239464824306205	-0.0184807557423457	0.9497663771837604	0.9623337538152712	0.9772941683248387	108	12	135	58	10	26	44	51
TET1	2.697944246795255	3.2426950776119123	8.223043626134356	-0.14984687391215185	-0.29158991763639475	-0.013634201552860985	0.9745532711859924	0.9613947077175852	0.9742099392294851	33	0	11	15	6	3	10	10
IRF1	6.335211734120243	6.394049543765668	90.70787023821097	-0.15017728561512175	-0.265118424821532	-0.04586364447723108	0.9356923045890203	0.9074321437211232	0.9409602791803364	145	50	156	110	67	79	67	93
ZCCHC10	4.0359289393185005	4.249645692510999	19.530500150379595	-0.15019208796810113	-0.41222463182902763	-0.03177096336683499	0.9587089696669624	0.9103340666059465	0.9409843694239566	26	4	32	32	23	16	16	15
CBL	6.498893639835702	6.572213875654143	102.65998284505307	-0.150211515775549	-0.2836561192648922	-0.04477402716081548	0.9395661908307811	0.9069399353144479	0.9407743850734588	131	56	236	124	68	66	100	106
STK11	5.726060562021512	5.779571920599072	57.849806604735164	-0.15032205558474093	-0.14782185668531847	-0.03129039911584754	0.9330379466693071	0.9522704428871582	0.9688485710675017	168	28	89	98	21	40	56	70
MINA	3.585172976904806	3.8272778707599473	13.19951343808257	-0.1504113605022803	-0.06393350875775226	-0.007183928482348897	0.960303948991793	0.9899056015111691	0.990542399310461	38	4	22	33	3	10	9	22
HK3	4.92685187259426	5.165227061265833	36.64351347147406	-0.15042285143070824	-0.1690952989258719	-0.014974683236680972	0.9604327649521904	0.9664878955165255	0.9819992286660378	142	16	85	41	5	36	21	48
RBM33	7.612499607906305	7.649563082264373	216.28734623985224	-0.15049586639544443	-0.15170484332335465	-0.03771436397464217	0.9190219502175779	0.9475575799300008	0.9626908821140645	399	77	518	418	94	143	206	272
XPO5	5.096427607253819	5.241529172916404	38.80084219933005	-0.1505081932186623	-0.07421879032928734	-0.010799055677978384	0.9472771968139981	0.982509224364865	0.9887614540848269	119	15	57	89	9	30	25	63
KDM1B	4.841319577006582	4.956940380605298	32.544636911219314	-0.15070101404536457	-0.17642854780811174	-0.02155982407182981	0.9462102578689292	0.9572554547896504	0.9742099392294851	57	25	44	61	11	39	22	26
APEX2	3.2865196981285463	3.4769578719397756	10.448160753136234	-0.15078970847456047	-0.14352767652560722	-0.011647206782844458	0.9613161219454333	0.9764854726589066	0.9841283170309575	32	6	13	15	4	12	7	10
RAD23A	6.005997904801627	6.068741974398705	70.82282327730731	-0.15088051686603582	-0.10563824804955145	-0.02334375333986911	0.9342164951891596	0.9709532943301887	0.976759612348087	211	23	139	107	30	74	51	79
PTGIS	6.65301439294709	6.747305070281163	115.0863315001025	-0.15099619364847877	-0.016106296678586537	-0.005437019959508961	0.941663704794914	0.9971465685084713	0.9950653827088978	201	58	230	210	41	43	129	187
UBE2D2	5.538798113839684	5.6231765778942355	52.7024729223769	-0.1511765362042921	-0.27600162379444404	-0.0389952381255995	0.9395705262039491	0.9135402122002843	0.9471572336142929	90	43	79	76	23	37	36	67
FRY	5.419505285434075	5.684996822412263	53.22614648691682	-0.1512431927058233	-0.300522071815082	-0.023028945837935442	0.9581665217676479	0.9345901070413357	0.9650457780249025	96	10	237	82	12	44	39	61
HNRNPA0	6.125644176696154	6.181962300768894	77.85256712277267	-0.15128284318344074	-0.2337183051967462	-0.0413872390744017	0.9342880023004556	0.9178256467988519	0.9482533760846319	201	52	102	98	37	58	81	70
ACADM	4.388951294360394	4.559631882885668	24.56049982302232	-0.15145807401363492	-0.11562900344715596	-0.01140791370571495	0.9608087887085586	0.9791478053836911	0.9860647953086276	42	12	44	22	19	28	28	10
SUGP2	6.130680028153648	6.355607324409137	85.82431234536689	-0.15184204026123435	-0.24450751674046758	-0.02200302301845921	0.956070125297134	0.9451409273164205	0.9698408308810381	303	17	226	187	12	63	78	98
THAP4	4.264585828297604	4.5695200408856715	23.36557052424744	-0.1519458378728737	-0.0993420372501848	-0.007789014475847635	0.9618226515727586	0.9822100525291187	0.9900688364323167	91	2	31	52	10	31	16	21
FZR1	3.9559505929330236	4.226453771337106	17.895172400109626	-0.15198502340804998	-0.03263962708108821	-0.003927924423744045	0.9599286713023835	0.9956481308188948	0.9959083699983945	54	3	35	45	4	14	27	14
NUDT21	6.064027546520141	6.1107524484265845	74.2131202948194	-0.15205671130356943	-0.23581248724455636	-0.04423091490707761	0.931943193383063	0.9135402122002843	0.9471572336142929	122	49	106	126	40	64	69	64
ADO	3.333897926054251	3.5792411553617796	11.411463043374903	-0.15222029387035146	-0.25127990629323477	-0.0176681046942915	0.9615670951264879	0.9558509026715872	0.9730289832857376	26	2	20	15	11	8	7	16
HBP1	5.935713389983986	6.023575492718738	69.36198786663822	-0.1524935542146864	-0.25692724503506675	-0.037267128783349444	0.9434386039904904	0.9178256467988519	0.9504451022556415	73	31	160	133	42	45	53	91
SLC39A9	5.41339209738028	5.493460236892571	47.275199279516166	-0.15254084466398354	-0.1877094590282097	-0.030662415345366116	0.9393034835648173	0.9446518150650064	0.965626944618274	104	27	59	116	15	42	46	42
ZNF639	3.994608263678175	4.131844904427361	17.443261630688323	-0.15264010440401177	-0.14806914127888346	-0.016069469999999506	0.9535542948321384	0.971995553058408	0.9819992286660378	26	10	32	39	6	18	18	12
WBSCR22	4.81352960440336	4.897932118689261	30.457726491466847	-0.15269971771119908	-0.12686102481707812	-0.022831038617465146	0.9395661908307811	0.965617559096338	0.9748426156258029	64	9	53	71	15	28	30	29
PINK1	3.9334317434549595	4.111759479691072	16.99182524553804	-0.15275366504476603	-0.18135981837372492	-0.01672570909597992	0.958705985318766	0.963881406438975	0.9772941683248387	46	6	42	15	9	9	22	17
TRIM4	5.530034811721658	5.584959375380103	50.70174955586024	-0.15278310666010442	-0.17693090390747232	-0.032756126592260106	0.9342652789492911	0.9431001616598594	0.9650457780249025	93	19	103	77	33	39	57	44
FAM98A	4.83753163836157	4.93891479223225	31.282339851804153	-0.15282818641992085	-0.12153049560698104	-0.02040459716667217	0.9400879349215527	0.9710344330617244	0.9800369588092149	82	8	50	67	16	20	32	40
SRGAP2	5.8600398658084	5.983140501198151	66.46000483724255	-0.15289812215890594	-0.0011554569513642907	-0.002475743164868244	0.9436958058036748	0.9998111039895313	0.9976044585398781	169	20	155	111	22	28	100	79
KLHL26	2.2791332524531875	2.827381859334747	5.840399719205447	-0.15303890316487817	-0.4022090842162791	-0.015956560067241377	0.9740206103969161	0.9475575799300008	0.965923772396344	10	4	20	10	0	5	3	7
ARMC6	2.245624502986801	2.810965284903837	5.524020670781711	-0.15308052901053812	-0.005066076856028586	-3.055055756338487e-4	0.9730154560354022	0.9998111039895313	0.9979617236033069	17	1	5	19	1	10	2	5
GLTP	5.154807487162812	5.233645556983781	39.47700651989907	-0.15334697797474342	-0.18239808254609385	-0.02808813914984193	0.9396068321615777	0.9480800535528888	0.9688485710675017	90	26	50	72	15	37	25	47
MAPK1	7.097353020421728	7.112329027819193	149.09443302456816	-0.15335539665169934	-0.16591159683597695	-0.0520851448622216	0.9079659428890483	0.9297121007654437	0.9479049632940885	290	75	263	257	74	114	145	159
SFTPA1	10.236478962680698	10.888378656967804	2095.572963959113	-0.1534422935012966	-1.0165429712397331	-0.023263933190231196	0.9727675098885911	0.825872391589101	0.8865101186703346	1343	3377	857	982	1513	790	1506	1551
DOPEY1	5.356931917237702	5.448952370535542	45.578130081449835	-0.15351426825252823	-0.03435192997692786	-0.0080738286548237	0.9396884768703159	0.9934123573319894	0.9905903965004156	102	14	100	71	22	39	65	30
FOXO1	6.8543958371650024	6.9224248147089495	130.3981271426805	-0.1535540638508684	-0.11259630278785861	-0.02061708679461947	0.9365175561590083	0.9701693220007583	0.9818146729566929	180	57	268	266	64	67	181	130
NOM1	5.010290815037646	5.21227293445086	37.805567618140316	-0.15367142727865626	-0.13471875374530773	-0.015725641931965986	0.9531880190895792	0.9726730263218574	0.9819992286660378	112	4	71	90	17	40	29	40
MPC1	3.78723932524436	3.9221016184552155	14.755411923271115	-0.15374043938690837	-0.15802489005597245	-0.016547064535626307	0.9531880190895792	0.9681646630917827	0.9818146729566929	37	6	18	30	8	12	10	20
NCK1	5.254233490088433	5.38897319537542	45.06760362628986	-0.1537537613600116	-0.3619580400837946	-0.03784504486008019	0.9474476670874429	0.90563289776947	0.9364205276454023	67	25	59	49	44	44	37	28
PPP1R13L	4.846204715491586	4.975144600612327	32.06682416966559	-0.15380617363101107	-0.19193577624806338	-0.023829544733095565	0.9471206008133873	0.9517717534510223	0.9700824968867031	123	10	34	61	14	26	32	32
DMKN	4.14309964242187	4.4551336364615635	23.151716156105238	-0.15388699120210164	-0.5737736367040723	-0.03417897960000456	0.9672413726687654	0.8840974277158788	0.9138654686562554	40	8	12	39	31	8	25	19
PRKRIR	4.980077917588285	5.048460470287484	34.477887867683485	-0.15393522729276604	-0.21068543717626528	-0.033863798358898564	0.9391952952978686	0.9344334600613747	0.9609105627413352	56	21	66	67	13	28	31	35
TCIRG1	6.328652539969487	6.458961788672932	92.88293592167777	-0.15394198630390915	-0.14113974796406506	-0.01895820172076235	0.9434386039904904	0.9639838599603716	0.9818146729566929	340	27	193	160	22	51	108	113
MBNL2	7.018242067720227	7.066816484139788	144.72759185714045	-0.15400784589396893	-0.20857657907692376	-0.04164946019311259	0.9264598022498037	0.9239212717276148	0.9545583265040817	356	63	183	196	105	118	154	120
AC004019.10	0.6455670263969007	1.8100374372390595	1.850777332616683	-0.15436537289132202	0.27700727125628505	0.004659550209254397	0.9796695592539113	0.9791478053836911	0.9862201563789315	5	0	8	1	0	1	6	0
TECR	5.089000141921134	5.175234470070311	37.36329902216697	-0.15471762804358444	-0.1349143836262735	-0.021799699432345495	0.9396884768703159	0.9637445202520055	0.975855567281996	122	14	62	50	17	26	46	35
PIK3C2A	7.594921423312308	7.638513617718187	215.59076238000935	-0.154720177891466	-0.19978298876001763	-0.042628678316738756	0.9243037883005947	0.927020749902549	0.9525896845901662	315	95	522	314	125	185	217	185
SFXN5	3.228762958974061	3.5346557940895735	10.356013167740274	-0.15479779250916034	-0.04803290911360459	-0.004816996755503212	0.9618226515727586	0.9943149313723668	0.9926873515461185	34	3	20	21	2	5	10	18
DLAT	4.710405244852211	4.798415407342578	29.097308350717427	-0.15485001640709622	-0.29495631552759194	-0.03622220867223031	0.9440061486570598	0.9135402122002843	0.9479049632940885	71	15	33	38	22	22	28	25
PRKAR1A	8.427123424986494	8.495871768087948	393.6855169208562	-0.15487829859515287	-0.27384844843909956	-0.04685900928066287	0.9327003873884128	0.9101951778689908	0.9372441677466005	535	283	634	466	253	327	332	378
RTTN	3.4491335490522257	3.715236313226772	12.047516375795777	-0.15496974300524527	-0.14511761376284904	-0.012159874433560355	0.9605926765645058	0.9764854726589066	0.9824080596577094	23	3	27	36	3	9	9	18
SEPT2	8.018909976106093	8.080627781065747	294.76983192765664	-0.15505474196519295	-0.26289340454450594	-0.047069233840481804	0.9304304944524332	0.9101951778689908	0.9406413246178235	490	181	435	328	219	251	264	262
EPAS1	10.020319009542854	10.157349649587436	1242.7869973984343	-0.15512717342039758	-0.34807788768022374	-0.04145098288838468	0.941663704794914	0.9101951778689908	0.9362826779970257	1535	498	4796	1252	595	836	1172	1200
KIAA1147	5.907421511200097	6.012856723630033	69.17331665435829	-0.15512919864294097	-0.33924229056721866	-0.043931415169453286	0.9447226514064223	0.8944217360154032	0.9324153322777613	70	46	182	100	32	55	52	70
HPS1	5.354064200269083	5.427736904976059	45.01244273781306	-0.15549766875487822	-0.181747070815786	-0.030128133414280674	0.9391952952978686	0.9454755704024898	0.965923772396344	144	18	54	72	24	39	33	54
EPN2	4.6338343259635	4.833128613590896	28.596044284677543	-0.15554171385529145	-0.07800925768038297	-0.008994994961454204	0.9521403390868625	0.9832572699664597	0.9900688364323167	70	9	53	81	5	22	40	23
UBXN6	5.560380840390609	5.668194427522509	53.219361808753156	-0.15556183912966282	-0.05651220512427369	-0.009882997556456241	0.9416769295050555	0.9857508213158932	0.9900688364323167	153	20	113	69	20	23	69	70
RP2	4.807427548861294	5.033332063866467	34.942616115955225	-0.1558552773601619	-0.19847286448244966	-0.016670830372294065	0.9636827198544873	0.9637911786279653	0.9742099392294851	43	23	69	25	26	43	34	12
CD68	1.4380153038854004	2.118281042511632	3.6418375653462105	-0.15649758630430627	-0.9247650064076696	-0.019131894086069856	0.9766583433479039	0.8938684627358232	0.9200922121910274	7	1	3	1	7	2	2	2
CTD-2373H9.5	1.5149737285431404	2.082200103414892	2.804334676704551	-0.15658926452864164	0.06986421573987046	0.0014581133259444661	0.9721176581086187	0.9947626505086482	0.9975093858759697	8	1	3	6	1	1	6	2
RECK	4.907068064961575	5.033403826184741	33.39666621880454	-0.15673813582948606	-0.0952854629475974	-0.015590266287832093	0.941663704794914	0.9782569264691772	0.9824080596577094	89	7	80	54	15	37	26	34
RCAN3	4.463678216013879	4.537511348611326	23.605149104345134	-0.15695790828714143	-0.17852077322891755	-0.026547070489893392	0.9395705262039491	0.9512507349439466	0.9698408308810381	52	10	46	35	13	17	23	26
PYROXD1	3.526622183566058	3.904600433690798	15.154937631652558	-0.15699128243622407	-0.3443212578595511	-0.01806238102268152	0.9674784770362737	0.9475575799300008	0.965923772396344	26	2	12	28	20	11	20	6
EML4	6.6972398991902455	6.732098005328006	114.53340655731789	-0.15699363820092277	-0.2109348864542093	-0.04767303329856817	0.9172636276224087	0.9178256467988519	0.9471572336142929	214	71	217	155	55	85	97	133
FBXW11	4.862199119204279	5.001929826370254	32.95418995602975	-0.157066674714714	-0.15667733310773288	-0.020263387184211525	0.9455440610273395	0.9632123401818478	0.9748426156258029	70	18	88	48	7	36	24	32
PITPNC1	4.6558988138824	4.753383988561897	27.54115751840908	-0.15711746180300218	-0.05743223073595687	-0.01076129345102061	0.941663704794914	0.9864882518711504	0.9900688364323167	50	10	56	53	13	33	27	19
NISCH	6.673056870746507	6.778939946025528	116.53254621065122	-0.15717886521083171	-0.17182759045875143	-0.026044459618539073	0.9391952952978686	0.9524784009564922	0.9700824968867031	403	29	251	219	33	75	123	136
DMAP1	4.642781550033366	4.738449943233794	27.033752108484368	-0.15719175086615497	-0.10301196689851823	-0.017277048876214084	0.9396884768703159	0.9764854726589066	0.9819992286660378	76	10	44	50	11	16	31	33
MRPL13	3.127923434952156	3.527212662122704	11.201397853481804	-0.15749280572906274	0.23367702617762223	0.009137314277121698	0.9720341563248318	0.9695429492492148	0.9858727013787711	14	3	11	20	10	11	22	2
ACOT7	2.462655101391295	3.4050657352419758	8.787702331609447	-0.15750146631818593	-0.5475895950752133	-0.014100803432591721	0.97851690290805	0.9297121007654437	0.965923772396344	37	0	14	38	0	7	11	4
POLR1A	5.964567994717702	6.128356034849833	73.14299279315078	-0.15757907049443737	-0.166189005156362	-0.018739546933361852	0.9455440610273395	0.9609826692171735	0.9772941683248387	286	15	122	163	19	44	84	84
BRWD3	6.374373198078566	6.46089425830232	94.03828573638715	-0.1577037514406829	-0.2245334439067589	-0.03483509837123465	0.9374460532635326	0.9275677127300359	0.9580412451465514	148	47	282	144	30	61	99	99
AC092071.1	2.600752621230206	3.1082879479389685	8.891359868055968	-0.15773724743842377	-0.5822051263125088	-0.020509482542275897	0.9756107188843495	0.9239212717276148	0.9409763179843684	10	12	8	4	6	1	8	10
S100A9	7.001611499079483	7.3553356586015886	177.58796283328365	-0.15775990027992687	-0.4125530733448365	-0.026524381997286045	0.9673554351412984	0.9220045854188504	0.9479049632940885	82	41	411	299	199	208	61	160
TMED10	7.646245842391504	7.665615974857144	219.87498147448028	-0.15797747223438013	-0.19070355186196203	-0.05454625121144418	0.9056126704125134	0.9233392250888879	0.9414176557123394	471	123	336	317	121	178	190	240
ACAD10	4.358399946524786	4.599425333460201	24.00879197588919	-0.15823366701675828	-0.16452540506628166	-0.014150110389901858	0.9580521353158696	0.9705440433837313	0.9819992286660378	77	8	73	25	5	12	25	34
NIFK	5.302871404223756	5.388272723274986	44.39753626157771	-0.1582938304748382	-0.279103954080935	-0.038405165755230945	0.9396884768703159	0.9135402122002843	0.9479049632940885	97	21	46	72	35	32	30	56
USP39	4.79240704863509	4.866621831717326	30.229152655779693	-0.1583663747293741	-0.18455033968531298	-0.02804576924341481	0.9391952952978686	0.9475575799300008	0.9688485710675017	68	19	49	47	12	25	21	38
AARS	6.8758075622438355	7.025541242855726	139.16903974412998	-0.15836791396229402	-0.2677196697120356	-0.031100678727288375	0.9460692059245364	0.9269421467355954	0.9580412451465514	492	23	147	309	88	138	100	132
ARHGAP10	5.815558469748619	5.877026155388451	62.16148687395147	-0.15843768991069618	-0.17792489214430754	-0.034001687336615696	0.9322276695056282	0.9428253054504951	0.9626908821140645	188	34	104	85	21	55	60	57
ARPIN	5.516552805290381	5.631287168567475	53.13266181675228	-0.1584646276542253	-0.29795696583238523	-0.03605426496870735	0.9396884768703159	0.9152909415756635	0.9471572336142929	83	48	69	92	19	45	54	36
CALM1	8.55610873303752	8.610246781066826	425.5112766644325	-0.15851979011251005	-0.2156820545801805	-0.04196812299112838	0.92284698390453	0.9269421467355954	0.9492456109215511	750	317	679	536	202	416	365	358
RP11-379H18.1	2.6370049373379767	3.0668916640859005	7.691406712581305	-0.15869129731864795	-0.4073831838385316	-0.016520735529668904	0.9756107188843495	0.9436276832996352	0.9650457780249025	20	5	2	17	5	2	10	7
TRIM33	6.465966595943208	6.4903901107305915	96.35020114771929	-0.15870755453955074	-0.1625454021279514	-0.043398798941411805	0.9130144646250604	0.9399140440216104	0.9580412451465514	186	49	173	161	48	93	78	96
PHIP	7.772610253721938	7.815656941528842	243.2325715809558	-0.15887099853546377	-0.19489257320128198	-0.04585019143045604	0.9172636276224087	0.928361615187122	0.9504451022556415	433	73	592	411	144	213	225	230
KANTR	0.9830477937225889	1.847127334343754	1.8475191559283297	-0.1590406511190588	-0.2313415669502572	-0.0032359848815624926	0.974701564857019	0.9789356515276094	0.9905903965004156	7	0	4	6	0	1	1	4
ZNF718	3.0571917497519587	3.3668586217784537	9.158057789702564	-0.15909556156692262	0.038006881646376604	6.903017671771708e-4	0.9616051511057127	0.9956481308188948	0.9976044585398781	24	3	21	16	2	5	17	7
ARHGAP32	4.855645113293302	4.989047273806111	32.56399115709698	-0.15918128497489337	-0.14361850268276005	-0.02015510808692735	0.9429571885306451	0.965199662996209	0.976759612348087	74	6	64	62	21	19	40	35
CTD-2047H16.3	1.935138481062588	2.4588831955678008	4.405007580895858	-0.15933611487117288	-0.26541843468443344	-0.008521249564527277	0.9747825895051179	0.9726730263218574	0.9819992286660378	3	3	14	5	2	1	3	8
FBXO30	5.150750939980425	5.210270533644209	38.95943494080794	-0.15934541870942787	-0.22060599893575777	-0.034942402215533706	0.9358064431820238	0.9271155617106602	0.9591419995909994	73	22	52	73	22	24	43	39
TUBB6	5.838853453710212	6.14440804494159	74.3742268425257	-0.15939742028203452	-0.4090710986758264	-0.029562453226304332	0.9615670951264879	0.9101951778689908	0.9471572336142929	367	40	87	132	6	49	58	84
CAPZA1	7.2590406694465	7.402910577956237	184.87792988371746	-0.15949695750576706	-0.42097699978903574	-0.04750019938493212	0.9447226514064223	0.878723678688043	0.9074119383700211	169	153	241	247	139	158	132	158
TROVE2	6.972475455474505	7.006417243837225	138.3259122188606	-0.15972841927004103	-0.19485613915801894	-0.04648301701220546	0.9172636276224087	0.9239212717276148	0.9479049632940885	200	62	282	288	70	111	135	135
DNAJB6	6.6823539267553755	6.7191982107028965	112.79201070686113	-0.15986549708261688	-0.16703789784687958	-0.04159929161035395	0.9157481892908538	0.9407883517926798	0.9580875434042943	229	37	239	188	66	82	98	140
CYSTM1	5.04552609674653	5.144843640260197	37.443748349066304	-0.15994228886752443	-0.27913819193937556	-0.03431100535767263	0.9434386039904904	0.9219627363884281	0.9522026586895607	47	18	67	57	30	39	24	33
PEF1	4.6988583335004	4.862339488292385	29.66099774129836	-0.15995283702258395	-0.11880453229239628	-0.0145633245437824	0.947182450643712	0.9764854726589066	0.9824080596577094	70	5	42	71	19	29	35	20
U2SURP	7.221395144008309	7.251393275540023	163.86304372233835	-0.15996807213137987	-0.15611147319609525	-0.04199245970256123	0.9130144646250604	0.9431001616598594	0.9589462424309738	391	78	235	355	64	143	171	143
FAM208A	6.8539686278153065	6.882464783325322	126.78332577970615	-0.1599730623036099	-0.18064266750207092	-0.047397503995357436	0.9117196069001378	0.9272961631042198	0.9496722457142355	243	47	249	208	79	91	122	142
MKNK2	7.176889720299658	7.345897255086104	173.88205662376285	-0.15997676999625826	-0.2525852513302685	-0.026338940059876522	0.945095224790781	0.940739648683038	0.9649044102243303	328	39	263	678	57	88	201	192
PEX19	4.761485463899037	4.913185203772888	32.43634788500516	-0.16005570197704702	-0.525895755866033	-0.04838332683638439	0.9499151479647525	0.8518864436887368	0.8832954965063432	42	31	33	45	22	22	26	25
CTC-463A16.1	1.3412178594092352	2.277605383418595	3.2017503041160262	-0.16015830985772544	-0.8055589863399963	-0.01425532300478686	0.9787176314043246	0.9101951778689908	0.9519432351955187	1	0	13	14	1	3	1	3
ATP2C1	6.671646581379228	6.719550767764481	113.61434416051205	-0.16016608740928423	-0.23379684509103507	-0.04580002385616305	0.9242922310703571	0.9135402122002843	0.9458014309939372	187	54	144	221	81	99	107	97
MEF2D	6.678089331753673	6.724474446421478	113.0678203003325	-0.16037165165421627	-0.17557549534894235	-0.039701226438082146	0.917795744342359	0.9404585532425185	0.9589462424309738	248	50	290	167	40	100	99	116
DSTN	8.539905866868786	8.592980787137478	420.46906141104836	-0.16044643595961122	-0.24625304286402108	-0.047889736161459744	0.9234735347696104	0.9152909415756635	0.9409602791803364	799	248	656	432	297	356	378	387
PRPF38B	7.636307614749581	7.701341740854572	225.57658999847376	-0.16046961222688452	-0.2563507766441793	-0.04552029648726005	0.9252182185474855	0.9122722061162923	0.9410495034145131	377	80	455	281	188	153	210	246
RNF220	4.823518509715388	4.908477179022865	30.565305515512307	-0.1605220933912407	-0.12197765156048622	-0.023012267199456506	0.9365175561590083	0.9668958274330886	0.9748426156258029	84	11	51	64	11	25	28	36
RNF144B	6.4422044847812945	6.518742004531309	98.44336785201564	-0.1607101891920252	-0.25280520180760047	-0.039814659534788015	0.9365663495432168	0.9172077733503656	0.9479049632940885	181	47	259	94	56	61	105	100
COL4A3	3.818592401858181	4.085451013930292	16.335741978999522	-0.160760578002372	-0.019455089067006805	-0.0023564541558830725	0.9608801334390588	0.9976381557680465	0.9975093858759697	60	6	34	17	4	9	29	12
ZNF473	2.94002057573278	3.307111785351371	8.63453149605311	-0.160770152202177	-0.058543837370221674	-0.004382643143000484	0.9655829329454325	0.9934163142359341	0.9917941995630681	19	2	29	13	2	12	4	10
GSTO1	5.624464760175103	5.69495935790503	54.82802775687313	-0.16077822762588656	-0.06905500273794639	-0.013793612058129833	0.9356923045890203	0.982083854797053	0.9881564753378228	123	27	79	88	28	71	31	54
FUT2	0.30262847139277826	1.5383241032128656	1.552407197721859	-0.16088286850552558	0.1486367388458716	-6.250334829518128e-5	0.9815019850780279	0.9899992592584242	NA	0	1	1	5	1	0	0	5
SNRPB	5.161258477661884	5.320919614968433	41.141593499417944	-0.161039035957432	0.01909304937969368	-2.896625044207038e-4	0.947182450643712	0.9971465685084713	0.9981662486198777	136	10	63	72	17	46	18	64
OSTM1	5.7342619853059515	5.862641694693316	62.93530973838821	-0.16105017831810842	-0.45059791392507564	-0.05097718491995335	0.9434386039904904	0.8578633817806791	0.8903547175826633	85	39	59	102	59	37	53	62
UNC5C	4.58567236092993	4.782179787787106	28.021606561589714	-0.16119520074550495	-0.3083566010300999	-0.0267860412326605	0.9589560866589147	0.9267865202228942	0.9589695229793773	113	10	53	18	15	15	31	29
KRT8P46	2.390082071520332	3.0366450177096422	6.620698607052494	-0.1613741220924061	-0.07151722528373633	-0.002346947772439681	0.9734875592391871	0.9934163142359341	0.9965637962070666	25	0	10	18	2	2	13	6
OPA3	3.956758104373565	4.155863171434912	17.513182733821573	-0.16163158051428292	-0.13774007614463168	-0.013160765650754224	0.9540190219349358	0.976426830594323	0.9824080596577094	44	10	21	43	4	8	23	20
TMEM131	6.917552627396164	6.949105019312798	133.09335403259365	-0.16164610081630149	-0.1864723344612115	-0.04501776545402971	0.9130144646250604	0.927020749902549	0.9543476744829872	246	55	207	242	88	90	145	135
KIAA1191	5.864572839483233	5.8965780093849665	63.500573155057765	-0.16174506943070638	-0.21154188427958942	-0.046378207278486	0.9172636276224087	0.9178256467988519	0.9479049632940885	123	34	94	111	36	49	60	64
CYP2U1	3.062033758137603	3.3553546855531016	9.25128197118328	-0.161856193998722	-0.2509994715546475	-0.015095964098736777	0.9640676221027934	0.9598991303815078	0.9742099392294851	39	2	12	10	6	8	10	7
ZNF444	3.660577642219318	3.8005841417390274	13.809427624280241	-0.16185754363563634	-0.18862583125655294	-0.016004403710251174	0.9532501222469076	0.9633090380258715	0.9800369588092149	22	9	21	24	7	10	18	9
PIK3R5	6.100813630476515	6.197519791654863	78.00305580614403	-0.16192746017689974	-0.17028814290184532	-0.025161248688510513	0.9393034835648173	0.9525087692887306	0.9708228426057547	178	27	206	81	42	38	85	101
SLA2	2.136336101940993	2.9677497588849717	6.756569270758202	-0.1620916081956506	-0.7174671143509477	-0.018630034885052903	0.9780413087027092	0.9122722061162923	0.9411678120953427	9	6	33	3	0	3	2	10
RBM4B	3.706082905050985	3.9221425012116113	14.852859073908087	-0.16211090940297304	-0.10347267700763055	-0.008493108767769247	0.958705985318766	0.9822100525291187	0.9900688364323167	26	9	17	38	5	6	24	13
KCTD21	2.2048873783505125	2.5550083051958534	5.171417659692501	-0.16218990293531782	-0.3902676688993711	-0.013981498124501295	0.9699355656216785	0.9480800535528888	0.9698408308810381	5	4	10	5	4	5	2	5
TPD52L2	6.579995469188832	6.60531294500368	104.38072509008735	-0.1622974843599276	-0.18387371948737774	-0.048741630637130905	0.9110693836852174	0.9239212717276148	0.9479049632940885	224	53	143	210	51	89	90	110
NEDD1	4.21328841574852	4.326796131351959	20.010159014400557	-0.16243059000828905	-0.14141223014729798	-0.01910728731398033	0.9429309636757205	0.9682417307805063	0.9783947411517734	54	6	33	32	12	19	14	24
NCK2	4.981909763532139	5.129184520531564	36.31632541064859	-0.16245401706084164	-0.2328276100292978	-0.026579541161395284	0.945287105780681	0.9427113360617667	0.965626944618274	85	8	89	39	27	20	42	38
MKLN1	6.854078001131661	6.906074458603251	129.0596736694692	-0.16252224462253048	-0.2279914243708501	-0.04433761009458189	0.9252182185474855	0.9177635339054575	0.9471572336142929	171	63	327	217	62	95	129	127
SLC39A3	1.7330022970211985	2.7016099264009763	5.02358349346498	-0.16253147760308426	-0.1106127597586291	-0.0016046445757059162	0.9787176314043246	0.9915660938410747	0.9972191002487463	31	0	5	2	3	2	12	1
RIPK2	3.505520546510201	3.663149214197089	12.521907926322001	-0.16253430202752228	-0.30055430976552494	-0.02211833739900043	0.9573608158530108	0.9407883517926798	0.965923772396344	16	8	18	24	8	7	15	10
ZSWIM6	5.911677964680355	5.97591915221813	66.81003575134265	-0.16261151727969742	-0.13163691579797673	-0.02495769682165233	0.932244767552663	0.961366519646774	0.9742099392294851	118	33	157	101	28	73	41	74
ST3GAL6	2.1223814523894786	2.602920196211467	5.393981197865672	-0.16268604414154403	-0.11580698491506752	-0.004499277363316122	0.9755203334537869	0.9887269332358188	0.990542399310461	3	3	7	9	5	4	9	1
FLVCR1	2.85386591245793	3.2589689878225965	8.147799649642465	-0.16276806525810827	-0.2670015519659618	-0.014348210610633788	0.9655829329454325	0.9597333679197715	0.9742099392294851	18	2	15	31	1	6	9	8
YIF1B	2.9632279225382634	3.3798736823570596	9.077056826638689	-0.16292105576208873	-0.11349482891626658	-0.006018863347893982	0.9673554351412984	0.9834336017718858	0.9900688364323167	34	2	8	27	2	12	4	11
MSH6	5.854325775980803	5.926139874776066	64.51800430917667	-0.1629344863875039	-0.11552068572450384	-0.02072395975762311	0.9356923045890203	0.9694414948074971	0.9805113318062448	151	27	78	121	38	65	34	86
SOX9	3.1572353332195204	3.484387871907278	10.704206513235771	-0.16302111571083847	-0.3888492522005285	-0.020784701674665756	0.966836511021626	0.9351595660130694	0.9603870559001683	39	10	8	14	2	10	9	7
RIN3	5.966818748430335	6.117699961102632	72.87474872389262	-0.16308202733015728	-0.18848799803061791	-0.022645163368000203	0.941663704794914	0.9529049848853123	0.9727746916280945	170	21	238	127	16	52	57	100
BTG3	4.162742632807104	4.3263778816669145	20.491587964241912	-0.16323409248919446	-0.2210923179468411	-0.020188809992753527	0.9518651479598704	0.9537044500580352	0.9725679262444353	40	6	23	37	19	17	25	12
ZZEF1	6.94560735257623	7.0471878835564	140.82743540747643	-0.16331567613820705	-0.20449169537694425	-0.03147012579699007	0.9365175561590083	0.9407883517926798	0.9626908821140645	459	32	336	269	42	105	129	161
THAP5	4.499670093252152	4.617655287327967	24.917107459537224	-0.1634629023403936	-0.16860917302239453	-0.021889400834040732	0.9434386039904904	0.9598991303815078	0.9742099392294851	61	13	61	29	8	26	20	23
VAPA	7.177584754728299	7.217707444368657	161.10822744086107	-0.1635136482911281	-0.2363705895444857	-0.05061272742449659	0.9157481892908538	0.9101951778689908	0.9409602791803364	250	80	251	261	116	117	136	185
C18orf25	5.585941975031846	5.655173954206096	53.00008927324124	-0.16358516327207248	-0.11980181751732139	-0.02178258476735161	0.9327220779550278	0.965199662996209	0.9772941683248387	93	22	90	127	23	39	70	42
RELL1	4.695711262719013	4.780776306916362	28.217961019868817	-0.16371310747196657	-0.19451106716080213	-0.028029906199060088	0.9393034835648173	0.946585458891437	0.9677828296481293	84	11	39	40	17	25	21	32
PLEKHF2	4.437785372556736	4.554130843711103	24.580633723625557	-0.16373504596347335	-0.3706735796234789	-0.037615662443701514	0.9471151582814472	0.9028632305693768	0.9383406988988171	30	13	44	34	21	22	18	20
NAT9	3.629580727948402	4.004019812805937	14.808673748734154	-0.1640730505345081	-0.1851844301333567	-0.012275617519982554	0.9615670951264879	0.971995553058408	0.9819992286660378	60	2	35	30	2	10	16	18
CMPK1	7.128124736817252	7.207538187494574	160.66190223909032	-0.16411347723431452	-0.2794227767014631	-0.043080278687686456	0.9334173230361213	0.9101951778689908	0.9409602791803364	244	106	254	174	115	151	144	119
FOXP4	4.984272481690977	5.142528206666558	36.10306755442127	-0.16418473304886697	-0.08622603684661342	-0.011600404986902116	0.9434504506227922	0.9819633406359386	0.9881564753378228	94	14	65	89	7	20	50	38
GPATCH11	4.540479785167712	4.685611555764144	26.44256741293006	-0.16430278226276376	-0.1119947276512099	-0.01322156688331501	0.9466240460232292	0.9780100895326064	0.9852350793780235	49	7	56	35	20	31	27	15
KIF9	1.526011169261786	2.2660162472422334	3.1937279852132443	-0.16434993884925542	-0.5135777838993165	-0.011540698144619577	0.9734875592391871	0.9412474903682525	0.9698408308810381	8	1	16	3	0	3	3	2
UNC13D	5.3764445224832675	5.5245938009184155	47.6518657236171	-0.16470165797999825	-0.2184259745666966	-0.024969264339566408	0.9434386039904904	0.9447616490975199	0.9688485710675017	213	16	80	56	15	37	37	60
LACTB	4.886806358359792	5.1070985271132585	36.5814627400464	-0.1647824576898642	-0.19831382424836264	-0.017304006578729457	0.9531880190895792	0.9623337538152712	0.9742099392294851	50	11	55	45	40	51	15	29
ZNF3	4.3548380266571245	4.5649027753835965	23.421051892971132	-0.16499117891216783	-0.06755778517323359	-0.008864388478798314	0.9497663771837604	0.9871591018768178	0.9900688364323167	66	3	46	52	10	25	27	17
RAB30	4.156150305902821	4.270545998898693	19.63938486292947	-0.1650118048292795	-0.28803653115279393	-0.03045684401001581	0.9436958058036748	0.9253977164628726	0.9580412451465514	43	7	31	25	17	15	18	18
PARP15	3.106589305735449	3.5497900871502024	10.795527945094342	-0.16503090652291572	-0.19504814710667093	-0.009309861146555127	0.9698173588136703	0.976426830594323	0.9836241175251087	9	4	44	14	4	4	5	23
SH2B1	4.903526112875639	5.157408885516596	36.275718813169064	-0.1653525849619323	-0.01713741239347716	-0.002169887094488902	0.9550257734900612	0.9976381557680465	0.9975093858759697	124	13	73	64	5	13	41	62
PRPS1	4.3397680334363296	4.4385296501899445	22.082767654481867	-0.16536436062336432	-0.18638116872994223	-0.022840266632690707	0.941663704794914	0.9537812385810855	0.9727746916280945	40	9	34	41	15	20	13	28
CTB-55O6.12	3.07063292299822	3.5080336903307585	10.35688673713595	-0.16553897837400308	-0.2296322973572881	-0.011631437545011628	0.9686032815860037	0.9682417307805063	0.9819992286660378	31	6	32	8	1	5	6	19
CMTM3	4.328603385274428	4.488112191304865	22.611935403618368	-0.16571371921443592	-0.016856750453689857	-0.003671186642305625	0.9487017299547666	0.9975610800428344	0.9965637962070666	45	10	48	33	10	8	21	42
CLK3	6.1408595302406415	6.196718561133043	77.50881807619204	-0.16574917243694381	-0.11711833636633735	-0.027530124535081066	0.9179706849632743	0.9632860827267492	0.9742099392294851	203	25	152	149	31	62	58	107
IMPA1	3.8073596373161007	4.034596427073145	16.717684746594916	-0.16576719987341718	-0.29210957267522875	-0.020130767220415756	0.9611083916564603	0.9472079412028981	0.9665315671765078	18	15	20	38	6	12	22	8
DNAJC7	6.546893776783988	6.579369812318291	102.68453414449948	-0.16581132173078586	-0.1866647739368103	-0.04395077332219455	0.9130144646250604	0.927020749902549	0.9551391547598486	169	51	210	165	55	98	91	91
PAICS	5.663812320893408	5.806279178429781	59.12534269145571	-0.16605289774579676	-0.27405030336770797	-0.030227291837563647	0.9472696359780113	0.925149054429957	0.9580412451465514	130	28	41	182	27	63	47	44
CCDC93	6.433914871048514	6.490317119450995	95.46191162773043	-0.16618520889259408	-0.1498410443442243	-0.03406010611104507	0.9172636276224087	0.9502643314094132	0.965923772396344	254	25	191	185	44	66	100	108
MUTYH	2.1219478043338755	2.561779154959102	4.556915850221974	-0.16635653770901884	0.053695631705099535	9.467643524065501e-4	0.9673554351412984	0.9956481308188948	0.9976044585398781	15	1	8	6	2	8	2	4
IWS1	6.985796832278906	7.011022726517889	138.52242852298738	-0.16699903212765757	-0.17236646905105613	-0.048928699486454875	0.9040083435256325	0.9298476877451326	0.9492456109215511	356	52	229	220	79	102	123	166
CMC2	3.4165694843940106	3.7725002763776754	14.44284745899316	-0.1670996587105363	-0.39506971984687217	-0.019616377331062425	0.9674784770362737	0.9423483958252081	0.9580412451465514	16	18	10	18	7	17	11	4
FAM13A	5.620474293713253	5.78751712538215	57.46774011227474	-0.1671358890703099	-0.19292549861623157	-0.02216863137167382	0.9434386039904904	0.9529049848853123	0.9730289832857376	116	18	151	155	10	37	61	66
SLC43A3	5.19199714080713	5.261052317640082	40.0420228108366	-0.16716511145380522	-0.11278172546708261	-0.02050295216282601	0.9334173230361213	0.9712651740718448	0.9814333138590584	85	16	85	56	21	44	39	29
RP11-274H2.5	0.5792526868095531	1.723615667106513	1.738937207477385	-0.16736026546863242	-0.2622012676857459	-0.0025445363228888906	0.97958151368102	0.98040189048351	NA	8	1	0	5	0	0	4	1
CAPZB	7.409830918779854	7.47468343318565	193.40161222726402	-0.16768618238333505	-0.29046912971167504	-0.050262079351467405	0.9242631686556461	0.8990219277290777	0.930644596028639	353	136	275	209	126	163	149	193
UTP14A	4.2581290549608575	4.43201853345277	21.312668495912686	-0.16772657821404358	-0.17579529625070262	-0.0185088864676189	0.9472771968139981	0.9623337538152712	0.9753197411065034	59	6	23	64	8	21	20	19
TMEM57	5.357104972562004	5.411070850914304	44.43188229350833	-0.1678194765116214	-0.11058155543404669	-0.024699841941465513	0.9237277714076582	0.9668958274330886	0.9748426156258029	96	18	87	82	19	44	46	36
HIST1H1A	1.151042093874759	1.9531243089343224	2.7460094104388206	-0.1678532847030944	-0.5665712143334933	-0.011157710236559763	0.9756107188843495	0.9436276832996352	0.9650457780249025	7	4	5	1	0	1	1	4
AC007246.3	2.8963630787038857	3.2687069916336497	8.405201604857837	-0.16794702667414751	-0.2919078756362384	-0.015974657628134558	0.9655829329454325	0.9537812385810855	0.9727746916280945	30	4	8	24	1	6	9	8
RNF6	6.332238493686456	6.3762676849640245	88.99584707845833	-0.16809618267940188	-0.22759336223658	-0.04735029051402925	0.9159999717975829	0.9135402122002843	0.9458014309939372	181	36	114	170	63	67	74	102
ZNF212	2.3102233777467482	2.771799793578799	5.813914849749353	-0.16823074662848228	-0.13788556140511277	-0.0055120440669782856	0.970738796171778	0.9828025435914152	0.9900688364323167	5	1	10	15	5	4	10	2
HNRNPR	7.742481329892328	7.758516552015361	234.26690145704043	-0.16828876918742555	-0.17093159377504175	-0.054064309189914804	0.8941735742992449	0.9293469229575005	0.9458014309939372	494	125	401	368	114	220	187	242
QSOX1	7.183959121915994	7.248913521164458	163.3642404511652	-0.1683018384732818	-0.2310100327897215	-0.04293343024536955	0.9237277714076582	0.9219627363884281	0.9479049632940885	584	82	190	278	57	138	135	172
LINC01128	2.7937087163368637	3.2255670291078196	7.840882838837098	-0.16844497337118125	-0.21949271539901077	-0.011025948260393487	0.9655829329454325	0.9705574256427653	0.9819992286660378	39	1	14	12	2	7	5	11
ACVR2B	3.933668363230252	4.126746629936309	17.49608102557473	-0.16846329596085208	-0.298290657744329	-0.023878931071024182	0.960303948991793	0.9407883517926798	0.9626908821140645	15	10	35	44	8	19	9	17
PCAT19	4.575016450982575	4.865999258089785	29.500079395038586	-0.16849233850751624	-0.3584320355477131	-0.02664552254591777	0.9592838044772279	0.9233556296501543	0.9556654525467791	33	3	95	75	17	17	29	32
PNISR	8.59749794416308	8.632359358446834	430.00276989551026	-0.1686241519665548	-0.20940059678121897	-0.05141136870515491	0.9057092079078277	0.9236705457651657	0.9414204689464021	746	148	1090	686	241	344	393	444
PRPSAP1	4.832821108295827	4.997437653079235	32.47204996618163	-0.16913839584962104	-0.13137012478988258	-0.015277986472230007	0.9434504506227922	0.9726730263218574	0.9819992286660378	76	11	100	45	9	19	26	52
MIRLET7BHG	3.4026120161238507	4.036096647030575	15.468955925188839	-0.16923665325547874	-0.11247801001627807	-0.0047404108828619914	0.9730154560354022	0.9850178512593886	0.9905903965004156	33	6	41	41	0	4	28	15
NOL7	5.702164080512227	5.757099528284222	57.26643353588802	-0.16929443457383359	-0.21453908373701205	-0.04009238599629358	0.9229891174980934	0.9239212717276148	0.9551391547598486	155	22	83	81	38	38	56	64
SLC25A28	3.882406291544949	4.076702264046027	16.391406512043705	-0.16932056056164355	-0.03384050955471867	-0.004879773466790347	0.9512079325779093	0.9956481308188948	0.994180659546559	39	4	31	29	9	6	20	25
AGBL2	0.9739148609488735	1.8136730699223533	2.198319254124608	-0.16941678061081214	0.2526088610484008	0.003777985765345909	0.9779933164741683	0.9782569264691772	0.9900688364323167	1	1	6	3	1	2	5	0
PRICKLE1	2.720182104954583	3.0658407185679097	7.031352088572791	-0.16944960532871853	-0.10698272939198465	-0.007371546799459135	0.9615670951264879	0.9839910390823338	0.9900688364323167	24	1	12	14	3	8	4	9
PRKAR2A	6.087919837095541	6.132724493016423	74.88316734287666	-0.1694870222124582	-0.19932427784738338	-0.04069057036059594	0.9172636276224087	0.9266184790836098	0.955473274669332	195	33	95	116	47	69	71	63
ANKRD12	7.748564470871084	7.818734710537466	244.119942999816	-0.1695930506493162	-0.22976900411233944	-0.03975330316440636	0.9243037883005947	0.9239212717276148	0.951159372039861	411	84	696	298	146	225	233	195
TSPAN14	7.3664501784709495	7.404399295032155	183.52554162747347	-0.16969193357304124	-0.23010292270164112	-0.051057834852763447	0.9110693836852174	0.911918183971124	0.9409602791803364	324	121	351	245	86	129	179	191
DOHH	1.7096299800303691	2.4062512433161283	3.6208013805740777	-0.16971926291425457	-0.23554515205503834	-0.006222384908509539	0.9720341563248318	0.9764854726589066	0.9881564753378228	11	0	5	14	1	1	5	5
PRDX6	6.895576735646942	6.938081508476509	132.58224018407637	-0.16985961471653932	-0.24378756612979657	-0.05029995987882225	0.9143265729293918	0.909273971137604	0.9407743850734588	261	84	156	219	77	116	119	117
SPIN2A	1.7288324724028945	2.381011288245891	4.558012552140339	-0.16990663254967467	-0.6853381359892404	-0.016909800552758057	0.9756107188843495	0.9211808763864671	0.9458014309939372	9	7	1	7	1	1	5	3
PCDH20	1.377657264747598	2.337941852693255	3.696373377241774	-0.16997104224366963	0.5532686898128036	0.011189423238798514	0.9786531887845735	0.9436276832996352	0.9698408308810381	3	0	12	4	2	3	11	0
KPNB1	7.754305897603615	7.771930901365218	235.98440084472892	-0.17015330850131705	-0.1627823258683629	-0.0525547221822394	0.8937870967473469	0.9359200141127513	0.9479049632940885	578	96	369	405	129	224	185	249
FANCB	0.9299099344623061	1.8102589573656558	2.168932906676188	-0.17025670814390176	0.28897406735458314	0.004337755060470133	0.9762570621042971	0.9764854726589066	0.9887614540848269	2	0	5	3	2	5	0	2
RNA5SP202	6.879347024450915	7.665907865438817	226.18152944431196	-0.17027613955667284	-1.430061109636804	-0.027708639935637536	0.9727675098885911	0.7261180776756659	0.802919687354832	57	388	104	181	173	106	107	104
PSMD7	6.120173761837368	6.17283610565712	77.14662075764798	-0.17032703957206746	-0.19613399277932536	-0.037875364241821925	0.9172636276224087	0.9306888194673119	0.9589462424309738	164	29	122	113	57	77	69	62
ZNF264	6.065899138601107	6.113728728247976	74.20978395175692	-0.1703746783556728	-0.2240871656826208	-0.04298681250512018	0.9172636276224087	0.9178256467988519	0.9482533760846319	164	49	118	96	35	66	71	61
NECAP1	5.053012924953987	5.155166494614795	37.27441251714607	-0.17051186341526328	-0.2896195503069053	-0.03745430945509484	0.9395238580445442	0.9135402122002843	0.9479049632940885	50	13	93	57	27	27	28	44
H3F3B	8.161784557524232	8.184521037564288	315.5531044123367	-0.17052318690241516	-0.18169345219437114	-0.05066585042621318	0.8986302975846839	0.9283651830720355	0.9471572336142929	549	163	498	546	185	296	234	341
WWC3	6.9012220714673544	6.926525583651813	130.4373059395459	-0.17066877051979198	-0.16146356565051478	-0.04726625441722305	0.9008698071002033	0.9399372723027957	0.9546087427173167	327	60	251	208	53	107	105	157
BTBD1	5.596455458322202	5.69207079066569	55.43508763377417	-0.17073372850030855	-0.327848834088431	-0.042799954179014395	0.9356923045890203	0.8990219277290777	0.9364205276454023	84	25	91	69	51	42	57	41
RELB	3.2848006408978048	3.837706298940375	13.261942674984835	-0.17074597655741994	-0.17561902830363393	-0.0094914187175916	0.9706080634108234	0.9776499081534823	0.9860647953086276	41	0	36	21	7	17	5	16
C6orf25	2.1520765705111624	2.7220502864960374	5.8286367734614135	-0.17077939456370508	-0.3465953386683744	-0.011347871639204189	0.9730154560354022	0.961366519646774	0.9742099392294851	8	1	3	13	8	1	4	10
INSR	5.862870994878897	5.9403957399266165	65.42602448634055	-0.17096249380986533	-0.17862040861383902	-0.02814991372093079	0.9334173230361213	0.9475575799300008	0.9687711589506361	92	27	99	145	43	74	56	46
C4orf47	0.2874332239076642	1.6209714360117244	1.61149280415058	-0.17096883841335833	0.45019854965539097	0.004170321806752109	0.9812902865015661	0.9664878955165255	NA	0	0	5	3	1	0	6	0
PCBP4	3.247325092483854	3.809397036346562	12.598177204995523	-0.17097146353868178	-0.1316152625126698	-0.004676180640223681	0.968625799715416	0.9822100525291187	0.9905903965004156	65	1	29	15	2	4	21	14
RALGAPB	6.731601727785852	6.768702756663253	116.4892074061974	-0.17177004227464876	-0.15759934200670683	-0.04133387213502225	0.9069550906321205	0.9431001616598594	0.9591419995909994	246	39	252	233	52	80	121	131
ALDOA	8.561323081876967	8.590065743015408	418.0444217269636	-0.17185572230504542	-0.17978682035873905	-0.04729472484473981	0.9010267931721896	0.9348005500566576	0.9492456109215511	950	249	556	746	182	390	298	471
ORAI3	1.778323556944287	2.368008468025586	3.6248046924549717	-0.17187563618234655	-0.35722739529903025	-0.011023139072969493	0.9698173588136703	0.9572554547896504	0.9742099392294851	7	0	7	13	2	2	3	5
PGAP2	2.03805661300098	2.5788920718423785	4.397031847275201	-0.17202311955529165	-0.21836966657445367	-0.007359212999358836	0.968625799715416	0.9751943308772618	0.9862201563789315	21	1	4	10	1	4	2	7
CYCS	6.401955582264542	6.484446430674591	96.79144384532383	-0.17221889884657485	-0.2944057023753029	-0.04356411860375874	0.932244767552663	0.9069399353144479	0.9406413246178235	186	60	92	149	71	95	78	74
EZH1	5.921726767502562	6.027196055936912	68.47634025475733	-0.1722821985846846	-0.14186909637319453	-0.023135560522513633	0.9334173230361213	0.9619041410246482	0.9742099392294851	169	14	166	133	30	44	59	98
NELFA	3.4828378427226387	3.840720251613715	13.197818056014908	-0.1723236678841122	-0.10847153262207446	-0.008339825087486282	0.960849660551548	0.9822100525291187	0.9900688364323167	36	1	35	27	5	8	9	24
CASZ1	5.004795903645595	5.201067342083261	37.345002922201814	-0.17238060683706652	-0.17238314547469488	-0.018812915463294708	0.9434386039904904	0.9619041410246482	0.9763292336068702	91	6	111	82	10	29	36	43
MYL6	8.71052765242482	8.727462735507522	460.2062730605706	-0.17242296981604394	-0.19235704547871804	-0.05947112733149631	0.8924048452382792	0.9239212717276148	0.9364205276454023	954	227	919	605	249	349	442	484
KIAA0355	5.600341238421903	5.740758428034442	55.672704391226524	-0.17256841938342576	-0.11938878075739044	-0.01609232585281749	0.9391952952978686	0.973131723369771	0.9819992286660378	116	11	139	131	21	29	69	67
SNORD67	1.6934754915595773	2.485212957334494	5.783009075253559	-0.1726957093563507	-1.098630495936536	-0.022366691585147383	0.9780413087027092	0.8815212866632871	0.8765570752392928	2	11	5	2	3	5	2	1
LOXHD1	0.9691688796739959	1.9228577564918916	2.46043193898035	-0.1727330319442435	0.3458924498162037	0.005537439719511819	0.9780413087027092	0.9722610759409123	0.9852350793780235	4	0	7	1	2	6	2	0
RPS2	8.014616577442888	8.088484439009367	294.6770450047819	-0.17286917512860378	-0.2783887669154889	-0.04699535347452603	0.9256478795816965	0.9091673354842845	0.9383406988988171	1011	150	267	399	168	233	229	324
ARFRP1	5.417208627874725	5.496944226944389	46.87416253571206	-0.1728731329485716	-0.1354350771694663	-0.02602453070549235	0.9252182185474855	0.9610174755953343	0.9732619247751377	130	14	76	105	19	32	44	61
CDKAL1	4.721712210045056	4.821068510423494	28.971786870671355	-0.17313596352623192	-0.17579382025099313	-0.024302230277927703	0.9383308319094174	0.9535608908066889	0.9720863937311077	52	10	46	68	17	17	24	42
BEAN1	2.066264129897275	2.6948840221392585	5.638524802897947	-0.17321182628502915	-0.7165664035565162	-0.01994671593543562	0.9763411349915463	0.9101951778689908	0.9383406988988171	6	4	1	21	4	2	2	8
RGAG4	4.942917835866708	5.0596678356447065	34.224170079487465	-0.17329198306876972	-0.16209920418291673	-0.02201337701600953	0.9391952952978686	0.95953899360372	0.9742099392294851	128	15	51	48	11	36	26	34
FAM49B	6.113900952675639	6.245205110380344	81.98078979529711	-0.17350928020256381	-0.3865980839667843	-0.0443352768442897	0.9431804489367942	0.8841756907775911	0.9224323596736993	74	53	185	99	58	78	51	72
SERINC3	7.764442043634704	7.830816988046973	247.274171927948	-0.17354034739557828	-0.27910737220332044	-0.048564586400132115	0.9216652604922654	0.9069399353144479	0.9362826779970257	305	118	522	331	187	216	206	226
PTPRB	7.046097244427514	7.266302234230108	165.03155839732747	-0.17417573695127994	-0.35256461427868796	-0.03169490222977409	0.948906519120344	0.9152909415756635	0.9479049632940885	318	19	602	225	99	167	115	136
CCT6A	6.599855680424372	6.656909568805239	107.738236942372	-0.17420853133478267	-0.19022711525325808	-0.03796670079655975	0.9172636276224087	0.9344334600613747	0.9589462424309738	258	38	128	273	55	105	82	110
SUPT7L	5.766374973689303	5.842068536698193	60.684626517090216	-0.17432130754970074	-0.08387229861914451	-0.016076546518797617	0.930061397647959	0.9785853838341247	0.9852350793780235	146	29	85	105	29	46	33	102
COQ9	4.09237943532611	4.256189354795704	18.67368372713795	-0.1744458411156022	-0.17110158520642488	-0.018664262299124254	0.9447226514064223	0.9632860827267492	0.975341740122398	62	7	22	43	6	12	19	23
NBN	6.117221609168724	6.1688082740821955	77.19771028227696	-0.17449484275269558	-0.26406940710486854	-0.048562999476234964	0.9172636276224087	0.9060594643455302	0.9392749188672961	156	42	86	135	52	67	58	79
LRP4	2.6832562835322458	3.4099451118929056	8.865696647057748	-0.17454712779221285	-0.5004829077683165	-0.017216191590028438	0.9720341563248318	0.9272961631042198	0.9623373244672737	54	0	19	16	1	8	6	9
ATP10D	5.856503169555735	5.898056502546041	62.93101540798102	-0.17470030923474644	-0.14852702520153052	-0.03690862320929422	0.9110693836852174	0.9480800535528888	0.9626908821140645	137	25	137	112	26	58	59	60
WWC1	5.237730826368932	5.594441232990824	50.073556237028164	-0.17475765834783882	-0.4604956485839839	-0.029301593206282367	0.9615670951264879	0.9069399353144479	0.9424851321839837	173	26	37	178	4	32	38	56
RNPS1	6.482910001600647	6.512430297970231	98.0041416636172	-0.1747856991212029	-0.21973538241025634	-0.052744817965097335	0.9049390272026993	0.9107511464892623	0.9409602791803364	180	51	138	195	55	72	90	106
NALCN	1.583409702955952	2.4128033959673796	3.7065352503727462	-0.1748411891171861	0.40201549412986365	0.010363245452827505	0.9756107188843495	0.955541070193274	0.9748426156258029	10	0	9	6	1	0	7	8
ARHGEF26	4.971796408665524	5.156591284636062	36.538296371490304	-0.17486238956447156	-0.16866801733906317	-0.016254090861148804	0.9468256631615458	0.963881406438975	0.9818146729566929	160	13	65	36	11	34	44	24
VSTM2L	3.433334014590729	3.841897794632656	13.596473565975609	-0.17487721949413293	-0.42381506573549305	-0.02323102716736484	0.9662556848954404	0.9239212717276148	0.9551391547598486	42	9	10	44	1	8	10	17
LIX1L	5.457857354455346	5.515438265634633	48.28810970415545	-0.17498405192235095	-0.21646634793042063	-0.0380385198083524	0.9242922310703571	0.925149054429957	0.9556843186249758	81	20	108	71	30	43	46	41
SNX19	6.776691840107276	6.8164874616724385	120.37282410676805	-0.17502475873811518	-0.15512800641116037	-0.039866167357718085	0.9055096099030253	0.9446886102945121	0.9609105627413352	282	45	230	265	44	83	131	129
HGS	5.892021511310327	6.124536980413531	72.63452513092791	-0.1750509262053369	-0.2535537826495479	-0.022294523782430006	0.9470250553737288	0.9431001616598594	0.9698408308810381	291	10	142	181	15	59	63	79
DFNB31	2.979086126108431	3.5462079604713526	10.655250410045516	-0.17508036125795684	-0.29168476965924833	-0.01346728755757519	0.9699355656216785	0.9612378342477531	0.9742099392294851	15	0	24	34	7	15	5	8
ATG5	4.274241594053591	4.415234486997977	21.05863472441474	-0.1750863559363416	-0.10885173546988852	-0.015300986670332056	0.9396068321615777	0.9772173936719701	0.9824080596577094	49	6	40	50	8	12	23	28
GCNT1	3.3903113406902023	3.586341483241079	11.46546293160188	-0.17514195312904515	-0.18722915938680348	-0.014367605613259622	0.9537287016198902	0.9669704927576369	0.9818146729566929	17	7	17	29	4	10	14	7
GLYR1	6.7034109165225075	6.727466280845386	113.4119583189136	-0.1752444940811625	-0.16778163669784713	-0.0495369185955026	0.896790178896563	0.9306888194673119	0.9482784177597423	237	49	201	239	49	88	116	114
TMEM194B	2.7580235197158567	3.0514042828373222	7.424497977641477	-0.17527214895837856	-0.3177685840347914	-0.016374690219170745	0.9618226515727586	0.9502643314094132	0.9700824968867031	8	2	19	13	6	5	9	5
ACSF3	4.922795578443162	5.040179290724637	33.53638435385484	-0.17527872536841632	-0.12777171187109493	-0.02024065012445343	0.9356024288625927	0.9694414948074971	0.9782086499327446	80	12	83	64	9	24	28	47
CUX1	7.5772494103566155	7.591480021801523	208.29202313618418	-0.1752884273428846	-0.18297184019351176	-0.060835033603550644	0.8876884048071	0.9233392250888879	0.9364205276454023	398	101	410	363	98	167	184	229
HOOK3	7.943947242109088	7.9847018658429265	274.7850518769308	-0.17545738596116175	-0.23557308755574405	-0.050333674368629115	0.909546883218079	0.9120447539488485	0.9383406988988171	414	146	651	364	149	206	269	268
EXTL2	3.128767262650958	3.4054490417413135	9.696468411726265	-0.1755233113172249	-0.19962095593811374	-0.013112832562158446	0.958705985318766	0.969555288863637	0.9819992286660378	35	6	11	16	2	6	13	8
WIBG	3.950152137179317	4.110393661313897	17.74798729993714	-0.17556636783725457	-0.39898022655150567	-0.03293473645943291	0.9472696359780113	0.9101951778689908	0.9410495034145131	42	17	22	19	7	14	12	17
GXYLT1	5.363008641933842	5.42302167255969	45.21916386297101	-0.1756718898941194	-0.24611051148976562	-0.04190158385395792	0.9242922310703571	0.9170798192643528	0.9479049632940885	78	18	64	98	31	36	42	43
MAP3K3	5.7147902856492685	5.836037758285568	59.7275940321506	-0.17583400730733312	-0.18500341952676766	-0.026490168310315528	0.9356024288625927	0.9500021007166122	0.9698408308810381	157	12	171	88	26	55	46	67
CROCCP3	2.9196530279302118	3.522025993395319	10.123114920031684	-0.17599602228748765	-0.13214081026256874	-0.0054930484429820976	0.9706080634108234	0.982509224364865	0.990542399310461	34	3	19	28	0	7	18	5
DPM2	2.9927392535946122	3.538257401166747	10.595737280446485	-0.1761497702422669	-0.4978305993954497	-0.024470786786476163	0.9698173588136703	0.922102887032101	0.9471572336142929	34	7	11	34	0	7	10	9
CTD-2328D6.1	6.360781464983711	6.884575150613618	131.20797122913365	-0.17617316903461927	-1.0048663109102554	-0.04814778995620034	0.9639553023478297	0.7956335495865863	0.7638295350125878	74	206	78	126	80	47	115	73
CLIC1	7.534769921864218	7.581004215502268	207.66859025969424	-0.17623151903958686	-0.22623548975140154	-0.04634297269220995	0.9130144646250604	0.9178256467988519	0.9458014309939372	286	122	381	319	124	205	156	194
MRPL47	3.4515579294617607	3.6575052215498918	12.522086019800327	-0.176342527671756	-0.3804082422486798	-0.025560625940722236	0.9532501222469076	0.9239212717276148	0.9551391547598486	23	4	16	17	14	9	7	15
NPEPL1	2.101157393095933	2.744272279094826	5.02227391619655	-0.17635368823902017	-0.22832381655654058	-0.00786755148016518	0.9698173588136703	0.9751943308772618	0.9860166133634335	18	1	13	12	0	2	8	5
TRAPPC6B	5.415780833185152	5.476580927596733	47.22673381131737	-0.176362043487479	-0.25243255316111557	-0.04123199968701958	0.9252182185474855	0.9148879196042378	0.9479049632940885	74	27	87	73	28	27	43	58
SFSWAP	6.244275110126063	6.309732142852598	83.8301184437959	-0.17652029397640928	-0.15622426301821066	-0.033489035548790146	0.9157481892908538	0.9500021007166122	0.965923772396344	235	23	180	164	31	69	85	84
ASAP2	4.909982470496946	5.107493136501671	34.82419818772411	-0.1766457616347606	-0.1650568525610116	-0.018289122579120617	0.9416769295050555	0.9632860827267492	0.9774152476752569	130	5	73	67	11	28	34	39
CDK5RAP1	4.6644796566789974	4.757797795227128	27.80246681283785	-0.17665391331834937	-0.21505897462846585	-0.0304525176252659	0.9352377875016586	0.9410147079895782	0.9626908821140645	53	17	63	43	9	24	21	31
DTX2P1-UPK3BP1-PMS2P11	1.182646285737332	1.9434132729657123	2.230262842624417	-0.1767505672304397	-0.45341488654349515	-0.00858395174352409	0.9711212171008029	0.9502882173135608	0.9757120874388852	6	0	10	2	1	1	2	3
SLFN5	7.854265833434911	7.916843077519521	261.84237428369147	-0.1768244971115453	-0.2483461195078527	-0.04572867461133649	0.9133096657379296	0.9152020480789054	0.9424851321839837	451	79	491	407	217	204	270	226
STUB1	4.072591921215537	4.294748951231509	19.158983338122656	-0.17709289492389438	-0.17544480074652238	-0.014825094449013709	0.9518651479598704	0.9663802054037557	0.9819992286660378	85	7	24	27	6	9	22	25
ACER2	2.397265370777207	2.790812771200352	5.6234807794948765	-0.17711758757626925	0.11331461470789236	0.0037800198787025664	0.9640676221027934	0.9847871018641428	0.9933217243640388	16	2	9	9	2	4	2	13
PKNOX1	4.0525866016588665	4.223689034917153	18.807138985376504	-0.17711777542153564	-0.22096480581999026	-0.02136997752820672	0.944378800910583	0.9537044500580352	0.9700824968867031	38	4	31	30	17	21	12	17
ZSCAN18	3.999278788670122	4.400787966265561	20.216177710118608	-0.17716903272077406	-0.2433014213609433	-0.014176777048120898	0.958705985318766	0.9584124049641335	0.9789740599100945	50	2	40	79	3	21	15	21
OSGIN2	5.19125332104688	5.308202767132007	41.90911006961088	-0.17739637642770537	-0.3147137554454681	-0.03660711739726895	0.9396068321615777	0.9109995481535239	0.9458014309939372	54	17	50	101	34	39	38	29
SNX9	6.36442425661835	6.420017500480307	92.3180224662807	-0.17744365950725982	-0.2884445712630863	-0.05135511057040261	0.9172636276224087	0.8926499078270653	0.9310462488699899	135	49	161	132	68	60	85	99
NPLOC4	6.36187076337521	6.409203570975935	90.44152303933664	-0.17752719449182525	-0.17166534084561755	-0.0408147449415928	0.9110693836852174	0.9407883517926798	0.9580412451465514	229	44	165	178	27	73	93	87
CDK10	5.215856363812784	5.357551852745959	42.09801381487886	-0.17757176806620442	-0.16122402244424594	-0.021718645008800115	0.9384067099901562	0.9605816575755239	0.9742099392294851	149	14	66	95	9	39	39	42
LINC00893	1.8204462510865844	2.452406715656771	4.138342975788903	-0.17758557612336356	-0.5108010968296369	-0.014720332782476895	0.9720341563248318	0.9400622309630206	0.9626908821140645	4	3	14	10	0	2	5	3
TAB1	3.8040473129791166	4.235426523230858	17.88911532991922	-0.17763529085868396	0.02576669697577728	0.001359990094248688	0.9616051511057127	0.9971465685084713	0.9976044585398781	59	1	35	40	6	10	9	41
MTHFR	5.119010278007767	5.276902152414242	39.60735533220333	-0.17768280606324774	-0.10623398320182105	-0.013980653245670152	0.9391952952978686	0.9772173936719701	0.9852350793780235	129	11	79	83	9	22	47	50
ABCF1	6.939198207504639	6.982633579808672	135.91290300348177	-0.17772194169381364	-0.16135342485170928	-0.03695430853470031	0.907234937002992	0.9447633955795534	0.9623373244672737	276	45	229	249	89	148	104	122
SUMO4	1.9458915285761256	2.5964216807448874	4.93834322810861	-0.1778746229103798	0.4919810166504202	0.014100119543405924	0.9743553914316267	0.9407883517926798	0.9688485710675017	6	1	7	7	4	0	7	12
DDX18P1	1.0040408733868478	2.176329378669899	2.881440001693749	-0.17798749986828138	-0.4272010924267912	-0.005757012054185821	0.9786531887845735	0.963881406438975	0.9824080596577094	1	0	3	19	1	2	0	6
GPI	6.920098237888949	6.961740957572835	134.1449486301993	-0.17816522370917826	-0.20784611179049475	-0.04580116142058926	0.9110693836852174	0.9233392250888879	0.9479049632940885	341	77	156	244	61	119	96	153
BUD13	4.318937256459477	4.42748618719065	21.80107781934996	-0.1781747227089297	-0.11352310984507388	-0.015021049123073952	0.9395238580445442	0.9764854726589066	0.9824080596577094	42	10	46	31	11	27	13	21
MAP3K4	5.041790317258736	5.189569550049079	37.63959997819547	-0.1782763906842104	-0.20295577261648767	-0.026163651611144603	0.9391952952978686	0.9487228249962909	0.9688485710675017	116	6	69	58	25	26	43	36
KIAA0020	6.104972992767134	6.180015310611089	76.90247226578671	-0.17842989542613238	-0.202464299529631	-0.0375285250277736	0.9179706849632743	0.9337444464579413	0.9580412451465514	191	18	116	160	51	70	60	82
YY1	6.576241349670125	6.608220463463547	104.39332845013374	-0.17850556226783695	-0.15724091496376189	-0.04075419105440719	0.9022504251797638	0.9427113360617667	0.9591419995909994	220	47	226	164	46	105	93	91
ZBTB4	7.271668132525197	7.2907717122481275	168.73060404794143	-0.1785096632439271	-0.17183991076186866	-0.052078499954790886	0.8911798786483671	0.928361615187122	0.9471572336142929	399	79	313	257	80	121	185	166
CPSF3L	5.525228667403519	5.746263139217832	55.45646631729154	-0.17860838255680353	-0.20658603134340112	-0.019628792900094286	0.9455440610273395	0.9537044500580352	0.9742099392294851	198	15	111	136	7	40	45	74
BBS4	4.147429827954937	4.263530948384331	19.334944278143464	-0.1786188396646049	-0.22802924076692546	-0.02615448305393258	0.9393254559326145	0.9453047882886668	0.965923772396344	46	6	30	29	15	18	14	20
ACBD3	7.062655076190153	7.140929143686761	152.90706735918974	-0.17877487987136084	-0.29500430528940624	-0.046951991083402415	0.9172636276224087	0.9028632305693768	0.9362826779970257	259	62	237	194	141	141	114	141
RP11-102M11.1	1.6651672610267296	2.826154171589608	5.1634357589503574	-0.1789967956360432	-0.7701867745776964	-0.012969436047337407	0.9780413087027092	0.9154335123662658	0.9589695229793773	35	0	20	2	0	5	1	6
DRAP1	5.446376393845084	5.541304254273488	48.832284049442556	-0.179014918083673	-0.11979507571810814	-0.01864454223548312	0.9330379466693071	0.9718860612964091	0.9819992286660378	156	17	74	62	27	61	37	38
C11orf24	4.732411553067031	4.933890314561884	31.25166916464147	-0.1791005080115316	-0.18024134701531286	-0.01930764088763864	0.9447226514064223	0.9613947077175852	0.9742099392294851	79	19	59	64	4	15	34	41
RNF181	3.6269015936414086	3.7801920546943197	13.296939378104758	-0.1793400442613714	-0.19442580714417473	-0.017969081835374063	0.9469840772251717	0.9619041410246482	0.9742099392294851	41	7	21	15	6	14	11	11
PIP5K1A	6.080256648480869	6.123842065053344	74.400516664082	-0.1794293615962669	-0.18952113827829176	-0.03932092790688303	0.9110693836852174	0.9298476877451326	0.9580412451465514	136	42	125	142	33	43	76	90
COL4A1	10.361124548306478	10.3961568960702	1465.5007139434354	-0.17944573260825783	-0.21661128917876615	-0.05327100893969549	0.8991037080314381	0.928361615187122	0.9409602791803364	3889	918	2413	2087	512	1308	1163	1519
VPS54	5.756165447749223	5.8226539331699705	59.58617547667857	-0.1795563961504803	-0.19679604025562114	-0.036552177773542464	0.9172636276224087	0.9341529951903447	0.9589695229793773	103	22	160	108	25	43	55	69
TCEB3	6.13910073872008	6.1973549180719205	78.10671132884217	-0.17962126428192993	-0.21196197002471912	-0.03951527451045139	0.9172636276224087	0.9239212717276148	0.9551391547598486	243	40	94	125	35	51	67	100
MBNL1-AS1	2.4399580752877457	2.844045286615802	6.199205299100329	-0.17986607208262223	-0.4080486807133523	-0.016819402093616837	0.966409728058697	0.9426804558820178	0.9649044102243303	14	1	17	4	6	6	5	4
BCAS2	4.289287294692567	4.3870450706836115	21.601528653847577	-0.17991905557492843	-0.32407421117572	-0.035337477385257034	0.9393034835648173	0.9122722061162923	0.9479049632940885	33	16	37	33	11	17	15	23
DOCK11	6.599066806312056	6.707267752548139	112.6045707042443	-0.18031705261534445	-0.24662254226898891	-0.03295396634042579	0.9342652789492911	0.92703187131447	0.9580412451465514	190	42	265	108	89	124	93	76
ARRDC1	4.221791472330319	4.385659803180306	20.553872793763432	-0.1804173770302568	-0.08113860736479706	-0.011171869055211706	0.9396884768703159	0.982453034786954	0.9881564753378228	49	5	40	48	8	11	28	23
MST1	1.4963227192015796	2.1830106190389427	2.87710324617897	-0.18048067713047178	-0.3919754129420398	-0.009338315142073336	0.9694720624114928	0.9547285599218504	0.976759612348087	15	1	4	6	0	2	2	4
NFE2L3	4.3861070966306	4.500986584164043	23.51926960672081	-0.18069833483948428	-0.37676056580634204	-0.0389115673561832	0.941663704794914	0.8990219277290777	0.9364205276454023	28	17	47	36	13	15	17	27
CPD	8.710184129925604	8.776534208315141	476.85809597995467	-0.18090226870680517	-0.26337447354813115	-0.04666303923044198	0.9159999717975829	0.9130503655138259	0.9409266876125362	774	233	478	982	362	445	361	454
HIPK1	7.405436033837027	7.454676506544372	189.2434939633425	-0.18094139821675123	-0.22271401203216287	-0.04616817067737495	0.9088188339012077	0.9178256467988519	0.9466548579088394	322	66	492	278	111	135	200	182
PRMT9	3.399571509836747	3.637657629111736	11.528029554364569	-0.18100680872159114	-0.250511342809326	-0.018925033320663164	0.9523103529478233	0.9529049848853123	0.9703344060312665	28	5	13	37	3	8	11	13
CFAP221	2.5195797009407777	3.116918063811461	8.19992115918941	-0.18103395841528136	-0.5337320572736932	-0.020109975403041727	0.9706225031439779	0.9275677127300359	0.9482533760846319	13	11	13	13	0	2	7	10
RBPMS	6.579296552441731	6.616390547318434	105.44300277561892	-0.18106416910105833	-0.20929752319608158	-0.0463911070426819	0.9049390272026993	0.9187011760145156	0.9479049632940885	186	57	215	153	55	72	85	136
MGEA5	8.100165838776919	8.144283579221158	305.520503124414	-0.18110677766923544	-0.1963009805125936	-0.0445627767295227	0.9043461943281088	0.929056048610845	0.9504451022556415	528	94	618	717	162	230	234	393
ELF5	0.8211158082818175	1.829016668494726	2.902676112735074	-0.18126739334553088	-1.554977806270318	-0.020940178152929333	0.9794258107257817	0.8364305904463037	0.8479253698183841	1	5	0	6	2	1	1	1
KCNA5	2.0712918325809184	2.7407485358838124	5.907173146504913	-0.18133065475218732	-0.4782095973600253	-0.013119541479346662	0.9761060315588648	0.9469371069132825	0.965923772396344	7	2	20	1	6	7	5	1
PALLD	7.614532340680276	7.68273241859074	221.55873043076613	-0.18138095327973067	-0.2121864382386996	-0.037608805937170836	0.9172636276224087	0.929056048610845	0.9576362918837883	636	95	534	224	92	126	220	275
CWC25	5.2081595486104915	5.346341215122263	41.77234563521977	-0.18156108106322413	-0.13672669457601164	-0.019542198830768298	0.9354461179817154	0.9668118639921409	0.978955187947729	103	9	115	79	14	37	30	55
CSNK2A2	6.396606619572973	6.467359277159767	95.21526150693843	-0.1815763201402793	-0.24026228707338987	-0.03874135816949832	0.9246248306871511	0.921486209590822	0.9504451022556415	122	49	136	205	62	92	92	66
KIAA0232	6.07815331090178	6.130205907940558	74.61241257540658	-0.18158761202992518	-0.21533523291665507	-0.042283223520841455	0.9133096657379296	0.9233392250888879	0.9499601217257413	128	38	187	110	32	68	58	77
ZBTB25	5.19431161766365	5.289806915716919	40.664500941687834	-0.18169197928317388	-0.14455103430605587	-0.02155314873097909	0.932244767552663	0.9623337538152712	0.9748426156258029	82	18	56	103	17	25	29	65
NBPF15	4.945084110814666	5.1269213042889366	35.366833007309154	-0.18177424235537756	-0.15270033396252522	-0.017595417220334485	0.9395705262039491	0.965199662996209	0.9818146729566929	121	8	88	62	8	24	36	44
SPG20	6.457015995252916	6.493782286233152	96.6735443999558	-0.18187932688653569	-0.19769831281023326	-0.044759530134330545	0.9041513756378995	0.9239212717276148	0.9504451022556415	194	42	137	175	63	97	76	89
ANKHD1	3.4249362977691673	3.6181823707188037	11.626077087800539	-0.1819453102795852	-0.28592056295222956	-0.02218973547440687	0.9509738173939988	0.9436276832996352	0.965923772396344	24	4	33	12	7	9	9	13
IGHMBP2	3.170643141210968	3.6581085656176793	11.231773611972674	-0.18206219362038473	-0.20579664468547354	-0.009424411841764102	0.9655829329454325	0.9726730263218574	0.9852350793780235	56	3	12	26	1	6	7	21
ROCK1	8.360538537653305	8.380999729415745	361.33732157406223	-0.18212400222494005	-0.20043199587713256	-0.05931773491507922	0.8870181478592534	0.921164959987621	0.9362826779970257	751	159	777	484	200	312	301	380
NKIRAS1	3.299828601808898	3.4784275703251737	10.236788710650595	-0.1821899390655146	-0.1626972542722287	-0.015077443554281731	0.9455440610273395	0.9722610759409123	0.9819992286660378	28	4	15	22	4	9	10	10
CTD-2666L21.1	0.9132365075525932	1.840224053337347	2.3333525324391893	-0.1822705651551493	-0.16334599073767367	-0.0030892859862228163	0.9786531887845735	0.9872064341968825	0.990542399310461	6	1	0	5	2	4	0	2
IFT172	4.533717833309666	4.774645371912639	27.1607751475298	-0.18230145258167105	-0.20717459038001812	-0.017884538437948273	0.9459405830693531	0.9572554547896504	0.9748426156258029	120	7	60	37	5	19	28	31
F8A1	2.0871894641286777	2.6006682640039815	4.917481843266925	-0.18235102148195345	-0.06794510168826341	-0.0029251934184861953	0.9680229001187701	0.9946427013358715	0.9943942555003042	17	4	5	5	1	1	4	10
PIGU	1.616653689107963	2.3181939714192508	3.977920438826706	-0.18242095967946875	-0.4267350420782852	-0.010622532396104492	0.9730154560354022	0.9553365195500182	0.9727746916280945	10	5	2	8	0	4	4	1
MTMR10	5.4962034937711985	5.571367672307234	50.14747236866402	-0.18245761803850538	-0.19537170173536725	-0.03138915591667042	0.9250802028111583	0.9407883517926798	0.964665027929127	85	27	119	76	21	26	54	61
MACC1	5.060942925340986	5.170586683290936	37.5831440456347	-0.18260939566433884	-0.2141619637865618	-0.028591597120406227	0.9342164951891596	0.9427113360617667	0.9650457780249025	72	25	55	85	11	19	38	48
RTN3	6.531604948530399	6.660834571715642	110.2235530094849	-0.18268112139553916	-0.42707595222093264	-0.05022391788784989	0.9353628405639651	0.8682736320883668	0.8981251369841463	155	79	133	116	97	97	72	96
GPR108	4.703364008206696	4.87635951235592	29.64655478896303	-0.18280030070909425	-0.024431079897925163	-0.00468748360825993	0.9396884768703159	0.9964136847400303	0.9955262211088176	61	7	72	68	9	33	37	18
HSP90AB1	10.306013566669701	10.348510481644436	1415.8120992446131	-0.18286374327196622	-0.2219296756123634	-0.05029723523261485	0.9024385258067881	0.928361615187122	0.9410495034145131	3139	399	2180	2822	990	1343	1190	1285
CLU	8.256837019404191	8.328933178277264	348.3843216638133	-0.18294873867758782	-0.09998265618934608	-0.019212135290479312	0.9161414289333191	0.9751943308772618	0.9819992286660378	656	128	491	621	245	471	225	271
UBN1	6.467222532026017	6.513252707970981	97.31924931528957	-0.18308959357858767	-0.1613772634074135	-0.03912800017829518	0.9049390272026993	0.9436276832996352	0.9603870559001683	240	28	174	185	54	98	79	94
C22orf39	3.4006950830905	3.640241762591277	11.688205250591395	-0.18310099795810703	-0.18266391964605985	-0.015168751199236385	0.9518651479598704	0.9701716226382529	0.9800369588092149	29	7	17	28	2	11	7	15
GRAMD1A	6.069224335390147	6.15295196621969	75.00103334970504	-0.18310964484726383	-0.17201376380862238	-0.030855076861820454	0.9176781172723025	0.9475575799300008	0.965923772396344	154	25	186	172	22	64	58	91
BTN2A3P	2.331503957025795	3.0287356007473476	6.4477804300432595	-0.1832066405159935	-0.2854135354071471	-0.00950213965374635	0.9699355656216785	0.965199662996209	0.9819992286660378	27	1	20	11	0	2	9	8
RAP2A	5.876005074331691	5.973039809984826	67.71904959185976	-0.18335170362952635	-0.3962694418577169	-0.052849391537623226	0.932244767552663	0.8663801156987523	0.9042750426396111	145	40	92	61	57	51	53	63
ERCC5	4.804226135493805	4.883696220229623	30.121352618909675	-0.18335339749857707	-0.15265963576826733	-0.02798554608100714	0.9229891174980934	0.9562608505314724	0.9698408308810381	79	13	59	54	10	24	29	33
PTOV1-AS2	1.4533723973585921	2.2475992371675937	2.9390953181619612	-0.18339089538855577	-0.490130644026558	-0.0107197273725046	0.9698173588136703	0.9446518150650064	0.9727746916280945	12	0	7	10	0	2	3	3
TNKS2	6.62574855890834	6.66200550973681	109.17524151687468	-0.18369339728629938	-0.2520191781296865	-0.05488027908726639	0.9034088071097088	0.9000286839897433	0.9329038761339068	171	60	205	163	67	85	103	103
TRAP1	4.3572591956605224	4.6243834231809755	24.496548945077205	-0.18381794589056225	-0.28880457858016934	-0.022694471601795874	0.9521575944064621	0.9407883517926798	0.965923772396344	96	3	22	63	13	22	22	22
NAPA	5.441149750235374	5.515666911289073	47.96452393594989	-0.18399232572875124	-0.16773987752558925	-0.028306902157577724	0.9243037883005947	0.9502643314094132	0.9698408308810381	125	19	100	58	25	36	32	69
CASD1	4.294922240689121	4.431570047204284	22.693636793035186	-0.18411185962868074	-0.39907670073961343	-0.03574335878449278	0.9434504506227922	0.9028632305693768	0.9377558775745152	44	17	23	27	17	17	23	14
TMEM248	6.510988868003211	6.567949067262799	102.38375213322306	-0.18425958639974668	-0.28703851203066805	-0.050984827360720665	0.9157481892908538	0.8944217360154032	0.9321271380097587	133	60	153	196	66	78	102	87
RAD18	3.3317695690240106	3.53976592052563	10.865330001219206	-0.18441759861180915	-0.2800487885697035	-0.02060680213421768	0.9531880190895792	0.9472685119197639	0.9684466526554376	37	5	9	22	5	9	9	11
GOT1	3.5140696031518006	3.829859273997353	13.84746233626986	-0.18445165577228706	-0.08299998295804316	-0.006037781054192131	0.9618226515727586	0.9887269332358188	0.990542399310461	35	6	8	29	9	7	5	30
RQCD1	5.047420095873067	5.140405585980677	36.38793189596505	-0.18503732810213164	-0.1641515491904335	-0.02559541050731366	0.9292618210581545	0.95451327763837	0.9700824968867031	60	12	75	91	16	30	42	30
PCNX	7.536930940218968	7.583153373068148	207.2360502492554	-0.18505024430228684	-0.24144533198306858	-0.05101117298633782	0.9041826817406079	0.9101951778689908	0.9383406988988171	320	78	521	311	128	160	200	199
AHNAK	11.55638253732591	11.615197641871523	3404.944088289347	-0.18554993149124596	-0.26570057700335	-0.049830742041142316	0.9110693836852174	0.9239212717276148	0.9358645233464123	10902	985	8115	4156	1628	3038	2816	3193
MIOS	4.086197798739837	4.36459414675906	20.749750183363393	-0.18578525705789378	-0.2905904956424847	-0.022880939192788077	0.9521575944064621	0.9435194423751729	0.9649044102243303	43	17	33	47	2	9	22	25
PPM1A	6.614384308343181	6.640634874543543	106.9217222658996	-0.18586567686190725	-0.1963317973363317	-0.05261148591274565	0.8928084828246241	0.9180798368063832	0.9431731609789961	204	44	225	178	58	79	107	110
BRPF3	5.716914997542103	5.808738614930064	58.776409124739295	-0.18589837426747768	-0.22023598823286591	-0.03391906312489754	0.9252182185474855	0.9298476877451326	0.9591419995909994	222	21	111	69	23	49	53	60
ARAP1-AS2	3.645222386123148	3.8259275266735044	13.718597699296378	-0.18600997037908598	-0.2484441360483072	-0.020560920552785977	0.9482921567015825	0.9502643314094132	0.9700566830360647	17	6	34	27	7	7	11	20
ROGDI	2.86506169061703	3.288107919888253	8.40964366280008	-0.18610406640663396	-0.006255835474429749	-0.001102374426826832	0.9614831585233199	0.9998111039895313	0.9976044585398781	22	2	16	24	1	8	14	4
ARHGAP17	6.238249505148152	6.2650181055173	82.10855195113385	-0.18611210187745914	-0.19102162615563656	-0.049822835725719126	0.8941735742992449	0.9234516885613572	0.9471572336142929	187	41	149	124	40	74	66	86
ZNF366	4.183304281121907	4.526485386550585	22.68864014648003	-0.18639562638696597	-0.0743990322301689	-0.00461755773458391	0.9550257734900612	0.989036459551485	0.9926873515461185	57	6	85	23	4	35	11	20
APOOL	4.158188931084574	4.310095540889548	20.20451278169253	-0.18651525875908395	-0.2923655383136753	-0.02901103996106663	0.9396884768703159	0.9297121007654437	0.9580412451465514	44	17	26	38	5	17	19	16
SETDB2	4.81938787323393	4.940012259226222	32.75440993045564	-0.18658330563008085	-0.4485665011186893	-0.04718789759768551	0.9391952952978686	0.8686186020703945	0.9064308246306433	46	24	40	46	26	17	26	36
AC253572.1	1.6237417407055388	2.3503457792928972	3.833071535696191	-0.18665170243274284	-0.5518112837851908	-0.013444230234780401	0.9721926133690724	0.9404585532425185	0.9626908821140645	3	0	15	5	4	3	1	5
MLXIP	7.094293104635827	7.203637726200038	157.28053653099678	-0.1866903951517196	-0.22825644685832566	-0.033108303136047124	0.9266900778844329	0.931148068809162	0.9595624861274337	437	44	373	378	36	101	151	187
GIMAP5	4.922527107227723	5.095914189730298	35.46705065402067	-0.18675176765126528	-0.3332696605125239	-0.03237579037616077	0.941663704794914	0.9154515852741083	0.9479049632940885	52	9	120	40	24	34	25	32
EFNB3	0.6893098352790205	1.7693961655143315	1.7429123808444482	-0.18676085877830229	0.34791814121898085	0.00564892471949018	0.9740206103969161	0.9726730263218574	NA	5	0	6	2	0	0	6	1
DPP8	6.093622356805396	6.168374815089863	77.03990648350486	-0.18691472563613468	-0.20082399854269592	-0.032980232822618416	0.9172636276224087	0.9404585532425185	0.96118372719889	137	55	132	133	26	75	79	52
PLEKHM1	5.529102987867001	5.646950365047034	52.180812364736404	-0.18720119312661096	-0.18420819663850008	-0.028730805820310613	0.9286534526617484	0.9487228249962909	0.9678303187019964	125	9	115	112	27	35	50	64
AURKAIP1	4.379818390926146	4.67399982052932	25.349299227218193	-0.18722740020248033	-0.09031666669541101	-0.0065310881663377335	0.9535700580809198	0.9839910390823338	0.990542399310461	121	9	31	36	5	28	10	38
CR1	4.262038411631866	4.596418633879791	25.955863955302895	-0.1874885227751305	-0.8105725043506025	-0.046488107475005695	0.9661486000941556	0.8246590045662509	0.8294384488028843	12	25	62	25	19	16	10	25
ADAR	8.657769696859882	8.67048312424318	441.6539050977961	-0.18771579777439903	-0.1946695531039651	-0.06827356263750013	0.871372211414209	0.9214113376938938	0.9252729149493614	861	207	732	940	206	343	432	446
PPAP2A	3.9437444517124574	4.169713867068469	17.52081964481677	-0.18775639913521322	-0.18655029357128455	-0.016848842432013976	0.9465096802938495	0.9639838599603716	0.9763292336068702	67	9	31	23	3	19	12	18
KEAP1	4.289423873946232	4.5328517700145	22.648466986541454	-0.18775878825022208	-0.14741340635196495	-0.013428971401898995	0.9447226514064223	0.973131723369771	0.9824080596577094	91	6	34	51	4	24	16	26
ARID5B	7.944765204621563	7.984441240233752	274.58255850220064	-0.18778994398894885	-0.23168981065806163	-0.051529144027234686	0.9004549409701403	0.9129723656335627	0.9407743850734588	363	137	590	487	152	183	284	282
KHDRBS1	6.840731445340918	6.909226711724365	130.41665556837884	-0.18823620726005516	-0.33417818396161386	-0.055468344823414534	0.9133503288488516	0.8802280543292681	0.9152883845128668	255	96	185	138	81	98	109	127
LIN7C	5.244787212098162	5.308648301667634	41.64408612468831	-0.1884799621476987	-0.23976595714476534	-0.03956768429455297	0.9179706849632743	0.9216320886809947	0.9504451022556415	62	17	78	82	27	39	33	39
CYB5B	5.255820287644136	5.333108594788217	42.854832397472464	-0.18850947373322477	-0.3113715446982442	-0.043642031616859325	0.9263191688923905	0.9012125623717325	0.9383406988988171	83	28	45	74	27	40	30	39
STARD13-AS	3.258574407406204	3.4383121535333676	10.70360730512894	-0.18851791084309127	-0.4062887330857268	-0.025444187906204528	0.9518651479598704	0.921164959987621	0.9551391547598486	19	8	13	13	8	5	9	12
TNIP1	7.559912758859228	7.598417527571493	208.5090525072149	-0.18862763436174365	-0.20535732270965362	-0.050919841310851505	0.8937870967473469	0.9226132451016565	0.9431731609789961	508	69	525	332	88	165	196	215
COX8A	2.6738836306981595	2.99220719555715	7.107772203795718	-0.18884411953796343	-0.3372073241024326	-0.015930322824011293	0.9618226515727586	0.9487891654970784	0.9698408308810381	19	5	4	16	3	4	9	5
PPP6R1	6.641160582338427	6.686482173143953	109.86420033208103	-0.18887075455682759	-0.19203096072857012	-0.04418329296804075	0.9004549409701403	0.9271155617106602	0.9522026586895607	356	38	184	175	50	80	112	115
ANKS6	4.349041696845563	4.624444422166623	24.275089690879383	-0.1889588342234176	-0.27860797961971245	-0.020876240076662847	0.9468256631615458	0.9433662539206631	0.9698408308810381	60	4	30	98	7	18	25	24
DIXDC1	4.643527643793886	4.738526724819358	27.286142189863035	-0.18898463319540726	-0.22758496872255837	-0.031852834281489675	0.9312190435170039	0.9353517126194748	0.9609105627413352	74	9	55	33	17	19	26	30
PELP1	6.140551862389862	6.189363019284218	77.81963158525822	-0.18919637459963556	-0.19934230236499986	-0.039680414364173744	0.9101822939053319	0.927020749902549	0.957792149929584	185	35	95	153	44	45	87	85
EVC2	3.655546939112473	4.079893106202995	15.7000754053005	-0.18920430568872246	-0.2863015585332771	-0.014995234849400628	0.958705985318766	0.9528808726693744	0.9742099392294851	85	2	35	18	3	10	12	23
ATP11A-AS1	2.6854970372808684	3.2140557144444033	8.650808046860165	-0.18936466687969095	-0.25798960851206776	-0.010012911123146194	0.9699355656216785	0.9712651740718448	0.9819992286660378	5	8	17	22	1	7	13	2
ZBTB44	6.160049149270223	6.242131774288124	81.04891520311156	-0.18958745654170167	-0.2899638299552895	-0.043801557001284054	0.9242922310703571	0.9069399353144479	0.9409602791803364	101	37	209	116	51	53	61	103
PPIH	2.946458988221287	3.136867825135538	8.030218499204818	-0.18981404777166083	-0.28912934151036446	-0.0182174004769581	0.9499606793869928	0.9486628352799854	0.9700824968867031	12	4	14	16	5	6	6	9
TAF6L	1.8597718007682793	2.4422621059903182	3.938667788118228	-0.18983485750312915	-0.3100361977135228	-0.010297573684474709	0.966836511021626	0.9632860827267492	0.9792102715010186	8	2	9	12	0	3	2	6
NUMBL	5.080291859909407	5.200748250838717	37.87104551665125	-0.1898502825603553	-0.07374846365605077	-0.012881220712593459	0.9301438612028644	0.9822100525291187	0.9881564753378228	98	16	79	71	9	48	30	31
LHFPL2	6.902571754692717	7.10788075700943	150.78778964412635	-0.18997021203141118	-0.5265267085355998	-0.04791106693533335	0.9415176067371352	0.8536208802968488	0.882973944236041	176	155	102	267	89	133	95	116
ROBO4	6.0469876728529695	6.199102622635506	77.6318581153707	-0.1900903855005772	-0.30739385205272507	-0.03408391709184266	0.9391952952978686	0.9152909415756635	0.9486319055371919	318	34	176	65	21	70	61	73
BET1L	5.041692122982339	5.115331246619458	35.82129639108081	-0.19009311343680582	-0.18158249465642282	-0.03154009010429476	0.9172636276224087	0.9451409273164205	0.9650457780249025	70	15	89	61	14	28	38	34
FAM127B	4.728417256451025	4.810073582369646	28.664964550975334	-0.1902930390975099	-0.17157773819507094	-0.027581743908150713	0.9246248306871511	0.9524784009564922	0.9698408308810381	76	11	38	60	14	28	22	30
CSRNP2	4.596606269094129	4.721899764353943	26.70061913032062	-0.1903287098525157	-0.14897203503461065	-0.020791762731346482	0.9334173230361213	0.963881406438975	0.9751830776231146	70	13	58	43	7	15	26	37
MIIP	3.3197969591119167	3.6328625215650012	11.443368351592602	-0.1905352853381966	-0.30836363833885516	-0.019171573494755786	0.9553438540827066	0.9464504735095137	0.9684466526554376	52	6	20	11	2	9	8	14
PIK3CA	5.963915686836545	6.0192745213903285	69.45000085579709	-0.19059742731242355	-0.2625454119796091	-0.04675180514402565	0.9110693836852174	0.9074321437211232	0.9409602791803364	107	32	124	108	51	66	53	63
PITPNA	6.329050476501523	6.392959401183351	90.13779227097056	-0.19060361347849691	-0.18215423123354385	-0.03313719823504655	0.9119863034031777	0.9428253054504951	0.9626908821140645	163	60	156	153	34	98	54	94
AATK	2.986607969158656	3.3510717108789283	9.050610638878153	-0.1906695714375578	0.09689300364281775	0.003945081778414906	0.9587761367874987	0.9857508213158932	0.994180659546559	27	3	10	20	3	3	6	22
LAS1L	5.2584720273976835	5.328590073880324	41.593489731644766	-0.19074152482719545	-0.1510351393697267	-0.030863385813990958	0.9130144646250604	0.9537044500580352	0.9684466526554376	122	13	76	74	18	38	38	42
MYO1D	6.562393931017496	6.611877831677514	104.40500464178966	-0.1908214918830936	-0.19345715390830254	-0.04204995768221934	0.9022504251797638	0.928361615187122	0.9551391547598486	311	33	184	154	58	69	113	110
XIAP	6.439381207789738	6.473833565951299	94.78274980618222	-0.1911780916794295	-0.15880575873956002	-0.04076250821243361	0.8937870967473469	0.9418088213295942	0.9589695229793773	214	42	164	189	40	77	68	125
PDLIM5	7.0035632968787445	7.059873510689166	144.67796304550365	-0.19125663602790507	-0.2882431293116132	-0.0526802403328997	0.907234937002992	0.8941586005418707	0.9300017912984209	246	93	234	174	95	88	139	157
RIPK1	5.548742351233894	5.62257316626466	51.42483099350811	-0.19130058028492997	-0.15153929499728047	-0.02894889327490794	0.9136633840481628	0.9537529625076101	0.9698408308810381	156	15	82	98	24	50	38	58
SLC3A2	6.891904499607157	7.074978611114062	144.78886016524416	-0.19142661894752294	-0.3652619698934213	-0.037082433290358915	0.9393034835648173	0.9069399353144479	0.9407743850734588	472	22	154	248	131	132	90	146
MFSD7	1.9999746412253367	2.5365062639611993	4.698522779687255	-0.19143464729824405	-0.5011103402224132	-0.017305661817056294	0.966836511021626	0.9344334600613747	0.9589695229793773	14	5	8	6	0	3	4	4
NOX4	1.0452043265434678	2.061599920404468	2.448138674372868	-0.19148139892765617	0.11664804226718418	0.0027874536570503435	0.9743553914316267	0.9915660938410747	0.991307880293085	7	0	10	3	0	3	0	6
RHOU	4.625064611381431	4.755846383924879	28.735672034437577	-0.19148225547755943	-0.45837586513637135	-0.04469681224782889	0.9396068321615777	0.8742237881161949	0.9111738775444506	39	23	50	29	20	20	27	20
RP13-128O4.3	0.5308747964208972	1.6238170981988944	1.3664963024846561	-0.19163316882151	-0.025582589908875422	5.695120844289014e-4	0.9731457018675275	0.9976381557680465	NA	6	0	1	5	0	1	0	4
DNM3	3.579371519906874	3.8757081911328775	13.763644737427477	-0.19169273080373653	-0.03120303332135701	-0.0033411837985571646	0.9521219607465171	0.9964161912380836	0.9961058185126923	48	4	34	16	3	21	8	12
LCMT1	3.4641787185812625	3.6935323104138775	12.513557995707716	-0.1917080906891729	0.12840604827624974	0.007070216354223191	0.9535542948321384	0.9802779061621221	0.9900688364323167	23	5	18	21	7	15	19	4
NDNL2	3.1540961324669654	3.410612365269699	9.589502182126566	-0.19174651583252436	-0.17728385663888035	-0.013277840128637874	0.9495957409233805	0.9726730263218574	0.9819992286660378	19	2	26	17	5	6	7	15
SCARB2	8.631032349174438	8.72846112207212	462.9770137388787	-0.19181525651445827	-0.3081262168255119	-0.04404502205345154	0.9176781172723025	0.9074321437211232	0.9362826779970257	776	372	454	633	289	433	407	341
LYST-AS1	0.3522166809561016	2.181740249286678	4.193225349687172	-0.19193697242504176	-1.432743329764583	-0.003071658839593745	0.9836002532106329	0.8944217360154032	0.9684466526554376	0	0	8	0	11	0	5	0
EIF4EBP1	4.0588422673870586	4.3029165821983995	19.551451105741496	-0.1920257932629266	-0.35468930949881156	-0.027290581057317256	0.9519673548396951	0.9239212717276148	0.9551391547598486	65	12	14	52	4	15	14	22
POP1	1.7644970969042404	2.6825953970289023	4.6293010619018355	-0.19210160166246937	-0.6386655281465813	-0.012913799937491876	0.9730154560354022	0.9239212717276148	0.9646234440255953	34	0	2	11	1	6	2	3
ZSWIM8	6.113309413171398	6.261679469499919	80.49771269456252	-0.19217695248200295	-0.2166812997799623	-0.026382781633135177	0.9323311077177923	0.9433436724858373	0.9678303187019964	294	17	185	155	20	55	79	93
TMEM140	4.810931054719352	5.145530913020003	36.46841135360355	-0.19234598666962746	-0.4806635219141227	-0.03239518868183521	0.9531880190895792	0.8973136229980406	0.9362826779970257	52	3	145	47	27	24	26	40
PABPN1	6.576096052611914	6.606551528551024	104.47000937283616	-0.19247110037446763	-0.21728941606018945	-0.05505887094069115	0.8914757603606442	0.9113215229269791	0.9383406988988171	257	42	171	153	66	85	86	115
PTPLA	2.1741568388795733	2.7801773175378535	5.794228658276123	-0.19249181017877862	-0.6217746899605278	-0.02074763582722138	0.968625799715416	0.9171574865643121	0.9458014309939372	25	6	5	8	0	3	5	5
[truncated: 5,369 more rows]
