# Supplementary material for: Genome-wide bioinformatic analyses predict key host and viral factors in SARS-CoV-2 pathogenesis
Source: Commun Biol. 2021 May 17;4:590. doi: 10.1038/s42003-021-02095-0 (PMC8128904; doi:10.1038/s42003-021-02095-0)
Supplement: Supplementary file 5 — Supplementary Data 3 [file 42003_2021_2095_MOESM5_ESM.zip › GSE150316_ValidationDataset/WithoutThreeOutliers/case2/des_Case/unfiltered/controlVscase2_genes.over.edgeR_unfiltered.tsv]

gene_id	LimmaV_AveExpr	edgeR_logCPM	DESeq2_baseMean	LimmaV_FC	edgeR_FC	DESeq2_FC	LimmaV_padj	edgeR_padj	DESeq2_padj	NegControl1	NegControl2	NegControl3	NegControl4	NegControl5	case2-lung1	case2-lung2	case2-lung3
TRAM1	7.82774056112115	7.924805018904877	264.62352179106387	0.1757176945325512	1.0200971764028985e-5	-0.00420675541697908	0.932244767552663	0.9999697114705983	0.9962183897486692	425	180	227	299	185	187	315	294
CTPS1	4.012606284967946	4.325088675843116	19.404512351646922	0.07094260917763823	9.901485724347945e-5	-7.967499886682051e-4	0.9836002532106329	0.9999697114705983	0.9976044585398781	54	7	21	63	2	13	18	31
DHX15	7.037880386080305	7.064077474882434	143.52771569800453	-0.018042825036105388	1.4282125424312472e-4	-0.006636372531046702	0.9929685393005269	0.9999697114705983	0.9955262211088176	302	61	224	299	58	137	113	185
MITF	4.832274075241557	4.961857468958244	32.97465728044158	0.22957525038031942	1.6294194854361634e-4	-0.002641230208282725	0.9172636276224087	0.9999697114705983	0.9975093858759697	62	14	29	37	31	34	34	27
DUOX1	6.700604247796837	6.808520580377869	120.14436316698423	0.1107932189671257	2.3079844668722868e-4	-0.003304941294874947	0.9608087887085586	0.9999697114705983	0.9975093858759697	267	79	171	248	20	106	124	132
FUT10	3.0798800470132797	3.3956009099899753	9.461496354346103	0.009213256062306639	4.1579412958844505e-4	-0.0014841770667514324	0.9998347940238835	0.9999697114705983	0.9976044585398781	20	5	17	23	1	5	10	15
QPCTL	1.724086491128017	2.4996619879838016	4.574085362986093	-0.21282564096013112	4.352436088931194e-4	-8.893559120575647e-4	0.9730154560354022	0.9998827712648916	0.9976044585398781	9	4	1	12	1	0	7	7
PHLDB1	7.168103562398657	7.384034257460714	177.80327731115318	0.14763847874431374	5.663644345824126e-4	-6.831960446673483e-4	0.9581511982873716	0.9999697114705983	0.9976044585398781	733	32	391	296	28	120	175	261
CHST15	6.715292364195115	6.741748285609474	114.69924537765588	0.00801773473297331	8.603927917442663e-4	-0.005512360185024641	0.9979667694540205	0.9998111039895313	0.9962183897486692	244	52	235	154	50	87	129	132
TNFAIP1	5.442552088879537	5.575265386304321	49.732985579874786	0.026403151124707744	9.344167390083905e-4	-0.0030817373017367226	0.9929428119720036	0.9998111039895313	0.9975093858759697	93	24	117	103	8	50	51	49
ARFGAP3	5.7038275307222355	5.9711293279769375	66.81252122091837	0.31335745864878983	0.0010044772329713652	-0.002252580098736172	0.8986302975846839	0.9998111039895313	0.9975093858759697	110	5	120	83	71	53	73	75
ANGEL2	4.846358079074089	4.903273695565227	31.26291735908757	0.07646857664157575	0.001056067473911059	-0.0011889915081061172	0.9720341563248318	0.9998111039895313	0.9976044585398781	54	17	43	48	18	29	34	29
DNAJB11	6.331680174411562	6.397652823515396	90.79602101132888	0.14354291063093813	0.0011399653690841263	-0.003388417181221218	0.9396068321615777	0.9998111039895313	0.9975093858759697	174	45	85	125	68	80	101	88
FAF2	5.7785579728324095	5.833068261381152	60.476943845116466	0.0674814656417838	0.0013690569889622476	-0.003260984276332932	0.973123520705682	0.9998111039895313	0.9975093858759697	101	34	75	136	24	49	67	66
CASK	5.724737874325787	5.786406089971772	58.67326132217076	0.0712509561044277	0.0013998676056104495	-0.002785264073154601	0.9730154560354022	0.9998111039895313	0.9975093858759697	147	26	63	78	38	52	70	52
DNTTIP2	6.4645346776316925	6.5030462551048345	96.90801452205446	0.03279026391589646	0.001457815674574833	-0.00491087305133524	0.9874778279337881	0.9998111039895313	0.9965637962070666	148	47	167	215	37	90	91	111
SYNCRIP	7.5020139160521495	7.518457837761328	197.75673463321553	-0.009433502849126876	0.0015822289380150573	-0.006535062563238267	0.9959999011876064	0.9998111039895313	0.9959083699983945	438	83	311	306	105	212	172	205
VEGFB	5.858729895536746	5.944520531121884	65.20808690783385	0.05316686998717246	0.0016582648447004892	-0.0032388645889024088	0.9807480147435084	0.9998111039895313	0.9975093858759697	194	19	104	66	42	72	58	64
SLC38A7	4.205661110161638	4.350617748488564	20.40294299233079	0.10689115478891602	0.0017430886273686857	-0.0019163120431920557	0.9698173588136703	0.9998111039895313	0.9976044585398781	68	10	16	34	8	18	19	25
CERS6	5.155352899258647	5.218101306484625	39.40613920932987	0.14565259810871917	0.0017789176360492353	-0.0014978126049887096	0.9398511783216759	0.9998111039895313	0.9976044585398781	64	24	56	48	24	30	36	52
RAD50	6.9475418584443105	7.006486096537419	137.58064910318438	0.019167897456910565	0.001815452378704062	-0.004014099781077181	0.9946032808541465	0.9998111039895313	0.997377609243983	386	40	155	283	72	146	110	158
LYAR	4.800022424212471	4.89432046656034	30.41661575074648	-0.014867100953563419	0.0018408291950696026	-0.004070251260588914	0.9956838245890972	0.9998111039895313	0.9970185019795518	69	15	47	66	8	31	27	34
FRAS1	5.300926645128484	5.5997005132572655	49.88607180766859	0.23409946393917389	0.0018470254178359533	6.255588515381339e-4	0.9395661908307811	0.9998111039895313	0.9976044585398781	255	12	29	102	10	45	58	51
AKAP8L	5.344795785108316	5.597556707127256	49.88923866504883	0.001005482969928158	0.0018605268307247944	-2.9771466775973713e-4	0.9998347940238835	0.9998111039895313	0.9981662486198777	174	4	114	83	18	60	48	43
PBRM1	7.178214436322281	7.225567866829955	161.5348769074541	0.057993795024587416	0.0019305232996012817	-0.004016215489249409	0.9747825895051179	0.9998111039895313	0.997377609243983	300	54	240	231	123	142	188	152
HFE	3.4061337641414138	3.594928525225974	12.237621462155001	0.3476536740482709	0.0019384278542541463	-6.092327325873371e-4	0.8962084407088385	0.9998111039895313	0.9976044585398781	17	12	11	13	6	9	12	14
CDC73	6.237936577880384	6.279687067224002	82.85606084317172	0.0029204421675145253	0.0019789290276412933	-0.003705191359336526	0.9998347940238835	0.9998111039895313	0.9975093858759697	190	29	124	127	51	58	105	88
TBC1D22B	4.109677239833096	4.28182927279081	19.847883564878032	-0.1274085727974051	0.002015875014584025	-0.001960853085511744	0.966836511021626	0.9998111039895313	0.9976044585398781	25	10	29	37	12	32	12	12
TOMM34	3.5955981381408684	3.9607529379821904	14.755035395639402	0.18208331975049993	0.0021107128765472127	-7.933406898079899e-4	0.9600863433543932	0.9998111039895313	0.9976044585398781	45	7	12	44	1	14	13	19
TMEM237	3.4543611916526964	3.678822172718764	12.059929040470765	-0.22937679840359937	0.002240028699274704	-0.0021519754468305257	0.9391952952978686	0.9998111039895313	0.9975093858759697	24	4	26	22	5	18	5	13
OS9	7.740925144394518	7.759465478573897	234.216397420726	0.025994283922045065	0.0023250647343404183	-0.005695414726974963	0.9877710586329338	0.9998111039895313	0.9962183897486692	550	100	366	298	134	216	242	244
TBC1D2	5.801503336030139	5.8845052951923105	62.29203545867702	0.05349018671002097	0.0024200686714259574	-0.003056375953852986	0.9815019850780279	0.9998111039895313	0.9975093858759697	198	26	55	117	26	66	55	66
PLEKHA6	3.3664744225222636	3.7517030820224297	12.320644697294618	0.11368824317401659	0.0024528936315316007	-1.4085192215017975e-4	0.9762570621042971	0.9998111039895313	0.9982351344576482	62	4	10	20	2	7	12	21
PSMA4	5.969412882236042	6.084458158575708	73.36077955094083	0.23888756001935646	0.002502275551065124	-0.0038173435104153345	0.9056126704125134	0.9998111039895313	0.9965637962070666	97	43	72	83	62	83	65	64
RNFT2	0.9616143979412491	1.8697483300491051	2.197569796230637	0.5054961211433633	0.0028068625496717645	-1.7305172152156287e-4	0.9242922310703571	0.9998111039895313	0.9981662486198777	8	0	0	5	2	1	2	4
ZNF680	4.134481626112488	4.369169676011588	20.33075487309036	0.032879655747490244	0.0029139370668408615	-0.0018285396731043335	0.9925587243519379	0.9998111039895313	0.9976044585398781	43	2	35	50	12	13	21	30
GFOD2	3.9923914607578523	4.205906966954501	17.915227479049715	-0.10544359034806325	0.002967230380886242	-0.002217853595690155	0.9716010937704037	0.9998111039895313	0.9975093858759697	46	7	41	33	3	14	27	14
SYTL1	3.6928620402462045	3.8952989484543465	14.073982762685285	-0.10395916296915227	0.00310184271965688	-0.0021851724569977673	0.9720341563248318	0.9998111039895313	0.9975093858759697	41	5	28	23	4	8	12	25
SWT1	4.263618907906407	4.398617494725377	21.43718185930362	0.0503630035431153	0.0032130527599598824	-0.0016761608618643409	0.9858273776100275	0.9998111039895313	0.9976044585398781	34	6	39	31	17	23	13	28
GABPB1-AS1	6.0118685357189685	6.308116673263633	83.80028420345366	0.2153753708329556	0.0033708342578293985	-8.05802475154762e-4	0.9471206008133873	0.9998111039895313	0.9976044585398781	51	12	217	245	43	38	90	137
SMG6	5.8925216465856876	6.0921232871347835	71.12186797280867	0.051746311171963114	0.003569540937173159	-4.044640014790449e-4	0.985757572335761	0.9998111039895313	0.9979617236033069	274	15	150	128	11	69	63	88
TMOD2	4.641097439132692	4.732271119092309	27.86357452018522	0.17502694163599067	0.003681316745302255	-0.001186707990981306	0.9391952952978686	0.9998111039895313	0.9976044585398781	41	15	34	37	21	27	20	35
CIC	6.852159961343921	7.004810587287909	136.4144989521673	0.039974572559086	0.0037091018904915588	-0.001180728311418059	0.9884508159398173	0.9998111039895313	0.9976044585398781	461	35	299	257	24	96	117	215
CSAD	3.347570342543476	3.9327692930272735	13.921925109085633	0.14921831330299	0.0037863853817158505	5.389400447535058e-4	0.973123520705682	0.9998111039895313	0.9976044585398781	47	0	26	40	3	10	11	25
ABHD15	2.588271571894984	3.1915911226760407	7.928858072949029	0.48711763382170903	0.003921558899962792	-3.5532302973716856e-4	0.9051599127575735	0.9998111039895313	0.9976044585398781	5	4	26	20	0	5	10	10
TTC28-AS1	3.369337396780487	3.6999667309353845	11.872494166559648	-0.12702830184968955	0.004119550596599168	-9.855060088401091e-4	0.9709651013644944	0.9998111039895313	0.9976044585398781	36	3	33	17	2	9	20	8
ZDHHC21	5.745395377330201	5.908115337046715	64.46493460620529	0.22307030764931596	0.004122924722914793	-0.0028845143350631933	0.9266900778844329	0.9998111039895313	0.997377609243983	76	54	52	143	22	54	87	48
SRPR	6.765898089283398	6.820745358312265	120.72627194493907	-0.003411836778598591	0.004158199394261328	-0.004061000738760463	0.9998347940238835	0.9990805077414087	0.997377609243983	260	29	234	235	63	84	145	141
PRPF19	5.092143089667664	5.281009046756429	39.74631392350925	0.05194115162957358	0.00429930683316159	-8.046892254913299e-4	0.9860877740851344	0.9998111039895313	0.9976044585398781	137	12	39	108	8	40	41	41
MGA	7.275356969394467	7.318515048053401	171.04921453944968	-4.261600973763532e-5	0.004382495987606325	-0.004877497065722584	0.9999107557496516	0.9988155978287379	0.9970185019795518	389	54	348	365	57	143	198	178
PAM	7.411521549908536	7.4300683295813625	186.16149754323135	0.023646536478949425	0.0046810287606953395	-0.004976975898690992	0.9889080661226506	0.9984633478508133	0.9971058465881292	327	101	324	315	76	166	199	194
DCBLD1	5.4148927050592786	5.481228968801242	47.27893865304645	0.11328840920093129	0.004805520709759826	-0.0016649066626086282	0.9556939826677263	0.9989713767588914	0.9976044585398781	78	22	50	91	31	32	53	58
PORCN	1.313468153268718	2.2748204218188217	3.1211517967911293	0.2823725607238204	0.0048402286109204265	7.672834471883603e-4	0.958705985318766	0.9998111039895313	0.9976044585398781	21	0	1	4	1	1	2	8
IQCK	1.2072271617998187	2.1431319690121122	2.978434386909588	-0.32173159344806906	0.00484283625202592	2.6259320037991534e-4	0.9558640057570282	0.9998111039895313	0.9979617236033069	9	0	9	1	2	6	0	3
ZNF280C	2.622237218550801	3.152633303497488	7.464700354518151	-0.11339358546360956	0.004902577705052419	-3.495122372743458e-5	0.97958151368102	0.9998111039895313	0.9992089361696116	18	1	7	29	2	9	2	13
TRIAP1	3.475328273862507	3.8282795953298328	14.648779362108806	0.5674486755948379	0.005099479477491044	-0.0023487209685809996	0.8720845661123964	0.9998111039895313	0.9972118303288954	22	8	3	21	15	13	19	9
ZBTB3	2.10795935455639	2.664277547610489	5.003047176885073	0.1272380414978195	0.005138699253439638	-4.1117359114472576e-4	0.9780413087027092	0.9998111039895313	0.9976044585398781	17	0	5	9	4	2	6	8
KAT2B	5.307335448055376	5.371152430725791	43.39228221135134	0.05476542097044348	0.0051447942464856455	-0.0024967387920713634	0.9786531887845735	0.998621097665356	0.9976044585398781	91	13	76	59	30	39	40	52
CAP1	8.432346538408623	8.481463408860575	388.28195867554314	0.07795828333818688	0.0053500580608219815	-0.0042403665586084075	0.9661486000941556	0.99858059194294	0.9972191002487463	625	165	550	489	303	402	345	410
APOD	6.339179559096026	6.587514183594592	103.56201023665183	0.06438707134295191	0.005490902563816406	-0.0022311701984042086	0.9827050206216188	0.9998111039895313	0.9975093858759697	235	22	92	112	111	164	63	68
RP11-526D8.11	1.3565386896850171	2.1955989347220446	2.959959947552578	-0.39397334070650897	0.00550897206723072	3.5135864274998227e-4	0.9391952952978686	0.9998111039895313	0.9976044585398781	8	0	10	4	1	0	6	4
RAB3IP	4.621559994136847	4.72450814741876	27.098017817144104	0.03383176169423251	0.005647718082759671	-0.0016517078956986946	0.9910758532894405	0.9988443281734842	0.9976044585398781	35	12	51	56	13	15	35	33
TRAPPC8	5.957854119798205	6.0045862006505475	67.99425211227664	0.002935499470590672	0.005660405031274246	-0.004110041043654597	0.9998347940238835	0.9982488881552635	0.997377609243983	152	20	112	114	41	69	57	79
NCDN	3.9843731863131335	4.244445891314561	18.24241131990625	-0.0956294202969661	0.005967252659761661	-0.001098126288032943	0.9756107188843495	0.9998111039895313	0.9976044585398781	45	4	28	57	4	25	12	19
ZNF334	2.790138321954689	3.553763066733566	10.391057303639093	0.18479604901733643	0.005977756244176527	0.0014372362003819694	0.9727154399836754	0.9998111039895313	0.9976044585398781	26	2	3	50	1	5	23	5
SNORD15B	5.323567678608452	5.5625324233894125	51.39812040410917	0.6447098838702899	0.006060199515554186	-0.004459884888461391	0.763574251251886	0.9998111039895313	0.9933217243640388	29	43	41	57	42	43	42	65
ESRP1	4.145610987669051	4.362665431912678	20.811695947092137	0.31548202412152493	0.006098477120239849	-0.0012386534229939744	0.9172636276224087	0.9997451700547392	0.9976044585398781	36	10	9	60	11	14	25	24
PRKAG2	4.70800138405232	4.789121388958569	28.520379145720923	0.04308781595034516	0.006102867295143053	-0.0019235919251714153	0.9854473851978847	0.99858059194294	0.9976044585398781	55	18	42	52	9	29	26	30
ENY2	5.210255663355153	5.346679794128358	43.48574862714185	0.3355281683626087	0.006136533124755191	-0.0029523492951681416	0.8705619700777192	0.9988443281734842	0.997377609243983	43	20	74	40	40	31	48	50
EP400	7.046536115289037	7.18741782101375	155.17810906731128	0.10043400545193415	0.006176576537444035	-9.568319886472613e-4	0.9674784770362737	0.998621097665356	0.9976044585398781	560	41	297	307	26	132	159	186
MICAL3	5.616259359431496	5.794966540392143	57.575426513535646	0.007001907273402182	0.00619559497647156	-5.72843253518472e-4	0.9998347940238835	0.9988155978287379	0.9976044585398781	205	15	113	113	9	47	72	59
RCL1	2.859966134471146	3.213138358687326	7.959722469263028	-0.09959935772678696	0.006264985218327219	-0.001003470437754829	0.9786531887845735	0.9998111039895313	0.9976044585398781	15	2	17	22	2	3	9	14
RNF125	3.2641130194695758	3.5794114220737763	11.89693356477931	0.28229307385431657	0.0062854998997366966	-0.0015598866328900595	0.9395001315682727	0.9998111039895313	0.9976044585398781	8	11	27	11	4	8	19	7
MAP7D1	7.068254984487245	7.169354830740229	153.55645153558197	0.06350293758319889	0.006623630943210635	-0.0018627257504781583	0.9776436022948717	0.9982488881552635	0.9976044585398781	533	50	283	276	31	123	164	185
KDM2A	7.441047717167034	7.5036293719084	194.54327502641377	0.030527799258861052	0.006868152020724176	-0.003182944573405134	0.9883412599536142	0.998016789509602	0.9975093858759697	446	51	478	376	63	150	212	235
ZNF148	6.308873959962291	6.355458615077001	86.91107772950878	0.0033053581518073076	0.006908133341655933	-0.004838044579721987	0.9998347940238835	0.9979067957794843	0.9970025343754217	168	24	184	171	41	79	88	97
DVL2	4.1819287383925055	4.365430157888181	20.22093055703663	0.03530437335513508	0.007230827654196582	-0.001725831221494555	0.9912493235458287	0.998621097665356	0.9976044585398781	53	7	22	59	5	16	23	24
APOL3	5.754612102427324	5.888618521109486	62.117092904005474	0.04280621534773515	0.007472353008241019	-0.0014949867839435737	0.9874949676575001	0.9982488881552635	0.9976044585398781	124	16	205	77	21	53	79	57
C17orf107	1.413787395242941	2.0701407374628995	2.7290905616834267	-0.2385111171945229	0.0075973541133737225	-2.8410553532558886e-4	0.9599286713023835	0.9998111039895313	0.9976044585398781	8	1	7	2	1	1	1	7
KPNA3	5.898387998842612	5.978944625399585	67.23102024639716	-0.03490250088297378	0.007603626480119618	-0.0025793490513859657	0.9883412599536142	0.998016789509602	0.9976044585398781	118	39	79	137	29	89	59	47
SFT2D2	6.797941472793328	6.887585996868866	128.45597305456744	0.15456447844145638	0.007618223534684397	-0.003151881398720647	0.9391952952978686	0.9981322540316554	0.9975093858759697	183	101	185	131	63	112	160	107
USE1	2.5462534378094888	3.253457310401728	7.843377409691741	0.36669120725955456	0.007709033226827247	0.001158342572664805	0.9330379466693071	0.9998111039895313	0.9976044585398781	47	1	12	10	0	8	6	12
MTIF2	5.209889381892132	5.290581406001588	41.175793861744964	0.14328616690766152	0.00787761093539043	-0.0015501619924535412	0.9455440610273395	0.998016789509602	0.9976044585398781	72	17	37	87	28	39	38	46
CMKLR1	4.973130832549158	5.265559503083045	41.835810687498324	0.6249184504057592	0.007931117955632847	-0.004206881542766876	0.7731621143769728	0.9989713767588914	0.9930865998980168	56	50	39	18	17	44	41	33
RP4-742C19.13	1.2669446430254299	2.0948041731331815	2.639417159188976	0.1543954602335877	0.00799889948986748	3.857952372782564e-4	0.9766374593043552	0.9998111039895313	0.9976044585398781	11	0	8	1	1	2	1	6
C8orf33	4.202012967108578	4.479659844578659	21.66864926367058	-0.11639165214816558	0.008071695862914287	-2.2933332279178115e-4	0.9698173588136703	0.998621097665356	0.9982351344576482	83	4	37	43	5	11	19	41
DCAF17	4.528794166489602	4.64052978471925	25.178883092655905	-0.014762312526180751	0.008196615903109727	-0.0024994916687693116	0.9959999011876064	0.9981322540316554	0.9976044585398781	46	10	38	65	9	26	18	33
SNORD116-16	2.565829432191853	3.159405522215889	9.448827945537083	0.5843660455208265	0.008493824529128318	-0.0035016937756674094	0.8951462740152952	0.9997451700547392	0.9907988042258777	5	11	4	4	8	11	11	2
KIF21A	4.862270702607153	4.95084209434116	31.620284337510697	-0.0035695908594902638	0.00868017263188878	-0.0030119305349276602	0.9998347940238835	0.997866651271896	0.9975093858759697	56	11	75	59	12	23	33	42
NRXN2	1.0311635665067973	1.9011031232209132	2.1381736538186478	0.012697183420711397	0.008831764150744416	7.545338664105033e-4	0.9998347940238835	0.9998111039895313	0.9976044585398781	12	0	2	2	1	1	5	1
CKAP4	6.473471559763116	6.533778062285385	99.11263430844272	0.08879356931727106	0.008850639527150695	-0.0025819035697435032	0.9655829329454325	0.9976803508193244	0.9976044585398781	226	55	91	216	37	90	92	118
SMCR8	5.824218712725204	5.929984924373769	63.76398506633635	-0.01223579729872705	0.009192420286156546	-0.002341992177521015	0.9968183822509565	0.9977323224791967	0.9976044585398781	131	17	129	169	18	61	51	85
SMCHD1	7.934861005519588	8.010413571908126	278.01647994491236	0.06378529919760886	0.009215051280694327	-0.002304501971528388	0.9756107188843495	0.9977323224791967	0.9976044585398781	402	65	692	561	142	193	277	390
CDK1	2.799289890198775	3.22825975355287	9.260385083005412	0.34883500305215004	0.009402602135050512	-0.00157550944736869	0.9391952952978686	0.9990411725731045	0.9975093858759697	20	9	2	9	5	13	8	4
PARVA	6.2051647982299825	6.250622151407137	81.26029775309064	0.07257350163618563	0.009522829068574252	-0.0021880793862163114	0.9698173588136703	0.9976381557680465	0.9976044585398781	229	39	101	98	42	64	85	98
RTCB	5.249462057966641	5.32297852457026	41.75172646582087	0.005493958711609592	0.00952972098085319	-0.0022553480506593317	0.9998347940238835	0.9976381557680465	0.9976044585398781	78	12	76	73	26	37	31	60
HCG11	2.9146960789825487	3.1351760266060618	8.289429524352355	0.09368884201699763	0.0096297498780230709	3.1081975146857535e-4	0.9789887216469142	0.99858059194294	0.9982351344576482	14	5	11	8	6	9	4	11
CLN6	3.3768415108611194	3.5926293406120124	11.774727300314744	0.2017046363985581	0.00977066121460566	-4.600204224708252e-4	0.9531880190895792	0.9983301839248427	0.9976044585398781	31	7	6	17	7	13	12	9
CIRBP	6.778035250528494	6.8226928205669095	121.98029028369106	0.07439905907325725	0.01006089948846999	-0.0026672498569048275	0.9673554351412984	0.9976381557680465	0.9976044585398781	191	81	187	209	45	108	137	120
C1R	8.906146419853826	8.960955016476985	540.3906590779516	0.05246765203909734	0.01014413566845723	-0.0030749683250539035	0.9786531887845735	0.9976381557680465	0.9975093858759697	1577	246	603	604	313	577	401	648
HNRNPF	7.6700331630675596	7.683114175559116	222.30402328402124	0.034807505200585294	0.010151160208282712	-0.0035768606591824706	0.9815019850780279	0.9975610800428344	0.9975093858759697	401	113	376	323	114	200	217	254
RTN1	1.6147145641865475	2.428756460151969	3.746162541226713	0.016880032259873265	0.010190587580835376	0.001061367226675478	0.9998347940238835	0.9998111039895313	0.9976044585398781	18	0	2	10	1	4	7	1
ATP8B2	5.584005962029694	5.682126705789482	53.51013462289754	-0.06573090672415367	0.010229902311922069	-0.002255641518920361	0.976023850090655	0.9976381557680465	0.9976044585398781	157	13	105	91	21	40	75	49
MPHOSPH8	7.060124373330794	7.100158494890101	147.38139987003925	0.014659878799927731	0.0103111587401968	-0.003175239974933642	0.9947474496966591	0.9976381557680465	0.9975093858759697	250	54	354	229	68	110	184	154
USP37	4.797573636713634	4.912919457598803	30.551258572410653	-0.02847783249634531	0.01036075911066843	-0.0027460785551687516	0.9915794050319251	0.9976803508193244	0.9975093858759697	59	8	68	69	11	22	37	36
ZXDA	1.5029993720983608	2.38792980897632	3.5547087142112366	0.28833691483131796	0.010395037289597873	9.832485474320263e-4	0.9563195525242772	0.9998111039895313	0.9976044585398781	20	0	8	1	1	1	7	4
VCPIP1	6.1649131319816926	6.222207452078929	79.93690970919955	0.061663770762072065	0.01041988275455744	-0.0021921943293943627	0.9758034836235631	0.9976381557680465	0.9976044585398781	114	34	162	104	51	75	96	66
C15orf52	4.7409217390149365	5.05886149616969	33.50090724566974	0.057366453676921086	0.010585311168937947	7.357458728409409e-4	0.9874949676575001	0.9981322540316554	0.9976044585398781	114	9	70	74	2	29	40	36
SRFBP1	4.680716904732652	4.849303843067569	29.42068305279188	0.021024352703806197	0.010611840802442981	-0.0013227067066924618	0.9949408904812816	0.997866651271896	0.9976044585398781	55	5	38	77	19	37	23	28
HSPBAP1	4.217667387945389	4.32477361732639	20.361863547261372	0.10983981214169342	0.010682722385112574	-1.3855796667098526e-4	0.966836511021626	0.9977323224791967	0.9986563457461916	28	10	41	27	12	12	22	28
LCAT	2.3122352724804855	3.1295251632171213	6.960159904653437	0.31478674230322584	0.010758752482965784	0.0011207029938974887	0.9459405830693531	0.9998111039895313	0.9976044585398781	25	0	22	14	0	4	6	14
STK10	6.8379545841445	7.012737002149788	137.58388137225015	0.1386318274448459	0.010760241912651344	-6.477259624121843e-4	0.9563195525242772	0.997866651271896	0.9976044585398781	336	44	454	186	20	146	123	148
PLCB4	3.742620964609211	4.362354292693075	19.7163692831589	0.09900872209898244	0.010801698545455403	0.0018024493413964441	0.9836002532106329	0.998621097665356	0.9976044585398781	84	0	49	24	6	22	28	11
NOXA1	0.3795539231784399	1.617016999043965	1.4069030969676015	0.3916919118759614	0.011021064161004283	8.597083943566751e-4	0.947182450643712	0.9998111039895313	NA	0	0	6	5	0	0	3	2
RUVBL2	4.52356551146054	4.778692131203417	27.275468362854095	0.07848744121869947	0.011188475108881117	2.8121172328996456e-4	0.9793073018897606	0.9979754031947355	0.9986563457461916	120	8	30	55	4	24	27	35
GBP1	6.472915963158547	6.6668172500209755	110.10997908053065	0.2955124199541496	0.011192592420642983	-0.00276187918466785	0.8902835265358409	0.997866651271896	0.997377609243983	147	111	193	104	22	123	102	97
ANKLE2	6.738681661632215	6.82198274398054	120.42904828230233	0.03718527609920296	0.011199145865594473	-0.0019930943552449033	0.9874949676575001	0.9976381557680465	0.9976044585398781	349	22	209	230	58	94	123	155
TLR1	3.788075186187868	4.084545420189832	16.993879845105983	0.3709654228378577	0.011243403909427366	-0.0013923598676214358	0.9110693836852174	0.9982379507627117	0.9976044585398781	11	12	53	17	5	8	20	24
USP33	6.3903950945549886	6.415761950873875	91.01943113022347	-0.005406965990620391	0.011350917261486859	-0.003950368542455794	0.9998347940238835	0.9971465685084713	0.9975093858759697	204	33	158	150	46	85	100	89
HSD17B4	7.739725763044499	7.8717391040699916	254.85802766753184	0.22771539966332965	0.011529639988760129	-0.0028031384198593324	0.9110693836852174	0.9976381557680465	0.9975093858759697	361	117	257	243	251	266	188	308
TRIM46	1.43646982571651	2.2035309208613283	3.781772006572442	0.575663626416471	0.011561362289215308	-0.001379719792593937	0.9242922310703571	0.9988155978287379	0.997377609243983	0	2	5	6	4	6	1	3
UBA3	5.1107530191460135	5.187535818135712	38.20019631187004	0.12917405208066854	0.01159327613007561	-0.0012745904982147337	0.9521575944064621	0.9976381557680465	0.9976044585398781	45	15	77	61	25	35	33	47
COQ7	3.127029661771717	3.3380275096862526	9.256383216561847	0.029081315042415453	0.011601357592739846	-9.829578807061738e-4	0.9947474496966591	0.9981322540316554	0.9976044585398781	28	5	15	10	3	10	7	11
KRCC1	4.936745945932621	5.018842870927718	33.797803295633514	0.09510561045577245	0.011602901007991169	-9.688947387642379e-4	0.9673554351412984	0.9976381557680465	0.9976044585398781	60	14	72	35	21	24	42	36
MAPKAP1	6.147818475901058	6.1998011716071595	78.10647982048009	0.04473615295740877	0.01202625743885469	-0.002278388116706794	0.9815019850780279	0.9975610800428344	0.9976044585398781	238	31	88	118	39	79	75	81
LIG3	4.671356703864713	4.780348335668151	27.702876289991455	-0.04879369497971735	0.012032026987478392	-0.0033254846388709983	0.9835970594666676	0.9976381557680465	0.9975093858759697	69	8	59	50	10	19	29	39
TXLNA	6.8671673977805145	6.901417245224112	128.19086674360804	0.030051591794330437	0.012291890143134207	-0.0029685109218080007	0.9874949676575001	0.9971465685084713	0.9976044585398781	348	66	182	202	44	117	137	133
UBASH3B	4.876011839352992	5.0445998853080605	35.49934561498433	0.4348230502314038	0.012336176325714305	-0.003077639989265316	0.8230986442734207	0.9977323224791967	0.9970185019795518	39	35	28	43	18	33	36	33
ASXL1	6.514196331147502	6.6482187268199375	106.18199687332816	0.06192580790376183	0.01240098056705338	-6.693192287905684e-4	0.9793073018897606	0.9976381557680465	0.9976044585398781	299	23	308	155	27	80	107	144
RBM12B-AS1	0.9635328934829287	1.9225777054445492	2.082763513894322	0.24944129065788861	0.012406279302714873	0.0013691528550336051	0.9615670951264879	0.9998111039895313	0.997377609243983	10	0	7	1	0	4	1	2
RP11-398K22.12	1.4730457658686527	2.196689511432729	3.3453895832931426	0.2806701729892236	0.012457700359017363	-3.862311727380723e-4	0.9550257734900612	0.9990202900311632	0.9976044585398781	2	3	4	11	0	4	1	5
SECISBP2L	7.449875192787493	7.480151689775096	193.3487564439107	0.07741397334103929	0.012515308290441536	-0.002530756107109366	0.9640676221027934	0.9971465685084713	0.9976044585398781	274	105	325	273	111	166	209	207
FAM179B	4.678381318166177	4.7854985961208305	28.16786494809278	0.07238165716272045	0.012621487317939585	-0.0016022585072589482	0.976023850090655	0.9976381557680465	0.9976044585398781	40	7	59	57	17	24	29	33
FBXL5	6.685436637325833	6.752402492350086	116.01820030880494	0.07870739325524043	0.01266661191854126	-0.0024462191924986974	0.9698173588136703	0.9975610800428344	0.9976044585398781	148	48	259	145	74	134	101	108
ARHGEF7	6.45732152215229	6.508938888466229	96.78344319507684	0.00452118319503085	0.012713446634612756	-0.0035301893497411154	0.9998347940238835	0.9971465685084713	0.9975093858759697	189	33	231	182	33	91	85	120
BRMS1	4.254609542888107	4.390636684611659	20.969114865471713	0.02032084367852435	0.012826856328321354	-0.0014156934903120607	0.9949440772324171	0.9976381557680465	0.9976044585398781	62	10	20	42	7	24	19	20
SNORD105B	2.04639099624392	2.7063105381682218	6.66385375754851	1.143843671102675	0.012881856549786866	-0.00328997940716022	0.7627182116531614	0.9982903886678278	0.9905903965004156	1	9	3	3	5	5	8	4
UBE2Z	6.2792365367035465	6.322169260818698	85.51774133183048	0.052629792651986425	0.012907092732428078	-0.0020898382742485394	0.9766583433479039	0.9971465685084713	0.9976044585398781	153	52	135	155	29	75	75	110
OCLN	4.485566901177842	4.640999634670179	25.29501308216925	-0.052555797415537855	0.012944453788816486	-8.175105319341378e-4	0.9867264302566634	0.9976381557680465	0.9976044585398781	34	9	47	60	12	10	36	33
USP3	5.577051395731617	5.656124023836106	52.88352707296657	0.013327189906182839	0.012968811347504286	-0.002309727714294098	0.9959999011876064	0.9975610800428344	0.9976044585398781	76	16	110	117	26	55	39	67
PIP4K2A	6.682971915473521	6.792869719415192	119.87018152427606	0.23268394706090514	0.013012437837401102	-0.0025174358263255663	0.9119863034031777	0.9976381557680465	0.9975093858759697	116	82	278	116	56	89	121	154
SND1	7.235146485002594	7.276109499652919	166.5076427832544	0.05366040341087213	0.013182323958259889	-0.0023752579368221676	0.9762570621042971	0.9971465685084713	0.9976044585398781	542	68	217	223	73	150	172	183
SPOCK1	2.716511410530625	3.2337521463469825	8.736018637879008	0.3612201311009905	0.013272146259996695	-9.611659323957823e-4	0.9391952952978686	0.9982488881552635	0.9976044585398781	32	3	2	7	8	5	4	18
SNORA46	1.8840940255312864	2.4428138609843204	5.109920638785669	0.5955464817396686	0.013319513100143199	-0.001962111122693792	0.8936805524569386	0.9982379507627117	0.9961058185126923	4	5	4	1	5	5	6	2
SUPT3H	1.8932779045247379	2.5300132849118984	4.63700014016593	0.3059696043515695	0.013575510786170756	-3.429262492197761e-4	0.9466303769883531	0.998621097665356	0.9976044585398781	3	4	13	8	0	2	8	4
NUP107	4.871010675864559	4.960975425941257	32.10112975640115	0.012121656380768642	0.013823464989238256	-0.0016142139197943444	0.9971642835855048	0.9975877376562913	0.9976044585398781	93	10	47	41	19	36	30	30
ZKSCAN5	3.864859481025579	4.007395412387134	15.779782559723087	-0.02717871051843258	0.014017146310865316	-4.4970712905739155e-4	0.9946032808541465	0.9976381557680465	0.9979617236033069	38	6	27	20	9	12	10	27
HNRNPC	8.555880708780418	8.587997593969433	417.59223935432794	0.07011576983186804	0.014036775702904444	-0.0027201198609523463	0.9673554351412984	0.9971465685084713	0.9976044585398781	605	179	546	794	275	382	420	458
WDR63	1.270597160389804	1.9957360022855761	2.4317369399752744	0.14666487773671175	0.014105737093221549	2.6337150504041496e-4	0.9756107188843495	0.9992201550288982	0.9979617236033069	6	1	9	2	0	1	4	3
TMA7	4.216167474278588	4.347589859716853	20.858042957269657	0.12928309079187447	0.014173261386513569	-1.1765892560950758e-4	0.9610934905780847	0.9976381557680465	0.9986563457461916	35	7	22	35	18	20	25	16
SEC62	8.236452705338838	8.281961179235312	338.08085711623187	0.08554819691348188	0.01418019198444732	-0.0028073204097671016	0.9615670951264879	0.9971465685084713	0.9976044585398781	427	164	571	461	230	348	321	340
DOCK3	1.3281661802062057	2.137642416210436	2.6635606731236168	0.25033255966895473	0.014500474357802589	0.0010977511669232008	0.9573280662531924	0.9998111039895313	0.9976044585398781	11	0	3	9	0	3	4	2
FAM188A	4.407003877998766	4.58315802875528	24.66857556473053	0.07275870069850728	0.014506166782949118	-7.400392529911255e-4	0.9789887216469142	0.9976381557680465	0.9976044585398781	48	5	29	39	23	27	29	16
DNAJB12	5.450589580068448	5.495311792234592	47.460788689189044	0.04045530167718251	0.014760910314835363	-0.0010946732986894495	0.983847446203686	0.9971465685084713	0.9976044585398781	100	20	88	60	26	44	40	60
SUPT6H	7.720460846329285	7.751110454587127	231.65214894476108	0.019902172272568096	0.014762141009167031	-0.0033255572841375453	0.9918758934694998	0.9968088809389486	0.9975093858759697	624	83	420	431	76	214	220	272
LMF2	3.904176014893405	4.506003562388467	22.108027151534415	0.390779989652432	0.0147640463573088	0.0016780836649291867	0.9199077478648364	0.9979754031947355	0.9976044585398781	109	0	18	42	10	20	24	26
AIF1	4.9418839284101415	5.496335051879177	49.69627390747044	1.1827221594831407	0.015011375127837177	-0.003942736669732259	0.7011899473710798	0.9981406334776771	0.991307880293085	12	53	54	15	39	67	35	35
EWSR1	7.912340374083247	7.943723132747873	265.27125598473975	-0.007056196590512162	0.015240805675623722	-0.003115020067902413	0.9985408147270752	0.9967817050970286	0.9976044585398781	689	97	526	418	99	299	221	276
RP11-426D19.1	2.2905443751607093	2.6685664187502813	5.4281704645148645	0.00317210684405378	0.015387420878936462	-7.022456612638363e-5	0.9998347940238835	0.9979754031947355	0.9988332268476666	9	5	8	8	1	6	2	8
ILVBL	3.4182689711031995	3.9963813502542807	15.133182507455189	0.26907266210410924	0.01545360141530327	7.331258457113546e-4	0.9492167883609601	0.9979754031947355	0.9976044585398781	69	8	22	17	0	8	23	17
MATR3	8.557504566141086	8.580528380313101	415.1113490267614	0.028074213861323007	0.015538337698041015	-0.0027352755549889074	0.9874949676575001	0.9967817050970286	0.9976044585398781	772	160	668	612	269	436	405	399
TUBA1A	6.586165546323331	6.69538534565436	111.08983965281085	0.13577407219945117	0.015546302410856323	-0.0012238265463939799	0.9474476670874429	0.9971465685084713	0.9976044585398781	346	74	158	120	25	85	132	121
OGT	8.026981544345302	8.122466722780679	300.4229042508345	0.0935530489971683	0.015687027660101154	-0.001012896462149235	0.966409728058697	0.9971465685084713	0.9976044585398781	532	56	837	502	150	203	341	385
PIGT	5.824060838646709	5.877570825530895	62.677541472681604	0.11944919355279535	0.01613838870039483	-4.552105193958354e-4	0.947182450643712	0.9971398606232248	0.9981662486198777	143	27	79	72	44	56	65	67
B3GAT3	3.420418638257413	3.8957240523876555	13.739658687790778	-0.2364622328455268	0.01614319799392094	6.096900026290231e-4	0.9512471134388872	0.997866651271896	0.9976044585398781	40	1	18	42	5	8	5	33
GNG10	1.8552819816020267	2.4590053560847567	4.990811669946186	0.23634382679713448	0.016395610666866324	-0.0015826993196277905	0.9662556848954404	0.998016789509602	0.997377609243983	6	3	5	1	6	8	1	4
FBXW5	4.697464560869203	5.0863930494354275	34.079223334740746	0.17987740352372025	0.016411475908136082	0.0018731388516205608	0.9585077559026149	0.9976381557680465	0.9976044585398781	185	9	33	56	3	20	40	50
SWAP70	7.1846308985141825	7.239392843342761	163.17691341965568	0.06988454228252655	0.016434915141985734	-0.0019575977103698794	0.9720341563248318	0.9968194048801455	0.9976044585398781	271	67	337	171	107	179	160	145
FRMD4B	5.982527316912506	6.128624565378507	74.03725550049226	0.08948189394814467	0.016457379596009923	-9.7610621276701e-4	0.9720600713142783	0.9971465685084713	0.9976044585398781	197	43	152	107	10	67	59	102
SLC45A4	4.7259742491316326	5.0510406752877905	33.374750720047466	0.06185323405269091	0.016687041346081406	9.078729171081238e-4	0.9858755754173519	0.9976381557680465	0.9976044585398781	72	3	125	46	10	28	22	57
TERF2	4.801905149691145	4.914272097584206	30.797304392586177	0.00862321691918189	0.01670006298535011	-0.0017522492362392562	0.9994523903127123	0.9971465685084713	0.9976044585398781	61	15	65	60	7	22	31	43
WLS	5.059284195416475	5.1915202761866786	37.62490336285898	-0.06314946149732892	0.016737779644881146	-9.880675534646671e-4	0.9799297901905298	0.9971465685084713	0.9976044585398781	130	16	56	53	11	41	21	54
ITM2B	8.345689128279892	8.478941365496551	389.2267467917275	0.25753623265102865	0.016820616288097195	-0.0023730992251696763	0.9054477929104555	0.9971465685084713	0.9975691334693618	317	271	675	338	261	379	399	382
STX16	6.35556047289279	6.3974520638792685	89.94507193551871	-0.0044964976668845184	0.016830573238052846	-0.0010406872008734793	0.9998347940238835	0.9964161912380836	0.9976044585398781	182	40	123	184	41	54	109	115
ZNF135	2.5365163348184643	3.0099384306919506	6.588540972353744	0.18187171444659964	0.016857869238102844	2.797690356477349e-4	0.9643900628621568	0.9979754031947355	0.9981662486198777	36	1	7	7	2	8	5	8
ALS2	5.455273612861204	5.512825640903586	47.879719378449735	0.033274328243408806	0.016906136197981363	-0.00140815456610605	0.9877614653203707	0.9967817050970286	0.9976044585398781	83	19	66	113	23	49	40	56
VSIG10	3.6505797282339114	3.9284551060876107	14.557680976202079	0.09637335879406103	0.01695449956596717	-8.57096959044947e-4	0.9762570621042971	0.9976381557680465	0.9976044585398781	42	1	23	25	10	13	16	16
HDAC3	4.413080807444626	4.648416268515986	25.459658737262625	-0.03294156885229917	0.016971256480609605	-7.686355012420399e-4	0.9933930709534347	0.9976381557680465	0.9976044585398781	54	17	46	47	3	28	12	38
PTGES3	7.82417522596406	7.872924698916608	253.19513851052957	0.03319067287212545	0.016980424322605953	-0.0018626424164294834	0.987442522103453	0.9967817050970286	0.9976044585398781	513	74	363	428	178	274	186	304
C17orf80	4.204615075242167	4.341963189447699	20.21220066830221	0.07799444911350766	0.017030814729969066	-7.082746759416977e-4	0.9780413087027092	0.9974568732612483	0.9976044585398781	61	9	17	40	8	19	17	26
DPRXP4	0.7651834361604147	1.77367923376823	1.9353460288115794	-0.33401050932010407	0.017140052770462162	4.6668472417489267e-4	0.9535700580809198	0.9990202900311632	0.9976044585398781	1	1	6	5	0	1	5	0
ZMYM5	3.955769337178223	4.144403897219798	17.13522974349413	-0.004979970306287439	0.017243220558976737	-0.0012604903586709904	0.9998347940238835	0.9976381557680465	0.9976044585398781	29	6	46	35	4	14	23	16
RPS28P7	3.0846820034585196	3.317915198074115	9.749040756159971	0.2034374802186436	0.01734380992323981	3.9063525086225254e-4	0.9521219607465171	0.9976381557680465	0.9981662486198777	12	8	10	12	6	4	9	16
SLC9A8	4.745849548896151	4.87451497439775	29.876931595824654	0.03154825924387079	0.017679146246763863	-0.0013957293949417747	0.9910758532894405	0.9971465685084713	0.9976044585398781	47	6	60	71	16	32	27	32
MED6	4.181644526462045	4.29193056790228	19.80333907562711	0.07765331900225149	0.017695814388873663	5.886991964345856e-4	0.9764509121493236	0.9971465685084713	0.9979617236033069	28	9	30	37	12	13	16	32
RASGRP2	3.853144843881463	4.278902215516809	18.439672847508472	0.03518333703904546	0.017715012315091185	0.001221910490964326	0.9946353317695286	0.9976381557680465	0.9976044585398781	51	2	69	23	3	12	13	36
ZNF789	2.8636805447162152	3.2994093857837994	8.659670993528918	-0.09973942787549336	0.017915512665754724	1.2900081087995416e-4	0.9801970682221879	0.9978440438312397	0.9994360211405424	12	3	17	29	1	15	6	5
GNPNAT1	4.538931676301155	4.667331349260562	25.672408482111962	0.057130954069495844	0.018036068319014727	-9.771704975380148e-4	0.9815019850780279	0.9971465685084713	0.9976044585398781	56	12	29	69	7	24	23	32
BTG1	6.7756233259864365	6.919815526628641	130.51460264232173	0.25877785220411653	0.01805111366991053	-0.001435088394989939	0.9056126704125134	0.9971465685084713	0.9976044585398781	113	35	327	154	108	130	126	135
BTN2A2	4.242090660839852	4.440888023920495	21.910445102246545	0.007490823987333035	0.018123560040685605	-4.943371739416147e-4	0.9998347940238835	0.9975610800428344	0.9976044585398781	38	15	42	39	4	10	21	38
RN7SL38P	1.2990951652669376	2.148476364544802	3.2271108163860105	0.01470610864566859	0.01814723729718431	7.755836439605786e-6	0.9998347940238835	0.998439882809948	0.9994982095303494	2	2	1	13	1	7	1	1
VAMP7	5.003533158488064	5.221384524023735	40.48249225609373	0.5842357830958689	0.018203465718814114	-0.0035694034890820917	0.7690633978092595	0.9976381557680465	0.9959083699983945	46	40	24	36	26	40	36	40
MAP6	1.8449000141360818	2.497946873167703	4.208641560992533	-0.22515707404718396	0.018228945714484867	3.6184559689117794e-4	0.9636827198544873	0.9982379507627117	0.9979617236033069	13	2	10	6	0	4	8	1
DAK	2.974490562963249	3.2571540070219687	8.750566353000833	0.10827909343556621	0.018250043062479498	-2.6525541069015734e-6	0.9780413087027092	0.9976381557680465	0.9994360211405424	27	4	5	14	5	7	5	15
NDC1	3.3125937407721056	3.4731629920653075	10.474787625004792	0.00478859341072313	0.018273841255970816	-1.8029485357260968e-4	0.9998347940238835	0.9976381557680465	0.9984351041987106	17	5	16	21	5	13	8	10
RB1	6.568398563227856	6.612830585562887	105.39830248328371	0.07605463716658559	0.018285523034093535	-7.975522904719689e-4	0.9674784770362737	0.9960800029543453	0.9976044585398781	192	51	165	121	69	97	125	92
SOAT1	6.929247297932225	7.112920922781031	150.89916296218954	0.4084005571555438	0.01837783021171696	-0.0024939752539167295	0.8440622231897299	0.9972226753404173	0.9975093858759697	108	104	125	194	128	159	141	144
MMP24-AS1	5.206967812401917	5.372169523376473	44.019098887384295	0.21690218664416575	0.018565936938099603	-0.0013960842928308818	0.930061397647959	0.9971465685084713	0.9976044585398781	64	38	37	89	13	24	60	49
BAZ1B	7.833372987813097	7.8720849835309545	252.39859229533766	0.03935674643434314	0.01861256818640451	-0.0014966643719549816	0.9815019850780279	0.9956481308188948	0.9976044585398781	644	65	377	469	141	250	257	255
ATRN	6.042960966932065	6.097154338609407	72.99380713931939	0.08869443013744714	0.018615828422778907	-7.260179459079688e-4	0.9625094951629696	0.9961162762327983	0.9976044585398781	194	45	93	93	27	67	75	78
SNORD48	1.208223500688391	2.1958543612596504	4.1191645955022596	0.2607987419090087	0.018782706535471306	-0.0024275015003468606	0.9720341563248318	0.998016789509602	0.9914349130731999	3	6	0	4	2	5	5	0
JAM2	4.449259154505272	4.749269331133807	27.11791330818406	-0.01752168882242594	0.018799967934027967	6.576825489221444e-4	0.9974580930275585	0.9976381557680465	0.9976044585398781	53	4	96	24	13	25	43	14
CSNK1G1	4.547712916071087	4.6493969487616464	25.710592306668683	0.12105714097422812	0.01880725286877704	-2.1318921751953954e-4	0.9604327649521904	0.9971465685084713	0.9983321195378764	33	15	40	59	9	23	23	32
CD209	2.423962055087354	2.8699243480946377	6.935980082946843	0.5688428563634214	0.01886871658313158	-0.0013452680433553021	0.8858247568833613	0.9977323224791967	0.9976044585398781	5	7	13	2	4	3	6	11
SNRPB	5.161258477661884	5.320919614968433	41.141593499417944	-0.161039035957432	0.01909304937969368	-2.896625044207038e-4	0.947182450643712	0.9971465685084713	0.9981662486198777	136	10	63	72	17	46	18	64
EPS15	7.604080790926589	7.639687758184692	215.9109273543631	0.08287318350009222	0.01942630128684034	-0.0015370005318439428	0.9615670951264879	0.9956481308188948	0.9976044585398781	328	99	421	257	135	207	218	224
URI1	5.5345322219803155	5.616807683164004	51.42597902181701	-0.06443980872264624	0.01957908378206223	-7.891528126189861e-4	0.9763411349915463	0.9964161912380836	0.9976044585398781	115	16	79	98	28	41	32	88
PFAS	3.89143951039217	4.251394292148713	18.115460790219732	0.11603038306274079	0.01962891503939405	0.0012289282396901627	0.9740206103969161	0.9976381557680465	0.9976044585398781	81	2	16	43	5	13	17	29
CCDC109B	3.315513497517196	3.634422161135832	12.507112815180312	0.5544713688570599	0.01989418863982389	-0.001287822556331001	0.8583516084425352	0.9976381557680465	0.9976044585398781	7	12	8	29	5	13	8	15
IGFBP7	7.613311018527362	7.666284636004647	220.1577636305945	0.11132843265739077	0.019920413292554014	-0.00142348435704982	0.9501529041639702	0.9956481308188948	0.9976044585398781	499	133	264	222	124	178	196	300
NCL	9.648917698266155	9.67497194226602	886.3761494806433	0.04828181894389487	0.01994052578982426	-0.001721007468472438	0.9764641537273169	0.9956481308188948	0.9976044585398781	2562	381	1021	1384	420	882	791	1012
MYD88	5.591848609987553	5.68113650659865	54.87104132210771	0.197932400883199	0.020060585682085026	-8.237592217649403e-4	0.9136633840481628	0.9966458810783244	0.9976044585398781	93	46	74	67	19	45	52	68
FGFR1OP2	6.4789104044018675	6.555081866343191	100.68997344140861	0.1390290303692311	0.020147433447041677	-9.933788449134982e-4	0.9447226514064223	0.9961162762327983	0.9976044585398781	101	34	230	182	61	84	103	120
BAHCC1	4.801048468467807	5.23584106683677	37.79065258635247	0.09414955416807824	0.020313268847369607	0.002457691508605535	0.9793313788010569	0.9976381557680465	0.9975093858759697	149	2	87	80	5	27	35	61
TAF9	5.344231792056342	5.417386783668945	45.20017708806168	0.1501157391148348	0.0203672641725105	1.8134383902805075e-4	0.9395661908307811	0.9963881047400199	0.9994360211405424	67	17	55	81	35	42	39	55
SEMA3F-AS1	1.7934127901675472	2.4064546020340187	3.8551255558751216	0.12960424937775747	0.020376945144048916	2.607350454349039e-4	0.9785931199476093	0.9979754031947355	0.9981662486198777	4	0	10	11	2	4	6	2
MRPL22	3.4680312007486984	3.6660316205354913	12.126472617228412	0.07090115618859084	0.020380223728115248	1.4917029805109854e-4	0.9815019850780279	0.9974990372401964	0.9996266212271979	29	3	12	23	9	12	8	17
BIRC6	8.275240326590525	8.300478312894473	340.0835199896315	0.03131278156600768	0.0205687622155255	-0.0021458860382334	0.9856807377507574	0.9956481308188948	0.9976044585398781	777	99	666	664	144	303	325	413
DDOST	6.083074479271197	6.190796125068343	78.62408362080949	0.19749254276179223	0.020622887026445984	-0.001571013357402512	0.9293197720930658	0.9967817050970286	0.9976044585398781	174	47	71	73	55	76	52	109
ANXA1	8.3616339237631	8.402145001094615	366.4514308033621	0.04533853250821555	0.020728570321978092	-0.0014453003683551156	0.97958151368102	0.9956481308188948	0.9976044585398781	681	148	397	743	227	411	339	343
NCF1	2.5449919233093206	2.8890498268553455	6.514862790508713	-0.13958148528727052	0.020761693042222546	1.1862097878059975e-4	0.9722907579719862	0.9976381557680465	0.9994360211405424	11	5	11	9	2	5	2	13
RPAIN	5.270968330556014	5.342292223322537	42.26134242093949	-0.0015898675029532862	0.02081417815426188	-8.081701720392056e-4	0.9998347940238835	0.9956481308188948	0.9976044585398781	71	14	81	83	22	36	31	64
DAB2IP	5.759921949774281	6.055351414632007	69.01325724151764	0.11566746290441828	0.020821499354115695	0.001907849505789716	0.970906210372815	0.9971465685084713	0.9976044585398781	235	8	185	137	9	55	67	97
SNORD116-24	3.1185646672319653	3.589539362364293	12.929989542984126	0.9008314809123114	0.020826935727682676	-0.0034916832950540057	0.7774147286702527	0.9976803508193244	0.9917941995630681	4	14	8	8	11	16	11	7
REL	6.450606604664372	6.534775746881948	99.85354892360773	0.19658128044472167	0.020949348835239093	-0.001250537767892574	0.9256478795816965	0.9961162762327983	0.9976044585398781	83	55	196	157	57	75	112	116
CC2D1A	4.704839870250174	4.889637823506502	29.74458911990703	-0.034645987476499274	0.02121143295666628	5.625878230458114e-5	0.9910758532894405	0.9971465685084713	0.9994982095303494	100	6	70	44	8	24	40	29
C12orf4	4.39537510700306	4.589862466461251	25.4671756579672	0.4400265543040584	0.021273811769178155	-0.0016974667920505242	0.8326465241194223	0.9971465685084713	0.9976044585398781	25	10	26	29	29	16	30	29
SELP	2.7347911288268087	3.2675805394865405	9.256753049625472	0.4521177484308228	0.021797912280878854	-0.0012317626720214755	0.9110693836852174	0.9976381557680465	0.9976044585398781	17	1	3	13	13	3	9	16
DOLPP1	1.938337046843379	2.591174784031088	4.511696360647885	0.12928399040398744	0.021873245069833562	9.481151289540093e-4	0.9793073018897606	0.9979067957794843	0.9976044585398781	25	1	2	7	1	7	5	2
POGZ	6.671931356409165	6.723083046132182	112.52676821262006	0.02425038539417802	0.02189738491861525	-0.0013314910811868153	0.9910758532894405	0.9956481308188948	0.9976044585398781	329	31	222	164	48	97	123	125
KIF21B	4.602128331451487	4.901906144694196	29.80731397136899	0.024060595376623133	0.021921909224153185	0.0012930146855643454	0.9949440772324171	0.9971465685084713	0.9976044585398781	68	5	106	48	5	17	30	50
UAP1	5.447610719722813	5.4922814102004	47.18014822069773	0.026741336366559728	0.02196132598147044	-6.284927318849669e-4	0.9899643339244123	0.9956481308188948	0.9979617236033069	82	18	82	95	23	39	53	52
TRIQK	4.2382076961627435	4.343610989320824	20.92135165796026	0.16199727831902733	0.021981485601956945	0.0011652115857764143	0.9455440610273395	0.9969167288656342	0.9976044585398781	30	10	24	33	16	21	23	17
ZKSCAN1	7.250701840254139	7.294792869205144	168.38022937548112	0.006993938675789196	0.02209161681713802	-0.011141820913975921	0.9992429693795375	0.9955190223846692	0.9976044585398781	359	48	371	307	72	114	182	228
ANAPC16	5.852073101013283	5.915147886204717	64.30084876186805	0.1019558396720511	0.022113752875720344	-3.71170482175152e-4	0.9614831585233199	0.9956481308188948	0.9981662486198777	76	32	93	136	35	70	62	59
OBSL1	4.631699527476701	4.854742174819396	29.00338929973341	-0.13676194736601544	0.022156377379067338	6.812123024523448e-4	0.9615670951264879	0.9971465685084713	0.9976044585398781	112	8	47	45	8	13	24	58
BLOC1S2	4.348241167581375	4.51361329076303	23.971994350781667	0.28803170500001013	0.0222965501034128	-6.814780934166552e-4	0.9110693836852174	0.9971465685084713	0.9976044585398781	42	12	16	29	22	23	29	17
PSMC6	6.125813686827081	6.155959247965246	76.02464338264596	0.0435396903910341	0.022482811102595087	-4.352348159022444e-4	0.9800411629031873	0.9950610017225319	0.998545942299827	129	38	147	117	34	76	72	81
ZFP82	1.9690062430658486	2.4509604466770925	4.51235738466217	-0.06883703587535221	0.02252838641101088	1.1561423498353853e-5	0.9891423783096134	0.9976381557680465	0.9994982095303494	12	2	3	4	4	2	9	2
AP2B1	7.38990153955091	7.403419814452822	182.4470837881655	0.031234995228825727	0.022601791345253953	-4.8385908336574703e-4	0.9846186616483521	0.9943149313723668	0.9981662486198777	376	79	253	342	91	168	189	196
CDC42	7.145044180751041	7.275531262872566	168.6538597489353	0.22048819084737017	0.02280883819325708	-0.0020156881988854314	0.9172636276224087	0.9964161912380836	0.9976044585398781	164	127	193	198	111	208	133	153
MAMDC4	3.036700368479121	3.8472762527994395	13.015771512302727	0.42897747794994373	0.022852480882463996	0.0023016327801500436	0.9292618210581545	0.9976381557680465	0.9970185019795518	47	0	5	53	3	5	23	15
ADAL	2.704662362649522	3.0429248350047464	7.538259913574407	0.3460135883437864	0.022906904839353783	2.274075488624358e-4	0.9334173230361213	0.9976381557680465	0.998545942299827	17	4	2	15	5	7	9	6
FBXO3	5.469597005984886	5.517529885288594	48.19096045474839	0.011496277319859171	0.02290920506225608	-5.21591875830199e-4	0.9962511198776502	0.9956370694987945	0.9979617236033069	84	21	98	74	23	52	49	43
HEG1	7.981208584168462	8.025135042263049	281.98593992974526	0.056587055324621986	0.02291212404715893	-0.0012564158763694723	0.9756107188843495	0.9955190223846692	0.9976044585398781	654	157	549	297	106	195	339	332
NPIPB4	3.4740817614032045	4.032215411924089	15.310670269060715	0.3207834441175974	0.022954806336042837	0.0011455693585266007	0.9356923045890203	0.9976381557680465	0.9976044585398781	29	0	60	24	5	15	14	20
CCNH	5.668757207641756	5.7472829604404865	56.65369769780374	-0.004039163446260011	0.023019649325401032	-1.4616613917505308e-4	0.9998347940238835	0.9956481308188948	0.9986563457461916	82	23	124	102	26	29	69	79
AEBP1	8.57977558001161	8.674163236631816	441.0007456988537	0.09265242256759075	0.023101287047446843	-9.059399296935246e-5	0.9667639411811391	0.9956481308188948	0.9986563457461916	1266	118	1174	431	173	356	346	671
CXCL12	6.119101337518021	6.260850573850393	81.91043838996309	0.28569489615860155	0.02311879801561482	-3.797569140626875e-4	0.9049390272026993	0.9964161912380836	0.9979617236033069	282	42	42	100	44	70	84	95
PSMD13	5.5857743877916315	5.671482709919178	53.825894510603646	0.09478816601028303	0.023169097718117933	-1.5061783208204188e-4	0.9640676221027934	0.9956481308188948	0.9986563457461916	127	36	70	93	13	48	50	66
AHI1	5.441943331110776	5.486910662463971	47.061290326099694	0.009818110072647731	0.02317386601348689	-4.248191283467772e-4	0.9974580930275585	0.995339153718258	0.9981662486198777	115	21	80	65	21	44	54	44
SRRT	6.164283215234798	6.4022780177573715	88.66119282649348	0.1305985594919662	0.023276025565840748	0.001768712094011634	0.9647474930463096	0.9971398606232248	0.9976044585398781	362	9	185	151	22	75	83	121
SUV420H2	1.8992279297679313	2.5954508171641715	4.415391609107708	0.28567907771088275	0.023398100760011354	6.137719122442153e-4	0.947182450643712	0.9977323224791967	0.9976044585398781	5	0	19	9	1	2	5	8
HDAC7	6.646847529502658	6.864336321076908	123.18227482211586	0.1495085522954117	0.023407076461439344	0.0015463178677729125	0.956853772265059	0.9968194048801455	0.9976044585398781	379	18	306	281	19	113	118	152
TOR1AIP1	6.67095087432225	6.721338066159641	113.9888845508488	0.14957583407911648	0.02349793618527907	-1.5574508120429954e-4	0.932244767552663	0.9955190223846692	0.9986563457461916	194	76	124	160	62	93	118	134
UPF3A	6.215221292066316	6.263601318310354	81.71062611365811	0.044234633306336806	0.023687864720844554	-6.897151034391361e-5	0.9815019850780279	0.995300580038364	0.9992089361696116	237	28	115	110	45	64	97	89
ANKRD17	8.304370815534654	8.311693028741303	343.81121113912025	0.023285838217781334	0.023950857280797527	-9.435162968547946e-4	0.9882853526041672	0.9934271436513021	0.9976044585398781	733	139	569	546	178	333	337	371
TSC1	5.95785784576941	6.054524981729934	69.76755578739466	0.018797149205778393	0.023970237049623044	-4.766307874657871e-4	0.9947474496966591	0.9956481308188948	0.9979617236033069	198	13	115	151	30	68	66	81
ADAM8	4.438150528106142	4.833812610825757	28.800510345146165	0.3773956789603488	0.023988533780597825	7.60856357864962e-4	0.9024385258067881	0.9971465685084713	0.9976044585398781	28	13	120	38	2	21	28	42
FAM228B	3.0175221841750157	3.595428097660251	11.105455311556158	0.013921798674630123	0.024248708844781773	7.017530630173719e-4	0.9998347940238835	0.9976381557680465	0.9976044585398781	19	6	29	24	0	4	22	9
PTMA	9.960030488283152	9.987458272514006	1105.0868141624908	0.05533222228054004	0.024296168407989264	-0.0015270277356308358	0.9735530433000638	0.995339153718258	0.9976044585398781	1887	633	1678	1356	623	1125	1045	1155
TARS2	3.6540639559244936	3.8395142733867065	13.537490678725819	-0.09906761202943563	0.024445840815520717	-0.0010641830371428424	0.9729931421791569	0.9971114111019838	0.9976044585398781	36	4	22	28	5	16	8	18
KIF1B	7.524683934599707	7.537168515941087	200.00830228096407	0.020523415218242268	0.02457323510736446	-0.0012002055378816316	0.9907464517046637	0.9934163142359341	0.9976044585398781	415	73	355	360	96	181	193	237
THRB	3.646233570138081	3.891550219137453	14.064317617210227	-0.030282001771725724	0.024678268649456506	-1.0011329665288281e-4	0.9946032808541465	0.9971465685084713	0.9986879315182451	27	2	26	36	7	9	22	13
SAMD3	1.6886040148863777	2.4935591236389016	4.222022844957161	0.46804144764859185	0.024717093373346447	6.865727329534984e-4	0.9242631686556461	0.997866651271896	0.9976044585398781	8	2	19	1	0	5	6	2
SRRM1	8.090068273332305	8.114880150568053	299.1870193150942	0.029382694650423823	0.024767784815226925	-8.601681337361987e-4	0.987442522103453	0.9942008475585401	0.9976044585398781	584	92	636	535	142	300	298	307
TLR4	6.204881260281588	6.540958840868391	101.80782770488942	0.7339544487084971	0.024768573924172886	-0.002569614783391935	0.7651681857641919	0.9971465685084713	0.9972191002487463	36	111	150	73	48	114	87	95
NOP2	4.9997287017425665	5.221799904414604	37.94351407540377	0.029761186618047757	0.0248176464831094	0.001447085773676444	0.9937553210761346	0.9966458810783244	0.9976044585398781	152	5	49	75	14	23	48	50
POM121C	5.782028984652387	5.900397257561799	62.72110375470831	0.035781109239796854	0.025022899079590703	-3.813916407103239e-5	0.9886128612517948	0.9956481308188948	0.9994360211405424	184	30	92	128	11	69	55	67
BCLAF1	7.367275234627961	7.39115633505987	180.99814484593338	0.048674822263819535	0.02510464096165025	-3.385571691066187e-4	0.9764509121493236	0.9934271436513021	0.9981662486198777	316	84	398	253	79	159	196	195
ZFP14	3.5990159870522076	3.902148476233743	14.386402146630966	0.17336412279887137	0.025122309283410745	1.6898999560102386e-4	0.9576004314268926	0.9971465685084713	0.9993360539551887	21	1	33	27	11	9	17	19
RSL1D1	7.25666714356206	7.342005967852848	175.55796996523983	0.08059225936588862	0.025341737893316726	-6.010915993114572e-4	0.9717229397004805	0.9956481308188948	0.9976044585398781	286	87	149	329	119	212	175	129
ZC3H13	8.399614946442867	8.410839220657936	368.95170261854145	0.0431686706502183	0.025534226642756015	1.9813292383610587e-5	0.9773333437232373	0.9934163142359341	0.9994982095303494	743	171	538	542	209	348	365	405
HMGN1	6.686260972445891	6.74274438030763	115.44696176960126	0.1268722741314711	0.02553637385471149	1.6489494932012938e-4	0.9444675923436823	0.9950610017225319	0.9994982095303494	176	67	115	226	63	88	140	122
FAT1	8.015717225902177	8.051296611734184	285.96553806399567	0.04386003903165275	0.02556667839387148	2.0390587085759485e-4	0.9794258107257817	0.9943598252747419	0.9994982095303494	906	100	412	434	122	213	319	351
TAB1	3.8040473129791166	4.235426523230858	17.88911532991922	-0.17763529085868396	0.02576669697577728	0.001359990094248688	0.9616051511057127	0.9971465685084713	0.9976044585398781	59	1	35	40	6	10	9	41
ZNF470	3.3457234660973016	3.585310806760818	11.007028451050122	0.04941434539079516	0.025844384202898547	-3.042349345053124e-4	0.9885925165994837	0.9971465685084713	0.9981662486198777	36	4	25	11	3	8	11	16
RPLP2	8.638930425083998	8.660581403208601	438.91803558129754	0.057965586029883394	0.02607473499597871	-5.076068389442463e-4	0.9714885460069053	0.9934582186468321	0.999003565605562	933	184	575	624	283	379	411	554
XRN2	6.77647884943341	6.810712714300643	120.83489917942394	0.07569292138027274	0.02645651988333278	4.914405219474261e-4	0.966836511021626	0.9934271436513021	0.9984351041987106	239	57	217	131	70	118	127	118
C12orf29	3.2804855072377612	3.5428341120390554	10.659885545991516	-0.13119281393167467	0.02657005332075328	1.5769163718338283e-4	0.9679236099908076	0.9971465685084713	0.99943468218574	23	3	17	27	4	4	17	13
WAPAL	6.735809356043275	6.77176828305929	117.01937076334923	0.044120250265091414	0.026646680467492606	-4.548224742411006e-4	0.9799297901905298	0.9934271436513021	0.9981662486198777	182	45	268	196	54	116	104	136
LAMTOR1	5.852094845748972	5.933799045331372	65.02154034159555	0.10866352838603337	0.026711792286455316	4.0979378647742316e-4	0.9615670951264879	0.995339153718258	0.9984351041987106	170	31	50	110	36	66	74	54
NSA2	6.439173058255402	6.562996867140476	102.76130539871033	0.3315031897347353	0.026722145997702684	-0.001781212552537584	0.8540332001383351	0.9956481308188948	0.9976044585398781	123	77	96	105	74	102	98	104
ACOT11	2.889376337614577	3.1864397214186715	8.18661109795195	0.28021012965560166	0.026735549147356884	3.1154690277176414e-4	0.936101337251736	0.9971465685084713	0.9982351344576482	9	4	7	28	3	7	9	9
LAP3	6.611329668854475	6.791645881539335	120.4973166698943	0.3391707414112582	0.026968757769550995	-0.0018007318854073903	0.8797891799523803	0.9961162762327983	0.9976044585398781	93	106	103	192	64	148	96	108
HNRNPA1P68	2.023505426486566	2.543899878003788	4.375604710815163	0.2054294628416999	0.026997680758818293	4.3139914902113225e-4	0.9614916891429364	0.9976381557680465	0.9976044585398781	4	1	8	17	1	3	7	4
FAM179A	1.775414834528931	2.593818341705397	4.553915057248863	-0.45204232039704395	0.027036792045613104	7.422041828378577e-4	0.931943193383063	0.9976381557680465	0.9976044585398781	7	1	20	4	1	0	10	5
SLC35B1	3.752829601763865	3.920296582960452	14.884065092830927	0.1287983184112548	0.027225541445993935	0.0010264749107764617	0.9655829329454325	0.9964372708327689	0.9976044585398781	41	5	14	20	11	10	13	23
ADNP2	4.688062809877215	4.830292606391836	28.772204155498574	-0.07922869441957905	0.02734181905033925	-3.8159478327191744e-5	0.9756107188843495	0.9956481308188948	0.9993360539551887	62	9	43	76	10	30	16	44
SMIM5	1.4185333765178185	2.098887519713227	2.7025663015584716	0.03142814954065263	0.027401957081670057	4.7684749494643087e-4	0.9956838245890972	0.9976381557680465	0.9976044585398781	4	0	7	8	1	3	1	5
KIFC2	2.8666341202424332	3.7025388583627894	11.361401007376742	0.4945145883712731	0.02750215782888688	0.0026665456208806487	0.9110693836852174	0.9976381557680465	0.9962183897486692	48	0	25	28	0	10	12	16
LMBR1L	5.022554245884369	5.199346182692888	37.61157697262458	0.0018883675193110232	0.02751742989283185	7.977278883930353e-4	0.9998347940238835	0.9956481308188948	0.9976044585398781	55	9	109	81	12	19	47	54
FGD4	6.504112566175987	6.5906386944009565	103.49375655060823	0.15163907166495327	0.02752338534186953	-3.6207593280635956e-4	0.9410101605786421	0.995339153718258	0.9981662486198777	127	50	270	106	54	77	92	151
UTP18	4.469728185331678	4.587002128076953	24.70123761676595	-0.0158541201997193	0.027708760903927904	7.593429507296042e-4	0.9960563591079354	0.9956481308188948	0.9976044585398781	50	10	44	27	16	23	35	15
VAV1	4.173196322622535	4.503582600816538	22.86370764514151	0.45895771989707373	0.027772558301648577	3.189152898449659e-4	0.898678498456305	0.9971465685084713	0.9984351041987106	70	12	58	5	7	15	27	29
SEMA3E	1.539360105456	2.186340602013865	3.1033087200750114	0.06708561755127566	0.027925474462539908	3.855508387114388e-4	0.9899643339244123	0.9976381557680465	0.9976044585398781	11	2	6	3	0	1	5	4
FAM102B	5.2268831199955414	5.314697621979481	42.280606086970984	0.1582712503497006	0.028089784929957434	4.996906088756517e-4	0.9397904998825091	0.9955190223846692	0.9981662486198777	53	30	52	73	20	45	45	34
BNIP3	5.637176797003157	5.788438984189176	57.58746789585929	0.05874880725980252	0.028103615893210532	0.0010191795046529094	0.9812902865015661	0.9956481308188948	0.9976044585398781	119	10	80	183	23	64	49	64
ZNF616	4.213821078323301	4.337726307166401	19.997589353262775	-0.012160389901626845	0.02816399438804762	-6.6739632896943e-4	0.9976116322408846	0.9956481308188948	0.9976044585398781	49	5	31	41	10	20	16	26
SMEK2	6.7369602065439045	6.780793859603557	118.48956333557878	0.07634457430781862	0.02819465053782753	9.76262015239091e-4	0.9673554351412984	0.9934271436513021	0.9976044585398781	184	58	173	175	76	77	119	171
UACA	7.18043180573289	7.227616769683334	160.64394361784247	0.04847610135189546	0.028463267908895754	-3.0436491821613137e-5	0.9787176314043246	0.9934163142359341	0.9993360539551887	407	47	378	209	69	153	150	189
DYNLT1	4.719946357722581	4.938582930794873	32.12165149108898	0.37073596170726425	0.028511457043920965	-5.812201167461362e-4	0.896790178896563	0.9964161912380836	0.9976044585398781	17	24	52	75	10	24	44	28
U2AF1L4	2.5009935211348693	2.894105258182062	6.10387224494307	-0.0063255441871940266	0.028559881217165208	2.587491935769597e-4	0.9998347940238835	0.9971465685084713	0.9984351041987106	22	2	13	5	2	3	5	12
CLEC5A	3.069685901593479	3.5313979931599264	11.16008136303618	-0.36423194069095954	0.028599254548843028	-1.0827219334302617e-4	0.9304565034688377	0.9974568732612483	0.9984351041987106	13	3	30	9	9	23	5	3
SCOC	4.761654241142745	4.923911652042182	32.12859236518693	0.391971666931874	0.02873364775852811	-7.559902083493612e-4	0.8647533956501697	0.9956502065306388	0.9976044585398781	27	23	26	67	19	21	39	36
B4GALT1	7.557875841444928	7.698260001493458	226.1277930617862	0.31981814980206047	0.028994783526081775	-9.729068626296608e-4	0.8773432132116253	0.9956481308188948	0.9976044585398781	184	160	182	395	152	184	245	256
ZFR	7.14947983672613	7.194388140690047	157.60531333651693	0.024204398846183604	0.029105006827952907	3.439885306807183e-4	0.9910758532894405	0.9934163142359341	0.9990004520059033	314	53	298	209	99	153	110	221
SNORA26	3.124981709466401	3.4134919216691766	10.747183644413676	0.47483521465039646	0.02916693102502132	-4.7746111642935004e-4	0.8731375845895746	0.9971465685084713	0.9976044585398781	8	12	8	17	4	11	11	8
CASC4	7.277133136065924	7.302318769144218	170.38156642111767	0.07229577021850177	0.02923158685896554	0.0010318264668015527	0.9655829329454325	0.992360442240195	0.9976044585398781	278	79	336	222	94	140	171	211
HSPE1	5.616113232393885	5.824950912088727	60.047594978038745	0.2640270795095223	0.029259291028595744	1.99099150804954e-4	0.9130144646250604	0.9956481308188948	0.9994360211405424	159	8	49	93	57	62	49	71
DDX55	4.637319142953082	4.866357559365408	29.108924306808728	-0.026280558694031814	0.029313160634353717	0.0014280071249387506	0.9947474496966591	0.9956481308188948	0.9976044585398781	99	7	42	74	5	32	20	40
GRAMD3	3.818714824439462	4.11961445177996	17.267949995135968	0.22429645400672263	0.029349632927175004	3.1110616090947825e-4	0.9402717616173322	0.9967817050970286	0.9984667446529493	33	14	34	26	1	14	16	23
ACTR6	3.1744263404942292	3.4175353071647634	10.055049021912113	0.27572105989017337	0.02957100739806335	4.715179658187627e-4	0.9356923045890203	0.9971114111019838	0.9979617236033069	8	4	12	29	6	11	9	10
PLA1A	2.7390025848598785	3.3977816694358336	10.807557503354541	1.2579711596283187	0.02957687988657329	-0.00242940098756518	0.7384833703386958	0.9976381557680465	0.9958301638310798	1	15	21	6	2	10	10	10
RP11-146D12.2	0.5033790859281587	1.7364769195917489	1.5984116365715055	0.29690407024164256	0.029749421315567518	0.0013052140203092591	0.9616051511057127	0.998016789509602	NA	8	0	6	0	0	0	2	4
GNS	8.160585068785602	8.321254652917025	349.4564194405241	0.30808104320007007	0.0297753355814176	-0.0013549912604004855	0.8808352039244799	0.9956481308188948	0.9976044585398781	353	311	328	339	211	383	319	336
RPUSD1	1.2964035200732322	2.3122718046761377	3.3222942777759372	-0.055986842997090155	0.02990377001067058	0.0015956413874997633	0.9946353317695286	0.9977323224791967	0.9972191002487463	22	1	3	2	0	1	9	1
EIF4G1	8.924535165668894	8.962853393051208	538.9849406805528	0.071726356136945807	0.030090479394526703	0.0013604633080279093	0.9669975321265751	0.9934163142359341	0.9976044585398781	1701	180	787	1009	184	453	545	664
MTO1	4.312549352878344	4.497101450630032	22.25833678881651	0.0011327941742136794	0.030113904438919103	1.450569443688721e-4	0.9998347940238835	0.9956481308188948	0.9994982095303494	66	7	57	29	5	18	19	34
ZNF335	4.448323057773283	4.776025927623489	27.089408487873047	0.03855167568248509	0.030378407147069644	0.0020788823881712384	0.9922427327467419	0.9961718927217575	0.9976044585398781	108	7	49	53	2	30	20	36
SVIL	7.469454751028751	7.538367826717633	199.51252481575904	0.06600125389852488	0.030385528559991305	8.471084700694336e-4	0.9740206103969161	0.9934271436513021	0.9979617236033069	540	44	465	270	92	210	182	215
SHE	5.871557260838467	5.960544696272567	65.26100197808005	-0.005595831435331814	0.030488355268763614	6.421898508630192e-4	0.9998347940238835	0.9934582186468321	0.9984351041987106	191	19	142	103	20	45	68	93
TRIM69	5.163477064505826	5.2508570438483755	40.0340848507499	0.17228399073580183	0.0306092238971877	7.905595289103535e-4	0.9383031908439616	0.9947626505086482	0.9976044585398781	44	25	86	63	15	35	42	44
HDAC6	5.739976718117239	5.825718180994091	59.56770452503931	0.03553591487534284	0.030998488763069543	4.498548205381268e-4	0.9876417465837222	0.9934271436513021	0.9984351041987106	163	12	107	91	34	59	62	61
ACP1	5.777683592183231	5.88035884256397	63.37192966963015	0.24135019334857552	0.031093516577745357	-2.48526504052887e-4	0.9043461943281088	0.995048478686596	0.9982351344576482	73	34	64	96	51	69	63	54
AC074117.10	2.3605458776951735	2.785450664520628	5.712277626989512	0.22748614702961742	0.031167194719567314	5.405676940844525e-4	0.9547904003202469	0.9971465685084713	0.9976044585398781	12	1	3	17	4	3	7	8
CISH	5.313605125869419	5.583664634545896	50.47866956660266	0.4824826591720978	0.03117492408000611	3.091853112049229e-4	0.8731375845895746	0.9960348944701078	0.9986563457461916	90	20	13	157	29	33	53	71
CCDC90B	5.428944374455508	5.492629006157268	47.81375330232074	0.13373818597430254	0.031357871793812254	0.002237484078096958	0.945287105780681	0.9934271436513021	0.9976044585398781	94	27	49	69	29	51	37	55
TRIM52-AS1	0.9271154216011863	1.7819262659495931	2.085572062252305	0.1888353476562068	0.03147341278742645	2.908241195990066e-4	0.9756107188843495	0.9976381557680465	0.9976044585398781	6	1	5	0	1	4	1	1
CUL4A	6.623974628740996	6.669943013076506	108.65088551422312	3.8680619107482204e-4	0.031479363200311195	7.376838507489871e-4	0.9998347940238835	0.9921182821046759	0.9979617236033069	243	32	172	210	58	99	80	158
LINC00216	3.347624380045158	3.5970377574112913	11.375975136673395	0.2688365024068078	0.03147953477251086	2.8644724511025523e-4	0.9342164951891596	0.9964372708327689	0.9984351041987106	10	4	38	15	5	10	12	13
ZNF398	4.676838663495774	4.876688282286461	29.5537654316098	-0.02894582433484695	0.031724383298756355	7.880907237184057e-4	0.9936000145185817	0.9956481308188948	0.9976044585398781	83	10	70	54	4	35	29	27
TRAF3	4.528057675264416	4.748142035864196	26.624615418104206	-0.006986667252382635	0.031785470679762465	9.27154278213033e-4	0.9998347940238835	0.9956481308188948	0.9976044585398781	71	4	61	64	6	26	29	29
LINC00997	1.6465175839414898	2.2790631378098603	4.374078591528952	0.5058047084879644	0.03196450325206515	-0.0015138361254042887	0.907234937002992	0.9975610800428344	0.997377609243983	5	7	2	2	1	6	3	2
SAFB2	6.7679036671969905	6.857594302308452	123.44379895457894	0.07039910771094202	0.03198145553981519	0.0012076440963825156	0.974147462852439	0.9934271436513021	0.9976044585398781	398	46	234	209	25	112	126	143
PAN3	5.899606020191473	5.947668721483993	65.5037803856651	0.08293389984185408	0.032118045793743166	0.0011330589027777219	0.9662556848954404	0.9923534632034348	0.9976044585398781	94	30	151	100	29	56	71	73
RPL36	7.16404677100182	7.217606222792666	160.37946938919586	0.051079529686018095	0.03216202082173309	8.323118392428387e-4	0.9791409988631741	0.9925671071993102	0.9979617236033069	333	91	165	313	68	158	110	224
EFTUD1	4.8263683484598205	4.952437501766576	32.07413358647061	0.12948561307403078	0.03227848324960803	0.0012738674960048949	0.9550257734900612	0.995048478686596	0.9976044585398781	77	7	35	52	26	29	37	31
ZC3H15	6.55146471856217	6.609663273369435	104.0696005241017	0.011756434011676994	0.03241006629136734	7.544014942179767e-4	0.9959999011876064	0.992360442240195	0.9979617236033069	237	25	172	206	57	114	107	93
DUSP19	1.8552819816020267	2.368141572945007	3.9442675946257193	0.2431772822260962	0.03245120466224392	4.8583507532866426e-4	0.9523103529478233	0.9971465685084713	0.9976044585398781	6	0	6	8	4	3	5	4
RCHY1	3.9099294970274014	4.047373898743332	16.813973651100948	0.2827743759300366	0.0324630633735185	0.0016815194397115213	0.9120432455425669	0.9956481308188948	0.9976044585398781	20	11	15	33	10	15	14	21
HCG18	5.484196741048018	5.600414277383942	50.409998111652456	0.0024264689186800016	0.03254843052264089	9.176780987218764e-4	0.9998347940238835	0.9940015219987232	0.9976044585398781	96	15	136	97	14	32	62	65
SNAP47	3.556173967782555	3.788580400883595	12.927800467960942	-0.021585460090289443	0.03263785858528974	-5.512918619545897e-4	0.9953154670654956	0.9956481308188948	0.9976044585398781	32	5	30	24	2	15	13	12
RP11-29G8.3	3.9187306938381394	4.394741009969972	20.562631246089563	0.26525369244890856	0.032675158294023225	0.0022283896278128394	0.9497056222862423	0.9971465685084713	0.9975093858759697	63	7	6	75	3	23	29	11
POLD2	4.033521043005836	4.242012285920111	18.36575751708013	0.04421772143232529	0.03268766275216364	7.549046040898612e-4	0.9889080661226506	0.9956481308188948	0.9976044585398781	76	5	19	31	6	21	17	19
GLIS2	4.387786038302195	4.563428149696047	23.364370141308207	0.021516464634416275	0.03274384750658234	6.078240659766653e-4	0.9947474496966591	0.9953402864454294	0.9979617236033069	90	5	39	34	8	19	26	29
MMS22L	3.7414849093863216	3.9465495781043054	14.79608914898049	0.005480962713905754	0.03279692763042838	3.100945363966191e-4	0.9998347940238835	0.9956481308188948	0.9984667446529493	36	6	15	41	4	19	13	13
TPR	8.296277528187632	8.30984025915693	342.8571778400521	0.030236225853342073	0.032878396401775534	0.0012853542688586782	0.9851357789596603	0.9908748545036212	0.9976044585398781	775	117	639	557	166	341	322	381
WDFY3	7.650196079799048	7.691030996474565	222.15373407956326	0.04637930700922279	0.033057068264345714	0.001002421283865993	0.9789887216469142	0.9915660938410747	0.9976044585398781	535	61	511	353	91	215	228	235
VPS28	4.400879059705758	4.548807107509554	23.410864786854873	0.05509822619131956	0.03312572294094821	9.513010952871603e-4	0.9842491266867337	0.9953182042241004	0.9976044585398781	76	6	24	44	12	16	24	34
TBC1D24	4.281532800616073	4.401540422025813	21.43607896995622	0.11871254363720783	0.033131387137169795	0.0017984056544928034	0.9655829329454325	0.9953336600983059	0.9976044585398781	55	11	18	36	11	13	26	27
NUP35	2.2439351521774906	2.6063957788631633	4.7355586297297005	-0.017113762936913343	0.03326026713913652	4.301385935777607e-5	0.998075491014771	0.9971465685084713	0.9999616720880805	12	2	10	8	1	5	3	7
PRCP	6.236421895479828	6.302888129436001	85.16165483314727	0.19536708920496673	0.033288264446681426	0.0010024698838306892	0.9130144646250604	0.9932189826647789	0.9979617236033069	117	55	131	89	52	85	83	86
XRCC5	7.566062558648461	7.581487178085478	206.97966630571378	0.05325629820560405	0.033555143360081724	0.0026163387553275958	0.9730154560354022	0.9899992592584242	0.9976044585398781	366	109	314	361	94	174	230	228
CTD-2373N4.3	3.147061725515945	3.7826425645945894	12.376294235010244	0.11663429979261931	0.03356208977091289	0.002205506530113628	0.9799297901905298	0.9971465685084713	0.9975093858759697	38	2	24	38	0	17	6	17
ERAP1	6.481912465657084	6.531424529658601	99.505162952919	0.07142529722772324	0.033739864542488306	0.0019502467923644521	0.9698173588136703	0.9915660938410747	0.9976044585398781	167	61	125	168	47	72	135	95
ZNF354A	3.3530288760619653	3.9036931083909203	14.334344444389115	0.2181687561342194	0.03377431495332082	0.0011786930190966468	0.9608801334390588	0.9971465685084713	0.9976044585398781	34	0	39	13	11	11	24	9
CYP51A1	1.1071990133762692	2.1416359963522438	2.9393766989017083	0.58734265129291	0.033831348226346813	0.0011768500213664107	0.9161978032499403	0.9976381557680465	0.9975093858759697	17	0	3	0	2	5	3	1
SPAG1	3.6128136228965566	3.759888167859274	13.226475506921293	0.0970168758618255	0.0338575891478117	0.002019924910007986	0.9743553914316267	0.9956481308188948	0.9976044585398781	30	7	12	23	7	9	18	13
UBE4B	6.038768144239892	6.111752932679967	73.30120790262889	0.07341596197351802	0.03386648035462688	0.001518730808135584	0.9717054680795714	0.9925297263637471	0.9976044585398781	209	18	101	106	47	65	84	75
RPS24	8.22885959847854	8.3212995966143	348.5502287454016	0.21472998521929104	0.03392896217113453	-2.7448024950871465e-4	0.909546883218079	0.9934271436513021	0.9981662486198777	471	251	310	435	226	336	343	372
ATAD5	2.795763600240472	3.132930387584862	7.61001102775955	-0.10825886796068303	0.03400569021927117	3.485230290435645e-4	0.9779047802303927	0.9967817050970286	0.9981662486198777	25	2	7	17	3	11	8	4
TRAPPC11	6.029589766620291	6.061719424851799	71.18868903046057	0.04702966974200559	0.034122636441714885	0.0028459878324718457	0.9789887216469142	0.9908748545036212	0.9976044585398781	124	31	118	114	40	64	85	66
IL33	5.1341601949871905	5.372148390009686	44.674295498602945	0.5295587630350361	0.034147169996419036	-0.002072578164001849	0.789245937311445	0.9956481308188948	0.9975093858759697	34	51	46	63	12	41	36	55
STX18	4.738931872025061	4.8968674778297405	30.795848779789566	-0.07682105909200532	0.03430484380567105	9.801404976723716e-4	0.9786531887845735	0.9952219034760484	0.9976044585398781	62	18	35	61	12	10	33	55
HTATSF1	6.11996147402949	6.17522889358297	77.05116707151119	0.11713318293592713	0.03433313709609887	0.002094887884071328	0.9497663771837604	0.9915660938410747	0.9976044585398781	202	32	74	117	47	61	79	97
FHL3	3.6590174529050588	3.8276614947553704	13.641593569681376	-0.016497560982518887	0.03446620625499058	7.937532642762594e-4	0.9964997239582705	0.9956481308188948	0.9976044585398781	23	5	33	21	6	9	21	12
KAT6B	6.500635825321361	6.58650060543764	101.91848937007973	0.034292691982754885	0.03447085881061378	0.0014772103251553155	0.9877614653203707	0.9925671071993102	0.9976044585398781	321	22	200	157	42	71	114	135
AQP4	6.4259430828768025	6.816418210728845	123.69297842426514	0.846629849908757	0.034502487779624745	-0.001979732891034231	0.723404013726662	0.9964161912380836	0.9975093858759697	154	152	43	65	60	108	147	109
ARID4A	6.380498967369391	6.429234230163658	91.78275548877326	0.03291917071771373	0.034504851187098486	8.878583353015682e-4	0.9874949676575001	0.9912089859300759	0.9976044585398781	163	42	206	158	30	83	75	126
U2AF2	6.237205330013327	6.338123780982299	85.51265806591854	0.046387340162123446	0.03466727503562759	0.001529457543435243	0.9836564915138112	0.9932189826647789	0.9976044585398781	257	15	137	155	44	72	73	123
CNRIP1	3.785397181108689	3.9590598368488354	15.492606636913878	0.18002256583904738	0.03480272223656513	0.001473998735336153	0.9456010294340774	0.9956481308188948	0.9976044585398781	25	4	28	17	14	14	11	22
KIN	4.138092084636919	4.321014541186452	19.872932733394766	0.08503295424632001	0.034854009438500984	7.813149614423728e-4	0.9756107188843495	0.995339153718258	0.9976044585398781	51	12	25	42	3	19	21	21
CHD1L	5.552178516162123	5.611025580916521	51.21710501705515	0.01635253966953436	0.034859469532303365	0.001216569169803687	0.9947474496966591	0.9915660938410747	0.9976044585398781	135	24	87	78	17	40	46	74
CCNT2	5.987612866118371	6.019676399241051	68.68741052330718	0.027214206755011124	0.0348692284956705	0.0017034269855319719	0.9884508159398173	0.9899992592584242	0.9976044585398781	136	25	115	134	33	55	75	82
PDHX	4.719634835730422	4.827664042684157	28.973979084473807	0.10006799032634295	0.03502777369603862	0.0011815940529883546	0.9672673944848508	0.9934271436513021	0.9976044585398781	45	10	38	82	13	23	31	36
ZNF608	5.462539866241777	5.658111659133849	52.473266992458235	0.10644294171828443	0.03509958282499653	0.0019802720460767404	0.9697791589687594	0.995048478686596	0.9976044585398781	175	6	122	57	26	50	61	51
SLC2A3P4	0.6531215081296473	1.842893658261269	2.0520685940869643	0.10266463858675513	0.03515210454907938	2.9840446462166715e-4	0.989721705359734	0.9976381557680465	0.9976044585398781	0	1	6	7	0	1	0	6
DEAF1	3.431535124330486	3.7414836980107182	12.333893058066165	-0.07062585572447806	0.03519019231467155	0.001093043051626284	0.9845495421091872	0.9956481308188948	0.9976044585398781	45	2	15	25	5	5	19	16
PRRC1	6.046819873996716	6.118252974786071	74.73720760445747	0.1388309868951422	0.035368256805816	9.917146444953578e-4	0.9434386039904904	0.9925671071993102	0.9976044585398781	96	45	110	96	47	86	73	61
ZNF569	1.961019477316948	2.574529943476727	4.351578315225561	0.12021321447078442	0.035448214344803046	8.832208382988058e-4	0.9789887216469142	0.9971465685084713	0.9976044585398781	16	1	6	12	0	6	5	3
ERCC3	4.932356492342382	5.024886487321042	33.269989569787995	-0.006092470671856755	0.035480656989666126	5.278811173356974e-4	0.9998347940238835	0.9929397786509998	0.9981662486198777	98	12	61	51	11	24	34	47
DUSP22	5.2432486151545845	5.356192523073221	42.65704436010101	0.07791689411269835	0.03570837222149414	0.0012195147585563045	0.9755203334537869	0.9934271436513021	0.9976044585398781	52	16	117	73	17	26	56	51
ULK1	5.082490987809252	5.334967802540766	41.172056196437694	0.03886377531397283	0.03593868005485531	0.0023660302833120807	0.9910758532894405	0.995339153718258	0.9975093858759697	75	9	123	100	6	23	49	61
LSM14A	6.949216889751934	6.974771602974198	135.34226663221614	0.037491077616960744	0.035941079518593454	0.002419333925552061	0.9819111881203505	0.9891666578714389	0.9976044585398781	242	63	263	191	66	126	160	123
PRR14	4.605377743177766	4.775326321158874	27.41598833104786	0.02249092744803253	0.035971024577980376	0.0011391543465886394	0.9947474496966591	0.9947426164724854	0.9976044585398781	91	6	65	33	9	20	33	34
CIPC	4.186828032536691	4.384893545589149	21.07638011082437	-0.14622380788939066	0.0360909145088294	0.0010608557593350502	0.9610204796582178	0.9955190223846692	0.9976044585398781	41	13	44	30	5	18	35	10
DCXR	4.083109060538635	4.2628121240102885	19.84278264224634	0.14850147352572304	0.03614193380114126	4.724264785201085e-4	0.9615670951264879	0.9956481308188948	0.9981662486198777	36	14	14	28	12	25	9	24
SLC25A38	3.3562538613810045	3.680137199888376	12.53828486499541	0.16883080480269247	0.036191933744108694	4.998823047223042e-4	0.9626801015274505	0.9961718927217575	0.9979617236033069	12	2	21	21	13	5	21	12
TRIP6	4.55545840262448	4.698972545522733	26.792266528039814	0.26385713982395875	0.03622068950128362	0.001325013074174928	0.9189706960408267	0.994872358161683	0.9976044585398781	67	12	14	50	17	24	28	29
MKRN1	6.215955138123272	6.258298384150998	81.79799299984705	0.09080359638008305	0.03634307602624567	0.0023306729352225476	0.9608701402242592	0.9908748545036212	0.9976044585398781	115	46	146	148	33	72	73	106
SDHB	5.0749323679435046	5.174771162968248	37.95472448754267	0.1207227892176428	0.036378174422921315	0.0018542621186219226	0.9550257734900612	0.9934163142359341	0.9976044585398781	65	11	50	59	32	38	44	31
CERS4	3.011858471977035	3.5246806399712076	10.018032920036413	-0.05088091806620901	0.03643320638544352	0.0019528639355834577	0.9915601902675979	0.9967817050970286	0.9975093858759697	38	1	22	21	1	5	19	9
CPNE8	5.486329821445061	5.6733694837084325	54.402616817852746	0.3453896759420842	0.03644607097674325	-2.1245689100118898e-4	0.8669842800068939	0.9950610017225319	0.9982351344576482	67	12	111	45	56	50	44	71
TSPAN4	4.345506489502997	4.571264999109664	23.892861401373917	0.1775319834658812	0.03655728075277638	0.0013316412875647985	0.9497056222862423	0.9954960945829185	0.9976044585398781	95	14	31	23	4	17	26	32
FAM110A	1.610487725062517	2.2501735104528167	3.7946849955461524	0.6477319056963656	0.036715500008582744	-4.8397262675414364e-4	0.877595371107878	0.9971465685084713	0.9976044585398781	2	4	11	1	1	2	4	5
AASS	4.666977470860411	4.859510593834004	29.41792365046542	0.06485464416074346	0.03683646925647442	0.0013585186029612417	0.9815019850780279	0.9947626505086482	0.9976044585398781	97	4	57	33	17	33	23	35
RASSF9	2.8641486284335476	3.1612706494880207	8.051603829291041	0.1666388525077435	0.03687943401212118	0.0011977291210443525	0.9614916891429364	0.9960348944701078	0.9976044585398781	12	1	13	16	7	5	9	11
TSC22D3	7.987629741342622	8.058674418675782	288.39247787048924	0.12949461785163624	0.036957713299171066	0.0014829380793734465	0.9434386039904904	0.9915660938410747	0.9976044585398781	383	72	584	484	210	223	293	377
UNC45A	5.18212500315587	5.462871161771075	45.059813341519195	0.11762243465222405	0.037144185306437504	0.003014366434562709	0.9698173588136703	0.995339153718258	0.997377609243983	155	11	64	127	4	40	47	56
AIFM1	4.469448220340968	4.584353388152564	24.498171357417153	0.13116937820160093	0.03719468523278683	0.002152441906168221	0.9576004314268926	0.9934271436513021	0.9976044585398781	58	8	22	45	17	18	30	27
TMEM64	4.251334406168384	4.387300282380859	21.603837529826475	0.18877288097564385	0.03732061280431227	0.0019263421072029184	0.9391952952978686	0.994872358161683	0.9976044585398781	35	18	26	30	8	12	22	32
EMC3-AS1	1.9125306871599506	2.5801979338701617	4.410154152552789	0.00848896937968648	0.03736082254520185	0.0010166849230428647	0.9998347940238835	0.9971465685084713	0.9976044585398781	16	0	4	12	2	1	6	8
RP11-492I21.1	1.1965251997859252	2.2147798281552613	3.4506532816839344	0.7576012847619376	0.03758509089767184	6.080383063797713e-5	0.8936739866945987	0.9976381557680465	0.9994982095303494	0	3	13	4	0	6	1	3
ZNF121	6.1287634724441835	6.253187550073262	80.989343759957	0.13153886269144924	0.03763819187506072	0.0018466837994827773	0.9535700580809198	0.993225602892373	0.9976044585398781	138	41	83	247	21	58	108	84
KIAA0100	7.113754720937365	7.187277552743109	155.67623089312093	0.056940953860332294	0.0377711814834594	0.0022146634514401574	0.9780413087027092	0.9912831563085428	0.9976044585398781	482	52	243	328	39	161	156	159
FAM134C	5.717096703166331	5.7870049085491555	58.55741840671191	0.11681162938384801	0.03785952450884526	0.0020606484489968536	0.9532501222469076	0.9915660938410747	0.9976044585398781	75	35	104	117	20	43	68	69
HTT	7.207012918840339	7.271560775194886	165.31525617306997	0.02538713763519931	0.03799540123368342	0.002334703722673445	0.9910758532894405	0.9908748545036212	0.9976044585398781	495	55	262	332	49	106	190	224
ZNF718	3.0571917497519587	3.3668586217784537	9.158057789702564	-0.15909556156692262	0.038006881646376604	6.903017671771708e-4	0.9616051511057127	0.9956481308188948	0.9976044585398781	24	3	21	16	2	5	17	7
DYM	5.587021248044298	5.651414317774138	52.73546601303658	0.059252457991486825	0.03810607334378801	0.0013518818857706056	0.9764795356393171	0.9908748545036212	0.9976044585398781	115	22	129	64	19	46	53	64
DEGS1	5.533970118590769	5.610033618349932	52.246369940284694	0.22877017777432104	0.03817417174537299	0.002021085813181584	0.9022504251797638	0.9921182821046759	0.9976044585398781	98	32	50	61	35	47	57	52
SNX20	2.2738434321650964	2.8227634129831665	6.218734470668266	0.3885310359159741	0.03828631426715806	-2.7939147033080754e-4	0.9365175561590083	0.9971465685084713	0.9977121753146789	3	4	21	3	3	5	2	12
MRPL36	3.0946089185280448	3.295638991821039	8.97180676085582	0.010997470723886649	0.03845316170351791	8.618258095457864e-4	0.9997936811393028	0.9956481308188948	0.9976044585398781	26	4	10	14	4	10	10	7
ELF2	5.951057427312439	6.051685629418161	70.2493852514507	0.029172055871566772	0.038489860492562526	0.001968460478884267	0.9912493235458287	0.9921182821046759	0.9976044585398781	106	22	189	100	35	36	91	94
AC024560.3	4.465417823371179	4.775373200008991	27.447242614114224	-0.3665497203664661	0.038495657422484515	0.0015259297836191165	0.8972856935045579	0.9956481308188948	0.9976044585398781	101	7	44	37	11	10	12	70
GDE1	5.350677203822537	5.448044806363528	46.299096494622624	0.15192259451385634	0.038625869992005	0.0018559233438406597	0.9396884768703159	0.9925297263637471	0.9976044585398781	72	36	65	75	14	31	59	51
DIAPH3	2.706028655251813	3.3497267845133125	9.573358277511694	0.6529223998349336	0.03877524198358153	-1.6525376585503585e-4	0.8835485866097623	0.9971465685084713	0.9981662486198777	29	1	1	14	11	4	8	18
PAQR7	2.6075858609701217	3.44067358776788	9.377371460610501	-0.45412709571888404	0.038914321813583945	0.0016704409555456008	0.9318455753631109	0.9971465685084713	0.9975093858759697	34	3	12	26	0	1	5	27
RP11-1277A3.2	2.0211694375332967	2.998442171122647	6.178285991863803	0.0496353903645662	0.03892977997791615	0.0025218793684702763	0.9947474496966591	0.9971465685084713	0.9955630945747783	35	0	10	11	0	9	1	11
MICU2	5.10415527855681	5.195255255783318	38.89016602864316	0.2251176903384029	0.03918506404256701	0.002053071589333802	0.9110693836852174	0.9925671071993102	0.9976044585398781	75	30	38	48	18	33	45	38
ANXA3	5.387044618349069	5.546726303520932	48.472928030366475	-0.02243843193803356	0.0392065947886017	0.00226676820129191	0.9947474496966591	0.9934163142359341	0.9976044585398781	172	8	70	81	23	58	54	35
PSMC1	4.6584009500428145	4.839478525437643	29.621880164385967	0.042686645654023934	0.039224875701794476	0.0010152448733158396	0.9885925165994837	0.9946427013358715	0.9976044585398781	66	6	44	35	26	38	15	36
JAK1	8.312402542328561	8.322486005063107	346.7122915015916	0.05023237646173444	0.03922550298662656	0.003939148002413399	0.9730683877580619	0.987258708235639	0.9975093858759697	666	143	569	528	197	329	350	378
CA5B	3.379821274275476	3.791734031079341	12.969287766315007	-0.08506698527890208	0.03924383079673786	0.0011085461588430632	0.9836002532106329	0.9956481308188948	0.9976044585398781	21	1	41	20	7	16	4	21
NDUFS4	5.034055650787005	5.205088607804687	39.23936813152882	0.3485452852040745	0.039281499047066536	0.003480013790826217	0.8550880548546386	0.9946427013358715	0.9996305436998789	60	11	43	40	44	27	48	43
OAZ2	6.323962669223616	6.365880031176677	88.62667154934195	0.13486716315895603	0.03930573595880765	0.0031187129534574745	0.9383308319094174	0.9891666578714389	0.9976044585398781	144	56	151	106	42	77	87	106
LIMK2	6.331399931281927	6.4470290384897595	92.53425927925447	0.05606968541839815	0.03945613520757145	0.0017641512216683215	0.9801970682221879	0.9921403348278844	0.9976044585398781	149	25	292	145	32	113	74	94
DUS2	2.5830368033636995	3.0883483892720602	7.162128350790483	-0.3002247588084155	0.03946456318858889	0.001040095921846737	0.9415176067371352	0.9966458810783244	0.9976044585398781	26	3	9	14	1	1	9	14
ICA1	4.735069688193985	4.819785089103139	29.54801052753548	0.21612572671947664	0.03955577872276887	0.0029730310299135795	0.9157481892908538	0.9925671071993102	0.9975093858759697	41	13	48	35	23	26	27	36
C11orf30	5.395864115055725	5.489062548567891	46.87378048831377	0.09327709169877842	0.039581968191745476	0.0015125750657141775	0.966836511021626	0.9915660938410747	0.9976044585398781	79	14	133	60	22	39	45	62
MRPL27	3.5515249014928907	3.7175662782412107	13.296585009539081	0.2601352784998574	0.03967883244918955	0.00170817631688585	0.930061397647959	0.9955190223846692	0.9976044585398781	13	10	17	18	8	16	11	11
ARMC5	2.120995571370101	2.8933853097768556	6.115528339306129	0.17222939029151882	0.039720553014622545	0.0010615545890827057	0.9756107188843495	0.9971465685084713	0.9976044585398781	30	4	3	8	0	1	10	9
SLC37A3	4.555560403125	4.656550778348895	25.5762027378861	0.08147441254309663	0.03976186950954144	0.0013036406894716922	0.9730154560354022	0.992448650412097	0.9976044585398781	37	10	65	43	10	22	28	29
SNRNP200	7.861403065876548	7.907153825831972	258.30802489737243	0.07302566838095786	0.039807128238963964	0.0028359867718652436	0.9674784770362737	0.9891666578714389	0.9976044585398781	729	60	461	424	127	233	263	300
MAF	6.856629053228918	6.92643555878146	131.61862741160257	0.2005596812766706	0.0399808980515635	0.001474402517759331	0.9110693836852174	0.9908748545036212	0.9976044585398781	250	95	115	179	66	117	129	154
DHPS	4.798883273998408	5.008323731949044	32.75129472203507	-0.07940918976277886	0.0400710317773704	0.0017152352575415552	0.9785931199476093	0.9938297737696401	0.9976044585398781	82	4	63	63	18	36	16	51
MEAF6	5.518805728293947	5.567812672877805	50.28838327428681	0.11787885590362666	0.04012588466386368	0.004324295833729378	0.9474978206635405	0.9899992592584242	0.9972191002487463	99	25	71	63	31	37	48	70
ZNF746	5.353378763687926	5.458526574988644	46.73254051183248	0.122633280592922	0.040146725498993036	0.0011365612687496741	0.9599666507266559	0.9925297263637471	0.9976044585398781	62	27	83	51	29	39	27	78
CLASP1	6.674637849964759	6.702344311190762	111.27065924292842	0.019486422346006876	0.04035788831372637	0.0028177248049016	0.992175546942013	0.9872064341968825	0.9976044585398781	246	46	215	179	44	90	100	157
MAP3K9	3.9449296588129537	4.339652470689825	19.645636532498816	0.2000200837541422	0.04038836846673392	0.0024449223831532717	0.9532033009862935	0.9956481308188948	0.997377609243983	27	6	24	85	2	15	31	16
H2AFJ	4.856750004941596	4.921996739808536	31.651043000616955	0.10896743153138912	0.04041690549785279	0.0037646058298773342	0.960303948991793	0.9915660938410747	0.997377609243983	50	17	49	46	18	31	23	42
CD81	7.856059977178396	7.883282228844186	255.32107625345435	0.07731008223023021	0.040611965120398434	0.0032512450626238296	0.9615670951264879	0.9875318647931389	0.9976044585398781	601	146	308	418	99	244	259	275
NUFIP1	3.075931549444073	3.3050415596043097	9.41770738117829	0.018534351940792056	0.04062594977556226	0.001291777215140002	0.9971642835855048	0.9956481308188948	0.9976044585398781	21	7	12	9	4	14	6	7
ZNF564	1.2749254532785081	2.1216697529323625	2.840101970250808	0.31342605799986595	0.04081972559936035	0.0011132109928964754	0.9531880190895792	0.9974079087936698	0.9976044585398781	1	1	7	11	0	3	5	1
CDH5	7.6620676099708875	7.790874055752509	238.27243869414457	0.18865803899674857	0.04084571696091774	0.001976637168625922	0.9286534526617484	0.9925297263637471	0.9976044585398781	367	63	868	295	78	233	253	242
UQCC1	4.915653512948793	5.034575205341961	33.41016385663185	0.03923192140348656	0.040878415518393156	0.0012625913126294334	0.9876417465837222	0.9915660938410747	0.9976044585398781	58	11	67	88	9	29	33	43
AC010761.8	1.1177981077227481	1.9612313241493176	2.468738538617545	-0.2765027875721228	0.04103440823045278	3.109963276819582e-4	0.9614831585233199	0.9971465685084713	0.9976044585398781	4	1	1	9	1	2	0	6
C11orf1	1.4333604921366312	2.2089255972332418	2.8943869492920107	0.24956414738118238	0.04117376740049438	0.0014216073592882795	0.9553438540827066	0.9971465685084713	0.9975093858759697	7	0	6	11	0	2	5	3
RPS5	6.561936738605819	6.6036754340917625	104.11638891359407	0.06175339899026686	0.041350371547297635	0.003118222896729147	0.9737363603260805	0.9882123146737214	0.9976044585398781	276	45	120	153	56	112	83	122
TMEM115	4.027272692965321	4.249502786070213	18.997449074993895	0.2506771584320955	0.041824310522356155	0.0015704218212101966	0.9395661908307811	0.995048478686596	0.9976044585398781	61	8	8	35	10	15	26	17
ZNF714	3.8207904570111086	4.0970524818939325	16.45313662293258	-0.022839970253804236	0.04196202264995863	0.0016535064541052477	0.9953154670654956	0.995048478686596	0.9976044585398781	40	7	24	45	2	10	27	15
REXO4	4.4492882221448244	4.691015844754591	25.651822085595565	-0.047345342389172894	0.041981578156160965	0.0022092127845864365	0.9883982978182523	0.9942008475585401	0.9976044585398781	87	8	33	63	4	34	16	30
UBE2Q2P6	4.2360845889417185	4.714685152974638	27.566067300892342	0.7698150964490302	0.04198625311350203	-7.264663570244425e-4	0.7837984243420215	0.9956481308188948	0.9976044585398781	10	2	44	44	36	26	33	22
ANKS1B	1.0556535927537045	2.0498415598205266	2.7743349828908737	-0.6352219477284411	0.04201143644822443	9.229966058041338e-4	0.9022504251797638	0.9976381557680465	0.9976044585398781	4	0	10	2	2	7	1	0
ACTR10	4.876980044903285	5.058731146370427	35.03745737044517	0.26139256919896103	0.04217592048805088	6.704044885400285e-4	0.9133503288488516	0.9934582186468321	0.9976044585398781	61	9	26	60	35	36	22	48
SLC25A17	3.1270727016001096	3.3190988099529433	9.65763431211327	0.22712687836228554	0.0422665567843833	0.0022282777020076034	0.940334468485251	0.9956370694987945	0.9975093858759697	15	5	14	8	8	11	7	10
INHBA	4.504444716888625	4.964112448004563	32.81349367680103	-0.0016826903695558546	0.04252276654523603	-0.001252215708117965	0.9998347940238835	0.9956481308188948	0.9976044585398781	25	7	66	32	37	7	17	82
METTL10	3.0064402182363366	3.2439767722385993	8.640448475674415	0.16839888117289895	0.04253565913989848	0.0014610481557504732	0.9614916891429364	0.9956370694987945	0.9976044585398781	8	4	19	17	4	5	9	13
CRAMP1L	4.10797363305279	4.367638758461261	19.92083230804983	0.024347663567240045	0.0426173056522786	0.001633180632323625	0.9947474496966591	0.9942008475585401	0.9976044585398781	58	4	53	37	3	17	23	24
SLC18B1	2.8914921458622374	3.100469512195069	7.959786414630484	0.13903512630263198	0.042672547796629004	0.002689841021138669	0.9673554351412984	0.9956481308188948	0.9972191002487463	12	4	11	10	6	4	10	10
ABCG1	5.686098625178485	5.836226147739288	59.95975860913024	0.1027170952308777	0.04268110323074428	0.002048251316752021	0.9673554351412984	0.9919310984937464	0.9976044585398781	98	28	161	116	9	65	55	64
LRRC40	3.5595460713679383	3.7105129797069982	12.624031524669764	0.03435564089952957	0.0427742490430588	0.001891709137949529	0.9920244786118857	0.9942008475585401	0.9976044585398781	34	7	16	17	5	12	16	10
AIG1	3.9949698091470456	4.176641449081672	18.609697205875413	0.09873269517822401	0.0428664796263573	8.692432395301213e-4	0.9756107188843495	0.9947626505086482	0.9976044585398781	21	11	31	20	13	26	8	20
FANCM	3.3318393139472278	3.5754564472488743	11.016370868072046	-0.06456619352342806	0.043024213599147106	8.681984227478419e-4	0.985307776008429	0.995315108059074	0.9976044585398781	38	3	13	18	5	15	6	13
UTP11L	4.698539533554273	4.778426133204597	28.436569194264656	0.11352600981735267	0.04305438206588795	0.0037321220890851542	0.9603416201798531	0.9912089859300759	0.997377609243983	62	12	31	43	19	23	36	27
RP11-16C1.2	2.919253765709387	3.352103422853706	10.252864051772708	0.6008393787255338	0.04316574302515675	-0.0010077678182641152	0.8592314700532449	0.9961718927217575	0.9976044585398781	4	13	14	13	2	12	5	12
RABEP1	6.985688327688569	7.001989711657917	137.92217971113297	0.06476158627330587	0.043259678790386856	0.0053314422943425855	0.9673554351412984	0.9848949200871661	0.9970185019795518	270	60	235	193	76	128	136	158
TPK1	3.1530500735572047	3.4901123503694587	11.437842738554362	0.6811509626784737	0.043300355266807186	-5.818332247539481e-4	0.8277086899104332	0.9956481308188948	0.9976044585398781	5	9	6	21	9	13	10	9
RP1-78B3.1	3.6797313366612845	3.8426956506229653	13.747603679723813	0.02157731986266681	0.043373385909627395	0.0011380224744484114	0.9949440772324171	0.9934271436513021	0.9976044585398781	45	5	16	21	6	15	15	12
FTX	6.193760893407667	6.222562558573607	79.46782843339889	0.05286899580019163	0.04339133451202998	0.0036678169626983867	0.9756107188843495	0.9856477644771253	0.9975093858759697	139	32	159	131	38	65	81	100
ECH1	5.042587595113549	5.133722690797258	36.56484683691113	0.11115260037663004	0.04340753870922149	0.0023204903174940477	0.9617729843065317	0.9909688787521539	0.9976044585398781	109	18	54	33	17	40	30	41
KIF20A	2.3271340900592627	2.956770150828237	6.988968887479277	-0.05725092176574648	0.04343045064931738	3.1371592790341795e-4	0.994481863460146	0.9968912610644984	0.9981662486198777	27	5	2	5	3	13	1	6
MMP19	6.569609426956123	6.734855119532522	113.78117136812867	0.19538035006700546	0.04349968078066682	0.0020274535145858516	0.9391952952978686	0.9925671071993102	0.9976044585398781	389	67	77	211	25	73	109	178
SPATA2	2.7984335396742	3.3265694811987685	8.664254950918298	0.14185491061872607	0.04365207655707257	0.0014112722529066781	0.9745526111558795	0.9956481308188948	0.9976044585398781	22	0	13	26	4	5	7	17
CCDC43	4.677164455845581	4.76511227649951	28.13268162579903	0.13980205740412843	0.04375306638045276	0.0034639191690992153	0.9501529041639702	0.9912831563085428	0.997377609243983	50	15	28	56	15	21	24	42
RBBP8	5.735580278084429	5.784298799136611	58.42060911206228	0.04509833267088491	0.044125706489465184	0.004092320334958231	0.9815019850780279	0.9875318647931389	0.997377609243983	125	25	71	101	33	51	76	50
THBS1	11.827253082035124	11.887330649582307	4128.469022457966	0.09200604788709375	0.04417707013314933	0.003649204838059557	0.9615670951264879	0.9915660938410747	0.9976044585398781	5561	2876	7564	5955	1433	2888	4103	5915
RP11-142L16.2	0.6034805954520127	1.8330597982244228	2.1529145805890115	0.5395010464029977	0.04427278539266228	-2.0528661112582947e-4	0.9342880023004556	0.9975610800428344	0.9976044585398781	0	0	10	1	2	0	2	5
SMAP2	7.298742709743736	7.4024878358266255	183.25331167395404	0.2116965215560981	0.04433570584812339	0.0012187139272352024	0.9176781172723025	0.9908748545036212	0.9976044585398781	159	114	432	217	85	131	177	262
GNL3	5.927089533273481	5.9841756519131435	66.8375038361623	0.03261424173524562	0.04444392986830786	0.003488988615456705	0.9877308001245122	0.9874401869689016	0.9975093858759697	167	25	81	141	29	44	76	90
RP11-264I13.2	0.7320517394766091	1.7645947497475962	1.9075158829949064	-0.30365503914420533	0.044482366184332746	8.800111993488191e-4	0.9585898140567911	0.9975610800428344	0.9976044585398781	3	1	8	1	0	1	5	0
SMU1	5.914719004673111	5.952910898172951	65.52817386091097	0.04064874456362859	0.04448569246694305	0.0032715206013253203	0.9815019850780279	0.9857508213158932	0.9976044585398781	116	23	114	131	33	66	59	76
ZNF75A	3.4594311096403514	3.7009685563717962	12.601674005687302	-0.044599847682547544	0.04450907335418204	0.0017897021897508906	0.9911417108698478	0.995048478686596	0.9976044585398781	31	8	11	21	5	4	21	14
NINJ1	5.304938638765994	5.380966175384811	43.90921035820972	0.16686140519166237	0.04455464083458438	0.0029137833786201097	0.9391952952978686	0.9899056015111691	0.9975093858759697	49	20	95	65	25	32	50	53
TRIM24	5.06882569153447	5.136876839014945	37.16698755215872	0.19534822039893543	0.04456467474167736	0.0041771551930400675	0.9174710012296573	0.9899992592584242	0.9970185019795518	50	24	52	55	20	27	41	45
TTLL5	5.358672567462378	5.517791650480672	47.22760305656103	0.028983310493841254	0.044597385088449126	0.0026844730695169943	0.9922427327467419	0.9915660938410747	0.9975093858759697	158	15	98	79	8	36	45	70
PFN2	4.4942124409097115	4.589371710483903	24.764796081892325	0.17555376951587348	0.04466832264065365	0.003330108069482536	0.9396068321615777	0.9915660938410747	0.9975093858759697	65	13	22	33	14	23	24	28
CD40LG	0.7177203828895945	1.9958285496223316	2.4890542428774065	0.8278221882792448	0.045111580118284436	9.25154140981187e-4	0.879979428361444	0.9976381557680465	0.9975093858759697	0	1	15	1	0	1	6	1
C5AR1	6.841753169672612	7.147518243791395	154.98392695002045	0.6874651293290911	0.045159135283011013	-7.740811760143834e-4	0.7839101903541954	0.995048478686596	0.9976044585398781	50	150	226	130	87	111	178	182
RAD54B	1.3364938115909781	2.1015153977198464	2.6804069615122423	0.00889256095352153	0.04547777849692166	0.0013688425342566262	0.9998347940238835	0.9971465685084713	0.9975093858759697	11	0	2	7	1	1	6	2
RCN1	6.799634948888744	6.874043326091787	126.78311070115669	0.20570056767060246	0.04570327931622789	0.0022455587774972267	0.90536844321902	0.989036459551485	0.9976044585398781	178	55	136	187	106	113	113	162
CSK	5.27695524116783	5.326415964345337	41.80058909564258	0.026150113917555562	0.04577377277857968	0.0034793365515127257	0.9907654421982776	0.9872064341968825	0.9975093858759697	95	17	77	64	18	31	49	50
RALBP1	6.722557168787292	6.756270616562183	115.64523922464508	0.056192842284135486	0.045835889266403335	0.0038296816480107845	0.974249240826109	0.9850178512593886	0.9975093858759697	217	35	238	189	63	110	109	137
EDEM3	6.835604197911459	6.849571507305788	123.79448367860964	0.05244094856353253	0.045997808771930535	0.006186632727325662	0.9734875592391871	0.9828025435914152	0.9961058185126923	250	54	190	209	62	116	126	137
PLEKHA2	6.7160630242990855	6.751476583845203	115.9489182251022	0.10603770398956397	0.04603534604798315	0.004278617435253235	0.9497056222862423	0.9855294079112882	0.997377609243983	157	60	222	173	59	95	134	126
EPG5	6.518036096510024	6.557071946651471	100.2528817953183	0.007293407593687631	0.04605034205565481	0.0030002624107206576	0.9985963957483845	0.9850523277239019	0.9976044585398781	221	36	162	212	40	109	79	120
NFRKB	4.608719874572234	4.761507847214375	27.181851162080598	-0.04501978600028789	0.04620367994591296	0.00217352643804442	0.9874949676575001	0.9915660938410747	0.9976044585398781	74	7	42	64	9	15	30	43
LINC00654	2.0975714315946226	2.6054327026777004	5.0691778406092025	0.3026097233700909	0.04620387782796726	8.248239671504596e-4	0.9396884768703159	0.9961889546687671	0.9976044585398781	10	5	10	5	0	6	4	5
KMT2D	8.550468267568803	8.631105629872515	427.3642118498131	0.1358745512224352	0.04625620897093925	0.003680439322592556	0.9436958058036748	0.9891666578714389	0.9975093858759697	1340	141	885	742	88	401	442	474
PHF20L1	6.866113442216675	6.90272900518873	128.45515362221244	0.07424208237436564	0.04628251651439445	0.004157769598351672	0.9662556848954404	0.9850523277239019	0.9975093858759697	239	40	253	183	80	123	137	132
IRF2	5.975632379195085	6.06940022044542	72.16424045432052	0.23174136356813455	0.046332419991644176	0.0018804437691551873	0.9110693836852174	0.9899992592584242	0.9976044585398781	72	40	143	78	47	79	69	67
MTOR	6.277550489117925	6.378832516697893	87.91320479185481	0.04037209239899532	0.04651924367143355	0.003356364582812026	0.9871523024077415	0.9891666578714389	0.9975093858759697	303	31	125	164	22	60	86	134
PDE1A	2.637171600900759	2.9524579149110246	6.76538660329828	0.08764262266649042	0.04652302955964417	0.0015270037742300777	0.9807682337569394	0.9956481308188948	0.9976044585398781	13	1	10	11	6	6	4	11
BAIAP2-AS1	4.330876228110443	4.441705141974628	21.939675039535924	0.07618857921114246	0.04659208906927365	0.002663823631919506	0.9762000666027036	0.9912831563085428	0.9975093858759697	62	12	33	25	8	20	17	31
ZNF785	3.0762235905752067	3.5093281359745925	10.169970889485338	-0.06590616706869862	0.04660690406441944	0.0016162661004221859	0.9878585022678195	0.9956481308188948	0.9976044585398781	33	4	11	27	1	3	12	19
FUS	7.716972244974467	7.748379302484007	231.65750789139952	0.06648368833232078	0.04673706025581948	0.004225145925109484	0.9680281363037296	0.9850178512593886	0.9975093858759697	483	108	387	491	68	213	231	270
HSD17B10	3.1620964821103845	3.4615368223567184	10.162743494400422	0.26986007043581994	0.046890348292468194	0.0015069525157484116	0.9391952952978686	0.995339153718258	0.9976044585398781	44	4	7	9	5	8	9	15
CLUHP3	2.145648488861269	2.698015174944268	4.921384897112669	-0.22872743151134928	0.04697309339812299	0.001190645037226335	0.9567025389564336	0.9957810579201493	0.9976044585398781	17	1	7	12	1	1	5	11
L3MBTL2	4.063578360720954	4.303375016353123	19.247930105894227	0.07813776813749049	0.04717915427081451	0.0023457850452973166	0.9796595594178659	0.9934163142359341	0.9975093858759697	71	3	18	40	9	14	27	20
ZFHX2	2.6793310732354225	3.033276508161387	7.346867463064358	5.204336621005139e-4	0.0472549847156311	0.0014109935781220675	0.9998347940238835	0.9956481308188948	0.9976044585398781	12	1	11	12	7	5	13	4
TRUB1	3.830992643218302	3.976358820302623	15.912832684685196	0.21883766021006396	0.0473023660016935	0.00296202775467762	0.9383031908439616	0.9934163142359341	0.997377609243983	29	8	12	25	12	14	20	13
ARID1A	7.955523074662791	7.976482324081189	272.23205003774433	0.06365510583049597	0.04730536408938362	0.005098647065939831	0.9682564155822942	0.9839910390823338	0.997377609243983	639	113	511	320	135	254	299	279
EXOC1	5.834450972501202	5.9253315702125215	64.42651172346446	0.1017988735437539	0.04744965718805126	0.003233066704018284	0.9610934905780847	0.989036459551485	0.9975093858759697	125	14	90	117	49	69	66	60
C19orf43	6.140088746122114	6.196329326578611	78.38898367554653	0.11992101636118443	0.047549652749168135	0.004022863392253341	0.9474476670874429	0.987190968751781	0.997377609243983	171	34	129	77	50	54	81	109
TCTN1	4.054406561847528	4.205084603420265	17.935350848685037	-0.011321784525183978	0.047562934295024964	9.057201041865359e-4	0.9981285204438968	0.9915660938410747	0.9976044585398781	53	6	27	37	5	18	20	18
SLC35A2	2.6057739260396477	2.875218220515697	6.4132934544739495	0.06874909758242702	0.047716126968539496	0.0020452538822289174	0.98619370870995815	0.995339153718258	0.9975093858759697	9	3	8	13	4	3	6	11
COA1	5.0606299476181515	5.213559247603806	37.90835002441562	-0.03395027911201348	0.04776221938742879	0.0026275500883827575	0.9907464517046637	0.9908748545036212	0.9976044585398781	79	10	95	80	10	22	37	64
KDELR1	6.739266675542911	6.8573698003617904	126.10297589951219	0.33596394881411046	0.04788129007372233	6.72468735922548e-4	0.8473536911426894	0.9908748545036212	0.9979617236033069	139	93	119	142	89	119	128	132
TNK2	5.258690146206385	5.550720017816545	48.31599474705883	0.08282143633913382	0.0481341007639717	0.003163943204065867	0.9798018370447338	0.9932189826647789	0.997377609243983	151	18	112	85	3	47	32	75
NUP54	4.62441067204244	4.702776287126137	26.601798476607843	0.010266029154180213	0.048191491439346104	0.0033008678901096824	0.998075491014771	0.989036459551485	0.9975093858759697	54	11	40	49	13	28	18	36
SOS1	6.838806187129407	6.868866828660241	125.71004493459776	0.08718748988233356	0.0484892332508246	0.005215601612691072	0.9581511982873716	0.9839910390823338	0.9965637962070666	230	50	233	159	77	104	145	137
SPOCD1	3.20311335871112	3.8154351147181953	12.81113001754589	0.30809729863301705	0.048538619940183304	0.002416421837672515	0.9402025992675348	0.9956481308188948	0.997377609243983	19	3	42	35	0	8	11	24
APPL2	4.767514480843566	4.869149275641823	29.771981777571035	0.026870036184736178	0.04854623868868571	0.0023744487198755194	0.9920244786118857	0.989036459551485	0.9976044585398781	59	13	66	54	8	21	33	40
AP5M1	4.897714547194264	5.1112416093848605	36.914961913662516	0.4490170620733015	0.04865046249963786	-1.7124670048970618e-4	0.8220169212519421	0.9932655186961123	0.9984351041987106	37	39	32	65	9	34	40	35
STIM2	5.008730129429845	5.0651737195913125	35.02271397932202	0.12639654206043924	0.048784205474864034	0.0056942754233359335	0.9470250553737288	0.9874227383549511	0.9955262211088176	60	16	56	48	22	27	33	48
KB-318B8.7	0.6789278678130756	1.7459771998283549	1.6393643804556963	-0.046465311625304276	0.04900683921313645	0.0017383801214516082	0.9947474496966591	0.9971465685084713	NA	7	0	1	6	0	0	4	2
GPBP1	6.398394059866761	6.450490461820945	93.49926879084278	0.08418786746797048	0.04924734600789112	0.00468917943348833	0.9640676221027934	0.9850523277239019	0.9971058465881292	155	28	161	159	63	65	109	117
BCL7A	3.142731195872415	3.3500376361615696	9.488552494795206	0.0924334168550303	0.04941397258994342	0.0020755185902061658	0.9779047802303927	0.9938297737696401	0.9975093858759697	14	6	13	21	3	10	6	13
ZCCHC24	6.14054580202294	6.194867403336869	77.71526390438824	0.0476856519372196	0.04943161338578245	0.003909219485592812	0.9803355224340274	0.9850523277239019	0.9975093858759697	231	30	134	92	33	67	97	75
EEF2	10.074709992852783	10.100181291820698	1190.6421460293311	0.08553873010927919	0.049465427643938464	0.005134052752174326	0.9553438540827066	0.9857508213158932	0.9965637962070666	3436	423	1549	1658	647	1025	1190	1474
HDAC11	2.103436562518059	2.8976653063169775	5.846893742095635	0.26822216793064674	0.04961278631870321	0.0019033909466347012	0.960303948991793	0.9964161912380836	0.997377609243983	24	0	2	19	2	5	2	13
BNIP1	2.1341487985689223	2.764389560035541	5.7685999317633705	0.1945702283208883	0.04963149634534284	9.643532873382404e-4	0.9697944955078717	0.9961718927217575	0.9976044585398781	12	0	3	14	6	7	8	2
MNDA	5.543759821869593	5.809891351345438	59.735943064427985	0.18629960643755314	0.0496315945387556	8.421944531556498e-4	0.9550257734900612	0.9934163142359341	0.9976044585398781	39	29	189	52	31	97	34	43
AK2	5.508606468548651	5.609446540407902	50.94767731114155	0.08940580261367098	0.0497808049009302	0.00323340723314533	0.9679022234214629	0.9882439471438978	0.9975093858759697	112	21	58	143	14	48	54	56
ZSCAN26	3.490713008894554	3.6788199381186355	12.124324038843444	0.022339151770986054	0.049797668157866855	0.001832072140019355	0.9953154670654956	0.9932189826647789	0.9976044585398781	17	4	24	26	6	12	7	19
SCYL2	5.984744714687532	6.06574695150451	71.5143810619183	0.015444461314152584	0.04986160485402887	0.0035269840004146878	0.9953154670654956	0.9874227383549511	0.9975093858759697	120	44	113	112	29	32	92	101
ST3GAL5	4.54782978829052	4.8642810938511785	30.932167469317434	0.4384219700396138	0.04990385221728163	-7.459624000695855e-4	0.8731375845895746	0.9944161948658475	0.9976044585398781	34	33	16	61	8	12	44	38
PLAGL2	4.168307377303721	4.33787902253046	20.375992918525885	0.23140940811258454	0.0499385146677247	0.0021528211750516868	0.932244767552663	0.991769562036821	0.9976044585398781	20	13	48	37	5	16	21	26
TARDBP	6.891257731809213	6.9123946667753104	128.96187855875533	0.036891702997718184	0.04997001389096085	0.004951251142556646	0.9815019850780279	0.982453034786954	0.997377609243983	267	47	249	226	56	121	119	159
ACTR1B	4.3169249286567775	4.6981907475694165	25.661668472258476	0.058293443621014664	0.05009562491483278	0.0034805521088575367	0.9882497453988679	0.9934271436513021	0.9962183897486692	75	8	55	60	1	18	40	24
FCER1G	6.241189331936779	6.786287428854469	121.30983434276273	1.2253700129146554	0.050277366322777434	-0.0013589830594524538	0.7029375086853332	0.9956481308188948	0.9976044585398781	17	130	94	82	89	143	93	119
DNM1L	5.844086280232431	5.902456148654765	63.137461682378444	-0.026565244570645248	0.0503836520834518	0.003748749483309435	0.9910758532894405	0.9850523277239019	0.9975093858759697	143	23	90	130	28	68	76	47
PSMB8-AS1	2.74890265445286	3.1177218591746403	8.182152626868318	0.40375181797367254	0.05039365906708789	6.920441345140567e-4	0.9167051890284755	0.9956481308188948	0.9976044585398781	4	7	20	8	3	5	13	6
NEK3	3.5196928750918173	3.715859738635688	12.475871851833537	-0.017577489019722902	0.05046621230239003	0.0014210095243673406	0.9964997239582705	0.9932189826647789	0.9976044585398781	30	4	29	13	6	17	8	13
TAF1C	5.065851821382583	5.250715670157322	39.020369509731204	0.037028400227966	0.05063906867916713	0.003075603240159556	0.990726282748151	0.9908748545036212	0.9975093858759697	132	16	80	53	6	25	37	64
MAPK9	5.275651466628031	5.340037134990997	42.96885137437755	0.15215760027983158	0.050676457614258826	0.004835795979143335	0.9391952952978686	0.9873716764068236	0.9961058185126923	79	25	55	51	26	37	54	38
PAK6	2.0865258502055446	2.82489431636493	6.329828774167659	0.07248077757325162	0.05079407604619059	3.3024158098599667e-4	0.9910758532894405	0.9964161912380836	0.9979617236033069	10	7	3	15	0	7	10	1
RP5-991G20.1	1.9699151246878617	2.621052442808235	4.683294214363529	-0.06424334135266567	0.05114812945172176	0.001532899300059194	0.9910758532894405	0.9960348944701078	0.9975093858759697	15	2	5	13	0	3	10	2
TSR2	5.105267700245563	5.199977799759989	38.27941344112118	0.01259782861023444	0.051160453261958	0.002861251214907786	0.9968282647521503	0.9882068466470206	0.9975093858759697	69	21	83	58	11	48	35	32
TCERG1	6.750209297913041	6.830681776861391	121.03409078308823	0.04446051804257516	0.05128586461174296	0.004041630253833586	0.9833133170094349	0.9857508213158932	0.997377609243983	339	25	235	240	45	130	122	120
TPT1	10.216502163875287	10.29382724242335	1369.6071192404213	0.16944432521935698	0.051457483880577436	0.002052883930682956	0.9292618210581545	0.989036459551485	0.9976044585398781	1567	922	1791	1549	885	1295	1278	1625
RAD51B	2.745729331914584	3.029197433564732	7.862481754034126	0.3918272961992272	0.051469426182281036	0.0015563688918951255	0.9049390272026993	0.995339153718258	0.9976044585398781	8	8	6	10	4	4	8	11
ZNF318	5.815015702922592	5.902179139435346	63.04064189038897	0.10907601038359027	0.05158157101051525	0.0033622552166012168	0.9601645370398104	0.9872064341968825	0.9975093858759697	143	24	171	61	23	52	72	72
NGRN	5.003048776461503	5.158712369990715	36.789446296232406	0.04444007048631488	0.05184050468308596	0.0028343177377930366	0.9874949676575001	0.9899056015111691	0.9975093858759697	80	19	54	91	6	42	26	46
RPS13	6.859803282372777	6.974338106403833	136.63676628987088	0.28566772305214094	0.05184427959043232	0.0012412424273301776	0.877595371107878	0.989036459551485	0.9976044585398781	175	87	142	132	108	151	111	148
ZAP70	2.416019960351838	3.5251154117934274	9.922650121751868	0.8787971095747195	0.051871315196227605	0.002966201079738445	0.8235888480507356	0.9966458810783244	0.9932915569353464	17	0	60	5	0	6	19	8
MAPKAPK5	5.441829648222722	5.581333317750461	49.49681103114992	0.005249760116339902	0.0520561231425774	0.0033387570400432395	0.9998347940238835	0.9889119918921625	0.9975093858759697	115	9	113	114	15	50	58	46
SNORA53	4.748795667420978	5.013286331437226	34.87461356043787	0.7360205098456255	0.052060698744763864	-0.0016796367000620474	0.7358569105248914	0.9934271436513021	0.9976044585398781	24	19	39	21	40	29	29	45
TADA2B	4.484972405417982	4.695654900136666	25.63250219930648	9.84253304082104e-4	0.052133142744219124	0.0027018095787767686	0.9998347940238835	0.9909688787521539	0.9975093858759697	78	4	62	45	7	22	22	39
FBXL19	3.8202450492794666	4.102962635470564	16.240583243455117	0.027477293131677953	0.05214676310285835	0.0022511907588338037	0.9947474496966591	0.9929397786509998	0.9975093858759697	57	3	41	23	3	15	21	16
RP11-785H5.1	3.6959962775197495	3.8926052876254205	14.717277257004357	-0.11648899302036038	0.05216998326360296	0.002278675876114199	0.9720341563248318	0.9932189826647789	0.9975093858759697	30	5	21	19	11	18	19	6
MDN1	7.335323036145107	7.519843172306594	195.88126500959555	0.1984393061411403	0.052239540110525104	0.003942195927402463	0.9396068321615777	0.9908748545036212	0.9965637962070666	617	19	371	458	65	150	208	261
NUAK2	2.662838049309081	3.1019775342492135	7.1491949286385115	0.039578485313150155	0.05226370950339977	0.0015920426740954154	0.9946032808541465	0.995339153718258	0.9976044585398781	31	1	7	15	2	10	4	9
ZNF738	2.6043404176284337	2.983893834702656	7.365231556631153	0.25912167455139107	0.052465009781154835	0.0010746335860536728	0.9444675923436823	0.9956370694987945	0.9976044585398781	7	8	9	13	1	8	9	4
PAAF1	3.5434361317707013	3.7465434054624662	13.183545622974544	0.1774423362322246	0.052501384151288785	0.0024261835885750556	0.9521219607465171	0.9932189826647789	0.9975093858759697	16	3	19	24	12	15	14	10
ERLIN1	5.135678259663502	5.202138875328897	38.51599954504969	0.06089596575238534	0.05266915179494834	0.0048394123622370906	0.9780413087027092	0.9858783678185855	0.9962183897486692	91	19	47	56	20	41	26	51
WDR55	4.039726873593449	4.425924350750142	20.5803463693806	0.012840546847751199	0.052818481359757384	0.003653913499911187	0.9994546065203546	0.9934163142359341	0.9960612532412075	75	2	41	48	3	11	23	35
CLTA	6.233435754181486	6.281096830522896	83.2703038688811	0.12088258784035436	0.05292970731267407	0.005406238690669881	0.9447226514064223	0.9839910390823338	0.9961058185126923	185	36	90	119	55	85	87	80
PARPG1	3.164290048006508	3.430851570256166	9.916376313050703	-0.017092429829660118	0.053128582636121656	0.001957106478548072	0.9976398156564105	0.9934271436513021	0.9976044585398781	32	3	11	13	6	6	6	20
RPL41	6.587717775282563	6.71080391921165	113.68036560923107	0.3174729300489565	0.05320545507253175	0.001250004917893963	0.8643808993234798	0.989036459551485	0.9976044585398781	148	71	90	135	92	124	93	124
ISCA1	4.418358745915096	4.52849411692329	23.477723022784396	-0.03855254758021384	0.05334486207101499	0.0028762946162267464	0.9889080661226506	0.9891666578714389	0.9975093858759697	40	11	49	35	10	29	26	15
TM6SF1	2.425119920253475	2.7744121092967546	5.817337181982626	-0.02668973804320015	0.05338225710371628	0.0016204786574156066	0.9956838245890972	0.9953336600983059	0.9976044585398781	12	2	12	5	4	2	10	6
WFS1	4.86433493233441	5.014734452848021	32.91832479112487	0.0194221694785809	0.053406049934323095	0.003278276373724654	0.9949440772324171	0.9891666578714389	0.9975093858759697	116	13	57	43	8	19	37	50
RBM28	5.916827287913745	5.972963228876258	66.02617411079184	0.016701278140031486	0.05362117977562865	0.0033438389998959183	0.9947474496966591	0.9831459116702334	0.9975093858759697	165	20	134	117	24	64	60	82
MUTYH	2.1219478043338755	2.561779154959102	4.556915850221974	-0.16635653770901884	0.053695631705099535	9.467643524065501e-4	0.9673554351412984	0.9956481308188948	0.9976044585398781	15	1	8	6	2	8	2	4
TNIK	6.125729163971565	6.1787054141391184	77.03464683991933	0.08071693563048722	0.05374751756820094	0.0048749994321808645	0.9673554351412984	0.9839910390823338	0.9965637962070666	232	33	95	99	37	76	87	72
RALY	6.450569874999616	6.503723106795859	96.40261051249378	0.0353968935831777	0.0540526376646653	0.004131711516078066	0.9858755754173519	0.9828025435914152	0.9975093858759697	265	35	200	140	31	103	88	106
TSC22D1	7.48730605867305	7.533111496765949	200.2864254226534	0.12912887323952138	0.0540567309254777	0.00508437642892236	0.9385660744691583	0.9835514008475247	0.9965637962070666	354	68	299	267	154	183	219	211
SNORA14A	1.8131955506571389	2.4470921836628654	5.016973765678986	0.5950956528219861	0.05410802933655143	-0.0013433251620182957	0.8962084407088385	0.9956481308188948	0.9975093858759697	5	3	1	3	7	1	6	7
PPL	6.617483104731825	6.720465709494957	112.32830730785417	0.14722628963033624	0.05417471153303506	0.004304588201590492	0.9429571885306451	0.9872064341968825	0.9969421387588883	440	48	114	166	32	100	129	119
PCDHB7	0.837362906671199	2.0445843513787185	2.607866363547468	-0.004146351893801858	0.05419589116178008	0.0016390653103737413	0.9998347940238835	0.9971465685084713	0.9960781365447943	6	0	12	0	1	6	2	0
NCBP2-AS2	1.9732090405562308	2.447632549631982	4.444945127450354	0.19892370354255284	0.05432976836885955	9.308755867719144e-4	0.9655829329454325	0.9956481308188948	0.9976044585398781	8	4	2	10	1	6	2	5
DMTN	4.7031783918201056	4.994049557939018	32.48628211721092	-0.21003851656619393	0.054400178497220446	0.0024391179540037273	0.9471206008133873	0.992360442240195	0.9975093858759697	97	15	76	32	7	8	29	71
EMG1	3.3640520251672723	3.6090456416989385	11.931026852486955	0.16208671980969516	0.05448443489925775	0.0021601048115591696	0.9589432968362477	0.9934163142359341	0.9975093858759697	25	11	15	15	2	15	10	10
GPR153	2.5796835152951516	3.1961473193865326	7.543647339201251	0.040749802873147924	0.05449155335385347	0.002384254012169355	0.9947474496966591	0.9956481308188948	0.9970025343754217	43	1	9	10	1	6	3	17
SLC22A23	3.9748348631465524	4.249575210205753	18.503117545139485	0.09155519951223053	0.05453442207003814	0.002290241428671005	0.9786531887845735	0.9925297263637471	0.9975093858759697	19	6	43	56	4	20	10	29
AC007743.1	0.8969894091632118	1.7386294879896413	1.9633344207971772	-0.4260203944759235	0.05468244358515639	4.4254952124418083e-4	0.9342164951891596	0.9966160885626553	0.9976044585398781	5	1	4	1	1	0	5	1
SIPA1L2	6.641837551039723	6.6708478148428405	108.68477603345387	0.024763875031600772	0.05469084569041936	0.005153657122561547	0.9889080661226506	0.982083854797053	0.9971058465881292	268	39	182	193	45	116	98	120
RP11-83A24.2	3.005646329129394	3.380836401704287	9.296067277217972	-0.14386714087529104	0.05507072056175617	0.001661375236254131	0.9706715888708973	0.9943149313723668	0.9976044585398781	12	2	21	24	4	5	4	22
ANKRD10	6.086531726728641	6.1454465585540685	74.71600257720017	0.03309951157378566	0.05519025565882053	0.003936631826653735	0.9874949676575001	0.9828025435914152	0.9975093858759697	152	22	174	137	28	73	66	94
SMG9	4.1337492644256555	4.390196501912887	20.23998076722006	0.01804302855176067	0.055307225000813615	0.0026735659593119616	0.9959999011876064	0.9912089859300759	0.9975093858759697	61	3	41	49	4	21	20	24
UHRF1	2.5371431327666802	3.3141368348779703	8.379028818978489	0.588865326983343	0.0554527732009911	0.0031377044555468427	0.8884054435564707	0.9956481308188948	0.9939064708268109	57	1	2	12	1	13	7	7
ZNF341	2.304747286648238	2.8953355998874906	5.82346607901059	0.12585140251326402	0.05549635281469172	0.0016723755918725577	0.9779933164741683	0.9956481308188948	0.9975093858759697	17	0	14	15	1	7	8	4
PAN2	5.120148674648751	5.400409214442524	42.90795976081873	0.10187341123733266	0.05557691599250692	0.0046657764233702555	0.9730154560354022	0.9912831563085428	0.9946121869183796	185	5	78	78	8	34	46	59
FCRL3	0.643627901475485	2.0912541902523585	2.748366426921444	1.365196063106522	0.05560755464112214	0.001036444252387004	0.7765161873978326	0.9971465685084713	0.9975093858759697	0	1	18	0	0	1	6	2
SNX5	6.713346663671923	6.759065276915028	116.56021402069368	0.11718354233525617	0.05563413056358148	0.005311575840405115	0.9459405830693531	0.9828025435914152	0.9961058185126923	184	61	128	228	64	128	99	127
XPO7	6.044209211583307	6.117668584742337	74.20191955509787	0.10113690616978523	0.05568559155666391	0.004498300930537974	0.9613161219454333	0.9849642235670281	0.9965637962070666	135	47	78	148	28	65	99	61
ABHD17C	4.14143739233176	4.295876801139369	19.848574933011292	0.050788214042454004	0.05569811722788695	0.003317273302515519	0.9874949676575001	0.9908748545036212	0.9972191002487463	26	11	28	42	9	8	29	25
FASTKD2	4.279639309301151	4.447823804962294	21.826050100557154	0.13603064578504012	0.05575435130721132	0.00312830355803266	0.9589432968362477	0.9899992592584242	0.9975093858759697	49	4	22	54	14	19	25	24
ACTR2	8.00415396457523	8.126231422266066	304.69452324475265	0.2687224632641066	0.05585577375287956	0.0017279299800390584	0.8930591369434611	0.9882068466470206	0.9976044585398781	283	227	412	302	196	328	306	282
KLHDC4	4.675379597441316	4.80864589543908	28.258151297704995	0.042353176206593096	0.056137100962343985	0.002928440418475762	0.9874949676575001	0.9875318647931389	0.9975093858759697	84	7	65	34	11	24	26	40
MSANTD3	4.652278889569845	4.766915398053004	28.359307593940855	0.16456893512976156	0.05620374056078702	0.003552451457964415	0.9459405830693531	0.989036459551485	0.9972191002487463	66	14	22	40	19	33	29	22
ABCA3	7.7717807632595415	7.869755418904753	253.6240096652523	0.17114751421800964	0.056212481080654166	0.003373414094227696	0.9347857890188003	0.9865786664502585	0.9975093858759697	602	186	199	376	91	162	324	304
IPCEF1	2.3574892472296063	2.801293778912631	6.140018290777145	0.27008738853372943	0.056279910676599355	9.164515419670061e-4	0.9469840772251717	0.995339153718258	0.9976044585398781	4	6	10	12	1	3	4	12
ATG101	3.4256625289832265	3.6409243711435315	11.723306032925725	0.09304045226277534	0.05640079089028715	0.002340909710236394	0.9756107188843495	0.9915660938410747	0.9975093858759697	32	7	16	21	2	9	12	16
TXK	1.2463812695991796	2.42207149767508	3.7038228864408396	0.5515063343305697	0.05647429430336572	0.0021694118829013965	0.9148952285761265	0.9971465685084713	0.9946121869183796	2	0	24	3	0	8	1	3
RP11-27I1.4	0.7289951090110417	1.7458644112673951	1.990768329193441	-0.8933009430371878	0.0565355783107342	4.2850550569920157e-4	0.8428528422069403	0.9968194048801455	0.9976044585398781	4	1	1	5	1	0	6	0
SEPT8	6.253012083894384	6.335065121535775	85.23964631311264	0.05544842852571699	0.056596705729853605	0.004560597929883048	0.9786531887845735	0.9839910390823338	0.9970185019795518	278	25	171	122	26	74	79	116
PPID	5.297416279210383	5.4155702846889096	44.514569882553545	0.12163238753513657	0.05671194084275812	0.004328815560973633	0.9550257734900612	0.9868584398619461	0.9965637962070666	102	8	55	91	31	35	51	53
GPR35	0.622995495691673	1.733362547842973	1.8270107227407846	0.24917464938273665	0.05689637601907943	6.055030039104872e-4	0.9711072061597669	0.9971465685084713	0.9976044585398781	0	1	5	6	0	2	0	4
PATZ1	3.487577353302108	3.7287175918868334	12.43731886474334	0.08766487703158098	0.056968239553895225	0.0020774005214825664	0.9780413087027092	0.9915660938410747	0.9976044585398781	21	6	32	23	2	8	13	19
GHITM	6.042568409747762	6.0950093354675685	73.0399794671898	0.13264709835208352	0.05697804090942771	0.005860066526453986	0.9415176067371352	0.9828025435914152	0.9955630945747783	140	32	74	126	48	78	71	72
RNF168	6.162222956024347	6.210601130108933	78.87352742158262	0.09288086909978224	0.05700681638171177	0.005372484298855901	0.9610204796582178	0.982509224364865	0.9961058185126923	114	34	184	121	35	63	95	86
HIPK2	8.939800638560424	8.953439515647572	537.4510796870078	0.0701887156067527	0.0570358307945624	0.007984698344918398	0.9615670951264879	0.982083854797053	0.994180659546559	917	246	1089	905	216	456	581	628
PLS1	3.664644472732293	3.878286315323353	14.694570487656692	0.11518902110375848	0.05705167558046242	0.0023964467872617545	0.9698173588136703	0.9921182821046759	0.9975093858759697	27	13	18	22	3	20	11	12
ZNF204P	2.9311098011394376	3.340098635507985	8.939649862883098	0.16425054398407046	0.057068104674852314	0.0019658752582993036	0.9673554351412984	0.9942901791657082	0.9975093858759697	9	3	22	28	1	10	12	6
MAN1A2	7.164451121383195	7.215349879483881	160.72830486448171	0.1633528327773089	0.057108123113515374	0.004797267874737025	0.9242922310703571	0.9828025435914152	0.9965637962070666	264	77	280	154	109	155	151	186
DCAF6	6.167019655057669	6.194908155935885	78.16163237092177	0.08667459199465821	0.057269308402155196	0.008070902023732089	0.958705985318766	0.982083854797053	0.9926873515461185	176	41	105	119	35	71	84	85
SETD8	5.210681089366436	5.299441199627711	40.667369244053795	0.03408054015947846	0.05751897016165447	0.004005816326959448	0.9882810909461829	0.984256125947396	0.9975093858759697	110	17	66	80	10	34	44	50
RNF121	3.4881124113061244	3.7916335704583592	12.678484199589711	0.0030203763038317037	0.05774341216515573	0.0021537649082771864	0.9998347940238835	0.9921182821046759	0.9975093858759697	43	3	21	29	2	10	10	22
QDPR	3.788784666227067	4.056120630783377	16.569614660012466	-0.1360709407322097	0.05776852490315693	0.00201635760654007	0.9698173588136703	0.9925671071993102	0.9975093858759697	44	10	11	31	6	29	11	8
CNIH1	5.467051450769678	5.552967160068222	49.80862121507094	0.1392502402397805	0.057825379481095236	0.004162139370438513	0.9474476670874429	0.9855294079112882	0.9970025343754217	58	21	68	97	34	53	58	38
EIF3E	7.385253561620026	7.453595959021165	190.30432088245504	0.21643121994895645	0.05785853593067864	0.003835098249141189	0.8969358397984261	0.9839910390823338	0.997377609243983	260	112	191	263	135	161	197	227
RP11-449P15.2	3.3634163675873516	3.629762726047698	11.886877626348197	-0.3256616884777762	0.058008320240303446	0.0021033116844738483	0.9210829709466156	0.9932189826647789	0.9975093858759697	19	6	19	23	5	14	18	3
GBP2	7.279186531933309	7.406064861798934	183.99633034633683	0.29112706546101047	0.058374709394995415	0.0022019305163776537	0.8866094184834954	0.9873716764068236	0.9976044585398781	205	132	431	133	79	185	160	217
FLAD1	2.913764788536312	3.502224270402919	9.866086008349694	0.25767872175817913	0.05846158416031425	0.0028652347090817386	0.9499038445264983	0.994872358161683	0.9962183897486692	44	2	22	14	0	12	11	9
HCFC1R1	3.3672360881091956	3.7329895264542734	12.234087840705781	0.18988192986067642	0.05876482213931436	0.00278489635004479	0.9585898140567911	0.9934123573319894	0.9972191002487463	56	4	24	8	2	11	17	11
SEP15	6.042003835195575	6.138957212430814	75.9804626920175	0.26948506392329247	0.05877845674413968	0.002955251619349451	0.883325073162942	0.9857508213158932	0.9975093858759697	101	40	70	106	62	83	72	72
RP5-1159O4.1	1.6345901383066546	2.259573094682971	3.583898702653505	0.02683212243301053	0.05880797730021027	9.749795999013419e-4	0.9968151955447512	0.9956481308188948	0.9976044585398781	6	0	6	5	4	1	7	3
RBFA	2.740155567971707	3.3137823431643714	8.769358755945944	0.3261253173493614	0.05885726533981146	0.0022164093838519744	0.9392183329368354	0.9950610017225319	0.997377609243983	39	5	7	14	0	6	14	8
KANSL2	4.065471092158439	4.198667525413844	18.350274423220984	0.05364644570806666	0.05895993529715214	0.004315182835834785	0.985307776008429	0.989036459551485	0.9961058185126923	47	10	22	26	8	9	21	28
TIMM9	3.208539248844178	3.4839465272358425	10.677061157765014	0.2566367469099429	0.05904971642914859	0.0022276724118897497	0.9395238580445442	0.9932189826647789	0.9975093858759697	11	3	10	27	9	5	15	13
NF2	5.408365502911835	5.633240298689222	51.10214492140483	0.15282615525044266	0.05910261855770442	0.004819352389884065	0.9542116663723346	0.9891666578714389	0.9947933664685278	220	12	52	114	9	47	51	65
HUWE1	9.05253536361511	9.069826116005617	581.4145136844197	0.061774589568227546	0.059170515692474154	0.00861867684895264	0.9674784770362737	0.982083854797053	0.9928057668653939	1556	224	904	1001	226	586	510	701
MTX2	2.632784329691392	3.326323050746101	8.423739688540179	0.32120356120191856	0.0592809158151107	0.0029830343076520257	0.9397904998825091	0.995339153718258	0.9958301638310798	28	1	9	32	0	11	5	12
CRLF3	5.07452897980615	5.151064001822729	37.16752143904838	0.12001862575892057	0.059512314844939934	0.0054471894139779655	0.9537287016198902	0.984256125947396	0.9955630945747783	56	14	68	53	25	30	29	57
RSBN1L	5.561032990347624	5.615986351814817	51.706529687037026	0.06473495469583437	0.05973154428625452	0.0061089862837883785	0.9747354049118714	0.982453034786954	0.9954144487353841	101	25	106	66	22	35	67	59
WDR41	4.800079530676567	4.876072540682319	30.353509941963793	0.047911459125925315	0.05976600996981499	0.005275308267645937	0.9833627092918229	0.984256125947396	0.9958301638310798	52	16	57	48	12	24	42	27
XYLB	2.765249369229893	3.0353920635242435	7.132229349880888	0.04598785341520116	0.0597667940045103	0.0017279464810469021	0.9910758532894405	0.9932189826647789	0.9976044585398781	21	2	7	13	4	9	5	8
RNF19B	4.476638595229812	4.584349217708794	24.42289273184344	0.09573743170335486	0.059796004431740706	0.005073415868044874	0.9676182498765006	0.9868506971965411	0.9955630945747783	48	7	33	44	17	16	24	37
RUFY2	5.09539491748661	5.174379353762777	37.28317140703719	0.0018953268448644945	0.05979906016817631	0.0037624372300694912	0.9998347940238835	0.9834336017718858	0.9975093858759697	79	16	71	72	11	43	31	41
SLC10A3	3.4938867538379763	3.8747666504290414	13.431777849689016	0.0961563602330359	0.059872605998273695	0.003002327726673318	0.9785931199476093	0.9924554025296871	0.9970185019795518	50	1	20	34	3	11	18	15
SLC25A6	7.52458398428923	7.5668375034154955	204.7044585889932	0.12081910971250509	0.05992012644602699	0.006489153773380173	0.9416769295050555	0.9822100525291187	0.9950032374614144	571	96	223	253	110	157	227	254
HSDL2	5.307078133081958	5.382544453944018	44.08941337894599	0.14472154918555913	0.06008623069290429	0.005538735191970676	0.9431804489367942	0.9840861014779045	0.9955262211088176	97	25	48	56	25	30	38	70
SALL2	2.744843385701335	3.308638845865085	8.682420096906009	0.10204950161967127	0.06010477816249631	0.002584548011701337	0.9836002532106329	0.9952965183795852	0.9961058185126923	50	2	5	7	3	10	14	3
ZNF426	4.667450654096534	4.75963865398721	27.55832694516612	0.06790050665936045	0.060143234747264435	0.004126502343703637	0.9764795356393171	0.9850178512593886	0.9970185019795518	65	11	31	63	11	27	24	35
KRI1	5.319758933651567	5.586709197075492	49.47595666916242	0.1259618838726024	0.06017664575538461	0.004642357646687741	0.9673554351412984	0.9891666578714389	0.9955262211088176	170	3	96	92	20	42	46	71
DCAF11	5.327654882748078	5.452342055944534	45.67265280558168	0.10877533050291907	0.06026454668451769	0.004425846589087784	0.9624564058338058	0.9857414975429932	0.9962183897486692	108	9	51	96	31	34	40	71
DDX18	6.112081362404377	6.184265265716427	77.00778910863554	0.07046310184844395	0.06033220853600626	0.0051316312159320095	0.9727675098885911	0.9827157803303774	0.9961058185126923	129	35	139	184	21	69	64	109
ZNF91	6.434079067633732	6.494855052094461	96.00925559186838	0.006445261318570086	0.06066709974299475	0.005968768631717489	0.9998347940238835	0.9822100525291187	0.9955630945747783	192	40	171	207	30	64	138	98
EDRF1	4.553803041926177	4.692070355034423	25.911188178454598	-0.033474310134866445	0.06080163864843822	0.00375814246974493	0.9910758532894405	0.9864382334412433	0.9972191002487463	77	7	42	47	10	14	30	40
EMC1	5.975069231474064	6.049297754588522	69.69873737443135	0.06553571978358012	0.060839080300474725	0.00532606181648713	0.9747825895051179	0.982509224364865	0.9961058185126923	199	25	87	158	21	62	77	79
RNF144A	4.142480966517789	4.358593841784892	20.483195573076955	-0.0027165821192110247	0.060920713568995276	0.0028078343632330738	0.9998347940238835	0.9899992592584242	0.9975093858759697	34	3	46	34	14	30	13	19
DNAJA1	7.530173128744866	7.605465087332313	210.20585171545403	0.14419354876605037	0.06111047942556511	0.004545380954498681	0.9391952952978686	0.9828025435914152	0.9961058185126923	363	49	356	310	167	187	177	292
LARS	6.908024569030542	6.967386933212059	133.95567083846862	0.047190315722341905	0.061213259267210766	0.0060248955416630605	0.9804282836280734	0.9822100525291187	0.9955630945747783	317	35	181	262	78	152	97	164
SLC36A1	5.095192977563212	5.188882685436357	38.83162860135765	0.2956423501864704	0.061217564755272506	0.0042571332406238825	0.8682529875552042	0.9857414975429932	0.9962183897486692	61	31	38	50	19	33	41	43
CHD9	7.810020481153941	7.828697090267238	245.46017643252816	0.07587037758672001	0.061501233846786275	0.008915506780849977	0.9610934905780847	0.9807341735871417	0.9926062062133799	551	92	466	312	128	222	268	268
ASMTL	3.3682166938332267	3.661255151611029	11.579539659684801	0.08390312080188513	0.0619556980670719	0.0025447329951568515	0.9797067999153042	0.9915660938410747	0.9975093858759697	30	4	13	35	2	7	13	18
ZNF441	3.8284257283089698	4.124469468435318	16.649598979215614	0.12948234560645935	0.06199108973657008	0.003256195063066746	0.9674784770362737	0.9912089859300759	0.9965637962070666	24	4	29	61	3	15	23	15
PEX14	3.673633920762828	3.89064462073543	13.926912539472646	-0.00126126803675775	0.06200948052130793	0.0019121117515173934	0.9998347940238835	0.9899056015111691	0.9976044585398781	39	4	22	34	3	16	14	14
GUCY1B3	5.297585112508349	5.411912075307934	44.51871070796063	0.13626464006995692	0.062032780536199664	0.004158214192103629	0.9531880190895792	0.9850178512593886	0.9965637962070666	129	25	86	39	12	48	39	50
TNRC18	7.820076650641101	7.952068325473122	265.857344786395	0.18920347203590032	0.06215802817454768	0.00510249283734059	0.9365175561590083	0.9857414975429932	0.9955630945747783	903	98	480	490	37	221	259	358
TMEM159	3.2814894885028005	3.6715188730250943	12.616535321766909	0.4126197086133029	0.062193011026835325	0.001216039750832734	0.8937870967473469	0.9934163142359341	0.9976044585398781	13	1	14	21	16	7	19	12
EFHD2	6.134000693508056	6.249691906708801	81.48806098485663	0.24261751530745493	0.06219950492404754	0.0034244348349091605	0.9009576299783181	0.9850178512593886	0.997377609243983	119	58	199	80	21	72	83	96
NCOA3	7.377394722918344	7.437205185494289	187.04945731011773	0.1552478977808229	0.06223204739223703	0.007451335633266134	0.9342164951891596	0.9822100525291187	0.9960545756515746	345	75	448	161	104	153	205	223
VIM	9.562660002024925	9.62005146847523	856.0201271763258	0.11056981541931435	0.06236406044109797	0.005143420395094438	0.9503993642743326	0.9828025435914152	0.9965637962070666	1719	417	938	976	609	997	763	834
ERC1	7.620534437426532	7.6430744592087425	215.10639481945879	0.0640867868015533	0.0623824583080083	0.008820429578034009	0.9674784770362737	0.98040189048351	0.9928057668653939	565	70	381	324	99	206	223	236
STAMBP	5.063026876668956	5.134563081532211	36.64836090458175	0.059396552552572916	0.062415894322836896	0.005605793057229654	0.9787176314043246	0.9828025435914152	0.9955262211088176	83	17	40	64	19	45	28	38
RP11-217B7.2	0.8770481804032202	1.9700647255065362	2.1479991375104035	0.05424544521206564	0.06259496362518197	0.0020815699516011288	0.9947474496966591	0.9966458810783244	0.994180659546559	12	0	1	6	0	0	4	4
ZBTB40	5.505063309805783	5.658251269113283	52.333751227156014	0.07239528422539232	0.0626645907556865	0.0048842453248736754	0.9764641537273169	0.9850523277239019	0.9959083699983945	163	7	114	84	21	45	58	63
MEX3D	2.2261485311150415	2.9111178580028763	5.950867918588161	0.5730993657163356	0.06273027309128601	0.002443073144738269	0.8937870967473469	0.995339153718258	0.9961058185126923	28	1	1	17	1	4	8	8
SNX24	3.6080040506817923	3.933194112459846	14.495804728489123	0.19022717779161882	0.06286560255258375	0.002942556490122413	0.9550257734900612	0.9915660938410747	0.9970185019795518	25	3	11	55	6	7	21	19
KIAA1586	3.6073369152916204	3.787014212403544	13.717182120303912	0.18548710534872534	0.06294591848236848	0.0031989780468236503	0.9521403390868625	0.9908748545036212	0.9969797305310106	13	7	27	18	9	10	21	10
EIF1B-AS1	1.539360105456	2.2213924840883386	3.286182583144881	0.027378112682904687	0.06296946663051788	0.0013546885320878332	0.9970779751730138	0.9956481308188948	0.9975093858759697	6	2	3	11	0	5	4	1
IQCB1	4.76051637638754	4.835327337483986	29.61813502706597	0.06641484121213992	0.06302532113632785	0.005531555536672922	0.9764795356393171	0.9839910390823338	0.9954144487353841	46	16	49	48	14	37	23	29
GFM1	5.7225638059216255	5.7666927986649945	57.40751178585363	0.07999215048741175	0.06349248388909244	0.007059906972518208	0.9662556848954404	0.9819633406359386	0.994180659546559	119	26	73	124	23	52	61	65
SART1	6.1239508028447025	6.204527994623719	77.64938987719903	0.02071894177589443	0.06368225905271056	0.005378496231636368	0.994481863460146	0.9822100525291187	0.9959083699983945	223	20	130	159	27	73	61	112
FOXP1	7.191490689021816	7.233748868627104	161.7277288771567	0.06921733842312877	0.06375941978568408	0.00698128600131779	0.9698173588136703	0.9816392215112903	0.994180659546559	245	62	366	299	66	111	184	215
CCR7	0.6260521261572404	1.74569004965477	1.6966446249187528	0.8078834760885856	0.06377295763658837	0.0015992681818594713	0.8633273813850187	0.9967817050970286	NA	0	0	8	5	0	1	3	2
NEDD4L	6.937809766312293	6.993300439167628	136.37631966362588	0.06120292157783704	0.06407747256137643	0.006902721938572453	0.9747354049118714	0.982083854797053	0.994180659546559	278	53	182	347	48	103	182	140
PRRC2C	9.92318645864824	9.930409208984313	1059.9545664870163	0.0726386187510453	0.06410912659293538	0.010946628883831059	0.958705985318766	0.9812698992899214	0.9905903965004156	1904	463	2003	1555	529	975	1080	1225
SEC61A1	7.39138840152892	7.435367159759	186.429834988498	0.11252711330145074	0.0641197863755296	0.007378147236353165	0.9459405830693531	0.9819633406359386	0.9935478616318083	499	99	196	326	67	148	192	244
UPF3AP3	2.1944440676360983	2.8341384127883815	5.588501105811594	0.18379053216839342	0.0643098878931202	0.0020543489351997784	0.9698173588136703	0.995048478686596	0.997377609243983	24	2	13	5	0	2	8	9
RSBN1	5.335018611050037	5.411930986603335	44.445998806794975	0.10245576899641094	0.06436635960569023	0.005250200470419757	0.9612777809823939	0.982453034786954	0.9959083699983945	72	15	115	61	21	35	52	52
SRXN1	1.5049058001293218	2.1631607028919118	2.8482821874471353	2.3635608571212255e-4	0.06448283906742938	0.001466396748143266	0.9999107557496516	0.9955190223846692	0.9975093858759697	9	0	5	7	1	1	3	6
EP300	8.185910884592522	8.203506281380335	318.2124129410797	0.0636120848196927	0.06449673830213119	0.009642059736482467	0.9673554351412984	0.9794650947998564	0.991307880293085	685	103	630	546	143	307	339	336
REST	6.65224262601848	6.673938697542577	109.32639040045356	0.062489495837010856	0.06455750267698386	0.00903707605715785	0.9698173588136703	0.9791478053836911	0.9914349130731999	193	49	196	196	47	112	107	117
SNAPC4	3.4332987643706847	4.170173051044634	16.68231995893523	0.3358572981017899	0.06458507209963954	0.004578875905901907	0.9393034835648173	0.9934271436513021	0.991307880293085	71	1	39	34	0	21	12	22
SH2B2	1.049788461830268	2.1735927559422263	3.437082386622982	0.48870541605606604	0.06463777699155974	-2.52363926678702e-4	0.9422836261450483	0.9964136847400303	0.9976044585398781	1	3	13	0	1	5	0	5
FRMD8	4.418536884775212	4.705696775936349	25.651231860445563	0.04606743658951215	0.06464195456506877	0.004384415599226668	0.9889080661226506	0.9891666578714389	0.9955262211088176	92	5	55	50	3	23	22	39
SEC24D	6.765521074813093	6.788028956490913	118.33410937048995	0.06496198687611757	0.06502460628500792	0.009283648460950781	0.9677610956576094	0.9791478053836911	0.991307880293085	278	48	219	162	53	97	132	140
RRAGA	5.163430872714616	5.222108404360675	38.9562678527905	0.0956457386546075	0.06508306842457857	0.007038899413621156	0.9615670951264879	0.982083854797053	0.9928057668653939	65	21	64	75	14	31	45	45
PSEN1	6.7543961133369965	6.801832379676658	120.436859790783	0.1618343271788518	0.06510368000671314	0.006712037838944539	0.9247334372179271	0.9819891485752789	0.994180659546559	148	69	172	193	69	122	125	119
SNORA45B	3.1744015319461045	3.5480476039641258	12.17375545129453	0.9009943175879503	0.06532957649422252	-8.596541613195728e-4	0.7545199269721363	0.9934271436513021	0.9976044585398781	5	8	6	14	14	9	10	16
CTA-243E7.1	4.616624660273345	4.754781752741595	27.23379988810169	0.039636626433959626	0.06537206753433102	0.0036820831556541155	0.9877710586329338	0.984883311867026	0.997377609243983	57	5	67	45	13	30	26	29
SNX1	7.154810305056158	7.1756358599027426	156.01740360864216	0.10197533643632119	0.06568247765902595	0.009855180651077688	0.9447909242762319	0.9791478053836911	0.9905903965004156	257	80	260	222	82	155	151	173
GDI2	8.201173265009704	8.239358056872558	328.25652031166766	0.1366794924570729	0.06569657063388999	0.006947022284395452	0.9334173230361213	0.9816392215112903	0.994180659546559	569	178	454	367	209	320	345	340
HGSNAT	6.363098165612736	6.430849889982339	93.15543209299194	0.22741587391311666	0.06570353684642788	0.005245693612438637	0.8949651577647306	0.9822100525291187	0.9959083699983945	113	57	136	111	60	78	111	95
AATF	6.413834992091207	6.450497506521049	92.98681633474484	0.0393163153794278	0.06575778940646075	0.007166521955701598	0.9815019850780279	0.9802779061621221	0.9943942555003042	239	32	173	141	39	96	80	113
MINPP1	3.7059608509607105	3.8538176163973006	14.330697469948527	0.21125039825143077	0.06578591750440248	0.0049317009325420755	0.9365175561590083	0.989036459551485	0.994180659546559	31	5	16	17	12	10	16	18
GRHL2	3.669190723635139	3.862896047712437	14.081180593579589	0.10870863750618923	0.06583538893998905	0.003062719842503541	0.9730154560354022	0.9891666578714389	0.9972913432091962	16	6	21	38	6	15	8	21
LRRC6	3.0189951960576313	3.305913630771133	8.92982419153033	0.20248689372409512	0.06589732894289198	0.0022693757289557847	0.9535700580809198	0.9915660938410747	0.9975093858759697	23	3	24	5	4	7	12	9
VPS13D	7.812954467516615	7.891502645841641	254.81223618526352	0.1195919315796282	0.06594128373931635	0.00679290612108001	0.9497056222862423	0.9822100525291187	0.9939064708268109	741	58	566	462	74	220	252	330
SUMO1	5.938840436254676	6.144226899562166	76.89254566426715	0.5718813222004792	0.0662390868389993	4.7905183732735787e-4	0.7660211609547785	0.9887269332358188	0.9981662486198777	71	49	47	84	74	76	64	91
NDC80	2.156677289445757	2.5649166993435326	4.550208851195734	0.0012347847835268717	0.06637918416900802	0.0016491966973496944	0.9998347940238835	0.9934163142359341	0.9975093858759697	10	2	6	12	1	3	3	9
C7orf43	3.039485638685181	3.474500772825399	9.676916809802249	-0.0037802432265025146	0.06672667694152148	0.002793233360245958	0.9998347940238835	0.9921403348278844	0.9970185019795518	35	1	24	15	2	4	12	17
AC109333.10	1.1512039398628366	1.9834214322372015	2.212633575218764	0.20083622565800602	0.06681133901578101	0.0020712633941339	0.9670098514629516	0.9956481308188948	0.9959083699983945	10	0	3	6	0	1	4	3
ELF1	7.301434294142976	7.371763552124411	179.0245171603769	0.16069883055935866	0.06685982347367819	0.00522745076354605	0.9356923045890203	0.9822100525291187	0.9960612532412075	175	77	360	274	114	202	150	194
AKAP10	5.775717475554294	5.847567679118574	60.85743238267866	0.03071785787063968	0.06697313855142237	0.006333527617109056	0.989721705359734	0.982083854797053	0.994180659546559	95	27	130	103	25	32	73	89
CDK8	4.044553456248453	4.220721076152862	18.194697143987273	-0.01737274877011913	0.06721739718292752	0.0029477314293378703	0.9959999011876064	0.9872064341968825	0.9975093858759697	32	6	45	37	5	23	12	22
HSD17B11	5.134897710705511	5.371946881797412	44.54689662192412	0.6016477263189124	0.06730450060685433	4.262211970539303e-4	0.8038043681185754	0.9891666578714389	0.9981662486198777	19	32	82	40	31	53	36	42
CXXC1	4.824527871312552	5.270778393808811	39.00774255967862	0.23881448338428352	0.06743928239581598	0.005257985099270515	0.9447226514064223	0.9908748545036212	0.991307880293085	185	1	57	67	12	43	35	47
EXOG	3.5953839729079355	3.807714768550463	13.365076561974723	0.17081090737923155	0.06748268703397867	0.0031922877407001625	0.9532501222469076	0.9891666578714389	0.9971058465881292	29	7	12	37	3	12	14	16
TMED4	5.651402086524962	5.717424979977907	55.24784957646702	0.04200201244539854	0.06752447439327605	0.006004622248717531	0.9836564915138112	0.9819891485752789	0.9955262211088176	108	25	92	123	16	60	57	53
MYO1E	6.732078942274763	6.76749093443616	116.71488594652516	0.05864989195870728	0.06753759925928118	0.008784562317725016	0.9734875592391871	0.9794650947998564	0.991307880293085	207	58	203	218	43	91	102	176
AC137932.4	2.1921968500199664	2.8740881183465623	5.655849622261565	0.0314690586936011	0.06765668582903465	0.002246534926867566	0.9957193353850204	0.9947626505086482	0.9970185019795518	12	0	16	16	1	3	3	14
TRAPPC9	5.597039888756309	5.7626835637233045	56.28939707332945	0.09483740338907781	0.06787549712775144	0.0056988446704185755	0.9698173588136703	0.984256125947396	0.9939993755538546	214	10	120	75	16	49	65	65
LINC00624	2.627775368374292	3.02884013037715	7.353500452938584	0.4117454539661287	0.06789545135683424	0.001710789605209727	0.9130144646250604	0.9934163142359341	0.9975093858759697	4	6	13	18	1	9	6	7
RP11-147L13.11	4.177752948760516	4.344163767021083	20.25764979907197	-0.08596987380027053	0.06792071167873186	0.0034611228120365553	0.9756107188843495	0.9871591018768178	0.9972191002487463	37	10	38	42	5	30	17	14
METTL5	3.951225070015625	4.081142059141744	17.077312418631674	0.18396893275877954	0.06797293696921738	0.004963704966989077	0.9417345086510089	0.9873587227881563	0.994180659546559	35	7	15	26	13	19	17	15
TCF20	6.453870497721992	6.542834265086107	98.71861533607134	0.042646031367029276	0.06810148122830682	0.006619955569177448	0.9845304943506874	0.982083854797053	0.9939122035786132	264	27	209	196	26	70	127	116
ZNF273	2.627407549827614	3.040688458793992	7.171652102059431	0.2695991546885135	0.06813809577444338	0.0018112070567188414	0.941663704794914	0.9932929097000665	0.9975093858759697	8	4	26	7	1	8	9	5
CCDC30	3.3382093414176324	3.623516783170534	11.61141334520952	0.2873230833188095	0.06819358894262875	0.002534902273955789	0.9334173230361213	0.9909688787521539	0.997377609243983	24	3	34	6	7	8	11	18
PRPF8	8.351502901640801	8.393208418072803	362.26489774920293	0.08497934487919648	0.06837088606230181	0.008509201104509503	0.9610204796582178	0.9808683833420474	0.991307880293085	1006	102	624	719	128	385	336	399
FAM20A	5.700433889430822	5.921962107943546	63.92779416176643	0.21137295062704006	0.06844173810825784	0.00425523959864116	0.9391952952978686	0.9868584398619461	0.9959922234978674	203	41	78	107	6	41	77	85
RNA5SP48	0.5539895109106203	2.0380686056424406	3.9046912446610396	1.730716178378349	0.0688118939666028	-0.003253166437242029	0.7205054142768337	0.9964161912380836	0.9887614540848269	0	9	0	1	0	3	5	1
KIAA0195	5.5612635117490825	5.6759830266064695	53.09896764213083	0.04764107179644084	0.06890755583405393	0.0055088607357166915	0.9836002532106329	0.982297977876374	0.9955262211088176	181	16	103	80	13	56	49	62
POLR2E	5.112386242255066	5.244519475983663	39.20317771328685	0.06681504317150022	0.06890855114327904	0.005386202305043644	0.9784145299223443	0.9828025435914152	0.9955262211088176	107	21	63	68	7	25	47	53
NUDC	6.777139050582104	6.8768158719660635	125.30359327888583	0.13013830134559826	0.0690629932296202	0.006467312328903999	0.9495006025247426	0.9822100525291187	0.9939064708268109	342	22	152	276	70	125	109	158
CNOT4	5.575128569184472	5.624225798858856	52.01680933322208	0.07978787407482076	0.06907100239392103	0.008644501503177832	0.966836511021626	0.9808683833420474	0.9910856413701672	113	18	78	78	32	42	66	53
NUP43	4.452072802866209	4.57942900748948	24.08088903049481	0.03864573168659324	0.06913429684565665	0.00422943186562473	0.9889080661226506	0.9840861014779045	0.9962183897486692	64	7	51	26	12	28	17	30
INAFM1	1.8216203070638421	2.5206204876482947	4.249355591824364	-0.6533529152200857	0.06916682085786047	0.0017333428086859794	0.8803265612846106	0.9951341703724809	0.9975093858759697	11	1	6	12	1	6	0	8
SETD1B	6.058171319635771	6.224714318906941	78.35513461575347	0.024459651741828913	0.06942603440106541	0.005791460472143515	0.9946353317695286	0.9840861014779045	0.993707251700962	263	17	171	137	17	60	58	137
BECN1	5.8100743818708915	5.84277610173281	61.12484135137702	0.1345278521027011	0.06955587391462982	0.010781497770994894	0.9365175561590083	0.9793338659247639	0.990542399310461	110	34	87	89	31	55	64	69
FAM46A	5.622172556037159	5.703859400436257	54.39849869785593	0.051250386726557705	0.0695882163847224	0.006032643342562994	0.9799297901905298	0.9819949653406532	0.9954011872951135	106	17	93	140	18	47	49	77
CH17-431G21.1	1.6896668178137568	2.5159941234168275	3.987741433418527	0.5358469391620331	0.0696467169689682	0.0022999640855113097	0.8968177450777315	0.9954692197394888	0.9961058185126923	4	0	14	14	0	3	4	7
CTD-2373H9.5	1.5149737285431404	2.082200103414892	2.804334676704551	-0.15658926452864164	0.06986421573987046	0.0014581133259444661	0.9721176581086187	0.9947626505086482	0.9975093858759697	8	1	3	6	1	1	6	2
GIT2	6.264912050996161	6.311236974330984	85.28813947077683	0.17042208243281942	0.06999401666659423	0.008002825906498739	0.9172636276224087	0.9807050762360541	0.991307880293085	148	48	138	89	49	80	75	108
PKM	8.98120873983193	9.029855569792053	565.8092084789788	0.11508030282890559	0.07004231063757922	0.010240994939737121	0.9462696188568555	0.9816392215112903	0.9917941995630681	1593	254	513	1069	236	602	469	680
MFSD6	6.055915612211763	6.104245327402774	73.53300057602782	0.11455149967598639	0.07024830572034613	0.007718142391310874	0.9487017299547666	0.9807341735871417	0.9917941995630681	113	41	143	94	34	79	78	66
LTN1	5.659955493303863	5.712782815860145	55.27285907037097	0.09663200446135811	0.07066722283914975	0.008306331112430345	0.9581511982873716	0.98040189048351	0.991307880293085	98	16	92	103	34	52	53	67
NRGN	4.786656730440272	4.9024087845734785	31.485039346638025	0.30009529420347786	0.07092567935297536	0.004948997687296314	0.881790628040044	0.9840861014779045	0.9955630945747783	52	14	44	27	27	21	33	43
ZC3HAV1	6.9048189689381765	6.949666141996292	132.2292862428327	0.07924367561339515	0.07101260062803891	0.008757243746691155	0.9655829329454325	0.9791478053836911	0.991307880293085	312	47	160	308	54	105	162	147
PLCB2	5.159814565984928	5.389986858226319	42.95310490511479	0.16731003302589714	0.07113287072222234	0.005356622285531119	0.9513751847529618	0.9857508213158932	0.9930865998980168	171	12	104	39	7	35	49	54
AKTIP	4.512954021145874	4.606261203112777	24.91377958975304	0.01634937312383178	0.07116428211786492	0.005712849043628417	0.9955655877374917	0.9827944233360043	0.994180659546559	48	9	43	36	15	30	27	18
RP11-318C2.1	0.8260909342890643	1.9386686042929329	2.0931069466543852	-0.2787684281304661	0.07137246508294805	0.0016622855929194636	0.9614831585233199	0.9956481308188948	0.9961058185126923	3	0	4	10	0	0	1	7
SLC8B1	5.376224742798029	5.562007120458355	49.435327450056526	0.0478025989349712	0.07141529135259625	0.0047940353452933055	0.9874949676575001	0.9847871018641428	0.9955262211088176	113	30	73	103	7	22	65	72
PLEKHO1	5.461115467278207	5.586240407242674	49.91527990072212	0.023527574384380197	0.0716576228013969	0.0053617756373586616	0.994535000508437	0.982453034786954	0.9955262211088176	106	12	141	73	18	57	34	66
GIMAP2	3.951700416885002	4.106855130348239	17.64044078328994	0.3417548524333345	0.07170869803448973	0.004164895499412049	0.8937870967473469	0.9873716764068236	0.9955630945747783	15	10	26	25	13	10	20	24
DPP7	4.947296975438232	5.211634673256478	37.64877979139869	0.18347707411723824	0.07173042116110888	0.0053073375542027346	0.9469840772251717	0.9872064341968825	0.9926873515461185	173	4	60	41	15	31	37	54
KIAA1468	5.137105238930024	5.356419097647887	41.79573877564166	0.05525202559164136	0.07175878738018324	0.005695339392481825	0.985307776008429	0.9850523277239019	0.9926873515461185	160	11	76	74	6	27	45	65
ACSL1	8.348166027518374	8.439942018131887	376.77496883414597	0.2166531293198295	0.07184390199954883	0.00520411597972016	0.9157481892908538	0.9822100525291187	0.9959083699983945	282	185	896	602	186	335	340	502
USP8	7.131795502166244	7.152310211343986	153.14317771797135	0.086782817398341	0.07193373831670329	0.012026143783818133	0.9540642279704983	0.9767155124932471	0.9904613765367408	323	77	200	269	67	124	179	174
MTUS1	7.3542579602192255	7.414523603529237	184.58222768537894	0.1824965402817696	0.07215145316369753	0.006829188280642541	0.9167051890284755	0.9811977206084834	0.9935141567755144	227	89	199	371	120	188	189	188
RALGAPA2	7.735363572709744	7.801166086574566	240.2063536217637	0.09513908901047417	0.072370338674679	0.007384965003137613	0.9610204796582178	0.981253350865743	0.9926873515461185	400	57	590	416	122	278	230	227
MUC1	7.918229543308745	8.245744048805847	331.9877911721525	0.6578797531091919	0.0724125231796844	0.0015766284682913964	0.7923504112758766	0.9896056511231291	0.9976044585398781	472	357	83	349	151	267	415	336
OFD1	5.461580954208883	5.590711803389225	49.827798990806194	0.030002083333573935	0.07254555994233157	0.006066082439166045	0.9910758532894405	0.9822100525291187	0.994180659546559	132	13	101	112	11	39	63	57
KIF3A	4.890554612378896	4.9687218169517235	31.952739762001972	0.027751124522430764	0.07259931623129513	0.005406571423696232	0.9910758532894405	0.9816392215112903	0.9959208411199686	76	10	57	63	12	28	35	38
VPS35	6.726784694428037	6.815918207824378	122.1390790531499	0.2880942487565276	0.07274533285440189	0.004678979427158359	0.8641049938853437	0.982083854797053	0.9961058185126923	137	69	152	139	96	121	119	132
MYCBP2	8.161937213121325	8.2151542150682	319.99181869446505	0.12273672186535552	0.07299422537530495	0.009030061480651526	0.940908288872726	0.9803576653181434	0.9905903965004156	1116	99	472	499	112	273	342	390
NT5C3B	4.017024769061444	4.205712732086694	17.907176841573794	0.002590679296964166	0.07306772134366646	0.0034955680074424604	0.9998347940238835	0.9855294079112882	0.9972118303288954	48	5	47	23	5	22	18	16
ZNF468	3.3233386340448865	3.6355993040998618	11.234372463908608	0.0700767758407377	0.0732178837004498	0.002801056475574464	0.9836002532106329	0.989036459551485	0.997377609243983	31	1	21	27	4	8	14	15
RPL36AL	6.885207929903184	6.978174529262305	136.35231963307282	0.22808014268991034	0.07339850447557618	0.005098614838450693	0.896790178896563	0.982083854797053	0.9959083699983945	204	51	183	145	123	151	112	153
TMTC2	4.540492786684014	4.650525374854504	25.744417255218707	0.17971669897559758	0.07340290854322759	0.006128982900782988	0.9365175561590083	0.9827944233360043	0.9928057668653939	44	7	53	30	19	21	28	31
ATRX	8.374061219896273	8.410292283289875	368.2053972380181	0.1143014285917254	0.07349650663074668	0.009441655568854295	0.9416769295050555	0.9791478053836911	0.9905903965004156	741	129	858	408	190	314	425	407
CD226	3.6928888824054678	4.072956221573547	16.51910208886672	0.40450628788759985	0.07373913829516125	0.0022853375259481975	0.908321693652952	0.9908748545036212	0.997377609243983	22	9	62	7	4	7	22	24
SNHG22	6.472753029697858	6.5708399071267145	101.47201031963314	0.07673254378397926	0.07375658751503712	0.0060416447373643	0.9733412737245714	0.982083854797053	0.994180659546559	133	32	269	155	51	56	103	168
FIP1L1	6.326179842790521	6.353532455527991	87.26599827997457	0.08971902610652725	0.07384497160639283	0.011205381093511189	0.955797691127349	0.9764854726589066	0.990542399310461	142	37	153	157	43	72	85	117
GUCD1	5.544314220980488	5.63586570652431	52.237319848448024	0.10734727498017245	0.07389090294920679	0.006822678096455455	0.9597358670902498	0.9819891485752789	0.9926873515461185	148	30	72	81	12	49	60	53
F2RL3	6.119079178462869	6.296798761852646	84.09787387513535	0.39765623927215965	0.07390698189864177	0.003678187700390294	0.8661490639950288	0.984256125947396	0.9969421387588883	45	24	205	139	62	73	81	108
VPRBP	5.033283208890076	5.182898054668488	37.2508096222235	0.08565220905631131	0.07431224997609151	0.005727982002777518	0.9726637366790812	0.982453034786954	0.994180659546559	110	5	67	60	20	33	42	43
CAMKK1	2.9295240305631975	3.2821165126750746	8.486375901050218	0.12285038194941138	0.07434517935207882	0.002783963009128724	0.9740206103969161	0.9908748545036212	0.9970185019795518	38	3	8	12	2	7	6	15
SHKBP1	5.426519822992704	5.478879882271432	46.522677563022754	0.041033874740551625	0.07461063074884813	0.008070431429760012	0.9833523524254595	0.9791478053836911	0.9917941995630681	99	18	87	83	18	36	45	67
C12orf49	5.751103425660533	5.83853983451612	60.57200302816791	0.12886385319193386	0.07466522390632306	0.006834969572109953	0.9531880190895792	0.9819891485752789	0.9926062062133799	130	23	50	136	34	56	79	51
TBC1D25	2.5430799520797573	2.859560915804335	6.103271952862252	0.08283888823148657	0.07508440132534931	0.0023424864243639988	0.9815019850780279	0.9911676256436462	0.997377609243983	16	1	12	7	4	6	8	5
FBXW8	4.1144436907198845	4.3092778095800455	19.59738600502635	0.09866553966342137	0.07513891106068786	0.004500446924911235	0.9726687595455271	0.9850178512593886	0.9958301638310798	57	11	36	26	3	14	19	30
BLZF1	4.503083355400052	4.653440170862454	25.21763465561886	0.04670180852676482	0.07518181011411085	0.0053137351196735115	0.9874949676575001	0.9828025435914152	0.9943942555003042	68	6	29	61	11	16	34	31
GANAB	7.503465626274296	7.546103057172223	202.36872016293145	0.1673246616314747	0.0754828134470375	0.00901854243575188	0.9167051890284755	0.9785853838341247	0.9905903965004156	378	119	191	323	110	186	209	231
HERC2P9	3.4380785823977025	4.002268836466652	14.820781719186385	0.29157177101819337	0.0755422183912782	0.004469035505095869	0.9396884768703159	0.9912089859300759	0.9926873515461185	61	0	37	19	4	12	20	17
SKA2	5.266396027811814	5.342176318914834	42.77076386353757	0.16777070853072895	0.07565372989420961	0.008063877912376421	0.931943193383063	0.9816392215112903	0.9913010638676316	91	30	50	65	14	43	41	47
ZNFX1	7.336036985046749	7.37917450141032	178.6023840532729	0.09348247014819722	0.0756611220356117	0.00948818517014413	0.9550257734900612	0.9780100895326064	0.9905903965004156	344	68	324	421	53	164	177	219
DNM2	7.723907578906463	7.783342234369888	236.47415897970535	0.10013755426304362	0.0757400181912833	0.008727353473322883	0.9550257734900612	0.9793338659247639	0.9905903965004156	637	69	493	450	65	199	230	320
HNRNPA3P6	1.586101348149657	2.1786361174128004	3.2591177505775404	-0.4193375728866149	0.07583836333633778	0.001484322822625082	0.9172636276224087	0.9938396208682952	0.9975093858759697	7	2	4	6	1	1	8	1
EPC2	5.643330994654533	5.690417204269789	54.77598724952174	0.13007755125366394	0.0758698182432743	0.010014959146607293	0.9408851193830914	0.9791478053836911	0.990542399310461	92	31	96	74	25	39	57	76
DDX27	6.438206187760031	6.480107101855097	94.92801561224849	0.07632845074279711	0.07592527379038293	0.009609725926287754	0.9662556848954404	0.9776499081534823	0.9905903965004156	253	39	129	186	32	82	97	120
SRSF2	5.204320341639771	5.340316387802159	42.361612854788866	0.04550425711794929	0.07592678060497698	0.005063431845609977	0.9874949676575001	0.982453034786954	0.9955262211088176	82	26	94	53	10	48	23	61
CFLAR	9.078354970370684	9.127607558204973	605.385836504388	0.1294049161988391	0.0759468228847874	0.009331813469091574	0.9392183329368354	0.9802779061621221	0.9905903965004156	908	205	1460	1288	203	477	685	742
CASP3	4.83354253822004	5.043718522915524	35.12556183667887	0.4736488859891395	0.07596308104509633	0.0017359288081290189	0.8405132733659753	0.9868584398619461	0.9976044585398781	37	30	18	69	17	40	23	42
RP11-185E12.2	0.7094802087713815	1.8512848742635288	1.922989646319383	0.09769824412486589	0.07600044879264058	0.0017006872286210884	0.9883304906391888	0.9956481308188948	0.9959083699983945	1	0	10	4	0	2	0	5
CHM	4.816170179385201	4.892724689853318	30.52528947479452	0.07109196020424262	0.07628774661951837	0.00683915349564846	0.974249240826109	0.9814550133255945	0.9926873515461185	53	15	59	56	10	32	26	37
ZNF613	2.8102930028419744	3.077843777852053	7.514097359053724	0.10204249162157586	0.07658463854923933	0.003188664857492523	0.9780413087027092	0.9899992592584242	0.9961058185126923	9	4	11	18	3	5	5	14
MTERF3	2.9133272915374806	3.267343084200639	8.780242877524467	0.2601828647765245	0.07676758807000356	0.002999168851927198	0.9396884768703159	0.9908748545036212	0.9962183897486692	22	1	6	17	8	5	9	14
TEAD2	4.308596859823703	4.490033686918005	22.439589097058967	-0.0338261191236888	0.07684056891831882	0.004883541641667752	0.9920244786118857	0.9839910390823338	0.9948594842314068	55	10	52	28	6	9	30	34
WARS	8.173944166932536	8.266284751362432	335.3357147177991	0.23384311697288268	0.07697468728125476	0.0053038665219568674	0.8919937883115514	0.982083854797053	0.9955630945747783	514	285	372	392	134	294	400	338
TMSB4X	9.278685495971406	9.368537795237156	721.0303618451728	0.21706953488442662	0.0773707450826125	0.005192809472038844	0.9049390272026993	0.982083854797053	0.9959083699983945	896	520	794	792	450	761	699	748
EIF4G2	9.362312090057193	9.383610720177755	726.1933384542333	0.10262634388460071	0.07738125657822228	0.011242546284984988	0.9434386039904904	0.9779731730779628	0.990542399310461	1226	398	937	1138	387	713	783	742
SESN3	6.893148567096555	6.938957069958017	132.1523378054674	0.15465602622009064	0.07767049854883186	0.009668773693083738	0.9266900778844329	0.9780845160369073	0.9905903965004156	319	58	142	166	85	111	156	143
SIPA1	5.19013619047472	5.449976455050163	44.657623763221245	0.0905908808260503	0.07771736455208063	0.005972688390349468	0.9756107188843495	0.9849642235670281	0.991307880293085	146	9	127	64	6	33	40	74
SF3A2	5.076049754338684	5.200377961630563	37.61146465534205	0.03268196090635351	0.077787591679331	0.005968415445952367	0.9899643339244123	0.982083854797053	0.994180659546559	109	12	55	87	9	41	33	45
SSBP1	5.473998593563714	5.554789737718088	49.99825987132669	0.26672677779842136	0.07802855270129434	0.007142248795502314	0.8858247568833613	0.9816392215112903	0.991307880293085	82	24	41	87	36	44	49	61
RBM14-RBM4	1.4308338395254427	1.9623774730290158	2.488669380529121	0.002777041650317221	0.07830743894191483	0.0015074554196000231	0.9998347940238835	0.993225602892373	0.9975093858759697	5	1	3	6	1	1	4	3
ZNF826P	1.9835910080221757	2.558947234911021	5.003707818359265	0.3009330677845187	0.07841026244548978	0.0013752506034388301	0.9436958058036748	0.9934271436513021	0.9976044585398781	10	6	6	5	0	5	2	8
LETMD1	4.979934263376222	5.053700707620066	34.555376955101536	0.1344765978255852	0.07854599152492318	0.007797554071709455	0.9472771968139981	0.9811889550162344	0.9905903965004156	63	17	36	76	16	35	38	33
SMPD1	4.1285554607222	4.3580787631041815	20.216172799235967	0.21787133034072795	0.07855782128176333	0.004572758521971351	0.9395661908307811	0.9856477644771253	0.9943942555003042	90	9	20	21	5	15	23	27
TBC1D30	2.371368161278199	2.713341062661651	5.427384266110176	0.21627504561178962	0.0785677047486362	0.0025838402511636407	0.9537287016198902	0.9912089859300759	0.9965637962070666	13	2	3	13	3	4	7	6
AC067945.3	1.509337742352073	2.1980871859750306	3.5170814967989688	-0.4767074979700556	0.07858181222757753	0.0011015097070312492	0.925276184395759	0.9947626505086482	0.9976044585398781	4	3	3	8	1	4	6	0
TTN	8.278032736057607	8.525160911216872	395.4664100974	0.31333301309958667	0.07863973343243043	0.005650996190044261	0.9048291665540165	0.9856477644771253	0.991807096999637	1161	68	479	1384	61	237	520	511
COG5	5.597937104047145	5.665780897563927	52.96513872824497	0.030399094824689797	0.07874494320287181	0.0073509052637301606	0.9885925165994837	0.9782569264691772	0.9926873515461185	125	16	112	93	19	51	45	72
CCDC124	4.82956087664518	4.9155434719412145	31.12308520432754	0.12214511137246671	0.07877792984183003	0.007100666272361821	0.9563195525242772	0.9816392215112903	0.991307880293085	79	15	29	60	13	33	31	32
LYRM4	2.341242148840225	2.675115374547002	5.146821027631717	0.029641726635611532	0.078865676472736	0.00212710812243475	0.9947522704664236	0.9908748545036212	0.9975093858759697	13	1	7	10	3	7	4	5
SARAF	7.300156954789044	7.387878290632632	181.79232827630887	0.2577213747137014	0.07887621398889512	0.005685733802929102	0.8902835265358409	0.9813734920828376	0.994811166909388	158	116	279	250	110	138	187	244
SFXN1	4.636080697123407	4.777733513585622	28.363530134302323	0.25271290648278294	0.07891036631677825	0.00520003644887452	0.9156444999666535	0.9827944233360043	0.994180659546559	50	19	21	68	9	30	25	32
TPM1	7.767817461572468	7.8501561127075385	248.36750661580368	0.06330497414123405	0.07894401826394186	0.008147917471675937	0.9763411349915463	0.9807050762360541	0.9910202046558502	721	99	535	309	68	137	287	376
TSPYL4	4.329742588578137	4.447438643665294	21.787810154565133	0.061494783574104046	0.07909244417371739	0.005786422029318561	0.97958151368102	0.982083854797053	0.994180659546559	52	10	30	47	6	17	27	25
MRPL35	4.378003544077146	4.502394848733701	22.98868399873893	0.19565025601402652	0.07934212172066607	0.005942736895076168	0.9391952952978686	0.9824707737826418	0.9926873515461185	74	11	20	29	11	18	26	28
FITM2	3.368590321486968	3.6168710858956477	11.513619168209852	-0.08429111147004115	0.07942130109247424	0.00393223314642074	0.97958151368102	0.9873716764068236	0.9955679968307795	27	6	23	16	3	4	19	14
CEP120	5.524836649423346	5.574563318171038	50.563782866548024	0.1600007289241145	0.0798037716724911	0.010710358272008613	0.9301438612028644	0.9782569264691772	0.9900688364323167	80	25	76	71	31	35	58	65
EPN1	5.851883498800366	6.064359906518577	70.65719854752854	0.2510965547453239	0.07980884805299358	0.005306138187650268	0.9218920601470171	0.9832572699664597	0.9939064708268109	241	43	66	128	8	53	68	105
SIX1	0.8080421956221675	2.1456341083889123	3.8647586557129268	0.2704440240482455	0.07982621101794558	-0.0018026939625465865	0.9726977852496574	0.9956481308188948	0.9941415067290975	0	7	4	3	0	1	9	0
FKBP10	6.03882140535061	6.20729558632099	78.18080489649911	0.2534821122229475	0.07984463409460649	0.005656178461357788	0.9176781172723025	0.9826100894780845	0.9930865998980168	319	31	45	111	32	60	65	126
PSPC1	5.239469606082512	5.521207058255474	47.00551015370671	0.13854039812926258	0.08001275275525516	0.0066012330056302295	0.9640676221027934	0.9840861014779045	0.9905903965004156	165	3	88	102	14	43	48	61
IRF2BP2	6.5294211586694075	6.582658908473927	102.70180628241349	0.16110311821680523	0.08032778982198469	0.009729981117002818	0.9256478795816965	0.9780100895326064	0.9905903965004156	173	38	108	222	65	84	116	121
MOB4	4.252912268728322	4.413446487989357	21.951610655926643	0.3126647425375346	0.08039814608156137	0.004611341755490403	0.9034088071097088	0.9840861014779045	0.9946979563319488	28	12	15	49	14	15	31	21
CLEC16A	5.783414142737019	5.930757110257378	63.54338669050395	0.053545962854288004	0.08040755692449045	0.007457273073658251	0.9819111881203505	0.982083854797053	0.9905903965004156	199	13	104	150	16	43	83	79
DENR	6.184066101879691	6.234651905897694	80.77823605573015	0.1712475135349127	0.08052720501161252	0.009538941934100738	0.9185310962283336	0.9780100895326064	0.9905903965004156	137	40	87	127	53	88	71	88
SH2D3A	3.098415343653461	3.442260239325955	9.800601566818024	0.16951587294902146	0.080677353962507	0.0033813649659730663	0.9615670951264879	0.989036459551485	0.9961058185126923	30	5	9	24	1	6	12	14
SAP130	4.874167400152616	4.954386992654937	31.877508509838343	0.030608988344098923	0.08070147710236213	0.007157304197004173	0.9899643339244123	0.9802779061621221	0.9917941995630681	65	14	67	49	11	29	42	28
SZT2	6.124922852936475	6.386892822221714	87.68575322175332	0.1690340636525955	0.08085923254773772	0.006498986009870501	0.9535700580809198	0.9840861014779045	0.9905903965004156	321	17	195	169	9	59	97	130
XKRX	2.5295659147335208	3.3216554204683235	8.652551249929953	0.5021362795847143	0.08090351780775405	0.0029273523155676417	0.9157481892908538	0.9934163142359341	0.9943942555003042	3	2	10	46	1	2	17	10
RP11-19G24.3	1.1306344349795963	2.1060833621222868	2.604929790812541	0.6547392634381761	0.08115446056580891	0.0025231364892498356	0.8746963206071702	0.995339153718258	0.9927650152360581	5	0	1	15	0	3	4	2
TRPM7	7.266399203606337	7.28096988831075	167.40660422568783	0.08767934352495518	0.0812657960505537	0.01553592956654543	0.9518651479598704	0.9726730263218574	0.989077748998112	345	67	239	291	88	164	161	196
SLC25A3	6.548198005103152	6.608939552025665	104.99458570106492	0.17230953213122638	0.0814890456710436	0.008626971967472079	0.9237277714076582	0.9782569264691772	0.9905903965004156	190	48	101	168	73	102	81	144
RRNAD1	2.9418252964146143	3.3796745911589796	9.250797073874855	-0.25898879515137696	0.081523443295745	0.003103494228893696	0.9462136041268239	0.9904909148033451	0.9961058185126923	25	4	14	22	1	12	2	16
WDR35	4.088740620206715	4.267856761492644	19.229639359132204	0.15316086802374215	0.08172103310402092	0.005429625962362199	0.9531880190895792	0.9832572699664597	0.9939064708268109	50	13	32	25	3	17	22	21
ALG11	3.9056945908645275	4.018681598455501	16.333497005677163	0.19013103653157873	0.08173588518771607	0.006501118814218624	0.9395661908307811	0.9828025435914152	0.9905903965004156	22	8	21	27	11	19	14	16
BMS1	6.211150468698028	6.321531612333565	84.20227832903397	0.05016930251262439	0.0819072351447919	0.00793486716767344	0.9815019850780279	0.9803576653181434	0.9905903965004156	260	19	170	157	23	99	77	87
HEPH	4.298496958881792	4.565199173651692	24.3989227082011	0.38840668240386994	0.08198589929344707	0.0033820011648537096	0.8683258143452375	0.9857508213158932	0.9965637962070666	59	3	21	27	27	24	20	31
SMIM12	4.525691904797529	4.612944246732562	25.36026154851881	0.20231583124386485	0.08202319790600644	0.008563092076264345	0.9247334372179271	0.982083854797053	0.990542399310461	45	13	34	30	17	16	28	35
ZNF254	5.039892560280267	5.1518697671118225	36.73955517356995	0.12295817808118595	0.08203914318150458	0.00657599952804431	0.958705985318766	0.9816392215112903	0.9920924737454228	44	15	86	79	12	27	49	40
INTS1	5.873921017409251	6.044105925988832	69.00237948787473	0.16715384174026335	0.0822022442613387	0.0070898786220435295	0.9434386039904904	0.9822100525291187	0.9905903965004156	291	22	77	125	13	56	72	94
FAM13B	5.453844319603174	5.553691606507485	49.09485385449066	0.127550238671598	0.08220327159060563	0.007596497991338842	0.9497663771837604	0.9802779061621221	0.991307880293085	100	10	117	64	29	42	53	60
ATP6V0D1	5.567310693422174	5.72032210635887	55.76633496784035	0.20194642968508927	0.08220944096862712	0.005738320373944307	0.9297487052873983	0.982083854797053	0.9939993755538546	90	40	113	90	8	61	49	62
SNX14	5.690924420969451	5.749352722594837	57.328782023717764	0.12485340700853766	0.08239944598354271	0.00914098624622436	0.9459834469469967	0.9782569264691772	0.9905903965004156	95	35	72	90	28	70	51	52
PPP4R1	6.560010998098247	6.607764949675098	104.15587607114142	0.08662298912269517	0.08251619412213931	0.010891099007858352	0.9614831585233199	0.9764854726589066	0.990542399310461	225	29	186	155	63	85	92	154
VKORC1	2.344186489837587	2.6543334341412264	5.370817782385973	0.11049412812279483	0.0827192681488664	0.002933786455667979	0.9776436022948717	0.9908748545036212	0.9959083699983945	9	4	5	10	2	7	3	6
PPAPDC1B	4.306480129455843	4.420500706293345	21.52728750900847	-0.01318120744342412	0.0827672654281745	0.006479558754807764	0.9971642835855048	0.982083854797053	0.9917941995630681	41	9	34	43	9	16	34	17
ATXN7L2	1.6918388438645784	2.4323030210577734	3.837193701324895	0.45428735610469456	0.08291574023716645	0.002336283516094649	0.9161978032499403	0.9934271436513021	0.9959083699983945	22	0	2	4	2	2	6	5
ARRB2	6.407917690502463	6.504326389539803	96.81000502189929	0.1886173842771498	0.08296437666444324	0.007115647768579094	0.9251054077944441	0.9802779061621221	0.9913517746861905	162	32	290	91	45	78	95	134
FLOT2	6.168940692559343	6.203587916296503	78.60686510023189	0.09396857857733046	0.08300835089886498	0.012547287923304227	0.9550257734900612	0.9751943308772618	0.9900688364323167	162	31	105	129	46	71	97	75
RPS6KC1	5.343187407417598	5.457352781822231	45.42363319558095	0.076330681899355865	0.0831469708488385	0.007248512057872716	0.9735530433000638	0.9807050762360541	0.991307880293085	154	13	93	55	14	41	54	49
SELK	4.036785934458479	4.205564937889878	18.72998496823462	0.18629813240074042	0.08335976679111812	0.005383627998705524	0.9416769295050555	0.9839910390823338	0.9926873515461185	27	5	23	31	17	14	28	15
ZMYND8	6.163996355434898	6.297229483084735	82.68674214823054	0.11020844118760839	0.08336416973134535	0.007879555510531589	0.9614831585233199	0.9811977206084834	0.9905903965004156	185	17	146	243	21	83	89	89
SCARNA2	6.891100680337312	6.926046581370148	130.3317461284008	0.04359442206761135	0.08339788307944838	0.012665064048352945	0.9799297901905298	0.9751943308772618	0.9900688364323167	281	54	190	246	57	81	141	196
IFT140	4.286515529790799	4.564304057466287	23.10606601934389	0.027872996043308163	0.08361441786811759	0.005806873398702402	0.9947474496966591	0.9840861014779045	0.991307880293085	85	4	52	37	4	15	34	27
CHERP	5.0724781590457075	5.268928189903626	39.22158107438405	-0.011881286822801389	0.0837599483715676	0.006571178076164703	0.998075491014771	0.9822100525291187	0.991307880293085	115	8	87	81	8	38	26	64
RORC	1.1978415332224464	1.942460626715634	2.4424063725153213	0.3841062018512049	0.0841515160427748	0.001060813620030246	0.9391952952978686	0.9934271436513021	0.9976044585398781	1	1	2	10	1	1	2	5
KB-1460A1.5	1.8610215297347954	2.5225121206978223	4.158950832168258	0.3467329162866807	0.08418483423456943	0.002386306913447437	0.9365175561590083	0.9932189826647789	0.9961058185126923	4	0	14	12	1	3	7	4
CLDN23	2.04252906438941	2.3999057147258545	4.352199440124358	0.1942778766376297	0.08440339012695879	0.0027278223904573327	0.9615670951264879	0.9912089859300759	0.9959044980443545	5	2	5	6	4	2	6	5
PCMT1	5.038055809731457	5.107255600117135	36.28873102285077	0.18231605232051262	0.08463352288072962	0.009424679306487719	0.9256478795816965	0.9794650947998564	0.9904613765367408	58	17	54	45	25	30	47	34
LYRM2	4.598464886147528	4.784925536737463	29.201447552138404	0.4616141553090263	0.08466079046920554	0.0031876997814116836	0.8445905814444471	0.9839910390823338	0.9971884533598339	43	22	13	47	18	26	37	24
HIST1H2AC	6.139267361884865	6.277736512721977	82.39228018034483	0.2492964328930136	0.0846630125077737	0.006771606893494634	0.9055131329672115	0.9819633406359386	0.991307880293085	97	18	99	250	51	63	94	104
MT-ND3	8.87050058633176	9.329207876728677	705.2468448357932	0.8223934970077255	0.08471072879222039	0.0015950336015170075	0.7691352383397715	0.9891666578714389	0.9976044585398781	548	655	395	179	621	858	558	721
RFWD2	5.559945619665802	5.599833930738162	51.10828177551825	0.09883652276170085	0.08472796437615036	0.012113747841764735	0.9550257734900612	0.9764062640552513	0.9900688364323167	90	23	95	79	24	38	59	64
TSPAN17	4.426335414217667	4.601023378031249	24.492634569348596	0.03512899031327259	0.08486149041501337	0.005865565651203624	0.9910758532894405	0.9822100525291187	0.9926873515461185	53	14	34	53	5	13	22	45
ANKRD52	5.875287336964156	5.981309058866569	66.05541130953526	0.0796697736702237	0.08501252409837018	0.008310977584961184	0.970906210372815	0.9791478053836911	0.9905903965004156	192	16	97	161	19	61	65	85
STAC3	2.0719942166435636	2.440222775428381	4.271113364989377	0.0720848751031118	0.08503052836161526	0.002443413273174208	0.986961329545931	0.9908748545036212	0.9965637962070666	10	3	7	5	1	4	6	3
ZBTB11	5.639012322912591	5.6799701758359955	53.93090283050069	0.07946163262214286	0.08510475377316666	0.010910670373743915	0.9655829329454325	0.9751943308772618	0.990542399310461	93	20	102	100	25	54	55	59
MAN2A2	6.129416133131553	6.251115122119657	80.05201550300657	0.046003427059648314	0.08520088463047412	0.00817565031528577	0.9848837628075421	0.9802779061621221	0.9905903965004156	245	17	174	135	24	57	72	132
FAM96B	4.064889489611774	4.228555265811916	18.810215186428632	0.26039269289407097	0.08558522221388658	0.005481567128172503	0.9246248306871511	0.9828025435914152	0.9926873515461185	42	7	11	41	12	20	17	21
BAP1	5.60551883057159	5.774286922495841	56.74989721970396	0.05758274925238013	0.08561972044993424	0.00802692798367177	0.9815019850780279	0.9819633406359386	0.9905903965004156	177	8	108	119	18	38	74	72
TMED3	4.754714881271995	4.8799543180357166	30.162234215152438	0.1803125328227441	0.08594268492436398	0.006753444237560885	0.9391952952978686	0.9816392215112903	0.991307880293085	62	15	27	81	9	28	30	37
CHPF2	5.224961118039564	5.396042592952842	43.66780152656556	0.08359836730948225	0.08629942895337318	0.0066007394899678	0.9762570621042971	0.982083854797053	0.991307880293085	137	21	39	93	10	21	56	65
PCID2	4.8309206947943935	4.952127263753424	31.37882100682639	0.011453648030999145	0.08651017106176806	0.006256024097770065	0.9975090205889501	0.9802779061621221	0.9933217243640388	74	7	68	62	11	36	30	33
MPC2	3.793759815066321	4.030646670368593	17.19936522098287	0.4944657370727834	0.0865310455825442	0.0019358307387018572	0.8438220692494157	0.987258708235639	0.9975093858759697	20	11	14	12	17	20	18	11
ZBED4	4.502254678723126	4.768015618668632	27.082785249233087	-0.08109631907722493	0.0865569669528895	0.006112099432411935	0.979402377625203	0.9832173494746805	0.991307880293085	90	4	40	61	9	10	34	47
LPIN1	5.752819161318861	5.891904446932652	62.315091565471505	0.13106161572003555	0.08656112743932412	0.008034564903970337	0.9535700580809198	0.9807341735871417	0.9905903965004156	126	8	109	142	36	49	77	72
COPS2	6.055446514287889	6.150269408886374	76.19953166989119	0.22138598521338662	0.0868249950618967	0.0071589920690146285	0.9110693836852174	0.9795188145919627	0.991307880293085	89	31	84	143	59	68	101	64
SERTAD3	3.400729375002868	3.6996434907196862	12.286201159389602	0.22858225930586748	0.08685256928797253	0.0034628725869002386	0.9456767174344048	0.9872064341968825	0.9959083699983945	22	4	42	7	5	17	9	12
RAB15	4.36455087417831	4.6183266207325	24.441085446958844	0.10519361855039383	0.08694902917793464	0.005761314301755257	0.9727776249462647	0.9827944233360043	0.9926873515461185	64	11	54	44	2	17	25	38
SNORA58	3.0207097341938702	3.6395561433771912	13.514940329753221	1.414438222249988	0.08701211202459298	-0.002200563471522259	0.6890622171078777	0.9925671071993102	0.9961058185126923	2	15	10	4	12	12	16	9
RAB43	1.7302077841600785	2.244746515126588	3.4620768224901854	0.044990348448043366	0.08707111322394405	0.0018523496257755773	0.994535000508437	0.9915660938410747	0.997377609243983	4	2	10	4	1	1	6	4
TMEM14E	1.740909746173972	2.397657336129086	3.928450522128029	-0.42053622495925025	0.08723675426066915	0.0018833822234035798	0.932244767552663	0.9926961624850588	0.997377609243983	4	1	9	9	2	0	7	6
MPP7	4.698217122183282	4.777958977957246	28.490904801686693	0.1736143130084243	0.08726026805544954	0.008644606024740119	0.9365663495432168	0.9802779061621221	0.990542399310461	44	16	56	32	14	27	34	26
NIPBL	8.194449459966336	8.211574313052253	320.537001193117	0.10126385270739793	0.08737696362107358	0.015374956837715848	0.9422836261450483	0.9726730263218574	0.9887614540848269	557	128	691	491	143	300	339	362
FNTA	5.53109711719713	5.596484356348374	50.591548606271324	0.06639290067869176	0.08739187485698478	0.00998512046111264	0.9734875592391871	0.9764854726589066	0.990542399310461	96	14	96	99	25	36	56	70
PWAR6	2.5316259510183734	3.059785381201868	6.971052755154043	-0.2066614451853668	0.08762023807561439	0.002754828338717444	0.9618226515727586	0.9908748545036212	0.9960612532412075	19	1	6	21	3	4	2	18
DIEXF	4.739553537709111	4.881316077989217	30.146499574249503	0.07421680969573485	0.08770379013498705	0.0064542983763549115	0.9785931199476093	0.9819891485752789	0.991307880293085	63	12	28	77	13	21	21	56
TMC4	3.44545156467917	3.6707148389265396	12.312962567749768	-0.07734325045569385	0.08773236764278623	0.004479749830388781	0.9815019850780279	0.9854652702462496	0.9939993755538546	17	7	22	21	5	6	24	8
POMGNT1	4.411190081720211	4.684948777065268	25.39406205262057	0.1078574984594915	0.08784862601460453	0.00632310953113381	0.9720341563248318	0.9827944233360043	0.991307880293085	95	2	45	45	9	21	30	32
EEF1B2	7.571549691734471	7.656411370171743	218.94106409653375	0.23734470978682298	0.0878656497367436	0.007204801694490845	0.8937870967473469	0.9789356515276094	0.9914349130731999	429	119	218	201	162	216	177	289
ARL6IP1	6.05429549418915	6.212460383262439	80.18402493864892	0.4776892803681458	0.08791391574079653	0.004126757818034563	0.8049670436798779	0.982083854797053	0.9962183897486692	52	47	75	136	64	71	90	84
TMEM125	2.508453547187112	3.0848459604670446	7.070235346885227	0.2974349177753542	0.08804890571682294	0.0031353124674763817	0.9431804489367942	0.9908748545036212	0.9955630945747783	23	3	6	21	0	4	7	13
RPS8	8.213182575115384	8.239942598509893	327.96440141778726	0.1312924134513783	0.08808553563464258	0.01345693204543018	0.9320373303153919	0.973907044458993	0.9900688364323167	651	166	409	426	195	272	386	367
ERV3-1	5.085527782497227	5.249044470380352	38.85418537869578	0.08772981730724357	0.08811729035822546	0.007283599034551533	0.9721176581086187	0.9814550133255945	0.9905903965004156	92	6	59	111	14	40	39	45
EDA2R	3.0396035602077953	3.4156029035266657	9.927282960921975	-0.0714997603581184	0.08819280535009164	0.0033585390028267495	0.9877710586329338	0.989036459551485	0.9955630945747783	23	3	5	25	6	11	16	3
C8orf82	2.2679981059672776	2.90274791254044	6.108401132149041	0.21241545901399592	0.08846401056614797	0.0028623183119225763	0.9655829329454325	0.9915660938410747	0.9955630945747783	23	3	15	4	0	3	12	5
STRBP	4.105015558726019	4.245417507850139	19.00025312366196	0.178773613865716	0.08854449894585587	0.006544898098968437	0.9402025992675348	0.982083854797053	0.991307880293085	30	12	43	25	5	14	20	26
CTC-550B14.7	0.7562796481190688	1.846896768046833	1.9077995838141317	-0.009503184704721715	0.08869188532425665	0.001912919092728205	0.9998347940238835	0.9953336600983059	0.9950038671237568	2	0	10	3	0	2	0	5
NIPSNAP1	4.170732041564097	4.438826394247648	22.28603704159255	0.40371921231021424	0.08884748910955761	0.003670779674753241	0.8725872564831526	0.9848014341673977	0.9960612532412075	51	21	14	38	3	19	20	30
IQSEC1	6.78843374701578	6.876142730977212	125.36565999604173	0.14533627105595967	0.08891939224627483	0.00911053683997359	0.9396884768703159	0.9778693566588504	0.9905903965004156	299	50	333	162	28	110	131	156
PTPRU	4.538054261844802	4.783215940386405	27.302105752724646	0.08306429403893806	0.0889374172978615	0.006598016451639195	0.9770805696919939	0.982453034786954	0.9905903965004156	91	5	36	75	5	30	28	30
DHRS4	1.9684630592813532	2.64114938259751	4.920577284700723	-0.8302724092095479	0.08907083873156647	0.0025349234980248173	0.8405048121438979	0.9925297263637471	0.9959083699983945	13	1	6	12	2	8	7	0
ZNF107	4.383220838878187	4.510812915009374	22.910743343567198	0.135909159052043	0.08915664886390638	0.006574120351377242	0.9540190219349358	0.9813734920828376	0.991307880293085	33	11	54	43	6	19	23	31
ASB7	3.8825367672804347	4.094584971467951	16.309135735278556	0.028688524349384768	0.08980818222234432	0.004745733421093952	0.994481863460146	0.9822828181863718	0.9954144487353841	45	5	28	38	3	17	13	23
AC004951.6	1.8322499762574507	2.686503172193216	4.7780284868701495	-0.4695381043123492	0.08982438130417626	0.0027852364397141253	0.9301438612028644	0.9932189826647789	0.9943942555003042	15	1	12	10	0	0	8	9
SPIDR	6.445397246589572	6.50143105824754	97.10974909272544	0.16587843736728228	0.09015252164115722	0.010916984511621534	0.9204463187437406	0.9751943308772618	0.9900688364323167	214	62	168	108	31	88	95	121
ZNF83	6.247609423248054	6.333870985826006	85.13799198134566	0.08435991972266586	0.09020301011477756	0.00956675124342212	0.9673554351412984	0.9764854726589066	0.990542399310461	172	22	197	188	25	73	82	118
BACE1	5.672941205082794	5.732577690479376	56.878501913982944	0.23789257930244756	0.0904688761172056	0.012840978176279836	0.8870181478592534	0.9764854726589066	0.9900688364323167	85	35	77	68	34	44	67	65
SMARCA4	7.423976260160897	7.611854353927389	208.74332585426882	0.2659638046395481	0.0906226103691139	0.007760776420592174	0.9110693836852174	0.982083854797053	0.9905903965004156	882	42	357	375	33	188	224	252
ITPK1-AS1	1.5227313495596717	2.2717800302472893	3.42796084670104	-0.3596541282508508	0.09067384039298246	0.0020204353661135124	0.9395913364193762	0.9932189826647789	0.9962183897486692	6	2	8	7	0	1	9	1
MTPAP	4.695860558982344	4.776987380262451	28.534089030336876	0.20793088286693784	0.09070297350522973	0.009961128731366566	0.9172636276224087	0.9791478053836911	0.9900688364323167	46	13	34	44	20	19	34	36
RP11-159G9.5	2.7999796036609705	3.3002826757306223	8.756890926275062	0.25277627360379734	0.09078464683272941	0.0032650550579342553	0.9495006025247426	0.9891666578714389	0.9959083699983945	17	0	25	11	6	11	5	12
MAPKAPK3	4.504508424966147	4.9574469565212995	30.875204897768974	0.2686274341804699	0.0908518580241913	0.006091239485922645	0.9391952952978686	0.9859337915052124	0.990542399310461	91	6	27	120	2	20	30	54
NDUFA2	3.4348791458413364	3.7004431681177943	12.170456610511527	0.1520272235347946	0.09110074076139928	0.004721170753962889	0.9611083916564603	0.9839910390823338	0.994180659546559	31	1	22	20	8	11	13	15
INPPL1	6.180792183033061	6.476283040895494	93.6235237114427	0.2743056871886172	0.0911470345580577	0.006795779629853787	0.9286534526617484	0.9827944233360043	0.9905903965004156	389	27	176	153	6	72	106	125
PRKD3	6.040297132866465	6.096765522617418	72.93147999227034	0.16809953699311092	0.09140647947061527	0.010288541352527446	0.9284096532027795	0.9751943308772618	0.9903775760209051	85	36	157	120	32	74	74	78
AXIN1	4.744968915591529	5.021528003982008	32.495914222741476	0.08832603933572879	0.09145976191420184	0.007229711335398124	0.9763411349915463	0.9822100525291187	0.9905903965004156	104	3	69	74	7	33	31	42
PREPL	5.562404860632947	5.667302235161343	53.289102247737546	0.1663465819970524	0.09162853113495949	0.008658168691829504	0.9395705262039491	0.9782569264691772	0.990542399310461	115	17	45	142	26	40	68	61
SCARNA10	8.019110138323022	8.117501930257305	301.5519182456889	0.2512043373187018	0.09165586149660489	0.0072230406401001665	0.8936739866945987	0.9789356515276094	0.991307880293085	285	122	600	334	235	245	279	430
MSRB2	3.422819260146653	3.6423809969928085	12.010508966065299	0.18390959038111632	0.09180840066139985	0.005103639495633418	0.9531880190895792	0.984256125947396	0.9917941995630681	35	4	11	13	9	6	16	16
VPS33A	3.4533672575920176	3.744039243626553	12.734114244379795	0.14124803991538434	0.09185399106953807	0.004692470692129001	0.966836511021626	0.9847871018641428	0.9939993755538546	24	8	23	27	1	11	18	11
RPS3	8.696131741498487	8.741493183698537	464.9092284360609	0.15203433111055842	0.09193939399113202	0.011066874419425462	0.9252182185474855	0.9751943308772618	0.9900688364323167	937	229	542	524	312	485	394	569
IGF1	4.209145713569488	4.9619775102886905	32.9624484995018	1.2103412443436954	0.09204966313706558	7.825343045611689e-4	0.7312765067946763	0.9908748545036212	0.9976044585398781	56	38	3	75	1	34	28	38
TEKT2	0.16044053092403643	1.5967709441337063	1.7140118477865074	0.007279935782993671	0.09234891018289554	-7.903283909614402e-5	0.9998347940238835	0.9956481308188948	NA	0	1	7	0	1	0	5	0
GNAI3	6.716892209832687	6.769096358038899	117.41411839416791	0.18245689029005852	0.09242414443632947	0.011291924855046015	0.9110693836852174	0.9751943308772618	0.9900688364323167	156	43	183	184	86	117	124	122
ARF4	6.981039121494441	7.043973636172906	142.77261357351324	0.2344032510506453	0.09242417598201302	0.009559039136550098	0.8858247568833613	0.9764854726589066	0.990542399310461	192	95	144	244	74	121	142	184
STYX	5.191427645105507	5.263438724370722	40.69148555121009	0.25270985092669873	0.09242777164070934	0.009943195542619269	0.8874065275067085	0.9780100895326064	0.9900688364323167	73	20	49	45	30	40	36	49
BOD1L1	8.250409857684526	8.295889193797166	338.91619743365965	0.13056109870932764	0.09254154998617001	0.012936395985870304	0.9382555249840678	0.9749592937236112	0.9900688364323167	714	87	834	556	136	311	366	389
DHRS3	5.170259742467477	5.390440300424693	44.14658471466822	0.3249500639124828	0.09266017209964862	0.004941223602517234	0.8937870967473469	0.9822100525291187	0.9939993755538546	51	33	42	124	8	27	62	50
PAPSS2	6.786350704991386	6.814322492500817	121.11575557556215	0.13436302033697076	0.09277385205721522	0.014943249387281851	0.9325256121559513	0.9712651740718448	0.9881564753378228	235	59	191	145	68	127	114	134
GRHPR	4.606727643062826	4.743636831063925	26.906977374888502	0.04180168645074667	0.09298418030919184	0.0075310911518206595	0.9876417465837222	0.9800662068914024	0.9905903965004156	71	7	36	64	10	17	31	40
ATG13	5.398967610727306	5.465656281996673	46.98003638889527	0.20707009809909266	0.09321792666151629	0.010206854510448072	0.9110693836852174	0.9766729148246375	0.9900688364323167	66	30	56	77	24	47	54	42
STIM1	5.512154193160525	5.647086046904701	51.99531187666017	0.09853636810184328	0.09332499837279129	0.008840483927031092	0.966836511021626	0.9785853838341247	0.990542399310461	170	8	83	93	23	42	55	71
PCNXL3	5.234147916848382	5.465934006635844	45.26768876476913	0.05441015122246605	0.09335222308863915	0.007754220536445333	0.9858755754173519	0.982083854797053	0.990542399310461	176	11	68	92	7	25	64	60
PWWP2A	4.490744644763134	4.657373726561973	25.423745636821273	0.07230228509011062	0.09355809107888205	0.006700112671022177	0.9789887216469142	0.9816392215112903	0.9911997960256431	59	6	64	27	13	13	31	39
NTAN1	4.406563702957021	4.520271762188263	23.989012231683926	0.3407410525772198	0.09360646384099039	0.007158953315331609	0.8669842800068939	0.9816392215112903	0.9905903965004156	31	17	37	22	14	18	29	26
RP11-373D23.2	1.2867274035150214	2.335638921660416	3.331601028743384	0.7071782174978506	0.09361805746627692	0.0024831650077096774	0.8797891799523803	0.993763375224689	0.9935887067672236	1	0	17	8	0	1	5	6
NPAT	5.012569469252075	5.153304846354524	36.76890015502615	0.16738781738434366	0.0936459343022384	0.007415437813103294	0.9402025992675348	0.9800662068914024	0.9905903965004156	57	19	99	57	7	29	43	45
TMCO4	3.662915963496572	3.845341489601463	14.072785367108212	0.13338069739537797	0.09385089391985384	0.006188740180039449	0.9640676221027934	0.982509224364865	0.9905903965004156	33	10	21	16	4	8	13	24
TSPYL1	6.006770456952798	6.11364760939461	73.73037385255901	0.19717821513615985	0.09422567627009559	0.008552809755864367	0.9179706849632743	0.9780100895326064	0.9905903965004156	109	49	153	121	15	56	77	101
PTPLAD1	5.876558393153413	5.967473831453402	66.39472858805055	0.19581182015352971	0.09425149886890448	0.009068152017562075	0.9214892171105048	0.9772173936719701	0.990542399310461	118	37	60	169	22	67	73	66
NOMO2	3.9843917433084277	4.135989864790147	17.11280362901494	0.02132787663273205	0.09428158030416219	0.005895294704257022	0.9947474496966591	0.9816392215112903	0.9926873515461185	49	4	28	28	8	17	22	15
LSM14B	4.4466743472463275	4.552574966282471	23.609515816421755	0.039983863167656716	0.09440947626589449	0.0073596094282753835	0.9876417465837222	0.9791478053836911	0.9911974040086489	67	10	39	33	8	28	19	27
TBKBP1	3.9097771868589475	4.214290398232304	17.645907670025927	0.09218180727368289	0.09448335935001513	0.005862896615197409	0.9766130720198013	0.9828025435914152	0.9912306762380273	73	3	36	25	3	15	24	19
HDHD3	1.9765409945563623	2.4298021772674208	4.042443896445264	-0.055061808758503944	0.09468373262312492	0.002578110451687036	0.9910758532894405	0.9899056015111691	0.9961058185126923	11	1	4	9	2	2	8	3
SFPQ	8.343238975046926	8.359174708316152	355.3279516844837	0.11110753781437696	0.09483722878542615	0.018127218372305038	0.9391952952978686	0.9683755109768276	0.9868403080761278	896	159	553	449	163	339	378	394
RHOBTB1	4.511912439600434	4.7345066664895095	26.557835579692455	-0.07998968495907563	0.09486982780464809	0.006796094767206192	0.9786531887845735	0.982083854797053	0.9905903965004156	89	5	46	44	10	10	33	46
CWC22	5.652941325690005	5.6933551760664445	54.41792152917172	0.0892841882895585	0.09507806918941589	0.013189908873123189	0.9607185507483134	0.9722610759409123	0.9900688364323167	137	22	74	92	24	54	52	65
ASCC2	5.379754771272383	5.449359151277194	45.59388424547566	0.09545383924233024	0.0950822916439502	0.010756387630397905	0.9614831585233199	0.9751943308772618	0.9900688364323167	113	23	70	81	12	42	48	54
RP11-159D12.8	3.153093610385927	3.441145991887435	9.870258533678161	0.1938691669130919	0.0951051359784206	0.004327099341011347	0.9501529041639702	0.984256125947396	0.994180659546559	15	1	24	19	6	8	10	14
MEST	5.170093908225811	5.265164856020886	40.21249970054502	0.1416346277736333	0.09530905687918502	0.009380201828423484	0.9447226514064223	0.9778693566588504	0.9903828249807678	85	25	45	81	11	36	51	38
LGALS3	6.666070167602536	6.788992771988746	119.41446574889811	0.2138187720229125	0.09534896269510805	0.006636827456007506	0.9157481892908538	0.9791478053836911	0.991307880293085	212	42	113	145	110	157	106	97
NDUFAB1	4.301167061506976	4.507007170542415	23.732423391792523	0.5046090533340417	0.09550512140321152	0.00411313499023588	0.8220528111447213	0.9827699293973596	0.9955262211088176	52	9	12	24	24	21	25	26
RPL13AP5	5.094777122947059	5.171811794700134	37.9195128202462	0.2119786625827864	0.09557423454442301	0.010169496340871536	0.9130144646250604	0.9773113128212235	0.9900688364323167	85	24	37	51	18	36	31	51
ZNF460	6.210929642030724	6.283812256410677	82.22597964200128	0.06133592331214853	0.09564938236745964	0.01130587155385426	0.9756107188843495	0.9748486724684089	0.9900688364323167	204	20	148	174	31	63	80	123
ZNF792	3.052643770685217	3.578211044890224	11.133115968079926	0.452789053618925	0.09566700136534212	0.003639857513050454	0.9042029050681073	0.9882439471438978	0.9950653827088978	31	8	27	8	0	8	11	17
AGGF1	5.463365812600214	5.570200156024608	50.08158594897177	0.18146752248061884	0.09585416003480632	0.009097776792701403	0.9286534526617484	0.9778693566588504	0.990542399310461	104	34	94	66	10	43	57	57
LGALS9	5.1136025753046255	5.314841855833917	43.102455664669144	0.5570343235171601	0.0958790611733119	0.002193069833515717	0.7690633978092595	0.9822100525291187	0.9975093858759697	45	43	43	31	23	49	40	38
CEBPZOS	4.771930711492348	4.863892276346927	30.098859726646882	0.18730493541300666	0.09594534627074477	0.008887610608363065	0.9343949332636935	0.9782569264691772	0.990542399310461	35	14	46	66	15	27	24	44
SLMO2	4.9157565494588225	5.0879323002508885	36.444173476893404	0.466239857483109	0.09631237262713163	0.003569664962646368	0.8212769166602741	0.982083854797053	0.9962183897486692	46	28	21	48	25	44	29	35
TK2	5.354337491203209	5.435838064427132	45.46001640877482	0.19729230648999208	0.09656126418678379	0.010016833448280528	0.9189706960408267	0.9764854726589066	0.9900688364323167	134	17	45	56	28	42	50	50
PDCD6IP	7.375407295524212	7.414585766315379	184.74126473181343	0.16765456543467722	0.09676949865869815	0.01303973936952158	0.9130144646250604	0.9726304666862455	0.9900688364323167	295	96	247	236	119	197	182	191
PRKD2	5.578723901375281	5.704847183774743	54.267021173682984	0.07509191878876136	0.09679076436028682	0.008702291161616733	0.9743553914316267	0.9778693566588504	0.990542399310461	114	14	155	91	14	61	56	54
AATK	2.986607969158656	3.3510717108789283	9.050610638878153	-0.1906695714375578	0.09689300364281775	0.003945081778414906	0.9587761367874987	0.9857508213158932	0.994180659546559	27	3	10	20	3	3	6	22
CDK12	7.075990494362538	7.143088103882841	150.92828051450195	0.08581427278261636	0.09702860882159697	0.01266110066418137	0.9655829329454325	0.9742041188321169	0.9900688364323167	415	45	261	320	42	165	162	144
CCDC88C	5.876113290886611	6.134078721012196	73.35909088697215	0.11948768535725898	0.09724955970260427	0.007842173844926817	0.9693245314462294	0.982083854797053	0.9903828249807678	210	6	194	134	22	41	98	102
FOXP2	2.6449679374348523	2.9752750951880444	6.84730503690961	0.11672049939619063	0.09741282249326372	0.0034763147716943372	0.9756107188843495	0.9872064341968825	0.9955262211088176	9	1	11	16	5	10	5	6
CUL7	4.4627701704920675	4.702795046008723	25.865971040666235	0.10539113256709443	0.09749647961317816	0.007113386448768589	0.9726891478794928	0.982083854797053	0.9905903965004156	106	5	24	53	8	19	39	26
RP5-1014D13.2	3.92164923183229	4.069808126660267	16.79348502575803	0.2473217800974708	0.09751189541411177	0.006390463134097331	0.9292618210581545	0.982083854797053	0.9905903965004156	15	9	34	29	8	18	12	22
DNAJC13	7.121069664446888	7.158971717065856	153.77688748250938	0.07083811807267737	0.09764655960772876	0.014060389259165532	0.9674784770362737	0.9712651740718448	0.9887614540848269	360	62	206	221	86	194	130	148
RASSF5	5.2716387584325615	5.378532909009374	43.6721973518312	0.23617170055240483	0.09766460444036645	0.008148612985631278	0.9110693836852174	0.9780100895326064	0.9905903965004156	50	25	112	59	14	34	48	56
GPAA1	3.4227469712238943	4.000098476090788	14.64031872573957	0.2653479648777106	0.09784481439735035	0.005462263601346315	0.944378800910583	0.9874227383549511	0.990542399310461	86	2	21	16	1	9	12	30
TCTN3	3.920458788541302	4.045815997212411	16.772289762598305	0.27032381264564814	0.09802146817178052	0.008013492931336219	0.907234937002992	0.9819891485752789	0.9900688364323167	25	13	18	26	7	17	14	20
GOSR2	3.846604441525984	4.093347513611477	16.204775858864217	0.07793080099463719	0.09821978288302995	0.00564258709686395	0.9789887216469142	0.982083854797053	0.9917941995630681	31	3	36	44	4	11	18	25
KIAA1919	4.3285161415059346	4.483740422129313	22.514736790680352	0.1702426448451274	0.09843516641849553	0.0070838174658396785	0.9447226514064223	0.9808683833420474	0.9905903965004156	28	12	45	52	5	19	29	23
DANCR	3.1743731751400377	3.529501661240253	10.67784254456328	0.2511543396258096	0.0985918510028391	0.004358202332339415	0.9407684143099935	0.9850523277239019	0.9930865998980168	24	1	8	28	8	7	9	19
PSMD8	6.248640974027515	6.280382699544776	82.86115367793109	0.11401968311738589	0.09869605930112921	0.016029179143408817	0.9431804489367942	0.9668958274330886	0.9881564753378228	192	33	131	107	45	80	73	108
NDUFA13	3.9708892105618174	4.108421623971215	17.142503965305966	0.021435078470368785	0.09876426625145426	0.006764076165827724	0.9949440772324171	0.9814550133255945	0.9905903965004156	45	8	19	26	8	24	15	13
ATP6V0E2	1.7750887279660863	2.4456379818083493	4.021422410156829	0.42957349734032746	0.09882714861011954	0.0025986770990371498	0.9179259061509653	0.9915660938410747	0.9955630945747783	8	2	2	16	0	4	6	3
SLC2A9	2.7855261782679337	3.2315835263651516	7.896270989048937	0.08125964083339048	0.09887233652818105	0.0039170058292711234	0.9836002532106329	0.9868584398619461	0.994180659546559	30	1	13	18	1	9	11	6
COPG1	7.036428687467074	7.067207383785059	143.93397064486658	0.11854310585484028	0.09893460034856796	0.015853350278041835	0.9396068321615777	0.9668958274330886	0.9881564753378228	398	60	172	226	65	136	161	154
MOXD1	5.33186032004086	5.524774323932991	48.45628063997282	0.39971507187456795	0.09893653622974403	0.00604717137285364	0.856763651649975	0.9816392215112903	0.991307880293085	174	13	40	34	38	42	47	64
RP11-53B2.2	3.795621832737423	3.959547819308589	15.098177957776949	0.08724553105143329	0.09906255388936223	0.006709556070729334	0.9756107188843495	0.9819633406359386	0.9905903965004156	22	7	30	31	5	8	18	23
TPP2	6.431912961510378	6.4758426653340395	94.82459701790378	0.10650944252910845	0.09909657154132798	0.014215582972370772	0.9474476670874429	0.9703775439514648	0.9887614540848269	188	26	194	146	52	96	91	111
MAEA	5.001142056122642	5.107501102156936	35.25409961621057	0.027020907800204746	0.09947528532732516	0.008822094716735313	0.9915890797778301	0.9764854726589066	0.9905903965004156	95	12	67	65	9	33	45	34
INTS10	5.624001649188465	5.702297500202579	54.805827357577364	0.09955404828668431	0.09978686331065655	0.011128350000786673	0.9614916891429364	0.9751943308772618	0.9900688364323167	92	29	91	115	16	36	55	86
GALK2	4.38609936507203	4.534349622827684	23.21174986711453	-0.0014284181754078836	0.09980728444561295	0.007224461510378436	0.9998347940238835	0.9794650947998564	0.9905903965004156	56	5	32	50	12	32	20	20
CUL1	5.420155434861888	5.49406703238767	46.87447887398765	0.06558344272490368	0.09999705106508008	0.010491256747579825	0.9747354049118714	0.973131723369771	0.9900688364323167	87	16	95	102	15	46	54	48
TATDN1	3.94654251041282	4.240016504242513	19.551648030146247	0.5376924826809987	0.10017981701821932	0.0029100978295300323	0.8422253951209824	0.9840861014779045	0.9970185019795518	36	6	7	26	22	22	12	25
SS18	6.56348519334276	6.585720436289911	103.05071568376911	0.13254593745132578	0.10020053559010673	0.018871364792367652	0.9307541261017812	0.9639838599603716	0.9852350793780235	185	50	158	153	54	85	104	137
NOP14	6.1022474138378335	6.21827175933093	78.28977108545011	0.041069985034258176	0.1002189729999844	0.010003020304611887	0.9874949676575001	0.9764854726589066	0.9900688364323167	262	17	130	138	27	95	54	99
MCM8	3.1456640010097767	3.4623181961040403	9.7501932063144	0.05191199074140554	0.10032068357148112	0.004161433856360106	0.9885925165994837	0.9835779031279954	0.9943942555003042	29	2	14	26	2	12	7	13
COA7	3.681498550552213	3.8734699984799175	14.554663779111898	-0.02224239006884435	0.10032179002194606	0.005833559461494717	0.9955655877374917	0.9822100525291187	0.9905903965004156	32	8	14	21	8	12	25	7
EXOSC7	3.2482115406030223	3.4821588492828197	10.404708669534191	0.007096347763879754	0.10038162821949345	0.0056118554862094	0.9998347940238835	0.9827944233360043	0.991307880293085	22	6	14	20	3	4	12	18
UROD	4.254899424814906	4.401967690846721	21.230350573978793	0.06626811969158204	0.10040903852609413	0.0075280244382604795	0.9806896446929348	0.98040189048351	0.9905903965004156	65	7	26	26	12	14	34	19
IQGAP3	2.077630202834631	2.7760785042128466	5.1771746935568626	0.1705606422006679	0.1005558225291716	0.0034086505179721357	0.9721926133690724	0.9908748545036212	0.9927063141502764	19	0	5	17	1	6	2	10
DBR1	3.141194643696988	3.339898703656597	9.461817741267287	0.05162231992152723	0.10064072960576992	0.005949487206629494	0.9883412599536142	0.9827944233360043	0.9905903965004156	19	5	12	14	5	8	5	17
BZW1	6.743623169941692	6.7707511435111645	117.23254112684913	0.12406451755200777	0.10066737434222565	0.017262906363091014	0.9365663495432168	0.965199662996209	0.986611169082293	202	63	174	210	48	113	104	152
APPL1	6.3984608942586405	6.437690508232905	92.79774675185743	0.09181893811800244	0.10071735608396438	0.014460064078823914	0.9585898140567911	0.9694414948074971	0.9881564753378228	192	48	148	120	43	109	69	110
KRT10	3.0836451050170552	3.313383315379683	9.026261782568302	0.13899891409772783	0.10076385780321524	0.005098457967185582	0.9655829329454325	0.9827944233360043	0.9917941995630681	14	5	17	19	2	6	11	12
HSP90AA1	11.37528698869077	11.510536533659735	3158.612517695189	0.2896083667416103	0.10091454967591679	0.009023534639481478	0.8928084828246241	0.981253350865743	0.990364744349885	7388	472	3126	8852	1758	3592	2754	3514
SNAP29	5.592158489988627	5.716522145762436	56.48056548661371	0.28729730002015796	0.1009631109050949	0.006583058224065249	0.8805587083898488	0.9785853838341247	0.991307880293085	99	49	54	64	22	62	64	44
SP2	4.8031400290475075	4.965186542798849	31.94362521633689	-0.031921002243063594	0.10105804895248958	0.007246861479280499	0.9920244786118857	0.9794650947998564	0.9905903965004156	72	12	86	37	9	46	31	21
TUBB1	2.64103136900941	3.312143105729656	8.375635228922814	0.45458161383647955	0.10143602438825917	0.004247952350714893	0.9110693836852174	0.989036459551485	0.991307880293085	34	0	27	5	2	5	10	14
ZNF132	2.4372179603688022	3.033870094931387	6.698357647330933	0.13692694725076854	0.10145206654697632	0.0034055291261735053	0.9764641537273169	0.989036459551485	0.994180659546559	12	2	18	18	0	6	3	14
OSER1-AS1	0.8254354610363636	1.8128052480563672	1.9389177522486112	-0.2730713457619401	0.10160498958017596	0.001476069158394811	0.9614831585233199	0.9934163142359341	0.9970185019795518	6	1	1	6	0	0	1	6
ALKBH1	2.618573866739246	3.1760999761020186	7.931040991783286	0.28934252739543215	0.10167418025372948	0.003007513100591516	0.9521219607465171	0.989036459551485	0.9955262211088176	3	3	29	14	2	2	15	9
AP000347.2	3.7005741733778685	3.982466101234655	15.11393945323054	0.015660140742867333	0.10170799560523931	0.005712054607976863	0.9980150331172661	0.9822100525291187	0.991307880293085	28	7	29	37	2	6	22	22
HIGD1A	4.171920344893817	4.30305904773942	20.29294923106713	0.2527201600118943	0.10175910016901285	0.0073129146468777235	0.9185310962283336	0.9811977206084834	0.990542399310461	22	12	22	39	12	21	25	15
ZNF33B	4.901029292550418	5.014727681100417	33.96028393212782	0.06518638377721434	0.10180399877949671	0.00792090282713094	0.97958151368102	0.9782569264691772	0.9905903965004156	67	16	45	37	23	48	32	21
TAPBPL	3.009717284199138	3.307722965407722	8.593632109634683	0.038401592060167446	0.10181882939932452	0.004105587212893021	0.992175546942013	0.9828025435914152	0.9947933664685278	24	2	16	19	2	6	8	15
FAM117B	3.7232636126808503	3.9306960973512024	15.129350291464252	0.13554656912067442	0.10185038543231849	0.005178410699769904	0.9673554351412984	0.9822100525291187	0.9917941995630681	19	9	35	15	7	13	7	28
MAP2K2	5.963264882944797	6.032719653649763	69.03339250311306	0.0842516142151775	0.10192618010667784	0.011829316726598102	0.9669975321265751	0.9726730263218574	0.9900688364323167	218	25	85	119	25	73	79	64
SNX16	3.1140141267895514	3.3293562102258494	9.169626985825175	0.1074212426146513	0.10196730055913189	0.005211977963168585	0.9730154560354022	0.982509224364865	0.9917941995630681	21	2	17	12	6	10	7	12
ZFP30	3.809333364091353	3.990779708160507	15.598199870428301	0.1837579811818677	0.10200312705409648	0.006435496049685399	0.9459834469469967	0.9820803436337098	0.9905903965004156	18	9	27	37	4	12	22	15
C15orf40	3.1281218947776277	3.5327417180630105	10.28585943834887	0.22059085918382357	0.1020799877126785	0.004614953092914196	0.9474476670874429	0.9850178512593886	0.9917941995630681	21	2	10	41	2	7	9	19
TSC2	5.7046340882648	5.974645894335559	65.28683986854827	0.22321799274277354	0.10215114984904	0.008264252309106268	0.9365663495432168	0.9819891485752789	0.9900688364323167	300	15	112	96	7	52	77	84
HCFC1	6.912191851319961	7.018392683529832	137.97014901040478	0.16520352890549078	0.10240308684270823	0.01129840569215388	0.9365175561590083	0.9764854726589066	0.9900688364323167	477	41	180	299	31	123	148	170
C12orf65	4.169272007285982	4.374496754297592	20.23814497798365	0.06845761500984346	0.10253900656104357	0.006838030501313314	0.9804282836280734	0.9810125217736251	0.9905903965004156	59	5	24	55	5	21	25	19
PRKDC	8.516464398104235	8.549505922424125	404.48028757378745	0.13609451948458878	0.10275961106087095	0.01566467033650975	0.9299667480511671	0.9687630477191689	0.9867860320932658	1218	147	502	727	153	383	409	486
ZNF93	2.3673442441557033	2.8704030160002274	6.225304246493658	0.27578523965583673	0.10285812903799686	0.0034965434918535813	0.9447226514064223	0.988710394042813	0.994180659546559	12	5	8	14	0	3	9	8
FMN1	7.083646885417224	7.110186343638415	148.89779745357623	0.1522929922619053	0.10286094818566786	0.01816067202747811	0.9172636276224087	0.9643130776820478	0.9862201563789315	341	79	181	200	73	137	151	180
RANBP1	5.707708823961776	5.814237072957388	59.18782028871446	0.13203832587335573	0.10288027115783886	0.010223789969649053	0.9497663771837604	0.9764854726589066	0.9900688364323167	184	31	70	100	13	63	66	56
TOP2A	4.665886339139314	5.327259297378383	42.71271127627714	1.0335772818596025	0.10288383067121552	0.0019471347867999454	0.8317150475408228	0.9875318647931389	0.9975093858759697	101	33	1	75	19	69	33	23
STMN3	3.585668809422228	3.7721607604273024	13.06561822972875	0.15892377603672014	0.10292659687956905	0.006346529222936833	0.9550257734900612	0.982083854797053	0.9905903965004156	42	7	13	19	4	9	15	18
TYK2	5.9042027403989055	6.187079844073455	75.89730443700077	0.20700807706189261	0.1029531394482899	0.00819702115299387	0.9407684143099935	0.9819891485752789	0.9900688364323167	285	9	193	122	11	64	73	112
RTFDC1	5.666168407365613	5.7110881128204944	55.599375151181214	0.17284171998311462	0.10336406128612029	0.014950214052361572	0.9172636276224087	0.9710344330617244	0.9881564753378228	100	23	91	68	36	56	53	64
FZD3	2.8676125885737935	3.1301356689192854	7.845843772254135	-0.029246783954506018	0.10344366220223972	0.00443871695497871	0.9947474496966591	0.9839910390823338	0.9926873515461185	13	2	14	14	5	9	11	4
SLC30A6	4.350987312716278	4.460964114777345	22.469553452730317	0.14432404844690996	0.10346296420716161	0.009276142503289809	0.9496129714583008	0.9782569264691772	0.9900688364323167	53	15	29	30	7	24	25	20
TBC1D22A	5.0289368974748	5.139725392044011	36.09783227651008	0.07069413936229518	0.1035168313595126	0.009482879409433292	0.9756107188843495	0.9760078967925783	0.990542399310461	106	14	65	61	8	35	34	47
SIN3A	6.639900011321084	6.7164299672988665	112.19507662939888	0.13380910938609725	0.1035249463300642	0.01131549586145672	0.9429309636757205	0.9726730263218574	0.9900688364323167	178	46	299	186	31	110	93	154
SYNE2	9.031049539412429	9.175630688397337	624.7247244629948	0.2772818869031031	0.10353621309717302	0.009085843732193472	0.8928084828246241	0.9791478053836911	0.9900688364323167	1368	107	2102	807	196	497	804	680
NCOR2	8.819937048903553	8.952311675810769	533.3520204433776	0.27434185311404347	0.10354108381015566	0.009758921236862287	0.8920260427775276	0.9782569264691772	0.9900688364323167	2108	124	952	894	104	508	559	623
CSF2RB	4.450667858420196	4.641900752872101	25.554553494990262	0.3114995978975244	0.1035790368982851	0.005677488181952678	0.9100165230656985	0.9815060564213595	0.991307880293085	40	13	73	15	11	19	20	43
UMAD1	4.344714010319742	4.506779243371853	23.521490418402728	0.18858339605198443	0.10360265019435784	0.006464286573615623	0.9436958058036748	0.9811977206084834	0.9905903965004156	28	11	37	29	18	9	27	39
ARNTL2	4.718723796503801	4.802665891532821	28.784011401598057	0.15086664633165828	0.10370292167531538	0.010886884207495156	0.9415176067371352	0.9764854726589066	0.9900688364323167	52	17	56	37	10	26	24	41
N4BP2L2	8.208703145070247	8.274129324427694	335.40525451700887	0.20878151418485133	0.1037461107411954	0.011009164819305075	0.9055096099030253	0.973131723369771	0.9900688364323167	312	139	782	536	178	290	341	431
RP11-1114A5.4	2.4256960769100484	2.8070915692427696	6.005722611903368	0.04403786170313152	0.1037566674717527	0.0033174673764981132	0.9932269634469283	0.9873716764068236	0.9948456040219293	13	1	12	5	5	9	6	3
UBE2Q2	5.7472361342300555	5.799095486061262	59.12680032362929	0.1127767898928287	0.10376622864817654	0.013651629505391264	0.9518651479598704	0.9716474768442697	0.9881564753378228	124	29	98	68	30	49	82	53
ENTHD2	2.1189274370657176	2.7501100914851166	5.083801771063982	0.14091684424837878	0.10390744482381446	0.003282950606640625	0.9756107188843495	0.9891666578714389	0.994180659546559	14	1	15	10	0	2	6	10
RP11-394B2.5	1.7002436177101816	2.253932921194903	3.4945834194487526	0.32456924142771015	0.10394370732745281	0.0024913768374189207	0.9384067099901562	0.9899992592584242	0.9959083699983945	10	3	3	6	0	3	4	4
RP1-261D10.1	1.2958603362887369	2.0490003584845677	2.762821397969343	0.43871525554109553	0.10398256750411748	0.0016890863075490338	0.9284685240752284	0.9915660938410747	0.9972118303288954	1	2	6	8	0	1	4	4
PGM5P2	1.4424934249103467	2.1791451021744717	3.1441398073967552	0.14219512062140438	0.10408609837325895	0.0021083440538896413	0.97958151368102	0.9915660938410747	0.9960612532412075	1	1	6	11	1	2	7	1
DMTF1	6.526543865713951	6.588955723271408	102.50408254222151	0.12198363356003399	0.1042048163250988	0.013235520705736246	0.9447226514064223	0.9710344330617244	0.9887824810485624	169	25	223	201	51	82	105	142
SACM1L	5.716002270484564	5.806502446561337	59.13219677778894	0.17192667368379275	0.10422248515951005	0.010984014697790048	0.9307541261017812	0.9751302556517787	0.9900688364323167	100	14	131	76	40	44	72	72
CARHSP1	5.374827041679299	5.486377150747035	46.2759619354856	0.06658461858133012	0.10422438592019898	0.010139266313038452	0.9756107188843495	0.9751943308772618	0.9900688364323167	107	12	103	98	12	38	52	60
MORC3	6.2263566610522005	6.307198093020398	84.4367545119486	0.14421401597575148	0.10426941620812127	0.011327877111047692	0.9396884768703159	0.973131723369771	0.9900688364323167	150	21	181	105	57	86	102	74
TSEN2	2.7959114645617777	3.171735116631173	7.621329395378481	0.13853894284542986	0.10427532128662156	0.003862479396911543	0.9698173588136703	0.9847871018641428	0.9943582299093416	28	2	9	18	1	9	8	8
SDC2	5.944420970619308	6.065798041612716	72.4471237513614	0.37119833892863124	0.10432994399911442	0.006596911984102789	0.8301733054292204	0.9778693566588504	0.991307880293085	90	55	71	77	46	46	91	89
PARP6	5.960689324243095	6.041257786301148	69.10350929339532	0.06921278290471927	0.10450865155588493	0.012044918317049853	0.9729931421791569	0.9726304666862455	0.9900688364323167	172	17	138	140	23	56	69	99
MAL2	5.5761707284129916	5.704649799742112	55.80433077304613	0.39079995811533264	0.10479400361393142	0.007057192988408948	0.8422253951209824	0.9780100895326064	0.9905903965004156	77	37	33	108	32	41	67	66
CCZ1B	3.1505466542467584	3.4740970001404317	10.169736344020208	0.1920878743061664	0.10485818887395056	0.00447044883062514	0.9535700580809198	0.9835514008475247	0.9930865998980168	16	1	31	13	6	13	10	9
STAT5A	4.858113860972267	4.928981814775527	31.3409080459679	0.11231744488169276	0.1049220342002084	0.011828952283060959	0.9550257734900612	0.973131723369771	0.9900688364323167	60	14	67	44	12	24	36	40
DDX50	4.481728554972008	4.630753181163851	24.85971275577299	0.044922585740517766	0.10525483384294732	0.008592783219854244	0.9874949676575001	0.9780100895326064	0.990542399310461	50	5	45	52	13	16	22	44
SMARCA5	7.60929452613216	7.632046859524461	213.9431077823977	0.11050472239066116	0.10529404941566461	0.01891792632387	0.9396884768703159	0.9634179686335449	0.9860166133634335	381	97	302	447	90	222	230	215
AES	7.018657673703218	7.0693891404936435	144.01331444576218	0.10728145938344534	0.10530741091765285	0.014624843203067395	0.9497663771837604	0.9682417307805063	0.9881564753378228	327	67	303	210	40	104	180	176
RP11-706O15.1	1.69517079786471	2.520722601843976	4.1987801127103195	-0.4645320332714744	0.10536239940212756	0.0025004642163577997	0.9286534526617484	0.9912089859300759	0.9955630945747783	7	0	12	9	2	0	4	11
FAM214A	5.694391928318134	5.77487053017917	57.878835110867286	0.17528578107419593	0.10538501649924527	0.010788646484681792	0.932244767552663	0.9734427615291523	0.9900688364323167	71	24	145	82	27	39	70	76
GGNBP2	6.514670207499641	6.552515884397579	99.84318747992387	0.08815917531904445	0.10549804876142727	0.016201568334456077	0.9576004314268926	0.9639838599603716	0.9881564753378228	225	29	167	200	44	100	97	119
WNK1	9.211417660980693	9.221546385043267	648.0039478434278	0.11254482315051093	0.10555361987920608	0.02282280709858266	0.9342880023004556	0.9639838599603716	0.9824080596577094	1109	280	1134	982	339	554	748	743
GSTCD	2.5990485873985696	3.226507918756202	8.112994869975347	-0.2889679328115937	0.10558126559414843	0.004045615831593419	0.9498873603680047	0.9887269332358188	0.9914349130731999	24	0	17	14	4	16	7	2
CCDC18	3.775028930629823	4.019416713379865	16.131521794058273	0.15815434249545787	0.10566239693255712	0.005521853905031446	0.9603416201798531	0.9822100525291187	0.991307880293085	40	3	17	19	15	20	8	22
TMED2	7.581669014467565	7.6243844761137165	213.91383096546446	0.19634810751433437	0.10566789954100082	0.014098696677118348	0.8960600717110498	0.9687630477191689	0.9881564753378228	352	123	230	302	129	213	220	233
ARL16	3.6864621098091535	3.8921319649149737	14.291494958946354	-0.09559211928438506	0.10568535588529211	0.005828645405698987	0.9756107188843495	0.9819949653406532	0.991307880293085	39	6	26	18	5	20	6	19
PCOLCE	5.279662711989343	5.545624487290179	48.18811339583056	0.28307680275644287	0.10585943857006942	0.00741679550463967	0.9176781172723025	0.9819891485752789	0.9903351126423815	247	12	33	59	16	29	50	81
ELMOD3	3.849530843451062	4.230224019485144	17.813738001918832	0.11590743382414359	0.10588483537138023	0.006496144965937904	0.9740206103969161	0.9822100525291187	0.9905903965004156	52	4	39	43	1	16	14	30
SEPT7	7.931062131186702	7.963483509232776	270.02640296595087	0.12894124258726086	0.10596934678340425	0.01634493357278857	0.9352011677368479	0.965199662996209	0.9881564753378228	511	102	480	322	169	303	244	293
ZUFSP	2.5511578873547665	3.12745084866546	7.3433796258244515	0.23682700182773975	0.10597178880607555	0.0038347779205116315	0.9550257734900612	0.9875318647931389	0.9926873515461185	16	0	8	27	3	11	4	9
PNPLA6	5.716270811447764	5.959332831722767	64.50812501541685	0.14532140770340524	0.1060162087830029	0.008920080132940331	0.9582584031112694	0.9803576653181434	0.9900688364323167	264	10	128	107	11	46	65	103
SFI1	4.918217350594466	5.15069156290743	35.86844830827402	0.08507627109765489	0.10603210552362441	0.0087877886790636	0.9756107188843495	0.9794650947998564	0.9900688364323167	108	7	83	75	5	28	45	45
PNPLA7	3.31652233099024	3.736300973996689	14.150167396753455	0.7140538458666351	0.10603832801592322	-1.513476898908256e-4	0.8164133698198923	0.9874227383549511	0.9982351344576482	8	11	11	7	15	19	5	16
CNTLN	5.3592788362103505	5.4665630591002605	47.134592994250724	0.3502602566989672	0.10617777364831184	0.008219317344516405	0.8500269862601282	0.9764854726589066	0.990542399310461	84	25	68	32	35	41	41	65
NKG7	3.870941547060722	4.183135489836483	19.165016675662535	0.7206085507866314	0.10622350501320792	0.0017150346173667099	0.7733262249910374	0.9840861014779045	0.9976044585398781	11	21	34	11	7	19	22	15
SF3B3	6.908651946640603	6.945217360243007	131.7600721517373	0.10650166786350054	0.1063331455237576	0.016654744763610018	0.9459405830693531	0.9639838599603716	0.9877876093569338	312	46	171	287	54	130	120	168
FRAT2	3.8960800425364424	4.102184947874875	17.20651279354869	0.32917933022005663	0.10642656157008956	0.005333011048502767	0.907234937002992	0.982083854797053	0.9914349130731999	19	7	47	13	11	17	11	26
HOXA5	2.805646359509729	3.11685915121338	7.8362353975072265	0.04343449416576121	0.10662326791348106	0.004410321824753435	0.9922702779047612	0.9848014341673977	0.9917941995630681	19	2	6	14	6	7	13	4
SEC31A	7.9597165343257	7.97104751391669	270.9901786657073	0.10458553430671526	0.10667028222377288	0.02405326061472949	0.9393034835648173	0.9609826692171735	0.9819992286660378	565	118	401	493	116	225	313	321
CBLB	6.650852215808522	6.715533125151549	112.63630369462338	0.1891685007492106	0.10672142228174017	0.01250965216688087	0.9157481892908538	0.971509169143171	0.9900688364323167	128	37	254	189	65	89	128	141
STK26	3.9642114529549306	4.120095014714748	17.21075632343661	0.1908352465430082	0.1068589896740279	0.007904560679486727	0.9396884768703159	0.9802779061621221	0.990542399310461	27	5	19	42	11	11	22	22
CEBPA	2.3422679942959075	2.7606875407015328	6.040373655136586	0.028614986573607844	0.10691138113454945	0.0028514109259239018	0.9959999011876064	0.9874227383549511	0.9955630945747783	5	5	9	8	3	1	6	12
SNORD3A	9.034363752337782	9.295049969047001	687.1314991900658	0.5583267856198407	0.10698313594362177	0.004502970314828517	0.8014870263441937	0.982083854797053	0.9947416575559027	505	623	315	832	456	588	694	881
C9orf3	5.548559424978683	5.7386015424491665	55.29413663404322	0.17146691903898198	0.10709008374773836	0.009549417670996239	0.9434386039904904	0.9782569264691772	0.9900688364323167	230	8	66	101	19	56	57	65
MICU1	5.253847780763422	5.305864416943946	41.28750056216349	0.10601893715715144	0.10716103487169493	0.01412557661893825	0.9540190219349358	0.9703794446608337	0.9881564753378228	89	15	54	76	22	44	42	43
NRDE2	4.397343129036362	4.560514185565393	23.367157217918077	0.051912309497630385	0.1072107730902527	0.007906987892117278	0.9847687634900145	0.9780100895326064	0.9905903965004156	80	5	34	43	8	24	28	23
AKR1B1	5.097373718881611	5.261329521623278	40.660419851202796	0.2974949305715943	0.10744507563829321	0.006248518006575016	0.8919103005045582	0.9791478053836911	0.991307880293085	74	12	55	32	40	53	30	40
BMP8B	1.274925453278508	2.087660337096487	2.8571125029216216	0.3861101903896458	0.1075488074576617	0.001971605501596069	0.9395705262039491	0.9915660938410747	0.9961058185126923	1	0	4	11	2	5	1	3
PCYT2	3.337408997897714	3.616539283865423	11.141671758854136	0.024844402367500136	0.10768939244187865	0.005019984098323564	0.9949440772324171	0.9822100525291187	0.9926873515461185	33	3	17	27	2	12	15	9
CAPRIN1	8.077952343673378	8.10605035099819	298.78517346563035	0.15706082004516306	0.10795789514251514	0.017432306932035062	0.9130144646250604	0.9639838599603716	0.9862201563789315	537	156	351	433	175	304	308	320
C6orf47	3.6355245241836136	3.8911980985112815	13.927886918698677	-0.04998429097636342	0.10799138857531693	0.005707588517045286	0.9883412599536142	0.9819949653406532	0.991307880293085	30	4	32	30	3	15	7	24
CHL1	3.97402062976557	4.270016806787308	18.903617615315664	0.34331561455111526	0.10804219265567779	0.005968019277921105	0.9034088071097088	0.982083854797053	0.9905903965004156	18	2	63	32	10	17	21	23
ZNF189	4.650179706790602	4.7622660382932995	27.858420741233964	0.19327610144287974	0.10805631605122298	0.00922136850088148	0.9327003873884128	0.9764854726589066	0.9900688364323167	39	15	70	36	9	22	35	31
PIP4K2B	5.651744104271937	5.71444236121348	55.09061116314335	0.05076920104530392	0.10816104593959158	0.013297570673121146	0.9793073018897606	0.969046262738927	0.9887614540848269	118	22	111	94	18	43	77	55
KLF8	4.102309739867018	4.317094592803626	19.488602131172897	0.10902385758367104	0.10819450239752465	0.007411379724925612	0.9695557841797435	0.9798993679815781	0.9905903965004156	54	2	38	33	10	18	23	22
CCDC88A	7.311895534936339	7.351802999369711	176.62644981777646	0.18977334561325843	0.10821553201809696	0.015531718320987396	0.8993839974661509	0.9656430245157205	0.9881564753378228	374	89	201	208	110	145	197	216
NOB1	4.6438130506567035	4.745675100234177	27.308178930448868	0.04149837032162107	0.10823882991887328	0.009632979691051955	0.9874949676575001	0.9751943308772618	0.9900688364323167	73	13	42	43	8	34	26	25
CLINT1	7.230245900150191	7.248464424319067	163.9300236854483	0.13207757074600948	0.10850158456675178	0.021280703654285575	0.9256478795816965	0.9612378342477531	0.9824080596577094	262	72	281	260	87	146	186	184
ERN1	6.283930142268514	6.366141682592151	87.6006043458793	0.09525220958381415	0.10877144978173903	0.012080544573252252	0.964585368293182	0.9722610759409123	0.9900688364323167	123	32	200	185	30	52	111	121
GMDS	2.784902713930052	3.2627618984993867	8.639466785000712	-0.2474991976394978	0.1088121487425487	0.0037847445544510845	0.9532501222469076	0.9857508213158932	0.9939122035786132	19	1	16	11	7	1	10	18
HPN	2.481902584487734	3.0326567632972847	6.910849435510886	0.15989891000475917	0.10883091488307223	0.0036739090514834607	0.9734721894651018	0.9874227383549511	0.9926873515461185	17	3	3	24	1	2	13	8
PRRT2	4.835968539193873	5.154349575187748	37.4784960931366	0.5561935063896769	0.10909105473723711	0.0042690902282263524	0.8132104640192412	0.9822100525291187	0.994180659546559	40	33	22	108	5	39	42	34
IFT57	6.1460324399592725	6.240437024023837	81.2622521287054	0.25366798455556344	0.109101112704508	0.00985273707701867	0.8800132274751518	0.9747331182721287	0.9900688364323167	153	66	93	109	24	73	99	80
HLA-A	9.311424402420261	9.335844411180831	701.7879658517841	0.14093347387859184	0.10912925566068632	0.018358757211705396	0.9189706960408267	0.965199662996209	0.9860802660642118	1459	409	1168	872	263	704	694	805
SNAPC3	5.801846509561743	5.929873147544853	64.57763705159697	0.23806151761002062	0.10930563760329012	0.009722913433073478	0.90536844321902	0.9764854726589066	0.9900688364323167	84	12	93	147	49	70	61	71
SDHA	6.225131677909131	6.275266183582354	82.09086821553424	0.10085315539692791	0.10931017185304609	0.0147220094362558	0.9537287016198902	0.9648491743840352	0.9881564753378228	242	28	139	108	34	86	74	100
MRPS30	5.063179896941806	5.1883874728950055	37.82099642448829	0.22001318476095325	0.10940966039178439	0.009462336215388086	0.9190219502175779	0.9764854726589066	0.9900688364323167	47	11	47	107	21	27	48	46
BANF1	4.103356875416645	4.2629245813803704	19.674934597087688	0.22654803620747713	0.10945271638377548	0.006876517175756949	0.936101337251736	0.9808683833420474	0.9905903965004156	45	10	14	24	14	27	14	18
DCTN6	3.706533288124381	3.8958220804526213	15.165827554330537	0.4919175835498269	0.10989490094435102	0.005646171209895346	0.8326465241194223	0.982083854797053	0.9905903965004156	13	7	26	13	14	12	17	17
ANKRD9	3.8309627400187845	4.089280805966744	16.42928737011834	-0.01410674680738798	0.11000870844585953	0.006055740147340337	0.998336695863059	0.9819949653406532	0.9905903965004156	24	4	26	48	7	12	8	35
SPCS1	5.045876757759205	5.172058504861089	38.49367342161709	0.403287847616129	0.11011027732850523	0.00711291491135824	0.8239219444488634	0.9780100895326064	0.9905903965004156	52	21	31	47	33	42	38	36
CCHCR1	3.544517374117443	3.7788703754561674	13.006937077836247	0.2422657850700562	0.11023864150648172	0.005853344865354559	0.9391952952978686	0.982083854797053	0.9905903965004156	46	4	24	8	6	12	12	18
MCM3AP-AS1	2.9870590990711436	3.252445016946337	9.113992617503596	0.09215931964053425	0.11028297327372101	0.004739971025833013	0.9807480147435084	0.9835779031279954	0.991307880293085	9	7	13	14	4	8	15	4
PSMF1	6.057981608651561	6.097702915719985	72.56912479134819	0.07036261989160401	0.11063135849077442	0.016792367111216778	0.9687420919883786	0.9632860827267492	0.986611169082293	158	26	122	119	35	74	55	102
CRBN	5.3374675304266015	5.485214044895942	46.95996658402832	0.2641501716153429	0.11067628753622673	0.008334486665958403	0.9056126704125134	0.9767155124932471	0.990542399310461	48	11	131	64	30	51	38	59
ITGAL	4.707281996168121	5.180737286112338	37.35110912271169	0.4460713586225423	0.11074360551898023	0.005053645385703576	0.9079659428890483	0.9839910390823338	0.9905903965004156	64	7	154	9	17	22	72	25
ZBTB7B	5.275650269221653	5.363522010889055	42.789263292102234	0.017852259756611887	0.11082254175410983	0.011958897210913234	0.9947474496966591	0.9726730263218574	0.9898748375952319	99	17	62	82	17	26	36	79
LRRC47	4.476955394392407	4.726044088813233	26.11519610814239	0.0602361016575174	0.11094800680042434	0.008325741363857095	0.983847446203686	0.9794668014931542	0.9900688364323167	92	4	40	60	6	19	24	45
AKR1C3	4.569229012647822	5.06068826307714	35.17309822573115	0.4628831262519183	0.11096066623561589	0.0031582980605032672	0.8730150911977612	0.9836410430561309	0.9961058185126923	56	1	37	44	45	53	24	28
DCHS1	5.1843550945312415	5.473012543986986	45.514070955086886	-0.021882982186105297	0.11101197985919828	0.00852265562993469	0.9955538460271043	0.9810830448476292	0.9900688364323167	165	5	110	63	12	71	40	31
WBP11	6.513016111042484	6.547800505752302	99.86714792279327	0.07914762878457891	0.1113368062009853	0.017595345014149413	0.9624564058338058	0.9623337538152712	0.9862201563789315	190	34	175	175	51	118	84	110
XYLT1	4.702736754396687	4.858507998719021	29.198334721227795	0.04816506676310358	0.11151047396661913	0.009093290329276619	0.985757572335761	0.9764854726589066	0.9900688364323167	81	8	71	41	8	19	30	48
FBXO44	3.011580696122319	3.6436560793119788	11.112267921689229	0.0581487937286032	0.11162147139721186	0.00529205573741584	0.9917319086329985	0.9855294079112882	0.9905903965004156	40	3	21	24	0	3	14	22
ZNF682	1.9803355496642387	2.5968413944268365	4.77942878902982	0.3940427437421831	0.1116961744805512	0.0029892086833009524	0.9262665588961976	0.989036459551485	0.994180659546559	6	3	4	18	0	6	6	3
RN7SK	12.38857862865187	12.429663074430824	6013.031425690942	0.15749396638691457	0.11172622508278908	0.015029510526384062	0.9204151040763384	0.9764854726589066	0.9881564753378228	8580	3429	8298	7231	3726	5542	5824	7665
NT5DC1	4.06591008041208	4.162521020586428	18.144989195365152	0.23146490080380186	0.1118086617290899	0.011211713179599032	0.9157481892908538	0.9777181721740351	0.9881564753378228	33	8	22	24	13	18	17	21
ZNF81	4.490491676599416	4.617883738297662	25.120544284968688	0.1472172412401828	0.11181521404214524	0.009796888026574994	0.9475930795201851	0.9764854726589066	0.9900688364323167	48	17	34	46	6	27	18	34
ZFP90	4.6445366004002615	4.870917295305539	29.249443123413023	0.08755717767032987	0.11186187278767147	0.00876054167052283	0.9755203334537869	0.9782569264691772	0.9900688364323167	77	3	70	60	9	30	33	32
AHSA2	5.725440646637801	5.896924247707562	62.03130878194532	0.11784639066339106	0.1119878692351809	0.010298107517871774	0.9615670951264879	0.9764854726589066	0.9900688364323167	153	11	181	103	15	44	78	81
PPOX	1.9999746412253367	2.449041993140939	3.9952296435036727	0.055950013789778603	0.11219640802357689	0.0029533904455182254	0.9899643339244123	0.9860601492511956	0.9955262211088176	14	1	5	8	1	6	3	4
ZNF540	1.423951630258517	2.3755074134962437	3.6648723246310864	0.820797045528947	0.11221609715873485	0.0028656494260095597	0.8439589182721517	0.9915660938410747	0.9917941995630681	1	1	3	21	0	5	5	2
ATP6V0E1	6.093763605880172	6.223037482114209	80.87364508920189	0.40523344616383944	0.11226568703738242	0.007078436810811803	0.8144699468968111	0.9764854726589066	0.9905903965004156	99	50	63	97	65	72	102	74
SUSD6	6.7513446668980714	6.797003461836834	119.24597253601347	0.15463398609458495	0.11232536770206202	0.015423993944261138	0.9252182185474855	0.9639838599603716	0.9881564753378228	171	59	267	187	43	100	117	164
STAT2	6.925835138152917	6.97443187185245	134.57268480922434	0.11698633180529061	0.11243532122411289	0.01629745423473374	0.9444675923436823	0.9639838599603716	0.986611169082293	394	56	163	240	46	132	161	130
THSD1	3.5551080525891647	3.870239288112244	13.724492930816325	0.11956634823047113	0.1125042636148523	0.0061758998404320385	0.9720600713142783	0.982083854797053	0.9905903965004156	31	6	30	29	1	9	13	24
DIS3L2	4.662954188067969	4.808062705014664	28.12700807709351	0.012312607227524058	0.11252791214058239	0.009272666046809229	0.9975090205889501	0.9764854726589066	0.9900688364323167	82	7	55	48	9	24	21	48
MRPL39	3.4736134146049418	3.671356322235401	12.139848059625844	0.05535835799258632	0.11259553978948084	0.006599236899182762	0.9874778279337881	0.9814550133255945	0.9905903965004156	25	3	15	24	8	16	7	15
NENF	3.7818344446087506	4.005049192904657	16.160726581465553	0.3011625399158224	0.11291413257500789	0.006313888203412295	0.907234937002992	0.9819633406359386	0.9905903965004156	31	15	24	16	3	11	14	26
ACER2	2.397265370777207	2.790812771200352	5.6234807794948765	-0.17711758757626925	0.11331461470789236	0.0037800198787025664	0.9640676221027934	0.9847871018641428	0.9933217243640388	16	2	9	9	2	4	2	13
KIAA0430	7.06390449089696	7.089730927669123	146.47222141844793	0.13055608927840157	0.1133165549825397	0.02000110460230132	0.932244767552663	0.9609826692171735	0.9835521858963422	247	54	284	216	81	151	137	173
C6orf48	4.176181230738616	4.393771864073216	21.0702822851637	0.23144993416323384	0.11333672609946274	0.008445370020669354	0.9284096532027795	0.9791478053836911	0.9900688364323167	42	2	38	32	17	19	23	25
COL6A2	9.449409040619223	9.519029276256143	793.2873568055261	0.18706605796420933	0.11378881772960898	0.014421099485929359	0.9119863034031777	0.9726730263218574	0.9881564753378228	2938	276	871	1159	294	735	673	1135
CAMK2G	5.4626326230008555	5.542158778520884	48.71102022998756	0.1410237222284066	0.11380606441684972	0.012821504475133874	0.9431804489367942	0.9709532943301887	0.9887614540848269	140	21	93	50	17	40	48	69
KPNA5	4.180464937295797	4.2841443753712225	19.587419583174817	0.14407303497092305	0.11392267821256996	0.010190485666796213	0.9497663771837604	0.9764854726589066	0.9900688364323167	43	11	36	22	7	21	20	20
SNED1	5.807523517025161	5.89564867370201	62.345003200955624	0.07281937225732482	0.11395657954475447	0.012580851641118138	0.9729180259799945	0.9705704810899968	0.9887614540848269	198	19	86	118	20	73	52	73
MOAP1	4.613982206213713	4.705272194680394	26.85170868419735	0.1634585758476245	0.11403528327476556	0.011723609130326638	0.9396068321615777	0.9751471572914109	0.9887614540848269	41	9	36	52	18	29	30	24
DAG1	6.380984411469992	6.475355945971572	94.47672529167747	0.07752686918362305	0.11424221732592885	0.012697648220335943	0.9721176581086187	0.9721271286713079	0.9881592070562114	296	40	128	168	23	102	120	73
C1orf86	3.90669812005983	4.307483998999141	18.832068462738796	0.11739639305885315	0.11470833481413345	0.007155689285750442	0.9740206103969161	0.982083854797053	0.9900688364323167	59	2	23	62	3	18	12	34
VCPKMT	1.4315456459289992	2.2278188703176087	3.2402094382945785	-0.4727051614950563	0.11484763987111549	0.002279068406855929	0.9246838622033838	0.9908748545036212	0.9959083699983945	8	2	6	6	0	3	0	8
XPO4	5.375549380309178	5.45007603610828	46.05667835490503	0.21017304632513642	0.11485517290343604	0.013456906140518178	0.9130144646250604	0.9712651740718448	0.9881564753378228	86	24	41	96	22	34	57	55
PPCS	4.784778015138813	4.966082939642862	32.67484181884478	0.21766407957928804	0.11494259467165939	0.007672403454577242	0.9307797912140295	0.9782569264691772	0.990542399310461	72	27	32	52	6	34	42	24
OPHN1	4.728597838376096	4.837274107001536	29.11374736297055	0.07875199912134138	0.114995677071827	0.010480662632846255	0.9734875592391871	0.9735319208264275	0.9900688364323167	88	13	47	40	8	30	35	27
ESYT1	6.241575491216215	6.286636706142109	82.83424785051133	0.12055746278336062	0.11513029892385689	0.0168730988888223	0.941663704794914	0.9623337538152712	0.9862201563789315	240	33	107	135	32	68	89	109
PPP2R5C	7.157133361846103	7.220712640758568	161.2982724585982	0.19290511731485974	0.11525886624808869	0.013166722809467448	0.9130144646250604	0.9669704927576369	0.9881564753378228	173	91	303	232	81	114	217	180
HIVEP1	5.926341278947906	6.0635797087540295	70.13150190454817	0.14074673626967793	0.11547011304285691	0.011875900373225104	0.9482921567015825	0.973131723369771	0.9887614540848269	181	9	160	123	30	66	73	87
IL20RA	0.3327544838307527	1.63409094074492	1.5015828016202024	0.177857559777656	0.11550771342081463	0.0023232599389175256	0.9793073018897606	0.9942090027896434	NA	0	0	6	5	0	4	1	0
HLA-DOA	4.023424521290669	5.093084990376136	37.77448088101161	1.9410966315793576	0.11553573355304246	-9.661283933843291e-4	0.5275354985642263	0.9908748545036212	0.9975093858759697	4	66	39	8	3	12	52	50
SEPHS1	3.78498908554344	4.18552007160906	17.221624935090205	0.007555725610631752	0.11556096069999894	0.007291650899980126	0.9998347940238835	0.982083854797053	0.9900688364323167	61	1	34	36	4	19	26	11
PRPF31	5.100964208571079	5.196348080009388	37.98242107067384	0.11066722616905574	0.11556666600108509	0.01177664170865399	0.960303948991793	0.9726730263218574	0.9890204194566754	108	10	45	61	22	45	36	38
CD97	6.433127185718438	6.509498241026574	97.18779279539037	0.14952450958517785	0.1155893982689585	0.013649743208238155	0.9382555249840678	0.9670820138870383	0.9881564753378228	175	50	230	142	24	69	114	130
SMUG1	2.281664832464938	2.8470547221055926	6.61386040232251	0.6713545401556027	0.1156386829031815	0.0019125394108063431	0.8641049938853437	0.9881201223443913	0.997377609243983	14	8	1	9	1	3	9	8
P2RY10	0.40119045824356436	1.6876305937677456	1.7111601897277662	0.42630622501352167	0.11577484789687727	7.979804247756247e-4	0.9456767174344048	0.9934163142359341	NA	0	1	9	1	0	0	1	5
LYNX1	2.8593134149577577	3.3199104418332923	9.49434455024631	0.3361233774889243	0.11584148791758574	0.003130418650775566	0.9330379466693071	0.9850523277239019	0.9955630945747783	27	10	9	6	1	3	13	14
ANKFY1	6.502748158848702	6.564894916987273	100.59128653441256	0.12207515862042405	0.11593330498718392	0.0155421835335809	0.9446278642457748	0.9639838599603716	0.986611169082293	313	29	127	181	42	80	123	120
ATP11A	8.010309082973283	8.077574095122715	292.91606091598345	0.211234457958706	0.11594858051510416	0.013353049897005802	0.8962084407088385	0.9690517022852704	0.9881564753378228	490	205	310	556	94	234	360	334
RYR3	1.0703552129741953	1.9233095133261549	2.216848730168235	-0.31083447463955505	0.11608453601352754	0.00204566192281567	0.9497663771837604	0.9908748545036212	0.9959083699983945	6	1	6	3	0	0	2	6
SDHC	5.601767128298339	5.714891915209875	56.18110765049748	0.38891367937645416	0.1161221965052418	0.009083649500139436	0.8321638019097373	0.9751943308772618	0.9900688364323167	76	35	36	108	34	48	63	64
MBTPS2	4.024522712175847	4.177487817978699	18.351053306619693	0.26356008808247616	0.11616975698615205	0.008906740745227255	0.9110693836852174	0.9785853838341247	0.9900688364323167	28	15	23	30	5	13	17	28
ARAP1	7.432312202436215	7.451289779347212	188.46098034111364	0.1270243288349548	0.11645819525125288	0.02324968309394074	0.930061397647959	0.9572554547896504	0.9819992286660378	434	70	330	247	96	164	196	241
NOX4	1.0452043265434678	2.061599920404468	2.448138674372868	-0.19148139892765617	0.11664804226718418	0.0027874536570503435	0.9743553914316267	0.9915660938410747	0.991307880293085	7	0	10	3	0	3	0	6
IL17RE	1.288645899056701	1.9631306515366855	2.3504885237769453	0.09178881060485025	0.1166950066057729	0.002472190658528173	0.985307776008429	0.9891666578714389	0.9946121869183796	7	1	3	6	0	3	1	4
PIAS1	6.315318011040008	6.379123954700917	89.51867873830528	0.25088293095360875	0.11671308743428654	0.012960091616180686	0.8808352039244799	0.9668958274330886	0.9881564753378228	114	48	173	92	53	91	95	92
IST1	6.2842854913347015	6.326163746199018	85.37939033049	0.12816780294396896	0.1167868878839652	0.018375617092048758	0.9391952952978686	0.961366519646774	0.9852350793780235	163	24	161	137	49	85	87	98
NDRG3	4.718497277912972	4.922858958637425	31.357134431543727	0.33494660147549404	0.11678787442762874	0.007608518641175977	0.8870181478592534	0.9782569264691772	0.990542399310461	85	5	51	22	27	31	29	39
CTA-243E7.2	0.9175561603071394	1.864190362399606	2.098161565383158	-0.5397970926558651	0.1168398495790452	0.0023853849816153376	0.9130144646250604	0.9915660938410747	0.9926873515461185	6	0	2	6	1	1	6	0
ZNHIT6	5.7965093218630805	5.89372513267345	62.42709704252866	0.12222998581955466	0.11698670914350144	0.01313989532727332	0.9515677374960365	0.9703775439514648	0.9881564753378228	133	11	135	106	33	63	56	81
WDR6	5.614207348091491	5.765405934457153	56.639155679446084	-0.0010454659558706968	0.117049527022432	0.011055542693006066	0.9998347940238835	0.9751943308772618	0.9887614540848269	190	16	79	110	16	26	85	76
TNFRSF1B	6.584741742264782	6.795307502567714	119.11697445138161	0.3727884036658839	0.11705755519378988	0.007227887072699566	0.8724616920449616	0.9782569264691772	0.990542399310461	99	58	430	109	35	70	147	169
NAPB	4.439886591199472	4.598277580802201	24.379073306873803	0.22700366858519924	0.11727130334727857	0.008570800126226545	0.9306757265197975	0.9764854726589066	0.9900688364323167	24	9	62	53	8	18	29	32
HNRNPCP2	3.8553745015525607	4.076379128663485	17.043438768258763	0.4430787466328567	0.11750494297122414	0.00587994187266039	0.8645408183334109	0.9814550133255945	0.9905903965004156	12	5	19	39	15	18	19	15
CCT5	6.950539102848807	6.992326445599844	136.52867273994917	0.13571002726418765	0.11782844867430525	0.017908724533366217	0.9365663495432168	0.9622326168628174	0.9853060234731513	352	54	141	251	65	153	130	145
ANKRD50	5.891876951608314	5.929545313637345	64.63546046600787	0.13587719884837063	0.11785633170063729	0.019597969503046257	0.9356923045890203	0.9611524084608312	0.9824080596577094	131	24	108	90	37	49	72	86
UPF2	6.918152493940194	6.963215617636723	133.56369463584156	0.12435648901430996	0.11799021216437397	0.018258114383526047	0.9395913364193762	0.961908955385839	0.9852350793780235	330	34	237	196	73	136	147	138
FOXM1	3.005549474705201	3.543684469029605	10.893542448843595	-0.23062447914856207	0.11800870199785227	0.004407776637663656	0.9615670951264879	0.9850493749690757	0.9912840009168677	39	7	7	19	1	17	14	2
GMNN	2.9332290019361182	3.1645735286684245	7.955744346769521	0.059202198177201994	0.11819696849185661	0.00534583639747909	0.987442522103453	0.982083854797053	0.991307880293085	15	3	11	19	3	9	10	6
WDR11	6.423226606403584	6.443750156271987	93.01478382020593	0.1266561608190957	0.11822008292296872	0.023768298947611278	0.9330379466693071	0.9553365195500182	0.9819992286660378	183	38	140	154	48	85	105	104
PLAA	4.861954868429892	4.94534787390137	31.533033221949474	0.0860630036845759	0.11827601698714704	0.012604205142559544	0.9674784770362737	0.969555288863637	0.9887614540848269	71	14	51	62	9	32	28	41
NDUFAF4	2.437333728838332	2.9212757427975493	6.318765291399274	0.1321162569204962	0.11838186166041732	0.004081292868414347	0.9756107188843495	0.9850178512593886	0.9926873515461185	14	0	13	12	4	9	7	4
ZNF681	2.722139459763186	3.013112415969336	7.1660609621520255	0.3015299369295104	0.11845418014297698	0.00496360500864828	0.9342164951891596	0.982509224364865	0.9905903965004156	5	3	15	14	4	4	8	11
VCAN	10.482668828876788	10.565822806701565	1645.1263652858477	0.22451848758171272	0.11847478418526682	0.01283204014223149	0.8972856935045579	0.9740570340891639	0.9881592070562114	3095	475	4711	1461	819	1648	1398	2186
HPS5	5.753884272119186	5.79281611925958	58.739103411535034	0.15649197154068173	0.11872451409929871	0.018665596010405947	0.9247334372179271	0.9619041410246482	0.9826121715514917	96	25	81	111	32	60	54	71
TAOK2	5.955223955321696	6.130702658553482	73.45562362425882	0.11188469899488464	0.11872710588661824	0.010861092504108947	0.9662556848954404	0.9760078967925783	0.9887614540848269	233	20	184	104	12	71	101	62
EIF4A2	8.564834177269317	8.621348840160229	426.56594057516804	0.20413829587188997	0.11882748231439207	0.015697345865794958	0.8961557074075559	0.965395367575128	0.986611169082293	585	120	593	890	298	398	448	506
MSH2	4.014734420670833	4.264329871433592	19.54835398268806	0.33971474396446466	0.11886605372140745	0.005569807531912693	0.9134339657057552	0.9816392215112903	0.9905903965004156	66	11	10	16	11	28	15	16
APEX1	5.866484814101689	5.960411743831689	66.68093068599536	0.11714359773371215	0.11892520927629877	0.010720115829472904	0.9576004314268926	0.972663987956322	0.9900688364323167	129	37	72	81	41	97	53	51
MORF4L1	7.7077825787032035	7.747347798457107	232.42015572819216	0.1366178270277762	0.11907868601017832	0.017427286009079515	0.9334533808328725	0.9623337538152712	0.9860166133634335	380	93	410	292	148	279	206	237
RPS2P5	5.257769224974383	5.322232264649087	42.12062629651634	0.22232554128588	0.11941594309996409	0.015401849333080498	0.896790178896563	0.9668958274330886	0.9860647953086276	89	16	56	49	30	37	42	54
FAM178A	6.4297922432813115	6.484256625611848	95.45411428290616	0.13315736908771755	0.11943503179914801	0.016737050774672756	0.9393034835648173	0.9623337538152712	0.9860647953086276	263	48	121	157	29	86	119	97
APTX	4.422898539283444	4.617065716797364	25.065448381062122	-0.1423647733203927	0.1195130439446787	0.00741472573642946	0.9615670951264879	0.9782569264691772	0.990542399310461	44	10	28	56	13	44	10	22
GOLGB1	8.990550825223496	9.015302935168837	560.2973985832548	0.13161184446238228	0.1195266424112524	0.022358826278397293	0.9280704135288296	0.961366519646774	0.9819992286660378	1150	180	1234	806	255	457	684	645
METTL4	3.723971355381907	3.857470919072662	14.504136771739	0.2542697527199101	0.11962182473846711	0.008952239166201074	0.9204463187437406	0.9787937461489482	0.9900688364323167	18	8	26	16	9	15	17	12
TBC1D9B	6.767648459208055	6.87304757917897	124.63013477847345	0.17760022873615583	0.11968985843624154	0.013400871213258137	0.9307500757883652	0.9710344330617244	0.9881564753378228	442	42	161	242	27	105	135	163
SSU72	6.333310450402325	6.3861736693019715	88.91249780088691	0.08983860149274336	0.11971674270239706	0.016459124920149913	0.9615670951264879	0.9623337538152712	0.9862201563789315	191	32	112	197	39	101	66	115
LSM1	3.6489458421426306	3.77818101380493	13.379828632472933	0.08528144543045468	0.11984454572700644	0.008952197947826167	0.9756107188843495	0.9780100895326064	0.9900688364323167	26	7	18	22	6	17	13	11
RIOK1	4.8037275897547085	4.893747409347346	30.615296435050052	0.12985824199821258	0.11990465151253074	0.012824224666656118	0.948906519120344	0.9718860612964091	0.9881564753378228	64	8	54	42	20	35	28	33
RAD51D	3.678576511093782	3.838761597426823	13.63167095458822	0.05616084953830346	0.11991622238427604	0.00836025763874463	0.9844750694881282	0.9778693566588504	0.9900688364323167	28	5	27	24	5	8	15	22
APH1A	5.034685161156648	5.15210297006603	37.89940975028783	0.3240238158696197	0.1200978789523195	0.008905204491018833	0.8625596978720189	0.9751943308772618	0.9900688364323167	51	31	43	44	18	30	53	33
CTD-2270P14.1	4.58126505133263	4.761457261150253	27.375463114146193	0.11964107167814708	0.12012410669067973	0.009670102042339784	0.9640676221027934	0.9764854726589066	0.9900688364323167	66	13	64	40	4	18	32	40
AP1G1	6.823004688680093	6.845048979765341	123.15948125412133	0.10549281070211436	0.12022700694633941	0.022742892176102772	0.9429571885306451	0.9548306316516724	0.9819992286660378	225	48	221	220	55	132	126	129
PARP9	6.313528590724233	6.434855426294506	92.37859704291866	0.22243621934636157	0.12056886057511282	0.011149046651460371	0.9130144646250604	0.9726730263218574	0.9900688364323167	137	60	170	183	16	74	85	139
DYNC2LI1	3.5752821377097415	3.7503614941734664	13.27867070116057	0.3549096377736248	0.12060963012925317	0.007510955257573181	0.896790178896563	0.9802779061621221	0.9900688364323167	10	6	22	24	9	11	17	13
GUSB	5.206456605055611	5.272746669534113	40.83998607425787	0.25296991253102835	0.12073578850647936	0.014731766454054126	0.8817470753983606	0.9683755109768276	0.9860647953086276	73	19	49	51	29	34	38	57
RNASEH2B	4.3564547851005075	4.475429771007504	22.9267374990705	0.23858269925759762	0.12077928980261661	0.009917193298889187	0.9190219502175779	0.9764854726589066	0.9900688364323167	24	11	38	35	15	17	34	20
TGIF2	3.3492175151912758	3.8155599263409936	13.415333616903208	-0.20397679086837164	0.12084503868375601	0.004574664562012183	0.9615670951264879	0.9827944233360043	0.991307880293085	36	9	25	17	1	10	3	32
IDH2	4.834582982005383	5.217809085988274	38.81454094868058	0.45087303414840385	0.12117610051259271	0.005858531284349466	0.8743594995121101	0.9819633406359386	0.9905903965004156	130	31	25	60	2	41	47	33
RP5-1139B12.2	0.6988690965730673	1.7266291112642447	1.6312177123695737	-0.3381930485720282	0.12122432432666007	0.0025916448351939662	0.9458099983978031	0.9915660938410747	NA	4	0	4	5	0	0	5	1
HELZ	7.734105047731046	7.745508518234798	231.55913389407388	0.12569462555954547	0.12125646140980299	0.02827100700990012	0.9246248306871511	0.9529393328374647	0.9772941683248387	444	87	399	371	119	216	238	282
CFAP54	2.199338942317919	2.9237503876448683	6.006157972720863	0.03830605691759499	0.12130128462658825	0.00434945843146224	0.9949440772324171	0.9873716764068236	0.9905903965004156	15	0	23	8	1	6	12	2
PPP2R1A	6.051342320613568	6.167845388059101	75.64865558686175	0.0950670859106257	0.12148696308566177	0.0129617803552829	0.9673554351412984	0.9712651740718448	0.9881564753378228	254	17	95	141	31	45	86	119
EIF3A	9.331651110708343	9.356715801092614	711.5653473522974	0.14111298350848092	0.121592062339766	0.02158790672398977	0.9198384900001266	0.9619041410246482	0.9819992286660378	1599	293	932	910	432	779	671	784
ZNF526	3.7135168385417	3.976936583944836	14.861291359404078	0.01310295964885589	0.1215960201192696	0.007142259989721764	0.9985300828895384	0.9794650947998564	0.990542399310461	39	2	24	38	5	16	21	11
HDAC8	4.382195114008261	4.527859837827804	23.165045700851877	0.12486766770652902	0.12160795398261218	0.010043841501849523	0.9605926765645058	0.9751943308772618	0.9900688364323167	46	12	32	55	5	22	18	35
ZBTB48	3.4490190832602017	4.095095429354884	15.809357144507418	0.3516638763509116	0.12171298423504148	0.006893110587271901	0.932244767552663	0.9828025435914152	0.9900688364323167	35	0	43	47	2	11	15	29
GRSF1	5.916466113832417	5.9593890105684935	66.22876138941514	0.1887787880066159	0.12193495967633022	0.01865774147832367	0.906092390894665	0.9613947077175852	0.9824080596577094	116	28	75	122	40	66	68	74
SRSF1	6.383355213676408	6.440452781040085	92.08612135486914	0.11671592477254247	0.12197745785832433	0.016968866325210538	0.9447226514064223	0.9619041410246482	0.9860647953086276	187	29	147	226	32	78	93	127
ATXN1	7.05261008787709	7.123428100008497	150.50445603545342	0.2339534751751348	0.12211823113182985	0.013773743551341264	0.8924048452382792	0.965199662996209	0.9881564753378228	205	63	324	144	98	111	162	210
TMEM256	3.002503649810895	3.4084364989224403	11.030575866757633	0.8730482816553382	0.1222319625445013	0.0011431502675392751	0.7731621143769728	0.9850178512593886	0.9976044585398781	5	12	14	4	7	13	10	8
IDUA	2.816363236864132	3.2468184275772383	8.059394396762418	0.024604527735268188	0.12249554483391831	0.0050785022505416	0.9959999011876064	0.982453034786954	0.9905903965004156	25	1	22	11	2	3	11	14
PSMB8	5.221189713579407	5.331429015852723	42.363058611400575	0.06490826538456412	0.12252623007599786	0.011028419263656093	0.9784145299223443	0.9726730263218574	0.9900248271179368	92	28	59	58	13	62	32	35
SPPL2A	6.3054719635044165	6.398668127263661	91.15152617582397	0.32498719246609215	0.12258391173094632	0.010820042687891007	0.8318992005600334	0.9710344330617244	0.9900688364323167	138	75	91	114	39	95	84	104
NASP	7.375745709074055	7.410732725139073	182.88285419821153	0.08857465066625887	0.12259078003835679	0.020109705896335713	0.956853772265059	0.9584124049641335	0.9824080596577094	480	65	297	258	84	222	147	205
XPNPEP1	4.908475497644261	5.166526256790339	36.369014203565264	0.051821158670267	0.12272689632023916	0.009807884616080963	0.9874949676575001	0.9778693566588504	0.9887614540848269	93	7	103	69	5	39	50	28
ADAP2	4.905606552242993	5.0421203336244105	34.5603275953822	0.1703660753766905	0.1227368995896688	0.009446387830105615	0.941663704794914	0.9751943308772618	0.9900688364323167	80	26	48	34	10	44	36	25
HERC4	6.977332570816697	7.066986745649596	144.13351408736204	0.23317247673200722	0.12277454304578643	0.01363210647856932	0.8923440583155033	0.9669704927576369	0.9881564753378228	240	28	220	248	114	138	155	163
CTNNBIP1	3.2149095254203477	3.5047883255048755	10.610547346690097	0.1508520063317732	0.12279324533899827	0.00565401186449819	0.9674784770362737	0.982083854797053	0.9905903965004156	22	6	7	28	3	12	5	17
CYP2B7P	6.603525883946073	6.819337627499312	123.24499081625162	0.6215711182664581	0.12283925868806995	0.005077878105369794	0.7486931175450497	0.9782569264691772	0.9933217243640388	92	89	100	104	108	97	148	139
USP9X	8.034785768921589	8.044954082193925	285.74893868592795	0.13647549478980905	0.12286612056899114	0.029053383323460573	0.9156444999666535	0.9529049848853123	0.9764463876706472	506	126	459	443	149	270	296	340
POLK	5.894056499869067	5.941846475316386	65.37394815622962	0.15866875883908638	0.12287707123169946	0.01751947715787233	0.9266900778844329	0.9619041410246482	0.9850811970061272	96	35	97	127	27	61	81	63
RASA1	6.068625542284451	6.101849053286552	72.72652814033633	0.10871586235344201	0.12292760002093696	0.020662754651897344	0.944378800910583	0.955541070193274	0.9824080596577094	170	30	130	113	27	64	78	91
PIAS4	3.922554065371592	4.20624097025559	17.649556636063174	0.09343917780419927	0.12299198387132901	0.007919430479535593	0.9763411349915463	0.9791478053836911	0.9900688364323167	47	2	25	50	6	11	18	31
TMUB2	3.7495926842519003	4.030229132289987	15.391586209422156	0.12406702948138454	0.12300473487826363	0.007347892752224373	0.9674784770362737	0.9791478053836911	0.990542399310461	31	2	30	46	4	13	21	17
PHKB	6.773575286272443	6.817498562066637	121.72253584242641	0.20025715675784855	0.12303329967399769	0.017323523793036682	0.8951462740152952	0.9613947077175852	0.9852350793780235	207	71	153	153	69	136	110	133
EFS	3.2517956124659055	3.7030303315592366	12.147142439709695	-0.24876086089368907	0.12306306334218041	0.0057565089295914945	0.9518651479598704	0.982509224364865	0.990542399310461	42	1	13	22	7	15	20	3
ZDHHC14	4.848190442823552	4.9853700976307875	33.223481852675015	0.12235487977117053	0.12313415986683417	0.00888582601420926	0.9636827198544873	0.9751943308772618	0.9900688364323167	47	22	68	34	13	45	35	20
MKL2	6.573559282377322	6.6947709350976154	110.45145583095581	0.06946231646848426	0.12318358938416518	0.011693110578669369	0.9764509121493236	0.9722610759409123	0.9887614540848269	227	23	282	138	58	161	85	95
SLC24A1	4.298494592613539	4.418343012896772	21.480180489723175	0.09048619408504789	0.1232442372055505	0.009991480102390829	0.9723370009865728	0.9750863435314763	0.9900688364323167	63	9	34	23	9	27	21	19
RARS	5.157481315195931	5.252900019065225	39.782783503303435	0.11092863337034728	0.12341792368609657	0.012514129325994413	0.9611083916564603	0.9708065490549544	0.9881564753378228	82	22	44	83	13	49	27	49
RP1-79C4.4	3.588917123066871	3.8205438368399727	13.32811426689777	0.1203445998175149	0.12344952863500067	0.007380503914471701	0.9679236099908076	0.9791478053836911	0.990542399310461	25	2	21	34	7	12	10	22
GSTP1	6.49565910051785	6.543125748070621	100.1819463719501	0.20994221759995024	0.123458967223473	0.017641229232157975	0.8925947632130944	0.9615222644150304	0.9850811970061272	215	63	106	142	43	95	94	128
SEMA4B	5.520432380390767	5.746391779781243	56.045280613693286	0.26930474187675163	0.12353464117304495	0.008793142958206055	0.9159986824905874	0.9778640454824684	0.9900688364323167	68	21	59	214	13	31	63	92
PSTPIP1	3.9945466556703195	4.449526043808058	21.354139155104587	0.518597797146777	0.12355266438975762	0.006348069657715537	0.8874683772681735	0.9822100525291187	0.9900688364323167	81	6	64	5	4	13	24	35
PUM2	7.318293553267412	7.3412598718899424	174.6680620598163	0.1447011047816383	0.12369480351043322	0.023018563365349333	0.9172636276224087	0.9548306316516724	0.9819992286660378	301	81	364	249	71	165	178	212
BEX4	4.286370180545777	4.412259443466045	21.63638473318068	0.1477170457203806	0.1237150809673927	0.010062905413365101	0.9531880190895792	0.9751943308772618	0.9900688364323167	35	8	44	24	14	25	13	30
POC1B	4.3345405913000405	4.5108493555577835	23.130773190985813	0.19255366250133482	0.12388757201758725	0.008071676515539672	0.9434504506227922	0.9772173936719701	0.9900688364323167	26	8	67	26	12	23	33	16
CREBL2	6.061166902926643	6.251293652160644	82.76968090499547	0.4610244738768709	0.1240153277827143	0.005519894388315725	0.8109483803837472	0.9768310584564315	0.9926873515461185	95	74	90	58	47	43	108	111
SPTLC2	6.459735729380628	6.522046632312097	98.56086661303054	0.21737305830387654	0.12409193876364112	0.01520351231295921	0.896790178896563	0.9632860827267492	0.986611169082293	114	59	174	187	34	97	106	107
GPN2	4.023778232637895	4.373584528665936	20.235511321826284	-0.054029997839390824	0.12421717176309115	0.006843937388241712	0.9889080661226506	0.9811977206084834	0.9900688364323167	50	8	21	61	3	7	16	47
MTHFD1	5.6203455724769915	5.697836353489048	55.20858844712218	0.18590134932009236	0.12422242368797554	0.013357662745502145	0.9246248306871511	0.9668958274330886	0.9881564753378228	126	34	55	71	26	70	45	55
CCDC152	1.6014584416228488	2.230194900781017	3.693533846003055	0.7395661899835219	0.12427725298805976	0.002190923428875159	0.8722386241260988	0.9882439471438978	0.9961058185126923	8	3	0	6	2	3	4	4
ATP1B3	6.538818171926613	6.660667195541422	109.91273888843361	0.40830620437969717	0.12450807378306758	0.008626437388777384	0.8015543060572943	0.9726730263218574	0.9903828249807678	117	83	126	103	71	97	134	110
KCNC3	2.721579350168388	3.1021032401708593	7.709869209963354	0.24486851253608546	0.1245151136298003	0.004772696661052641	0.9465096802938495	0.9827944233360043	0.9905903965004156	8	6	11	19	1	3	10	12
RNASEH2C	3.797805049847397	4.033151898783443	15.633508084959583	0.052847882786455094	0.12459314633507862	0.007567931737584638	0.9874949676575001	0.9785853838341247	0.9900688364323167	58	3	18	28	6	19	19	12
RPRD1B	4.880504101737206	4.972466720516491	32.39409958426422	0.13759978955904378	0.12466873245727483	0.012668527195099352	0.9474699809006228	0.9703775439514648	0.9881564753378228	53	15	41	79	12	31	42	29
POC5	3.0540769971157458	3.2846654986716457	8.934968627063999	0.16293709802003215	0.12477453953636691	0.006321997768131892	0.9611695493883439	0.9814550133255945	0.990542399310461	15	4	8	23	4	8	13	7
CNP	5.094494468762995	5.279490681091541	39.63844787102719	0.10209212891905803	0.12489541799956408	0.0111133560371715	0.9690906910153203	0.9750863435314763	0.9886196515332362	120	12	62	94	6	29	41	62
MCUR1	5.076295871047353	5.170028050439381	37.4574278424591	0.10093828847574136	0.12509199141306965	0.012510380376082314	0.9662556848954404	0.9705440433837313	0.9881564753378228	110	15	42	49	19	46	41	29
LINC00969	5.677184578921523	5.750062169875979	57.191667782019614	0.25528451539759817	0.12512793945912626	0.014836208611688814	0.8807600090809582	0.965199662996209	0.9862201563789315	125	22	54	79	42	47	58	77
NMT2	3.7297182309269226	4.008467579660833	15.160646809149995	0.10211706390156546	0.1251673050948743	0.007595138310308782	0.9747354049118714	0.9791478053836911	0.9900688364323167	57	2	19	31	5	13	22	15
MORC4	4.767821198802332	4.8773877009275495	30.100486014919127	0.15768610497349664	0.12520430740514352	0.012029229693818004	0.941663704794914	0.971995553058408	0.9881564753378228	44	8	47	71	17	29	24	44
PSMA6	4.832390689279403	5.015773620633902	34.29049719032988	0.10185585635924325	0.12531431491177608	0.006389059601747108	0.9730154560354022	0.9778542486779073	0.9905903965004156	45	19	36	44	26	53	13	37
SSR4	4.9050572688905785	5.042812864783567	33.76802902567762	0.11067382741277952	0.12538343318270875	0.011298605026789131	0.9657581702802487	0.9726730263218574	0.9886196515332362	99	9	33	67	17	20	34	58
AZU1	1.5262864927963502	2.3475127395894377	4.149072561452234	0.7046280047192937	0.12541321479678916	8.668126161712425e-4	0.8962084407088385	0.9892274483145957	0.9976044585398781	3	2	0	11	4	1	3	9
MATN2	3.7159820906850407	3.8794271834576	14.194019871302798	0.1755895360578292	0.12541748737045594	0.008500503106821194	0.9470250553737288	0.9773113128212235	0.9900688364323167	46	6	20	14	6	12	13	21
DGCR14	2.7039595766897455	3.0901742432409955	7.0939694701912765	0.16918519757660255	0.12568087520045945	0.004807450926439856	0.9618226515727586	0.9822100525291187	0.991307880293085	30	2	10	11	1	7	6	11
PGAM5	3.7578254986865223	3.9831836723654974	15.024685999223664	-7.02069576580052e-4	0.12570405436326476	0.007464467263326293	0.9998347940238835	0.9780845160369073	0.990542399310461	41	3	21	37	5	19	18	11
CCT2	5.816784926931271	5.864554338629998	62.05080783042748	0.17392533964176804	0.1257184124008625	0.01810770161197733	0.9172636276224087	0.961366519646774	0.9824080596577094	112	36	75	99	29	70	51	73
GOLGA8B	4.132646114989878	4.389248927795139	20.352303935819254	0.14218708445921374	0.12582321031094584	0.008420836556589067	0.9610934905780847	0.9780100895326064	0.9900688364323167	35	4	39	66	4	23	17	27
FAF1	5.311828743894774	5.360172018067369	42.980108421538745	0.15430365037142738	0.12583683461896658	0.018760154123149308	0.9318137286665915	0.961366519646774	0.9824080596577094	96	16	54	72	24	39	44	54
SLC25A40	2.941824493570822	3.354713565218393	10.265982478527926	0.8605428377953226	0.1258911925108561	0.002095427383714969	0.7791124464164144	0.9839910390823338	0.997377609243983	6	5	3	17	12	6	10	15
EZR	8.268904432005206	8.288017427657955	338.01903954694137	0.12553722201986448	0.12602475644836375	0.02523385056722022	0.9307541261017812	0.9547285599218504	0.9819992286660378	544	139	577	664	150	362	358	342
TMBIM4	3.8766643287507665	4.026739132812084	16.266204239667097	0.2655148572451456	0.126073578152883	0.009840124763672528	0.9130144646250604	0.9770829022667832	0.9887614540848269	20	5	25	27	13	11	16	25
USP38	4.979633501932903	5.143419536303491	36.83117097474101	0.09336661121632633	0.1261304973823545	0.00960543806179947	0.9730154560354022	0.9751943308772618	0.9900688364323167	48	23	62	78	9	18	63	37
CASP8AP2	5.447934374655547	5.548709561355071	48.67743148477082	0.05436842817166333	0.12630016606765887	0.014097314170421583	0.9799297901905298	0.9659435718009984	0.987855179431092	128	11	91	80	22	30	69	60
TLDC1	3.915082916814564	4.183220338040087	17.4351420115607	0.2029045385415565	0.12642166758922557	0.00787612426078106	0.941663704794914	0.978786437845312	0.9900688364323167	36	5	20	61	3	16	16	26
VPS25	3.756600529322347	3.930425810285095	15.270105751293192	0.30872493563173664	0.12643841084073118	0.008937746658956797	0.896790178896563	0.9782569264691772	0.9900688364323167	24	13	16	26	4	12	14	22
CHFR	6.103461434528275	6.182236380104993	76.4149685857821	0.0937174674616051	0.12648511594219922	0.01571256909870297	0.9615670951264879	0.9623337538152712	0.9866063165492619	197	21	158	144	22	73	69	106
TMEM132A	3.376194677742576	3.6639604909972943	11.662503273937629	-0.07595786701667735	0.12652811318526772	0.006502265444474925	0.9815019850780279	0.9803576653181434	0.9905903965004156	34	2	22	19	5	12	5	22
DDX31	3.3236287633063775	3.7289358916811497	12.153065797236282	0.32540141258768823	0.12653681558890575	0.006428209388539374	0.9252029564593539	0.982083854797053	0.990206179694574	48	1	7	30	5	14	12	14
CPAMD8	4.635602406927253	4.842677555371013	28.782928198787687	0.17180274513467678	0.1266245419772469	0.009619248587342545	0.9444675923436823	0.9764854726589066	0.9900688364323167	46	5	93	53	8	29	30	35
ASPN	3.6676213729351064	3.8781157378698032	14.217415664282331	0.27817873028476803	0.12663527460342774	0.007431632256904143	0.9254577371355976	0.9788923978549792	0.9900688364323167	36	6	34	8	6	10	17	19
FABP4	2.3332312736181358	3.283899063864185	9.21437656559161	0.0032067335603265267	0.12687025631143076	0.0010869746335227838	0.9998347940238835	0.989036459551485	0.9976044585398781	7	1	26	2	11	0	12	18
PLXNC1	6.510021425765427	6.643818321462959	108.261702968112	0.41808172637238256	0.12692944373740714	0.008885445452601426	0.8317150475408228	0.972678447725521	0.9900688364323167	67	65	168	145	74	112	119	104
LINC-PINT	6.136521250996578	6.209980878586582	78.6956368566048	0.20472013642668777	0.12698264370069035	0.014583400532077889	0.9102786718119121	0.9633929833610553	0.9866150875844055	128	27	209	84	39	67	80	106
RNF34	4.72508837721173	4.870115320572225	30.07326034867106	0.21277942741710043	0.12702235877644727	0.010821936855558512	0.9252182185474855	0.973131723369771	0.988977157437386	68	19	64	31	6	25	28	44
PRR14L	6.837135304380463	6.921985416252519	129.09713860025937	0.1371436203406299	0.12703420967902634	0.016134698051866483	0.941663704794914	0.963935668030519	0.9858991871240972	328	27	196	312	49	95	157	168
LRRN2	1.775088727966086	2.567521174546468	4.1228976996324915	0.4691062420709371	0.12708299140827584	0.004178796073073708	0.9110693836852174	0.9874227383549511	0.9905903965004156	22	0	6	8	0	3	5	7
ZC3H4	5.687728447294689	5.869107622065054	61.154792175634974	0.30733405120951124	0.12727072959637434	0.010480740189735473	0.8928084828246241	0.9751943308772618	0.9887614540848269	280	23	47	76	17	54	61	84
DHX30	5.586888575984322	5.7182423370351865	54.67435740225582	0.11286424254421754	0.12730748394385943	0.013086505605170027	0.9610204796582178	0.9705574256427653	0.9881564753378228	195	11	80	93	20	40	56	85
FAM3B	1.8348320857222633	2.3144994920483404	4.014976496872966	0.49714658986728466	0.12738928531588126	0.0027754345636908915	0.8972856935045579	0.9856477644771253	0.9943942555003042	2	4	4	9	1	4	3	5
SNAP23	6.204755551768112	6.278758771788986	82.74820754600589	0.17985035675478736	0.12744323220657167	0.015279743301934857	0.918479384346213	0.9632860827267492	0.9862201563789315	117	22	161	134	56	84	66	114
PIAS3	5.034533764449561	5.275958087700426	39.31414622190706	0.1260203934626967	0.12750323914782125	0.010521831726536457	0.9640676221027934	0.9764854726589066	0.9881564753378228	93	7	76	117	6	36	34	61
OTUD5	5.703224735952891	5.763281971850512	57.05468709706699	0.10741592448214829	0.12753698771901847	0.01658220599837214	0.9535542948321384	0.9609826692171735	0.9860647953086276	137	23	119	74	20	55	48	81
MED28	6.471094928841399	6.535426491771964	99.79480605070773	0.2557194156363618	0.12757632522670082	0.015035601709798965	0.8808352039244799	0.9626244672081441	0.9866003785905242	98	55	154	178	53	84	122	109
SLC7A8	6.505095590017243	6.78027287308961	119.87940675332302	0.631037740102772	0.12760371564172457	0.004442522594627979	0.7635871096892785	0.9791478053836911	0.994180659546559	89	127	64	169	51	152	93	120
HDAC4	5.228716827160582	5.465410405645778	45.212228296661635	0.1108176683645303	0.12765521673229643	0.010719790204648277	0.968625799715416	0.9764854726589066	0.9881564753378228	151	9	109	77	6	55	44	47
CHD1	7.50243755257182	7.549422479110588	201.57481736846972	0.14429102597197743	0.12772945648164935	0.018895784038665694	0.931943193383063	0.95953899360372	0.9824080596577094	301	69	479	365	80	148	243	260
INTU	4.946391379627068	5.039432368165733	33.728978444857134	0.07883440052631462	0.12779460927730113	0.01411373962034375	0.9720341563248318	0.965199662996209	0.9881564753378228	83	9	48	67	16	25	47	37
CARKD	3.7683498267065256	4.037529645462746	15.681318848076309	0.20192142974095365	0.12781612805898632	0.007463397674409113	0.9434386039904904	0.9785853838341247	0.9900688364323167	34	6	49	19	2	13	16	23
SDHAP1	4.1250384365939174	4.400787698424486	20.683224832171337	0.14477303326961405	0.12798139978243384	0.008293489739259233	0.9640676221027934	0.9782569264691772	0.9900688364323167	86	3	22	29	10	11	22	37
UBE2O	5.162119389409067	5.336398692765017	41.30117102130221	0.14841454976855323	0.12807848705866645	0.011600865971408594	0.9497056222862423	0.973131723369771	0.9881564753378228	168	8	55	70	12	35	47	54
RAD51AP1	1.900570268653037	2.5574032326931326	5.069018710131123	0.6873256017772272	0.12821604751887247	0.002198810844724202	0.8941735742992449	0.9875318647931389	0.9962183897486692	12	3	0	7	4	7	2	6
KCNE4	3.428134965978237	3.7769943413526845	13.481755860994744	0.5162820102484278	0.12829862551595902	0.004903647097351225	0.8879622381125388	0.982083854797053	0.991307880293085	24	8	3	33	7	6	19	18
LCMT1	3.4641787185812625	3.6935323104138775	12.513557995707716	-0.1917080906891729	0.12840604827624974	0.007070216354223191	0.9535542948321384	0.9802779061621221	0.9900688364323167	23	5	18	21	7	15	19	4
PIGBOS1	2.797586732124249	3.120384008042461	7.812868830004953	0.1310828124867401	0.12847346051751396	0.005709873435606518	0.9720341563248318	0.982083854797053	0.9905903965004156	15	6	11	14	1	8	4	13
CDIP1	3.5863659328034583	3.7567256762811314	13.151885745480435	0.2919857431025749	0.12848330522627305	0.00856276641801774	0.9130144646250604	0.9780845160369073	0.9900688364323167	14	7	16	32	6	9	15	18
PIK3CD	4.976328546630562	5.097966049313334	35.515395119951364	0.24088654969001372	0.12858944310346912	0.011031936205320185	0.9130144646250604	0.9722610759409123	0.9887614540848269	71	18	91	28	12	33	31	50
WDR37	4.057150866055453	4.2820982789647735	19.00840131044272	0.10026639996161606	0.12863590355652318	0.008280269052182727	0.9730154560354022	0.9767155124932471	0.9900688364323167	33	7	54	34	3	25	15	21
DESI1	5.533794030365625	5.655906863344731	53.084232169481695	0.224265685489537	0.12875347793202238	0.011980367637589645	0.9172636276224087	0.9712651740718448	0.9881564753378228	103	29	43	137	16	38	74	58
MELK	1.3626010043964158	2.118667349641168	3.223594557478621	0.6282083426328235	0.12875775953241714	0.0016197158682445265	0.9021331519982732	0.989036459551485	0.997377609243983	5	3	0	8	1	1	4	5
DLEU2	3.4624999366757243	3.7690350523929483	12.883803148725248	0.36605210718562553	0.12890727500265803	0.0063058325893789536	0.908877236515708	0.9808683833420474	0.990542399310461	9	2	31	33	7	13	10	19
NDUFS2	5.922752247042856	5.99312522593583	67.13390465612733	0.08050467265198737	0.1291020485367442	0.015811307299105872	0.9674784770362737	0.9618515620147015	0.9862201563789315	147	26	152	99	21	72	49	95
PPP3CB	5.442215800124907	5.588242760880205	51.17312660545117	0.1302658289478169	0.12915494009679876	0.009527827228056236	0.9585898140567911	0.9735319208264275	0.9900688364323167	74	15	73	67	45	64	63	28
AGPAT4	3.272906014719932	3.609968957959533	10.968400478095758	0.0763393217818485	0.12918522450697717	0.0063190700149259324	0.9815019850780279	0.9804916219981783	0.9905903965004156	34	1	21	24	3	14	12	10
SYMPK	6.065428419862379	6.2640304888626295	80.51938890542331	0.1680195700644396	0.12930507799231472	0.0118239317786011	0.9459834469469967	0.9745379572261104	0.9881564753378228	257	19	156	180	10	93	76	90
YIPF4	5.6607680942140695	5.722297785602033	56.121199237515526	0.23585958542715343	0.12933156540161903	0.01636731257221119	0.8928084828246241	0.9623337538152712	0.9852350793780235	66	31	83	102	28	41	66	72
G3BP2	7.164220903282805	7.222247309634087	161.5208013178723	0.23907506605624296	0.12938141999184072	0.01593558379496692	0.877760657514848	0.9619041410246482	0.9860802660642118	186	105	216	281	73	170	156	181
RRP9	2.919204136643932	3.280106761943467	8.484522651524879	0.05340989931709659	0.12941013418972838	0.005407560586599265	0.9899643339244123	0.982083854797053	0.9905903965004156	33	3	15	8	2	6	5	18
STK24	6.265104349950649	6.32336226198222	85.46815429032311	0.19470649041697335	0.12977335842979443	0.018241148234593513	0.9022504251797638	0.9603180428480673	0.9824080596577094	138	23	145	137	60	73	95	105
KIAA0556	4.6007898973933194	4.887559512698992	29.608900589638058	0.16906069493729958	0.1297959726121041	0.00997000243614479	0.9535700580809198	0.9764854726589066	0.9887614540848269	85	9	73	54	2	28	30	40
LINC00998	3.76546981695085	4.072455197857466	17.47340054563686	0.7666746650450091	0.13014260731957633	0.0036323870310452457	0.7830677713293692	0.982083854797053	0.9954144487353841	8	12	9	37	13	21	14	17
SGCE	4.146899594290574	4.28671485294522	19.33811045019428	0.1298397527715074	0.13016664449157817	0.010714417568279705	0.9570296765358054	0.973131723369771	0.9900688364323167	44	10	39	29	4	19	21	22
BLCAP	5.500427231332013	5.55509433558722	49.85300123529317	0.21539154532002625	0.13049434110065514	0.017492507859878704	0.898678498456305	0.961912444896768	0.9824080596577094	71	29	65	87	24	54	44	58
KIF3C	3.2204529016928256	3.5136628983923868	10.735899572742802	0.2922369205887686	0.13058976537080308	0.0059551371083600545	0.9356923045890203	0.9814550133255945	0.9905903965004156	22	4	28	5	6	5	14	16
RSPRY1	5.143258883941045	5.244593654226639	39.44911338229271	0.19194980551457896	0.13070055166754768	0.014253991190718495	0.9229891174980934	0.9664878955165255	0.9866063165492619	70	9	51	83	27	36	35	56
SPIN1	5.660581538826891	5.728849768345257	56.1685717343444	0.13475607710181045	0.13093943435721195	0.016147178134969794	0.9434386039904904	0.9623337538152712	0.9852350793780235	82	20	85	104	35	51	79	46
RPSA	7.341781549413878	7.400742523477696	182.4357935574611	0.2279664145550195	0.13094363110876414	0.017079105271282514	0.8854019428317996	0.961366519646774	0.9852350793780235	420	69	169	249	130	190	177	209
SVIL-AS1	4.789126449837972	4.893523319606184	30.203291579784985	0.09056204427830167	0.13114457300900162	0.01294180591647168	0.9673554351412984	0.965199662996209	0.9881564753378228	59	7	58	65	13	33	30	34
GORASP1	4.8222643157194796	4.921131005747425	30.790817265979086	0.08994187004931471	0.13130398980898533	0.013535223731018656	0.9673554351412984	0.9643130776820478	0.9881564753378228	87	8	49	53	13	26	30	45
CHMP2A	6.1524062251689795	6.247546519525483	81.51562362595642	0.3138525000590903	0.13132853208011305	0.012881158688729027	0.8449249140515528	0.9658042369314798	0.9881564753378228	169	28	99	73	70	80	77	100
CYP20A1	5.993523303644752	6.0662514688432925	71.01746793619787	0.06271106997538721	0.13134734441727838	0.015713525405685613	0.9762570621042971	0.9623337538152712	0.9860647953086276	156	32	84	151	26	95	69	56
UBAC1	4.23089289361177	4.377231237175365	20.581006795543423	0.08253261136827242	0.13140509805015024	0.010070686506652734	0.9756107188843495	0.9728866006002993	0.9900688364323167	34	6	51	36	8	22	14	31
BMPR1A	4.63914831493391	4.765913688768678	28.027692408315257	0.05973431081108454	0.1315392337387441	0.010964654012520858	0.9819111881203505	0.9726730263218574	0.9886196515332362	40	14	39	57	13	33	13	43
HNRNPDL	7.9910343100255545	8.013263456074029	279.5698510042479	0.13299519576445337	0.1320636520849173	0.025034485897742837	0.9256478795816965	0.9528691861341138	0.9818146729566929	474	121	476	397	154	323	252	303
FAHD1	3.185145611435317	3.7716216224218937	12.49691637025854	0.621420199322575	0.13208507102150044	0.006002966042165318	0.8625734803499617	0.9827944233360043	0.9900688364323167	33	1	3	52	4	9	19	14
EPB41L3	6.759594695803406	6.861593266400833	125.83012062353046	0.2998199781591018	0.13209657388335297	0.011803693655951606	0.8504071728515876	0.9665341885367161	0.9886196515332362	200	105	126	174	44	87	139	178
RP11-166P13.4	1.910952236118982	2.4935390587764656	5.383051365180301	0.8829225853257883	0.13230690115422256	2.1902573515627898e-4	0.8056469106366317	0.9873716764068236	0.9984351041987106	3	5	2	2	6	2	7	6
MALT1	5.058112402667607	5.136476879340837	36.5078133174417	0.17170109198985956	0.1324555350703486	0.015101049801519453	0.932244767552663	0.9634179686335449	0.9860802660642118	53	18	80	61	12	30	44	43
HUS1	4.487448291440102	4.628772085870456	25.60751263239829	0.23615935552743006	0.13258234156020954	0.010118983804730444	0.9186435880796937	0.9749592937236112	0.9887614540848269	33	8	48	29	21	24	36	19
CD69	2.5363806557320148	3.3198504233962085	8.957257997438775	1.0225742451251254	0.13274155043979707	0.0036592910286810175	0.7641708342555219	0.9857508213158932	0.991307880293085	5	5	44	4	0	8	12	9
NEXN	7.48034694119925	7.584697087480162	205.97132946062428	0.2502969465258527	0.13276746712157916	0.014322628430378527	0.8937870967473469	0.9658042369314798	0.9862201563789315	770	57	373	169	83	193	199	272
OSTF1	5.687483047339519	5.8224221545430215	61.05046669166223	0.48424232001010514	0.1331341439480357	0.008288509844079237	0.783721232770439	0.9726730263218574	0.990206179694574	53	40	81	58	46	50	56	86
LRIG2	5.118204348723085	5.2105308427640065	38.13018704659728	0.07280879667303923	0.1331652149356715	0.014514491461447608	0.9734875592391871	0.9637911786279653	0.986611169082293	76	13	63	88	13	35	29	61
NCAPG2	3.421554434209733	3.681169878903885	12.082403915636721	-0.01139532445098724	0.13333464076606813	0.006978246711172917	0.9998347940238835	0.9791478053836911	0.9900688364323167	39	4	18	12	6	11	5	24
RP11-81A1.6	4.250456101268249	4.423178346710217	21.597449286389114	0.27819951004620613	0.13340767479072518	0.009377668459486413	0.9130144646250604	0.9751943308772618	0.9900688364323167	20	5	46	44	14	23	17	29
AP2A1	6.074600146412036	6.216487187160617	78.11741417240395	0.1405895337922155	0.1335389516571954	0.013682881260447007	0.9505466488469488	0.9694414948074971	0.9864348612059898	286	16	92	154	27	49	95	115
ATP1B3-AS1	2.228764150037951	2.9591089710170877	7.229304657426653	-0.10143247128477799	0.13356850089717745	0.0014064365241354196	0.9883412599536142	0.9871591018768178	0.9975093858759697	3	6	4	17	4	0	9	14
FBXO48	1.70440142447665	2.422179610332773	3.9499308262606125	0.3376967020187214	0.13366455283699918	0.0030402708391416796	0.947182450643712	0.9871047316306611	0.9926873515461185	1	1	13	10	1	6	1	6
TIMM10	2.101793390510944	2.672540743783299	4.864817052104509	0.16016306486125498	0.13378794727986282	0.004219686759400319	0.9720341563248318	0.9839910390823338	0.991307880293085	16	2	7	11	0	2	6	9
HIF1AN	6.061157755659403	6.113687022327366	73.27342202051743	0.12053535511739953	0.1337911383439901	0.019298633171420547	0.9434504506227922	0.9559807476676863	0.9824080596577094	155	29	98	167	26	66	93	75
PAX8-AS1	2.849359245322269	3.60273283056087	10.8627921693179	0.14353461909578316	0.13382804473914398	0.005381745945486638	0.9789887216469142	0.9848014341673977	0.9900688364323167	41	2	38	3	1	22	3	10
UTP20	5.942180235409768	6.046459926497833	69.90896144308988	0.24644445065549203	0.13402773479933397	0.01394962363610405	0.9049390272026993	0.9648476794700196	0.9866063165492619	194	32	48	155	24	68	78	77
RNF38	5.817726319619233	5.892782963196872	63.32484360833651	0.16891712839152095	0.13412645966422	0.015029956589478045	0.932244767552663	0.9623337538152712	0.9860647953086276	83	24	100	99	44	81	61	53
ADAMTS17	1.2146647882684014	2.0481129486239555	2.534411454063792	-0.34370552165793666	0.13421569984856965	0.003010020182260721	0.9434386039904904	0.9882068466470206	0.991307880293085	9	0	4	5	1	0	6	3
ZFPM1	2.618552056642466	3.291337564080649	8.178448939835423	0.22290881671482937	0.13429205382774473	0.005692546286943509	0.9615670951264879	0.9828025435914152	0.9900688364323167	25	1	25	15	0	3	13	13
IQUB	1.686202857673511	2.332929060305197	3.622293946356735	0.35848969399986946	0.13432326861936691	0.0030860909910132277	0.9365175561590083	0.9857508213158932	0.9926873515461185	4	1	16	2	1	2	7	3
NBPF1	3.8067684242426374	4.111502664932425	16.60273762193288	0.006418388408813231	0.13434077194271002	0.008233010111299665	0.9998347940238835	0.9785057231886282	0.9900688364323167	55	2	19	34	8	8	31	16
TMEM75	2.312315895356729	2.7832049360213653	5.966336329034273	0.4276558423465291	0.13435668998216604	0.003642409910892412	0.9172636276224087	0.9839910390823338	0.9917941995630681	3	3	4	20	3	8	7	3
FRYL	6.999893699562389	7.088425099663497	145.26881275452354	0.1720046869403414	0.13445199772387947	0.016506464644115055	0.9286534526617484	0.9623337538152712	0.9852350793780235	315	26	359	252	60	150	141	175
ZNF765	4.359795168836105	4.525624825711156	22.86325970324268	-0.021538518812639146	0.13462244294310213	0.01099711026365319	0.9947474496966591	0.9726730263218574	0.9883516957657007	59	6	43	42	8	11	36	29
NCOR1	8.44008590093928	8.468342270338157	382.18603651899303	0.14640768403351653	0.1349208893391796	0.026220044602817367	0.9172636276224087	0.9533703879652031	0.9800369588092149	900	111	781	639	150	392	385	441
MAFB	6.726608356342066	6.966776126517766	136.6918803840744	0.6489989687647876	0.13494131068216522	0.005423788983359262	0.724866767425012	0.9766729148246375	0.9917941995630681	134	154	105	110	54	130	143	152
DDR1	5.209230814724532	5.293317570958404	40.95229629295643	0.1834178787532429	0.1349819521297318	0.015864987311972653	0.9234735347696104	0.9632860827267492	0.9852350793780235	79	24	51	86	11	42	41	47
ATIC	5.213399592934445	5.289067040009469	40.782261283200874	0.16100484983598026	0.13499352738751128	0.015642596098807898	0.9391952952978686	0.9623337538152712	0.985643456531321	93	18	39	84	18	47	35	47
STXBP5	5.163821805507959	5.230607010331191	39.08048265847459	0.14037635301487678	0.13507157756477234	0.017930736812512033	0.9395913364193762	0.9609826692171735	0.9824080596577094	85	11	60	61	24	38	46	40
SFTPB	11.046402738325613	11.241427166966929	2645.5826058320617	0.40060911702235735	0.13514860511511087	0.008287986184370558	0.8538314681997046	0.9764854726589066	0.9900688364323167	3383	2389	1250	3497	1303	1968	3409	3083
HECTD1	8.063917901882116	8.102134211748345	296.31070039211613	0.16651305592402993	0.13519197668415694	0.023835178324424736	0.9110693836852174	0.9548306316516724	0.9819992286660378	680	70	482	522	165	278	322	348
ELN	6.80348707762057	6.909767022533261	128.2506041692343	0.05405804379718335	0.13535782055578996	0.014776238705001278	0.9815019850780279	0.9639838599603716	0.9860647953086276	348	41	297	166	39	61	165	200
UBLCP1	4.9405369152601315	5.062739700451331	35.03669369389023	0.3812005744911471	0.1353593743116892	0.010989048599246142	0.8482259053009397	0.9721271286713079	0.9881564753378228	33	17	34	85	21	32	40	38
TSPAN2	2.403134613161136	2.809058206005697	5.787685151568014	-0.0535159616751799	0.13544115132773385	0.0046919176278172915	0.9910758532894405	0.9822100525291187	0.9905903965004156	7	2	12	14	2	2	12	5
GEMIN4	3.094739560241427	3.472020503838426	9.69210560260953	0.16351647018873997	0.13546763323804134	0.006388323227225564	0.9615670951264879	0.9804916219981783	0.990542399310461	38	1	18	17	2	10	9	14
GRASP	5.0856293199195	5.29636467173489	40.33922657557345	0.023445625925930115	0.13547315042136063	0.01070715080185162	0.9947474496966591	0.9749592937236112	0.9881564753378228	68	10	123	72	10	20	71	42
PYCRL	1.5693137116857083	2.387221906109684	3.533507630614641	0.28177430552549465	0.13559715050106116	0.0036884495808835694	0.9535700580809198	0.9872064341968825	0.9905903965004156	20	0	2	6	1	1	4	8
MVP	7.397577507556562	7.438566583531654	186.01070620485106	0.1264566034817447	0.1356367587794861	0.02296169776172474	0.9383308319094174	0.9536757889405353	0.9819992286660378	456	57	285	394	69	146	190	271
RAD17	4.847949706884706	4.9452657196265095	31.83418438891713	0.2106660106270235	0.1357016238577668	0.014006569453001017	0.9172636276224087	0.965199662996209	0.9862201563789315	90	18	31	47	11	30	29	43
PPP3CA	6.4711909712043125	6.513718575281045	98.29239591999696	0.2231006881683619	0.13586290717025046	0.020679777116220613	0.8808352039244799	0.9548306316516724	0.9819992286660378	170	51	108	144	60	94	114	101
TIMM17A	4.496772779782622	4.671035601291159	26.24328234968485	0.35327379983638274	0.1359110839021695	0.009541149911107957	0.879979428361444	0.9751943308772618	0.9900688364323167	54	7	16	50	22	27	21	35
PDS5A	7.794642380658671	7.820733995339615	244.0785141030423	0.1439150223522681	0.13593038981229894	0.02584169938405341	0.9179706849632743	0.9522012496697937	0.9789740599100945	459	88	318	467	137	264	262	243
RPL35	7.776743179010963	7.813755822454105	242.3071887785643	0.13391262445195523	0.1362285682638235	0.02315468116639924	0.9335527340781494	0.9537044500580352	0.9819992286660378	653	80	297	419	118	282	210	275
MTHFS	2.576262594983299	2.855872902211751	6.717789108214312	0.4358888420722403	0.13623426604151131	0.005535458575833589	0.8912193424326381	0.982083854797053	0.9904613765367408	6	3	8	7	7	7	5	8
ACRC	1.436282899677373	2.2956919059399152	3.2103487753966578	0.3373128186627836	0.13637060562971665	0.003945286625829642	0.941663704794914	0.9876760713393384	0.990542399310461	9	0	3	14	0	6	3	2
ISOC2	2.884737704837019	3.344756612757037	9.088764597663493	0.457501467655612	0.13651156508091705	0.005388102379340419	0.9022504251797638	0.9822100525291187	0.990542399310461	34	5	3	20	1	9	7	14
PSMA7	6.273054808839457	6.336387978463837	85.84358697468882	0.07733110786228976	0.13655658125465495	0.01821556894904792	0.9685710945691949	0.9572554547896504	0.9824080596577094	231	26	123	131	44	113	65	92
CREBBP	7.842051765152391	7.937465936745888	263.1266630290944	0.2209675866004613	0.13668744909202205	0.01606312732001511	0.9039433559655495	0.9638081963600414	0.9850811970061272	829	54	614	358	82	241	277	332
SNX22	3.363345811971576	3.6013297277607617	12.102418824274356	0.3259834916717016	0.13675763556893564	0.006650260218154161	0.9091866015336373	0.9802779061621221	0.9900688364323167	17	12	18	11	3	15	12	9
RENBP	4.008808813613886	4.3468184358150435	20.329064275926232	0.34579512705571064	0.13690361280507807	0.008000736208752222	0.9055131329672115	0.9782569264691772	0.9900688364323167	65	15	25	26	1	15	24	27
UBFD1	5.288913228692787	5.390871754303572	44.07127931201448	0.19300053827461588	0.1369156722106643	0.013692061189134304	0.9318137286665915	0.965199662996209	0.9866063165492619	105	15	36	77	29	53	47	37
SLC12A7	5.72076136955774	5.879520003561579	61.278672447946725	0.08777854395444556	0.13696430302709603	0.013195984325110313	0.9721176581086187	0.9694414948074971	0.986611169082293	147	11	100	170	18	70	42	88
CDADC1	3.380926786115931	3.6770269688011683	12.322205896342846	0.21365107296453348	0.13698909994213312	0.006621129835218722	0.9474476670874429	0.9802779061621221	0.9900688364323167	26	2	9	24	11	15	6	18
TPP1	8.144346807960964	8.382411200099543	364.630738847719	0.5634333056778644	0.13711337652108702	0.0067965846542522275	0.7923504112758766	0.9764854726589066	0.9905903965004156	222	317	232	462	238	412	334	391
C11orf95	3.434814949075041	3.7796921910303687	13.350020310164597	0.3360097039765185	0.13713520227318507	0.005622299916893419	0.9229891174980934	0.9811977206084834	0.9905903965004156	43	3	7	14	12	6	12	26
RAB1B	5.730783619996966	5.77665719048323	58.30098470036028	0.22001029518237833	0.13727129548785694	0.021127913866020063	0.8874504858315132	0.9556414357078442	0.9819992286660378	124	35	73	74	26	52	63	70
RIOK2	3.883095712404469	4.046785370113267	16.48187266248891	0.24861729957672926	0.13729014178606122	0.009784587862473772	0.9252182185474855	0.976426830594323	0.9887614540848269	41	11	25	13	6	13	13	27
RPL7A	8.291648783689613	8.31412655324628	344.0782136218434	0.15736140188835648	0.13734842342730208	0.02747394174041602	0.9101822939053319	0.9512507349439466	0.9763292336068702	900	148	410	520	160	326	325	454
FXR1	7.150127714324471	7.180545576249042	156.73969309690887	0.20311304668148264	0.13751400247021806	0.024157807814972374	0.881790628040044	0.9522704428871582	0.9818146729566929	241	82	211	226	91	158	162	175
DHX38	6.417171089911824	6.550518477819527	99.02168387610023	0.15828587254982868	0.1376967609553372	0.014245966420006147	0.9415176067371352	0.9662867739710872	0.9860647953086276	371	24	118	198	27	121	83	113
RPL10	7.776849724214673	7.812404684223789	243.48577955462974	0.17806389563612238	0.1378467723337786	0.021741525823649247	0.9040083435256325	0.9535608908066889	0.9819992286660378	436	128	356	278	139	264	202	306
CHST14	2.457263055745092	2.936378853330622	6.555556272597248	0.1706306948414531	0.1379550470914261	0.004612569596765343	0.9698173588136703	0.982509224364865	0.9905903965004156	16	4	3	18	1	4	13	4
CTSH	7.267847697237506	7.378884840956942	179.90788316671552	0.325166453393859	0.13812989585426827	0.012784942958723755	0.8583516084425352	0.965199662996209	0.9881564753378228	238	112	124	437	77	136	217	225
EHD3	3.1998355780850565	3.8299644564825224	12.818917245783158	0.45364910356547883	0.13814084034139557	0.007367766529089415	0.9043461943281088	0.982083854797053	0.9892218434183971	55	2	14	35	0	12	15	17
ARFGEF1	7.104784462216499	7.145066553131711	151.45894155423517	0.1362611095716899	0.13831731947962295	0.023248931330443694	0.932244767552663	0.9522704428871582	0.9819992286660378	335	42	326	260	59	147	162	177
BCR	5.856068060034355	6.190929339089408	76.08224793973517	0.278856756294789	0.13832742396152056	0.010343276261541608	0.9280704135288296	0.9766729148246375	0.9881564753378228	289	13	160	153	5	83	71	95
RP11-641D5.1	2.7551301249382307	3.2079798115464877	8.792460549877983	0.7979180106423716	0.13857022638020516	0.003793734611184539	0.8244454835463483	0.982509224364865	0.9926873515461185	25	4	8	1	8	7	10	10
CSTF2	3.1263006518593097	3.455707001429265	10.103324271593417	0.13515672590917696	0.1385972004274473	0.006463921051684972	0.9720341563248318	0.9807341735871417	0.9900688364323167	27	2	7	21	7	4	10	20
PDSS2	3.393504639743783	3.831201344745661	13.3375970445472	-0.03856266656551321	0.13870022447503944	0.0065305098760168635	0.9947474496966591	0.9816392215112903	0.9900688364323167	55	5	8	25	3	3	26	16
KDM4A	5.446750644118769	5.5160348801683305	48.06299516594646	0.1925194444699137	0.13895555089684603	0.017581318832895123	0.9172636276224087	0.9603180428480673	0.9824080596577094	126	22	45	81	22	36	59	60
TMEM109	5.4301027735963965	5.489750507320448	46.951139479189195	0.1389288391572779	0.1391111121848939	0.01866502498895302	0.9393034835648173	0.9569823395347156	0.9824080596577094	127	21	79	61	16	46	46	59
SH3GL1P1	1.5858836156992884	2.3439000611554106	3.4154851777608024	0.5470230490740691	0.13940814302100804	0.003883807818749475	0.8911798786483671	0.9857508213158932	0.9905903965004156	21	0	2	4	1	4	3	5
MRPL32	4.661433803963803	4.7463004582706105	27.792923633551165	0.22436287015709144	0.13952706313205063	0.015429016525843768	0.9130144646250604	0.9648476794700196	0.9835521858963422	52	15	28	46	15	24	22	43
CEP57	5.27304026430376	5.3665954801340146	43.03646568359742	0.03213646595417108	0.1395360201142225	0.01480327945526993	0.9899643339244123	0.9623337538152712	0.9860647953086276	76	19	91	72	14	46	60	29
ADRBK1	6.426258307144397	6.54082133993729	98.4784180185959	0.1685179440854649	0.13962954602867317	0.015747614415254612	0.9358064431820238	0.9632860827267492	0.9852350793780235	294	18	234	139	33	86	118	116
M6PR	6.386909597820446	6.513460490584856	98.95522661731604	0.29413032804072675	0.1396395359651521	0.010130283217708876	0.8792126572291296	0.9682417307805063	0.9900688364323167	111	76	102	127	54	135	86	80
FBLN1	7.955643789013365	8.015929689069567	279.37327818575335	0.21085302015900928	0.13973409085609212	0.019505611678944622	0.8935070925580293	0.9574714960588822	0.9819992286660378	718	67	382	371	191	277	265	353
SARNP	2.7228737501482883	3.011684058416895	7.165701783170691	0.14003246812407263	0.1397948537199244	0.006217318087538124	0.9706715888708973	0.9811977206084834	0.9900688364323167	7	3	13	14	4	3	12	8
CTBP1	6.13695961079597	6.23010184926117	79.22930821814478	0.13322416780078847	0.1400038758088926	0.016566245463011206	0.945095224790781	0.9609826692171735	0.9836241175251087	232	31	114	160	17	86	88	79
PRPF6	5.995529112339766	6.197776257132132	76.75306046019456	0.19473785676999922	0.14005408922761536	0.013105392242403093	0.9391952952978686	0.9722610759409123	0.9860647953086276	232	9	119	208	20	73	94	83
CRTC3	5.97385855355572	6.032916008940298	69.09381188710505	0.11541917235246456	0.14017888481203358	0.01992723178779667	0.9466303769883531	0.9542752120020654	0.9819992286660378	161	30	132	114	19	67	60	97
UBA1	7.334979578673598	7.371917619831063	177.6305175083496	0.13010971249037254	0.14033728365594555	0.025152157810144866	0.9342880023004556	0.9507662932945935	0.9805113318062448	460	62	310	318	57	145	219	210
SNHG15	3.735584783831542	3.958962376078139	14.803484747345346	0.09408289596557477	0.14035795820016975	0.00881712266028187	0.9747825895051179	0.9751943308772618	0.9900688364323167	36	6	29	30	2	18	14	16
ZBED8	1.4274041916870865	2.261234574417214	3.1896194605309995	0.3532751208487775	0.1404102244867033	0.0036593574400154653	0.941663704794914	0.9872064341968825	0.9905903965004156	16	1	1	7	0	2	7	2
LTA4H	7.093406015466169	7.19845750463585	159.16951078920383	0.3677919116208456	0.14053887521744646	0.012267676216148122	0.8337909376623441	0.9639838599603716	0.9881564753378228	123	92	311	174	98	142	162	203
CACNG4	0.52424658280175	1.8731695803660302	1.944159258130251	0.3119566434110444	0.14053938528656554	0.0031884045581528258	0.963124981487459	0.9915660938410747	0.9900688364323167	14	0	3	0	0	2	5	0
MTERF1	3.6899681962815754	3.873950404871027	14.473375772053663	0.09153235867412911	0.1405562048380396	0.00991902844392197	0.9764641537273169	0.9764854726589066	0.9881564753378228	26	6	20	19	10	5	20	22
GMPR2	4.7851807644019955	4.8658182354308925	29.987998415084707	0.09966385211159443	0.1407202002738265	0.015227155618850775	0.963723038799866	0.9623337538152712	0.9853060234731513	51	10	56	50	16	38	28	28
ZFP3	3.1735641701816615	3.385882193363583	9.674286091153935	0.03106613592864475	0.14105407882435111	0.007271923945731279	0.9946353317695286	0.9780100895326064	0.9900688364323167	14	4	19	18	4	15	7	8
FBXL20	6.014908815150304	6.087849345197351	72.88847064382847	0.2961727078198554	0.1413060908062385	0.015782445863979543	0.8625596978720189	0.9605816575755239	0.9852350793780235	69	39	125	111	42	60	90	81
USMG5	4.5221118441206025	4.780629096165397	29.37937427485463	0.48892484372164785	0.1413065918052578	0.004596398967358235	0.8445905814444471	0.9782569264691772	0.9928057668653939	30	17	15	38	28	44	23	19
HOXB4	2.6852139338002607	3.1848491930676497	7.736293294629135	0.4726786389507756	0.14137108046431515	0.005287841789458446	0.8902835265358409	0.982083854797053	0.990542399310461	16	1	33	4	2	7	10	9
CWF19L1	3.687739698852193	3.9572741253250663	15.3265271603736	0.19839943561654647	0.14139330408166972	0.008048182002606317	0.9459834469469967	0.9780100895326064	0.9900688364323167	24	2	28	20	14	8	26	15
TMEM184C	5.010325765116388	5.237251549365617	39.13246052899419	0.3523662375978897	0.14141402016584276	0.010276786387464206	0.8744222212874424	0.9739359439229848	0.9881592070562114	51	4	50	104	30	33	41	53
LRP10	6.937297483937678	7.032319242253469	139.4992756094837	0.15338198903224895	0.1416748147895677	0.017175298063752106	0.9391952952978686	0.9611524084608312	0.9824080596577094	425	47	264	240	29	108	135	217
PPP2R3B	2.9207431804103936	3.2298263047949836	8.338483390875947	0.16103282833307023	0.14171343147067264	0.006438653631696914	0.9647474930463096	0.9802779061621221	0.9900688364323167	30	2	9	9	5	5	7	16
SCFD1	6.172682711257497	6.2122242150150715	79.336757445587	0.22143714119025626	0.14175324799200703	0.023398983451102393	0.8802991979882715	0.9525087692887306	0.9800369588092149	156	37	91	111	49	66	86	102
THAP8	1.5272272807408203	2.3596386709326747	3.7001805044383143	0.28538488434502496	0.14184734308487718	0.0027593489154978507	0.9587089696669624	0.9868584398619461	0.9930865998980168	20	1	1	2	2	1	2	10
CPTP	2.4598131098838585	3.241539064039394	7.725864864313604	0.5478415673574373	0.14203767491363375	0.0062005166131509845	0.8926354438063467	0.9828025435914152	0.9900688364323167	32	0	13	21	0	9	8	10
HINFP	3.750887824025204	3.978842621576567	14.88591677737653	0.11747893544085479	0.14233034366225508	0.008896624874597718	0.9673554351412984	0.9751943308772618	0.9900688364323167	37	3	21	42	4	16	17	16
KIAA1033	7.066113575400475	7.12113565482322	150.2029829952302	0.2265938680446261	0.1423479953428812	0.0193783372708023	0.8808352039244799	0.9548306316516724	0.9819992286660378	223	57	175	252	110	166	139	169
TEX10	4.55463027677174	4.687909821629422	26.19785799007386	-0.02599177714176196	0.1423568088724621	0.012282549194954334	0.9946032808541465	0.9683755109768276	0.9881564753378228	66	8	47	34	13	30	37	15
C5orf63	1.5099239659649617	2.310667604172075	3.3559723326879527	0.20826718426047752	0.14236141662178184	0.003435249276471649	0.9674784770362737	0.9857508213158932	0.9905903965004156	8	1	2	14	0	3	1	8
EPPK1	5.146896038268282	5.526062387052246	47.07809537130045	0.3336673256575209	0.14242426105313563	0.009984700098329526	0.9130144646250604	0.9778693566588504	0.9880385042623173	188	11	42	132	3	40	48	70
MON1A	1.7421352297949138	2.360417477357504	3.692253649536276	-0.028777336895232684	0.14251952240357732	0.0036567503667557896	0.9962048611970425	0.9840861014779045	0.9907988042258777	12	1	2	10	1	7	1	4
GOT2	5.3951666082124055	5.462343631418559	46.22789883578868	0.15505565196771876	0.14259302207241667	0.018001232885250417	0.9368671786248967	0.9574714960588822	0.9824080596577094	95	22	50	99	18	49	54	43
CEP68	5.280954256347738	5.383484066141516	43.308629982392056	0.10547896022223252	0.14276039722216635	0.014991358048709312	0.9615670951264879	0.9623337538152712	0.9860166133634335	68	12	107	80	17	39	61	39
MRPS34	4.489958566971963	4.655533635665155	25.431733772723984	0.2548461380248469	0.1428170014701831	0.011248658786977844	0.9172636276224087	0.9722610759409123	0.9881564753378228	90	7	18	42	13	26	27	29
PRRC2B	8.12720148664021	8.226658478371416	321.6871517875942	0.22976602566295407	0.14291231162058626	0.017173054539078317	0.9022504251797638	0.9623337538152712	0.9824080596577094	973	62	631	655	86	323	314	401
C12orf57	2.628713379942911	3.331501817538857	8.517835168802907	0.07688955177708268	0.14299344006314865	0.006239673721518342	0.9883412599536142	0.9827944233360043	0.9900688364323167	35	1	17	17	0	17	5	6
PACS1	6.6248686817771345	6.705760676321058	111.40421736805774	0.18459437255265682	0.14320099393792032	0.017751393364354058	0.9172636276224087	0.9579186071752213	0.9824080596577094	308	55	218	131	26	86	118	160
B4GAT1	3.4426204720926443	3.6543996564079873	11.992468119623986	0.2059132961801602	0.14327141414159061	0.009014352198066981	0.9396884768703159	0.9764854726589066	0.9900688364323167	24	2	24	14	9	14	11	13
HELQ	3.502551713000318	3.7430119649859694	12.467530977004673	0.1486679275171566	0.14330443730614598	0.008166800729605269	0.9608801334390588	0.9764854726589066	0.9900688364323167	23	4	37	18	3	8	14	20
SNF8	5.144546346642844	5.19973877543318	38.5394972483717	0.22056525065892135	0.1433433287726993	0.02015046246756833	0.8969358397984261	0.9572554547896504	0.9819992286660378	86	20	51	45	20	35	37	51
TBC1D12	4.130305809830286	4.274846779335004	20.140982335478803	0.42215169557818066	0.14348800132880965	0.009516558367485826	0.8455239463566737	0.9751943308772618	0.9887614540848269	18	14	23	28	13	24	16	21
ACADS	2.616929043157618	2.861082661666724	6.6643290354983264	0.3347315101528122	0.14369541539897043	0.006877824535967513	0.9167051890284755	0.9811977206084834	0.9900688364323167	11	5	8	5	4	6	8	6
ZBED1	5.061901628670356	5.166464313806302	37.66267938047283	0.21891731617544669	0.14369697247245863	0.01461747764386192	0.9130144646250604	0.9639838599603716	0.9852350793780235	60	26	46	69	12	22	46	54
RECQL	5.357154237315738	5.436238712793549	45.59014772499912	0.23344250786406703	0.1437342013115441	0.016237049189859198	0.9040136992565228	0.9609826692171735	0.9828186076585221	123	23	65	39	22	44	55	45
CHST3	5.235593389651744	5.406126622299539	43.588807346286536	0.11083655159512426	0.14389235900384353	0.013664053833213527	0.9655829329454325	0.9664878955165255	0.9862201563789315	121	14	85	92	6	49	48	44
B3GNTL1	2.8588227891358957	3.183428223530403	8.037207674736008	0.1082005780082548	0.14390479704855594	0.00682066642096195	0.9762200917984393	0.9801344197544525	0.9900688364323167	20	5	13	13	1	4	8	15
TAF1	6.970195457895086	7.0456213915826735	140.94378778545772	0.14723658605958123	0.1440798777228653	0.019701230726373628	0.9383308319094174	0.9569823395347156	0.9819992286660378	353	27	264	269	62	140	120	198
AC063976.7	0.7301332439349296	1.9666130502345562	2.204523965571717	-0.9966192313096971	0.1440956528443463	0.003137844041254857	0.8239512523361595	0.9908748545036212	0.9900688364323167	8	0	5	5	0	0	8	0
RBM39	8.62087391478666	8.642399184156277	432.25316322207436	0.16121137893251627	0.14429037733525152	0.029927245391803803	0.9034088071097088	0.9480800535528888	0.9742099392294851	770	132	867	728	218	416	473	494
MON2	6.6337314413731105	6.690977542648403	109.84238313456476	0.12570813003503215	0.14433164524039732	0.021730746392997474	0.9396884768703159	0.9525087692887306	0.9819992286660378	267	34	212	216	32	94	135	127
FIBP	3.1410170094678365	3.7251345098399713	11.853314255006222	-0.2875479035664221	0.1443492772335996	0.0067721665793232045	0.9462136041268239	0.982083854797053	0.9900688364323167	43	1	18	30	2	15	2	24
RPUSD3	3.8406264107943127	4.041975182087861	16.07151993821279	0.057917707453581456	0.14436997592945566	0.009974138288017112	0.9854473851978847	0.9751943308772618	0.9881592070562114	39	9	20	30	4	8	14	32
AP3S1	5.311781297462812	5.468343504086966	47.563161698219304	0.46359782899534946	0.14443699663994453	0.008239532300361523	0.7978441828026466	0.9726304666862455	0.9900688364323167	50	27	51	45	42	43	32	75
PPP1R11	5.4511056350379725	5.569879656781631	50.460685334440214	0.13585539575198646	0.1446057619577857	0.012203810546692994	0.9526806329731787	0.965199662996209	0.9881564753378228	81	19	77	56	39	75	30	50
CRADD	3.0745237445009654	3.498258935558834	10.019161035215415	0.1121512087661732	0.14475565235477605	0.006856696409891983	0.9773333437232373	0.9808683833420474	0.9900688364323167	50	2	13	11	2	11	16	6
S100A16	5.398418175543878	5.490285862353195	46.8587839465741	0.11627233950423864	0.14475941045173693	0.016006482709931418	0.9563195525242772	0.9609826692171735	0.9850811970061272	115	19	50	106	16	57	35	58
PNO1	3.3099447172308327	3.6170256571638224	11.545474697872924	0.36383808445019183	0.14492012540330534	0.0070525386899147665	0.9043461943281088	0.9790719034369437	0.9900688364323167	19	7	8	36	2	8	12	18
RABGAP1L	6.2293015965583525	6.271079922597865	82.17863423941438	0.14695899632764073	0.14509975867090327	0.023896311440742262	0.9288085506734906	0.9500021007166122	0.9803522848742671	144	28	164	124	43	60	92	116
HNRNPK	9.035564991451468	9.072291963341	584.9974048109096	0.18912526789803166	0.14520049129452026	0.022621070168028192	0.8937870967473469	0.9535608908066889	0.9819992286660378	901	274	868	709	384	634	530	694
PDE4DIP	6.5843726038174895	6.647893305880739	107.0937243942297	0.17935968072453076	0.14542860281946945	0.020096379650710153	0.9172636276224087	0.9545945064678593	0.9819992286660378	317	35	162	113	57	76	124	150
FCN1	5.013404147654163	5.518484210378674	48.299169037081164	0.8372479036861109	0.14603638076933487	0.005094589486571912	0.7929510894890058	0.9814550133255945	0.9905903965004156	45	10	179	8	36	69	27	55
PMS2	2.9824025259583458	3.3346546857921897	8.765013394403331	0.10802093676273494	0.14606822369059932	0.006776309983684311	0.9756107188843495	0.9791478053836911	0.9900688364323167	31	1	17	13	3	5	13	12
IKZF4	3.0266441011867946	3.4972788768886134	10.421706656358655	0.4422476265273451	0.1460736199968762	0.006880744749400839	0.898678498456305	0.9811977206084834	0.9900688364323167	17	7	15	28	0	10	10	14
SOX4	6.6359374614640245	6.787399906056472	119.01317903550581	0.3429034960358678	0.14629604951137082	0.011292115491900182	0.8455239463566737	0.9668958274330886	0.9881564753378228	227	28	111	145	118	76	132	180
BTN3A2	5.595773130007433	5.76033932753542	56.26242809825788	0.167201001460807	0.14635719172060788	0.013890417717620123	0.939783479622703	0.965199662996209	0.9860166133634335	140	10	167	80	15	56	53	76
KDM2B	4.817974308180474	4.992105768407673	32.34020756703499	0.17670790615522555	0.14656110875935974	0.01248683361414619	0.9410513657958138	0.9686688233102128	0.986611169082293	126	13	45	42	6	36	32	37
PRDX3	5.773285562373983	5.893637579071786	63.64857514058464	0.3403266374009557	0.14662772133516266	0.012142632134283057	0.8647533956501697	0.9643130776820478	0.9881564753378228	116	41	37	108	34	79	57	61
THAP11	2.5322931785092324	3.13428180166632	7.427507617630864	0.22457272135844913	0.14686847024563315	0.005644827357094452	0.9610934905780847	0.9822100525291187	0.9900688364323167	20	3	7	24	0	4	15	6
TRIM8	6.8370038134286	6.870305080021896	125.25673035426627	0.13910565875549114	0.14688080508960044	0.026461855840623015	0.9292618210581545	0.9468979844057342	0.9763292336068702	214	48	205	262	53	92	143	174
SMOC2	3.221095116901611	3.6723633040048353	11.748314599862862	0.35183406329571815	0.1468957471425925	0.006183219783881645	0.9190219502175779	0.9808683833420474	0.9900688364323167	22	5	45	8	1	9	8	23
LMNB1	4.9611187301400825	5.140757896230082	36.452961070700795	0.11502061799726704	0.1469371918383146	0.01155785617993079	0.966836511021626	0.9705440433837313	0.9881564753378228	62	20	90	55	6	46	21	50
RETSAT	4.713148211788135	4.813820368458345	28.70838246591927	0.10706128953844996	0.14710761438317704	0.01630170533914643	0.9615670951264879	0.9623337538152712	0.9824080596577094	59	8	47	50	16	17	33	45
MAGI3	5.8736037001879104	5.945668118708399	65.05649089396762	0.13749495735313166	0.14711618821187986	0.019373349911832996	0.9396884768703159	0.9548306316516724	0.9819992286660378	186	31	88	101	19	48	89	74
ZDHHC17	5.365107651503859	5.459580553235334	45.695456605142404	0.09318886774093611	0.1471749562747145	0.01628833175010092	0.9664024366188857	0.95953899360372	0.9842534047900022	77	13	102	90	18	45	33	72
MBD4	5.784145961746026	5.831429690280165	60.00304924243056	0.11735043405077794	0.14726351557714967	0.02296328205495569	0.9444675923436823	0.9502643314094132	0.9818146729566929	120	26	97	113	22	53	51	92
LRP5	5.341569188923442	5.532448975956615	47.56866142885577	0.13293136777312872	0.14729014785546693	0.014038072466143603	0.9576131578309877	0.9668958274330886	0.9852350793780235	144	6	81	112	14	37	62	59
CDK6	5.477342316788837	5.565243661355809	49.59194059426008	0.1609931296810904	0.14743666621904783	0.018394837371146694	0.9342880023004556	0.9572966169003168	0.9819992286660378	122	27	76	83	11	39	61	61
PRR13	4.833246317705289	4.967342975112043	32.85417770465358	0.3136203963559514	0.14754279220611907	0.010998514090943046	0.8926841809161579	0.9695429492492148	0.9881564753378228	27	15	46	60	23	44	25	32
DUOX2	1.6732831846105958	2.4156312284312995	3.764587098988328	0.4964583595363407	0.1477173164574075	0.003820538174653795	0.9110693836852174	0.9847871018641428	0.9905903965004156	2	0	10	14	1	5	2	6
MTX1	3.386136603528777	3.7421237459835917	12.7979601166254	0.5153704723564916	0.14794381584380564	0.006671296088498356	0.8591330325102873	0.9793338659247639	0.9900688364323167	19	8	6	44	2	13	14	14
COPB2	7.389474271694809	7.422803570118722	184.93886219030594	0.18844257086542177	0.1479510377317947	0.027002081492096725	0.8919103005045582	0.9475575799300008	0.975155054937113	358	58	259	292	122	162	194	241
IRX3	3.3352587252139188	3.728437330897669	12.254626017326423	0.035166419059046515	0.14797270062404955	0.007634429625833074	0.9947474496966591	0.9791478053836911	0.9900688364323167	49	5	18	17	1	11	22	7
FUT2	0.30262847139277826	1.5383241032128656	1.552407197721859	-0.16088286850552558	0.1486367388458716	-6.250334829518128e-5	0.9815019850780279	0.9899992592584242	NA	0	1	1	5	1	0	0	5
FAM98B	4.522404666032642	4.700551038171256	26.46204498014401	0.0237884570154247	0.1487440192297791	0.011284908171209208	0.9947474496966591	0.9714283490538347	0.9881564753378228	35	12	46	61	9	10	46	31
RNPEPL1	4.965910174375144	5.201957584446053	37.348710439679884	0.18566810979849555	0.14884703797311966	0.01217103472872152	0.9436958058036748	0.9726730263218574	0.9860647953086276	154	9	37	79	7	26	52	47
CASP4	6.874018930136353	6.9180426271121895	130.00081553620652	0.21343497200876096	0.14885950553096455	0.022241373107051012	0.8871866105005555	0.9500021007166122	0.9819992286660378	190	62	300	158	56	119	142	156
ZDHHC18	4.477445397898656	4.743170112316694	26.72166116251729	0.21680339379660177	0.14897535098544268	0.01146606194135641	0.9391952952978686	0.9726730263218574	0.9877876093569338	44	2	58	73	11	26	32	30
SCP2	6.19487889842445	6.336678670384918	87.68206700235737	0.5047898491150982	0.14949735651898166	0.009825178865909598	0.7627182116531614	0.9664878955165255	0.9900688364323167	128	73	85	61	51	81	92	102
TMPO	5.870186646914282	5.956761300571579	65.94908119277893	0.18366619119661398	0.14982578617607462	0.017218141515732123	0.9229891174980934	0.9572554547896504	0.9824080596577094	98	39	137	105	17	63	87	59
ADPRM	1.8859511778244966	2.490302758997726	4.742768859798915	0.48797699892924307	0.14999832307611316	0.002524896910592601	0.9130144646250604	0.9839373913873611	0.9955630945747783	6	1	1	9	6	2	3	10
HBD	1.6643170193537498	2.311395540104902	3.599687787541606	0.20842485550521467	0.15000992390691306	0.0034178240737444154	0.9676182498765006	0.9836414966814663	0.991307880293085	15	1	1	5	2	4	1	7
CPT1A	6.699268768191345	6.734542049614787	114.20037263782176	0.1917006816852653	0.15007704489978446	0.026322188389177013	0.8941735742992449	0.946585458891437	0.9761059658276979	230	42	208	130	67	100	117	152
NCAM2	5.065260566848089	5.286048686338885	40.67146526468696	0.4258911936121347	0.15015267537793617	0.009877313420223972	0.8641049938853437	0.9727481106582851	0.9881564753378228	165	22	41	21	14	28	56	48
SH3BP5	4.785793239976671	5.16667624907612	36.9084885880403	0.36166112011053925	0.15017819585864692	0.009559143777566245	0.9049390272026993	0.9764854726589066	0.9881564753378228	78	1	99	42	25	44	32	43
PSMA1	5.017859465497523	5.094355487971968	35.57481676302136	0.17890653997578268	0.15034674761232844	0.017652257413886124	0.9288085506734906	0.9583824034541938	0.9819992286660378	50	12	60	63	22	43	32	37
USP54	5.706581263243449	5.797427963952054	58.28900886904215	0.10233734040478064	0.1504131679298409	0.017489132691533286	0.9614831585233199	0.9572554547896504	0.9824080596577094	99	17	101	148	21	62	75	49
EMB	5.622343040332708	5.8273515974522585	60.88582421991723	0.5864225010756905	0.15044339336234647	0.008004565903642066	0.7923504112758766	0.9726730263218574	0.9900688364323167	32	42	150	52	29	66	52	73
CTC-506B8.1	1.7179655178064843	2.4686011791388114	4.131693997164175	-0.26617622328323826	0.15051816664251172	0.0038669344948014106	0.9579849908870911	0.9848108575274995	0.9905903965004156	5	0	10	11	2	10	1	2
SPG11	7.134719877216506	7.165319506360474	153.946172286516	0.15305618596001525	0.15052877860063402	0.029129091668253775	0.9148952285761265	0.9441602090313137	0.9742099392294851	315	44	297	250	77	134	162	204
MYL12B	8.081170430927232	8.12810518690327	303.75163433881	0.22522273652621772	0.1506222725638704	0.021309192817954806	0.8743594995121101	0.9524784009564922	0.9819992286660378	478	171	358	380	188	335	275	353
JMJD7-PLA2G4B	2.088039109422898	2.7995644518206246	5.3246184970071955	-0.0400704066771269	0.1507587678885619	0.005074298194317517	0.994812241972963	0.9827944233360043	0.9900688364323167	18	1	13	10	0	1	11	7
METTL7A	7.274356938423245	7.4331255771171465	188.1733707946929	0.44689351032174285	0.1508972924012765	0.010019452109700951	0.7923504112758766	0.9669704927576369	0.9900688364323167	308	176	154	153	80	212	177	200
LEPR	5.170659309119292	5.50449190759899	47.698109028903225	0.34592338332057754	0.15090360172558495	0.0075792222701498106	0.910502323680578	0.9764854726589066	0.9900688364323167	34	6	146	56	37	77	32	38
GNG11	4.809293614471194	5.049571508698708	34.83160163623509	0.2502118099622792	0.15095482369916838	0.007920381940545822	0.9342880023004556	0.9751943308772618	0.9900688364323167	93	11	35	21	31	55	29	21
ATP6V1E2	0.9271154216011862	1.8340973242657324	2.0257766970090842	-0.49118638051820496	0.15105549757271594	0.0027268383121073878	0.9167069092264855	0.9872064341968825	0.991307880293085	4	0	4	5	1	0	6	1
LNX2	4.6889379926939085	4.812063114483312	28.529601395433183	0.15889998669464586	0.1510682519084746	0.01427303108867595	0.941663704794914	0.9623816444356258	0.9860166133634335	47	12	46	74	7	31	30	31
FAM118B	4.291213838640497	4.4014522944344545	21.952599164291343	0.31244436263787356	0.1511550103369802	0.013176558682428811	0.881790628040044	0.9690404926142622	0.9852350793780235	35	13	25	23	15	24	25	18
CBWD1	4.079653421446735	4.207327758901435	18.34276652572896	0.09771893803621359	0.15126770311794258	0.013431639788421355	0.9698173588136703	0.9668118639921409	0.9858727013787711	46	8	28	24	8	10	27	23
RHPN2	1.9134899281456281	2.6595954304278107	4.583257084304964	0.40422268556616	0.1513388918854983	0.005022634647715681	0.9246248306871511	0.9832463262879562	0.9900688364323167	16	0	8	14	0	6	6	4
UBXN8	3.017430234202285	3.221899959971071	8.840197807042465	0.2990115096872653	0.15144639069226135	0.008846137290258436	0.9186435880796937	0.9778693566588504	0.9881564753378228	10	6	13	11	5	6	7	15
C9orf91	3.836060686409889	3.9759930858342356	15.49758860318216	0.1526233376216721	0.15158238200736615	0.012694707521310982	0.9535700580809198	0.9712651740718448	0.9860166133634335	23	7	24	28	8	8	17	26
RP11-268J15.5	1.7998927932651196	2.6411444071642882	4.6524301601645535	0.8470437275690589	0.15165504118249423	0.004442994120691641	0.81901055160336	0.9848014341673977	0.9900688364323167	9	1	1	24	0	5	6	5
PPM1L	4.342763614161301	4.616559817813452	25.142049596074056	0.29608761950604445	0.1518027400609525	0.007967794808646074	0.9186435880796937	0.9764854726589066	0.9900688364323167	20	4	60	37	21	38	15	25
VPS9D1	2.4088048032113782	3.085035764440177	7.047646096231907	-0.002395047124448382	0.15186009846053633	0.005135139274540524	0.9998347940238835	0.9822100525291187	0.990542399310461	29	3	13	8	0	5	2	18
BATF2	2.2860215831223787	2.7013839557767545	5.5647893312165175	0.27268873409484035	0.15189822587402602	0.00486741007780343	0.947182450643712	0.982083854797053	0.990542399310461	16	4	2	8	2	6	8	3
GABPB1	4.758812029848757	4.90724646292158	30.52750767475253	0.20537999196868112	0.1520591573948398	0.013132536320123426	0.932244767552663	0.9639838599603716	0.9862201563789315	36	10	59	86	9	29	39	31
CERK	5.183142670674524	5.335251563884374	41.347805639842356	0.1048367046282965	0.1521350743614462	0.014669421995119858	0.9655829329454325	0.9623337538152712	0.9852350793780235	108	7	99	72	13	42	35	60
NAA60	2.640604365653267	3.0153605209119965	6.682174177172454	0.13834668974347158	0.15221595712061617	0.006069376159151322	0.9698173588136703	0.9791478053836911	0.990542399310461	23	2	14	9	1	4	9	10
ARSD	4.1872907383811455	4.388174139229817	20.990910263433758	0.15391926835644543	0.15234284451534044	0.011549645749748899	0.9540190219349358	0.9722610759409123	0.9877876093569338	41	13	29	46	3	19	31	17
INO80	5.834622503903868	5.978330600972274	65.72263443199601	0.15180267600875536	0.1523503895697465	0.016147247131522068	0.9434386039904904	0.9623337538152712	0.9824080596577094	224	14	107	134	15	53	78	87
UBR1	6.424458435850563	6.455665632590591	93.62234537139756	0.15502031106871486	0.1525589525426723	0.028019825424473427	0.9164407411359625	0.9431001616598594	0.9742099392294851	208	43	173	125	35	95	90	116
DSTYK	4.917765221463375	5.013961707524362	32.932079942909716	0.09460546550946716	0.15263957202033926	0.016567414816735876	0.9655829329454325	0.9572554547896504	0.9837187057565651	93	10	52	60	11	34	29	45
GTF2H5	2.178313824510881	2.856737666662334	6.1720382018223425	0.12630656047320254	0.15271462820260792	0.004068377922681089	0.9835970594666676	0.9832173494746805	0.9905903965004156	10	2	1	22	3	9	9	1
TXNL1	5.5876855772919365	5.666784269728412	54.01477331519082	0.26688374102472634	0.15272244654123163	0.017069883906461417	0.877595371107878	0.9572554547896504	0.9824022474718603	83	21	98	53	39	61	56	52
ZBED5	4.572474659902185	4.652881897012482	25.57484661696902	0.1673813264650282	0.1528339635440927	0.01777205328213421	0.9356923045890203	0.9584124049641335	0.9819992286660378	53	9	32	51	13	21	30	32
RCC1	4.477645732620743	4.974701827766348	31.843230757287035	0.7651442967286126	0.1528378268930116	0.0076156181267990316	0.784882969915696	0.9798993679815781	0.9887614540848269	39	3	10	149	15	32	39	33
RP11-157K17.5	1.4063438132785357	2.07099585630703	2.9639559384738203	-0.5114447074583857	0.1529376303306946	0.0028936945936962073	0.9110693836852174	0.984256125947396	0.9926873515461185	5	1	5	4	2	6	0	3
TDO2	2.63083199883986	3.2929117310644083	9.159040820063026	0.9232052346221953	0.15319212611731708	0.004230773357588937	0.8482259053009397	0.982509224364865	0.9905903965004156	25	3	0	18	7	13	9	6
NAE1	4.7120861541703345	4.822962546418177	28.635879416719142	0.1199177139145332	0.1532317450426888	0.015189547959484014	0.9550257734900612	0.9605816575755239	0.9852350793780235	56	8	46	72	10	30	32	31
PLA2G15	2.8021077627985513	3.066445579965201	7.471722431545549	0.11281183816107491	0.15332815983526105	0.0072566071587367095	0.975254127181762	0.9782569264691772	0.9900688364323167	12	3	17	8	4	4	13	7
HERC2	6.973911141120675	7.110561871102881	146.95335770684	0.23059695982540598	0.1536620341231808	0.016396564471727406	0.9110693836852174	0.9623337538152712	0.9824022474718603	539	23	259	247	45	143	141	197
ZKSCAN3	2.9479356881068366	3.2619437445126183	8.322236420765051	0.2164624628849163	0.15382117775010062	0.007003731201793421	0.9438053455141712	0.9778693566588504	0.9900688364323167	20	2	9	26	2	8	9	11
H2AFZ	5.2535651341338285	5.301424736580663	41.28717531695728	0.18400979333026907	0.15434659575739998	0.023509248982975343	0.9133096657379296	0.9502882173135608	0.976759612348087	83	18	50	73	21	38	49	45
SNORA7B	3.950267203693394	4.372564606272819	22.56380208897167	1.2356786524895247	0.1547696157148256	8.566820211409632e-4	0.6122358418037207	0.981253350865743	0.9976044585398781	8	23	15	11	19	20	18	29
VCP	7.644833194542474	7.672599453438981	219.83723404149777	0.16504014723010266	0.15501436572874824	0.030084959072773487	0.9051599127575735	0.9431001616598594	0.9742099392294851	574	102	348	298	77	234	223	246
AC093627.10	1.1672891922641406	2.109069759605472	3.755630874801313	1.021576124912285	0.15507769164732213	-6.05075956346328e-4	0.795252838399073	0.9875318647931389	0.9976044585398781	1	7	1	4	0	2	6	2
DDX26B	3.5045381261174007	3.684793819378866	12.239766811308408	0.1975142733756428	0.15509012871004849	0.009616105481515043	0.941663704794914	0.973131723369771	0.9881592070562114	18	4	32	15	6	15	11	13
MRPS11	3.7370656643501277	3.954069884446204	14.9527314534571	0.17807483309183822	0.15515538930892867	0.011014850796723208	0.9469840772251717	0.9726730263218574	0.9881564753378228	41	2	23	21	10	11	21	17
CDYL	4.830495653694296	4.939099917125188	31.244360405132227	0.14556203103827903	0.15531004894963035	0.01638392716158669	0.9434386039904904	0.9584124049641335	0.982573282682392	57	12	55	75	8	26	35	42
RN7SKP80	1.9798735173727877	2.471955929528575	4.829137426908758	0.6074077076227644	0.1556369074078874	0.0032075274195373336	0.8816207188935605	0.982509224364865	0.9926873515461185	4	4	10	1	3	5	6	3
PHF11	6.126578836602501	6.189539675461664	77.30530537386134	0.0524695347180198	0.15571784104258296	0.021223267976851402	0.9789887216469142	0.9502643314094132	0.9819992286660378	164	29	147	129	29	98	49	101
AC005154.6	6.8466296775927935	6.8906367457357245	127.05402813242851	0.14870030436366208	0.15577471108081622	0.02599595097798087	0.9256478795816965	0.9459056598962648	0.9757120874388852	309	60	226	180	39	91	155	170
COG2	5.024926354745006	5.105351515617209	35.51292196722402	0.17641227978051868	0.15595771364129996	0.018655289234439952	0.9301438612028644	0.9548306316516724	0.9819992286660378	98	12	38	63	17	32	35	49
PIH1D1	3.9122450913322355	4.1481964661838	17.081550348709776	0.0734111671451043	0.15599796911109004	0.010019044396448918	0.9801970682221879	0.9726730263218574	0.9881564753378228	37	3	49	24	6	23	11	22
CAPN7	5.328710504048603	5.455842395140509	45.28666484125916	0.12709077790699155	0.15601633419159003	0.016346142024825268	0.9531880190895792	0.95953899360372	0.9824080596577094	87	12	108	99	11	35	58	57
MSI2	5.797541771978714	5.875508297525827	62.45110796557812	0.2945034111534279	0.15622608333894317	0.01850600574356909	0.8698831829977361	0.9548306316516724	0.9819992286660378	57	29	122	107	33	50	75	76
CHAF1A	3.7367725557841514	3.967907201161294	15.013319658156508	0.22675411644265425	0.1563859694268428	0.00980617927702154	0.9378621331722615	0.973131723369771	0.9881564753378228	59	7	19	16	3	15	18	16
ATP5S	4.127286749677923	4.332257434088895	21.014667399014357	0.17857789438748414	0.1564294709608101	0.00798684544476768	0.9531880190895792	0.9751943308772618	0.9900688364323167	23	17	22	30	10	32	20	10
PSMD6	6.014186680538109	6.060387913124809	70.72415065383564	0.15242398191862902	0.15646973611138074	0.0245504007987949	0.9286534526617484	0.946585458891437	0.976759612348087	123	28	99	151	32	69	58	103
FCGBP	2.925007016730889	3.1700780115883322	7.9723776054727375	0.2307236508200181	0.1564721301210085	0.007619653751166887	0.9395238580445442	0.9764854726589066	0.9900688364323167	11	2	21	12	4	8	8	10
RRP7B	3.058030718827388	3.4180553064283075	9.346897133202805	0.19858041164679602	0.15657880975668217	0.007371660049903557	0.9507106087862889	0.9772173936719701	0.9900688364323167	20	2	25	21	1	9	9	14
ORC4	4.65955525616226	4.785060662074605	27.926127030885844	0.13122057623727568	0.15658739540920658	0.01612478107444946	0.9521794072757	0.9609826692171735	0.982573282682392	64	5	47	53	15	25	36	30
MEMO1	2.8709998140069914	3.2021227729680364	8.761975658657631	0.23420896350058	0.15664477505876112	0.005689981877385936	0.9521219607465171	0.9802779061621221	0.9903828249807678	10	6	18	5	5	4	17	6
NUP214	6.423605525171131	6.481541095260929	94.77405783632882	0.11500144279707288	0.15684938158706266	0.023512906987185687	0.9458099983978031	0.9475575799300008	0.9800369588092149	225	30	173	190	29	102	110	92
FYN	6.734211393277776	6.849999744450169	123.25468142703726	0.28714719470573485	0.15685930450685198	0.015976179384226172	0.8743594995121101	0.9598991303815078	0.9824080596577094	135	33	389	188	50	108	138	155
SLC24A3	2.3011962012277567	2.8296469224679957	6.0263957670080925	0.18340438650073665	0.15729355986840196	0.004670672248090587	0.9698173588136703	0.982083854797053	0.9905903965004156	18	4	2	13	1	10	2	7
ASAH1	8.095901190546705	8.427311160366534	376.4028950838598	0.6876255921972233	0.15730566391161588	0.006587054070053908	0.7690633978092595	0.9764854726589066	0.990542399310461	194	238	268	271	396	489	282	403
MRC2	6.846147311581252	6.914269694377749	128.74636338704767	0.2002694470952842	0.15736099290070887	0.021745111720156567	0.9049390272026993	0.9512507349439466	0.9818146729566929	439	46	142	204	46	105	143	174
EID2	2.5348691759591486	2.958776603831002	7.33376054643436	0.37575037478492607	0.15736462215106345	0.00432803237590055	0.9172636276224087	0.9820803436337098	0.9905903965004156	12	9	7	6	1	9	3	10
KIAA0922	4.693747438914048	4.858437388674537	29.940881766993535	0.25769619172856506	0.15741995544530413	0.01165869592048707	0.9172636276224087	0.9665341885367161	0.987778083535131	28	8	64	50	21	31	18	48
FH	4.491702959179549	4.620751309965071	25.516696024081114	0.36437298205104024	0.15742746540234923	0.013150422528757583	0.8550880548546386	0.965199662996209	0.9852350793780235	61	19	20	30	10	23	24	34
TNKS	5.882320083727918	5.991560542524449	66.73981254762877	0.12416443618104092	0.1576575871309998	0.0182882150167717	0.9521575944064621	0.955541070193274	0.9819992286660378	136	12	128	153	28	80	55	81
NPDC1	4.716817175382092	4.950043698204573	30.923638455202557	0.12574053240521027	0.15788853167175435	0.013214350066469748	0.9624564058338058	0.9668958274330886	0.9853060234731513	79	4	77	65	7	26	30	49
APBB2	6.4339512953642055	6.532863409106102	98.10550821144399	0.19343674788059714	0.15793334181747798	0.018689016593583917	0.9172636276224087	0.9548306316516724	0.9819992286660378	332	27	203	109	30	91	119	109
AFTPH	5.211577181193208	5.305168493714613	41.29387222556986	0.19193906944160727	0.15800080231161992	0.017637080419923373	0.9228571876564903	0.9572554547896504	0.9819992286660378	73	11	90	49	26	38	55	39
ZNF480	3.9036021319162124	4.080906480913882	16.631435684703685	0.036692740879618733	0.15802414274449494	0.010986797469259565	0.9915601902675979	0.9712651740718448	0.9881564753378228	37	8	18	37	5	24	17	11
RPTOR	5.315611341472264	5.506834320760563	46.69007724688131	0.17590248864547567	0.15812646827416668	0.014413296687699972	0.941663704794914	0.9639838599603716	0.982573282682392	164	10	53	115	10	49	41	65
ZNF710	3.9736278904252553	4.364282366500427	19.73995436668377	0.11960708440292672	0.1581508428159508	0.009875341794488107	0.9734875592391871	0.9764854726589066	0.9868647218843384	83	4	42	25	2	9	26	34
PAFAH2	3.7322305319147144	3.960808429373707	14.747522740554171	0.16896162320025848	0.15817427181501165	0.01024931724178875	0.9518651479598704	0.9726730263218574	0.9881564753378228	31	4	18	45	4	10	17	23
RPL27	7.972596888547038	8.037333976645083	285.03873611421005	0.27046510358551584	0.158180405840764	0.019758879620670355	0.8558198915623054	0.9528808726693744	0.9819992286660378	541	138	261	340	205	310	276	320
PSMB7	5.134364548899577	5.214662356670755	39.003425326219194	0.14740508727005758	0.15825669300013206	0.018087962610658904	0.9431804489367942	0.9572554547896504	0.9819992286660378	71	20	46	61	21	50	24	49
C20orf194	5.6831366324931	5.732312032950209	56.10160001838261	0.1964679398179196	0.15827110143186496	0.024634777593201748	0.9034088071097088	0.9475575799300008	0.976199543064222	143	21	68	79	31	47	63	72
ZSCAN29	5.235058674666692	5.296530513719402	40.88984338429176	0.1024289528390414	0.1583983563352229	0.02098386630555648	0.9576004314268926	0.9502643314094132	0.9819992286660378	78	17	71	76	15	47	46	37
CENPT	4.705914850866563	4.969397480721523	31.34419792114504	0.18089274977875147	0.15848548254499428	0.012327420284497657	0.9462136041268239	0.9718860612964091	0.9852350793780235	141	6	51	41	6	21	38	48
MEGF6	4.446921559928724	4.672023918590512	25.57288868340156	0.2272621650938468	0.1587045773360727	0.011278453768662811	0.9356024288625927	0.9712651740718448	0.986611169082293	105	12	27	30	5	20	21	45
ARHGAP27	5.159921033279056	5.371111660232086	42.88096213166636	0.218062868408125	0.1588310784602068	0.013352045219623371	0.9337588881374638	0.965199662996209	0.9857517218777695	92	23	97	70	4	29	47	67
ACTG1P3	0.4808075552229311	1.8407267350816157	1.849763922949332	0.18098557652708722	0.15883569093286873	0.0031260361374828246	0.9787176314043246	0.9897781365502123	0.9900688364323167	12	0	0	4	0	0	6	1
CHMP1A	4.602051589685265	4.8702878552044915	29.781468372944815	0.19177321466020814	0.15891587363436965	0.011820344421182996	0.9459405830693531	0.9718860612964091	0.9865034746665438	84	17	53	45	2	39	29	27
GID8	5.436635983637821	5.525571372618677	48.6006447743431	0.2097894160010841	0.1591028613259569	0.01866606883418777	0.9110693836852174	0.955541070193274	0.9819992286660378	99	15	66	62	36	29	61	69
LEMD3	4.940167039945804	5.0028316960856944	33.178273105762706	0.14914352296650502	0.15926485411800723	0.0218864171974386	0.9391952952978686	0.9524784009564922	0.9793921730906096	72	14	48	51	16	23	44	41
TTC33	3.217847191013464	3.4674370990561654	10.19470753031509	0.23592963448343093	0.15937069215597408	0.008464170008793397	0.9393034835648173	0.9761136357554558	0.9888103593883735	18	3	29	9	5	6	12	16
ZNF622	4.918263717748413	5.009315085947675	33.15235923429033	0.20251538406035735	0.1594518378811557	0.018488030225210634	0.9172636276224087	0.9559596471188967	0.9819992286660378	88	10	33	61	18	29	37	42
RAB3GAP1	6.692103451853863	6.7571391463266295	115.59749165141488	0.19054330398426328	0.15966231029655084	0.023303003214774014	0.90756136369761	0.9487228249962909	0.9785578665582727	264	25	195	169	73	125	107	140
WDR61	4.511891694565352	4.621782732460013	25.225459535276052	0.22609811172267397	0.15975418520334056	0.016385881819911238	0.9130144646250604	0.9622326168628174	0.9819992286660378	52	7	37	31	19	26	20	35
GNA12	6.0698703791571536	6.119782513216241	73.61203333346077	0.16339824135583608	0.1598019957150748	0.02479652487499093	0.9197558794549608	0.9453047882886668	0.976759612348087	214	29	100	103	30	66	69	106
PHB2	5.50599033111584	5.6024179782004815	50.55425663788734	0.16379352572477282	0.15999366045632757	0.018372704927749093	0.9356923045890203	0.9539784830339125	0.9819992286660378	169	17	90	61	15	49	57	59
RP11-66N24.3	1.9036730779207993	2.4136453949686443	4.10328981308367	-0.2076014763145132	0.16007827704676664	0.0041411147326961455	0.9618226515727586	0.982083854797053	0.9905903965004156	6	2	5	9	2	1	2	11
GBF1	6.5493916247815065	6.6458559094817655	106.12792636163093	0.16486653942764726	0.16022625520658246	0.020145829629874098	0.9334173230361213	0.9536757889405353	0.9819992286660378	357	23	173	178	36	83	138	128
DNAJC30	1.4106165552231376	2.648412923460971	5.071857236979816	0.3405715965893051	0.1602728492280371	0.0020957175450971813	0.9655829329454325	0.9874227383549511	0.9955262211088176	7	4	0	20	0	5	0	12
CCL28	1.494523832663377	2.141144662660954	2.87021463415906	0.3688507768227892	0.1603497303052827	0.0037701750583968158	0.930061397647959	0.982509224364865	0.9905903965004156	3	1	7	9	0	2	4	4
RP11-87H9.4	2.7793580335806904	3.135369157568903	7.715500790921131	0.32638787295655014	0.16035362010682658	0.006690450665830498	0.9228774126148874	0.9785853838341247	0.9900688364323167	8	4	12	24	1	8	10	7
BUD31	4.591091866110312	4.66225197546217	25.915063330769847	0.1502693467915107	0.16056613986684853	0.019349314733036856	0.9396884768703159	0.9548306316516724	0.9819992286660378	48	10	39	43	14	30	27	25
NBPF12	3.5904921506417624	4.124088849382043	16.50628205234149	0.33202248556419567	0.16065063182195446	0.009279718191050446	0.9342652789492911	0.9780100895326064	0.9881564753378228	58	6	25	36	0	13	14	30
RP11-196G11.5	2.5644606447467857	3.080464427468545	8.466457082390072	0.829472600525125	0.1607137900609865	0.0018813181456583956	0.7923504112758766	0.9822100525291187	0.997377609243983	5	12	3	11	2	8	4	13
SPSB1	4.628042254229772	4.765764294407761	27.55286176053778	0.06033958217026865	0.1607327113705002	0.015391619109652659	0.9807480147435084	0.9619041410246482	0.9824080596577094	62	12	44	56	7	14	40	38
FXR2	4.741226443687245	4.871622490401162	29.610891031760232	0.11565527575335538	0.16073770911416788	0.015303272616673112	0.9611083916564603	0.9603180428480673	0.9836241175251087	92	10	37	59	8	34	25	38
ZNF106	8.090769033576183	8.13429323406151	302.9351575017813	0.17771493990062823	0.1607446502812769	0.027567938665754473	0.9056126704125134	0.9462300181188291	0.9742099392294851	803	75	497	451	158	327	336	305
SH3GLB1	7.078015500532076	7.151949568219173	154.01308461390676	0.28736611163564085	0.16091666047217162	0.018033879979911852	0.8535301258306988	0.9529049848853123	0.9819992286660378	202	102	266	147	76	176	153	156
MED25	4.889663758365961	5.003002486129767	32.76810835887795	0.1515928787883277	0.1609652919033255	0.016715628418750232	0.9431804489367942	0.9572966169003168	0.9824080596577094	104	8	44	48	16	32	28	48
SNORA47	2.6778302660799165	3.0161274465661694	8.06533236840317	0.7006423539081804	0.16100171647798248	0.004131817839113892	0.8132104640192412	0.981480193081641	0.991307880293085	5	7	7	5	7	9	8	6
CPM	7.727500890510166	8.016546572156466	282.7680274017297	0.6759350120791409	0.16109418228384054	0.007743375550218148	0.7731621143769728	0.9749592937236112	0.9900688364323167	168	216	114	437	211	241	388	267
MAB21L2	1.6749872184422323	2.2356935557387954	3.277661066291018	-0.23709412528282856	0.16111998765526495	0.004076082485629425	0.9540190219349358	0.982083854797053	0.9905903965004156	8	1	6	6	1	1	8	2
PTK2	7.279036915360124	7.323849329666383	171.65253167182584	0.16281366146159038	0.16118927070526742	0.027378156154665288	0.9150749945748837	0.9436276832996352	0.9742099392294851	362	45	370	313	66	177	182	195
BROX	6.033279876317234	6.121376853816947	75.03244339582133	0.3497476408501455	0.16124299948371673	0.016067728026844186	0.8274105168718752	0.9564714804781895	0.9824080596577094	80	48	94	96	47	80	86	68
ZBTB34	4.728223676735308	4.843370076789319	29.331647173620258	0.12008544446832033	0.16129436292805932	0.016177986419849067	0.9585898140567911	0.9597333679197715	0.9824080596577094	50	8	66	45	15	19	45	32
APTR	1.95666110904484	2.5819319923576876	4.729099311644922	0.10788162716198073	0.1613909481885717	0.003980105673537674	0.985307776008429	0.9822100525291187	0.9905903965004156	13	2	1	12	2	4	1	11
ZNF337	1.8840940255312864	2.6470187136200884	4.563052502006287	0.5322246520226522	0.16140846201478684	0.0051088852117353225	0.8935070925580293	0.982509224364865	0.9900688364323167	7	0	13	16	0	6	5	5
HMG20B	4.999935762154085	5.123712398556123	35.675681726426475	0.15547694202339354	0.16147930591051723	0.01623795394955814	0.9431804489367942	0.9584124049641335	0.9824080596577094	120	9	39	66	14	39	39	38
RN7SL752P	3.416478301297578	3.869023415420723	15.5586721216075	1.0982566507385776	0.16149286099679663	0.0016728625776877182	0.679270191969873	0.9814550133255945	0.9975093858759697	6	22	8	18	4	14	14	18
ZNF221	3.46357963231014	3.633592627360966	11.857595299627246	0.21121777997740512	0.16152755091379528	0.012335921389406784	0.9395661908307811	0.9726304666862455	0.9862201563789315	15	6	19	24	5	7	13	19
CHD8	6.949483585767026	7.026088427231082	138.91505205798654	0.15543076195761804	0.16152807653808973	0.022457604440121074	0.9330379466693071	0.9502643314094132	0.9800369588092149	375	37	283	256	38	104	174	180
KCTD5	3.9751867975869533	4.122268243513111	17.589555112143472	0.17809030602367007	0.16163277964797315	0.012443486468699833	0.9447226514064223	0.969555288863637	0.9857517218777695	32	12	18	28	7	23	10	22
LTBP3	6.541266556375337	6.635151382860499	105.38456656131869	0.14592109817039056	0.16172307886593515	0.020388764035648547	0.9396884768703159	0.9528808726693744	0.9819992286660378	301	24	231	161	34	73	131	146
DDX49	3.9118435403916	4.288147726249144	18.95553838795406	0.42004354667418	0.16181558998462503	0.008920299291843502	0.9034088071097088	0.9764854726589066	0.9881564753378228	61	5	6	59	5	23	13	27
GOLGA1	4.9874251189314265	5.093714063507533	34.852374329413514	0.11544641282163547	0.16184679237730037	0.01764822899230706	0.9558640057570282	0.9548306316516724	0.9819992286660378	96	11	51	73	10	31	33	52
ERP44	6.518060254162308	6.619104545249923	106.21770553679593	0.36881818220995666	0.16196273543402065	0.015210062126597403	0.8125682553432861	0.9572554547896504	0.9842016410358898	114	45	140	125	92	117	108	109
UGGT1	7.260494824658133	7.306732967902049	170.8424082420645	0.24723454239123335	0.16203120654427186	0.02511475520167006	0.8619920987922308	0.9459721844814785	0.9761059658276979	419	77	181	193	104	168	174	207
NONO	7.906099229635753	7.948670818686327	267.36780978081316	0.20610453272583562	0.16205669085862026	0.02560451917131595	0.8874504858315132	0.9459701571797834	0.975341740122398	579	110	338	304	175	303	232	319
RP11-750H9.5	2.19492662073778	2.97597314538769	8.05731343242353	0.921361080593115	0.16211017248023937	-6.004968932854512e-4	0.8346521391853161	0.984256125947396	0.9976044585398781	3	10	6	1	6	1	8	15
TUFM	6.428919380774325	6.49130559209174	95.94302217520145	0.2285518586802113	0.16213117510467545	0.02273725468230871	0.8926354438063467	0.9480800535528888	0.9785578665582727	240	33	83	186	52	97	93	120
NLRC4	3.0770609172557677	3.318194628140064	9.56562623369066	0.15972058211726592	0.16217334781324472	0.008329615785073347	0.9625094951629696	0.9766729148246375	0.9881564753378228	13	8	13	13	3	10	14	5
PAXBP1-AS1	2.4997743127202794	2.7653833459361365	5.868052066499413	0.12152578904260011	0.16238834584611217	0.0068396889802346894	0.9734875592391871	0.9782569264691772	0.9900688364323167	9	3	11	7	3	8	6	4
DCK	4.75301697937932	4.8482994739743805	30.326063965997058	0.3798009180654923	0.16240743949418512	0.01589391359242602	0.8238178239208008	0.961366519646774	0.9819992286660378	47	16	30	36	23	31	27	37
SETD2	7.816661266545727	7.849862543814232	248.23160138131004	0.17311982085893562	0.1626224843307668	0.031159666503014355	0.9008698071002033	0.9412474903682525	0.9730289832857376	552	73	540	400	94	232	263	312
WDR18	2.7466338942682063	3.455109103130033	9.45697705963879	0.674324219923959	0.1628541292425983	0.006995603978521135	0.851277045191512	0.9819633406359386	0.9881564753378228	45	2	4	26	0	9	10	14
UBA52	6.909425878293648	6.974068119852939	135.91598519295286	0.26087586882600333	0.16292868981656353	0.02026062391326666	0.8643808993234798	0.9502643314094132	0.9819992286660378	203	70	147	181	94	164	127	136
SMG1	8.203548035566747	8.306435422404032	340.2408748454114	0.26065428606513313	0.16294063268767875	0.019767434725056925	0.8880637147434048	0.9569823395347156	0.9819992286660378	923	56	735	688	103	310	367	435
CAAP1	3.5129081582977997	3.73870389302908	12.474553821512584	0.11920345957997741	0.16310450410146182	0.010041666938398244	0.9674784770362737	0.9722610759409123	0.9881564753378228	28	5	28	22	2	12	17	12
COX7A2	4.214348540897745	4.357515934615306	20.926636086791476	0.13273511770792826	0.1631062634896804	0.01214061369139492	0.9615670951264879	0.9664878955165255	0.9862201563789315	25	9	39	29	13	32	17	15
ELP3	4.876579834850134	4.957093425122653	32.1583067778632	0.22856758821545686	0.16319594951796895	0.019105037511793734	0.907234937002992	0.9548306316516724	0.9819992286660378	76	16	29	58	14	34	31	38
TRIM28	6.158910641378396	6.3313269346307255	84.4306305419153	0.21107919645143058	0.1632379385071349	0.01632373808319485	0.9255065029387778	0.9620747779244403	0.9819992286660378	293	15	132	192	17	80	86	114
MYH14	6.608560863726046	6.6949550955257635	110.42417465291707	0.1930544492122026	0.16342711447802624	0.02060094064432748	0.9157481892908538	0.9522704428871582	0.9818146729566929	352	51	164	156	25	92	147	120
ANKS1A	5.7091503043082685	5.792974067522149	57.88654906209367	0.12715956256143343	0.1635228641407753	0.020768638204660617	0.9447226514064223	0.9500021007166122	0.9819992286660378	146	16	128	96	17	60	61	68
TRPS1	6.491417288548683	6.550205351743303	99.98818709565272	0.18470343098254444	0.1635236963598001	0.024384349277600414	0.9110693836852174	0.9464504735095137	0.9763292336068702	223	26	183	126	61	97	86	143
NAPRT	2.4971477159689095	3.5055806396984353	9.597415561647972	0.3032736436861749	0.16372486304465733	0.006282840251105791	0.9563195525242772	0.982297977876374	0.9881564753378228	44	0	27	12	0	2	10	24
UHRF2	5.492311427203455	5.568734577801219	49.75744482030187	0.1911598358730658	0.16381953308131764	0.020386834823208518	0.9157481892908538	0.9507662932945935	0.9819992286660378	76	23	117	79	15	41	62	59
LRRC14	3.33907113767085	3.6766760238145513	11.685766730408947	0.2783299034703189	0.16384858357809745	0.008516545493790275	0.9322276695056282	0.9764854726589066	0.988305714176778	55	4	14	12	2	9	12	19
PHLDA2	2.2598592902600685	2.9672648526282615	6.3501164385867215	0.06500342424163327	0.16385507054834322	0.0048661315242344355	0.9915794050319251	0.9822100525291187	0.9900688364323167	18	1	2	23	2	3	2	18
FGFR2	3.972950532679248	4.194083236416718	18.567380564020368	0.369326869178179	0.1639699666313294	0.009550516869252885	0.8969250488896789	0.9726730263218574	0.9881564753378228	47	13	9	26	8	9	26	25
AC011816.1	0.8119828755081021	1.8027091252948242	1.782627886202301	-0.09215284719352722	0.16409284016095244	0.002993111864107303	0.9876417465837222	0.9857508213158932	NA	3	0	6	5	0	0	2	5
ABCC1	6.538528823488011	6.616074966692474	105.10055029259937	0.21666739528504936	0.16426824678687876	0.020351066200247223	0.9004549409701403	0.9517717534510223	0.9819992286660378	246	34	112	141	75	80	91	176
NME1-NME2	4.420148395191548	4.66472959785112	25.585867263207536	0.3246029505393624	0.16428431607395422	0.010326620900174386	0.9092597931400535	0.9722610759409123	0.9881564753378228	110	12	18	25	8	19	20	47
GPR68	2.0374751903507384	2.704524706651179	5.479274082320432	0.28265523944940285	0.16437801680235942	0.003959686744598125	0.953790164722856	0.9822100525291187	0.9905903965004156	4	5	9	13	0	1	9	8
ZNF747	2.7854437063212063	3.2429571492894627	7.970343992809767	0.21179923723552324	0.1644229195400329	0.007202970101088523	0.9532501222469076	0.9782569264691772	0.9900688364323167	33	1	10	18	1	11	8	8
TMEM68	3.6895147443798777	3.862271202818326	14.515243721283658	0.3024901968273466	0.16442465622242336	0.011005832058501908	0.9101822939053319	0.9726730263218574	0.9862201563789315	15	5	24	20	12	14	20	11
SPC24	2.180776324972217	2.755213912144411	6.105305236341169	0.6333076535322882	0.164541521609085	0.003446655773307147	0.8743594995121101	0.9822100525291187	0.9917941995630681	16	7	1	6	1	9	4	5
PHF20	5.997832345429589	6.075859209815962	71.27182362979252	0.16671332271034262	0.16467738144360577	0.021026304089161126	0.9291293169189796	0.9500021007166122	0.9818146729566929	121	20	182	105	31	52	95	87
IRF8	5.150092792244593	5.247300658414504	40.25102377088732	0.32300142076133587	0.16468423910576857	0.0161525819562961	0.8578737633914937	0.9579186071752213	0.9819992286660378	57	27	67	38	20	26	54	49
SIRT2	4.506696878918248	4.732163376696377	26.53178538534404	0.16445743765316972	0.1647147053733343	0.013315069685115323	0.9501529041639702	0.965199662996209	0.9852350793780235	85	3	60	32	11	23	37	28
XPC	6.022914527629165	6.130712286022052	73.56265885375308	0.13644316715973726	0.16475144023126223	0.020064183357002517	0.945095224790781	0.9529049848853123	0.9819992286660378	206	14	121	154	27	52	86	108
TERF1	4.796083839617938	4.948200990195751	31.776560892250746	0.23047469360340472	0.16499860934761124	0.01524465139286538	0.9164407411359625	0.9619041410246482	0.9824080596577094	48	19	60	65	5	35	33	34
KIAA1429	6.542107302328778	6.567388185664635	101.6812596782242	0.19619007391800916	0.1651110249500144	0.033215472949363216	0.8848591206585165	0.9352835520372333	0.9698408308810381	175	47	153	152	54	87	101	143
SCAND1	2.6418517827308294	3.078840283123266	7.502103253411817	0.20284661315943284	0.1652364031623255	0.005941575896258208	0.964585368293182	0.9802779061621221	0.9900688364323167	23	5	3	13	2	2	11	12
DENND1A	4.768969095448787	4.9697878701946605	32.1545446528528	0.2187117582569647	0.16529828336902114	0.01344306814748839	0.932244767552663	0.9639838599603716	0.9852350793780235	81	20	38	64	4	26	26	55
RER1	5.666408056554821	5.71055658490305	55.19945232592189	0.16575000219554478	0.16532824888667627	0.02680836376447196	0.9172636276224087	0.9431001616598594	0.9742099392294851	112	26	73	106	21	57	62	58
MARC2	4.4396876334441435	4.578045834698936	23.80968678898298	0.13646240209319108	0.16535433191133336	0.015389311885785193	0.9520128943497416	0.9603180428480673	0.9836241175251087	54	9	40	54	5	22	25	32
AFG3L2	5.61716988353896	5.753298603963472	56.305412122972704	0.17590587828863036	0.16539031527885753	0.017389786489258034	0.9383031908439616	0.9572554547896504	0.9819992286660378	175	24	72	111	10	39	67	82
RAB2B	4.963090689035637	5.051229044043646	34.93428665824079	0.2676063161299811	0.16558580198074851	0.017026724210847558	0.8902835265358409	0.9572554547896504	0.9819992286660378	53	19	53	36	22	44	26	39
XYLT2	4.264217642862788	4.568921292083725	23.44562270177127	0.029380305267403626	0.16563174541945494	0.010744240958161289	0.9947474496966591	0.9726730263218574	0.986611169082293	46	8	35	73	3	27	10	42
GPALPP1	4.985116367568108	5.106927338533964	35.85024114860028	0.17604436375894236	0.1656443431310861	0.015239685145009667	0.9396068321615777	0.9603180428480673	0.9824080596577094	51	20	43	82	13	32	22	64
RAB3GAP2	5.689489543214385	5.746063555715217	56.308050216689466	0.12834525222360857	0.16598390547578573	0.024730819648938033	0.9396884768703159	0.9437686329685823	0.9765094681492948	113	16	97	110	26	64	51	67
GALNT2	6.6765114079460295	6.7404193554935805	114.39639586606162	0.22111803067399946	0.16600388913484776	0.023575057697923705	0.8920260427775276	0.9475575799300008	0.976759612348087	320	62	124	180	34	95	118	162
NBPF10	2.859059419309979	3.2423133673869518	8.143826419780957	0.040542522479547045	0.16603838095977802	0.00721993155745081	0.9929005606602024	0.9772173936719701	0.9900688364323167	19	2	21	16	1	9	13	5
MAPRE3	3.896183271498794	4.104562259403513	17.292258907262983	0.045878940535257366	0.16620770589248562	0.009931124287286064	0.9889080661226506	0.9726730263218574	0.9881564753378228	29	12	33	19	5	29	9	15
LANCL1	5.328482235236674	5.416314625495218	45.449316309869886	0.3459449061281352	0.1662523864580157	0.01729908301223369	0.8318992005600334	0.955541070193274	0.9819992286660378	61	24	54	56	33	33	43	71
HARS2	3.887271967882202	4.143533073340358	16.819613836497624	0.10412070934758877	0.1663376600581146	0.01129963970279199	0.9723370009865728	0.9705704810899968	0.986611169082293	39	3	30	46	4	10	21	27
KIAA0319L	6.114499491878728	6.183562062300568	76.7121736897798	0.11675831201615851	0.16650571341928194	0.023815464256374423	0.947182450643712	0.9459721844814785	0.976759612348087	195	20	149	126	30	55	105	93
UBAP2	6.1941368054302295	6.228024341790467	79.74787638020405	0.16645303222902716	0.16665086515215258	0.031248218035464882	0.9117196069001378	0.9399372723027957	0.9720863937311077	161	29	113	135	43	76	70	114
NEDD8	4.769847958391571	4.872968031154243	30.80702066105974	0.35624937047121014	0.16668581308940292	0.01573238346507166	0.8422253951209824	0.9609826692171735	0.9819992286660378	53	15	30	35	24	33	24	40
PCSK5	5.237660313903125	5.330708049131189	41.77207875257856	0.15762947494841337	0.16682886000502054	0.01893463141574366	0.9395661908307811	0.9529049848853123	0.9819992286660378	129	17	48	62	16	34	35	70
RTF1	6.522384981248129	6.549113003265725	99.97968101083993	0.16244040816159233	0.16683001164433955	0.03333067849066774	0.9102614092917939	0.9316967996162439	0.9700824968867031	192	39	192	147	45	94	94	138
UQCRC2	6.076494342191843	6.123287289571328	74.2832946174362	0.14703621197909986	0.16710379870552763	0.025805081277080717	0.9342164951891596	0.9431001616598594	0.9742099392294851	163	35	117	90	35	80	94	61
ZNF674	2.6037583054760374	2.938294982957043	6.754974051183787	0.21040037558173616	0.16740741956412947	0.006717034940076137	0.9531880190895792	0.9782569264691772	0.9900688364323167	8	5	13	12	1	10	5	6
MBD5	4.878015619474629	5.065203824281245	34.17606387340128	0.1187428017960224	0.1674622691665109	0.015013853942999113	0.9643900628621568	0.9623337538152712	0.9824080596577094	79	4	80	53	17	43	38	29
PCED1B	2.272319223482012	2.864506590097667	6.243920985078241	0.5250485621062014	0.16750556241071674	0.004982225592330085	0.8937870967473469	0.982083854797053	0.990542399310461	12	5	18	3	0	5	10	5
SETD3	6.121583378581066	6.177292005248359	77.06642549607066	0.18088788009562728	0.1675127955775707	0.02437435418813225	0.9157481892908538	0.9451409273164205	0.9753197411065034	204	36	105	88	35	57	109	84
SNORA49	5.73737727130455	6.054815155257853	72.70359883322752	0.9309253416538563	0.16751355527314912	0.004980815333437566	0.6676082592710121	0.9751943308772618	0.9915975102442639	41	57	51	45	68	61	95	69
PELI3	1.832710450896799	2.4695944918599455	3.872693533768902	0.3498180689140855	0.1676548397249768	0.005150229793876602	0.932244767552663	0.982083854797053	0.9900688364323167	19	0	6	5	1	3	4	7
ZNF684	1.5546590022751616	2.226250192148556	3.089590378018712	0.10515753528605168	0.16769090597993935	0.004292322942226303	0.9815019850780279	0.9822100525291187	0.990542399310461	10	1	4	8	0	1	6	4
WBP5	7.111062369667943	7.196583435967633	158.46393620106994	0.22968555471810725	0.16791762894474926	0.0184711175303848	0.8937870967473469	0.9525087692887306	0.9819992286660378	199	56	228	226	125	211	135	151
ZNF528	4.834024514887321	4.9610576069146575	31.64654183922431	0.11599332165029176	0.1679841781809477	0.01699931368467007	0.960303948991793	0.9572554547896504	0.9819992286660378	63	8	50	79	12	21	33	53
PTTG1IP	7.795762238079193	7.810031291836526	241.91997138198565	0.16203666874599468	0.16815033147285371	0.04269745421891806	0.8960600717110498	0.928361615187122	0.9626908821140645	509	85	400	407	113	205	266	320
BMP1	4.599073824080347	4.794841255180872	27.856712548283777	0.20648107973167232	0.1682732324250198	0.014069759148786363	0.9365175561590083	0.9637911786279653	0.982573282682392	93	10	27	64	5	23	35	35
FLOT1	7.381794616921972	7.409242078433207	182.57716808558993	0.16207804366769263	0.16841356579855968	0.0338969789483701	0.9060974800815924	0.9341529951903447	0.9700824968867031	438	64	357	256	72	194	178	218
E4F1	3.6983562237974605	4.086656535283168	15.851562085125293	0.20958790130613753	0.16864425677504413	0.010548093003958047	0.9462696188568555	0.9743699692481432	0.986611169082293	57	1	36	28	3	13	18	24
TUSC3	3.9591729113147727	4.3542664402810916	20.173396248176104	0.4255407906635125	0.16864585217833772	0.008584631784211764	0.8917722512573486	0.9764854726589066	0.9881564753378228	37	9	77	11	2	28	18	19
ZNF117	5.750774344289509	5.907568914056964	62.75311980597222	0.1887160943886703	0.1688112341542408	0.01713948582447095	0.9350299729260221	0.9584124049641335	0.9819992286660378	138	9	86	175	27	46	88	74
MED21	4.4653883865980575	4.629091683784177	25.20488611745015	0.1217994727117665	0.16883098132553587	0.013000902978306366	0.9655829329454325	0.963881406438975	0.9852350793780235	33	14	39	58	7	33	13	35
MTIF3	4.834883291606195	5.021699510407632	34.60443715815835	0.4609126074325141	0.16902957530620558	0.009302357187595253	0.8257316918189161	0.9682417307805063	0.9887614540848269	64	18	25	26	31	47	30	28
TMEM8A	5.371528328497898	5.53869483914584	47.94598455137978	0.180216898132503	0.16907955026888133	0.016042291994469386	0.9391952952978686	0.9603657187521737	0.9819992286660378	180	15	60	89	9	43	43	75
CD247	2.8188980981022054	3.4731423842176685	9.920456914659656	0.7928541411907342	0.16934352606282776	0.005727920474359221	0.804474701687294	0.9816392215112903	0.9900688364323167	6	2	53	5	2	5	16	13
RAPGEF1	7.625316596614584	7.676282047731232	219.61291100254365	0.17104822419808607	0.16940386429706464	0.027811407787365544	0.9130144646250604	0.9431001616598594	0.9742099392294851	607	64	437	332	74	167	244	316
EMC7	5.110479350148333	5.284895004098853	40.95260786330907	0.37063427124741094	0.16950256892146676	0.013315728001627423	0.8440622231897299	0.9632860827267492	0.9852350793780235	72	7	36	75	38	46	40	44
ATP5A1	7.042798712144867	7.101291672777624	148.2921842862693	0.272283628223412	0.16963187773658858	0.023065764954472583	0.8550880548546386	0.9464504735095137	0.976759612348087	322	89	131	193	75	156	164	152
CFH	8.120775917835932	8.188183791990994	315.61772348460494	0.27462009383094127	0.16989939621534866	0.02244629530685799	0.8583516084425352	0.9487228249962909	0.9789740599100945	924	144	302	310	177	321	296	404
MAP3K12	5.005011767504051	5.242924278275122	38.57552435619719	0.17357758617961652	0.17026068581797027	0.01498907558799241	0.9470250553737288	0.9637911786279653	0.9824022474718603	106	3	67	87	16	31	36	64
DNAJB2	5.384421001049609	5.590909189082494	49.57798413089215	0.1403204048459183	0.1703514855204787	0.015863922335608408	0.956070125297134	0.9623337538152712	0.9819992286660378	145	6	89	117	14	33	57	79
ARHGAP9	4.462479987875172	4.984456669986843	31.940536157865633	0.684733005848206	0.1703865062095157	0.008027201187536904	0.8263032418736848	0.9780100895326064	0.9881564753378228	57	4	148	8	10	32	21	55
VEGFC	3.7490980888228584	4.063207403173035	16.124480520135172	0.3188711258761702	0.1704477038090723	0.009554509553907601	0.9152908952587366	0.9731442068170719	0.9881564753378228	17	7	53	27	2	10	24	20
HRNR	1.9869737450505878	2.6231996237322948	4.505088809974725	0.3078971789200487	0.17049343963306887	0.005501011201392647	0.9396884768703159	0.9819633406359386	0.9900688364323167	20	0	5	10	1	3	8	5
GOLGA3	7.588717992343236	7.698697456538513	222.373198916249	0.2612074605812653	0.1705422341974617	0.019873318343275295	0.8848596681458594	0.9537812385810855	0.9814333138590584	831	43	380	333	69	207	230	294
DNAJC14	4.08131671892004	4.240054383247679	18.583045281093142	0.11407930980432739	0.1705800620279527	0.01319637998147132	0.966836511021626	0.9633224669763197	0.9852350793780235	51	7	19	40	6	25	15	20
KLHDC8B	2.2847370126112687	2.7856116582455672	5.713460081999366	0.30055212651673696	0.1706532208280941	0.00623095745441844	0.9395661908307811	0.9807050762360541	0.9900688364323167	15	0	9	7	5	3	9	7
RBBP9	3.829145333426801	4.128133423180768	18.23365659700473	0.6856314784398299	0.17084956642233556	0.0060750052885572255	0.7635871096892785	0.9764854726589066	0.990542399310461	29	21	23	8	4	17	18	21
NUP37	2.965288782931552	3.1919846463934505	8.286822454758305	0.22267628932269198	0.17090005758283627	0.009416269771822448	0.941663704794914	0.9751943308772618	0.9881564753378228	17	3	7	17	5	8	6	13
PGGT1B	4.986066700178978	5.088876836166704	36.091615492957644	0.391476965386852	0.17092369454145967	0.01588004809829282	0.8081234766273325	0.9579186071752213	0.9819992286660378	44	29	43	49	15	38	35	40
NDNF	6.821725628711581	6.885060478891841	127.15436027045781	0.27841375687614855	0.17106833120114381	0.022707924282883676	0.8619920987922308	0.9462300181188291	0.9772941683248387	270	56	241	95	71	110	148	154
ZNF286A	3.1788873362083736	3.3770341070141847	9.47324647911381	0.12637432303958468	0.17108331621739015	0.009995664599047896	0.966836511021626	0.9722610759409123	0.9881564753378228	18	4	20	15	3	11	7	13
ACTG1P10	0.9502301360909093	1.8048961018395362	1.9276018774307155	0.21232742770262825	0.1711046606475572	0.0029486909460896024	0.9673554351412984	0.9835514008475247	0.9905903965004156	9	1	3	1	0	1	1	5
BSG	7.279068092170143	7.3323656752914115	173.64314567566151	0.25866966622274506	0.17111235645520942	0.025519078999739854	0.8645408183334109	0.9436276832996352	0.9742099392294851	423	80	137	295	89	154	188	223
LPIN2	6.4927249867195584	6.544701161985138	99.85161774684262	0.20242590702442373	0.17143191123371856	0.026890288601346173	0.8941735742992449	0.9416814427546111	0.9742099392294851	171	57	151	187	30	84	95	149
RP11-630A13.4	2.8179123412314464	4.0570048649313835	15.612905053769026	1.6410476464245167	0.17153303798353092	0.0024014433234347257	0.7296541603541734	0.9827944233360043	0.9905903965004156	30	5	0	80	0	7	19	29
MAML1	5.843161853129571	5.997914629850223	66.82971338605341	0.18540979493227183	0.17187320563034525	0.017163277386525556	0.9356923045890203	0.9572554547896504	0.9819992286660378	107	14	152	181	17	46	87	91
TASP1	3.362830310994737	3.8983619408257386	13.752929160837388	0.2905367799888848	0.17194400701791807	0.009415761783855552	0.9407456659764817	0.9764854726589066	0.9881564753378228	38	4	31	31	0	12	10	26
IPP	2.452043989192981	2.910098525941145	6.897892061280461	0.4946728986306864	0.17194757268656857	0.004985578105597622	0.9110693836852174	0.9808683833420474	0.990542399310461	14	5	1	11	4	5	12	4
KIAA0586	4.78517648009786	4.921409467306229	30.63604774557058	0.11408402628386292	0.1720390556485336	0.017059808881450627	0.9611083916564603	0.955541070193274	0.9819992286660378	81	8	43	73	9	24	43	35
TRPM4	5.092308718320708	5.173743477230283	37.275811494186264	0.12381963190051899	0.1724992226966141	0.021321752253046642	0.9497056222862423	0.9487228249962909	0.9800369588092149	80	12	51	80	16	29	54	39
ATF6	6.626550474430942	6.656727633206754	108.47170324022481	0.21555155051544447	0.1725015819354869	0.032132837501808835	0.872657968616461	0.9341529951903447	0.9700824968867031	175	58	161	154	54	119	109	118
PIK3C2B	4.944713241495025	5.053121271015552	33.93947265173739	0.15017436485256158	0.17261120483071968	0.01812292621680995	0.9410101605786421	0.9526322546612135	0.9819992286660378	69	11	87	50	10	35	31	46
RSU1	6.023805923378544	6.16557439101617	77.46285811659095	0.3938567745726233	0.17261270756902528	0.012615074523527722	0.8239512523361595	0.9605816575755239	0.9865034746665438	142	65	69	67	35	91	52	102
C2orf47	2.5958155333547217	2.88908099792424	6.343202235760454	0.07479286395843111	0.1728212062691295	0.007120728644054233	0.9842563945466344	0.9764854726589066	0.9900688364323167	11	3	8	15	2	9	7	4
RPL21	7.254775608610544	7.336927085633691	175.30416191735543	0.32833426746712563	0.1729285693850169	0.01876096124159147	0.8280402415602737	0.9504011405356683	0.9819992286660378	230	91	247	162	130	193	153	214
SIGIRR	2.858451298994011	3.2508652573404655	8.340293740187395	0.433392891663233	0.17296165239473302	0.007197243296484466	0.9007493525762899	0.9772173936719701	0.9900688364323167	28	2	22	3	3	8	9	11
CACNA1C-AS4	1.6609846724984918	2.2310128772589493	3.4395915742499614	0.3501803951047158	0.1731980432364374	0.004334981066672324	0.9334533808328725	0.982083854797053	0.990542399310461	10	3	5	3	0	3	5	3
THAP7	2.042571283082642	2.738809043154572	5.3575432186023	-0.26347289774395216	0.17348227210762235	0.005092136072627955	0.956927351547832	0.982083854797053	0.9900688364323167	12	3	9	12	0	1	14	3
ZNF521	3.967272498124327	4.3388711105378786	20.245482502670352	0.27820258662661945	0.17368552833318102	0.008549935834129468	0.9363883349655295	0.9751943308772618	0.9881564753378228	67	2	19	19	18	7	29	32
TRIM66	4.232350432814679	4.643855606362488	24.668506665699127	0.37161099517663343	0.17375184508510377	0.010306398840312985	0.9110693836852174	0.9751943308772618	0.9860166133634335	116	9	15	46	2	14	32	39
SRGAP2B	2.8639878541423442	3.3342609764572746	8.661602407869282	0.15593352447744244	0.17381368420156554	0.007612580919926102	0.9674784770362737	0.9776499081534823	0.9887614540848269	23	1	28	13	1	14	7	8
FAM135A	5.682796502302958	5.724485058388747	56.03105618077791	0.18659585329117684	0.17424765540322387	0.02868596785362662	0.9078898168244979	0.9407883517926798	0.9727746916280945	102	26	74	91	29	61	65	52
ZNF451	6.583077599397398	6.628442369674487	105.26664612654866	0.1653250104774967	0.17431469698218097	0.030086916317231756	0.9130144646250604	0.9354546864761221	0.9730289832857376	207	29	213	203	42	97	116	132
MYPOP	2.5840202159998302	2.9195325216261203	6.778529150231503	0.3358530464817793	0.17444627609687766	0.0071450990309563835	0.9172636276224087	0.9780100895326064	0.9887614540848269	8	1	8	12	7	9	5	7
RCBTB2	3.5995872829072444	3.999606856704775	16.72478999566553	0.4418972587819246	0.1744851861078774	0.003844919192408338	0.9110693836852174	0.9780845160369073	0.9933217243640388	23	14	18	5	12	21	4	26
RAB3D	5.146933931748106	5.297093765873358	41.0988982360289	0.25113979815750515	0.1747988527562241	0.01606830106013282	0.9049390272026993	0.9584124049641335	0.9819992286660378	113	28	52	54	7	49	41	41
MICU3	2.1899212755977677	2.843834480374012	5.48079903703759	0.3535365546836986	0.1748808692043819	0.006221961795684491	0.9330379466693071	0.9808683833420474	0.9900688364323167	27	0	7	10	1	3	7	10
CCT4	6.04963324896262	6.100812707735299	72.7639165322268	0.1678168322386363	0.17491890667593193	0.0273876319027019	0.9174710012296573	0.9407883517926798	0.9742099392294851	171	24	85	134	38	84	77	72
THAP1	3.693888717645242	3.8114991160903373	13.683596808491219	0.2371575410718364	0.17498797800805294	0.015095947917526262	0.9172636276224087	0.9625666602062819	0.9819992286660378	20	6	26	20	7	13	15	16
CYTIP	6.096421899682676	6.296976811916825	84.20968890653631	0.5587910088906435	0.1750225234698137	0.011365690355464418	0.7959489278955562	0.963881406438975	0.9866150875844055	45	36	252	77	48	81	76	116
ARHGEF1	7.394496007638491	7.4426684664275164	187.59022257874648	0.22456541180871453	0.17504342209560544	0.027057153880761256	0.881790628040044	0.9407883517926798	0.9742099392294851	425	91	361	170	79	144	211	262
SNX29	5.839827471643961	5.932879059619394	64.32407621388822	0.19926742618627197	0.17508508077808582	0.020548760284036502	0.9172636276224087	0.9500021007166122	0.9800369588092149	227	22	81	75	26	59	87	63
RP11-379B18.5	2.01053911859533	2.6647238419111154	4.66786407752196	0.3781072287529206	0.17510832736260404	0.0056231665198272695	0.9262665588961976	0.9814550133255945	0.9900688364323167	18	0	4	14	1	3	5	9
CTD-2192J16.15	0.9691688796739959	1.9715253832993362	2.966157854932175	0.29385862123340006	0.17515791330424302	1.5325325286394726e-4	0.9655829329454325	0.9850523277239019	0.9984351041987106	6	4	0	2	1	0	2	7
ANXA2	8.799815052230592	8.841931976032372	496.6889820415847	0.224551865941759	0.17521985910484433	0.029665124606309705	0.8743594995121101	0.9427113360617667	0.9727746916280945	1096	189	447	1020	257	536	506	558
KLHL4	1.382082931763998	2.2329857969553735	3.39225493250893	0.6592575548803943	0.17523425151133232	0.0033412575576678458	0.898678498456305	0.983188150183079	0.9905903965004156	16	2	3	0	1	2	7	2
SMARCD2	5.66337066359997	5.738727167285861	56.25095254739076	0.2327854460605184	0.17523593140389798	0.022465590554116923	0.8932844251847186	0.9468979844057342	0.976759612348087	170	29	75	64	18	55	58	70
YKT6	5.460528426391017	5.531526227501981	48.24106156481913	0.1743394938492707	0.1755555025797915	0.02371449388810319	0.9229891174980934	0.9446623480173382	0.9763292336068702	128	20	58	95	15	48	49	61
AFAP1	5.250254690630249	5.3881614753371245	43.03902976351998	0.11828313907453246	0.17557622114484664	0.01816740885529502	0.958705985318766	0.9537812385810855	0.9819992286660378	129	9	92	63	14	34	39	73
KLHL24	6.903560128439188	7.027437644006144	141.04582134377324	0.38112815934665495	0.17558222202092724	0.015768260016421978	0.8232883322121624	0.9553365195500182	0.9824080596577094	120	46	211	206	124	128	185	138
MAP1LC3A	2.020448796020999	2.4568548936275154	4.169044204805289	0.2964774710363242	0.17564373927878496	0.005253511764940257	0.9391952952978686	0.9791478053836911	0.9900688364323167	4	1	6	13	2	4	3	7
RP3-395M20.8	2.3797060504117966	2.9735170887166826	6.324734017754123	0.14130278759871961	0.1758050238133041	0.006435634990098438	0.9756107188843495	0.9802779061621221	0.9887614540848269	27	1	4	16	1	3	14	5
RP11-203B9.4	1.49545882830348	2.180135135162988	3.149886524822698	0.053610951594443824	0.17582497538355057	0.003970125824153291	0.99349925296792585	0.9822100525291187	0.990542399310461	3	0	7	8	2	6	3	1
RBBP6	6.5207552463652485	6.580579909347687	101.82159302225568	0.15535991270210503	0.17582793307060715	0.027365750885968244	0.9263826375770933	0.9407883517926798	0.9742099392294851	215	24	209	174	47	89	136	107
ZBTB8OS	4.580234855751307	4.719561840876484	27.897883547587796	0.47565955994456816	0.1758546335617863	0.012323850486583276	0.7923504112758766	0.9632860827267492	0.9860166133634335	39	23	22	32	15	32	24	30
ZMYND11	6.432104608419458	6.498773624808985	95.93911158585149	0.18686255121723963	0.17588985475521535	0.025260038289454258	0.9110693836852174	0.9427113360617667	0.9742099392294851	282	28	196	117	34	88	109	118
IGF2R	8.705664712023157	8.74291294772464	464.71200697404083	0.16265297870988946	0.17591332037341212	0.029527153225366205	0.9130144646250604	0.9407883517926798	0.9730289832857376	813	208	649	625	280	570	348	572
PRDM5	3.9411735612155097	4.15208339016503	17.590569990969016	0.11244797036462327	0.17592222223746476	0.012453717673695042	0.9706715888708973	0.9664878955165255	0.9852350793780235	47	11	25	22	4	7	24	28
NGFR	2.44993026075886	2.8943911687653694	6.442751927301676	0.43181669362194425	0.17596493339953137	0.005508937181788658	0.9130144646250604	0.9793338659247639	0.9900688364323167	6	3	3	22	3	7	3	11
AKR7A2	3.243413514710947	3.594776673610052	11.151021685037229	0.21591211711821653	0.17612931514994143	0.009106534041055063	0.9475930795201851	0.9751943308772618	0.9881564753378228	41	1	11	16	7	8	19	10
MIS12	4.62492196161479	4.724712099064492	27.272466289564402	0.1474044415912507	0.17617442132832664	0.017983794984909093	0.9472771968139981	0.9548306316516724	0.9819992286660378	41	11	37	50	16	28	39	19
UNC119B	4.408389449746811	4.49142517980349	22.972972778300978	0.18847659571209338	0.17642531991882338	0.01989355655810145	0.9304266705696859	0.9540806376772347	0.9785578665582727	40	10	31	37	13	22	31	20
SAP30L	4.930116757419448	5.009535582885663	33.3834552775132	0.23411381129431788	0.17647237500484947	0.02078342931484835	0.8986302975846839	0.9500021007166122	0.9790893965920849	55	17	75	40	12	31	39	38
SUCLA2	4.1755224486334	4.338612688063427	20.314290186697015	0.19542643010909713	0.17666998574877588	0.014627162691136043	0.9391952952978686	0.9623337538152712	0.9823379448881439	49	5	26	26	15	12	19	37
LMO7	8.178269660453346	8.212326679952128	320.06866711022525	0.20214536003037753	0.17672639739859303	0.03277839807518464	0.8826812791071076	0.9361881782030882	0.9698408308810381	837	112	344	583	152	346	313	376
POLD4	3.2330648213243594	3.4976939462559535	10.30071577272754	-0.08054753387361051	0.1767696256613845	0.009065645884019057	0.9799297901905298	0.9726730263218574	0.9881564753378228	26	3	19	19	3	18	7	8
RPS21	6.1226157293888885	6.2059259340747595	79.38031668308369	0.37468946966183797	0.17683021337823912	0.019386147251893852	0.7968046920819838	0.9500021007166122	0.9819992286660378	136	37	73	91	63	75	77	103
ZNF214	2.282304092472991	2.719393180678122	5.487328298603089	0.048020538879702264	0.1768541902263627	0.005658572434051022	0.9924597328746785	0.9793338659247639	0.9900688364323167	17	1	8	4	4	10	4	3
NAB1	5.75766572901679	5.821504738672062	59.86052726939674	0.24819823003208924	0.17691395561271656	0.02454226859853791	0.8783455099670341	0.9436276832996352	0.9742099392294851	132	20	108	58	37	56	59	80
SLC43A2	5.655868378812329	5.7800547910675455	57.97778964495097	0.27334518190021273	0.17696320611786165	0.018783844953188803	0.8835485866097623	0.9532875561069867	0.9819992286660378	107	36	73	131	10	56	66	66
ERP29	6.754596011310456	6.843032129896955	124.07114086955586	0.3637858971019517	0.1770255673827335	0.018807522537999194	0.8188593123762442	0.9502643314094132	0.9819992286660378	182	77	89	205	73	134	118	144
GSTM2	2.8693077364807134	3.467473642533544	9.701350337588469	0.2654994587454557	0.17718859638471784	0.007909611893918695	0.9507106087862889	0.9782569264691772	0.9881564753378228	35	3	25	11	0	4	17	13
SH3BP1	3.8161559292426	4.052161759340252	16.31172065178146	0.15914560417665607	0.17743274671039747	0.010654864701991397	0.960303948991793	0.9705574256427653	0.986611169082293	34	10	37	14	4	11	10	34
CTD-2600H12.2	2.361077043627834	2.725747978804202	5.656466880444129	0.10718725739476748	0.17746014360987147	0.006438586308733525	0.979402377625203	0.9782569264691772	0.9900688364323167	13	4	4	9	2	7	2	9
XKR8	2.2921603934759722	2.774296910388415	5.565942689605573	0.24965367067657798	0.17748910175550173	0.005929405800864077	0.9521219607465171	0.9791478053836911	0.9900688364323167	11	1	3	18	3	2	9	8
CFP	2.8049352485317494	3.1978845929725876	8.67449331403402	0.09766876370357111	0.17764630612796561	0.0059145807170991405	0.9815019850780279	0.9785057231886282	0.9900688364323167	22	3	5	8	8	16	3	7
SEC23B	5.527147536950184	5.586642160834479	50.533152150661806	0.19889457842288624	0.17794419761936298	0.025606063353974817	0.9055096099030253	0.9427113360617667	0.9742099392294851	80	16	99	77	29	54	44	66
CEP97	4.217934249077148	4.356487522349129	21.06237493243566	0.38244087944583494	0.17826390954642612	0.014421433482682005	0.852402827068188	0.9623337538152712	0.9819992286660378	22	16	28	35	8	14	23	31
SRPRB	4.5835057511135435	4.771515537429253	27.658709283009998	0.21613197692518632	0.17839963524582428	0.014838166072261424	0.9342164951891596	0.9619041410246482	0.9819992286660378	65	5	25	68	16	16	37	40
RNF4	6.090875144850912	6.140266799054785	75.28627328105676	0.22529957885925553	0.17849497513970422	0.0280191367198547	0.8818770854520425	0.9407883517926798	0.9727746916280945	158	43	88	107	33	58	73	117
CCDC82	5.8651023322624365	5.899486871811726	63.17520149349909	0.18893987801987047	0.17855874275647568	0.032608163239700734	0.8969250488896789	0.9298476877451326	0.9698408308810381	106	25	116	102	30	61	62	83
TOB1	5.218737235614504	5.286211102308776	40.660686144930565	0.17611623897517287	0.17862568289076508	0.023877005184922584	0.9246248306871511	0.9446684834330631	0.9748426156258029	62	16	81	69	18	28	54	52
TMEM150C	2.7734974684532125	3.050238620494452	7.546063423175397	0.39049209426404824	0.17872286753086394	0.008510580373533949	0.8962084407088385	0.9764854726589066	0.9881564753378228	10	6	6	17	2	6	9	9
MEA1	4.978145836857278	5.053589996292307	34.70717196564888	0.2112911153055798	0.1788237098075203	0.021836702836499574	0.9110693836852174	0.9500021007166122	0.9763292336068702	74	21	43	46	14	43	29	38
MYOF	8.086443899107506	8.141923702858065	305.0256484697642	0.2561217776168569	0.1789651722631311	0.0270228915287577	0.8645408183334109	0.9428253054504951	0.9742099392294851	793	142	245	592	120	306	321	363
GTF2F1	6.219221526636651	6.267295362270918	81.60338998680521	0.1616787640656697	0.17905242243190517	0.029769225489903593	0.9172636276224087	0.9341529951903447	0.9727746916280945	221	24	132	120	37	88	77	101
UBL5	4.619320918141573	4.797448093212304	29.567356499502086	0.6245997395999247	0.1791461121355105	0.009989791911990193	0.7420393659519984	0.965199662996209	0.9881564753378228	31	14	21	35	30	29	28	35
BTN2A1	5.500745808160526	5.666748971762986	52.726070661570965	0.19475353464705247	0.17932854207794804	0.01760524479033291	0.9337588881374638	0.9554892226932943	0.9819992286660378	133	7	137	71	22	48	47	82
TRMT12	3.066496794672659	3.432963955494487	9.995753532784413	0.015162258399155457	0.1794604124280342	0.008074488592296826	0.9994523903127123	0.9764854726589066	0.9881564753378228	11	2	20	19	7	2	14	18
IKZF2	4.1167332738204765	4.397394504113042	21.393953336000394	0.5375528602986479	0.1794795492427098	0.008843563805587745	0.8583516084425352	0.9724096385836286	0.9881564753378228	9	11	60	30	9	11	33	26
FLI1	6.047378467824963	6.167594189992215	76.14194721064814	0.30613088984664094	0.17948129815331476	0.017715170814847258	0.8648102335424583	0.9527750059931885	0.9819992286660378	102	26	247	82	27	78	80	90
RP4-734G22.3	2.046026010972058	2.4735890258622453	4.115144258201368	0.25328224134033006	0.17960208347868792	0.005448267316718938	0.941663704794914	0.9782569264691772	0.9900688364323167	7	1	13	6	1	4	5	5
CFDP1	6.6528534543251645	6.716495657994046	112.8450202303043	0.17005613276835416	0.17982992566049386	0.024753572600821065	0.9189706960408267	0.9428253054504951	0.9742099392294851	199	37	153	176	77	152	87	119
CTSK	4.3602055674569975	5.397166464326373	45.96994782357847	1.8372702808764036	0.17991633561301698	6.605415691592443e-4	0.45392476635061635	0.9822100525291187	NA	35	1	7	22	89	59	32	48
TCHP	4.54084943042836	4.735805646504632	26.470095552846402	0.150927512686846	0.18011761184556824	0.015353031584535869	0.9513751847529618	0.9603180428480673	0.9819992286660378	95	5	51	38	7	24	26	40
ZNF736	4.153937721633293	4.392199010667551	21.037478448993962	0.22913403654099587	0.18032636795331114	0.011489062262128154	0.9380107298694027	0.9664878955165255	0.9860647953086276	33	13	21	57	4	15	14	42
ATP11C	5.134161376012948	5.21470135546032	38.83442876079465	0.2840202145046863	0.1805028719599768	0.02088481632243606	0.8724616920449616	0.9480800535528888	0.9780489221999545	65	20	88	37	16	36	41	49
MRPL57	2.8681929576535294	3.328405258486571	9.251545164834502	0.447271085113201	0.18055541045948936	0.0068215597020619715	0.9057092079078277	0.9780100895326064	0.9900688364323167	27	7	3	19	1	6	16	8
PPP4R1L	3.8239587900888097	4.014112382178772	15.377215746376278	0.1461235975364419	0.18058734788317088	0.01293348916435367	0.9539721337435876	0.9623337538152712	0.9858727013787711	37	4	38	24	4	14	16	22
RPL30	6.873000088366052	6.977586154390773	136.58215483932878	0.3939969615164348	0.18071775343491006	0.016961045957426178	0.7968162822076635	0.9522704428871582	0.9819992286660378	150	71	145	162	111	136	114	191
MZT2A	1.8264723026005734	2.241730921247975	3.473985810314936	0.06969515758071695	0.18074201238198162	0.005106285275851951	0.9874949676575001	0.9791478053836911	0.9900688364323167	8	2	5	5	1	4	5	2
PDE4B	5.750309330859686	5.967377392319773	66.95368758223836	0.6061545443535337	0.18089639001606064	0.010638616908234194	0.7903090914141422	0.9639838599603716	0.9881564753378228	35	38	187	54	34	46	78	95
LPIN3	3.445432205556494	3.7920253146759135	12.62322142356529	0.08586324410638768	0.18097101909834107	0.010263489730331709	0.97958151368102	0.9722610759409123	0.986611169082293	41	2	26	25	2	13	8	23
RANBP2	8.253064156781143	8.266847056352692	332.8679237573567	0.18188810452422433	0.18109290277069667	0.046394402796795575	0.8768620778851792	0.9239212717276148	0.9591419995909994	650	124	643	503	146	300	388	398
CEP41	3.140604831421142	3.6206356549302208	11.74821597105794	0.5365493619689614	0.18131842964802722	0.008675218714469633	0.8682529875552042	0.9764854726589066	0.9881564753378228	22	10	12	26	0	12	11	15
PSMD5	4.801593242381273	4.971894180011555	33.21227350444861	0.5248400064618997	0.18135998627511304	0.011850999278061292	0.7721811309697858	0.9624770244330093	0.9862201563789315	39	11	25	50	34	33	38	33
PCBD2	2.934250849272946	3.372119164516515	10.082359616662776	0.3432510170591421	0.18150366697132492	0.00504329334182621	0.9396068321615777	0.9782569264691772	0.990542399310461	4	7	21	10	6	2	19	11
LAMTOR5	3.8233164496764385	4.040391814087492	16.578874392905444	0.23024371607161032	0.18165791006111662	0.010668215283554801	0.9393254559326145	0.9705440433837313	0.9862201563789315	16	5	28	24	14	13	29	10
LDOC1L	4.615710402838612	4.740227509460742	27.114577715720188	0.0785101563129548	0.1816683472499222	0.01822975951192406	0.9756107188843495	0.9537812385810855	0.9819992286660378	71	11	38	44	10	13	33	46
ATXN7L1	4.263589642665392	4.382330347119941	20.83574964959317	0.19915472763425074	0.18174309594592894	0.01673143024858853	0.9327003873884128	0.9555459096536364	0.9819992286660378	62	8	21	33	9	23	19	26
ZC3H18	6.202076628615671	6.296725795207175	82.84435724119083	0.1549862805192976	0.18177937989985726	0.02403307407700816	0.9368671786248967	0.9453047882886668	0.9749856274196885	264	21	127	150	26	59	94	126
ULK4	4.899323231027508	5.040497266999537	33.551311032986305	0.15151229961970966	0.181791371565779	0.018216604582246686	0.9447226514064223	0.9529393328374647	0.9819992286660378	82	13	77	52	6	37	30	44
IP6K1	4.572476144608064	4.75795229968763	26.92099986716281	0.1259950770824547	0.18193364062797412	0.01614412812009908	0.9603416201798531	0.9572966169003168	0.9819992286660378	89	6	50	47	6	20	32	40
TMEM200A	3.885026757582384	4.023956513090229	16.463423692779184	0.32941123300540187	0.18206123099751528	0.01477588380724307	0.8884054435564707	0.9637911786279653	0.9819992286660378	20	9	20	24	11	9	22	22
GGTLC1	0.9891101084339876	1.9173171471359207	2.65071823269278	0.6926416959414614	0.18207102620946516	0.001570112733365468	0.8899866958108833	0.9839910390823338	0.9965637962070666	5	0	4	0	4	1	5	2
MAVS	7.224336633033764	7.292596526291003	167.66798707200508	0.20911174022566795	0.18214390427318605	0.027012288554030706	0.8962084407088385	0.9412474903682525	0.9742099392294851	339	50	330	394	43	156	182	214
TUBA1B	6.472143244405486	6.5825583532176966	101.87602551743318	0.21577902105705427	0.18235031263422322	0.020503080574358876	0.9130144646250604	0.9500021007166122	0.9789062811448681	356	45	112	159	24	129	93	106
GFM2	4.192275885875146	4.305857421667165	20.12290827180805	0.31625058392110267	0.18243204206622715	0.01692739819172552	0.881790628040044	0.9588103949154466	0.9819992286660378	28	10	20	39	12	19	16	30
KRT8P33	1.6571616690118822	2.320121974108497	3.4244809580836684	0.06085914470228323	0.1824638820437195	0.00477524213803646	0.9910758532894405	0.9816392215112903	0.9900688364323167	8	1	6	10	0	5	1	6
LINC00665	1.7169150937243742	2.5100287328226307	4.205730430815127	-0.36705023969719347	0.18246496006712629	0.004835258998620202	0.9434386039904904	0.982083854797053	0.9900688364323167	14	2	7	7	0	0	8	7
KNOP1	4.717800500218594	4.834497912375242	28.83662759551471	0.1234764130569902	0.1824768980572792	0.01935857648433598	0.9535700580809198	0.9502643314094132	0.9819992286660378	69	10	57	53	7	24	38	34
WRB	3.1551208218149744	3.478421155808537	10.14101607517917	-0.14084070224668999	0.18248386026105942	0.008965410389161021	0.9698173588136703	0.9735319208264275	0.9881564753378228	28	3	23	12	3	10	19	4
SLC7A6OS	1.6139516852027627	2.6841818565359667	4.614180401121434	-0.3705264893941364	0.18249299329227847	0.0048414457998197	0.9488691561341049	0.982509224364865	0.9900688364323167	14	0	13	11	0	0	4	14
EDF1	6.055236094282124	6.089561182827369	72.59220226366548	0.21419049379767074	0.1827128032319659	0.033974907193752554	0.8803265612846106	0.929056048610845	0.9684466526554376	136	37	100	106	35	69	64	104
RTKN	3.1480337523766293	3.6574095300027682	11.327823446607063	0.0631665232298226	0.1829476465349504	0.008189231826752318	0.9889080661226506	0.9764854726589066	0.9881564753378228	24	2	11	44	2	3	12	26
SP4	2.837671600497455	3.6186129887033927	10.84972494729899	0.1786142795997837	0.18298760457842694	0.007309772020608906	0.9730154560354022	0.9800662068914024	0.9881564753378228	21	0	46	14	2	2	20	17
FAM92A1	4.029134822534825	4.227181271068324	18.964330929792762	0.447576015624223	0.18299380082172342	0.01184354214140343	0.8642196037860894	0.965199662996209	0.9852350793780235	42	11	8	34	10	14	17	31
KCTD15	4.381910249788451	4.566451656570196	23.482805952278934	0.17319738211932686	0.1830596423875506	0.014958136082707501	0.9437217315111825	0.9603180428480673	0.9819992286660378	92	6	36	28	7	23	31	24
EPS8L1	3.5997613942598985	3.9292187555823195	14.283688285896657	0.33295062636581535	0.18314928239029107	0.01051835161158484	0.9060149984083723	0.9722610759409123	0.9862201563789315	21	4	19	54	2	11	17	21
ZNF138	3.390868332959924	3.774852278424926	12.59733813630872	0.22130774037736545	0.1831866743006715	0.00975311271107793	0.9465602313637378	0.9728866006002993	0.986611169082293	20	4	24	40	1	10	9	25
RP11-474P2.7	0.7452422074004231	1.8293229552145471	1.8546535755950406	-0.3077336112520751	0.183265117231443	0.0036809244600265498	0.9542116663723346	0.9847871018641428	0.9900688364323167	7	0	2	6	0	0	6	1
MAN2A1	6.568673913549407	6.63568592196896	107.27197075966866	0.34282785919346115	0.18327393079680232	0.023160843951217577	0.8081234766273325	0.9433662539206631	0.9751830776231146	148	57	100	166	72	95	125	126
TP53	4.701555747848699	4.827396571940924	29.242385292286816	0.31012341551834727	0.18348226185285868	0.016540145778182264	0.8819887448874095	0.9553365195500182	0.9819992286660378	44	15	25	77	11	30	35	29
MON1B	4.907117167356776	5.043077334070207	33.543784111778045	0.12186385990131257	0.18398194534465812	0.018980308916563684	0.9565881749412037	0.9522704428871582	0.9819992286660378	83	11	55	77	7	31	46	34
RP4-769N13.6	1.5210360432545391	2.125985871819399	2.782160399108908	0.2512691201825966	0.18403109586208977	0.00448791364743642	0.9495006025247426	0.9808683833420474	0.9903828249807678	6	0	8	5	1	2	3	5
MOV10	5.489688040157702	5.6102004618745305	50.73742785991123	0.19339362296072546	0.1840879618450414	0.020944298913115784	0.9243037883005947	0.9490058480952869	0.9783947411517734	135	19	66	121	10	47	53	69
CTD-2537I9.12	2.699659785108279	3.139592366470192	8.494848246850852	0.9078030694043427	0.1841252863103828	0.0049471021898911316	0.7923504112758766	0.9791478053836911	0.990542399310461	8	6	18	1	6	8	8	10
APP	9.548335811133096	9.575577408897573	828.0967663978336	0.2109112269031238	0.18422667463301226	0.03617194918138878	0.8648401532290193	0.9367135879423152	0.9665315671765078	1739	297	1184	1033	525	899	830	946
PSMC5	5.671304328516704	5.728184739112457	55.534238126835525	0.16786962308861508	0.1845102421323431	0.028443247104378636	0.9172636276224087	0.935064360439432	0.9731031465094915	153	17	86	84	24	49	59	76
MIPOL1	4.109323432149406	4.353834061096974	19.94543958545978	0.18160859628995663	0.18451839831358768	0.014140486506187298	0.9458099983978031	0.9632860827267492	0.9824080596577094	66	2	27	38	9	17	28	22
ABAT	2.7050482007179384	3.057987581945873	7.147666952609835	0.15311644660347468	0.18464542613613538	0.007861070077148414	0.9679022234214629	0.9760078967925783	0.9881564753378228	24	2	5	14	3	4	13	7
NCOA4	7.030273684033058	7.092044283119253	147.66057097481493	0.29912764191867347	0.18465938158748443	0.024106824783823096	0.8318992005600334	0.9416814427546111	0.974463362605062	213	82	163	187	97	170	145	155
LMLN	3.608241428185281	3.916052604553453	14.927724104986718	0.3988944005547601	0.1847399275921402	0.010871743757281734	0.8816207188935605	0.9722610759409123	0.9860647953086276	24	13	19	28	1	12	20	16
CLCN3	6.201630778340441	6.253298838416608	81.0078451063044	0.18708345291539277	0.18479899489447138	0.030889780124157162	0.9039433559655495	0.9316967996162439	0.9700824968867031	186	21	136	118	46	81	96	86
CIB1	4.269746729992886	4.356172917339188	20.696992584282615	0.22501353864024798	0.18486283461195485	0.020948640139088284	0.9130144646250604	0.9525087692887306	0.9757120874388852	34	10	30	35	10	17	19	32
ZMAT5	2.3499058977394567	2.752504954484894	5.397125168615156	0.2628257824408926	0.1849293019666524	0.0065975799416031706	0.9408644316912446	0.9766729148246375	0.9900688364323167	15	2	4	15	1	7	5	6
RP3-416H24.1	3.4181126588187447	3.992335002227928	15.2203686466965	0.6425789135746465	0.18499903377846424	0.007495649856680255	0.8743594995121101	0.9780100895326064	0.9881564753378228	30	5	2	61	4	8	30	13
ZNF37BP	5.239299482339808	5.3266962098062605	41.46162297279944	0.1170816099192627	0.18504212422759486	0.023328857533909782	0.9531880190895792	0.9436276832996352	0.975341740122398	111	13	72	66	15	27	49	64
ZNF12	5.223005369581756	5.305563549883782	40.79213711445183	0.1315508118968192	0.18509701832874823	0.023838220402628982	0.9434386039904904	0.9428253054504951	0.975341740122398	89	13	76	81	13	34	40	63
MAP3K13	4.985030318427405	5.114940295196066	36.13817601806004	0.38037748632022444	0.18510780708322325	0.016170271067542805	0.8455239463566737	0.9548306316516724	0.9819992286660378	39	19	34	98	15	38	32	47
WDR83OS	3.127598997304146	3.4310860037179993	9.633710070693384	0.15130868231991632	0.1851686829391173	0.009598544332721833	0.9625094951629696	0.9722610759409123	0.9881564753378228	23	1	15	24	4	13	9	10
ADCK1	1.9343904114616217	2.3912480832433767	3.892016353125662	0.3356791928290313	0.1852049734569639	0.005372946743043996	0.930061397647959	0.9785853838341247	0.9900688364323167	16	1	4	3	2	4	4	5
SLC16A14	1.6073883083437746	2.4282773966738227	3.856981581310113	0.4067853255208914	0.1852392777010523	0.004360561416393525	0.9365663495432168	0.982083854797053	0.9900688364323167	9	0	1	15	2	1	4	9
CPSF2	6.3646772720479	6.402609270813495	90.50887075791472	0.2385347051336716	0.1853337407150729	0.033754352589772135	0.8592314700532449	0.9283651830720355	0.9684466526554376	176	35	105	145	56	78	107	110
ACD	2.5020314341012706	3.0993187938637017	6.930237772280018	0.36557360571031594	0.1853474962364427	0.007453216606945083	0.9246248306871511	0.9780100895326064	0.9881592070562114	22	0	20	12	1	5	8	12
ACBD5	4.890031619846631	4.955473077251297	32.29920948042721	0.2163550431967943	0.1856362748612452	0.024671778470844778	0.9049390272026993	0.9451409273164205	0.9742099392294851	61	18	40	51	14	33	40	30
ABCA1	8.178450784520951	8.329106585018657	349.91746545392505	0.4434326283436751	0.185751902468362	0.014806768243599111	0.7923504112758766	0.9572554547896504	0.9824080596577094	368	310	296	636	103	360	342	428
RPL6	8.229805690226783	8.284510336355053	338.5065978741982	0.28574176996078127	0.1858553052349481	0.026404308887476403	0.8337909376623441	0.9407883517926798	0.9742099392294851	627	174	315	419	224	345	368	379
TOMM22	4.646827226315753	4.771465560706266	28.24167363706097	0.2566548873394394	0.18589165300489957	0.018188657918870806	0.9008698071002033	0.9548306316516724	0.9818146729566929	63	20	35	36	8	17	35	41
GLIPR2	4.987566116316168	5.060100645443907	34.88768370487912	0.244998214095384	0.18626800794862358	0.022887099833780677	0.8935070925580293	0.9464504735095137	0.9742099392294851	53	19	65	42	16	30	48	34
FUBP1	7.0662115170582185	7.116284121402601	148.68252936448567	0.21458707990842726	0.1864673651681356	0.03038598109370076	0.8851062690074841	0.9323133549063966	0.9700824968867031	222	42	253	343	71	158	150	176
CNOT6	5.509863954866804	5.577036528413528	49.85715276330852	0.13994172501362712	0.18652720348512725	0.02686540837723124	0.9391952952978686	0.9404585532425185	0.9742099392294851	107	20	86	95	15	38	68	59
PSIP1	6.6582598249192655	6.719165662882924	113.08800586158739	0.25623597811426974	0.18673808692754368	0.026087403529754954	0.8647533956501697	0.9407883517926798	0.9742099392294851	174	38	242	123	71	116	134	114
MRPL3	5.182154742116901	5.2921996007831495	40.54354407776682	0.2531727711545757	0.18673871306871917	0.02012335147362282	0.8941765985274384	0.9489014787519368	0.9789740599100945	68	12	45	117	17	37	46	51
C1D	2.7147302910633404	3.1004026017776165	7.921287485934782	0.39093373264781306	0.18685747177181142	0.006590153863722599	0.9137035306191231	0.9772061673428986	0.9900688364323167	7	7	6	19	2	3	8	15
AP001469.9	1.044864282042757	1.9957316258463174	2.3883418297371906	-0.4816871412550442	0.18690140841769556	0.0032092641817722083	0.9243037883005947	0.9827944233360043	0.9905903965004156	5	0	8	3	1	1	0	8
CAND1	6.5380157302972695	6.5785280142218925	102.60910727579397	0.23310904222012466	0.18692874684154026	0.03171825891315707	0.8682529875552042	0.9298476877451326	0.9698408308810381	163	45	124	176	61	99	130	101
KB-431C1.5	1.8780317108198876	2.6062249933143176	5.2496902074066405	0.9037638793000771	0.18707587343429635	0.0033922014106907246	0.8015543060572943	0.982083854797053	0.991307880293085	5	0	13	1	7	6	6	4
WDR33	5.814556656916216	5.956295624871896	65.47005409009677	0.21585264032703994	0.18713240505034232	0.019164989473503067	0.9182153731250988	0.9522704428871582	0.9812403556697962	114	35	121	139	10	41	79	100
NNT	5.700373067627552	5.761953487827989	57.555207514301316	0.24067371169573873	0.18728937528522413	0.0269203470529069	0.8795389390616406	0.9407883517926798	0.9727746916280945	119	20	82	68	39	50	77	59
TTC39B	4.890470763937605	5.068838527840145	34.58894011579938	0.3400394806877808	0.18750013742424002	0.014552615919246944	0.8892970943169377	0.9584124049641335	0.9823189183978748	27	16	82	78	9	33	27	55
PAIP2	6.170132540360609	6.2103660382924	79.03260658415913	0.23399105796064873	0.18750679459038835	0.03319471988215686	0.8641049938853437	0.9283651830720355	0.9688485710675017	145	28	122	105	51	82	85	88
ZNF511	1.8579911441172638	2.582605366644831	4.548353263478395	0.2580504581525157	0.187545765200761	0.005307933070122706	0.9589432968362477	0.9819633406359386	0.9900688364323167	18	2	2	11	0	9	2	4
HLA-DQA1	5.587322696420367	6.389048826072204	91.50221216172575	1.7374000955065183	0.18764483689331027	0.0018629325146355018	0.574076688996502	0.98040189048351	0.9965637962070666	11	118	204	25	11	61	122	110
FERMT3	5.209357875014419	5.2992246707219675	41.06801271990821	0.21996538395810036	0.1877585113904032	0.021153741950812613	0.9130144646250604	0.9470187061686183	0.976759612348087	110	17	75	35	18	47	46	39
AC009120.5	2.947645776152168	3.3347990409518844	8.755683454599378	0.1813981682714942	0.18782502165393009	0.008728921850297586	0.9603416201798531	0.9740570340891639	0.9881564753378228	30	1	21	9	3	5	9	17
DYNC1H1	9.668781824807377	9.704773639630206	903.0890767174021	0.23313262070040497	0.18792215856756517	0.036889812279849374	0.8560809580543651	0.940739648683038	0.965923772396344	2629	238	1387	1327	421	843	961	1162
CTD-2368P22.1	3.426936257711773	3.8305458673221073	12.978763928615871	0.2087786944975303	0.18825229022590118	0.010844916747854632	0.9482921567015825	0.9722610759409123	0.9858727013787711	33	2	29	34	1	10	20	15
RP11-705C15.2	3.062473826840163	3.4333376796120856	10.501907437884904	0.6678681881740252	0.18830755480953665	0.006460474452740814	0.8102046936942913	0.9764854726589066	0.9900688364323167	8	10	27	6	2	8	14	11
OXCT1	4.527498728434194	4.70079790468915	27.14993320087638	0.3703572023462194	0.18848818279635005	0.012683070676078665	0.8816207188935605	0.9623337538152712	0.9842016410358898	61	18	14	37	14	38	23	23
RBM7	4.797201959532428	4.899533713592391	31.258155396003566	0.22365502197985485	0.18874458825464321	0.017953752852112998	0.9172636276224087	0.9528808726693744	0.9818146729566929	46	16	52	33	19	44	28	25
DHX37	4.32363982423505	4.560309923677862	23.24400329811978	0.23526923233817879	0.18885121560395876	0.013876502205230203	0.931943193383063	0.9623337538152712	0.9819992286660378	104	6	28	28	6	18	23	39
RP11-274A11.4	2.5885164231626026	3.0914341719358966	7.668323815735073	-0.3267472751009285	0.1892147863431267	0.006075374901442388	0.9391952952978686	0.9782569264691772	0.9900688364323167	10	5	18	9	2	1	19	5
DDA1	3.7427490573333975	3.9998345720470057	15.445368390352467	0.3089529792957643	0.18927013341763943	0.012179356286883172	0.909546883218079	0.965199662996209	0.9850811970061272	28	8	16	46	2	17	15	19
FBXO32	5.377536598081294	5.619308114200771	52.558945092978874	0.6478741817805327	0.1893100214720207	0.010093356341383386	0.7519598751598867	0.9639838599603716	0.9881564753378228	29	12	73	78	57	58	54	54
BLMH	4.441168918767308	4.587492373870553	23.95956070811263	0.13632655776009597	0.18964298355549208	0.017652576616549162	0.9531880190895792	0.9529049848853123	0.9819992286660378	70	9	41	40	5	26	21	33
AP1G2	4.4392331963420695	4.657109357454418	25.221960833083735	0.13890935141123456	0.18980733691758236	0.014797729669427674	0.9611083916564603	0.9605816575755239	0.9819992286660378	41	10	61	53	4	13	29	45
DTWD1	4.590712727993024	4.732726382223549	27.284327235124756	0.2504451092434356	0.18981832747505448	0.017321798329560042	0.9104163566184992	0.9548306316516724	0.9819992286660378	45	6	30	58	20	33	30	24
GLMP	3.9457079447712555	4.2723896858949955	20.31141714822926	0.8886424137869025	0.18987047952406733	0.006220741222222636	0.7329738525129025	0.9735319208264275	0.9902685058063424	34	9	5	18	23	17	23	23
CREB1	6.271883413082904	6.321621576167557	85.26719357145356	0.23622432385687286	0.19002871994591208	0.029137445125128045	0.8728485292783635	0.9298476877451326	0.9720863937311077	139	32	196	100	42	89	88	100
SOS2	6.056439886727768	6.099404220968554	73.13260663068566	0.24720600034389395	0.19011382214810846	0.03193863194214541	0.8597122624856263	0.9289675789715612	0.9698408308810381	106	41	118	117	30	64	72	104
RDX	7.766301468836162	7.798979421830713	240.96869164094764	0.24385890307709426	0.19023325494626658	0.035072025587946615	0.8439589182721517	0.9267501145400693	0.9674280007894039	351	95	410	321	153	236	270	276
RND1	2.8926829839004364	3.1987701244970754	8.111944744079631	0.1960911485875448	0.19030628414991796	0.009556269773896614	0.9521219607465171	0.9726730263218574	0.986611169082293	17	1	10	19	5	6	13	8
FNDC3A	7.545974847475438	7.562900865498944	204.09804469498167	0.20368198737431925	0.19033443643427309	0.045180889841818124	0.8631915087724851	0.9178992346186561	0.9589462424309738	342	87	343	303	105	212	221	228
AP2M1	7.42497811764708	7.466070769851711	190.25156893190567	0.23120044648080143	0.1903620860424204	0.03325179387123079	0.8661490639950288	0.928361615187122	0.9688485710675017	539	85	198	293	76	198	200	221
ZNF175	3.616806903135954	3.8940070880665734	14.049298438654581	0.12683892401780128	0.1903621198078581	0.011666139175233224	0.9695557841797435	0.9665341885367161	0.9852350793780235	38	2	14	37	6	18	18	10
RINT1	4.336353927781616	4.5367077085713605	23.16792192133617	0.22338065234843535	0.19041312932434765	0.01594698917621628	0.9297487052873983	0.95953899360372	0.9819992286660378	45	3	30	60	13	19	33	25
TAF15	7.644597581944303	7.663801368633739	218.978922076424	0.21151485550037818	0.1905648617597389	0.0439272080943823	0.8577080831586877	0.9215442503133878	0.9602389759166418	369	112	320	380	90	221	224	268
DIP2A	6.1216911350503285	6.359738609366083	86.14638375224088	0.254012575987696	0.19087781349785	0.015738509497567874	0.9176781172723025	0.9605816575755239	0.9819992286660378	250	12	263	114	17	72	73	149
PRKD1	3.8681770639560233	4.036570049706212	16.04634630574938	0.21333055740812434	0.1909393287413316	0.014930405794621245	0.9356923045890203	0.9609826692171735	0.9819992286660378	44	4	16	26	10	17	12	24
ODF2	5.503500644934161	5.667175164887802	52.56575249247227	0.16778076680056273	0.1914283475778253	0.019710302226495738	0.9396884768703159	0.9522704428871582	0.9776579562495096	141	13	89	132	9	56	64	54
BRD7	6.2167520624388874	6.249263507114925	81.27665103022734	0.22001380308455773	0.19148081564264596	0.03647443200196604	0.870784897638976	0.9239212717276148	0.965626944618274	143	44	126	118	34	89	82	91
THOC2	7.451754436010262	7.482734658810766	192.17546706087415	0.1924738588657937	0.1915435883798	0.04006580756360738	0.8852155100359268	0.9239212717276148	0.9626908821140645	408	52	347	326	94	201	193	234
GPX2	1.4338454792670967	2.199199080347081	3.175082004584901	-0.2085080555194494	0.1919112521819803	0.003987809578731891	0.9706080634108234	0.982083854797053	0.990542399310461	2	1	7	9	1	0	7	4
DCUN1D1	5.193106683762906	5.298214639351226	41.782235931536306	0.34333602659790396	0.1919236746446803	0.01792376738653782	0.852793749065439	0.9513500632034587	0.9819992286660378	48	21	71	42	29	46	52	33
DHCR24	7.252942364284071	7.331883685822848	174.2940583680034	0.3355428967014	0.1921179289692644	0.02321791895455289	0.8212769166602741	0.9428253054504951	0.9748426156258029	307	121	136	297	69	166	205	193
IMPACT	4.435893043275213	4.619312314561623	26.138287962185707	0.6780565905425612	0.19230759557915794	0.01023490611371495	0.7307048554317166	0.963881406438975	0.9881564753378228	29	17	17	26	23	21	27	34
PHF8	5.779562776769827	5.876925651909908	61.39287928891336	0.12076477602276028	0.19242301661393937	0.02434959864757313	0.9513751847529618	0.9416814427546111	0.9742099392294851	160	15	117	114	20	53	51	104
RP11-981G7.1	0.9682788747578062	1.9292195774034289	2.1374371477212972	0.622979108342024	0.19243730043490045	0.003817969624509865	0.8866094184834954	0.982509224364865	0.9900688364323167	1	0	10	5	0	1	4	3
JDP2	5.941647998803593	6.058360633702039	70.09145776366607	0.1851568778008789	0.19253247916108193	0.022130714631410586	0.9286534526617484	0.9464504735095137	0.9751830776231146	230	13	104	99	34	89	63	76
GTPBP8	2.0547186276286924	2.5762690002163193	5.099160424849508	0.5647642279377539	0.19268666386035552	0.005651940635246107	0.8682529875552042	0.9794650947998564	0.9900688364323167	7	6	5	8	0	4	5	7
ATE1	4.755879392960088	4.861825437912451	29.84608202934386	0.19066420672881693	0.19273257158496193	0.021987074789406962	0.9252182185474855	0.9480561876738212	0.9748426156258029	58	7	53	44	19	23	43	32
BPTF	8.157802929353547	8.206176346698824	318.1429703754208	0.22544871404927166	0.19282844458755535	0.033733454697855846	0.872657968616461	0.9306888194673119	0.9688485710675017	898	88	647	413	119	273	354	427
TMEM127	6.3337973526158695	6.42840095927734	92.05122337818577	0.29066878535405266	0.19287046628789342	0.02349115686639589	0.8550880548546386	0.9431001616598594	0.9742099392294851	149	60	147	172	18	84	105	112
SMYD4	4.146829888926869	4.401273500349216	20.482237823523555	0.17177470464054365	0.19310198592818104	0.015010785186847989	0.9472771968139981	0.9609826692171735	0.9819992286660378	58	2	42	43	6	20	22	28
DUSP16	5.733124594399206	5.831748577343057	60.10576251182387	0.2489237565191864	0.19321979546239937	0.021631181977277345	0.8986302975846839	0.9446886102945121	0.9761077508900532	64	27	127	125	20	40	80	80
POLD1	3.7244445198596874	4.088987616259862	16.001095219003474	0.1786139584477877	0.1932313465304877	0.011892369542788531	0.9563195525242772	0.969555288863637	0.9824080596577094	71	3	20	29	2	18	23	13
LCP2	7.07502418544152	7.215879186479243	159.98188721018911	0.35765508242950744	0.1933326863817209	0.01709526058815178	0.8509916732638836	0.9525087692887306	0.9819992286660378	230	75	489	108	57	181	123	218
TPM3P9	3.9289008269297856	4.097841326973587	16.48920734738781	0.11604356142682468	0.1935397062650224	0.015170541455380684	0.9655829329454325	0.9572554547896504	0.9819992286660378	49	5	25	29	5	16	13	27
EIF2B4	5.515294764289499	5.565172473011849	49.95604729254706	0.2037243543321681	0.1938488167645872	0.03014442210219779	0.9010267931721896	0.9313861620091659	0.9698408308810381	83	24	70	85	24	57	39	66
HEXB	6.765897528407976	6.941417788568569	133.8268576246074	0.582084305603638	0.19385316392628574	0.012540553323507772	0.7480646091798288	0.9572554547896504	0.9860166133634335	115	95	110	128	105	149	120	157
EIF2B1	4.945119857356961	5.073354224862722	34.48248389026219	0.19791043113769977	0.1938989150682606	0.01952284430215095	0.9312190435170039	0.9500021007166122	0.9789740599100945	106	9	32	69	15	42	32	39
CCDC53	3.9190616965669096	4.116723720425149	17.41421174243745	0.2940129400546008	0.1939938507542507	0.01398443621721493	0.9022504251797638	0.9628887675179957	0.9819992286660378	28	3	23	26	16	23	15	17
UBE2Q2P2	2.8439059621209015	3.3495455104751435	8.66349760018277	0.17854701143336427	0.19403795026645662	0.008837845505700092	0.9649855326496306	0.9751943308772618	0.9866097180319179	38	1	13	16	1	4	15	12
BAZ1A	7.412692924832512	7.458969070102266	189.45871452238094	0.24600449374601546	0.19406516010702435	0.03129523987125927	0.8577080831586877	0.928361615187122	0.9698408308810381	262	70	467	267	83	174	204	245
EEF1A1P5	3.9948870147675146	4.307891381608401	21.28335280004076	0.9010077161960585	0.19418602731266066	0.004825297921565735	0.7058945543400839	0.973131723369771	0.991307880293085	16	17	15	11	20	25	14	25
ZNF638	7.855438523334907	7.899192044193773	256.7809796059272	0.21448524695611654	0.19428975065619059	0.035740879981873336	0.8768620778851792	0.9271641615533109	0.9661108462122244	578	63	553	424	103	251	284	308
PTS	2.446918301306677	3.022941755136116	7.0035334009008405	0.45030209058626003	0.19442025564691676	0.006874568045560491	0.9110693836852174	0.9782569264691772	0.9887614540848269	17	0	4	17	6	3	9	12
ZFPL1	1.3159184203128926	2.0510197431968242	2.634224964957858	0.06583685208129857	0.19456398020822696	0.004251416692954012	0.9910758532894405	0.9819633406359386	0.9900688364323167	4	1	9	4	0	2	6	1
ZNF720	4.643933877564818	4.777820342527175	27.788640084714398	0.10211076137857172	0.19459442401916552	0.018464314191140776	0.9673554351412984	0.9512507349439466	0.9818146729566929	44	8	62	56	10	26	43	22
PPM1G	6.290362917468465	6.414723199432459	90.62957461086349	0.25838036649114743	0.19463777248564681	0.02160224707050801	0.8928084828246241	0.9475575799300008	0.9757120874388852	247	14	119	136	61	100	74	124
WRAP53	1.7815913587945658	2.48052131571996	4.1417092030348455	0.6324477950255025	0.19476297539856383	0.0053164756734803776	0.8743594995121101	0.9808683833420474	0.9900688364323167	13	2	1	13	0	5	5	4
SLC30A5	5.301846979252324	5.361423057044625	43.53379515976642	0.30675749827401794	0.19481411570484536	0.027145133096625914	0.8397109884855029	0.9407883517926798	0.9700824968867031	78	25	54	51	24	38	55	47
[truncated: 5,034 more rows]
