# Supplementary material for: Genome-wide bioinformatic analyses predict key host and viral factors in SARS-CoV-2 pathogenesis
Source: Commun Biol. 2021 May 17;4:590. doi: 10.1038/s42003-021-02095-0 (PMC8128904; doi:10.1038/s42003-021-02095-0)
Supplement: Supplementary file 5 — Supplementary Data 3 [file 42003_2021_2095_MOESM5_ESM.zip › GSE150316_ValidationDataset/WithoutThreeOutliers/case2/des_Case/controlVscase2_genes.over.DESeq2.tsv]

gene_id	LimmaV_AveExpr	edgeR_logCPM	DESeq2_baseMean	LimmaV_FC	edgeR_FC	DESeq2_FC	LimmaV_padj	edgeR_padj	DESeq2_padj	NegControl1	NegControl2	NegControl3	NegControl4	NegControl5	case2-lung1	case2-lung2	case2-lung3
FUT8	4.98811088738847	5.203066637024714	38.12240706743455	1.4218114685928045	1.3867726127375926	1.1544644915940647	0.15022275569330248	0.19371249678884805	0.03649157961929526	50	10	29	44	14	48	65	76
RGS2	6.453672883595873	6.742651441326431	114.50809804109602	1.6727875585810061	1.5484525606470407	1.2509930910826959	0.12930922441471257	0.18807683008451753	0.04988318216476028	73	36	132	80	44	109	241	246
AKR1C2	3.942421299141233	4.394348519599353	21.036801310286613	1.9339524941423971	1.8365776640947322	1.5039748944803912	0.13829044928526374	0.23638891516646893	0.04869679396855109	29	2	12	13	10	40	36	38
MLPH	5.95714510533864	6.335916656979826	84.98752015358899	1.7467138821581112	1.7348054463308415	1.5042772819912578	0.11007284396350853	0.14405801538070329	0.010368607418861198	143	18	61	104	8	136	159	167
ITGB4	4.519576316163224	5.185682056073458	36.814632799803	2.0405715656967325	2.0442295629395493	1.7110838588061381	0.1604984613051117	0.205988646587774	0.0441608207416583	31	2	36	56	3	44	57	125
SPP1	6.521359579397786	7.178818026054889	153.95090992780896	2.2442777895508366	2.19730749000561	1.8891899023892305	0.11254236516860916	0.16825714433319325	0.017615669514329073	116	21	71	263	11	411	282	191
APOE	8.040353072555698	8.84837488403292	497.61574727152407	2.9784939393643524	2.3686558570881937	1.9204486913234475	0.11007284396350853	0.23258821268315588	0.0441608207416583	141	193	59	309	121	559	1189	1348
SCNN1B	3.4910515800503856	4.048796804232366	16.041218118655177	2.247846016715848	2.254153017884667	1.9753740058819609	0.1098804328565231	0.14405801538070329	0.008337134616452229	10	3	18	10	2	31	35	30
CLEC3B	3.9652017056417512	4.841147636025397	29.194581146380827	2.7462101361827016	2.3438667863207536	2.0052952071338273	0.11007284396350853	0.2077764930598129	0.015289452855094391	14	0	19	20	14	45	69	63
KRT17	4.884316182355904	5.652652019273701	52.073319178326805	2.67833756399239	2.468906481975089	2.2135899274288913	0.0607147868164251	0.13382868253059996	0.0030469264157141837	34	2	15	67	12	76	101	157
TGFBI	7.896637860772478	8.430149815143736	370.5216653617585	2.4877880489149153	2.3901545108938116	2.2496831500159384	0.009080527604729549	0.02285941391990483	2.9145046126171826e-7	361	102	161	186	52	729	652	888
GPR34	3.1443011874980837	4.030613115628412	16.038340847454684	3.0473618550349713	2.7938230766006855	2.438145259228775	0.08856607607403379	0.15337492143239626	0.009110204109878901	3	5	14	5	1	36	38	27
KRT15	3.043765721511704	4.037979821083081	15.886195028765336	2.5988541609286835	2.805468187449065	2.474984882977166	0.20989914985697092	0.15435964008317266	0.008337134616452229	12	0	8	8	4	53	12	37
TP63	2.0514247117603235	3.019488272430773	6.95498697912136	2.96313729495684	3.0727580789067717	2.7135401521777873	0.09095326330839187	0.15337492143239626	0.012493999876403577	4	0	5	2	1	15	16	17
IGHV3-15	2.3961678114780374	4.0023639257279	15.146219044734362	3.830366707029734	3.3952695998055553	3.023360114908808	0.11254236516860916	0.1688784594542111	0.01614367289130109	1	0	14	8	0	11	54	48
LAG3	1.4123568522521837	2.878965582185272	6.441011320980351	3.9318464457411983	3.770232101819681	3.0369159832334844	0.11007284396350853	0.24564517048270013	0.0441608207416583	0	3	1	1	0	8	17	20
CHIT1	1.796766615216696	3.0251275121537846	6.907159975402974	3.2577060151010047	3.4624957257230644	3.052896881089985	0.11928636055546843	0.15435964008317266	0.01701621111606875	2	0	1	5	1	6	16	30
TNS4	2.2374371324472575	3.7764928736840293	12.767346561874737	4.095811006412598	3.4955691308675236	3.16164629257363	0.041605741977316126	0.15337492143239626	0.00815246990490436	1	0	3	14	0	30	27	36
FAM26F	1.0563392851391706	2.4563613470753256	4.495117949977943	3.5595745853765473	3.9548721960877193	3.2261921704969887	0.1708973759580368	0.2373931981894709	0.04988318216476028	0	1	1	0	1	15	8	7
GZMA	1.7569790715370592	3.448650080047876	10.157509536046152	4.550837002895519	3.7998750128004937	3.226850642557296	0.071334831385492	0.2077764930598129	0.016802896450663067	0	3	6	0	0	21	22	29
IGKV1-39	1.2091383378062266	2.795669018701924	5.664117097822397	3.7257553989014403	4.048095315756472	3.5897729226755906	0.12748336628311727	0.1688784594542111	0.024120634490050138	0	0	3	2	0	4	25	15
ADAMDEC1	1.5353364357480253	3.347232937551408	9.276900101135116	4.240178074548675	4.42923834816034	3.781939089667729	0.15176541638507351	0.15435964008317266	0.010697069757504087	0	2	0	2	1	4	28	39
FOLR2	1.8159640463422595	3.4407001604200023	9.967079308528863	4.4025428074381425	4.222503519372179	3.9146590957583047	0.0607147868164251	0.13382868253059996	0.0013349770975024672	0	2	4	1	0	13	29	33
SPRR1B	0.6988690965730674	2.44746228802329	4.190226102284279	3.453826260945959	4.582597250689677	3.9173812567996142	0.2488906817408519	0.2077764930598129	0.0441608207416583	1	0	0	0	1	1	16	16
CD3D	0.7865641288274433	2.2131799715738874	3.2674303842961536	3.593873147976753	4.401864222248292	3.939121321219745	0.09205414267335107	0.14405801538070329	0.039019845727622994	1	0	1	0	0	5	10	11
FNDC1	1.399711488198896	3.1060295412681596	7.4531016920009865	3.8320241666455477	4.411617202483139	4.043620550153381	0.15147616275927173	0.14405801538070329	0.00532800012760232	3	0	1	0	1	3	28	28
IGHGP	1.9829888390977775	4.0439010047067345	15.654269638352563	4.570968281104941	4.381306927634022	4.093249244183863	0.11708383165706159	0.13382868253059996	0.0014230730002045807	0	0	6	6	0	7	56	63
PLA2G4E	0.5196000702994499	2.1405604835503023	3.003489288794519	3.753969243135455	4.948411693764198	4.48710374994386	0.11007284396350853	0.14405801538070329	0.0441608207416583	0	0	0	1	0	4	6	15
IGKV1-12	0.5804630059842205	2.1606977247525467	3.130306622810633	3.8814904081146846	4.997373944737844	4.617912949881169	0.08856607607403379	0.14405801538070329	0.02945565045724576	0	0	0	1	0	8	6	11
IGHV3-74	1.436530791531868	3.502577123734873	10.289050705680785	4.553646883680952	4.938567583683118	4.658104914545379	0.1098804328565231	0.11516543792853517	0.0013349770975024672	0	0	4	1	0	5	48	30
IGKV2-24	0.5522554890879257	2.2214280624322393	3.3007985322718656	3.838655898299461	5.07789336866603	4.68129626539869	0.11007284396350853	0.14405801538070329	0.03090279263100259	0	0	0	1	0	3	13	11
S100A2	1.902287196901422	4.084152325538617	16.28003674512288	5.418477069340041	5.191492704150557	5.050061571835162	0.009080527604729549	0.02285941391990483	6.2337055931369e-7	1	0	0	6	0	42	30	57
SERPINB5	0.778299267513297	2.5269110769944265	4.513191115422678	4.402854039791145	5.525863934330263	5.376645108037547	0.041605741977316126	0.08851349950560844	0.0030469264157141837	0	0	0	1	0	10	14	12
CLCA2	1.4967751617400011	3.6104353846838033	11.493756105568993	5.110525187663234	5.63017097511931	5.490298639290142	0.041605741977316126	0.03208864786618636	8.37136849694836e-6	0	0	0	2	1	42	27	17
MIR205HG	1.771189400265637	3.796946532788255	13.169319952110522	4.927002347947138	5.603394501059314	5.491529438083547	0.014182025229361184	0.0108054252059156	8.757921852569987e-7	1	0	1	2	0	52	19	30
IGHV1-69-2	1.6937376091640248	4.576566397171336	23.50376243468762	5.292302886993498	6.151746953952346	5.547832442961819	0.19723923041757868	0.03565819596709398	0.018487407398486394	0	0	1	4	0	3	93	103
B3GNT3	0.35586919832047575	2.088685360204956	2.9015234901649007	4.11336396748949	6.22457287953126	6.411169374043697	0.071334831385492	0.15053296736717098	0.01642561502949627	0	0	0	0	0	5	9	10
