# Supplementary material for: Genome-wide bioinformatic analyses predict key host and viral factors in SARS-CoV-2 pathogenesis
Source: Commun Biol. 2021 May 17;4:590. doi: 10.1038/s42003-021-02095-0 (PMC8128904; doi:10.1038/s42003-021-02095-0)
Supplement: Supplementary file 5 — Supplementary Data 3 [file 42003_2021_2095_MOESM5_ESM.zip › GSE150316_ValidationDataset/WithoutThreeOutliers/case2/des_Case/controlVscase2_genes.over.tsv]

gene_id	LimmaV_AveExpr	edgeR_logCPM	DESeq2_baseMean	LimmaV_FC	edgeR_FC	DESeq2_FC	LimmaV_padj	edgeR_padj	DESeq2_padj	NegControl1	NegControl2	NegControl3	NegControl4	NegControl5	case2-lung1	case2-lung2	case2-lung3
TGFBI	7.896637860772478	8.430149815143736	370.5216653617585	2.4877880489149153	2.3901545108938116	2.2496831500159384	0.009080527604729549	0.02285941391990483	2.9145046126171826e-7	361	102	161	186	52	729	652	888
TNS4	2.2374371324472575	3.7764928736840293	12.767346561874737	4.095811006412598	3.4955691308675236	3.16164629257363	0.041605741977316126	0.15337492143239626	0.00815246990490436	1	0	3	14	0	30	27	36
S100A2	1.902287196901422	4.084152325538617	16.28003674512288	5.418477069340041	5.191492704150557	5.050061571835162	0.009080527604729549	0.02285941391990483	6.2337055931369e-7	1	0	0	6	0	42	30	57
SERPINB5	0.778299267513297	2.5269110769944265	4.513191115422678	4.402854039791145	5.525863934330263	5.376645108037547	0.041605741977316126	0.08851349950560844	0.0030469264157141837	0	0	0	1	0	10	14	12
CLCA2	1.4967751617400011	3.6104353846838033	11.493756105568993	5.110525187663234	5.63017097511931	5.490298639290142	0.041605741977316126	0.03208864786618636	8.37136849694836e-6	0	0	0	2	1	42	27	17
MIR205HG	1.771189400265637	3.796946532788255	13.169319952110522	4.927002347947138	5.603394501059314	5.491529438083547	0.014182025229361184	0.0108054252059156	8.757921852569987e-7	1	0	1	2	0	52	19	30
IGHV1-69-2	1.6937376091640248	4.576566397171336	23.50376243468762	5.292302886993498	6.151746953952346	5.547832442961819	0.19723923041757868	0.03565819596709398	0.018487407398486394	0	0	1	4	0	3	93	103
