# Supplementary material for: Genome-wide bioinformatic analyses predict key host and viral factors in SARS-CoV-2 pathogenesis
Source: Commun Biol. 2021 May 17;4:590. doi: 10.1038/s42003-021-02095-0 (PMC8128904; doi:10.1038/s42003-021-02095-0)
Supplement: Supplementary file 5 — Supplementary Data 3 [file 42003_2021_2095_MOESM5_ESM.zip › GSE150316_ValidationDataset/WithoutThreeOutliers/case2/des_Case/controlVscase2_genes.under.DESeq2.tsv]

gene_id	LimmaV_AveExpr	edgeR_logCPM	DESeq2_baseMean	LimmaV_FC	edgeR_FC	DESeq2_FC	LimmaV_padj	edgeR_padj	DESeq2_padj	NegControl1	NegControl2	NegControl3	NegControl4	NegControl5	case2-lung1	case2-lung2	case2-lung3
XIST	3.1924019538100183	9.037316379057014	571.7091343283782	-6.95240329167851	-13.064449492854342	-0.005303287774173263	0.7873129564370203	0.23638891516646893	7.910971098836954e-9	0	400	3106	2988	0	0	0	0
RNA5SP225	3.668248261267085	4.961228610910197	36.056813300468434	-1.9167302226258598	-3.4952371334337773	-0.07781010551827576	0.6649712792783056	0.34871106084447934	0.023927974725798717	12	84	20	43	15	4	5	4
RCN1P2	1.878110736623129	3.427930068538275	9.481721218332343	-4.070925475299973	-5.1550286724631205	-0.09003046127993995	0.30496971287738406	0.18807683008451753	0.03090279263100259	60	2	41	4	7	0	1	0
ADAMTS8	3.29765757007281	4.735616812036269	25.935501505901023	-3.565499862926196	-4.120463057926014	-0.11231882395263632	0.3875547988236075	0.1688784594542111	0.004345282509805285	150	9	150	29	1	2	2	3
INSIG1	5.183195023232772	6.011157217292718	71.50582648742476	-2.269379768728567	-2.641092549180503	-0.12081943727913191	0.33690306488160815	0.2944242226461899	0.031066361936781712	86	32	77	85	144	27	11	8
NAV2-AS5	2.5032568162707243	3.4444629379206484	9.857679586647395	-3.1683116311766453	-3.1442846058677554	-0.15786226080031845	0.23090681064641716	0.24564517048270013	0.049210742919933353	48	8	18	30	2	0	2	3
FOXO3	7.348381267533028	7.437788743676265	187.46251588826843	-0.967467751316793	-0.9761056483648624	-0.8283075316271942	0.23749422632686568	0.34528200279767995	0.04988318216476028	418	82	427	396	127	108	122	119
SLIT3	7.081161882760186	7.264626555300839	166.82207443136568	-1.2816567021644778	-1.3255907025571827	-1.114891964060166	0.2342052066012532	0.24564517048270013	0.0441608207416583	503	105	395	185	116	97	78	77
GBE1	6.338901580529925	6.535001688545882	99.05765276048487	-1.294954433682609	-1.3436829097546321	-1.130465443521991	0.23749422632686568	0.24564517048270013	0.0441608207416583	396	32	220	163	71	45	46	62
EMP1	7.849621554075299	8.045414415605839	289.07869326219713	-1.2921324121776343	-1.3762587231440115	-1.1669428694874084	0.20781734411862623	0.24564517048270013	0.03863673697536659	565	267	513	444	194	134	164	128
PAG1	7.095039043903096	7.298707656014435	170.43324336661232	-1.321130417838134	-1.4061490334945188	-1.202213684759481	0.22155592287927459	0.2362169235811437	0.031066361936781712	269	85	598	322	111	80	75	96
RNF24	5.616533942387828	5.828491435060928	60.04832148207213	-1.412697717248874	-1.417722553642016	-1.2034157607963227	0.22155592287927459	0.23258821268315588	0.039019845727622994	153	23	196	118	37	21	37	31
ITPRIP	6.320184136146575	6.549610409655291	100.22458367646698	-1.5282055099628316	-1.4633098931609152	-1.2588045570960127	0.16177056392111064	0.23258821268315588	0.02812416099029235	237	39	296	240	64	40	28	79
GPR4	5.388951619909803	5.62051919810008	52.79259543550053	-1.472814392728526	-1.6010583777320033	-1.3967446071838832	0.2342052066012532	0.1688784594542111	0.01642561502949627	141	36	118	67	43	19	23	27
JUND	6.794775103796065	7.044115177197141	144.0304867478702	-1.492911891923681	-1.6346071913639768	-1.456084977107597	0.17904028986184042	0.16850797286016359	0.009667562743452674	220	105	338	228	130	54	58	73
EGR1	7.782146551194582	8.066101340759905	290.5775132104409	-1.6089229699764178	-1.6630969729751828	-1.4659281005853315	0.15022275569330248	0.205988646587774	0.012382417324592599	835	98	1027	410	222	95	92	192
KITLG	6.509268778220281	6.810206009135904	121.6144903407282	-1.5903166780991715	-1.7298797126036962	-1.511761114702003	0.22136751898042717	0.18807683008451753	0.015311008309774133	476	67	141	179	118	38	62	48
SOD2	10.238461573691058	10.672552467531137	1795.6546194544376	-1.6733208126267551	-1.8520215505071775	-1.5283975684847557	0.24285540305719888	0.34871106084447934	0.04988318216476028	2015	1437	2582	2356	2345	871	467	641
VGLL3	7.295513957110435	7.612359025719775	212.436253529375	-1.614977296024184	-1.7572098947967503	-1.5472355506699917	0.19657360971892038	0.18935329062866665	0.012382417324592599	612	171	753	258	70	66	95	96
KLF6	8.247389006528401	8.49474731652369	394.0261975663893	-1.6459348186782101	-1.691998005050054	-1.5680961947918053	0.08574775567402233	0.14405801538070329	0.0013349770975024672	805	219	898	665	389	177	151	156
PODXL	8.712215164588327	9.029723983968797	567.1270132008415	-1.7475436247225318	-1.789122145966598	-1.5999791644869559	0.11254236516860916	0.18807683008451753	0.005513055618446875	2240	233	2037	871	249	130	308	244
SAMD4A	5.933329169528128	6.231277568030496	79.63202428479472	-1.7826137446498211	-1.7847501976485418	-1.620695477409932	0.12669839340971928	0.14405801538070329	0.0030469264157141837	282	35	266	162	34	20	35	42
AKAP12	9.155284484362019	9.545278011288508	810.477615752699	-1.6758926992839653	-1.8842994562124065	-1.6401063752774467	0.21595259947503076	0.23638891516646893	0.014052305198773613	2888	339	3513	1606	176	278	258	378
FLJ42393	4.153764004633672	4.533744766191136	24.320446256616588	-1.9325725593117526	-1.9952308148086233	-1.6944895687522614	0.2488906817408519	0.23258821268315588	0.03285385203796503	43	23	58	51	14	11	8	5
SLC7A2	4.910867710645613	5.334892844370688	43.41238662583704	-1.735752149534501	-2.018128001259674	-1.7075012978059216	0.4443252306281401	0.23638891516646893	0.034852645872614996	34	33	115	103	37	18	11	14
FGF2	4.192882192778197	4.603841006997315	24.87327289902654	-2.0248892095120894	-1.9994769799916787	-1.722529007782322	0.2342052066012532	0.22366099315859367	0.025512432527206485	96	9	50	47	23	9	4	13
APOLD1	5.698574623443086	6.071323397522324	72.93232775548182	-1.7154202060413066	-1.9649051611517603	-1.7326681541356637	0.272455396895922	0.1688784594542111	0.012382417324592599	91	67	100	238	49	24	26	26
MAFF	5.874652724279349	6.405987610876993	90.46795224457831	-2.1973750824299407	-2.0973580370296574	-1.7622601307857644	0.22681023526581295	0.24564517048270013	0.031066361936781712	291	16	331	149	81	48	14	24
PDLIM3	5.99615836390722	6.388810181455842	89.17698592887186	-2.088144516582066	-2.014209310708643	-1.8300756566331051	0.11254236516860916	0.14405801538070329	0.0030469264157141837	283	29	318	186	56	26	16	53
CHRDL1	6.1467125755245	6.49568000133633	97.75373049028073	-1.912505232134883	-2.0099789343766115	-1.8530966362994892	0.12748336628311727	0.13382868253059996	0.0014230730002045807	273	87	283	116	51	37	30	32
WISP2	4.403240798776055	4.988256346180645	33.23515690246538	-2.3885641240736186	-2.240698470647305	-1.8618184540988463	0.3094432182025328	0.2508864169075765	0.043937815114559915	110	16	113	28	29	8	18	3
RBM3	6.248021039655894	6.820459425435724	124.98552396086875	-1.8717900105412855	-2.2015915556135552	-1.872051470835092	0.33690306488160815	0.2508864169075765	0.031066361936781712	243	172	200	84	91	17	57	40
SCML1	3.7360634946180236	4.150432898317445	18.36660955359257	-1.9780732344426966	-2.214842481077778	-1.8957634344589835	0.28646641621306335	0.205988646587774	0.02945565045724576	30	12	49	34	18	6	5	5
CYR61	7.988760405159846	8.549278566888091	404.6539324574178	-1.9790303056806202	-2.2232544493040556	-1.9309161943980382	0.22155592287927459	0.23258821268315588	0.013091971353729897	1874	111	1963	442	137	82	99	201
USP53	7.57859473378159	8.026071974291566	282.3967876824467	-2.0191531467732227	-2.170863033247749	-1.978823188368456	0.11007284396350853	0.14769524626794614	0.0022277110070203785	673	108	1450	398	149	93	90	79
C11orf96	5.522137345249512	6.1144766224042355	75.17731403748516	-1.854136549707948	-2.3149618479429233	-1.9930340637108293	0.4621277997189834	0.23638891516646893	0.022346618551288076	54	50	332	79	69	20	15	29
ADAMTS1	7.785099459445122	8.300810596604379	342.2666026024598	-2.2070518963110763	-2.2951424521131942	-2.084137191198244	0.12748336628311727	0.15435964008317266	0.002480062476930934	1246	98	1335	350	288	133	62	96
TBX4	4.927145478411857	5.441976915858178	45.0616106721526	-2.4363833482748207	-2.3180440384740857	-2.0892186813607667	0.14642814686264902	0.14769524626794614	0.003999871784651524	152	21	185	97	15	17	14	7
TCF21	5.310335201435704	5.9121350075512025	63.41238266323866	-2.7467717052539684	-2.435599553525858	-2.1807189148419757	0.11254236516860916	0.15435964008317266	0.004345282509805285	227	31	256	121	24	30	6	13
STC2	4.4328258731324865	5.10244372233334	35.94377079757376	-2.241985248513429	-2.5446147314684717	-2.2183193479538907	0.35634554798454954	0.2077764930598129	0.01614367289130109	47	7	161	68	40	7	6	14
RP1-309I22.2	7.728165097107649	8.436034580375921	374.55529871936096	-2.2063794829971166	-2.5302012376074288	-2.227268785116956	0.2342052066012532	0.22366099315859367	0.008309263974982066	649	141	2200	1064	62	49	109	133
GUCY1A2	5.71721344104665	6.279340467766517	83.12535941237921	-2.4946704619629463	-2.4539886719078923	-2.2307654248826156	0.13244962720059866	0.14405801538070329	0.0024143525708105722	186	47	403	113	43	32	19	12
RNF152	5.322521740708121	5.959428847975548	67.66386408872995	-2.28029569750741	-2.5541248322766412	-2.2867035525403585	0.2342052066012532	0.1688784594542111	0.006054989466548446	98	20	186	96	107	22	11	15
ID4	4.651230068976274	5.290767805309013	43.46414182651767	-2.007285191612804	-2.5899945221896923	-2.3015320508452097	0.3892881068219897	0.2077764930598129	0.012382417324592599	70	38	56	36	65	9	7	14
IL6	3.218442090585002	4.1434627482799105	17.736259456874752	-3.3775665019436474	-2.8727258264954845	-2.525162427341361	0.19624835337630467	0.24564517048270013	0.01715344644322133	73	6	40	28	20	0	2	9
ATF3	6.305519004998514	6.984157271947274	136.33485697303533	-2.577366489965754	-2.7327676270327586	-2.530714729197288	0.15176541638507351	0.14405801538070329	6.752875094666777e-4	425	22	530	219	141	20	21	52
RP11-212I21.3	2.7818842868294875	3.621998782269894	12.222669827940322	-2.9199440861582384	-3.382908397272115	-2.9901714597599245	0.26799700268055265	0.1688784594542111	0.02205928008066063	34	6	41	10	15	1	1	3
HSPB7	3.8510346889955853	4.892904125313084	30.167772904857976	-3.1486469228258414	-3.4115883954969006	-3.0990448269615984	0.329799630979336	0.15337492143239626	0.0030305391757031236	177	25	89	49	2	2	6	5
FOSB	3.1328934162169717	3.970997191642502	16.46079882927959	-3.059683546653887	-3.527734227663368	-3.2211679782473404	0.1604984613051117	0.14405801538070329	0.00532800012760232	35	7	28	30	27	1	3	2
LIF	3.535702878239574	4.4985355777801574	22.097650774489818	-3.315879016943306	-3.5045257742960763	-3.2441521459306006	0.20989914985697092	0.13382868253059996	0.0013349770975024672	104	2	62	73	16	2	3	4
IGSF10	5.44415675002913	6.276983326751574	82.77597179723105	-3.5501766615529067	-3.6332526889931764	-3.5341628843516597	0.041605741977316126	0.0108054252059156	8.701187442424016e-10	448	32	166	155	72	11	11	8
