# Supplementary material for: Genome-wide bioinformatic analyses predict key host and viral factors in SARS-CoV-2 pathogenesis
Source: Commun Biol. 2021 May 17;4:590. doi: 10.1038/s42003-021-02095-0 (PMC8128904; doi:10.1038/s42003-021-02095-0)
Supplement: Supplementary file 5 — Supplementary Data 3 [file 42003_2021_2095_MOESM5_ESM.zip › GSE150316_ValidationDataset/WithoutThreeOutliers/case3/des_Case/controlVscase3_genes.limmaVoom.tsv]

gene_id	LimmaV_AveExpr	edgeR_logCPM	DESeq2_baseMean	LimmaV_FC	edgeR_FC	DESeq2_FC	LimmaV_padj	edgeR_padj	DESeq2_padj	NegControl1	NegControl2	NegControl3	NegControl4	NegControl5	case3-lung1	case3-lung2
IGHM	5.865878583932839	10.03641206780656	1307.909625934313	8.570644660364714	6.687155799016279	5.848633073169293	0.0031429053495053484	0.0042652922605816105	0.009097589784215954	0	6	159	98	6	12857	3328
IGLV4-69	1.7339573878250631	5.861919811883329	69.8477491077055	8.257800960406167	8.583098580357142	8.585002974213365	9.206907931792822e-5	3.3169915297731664e-5	1.9204433072970894e-17	0	0	0	3	0	718	177
IGHV1-24	2.9277050564695255	6.714570472307144	128.98540663305832	7.706487741615729	5.872035462050817	4.05409396538897	6.733604369776215e-4	0.007359477469774276	0.18378713447110534	0	1	1	41	0	1071	365
IGHG1	6.696789914709077	10.816763532465206	2251.438218104024	7.578276107412962	4.670518436584123	0.05239056980075522	0.03029765342518836	0.21431763434614703	NA	2	7	539	1455	0	19069	5701
IGLC2	3.996154028275927	7.521597783854655	226.85375274871765	7.219884262885753	4.806342080068444	0.0529123326082781	0.004114960206798519	0.04888211394887352	NA	0	1	26	143	0	1994	573
IGHV3-33	3.156177001134414	6.542731543779112	113.71272917235267	7.170769514188224	6.001810452430573	5.16745013543227	6.733604369776215e-4	0.0013359482321055258	0.027011201532383892	0	1	24	9	0	1092	290
IGHV4-34	2.4251623319244082	5.836950515452373	68.66882136885306	7.163835624552075	6.180519288632271	5.158363101950772	5.213788108042326e-4	0.0012143889381076186	0.0646565935875839	0	0	3	15	0	674	174
IGHV2-70	1.153878951178225	4.517213441340472	26.005337313559792	7.0852339667024316	8.366303103843368	8.44514650968132	1.9597078076216394e-4	6.260016833343036e-5	7.534949551403227e-11	0	0	0	1	0	276	64
IGHG3	4.235097285821948	7.5830703517936575	237.58001758866902	7.041318903316554	5.164564896413932	3.570256651073341	0.003988274635819151	0.01767398755068025	0.17810207596342464	0	1	37	98	1	1877	666
IGLV3-10	1.7667149985161332	5.089651042622896	40.24657191780895	6.966765500285334	5.8376009681757814	0.03752268672075757	6.733604369776215e-4	0.005028470083953709	0.5000404028859914	0	0	0	13	0	341	113
IGLV3-21	2.521537978186034	5.679270847521257	61.448555312418975	6.890856909419492	6.221873062096143	5.303435991380172	6.590230198681053e-4	0.0010191565804454315	0.009097589784215954	0	0	1	10	3	594	155
IGLV1-47	2.3023238353907898	5.478171307047632	52.88174794970415	6.810033752742815	5.876279608521117	4.8210741975853635	6.453127556576854e-4	0.0017091134676274838	0.07656844074676127	0	0	3	14	0	539	128
IGHV3-30	3.312768175202395	6.453431656842506	106.48881981902245	6.772643374034543	5.325839584078261	4.0070668820136826	0.0018259676739541346	0.005028470083953709	0.13336169027575978	0	0	16	35	1	1063	253
IGHV1-69-2	1.69792852041258	4.8282348028204485	32.869421577361116	6.762239269958657	6.840303118615953	6.748482578604321	3.586555571543053e-4	3.243118115921933e-4	1.1552182349239816e-11	0	0	1	4	0	336	82
IGKV4-1	3.062597236834641	6.25096316525579	91.97534741783033	6.757380233091302	5.0545468825281965	0.05306506505327699	0.0022788100289422796	0.010364499722591335	0.4453953547876029	0	0	19	36	0	957	206
IGHV1-46	1.7636625391112706	4.713802041987117	30.199278016949197	6.468231703491812	6.088810051405102	5.920141566006858	5.213788108042326e-4	0.0012143889381076186	1.827199128556749e-8	0	0	1	7	0	303	75
MZB1	2.4276202282138777	5.375192736231596	49.29887271341447	6.405547269927517	5.226033458732342	0.07406239517382886	0.001190961011372079	0.006242072353724394	0.23924198987365078	0	0	5	20	0	449	127
IGHV4-59	1.516928175659413	4.4167216090649815	24.013337725802536	6.404118035178121	6.673655316568294	6.565420307295072	3.6023109468650844e-4	4.2813724011030917e-4	4.360676443285188e-10	0	0	3	1	0	262	56
IGJ	4.85979970900062	7.824538386755566	279.65497231374513	6.386936028743546	3.939874092570194	0.05030753126698839	0.032658825603655704	0.13823112493521922	NA	0	0	244	99	11	2644	582
IGLL5	2.372419843200214	5.278751245668965	46.04900892113926	6.35291340688903	5.504485881065696	4.47068368921571	0.0010590667445576271	0.0021401745553396127	0.08476594932996737	0	0	11	8	0	409	123
IGHV5-51	2.2321069753324574	5.104797990716976	40.49835110947117	6.31496628814771	5.55864156850971	4.654132126685595	8.61974538302344e-4	0.0020743128845768506	0.06003650870460652	0	0	5	11	0	371	106
IGHV1-18	2.6304124790256447	5.503053239079791	53.811452950880515	6.301820119988745	5.054393735338669	0.0720679339746535	0.0019709655196982687	0.006383648594527459	0.27896757598287847	0	0	14	17	0	538	126
IGLV1-40	2.6464459738718964	5.453116906373075	52.04488993403201	6.2897353811611465	5.38430198542357	4.606527509096163	0.0011747959498682513	0.002440740840391852	0.02899015808863131	0	0	5	17	1	507	127
IGLV3-19	2.7060883353215606	5.573327229681998	56.043851839536615	6.253819569512169	4.799719173966372	0.06027467216422072	0.0029771801403150706	0.01179400245287093	0.42506632849950227	0	0	13	26	0	667	104
IGHV1-69	1.23904799810052	4.0697173557925925	18.717131598142764	6.238165012808143	7.1490028886192425	7.087470143167205	3.6023109468650844e-4	3.243118115921933e-4	7.790870474989344e-9	0	0	1	1	0	174	51
IGLV3-1	1.2447923523903055	4.106311103703648	19.362493207436735	6.236905575662934	6.347783244100367	5.066111044674666	6.590230198681053e-4	0.0020743128845768506	0.1014073143160907	0	0	0	4	0	166	55
IGHV4-39	2.749048081662622	5.515283310526339	53.8582062879316	6.1898071545763615	4.898448888151241	3.4713760642394336	0.0022788100289422796	0.00980609761974837	0.16775024277512546	0	0	5	28	1	625	104
IGLV3-27	1.184732242543092	3.929927429617124	16.357487534637063	6.133486321732888	6.971188850628974	6.883997172604269	3.766143876837956e-4	4.2813724011030917e-4	3.3069144377765024e-8	0	0	1	1	0	194	35
IGLC3	3.028875096956042	5.861040564530508	70.15535765563438	6.103298953484358	4.337701054669187	0.046460886409827956	0.006066306436493251	0.036804321025223775	0.6572796765227656	0	0	33	34	0	566	182
IGHV1-58	0.5683139393899762	3.385159977161864	11.143818697904502	6.024023995171907	8.671153807841185	9.200032237550543	6.590230198681053e-4	0.004288127814318838	4.976079454416874e-7	0	0	0	0	0	90	34
IGKC	4.609548180915473	7.37360856527362	204.30368049597013	6.007243448061513	3.6812310035008844	0.04977296694837014	0.03945618560317362	0.1589526834191822	0.7346388637036287	0	0	128	170	7	1713	454
IGLV1-44	2.6946577922655837	5.395812554544302	49.44797038765132	5.979727770344832	4.4265896594693395	0.05506211358750915	0.004114089138801444	0.02420213018381097	0.5457551955879336	0	0	14	30	0	536	99
IGKV2-24	0.8363201528054298	3.525531308704814	12.019340881179602	5.9794665170152514	7.251123317230258	7.196617471254569	5.446305812022839e-4	0.0010474644215945454	8.939174732909588e-7	0	0	0	1	0	129	29
IGHV3-23	3.2212682309228873	5.84039546724425	68.88716133883673	5.9000575855489625	4.375415029980482	0.08032830165763051	0.006024429736647586	0.021859021495800428	0.3602376589731501	0	0	30	32	1	617	165
DEFA3	2.475230997544446	5.001770044995585	38.12631708406137	5.8300415220738415	4.587008398218222	0.08148531884608656	0.006487173080237328	0.02420213018381097	0.3602376589731501	0	1	0	20	4	281	104
IGLV6-57	2.008133195727919	4.615576265131823	27.81165690524581	5.77210811524343	3.6890974704405792	0.03651702330320068	0.007096727108695277	0.1676814345176966	0.8170727543667736	0	0	0	37	1	280	53
IGKV1-5	3.6475450933812548	6.20436452606891	88.92390641726803	5.749401738768635	3.826571528313119	0.0613867093739113	0.01728890074972314	0.08189558547999234	0.6191692436854396	0	0	76	40	2	869	178
IGKV3-11	2.9952798244703978	5.62594508099988	59.24047671756931	5.7172803891424815	3.853364753978474	0.04136747761085959	0.012351374345258303	0.08189558547999234	0.7593458369955233	0	0	44	33	0	455	149
IGKV1-16	1.6375819878399227	4.09939661382274	18.33805029431345	5.626142720429061	5.207392150910173	4.923837747890331	0.001793928062295228	0.006700594192877389	3.2287339864645397e-5	0	0	7	2	0	244	30
IGLV1-51	1.8258931573904371	4.246767445304302	21.040543740962963	5.603289216862181	4.991038892735826	4.716169697456961	0.0017512258307195354	0.007811952850705293	4.010213588073744e-5	0	0	9	3	0	225	46
IGHD	1.6665596068607091	4.085827685932914	18.62490880187685	5.547394483508667	4.592449074231558	0.07548844206472008	0.0022788100289422796	0.027688042720510956	0.35750857274680586	0	0	1	13	0	191	41
GZMA	1.6612122637791298	4.0023904200886165	17.82894238541749	5.504259286567745	4.872668838100491	0.0719545541847174	0.004205944845707971	0.022571011771715794	0.411792632951012	0	3	6	0	0	174	39
IGLV3-25	2.1847065701005532	4.576179147704193	27.408244823728737	5.488991423223021	4.578431783018613	0.08996847282001856	0.003343139605661318	0.013148048480415526	0.2600703457811669	0	0	12	9	0	237	70
IGHV3-21	1.8564774772382342	4.216208377191651	20.341451171658907	5.488452923640475	4.839267207979507	4.5457961630925885	0.0022788100289422796	0.00980609761974837	8.443747312497976e-5	0	0	4	9	0	239	39
IGLV2-14	2.539859769602898	4.947274593570299	35.63341936926322	5.486611759877155	4.046325131273811	0.056362134319117387	0.006583651218043618	0.041670532695793974	0.6109278035193443	0	0	21	19	0	361	73
IGLV2-11	1.9290257647711415	4.309555094433589	21.62164416363303	5.475347008502672	4.730909756800687	4.409035633982839	0.0031429053495053484	0.011415538218306286	2.1985218834797422e-4	0	0	10	5	0	280	35
CRISP3	0.4095615126979051	2.908638643188905	7.543908053743794	5.449924975089705	8.10720945348837	8.456627528968935	0.001190961011372079	0.010364499722591335	3.578584179728402e-5	0	0	0	0	0	61	23
IGLV7-46	1.1716869431283887	3.5238058421385623	12.123264058510516	5.364744012880705	4.7280415258903865	0.04572488227302486	0.0031429053495053484	0.041021221132578965	0.6050424487649811	0	0	0	8	0	112	30
IGKV3-20	3.488563299063298	5.840583119819881	68.30920266761171	5.3573780884729	3.4186856008983977	0.056488359831359136	0.026512437816335995	0.1465630513377728	0.7169183428487551	0	0	32	82	2	682	121
IGLV9-49	1.1390513438384706	3.4574992792438004	11.78299724496361	5.304502058347339	5.975640058043234	5.778099585787945	0.0011383647203645623	0.002958875427501996	6.887187773304385e-6	0	0	1	2	0	93	35
IGHV3-53	1.7204255493884364	3.980150921469156	17.35708654462316	5.301524992691905	4.81996866614301	4.525729196654136	0.0022788100289422796	0.010929309844164766	1.0895260976958664e-4	0	0	3	8	0	161	43
CTSG	1.686262269532783	4.0188630451307885	18.7777566003273	5.263457285837023	5.522634597926115	5.186119208474599	0.003271787024516605	0.006283064188029985	1.0858733122575385e-5	2	0	1	0	3	111	60
IGKV1-17	1.6674753240987195	3.92607368784822	16.873806201912174	5.259230588875292	5.049049873454175	4.801700266861678	0.0022788100289422796	0.007359477469774276	1.680010894081608e-5	0	0	4	5	0	137	47
IGHGP	1.813864142494296	4.061694779801707	18.772305795005312	5.212508677616184	4.800999276966679	4.5289111227918095	0.0031429053495053484	0.010300240236285051	6.34809934388469e-5	0	0	6	6	0	145	53
APLNR	0.9347277790566975	3.1430810716384867	9.010716205335383	5.12649129707973	6.107254368036737	5.900162189823777	0.001017077414686123	0.0032388951845280685	3.966110944130911e-5	1	0	1	0	0	80	25
IGHG4	1.8693521764363428	4.0120971965919585	17.54280034114029	5.092323129314863	4.304720487552254	3.920014039596066	0.004199544777950534	0.027647753193354045	0.0021386290906934345	0	0	5	11	0	181	37
IGHV3-15	2.398720582000509	4.5238084075931475	26.262638341191106	5.059156583505181	4.389927645023318	4.112963617136657	0.0022788100289422796	0.010364499722591335	1.6226261931620258e-4	1	0	14	8	0	235	64
IGHV1-45	0.23670891685073742	2.485046905774554	4.782435026493134	5.053663823465246	7.49437186606143	7.542177695648046	0.0023304738196893325	0.02420213018381097	0.0016899823680182982	0	0	0	0	0	59	10
HIST1H3C	2.1055112459379774	4.139793113753284	19.905531200802116	4.869664490353388	4.312434474538327	3.998010176503677	0.004788369710142171	0.020154652211323412	6.791808179668517e-4	15	1	0	3	0	155	53
IGHV2-26	0.47452261696524384	2.588786504955374	5.137605572732077	4.862226608610907	6.046530353549545	5.644834113269639	0.0031429053495053484	0.012888317248566615	0.0031713574565458854	0	0	0	1	0	69	9
ZNF683	0.15301909911815476	2.324948319402808	3.9814794495827934	4.840981666396752	7.249968292919423	7.115059565937896	0.003938857112141365	0.036804321025223775	0.0068529026879352575	0	0	0	0	0	55	7
MMP7	2.047886818187988	3.977688725532062	17.653825460609404	4.766735912743405	3.891925521466965	2.77946892620236	0.00996002146648602	0.10600458432370224	0.06941960247377935	2	0	0	4	8	175	30
FOLR2	1.5772977250755014	3.488881745448505	12.024346948257746	4.761266527943738	4.665954847400262	4.264490488697032	0.005565966231697297	0.02135010923954218	4.8802984963635575e-4	0	2	4	1	0	108	28
IGHV3-43	0.9374044308540669	2.971153205109349	7.465489806168851	4.756030684590046	4.189285173444633	0.04580465995921443	0.007096727108695277	0.11279550528322882	0.6931216604282219	0	0	0	7	0	80	15
HIST1H2BL	1.681562942062415	3.6613227484405226	13.880738197863929	4.734864626844188	4.509646054148777	4.172225944108932	0.00480205144692228	0.020808776435872124	7.077687215176629e-4	9	0	0	1	1	102	39
IGHV3-49	1.4873149017453466	3.415160303829288	10.799575316909797	4.7015831628374585	4.245799246961167	3.7996494060636037	0.00542896635305934	0.041021221132578965	0.005002988210974836	0	0	3	7	0	119	21
DEFA4	1.1415753928191597	3.1349842687520435	9.287694791134012	4.697105540706909	5.512065155352442	5.232732965829596	0.003648187115197803	0.007811952850705293	8.619844429447268e-5	1	0	0	1	1	65	28
IGHV3-48	1.09597860940897	3.032589201580957	7.913168968110628	4.696658621420159	4.744483263864181	4.313771562058316	0.003607437510102008	0.027405316177097253	0.0029480329739592606	0	0	1	4	0	85	17
IGKV1-9	1.5373786903599493	3.414316405182791	10.91106857517946	4.676756754424777	4.3083655409265	3.83888078164485	0.006487173080237328	0.03800866534124881	0.004014012654245099	0	0	1	7	1	118	21
IGLV2-23	2.211757555843968	4.077298246088745	18.561116056546894	4.668940234153785	3.8428242866322493	3.3935476905407724	0.010788035542184733	0.04462197334958342	0.006480630207119797	0	0	14	7	1	180	38
IGKV1-39	1.1513148866365601	3.0554655980522916	7.988424012801916	4.658778270407631	4.761442753604529	4.3654360656677715	0.003607437510102008	0.021859021495800428	0.0015450798541298447	0	0	3	2	0	91	16
IGHV3-74	1.0703432129002817	2.950941597611813	7.45504950230422	4.575962484654364	4.642240267980068	4.179931117093988	0.004199544777950534	0.03665698354857958	0.00474874203931074	0	0	4	1	0	75	17
CXCR3	0.4252091107782835	2.380114983671189	4.419187286748951	4.564946505372687	5.799380930792776	5.319653063256333	0.004205944845707971	0.020808776435872124	0.006938494001377514	0	0	1	0	0	49	10
CAMP	0.6119635849101351	2.599442644198724	5.047818393616611	4.55502383920614	4.883342228798338	4.244428246704662	0.006583651218043618	0.04677504640513369	0.02641819722044901	3	0	0	0	0	73	7
CD3D	0.7323032754892478	2.6136708493927787	5.462807132271642	4.531675448675081	5.399196769548938	4.99926759865635	0.0029355512152360666	0.014502689828300663	0.002794639954141479	1	0	1	0	0	61	12
HIST1H2BO	1.9664743118335828	3.815052074375372	15.686572014486709	4.513165583209176	4.280041601840156	3.9611902202283105	0.007096727108695277	0.020808776435872124	3.6951256063712603e-4	5	1	0	8	0	110	44
IGHG2	3.9750946584024245	5.90657455109236	72.54923292593465	4.492270582807565	2.96628176075083	0.07386177938928375	0.04851779286942727	0.2255988949051904	0.6871310644613432	1	0	56	96	4	489	163
PRTN3	1.7721177068788965	3.7087917600643308	15.085067234742784	4.489177573799034	4.308601691832574	3.5611344491285717	0.0171648195109007	0.05641166048303201	0.010350233084931425	4	0	0	1	5	79	45
IGKV3-15	2.2476445553031796	4.0425422902574235	18.074225465692287	4.487039132686468	3.4908006551793136	2.903458133571368	0.01926525568029063	0.09746299747310609	0.03935066438372839	0	0	7	19	1	168	36
PF4	1.234983316894646	3.1108289648299925	8.901370578263451	4.466112345052573	4.726886359117627	4.377913509255132	0.004132265912464119	0.020808776435872124	0.0011137461837334576	4	0	2	0	0	66	26
RETN	1.3136477841989003	3.1805307149370816	9.804283668047852	4.463186848514008	4.836619806519197	4.423929944930723	0.01353296174025074	0.024565213864835192	7.923022987014229e-4	3	1	0	0	1	62	29
BPI	2.8639451000295026	4.4858122278376555	25.60150092103105	4.431993485943818	3.969139525151364	3.664925886225099	0.010788035542184733	0.010735291494154938	6.34809934388469e-5	11	3	0	10	2	251	50
KIAA0125	2.0077727812587356	3.754794764033096	14.600261160378158	4.418774106113344	3.849318883664403	3.351328167811444	0.005683084466772821	0.04913962495344704	0.01059399290230097	1	0	1	14	1	128	33
LTF	5.08967433020055	6.620834820430936	121.5043750543166	4.418476527545646	4.207137445337629	4.006793793050429	6.733604369776215e-4	0.0010191565804454315	1.5111375170681056e-8	21	11	10	53	8	847	328
IGKV1-6	1.2912332280763448	3.0913122956560195	8.584777366270362	4.411805701455267	4.376299674348785	3.945308902654045	0.006487173080237328	0.040286171038833384	0.004284190316581053	0	0	4	3	0	73	22
PPBP	1.6796099728947538	3.524157902399547	12.566312587259576	4.354187587069809	3.755084341008394	3.0830226087783976	0.01885489774548427	0.11279550528322882	0.04868105789730974	1	0	13	0	1	79	35
CD2	2.6516334687367986	4.393454373733444	23.54098582615965	4.3191624878991215	3.0386290027712533	2.1166235826135713	0.01750794714728979	0.21252436157753712	0.16333729395210878	1	0	40	3	2	222	40
DERL3	1.0861973396786166	2.8342961440742522	6.917185018899356	4.286572074741167	4.516084076057547	4.052484373847274	0.006487173080237328	0.04066568932527124	0.0053618435933931894	0	0	2	3	0	59	18
POU2AF1	2.2881558267904127	3.983344680988233	17.39026371050448	4.260524616848585	3.2449179639163015	2.5685687804928037	0.03025335310919161	0.14105827639706475	0.07551550141044214	0	1	10	19	0	146	36
LAG3	1.19687415182944	2.891686299848008	7.552783526269652	4.247793772509584	4.173079113257027	3.1835190034022838	0.01885489774548427	0.11279550528322882	0.04485313779729954	0	3	1	1	0	67	15
HIST1H3J	0.31450433301182257	2.1528644681835316	3.644042891592236	4.235971815587861	5.28088742210666	4.282586570395592	0.02299815480037849	0.07439259458249728	0.04162238906488573	0	0	0	0	1	40	7
HIST1H3B	3.084931558632284	4.699108174591849	30.254652766431985	4.23401407538557	3.473237114450311	3.0518867493311213	0.026537196184472582	0.041670532695793974	0.006519855998867053	19	3	0	23	1	234	69
IGKV2D-29	0.8402477536269058	2.688988459178959	6.2107036944165825	4.217588546407356	3.8607668684794123	2.7659836094205863	0.02299815480037849	0.19538026996935007	0.15414725080295608	0	0	0	7	0	44	17
HIST1H2AH	1.5247608504545238	3.1827742308604416	9.178886173400162	4.174695317380707	3.7557990550315847	3.1805202451860386	0.013799169672221005	0.09126393285973378	0.027943787822207578	10	0	0	1	1	83	20
HIST1H3G	1.7702000909710158	3.3228269017821486	10.639762854389858	4.167639724169188	4.022056630969783	3.498127064386574	0.0171648195109007	0.046409913331546364	0.005204775215042432	1	2	0	5	1	91	23
IGHV4-4	0.4863997281914694	2.308830869778023	3.8226957350030064	4.146315038033998	4.36165653301152	3.210394298892133	0.02299815480037849	0.1261321215846082	0.13449061775259924	0	0	3	0	0	54	5
ACKR1	1.939639254875331	3.5069827902139785	12.78272338295243	4.10266717336738	3.1936465861120364	0.16875948878017982	0.039154752932716475	0.2861649759220289	0.3076124922669714	0	1	3	1	8	100	22
AC244250.2	0.12238032191878692	2.2896489917440923	4.892514721979149	4.097541438936755	7.430343633693369	0.03728268985440983	0.03025335310919161	0.04677504640513369	0.5009488011247958	0	0	0	0	0	17	20
HLA-DQA2	1.942239911357844	3.5724612495140367	13.030009559647548	4.094001709629205	3.0299916182471156	0.1934602420028406	0.04688418661787521	0.2945032499333703	0.25934161572154907	0	0	14	1	5	100	25
HIST1H2BF	2.330377837804558	3.8567541952408746	15.799695770180668	4.053272202446525	3.799921546869624	3.4770044087671224	0.005329472647619759	0.020808776435872124	7.077687215176629e-4	8	0	10	1	1	137	36
HIST1H2AJ	2.1589288500290755	3.7466579757567846	14.303682506754434	4.025944649219911	3.2607174657909908	2.6916568745912	0.026537196184472582	0.12176950905508674	0.049386957918187056	18	0	0	8	1	130	28
HIST1H2BI	2.008677249985922	3.521795227663266	12.214931646452026	3.9823378397202975	3.5112246795560695	3.0150599784941363	0.02400298176896144	0.08189558547999234	0.011973033091097925	6	2	0	9	0	107	25
HIST1H3F	1.9034243006559577	3.4569601719929364	11.957303348346736	3.9818829149523656	4.326230774316468	4.037319144141591	0.005191840206833339	0.010300240236285051	1.3423482066626772e-4	4	0	4	1	1	78	35
CD79A	0.6075912497496857	2.2593029925845345	4.120963991563275	3.9810623307711865	4.917188673375248	4.31378181527517	0.010315019209634665	0.0417681048017844	0.01936014895275236	0	0	1	1	0	36	11
HIST1H4L	0.7461693608780245	2.5189969362542146	5.444925280561033	3.972772378784376	3.865019172520297	2.6752040956582452	0.03191135486137257	0.21252436157753712	0.17124101242212972	0	0	0	6	0	34	16
LAX1	2.1631642586826514	3.7331702466676258	14.033074390326666	3.9684753803161867	3.2017134200883244	2.5902052824376196	0.01885489774548427	0.13106099238645325	0.06457757619463945	1	0	12	13	0	133	26
IGLV5-45	-0.016635024597014957	1.77916684186217	2.6139112917649374	3.9356025823925167	6.57561363353234	0.1376604008188176	0.02299815480037849	0.09087502474212633	0.07989892546015614	0	0	0	0	0	21	8
IGHV1-2	0.6434762529844572	2.4015085580598043	4.209665927430518	3.922967225185546	3.3091294789421166	0.10843319051063782	0.04830199800340762	0.34594824686078557	0.458991386479121	0	0	0	7	0	54	5
IGHV3-66	0.44528160429360064	2.159436242833061	3.9114160881650823	3.898200778717838	4.8123216262081625	4.022579915961589	0.02400298176896144	0.08290481584235389	0.05459787328717316	0	0	2	0	0	27	12
MPO	4.829280395148567	6.153814298571827	88.70513206922656	3.8929228954213175	2.902096400375241	2.056246311716602	0.034130580598092194	0.14207926726759984	0.10897075973665563	23	8	2	49	39	435	218
SKAP1	1.4377021015524551	3.047740057440525	8.188367671821428	3.8911592097050978	3.1447600567933	1.9863458771542684	0.03413687502384627	0.2718099488800327	0.2111478655429752	0	0	12	3	0	65	18
CEACAM8	3.2910247022835875	4.7045285665926135	30.369647571657005	3.8842035837211633	3.7218061909917566	3.4772270555223193	0.0031429053495053484	0.0066001703394966025	6.34809934388469e-5	13	1	4	22	1	226	76
HIST1H2BH	2.441272328429018	3.889166399821381	15.836176007000459	3.875365813301135	3.3848194594002607	2.924826787784665	0.0081969132482961	0.05641166048303201	0.01278998782919802	5	0	2	18	1	164	27
CD3E	2.905989260175416	4.279356044030398	21.89788187811818	3.8676081122917427	2.972586431047969	2.216898700013038	0.025400534258472118	0.15011241907607273	0.10261479116743584	1	2	33	3	2	189	39
CCL5	4.744821390391069	5.907888973916477	73.13711826835276	3.8640271564284268	3.2351510809334503	2.8201956947725115	0.006487173080237328	0.021859021495800428	0.0032619350436702164	7	12	64	12	9	574	149
PGLYRP1	0.6867320235108634	2.2605599778713326	3.885278401168062	3.860569643813364	4.426332731007231	3.706185239830868	0.010788035542184733	0.06555311778335243	0.049984360372781346	2	0	0	1	0	43	8
AC007386.4	-0.14141826170131372	1.662463688807872	1.9112182298229239	3.8194446139940745	6.225417297026899	0.09593991434904882	0.03282113324210639	0.12634682551854792	NA	0	0	0	0	0	28	3
IGKV1-12	0.19213695554139967	1.8498998819500414	2.5122130265159157	3.7934957351389356	4.9893304273957915	0.14605351442917544	0.025844100716487434	0.08355813983799583	0.13370410026014615	0	0	0	1	0	30	5
IGHV3-7	1.152539848884847	2.6199958997449144	5.721005724301285	3.7873848183922227	3.8045857904960063	3.065649003835725	0.027946000351312613	0.12185777216915906	0.05191868218644997	0	0	4	1	1	52	12
TRAC	3.550140450354826	4.715096189430856	31.04172132722063	3.756820603253097	2.9283347913328464	2.177717860201954	0.027185082000136637	0.11279550528322882	0.07282206394649023	2	6	28	3	8	249	54
IRF4	3.274883742940712	4.526703654142367	26.5200121156415	3.750910499113574	3.2939115752035075	2.8936491042989623	0.010342445047134103	0.03160604888143538	0.005204775215042432	2	2	9	27	2	217	55
IGLV2-18	0.17815876648452192	1.8084220154677553	2.4211877964089235	3.7258828837842173	4.9258859503603984	0.13941849381778265	0.028690604620489828	0.09605539168798764	NA	0	0	1	0	0	28	5
IGLV2-8	0.6677703514893205	2.187739636120802	3.7634568790447025	3.722583063347499	4.2772119345576565	3.4431419845471485	0.021442943220837857	0.09746299747310609	0.07203468934257097	0	0	2	1	0	35	9
HIST3H2BB	1.036913161466441	2.792235118125262	7.2069786083197265	3.7202371771548606	4.0626451159214945	3.3490343933287328	0.04830199800340762	0.1240436089170096	0.05828896980255288	0	0	1	6	0	30	25
CDC20	0.85006693813072	2.368840444379876	4.191182084937284	3.693960199105323	3.656762237698789	2.592652912871658	0.025400534258472118	0.1676814345176966	0.16396188576350065	5	0	0	1	0	49	7
HIST1H4D	1.6581972727878873	3.1565836518890413	9.476307534037417	3.6904346539435204	3.666479220250275	3.1367660738452723	0.03413687502384627	0.0923910269818278	0.018716554695769952	4	1	0	7	0	55	27
CLCA2	0.6062777266161385	2.1333113771377143	3.5419471527085564	3.677872338953215	3.977002064653237	0.1716349563282382	0.04969902282298024	0.18726799523253926	0.1463645456441137	0	0	0	2	1	38	6
HIST1H2BB	1.9570982884640302	3.30237105482776	10.694450990235636	3.677866422965183	3.390323946090538	2.7192815441715603	0.04499260051868164	0.1240436089170096	0.03934155074385236	9	2	1	0	2	75	24
TNFRSF13B	1.1802665706157474	2.6563679146414527	5.825502707021833	3.6702452116464355	3.3876623629107088	2.4434466410800115	0.034322844271857327	0.21252436157753712	0.1423666119795969	0	0	6	3	0	49	13
CD27	0.8554466704247947	2.381493045852915	4.711164047918577	3.655103489495751	3.93680930376936	3.097151273051636	0.02613484081257729	0.1361654206403504	0.08730006972685228	1	0	0	4	0	34	13
IL2RB	3.169257498804819	4.442174843672934	24.63250869297314	3.6524638484701275	2.818045482659317	2.06330372994306	0.029295376607511196	0.15840942541192332	0.11305508863270176	6	3	39	1	2	227	38
KIF2C	1.6749751521173772	3.0029230015275425	8.267325839144522	3.6479204973299466	3.42211804843661	2.6530701677229307	0.04292158611042574	0.14207926726759984	0.06003650870460652	1	1	0	6	2	65	17
IGHV2-5	0.24111500775365377	1.9117049884838884	3.1889053029094447	3.6082165952335026	5.253036867702612	4.407534001728802	0.039154752932716475	0.06978728732836598	0.0658372122888905	0	0	0	1	0	18	11
ANKRD36BP2	2.815469784941546	4.057083906197463	18.181106006256655	3.5645849419859488	2.93728147313066	2.35648796230135	0.030673184254567703	0.11279550528322882	0.05772089137858894	1	1	16	18	1	174	29
CD6	2.056705245295375	3.4651129197453536	11.445389131642377	3.5451369256733374	2.541439920816372	0.17409068239864675	0.04563037241473049	0.3927139759231873	0.3937864033011428	1	1	25	2	0	95	19
THEMIS	2.6817848752912274	3.9285608848333435	16.96969890219819	3.515818422168396	2.932497310141482	2.284353704836807	0.02923926823514111	0.14207926726759984	0.0658372122888905	2	4	20	5	0	134	32
ELANE	2.6480640335394376	3.915849038791557	17.570968050389297	3.506849115117273	3.354785229506346	2.761281025534698	0.031711233979555734	0.07226605990076887	0.01936014895275236	3	5	1	12	1	93	46
OLFM4	3.6099241374096493	4.618811319060695	28.434211953557437	3.471390648542369	3.5122512539877375	3.3496107360628757	0.0018259676739541346	0.0017091134676274838	1.504328798203274e-7	11	4	8	11	3	259	54
HIST1H2AG	3.474794024825617	4.532606293007104	27.70863817332957	3.4272574222930325	2.733258177302371	1.8484947042058075	0.03945618560317362	0.15536064584404813	0.12042046718782987	7	5	1	17	12	179	53
IFNG-AS1	0.684490268802209	2.0835435680166743	3.4927310270432343	3.3649069986438653	3.746210421528315	0.17411541636120578	0.04821200794944917	0.20018190355125456	0.18232345944679756	0	0	3	1	0	27	9
CLEC3B	3.884420306087683	5.070903556336074	40.5269482421953	3.2954417416888004	2.9966179463180707	2.6093587539706373	0.025400534258472118	0.04497272506893609	0.004612045207507658	14	0	19	20	14	231	97
HIST1H1B	3.30736899376184	4.395265329653021	24.187309183369898	3.2903135870102656	2.6732875172937423	1.980418747053354	0.04851779286942727	0.1513644244900739	0.0993448953170406	39	6	1	7	2	192	41
ITGA2B	3.296014356853902	4.47501068892904	25.839168591385427	3.274054328182225	3.0211317848636803	2.667425778499923	0.028332415224715517	0.04767922228244381	0.00474874203931074	22	0	19	4	5	163	61
CTSW	1.3490334295734743	2.711065859600037	6.52874730584184	3.230488312592229	3.5777427007949933	2.9128779761908747	0.039154752932716475	0.12707627618411613	0.06003650870460652	2	0	6	1	0	34	20
ZBP1	1.969297608792749	3.1639509883270565	8.828170558041844	3.175791785729774	2.787210419028728	2.032065035239611	0.034130580598092194	0.2265499957380635	0.131211919670926	4	0	4	13	0	77	16
MIR205HG	0.8208358353295097	2.057503083739552	3.244189229756736	3.1584999908794114	3.6975380916186418	2.6768798754733347	0.029295376607511196	0.13823112493521922	0.14009785400703548	1	0	1	2	0	31	7
HIST1H2AL	2.2529703719998353	3.2832673924950675	10.361075766381123	3.1393081692627622	3.3770638772793276	2.9885690597543686	0.0171648195109007	0.03671723815294069	0.004284190316581053	4	1	2	7	1	71	25
GZMB	3.4781187503846747	4.466640750032159	26.264537313330226	3.137731044039226	2.538425097663839	1.5786057632467236	0.030673184254567703	0.20535079051007227	0.1689997179510804	11	14	18	3	1	187	43
MALRD1	1.706688091349699	2.809716741891238	6.548255685706869	3.1072369258314483	3.0292108660887695	2.3237786127729674	0.03413687502384627	0.15536064584404813	0.08748228723093268	8	0	3	1	1	63	11
LRRC36	1.2685295134344796	2.387100390259188	4.7217217942755925	3.1025413121987753	3.481002284374332	2.7465954885954025	0.03583355820372206	0.1259308835574922	0.0658372122888905	1	1	2	2	0	39	10
ITM2C	3.9861413491707784	4.89017886784845	34.852795652047774	3.093315347194066	3.1498212677902844	2.958739355610099	0.0031429053495053484	0.002958875427501996	1.4845385093900235e-6	17	2	20	19	4	261	75
CYSLTR1	0.9093296191688	2.1147484991562964	3.5010972610273514	3.0770841661624755	3.4803687905147367	2.3794237300059504	0.03703543420927007	0.17716344021333888	0.16685784803187628	1	0	1	3	0	30	8
PIK3CG	3.2249337532148674	4.135958539732815	20.3589222348158	3.0607927301795916	2.6421432702073306	1.9247525774528833	0.02643362641511467	0.14259732554372018	0.084605252318102	5	10	13	6	1	161	31
RGL4	1.7138984890954332	2.861950123618276	7.006015811356101	3.046197785447609	3.005930491623948	2.3307631400879965	0.034987098274059214	0.17303419948824034	0.08748228723093268	8	0	5	2	0	52	16
TBC1D10C	2.7235660225173404	3.6392732453591474	13.541700629061088	2.8990352787445333	2.679664953448395	2.0989587534753413	0.037426367634433196	0.1368772493901599	0.06586108167530638	7	2	18	2	1	98	26
PSMB10	2.3803631660763127	3.3535775761581093	10.68017999279279	2.834331339838989	2.7984400811175254	2.3109063263786527	0.03905360925776147	0.12112466338979148	0.032520555783721886	13	1	5	6	0	75	23
KIFC1	2.479931704948989	3.374973102364307	10.752390985408233	2.817284760518841	2.697154121631247	2.13317685500727	0.03657237147962745	0.1288165391011496	0.06393074366911548	16	1	2	6	1	88	19
HIST1H4E	3.5145389403906133	4.274159595373555	22.555418551214125	2.8027207271194015	2.355797407945553	1.6323447480237214	0.04821200794944917	0.18644087476647767	0.12308307158271842	9	3	22	3	10	161	35
HIST1H2BN	3.317507377724579	4.1630656455030675	20.66427180487513	2.7746496484970895	2.9931641981119266	2.705641224846173	0.01885489774548427	0.01767160656507184	7.325479627489737e-4	11	2	8	16	2	114	52
CCNB1	2.693837098968949	3.549166819499091	13.068186090582191	2.7614144752522516	3.0071434279155356	2.609676578005562	0.03562253032284049	0.048564437590893766	0.007028628813926385	12	2	3	4	2	73	32
SFTPD	5.101410211373781	5.7249836089532335	65.51101996521312	2.7533030317714435	2.256237461303437	1.6771695793120422	0.0171648195109007	0.10600458432370224	0.07346733157993436	41	25	14	23	21	402	111
KIF11	3.4418859021100556	4.144948697937301	20.651137201815406	2.738019113248928	2.6129960614728445	2.191213680984288	0.02299815480037849	0.06978728732836598	0.013693851801771434	14	8	6	7	3	140	37
HIST1H2AE	3.0492791328079254	3.7826033614462515	15.404724076609313	2.6968995452136246	2.6488863885314045	2.2664892143030206	0.02594534560609654	0.07717182937306036	0.009897332431573832	8	1	8	7	6	113	27
LCN2	5.360532946356551	5.96260482878062	77.0379470853681	2.6676368329071454	2.588437948536773	2.3676454176123225	0.004199544777950534	0.007811952850705293	1.0895260976958664e-4	49	19	33	30	17	433	163
DLGAP5	2.5628469364752062	3.365049251236377	10.989668111655304	2.6615477490456496	2.6782400775349062	2.160484361554016	0.047687824920606504	0.12176950905508674	0.04312750387118507	8	1	2	11	2	75	22
RAMP3	3.8303688275812062	4.5915009859160305	28.37288008917498	2.595977148915304	2.7477285792128514	2.4616406328190776	0.02400298176896144	0.020808776435872124	0.0014044365288611157	24	3	24	9	3	152	68
HIST1H2BG	3.8928929349624473	4.624770232123527	28.684244832024486	2.5855498941520536	2.455345445275608	2.0631147755245234	0.027288765216782244	0.06387708244694303	0.01936014895275236	12	2	16	40	4	189	55
BANK1	3.1227242871909	3.824112850922797	15.785994560793474	2.490657450797452	2.6205060690189956	2.272902356735729	0.030655827996609913	0.04975660546710012	0.005919728869186587	16	1	9	8	3	100	33
RAMP2	4.5434549336730985	5.079986387497368	40.472238627114955	2.4287692242083576	2.2527861729215513	1.9161965075401266	0.02622255307711814	0.04574905388890116	0.00973477603752664	14	6	42	27	11	271	67
NCF1	3.3228456245047524	3.9307188063224205	17.60808125729394	2.3382004812512416	2.5106668730613353	2.1572122607734667	0.04441644834379043	0.06387708244694303	0.008651442947433252	11	5	11	9	2	93	38
RP5-1171I10.5	3.8955142708344317	4.412352091872326	24.649592852858703	2.332752151481373	2.3080621863199613	2.0209095061789917	0.02400298176896144	0.041670532695793974	0.004300699666365581	21	4	21	10	6	178	39
FAM46C	6.06330181872313	6.663015165287815	124.99124947578491	2.270500513462215	2.2500240998335546	1.9431840290434574	0.03216650897242658	0.0417681048017844	0.007478206147917714	99	24	94	144	6	705	242
SPN	5.477901024443706	5.89497936993498	72.4887097450349	2.164837625250619	2.0264228126888817	1.7321784587810807	0.02299815480037849	0.041021221132578965	0.0076507614799465095	47	17	88	34	16	529	97
TXNDC5	4.598943250174816	5.12799597618221	42.133812464675515	2.1336227016367144	2.337440258099632	2.085312925789319	0.03069078516414206	0.020808776435872124	0.0013159003278251345	47	5	24	29	8	202	93
MLPH	5.88282343624743	6.388406257011921	101.82357323963556	2.1162861089065585	2.1036227410572286	1.8117516372467808	0.03069078516414206	0.041670532695793974	0.0068529026879352575	143	18	61	104	8	827	128
HIST1H2BK	4.787735094785876	5.315593792621867	47.872567933384175	2.1050117328343214	2.0533261461365497	1.692589379154529	0.04830199800340762	0.08355813983799583	0.02641819722044901	44	12	26	62	3	285	82
GLCCI1	4.458172473280027	4.843903847009621	34.303018760687976	1.9831299656305905	1.9966390325637706	1.7081586291666433	0.039154752932716475	0.0546926963399135	0.008666021329328191	39	8	28	16	8	195	58
CORO1A	5.200325288641895	5.624714792944221	59.66633403244568	1.9733662051894352	1.9998587444978455	1.727110740380187	0.03025335310919161	0.0417681048017844	0.005766815233389395	51	11	74	47	7	359	99
HIST1H2BC	5.65220635518708	6.019296536825001	79.29547833386225	1.935701097306233	1.9192683060222357	1.6600585408799131	0.026512437816335995	0.03985707722891727	0.0053618435933931894	66	15	49	106	15	476	125
FASN	7.871234895595543	8.231371074375415	374.2587534879037	1.8817994690063722	1.7765590214463303	1.4444259626878142	0.04851779286942727	0.10400581303414652	0.03380837690482572	626	88	167	425	49	2396	509
GPX3	10.11306539644115	10.355499899140746	1662.7856678284552	-1.7738494267928884	-1.8492756305680043	-1.664460002570218	0.028690604620489828	0.15641660173867727	0.0016899879416075435	2463	748	4309	2157	1053	1744	401
TNFAIP3	7.254127323941863	7.488429167532283	225.46718037996357	-1.8021432569170093	-1.8471834401796337	-1.6770323669284228	0.03702810195680169	0.08189558547999234	0.0010581704333537622	401	75	585	430	119	249	52
KLF6	8.33014182310949	8.580260395897305	486.6225818305852	-1.8509211423704626	-1.9332357111115794	-1.7682192228158455	0.025082956459351796	0.08036840827040866	7.077687215176629e-4	805	219	898	665	389	486	110
IRS2	5.847085182866718	6.077315075865329	84.06576127669734	-1.9426430525606142	-1.920817553257245	-1.7698632106027434	0.03413687502384627	0.061398743889270024	5.1066578901203e-4	225	31	162	135	48	79	21
SPRY4	6.284124594450186	6.551824919492547	117.48955770832511	-1.9522842991659815	-2.0170764788840967	-1.8515205434803716	0.036013412620667457	0.052651387380820966	4.501722893736725e-4	232	66	230	264	41	128	21
ITPRIP	6.312086692884529	6.584855919265846	119.77946668552326	-2.03872088788609	-2.0632282628396905	-1.9096090407201498	0.028690604620489828	0.046409913331546364	2.088506449798269e-4	237	39	296	240	64	112	25
CRISPLD2	7.826300353645803	8.112294098391102	350.701393391065	-2.1753771620535813	-2.224848659350631	-2.129655975597673	0.005527373900221275	0.023118810139378963	6.694876956737489e-7	613	192	721	613	194	328	57
FKBP5	8.775020106062692	9.111729545481829	706.4415923343017	-2.197243787701038	-2.2971828750447694	-2.1445739515300923	0.010788035542184733	0.04677504640513369	8.443747312497976e-5	984	559	1082	1278	354	543	130
NFIL3	6.438990460014833	6.826022299092353	143.53337291394888	-2.2868788502454254	-2.439006079314949	-2.2655595264120154	0.027185082000136637	0.036804321025223775	1.440935391673948e-4	285	53	272	193	127	127	17
SERPINA3	6.1051788513395	6.413022166137804	106.63577238187263	-2.3446759589208126	-2.2915483188739714	-2.1601628522815606	0.013890754688627285	0.026333644374337523	3.1937879460429696e-5	204	48	188	276	51	72	23
FOS	6.976689160410808	7.302915382069434	198.38957101799502	-2.3603740501039505	-2.2597389103979024	-2.0930586353615612	0.012590744141150502	0.041021221132578965	1.1054478772824636e-4	419	62	515	332	119	119	48
EGR1	7.679207687149087	8.106129586069354	346.74222909617544	-2.404744791625251	-2.520968009361008	-2.3416732961398967	0.02299815480037849	0.041670532695793974	9.585145510897743e-5	835	98	1027	410	222	293	41
THBS1	11.099293989502788	11.480256827852871	3642.2282431560675	-2.4059170802114345	-2.4913947550257967	-2.3611288257721332	0.003938857112141365	0.07416498410804413	6.887187773304385e-6	5561	2876	7564	5955	1433	2653	552
USP53	7.604519875556058	8.129711191086772	351.2723802740226	-2.4639885153813297	-2.66037723791049	-2.412538186749821	0.039226181150263634	0.06711018172769447	7.060074640293854e-4	673	108	1450	398	149	276	37
PER1	6.873182696455814	7.271731069609236	192.51005112437846	-2.4823328972402594	-2.3552454870681725	-2.105499683737447	0.02569672043432198	0.06498530715807066	0.0010584419849367151	492	59	591	379	59	103	46
ADAMTS1	7.892501128383606	8.415407931466259	429.5839261510461	-2.524209811639609	-2.7059765174837995	-2.459169216310238	0.04441644834379043	0.05897859830365742	4.092452996008776e-4	1246	98	1335	350	288	251	63
NR4A3	5.165738488486545	5.54325660302097	57.567905169400404	-2.5454339693418095	-2.432019395939434	-2.195270739809449	0.038583064507885165	0.05706639414627186	0.0011137461837334576	163	20	147	67	33	31	13
ADAMTS9	7.11190417332251	7.646398423980514	251.45490732604156	-2.9434801489592664	-3.0363607641043835	-2.8859476919669684	0.008407690126974687	0.014158100430899444	8.80392437381891e-7	350	85	783	622	114	121	29
ADM	5.9101214492855405	6.399126936969351	104.71733399173067	-2.9846913552920373	-3.002805284500119	-2.8870091277225263	0.006487173080237328	0.008048833187836852	8.13097561703273e-8	349	31	205	213	54	53	12
ERRFI1	6.921817786356215	7.612662335906323	246.43500255021405	-3.0251422766534706	-3.2849199697566056	-3.090899112221664	0.02923926823514111	0.027688042720510956	2.294666616748614e-5	304	90	296	1018	138	133	15
CYR61	7.788407201646372	8.626550936752913	493.10696308631896	-3.1922004775540747	-3.4883662304567564	-3.2325891933242348	0.03945618560317362	0.0492746238406266	6.34809934388469e-5	1874	111	1963	442	137	241	26
KLF9	7.263898958359543	7.933627544645484	311.4124474047435	-3.315230147077814	-3.5281161286248963	-3.402546135308213	0.006487173080237328	0.008048833187836852	2.9331376953033466e-8	324	135	672	557	286	123	21
ZBTB16	6.8929187404137755	7.7043158728527175	259.3600812880445	-3.6024978200621383	-3.7165595543322176	-3.490506898303443	0.017380466866966853	0.020808776435872124	1.919442302118956e-6	594	47	1055	551	79	70	22
PRG4	6.777344149347031	7.763454643901423	278.19770289654787	-3.7018512976938935	-4.071951104855612	-3.913542623612743	0.037426367634433196	0.021562379541481096	1.8102947126831413e-6	853	290	157	393	107	95	7
SERPINE1	8.737453575711722	9.520754646192836	924.6191226572743	-3.942928008974998	-4.04702024592994	-3.9539238938088066	6.733604369776215e-4	0.004240002673129466	5.839642260769007e-14	3833	336	1110	2229	405	239	51
IL1RL1	8.060839095255714	8.863846659499108	593.2408835275132	-3.947649250945363	-4.06455543056368	-3.955691635501888	0.0011235696077865028	0.0045320442704100275	2.0242209701747182e-11	1322	187	779	981	645	130	37
MT1X	4.7339213133087945	5.68936931607607	65.6346653055289	-4.060853579813644	-4.404680542483759	-4.235775348377578	0.039586591081822164	0.010300240236285051	1.8544130618875961e-6	75	60	67	197	26	14	2
IL1R2	4.895080428001662	6.235524037287547	95.87044439664844	-5.9422532142561755	-6.3624569814318725	-6.223352394836157	0.007227654483274116	0.0012143889381076186	2.4281534383617336e-10	103	69	125	281	57	3	2
