# Supplementary material for: Genome-wide bioinformatic analyses predict key host and viral factors in SARS-CoV-2 pathogenesis
Source: Commun Biol. 2021 May 17;4:590. doi: 10.1038/s42003-021-02095-0 (PMC8128904; doi:10.1038/s42003-021-02095-0)
Supplement: Supplementary file 5 — Supplementary Data 3 [file 42003_2021_2095_MOESM5_ESM.zip › GSE150316_ValidationDataset/WithoutThreeOutliers/case3/des_Case/controlVscase3_genes.DESeq2.tsv]

gene_id	LimmaV_AveExpr	edgeR_logCPM	DESeq2_baseMean	LimmaV_FC	edgeR_FC	DESeq2_FC	LimmaV_padj	edgeR_padj	DESeq2_padj	NegControl1	NegControl2	NegControl3	NegControl4	NegControl5	case3-lung1	case3-lung2
IGHV1-58	0.5683139393899762	3.385159977161864	11.143818697904502	6.024023995171907	8.671153807841185	9.200032237550543	6.590230198681053e-4	0.004288127814318838	4.976079454416874e-7	0	0	0	0	0	90	34
IGLV4-69	1.7339573878250631	5.861919811883329	69.8477491077055	8.257800960406167	8.583098580357142	8.585002974213365	9.206907931792822e-5	3.3169915297731664e-5	1.9204433072970894e-17	0	0	0	3	0	718	177
CRISP3	0.4095615126979051	2.908638643188905	7.543908053743794	5.449924975089705	8.10720945348837	8.456627528968935	0.001190961011372079	0.010364499722591335	3.578584179728402e-5	0	0	0	0	0	61	23
IGHV2-70	1.153878951178225	4.517213441340472	26.005337313559792	7.0852339667024316	8.366303103843368	8.44514650968132	1.9597078076216394e-4	6.260016833343036e-5	7.534949551403227e-11	0	0	0	1	0	276	64
IGHV1-45	0.23670891685073742	2.485046905774554	4.782435026493134	5.053663823465246	7.49437186606143	7.542177695648046	0.0023304738196893325	0.02420213018381097	0.0016899823680182982	0	0	0	0	0	59	10
IGKV2-24	0.8363201528054298	3.525531308704814	12.019340881179602	5.9794665170152514	7.251123317230258	7.196617471254569	5.446305812022839e-4	0.0010474644215945454	8.939174732909588e-7	0	0	0	1	0	129	29
ZNF683	0.15301909911815476	2.324948319402808	3.9814794495827934	4.840981666396752	7.249968292919423	7.115059565937896	0.003938857112141365	0.036804321025223775	0.0068529026879352575	0	0	0	0	0	55	7
IGHV1-69	1.23904799810052	4.0697173557925925	18.717131598142764	6.238165012808143	7.1490028886192425	7.087470143167205	3.6023109468650844e-4	3.243118115921933e-4	7.790870474989344e-9	0	0	1	1	0	174	51
IGLV3-27	1.184732242543092	3.929927429617124	16.357487534637063	6.133486321732888	6.971188850628974	6.883997172604269	3.766143876837956e-4	4.2813724011030917e-4	3.3069144377765024e-8	0	0	1	1	0	194	35
IGHV1-69-2	1.69792852041258	4.8282348028204485	32.869421577361116	6.762239269958657	6.840303118615953	6.748482578604321	3.586555571543053e-4	3.243118115921933e-4	1.1552182349239816e-11	0	0	1	4	0	336	82
IGHV4-59	1.516928175659413	4.4167216090649815	24.013337725802536	6.404118035178121	6.673655316568294	6.565420307295072	3.6023109468650844e-4	4.2813724011030917e-4	4.360676443285188e-10	0	0	3	1	0	262	56
IGHV1-46	1.7636625391112706	4.713802041987117	30.199278016949197	6.468231703491812	6.088810051405102	5.920141566006858	5.213788108042326e-4	0.0012143889381076186	1.827199128556749e-8	0	0	1	7	0	303	75
APLNR	0.9347277790566975	3.1430810716384867	9.010716205335383	5.12649129707973	6.107254368036737	5.900162189823777	0.001017077414686123	0.0032388951845280685	3.966110944130911e-5	1	0	1	0	0	80	25
IGHM	5.865878583932839	10.03641206780656	1307.909625934313	8.570644660364714	6.687155799016279	5.848633073169293	0.0031429053495053484	0.0042652922605816105	0.009097589784215954	0	6	159	98	6	12857	3328
IGLV9-49	1.1390513438384706	3.4574992792438004	11.78299724496361	5.304502058347339	5.975640058043234	5.778099585787945	0.0011383647203645623	0.002958875427501996	6.887187773304385e-6	0	0	1	2	0	93	35
IGHV2-26	0.47452261696524384	2.588786504955374	5.137605572732077	4.862226608610907	6.046530353549545	5.644834113269639	0.0031429053495053484	0.012888317248566615	0.0031713574565458854	0	0	0	1	0	69	9
CXCR3	0.4252091107782835	2.380114983671189	4.419187286748951	4.564946505372687	5.799380930792776	5.319653063256333	0.004205944845707971	0.020808776435872124	0.006938494001377514	0	0	1	0	0	49	10
IGLV3-21	2.521537978186034	5.679270847521257	61.448555312418975	6.890856909419492	6.221873062096143	5.303435991380172	6.590230198681053e-4	0.0010191565804454315	0.009097589784215954	0	0	1	10	3	594	155
DEFA4	1.1415753928191597	3.1349842687520435	9.287694791134012	4.697105540706909	5.512065155352442	5.232732965829596	0.003648187115197803	0.007811952850705293	8.619844429447268e-5	1	0	0	1	1	65	28
CTSG	1.686262269532783	4.0188630451307885	18.7777566003273	5.263457285837023	5.522634597926115	5.186119208474599	0.003271787024516605	0.006283064188029985	1.0858733122575385e-5	2	0	1	0	3	111	60
IGHV3-33	3.156177001134414	6.542731543779112	113.71272917235267	7.170769514188224	6.001810452430573	5.16745013543227	6.733604369776215e-4	0.0013359482321055258	0.027011201532383892	0	1	24	9	0	1092	290
CD3D	0.7323032754892478	2.6136708493927787	5.462807132271642	4.531675448675081	5.399196769548938	4.99926759865635	0.0029355512152360666	0.014502689828300663	0.002794639954141479	1	0	1	0	0	61	12
IGKV1-16	1.6375819878399227	4.09939661382274	18.33805029431345	5.626142720429061	5.207392150910173	4.923837747890331	0.001793928062295228	0.006700594192877389	3.2287339864645397e-5	0	0	7	2	0	244	30
IGKV1-17	1.6674753240987195	3.92607368784822	16.873806201912174	5.259230588875292	5.049049873454175	4.801700266861678	0.0022788100289422796	0.007359477469774276	1.680010894081608e-5	0	0	4	5	0	137	47
IGLV1-51	1.8258931573904371	4.246767445304302	21.040543740962963	5.603289216862181	4.991038892735826	4.716169697456961	0.0017512258307195354	0.007811952850705293	4.010213588073744e-5	0	0	9	3	0	225	46
IGLV1-40	2.6464459738718964	5.453116906373075	52.04488993403201	6.2897353811611465	5.38430198542357	4.606527509096163	0.0011747959498682513	0.002440740840391852	0.02899015808863131	0	0	5	17	1	507	127
IGHV3-21	1.8564774772382342	4.216208377191651	20.341451171658907	5.488452923640475	4.839267207979507	4.5457961630925885	0.0022788100289422796	0.00980609761974837	8.443747312497976e-5	0	0	4	9	0	239	39
IGHGP	1.813864142494296	4.061694779801707	18.772305795005312	5.212508677616184	4.800999276966679	4.5289111227918095	0.0031429053495053484	0.010300240236285051	6.34809934388469e-5	0	0	6	6	0	145	53
IGHV3-53	1.7204255493884364	3.980150921469156	17.35708654462316	5.301524992691905	4.81996866614301	4.525729196654136	0.0022788100289422796	0.010929309844164766	1.0895260976958664e-4	0	0	3	8	0	161	43
RETN	1.3136477841989003	3.1805307149370816	9.804283668047852	4.463186848514008	4.836619806519197	4.423929944930723	0.01353296174025074	0.024565213864835192	7.923022987014229e-4	3	1	0	0	1	62	29
IGLV2-11	1.9290257647711415	4.309555094433589	21.62164416363303	5.475347008502672	4.730909756800687	4.409035633982839	0.0031429053495053484	0.011415538218306286	2.1985218834797422e-4	0	0	10	5	0	280	35
PF4	1.234983316894646	3.1108289648299925	8.901370578263451	4.466112345052573	4.726886359117627	4.377913509255132	0.004132265912464119	0.020808776435872124	0.0011137461837334576	4	0	2	0	0	66	26
IGKV1-39	1.1513148866365601	3.0554655980522916	7.988424012801916	4.658778270407631	4.761442753604529	4.3654360656677715	0.003607437510102008	0.021859021495800428	0.0015450798541298447	0	0	3	2	0	91	16
CD79A	0.6075912497496857	2.2593029925845345	4.120963991563275	3.9810623307711865	4.917188673375248	4.31378181527517	0.010315019209634665	0.0417681048017844	0.01936014895275236	0	0	1	1	0	36	11
IGHV3-48	1.09597860940897	3.032589201580957	7.913168968110628	4.696658621420159	4.744483263864181	4.313771562058316	0.003607437510102008	0.027405316177097253	0.0029480329739592606	0	0	1	4	0	85	17
HIST1H3J	0.31450433301182257	2.1528644681835316	3.644042891592236	4.235971815587861	5.28088742210666	4.282586570395592	0.02299815480037849	0.07439259458249728	0.04162238906488573	0	0	0	0	1	40	7
FOLR2	1.5772977250755014	3.488881745448505	12.024346948257746	4.761266527943738	4.665954847400262	4.264490488697032	0.005565966231697297	0.02135010923954218	4.8802984963635575e-4	0	2	4	1	0	108	28
CAMP	0.6119635849101351	2.599442644198724	5.047818393616611	4.55502383920614	4.883342228798338	4.244428246704662	0.006583651218043618	0.04677504640513369	0.02641819722044901	3	0	0	0	0	73	7
IGHV3-74	1.0703432129002817	2.950941597611813	7.45504950230422	4.575962484654364	4.642240267980068	4.179931117093988	0.004199544777950534	0.03665698354857958	0.00474874203931074	0	0	4	1	0	75	17
HIST1H2BL	1.681562942062415	3.6613227484405226	13.880738197863929	4.734864626844188	4.509646054148777	4.172225944108932	0.00480205144692228	0.020808776435872124	7.077687215176629e-4	9	0	0	1	1	102	39
IGHV3-15	2.398720582000509	4.5238084075931475	26.262638341191106	5.059156583505181	4.389927645023318	4.112963617136657	0.0022788100289422796	0.010364499722591335	1.6226261931620258e-4	1	0	14	8	0	235	64
DERL3	1.0861973396786166	2.8342961440742522	6.917185018899356	4.286572074741167	4.516084076057547	4.052484373847274	0.006487173080237328	0.04066568932527124	0.0053618435933931894	0	0	2	3	0	59	18
HIST1H3F	1.9034243006559577	3.4569601719929364	11.957303348346736	3.9818829149523656	4.326230774316468	4.037319144141591	0.005191840206833339	0.010300240236285051	1.3423482066626772e-4	4	0	4	1	1	78	35
LTF	5.08967433020055	6.620834820430936	121.5043750543166	4.418476527545646	4.207137445337629	4.006793793050429	6.733604369776215e-4	0.0010191565804454315	1.5111375170681056e-8	21	11	10	53	8	847	328
HIST1H3C	2.1055112459379774	4.139793113753284	19.905531200802116	4.869664490353388	4.312434474538327	3.998010176503677	0.004788369710142171	0.020154652211323412	6.791808179668517e-4	15	1	0	3	0	155	53
HIST1H2BO	1.9664743118335828	3.815052074375372	15.686572014486709	4.513165583209176	4.280041601840156	3.9611902202283105	0.007096727108695277	0.020808776435872124	3.6951256063712603e-4	5	1	0	8	0	110	44
IGKV1-6	1.2912332280763448	3.0913122956560195	8.584777366270362	4.411805701455267	4.376299674348785	3.945308902654045	0.006487173080237328	0.040286171038833384	0.004284190316581053	0	0	4	3	0	73	22
IGHG4	1.8693521764363428	4.0120971965919585	17.54280034114029	5.092323129314863	4.304720487552254	3.920014039596066	0.004199544777950534	0.027647753193354045	0.0021386290906934345	0	0	5	11	0	181	37
IGKV1-9	1.5373786903599493	3.414316405182791	10.91106857517946	4.676756754424777	4.3083655409265	3.83888078164485	0.006487173080237328	0.03800866534124881	0.004014012654245099	0	0	1	7	1	118	21
IGHV3-49	1.4873149017453466	3.415160303829288	10.799575316909797	4.7015831628374585	4.245799246961167	3.7996494060636037	0.00542896635305934	0.041021221132578965	0.005002988210974836	0	0	3	7	0	119	21
PGLYRP1	0.6867320235108634	2.2605599778713326	3.885278401168062	3.860569643813364	4.426332731007231	3.706185239830868	0.010788035542184733	0.06555311778335243	0.049984360372781346	2	0	0	1	0	43	8
BPI	2.8639451000295026	4.4858122278376555	25.60150092103105	4.431993485943818	3.969139525151364	3.664925886225099	0.010788035542184733	0.010735291494154938	6.34809934388469e-5	11	3	0	10	2	251	50
PRTN3	1.7721177068788965	3.7087917600643308	15.085067234742784	4.489177573799034	4.308601691832574	3.5611344491285717	0.0171648195109007	0.05641166048303201	0.010350233084931425	4	0	0	1	5	79	45
HIST1H3G	1.7702000909710158	3.3228269017821486	10.639762854389858	4.167639724169188	4.022056630969783	3.498127064386574	0.0171648195109007	0.046409913331546364	0.005204775215042432	1	2	0	5	1	91	23
CEACAM8	3.2910247022835875	4.7045285665926135	30.369647571657005	3.8842035837211633	3.7218061909917566	3.4772270555223193	0.0031429053495053484	0.0066001703394966025	6.34809934388469e-5	13	1	4	22	1	226	76
HIST1H2BF	2.330377837804558	3.8567541952408746	15.799695770180668	4.053272202446525	3.799921546869624	3.4770044087671224	0.005329472647619759	0.020808776435872124	7.077687215176629e-4	8	0	10	1	1	137	36
IGLV2-23	2.211757555843968	4.077298246088745	18.561116056546894	4.668940234153785	3.8428242866322493	3.3935476905407724	0.010788035542184733	0.04462197334958342	0.006480630207119797	0	0	14	7	1	180	38
KIAA0125	2.0077727812587356	3.754794764033096	14.600261160378158	4.418774106113344	3.849318883664403	3.351328167811444	0.005683084466772821	0.04913962495344704	0.01059399290230097	1	0	1	14	1	128	33
OLFM4	3.6099241374096493	4.618811319060695	28.434211953557437	3.471390648542369	3.5122512539877375	3.3496107360628757	0.0018259676739541346	0.0017091134676274838	1.504328798203274e-7	11	4	8	11	3	259	54
LAG3	1.19687415182944	2.891686299848008	7.552783526269652	4.247793772509584	4.173079113257027	3.1835190034022838	0.01885489774548427	0.11279550528322882	0.04485313779729954	0	3	1	1	0	67	15
HIST1H2AH	1.5247608504545238	3.1827742308604416	9.178886173400162	4.174695317380707	3.7557990550315847	3.1805202451860386	0.013799169672221005	0.09126393285973378	0.027943787822207578	10	0	0	1	1	83	20
HIST1H4D	1.6581972727878873	3.1565836518890413	9.476307534037417	3.6904346539435204	3.666479220250275	3.1367660738452723	0.03413687502384627	0.0923910269818278	0.018716554695769952	4	1	0	7	0	55	27
PPBP	1.6796099728947538	3.524157902399547	12.566312587259576	4.354187587069809	3.755084341008394	3.0830226087783976	0.01885489774548427	0.11279550528322882	0.04868105789730974	1	0	13	0	1	79	35
HIST1H3B	3.084931558632284	4.699108174591849	30.254652766431985	4.23401407538557	3.473237114450311	3.0518867493311213	0.026537196184472582	0.041670532695793974	0.006519855998867053	19	3	0	23	1	234	69
HIST1H2BI	2.008677249985922	3.521795227663266	12.214931646452026	3.9823378397202975	3.5112246795560695	3.0150599784941363	0.02400298176896144	0.08189558547999234	0.011973033091097925	6	2	0	9	0	107	25
HIST1H2AL	2.2529703719998353	3.2832673924950675	10.361075766381123	3.1393081692627622	3.3770638772793276	2.9885690597543686	0.0171648195109007	0.03671723815294069	0.004284190316581053	4	1	2	7	1	71	25
ITM2C	3.9861413491707784	4.89017886784845	34.852795652047774	3.093315347194066	3.1498212677902844	2.958739355610099	0.0031429053495053484	0.002958875427501996	1.4845385093900235e-6	17	2	20	19	4	261	75
HIST1H2BH	2.441272328429018	3.889166399821381	15.836176007000459	3.875365813301135	3.3848194594002607	2.924826787784665	0.0081969132482961	0.05641166048303201	0.01278998782919802	5	0	2	18	1	164	27
IGKV3-15	2.2476445553031796	4.0425422902574235	18.074225465692287	4.487039132686468	3.4908006551793136	2.903458133571368	0.01926525568029063	0.09746299747310609	0.03935066438372839	0	0	7	19	1	168	36
IRF4	3.274883742940712	4.526703654142367	26.5200121156415	3.750910499113574	3.2939115752035075	2.8936491042989623	0.010342445047134103	0.03160604888143538	0.005204775215042432	2	2	9	27	2	217	55
CCL5	4.744821390391069	5.907888973916477	73.13711826835276	3.8640271564284268	3.2351510809334503	2.8201956947725115	0.006487173080237328	0.021859021495800428	0.0032619350436702164	7	12	64	12	9	574	149
ELANE	2.6480640335394376	3.915849038791557	17.570968050389297	3.506849115117273	3.354785229506346	2.761281025534698	0.031711233979555734	0.07226605990076887	0.01936014895275236	3	5	1	12	1	93	46
HIST1H2BB	1.9570982884640302	3.30237105482776	10.694450990235636	3.677866422965183	3.390323946090538	2.7192815441715603	0.04499260051868164	0.1240436089170096	0.03934155074385236	9	2	1	0	2	75	24
HIST1H2BN	3.317507377724579	4.1630656455030675	20.66427180487513	2.7746496484970895	2.9931641981119266	2.705641224846173	0.01885489774548427	0.01767160656507184	7.325479627489737e-4	11	2	8	16	2	114	52
HIST1H2AJ	2.1589288500290755	3.7466579757567846	14.303682506754434	4.025944649219911	3.2607174657909908	2.6916568745912	0.026537196184472582	0.12176950905508674	0.049386957918187056	18	0	0	8	1	130	28
ITGA2B	3.296014356853902	4.47501068892904	25.839168591385427	3.274054328182225	3.0211317848636803	2.667425778499923	0.028332415224715517	0.04767922228244381	0.00474874203931074	22	0	19	4	5	163	61
CCNB1	2.693837098968949	3.549166819499091	13.068186090582191	2.7614144752522516	3.0071434279155356	2.609676578005562	0.03562253032284049	0.048564437590893766	0.007028628813926385	12	2	3	4	2	73	32
CLEC3B	3.884420306087683	5.070903556336074	40.5269482421953	3.2954417416888004	2.9966179463180707	2.6093587539706373	0.025400534258472118	0.04497272506893609	0.004612045207507658	14	0	19	20	14	231	97
RAMP3	3.8303688275812062	4.5915009859160305	28.37288008917498	2.595977148915304	2.7477285792128514	2.4616406328190776	0.02400298176896144	0.020808776435872124	0.0014044365288611157	24	3	24	9	3	152	68
LCN2	5.360532946356551	5.96260482878062	77.0379470853681	2.6676368329071454	2.588437948536773	2.3676454176123225	0.004199544777950534	0.007811952850705293	1.0895260976958664e-4	49	19	33	30	17	433	163
PSMB10	2.3803631660763127	3.3535775761581093	10.68017999279279	2.834331339838989	2.7984400811175254	2.3109063263786527	0.03905360925776147	0.12112466338979148	0.032520555783721886	13	1	5	6	0	75	23
BANK1	3.1227242871909	3.824112850922797	15.785994560793474	2.490657450797452	2.6205060690189956	2.272902356735729	0.030655827996609913	0.04975660546710012	0.005919728869186587	16	1	9	8	3	100	33
HIST1H2AE	3.0492791328079254	3.7826033614462515	15.404724076609313	2.6968995452136246	2.6488863885314045	2.2664892143030206	0.02594534560609654	0.07717182937306036	0.009897332431573832	8	1	8	7	6	113	27
APOBEC3D	2.37990247387663	3.29331845175251	10.680932412231474	2.4845595045637845	2.7640071804066917	2.233332292592354	0.11013222026063536	0.14510548880774374	0.04485313779729954	9	2	4	8	0	49	28
KIF11	3.4418859021100556	4.144948697937301	20.651137201815406	2.738019113248928	2.6129960614728445	2.191213680984288	0.02299815480037849	0.06978728732836598	0.013693851801771434	14	8	6	7	3	140	37
DLGAP5	2.5628469364752062	3.365049251236377	10.989668111655304	2.6615477490456496	2.6782400775349062	2.160484361554016	0.047687824920606504	0.12176950905508674	0.04312750387118507	8	1	2	11	2	75	22
NCF1	3.3228456245047524	3.9307188063224205	17.60808125729394	2.3382004812512416	2.5106668730613353	2.1572122607734667	0.04441644834379043	0.06387708244694303	0.008651442947433252	11	5	11	9	2	93	38
TXNDC5	4.598943250174816	5.12799597618221	42.133812464675515	2.1336227016367144	2.337440258099632	2.085312925789319	0.03069078516414206	0.020808776435872124	0.0013159003278251345	47	5	24	29	8	202	93
HIST1H2BG	3.8928929349624473	4.624770232123527	28.684244832024486	2.5855498941520536	2.455345445275608	2.0631147755245234	0.027288765216782244	0.06387708244694303	0.01936014895275236	12	2	16	40	4	189	55
RP5-1171I10.5	3.8955142708344317	4.412352091872326	24.649592852858703	2.332752151481373	2.3080621863199613	2.0209095061789917	0.02400298176896144	0.041670532695793974	0.004300699666365581	21	4	21	10	6	178	39
HIST2H2AB	3.2335659911675316	3.884618580466658	16.470108075990016	2.241845944815265	2.3647078378600996	1.9611555734743948	0.060356181650214086	0.09718854768501793	0.0223644095780781	16	2	13	14	1	96	34
FAM46C	6.06330181872313	6.663015165287815	124.99124947578491	2.270500513462215	2.2500240998335546	1.9431840290434574	0.03216650897242658	0.0417681048017844	0.007478206147917714	99	24	94	144	6	705	242
RAMP2	4.5434549336730985	5.079986387497368	40.472238627114955	2.4287692242083576	2.2527861729215513	1.9161965075401266	0.02622255307711814	0.04574905388890116	0.00973477603752664	14	6	42	27	11	271	67
MLPH	5.88282343624743	6.388406257011921	101.82357323963556	2.1162861089065585	2.1036227410572286	1.8117516372467808	0.03069078516414206	0.041670532695793974	0.0068529026879352575	143	18	61	104	8	827	128
CEP128	4.613154950994824	5.143335880203273	42.325267666453044	1.9902902954212713	2.0980373740369527	1.7615457281622204	0.06988366983740033	0.07061339128899873	0.018604397068159726	61	8	38	25	3	214	84
ATP8B4	3.9940721293827166	4.597716072890446	28.177171667291685	2.159901482955607	2.1199044845827655	1.747079533446907	0.06989510584701857	0.11279550528322882	0.02635561007810905	23	6	27	29	1	175	49
SPN	5.477901024443706	5.89497936993498	72.4887097450349	2.164837625250619	2.0264228126888817	1.7321784587810807	0.02299815480037849	0.041021221132578965	0.0076507614799465095	47	17	88	34	16	529	97
CORO1A	5.200325288641895	5.624714792944221	59.66633403244568	1.9733662051894352	1.9998587444978455	1.727110740380187	0.03025335310919161	0.0417681048017844	0.005766815233389395	51	11	74	47	7	359	99
GLCCI1	4.458172473280027	4.843903847009621	34.303018760687976	1.9831299656305905	1.9966390325637706	1.7081586291666433	0.039154752932716475	0.0546926963399135	0.008666021329328191	39	8	28	16	8	195	58
HIST1H2BK	4.787735094785876	5.315593792621867	47.872567933384175	2.1050117328343214	2.0533261461365497	1.692589379154529	0.04830199800340762	0.08355813983799583	0.02641819722044901	44	12	26	62	3	285	82
HIST1H2BC	5.65220635518708	6.019296536825001	79.29547833386225	1.935701097306233	1.9192683060222357	1.6600585408799131	0.026512437816335995	0.03985707722891727	0.0053618435933931894	66	15	49	106	15	476	125
HIST1H4C	4.104301291729796	4.613747063621714	28.807362920059717	2.0577663105286166	2.0269347566138918	1.6341798737101685	0.06880929190806569	0.1240436089170096	0.040072268194224096	36	2	25	13	10	165	50
FASN	7.871234895595543	8.231371074375415	374.2587534879037	1.8817994690063722	1.7765590214463303	1.4444259626878142	0.04851779286942727	0.10400581303414652	0.03380837690482572	626	88	167	425	49	2396	509
HIST1H2BD	5.727096567382494	6.036694893468647	81.00131659130443	1.6413242146522962	1.7068328340562335	1.378310617176716	0.08831544631049139	0.09175758068085436	0.03958502288303557	81	18	44	109	19	347	145
DPCR1	4.601328976131962	4.890079699531247	35.434008266715935	1.7217947634994726	1.6916067622005768	1.368577752676627	0.07056760161986696	0.12112466338979148	0.03842194619698014	48	10	28	21	9	209	49
SIK1	1.0668561425937377	3.178528215296701	9.79424013129787	-3.9032426464781738	-7.212272950249771	-0.07592404264194803	0.4678540168395959	0.2653894446647483	0.037662179296497726	0	4	8	65	3	0	0
RP11-925D8.6	1.3199770982828904	3.262434973978733	12.943947752567295	-4.042550508872023	-7.399856242872199	-0.08571883557023072	0.40514329939695115	0.24077312557427366	0.017181203009258395	1	19	31	2	6	0	0
SLC7A11-AS1	2.48158615272192	4.110559568462417	22.64901725454287	-3.9293403994411054	-5.385966202448189	-0.11893614213900819	0.2349612492421247	0.19541250172325705	0.013963127625777751	40	1	7	22	45	1	1
CXCL5	2.970136214703622	4.594118093880068	31.807561014318203	-3.424865551156519	-4.812694849198177	-0.12391912159906572	0.2911016832139036	0.21252436157753712	0.010350233084931425	52	1	15	20	66	4	1
CA3	3.3057074043896573	4.87879332959788	35.43978027606749	-3.740137968182235	-3.928829124310364	-0.1316108123599196	0.3620240248155896	0.2509952991715236	0.02447013814497228	229	2	27	14	34	14	0
SLC16A10	2.69237310395565	3.6768028022366095	15.602080874764619	-2.925375538087649	-3.819115253650808	-0.17214978519661847	0.39273463090376154	0.22006219806778043	0.0395638082886402	5	16	27	49	3	4	1
RSPO4	2.4533405989072214	3.402847896119941	14.125775191454935	-3.6547866492035506	-4.617808863829877	-0.19042992778078663	0.1532976649321741	0.1483589891886666	0.01878533789071729	16	18	8	16	9	1	1
PTGS2	5.279438989947617	6.166631888723988	90.12419231028224	-2.2465368721139294	-2.943441356157199	-0.2195535415440711	0.3902825890490754	0.23173198843578285	0.02871818304857333	88	11	367	49	94	55	8
HILPDA	4.692136117361674	5.689206266446326	61.96644294866372	-2.7469828876817455	-3.020195634027144	-0.22725366315351306	0.34786164569900513	0.20727297882932696	0.026131387684040008	168	2	259	114	24	44	3
CRLF1	2.035120618889311	3.056113344585296	8.498988586258784	-3.996169193367342	-4.40072811552823	-0.2286017081021489	0.056176304697438006	0.1339180362480523	0.03750549559655475	42	3	11	22	2	2	0
SAA1	3.0434858724450224	3.745384222808599	16.06850147238878	-2.6894149126735853	-3.153804170588483	-0.23728501652007092	0.26550236414681433	0.23109825485215776	0.049386957918187056	64	4	18	10	17	6	2
CHI3L2	3.5640799324170644	4.302164800160899	24.733925543039092	-2.483395122092861	-2.911350621358225	-0.25571102103750204	0.3803904884600153	0.22719409751486253	0.043399088890105554	24	16	77	12	19	17	1
PDK4	7.968718177843253	9.134125315075474	726.0813449687544	-3.120219231821775	-3.945666522856139	-0.27487994209520705	0.22013685336089958	0.10600458432370224	3.9978464308297417e-4	217	636	1592	302	714	214	37
SLC16A6	4.792212099261172	5.545781643719075	60.284502635398425	-2.25948681515566	-2.9530233389515668	-0.32110278626793715	0.32158006394609684	0.17150834395571588	0.015570838370353337	37	21	49	116	85	35	5
FOXO3	7.364311422251538	7.4711054304464195	223.27934872709585	-1.2070484403133275	-1.2237326254926837	-1.03555636465771	0.13082266106467216	0.2725539857936965	0.026512527585057184	418	82	427	396	127	348	78
LPP	9.362039257415224	9.4997123722425	916.486975601799	-1.33263229357428	-1.354774577546837	-1.1639905950062017	0.07779705812789982	0.29519857611265915	0.017181203009258395	1722	459	2007	1222	455	1554	240
CEBPD	6.830545596049924	6.983371286679013	159.17267487353294	-1.4636347762157933	-1.5057436682515066	-1.3333917607494856	0.07724780366937684	0.14105827639706475	0.005301070262334272	397	79	291	211	80	224	43
PLOD2	6.394585102785608	6.574970010009345	120.0132147437662	-1.5079817806465075	-1.5849883967333405	-1.3730990663985236	0.09839485641621931	0.14119776826377103	0.00973477603752664	222	63	174	238	67	182	25
CRYAB	6.005525606062201	6.277168603335305	95.4908784653864	-1.6738827285780278	-1.725561164196865	-1.3800123696849496	0.15404185151428992	0.20615676713951744	0.04309166726906679	286	27	133	280	33	115	24
IRAK3	7.320877829055804	7.595125717343545	246.26569169804893	-1.5458501564972598	-1.754961523694134	-1.4086956018385959	0.20871887491450256	0.20615676713951744	0.04281298147740052	218	144	531	331	175	289	58
PDGFRA	7.748142278843771	7.926257899244555	306.9187971993343	-1.5424323216052325	-1.5906961945716418	-1.412803272146032	0.060356181650214086	0.14012519778585078	0.004612045207507658	698	152	363	729	141	403	81
NDRG1	7.756136077889295	7.9601854423094265	313.949390288625	-1.5668734748086208	-1.6391085149827984	-1.4246189374017193	0.08133913761919008	0.1519421469025813	0.008666021329328191	422	127	775	629	162	423	75
TEAD1	6.542552029647865	6.790991648683477	138.63581243449278	-1.6626650214065144	-1.7127559382007767	-1.4469674593111916	0.11164831963256167	0.16172201739306574	0.019081944571590077	386	78	188	287	47	215	22
PFKFB3	7.983311619786626	8.192541010234299	367.2766014850555	-1.6460877614577842	-1.6674648198674025	-1.4615991894952984	0.053919455571758514	0.14510548880774374	0.005541562669506152	763	111	998	685	161	410	106
ATP13A3	7.852150495699039	8.086027527357619	346.25507356041265	-1.6048602382896595	-1.7342176961827582	-1.476819903824218	0.10331692921079044	0.15096033338580508	0.013963127625777751	374	205	606	556	241	383	90
DUSP1	7.83346644393618	8.098449526248004	344.69245096186796	-1.7194490604462631	-1.7899061073084706	-1.5100935847616839	0.08125828674498686	0.16128503533370336	0.014412010869411993	687	98	1074	431	192	344	95
CTGF	6.492165187676037	6.815228004722869	141.21149569710366	-1.7347818864954736	-1.896512624078004	-1.5212333401115494	0.19129879501381053	0.18644087476647767	0.037059047450395136	570	79	224	107	55	141	34
DKK3	6.708793835941604	7.075711858655732	167.1860455280626	-1.7882748305134564	-1.9201427022799693	-1.5280502131280185	0.17207664480877305	0.2138754496885973	0.04171314644621936	545	40	529	199	60	218	27
SH3PXD2B	7.059681962308869	7.281911047303387	198.01289099443787	-1.67146152927822	-1.7695447065772285	-1.5529224303415847	0.06665177500414163	0.11279550528322882	0.006326202619591434	281	145	324	326	98	211	51
ELL2	7.428146441781453	7.688860519702607	262.4243465668137	-1.6585183348405395	-1.8148507431871521	-1.5575193883314924	0.10430404092323829	0.14105827639706475	0.012382466230607108	367	136	282	558	202	324	53
STEAP2	6.059553572669133	6.336785431781291	101.25511302764833	-1.7687705650312602	-1.8170087569990168	-1.5598039953967693	0.10430404092323829	0.14207926726759984	0.013946812287760688	216	42	204	148	66	156	12
VGLL3	7.374311260054511	7.712422019310961	264.3493104440708	-1.758971063056187	-1.9118145729839506	-1.5710714211244918	0.1532976649321741	0.18826153920859515	0.027440425932369426	612	171	753	258	70	341	43
GBE1	6.309179883634127	6.569973404336316	118.39570531120339	-1.8711173014063904	-1.845617361657518	-1.5897385112363385	0.07327984356759998	0.12610445024738673	0.008666021329328191	396	32	220	163	71	106	34
DDIT4	6.732802634196061	7.0011261435345595	159.18791177910106	-1.8208083171431335	-1.8451007913410704	-1.5986790440085887	0.07406483257238675	0.12610445024738673	0.006887298346839705	473	41	418	266	64	166	40
NKD2	4.89969206945102	5.284602895844536	46.78128041479547	-1.9955114802357865	-2.0578805062376824	-1.6539454256703132	0.16427513792081327	0.18728801045345356	0.03809744747606211	193	15	68	110	12	48	9
GPX3	10.11306539644115	10.355499899140746	1662.7856678284552	-1.7738494267928884	-1.8492756305680043	-1.664460002570218	0.028690604620489828	0.15641660173867727	0.0016899879416075435	2463	748	4309	2157	1053	1744	401
SLC39A14	5.537795627091467	5.902763361939055	73.71675401937915	-1.8919264287929596	-2.0115396771541327	-1.676170459265636	0.15511517395076177	0.15767977832614993	0.02456680115539446	123	28	125	250	28	96	9
TNFAIP3	7.254127323941863	7.488429167532283	225.46718037996357	-1.8021432569170093	-1.8471834401796337	-1.6770323669284228	0.03702810195680169	0.08189558547999234	0.0010581704333537622	401	75	585	430	119	249	52
MXRA7	6.276708472754284	6.539527505683032	116.81607954161171	-1.8080935545828218	-1.9101284149210807	-1.6987738097312308	0.0766482376165152	0.09029207680186971	0.0038368538965108325	255	60	279	135	61	148	19
FOXO1	6.374011076906607	6.6196835581251605	123.41650640493619	-1.8091457388394738	-1.8959563257455685	-1.7080509651091706	0.06117331017899855	0.07596260619690301	0.0017921122399290723	180	57	268	266	64	148	23
PPP1R15A	8.420928958845025	8.844097666601215	576.162896655089	-2.0372761986736454	-2.1285858995868234	-1.731950492628783	0.11810265008537438	0.19731496659360737	0.021395744275067016	2467	93	1186	673	324	384	149
TSC22D3	7.407409004334392	7.697771990252225	262.2080592962808	-1.8564562320467932	-1.9653061914762435	-1.733694639969456	0.060356181650214086	0.10600458432370224	0.004400825509390379	383	72	584	484	210	259	58
GADD45B	6.910027397761088	7.206601652598135	186.27047216750086	-1.9050972374369641	-1.983381994233063	-1.73638366362531	0.060356181650214086	0.10600458432370224	0.005261673102795456	355	49	424	257	155	165	45
EMP1	7.775268665383714	8.069396418112492	342.7951357406207	-1.8518805830512919	-1.965009733551954	-1.7416825104635087	0.052576899912888775	0.11279550528322882	0.005115934419704411	565	267	513	444	194	433	51
MMP19	5.9455794645902476	6.353967128796464	102.1657250099636	-1.9512411108257433	-2.13921001283844	-1.7431012327533524	0.19391040849685853	0.16128503533370336	0.02635561007810905	389	67	77	211	25	88	21
KLF6	8.33014182310949	8.580260395897305	486.6225818305852	-1.8509211423704626	-1.9332357111115794	-1.7682192228158455	0.025082956459351796	0.08036840827040866	7.077687215176629e-4	805	219	898	665	389	486	110
IRS2	5.847085182866718	6.077315075865329	84.06576127669734	-1.9426430525606142	-1.920817553257245	-1.7698632106027434	0.03413687502384627	0.061398743889270024	5.1066578901203e-4	225	31	162	135	48	79	21
SOD2	10.31666412532743	10.754879153526776	2220.3636650642693	-1.8730543512674944	-2.1616016857107776	-1.7771441474478815	0.13507402883841382	0.25096442797102647	0.02447013814497228	2015	1437	2582	2356	2345	1803	455
PDLIM3	6.1910482094541095	6.510049813916806	112.97777720611587	-1.948133016366731	-2.026615210078224	-1.7896489080660223	0.07597415790109108	0.09811839662143892	0.004400825509390379	283	29	318	186	56	132	18
RASGEF1B	6.302664288278136	6.728927862475985	135.3086214497414	-1.834616193059043	-2.1780400408736824	-1.8058239232760036	0.18648214363144386	0.1618462406237379	0.02447013814497228	150	50	259	140	152	136	20
RHOB	7.238426098241137	7.609745495208123	246.83147463152508	-1.906461294313185	-2.1145502288991755	-1.8087779833765263	0.12904721302523184	0.1306997669855619	0.00973477603752664	241	78	726	384	189	232	47
SLC7A2	5.031013850845658	5.427820266006211	54.441009895782805	-1.931790834157017	-2.2260778138349617	-1.8094521485492032	0.30042446817757956	0.1618462406237379	0.029066121646801522	34	33	115	103	37	41	11
NAMPT	9.246474167973657	9.587736832264602	978.8535911419414	-1.9029565271675615	-2.073842452970789	-1.8173539371855778	0.07822526337354942	0.14207926726759984	0.005338561108220724	873	455	2475	1455	733	978	183
ZFP36	8.722411594120443	9.08277227140401	682.6841590683523	-1.9649663207610968	-2.1064242376900686	-1.8291952972745058	0.06665177500414163	0.13823112493521922	0.005385470686784481	1466	158	2293	794	403	605	143
SPRY4	6.284124594450186	6.551824919492547	117.48955770832511	-1.9522842991659815	-2.0170764788840967	-1.8515205434803716	0.036013412620667457	0.052651387380820966	4.501722893736725e-4	232	66	230	264	41	128	21
GPR4	5.378228798122635	5.666416595508937	63.9285650587879	-1.924926478863113	-2.0856165238167015	-1.8515277815122924	0.09235199328605236	0.07873466268168719	0.003806121498264128	141	36	118	67	43	64	11
SLC11A1	7.624481184502026	8.041450818794246	330.4481903877961	-2.0222702086022584	-2.193679823425605	-1.8519039485144688	0.09445295858676567	0.14207926726759984	0.01059399290230097	442	130	1308	586	88	268	68
TCF21	5.669844786370998	6.061980665901964	82.11778113218348	-2.059599602833245	-2.158358433765815	-1.8668407076859947	0.10973974707502974	0.1202764799273665	0.00868457166773216	227	31	256	121	24	95	10
COL15A1	5.875878454752221	6.251494667695527	96.87213575470354	-1.9190816652817992	-2.190302378894189	-1.9041694159772382	0.1532976649321741	0.11279550528322882	0.008666021329328191	245	55	82	118	82	100	13
ITPRIP	6.312086692884529	6.584855919265846	119.77946668552326	-2.03872088788609	-2.0632282628396905	-1.9096090407201498	0.028690604620489828	0.046409913331546364	2.088506449798269e-4	237	39	296	240	64	112	25
IL6	3.8828013833692325	4.287866382262586	23.536470477389315	-2.20939122047208	-2.34857245190386	-1.9253139351720023	0.16427513792081327	0.18728801045345356	0.029066121646801522	73	6	40	28	20	18	4
CD300E	7.158485566390365	7.7206738821702166	269.8101757550396	-2.0554222171753906	-2.427333891644095	-1.9676104397586995	0.24079693103598976	0.1911643069652142	0.02532381052053868	150	258	751	327	90	168	51
TNFAIP8L3	3.535858608942054	4.0284236618845455	18.79923000919797	-2.510022460399205	-2.5516688434805417	-1.9958320121055961	0.1532976649321741	0.22006219806778043	0.04719775978077056	39	6	26	72	7	10	4
RND3	6.622139170983478	7.175167599513129	183.46354450086295	-2.041779584511873	-2.4035466092297937	-2.002123964226217	0.1978873638183023	0.17716344021333888	0.02050727827647896	272	43	139	459	209	179	19
AK4	3.709944270677318	4.053855335464047	19.760873525609014	-2.355250910842277	-2.3733120501891465	-2.0383320482293854	0.09282825378897784	0.1537520836006566	0.013693851801771434	41	11	35	46	8	13	4
AKAP12	9.169894079572467	9.636702096918011	997.9236349307653	-2.17416518008437	-2.368775239915264	-2.0611890474682633	0.07779705812789982	0.14105827639706475	0.004400825509390379	2888	339	3513	1606	176	800	166
FOS	6.976689160410808	7.302915382069434	198.38957101799502	-2.3603740501039505	-2.2597389103979024	-2.0930586353615612	0.012590744141150502	0.041021221132578965	1.1054478772824636e-4	419	62	515	332	119	119	48
PER1	6.873182696455814	7.271731069609236	192.51005112437846	-2.4823328972402594	-2.3552454870681725	-2.105499683737447	0.02569672043432198	0.06498530715807066	0.0010584419849367151	492	59	591	379	59	103	46
CRISPLD2	7.826300353645803	8.112294098391102	350.701393391065	-2.1753771620535813	-2.224848659350631	-2.129655975597673	0.005527373900221275	0.023118810139378963	6.694876956737489e-7	613	192	721	613	194	328	57
TNC	8.050461334878824	8.739061170660515	533.2215891763436	-2.205364838356417	-2.627866296447747	-2.1303006508920412	0.17123693415347596	0.21431763434614703	0.01936014895275236	3651	188	453	603	109	347	79
UPP1	5.689476108395519	6.112684564694495	86.91450832116153	-2.439504871019241	-2.443356685929697	-2.1422344372746918	0.07056760161986696	0.07873466268168719	0.0037701070613010046	95	27	155	234	69	46	19
FKBP5	8.775020106062692	9.111729545481829	706.4415923343017	-2.197243787701038	-2.2971828750447694	-2.1445739515300923	0.010788035542184733	0.04677504640513369	8.443747312497976e-5	984	559	1082	1278	354	543	130
SMIM3	3.9116332046063853	4.384394984540488	26.084901425906466	-2.326564695735598	-2.536983143422749	-2.145972989110617	0.17026232850799408	0.15011241907607273	0.02024628297702403	35	23	56	35	11	22	2
BEST1	4.152550446337766	4.535952177043332	28.938201671274346	-2.326544347347008	-2.4923482082758452	-2.158591995102404	0.1134531011033496	0.11279550528322882	0.008233315302195019	48	23	64	34	13	18	5
SERPINA3	6.1051788513395	6.413022166137804	106.63577238187263	-2.3446759589208126	-2.2915483188739714	-2.1601628522815606	0.013890754688627285	0.026333644374337523	3.1937879460429696e-5	204	48	188	276	51	72	23
NR4A3	5.165738488486545	5.54325660302097	57.567905169400404	-2.5454339693418095	-2.432019395939434	-2.195270739809449	0.038583064507885165	0.05706639414627186	0.0011137461837334576	163	20	147	67	33	31	13
CTD-2033D15.2	4.431324672237207	4.802999777690577	33.85487863817591	-2.4981876101630394	-2.456064904487337	-2.204059698399835	0.057373871531860514	0.07567549083227057	0.0026291693801384582	57	15	87	77	14	20	7
AREG	4.43865123628563	5.0902248589372086	42.53700178741126	-2.269636728758517	-2.680424341897413	-2.235458165904193	0.33982173297815044	0.1835939644091371	0.027316852833215763	73	34	20	143	15	34	3
NFIL3	6.438990460014833	6.826022299092353	143.53337291394888	-2.2868788502454254	-2.439006079314949	-2.2655595264120154	0.027185082000136637	0.036804321025223775	1.440935391673948e-4	285	53	272	193	127	127	17
G0S2	7.103069848218444	7.605772443116352	245.23291127075402	-2.3813985882794313	-2.5311714426185383	-2.2768337036348214	0.07278605696546257	0.08189558547999234	0.001794926752471766	546	79	765	208	169	238	20
NAV2-AS5	2.93452707520194	3.5355344974175127	13.00123392728315	-2.724947937022728	-2.892110494256827	-2.288595605849635	0.16574629418466996	0.23107551314432423	0.049386957918187056	48	8	18	30	2	6	2
EGR1	7.679207687149087	8.106129586069354	346.74222909617544	-2.404744791625251	-2.520968009361008	-2.3416732961398967	0.02299815480037849	0.041670532695793974	9.585145510897743e-5	835	98	1027	410	222	293	41
THBS1	11.099293989502788	11.480256827852871	3642.2282431560675	-2.4059170802114345	-2.4913947550257967	-2.3611288257721332	0.003938857112141365	0.07416498410804413	6.887187773304385e-6	5561	2876	7564	5955	1433	2653	552
ZDHHC11B	2.949535905722211	3.536353211084651	13.348719352477843	-2.7076837602572064	-2.9317283664507463	-2.36747879115783	0.17192461465321676	0.20366430416370404	0.047477722678393064	25	7	47	13	6	8	1
PAPPA	5.213815402132973	5.812642165349174	71.41930721552013	-2.3555433525141036	-2.7623427945173433	-2.4082818136568847	0.1837686861914535	0.11279550528322882	0.0068529026879352575	100	70	51	207	20	45	8
USP53	7.604519875556058	8.129711191086772	351.2723802740226	-2.4639885153813297	-2.66037723791049	-2.412538186749821	0.039226181150263634	0.06711018172769447	7.060074640293854e-4	673	108	1450	398	149	276	37
ANGPTL4	4.36865751684533	4.920565224064052	37.517841412112254	-2.5811929008699313	-2.7781938784768023	-2.427180967974295	0.12133459211892508	0.10434062868369282	0.0056189740111002515	78	33	51	95	6	21	5
KCNE1	3.678226002498099	4.283904164700566	22.616426779737484	-2.7384036898797506	-2.8828245488596957	-2.436875804481935	0.1375115382803816	0.13823112493521922	0.014020354991556206	42	4	40	89	11	12	3
ADAMTS1	7.892501128383606	8.415407931466259	429.5839261510461	-2.524209811639609	-2.7059765174837995	-2.459169216310238	0.04441644834379043	0.05897859830365742	4.092452996008776e-4	1246	98	1335	350	288	251	63
FOSB	3.562462328128005	4.114781407698905	21.779736600199378	-2.5561933778382717	-2.9127876617496278	-2.477411110303174	0.1475254530849038	0.14510548880774374	0.016422945433062497	35	7	28	30	27	12	2
MT2A	7.210621933289492	7.751352594039414	276.0401929360113	-2.4245607150416	-2.7287355328397274	-2.4802599708416775	0.060736056467258756	0.06387708244694303	9.057678359877725e-4	465	281	201	588	104	183	32
SLED1	2.9409760628160386	3.474314191290651	13.612964732738474	-2.690017217432111	-3.031897480536111	-2.503941734147031	0.1651906222508962	0.1804769348360918	0.033309324224688054	15	7	23	23	13	7	1
MAFF	5.925994986449655	6.483671798610388	111.25705121909624	-2.616835646012007	-2.789984523062488	-2.5268237221385856	0.07563560700436	0.05378508401069883	7.077687215176629e-4	291	16	331	149	81	67	14
PLIN2	7.843362388866442	8.528787003332004	472.13944045895335	-2.4173941656477442	-2.874541504133925	-2.5272222489201215	0.1532976649321741	0.12185777216915906	0.0038368538965108325	261	151	1095	564	575	271	54
C11orf96	5.4901444900966725	6.2028093141901115	93.34329173361795	-2.402352891134494	-2.948736805406391	-2.6025712764951803	0.29483078744829716	0.11819632026424587	0.005338561108220724	54	50	332	79	69	60	7
SLCO4A1	5.691218039334977	6.4558814044039545	107.65029532168322	-3.063935322241037	-3.093045704288303	-2.621715972597848	0.08653380033472631	0.11279550528322882	0.004851071572987337	240	24	531	145	21	35	17
AC007278.3	4.502223355650205	5.244408455409684	46.928871669786666	-2.547610814902974	-3.024221422330883	-2.638143690919782	0.35865080280736705	0.12831784177035752	0.008666021329328191	21	20	175	83	28	29	3
GLDN	5.445983163749887	6.235992497996841	94.19321734391983	-2.737243747786266	-3.1063136998683296	-2.7003694858609495	0.20951470209470563	0.11279550528322882	0.00474874203931074	398	78	83	178	8	44	10
ADAMTS4	5.833426877816682	6.65909024820996	128.30568563007517	-2.5302041590259527	-3.127092108982396	-2.72982937087402	0.2754975115591496	0.13106099238645325	0.005336589426362476	61	22	316	231	156	66	11
WISP1	4.233120041541581	5.120440011213755	41.69710181836699	-2.9716692244480596	-3.2194595523191474	-2.801044939302455	0.21792623431514843	0.1339180362480523	0.009049228022194277	100	19	39	197	5	24	2
F2RL3	5.153456581610654	5.840583796500348	72.12804707543005	-3.1536940344013957	-3.22529398485802	-2.837808352641664	0.11810265008537438	0.0666708388116046	0.0013848348934618786	45	24	205	139	62	19	11
ATF3	6.435524682535721	7.114834585195756	173.4923638453572	-2.8338574499621783	-3.1032443746604708	-2.855034895717926	0.07520666162818355	0.04677504640513369	2.3337141586436192e-4	425	22	530	219	141	98	14
IL18R1	5.512894167243314	6.223607782082831	94.31047509576739	-2.9226512495692876	-3.0741977494710135	-2.8580640062179428	0.09584155100728385	0.052651387380820966	5.796604378901302e-4	91	33	225	183	85	67	3
ADAMTS9	7.11190417332251	7.646398423980514	251.45490732604156	-2.9434801489592664	-3.0363607641043835	-2.8859476919669684	0.008407690126974687	0.014158100430899444	8.80392437381891e-7	350	85	783	622	114	121	29
ADM	5.9101214492855405	6.399126936969351	104.71733399173067	-2.9846913552920373	-3.002805284500119	-2.8870091277225263	0.006487173080237328	0.008048833187836852	8.13097561703273e-8	349	31	205	213	54	53	12
ESM1	3.5467210460865406	4.437769100622025	25.145143923690558	-3.224448090193583	-3.5342512739943523	-3.0338102387790316	0.1837686861914535	0.12176950905508674	0.008651442947433252	139	12	56	22	3	9	2
ERRFI1	6.921817786356215	7.612662335906323	246.43500255021405	-3.0251422766534706	-3.2849199697566056	-3.090899112221664	0.02923926823514111	0.027688042720510956	2.294666616748614e-5	304	90	296	1018	138	133	15
FOSL1	3.764264758268693	4.394472311886026	25.292037409536352	-3.2046145449631127	-3.389559010579234	-3.1005401745021413	0.0766482376165152	0.04202880202229687	8.72083350735206e-4	93	14	22	57	11	10	2
CYR61	7.788407201646372	8.626550936752913	493.10696308631896	-3.1922004775540747	-3.4883662304567564	-3.2325891933242348	0.03945618560317362	0.0492746238406266	6.34809934388469e-5	1874	111	1963	442	137	241	26
PTX3	6.013642956285583	6.772732002237732	138.55149275139627	-3.1327548030976833	-3.49902081579437	-3.26315664656835	0.11657795585811884	0.03160604888143538	5.54039465111278e-5	527	87	54	222	89	50	11
RP1-309I22.2	7.644558964531747	8.541180475953214	465.5459529592561	-3.2387258438793936	-3.5925971608027303	-3.288302259727077	0.05625920384653947	0.05743429366994672	1.0895260976958664e-4	649	141	2200	1064	62	153	38
SLC19A2	3.6491760247587477	4.54833407386294	29.73583564995822	-3.9027025891878	-3.598653944705148	-3.3520208277090098	0.0766482376165152	0.06531282479106827	0.0010584419849367151	30	21	51	50	24	14	0
APOLD1	5.176193367912462	6.084102974642065	86.34512920951119	-3.6194065953482655	-3.560395311743192	-3.396317603589481	0.0767401106792459	0.038866451785195676	9.7042775799418e-5	91	67	100	238	49	45	1
KLF9	7.263898958359543	7.933627544645484	311.4124474047435	-3.315230147077814	-3.5281161286248963	-3.402546135308213	0.006487173080237328	0.008048833187836852	2.9331376953033466e-8	324	135	672	557	286	123	21
ZBTB16	6.8929187404137755	7.7043158728527175	259.3600812880445	-3.6024978200621383	-3.7165595543322176	-3.490506898303443	0.017380466866966853	0.020808776435872124	1.919442302118956e-6	594	47	1055	551	79	70	22
RP11-212I21.3	2.898951713439863	3.701730801728993	15.744702065916398	-3.563882837992222	-4.110685695667874	-3.672088068944391	0.10918836892993132	0.07717182937306036	0.005541562669506152	34	6	41	10	15	3	1
PRG4	6.777344149347031	7.763454643901423	278.19770289654787	-3.7018512976938935	-4.071951104855612	-3.913542623612743	0.037426367634433196	0.021562379541481096	1.8102947126831413e-6	853	290	157	393	107	95	7
SERPINE1	8.737453575711722	9.520754646192836	924.6191226572743	-3.942928008974998	-4.04702024592994	-3.9539238938088066	6.733604369776215e-4	0.004240002673129466	5.839642260769007e-14	3833	336	1110	2229	405	239	51
IL1RL1	8.060839095255714	8.863846659499108	593.2408835275132	-3.947649250945363	-4.06455543056368	-3.955691635501888	0.0011235696077865028	0.0045320442704100275	2.0242209701747182e-11	1322	187	779	981	645	130	37
MT1X	4.7339213133087945	5.68936931607607	65.6346653055289	-4.060853579813644	-4.404680542483759	-4.235775348377578	0.039586591081822164	0.010300240236285051	1.8544130618875961e-6	75	60	67	197	26	14	2
IL1R2	4.895080428001662	6.235524037287547	95.87044439664844	-5.9422532142561755	-6.3624569814318725	-6.223352394836157	0.007227654483274116	0.0012143889381076186	2.4281534383617336e-10	103	69	125	281	57	3	2
