# Supplementary material for: Genome-wide bioinformatic analyses predict key host and viral factors in SARS-CoV-2 pathogenesis
Source: Commun Biol. 2021 May 17;4:590. doi: 10.1038/s42003-021-02095-0 (PMC8128904; doi:10.1038/s42003-021-02095-0)
Supplement: Supplementary file 5 — Supplementary Data 3 [file 42003_2021_2095_MOESM5_ESM.zip › GSE150316_ValidationDataset/WithoutThreeOutliers/case3/des_Case/unfiltered/controlVscase3_genes.over.edgeR_unfiltered.tsv]

gene_id	LimmaV_AveExpr	edgeR_logCPM	DESeq2_baseMean	LimmaV_FC	edgeR_FC	DESeq2_FC	LimmaV_padj	edgeR_padj	DESeq2_padj	NegControl1	NegControl2	NegControl3	NegControl4	NegControl5	case3-lung1	case3-lung2
RP11-7F17.8	1.4081240595051148	1.947184678130471	3.245747231195959	0.10395045050843722	3.9848919862342366e-5	1.1167745219120997e-4	0.9818617699286651	0.9997801112166467	0.9999505444996434	6	0	2	9	2	8	3
EHD4	5.7344232687486905	5.796651107022018	68.9416028682715	0.11696453739196887	1.3088132785464543e-4	-0.005942487803477855	0.956994164626825	0.9999178837944552	0.9996660905521499	70	29	84	141	30	217	45
TMEM25	2.7577282050911043	3.023235069017945	8.238154528028115	0.002322384365207494	2.0993623064133248e-4	-0.002097015857440741	0.999372125875246	0.9997801112166467	0.9999505444996434	21	2	14	11	3	36	3
SRA1	3.8626120332787997	4.121395145440783	19.707840165463058	-0.14637896399781744	2.2007287047161883e-4	-0.0013634817155163475	0.9588871884021603	0.9999218269594038	0.9999505444996434	49	5	40	34	2	48	18
ABT1	3.0775621910512014	3.2218773200524127	10.403658949651627	0.12406492728400703	2.551098419156007e-4	-7.960553402353416e-4	0.96623662852802	0.9997801112166467	0.9999505444996434	13	5	17	12	5	38	5
OPTN	7.485810410490975	7.512226169137781	228.82087647684548	0.03228962145547377	2.998296486002867e-4	-0.008473060849885443	0.9847872606327888	0.9997801112166467	0.999361024589429	440	70	356	259	118	769	140
FAM204A	5.193142929864974	5.3210742360969565	50.2912755734213	0.35666305826408534	3.755082908563527e-4	-0.007603636528826148	0.8555068768322989	0.9997801112166467	0.9981997634210793	45	33	66	38	28	165	29
SRSF3	6.734155544641182	6.763679242477064	135.34029057089145	-0.005496368294677725	4.907844065822126e-4	-0.007907219136294445	0.9975618352098001	0.9997801112166467	0.999361024589429	232	40	261	177	56	390	99
LCP1	8.361213083460918	8.769107716690021	557.0145003174034	0.7013839475185717	5.030400387457795e-4	-0.004515657134594273	0.8145121429003603	0.9997801112166467	0.999361024589429	122	396	998	266	315	1676	376
PCNXL3	5.2053769782022625	5.423071466571251	51.28891993445093	-0.0027868355023818268	6.958328451122773e-4	9.406535801098434e-5	0.999372125875246	0.9997801112166467	0.9999505444996434	176	11	68	92	7	147	40
CRB3	0.8002087054244846	1.683432763189709	2.103356653888311	-0.3134055000940808	7.162106422774499e-4	-0.0019689955583552334	0.9497606412795656	0.9997801112166467	NA	9	0	1	4	1	12	0
ADI1	5.1706718255868305	5.383754586242909	51.281207365293454	0.1519550759924105	7.2891447083026e-4	-0.008348415078634487	0.9575005607550825	0.9997801112166467	0.9971206659547955	63	15	38	99	37	237	14
LINC00861	2.854808162247583	3.9260490172044493	17.14224902751428	1.5079357012967942	7.333445736206929e-4	0.0015612439515922118	0.7322601688745581	0.9999178837944552	0.9999505444996434	0	1	70	23	7	47	14
TSNARE1	2.6067022734329504	3.101143680521752	8.466525813585744	0.2622968854243675	0.0010571989039603684	6.685065083023588e-4	0.9398012886977927	0.9999178837944552	0.9999505444996434	33	1	20	6	1	29	6
MTSS1L	5.132138259461598	5.429927418571429	51.287948880039544	0.07712114848643382	0.0014401787711373411	1.0033791775358226e-4	0.9810489836008306	0.9997801112166467	0.9999505444996434	143	3	106	87	14	172	34
IGSF6	4.682035989391072	5.099887397681108	43.5419489336151	0.9731168012474397	0.0016283631203498428	-0.00845849829851609	0.714261574795365	0.9997801112166467	0.9969515244828931	11	23	65	18	39	143	24
GOSR1	5.780374053667411	5.835954869594275	71.19971282622876	0.1304976205364191	0.0017772860772388515	-0.0057824708866152305	0.9480675175480345	0.9994770650661123	0.9996815027152848	92	39	70	123	28	232	44
MTMR14	5.204739191260064	5.291854033125818	48.45549358611613	0.03712548846134567	0.001796454908591426	-0.004500801312784224	0.9861240353017701	0.9996264289514947	0.9999505444996434	90	31	61	58	11	126	38
RAD23A	6.051552366840066	6.102588286680625	84.48392208100955	-0.0060914883355451	0.001989526354812648	-0.0068099166088687844	0.9975618352098001	0.9993552803115743	0.999361024589429	211	23	139	107	30	267	57
ZNF213-AS1	0.94486585353586094	1.716897571012189	2.1813052039373027	0.2660326185395074	0.0020063064105545416	0.0022366090853767418	0.9503978292927748	0.9997801112166467	NA	11	0	2	4	0	7	2
TRIP11	7.00939575741603	7.056530411168685	165.33151695418428	0.0093629859954805425	0.0021836803710049476	-0.006842322159610714	0.9959567640578115	0.9991951645864102	0.9995022508136936	384	37	249	263	66	548	105
GCSH	1.3458900043432418	2.1820520033703676	3.9284289937495416	-0.4126082831518974	0.0021908727881697794	-0.004130753983180842	0.9345121713280988	0.9993552803115743	0.9981997634210793	9	3	2	9	0	21	0
RN7SL2	11.58261659067733	11.650620746091144	4093.000486055501	0.07820482044979374	0.0022604523672457924	-0.007088950219528215	0.9659867588678174	0.99942396496812	0.999361024589429	5647	2615	3817	4556	1830	10098	3327
BTBD7	5.683435468160697	5.731692167774787	65.09708626120128	0.016936638028180757	0.002379214942264557	-0.006040554476520731	0.9934123153645431	0.9991951645864102	0.9996815027152848	129	17	106	90	30	228	38
HMGCLL1	1.2884099059589977	1.9013864458184866	3.008783979133245	0.29109028938578346	0.0024083027960357622	-1.849058711816543e-4	0.9453984730368661	0.9997801112166467	0.9999505444996434	14	1	2	1	1	10	2
RNU4ATAC	4.302240572009188	4.854988542602042	37.994695177414435	1.020825577868131	0.002443361662241273	-0.007916889148797894	0.6849352293317417	0.9997801112166467	0.9969515244828931	18	44	8	22	18	78	31
RPGRIP1L	3.6240227392695217	3.785565068716408	16.069337165828667	-0.007362130616693702	0.002725058100128356	-0.002795578558825989	0.9979391975161829	0.999492879368696	0.9999505444996434	38	10	20	16	3	41	13
ZNF311	0.6702004376120273	1.3558770205908057	1.7054345603555876	-0.10252196487778723	0.0027502070077337526	0.0013837113505178495	0.9835676167176777	0.9993552803115743	NA	6	1	2	1	0	3	2
KPNA1	6.183289442692959	6.245796490117543	93.368383325828745	-0.0044976728266687424	0.0027982273506081358	-0.005921807791853315	0.9983890388166963	0.9991951645864102	0.9996815027152848	225	20	159	130	36	292	64
RP11-316K19.3	0.08808111862308583	1.211672318883014	1.1837446434131516	0.5713837782034551	0.002859734074933176	0.001408915226319466	0.8998536438588497	0.9997801112166467	NA	0	0	7	1	0	4	1
SEPT7	7.895528869339887	7.921150564159707	305.2558804331224	0.045463594959848565	0.002895613228670899	-0.007290758773690012	0.9802694804460611	0.9991313485603213	0.999361024589429	511	102	480	322	169	905	215
PPFIA4	1.6354132385777373	2.736943474792481	6.228626060370887	0.5333970936086048	0.0029496415255301205	0.006217964016038642	0.9067755578654035	0.9999950146133053	0.9969515244828931	19	0	1	26	0	10	8
CARM1	4.561926105139659	4.684938101873187	30.36049698871726	0.033903153356268416	0.003026264699231256	-0.004189981049120083	0.988301812541611	0.9991951645864102	0.9999505444996434	47	11	53	56	9	129	12
TRAPPC13	3.4330516196124514	3.5469912843356113	13.3224669820922	0.08749951198503969	0.003026397666402515	-0.001200938869074044	0.9749449667567975	0.9992662310917889	0.9999505444996434	19	4	17	21	8	44	8
CMAS	3.20460989150997	3.4061428329479524	11.532302809950968	0.043010153378356064	0.0032707530340612087	-0.0016945898364416011	0.9877976426324421	0.999198949626769	0.9999505444996434	26	3	16	15	6	50	4
GPATCH2	4.577075636513707	4.676900523115357	30.4143300564817	0.06459386411957933	0.0033912053518912427	-0.0036362801843240053	0.9796432284218769	0.9991951645864102	0.9999505444996434	64	7	35	51	16	113	16
EIF2S1	5.989890589773939	6.015241974194941	80.0753167402894	8.49130969217995e-4	0.0035887147409945507	-0.006885881249739534	0.9994695783047197	0.9988647887967472	0.999361024589429	145	29	95	142	32	237	57
AC090587.2	1.0053977431280132	1.9310287463956792	3.4926556907604733	0.7609980822672766	0.0037331076016417016	-3.783672286444419e-4	0.8636492019791474	0.9997801112166467	0.9999505444996434	2	3	0	12	0	8	3
TRIM13	5.6762690022365385	5.743123388306832	66.70039921963213	0.1682736359355106	0.0037755158796068063	-0.005328283601635195	0.9324908348148525	0.9988647887967472	0.9997902776782008	67	25	93	92	42	226	39
NUDC	6.74050160205071	6.850274478159442	143.39496550079156	0.016609206709528836	0.0038692301185119723	-0.0019540670533525913	0.9943897626711995	0.9988647887967472	0.9999505444996434	342	22	152	276	70	364	118
WDR25	1.6653124782780397	2.18077935003612	3.7433140285105737	0.11754293613796318	0.003961473281730417	2.2059480494642918e-4	0.977157277486427	0.9997801112166467	0.9999505444996434	12	0	6	7	1	12	3
RP11-147L13.12	0.44528160429360064	1.2577133580537347	1.3469396628660433	-0.1939245135910663	0.004049329184838308	0.003388121399060197	0.966338674955824	0.9988647887967472	NA	2	0	2	5	0	2	2
ARL1	6.0216847941877365	6.085761180759023	85.42533328524925	0.17672599769556094	0.004452301254597864	-0.0056262666774201334	0.9218254991159462	0.9984742901920888	0.9996815027152848	117	37	81	96	58	259	57
LSM5	4.284130354436577	4.446873529054946	26.93556110755216	0.3654860836470972	0.0044637196463143125	-0.004758792750224773	0.8823282280234208	0.9991313485603213	0.9996660905521499	46	15	11	31	17	82	17
MED4	4.853311064426801	4.91343590167254	36.59487524142252	0.09684734184044892	0.004830325988290017	-0.002415286300613078	0.9634283691580763	0.9983636865858474	0.9999505444996434	52	17	52	54	15	138	18
GUCY1A3	6.131978515719172	6.239265518952199	93.69587526106021	0.14782583811274794	0.0048976802209153205	-0.0031057354745806227	0.9478292395623403	0.9984386235722301	0.9999505444996434	294	44	94	76	29	305	60
IGFBP4	8.084177309484309	8.11399929854078	350.6759328679927	0.037413411494490525	0.004933276232805221	-0.006461567988601306	0.9835676167176777	0.9979422814064176	0.9996660905521499	527	151	401	417	199	898	279
CDC42SE2	6.026873217876149	6.179934633974995	91.82328644686902	0.3612723918448082	0.005066533516529277	-0.007017392434268242	0.8561816028978566	0.9987387022785568	0.9983961900924626	64	67	139	74	40	284	59
UBE2L3	5.695267524425972	5.780593751147107	68.98621076871527	0.23885333547273932	0.005109093666054155	-0.0060012904633498015	0.9005570438676318	0.9982364639758537	0.999361024589429	89	34	51	92	44	228	41
PTPN2	6.015997457658055	6.089560506791765	85.23258028922288	0.18652400237869188	0.005129390337639919	-0.005940049794141686	0.9263670172493731	0.9982364639758537	0.9995022508136936	72	42	106	143	42	285	51
RP1-101D8.1	1.8424023758375805	2.1471941450696828	4.346313383955103	-0.09487647435870741	0.005130485883535966	-8.62173080317909e-4	0.9816077222754582	0.9993552803115743	0.9999505444996434	5	3	8	4	1	9	4
CCDC22	2.976865416314094	3.2802037057903655	10.134659541648597	0.13549790436523168	0.005270537388077511	-0.0012971806757789272	0.966209050505419	0.9991951645864102	0.9999505444996434	39	3	9	14	2	37	6
VKORC1	2.3392835445831355	2.5479020991576125	6.178459851118066	-0.03464999184374018	0.00537642649919056	-0.0011174339894074825	0.991833104055576	0.9991951645864102	0.9999505444996434	9	4	5	10	2	15	5
CHFR	6.054651497690509	6.132421292198505	85.96326037824726	-0.03406706045589664	0.005409845714771342	-0.004401277698665669	0.9861240353017701	0.9979422814064176	0.9999505444996434	197	21	158	144	22	251	64
PDXDC1	7.185568095296345	7.204841808313799	184.21780961426165	0.01188165695464855	0.005457815456261728	-0.00720191334460898	0.9943897626711995	0.9975369207992716	0.999361024589429	386	58	278	241	79	619	114
CTD-2619J13.14	2.9316482079270334	3.1817291221766446	9.421421229077323	0.07012989849015284	0.005480057219587206	-0.001987047821795472	0.9835676167176777	0.9991354942770188	0.9999505444996434	23	3	10	21	2	36	5
RNA5SP99	2.2075832502846833	3.371804476629059	14.094509949412782	0.7089618971961189	0.0054947382208097246	-0.003974406961440819	0.9050370883274516	0.9993552803115743	0.997521876723425	0	14	2	8	11	9	16
TRMT5	3.5814444045287717	3.7239094415679275	14.744907257429633	0.04568067086089323	0.005496466167661132	-0.0018991129852156464	0.985964179925674	0.9988647887967472	0.9999505444996434	28	4	26	22	6	58	7
ANKRD46	3.3256103031413047	3.5067627131340324	12.444786557566497	0.0528885237849401	0.0056939111783092565	-0.001439041109907424	0.9847872606327888	0.9988647887967472	0.9999505444996434	25	3	21	17	6	52	5
ADAL	2.6230990451042224	2.9821770460519836	8.57678898252655	0.330615427431008	0.006077138986571611	-0.003215979171176106	0.9298824924087784	0.9988647887967472	0.9997902776782008	17	4	2	15	5	35	3
APC2	1.2770472252468252	1.8857931507076637	2.969116763304245	0.14726700525298095	0.006176644190823639	0.0011792512746995755	0.9740948886708793	0.9997801112166467	0.9999505444996434	2	1	9	6	0	7	3
MAP3K5	5.717164037291014	5.849418822457863	70.54465350068645	0.040128505392152826	0.006217414467287979	4.522101057792838e-4	0.985964179925674	0.9979422814064176	0.9999505444996434	124	9	151	102	34	207	52
ZNF385A	4.66606146480816	4.937281605602695	38.81192628029076	0.429006940880437	0.006314042887291426	-0.006062382967198323	0.8393023834593056	0.9987387022785568	0.9983961900924626	37	40	47	26	7	99	29
SLC30A4	3.6290860773253257	3.7369562061115102	15.279302719431508	0.010941928561619529	0.006655409141915535	-0.0026997361672667945	0.9968409690237368	0.9982364639758537	0.9999505444996434	23	4	20	28	8	45	11
BMP8B	1.2285087721508443	1.9273013691676126	3.317318556747347	0.10346296947588864	0.006731448096615156	0.0020871979056880374	0.9840112128838461	0.9997801112166467	0.9999505444996434	1	0	4	11	2	5	4
ZNF318	5.791283575020128	5.880265701438315	72.43760122917826	0.04093467958619804	0.006772371112122042	-0.002948824739578225	0.9847872606327888	0.9975369207992716	0.9999505444996434	143	24	171	61	23	204	55
MMRN1	5.542939934557752	5.782589599086384	68.9229649239464	0.4029676247435695	0.006853322695426645	-0.005229706160969695	0.8422091073744788	0.9982364639758537	0.999361024589429	128	12	57	47	70	225	42
ETV3	5.134525566660471	5.252258066064868	46.77910736896436	0.0099133034348444	0.0069058667419335945	-0.0019784016004821578	0.9973144005626645	0.9979422814064176	0.9999505444996434	39	21	91	86	13	108	41
RP11-875O11.1	0.7274201418382743	1.400052210606427	1.7033566007201544	0.07791307662332979	0.0069186242539562345	-4.8050269594850504e-4	0.9854411001854302	0.9991951645864102	NA	3	1	5	1	0	6	1
TEKT2	0.26270860738543556	1.3845185298568565	2.1063537513155146	-0.03688228718055307	0.0069425040328314255	0.00215181206558274	0.9957021088143593	0.9997801112166467	NA	0	1	7	0	1	1	3
ORMDL1	4.543862706538235	4.695450565838214	32.073346409552315	0.2928264220679186	0.007022528327187934	-0.004768788869581421	0.8922336460572216	0.9979422814064176	0.9996815027152848	31	26	33	47	8	100	20
PAPSS2	6.754747577863044	6.775778323485329	137.56574961823176	0.05198668863621601	0.0070647588395587645	-0.005149125311080571	0.977157277486427	0.9965421827676069	0.9999505444996434	235	59	191	145	68	402	98
GEMIN7	2.1448117208259028	2.72843843571701	6.988395412717041	0.4849193130186724	0.007082747527892831	-0.0011585488484005654	0.8981214217270529	0.9991912616619244	0.9999505444996434	15	0	2	12	7	20	5
MAPKAPK2	6.616400491071617	6.643891569140403	124.66967702644247	-0.09512298597985759	0.0071407513385413875	-0.00594560484147656	0.957409242138212	0.9965421827676069	0.9997902776782008	223	41	195	202	46	292	108
SH3BP5L	4.051823457776435	4.299448819950922	22.230475396932878	0.045711152951540684	0.007173046715857955	-0.0010321928308118474	0.986238785847507	0.9982364639758537	0.9999505444996434	77	4	37	31	4	79	14
HNRNPH1	8.83401663393547	8.854568621586154	584.369542923365	0.027510941333611108	0.0074864616374085155	-0.005936824522769372	0.985964179925674	0.9965421827676069	0.9997902776782008	822	190	909	792	316	1613	442
SMARCD2	5.584726465578162	5.66488080778147	62.26685982234403	0.08735298691835579	0.007512938866496322	-0.0040096942084411466	0.968107335245361	0.9972042279418717	0.9999505444996434	170	29	75	64	18	219	36
TDRD7	4.366019526782398	4.509935620020894	27.002608807201955	0.08935870742446056	0.007571365024111821	-0.00278510668352059	0.9722837625871719	0.9979422814064176	0.9999505444996434	37	4	49	44	16	86	18
ACN9	1.9239430102418673	2.3543094097116364	4.665981421610242	0.17214508982080884	0.00758706326582466	-0.0014019014658133793	0.962806071991548	0.9988647887967472	0.9999505444996434	5	1	15	4	2	19	2
RIC8B	3.3409772528191333	3.5424202250403076	13.241941870715705	0.06554164090442034	0.007631558807841619	-0.0018747441044965178	0.9835676167176777	0.9982364639758537	0.9999505444996434	24	8	26	12	2	37	10
NINJ1	5.289958797206576	5.356808568358021	50.690713218241065	0.07187634980161026	0.00772222566498077	-0.003301904572436991	0.9758288222999574	0.9972042279418717	0.9999505444996434	49	20	95	65	25	132	40
XRN2	6.764614116217326	6.797832702566334	139.40344914841765	0.08001175590424639	0.007739423831352822	-0.00548680029168044	0.9639487264990471	0.9965275566662998	0.9998747826751544	239	57	217	131	70	468	85
BTBD2	4.587505727896418	4.776925680883244	32.014472929840665	0.04820333240731032	0.008165908651742304	-0.001688589549803887	0.9847872606327888	0.9975507585705393	0.9999505444996434	98	8	35	65	6	116	19
FAM174B	2.9237512300907227	3.2580555698549865	9.933116991266608	-0.047661135336692015	0.008376192202080386	-5.327467967053449e-4	0.9877976426324421	0.99870234957130255	0.9999505444996434	23	2	24	16	1	26	9
RAD51-AS1	2.571695317656584	3.2757245211304857	9.72539453745498	0.45438986034952916	0.008944267834580686	0.0032252649228235223	0.9003350328804682	0.9988647887967472	0.9997902776782008	28	1	8	34	0	30	8
YIPF4	5.61698281863698	5.665774717896261	63.1517172110428	0.12611610721634622	0.009150961985182228	-0.0035269257927386982	0.9510285683084752	0.9962390166874794	0.9999505444996434	66	31	83	102	28	195	42
KRI1	5.269961987347265	5.5597481378329645	56.540430179940806	0.10511704635708793	0.009175927535166472	9.221692502536663e-4	0.9726408916253563	0.9975369207992716	0.9999505444996434	170	3	96	92	20	187	38
MAST3	4.839191975486638	5.137012700730256	41.64850221717076	-0.006778392391504617	0.009313525933224568	0.003114883007241213	0.9983890388166963	0.9975369207992716	0.9999505444996434	100	8	117	54	4	108	36
CHST7	1.2890406617429968	1.9391745309176691	3.2597774003674527	0.3214747186064175	0.009609230868420476	7.237185638360679e-4	0.9427419681105526	0.9991951645864102	0.9999505444996434	1	0	10	5	2	8	3
XAB2	4.510246257541079	4.79542095579492	32.14970820153217	0.022706011248436152	0.009721908047255515	0.0012576383898034414	0.9939592205992758	0.9974015424873189	0.9999505444996434	92	3	66	57	6	104	23
ADAT1	4.12304944119939	4.314540436947259	23.332342675617003	0.13850254680548477	0.009793871700933035	-0.002489385489623652	0.9581942439738802	0.9972261304911323	0.9999505444996434	44	13	26	47	3	84	13
AP1S2	4.795499828193806	5.16155147455587	45.84858301297976	0.9069784663832811	0.009860302188750626	-0.008013136749362652	0.7115768679769565	0.9979422814064176	0.9969515244828931	12	29	38	34	40	139	28
STIP1	6.275307997929536	6.457351746269112	107.63617173816783	0.040984750830671934	0.00986302418943761	0.0013703741241914691	0.9865390485872693	0.9965421827676069	0.9999505444996434	283	14	142	260	26	299	85
TOB2	6.012329747634835	6.062119720850896	82.07718810909022	-0.007543201469577344	0.009864820812494514	-0.00536199627354821	0.997279051288129	0.9957751686922266	0.9999505444996434	147	22	149	144	27	259	56
LAMTOR5-AS1	1.6023101117266574	2.1775100596883687	3.754533578793415	0.21839615500127163	0.009868521171295868	9.643335628141767e-4	0.9574815476490243	0.9991313485603213	0.9999505444996434	13	1	3	9	0	12	3
ZC3H18	6.139679266874476	6.226544245876106	91.77954598502237	0.005506323638440431	0.009901888178036299	-0.002305542862455785	0.9979391975161829	0.9959801207841408	0.9999505444996434	264	21	127	150	26	287	64
OAT	5.192196206434778	5.272423276557996	47.762058964211995	0.18473930510543665	0.009954369580043887	-0.0033415072089356137	0.9266672404534758	0.9962672867179112	0.9999505444996434	80	17	54	47	33	173	25
ACSF3	4.975560775607556	5.075748773840058	40.385883771495386	-0.05488180587207965	0.010019120467376578	-0.003846834208960312	0.9818617699286651	0.9962914661847339	0.9999505444996434	80	12	83	64	9	116	31
LRRC2	0.9627092088173325	1.7730080158279922	3.6136323450915664	0.7930715694838397	0.010483749159043909	-0.004905125638855725	0.8562590799752161	0.9979422814064176	0.9969515244828931	1	5	0	4	1	9	2
ZNF559	3.0273674879263273	3.380023903487729	10.968306338793258	-0.13180428645711179	0.010494817908253923	7.396681987487339e-4	0.9684644432810455	0.9979422814064176	0.9999505444996434	22	1	25	23	2	25	11
MYH11	9.318832455356013	9.551996149305769	941.5714706188705	0.3039971139771241	0.010498598210353753	-2.964145765016044e-4	0.9033947198750953	0.9971784161359442	0.9999505444996434	2035	211	2903	383	296	2626	718
DXO	2.1989820800401008	3.048260327254211	7.865135081385539	0.6427451045603311	0.0105621826542713	0.0034573001180157165	0.8569764808899157	0.9988647887967472	0.9996660905521499	25	0	8	27	0	27	6
COX19	2.947802068245069	3.5148529988067523	11.977574582734686	0.40818021364204354	0.010648830104463367	-2.2104133671139076e-4	0.9054970067173724	0.9979422814064176	0.9999505444996434	16	0	22	37	4	49	6
NOP56	6.014209819040766	6.115140496510172	85.2202725792118	-0.0457758813160592	0.010871934791433573	-5.386296244790188e-4	0.9840380611398571	0.9959239990718131	0.9999505444996434	254	24	85	150	23	210	73
NSUN5P1	3.1280897193225052	3.7521736821235385	14.5785893333828	0.4289724841641254	0.011106078661463303	0.0023615649495521782	0.9051190941945613	0.9979422814064176	0.9999505444996434	45	0	8	42	5	46	11
COL6A6	5.646192211867877	5.997621697355507	78.17394042723859	0.38513529287982395	0.011123601025517382	1.6486325498681246e-5	0.8957740953986846	0.9972042279418717	0.9999505444996434	292	35	136	30	8	258	51
MACC1	5.150966332633919	5.234848738977282	46.01506657915389	0.10011188977163687	0.011230114259583172	-0.003002203928506429	0.9613377461549053	0.9957751686922266	0.9999505444996434	72	25	55	85	11	159	27
ZSWIM5	1.1767130465244575	1.787618160880469	2.524844883350407	0.0783070656718797	0.011265901205905222	-7.493470979883231e-4	0.9847872606327888	0.9982364639758537	0.9999505444996434	3	1	7	5	0	11	1
HSPA14	3.7177920463867506	3.9990235444381756	17.958635901324502	0.10797206344652915	0.011346366413870962	2.325732403848638e-4	0.9720530726601639	0.9973014118977839	0.9999505444996434	21	4	27	58	3	53	14
SRSF8	4.204080025720929	4.311469647846587	24.46401800402705	0.08974761026141609	0.011351885690621785	-0.0017146245949061526	0.972450463986417	0.9965421827676069	0.9999505444996434	30	18	30	25	8	58	20
CPSF4	3.788841764507612	4.040516707466665	18.615956771045884	-0.19594300212087606	0.01143426506864298	-7.937693325110249e-5	0.9445326906009518	0.9972042279418717	0.9999505444996434	45	5	31	38	2	42	18
GTF3C2	4.64401578892026	4.84480227664472	33.536474783569076	-0.0048178919841152835	0.011606681412735192	-5.380671110997604e-4	0.9986348681040995	0.9962914661847339	0.9999505444996434	91	5	66	57	7	111	23
CDK6	5.413318898700924	5.502316586524997	55.322482365922596	0.057912579783254495	0.01166386353261234	-0.0033349945919887002	0.9806571980524088	0.9954602712360545	0.9999505444996434	122	27	76	83	11	196	32
SDAD1P1	1.0626174473542602	1.7825541245612326	2.346912236661929	0.23469184010034216	0.011671482793903884	0.0021051352838303418	0.9561986948123463	0.9991951645864102	NA	10	0	3	5	0	8	2
BATF	2.1857785499461175	2.809242684286182	7.102520642020938	0.4339711273058588	0.011867738794215727	-0.0029733850164474175	0.9134374187901594	0.9979422814064176	0.9997902776782008	4	0	14	14	6	32	2
RAPGEF2	6.915740669553679	6.962257784027116	155.2166979160341	-0.011219476934442736	0.011874739705144466	-0.0029678795761255306	0.9955632815660991	0.9948395377280768	0.9999505444996434	299	42	325	195	55	420	122
APOOL	4.2548654343348975	4.387710024576558	25.143806424004964	0.15756265776679257	0.011907589830858737	-0.0019352577414574223	0.948494667604155	0.9962390166874794	0.9999505444996434	44	17	26	38	5	84	15
TOP2B	7.272733237915236	7.319525664322065	200.97164510467599	0.09148062997071266	0.011953580587037185	-0.005025580741101983	0.9584270603735295	0.9948395377280768	0.9999073815447775	302	117	310	237	59	663	126
ELAVL1	5.410979956646046	5.47735953356199	54.88887451403423	0.11345852122321183	0.012010175255645225	-0.0025664073645588026	0.9574815476490243	0.9951268448850318	0.9999505444996434	92	16	50	95	33	178	35
CCT7	6.162261935968236	6.202831272523009	91.37255660406431	0.014767785039649482	0.012051120147707926	-0.0034773164699132136	0.9939652484295547	0.9948395377280768	0.9999505444996434	199	25	100	140	46	261	68
SNX6	6.024139038185407	6.092009898572332	85.95328511851734	0.19384603581967416	0.01252858448425426	-0.004376139668163798	0.9134374187901594	0.9950098115654151	0.9999505444996434	99	56	93	102	37	263	57
LINC00152	3.163300412583466	3.3368730126886867	11.611709409075393	0.21667618483460768	0.012536137990632069	-7.832110110989895e-4	0.9426010027380853	0.996790579052398	0.9999505444996434	19	7	6	19	5	37	7
MTA2	6.209595345438675	6.279024978762752	95.40155418084127	-0.011256361067167093	0.012579625927957994	-0.0030072885864360715	0.9955632815660991	0.9948395377280768	0.9999505444996434	207	21	172	165	29	292	68
FTO	6.058494997352841	6.089389510731443	84.40335947816027	0.030254423561403426	0.012609277535643056	-0.0033845220414963173	0.9861240353017701	0.9948395377280768	0.9999505444996434	153	24	109	129	44	260	58
POLR2D	4.3080461379298525	4.467800749401036	26.26802001482273	0.21868960673162458	0.012682745799090999	-0.0024835512663290704	0.9331661338768986	0.9960469664819797	0.9999505444996434	51	8	15	55	14	100	13
WBP1	1.7068516730434948	2.2218375727650566	3.991206625198163	0.18101182760859674	0.013181440513372548	-4.934278609463185e-4	0.9623471830265121	0.9979422814064176	0.9999505444996434	7	0	11	5	2	16	2
PRKAA1	6.754723304958995	6.804908410668047	141.0407030837685	0.1246491854724933	0.013259815488699284	-0.004022307601875669	0.9473977626548147	0.9948395377280768	0.9999505444996434	164	79	216	144	62	404	102
TADA2A	3.9685808256854407	4.146813045100122	21.29993384880302	0.2678771930566889	0.013266857381158105	-0.0033081147224004867	0.9101453560822272	0.9962011767099677	0.9999505444996434	30	17	21	28	5	83	9
TEK	6.314079190976685	6.517251578712815	113.42319295221708	0.22713013179399943	0.013302354697891525	-2.2461346728395673e-5	0.9242605611409784	0.9957751686922266	0.9999505444996434	102	20	363	118	49	322	86
SCIMP	3.1981152815842253	4.052445310428267	21.24618287086933	1.2793727955260736	0.013343790273976057	-0.0052891475650987	0.6935552815369602	0.9979422814064176	0.9971206659547955	2	28	30	12	1	50	16
MYH9	11.404096113823202	11.4899350950309	3611.906992843497	0.10956804169442498	0.013398285617824943	9.674026743591217e-4	0.9567722597536	0.9954602712360545	0.9999505444996434	9491	921	7886	3727	928	10162	2739
LPHN3	2.857642146925123	3.3554794306763585	11.454513645759723	0.5819923725741762	0.013473284812813409	-1.2247375962797007e-4	0.8777909774850514	0.9975369207992716	0.9999505444996434	16	4	35	1	5	31	9
FBXL5	6.689561213515709	6.746610237959795	134.608233890896	0.12541953097150507	0.013499224727651242	-0.003545414743038144	0.9484986391910388	0.9948395377280768	0.9999505444996434	148	48	259	145	74	421	90
LAMTOR1	5.84990182378466	5.919009563481272	75.24754098794563	0.11151502919841304	0.01356286012283231	-0.0023879162958878	0.9587529572403165	0.9948395377280768	0.9999505444996434	170	31	50	110	36	216	55
AP3D1	7.748156554883812	7.843759852016334	286.5730287756354	0.05884593974508722	0.013665335652501625	0.005804394608288951	0.9790195495221391	0.9948395377280768	0.9999505444996434	966	68	307	410	89	772	227
MTM1	4.446000684027611	4.544543099288132	28.86001419104575	0.07846110523315658	0.013935546195846013	-0.0015327038324966973	0.9769583838459204	0.9954602712360545	0.9999505444996434	25	13	42	32	18	64	25
LUM	8.931304904746113	9.15266242076535	723.1169801724795	0.37388039969438336	0.014113846441931333	-0.004163671088523374	0.8651453704884544	0.9957751686922266	0.9997902776782008	1062	242	297	733	677	2416	444
ARMC1	4.149058217380494	4.385141793305549	24.096254970509758	0.06080414684680802	0.01415667610665807	-8.00819194222233e-4	0.9835676167176777	0.9959334019195263	0.9999505444996434	48	2	34	57	10	77	17
RASL11A	1.439672912329836	2.1851329671414774	3.547066652687801	0.4003349115818888	0.014162201042530898	0.0011807246339883008	0.9164226787382139	0.9982364639758537	0.9999505444996434	6	0	12	8	0	15	2
PRKD1	3.7944456815040724	3.941830303032524	17.66196777736801	0.1161965011950144	0.014334553309520666	-8.951328274748478e-4	0.9645867850748933	0.9957751686922266	0.9999505444996434	44	4	16	26	10	63	10
GNGT2	0.622505050726472	1.7962098173133565	3.289897705798128	1.219090236668364	0.014539375832014078	-0.0028001354327006466	0.7839661262042287	0.9979422814064176	0.9982730305201218	0	4	9	0	0	9	2
UBR1	6.368150586937882	6.396582032539563	104.61083875695316	0.03272619942678851	0.014550672410467503	-0.0032784558383218425	0.9848605153391016	0.9945171578850067	0.9999505444996434	208	43	173	125	35	348	66
DYNC2H1	5.5452268344941515	5.593453758312949	59.39056596340762	0.0143059039445273	0.01459219265717135	-0.002559144327385598	0.9945767208465902	0.9947147417401628	0.9999505444996434	150	21	61	77	25	167	45
ISCA2	2.1563754531871173	2.654927714279	5.834806415582684	-0.07833826813641148	0.014778827326088805	-0.0017177322989036885	0.9847872606327888	0.9971784161359442	0.9999505444996434	10	1	6	18	2	30	1
SIK3	6.211146438937244	6.291501528984883	96.72879792522812	0.0115682984658804	0.01485362018679623	-0.0013181201017927846	0.9957021088143593	0.9947307944563308	0.9999505444996434	146	33	218	154	22	269	75
POLR1C	2.388613142014158	2.726278087986612	6.445434889424683	0.1275886203151975	0.014927322945561861	-7.211818955928709e-4	0.9722837625871719	0.996790579052398	0.9999505444996434	20	2	4	12	2	26	3
HKDC1	2.924068321506153	3.852377880002429	16.255755707974348	1.3142319284621116	0.015064564773193723	7.218513873863946e-4	0.7403224623156852	0.9975369207992716	0.9999505444996434	16	4	0	71	5	53	11
CTD-2516F10.2	1.8106280911397858	2.104084174271003	3.9020342953598837	-0.04587765510497005	0.015247745443555482	-3.988933539101034e-4	0.9885895808502531	0.9973038639546781	0.9999505444996434	5	1	7	6	2	11	3
DOPEY1	5.404285402425922	5.456479418201893	53.503406001163	-0.0036900596984430303	0.015263946077883218	-0.0034796255899357136	0.9986348681040995	0.9945171578850067	0.9999505444996434	102	14	100	71	22	163	38
GABRB3	1.263244626651308	1.7234962580872464	2.9261585302878457	-0.10108029168341004	0.015289594382469188	2.604871110072128e-4	0.9835676167176777	0.9982364639758537	0.9999505444996434	7	2	1	3	1	5	3
WDR61	4.45986821552796	4.54820096955091	28.203744871358598	0.10254581094779223	0.015303281275787417	-6.418408284552259e-4	0.962806071991548	0.9948395377280768	0.9999505444996434	52	7	37	31	19	87	19
PHYKPL	5.793551119312176	5.919916272514117	73.7040634805077	-0.01677097816270978	0.015323518453776944	6.68432980484579e-5	0.9943897626711995	0.9948395377280768	0.9999505444996434	149	17	138	156	14	211	57
GREB1	0.8621939235002218	1.507143097121743	2.3579285544164734	0.18580022710915498	0.015343455120089312	-5.538450773373745e-4	0.9685278443994348	0.9979422814064176	NA	2	0	1	4	3	5	2
L3HYPDH	2.4419735547330377	2.8483133808844614	6.850326867735507	0.01229109429385987	0.015467692677800012	-8.760648361745203e-4	0.9975618352098001	0.9965421827676069	0.9999505444996434	21	1	13	9	2	33	2
CAND1	6.4727642775052	6.503372351480769	113.5569290821799	0.09261142131474265	0.015548659214643155	-0.0025636818016229346	0.9581942439738802	0.9945171578850067	0.9999505444996434	163	45	124	176	61	375	71
SAMD1	4.798681929104709	5.0030546380830465	38.74078007479582	0.18461067528610445	0.0155655416144724	-0.0012957971443203257	0.9443100155689543	0.9950098115654151	0.9999505444996434	100	22	28	69	5	127	25
ARL6IP5	6.309921765449997	6.420789477442539	108.34821890987726	0.2938872658654831	0.015574976087935814	-0.005471219998330848	0.8748710837276882	0.9948395377280768	0.9996099731705261	97	51	106	120	80	360	65
MLKL	5.726226640241118	5.803213717359419	68.15663716661909	-0.054301558141517284	0.01573077836412921	-0.0022508451665790284	0.9810489836008306	0.9945171578850067	0.9999505444996434	168	19	100	121	17	188	54
DDX46	7.036102635815415	7.05449977907389	165.91872459896487	0.007701684412944018	0.015840339827733745	-0.0036913995180417156	0.9964350300660917	0.9945171578850067	0.9999505444996434	349	49	236	236	72	499	118
SF3B6	4.667463217951385	4.834687004264204	35.17664020002816	0.337423163881745	0.01609900764410504	-0.00422101002390723	0.8702689865459884	0.9950098115654151	0.9997902776782008	46	9	27	45	32	127	18
IRAK4	4.499346745394328	4.567189282074513	28.548593558403773	0.10712812883368648	0.016136702189872936	-5.341490674031071e-4	0.9610431687023885	0.9948395377280768	0.9999505444996434	35	14	40	49	10	93	18
ERO1LB	3.518867204675302	3.7762795157493514	16.266508423393248	0.11513466162086733	0.016208302223904757	-2.720244399429751e-4	0.9738277939448347	0.9961926528063242	0.9999505444996434	9	11	33	23	3	34	15
MYOF	8.010549956615822	8.074266417545251	338.3442291266947	0.09250788288109084	0.016212987469665093	-0.0032880261614304136	0.9611919514131998	0.9945171578850067	0.9999505444996434	793	142	245	592	120	1193	198
ZNF282	4.3390671138954575	4.44189117189323	25.422536392636143	0.0056486935431244644	0.01635064708635691	-0.0024005486989190955	0.9983712162627639	0.9948395377280768	0.9999505444996434	64	6	31	42	10	83	17
PLSCR1	6.6533535998044915	6.697514257143053	130.4151200815905	0.11679921380106896	0.01642939557641654	-0.0029678997768438314	0.9514907414963584	0.9945171578850067	0.9999505444996434	128	60	179	207	62	391	91
HAUS3	4.419317900476804	4.547108277449569	27.637612955730983	0.09637598043803795	0.016509664582051067	-0.0010407356961929105	0.9684644432810455	0.9948395377280768	0.9999505444996434	60	5	43	33	16	102	15
ASCC2	5.325069254010517	5.406864035133225	51.54466716094292	0.045516143339945865	0.016553127267298913	-0.0020114661330152763	0.9835676167176777	0.9945171578850067	0.9999505444996434	113	23	70	81	12	195	27
MAP7D1	7.058250714146617	7.1735542082162995	178.66065878287333	0.07396078625021252	0.01684715815463978	1.469169091702828e-4	0.9742998308799367	0.9945171578850067	0.9999505444996434	533	50	283	276	31	591	117
AMBRA1	5.163776785480633	5.269467753248102	46.328612022409835	-5.152132526184992e-4	0.01693215859782774	-0.0020312600887072104	0.9998962534455607	0.9945171578850067	0.9999505444996434	115	15	72	79	9	152	31
RP11-541N10.3	1.7641521503691353	2.2658270480281093	4.2007338060080714	0.17112963854112767	0.01705495032526667	-4.7002024338661596e-4	0.965568391386024	0.9970149560227708	0.9999505444996434	7	2	7	10	0	17	2
USP8	7.111072538883767	7.125828127182854	175.2344152215357	0.024783716360551603	0.01728622077068621	-0.0026717619943728297	0.9877363333774549	0.9945171578850067	0.9999505444996434	323	77	200	269	67	504	129
LY9	1.4412098287087307	2.8085539995451874	6.489565867407282	1.5514299008525498	0.01746276158468651	0.0033013509542231504	0.6443215824708848	0.9979422814064176	0.999361024589429	1	0	41	3	0	22	5
SH3BP1	3.7706808185366323	3.9647752582198055	18.015280550892204	0.1924326004928555	0.017609083349703084	-0.0012860732968711839	0.9445326906009518	0.9950098115654151	0.9999505444996434	34	10	37	14	4	72	8
HSD17B10	3.029324948400157	3.40985328312106	11.468142752071712	0.22433695393487052	0.01763673764146495	-0.0023080140965292266	0.9521890717186443	0.9959801207841408	0.9999505444996434	44	4	7	9	5	54	3
ZNF616	4.194145598093803	4.308654770279014	22.989335275040023	0.04291231162355231	0.0176909424503869	-0.0013357374311801639	0.9852232722949958	0.9948395377280768	0.9999505444996434	49	5	31	41	10	84	13
LINC00310	0.6236437237419833	1.3029083644619817	1.514771862840206	0.03326049845131224	0.017718520950817787	8.681860718514527e-5	0.9943897626711995	0.9979422814064176	NA	5	1	2	1	0	5	1
FAM86DP	2.4126565891511564	2.8848774217765545	6.954569133566781	0.18880021123201945	0.017767063453403967	2.009907391215092e-4	0.9580507253808119	0.9963385676124945	0.9999505444996434	28	1	12	8	1	31	3
MANEA	4.232398827303265	4.4253902519892705	26.24718453129323	0.3510731579914891	0.01784597630458106	-0.005239928348754626	0.8879113356934139	0.9948539142257008	0.999361024589429	44	12	24	17	20	110	9
COX10	3.3184336263389738	3.6195962383255207	13.254513179995028	0.08012246216793838	0.017856732939520954	-5.353770319803169e-4	0.9810489836008306	0.9954602712360545	0.9999505444996434	33	4	23	26	1	45	9
PTMA	9.952915575066834	9.97870462578314	1279.5584218995248	0.05707010682027703	0.017893036932786155	-0.003896865759079994	0.9722837625871719	0.9945171578850067	0.9999505444996434	1887	633	1678	1356	623	3494	980
PDCD2	4.945117436109913	5.034787681250023	39.45914477307423	0.028145124633820837	0.017944791429009795	-0.0019093885666927343	0.9886864213910014	0.9945171578850067	0.9999505444996434	79	16	46	81	9	125	27
ANKFY1	6.457825982102069	6.522557736591041	113.51348965938347	0.04228669895250187	0.017964374915438418	-6.252641073848565e-4	0.9835676167176777	0.9945171578850067	0.9999505444996434	313	29	127	181	42	391	70
COX7A2L	4.491672924802673	4.619689469630592	29.764601537262042	0.2640048894232256	0.017998097002542776	-0.0019047560603126122	0.9079138789813396	0.9948395377280768	0.9999505444996434	26	10	30	63	18	103	17
DNAJC1	5.409778362473012	5.443617048889461	53.61607750480135	0.038598487428928234	0.018119427528475333	-0.0015165115283754709	0.9847872606327888	0.9945171578850067	0.9999505444996434	96	21	87	56	24	156	39
ATP8B3	1.1366782328293124	1.6828873718687007	2.5577572407475664	0.09422751716130512	0.018142431917673896	9.697951291911068e-5	0.9835676167176777	0.9975369207992716	0.9999505444996434	7	2	3	2	0	7	2
GOT2	5.340841230926935	5.401117094798849	51.678365817887254	0.08384743032185403	0.018170041329625207	-0.0013733612321038262	0.9684644432810455	0.9945171578850067	0.9999505444996434	95	22	50	99	18	182	30
MAP3K14	3.867392414516305	4.304263414649673	22.128386922154824	0.16371764203866795	0.018332701979462414	0.0032677495101319145	0.9600431871856517	0.9954602712360545	0.9999505444996434	80	4	46	28	1	73	16
ITGA3	7.606478279278534	7.7094239509759825	260.5061254580793	0.08434748117374018	0.018367727305215815	6.055193175604614e-4	0.9692747368406772	0.9945171578850067	0.9999505444996434	767	78	312	479	49	810	182
UCHL1	2.6571744935326422	3.4166928830572334	12.052489376020517	1.0372151207526688	0.01849945752105846	-0.0016975976530420774	0.8057694094297521	0.9965421827676069	0.9999505444996434	36	2	0	16	10	41	7
RUSC1	3.6009281906754613	3.746172794618372	15.041467176626501	0.05995582267121916	0.018505596650699566	-8.042414238306046e-4	0.9835676167176777	0.9948395377280768	0.9999505444996434	36	4	15	28	6	53	9
C17orf85	6.682328997084414	6.7154047250562225	130.97376396461334	-0.01206058393915728	0.018593114442539582	-0.00184970741684218	0.9950279634383378	0.9945171578850067	0.9999505444996434	239	34	223	176	62	350	104
RNF14	4.963501461800754	5.0277889970126335	39.613175929271776	0.10342013869994945	0.01879760182163983	1.8637160988525385e-4	0.9603172005750337	0.9945171578850067	0.9999505444996434	57	13	63	54	21	150	20
ERAP1	6.482507177196402	6.516427431010583	114.7927774727204	0.10557062841877368	0.01880538444852639	-0.0020894107441684928	0.9536083844073933	0.9945171578850067	0.9999505444996434	167	61	125	168	47	382	71
IKZF4	2.92990981438854	3.407827175476952	11.653904702312639	0.34766262246264584	0.01881670604104587	-2.1805454353336352e-4	0.9192237591127888	0.9959801207841408	0.9999505444996434	17	7	15	28	0	37	8
SRRM1	8.086675879745302	8.111962638484657	346.9023148451299	0.0199942052089411	0.018932897925357538	-0.0010253138623492906	0.9888983549291108	0.9945171578850067	0.9999505444996434	584	92	636	535	142	1012	255
LDLR	6.93148106196927	7.007148470073495	160.08937471265108	0.08220328995428403	0.018934815135146964	-0.0018451860698327398	0.9676580847282449	0.9945171578850067	0.9999505444996434	349	33	160	292	84	563	95
IFT46	3.5989498820067647	3.7143881531523077	14.901154848781513	0.08925873261469677	0.01915674239937413	0.0014147298550669638	0.9737138689270571	0.9948395377280768	0.9999505444996434	25	6	24	20	6	58	7
CDC5L	6.141591821371545	6.173222699712046	89.32659690649218	0.032922314008843725	0.019267875372464945	-0.0019713588213474686	0.9850299608076658	0.9945171578850067	0.9999505444996434	144	25	136	147	42	288	59
SLC37A3	4.533490935446023	4.629430924424147	29.402608585892246	0.09131552378184564	0.01931298759010871	-0.0010577132169913577	0.9695583833934136	0.9945171578850067	0.9999505444996434	37	10	65	43	10	101	18
ZNF197	4.448289893381708	4.558505292157223	27.611730076006978	-0.005551742647803877	0.019320420928072804	-0.002095204484775122	0.9983712162627639	0.9945171578850067	0.9999505444996434	55	8	58	40	7	89	19
MPV17L2	1.783093809559213	2.1698756855896715	3.83232916984921	0.02626091322153478	0.01938831806180719	-1.8294002262957885e-4	0.9943897626711995	0.9962672867179112	0.9999505444996434	9	1	4	9	1	15	2
RN7SL329P	0.9261166344961105	1.639639742116492	2.782592795532808	0.19673587524677247	0.019504141403598508	5.045697439569464e-4	0.9725263291077768	0.9979422814064176	0.9999505444996434	2	2	0	7	1	4	3
AADAT	2.235604374873991	2.5764087033612064	6.5582957971544875	0.048066946695276454	0.019517915128990423	-1.6665741105269263e-4	0.9888983549291108	0.9963385676124945	0.9999505444996434	12	6	3	8	1	13	6
DLGAP1-AS2	1.499916915544272	1.9383361647928636	3.359236735325639	0.166508970157082	0.0196587930326689	-5.849289602223655e-4	0.9683040645811332	0.9963385676124945	0.9999505444996434	2	1	3	9	2	11	2
NAPEPLD	3.4994565744040163	3.8467040115681743	17.61224645238365	0.5887095146962734	0.019677254385438058	-0.005270787677442054	0.8199200315180625	0.9954602712360545	0.9988598807476896	35	18	11	7	4	60	9
ADCY4	4.86401896340117	5.050376706660371	39.97280650190538	0.08912517552656933	0.01972427956118621	0.0011035405749482373	0.9740948886708793	0.9946885723018741	0.9999505444996434	48	16	116	44	7	105	33
C20orf96	2.7077593492462535	2.895485741587214	8.159022498082672	0.1583514122116849	0.019759162438612553	8.63342148537174e-4	0.9593369490490002	0.9952068012298829	0.9999505444996434	15	4	6	9	5	29	4
TRIOBP	4.5629235607043555	4.712987655042919	31.191373772938007	0.10225695861075576	0.019784379244180448	-9.153732356699597e-4	0.9673883461714414	0.9945171578850067	0.9999505444996434	66	15	63	33	5	108	19
ZNF721	5.688760639879517	5.791917957389189	67.3229186241466	0.029285543914911734	0.019808944915887736	-0.001105940600155069	0.988301812541611	0.9945171578850067	0.9999505444996434	140	20	100	146	14	241	40
KLF13	6.582856132483054	6.615929720855871	121.63872366392174	-0.008301613845335115	0.01987470561584114	-0.0022850160479935796	0.9964350300660917	0.9945171578850067	0.9999505444996434	282	35	166	196	43	356	90
ESAM	6.217290319012581	6.268681343902811	95.40806690756044	0.003699428635906792	0.020048699333181652	-0.001291702698728271	0.9986348681040995	0.9945171578850067	0.9999505444996434	130	26	171	182	36	265	74
PANK4	3.7286692273958315	4.002844414903272	17.766555404004873	0.1286532088654069	0.02024120386381213	2.706148749139797e-4	0.9645933192649423	0.9948395377280768	0.9999505444996434	50	4	44	17	3	68	10
TBC1D2	5.802997077662473	5.8817304275844835	72.66808095131375	0.060294168728892455	0.020253510961408393	-3.404218442260088e-4	0.9802694804460611	0.9945171578850067	0.9999505444996434	198	26	55	117	26	207	55
NOD1	4.256367205348837	4.56886606574904	27.16341553066405	0.05685028412544796	0.020310893244025754	0.0027574255769576297	0.9847872606327888	0.9948395377280768	0.9999505444996434	69	4	40	72	3	87	20
PCDHB16	0.8260047405161733	1.627409800256657	2.360925216306501	0.4833958516491651	0.02039420604743785	-0.0014865212112820133	0.9208067280673398	0.9965421827676069	NA	0	1	8	2	1	9	1
TCTA	3.5758324023484307	3.8474086638552087	17.725543655874766	0.35107249013067693	0.020434635450229947	-0.00273635396875603	0.8938376436065503	0.9950098115654151	0.9999505444996434	25	18	10	19	3	46	13
PREP	4.6871116624020415	4.775880190469037	32.53889525620215	0.04751487376655266	0.020507668482137448	-4.7146855157199213e-4	0.9835676167176777	0.9945171578850067	0.9999505444996434	57	8	52	57	14	124	17
PSMA1	4.9642865840397485	5.029073544272549	39.72205914998416	0.11707711601115406	0.02062596506131842	2.452808637736544e-4	0.9574576646652906	0.9945171578850067	0.9999505444996434	50	12	60	63	22	139	23
PABPC5	1.3408363873693836	1.9061993089347529	3.6700935218674426	0.27323886526532143	0.02095506911335387	-8.269688688772762e-4	0.9503650099288559	0.9965421827676069	0.9999505444996434	4	0	2	4	5	8	3
FAM3C	4.868278556801604	4.948255463414874	37.555452315185526	-0.13349628385328483	0.021130907634687723	-6.698447570994008e-4	0.9532004424123801	0.9945171578850067	0.9999505444996434	51	10	53	72	18	81	35
KCNJ8	3.1608711081328584	3.342137762103697	11.767368846479739	-0.084101043531937425	0.02119079441950698	-2.3656809286694217e-5	0.9805457403708744	0.9949750002548088	0.9999505444996434	21	8	8	18	3	24	11
C11orf57	4.823089998648439	4.905822117808623	36.67658918586462	0.13295311357256123	0.021200060256541975	-3.687204011045696e-4	0.9541461046277209	0.9945171578850067	0.9999505444996434	78	21	29	50	12	112	25
NUP107	4.874143695579176	4.947565396651112	37.278067488347965	0.050505763748893547	0.021290345446409734	-5.237558930753015e-4	0.9835676167176777	0.9945171578850067	0.9999505444996434	93	10	47	41	19	115	26
NAP1L3	0.770715722929138	1.6448119128757788	2.166163139838664	0.4490177893651754	0.0213716414067025	-6.382507210385046e-5	0.9237192275216815	0.9972042279418717	NA	6	1	0	7	0	9	1
CHERP	5.051542605167312	5.233202652967416	44.61526357591139	0.01165575840569419	0.021395472861791495	0.0011947298501726214	0.9964350300660917	0.9945171578850067	0.9999505444996434	115	8	87	81	8	150	30
MT-ND3	8.79193782990337	9.284672967241228	801.0826075858137	0.8508590035470845	0.021450751496046454	-0.004096700433313511	0.7487608551351157	0.9950098115654151	0.9996815027152848	548	655	395	179	621	2539	516
FBRS	6.336485020529566	6.425736642542039	107.38112706314122	0.11243379520158438	0.02165109933410229	-7.551651581340452e-4	0.9570429140396426	0.9945171578850067	0.9999505444996434	200	66	151	136	20	326	75
C2orf69	3.639741742645672	3.8249394815410596	16.72173684825193	0.253825658587278	0.021715617124828123	-7.047676249833432e-4	0.9226260067510249	0.9948395377280768	0.9999505444996434	29	12	10	28	4	55	10
RP11-421L21.3	1.1265401583501489	1.9066256472111038	2.6856095902897956	0.39716981462744894	0.021722021189880855	0.0022471981622181484	0.9177100831998977	0.9973034107999527	0.9999505444996434	8	0	10	2	0	10	2
PTPRD	4.536423171373191	4.768630885583509	31.852670001180464	9.382906080429889e-4	0.021868161732511243	0.0022219271883284625	0.9997084184389237	0.9945171578850067	0.9999505444996434	118	4	44	41	9	90	26
PDHA1	5.853564970002071	5.944021125474215	76.18186758428399	0.10597785049223339	0.02190914267115118	-1.321505693245343e-4	0.9588904074890542	0.9945171578850067	0.9999505444996434	193	17	86	76	47	226	55
USP42	4.255540208428834	4.431802498480682	25.36271847055844	-0.016534786382487118	0.022240295550266954	8.151942357058615e-4	0.9955632815660991	0.9945171578850067	0.9999505444996434	36	4	66	31	11	64	22
SAFB	7.322174876881448	7.393962827729884	209.2067581500758	0.05584173260140721	0.022346259117000018	6.837376487643487e-4	0.9790195495221391	0.9945171578850067	0.9999505444996434	532	38	348	285	85	669	142
ZNF506	4.969054484939951	5.137566882338326	41.963677494842614	0.11986361599506887	0.022484529589997117	1.7080499705674245e-5	0.9610431687023885	0.9945171578850067	0.9999505444996434	47	8	89	98	13	155	24
ZNF184	3.2988640134850784	3.469486188440378	12.450277382040852	0.09946803814313873	0.02263717585990672	6.155699432134708e-5	0.9737138689270571	0.9948395377280768	0.9999505444996434	20	3	27	10	7	37	9
GOLGA2	7.000633630695966	7.037237190693713	163.4051513746065	0.007391466431262293	0.02272184859529779	-5.305911015192517e-4	0.9969310511368726	0.9938895281592155	0.9999505444996434	378	50	284	218	50	483	120
HCG18	5.482962144564626	5.587936552825506	58.34615714024507	0.0012566573535272658	0.022751569423258306	2.1446386996620413e-4	0.9994344391386442	0.9945171578850067	0.9999505444996434	96	15	136	97	14	172	44
ANGEL2	4.841994938508542	4.892980038759475	36.332883178609364	0.14549938924075034	0.02296572001088932	0.0023560643369441056	0.9436929350839917	0.9945171578850067	0.9999505444996434	54	17	43	48	18	129	20
GPBP1L1	6.76364817725507	6.794906729216716	139.72218055938936	0.05565747090050942	0.023131926395238082	-4.464496334086364e-4	0.9767767798314232	0.9938895281592155	0.9999505444996434	164	62	208	184	68	366	111
ABCA6	6.186246851278259	6.410624775489185	105.58990161659518	0.09114581107685074	0.02314055576883217	0.0026767431583683424	0.975064134702585	0.9945171578850067	0.9999505444996434	278	10	172	86	67	236	96
TCEAL8	5.760738884046523	5.9460353710680485	78.44511483971505	0.44140160669383033	0.02319071282593343	-0.004586782839408372	0.8238138518064095	0.9945171578850067	0.9996815027152848	116	61	55	42	40	224	55
HHIP	5.355078995601118	5.745322697992134	68.78574934994082	0.671962042626913	0.023211297016939032	-0.004143401567723045	0.7669204165909086	0.9948395377280768	0.999361024589429	94	75	56	19	16	165	55
MARVELD2	3.776237147873437	3.9840935294878284	17.919336394969072	0.04908289081761239	0.023342313615718077	-3.351201805362738e-4	0.9854411001854302	0.9945171578850067	0.9999505444996434	35	2	23	41	8	56	13
RN7SL5P	4.92923313597716	5.130686910610122	44.445176736749715	0.41481836995524174	0.023351907692175253	-0.003964657134814627	0.8422091073744788	0.9945171578850067	0.9997902776782008	37	39	26	59	16	113	34
FAM193A	6.038236402773767	6.353054993511174	99.34488556920537	0.18101046252020944	0.023405861206882792	0.0033450636164528385	0.9535495313158188	0.9945171578850067	0.9999505444996434	285	6	241	139	23	335	66
CTC-543D15.8	-0.4286880211502761	0.9398893332035808	0.6743689821537798	0.30815386468119577	0.02346479224011982	-6.040083847310325e-4	0.9565175255352052	0.9965421827676069	NA	0	0	0	5	0	4	0
RP11-973H7.3	-0.4286880211502761	0.9398893332035808	0.6743689821537798	0.30815386468119577	0.02346479224011982	-6.040083847310325e-4	0.9565175255352052	0.9965421827676069	NA	0	0	0	5	0	4	0
GABRE	3.383898426129796	4.1720398872603175	19.77356779046189	0.45281116646927017	0.02357557509113844	0.0056386097765714245	0.9052933566557966	0.9950458843825866	0.9981997634210793	44	1	41	59	0	61	16
TMED4	5.629412697178427	5.689625000775135	63.163454572853716	0.039046004629353745	0.02364399640942951	-8.990910181944858e-4	0.9847872606327888	0.9943280182771755	0.9999505444996434	108	25	92	123	16	213	40
TSPYL4	4.300788749740111	4.402940629393702	24.815403801424818	0.036519138558199854	0.0237453801645763	-5.523686433677011e-4	0.9874825193406174	0.9945171578850067	0.9999505444996434	52	10	30	47	6	83	16
FAM151B	0.7207239413495724	1.5626693331149064	2.001870068366967	0.41432079273803274	0.023834730176409826	-1.4570460139490488e-4	0.9230126078368713	0.9965421827676069	NA	1	0	9	1	1	8	1
FES	4.665173537915266	4.898119708361149	34.96149072655606	0.002654528027881769	0.023970522641702605	0.0027712678042740996	0.999372125875246	0.9945171578850067	0.9999505444996434	105	8	51	69	4	105	27
CD82	6.206264413373402	6.249069841391227	94.32662715833261	0.06317645038100654	0.024034678532120688	-3.274240273613972e-4	0.9742337658786823	0.9938895281592155	0.9999505444996434	207	43	133	106	31	342	53
RP11-33O4.2	0.32443875204797634	1.3630285224491894	1.3102658421755293	-0.09407341503588054	0.024048893307357155	-6.324329622782351e-4	0.9847872606327888	0.9965275566662998	NA	2	0	1	7	0	8	0
FAM149B1	4.370590218301688	4.505457658716967	26.47997747930206	0.0182049104028696	0.024197724571080395	-4.7351608223445004e-4	0.9943897626711995	0.9945171578850067	0.9999505444996434	67	8	30	54	6	87	18
WHAMML1	2.6645252230683454	3.0322029935448147	8.264597856185011	0.17153345438841608	0.02421895019347504	0.0011300002940382962	0.9588904074890542	0.9949578626884729	0.9999505444996434	34	1	7	10	3	27	6
PIDD1	3.0196436316493536	3.5555333407298018	12.34812691102023	0.31125760458242674	0.02435970264144848	0.003683377790548624	0.9233516207853185	0.9949750002548088	0.9997902776782008	18	1	17	48	1	38	10
PTTG1IP	7.738839869745053	7.751182324679931	270.37429766949293	-0.010607505123368203	0.02445698535825798	-3.306677443254185e-5	0.9950279634383378	0.9938719387223957	0.9999505444996434	509	85	400	407	113	722	215
QRSL1	3.20227873015472	3.445796412121614	11.641130576680416	0.06933230341600159	0.024493314858101963	-2.3407209723193414e-4	0.9833695408047328	0.9946885723018741	0.9999505444996434	19	3	20	29	2	39	8
ITGB1BP1	3.7374098594292646	3.948663914983651	17.1942839668947	0.06947227701421216	0.024550178925737676	-4.5127939498525346e-5	0.9815830393826939	0.9945171578850067	0.9999505444996434	49	5	33	21	3	64	10
TRAK1	6.41535014391591	6.466811447274582	109.62894238367743	-0.029385496115270852	0.024603115729022563	3.459644267623007e-4	0.9875177668067455	0.9938895281592155	0.9999505444996434	228	25	198	146	46	286	90
LNX2	4.625870860196014	4.744632080169583	31.82296474597092	0.07519935532913202	0.0249409817086326	-1.3423790175050602e-4	0.9758655781066415	0.9945171578850067	0.9999505444996434	47	12	46	74	7	109	20
TRIM8	6.79247635158586	6.817351746305602	140.49526895300394	0.03879107120398452	0.024970930599791736	-4.7116861237505355e-4	0.9835676167176777	0.9938719387223957	0.9999505444996434	214	48	205	262	53	463	91
ALG10B	3.3717834676595917	3.4728697086525013	12.943060880998733	0.03862011555370224	0.024997678927513336	0.0014083873219155926	0.987938135136941	0.9945171578850067	0.9999505444996434	24	7	13	13	6	34	10
UBE2M	4.566074502321867	4.67230545371646	30.725138929301366	-0.38704934126063484	0.02520919380053135	9.709993234817719e-4	0.837744139317385	0.9945171578850067	0.9999505444996434	56	8	42	54	13	51	33
FAM200A	1.741932070723956	2.5072200939193396	5.300446255843926	0.6010622140922858	0.025456718031169834	-7.502536546426089e-4	0.8827074831235568	0.9957751686922266	0.9999505444996434	22	0	1	6	4	23	2
GOLGA1	4.931719862537488	5.026524209305817	38.91288420453254	-0.01719870137407037	0.02552471097118249	-7.225265100415259e-4	0.9939754788604702	0.9943701713871154	0.9999505444996434	96	11	51	73	10	121	28
HMGN1	6.678690401264301	6.732417909441411	133.6167567204473	0.1512149293084693	0.02558840670920866	-0.0015415695907021606	0.9342819138366464	0.9938895281592155	0.9999505444996434	176	67	115	226	63	454	81
RDX	7.695133085917433	7.728141216730142	266.9612322460021	0.09191849356687705	0.025589005374707808	-0.0014103385917310228	0.9574815476490243	0.9938895281592155	0.9999505444996434	351	95	410	321	153	908	164
PRICKLE3	2.4617787521765915	3.0429947199734815	8.071730419966435	0.2680065145128734	0.0256359190484898	0.0029110181241117227	0.9445326906009518	0.9950098115654151	0.9999505444996434	19	1	21	16	0	24	7
PSENEN	2.5494720574773795	2.729692232830568	7.3075739700571605	-0.3771187623510501	0.025735840603055806	1.1750013844043359e-4	0.8981214217270529	0.9948395377280768	0.9999505444996434	10	3	9	9	4	11	8
CARD9	1.935054413431682	2.8449266956416683	6.574975068940353	0.6849072256597882	0.025911694571753054	0.005431033118813875	0.846011492169242	0.9959801207841408	0.9971206659547955	39	0	7	7	0	20	6
RP11-680A11.5	0.2052270234650522	1.172439889698952	0.9620607021138451	-0.2347631475417262	0.02601207509377632	-2.2586957393741985e-4	0.9581942439738802	0.9962672867179112	NA	5	0	1	2	0	6	0
THOC7	4.6831305589535575	4.84127688928389	36.12772738786164	0.4783591265728408	0.026099255234134984	-0.004578347093995759	0.8093319551884696	0.9945171578850067	0.9996815027152848	29	23	32	31	25	117	21
RAB34	4.12360755786706	4.245484940191874	22.25203870931148	0.1259771289629305	0.026161277749572852	7.758425385214387e-4	0.9588904074890542	0.9945171578850067	0.9999505444996434	48	11	20	39	6	82	12
TMEM147-AS1	1.9273111185123528	2.4704473916603913	5.3027569979310485	0.3427271371844141	0.02623383014771201	7.938793890368973e-4	0.9282138956237761	0.9954602712360545	0.9999505444996434	9	3	3	16	0	16	4
TBC1D24	4.283707990330661	4.374484883440077	24.81596659540977	0.1402362470556779	0.02632163786620593	0.0011450878380108713	0.9554162695202081	0.9945171578850067	0.9999505444996434	55	11	18	36	11	80	16
MOB3A	5.722427745112249	5.762516917040487	67.27685803839624	0.10377221951862158	0.026327960738668693	0.0015484818851511698	0.9574815476490243	0.9938895281592155	0.9999505444996434	118	34	93	75	26	240	38
HCFC1	6.868962912314116	6.9875341581753325	156.91704039569186	0.07486578032773986	0.026362536897840533	0.0028633143142825818	0.9741034944567606	0.9943280182771755	0.9999505444996434	477	41	180	299	31	473	115
MPP7	4.6468103482636725	4.73580849856523	32.29655367524631	0.17953647678666126	0.026395309415458146	8.022008213687082e-4	0.9359389526165873	0.9945171578850067	0.9999505444996434	44	16	56	32	14	126	15
TXNL1	5.538983149972772	5.606947204166835	60.594873729442135	0.16956789463228888	0.026492542128873683	2.9445582729847414e-4	0.9307788198395915	0.9938895281592155	0.9999505444996434	83	21	98	53	39	187	41
DCBLD2	6.144141641006438	6.288156289696664	97.92496761632484	0.3096072924558577	0.027002843079540026	-0.002381366885979461	0.8893235737961249	0.9945171578850067	0.9999505444996434	115	53	49	213	42	337	58
RRP1B	5.667664153819912	5.712301778629	65.05692606331051	0.0822633116210482	0.02704677809510814	9.896690593765307e-4	0.9661151551267685	0.9938895281592155	0.9999505444996434	116	35	67	99	21	195	46
MCTP2	6.502887129950699	6.565587586473499	117.79909131620902	0.037273947287025495	0.027190230517612733	0.0011315610630027795	0.9847872606327888	0.9938895281592155	0.9999505444996434	150	44	259	178	33	321	93
PAFAH1B1	6.934054099423729	6.960418683546183	156.48770731068774	0.07251408310355034	0.027269093666687096	3.837622629844568e-4	0.965568391386024	0.9938719387223957	0.9999505444996434	242	84	210	209	53	469	111
ZC2HC1A	4.484086406145105	4.582017693158898	28.88133405440638	0.1668140904704765	0.027491308961011537	0.0010937105179802899	0.9409667827829468	0.9945171578850067	0.9999505444996434	40	17	50	33	8	103	16
ATP7A	5.217533653032277	5.261466697341092	47.2110226839553	0.08176507844067937	0.027568806380004907	0.0017902960213311496	0.9685470344967356	0.9938895281592155	0.9999505444996434	80	18	76	45	24	139	34
ACIN1	8.202403342014144	8.253525270196343	381.66953075433213	0.05378280248297501	0.027597114819098382	0.00247085529515911	0.977396861633957	0.9938719387223957	0.9999505444996434	1066	105	608	465	117	1154	275
KLHL11	2.7167262361922946	2.9500924502803283	7.952455707309484	0.047177332714527176	0.027981846806293356	0.001186433120579097	0.9877363333774549	0.9945171578850067	0.9999505444996434	14	2	11	14	4	34	3
SLFN11	6.612560917794722	6.653874149276537	126.08363028715007	0.08521341797224344	0.02798523804996474	4.8080599332954915e-4	0.9611919514131998	0.9938719387223957	0.9999505444996434	226	68	195	133	38	385	88
ARHGEF25	2.9691782195931036	3.6072479380794937	12.692828975401689	0.447392235514237	0.02802641415413537	0.003183931337993122	0.8981060347123074	0.9948395377280768	0.9999505444996434	28	0	43	17	2	48	8
TRABD	4.411923291516169	4.798021669900401	32.07713295462153	0.053453539417880405	0.028048713808969672	0.005763755297987147	0.9861240353017701	0.9945171578850067	0.999361024589429	101	3	65	59	3	95	26
MTUS1	7.329775407367887	7.388223429332772	211.3715987953883	0.15483722188157942	0.028084416444563283	-9.537125234840949e-4	0.9322260416099999	0.9938719387223957	0.9999505444996434	227	89	199	371	120	652	145
CTC1	5.243979815797527	5.467608492524443	52.90401775815022	0.04402554537719483	0.028108566900077205	0.003947538809912995	0.9861240353017701	0.9945171578850067	0.9999505444996434	108	7	140	88	10	161	40
DUSP16	5.673026231685088	5.758544142063923	66.86973029287861	0.03831402433326068	0.028110176421765786	0.001286271267196813	0.9861240353017701	0.9938895281592155	0.9999505444996434	64	27	127	125	20	169	56
RPTOR	5.248498675542238	5.445808402008253	52.208432365114874	0.04419636299097639	0.028225628630066956	0.0037567397258789605	0.9861240353017701	0.9945171578850067	0.9999505444996434	164	10	53	115	10	156	40
AHNAK2	5.691400126271201	6.0024788029991845	77.30930673611682	0.18918829344173396	0.02839785873498412	0.004110533854462169	0.9484986391910388	0.9945171578850067	0.9999505444996434	267	7	72	186	16	269	50
TUFM	6.3715053491083475	6.431429499648833	107.37045796238226	0.09018248033597677	0.028464547073968886	0.0011347326944595435	0.9635303202727109	0.9938719387223957	0.9999505444996434	240	33	83	186	52	323	77
NDE1	5.150892766884274	5.262503116862893	46.424508313860336	0.09910973156318208	0.028890461799835798	0.0011590885936821002	0.965568391386024	0.9938895281592155	0.9999505444996434	78	13	120	43	16	148	32
G3BP2	7.114624942481553	7.173357358506461	182.02687841399586	0.15857978238215964	0.028895606617691177	-0.0016395535665015963	0.9293676929501425	0.9938719387223957	0.9999505444996434	186	105	216	281	73	618	111
ZNF605	4.8312629015037585	4.996472734648237	38.01457773824374	0.025398161121522843	0.02891546391968084	0.0023045895559520445	0.991833104055576	0.9943701713871154	0.9999505444996434	69	6	44	103	13	109	30
RP11-848G14.5	1.6283421440290522	2.443370775552178	4.674687460609755	0.5907680949203473	0.02899255724112064	0.003590450003917129	0.8702291065694663	0.9957751686922266	0.999361024589429	5	0	20	8	0	15	4
SLC2A8	2.0325443441992737	2.6225830941147583	5.519670821417803	0.24550970681378992	0.029019177844957476	6.056646778377583e-4	0.9522213085349602	0.9948395377280768	0.9999505444996434	22	0	8	7	2	26	2
RP11-2E11.6	0.573785491035748	1.4191065428703988	1.8687557358728613	-0.22420654596158945	0.029073644066472674	-0.003312549245195401	0.9640433671678762	0.9948395377280768	NA	1	2	2	4	0	9	0
TTLL12	4.046135008830596	4.479398369606226	26.187172744454568	0.6052067328894116	0.029084989714979966	0.0012503992885609847	0.8625520429585444	0.9945171578850067	0.9999505444996434	78	9	3	60	8	88	17
PTPLAD1	5.837428072495589	5.930358334080735	75.46922940093532	0.15843835218353777	0.029104531077910775	4.371062094713918e-5	0.9399078118963962	0.9938895281592155	0.9999505444996434	118	37	60	169	22	259	46
ACTR6	3.1521179108034842	3.370504657523623	11.602327798642165	0.2923611721007065	0.02921578927269504	2.4368947560715376e-4	0.9187064250084563	0.9945171578850067	0.9999505444996434	8	4	12	29	6	39	7
RABEPK	3.211639557446612	3.439234177031937	12.65555126311083	0.1369655410600585	0.029488638415560948	8.958755443757503e-4	0.9684144059885225	0.9945171578850067	0.9999505444996434	35	6	9	6	7	29	11
ZNF814	4.9609801189244935	5.148877922998555	42.34321125761831	0.014409867551002847	0.0295090518330093	0.003535458122704627	0.9957021088143593	0.9943701713871154	0.9999505444996434	55	9	94	100	8	116	35
C19orf66	4.462148719474526	4.753532553188502	31.179819926662848	0.09910371827462948	0.029604851777737657	0.0027907878989892267	0.9735190639607172	0.9945171578850067	0.9999505444996434	66	6	58	78	3	115	19
MAP4K2	4.034056266568003	4.172951319802281	20.935358956491857	0.14862847638099544	0.029692418026575157	5.010624123305668e-4	0.95545034078624	0.9945171578850067	0.9999505444996434	21	6	47	35	8	72	13
KIAA1429	6.490839785720187	6.506366960028026	113.71235161659585	0.06977124074868657	0.029840099626627325	0.0026189873476410905	0.9672501363752284	0.9931972992942586	0.9999505444996434	175	47	153	152	54	357	77
USP27X	1.9894790738367267	2.2417041653790104	4.532350339097041	0.020755844966666336	0.02984249507306617	7.289684638143651e-4	0.9955632815660991	0.9947307944563308	0.9999505444996434	5	2	8	6	2	14	3
RAVER1	3.8145128050195796	4.025280544968042	18.22189659749298	0.06978808842727106	0.02996204238737391	5.194050171909732e-4	0.9818617699286651	0.9945171578850067	0.9999505444996434	44	4	21	39	6	81	7
PRPF40A	7.4858535532036266	7.497789994942458	227.5882288699658	0.0594409461454369	0.029966913171576407	0.0018943945015953679	0.9708094571973626	0.9931972992942586	0.9999505444996434	376	95	287	287	111	679	163
NTN1	2.7956741512870096	3.1512661078030333	9.175650360136462	0.22340675509983557	0.030053864230977105	0.001030622857785396	0.9445326906009518	0.9945171578850067	0.9999505444996434	15	3	29	9	1	32	6
RING1	3.650267500644704	3.968202796191422	17.10165618240659	0.097877366641036	0.030097484731904055	5.418359706658323e-4	0.9764993346422254	0.9945171578850067	0.9999505444996434	62	3	27	21	4	80	6
TRAPPC3	4.278478805924179	4.378285982832827	24.56487606342045	0.1310193192229972	0.03017743450466534	0.002218135780620663	0.9574815476490243	0.9938979576074572	0.9999505444996434	32	9	35	44	11	99	11
RHOT2	4.859077900902036	5.166614431761415	42.36255236566104	0.024986354162945326	0.030222167644185404	0.0059306114962259125	0.9937755385037004	0.9945171578850067	0.999361024589429	132	5	103	51	6	116	36
LMNB2	5.762759243232371	5.960398606516848	75.75984757685862	0.13827325898934628	0.030474437585774592	0.0038391315193322135	0.9574815476490243	0.9943280182771755	0.9999505444996434	273	21	59	139	13	235	55
ANAPC13	3.8049385530793844	3.992858441416501	19.478258602482075	0.4064953912557587	0.03055216409864471	-0.0010789549359763154	0.8684204085361057	0.9945171578850067	0.9999505444996434	18	8	10	30	16	57	13
RP3-428L16.2	0.07221950256755104	1.209418422515182	1.9204865325358937	0.3237072913378168	0.030617879547136274	-0.007301105126318296	0.9588904074890542	0.9945171578850067	NA	0	2	1	0	2	7	0
COG5	5.574088301000485	5.63722569096423	60.503206083954986	0.01274873756539613	0.03062060512098925	4.4933376345204844e-4	0.9954494181131804	0.9938719387223957	0.9999505444996434	125	16	112	93	19	205	39
TOPBP1	5.395520454231255	5.456108616471106	54.188878075757245	0.040748735786280285	0.030770750822532895	0.0014917265962039769	0.9844740472948661	0.9938719387223957	0.9999505444996434	108	30	66	71	14	149	42
SPAG4	1.170090812854209	2.064676388129694	3.252472946548833	0.6207163535149339	0.030811695716333135	0.003552464976300896	0.864273940580536	0.9959801207841408	0.9983961900924626	4	0	2	17	0	10	3
CNOT1	7.657028302712696	7.668201422705911	255.47106657017795	0.030095266419619657	0.030888790895096555	0.0017498107668522224	0.9847872606327888	0.9926939792449342	0.9999505444996434	437	102	322	433	95	748	188
HUWE1	9.041523126948022	9.057693686230403	669.7706539249697	0.032249387798662384	0.030903800441282794	0.003052867850073902	0.9839029018601905	0.9933999016599323	0.9999505444996434	1556	224	904	1001	226	2002	486
MIATNB	2.0956676440928463	2.5049525222216493	5.259659133425576	0.12428948279787812	0.031002742294610735	7.021764719377892e-5	0.9742998308799367	0.9946798516688834	0.9999505444996434	10	2	4	15	1	23	2
ITGA8	6.114086253212422	6.266706491976492	94.70437147906951	0.1885668583088642	0.031139395227248106	0.0018872658033908386	0.9384187965641793	0.9938895281592155	0.9999505444996434	247	24	216	53	34	328	59
EIF2B5	5.31755383125392	5.407581075242712	51.20994702876809	-2.9763833281780513e-4	0.031199570413423833	8.8221713473815e-4	0.9999092657721023	0.9938719387223957	0.9999505444996434	123	10	77	89	18	163	36
SETD9	0.7155550361629087	1.5063250010891425	1.9536498523986914	-0.31132767842325615	0.03146286321484622	-0.0022769515918717757	0.9503650099288559	0.9948395377280768	NA	7	1	1	1	1	10	0
ANO10	4.59006856980845	4.686222654033315	30.925900070411657	-0.007160729385819071	0.03158197209811569	0.0011043877626325885	0.9975618352098001	0.9938895281592155	0.9999505444996434	63	6	38	46	18	83	25
ANKEF1	2.501233862674463	2.7573143439547927	6.7439014301549784	0.02667465214916014	0.031770163188921334	4.31054731003504e-4	0.9937755385037004	0.9945171578850067	0.9999505444996434	13	1	14	9	3	21	5
PSMB4	4.654722247113419	4.727096413478065	31.75464156011662	0.07710371896863362	0.03205204729946813	0.0024684936826678914	0.9726408916253563	0.9938719387223957	0.9999505444996434	57	8	39	53	17	107	20
ZNF622	4.85958136272461	4.944661623698594	37.31250650980105	-0.03374383817209979	0.03209621754424614	0.0016450360754143784	0.9877976426324421	0.9938895281592155	0.9999505444996434	88	10	33	61	18	93	32
TBC1D9B	6.720191976427731	6.836510360837906	141.37451176021239	0.0564387514277372	0.03211461368926731	0.004161557335118777	0.9814897446124685	0.9938719387223957	0.9999505444996434	442	42	161	242	27	393	112
RPSA	7.29476853026781	7.354292090452627	205.82413891279762	0.14368902839906975	0.03218763060454899	5.582911600873202e-4	0.937026641475967	0.9937307039123249	0.9999505444996434	420	69	169	249	130	671	134
LINC00847	3.343794866234555	3.547612216326397	13.4259842436389	0.27015361037849545	0.03250422707268139	7.984408075241398e-4	0.9179617090203473	0.9945171578850067	0.9999505444996434	16	3	13	22	11	52	6
WDR34	3.4727808099443207	3.632798837536652	13.877899500562311	0.030593955251860074	0.03251050498819766	6.568906604582876e-4	0.9899158083871619	0.9945171578850067	0.9999505444996434	38	6	19	16	3	43	10
PMS2P3	3.376118774585698	3.917194320109615	16.174424065852733	0.34754423832455617	0.03270857245015319	0.004264270826525854	0.9128361952287609	0.9945171578850067	0.9996511201726463	76	1	14	29	2	62	10
KMT2C	8.80852573310768	8.87383414963975	587.431713285686	0.08266538847164759	0.032718485993397814	0.0038916386351155992	0.9648496906277599	0.9938719387223957	0.9999505444996434	1141	111	1243	874	215	1828	413
LAS1L	5.319449142744911	5.381582838173151	50.61123967006251	-0.0549605379518646	0.03280297555616945	4.5370852609470457e-4	0.9804602447341663	0.9937307039123249	0.9999505444996434	122	13	76	74	18	138	41
RPL27	7.915902577373224	7.978740226868403	319.5476211401964	0.14501620601946488	0.03280423918618218	4.0492978445133706e-4	0.935613847664902	0.9937307039123249	0.9999505444996434	541	138	261	340	205	880	245
EID2	2.499366128742107	2.8451390856344165	8.439656805185118	0.06218603790158544	0.032837563751919104	1.7296872564370237e-4	0.9861240353017701	0.9946798516688834	0.9999505444996434	12	9	7	6	1	15	8
SRPX	5.3644880908149855	5.55356976635916	58.72400812385293	0.2868976696953052	0.03292723137529996	-3.3813637079845406e-4	0.889682977358511	0.9938915811595291	0.9999505444996434	75	10	49	77	56	159	45
DCAF7	6.931200451466258	6.969260839987511	157.9450535473201	0.10228356274767103	0.03294334060290463	0.001429236654887269	0.95545034078624	0.9931972992942586	0.9999505444996434	189	86	188	239	63	444	119
ZNF43	4.238433137905512	4.366673841832648	24.546008389286616	0.14861942438506204	0.03296995553535162	0.001817554085622919	0.9513076208943324	0.9938895281592155	0.9999505444996434	51	15	27	34	5	87	14
CINP	2.7755682671737447	3.304606305584039	10.399817139699648	0.41883624153483245	0.03309872707418663	0.001295195863203493	0.9033947198750953	0.9945171578850067	0.9999505444996434	28	0	7	24	6	39	6
RNF220	4.868784777201731	4.946739259482564	37.046439024241224	-0.13324194501991127	0.033207658086571876	8.513572953198258e-5	0.9503650099288559	0.9938719387223957	0.9999505444996434	84	11	51	64	11	90	33
ZNF317	4.307583022313879	4.4893354834942025	25.923218023975082	0.05457011662835367	0.03325912734958173	0.0014373545118688356	0.9835676167176777	0.9938895281592155	0.9999505444996434	72	8	42	41	4	97	15
NFYC	5.128191900058641	5.230199233600604	45.06830958101868	0.045761462035047225	0.03338368106684185	0.0015768999228562655	0.9840380611398571	0.9938719387223957	0.9999505444996434	92	9	58	97	17	158	28
GSS	3.9657205107381	4.1816405743003475	21.05773395794505	0.19629987157486992	0.0335135399162143	0.0014944998573644828	0.9425591655018325	0.9944867924545461	0.9999505444996434	65	3	19	23	13	73	13
ZNF341	2.256299358722077	2.8240601377760948	6.56348835619135	0.32184080865190196	0.033653979117145	0.0020383597476540424	0.9290689329314542	0.9945171578850067	0.9999505444996434	17	0	14	15	1	26	4
FCGR1A	1.9071217992691611	2.60494745094537	6.515714602801069	0.7227910683001701	0.03367907956596925	-4.087251526702119e-4	0.8531523686030594	0.9948395377280768	0.9999505444996434	1	6	14	9	0	17	5
RMND1	2.2570776391475387	2.6374539975989806	6.352786381324866	0.3161867756216481	0.03395972467460517	-1.6729117407875973e-4	0.9273017775746878	0.9945171578850067	0.9999505444996434	5	1	5	16	5	24	3
MRPL22	3.477351239544477	3.6305077868985354	14.128848095081874	0.09769322458040192	0.033980339164533545	0.0016811840809304735	0.9726408916253563	0.9945171578850067	0.9999505444996434	29	3	12	23	9	43	10
CPSF7	6.231770672450418	6.261412985085228	95.68298633460357	0.08128355918589601	0.034589721516609634	0.0030673691030554226	0.9635303202727109	0.9917837271309584	0.9999505444996434	133	41	170	110	40	289	68
RNF25	3.1421002799487456	3.2613394404968825	10.738253577708457	0.08031949152547704	0.03462102955924184	0.0029334874266515884	0.9787992996433991	0.9945171578850067	0.9999505444996434	20	4	11	14	6	34	7
EMC7	5.0419072547311075	5.218389156964648	45.963214377887134	0.18509340530988588	0.03466618116928037	0.0015997522275196592	0.9375408851213349	0.9938895281592155	0.9999505444996434	72	7	36	75	38	120	37
MESDC1	5.247830540307185	5.33565220374554	50.57230852799713	0.24887320229592638	0.03470029510059103	6.613965169364209e-4	0.9005570438676318	0.9938719387223957	0.9999505444996434	84	28	35	52	29	146	36
TAL1	4.092351845011711	4.36360265450624	23.662653431185447	-0.07620101546156133	0.034791981070610475	0.0042591093699605575	0.9810489836008306	0.9943370384085141	0.9997902776782008	50	2	60	34	7	58	22
ASB14	3.341602299901207	3.4917146756872057	13.008450304029642	-0.16351771525056077	0.035304513054869265	0.0014339107239817385	0.956994164626825	0.9945171578850067	0.9999505444996434	17	5	27	11	6	25	13
LINC00685	0.4252091107782834	1.5672473073513864	3.2212910678434348	-0.04635504806281435	0.035305154358846506	-5.915192052952878e-4	0.9949144518230345	0.9962390166874794	0.9999505444996434	0	5	1	3	0	1	4
CRY2	4.7086816357650445	4.830341123948933	33.869799178938635	-0.17800256569135323	0.03547160837204139	0.002342721485474008	0.935613847664902	0.9938719387223957	0.9999505444996434	72	9	69	50	8	77	32
TNRC6B	7.843345999684184	7.865215261466061	292.28719919694373	0.0317297921856043	0.035504962690081195	0.0038444496734452343	0.9847872606327888	0.9916458427832947	0.9999505444996434	500	97	562	401	101	853	218
ARHGAP22	2.477853354980096	2.8338463522825257	7.4172823342564715	-0.11961314007008648	0.03550983921844514	0.002704854156353447	0.9754197739674394	0.9945171578850067	0.9999505444996434	26	1	8	5	4	14	8
CLPB	3.911464574713074	4.167572152123429	20.246334169500493	0.143574471026958	0.035678265027125136	0.0027720189541751324	0.9588904074890542	0.9943280182771755	0.9999505444996434	78	4	17	32	5	72	13
ALG3	4.551098697732722	4.631510066705869	29.918111996488822	-0.08317357557417247	0.035794169589155836	0.002048087450177826	0.9726408916253563	0.9938719387223957	0.9999505444996434	67	9	28	44	15	69	27
PNKD	5.885777649096829	6.0060727230363256	81.32712357529336	0.29779670106853035	0.03600185229687698	-7.453423418955498e-4	0.8823282280234208	0.9938719387223957	0.9999505444996434	94	54	48	112	40	223	61
COPS6	5.5583653417885754	5.640761613702424	60.74509200693965	0.04336273156090514	0.03612653414330145	0.002764278481940075	0.9840380611398571	0.9931972992942586	0.9999505444996434	167	13	89	74	25	195	42
SLC4A8	2.1929295752511218	2.7151929354570927	7.048789270188194	0.47879536090685243	0.036316390626385725	7.790165073854287e-4	0.8970810463684008	0.9945171578850067	0.9999505444996434	3	5	22	3	1	17	6
MFSD6	6.043166737648076	6.080725420626369	84.37503587403825	0.11993599799159112	0.0363301806254303	0.0033433870701818653	0.9484986391910388	0.9917837271309584	0.9999505444996434	113	41	143	94	34	274	55
EBPL	2.552280213893409	3.066261782583288	9.504976363115746	0.47850041464516274	0.0363856070660417	-8.584459515269987e-5	0.8862701590408106	0.9945171578850067	0.9999505444996434	10	0	8	14	11	26	7
ARHGAP17	6.3192047157816384	6.337496127932126	100.59162614212138	0.05833281045660002	0.036536839837645406	0.005124617992859234	0.9738277939448347	0.9914078181210249	0.9999505444996434	187	41	149	124	40	333	65
WDR33	5.754082546322466	5.887380662012744	72.67135426576326	0.1229155580625903	0.03657288685564481	0.002024242628044079	0.9574815476490243	0.9937307039123249	0.9999505444996434	114	35	121	139	10	256	44
GRID1	1.2994782991986715	1.8940361790123763	2.9396471157347657	0.1233102095341779	0.036636359315240896	-2.777109190810039e-4	0.9787992996433991	0.9945823559905533	0.9999505444996434	3	0	8	4	2	13	1
RAB40B	2.313698460678293	2.584364699391438	5.815847275434298	-0.050991524530803065	0.03685776485537614	5.606162717051989e-4	0.9874825193406174	0.9945171578850067	0.9999505444996434	12	2	11	9	1	16	5
TTLL5	5.343675544579637	5.504705767924328	54.73240073732024	-0.014162491752469976	0.03693788730615736	0.00474891356319305	0.9955632815660991	0.9938719387223957	0.9999073815447775	158	15	98	79	8	151	45
CCDC92	5.459899084410304	5.5796962703832795	58.49812110754276	0.07922932701908772	0.037121430404090376	0.003773573033978601	0.9744972885814361	0.9937307039123249	0.9999505444996434	171	13	88	44	28	160	47
MICAL1	6.223790701149719	6.331961026765847	98.71989588294232	0.047116510086447926	0.03738279054312169	0.004599012071718053	0.9835676167176777	0.9931972992942586	0.9999505444996434	286	18	168	138	29	313	70
TMEM45B	2.3895722105670445	2.9138261040567977	8.632499528745454	0.11580418113548507	0.03758351793855306	0.0015369207499373622	0.9799588212966118	0.9945171578850067	0.9999505444996434	9	0	8	11	10	14	9
DNAJA1	7.51466950516902	7.5902381039422036	242.0668003500535	0.13952369183334307	0.03758604892551668	0.0023988885086484403	0.9391806963363404	0.9923129645832324	0.9999505444996434	363	49	356	310	167	771	164
QRICH1	6.319556486246249	6.3809712632838815	102.81087290999733	0.0075663014731530975	0.03772945793088757	0.00354984560482946	0.9973144005626645	0.9917837271309584	0.9999505444996434	247	33	157	169	24	301	78
MR1	5.11407786723731	5.267108387497768	47.640195772417655	0.2970934455367393	0.037754691060952916	-0.0020665079922313596	0.8951754043176043	0.9938719387223957	0.9999505444996434	38	33	64	74	14	191	21
MRPS2	2.690321258160034	3.3619453547114255	10.673076824955047	0.4388880840999627	0.037767905729615255	-3.398077334665228e-5	0.9113136636069942	0.9945171578850067	0.9999505444996434	34	5	6	25	0	52	3
DHCR7	3.8678330278297404	4.146679512473424	22.31873161529676	0.6157976018589053	0.037811747725929726	-0.0030079534949811197	0.8111495031473126	0.9945171578850067	0.9999505444996434	19	15	6	27	16	59	16
CACTIN	4.117592924595977	4.292156311043305	22.514567654102798	-0.07282882144114135	0.03792919119493737	0.0021338691903523173	0.9790195495221391	0.9938895281592155	0.9999505444996434	65	6	36	34	4	62	19
AKAP13	9.606992852863195	9.613598919777141	988.9774918804931	0.04168579878203701	0.03826056907736568	0.0051353615007786145	0.9784915581120819	0.9914078181210249	0.9999505444996434	1567	397	1611	1300	392	2864	739
TOP3A	3.9844165588170797	4.546454530374583	27.289819832338793	0.20349611088816738	0.03831660829865883	0.005758560679390206	0.9588871884021603	0.9945171578850067	0.999361024589429	83	0	45	32	14	67	25
ATP5B	6.911900764280451	6.943727507663517	154.46468338326792	0.08181832062860421	0.038409234454247314	0.004031011080281363	0.9619440941832292	0.9914078181210249	0.9999505444996434	306	56	143	214	82	447	115
ZFAND4	3.2859369597052543	3.4506466136932463	12.0082793780102	-0.03767640447267973	0.038455739262054936	6.010365034520182e-4	0.988301812541611	0.9938979576074572	0.9999505444996434	19	3	27	17	4	33	10
SFTPA2	11.002637831838323	11.63537379113808	4101.275233054573	0.9902248624342423	0.038466221539908634	-0.001730259851200979	0.7331424208669859	0.9945171578850067	0.9999505444996434	1730	4520	1158	1353	2217	11243	3098
PDS5B	6.869421148057723	6.913730984474084	151.21078868723617	0.12154668495408794	0.038542580889894776	0.003160549885042284	0.9468340110190366	0.9914078181210249	0.9999505444996434	187	51	273	167	84	473	104
UPF3AP3	2.1864884481756164	2.7566140154871746	6.365984342518676	0.37878107042303194	0.038666280715242994	0.0022380656799663597	0.9163445108549001	0.9945171578850067	0.9999505444996434	24	2	13	5	0	24	4
AGPAT3	6.21496247128995	6.286224459513847	97.49129542534187	0.11132615773611937	0.038862220581417556	0.002789278197480501	0.95545034078624	0.9917837271309584	0.9999505444996434	182	59	111	137	22	288	71
C1S	9.255488902089386	9.306237601421959	801.1399780202155	0.12975716114770566	0.038994982839893846	0.0020196048960740686	0.9380513949648512	0.9917837271309584	0.9999505444996434	1491	287	828	768	521	2445	566
ADH5	5.939818942980504	6.017750409086024	80.34579505966332	0.1359521119107702	0.039089009903252134	0.0015655910080588898	0.9497606412795656	0.9919465466665934	0.9999505444996434	178	31	67	99	43	321	38
STK33	2.961884972782163	3.216662478102449	10.298357823882379	-0.09379683636156096	0.03915873420388481	0.0015276230947540409	0.9786248829777722	0.9945171578850067	0.9999505444996434	15	6	15	19	1	22	10
BDH1	2.4065199840888893	2.695698428671874	6.910461307682933	0.24416377109021864	0.03922511998443096	5.982518965881982e-4	0.9447074825311762	0.9945171578850067	0.9999505444996434	16	3	4	5	5	26	3
CHCHD2	5.6654941430807995	5.756196461098172	67.54705146521772	0.19255559054589774	0.03947062028943295	0.0023374863941195904	0.9293676929501425	0.9931972992942586	0.9999505444996434	130	30	38	93	38	185	52
HERC6	3.877322792011852	4.147704265404449	20.177692192731225	0.24757474037413155	0.03951832012238683	0.002254779798619703	0.9282138956237761	0.9938895281592155	0.9999505444996434	36	3	14	62	8	74	12
PPP2R3C	4.932591473435648	5.013577376704912	40.190510364092574	-0.03408114516441067	0.0395686393740334	0.0030803097557721773	0.9877976426324421	0.993450963165294	0.9999505444996434	42	23	52	56	16	81	38
BBS7	3.300776424528646	3.5139535481206274	12.46950579169256	0.07412641765645069	0.03967015497777385	0.0021137265915593764	0.9821393297420413	0.9938895281592155	0.9999505444996434	27	4	23	13	5	57	4
KHDRBS1	6.969158808999844	7.0291298710535735	165.24477432193672	0.17309266629924433	0.03975233750623073	0.0016600307545621004	0.9200097876244099	0.9917837271309584	0.9999505444996434	255	96	185	138	81	474	122
MAP3K13	4.891074862075841	5.039184608580782	40.014843847350456	0.2761596118005432	0.03995337049895053	1.2597554260914844e-4	0.9052933566557966	0.9938719387223957	0.9999505444996434	39	19	34	98	15	158	19
PLEKHG5	3.039033015508236	3.2344056275055064	10.115777788960107	-0.08156169535127628	0.04002013666557174	8.625569025689138e-4	0.979937197594622	0.9943280182771755	0.9999505444996434	23	2	20	11	4	26	9
COPRS	3.006985235666593	3.303369856861734	10.92049852914662	0.3080994136688583	0.04002706558250615	0.0013417201061104948	0.92228276804449	0.9945171578850067	0.9999505444996434	35	6	4	13	3	36	7
DTX3L	7.26446995243941	7.320991201655555	200.93093781207367	0.13434655380253224	0.040082436115073034	0.0024492068374750145	0.9416396411526506	0.9914078181210249	0.9999505444996434	227	101	234	406	65	648	134
HNRNPK	8.990982301784076	9.022889037795775	658.3410163239237	0.11039202012498373	0.04033472620216836	0.0020861955809385446	0.9445326906009518	0.9914078181210249	0.9999505444996434	901	274	868	709	384	2111	441
ODF2L	5.908971133417408	6.002559821442908	78.7148926724133	0.07245063216498793	0.040385264543769984	0.003485624328542637	0.9738277939448347	0.9917837271309584	0.9999505444996434	153	32	157	111	14	262	52
KRT8P46	2.489632986345883	3.0065395344881645	7.916288465803781	0.20417460996430084	0.040565766278419374	0.0034170856458757078	0.9574815476490243	0.9945171578850067	0.9997902776782008	25	0	10	18	2	23	7
NOP14	6.084068597150576	6.189407316371744	89.48057690881541	-0.014983308486119767	0.04061633445255819	0.00596502206283798	0.9948661014192419	0.9917837271309584	0.9997902776782008	262	17	130	138	27	237	75
AK9	4.11534622868848	4.302672725237042	23.5335459277643	0.0537164913711523	0.04061917883312771	0.003474224176162493	0.9850786807745702	0.9938895281592155	0.9999505444996434	31	7	62	14	11	52	22
TLK1	6.919087513551125	7.008272394149333	162.8403023592664	0.21267511536446781	0.04062655284313322	0.0013939426897953886	0.9076580595232006	0.9917837271309584	0.9999505444996434	146	61	199	194	119	452	124
HDGF	7.324952237567911	7.358796541079247	205.38048000709253	-0.02341621581430466	0.040667000060274926	0.005930442435621953	0.988301812541611	0.9912525294077252	0.9997902776782008	445	56	255	342	85	504	177
CYP20A1	5.9669995323605844	6.019470355330783	79.97694706739817	0.07589306129280657	0.0408153229199356	0.013160963475543868	0.9697257473666943	0.9914078181210249	0.9999505444996434	156	32	84	151	26	295	45
NFIX	7.623186865217604	7.712792506572094	264.33565001690255	0.18756754447231253	0.04109612576411115	0.007954295353503796	0.9209372450753802	0.9917837271309584	0.9999505444996434	617	155	179	323	86	903	164
ZNF765	4.355053730761651	4.468300354235329	25.978166038219886	-0.16840901679691872	0.04126657682697318	0.0014323992383991676	0.9396734075947872	0.9936990873208211	0.9999505444996434	59	6	43	42	8	62	24
DPF2	4.786164186663036	4.834881590815225	34.38403149834698	0.07568477097501679	0.04138314688020691	0.005520956673866475	0.9719517564815662	0.9917837271309584	0.9997902776782008	67	13	41	53	14	119	21
ZMIZ2	6.699729754335918	6.780725826170637	135.85628785440997	0.03251913973837795	0.04138819889807678	0.0056759422248561795	0.9869451221265929	0.9914078181210249	0.9997902776782008	331	32	267	196	34	401	103
WSB1	8.958875510585088	8.996608590430652	645.8034771722301	0.08793929302132467	0.041520311525590256	0.003668211745776113	0.9580507253808119	0.9914078181210249	0.9999505444996434	790	342	981	990	197	1819	494
PARK2	0.8966236520007639	1.6618908753388304	2.105628668187324	-0.44837752368584927	0.04166876745552639	-9.759823739752848e-4	0.9134374187901594	0.9945171578850067	NA	6	1	4	3	0	12	0
NLRX1	2.0864435136347153	2.697752766451779	5.975807562498471	0.3510281291911383	0.04167473042058172	0.0037451418411026233	0.9242605611409784	0.9945171578850067	0.999361024589429	22	1	5	15	0	19	5
IPO11	4.0565915967389525	4.313815709978866	22.855423513631216	0.13250693107383946	0.041733707797218494	0.004392779553592893	0.9643689519700495	0.9938895281592155	0.9997902776782008	69	4	13	54	7	68	18
WDR55	4.022534402473314	4.396035275413438	23.636958553169453	0.1235926374517595	0.04195968922655184	0.005287454302092593	0.9686827957395102	0.9938895281592155	0.999361024589429	75	2	41	48	3	84	16
ZNF788	2.768656263460053	3.0517379602763928	8.585321395408826	0.055920789387519834	0.04219990505280862	0.0015444695664112351	0.985911516894483	0.9943701713871154	0.9999505444996434	13	3	14	21	1	25	7
TSC1	5.950571415264237	6.052757270041382	81.14731291694187	0.043960628556514295	0.04221151692737526	0.004840869080085388	0.9841657336985492	0.9917837271309584	0.9999505444996434	198	13	115	151	30	260	57
NUDT2	1.3981896404689609	2.0558082916321028	3.6346649885419575	-0.5275536769366469	0.04244544442665161	-0.002598926768449648	0.9016792735027985	0.9945171578850067	0.9997902776782008	9	1	4	2	3	19	0
TUBA1A	6.583986544870674	6.697636248260706	129.6018481870427	0.16882707363925972	0.042531305370417785	0.003242428972187371	0.9352102931600006	0.9917837271309584	0.9999505444996434	346	74	158	120	25	402	91
SPATA6	3.8784407982035574	4.030026100655374	19.125543118825128	0.15206694151171565	0.04253340151261756	0.0027364831009554043	0.9574815476490243	0.9938719387223957	0.9999505444996434	41	9	37	11	6	57	14
RPS7	7.455917942068176	7.485100691824594	225.73131770836727	0.10108303902013148	0.042580201896098756	0.004786668959289955	0.9528575964391436	0.9905410936878974	0.9999505444996434	425	88	230	262	126	671	164
ANKRD10	6.075372245277729	6.132749146371034	86.22970793236439	0.03265691792978464	0.042606171997888076	0.004263073051318537	0.9861240353017701	0.9912713288425866	0.9999505444996434	152	22	174	137	28	276	60
PYCR2	4.337619611188122	4.556350056048094	27.28625558155361	-0.009094136433065609	0.04266454803967703	0.004901636805830469	0.9975618352098001	0.9938719387223957	0.9997902776782008	75	4	28	65	7	76	23
C2CD5	5.030891441217854	5.127655214818911	43.583307609413566	0.2859326133900586	0.04292278727673567	0.0014648165121720893	0.879447133548754	0.9926939792449342	0.9999505444996434	64	31	46	38	17	146	26
CBLB	6.618878622460469	6.683853550493534	128.47628901451327	0.10544293624461072	0.043065393985604467	0.00454775660699498	0.9580507253808119	0.9913015922829794	0.9999505444996434	128	37	254	189	65	358	100
GALNT2	6.619726937988248	6.684110158718646	128.07236880250312	0.11177002427882812	0.04329042483346301	0.0039956544559463306	0.9553138282319936	0.9913015922829794	0.9999505444996434	320	62	124	180	34	440	80
KLHL20	4.124980897452508	4.221543263512982	22.501453759071754	0.24555844428973647	0.04330858663990118	0.004621072716974168	0.9086974565928995	0.9937307039123249	0.9999505444996434	27	8	28	26	16	77	13
KIAA1598	6.04198525972793	6.128107645948437	88.24855014343225	0.27518255692378335	0.04332595394011434	3.568644628678961e-4	0.8751694427742548	0.9917837271309584	0.9999505444996434	113	58	81	88	43	299	53
ASB8	3.5762606516917055	3.7447586701942464	15.386568311068931	0.16857628211313427	0.04335591557538569	0.0028395354509865444	0.9541461046277209	0.9938719387223957	0.9999505444996434	18	8	23	23	6	68	5
GSTM4	3.331288411125493	3.5217713178849808	12.756587938671723	0.018601495951838853	0.04336267726064034	0.0019095230483651999	0.995429153539662	0.9938895281592155	0.9999505444996434	33	6	19	15	2	37	10
UACA	7.173519475433626	7.229987975767431	186.696088080529	0.07123563892370313	0.04345238788560384	0.00528220487381867	0.9704046462317016	0.9912525294077252	0.9999505444996434	407	47	378	209	69	656	115
RP11-334C17.5	2.819291569010936	3.250759687080877	9.864092201075891	0.2752493935046029	0.04359452875559121	0.0035658178087235957	0.9322795816279669	0.9945171578850067	0.9997902776782008	10	2	14	36	1	30	8
SLCO2B1	7.130996465296834	7.296437837187652	199.5921998725307	0.33761599516052765	0.04381038800579461	9.054246286469935e-4	0.8541000027657867	0.9931972992942586	0.9999505444996434	356	167	163	143	55	615	137
KMT2D	8.536152401282406	8.63178496653881	495.8586759911745	0.10360110116846402	0.043894109481384024	0.007083841104281495	0.9593315941056193	0.991721450116056	0.999361024589429	1340	141	885	742	88	1428	381
FIP1L1	6.313235435836614	6.332757097212324	100.35655784265411	0.05780777270465159	0.04407225001680458	0.006432218422463708	0.9742998308799367	0.9897968177304795	0.9997902776782008	142	37	153	157	43	305	72
SDC3	6.793608241055726	7.027840509031085	166.7684863380281	0.40126326225277215	0.044208930010395026	-5.67473644196252e-4	0.8341242708313762	0.9938128063653223	0.9999505444996434	182	162	167	109	41	412	137
DARS	6.410949504063385	6.436686041983442	108.12179310694184	0.08969557154573612	0.04425684416084685	0.0064046801626409956	0.9584270603735295	0.9899755365888564	0.9997902776782008	183	51	119	172	40	354	71
TK2	5.325122482183215	5.402132275999858	52.04853068984956	0.1096733781245055	0.0443050445275108	0.004557825465542768	0.9588904074890542	0.9914078181210249	0.9999505444996434	134	17	45	56	28	147	40
TIPRL	4.800755521467512	4.898857918553685	36.465981855199914	0.22355623359924426	0.04436533379010818	0.003578852092707387	0.9113136636069942	0.9919465466665934	0.9999505444996434	69	11	37	37	26	132	20
RNF181	3.6532355875134073	3.824611797894248	16.10183387420336	0.1419775648070591	0.044569260761542634	0.0031140273725051675	0.9588904074890542	0.9938719387223957	0.9999505444996434	41	7	21	15	6	70	6
TMEM45A	2.7572173188531153	3.0212207162797746	8.74954859641207	0.24135469992838313	0.04463816333605858	0.0016498616148633426	0.9425591655018325	0.9938979576074572	0.9999505444996434	20	5	4	14	3	34	4
CEP135	4.864209608877749	4.917134983312028	36.46157959113974	-0.0743042334774277	0.04473893966034198	0.002447212665680072	0.9725263291077768	0.9914078181210249	0.9999505444996434	79	12	52	52	13	94	31
TIMM17B	3.4913606571447353	3.6121600097229414	14.515342895515692	0.13926471765928267	0.04482728431531348	0.003514881160440989	0.9588871884021603	0.9938719387223957	0.9999505444996434	18	10	13	21	5	39	11
CIR1	6.021630742258382	6.148568709406272	89.49970472540863	0.334465777094142	0.04491610585457586	-4.422083206942991e-4	0.8562590799752161	0.9917837271309584	0.9999505444996434	73	65	133	84	33	299	55
CCDC96	0.5785510048852383	1.4749050385563003	2.236664673562349	-0.017490894243133628	0.045016281327897985	0.0028953148856310494	0.9975618352098001	0.9954602712360545	NA	7	2	2	0	0	2	3
BEND7	3.7089625124015146	4.136092915893239	19.533416037789674	0.17650195994961684	0.045037144058337295	0.00622302484751577	0.9574576646652906	0.9938895281592155	0.9983961900924626	40	2	66	24	2	59	16
BAG6	6.924879650524579	6.968091773761002	156.00520908577883	0.04086894914768201	0.04510378490592959	0.004999793100793513	0.9835676167176777	0.9903825359050754	0.9997902776782008	386	60	239	188	42	451	119
RPF1	3.9373349850280697	4.211419472532836	21.432539189794127	0.1542489627535635	0.045115595973695063	0.0037466462480662604	0.9580397828813189	0.9938719387223957	0.9999505444996434	28	9	26	62	2	62	17
WBP1L	5.691716334327718	5.734442558417271	65.20379727390076	0.052767434455521754	0.04527311492955335	0.005642817743111479	0.9799193450969614	0.9905410936878974	0.9999073815447775	122	20	118	86	25	229	40
ZNF227	4.308492808719787	4.371502720269778	24.86295199940594	0.06264682144796073	0.04532724604433283	0.004529955202187771	0.9804602447341663	0.9917837271309584	0.9999505444996434	31	12	37	38	9	70	19
YEATS2-AS1	1.9158838234988205	2.5434630329639876	5.085822003666754	0.32255774985182223	0.04553682210059829	0.001436020657587888	0.9337887914439358	0.9945171578850067	0.9999505444996434	7	0	14	13	1	24	2
AIMP1	5.0964919996910325	5.17833644840066	43.99459695119283	0.11932156133022138	0.04563530881172029	0.005224751865205503	0.9567455345467893	0.9914078181210249	0.9999073815447775	81	11	55	63	26	172	22
STT3B	7.038072035251787	7.077652523928685	170.33194547354884	0.15251818844949974	0.04563636608971909	0.015089478837974592	0.925870289567719	0.9903825359050754	0.9999505444996434	237	73	187	198	103	544	114
NHLRC3	5.476457407711022	5.569436374593035	59.523624826672105	0.27671088772294106	0.04570706081295851	0.0015867756891897358	0.879447133548754	0.9916456407285631	0.9999505444996434	67	42	78	57	22	196	37
RAD18	3.4112036975266906	3.601293583158293	13.514812487843841	0.17796805243538374	0.04571924259243818	0.002831922996189493	0.9516897120326594	0.9938719387223957	0.9999505444996434	37	5	9	22	5	52	7
UBXN6	5.634365031844324	5.695129081822466	63.31388662382677	0.04038315015588587	0.04572492947845281	0.00473509346377732	0.9844740472948661	0.991059481101105	0.9999505444996434	153	20	113	69	20	199	45
ACRC	1.101336488171331	2.1811962804749068	3.3406013599262065	-0.18230701771939736	0.04590610527878626	3.2166063561610915e-4	0.9744972885814361	0.9945171578850067	0.9999505444996434	9	0	3	14	0	21	0
PLXNB1	5.814655800632281	5.979755600854002	76.68298113878764	0.0617455502715817	0.04591888529880621	0.00673334302823122	0.9814897446124685	0.9917837271309584	0.999361024589429	230	19	112	139	11	237	57
TARID	1.6207446752983343	2.1553999054757744	3.7291552186471457	0.2163450707510721	0.046048730500095364	0.0022676878905702473	0.9574576646652906	0.9945171578850067	0.9999505444996434	5	1	10	8	0	12	3
STAG1	6.265386814492407	6.32919578480993	99.44896333049564	0.07529192491482305	0.04616186337854153	0.005895469237169792	0.97026460410407	0.9905410936878974	0.9997902776782008	222	23	182	100	46	309	71
NDRG2	5.543010141397002	5.703170078219549	63.96637374516766	0.010912463334589824	0.046199548115092005	0.0062898664831801615	0.9966058746112012	0.9917837271309584	0.999361024589429	97	9	155	70	33	146	59
PCDH9	4.196812840802654	4.497962268288404	27.761574296971215	0.3182332427312315	0.04630172757145465	0.0016302569490960082	0.9074230454815575	0.9938719387223957	0.9999505444996434	31	22	13	62	4	65	24
RPS19BP1	4.216063074941532	4.642179152781016	28.406527512977405	0.20421916774969803	0.04633800060957644	0.006426835789802397	0.9491111029052983	0.9938719387223957	0.9981997634210793	112	2	31	59	4	102	19
LYRM7	3.73718110279733	3.966270743901225	17.430384157191337	0.1428238752112223	0.046347632725857145	0.002915092106035379	0.9588904074890542	0.9938719387223957	0.9999505444996434	44	3	16	41	6	70	9
SF3B2	7.9828491159570305	8.007300923043593	322.069247962486	0.038960023375765915	0.04637434036680234	0.007848208314085116	0.9830307617347046	0.9893601659835837	0.999361024589429	736	102	480	494	99	972	236
CENPL	2.18623337476242	2.5626506712410313	5.593221203302286	-0.1489746265832492	0.04649437556736171	9.03465809316594e-4	0.969260253116905	0.9943280182771755	0.9999505444996434	8	2	10	10	2	28	1
NIPAL2	4.343509282444318	4.473172453514631	26.47970011452529	0.1952169419934848	0.0465113019512517	0.003908492179399765	0.9326944551057681	0.9926939792449342	0.9999505444996434	46	6	26	42	18	103	13
STXBP5	5.1246978194507715	5.180891946417742	44.14884592333771	0.07214231480464701	0.04651433085043846	0.0059644843030834385	0.9725794673361344	0.9912525294077252	0.9997902776782008	85	11	60	61	24	142	30
RP11-426J5.3	1.5001054784957195	2.0586136678214584	3.325433420460771	0.21070461663208484	0.04654481571041997	0.0016624320246233077	0.9574815476490243	0.9945171578850067	0.9999505444996434	7	1	4	10	0	13	2
FAM160A2	4.27960393916868	4.4343865170252394	25.899678677962143	0.2338880680592626	0.04665858741646142	0.0019963930505165757	0.9193722411789383	0.9931972992942586	0.9999505444996434	30	17	40	37	6	106	11
NID2	4.941354372357483	5.180335696155428	43.43623035022289	0.298095714842766	0.0466945774691523	0.0037875373026902454	0.9101453560822272	0.9936990873208211	0.9999505444996434	169	14	20	60	12	158	26
SLC26A6	3.91755340327262	4.101329335115098	19.638229515765374	0.007888692903042048	0.04679491971321444	0.003380932342555311	0.9975730939439871	0.9937307039123249	0.9999505444996434	53	3	19	38	8	56	16
TSN	4.648259951938591	4.705089135308	31.440799812187635	0.10905415836960695	0.046919389676227434	0.0069355406974052555	0.9584270603735295	0.9914078181210249	0.999361024589429	58	15	36	47	11	109	19
CDK11B	5.921316093897976	5.942135238597757	76.2214583407764	0.01536029813667699	0.046944782291759225	0.006358680649544144	0.9937347588336943	0.9892436302877298	0.9997902776782008	145	29	112	95	31	211	60
TIAM1	3.830877995442054	4.1089319756042375	20.145465309094067	0.25488384070013453	0.046965367131358744	0.0036732796760190144	0.9307405188949366	0.9938719387223957	0.9999505444996434	14	3	59	22	11	53	17
MYL12B	8.036680902772632	8.07659789665847	341.98276745288194	0.14069846970471528	0.04697407021493048	0.0039003163603906657	0.9303274323887814	0.9899755365888564	0.9999505444996434	478	171	358	380	188	1016	248
SOX12	4.246205132618129	4.425703997883544	26.09174037949908	0.27541779983283626	0.047019385631791186	0.0025311265518298126	0.9179617090203473	0.9937307039123249	0.9999505444996434	64	15	10	33	10	72	20
RP11-848P1.9	0.7742090148897864	1.5724196842919573	1.7701325274028226	0.23109091020592276	0.04712111592927331	0.0020914230295054144	0.9574815476490243	0.9945171578850067	NA	9	0	3	2	0	8	1
PPCDC	2.3427324576571444	3.0078326097884167	7.826955460722621	0.5558409190754652	0.047188310382221786	0.0025513632673280833	0.8731656783461809	0.9945171578850067	0.9999505444996434	17	2	29	5	0	33	4
RNU1-20P	1.4239856755606497	2.302324382649087	6.475994964196188	0.832250738673398	0.04726200923814015	-0.00431630968560063	0.8497445818601735	0.9945171578850067	0.9971206659547955	1	9	1	1	3	8	6
HPS3	5.316710881440229	5.368174862855997	50.65454660158483	0.11954662010103734	0.047319757087512467	0.006298590151429479	0.9530364914758087	0.9905410936878974	0.9996815027152848	69	24	68	88	17	179	30
MYNN	3.3571392861726643	3.5498279023315717	12.82651390483276	0.13985698673874894	0.04733791904677202	0.0029787693342981122	0.9588904074890542	0.9938719387223957	0.9999505444996434	22	3	31	14	5	49	7
RSRP1	7.10728632917287	7.186049327872903	181.1620968469571	0.10193696220711866	0.04752784646126124	0.006188248856211879	0.9584270603735295	0.9905410936878974	0.9996815027152848	293	34	406	248	78	591	123
ATXN7	6.542882600417547	6.590504232190395	120.6362676567886	0.07556579086942414	0.04759042656940127	0.0060136925110357	0.9695583833934136	0.9899755365888564	0.9997902776782008	169	49	241	115	51	319	98
HOXB3	3.862555139859234	4.050560579424801	18.66984788174852	0.01888890095782727	0.04767058577333823	0.00296980014353393	0.9943897626711995	0.9933999016599323	0.9999505444996434	38	4	44	28	4	59	14
RNASET2	5.4646835817216495	5.581349012137886	59.29205182076172	0.20821009148642947	0.047706004147237864	0.0035935495360162493	0.9218254991159462	0.9914078181210249	0.9999505444996434	66	32	137	50	17	173	44
TAPBP	7.921754940783748	7.991542326183163	322.51847629615355	0.18218546437459074	0.04770960397734904	0.002410062878960577	0.9108682479165825	0.9908081291171923	0.9999505444996434	424	221	400	342	105	1003	223
ARID1A	7.951598042251141	7.9714103845659725	315.34247517745536	0.07001374682118851	0.047812831785757196	0.00759909652117019	0.9651648256136132	0.9887869108915003	0.999361024589429	639	113	511	320	135	974	224
TXNDC12	4.869676048455123	4.963825176330675	38.21956974836368	0.21917854468638598	0.04785465832122831	0.0035233125685137806	0.9164226787382139	0.9914078181210249	0.9999505444996434	56	22	33	61	15	150	18
INF2	6.446939344103237	6.6026608836818355	119.32435141903505	0.11914059356847585	0.04787916262403042	0.007055221750317754	0.9588904074890542	0.9914078181210249	0.999361024589429	409	25	126	216	25	377	86
ANKRD52	5.846398690534943	5.95779790608823	75.75786162089608	0.02527228724063209	0.04799223784367235	0.00649164842110173	0.9895371862866623	0.9913015922829794	0.999361024589429	192	16	97	161	19	226	58
ATXN3	6.277311080173115	6.359845994965773	102.59837499211011	0.13583069549249616	0.048076009529051215	0.005167219460761076	0.9499148498064184	0.9911773444933061	0.9999073815447775	112	38	235	94	47	273	83
C1orf216	3.5443854242718267	3.726659753289933	14.975034322671398	-0.009111678532406466	0.0481303155527963	0.0031452933559009705	0.9975618352098001	0.9938719387223957	0.9999505444996434	42	3	24	12	7	39	13
HECTD1	8.022906462264494	8.06456347929629	335.5776855343829	0.06445282356932827	0.04821117267707875	0.008027721197262916	0.9718868505415602	0.9897968177304795	0.999361024589429	680	70	482	522	165	982	253
APBA3	3.1179948847296504	3.7138022797670227	13.891396038764025	0.31683163508830403	0.048238338050047735	0.005848280770483023	0.9307788198395915	0.9938895281592155	0.9983961900924626	35	0	30	32	2	45	11
SFT2D2	6.810549669346582	6.890384372948416	150.33579029470522	0.21438935069988807	0.04826222882575563	0.0025778096577347303	0.9018519737692192	0.991059481101105	0.9999505444996434	183	101	185	131	63	424	113
SMYD5	3.051801299357939	3.493824694381086	11.882842952454254	0.12569465891180456	0.04830569957822831	0.005688097059359134	0.9725794673361344	0.9938895281592155	0.9983961900924626	42	2	9	29	1	32	11
AC007566.10	1.0727555218334235	1.8768698669191524	2.717212136073431	0.36479707785831755	0.04861657241430708	0.004439689350256006	0.9287763848314847	0.9945171578850067	0.9971206659547955	5	0	12	2	0	7	3
PTGER4	4.014259104022549	4.2130873318080235	22.13718472260716	0.36992249535027627	0.048673621728737314	0.0021543611729608297	0.8912707653541375	0.9937307039123249	0.9999505444996434	38	8	44	8	13	73	14
U2SURP	7.296257078269121	7.3191019142409965	199.81709156966585	0.05076853408837644	0.04889370548837575	0.007917969174790365	0.9767767798314232	0.9882994920624134	0.999361024589429	391	78	235	355	64	603	146
UBA5	5.509123955588663	5.536258430889906	57.49098398369034	0.0906335745792725	0.04917947855421595	0.007830040992620102	0.9603421985555882	0.9897601749705311	0.999361024589429	83	23	74	80	29	170	42
MRPL9	3.594373153725784	3.8284981314017688	15.955476990305911	0.1347856761410818	0.04940168578869368	0.0024646369644522417	0.963128621814395	0.9937307039123249	0.9999505444996434	27	3	18	33	9	74	5
SMCR5	1.6369209468219426	2.203217205509979	3.891768936100327	0.2931525134025714	0.04945705243080671	0.002471312378150521	0.939339139486075	0.9945171578850067	0.9999505444996434	4	1	9	11	0	13	3
TSR2	5.113437894676806	5.182989708557585	44.24850688512971	0.08185798388075258	0.04965966150929719	0.005662651345612705	0.9695583833934136	0.9906470473958786	0.9997902776782008	69	21	83	58	11	139	31
ENTPD5	3.8412331950919065	4.078746446719688	20.55709303936072	0.5339546047623723	0.049661498827856636	-5.917124199927471e-4	0.8368266214525558	0.9938719387223957	0.9999505444996434	26	13	6	34	11	72	11
GOLGA3	7.526974688377086	7.6516639357454395	249.69997998456304	0.11939085224564086	0.049809796231996016	0.008188010324910944	0.9574815476490243	0.9913015922829794	0.9983961900924626	831	43	380	333	69	743	189
FCF1P2	0.27457371306080103	1.2991013435849394	1.3218839980752883	0.5234355267846237	0.049979817314507596	0.0019097342609345465	0.9077019147176927	0.9948395377280768	NA	0	0	3	6	0	5	1
SETMAR	2.711072129821641	3.0428899396888736	8.286664949654357	0.14358862983069468	0.05003167339295663	0.0026196528384417658	0.9635303202727109	0.9938895281592155	0.9999505444996434	13	1	14	23	2	28	6
PDK3	4.066471027144586	4.279237628070854	24.080941867241336	0.581898945946801	0.050078341417469134	-0.0015383072990016388	0.8026161940663461	0.9937307039123249	0.9999505444996434	12	12	33	19	19	79	14
NDUFA6	4.916808520886041	4.988032288004037	38.80625438790716	0.16396710307637402	0.05026198621990874	0.006059931579882686	0.9384187965641793	0.9912525294077252	0.9996815027152848	85	14	32	47	22	124	26
PGAM5	3.736296323473635	3.921333526636227	17.00065278001744	-0.029194483035561946	0.05029677767456926	0.003034535763382692	0.9904925298782737	0.9931972992942586	0.9999505444996434	41	3	21	37	5	49	14
BCL7A	3.148141857343179	3.2971281507181556	11.115482832806183	-0.049167301257419395	0.050371190181984216	0.0026431712884177195	0.9861240353017701	0.9938719387223957	0.9999505444996434	14	6	13	21	3	26	10
PHB	3.863879536746636	4.324139303573687	22.1999262906911	0.2540933992516976	0.050384402643823975	0.004627949484054138	0.9376021273857236	0.9938719387223957	0.9996099731705261	86	3	21	50	2	99	10
COPB2	7.345580824394906	7.376858916255975	208.57101066154394	0.09494111037370262	0.050440558290774165	0.0076772892691539104	0.9555291673323071	0.9882994920624134	0.999361024589429	358	58	259	292	122	661	144
SMPD4	4.715144597526402	4.885077997754587	34.60978936043076	0.06109607970577705	0.050451461288948646	0.005153584617859722	0.9818617699286651	0.9914078181210249	0.9997902776782008	106	7	49	58	8	132	20
CHD7	6.534172001942867	6.6422580081201446	123.4853758396559	-0.031163442370730383	0.05058722757252385	0.00866669733623576	0.9877976426324421	0.9905410936878974	0.9981997634210793	237	21	261	209	39	292	112
GOPC	5.3392433067935405	5.379933343570833	51.3986323230498	0.13564806281736053	0.050590821809549734	0.008015544588900534	0.9432994608588554	0.9897968177304795	0.999361024589429	75	26	58	80	20	170	33
AC005776.1	0.2420814774804106	1.5375140021609364	2.2928960183287197	-1.0321418065028816	0.05071171352218299	0.0052240143277795	0.8562590799752161	0.9960864326558019	NA	0	1	2	9	0	0	4
POLE3	5.267442384984159	5.351304058239282	49.69789833052865	0.11767304452105604	0.050814725374789135	0.004971140114027434	0.9568837007103141	0.9905410936878974	0.9996815027152848	97	11	55	83	28	184	28
UQCC1	4.902239816577627	5.020669099042733	38.91504843442722	-0.04847116314391488	0.050832947838884666	0.005410702469064856	0.9840380611398571	0.9913015922829794	0.9997902776782008	58	11	67	88	9	100	34
PLA2G4A	3.298491320270399	3.4450610718739365	12.454622849642334	0.2163793405027317	0.05121794725699639	0.005008523169718178	0.9364548080873394	0.9937307039123249	0.9996099731705261	24	5	12	12	8	47	6
AC141586.5	2.5309756822559453	3.1281484167363365	8.580022546293012	0.33662232893905436	0.051351679634524	0.004549408062175746	0.9259775538785397	0.9940342568152098	0.999361024589429	25	0	14	22	1	28	7
RP11-15H20.6	2.574898226184638	2.9139261874919065	7.8152752087142545	0.3079823977736876	0.05140836005955405	0.0018643115563731117	0.9233516207853185	0.9938895281592155	0.9999505444996434	6	1	19	11	5	30	4
MGME1	4.05654137029253	4.180306772151889	22.32095216750221	0.1589449204521654	0.05143724341465501	0.003685761978444603	0.9541461046277209	0.9931972992942586	0.9999505444996434	34	14	27	13	11	52	19
RP11-83A24.2	3.106071202116953	3.328004313279639	10.795481476482038	0.11015808524449179	0.05155514166627885	0.002754635753078971	0.9718868505415602	0.9938719387223957	0.9999505444996434	12	2	21	24	4	34	8
ZNF581	2.004610487918319	2.410742890046271	4.918076864485216	-0.10104076391104792	0.05157218770632647	0.0011682138970600818	0.9810489836008306	0.9938895281592155	0.9999505444996434	11	1	8	5	3	24	1
HNRNPU	9.344780330458486	9.365486831655083	829.9322235561021	0.058050680006039725	0.051772070667488575	0.010818961508323437	0.971180126511548	0.9886947253236122	0.9981997634210793	1605	208	1247	1258	380	2420	628
DNAJC5B	-0.16090671859082736	1.0500184942944555	0.8259782555374207	0.15169882205782226	0.05183028981629033	-4.566749039350408e-4	0.9790195495221391	0.9945171578850067	NA	0	0	5	1	0	5	0
RNF138	4.319522811088333	4.473318544017115	27.32285244510494	0.20245023182646368	0.052023281860004	0.003113141410616781	0.9331661338768986	0.9919571035516235	0.9999505444996434	28	21	43	28	6	70	22
CTNND1	8.313697414690939	8.336980523942865	407.72432660109644	0.08995581971606088	0.05234994804817175	0.008206816507100938	0.9568837007103141	0.9875731637475732	0.999361024589429	556	166	740	459	177	1219	299
SEPW1	5.895368032654629	5.931369910705151	75.67655848325882	-0.00399518385364237	0.05249167234586562	0.007185435377120355	0.9986348681040995	0.9882994920624134	0.999361024589429	125	31	90	138	26	193	64
ATF2	5.7053020753771255	5.75398616817573	66.68175863855939	0.048272766750482	0.05261221013004867	0.007244305096944875	0.9818617699286651	0.9891820602534992	0.999361024589429	104	18	119	80	35	184	53
STARD3	4.450186050059326	4.606840887519637	28.525793278648333	0.13907277006858554	0.05269490963130604	0.004399249616313986	0.9574815476490243	0.9914078181210249	0.9999505444996434	92	8	38	27	10	116	14
FKBP9	6.1594678373309915	6.2137367924469356	92.68232315462492	0.13576808817200453	0.05273980820525034	0.006916353007726209	0.9445326906009518	0.9891989363985687	0.999361024589429	221	41	91	85	43	271	69
METTL2A	3.18671021353639	3.327009590166426	11.321056891273551	0.17432145429761645	0.05277277427679833	0.00535390859108515	0.9513076208943324	0.9936990873208211	0.999361024589429	23	6	10	13	5	41	6
AMFR	5.586979683069409	5.611281205846295	60.142109729556616	0.01750326970321615	0.05282125441440846	0.007414142582142559	0.9925083659291475	0.9875731637475732	0.999361024589429	110	22	86	89	23	174	46
RCOR1	5.937354850458585	5.995778309637381	79.43088479254553	0.16923740415454241	0.05284809510883547	0.00617130141497246	0.9293676929501425	0.9892436302877298	0.9996815027152848	77	28	108	139	43	253	54
DCN	9.002911941027369	9.09039251145412	689.1386331630443	0.1897015725945154	0.052907490199041535	0.005093608459062704	0.914452668221076	0.9905410936878974	0.9999505444996434	1395	193	535	773	497	2079	500
ARL3	4.745691752292876	4.791372560422772	33.58939305355358	0.04137310559691472	0.052932712161075375	0.0068278030571946695	0.9847872606327888	0.9900961661960963	0.999361024589429	54	11	52	42	17	95	26
ZNF707	2.8754685485298483	3.1610419844689805	9.894689487076233	-0.09042932203291823	0.0529327287044463	0.0033352338308305085	0.9810489836008306	0.9938895281592155	0.9999505444996434	21	6	18	8	1	20	10
CLTB	5.513635838150586	5.591823484740186	58.95544997254571	0.0064123896827462425	0.053029021634420206	0.006651551518112878	0.9975618352098001	0.9897968177304795	0.999361024589429	145	19	55	112	18	158	49
BMS1	6.192655697168612	6.304109216589236	96.78393822571593	0.031720251624850544	0.05308853483066118	0.009885094589215921	0.9877976426324421	0.9899755365888564	0.9983961900924626	260	19	170	157	23	286	75
ZFPM1	2.586289080652179	3.211902781349148	9.142162531985727	0.4320730237874095	0.053236235058561586	0.004592132881819653	0.9015337955608828	0.9938895281592155	0.999361024589429	25	1	25	15	0	35	6
SUSD6	6.723869632553493	6.7661651986392934	135.95866183701392	0.09966712885450296	0.0534937411995221	0.007423661968153137	0.9574815476490243	0.9875731637475732	0.999361024589429	171	59	267	187	43	420	97
COX7C	7.05138513864946	7.190655753614235	185.31664067159818	0.33258513308174276	0.053504667924474655	9.85898747179223e-4	0.8565286971621047	0.9912525294077252	0.9999505444996434	219	98	135	163	135	692	99
TMEM50B	5.039346763261742	5.124875039455	42.86312055977187	0.1829106973912171	0.05361081246650209	0.006167484345548323	0.9271967945235622	0.9905410936878974	0.9996099731705261	66	11	64	42	30	136	29
BAP1	5.57999352479051	5.7526547458292105	65.28253230588469	-0.021784922943831466	0.05364153350518141	0.008870151799212954	0.9934123153645431	0.9912581355573021	0.997832374832911	177	8	108	119	18	170	57
ZNF528	4.797871395869913	4.897889396462942	35.47361445176746	0.04022848094426447	0.05372805884689035	0.005270172506187012	0.9850786807745702	0.9905410936878974	0.9997902776782008	63	8	50	79	12	115	25
SRSF9	5.111315864411244	5.194142266343614	44.568636469476196	0.13647581565282701	0.05375613075706948	0.006580601539124368	0.9484986391910388	0.9900961661960963	0.999361024589429	65	10	55	82	26	153	28
CYB5B	5.386859415066947	5.442923538802921	54.110644957754815	0.2064214929478506	0.05387248698326012	0.006779789138795248	0.9101453560822272	0.9897601749705311	0.999361024589429	83	28	45	74	27	176	35
XXYLT1	2.550244657054631	3.3437733197763877	12.591417127755063	0.6615576515672512	0.053955865392944405	-6.737862495795316e-4	0.8538571022754542	0.9945171578850067	0.9999505444996434	25	16	5	4	0	22	12
RP11-797H7.1	0.9971389373178746	1.6268365945309333	2.157215603854836	0.12588538723599782	0.053999962080361126	8.407863890309748e-4	0.9774985855433611	0.9945171578850067	NA	2	1	6	4	0	9	1
CD99P1	3.419634531017194	3.708656668561101	14.353860751508885	0.1811607473779905	0.0540490197441896	0.004342804057140638	0.9532867324126705	0.9937307039123249	0.9997902776782008	14	2	39	29	4	45	11
SDR39U1	2.1126439061856024	2.7296239815346204	6.22465248858517	0.025810898559999414	0.05408129232467768	5.956219057119097e-4	0.9955632815660991	0.9938895281592155	0.9999505444996434	16	3	10	11	0	33	1
JARID2	5.896831587692274	5.936927202041609	75.75821431151294	0.06007430793268458	0.05410844112637005	0.008033592835241816	0.975755621390105	0.9875731637475732	0.999361024589429	112	21	135	104	37	223	57
ZNF704	5.4259738563026	5.559076791746584	57.90059554514285	0.08425189517223043	0.054344009692218954	0.00672230724367566	0.9738277939448347	0.9912525294077252	0.999361024589429	89	14	147	43	27	142	51
ABCB9	1.7468238365256654	2.187448118258779	4.200224264630358	0.1743316892886916	0.054374771150465344	0.0018828143227779949	0.9635303202727109	0.9943370384085141	0.9999505444996434	8	3	6	6	0	13	3
ANKRD27	5.454527035229649	5.489823079940816	55.071015629641856	-0.0026948972672598236	0.05453749528888942	0.006853987264970668	0.9992265999088877	0.9879077886288335	0.9996099731705261	113	17	83	72	23	153	44
PLTP	6.7008473590088915	6.883437946056725	150.47036712095715	0.44008678828009273	0.05469914851452689	-1.1746194036842175e-5	0.818505045693641	0.9914078181210249	0.9999505444996434	198	119	76	129	72	458	104
SELO	3.0174056114278454	3.3231234054047354	10.583744009998076	-0.04774165161991359	0.05494947232764504	0.0038192281308189018	0.9877363333774549	0.9938719387223957	0.9997975394004849	32	3	18	15	1	27	10
SNHG3	6.516345864480944	6.6198353809003745	124.35798799864142	0.1342364989235231	0.055069729478263225	0.005236178967778259	0.9538395135758042	0.9899755365888564	0.9997902776782008	150	54	82	201	78	274	113
ANKRD44-IT1	1.1200660395518973	2.007199004346321	3.1133220852562986	0.5378199226461596	0.055314021666698916	5.910522639293462e-4	0.8980521485461528	0.9945171578850067	0.9999505444996434	3	1	15	1	0	15	1
HCFC1R1	3.308755327310113	3.6938746897816537	13.93082112109446	0.3144553998889815	0.055342082984215266	0.0036958625562810155	0.9169842567364894	0.9938719387223957	0.9999073815447775	56	4	24	8	2	58	7
ZNF583	1.8729639247787595	2.2052548504593146	4.935720894120193	-0.039699248755535536	0.05537991202559378	0.0018121811382210181	0.9926706055889056	0.9943370384085141	0.9999505444996434	4	3	2	8	3	8	5
UXS1	5.577023717077432	5.653201626132202	62.226707383975956	0.17783246226519167	0.05539550774757411	0.006656712937833123	0.9258832690694676	0.9892436302877298	0.999361024589429	125	17	57	79	41	212	39
ATP5G3	4.916598335217055	5.150021869576283	44.812415221825134	0.5661606264685338	0.055496335725592746	-4.511351594349419e-4	0.814307622742882	0.9917837271309584	0.9999505444996434	58	30	12	57	26	128	32
HMGB1P8	2.2256699558378368	2.5389431482176783	6.804226578147401	0.20958497714626267	0.05565344819063545	8.768572204708628e-4	0.9574815476490243	0.9938979576074572	0.9999505444996434	4	3	6	4	7	13	6
RP11-31F15.2	1.1579638274847073	1.8739422023650856	2.7052388749876495	0.23163286945532102	0.05566733384953352	0.004436881691435064	0.9574815476490243	0.9945171578850067	0.997521876723425	5	0	4	10	0	7	3
CDIPT	4.348549326521297	4.476141268812817	27.188707782167956	0.31754596148826264	0.05568893857210938	0.0036695290576141057	0.8880868516674297	0.9914078181210249	0.9999505444996434	36	17	16	47	11	89	17
OPHN1	4.698569185832653	4.79541101806123	33.27414361363272	-0.053503287808500055	0.0556962619136127	0.005626944183044122	0.9835676167176777	0.9905410936878974	0.9996815027152848	88	13	47	40	8	85	29
C16orf58	4.499037194833487	4.645273149353842	29.179431303361138	0.031139452100117447	0.055802985884883465	0.005363329304974531	0.9885895808502531	0.9912525294077252	0.9997902776782008	79	5	47	46	9	99	20
PPP2R5A	5.547729607005653	5.5979440954245545	60.17456314234435	0.17161403117714188	0.05616735050932935	0.006421103655554312	0.9282138956237761	0.9884374404408103	0.999361024589429	61	27	96	79	29	186	42
CTCF	5.7580102393606865	5.822920863660681	69.74589621460206	0.12336785932007381	0.05616738776916465	0.007081088836490195	0.9513076208943324	0.9882994920624134	0.999361024589429	111	32	139	77	20	252	41
RPL11	8.238327882199199	8.324685242518495	407.38716870154735	0.23642125423085578	0.05630225866212131	0.0034682944755383863	0.8912707653541375	0.9892436302877298	0.9999505444996434	495	205	373	377	274	1238	290
PPP6C	5.456739485422727	5.535698939299942	58.09317786605822	0.2539599082946482	0.056332237350413365	0.005208923549812103	0.8897158337373356	0.9897968177304795	0.9997902776782008	67	23	57	69	42	174	41
DMTF1	6.500038316199312	6.563428893076985	117.39516550285856	0.03838669895390221	0.056371531516163094	0.008873871233317962	0.9847872606327888	0.9875731637475732	0.9983961900924626	169	25	223	201	51	318	96
RP11-134L10.1	1.003708395214186	1.7033850025025492	2.608055416351275	-0.4812960960379555	0.05640979435852402	0.004907128644190611	0.9108682479165825	0.9945171578850067	0.9969515244828931	4	1	8	2	0	2	4
BLZF1	4.495289655087762	4.6225108672657935	28.968553057668622	0.07144990281407261	0.056507449578957376	0.0056049193673026985	0.977396861633957	0.9909200162432268	0.9996815027152848	68	6	29	61	11	96	20
NARFL	3.013874228760337	3.37572654479313	10.987609776779134	0.2065030491404131	0.056596733030571625	0.004917498717383754	0.9513076208943324	0.9938719387223957	0.999361024589429	46	2	16	6	3	33	9
VAT1	7.137069789543559	7.239033593677167	190.27265968408898	0.22272584983134447	0.05672994202061657	0.005330242318256778	0.9011143712561138	0.9893601659835837	0.9997902776782008	366	49	197	161	147	577	137
RP11-336A10.2	1.0993435705488124	1.825634788778891	2.4820906858831284	0.3225887096533829	0.056744776505527096	0.0033081246600158857	0.9347672908599671	0.9945171578850067	0.999361024589429	6	0	9	3	0	9	2
DDX42	7.392724762846967	7.415514539604901	213.14654267340896	0.038593802673806715	0.05683061824896966	0.010894115510309828	0.9833695408047328	0.9859940149901499	0.9981981428182435	421	64	356	331	71	643	158
FLJ46284	1.441119513505026	1.9788643564997601	3.221695872190135	-0.11320501202858685	0.056930585190461444	0.0040689811272628575	0.9802747878405667	0.9945171578850067	0.9983961900924626	10	0	6	4	1	6	4
PSMD14	5.3248007313764525	5.399423913235361	52.55135611969399	0.12777246020080674	0.05695305778751636	0.0064716615357825105	0.9540831681097758	0.9895851808264691	0.999361024589429	86	31	40	80	19	136	43
DCAF8	5.763722728750247	5.8041735990925805	69.45938541415387	0.027416420646089207	0.05714958604261578	0.008527792510722642	0.9877976426324421	0.9873367504675984	0.9992036381181797	116	36	91	98	21	179	58
P2RY11	1.9057097233101203	2.600062403467933	5.851309000367123	0.7228658708589242	0.05720441582223245	0.001341193750944377	0.8684204085361057	0.9943280182771755	0.9999505444996434	18	2	0	13	2	23	3
SZRD1	5.928096629120451	6.012776013449269	79.74600989949153	0.07393481350112206	0.057280524023324425	0.007845054848316135	0.9729560102374905	0.9887322433941759	0.999361024589429	214	36	79	116	18	225	63
BOD1L1	8.22732847573477	8.28074852526009	389.2405449834308	0.07606624647375536	0.05730800460479676	0.01083377787986645	0.966458059452855	0.9875731637475732	0.997521876723425	714	87	834	556	136	1132	299
TVP23C	4.752246907756735	4.8156174629111	33.9504202356904	0.12218205800527565	0.05743131188371171	0.007599975596861228	0.9560827037408953	0.9892436302877298	0.999361024589429	41	13	52	62	13	114	22
RP11-347P5.1	2.880587150933094	3.333591709009328	12.043348802119995	0.7113324879007339	0.05758839923543083	-0.0011138806462976168	0.8085296345322738	0.9938895281592155	0.9999505444996434	5	12	25	5	2	35	8
TULP3	5.270559027922717	5.3159378437294	48.841400687237225	0.02590803265865388	0.05795708204823036	0.007768025555236604	0.9885895808502531	0.9875731637475732	0.999361024589429	91	22	80	57	15	135	39
ZNF644	6.442538583652765	6.508009761806785	112.41027142992208	0.0644890035138228	0.05805356487910852	0.008862119506549507	0.9742998308799367	0.9872454008205503	0.9983961900924626	203	30	253	153	33	353	81
RPN2	7.498138992871304	7.5582858055202475	238.14072920994752	0.18321495946294494	0.05807210999577096	0.0062229558020949	0.9164226787382139	0.9875731637475732	0.9996815027152848	445	117	168	284	125	723	171
PDZRN3	4.812362270393619	5.209933169278287	43.4170572387491	0.22233206154678584	0.05814417544957864	0.008245707455717998	0.9415673023787204	0.9921289279756514	0.9971206659547955	195	3	51	61	8	147	31
CTNNBIP1	3.1752712399370258	3.4365136120410424	11.911156123794932	0.25838075138804256	0.058323917433745445	0.002829609508065431	0.9322260416099999	0.9931972992942586	0.9999505444996434	22	6	7	28	3	50	5
PNMA2	3.9628421231807995	4.081196649844169	19.537968034475703	0.1251265277922377	0.05846328540734894	0.006976937719121433	0.9588904074890542	0.9912525294077252	0.999361024589429	47	7	23	25	8	80	9
SOS1	6.837312120698316	6.863579659230714	145.99257309563876	0.08721235306280098	0.05866509005475842	0.010633703093426256	0.9588871884021603	0.9859940149901499	0.997832374832911	230	50	233	159	77	422	111
THOC3	1.6865980729334347	2.0272764171177684	3.7527730264037	0.09207220729641702	0.05889387155789506	0.0019140939847943435	0.9821836317238455	0.9938895281592155	0.9999505444996434	5	1	6	3	3	13	2
DCLRE1C	3.845459219716697	4.140827806742894	19.65233464425688	0.12585620196968406	0.05902350761118632	0.005539962197192818	0.9649201880883004	0.9917837271309584	0.999361024589429	41	2	50	34	4	71	13
ZNF574	2.9674537560962846	3.2154259861197882	9.891223369567276	0.04735035229141518	0.05941317273647855	0.0034719640909893035	0.9875670366419629	0.9931972992942586	0.9999505444996434	24	1	17	12	5	29	8
ABCC3	5.957779131423042	6.111773075626289	84.4774677245983	0.16253657559485102	0.05945377523241365	0.006537387685824118	0.9475052221506838	0.9898515057332681	0.999361024589429	249	19	59	175	28	329	46
SF3A1	7.204722244344649	7.233764393746097	188.30198962801336	0.023025173560251862	0.05954007946894061	0.011516992252735773	0.988301812541611	0.9859940149901499	0.997521876723425	296	51	315	303	82	498	156
LARP7	5.9595313084531165	5.982214955470722	78.67016979832248	0.11698113382348789	0.059560895626627655	0.012155473440175363	0.9469921155572584	0.9859940149901499	0.9971206659547955	115	35	102	110	35	258	52
VPS26B	5.130759929001234	5.200463372787843	44.69302803480521	0.0559435169958907	0.05960889645363066	0.007449856615034741	0.9810489836008306	0.9881021693190947	0.999361024589429	102	20	51	70	11	136	33
ZNF510	4.135906496953921	4.2622072351093845	22.33518279104414	0.0281942490187075	0.05972848131016215	0.005183881245147261	0.989766651193675	0.9911773444933061	0.9997902776782008	30	6	52	34	7	64	18
DDX60	6.100559936929346	6.168735322734932	89.60846439287963	0.1790321844485381	0.05976126281837308	0.007273864665398746	0.9255353404507187	0.9875731637475732	0.999361024589429	116	34	74	191	43	284	62
KRTAP5-1	-0.1609067185908274	1.0479791860340357	0.8199916249945299	0.15051001345657644	0.059806264444707956	-3.467891306629072e-4	0.9793254750748085	0.9945171578850067	NA	0	0	1	5	0	5	0
TGIF1	4.8619858540445	4.916643077022677	36.67146011429132	0.013474566739680784	0.0600183194435606	0.0076168470817447355	0.9954494181131804	0.9882994920624134	0.999361024589429	59	10	49	59	19	99	30
MON1A	1.4932061132041792	2.2525406471284244	3.924592450947729	-0.517786068965359	0.060247450918269885	-3.8982495954540097e-4	0.9054970067173724	0.9938895281592155	0.9999505444996434	12	1	2	10	1	23	0
USP33	6.405575611267156	6.424518006775711	106.72122176814844	0.04377216964575573	0.060431998799582394	0.011555327098212618	0.9810489836008306	0.9851072376709474	0.997521876723425	204	33	158	150	46	322	79
NAE1	4.664400334742033	4.765728904145764	32.2135143560445	0.042383782500651626	0.06048560034771551	0.006326051339324791	0.9847872606327888	0.9892436302877298	0.999361024589429	56	8	46	72	10	104	23
WDR63	1.2770472252468252	1.8774548242740443	2.8226581015745085	0.24991923685533649	0.06076629845475953	0.002341513325808451	0.9513076208943324	0.9943370384085141	0.9999505444996434	6	1	9	2	0	10	2
RBSN	5.9182161812468825	5.96783612352236	77.27488106041828	-3.0883924868441886e-4	0.060768340972599096	0.009053397755782856	0.9999092657721023	0.9861991570869432	0.9983961900924626	160	32	113	118	19	207	64
CDC34	3.895869027470718	4.16914637482339	20.265899982065072	-0.08503819860651655	0.06091324096406722	0.007260518128531333	0.9774985855433611	0.9916458427832947	0.9981997634210793	58	3	35	38	3	52	19
CLTC	8.869789823317873	8.906243233907748	607.2706600161753	0.1318423369467812	0.06104858346680128	0.008594522984854807	0.9342090144845817	0.9861991570869432	0.999361024589429	1081	268	529	733	331	1814	447
PCCB	4.1155754985907915	4.257666808765608	23.118098182251096	0.2524503251466851	0.06120836575744704	0.004961347094584834	0.9179617090203473	0.9913015922829794	0.9996815027152848	58	13	14	20	10	67	17
FAM13B	5.416058225680751	5.5317883865878	56.24683698400375	0.13436813538057382	0.06136973116785003	0.007125266994480695	0.9522213085349602	0.9886947253236122	0.999361024589429	100	10	117	64	29	215	31
EEF1A1P13	1.7137839497154486	2.367899385970621	4.711273548465358	0.5584808971052674	0.06164302088103317	8.56511591200368e-4	0.8836824574871572	0.9938895281592155	0.9999505444996434	4	1	1	19	2	20	2
MOB2	3.234654416976743	3.6248786298783213	13.135277352724884	0.12105394048386263	0.06166394539888868	0.0060763154789365455	0.9718868505415602	0.9931972992942586	0.9983961900924626	34	2	34	19	1	40	11
MEGF8	4.93331205369779	5.177910187066991	42.94329153886105	0.13825541789822632	0.061733832369847245	0.008446047420659937	0.9588904074890542	0.9912525294077252	0.997521876723425	157	5	38	76	13	137	32
VASH2	1.5442491899924617	2.1913818366234397	5.114687583983198	0.7800763007756389	0.061819169684446326	-0.0027768727365314856	0.8538571022754542	0.9943280182771755	0.9994495530273989	3	5	0	6	3	14	3
PDIA3	7.759715281460987	7.804717824644356	282.47496119015204	0.1610904141118845	0.061846447402753975	0.008243766791747527	0.9187064250084563	0.9859940149901499	0.999361024589429	464	113	254	336	175	879	199
THAP5	4.5758412282057135	4.675770564330444	30.470875940799125	0.11773508021259697	0.061940076679292244	0.007108194780572459	0.9588871884021603	0.9892436302877298	0.999361024589429	61	13	61	29	8	103	20
DHX30	5.554913677583686	5.681276620132709	62.104895134030116	0.07285131967320897	0.0622019002710059	0.0088531690400009	0.9755188115803536	0.9885195480155203	0.9981997634210793	195	11	80	93	20	203	44
PNN	8.222783731507615	8.246056351726029	381.2637783652647	0.07194160071202527	0.062362829214073635	0.01343077745776866	0.9628377494813292	0.9851988146549971	0.9970559991945076	688	96	551	591	186	1151	282
SYF2	6.5647760611208845	6.647295188130485	126.06004311614517	0.2422451213983827	0.06237450684588098	0.005200415136030839	0.8957740953986846	0.9872454008205503	0.9999505444996434	154	57	194	96	76	462	71
UNC13B	6.642020326783382	6.718242511101223	129.89460747199857	0.06539608423703368	0.06243858302486587	0.010448091522165148	0.9746840151340461	0.9861991570869432	0.997521876723425	337	27	209	206	39	427	90
SLCO4C1	4.254682991892685	4.919405027288025	38.80991335898343	1.4924190195244196	0.06248654329378565	-0.005221920868234161	0.5923412391770014	0.9938719387223957	0.997832374832911	4	14	25	24	50	135	20
NT5C3B	3.9981576848520564	4.172551751648192	20.494673623981843	0.09475842798130844	0.06273488540489654	0.005697338012070305	0.971889978267385	0.991059481101105	0.999361024589429	48	5	47	23	5	74	13
ZFP69	1.3313860537972513	2.0625769200307613	3.198398898164921	0.2575355122998661	0.06287262208318557	0.00167894731557585	0.9543838120810025	0.9938895281592155	0.9999505444996434	15	1	5	2	0	16	1
AC017002.1	0.9748361941868344	1.6883079730777	2.124905600007108	0.22353462799928592	0.06294296781491376	0.003816090450186638	0.9574815476490243	0.9945171578850067	NA	9	0	3	4	0	7	2
SULF1	5.567909888887908	5.693554984841592	63.65786548517092	0.23479967378741257	0.06295031378424305	0.005253853069846561	0.9164226787382139	0.9887869108915003	0.9997902776782008	174	26	37	82	28	252	32
PKIG	5.9151526109995105	5.950874021950558	76.3073721765719	-0.006009215390007364	0.06309156675571147	0.009766822640431116	0.9975618352098001	0.9859446972311093	0.9981997634210793	136	21	123	120	31	206	63
HIP1R	5.4770700848684	5.638577351024387	60.08741067728192	0.09215129533696786	0.06311698524202344	0.008776642440413101	0.9701419760680746	0.9892436302877298	0.9981997634210793	136	9	73	151	17	200	42
SPAST	4.598279557536941	4.6954733867024725	32.07217040642649	0.3174042424956052	0.06311903097975256	0.0057988165639088615	0.871813657932434	0.9897968177304795	0.999361024589429	37	14	39	27	23	101	21
DCAF6	6.1592730674984555	6.1843940503771275	90.45139893713957	0.10521124712819595	0.06322154852409545	0.012920228244426735	0.9523339150829065	0.985041513392189	0.9971206659547955	176	41	105	119	35	307	58
ACTBP2	0.43165023785378887	1.5140320367985203	3.1033737380266904	1.1113221004061928	0.06322377009197519	-0.004588937225314772	0.8107392642126939	0.9945171578850067	0.9969515244828931	0	5	0	1	1	6	2
NDUFA13	3.9725369286755043	4.063649872716259	19.53557696515453	0.13160804078329533	0.0632844841257543	0.008035604777597204	0.9574815476490243	0.9903825359050754	0.9981997634210793	45	8	19	26	8	68	12
RP11-203B9.4	1.5100398975318734	2.0413004736284495	3.437049515908356	0.2523812600646534	0.06340578317453356	0.0019380922877458412	0.9503650099288559	0.9938895281592155	0.9999505444996434	3	0	7	8	2	13	2
TMEM65	4.721936752343476	4.8817697548766334	36.89314558767894	0.2283506165467604	0.06353135310602916	0.004432890052930406	0.9310598544619451	0.9909200162432268	0.9997902776782008	25	18	64	28	23	78	34
ADRM1	4.952929001754561	5.158177208601054	42.46116271816768	0.132628737304269	0.06366566898586208	0.006885407378124901	0.9588904074890542	0.9899755365888564	0.999361024589429	133	15	55	66	5	164	24
THOC2	7.397357415053959	7.426358142426446	214.89109356535903	0.061157226253820626	0.06370205670246519	0.010093616464634109	0.9719517564815662	0.985041513392189	0.9971206659547955	408	52	347	326	94	657	158
BCR	5.781165621445659	6.155456678563989	86.126301055122	0.22711563285892633	0.06380077738287405	0.008963931546873237	0.9425591655018325	0.9914078181210249	0.9971206659547955	289	13	160	153	5	284	62
EMCN	5.055899959434762	5.758437466001324	64.8194120389194	0.7026707244929664	0.0639780505074923	0.006939488628868053	0.8238138518064095	0.9937307039123249	0.9971206659547955	152	3	269	16	11	206	49
B3GNT4	1.1347852294724756	1.742162638398077	2.5149819917305667	0.23277542475447555	0.0639841110957428	0.0022709951111354997	0.9569145715581564	0.9943370384085141	0.9999505444996434	2	1	8	4	0	8	2
SLC6A4	4.417875955483626	5.153707024010783	42.523333091379705	1.0573507240614934	0.06405393860365813	0.0033312990925994566	0.7614543964725524	0.9938719387223957	0.9997902776782008	69	17	164	3	4	163	24
NDUFB5	4.598657927370347	4.7688905154062295	33.680143970089865	0.4134780873563633	0.06433718538728676	0.0028612503643427904	0.8408825213667611	0.9905410936878974	0.9999505444996434	41	10	19	50	29	111	21
COL4A4	4.604679490113883	4.70931461836255	31.64617558648498	0.22565870128433377	0.06437736259384617	0.006958739069560247	0.9180496273773918	0.9892436302877298	0.999361024589429	74	16	21	43	12	111	19
BCL9	4.341119325649315	4.495486130702247	26.74201883836112	0.16073715895449406	0.06457355810273543	0.006669992980532522	0.9482667015500323	0.9899755365888564	0.999361024589429	58	15	31	42	4	96	16
NEDD8	4.7298963831840055	4.813625887647244	34.930093080746055	0.1951282554793969	0.06463756112054346	0.007247423970689694	0.9272434139762751	0.9892436302877298	0.999361024589429	53	15	30	35	24	91	28
TMEM79	1.263244626651308	1.6868085246194409	3.014796920580109	-0.06532004094115128	0.06493552183522751	0.0016964022478480525	0.9877363333774549	0.9940342568152098	0.9999505444996434	4	1	2	2	3	5	3
TAGLN2	8.01632516395441	8.027313780642665	328.8730929289282	0.08119702321676328	0.0649521072998387	0.014141751062367352	0.9574815476490243	0.9840967822792366	0.9969515244828931	476	147	455	477	131	974	246
C5	3.648671397804605	3.7821519451029175	16.86602237802536	0.20511898011705218	0.06515356749884411	0.004789123239055554	0.9393617556600197	0.9914078181210249	0.9996660905521499	17	12	20	13	8	40	14
ARHGDIA	7.15104048527459	7.187022945756386	181.8776351837438	0.0755804027304669	0.06518864150756214	0.012348868880857183	0.9651648256136132	0.985041513392189	0.9971206659547955	395	74	293	236	47	576	129
CDK12	7.057509121257992	7.125507664953546	173.08289232232278	0.07537569573296	0.06543180222081865	0.011388596006724417	0.9695583833934136	0.9859940149901499	0.9971206659547955	415	45	261	320	42	572	119
HCG27	1.0501466527024619	1.9140646829373182	3.3340410715621625	0.8621748481500472	0.06552232285863138	1.4714383570390987e-5	0.8435834409864952	0.9944867924545461	0.9999505444996434	0	2	1	12	1	11	2
POLR3G	1.5119705841710849	2.0323566366665964	3.730172072294751	0.15319892546234315	0.06552429359209092	-2.0666508496123504e-4	0.9738277939448347	0.9938719387223957	0.9999505444996434	6	3	1	7	1	16	1
ZNF839	2.7160562007346196	3.0381825883478353	8.474922842539383	0.12691232018577292	0.06574961530288291	0.004175660626268471	0.97026460410407	0.9931972992942586	0.9996815027152848	18	3	7	23	1	25	7
SLC34A2	9.771059305166462	10.080932289331855	1377.095858264702	0.5551580555135068	0.06576201222179315	0.002800343547529648	0.8322986606048839	0.9914078181210249	0.9999505444996434	759	773	416	3145	753	4474	927
FGD1	2.8942015758193764	3.3170270320710014	10.097511955965667	0.20798263256286698	0.06607049643462132	0.0052880492707554115	0.9506037078465516	0.9931972992942586	0.999361024589429	29	1	18	22	1	37	7
MFN1	5.7693248114207	5.7999397898613	68.60401174903262	0.039477533624174846	0.06616881268604755	0.011315395021910687	0.9835676167176777	0.985041513392189	0.997521876723425	133	23	116	85	26	204	52
PCDHB12	1.7314579825329472	2.3984459122311375	5.4159198657760035	0.3431010238165115	0.06648886512595155	0.0036621960440748665	0.949022343956188	0.9938979576074572	0.999361024589429	11	1	11	0	4	9	6
MLK4	2.7460754785494887	3.1757692598664597	9.900314121275832	0.5686951606920314	0.06663294819477435	6.238265863367299e-4	0.8655967592506775	0.9937307039123249	0.9999505444996434	11	5	2	28	4	41	4
WAPAL	6.744497178853053	6.778382488549729	136.9435610836995	0.07586112303289412	0.0668511981899346	0.012479352582342517	0.9659867588678174	0.985041513392189	0.9971206659547955	182	45	268	196	54	400	105
MAF	6.849872866727312	6.922265060194203	153.15710713558357	0.2337244560819705	0.0670437218598724	0.006773142746002041	0.8930202395186224	0.9859940149901499	0.999361024589429	250	95	115	179	66	502	101
CARHSP1	5.344802043104304	5.457747090022678	52.88021978074313	0.04252053743212333	0.06711844923149922	0.009158375042914446	0.9847872606327888	0.9865408548420206	0.9981997634210793	107	12	103	98	12	176	37
MAP2K2	5.9456134190385885	6.007802448827228	79.15475516452459	0.04835289915801671	0.06728527772651327	0.010843540132323599	0.9825037090491728	0.9859940149901499	0.997521876723425	218	25	85	119	25	230	62
ZRANB3	2.985839352533112	3.2391958622491037	10.082245736201273	0.21567943886289695	0.06735288305872304	0.004466259404451103	0.9445326906009518	0.9917837271309584	0.9996815027152848	33	3	6	14	4	37	6
ZNF37A	5.663845702892652	5.756148432923901	65.87979796939914	-0.0027004375173777383	0.06786815440728607	0.01022240180395403	0.9992300698871093	0.9861015732241935	0.997521876723425	118	15	108	143	18	181	55
OVGP1	0.5508619664367129	1.4352166250282132	1.6641559689743108	0.31155944138580377	0.06787722659100501	0.004046000259477944	0.9447074825311762	0.9945171578850067	NA	1	0	8	2	0	4	2
POLD1	3.652516923946391	4.0092206644008614	17.862486463443908	0.014846625567794912	0.06790967487053129	0.008735402803250646	0.9964350300660917	0.9915214120539403	0.9969515244828931	71	3	20	29	2	46	17
XK	2.3976009677675063	2.615625733783017	6.566509099877529	0.17306344521621597	0.06828404459510869	0.004330627568236666	0.9580507253808119	0.9931972992942586	0.999361024589429	8	5	6	9	2	21	4
BCLAF1	7.376249192715782	7.399552348754494	211.7934355999646	0.08996571475045169	0.0683053003058431	0.013882107498309721	0.9574815476490243	0.9835728633928821	0.9969515244828931	316	84	398	253	79	643	156
DGCR8	4.748562260785072	4.946578834835126	36.29012168577264	0.05767885188166892	0.06839734814018941	0.009141847941754596	0.9835676167176777	0.9892436302877298	0.997521876723425	114	9	57	56	5	117	27
SUGT1	5.81002996648946	5.868678759599797	73.31189611694235	0.22329349855280337	0.06859241653870392	0.009127043144790325	0.8991185124225173	0.9859940149901499	0.9981997634210793	121	39	64	75	39	223	52
LGALS8	6.4572148703706	6.479027896920859	111.22786830620824	0.07055545247316351	0.06865527123470498	0.013874688756715428	0.9675030289242067	0.9832793731548807	0.9969515244828931	165	38	189	147	50	325	85
PLEKHA5	5.981785839809416	6.076673998983832	82.94309115546756	0.11259703413567056	0.06880103024912858	0.010393637437252086	0.9574815476490243	0.9859940149901499	0.997521876723425	174	13	135	115	43	290	53
ANKIB1	5.866525135491194	5.970046257224695	77.29924288110568	0.15683736966396664	0.06907419054354781	0.009548749423260935	0.9384187965641793	0.9861991570869432	0.997832374832911	170	13	83	113	48	261	51
KMT2A	8.274970350237282	8.353251987408719	409.7768324018158	0.119997471611758	0.06918867044916276	0.012502933881171881	0.9514907414963584	0.9859940149901499	0.9969515244828931	641	71	877	609	182	1169	323
TMEM173	5.238913455007672	5.299221958089611	48.139041037950676	0.07276591026261728	0.06929293128198814	0.010261949107109754	0.9726408916253563	0.9859940149901499	0.997521876723425	83	21	93	52	14	141	37
HNRNPL	6.878173737750836	6.890487446962863	148.86294982820394	0.07906789815730872	0.06937760360383735	0.015848320742858663	0.9598748276903627	0.9831758203436772	0.9969515244828931	231	63	207	195	65	431	114
CLCN7	5.307250618407416	5.38659754360136	50.78323324063207	0.06110796144177528	0.06945053649418237	0.009726723618663452	0.9789364004634764	0.9859940149901499	0.997832374832911	110	17	52	106	14	156	38
RP13-270P17.1	1.8230474678213975	2.1784496841829912	4.121115515342457	-0.2855234719929117	0.06946543438925476	0.0035958423381675974	0.9345121713280988	0.9938719387223957	0.999361024589429	7	1	6	9	1	7	5
POLDIP2	4.941029119385235	5.147263025803761	43.26891168626235	0.20576361314060312	0.06955921593294778	0.007828139863268538	0.9426010027380853	0.9897968177304795	0.9981981428182435	116	9	18	70	26	108	38
PITPNM1	4.658782864073336	5.104814432002225	40.31260273007339	0.1146881130641249	0.0699960154787098	0.011075408315014447	0.9739033237516288	0.9913015922829794	0.9969515244828931	129	5	93	60	2	110	36
C11orf1	1.3829469416700022	2.106953171464259	3.276111290450891	0.40058994045495383	0.07004471293245317	0.0035739637697654544	0.9158091641035404	0.9938895281592155	0.999361024589429	7	0	6	11	0	14	2
KNSTRN	3.8633407667677755	3.9730438722063366	18.86457000890082	0.2769477469465294	0.07005887003833716	0.00762341316268815	0.90514375487	0.9899755365888564	0.9981997634210793	26	11	13	28	9	61	12
SRRM2	10.511549175780726	10.63504959877583	1993.0355246486329	0.15870712971926978	0.07010312154263497	0.01328075534339757	0.9415949627307987	0.9882994920624134	0.9969515244828931	5474	341	4057	2780	475	5030	1733
NOC2L	5.31116774083083	5.57327315569065	57.23340367529753	0.03666432001722538	0.07015215828597282	0.011622102467636569	0.9885895808502531	0.9897968177304795	0.9969515244828931	221	12	69	87	7	142	53
MORF4L1P1	3.647641123173631	3.8777737965301	17.43915652669618	0.3857369697273702	0.07018302272263627	0.0029482510419511776	0.879137700116899	0.9913015922829794	0.9999505444996434	33	14	22	10	4	68	8
UPF3B	4.971757688362805	5.060909859476619	40.64457823586163	0.06344864163462789	0.07024437549254388	0.009756379232155502	0.9784915581120819	0.9861991570869432	0.997521876723425	82	8	50	54	25	112	33
CD33	3.6465735706538775	3.9033921521539297	17.63533446132572	0.1325122258500117	0.07025944164053559	0.006055939755441958	0.9697257473666943	0.9914078181210249	0.9986160182498864	31	9	41	6	5	38	17
PRPF8	8.346005307245857	8.390827158963285	419.77884650688463	0.08160263640653853	0.07031184887768152	0.015339608406320464	0.9611919514131998	0.985041513392189	0.9969515244828931	1006	102	624	719	128	1288	311
PHF11	6.112905539999471	6.144781535846541	87.24835764669093	0.06299370492792437	0.07032081649394036	0.01368072875462498	0.9726408916253563	0.9832793731548807	0.9969515244828931	164	29	147	129	29	299	57
AQR	6.2000147961694605	6.24207088357932	93.81097555444403	0.023772434310873884	0.07053872064609891	0.012703253301944979	0.9886864213910014	0.9840967822792366	0.9969515244828931	183	25	109	170	41	252	78
RP3-424M6.4	1.8490985763262824	2.3114246827803253	4.865265613135355	0.0820943352740644	0.07057865118606514	0.0035699321527780476	0.9844740472948661	0.9938719387223957	0.999361024589429	6	0	10	5	4	10	5
SMARCA5	7.591921903532674	7.609297659650355	245.09243012054188	0.0857237320611273	0.07064386670052808	0.015308146953334585	0.9574815476490243	0.9831758203436772	0.9969515244828931	381	97	302	447	90	761	177
RASA1	6.040584161979939	6.070531700285365	83.11368458159032	0.009574566955101737	0.07068884361159203	0.012576993978992979	0.9957021088143593	0.9833740571925417	0.9971206659547955	170	30	130	113	27	228	68
PHYH	3.7514787740999846	3.9065536548073734	17.985034367335626	0.3485763057909358	0.07096314685488009	0.005302468059141175	0.8893235737961249	0.9906470473958786	0.999361024589429	19	10	10	34	9	56	12
TAF1D	7.446591642002152	7.49531497514238	227.2102404851306	0.11373205314751515	0.07126333760913846	0.012176247706470843	0.9503650099288559	0.9845370439106857	0.9971206659547955	260	69	286	389	132	609	186
SLC25A29	4.27984658672535	4.602043022325369	27.9351422486541	0.10324780411525528	0.07141550128738132	0.009527376111949567	0.972791101582074	0.9905410936878974	0.9969515244828931	45	3	71	63	4	84	23
PIGK	4.4756600181948665	4.621303090277554	30.698869225988037	0.3446651038845284	0.07141748059217995	0.004760771195351633	0.879137700116899	0.9897601749705311	0.9997902776782008	55	17	20	20	20	81	24
HDAC8	4.36008328170473	4.482626500078394	26.526843211698022	0.026451083723406862	0.07154126070788203	0.007814900073900339	0.9904925298782737	0.9879077886288335	0.9983961900924626	46	12	32	55	5	73	22
RP11-114F10.3	-0.06255427909439648	1.1593417732391615	0.9205952647103695	0.1616614698299107	0.07154842403250376	5.787284502455779e-4	0.9766728664235872	0.9945171578850067	NA	7	0	0	1	0	6	0
CDK2AP2	4.1057806857421895	4.287169458232097	22.255311289443288	0.013172719742792665	0.07190238409657296	0.0072346451916601015	0.9958683292877941	0.9891820602534992	0.9989815522069733	57	4	38	40	5	71	17
BAZ2A	7.985092963642571	8.039191213560779	328.7332707702318	0.09519841921884363	0.0719824117356527	0.014222340476416566	0.9580397828813189	0.9846485074795026	0.9969515244828931	628	105	614	562	73	1050	234
DNAJC6	3.0424269013849896	3.259557778505332	10.289173643424062	0.009640243310164779	0.07200216715839271	0.0049276168862224965	0.9975618352098001	0.9914078181210249	0.999361024589429	24	2	22	9	4	28	9
UBE3B	5.822156543459687	5.906073042322664	73.58066252221964	0.05455431672370289	0.0721656338371775	0.011756529291879838	0.9810489836008306	0.9851707836837661	0.9971206659547955	168	13	91	127	34	214	58
ALDH1B1	3.8672699900898655	4.01054460920682	18.42682069052664	0.059639029625890426	0.07222602396348451	0.006789349585033586	0.9835676167176777	0.9892436302877298	0.999361024589429	48	6	34	17	5	57	14
GGNBP2	6.493239505816611	6.529930406133604	114.38093268060392	0.06104937393248085	0.07223695477683963	0.014305885231039187	0.9732048524646357	0.9832484684417312	0.9969515244828931	225	29	167	200	44	372	80
TFAP2E	0.5824706024147883	1.510934947735414	1.5860167108803214	-0.24211438249940423	0.07226312113062865	5.021185276525229e-4	0.9584270603735295	0.9938895281592155	NA	3	0	6	3	0	10	0
ORMDL2	2.8408283250567106	3.0092088212468635	9.242150202007982	0.2777811726889321	0.07251089215088469	0.005354744669001356	0.9246606097784762	0.9916458427832947	0.999361024589429	7	5	10	11	6	28	6
TMEM57	5.420864054921376	5.462264956458006	54.03166067872152	-0.05277873438004021	0.0725451552380157	0.010675520925439863	0.9804607723661324	0.9846243910011133	0.997521876723425	96	18	87	82	19	134	48
CP	4.469458586623608	4.7349299526054045	32.869455123868406	0.20060013047407377	0.07257254621002307	0.005626464474083039	0.9449480927885273	0.9905410936878974	0.999361024589429	23	25	45	59	4	70	31
PRPF38A	5.667471988092446	5.72361322979507	64.84934914653459	0.03337202797599509	0.07265791805827743	0.011420167023802002	0.9861240353017701	0.985041513392189	0.9971206659547955	101	23	96	131	18	184	52
SSBP1	5.4593024544292454	5.53528304871248	57.845520100912694	0.24002349876005616	0.0727117652269594	0.009143777336166291	0.9001716622702303	0.9859940149901499	0.9981475957847248	82	24	41	87	36	173	42
PIAS4	3.8995081014186006	4.155155854632797	20.20071650731895	6.553034972307927e-4	0.07273708647611475	0.007967222732145868	0.9998962534455607	0.9903825359050754	0.997521876723425	47	2	25	50	6	55	18
STAB1	7.996603214268856	8.176162355323056	362.75467885142893	0.2742507480089303	0.07276938576525843	0.011011364115789424	0.9008868684982367	0.9875731637475732	0.9971206659547955	1378	151	362	215	91	981	299
BRIX1	3.9876772701972203	4.149111954387185	20.467514343219925	0.031454618844462205	0.07293139995751502	0.007025511897181312	0.9888983549291108	0.9892436302877298	0.9989815522069733	34	7	25	51	4	58	17
VCPIP1	6.188622175167446	6.232926420460703	93.89018170726239	0.16502046105540064	0.07310744727501316	0.012470723578633557	0.9242605611409784	0.9837877256134221	0.9969515244828931	114	34	162	104	51	300	65
SEPHS1	3.760227333302493	4.138098549710561	19.490240161450345	0.1599302435730796	0.07315910864898915	0.008117601246896847	0.9588904074890542	0.9912525294077252	0.9971206659547955	61	1	34	36	4	68	14
LRP8	3.298407465359923	3.4783466495798336	12.13129782772258	0.05541348228001418	0.0731986124337276	0.005618063409907421	0.9846553970379208	0.9905410936878974	0.999361024589429	35	3	13	19	4	39	9
ZFP28	2.7107398030514895	3.255539949846348	9.798844855147987	0.3650818123264568	0.07320781559759384	0.006283809611132953	0.9163445108549001	0.9931972992942586	0.997832374832911	23	0	30	9	3	31	8
ADAT2	3.4305152775276255	3.725053251842866	15.499759499425394	0.27042877854229136	0.07325567134282	0.004787650082708008	0.9279719959989824	0.9914078181210249	0.999361024589429	21	11	8	36	2	40	13
USP34	7.9925706917951604	8.025824570359282	326.8557214332104	0.047620353922625584	0.07355906178751043	0.01690155232613479	0.9795291106152522	0.9832484684417312	0.9969515244828931	622	80	579	443	140	869	273
DDX41	5.56137086889067	5.706924369741648	63.51800037367725	-0.030469360604840734	0.07374845962808535	0.012158576519887939	0.9887347759601653	0.9861991570869432	0.9969515244828931	179	16	67	131	13	153	59
SGSM1	1.2649202398773234	2.063647130115182	3.1212184961378395	-0.482059045131767	0.07385790962732938	6.649340130448603e-4	0.910650655724623	0.9938719387223957	0.9999505444996434	9	0	7	5	1	19	0
DNAJC15	4.4871006730778085	4.568975928141631	29.115202024528582	0.23981398186348138	0.07388686192567091	0.009497326735774865	0.9059489830768794	0.9869264175356324	0.997521876723425	45	18	23	38	12	90	20
CLDN20	0.989777465797863	1.499981357238927	2.1529373905423865	-0.003309331211288207	0.0740074112211954	0.002168685239088585	0.999372125875246	0.9938895281592155	NA	6	1	1	2	1	5	2
TOB1	5.173980901295494	5.227634835001008	45.54344976579636	0.12326122475551043	0.07414416330280972	0.012795456131964133	0.9514907414963584	0.985041513392189	0.9969515244828931	62	16	81	69	18	166	27
NAALADL1	0.9954633240918593	1.6736317051299878	2.2656687275356986	0.2630609070270757	0.07437381102565829	0.003273420761026977	0.9513076208943324	0.9938895281592155	NA	10	0	3	1	1	7	2
FUK	2.980099851779996	3.4824870535014814	11.767759400113045	0.3527855688521422	0.07462426975998661	0.00567838965788473	0.9174049053001812	0.9917837271309584	0.999361024589429	32	4	21	21	0	46	7
SLC2A12	1.7174742773426868	2.066191576166751	3.9449323815548043	0.1194745137791593	0.07465004101984947	0.0028598256492798004	0.9766416810200522	0.9937307039123249	0.9997902776782008	6	1	7	2	3	11	3
ZBED2	0.558478511369921	1.584130113405691	1.96436984218936	0.2683503474631893	0.07469270120122076	0.006478475888062029	0.9574815476490243	0.9945171578850067	NA	13	0	1	1	0	3	3
SULT2B1	0.3558624211825345	1.2428397983929278	1.3026281178052252	-0.22907361088955716	0.07479912442337895	-8.617206099288781e-4	0.9607165825673225	0.9938895281592155	NA	5	1	1	1	0	7	0
ZNF689	2.695798991221097	2.9667143618761442	7.928328358175216	0.12593963799380567	0.07480025354496993	0.004805782315793157	0.9684644432810455	0.9914078181210249	0.999361024589429	15	3	14	15	1	29	5
R3HDM1	5.674182045004874	5.714798275282692	64.43100333807088	0.009084288460093163	0.07494755175565525	0.012365803677402013	0.9964350300660917	0.9832484684417312	0.9971206659547955	143	22	94	93	20	182	52
MPV17L	0.8621939235002217	1.4642456734805234	1.768826577812098	0.029222088615116652	0.07498326226920501	0.001780902691347446	0.9943897626711995	0.9938895281592155	NA	5	0	3	2	1	7	1
NUP133	5.233976394564291	5.27406281471828	47.31829095040725	0.01174018559565266	0.0750190492775659	0.011904027693951137	0.9955632815660991	0.9840967822792366	0.9971206659547955	101	19	60	65	16	129	39
PPP1R3F	1.2328082614002922	2.0558013286401384	3.0639885969656313	0.5293753929101273	0.07529111711631419	0.004291091995389965	0.888673364735929	0.9938895281592155	0.9981475957847248	15	0	2	7	0	13	2
PLCD3	3.0183871634743076	3.6804051192583107	13.743307957759976	0.5452661974982097	0.0755874292465321	0.007613138282666561	0.8712653955061411	0.9926112661511916	0.9969515244828931	68	0	15	9	5	44	11
DFFBP1	0.5131239128190396	1.3385616660711772	1.4695846005514717	0.07197882996829184	0.07563700755246829	0.004625890311381623	0.9874825193406174	0.9945171578850067	NA	3	0	1	6	0	3	2
RAD21	7.967370470489937	8.013616982354232	325.7178070427789	0.15086254225571927	0.07575201833106514	0.012914137425954368	0.9273017775746878	0.9832484684417312	0.9969515244828931	404	107	598	336	182	982	242
SEC24A	5.909275243741313	5.9397191247362064	76.26150100343467	0.12956796324155817	0.07576630539500862	0.014997524036294731	0.9425591655018325	0.9831758203436772	0.9969515244828931	93	30	118	111	35	240	54
WBP11	6.502093938296013	6.523106843066278	114.3815758479562	0.07250056178760912	0.0759468457932963	0.017026072229691977	0.96553317935703	0.9815133537967802	0.9969515244828931	190	34	175	175	51	357	83
POLR2C	4.9711016843304865	5.049322190548277	39.64637732370465	0.06502213215902006	0.07618820926121109	0.01118989004783569	0.9764993346422254	0.985041513392189	0.9971206659547955	75	9	62	72	15	138	26
SMG5	6.163661391410072	6.3493086125455935	99.69096378052947	0.09934683282277096	0.07624484863235463	0.01275346068275576	0.9685470344967356	0.9861991570869432	0.9969515244828931	361	19	130	151	18	276	84
LINC01534	1.0300741591871445	1.7228278924312848	2.9903331130490276	0.37376329595871827	0.07640027530212114	-0.001541976687694976	0.9320632532271648	0.9938719387223957	0.9999505444996434	4	4	3	1	0	11	1
TNFRSF1B	6.550705500929672	6.772633327204424	136.705380825801	0.2941995559833285	0.07647792371956628	0.008650829311915274	0.9033947198750953	0.9879077886288335	0.997521876723425	99	58	430	109	35	327	123
MAPK9	5.285225645860758	5.332079253957049	50.18493316562149	0.1497435501075571	0.0765283186932063	0.012645404970550063	0.9384187965641793	0.985041513392189	0.9969515244828931	79	25	55	51	26	136	40
SLC35G1	0.6720043816588487	1.4255155345490904	1.8080951081571395	0.1731164050873878	0.07710236867792061	0.003347600697373397	0.9715254089740236	0.9943370384085141	NA	8	1	1	1	0	4	2
C11orf71	2.320852825501965	2.676587973053029	6.710865511402692	0.3775245843252595	0.07721681151535871	0.0023536490192625076	0.9138633885499312	0.9919465466665934	0.9999505444996434	8	3	2	15	4	26	3
MKNK1	5.885263624112306	5.953428797884842	76.9022701931369	0.1773857970579095	0.07744869490973343	0.011673853704308066	0.9260914509959189	0.9840967822792366	0.9969515244828931	97	26	163	71	38	237	56
CTD-2267D19.3	0.9445789070341583	1.9423462246655188	2.9067774557476778	0.7073600638494998	0.0777714599404487	0.0012668554802663231	0.8748710837276882	0.9938895281592155	0.9999505444996434	5	1	0	13	0	14	1
GABARAP	3.764158759356801	3.9143381581510717	17.865814750856096	0.31561142217521504	0.07786992730220062	0.007575978662358723	0.8922376418231606	0.9892436302877298	0.9981997634210793	25	5	26	14	14	64	10
SRM	4.642690636523628	4.850715067423746	34.14674568316895	0.04185776966397386	0.07808557466021772	0.010962593401668361	0.9877363333774549	0.9875731637475732	0.9969515244828931	114	8	24	66	8	88	31
MAP3K3	5.797406040145808	5.919446214915411	73.78844721963183	0.10431903246195053	0.0781242751665859	0.012344864500153084	0.9611919514131998	0.985041513392189	0.9969515244828931	157	12	171	88	26	240	53
ZBTB8A	3.2541368714965753	3.4248488419449927	11.970540249557533	0.023164164422834668	0.07815613378006832	0.006067187417210719	0.9938022351318729	0.9900961661960963	0.999361024589429	19	6	19	20	2	33	10
PLEKHA7	4.1801770562436165	4.327590832316583	23.441314359766846	0.05110440426642854	0.07820302601902906	0.008615043707892206	0.9846553970379208	0.9875731637475732	0.997521876723425	69	9	22	36	5	68	19
TMEM70	3.0345147549666622	3.2182095201932537	10.448449654390398	0.26559340256318653	0.0782583778515271	0.0066723844790039675	0.9249672397547489	0.9908600673044236	0.9981997634210793	16	4	7	16	7	40	5
SDS	2.0829950752265463	2.778066189420472	6.971016909790405	0.7036448794968259	0.07827068266276355	0.001213671057720871	0.8422091073744788	0.9937307039123249	0.9999505444996434	9	5	2	22	0	29	3
GNB1L	0.884496666631262	1.5123123633756352	1.956495960056034	0.07909819201655324	0.07831147853812173	0.0031120555536639175	0.9850522377200954	0.9938895281592155	NA	6	0	1	4	1	5	2
BRD1	5.5367896330132815	5.689607654076852	62.3157289811592	0.03701057653073094	0.078457704013232335	0.012620266066276	0.9874825193406174	0.9859940149901499	0.9969515244828931	150	10	129	103	14	185	50
TNPO3	5.77068334431797	5.806194564590735	69.29954602424868	0.05205964635386618	0.07856120240271204	0.014988092927330707	0.979937197594622	0.9822448863750658	0.9969515244828931	137	21	89	85	36	188	57
CCDC149	4.971161458634072	5.121986308448137	41.952828156910705	0.029449398834818796	0.07864165264746234	0.011169906745049595	0.9889599153345232	0.9861015732241935	0.9969515244828931	84	6	94	44	19	109	37
NEURL4	3.474675417060122	4.244143125010883	21.147185463009983	0.1887455653573036	0.07870500407759441	0.01205318145517358	0.9648599195637392	0.9917837271309584	0.9969515244828931	105	0	26	25	3	42	24
SIGLEC1	5.596262268739339	6.0504185358113425	81.04230978163098	0.5850583267042004	0.07890334925120288	0.007065233788685976	0.8408825213667611	0.9906849157901828	0.997521876723425	344	35	22	120	7	268	57
H6PD	6.775791634680962	6.874254375840343	145.06601107634967	0.0979596341030796	0.07895442401070113	0.014143250763163044	0.9611919514131998	0.984502889439679	0.9969515244828931	356	35	317	172	34	436	112
ZNF528-AS1	3.8506396524253237	4.044877711498414	18.950556931602073	0.07520121137315668	0.079021834006307	0.007660437239175071	0.9804607723661324	0.9887869108915003	0.9981997634210793	22	7	35	43	3	53	16
SLX4	3.6275528095219256	4.398498823138	23.58618222531685	0.3899627562409299	0.07904053995568687	0.01112947743943497	0.9187064250084563	0.9917837271309584	0.9969515244828931	100	2	35	41	0	65	22
MEGF11	1.6445517994996843	2.2146973192335837	4.457753208576659	0.21236812182283632	0.07925024515100586	0.00430325336276801	0.9610431687023885	0.9938719387223957	0.9981997634210793	2	2	2	16	1	8	5
AC012358.8	1.1644049545602126	1.9533314128720398	2.8492362993677833	-0.44386424320645573	0.07969014262941139	4.1872353406414086e-4	0.9179146227233644	0.9938719387223957	0.9999505444996434	5	1	6	7	0	17	0
RPL17	5.358195948009484	5.437527614612544	54.105563210113	0.14692537414727974	0.0797557572215407	0.010765287584319293	0.9474058015718274	0.985041513392189	0.9971206659547955	74	22	40	84	33	132	47
DGKD	6.212550967012116	6.427065495831151	105.3891890841575	0.00934317694532018	0.07983830740279056	0.013928262172792617	0.99750722274907	0.9861991570869432	0.9969515244828931	256	15	221	200	17	243	101
YKT6	5.412265374010458	5.477606537664335	54.275732768907964	0.07872368852921827	0.07994766560503168	0.012848254981990938	0.9701419760680746	0.9832793731548807	0.9969515244828931	128	20	58	95	15	174	39
SMAP1	4.708833963246613	4.762434231651981	32.84330624794002	0.1075782095738471	0.07996439213969184	0.013038908983811543	0.9588904074890542	0.985041513392189	0.9969515244828931	67	14	48	32	13	101	24
ZFP62	4.555463882257486	4.700934714716272	30.86311174124721	0.16467270283102292	0.0801463556602756	0.00970999130205163	0.9445326906009518	0.9861015732241935	0.9971206659547955	56	5	31	68	16	108	20
VTI1A	5.3327542171190805	5.446058741109601	52.823657375884096	-0.013180075103225795	0.08028682440794148	0.012516696135590243	0.9955632815660991	0.985041513392189	0.9969515244828931	117	8	93	81	21	140	46
TUT1	2.8167446822369344	3.2302951654113112	9.53673998721674	0.18471707261207326	0.08036023250844106	0.0066145448045788	0.9570429140396426	0.9914078181210249	0.997832374832911	17	1	20	25	1	30	8
HDAC5	5.456698282398603	5.730834078400468	63.835894259843954	0.175947028187734	0.08053128079660062	0.011546954807623869	0.9484986391910388	0.9875731637475732	0.9969515244828931	142	7	191	76	12	205	48
HLA-G	3.3453314322537513	3.592284773195963	13.811440205836659	0.19258330527570516	0.0805643898370094	0.006363877423513653	0.9501370689530385	0.9905410936878974	0.9983961900924626	39	9	15	10	2	39	11
TIMM21	3.586741972772795	3.8656810818922094	15.928775904223217	0.1548434162874663	0.08065104593930536	0.007322850322184975	0.9574815476490243	0.9893601659835837	0.9981997634210793	49	4	21	30	2	64	9
ZNF142	4.646815993531537	5.021393941753383	38.02630068751084	-0.0015844023566443063	0.08065184803437345	0.013140673179505147	0.9994533761240565	0.9893601659835837	0.9969515244828931	133	3	59	71	5	93	37
RPL36	7.185956111071941	7.223567735468763	187.66442465480162	0.1463367909426733	0.08065676992286971	0.01488777000673018	0.9293676929501425	0.9815133537967802	0.9969515244828931	333	91	165	313	68	616	128
SUB1	6.797807795262166	6.866642920526422	147.61832673203298	0.24924250863635036	0.08066969051423431	0.009817127677407736	0.8827074831235568	0.9832484684417312	0.997521876723425	156	88	193	141	71	452	106
ZC3HC1	2.6089714575211973	2.884395956375612	7.612605363084089	0.1472364062023823	0.08076728718738412	0.0050869702782651285	0.9645867850748933	0.9914078181210249	0.999361024589429	18	2	4	17	3	23	6
ANKMY1	4.420811756296364	4.564610104251751	29.427425837527146	0.3019579129020761	0.08087327183654869	0.006278908524580393	0.8959673045459348	0.9875731637475732	0.999361024589429	21	22	39	34	10	75	24
VPS33A	3.430655003716547	3.6987006452144056	14.61048612018906	0.2046643220821622	0.0809859689968488	0.007018625012119802	0.9445326906009518	0.9897968177304795	0.9981997634210793	24	8	23	27	1	49	10
TMEM176A	4.555183064079908	4.6777441014596155	31.980353594394092	0.40725840558636767	0.08098661766575985	0.005937053871295953	0.8320165384419201	0.9865408548420206	0.999361024589429	39	22	22	32	17	100	21
MRE11A	5.61559692064967	5.6493752449976284	61.78976570906429	0.12332247269439073	0.08104289499816403	0.017294455358183865	0.9468340110190366	0.981740636261243	0.9969515244828931	104	22	101	72	28	216	39
CNOT4	5.567434811176592	5.614029055070605	60.624122232040854	-0.027943408208203527	0.08107621482024904	0.014122883905275035	0.987938135136941	0.9831758203436772	0.9969515244828931	113	18	78	78	32	140	56
PPCS	4.735728219091277	4.929274799798145	37.12529021957257	0.29279211845078285	0.08111967368982126	0.005215745260042239	0.8978152748029873	0.9865903055733198	0.9996815027152848	72	27	32	52	6	152	17
FUT10	3.1102752508876885	3.370585426823018	11.169079421704875	0.14592603908891746	0.0812863887032387	0.00629765583597792	0.9604529548487261	0.9904387652262443	0.9989815522069733	20	5	17	23	1	37	8
SNAPC4	3.3576983345963365	4.143038110441993	19.190475631680034	0.5393888582084727	0.08130865828370275	0.009466519608456557	0.8827167476960972	0.9914078181210249	0.9969515244828931	71	1	39	34	0	69	14
MLX	5.152948951448752	5.198843781239122	44.72536078157605	0.10219358118175753	0.081583152775315193	0.014651315644149319	0.9587529572403165	0.9832484684417312	0.9969515244828931	92	17	46	73	17	146	31
KLLN	1.271489697773635	1.7131165444373597	2.8217255564115744	0.12735680028643756	0.08168574353511893	0.0021498371411534326	0.977157277486427	0.9937307039123249	0.9999505444996434	4	2	1	5	1	8	2
AFTPH	5.1790665436697525	5.258557707232076	46.73996328989619	0.14061952007942793	0.08173507181796547	0.012631995668764717	0.9467237818637256	0.9840967822792366	0.9969515244828931	73	11	90	49	26	146	34
NDUFAB1	4.266562945492083	4.475573230185974	27.396074200686208	0.48153411273224156	0.08183543774418067	0.004212259781976112	0.8278867335632085	0.9887322433941759	0.9997902776782008	52	9	12	24	24	87	18
ZFYVE27	3.581775337111524	3.8575917169157115	15.810905421455951	0.1465084614565158	0.0820193398369546	0.0073331292733350715	0.9588904074890542	0.9892436302877298	0.9981997634210793	42	4	24	32	2	67	8
HAUS7	1.5033368907622315	2.072966984792576	3.609169542596861	-0.24672261250205896	0.08211213968181301	0.006101357340834395	0.9553138282319936	0.9938719387223957	0.9969515244828931	10	1	4	8	0	5	5
MED24	5.200428059831786	5.37548750863743	49.6145281622137	0.09785686562121036	0.0821156317371909	0.011873658645483424	0.9686705128519828	0.9859940149901499	0.9969515244828931	157	12	63	88	8	168	35
USP3	5.60098483098308	5.666805974468998	62.301212428261984	0.09136457001306966	0.08211671746965382	0.013509970096128749	0.9635303202727109	0.9832484684417312	0.9969515244828931	76	16	110	117	26	186	48
RP5-1142A6.8	0.59133645500511	1.4898535912351654	1.805309690457614	-0.1479226588020501	0.08213289096710727	0.00663064147731713	0.977396861633957	0.9945171578850067	NA	9	0	3	1	0	2	3
TTC27	2.8549633032583843	3.4530563839005617	11.31232539308264	0.49108787389088954	0.08220124742929945	0.0061031715521871225	0.8857430720582449	0.9914078181210249	0.9981997634210793	46	0	9	20	4	48	6
CHD2	8.405405597912921	8.46157053144982	442.55518658221035	0.11689670715086033	0.08241689025010114	0.016848842588584604	0.9484986391910388	0.9822100371917469	0.9969515244828931	648	92	890	649	206	1266	351
SMDT1	2.744874206066269	2.904412884221826	8.46429372342922	0.07803364146205423	0.08289258857135953	0.006354790762665222	0.9818617699286651	0.9912525294077252	0.9981997634210793	11	6	10	8	3	21	7
PPARA	4.878558881588172	4.935109708572579	36.87316682323664	-0.04168426241257239	0.08299672942876228	0.011276865980094222	0.9844740472948661	0.9832793731548807	0.9971206659547955	73	12	59	54	12	97	32
ATRX	8.363618294868905	8.407143289912215	426.2057086958291	0.1299209105114696	0.0830871542726466	0.015924515603863654	0.9380017224023356	0.981740636261243	0.9969515244828931	741	129	858	408	190	1517	267
TBCD	5.656740976521149	5.7071065659212685	64.34309001643531	0.06064538943431914	0.08316069315486811	0.014891873243931663	0.9764993346422254	0.9817786586274811	0.9969515244828931	144	29	85	84	17	185	51
SYMPK	6.0216813924151955	6.236895483999189	91.80140153748744	0.14165080311804698	0.0832196061093037	0.012656271588612088	0.9574815476490243	0.9859940149901499	0.9969515244828931	257	19	156	180	10	296	68
ZNF277	4.512693883096437	4.573025018236743	29.077621770484246	0.23225742451915174	0.08358068148763426	0.014005793678473119	0.9052933566557966	0.985041513392189	0.9969515244828931	40	13	33	33	17	95	19
MSANTD2	3.9478763694986125	4.081240993524621	19.80516898232656	0.20118898003433072	0.08359976258617881	0.009236765124578293	0.9331661338768986	0.9865408548420206	0.9971206659547955	27	10	43	20	5	67	13
TFPT	2.598010985455264	3.1630587311105685	8.819901369473715	0.40671040052320806	0.08361785769165964	0.006064221542427568	0.9054970067173724	0.9914078181210249	0.9981997634210793	26	0	11	23	2	37	5
KLHL17	1.8289693233261	2.4127573516116305	4.61407762183335	0.31634230772732236	0.08362298374867333	0.00557132130865844	0.9314375029649293	0.9931972992942586	0.997521876723425	20	0	7	5	1	15	4
PIN1	4.591422844471895	4.753268350650869	31.73887083687795	0.13069893026046547	0.08364147230960711	0.010540278810610116	0.9575005607550825	0.9859940149901499	0.9969515244828931	97	5	48	34	13	112	21
RP11-231C14.4	0.07764348116741106	1.041774142874358	0.8015038927463762	-0.21572835285596614	0.08365273269239071	1.1773586117986525e-4	0.960533183291199	0.9938895281592155	NA	1	0	2	3	0	5	0
PNKP	4.458824528353547	4.5677712558200625	28.066906936574846	0.13339275682911877	0.08373912099083212	0.011016497108468833	0.9558978021492981	0.9856000738641321	0.9969515244828931	78	7	36	28	13	95	19
NANS	4.803087249809406	4.883565477663133	35.26743155503624	0.10063587601442835	0.08378903980402494	0.012770091869288592	0.9613377461549053	0.983901814885866	0.9969515244828931	83	13	40	59	10	127	22
TTI1	4.289358134086607	4.570666619544002	27.186493035270196	0.12511006247645556	0.08383332015237861	0.01044066507153449	0.9635303202727109	0.9875731637475732	0.9969515244828931	86	4	34	59	4	96	19
KDELC1	1.822155503035915	2.402865086981598	4.822461300906429	0.42549653361234074	0.08400003985529468	0.00451505166339344	0.9057054378913734	0.9931972992942586	0.9983961900924626	3	0	8	16	2	15	4
IFT74	3.946162141307437	4.035718381398722	19.569592554057706	0.16199074259885313	0.08400570928220431	0.010310112045531344	0.9483862888518055	0.9861991570869432	0.9969515244828931	22	10	20	35	8	56	15
TUBB	8.05393367694188	8.10268923937234	347.0314420482333	0.13526612828454135	0.0842082443426116	0.026319699354282508	0.9375408851213349	0.981740636261243	0.9969515244828931	764	181	298	421	123	951	282
MAPK8IP1	0.7690401097031228	1.6570477652751672	2.128480217278264	0.22641936405792443	0.08444317287550551	0.006422731389071068	0.9604529548487261	0.9940342568152098	NA	12	0	1	3	0	4	3
ENG	7.307882280332142	7.3943991614670015	209.48255989135188	0.10649347926042994	0.08445723405902418	0.0163881324249435	0.9580507253808119	0.9831758203436772	0.9969515244828931	498	70	404	279	38	609	166
PKN3	3.3344682818100497	3.641685648769484	13.518850363886358	-0.01583555295353553	0.08454757925160747	0.008094987775340838	0.9958683292877941	0.9897968177304795	0.9971206659547955	27	2	35	22	2	35	13
MORC2	4.746809654938951	5.019682792931105	37.958941878808275	0.14325614257350983	0.08487086292424938	0.010496403928548689	0.9584270603735295	0.9861991570869432	0.9969515244828931	91	3	62	87	10	150	22
EMP2	7.476683186856467	7.58067069623174	240.55467235804826	0.22316411473754055	0.08493771583605454	0.010960988009366368	0.9052933566557966	0.9833775982244015	0.9971206659547955	443	141	438	198	49	816	159
AGPAT6	5.091644556891777	5.241518508178939	45.20638779726035	-0.0013560273741798894	0.08500436919642809	0.012834994179918784	0.9994344391386442	0.985041513392189	0.9969515244828931	104	10	82	86	8	129	38
USMG5	4.495117536939941	4.733562897046787	33.28748683496254	0.6375219880072721	0.08512893216860008	9.545944032028523e-6	0.7643278034368117	0.9882994920624134	0.9999505444996434	30	17	15	38	28	130	15
TRMT1L	4.34579282806015	4.463138739008026	25.860629967565774	0.1319651450492717	0.08517479210650165	0.011617084524903782	0.9565175255352052	0.9851988146549971	0.9969515244828931	45	11	39	46	6	105	13
NSFL1C	5.2000667475701645	5.321012282013149	48.143981018822345	0.12895992550151297	0.08522655683790362	0.012210796508512764	0.9553138282319936	0.9840967822792366	0.9969515244828931	92	8	98	62	22	187	27
CBLL1	4.963662966443968	5.014163717665085	39.35683679909814	0.12169798407199589	0.08547198971614407	0.014389779391888846	0.9541461046277209	0.9831758203436772	0.9969515244828931	47	16	63	64	15	121	29
DDX24	7.413292995870978	7.437217839290453	217.16511433603745	0.08621656146361167	0.08556097099728542	0.019872467667599425	0.9580507253808119	0.9778839304387725	0.9969515244828931	299	68	331	390	90	635	169
KCNIP2	1.1230468663895006	1.66410504552357	2.2877100255052873	0.08483550655067043	0.08559752504736082	0.0031698231843697118	0.9835676167176777	0.9938719387223957	NA	4	0	3	6	1	7	2
FGFBP3	0.02415840762719707	1.041264215374092	0.8000072351106535	-0.13616836252467687	0.08565972461193253	1.3105510668525212e-4	0.9779796218482242	0.9938895281592155	NA	1	0	1	4	0	5	0
PPAT	3.1158443565437803	3.3672000932885955	12.14126465232919	0.4091492333395163	0.08578189761208836	0.004373729670636159	0.8870667909039072	0.9905410936878974	0.9995969224716956	8	9	7	25	4	34	9
STRADA	4.249418903339875	4.343857422758145	23.949836970360337	0.1263673071638871	0.08587496686403683	0.011786049785048902	0.9574576646652906	0.9851072376709474	0.9969515244828931	37	11	32	45	6	81	16
RAB3A	0.4455811672701121	1.3167850080852002	1.6289826679423187	-0.14339913392812131	0.08592155227724121	-0.0019284627944724368	0.9810489836008306	0.9938719387223957	NA	4	1	2	0	1	8	0
FAM101B	4.415344179592812	4.633621528414376	29.048868758755038	0.20265283456149355	0.08605313710077198	0.00989495784500574	0.9391076075435825	0.9861991570869432	0.9969515244828931	100	10	48	21	5	100	20
TIPIN	2.118327944827183	2.466279425791276	5.454723396835544	0.2556578642637221	0.08606982652732136	0.003968154954307635	0.9425591655018325	0.9914078181210249	0.999361024589429	8	1	3	12	4	20	3
PRDM15	4.111215635386144	4.301243858405248	22.66005261371818	0.039488355420717186	0.08627453103080542	0.009886390079424668	0.9877363333774549	0.9861991570869432	0.9969515244828931	52	5	56	24	5	66	19
DHX36	6.304103371600761	6.334928771092537	100.56492311780563	0.09072376596575969	0.08636124945450058	0.018872073645866065	0.9584270603735295	0.9778839304387725	0.9969515244828931	150	29	140	154	53	290	79
NAA10	4.179067054280294	4.475839317410902	25.711100026946976	-0.2714979078316379	0.08642670110114758	0.013243565329525838	0.918118893242036	0.987959489245455	0.9969515244828931	82	3	46	37	5	48	29
GCNT4	1.6875926725608137	2.2267203130524744	4.091777775216454	-0.01569761198722168	0.08645977634113723	0.005906513391313892	0.9973144005626645	0.9931972992942586	0.9971206659547955	6	0	8	11	1	8	5
UBR5	7.912099599378876	7.926111975644764	305.06471192864115	0.08233316553843308	0.08660727946899868	0.023644849846143328	0.9574815476490243	0.9775953980137568	0.9964395820198222	521	91	505	443	127	938	227
PLCG1	6.6544804333706695	6.847754218517272	141.55479098222833	0.1457721749207868	0.0867350044276572	0.014323142201185211	0.9553138282319936	0.9851707836837661	0.9969515244828931	385	21	296	236	23	420	113
RP11-510N19.5	0.12943920679379797	1.1090757873686057	1.1234363685754998	-0.27104104639682663	0.08677786965550517	0.00555415228001636	0.9574815476490243	0.9945171578850067	NA	1	0	1	5	0	1	2
CUL3	5.92061921894093	5.971007737401883	77.46341557346472	0.14050276282036625	0.08684390739096812	0.01647244849841104	0.9384187965641793	0.9800017505109172	0.9969515244828931	112	22	100	136	40	289	45
ARID4B	7.468000427934554	7.511192512115804	227.93850233414489	0.11424672983581573	0.08689048574258011	0.018368085903520442	0.947569790200359	0.9778839304387725	0.9969515244828931	353	64	496	294	84	728	164
TMEM161A	2.182536427358762	2.6766382173551255	6.436966789945325	-0.18368096724725966	0.08706984124222683	0.006733916000597073	0.9640706984918933	0.9919465466665934	0.9969515244828931	19	3	8	9	0	10	8
SNHG15	3.6911178834333236	3.902626656350217	16.721128145569605	0.11955454641444208	0.08712059400989436	0.0085796548396241	0.9645867850748933	0.9872118740743597	0.997521876723425	36	6	29	30	2	60	11
TMPPE	3.761511622448345	3.875531608611361	17.251991854216968	0.21435938074587826	0.0871318813781583	0.010714448867300736	0.9287589043454286	0.9862246198677499	0.9969515244828931	36	10	14	21	6	58	11
SUOX	3.600510499454259	3.839084830402265	16.46533479037817	0.3404457300632651	0.08731326927104854	0.005392055075942246	0.9054970067173724	0.9886798333818017	0.999361024589429	35	7	7	29	8	73	6
CHKB	2.0763253094316507	2.5212566178564226	5.630115853853074	0.020359292033762244	0.08733044279495458	0.005177106465674697	0.9960242732009681	0.9917837271309584	0.9981997634210793	14	3	7	9	0	12	6
LA16c-306A4.1	0.6580734522425254	1.472356448011829	1.5851013552443092	0.26552104538854177	0.0873440515998185	0.0030287262077032633	0.9513014494460977	0.9938719387223957	NA	6	0	1	5	0	7	1
SCEL	5.66627638933292	5.8506426554113675	70.34076130970799	0.1339447940454206	0.08740898134336868	0.009184239657337388	0.9588904074890542	0.9851072376709474	0.9981997634210793	152	29	54	163	15	327	26
NDUFB4	4.250988295019429	4.355524705248993	24.655412882543065	0.302206416828854	0.08751449147904193	0.011012527193991473	0.8869204657920671	0.9859940149901499	0.9969515244828931	25	9	30	36	16	93	13
OCLN	4.543131206518926	4.642119017455169	29.66851188854874	0.17950895938644193	0.08760390405681655	0.012014529912646463	0.935613847664902	0.9847031004100003	0.9969515244828931	34	9	47	60	12	112	17
DSCC1	0.33849642405668984	1.431059899861813	2.1729289890676444	0.8539918746657916	0.08765528750975085	-0.0018034319664117261	0.8535237336756749	0.9938895281592155	NA	6	3	0	0	0	7	1
RP11-75C10.6	2.227900602267823	2.8056199794887475	6.9317735806344905	0.6772293846787781	0.08770963278985526	0.0027245383101474445	0.8562590799752161	0.9917837271309584	0.9999505444996434	1	2	17	17	2	30	3
NICN1	3.9623278409131277	4.149402358232093	20.013185999861392	0.1040660019339669	0.08776413404338153	0.009463976377300539	0.9684644432810455	0.9861015732241935	0.9971206659547955	55	5	36	28	4	77	12
CTSO	5.384565092808354	5.565039084758623	59.983559565191655	0.4666574734159799	0.0882135359408637	0.004786647296924483	0.8158252661066618	0.9859940149901499	0.9996815027152848	62	47	79	29	25	166	46
HEXDC	3.6365801163571896	4.110276438407655	19.11930658630216	0.1256226190895838	0.08822505682166228	0.011407961767445804	0.9719517564815662	0.9897968177304795	0.9969515244828931	51	2	51	29	1	52	18
TIGD7	0.9213511206466204	1.614205001382433	2.1097635359084697	0.22757760267018015	0.08825471380284158	0.0019151621463950467	0.9580507253808119	0.9937307039123249	NA	4	1	1	7	0	9	1
NDUFAF3	2.9277712811515877	3.259060099861831	10.660462759295447	0.3135592562034164	0.08827952423710478	0.0058699543252024936	0.9164226787382139	0.9905410936878974	0.9983961900924626	29	1	10	7	9	32	8
MRPS25	5.46164204228145	5.651367766650977	60.49834131916045	0.14722596088862536	0.08830982965934438	0.012564609438549743	0.9522213085349602	0.985041513392189	0.9969515244828931	127	11	72	170	12	212	41
ARID1B	7.217247999215054	7.265957039389865	191.46411081412347	0.08047706194050994	0.0884452898084114	0.01945825701321582	0.9635167705469105	0.9778839304387725	0.9969515244828931	400	43	350	292	65	587	145
ULK3	3.774879150077478	4.235900910577972	21.25236875011045	0.04275533612203829	0.08852447181659089	0.012164354276493056	0.9888983549291108	0.9897968177304795	0.9969515244828931	79	4	20	45	1	49	22
DCUN1D5	2.7986462748369423	3.3216311354458243	9.983547499397067	0.33145298845891574	0.08855104437750003	0.005855453754796424	0.9192237591127888	0.991059481101105	0.9981997634210793	24	1	12	32	1	48	4
RBM4	3.9952465513025257	4.230569109040008	22.302444214520072	0.2290221654001872	0.08857403999767476	0.008231787785816264	0.9342819138366464	0.9875731637475732	0.9971206659547955	18	13	52	30	3	59	19
DGCR6L	2.476807666382343	2.810569947331783	6.72317479534811	0.12262291545062204	0.08857918420045686	0.005596055769104115	0.9718868505415602	0.9905410936878974	0.9989815522069733	16	1	13	11	2	30	3
SOS2	6.012092361128019	6.044546215587639	82.35315581491591	0.12322619429522944	0.088591777757479645	0.018053546217276933	0.9445326906009518	0.9778839304387725	0.9969515244828931	106	41	118	117	30	238	64
LAT2	4.038316858003658	4.21447366247502	21.670611214467428	0.03745446231159433	0.08883896308375104	0.009904679406011807	0.988301812541611	0.9861991570869432	0.9969515244828931	43	7	54	15	6	54	20
TTC3P1	2.8744127429869	3.159894660720908	9.447493775247805	0.24745603881986414	0.08900713600079084	0.00624730347771408	0.9373774685291847	0.9899755365888564	0.9981997634210793	27	4	5	18	2	34	6
PTPRF	6.507164856704255	6.866251252137402	143.28388200877356	0.35363542286085087	0.0894302218285586	0.010445145903579913	0.9052933566557966	0.9873367504675984	0.9969515244828931	418	36	156	364	7	490	99
PRKCA	4.992381198235011	5.093587927803216	41.54439386200204	0.2204657239414091	0.08953913936907464	0.012089223182322079	0.9164226787382139	0.9837877256134221	0.9969515244828931	120	17	34	40	17	139	28
ARPIN	5.6552215920666375	5.749171464171705	67.35728696620733	0.274374601120593	0.08964173724516991	0.010635241381167343	0.8748710837276882	0.9832484684417312	0.9971206659547955	83	48	69	92	19	216	46
MT-ND1	11.630951032776617	12.049895338809103	5431.703605701348	0.7199356099119798	0.08968410030976319	9.013643514730825e-4	0.7852106421061709	0.9903825359050754	0.9999505444996434	5433	3943	2287	1466	4251	17322	3774
ZC3HAV1	6.903910352113839	6.94597108716772	153.43699817378294	0.10765115317406977	0.08983140487566485	0.019015820427858522	0.9521437947785193	0.9778839304387725	0.9969515244828931	312	47	160	308	54	498	109
UPF3A	6.2314655688987255	6.275746112446401	95.99931957831353	0.12225214658303064	0.08983164095898	0.01821633832054525	0.9468340110190366	0.9778839304387725	0.9969515244828931	237	28	115	110	45	315	67
KIAA2026	6.446414334654229	6.500031919878865	112.65295474276228	0.07332586751025327	0.08990599127513432	0.017249541988785005	0.9702244140417069	0.9778839304387725	0.9969515244828931	172	44	239	133	33	302	95
DCK	4.705941745128895	4.7965362725388445	34.34176497212915	0.3389081741590858	0.08994617268048379	0.01095728470758627	0.8538571022754542	0.9845370439106857	0.9969515244828931	47	16	30	36	23	121	20
STAT5B	6.207048235362422	6.304189323552801	97.24371322850617	0.11325169745445918	0.08997386596337409	0.015519125516669448	0.9574815476490243	0.9817615164285635	0.9969515244828931	131	20	215	181	31	300	74
EMC2	5.723603544916369	5.8090234989928184	70.43740106535347	0.3179012940964795	0.0900650359426688	0.010788301509697479	0.8516783046294637	0.9831758203436772	0.9971206659547955	78	30	83	64	50	225	48
CYB5R1	4.286362563803694	4.4118271183804305	25.398530994047725	0.26241127050447743	0.09028439244003574	0.010858759564267361	0.9054970067173724	0.9851707836837661	0.9969515244828931	50	8	35	20	16	103	12
AC005154.6	6.819420398807747	6.854880017143609	144.37773399203178	0.07450828138485603	0.09044930912698576	0.020081954632363362	0.966209050505419	0.9775953980137568	0.9969515244828931	309	60	226	180	39	415	115
LINC01420	4.044095811083384	4.152789493775009	21.1369871892478	0.2099094806995561	0.0907234228502698	0.012498121689620787	0.9233516207853185	0.9858202351086794	0.9969515244828931	32	5	25	28	15	70	14
ILK	3.573831231379328	3.9768613047597703	17.192762423418582	0.24920330866924928	0.09086985028278265	0.009048760288513202	0.9347672908599671	0.9887869108915003	0.9969515244828931	39	3	46	28	1	66	11
MBP	5.724162180026312	5.790188910937444	68.26886825551529	0.1255963751447227	0.0909058852805776	0.015306362458333278	0.9513076208943324	0.9809471013434997	0.9969515244828931	92	22	153	72	28	198	54
BRD7	6.159134419885959	6.1940146197956185	91.05715429002606	0.14268897830549546	0.09097053424989147	0.019459129096259225	0.9331661338768986	0.9775953980137568	0.9969515244828931	143	44	126	118	34	346	51
MRS2	4.338475411918146	4.4794898447945055	26.546598593490053	0.010170116722192242	0.09103516004876762	0.01104279853604555	0.9973144005626645	0.9857996875610825	0.9969515244828931	46	7	20	64	11	63	25
FAM136A	4.251051532759469	4.353383628756911	24.181046691601836	0.1065362168299724	0.09112920296865272	0.012521881067967401	0.9623471830265121	0.985041513392189	0.9969515244828931	52	5	30	31	14	75	18
LL22NC03-86G7.1	3.6895344024590515	3.854348827303727	16.263729312022665	-0.023451654403201273	0.09116524570282006	0.008329726451066088	0.9931308568024011	0.9861991570869432	0.9977156802944606	36	5	30	25	3	46	14
ST20-AS1	2.8237593966678083	2.999301403488281	8.53933103946583	-0.07267396372336518	0.09121973830675134	0.005971065941703748	0.9823405100183303	0.9893601659835837	0.998568208033415	16	2	15	10	4	21	8
RP11-736K20.4	2.1605070306665057	2.88783154083909	7.0990725929719645	0.6570756711821696	0.09124294263017561	0.006876783640792178	0.8397462935927074	0.9917837271309584	0.9969515244828931	5	0	30	11	1	23	6
C15orf57	3.5587742075820583	3.7232208879736373	14.70153663135222	0.13381895927370036	0.09125619851683729	0.010070892626518986	0.9588904074890542	0.9861991570869432	0.9969515244828931	31	6	25	21	3	58	8
PPP1R12A	8.18318141290819	8.21706628265908	373.8495978243368	0.08880203454165728	0.09137365255830307	0.02178158106582442	0.9574815476490243	0.9775953980137568	0.9969515244828931	605	105	745	450	159	1024	309
OSBPL2	5.755487034450471	5.8202127546296065	69.65494462018931	0.1336788765356952	0.0913929570298685	0.01554915062237188	0.9474058015718274	0.9800017505109172	0.9969515244828931	84	25	155	89	24	211	53
FHAD1	2.5096746065061053	3.5862917082611827	12.71342400732372	0.33132531922705716	0.09139349623594299	0.011465729355480465	0.9467962441854928	0.9931972992942586	0.9959118451901906	25	0	55	10	0	18	17
CAP2	2.063220033834891	2.596794679958024	5.420631737936884	0.3049220828291983	0.09143242682839675	0.005825162610983791	0.9322260416099999	0.9914078181210249	0.997832374832911	16	0	11	10	1	20	4
CCDC64	2.5599143937450455	3.0852477003821153	8.548163936439517	0.4394573359555515	0.09152000521212138	0.005822253890949332	0.8978152748029873	0.9912525294077252	0.9981997634210793	12	3	14	25	0	34	5
POLA2	3.5604085530471123	3.8951153514566355	16.253444248393972	0.06928868335170653	0.091522580925741	0.010010748020755116	0.9835676167176777	0.9881021693190947	0.9969515244828931	50	2	30	28	2	49	14
BX004987.4	0.14699017076315996	1.2409426243028545	1.911208289534346	0.8013578255762885	0.09164325201709675	-0.002679737368731123	0.868680646117254	0.9938719387223957	NA	0	3	3	0	0	5	1
VPS13D	7.799915151176222	7.8982598177851795	297.3682138103442	0.07520373125168718	0.09164415937231082	0.018688434067704797	0.9726392823554182	0.9817615164285635	0.9969515244828931	741	58	566	462	74	754	264
B4GALT3	4.027552967417727	4.389171031104101	23.839626109760964	0.12602935356820957	0.09188766684908518	0.011575535922866254	0.9684644432810455	0.9873367504675984	0.9969515244828931	49	1	49	53	6	72	20
THRAP3	8.104001998971608	8.116716730694202	348.52875618304336	0.09628174882644673	0.09190211272986568	0.02555628157770108	0.9490163822265089	0.9757990302268528	0.9959118451901906	759	132	468	450	124	1115	250
TAF1	6.941883170845742	7.017445784017318	160.68554380948663	0.09913938358953882	0.0920026827698889	0.018451364399045093	0.9588904074890542	0.978646711386173	0.9969515244828931	353	27	264	269	62	495	122
TANK	6.021079083182893	6.086240800911951	85.01903276920538	0.2366840978719488	0.09215374882274292	0.014398898043803133	0.8918251227068372	0.9800017505109172	0.9969515244828931	90	29	124	98	56	269	60
COL4A6	1.7298936540242984	2.111903034284443	3.9993219244487634	0.03802743532855815	0.09217308055716955	0.004288792778969772	0.9924793138675525	0.9917837271309584	0.9989463914296796	6	1	10	2	2	9	4
RBM41	4.596961619240204	4.690525524023429	31.12121099102828	0.23189822231735852	0.09231614913667391	0.01309905353414865	0.9110560669284362	0.9835728633928821	0.9969515244828931	50	10	58	25	17	111	19
CCNC	5.141353085078855	5.257893509379616	47.889825850835024	0.37692994019757853	0.0923773942415643	0.010590030616383136	0.8488420202847222	0.9840967822792366	0.997521876723425	36	26	40	77	27	142	35
TRIP6	4.556030804679157	4.694348051623654	31.518319208350583	0.2574724674572572	0.09281912209107628	0.01059771254566223	0.9164226787382139	0.985041513392189	0.9969515244828931	67	12	14	50	17	89	25
ZNF502	1.8721472846154805	2.4063824357158707	4.7228395180943465	0.1419275102914119	0.09296995438820947	0.0062717281219322775	0.9726408916253563	0.9917837271309584	0.9971206659547955	15	1	10	6	0	12	5
ANXA6	7.1409358858511975	7.194586502385761	182.86460417455126	0.15441772347782232	0.09304048225352442	0.017913433376460456	0.9294626864058038	0.9778839304387725	0.9969515244828931	481	57	238	166	82	642	118
AC093620.5	0.5274137440092213	1.4249142670621604	1.397431973000373	-0.28456573206648184	0.09322021453930468	0.0011031095757769666	0.9503650099288559	0.9937307039123249	NA	5	0	3	3	0	9	0
FAM60A	4.987549239646026	5.114939538093799	42.82004434378474	0.06274049755993605	0.09329105080354544	0.01229503119006695	0.9810489836008306	0.9840967822792366	0.9969515244828931	46	9	64	57	31	93	41
IMMP2L	2.5113135506608257	3.0351425396492955	8.217553107427559	0.4287466063920205	0.09339856578241511	0.006111301432063278	0.9001716622702303	0.9912525294077252	0.9981981428182435	26	0	6	17	4	32	5
RNF31	3.394042576853049	3.700373991358326	13.947449881879487	0.18679606616393984	0.09348734171114229	0.008704422405234056	0.9503650099288559	0.9875731637475732	0.9971206659547955	52	2	17	21	3	53	9
RPL37	7.717627624391496	7.8070518082470866	284.0705971959073	0.2818859971976335	0.093672727056355	0.00987384218081141	0.8648783331987792	0.9815133537967802	0.997521876723425	310	166	269	285	162	1028	170
HERC2	6.928914410162598	7.0817790019361135	167.20878579120296	0.1580422321209961	0.09368121828469005	0.0136555167044157	0.9449480927885273	0.9832484684417312	0.9969515244828931	539	23	259	247	45	514	129
OFD1	5.451900939513713	5.5827590378433705	57.73449082958345	0.07478555801104576	0.09380169480415873	0.014959530932855642	0.9744447965208622	0.9820887631852909	0.9969515244828931	132	13	101	112	11	195	41
SEMA4C	4.222026180385772	4.518734356324324	26.354717452454672	0.03175113464087597	0.09407973650221364	0.012606470022914098	0.9904925298782737	0.9861991570869432	0.9969515244828931	49	4	63	55	3	72	24
HOXB7	1.9507593409398447	2.4921352421328424	5.559333343447636	0.2053528089826422	0.09412147403207849	8.056967746579915e-4	0.9651648256136132	0.9914078181210249	0.9999505444996434	13	2	1	8	4	27	1
DIABLO	3.488123930736749	3.735594950940325	15.18169778967265	0.26215451082791696	0.09439604935709735	0.008194296345058198	0.9258832690694676	0.9875731637475732	0.9971206659547955	12	2	22	36	9	45	12
PPAPDC1B	4.309875566335614	4.3948538916254405	24.71996690975116	0.14218818668270677	0.09445327812946132	0.01534458129610691	0.9503650099288559	0.9832484684417312	0.9969515244828931	41	9	34	43	9	98	13
AUTS2	5.967252329893917	6.019551648712868	79.8273887562634	0.12017919542411343	0.094510889812351645	0.018249735804102413	0.9492413217176845	0.9776596695593642	0.9969515244828931	123	24	167	105	29	280	52
CCDC85B	4.487787323733589	4.58661145421799	28.28551198680449	0.11241590499584447	0.09456425791098075	0.013759640625778518	0.9590493910733475	0.9832484684417312	0.9969515244828931	63	7	52	32	11	102	18
RP11-53B2.1	2.5149281818211304	2.7182093285335927	7.220867816780636	-0.05979530343027476	0.09461336547716968	0.005995743800571438	0.9854411001854302	0.9905410936878974	0.9981997634210793	12	5	9	6	2	15	7
COL4A5	3.8083344187178683	4.199940865117884	20.66679594517371	0.27845444434004324	0.0946468213624736	0.007964564509362632	0.9284200664474391	0.9875731637475732	0.997521876723425	68	8	34	24	1	93	9
KANSL2	4.024025581455182	4.178956676988918	21.13507503836889	0.17315678732252984	0.09467371860730903	0.01034301457174963	0.9484986391910388	0.9851988146549971	0.9969515244828931	47	10	22	26	8	98	7
STK36	4.0779595899119885	4.402711277742022	24.001297623963158	0.23306129748436066	0.09471941473280678	0.010392902621141037	0.9347473250485682	0.9861991570869432	0.9969515244828931	81	2	21	51	7	92	15
CEP164	5.191876076673983	5.475918932298589	53.22982530759778	0.1074715759459235	0.09472875786168335	0.01424508838512007	0.9718868505415602	0.9858202351086794	0.9969515244828931	168	12	89	90	4	154	45
SNHG5	4.858718822733168	5.019492066398207	40.42846661933427	0.3771158953908509	0.09481430402573891	0.008024418904964381	0.8394116355934369	0.985041513392189	0.998026513669479	52	10	34	40	38	118	30
COL6A5	4.37621076809776	5.1513062048355645	44.807368121913235	1.3245818422054878	0.09490841935664808	-4.137580426296924e-4	0.6787342510806583	0.9912713288425866	0.9999505444996434	102	50	30	3	4	156	26
BTN2A1	5.452301049573045	5.620221890453258	59.52932085985744	0.1111032576018123	0.09493416936224251	0.014800105498118882	0.9623471830265121	0.9832484684417312	0.9969515244828931	133	7	137	71	22	181	47
ZNF236	5.081192399650772	5.286126729492457	46.39062115349573	0.09793314175698425	0.09500717948823331	0.0138651798458525	0.9702244140417069	0.9844210565930622	0.9969515244828931	127	10	94	71	6	155	34
PJA1	4.636306342393941	4.817572869306361	33.05252188450006	0.16082977963594858	0.0950512390911908	0.011805229998939052	0.9503650099288559	0.9847031004100003	0.9969515244828931	99	8	29	67	8	130	19
GORAB	3.732141607851524	3.822919031074076	16.729536969301837	0.08237184140722008	0.09521053949112054	0.011529628602285796	0.975755621390105	0.9859940149901499	0.9969515244828931	29	6	15	22	10	44	14
GTF2IRD1	3.718435615298707	4.189954195629366	20.298528846977636	0.11859061123655175	0.09521981676247379	0.0123683227134559	0.9735190639607172	0.9884374404408103	0.9969515244828931	55	2	43	42	1	56	19
CNNM3	3.751446234052281	4.000782771902251	17.916415243331308	0.15236374081271067	0.09524112198442515	0.009903151549257912	0.9574815476490243	0.9861991570869432	0.9969515244828931	42	2	44	19	6	61	13
SPA17	3.067675285246852	3.280338862970812	11.546311112738406	-0.04737486392787778	0.09529637929170287	0.0066968665404498065	0.9877976426324421	0.9897601749705311	0.997521876723425	9	9	13	16	3	20	12
AC074117.10	2.286345268742357	2.7348833214945207	6.559137658079698	0.2709325577943185	0.09553297733418825	0.0035086767994153825	0.9436608250646992	0.9909200162432268	0.9997902776782008	12	1	3	17	4	31	2
CDPF1	0.9224196870924526	1.7445320527850403	2.2460538800568135	0.4510099767702431	0.0957168230821548	0.004940752416021739	0.9073488482970807	0.9937307039123249	NA	10	0	1	6	0	8	2
SCARA5	4.362940457408618	4.592108877144016	28.25293026768818	0.09989147165479643	0.09582800284361412	0.01245586406183149	0.9725794673361344	0.9859940149901499	0.9969515244828931	106	4	26	33	11	77	25
ABHD12	4.6780145308098815	4.777746841802165	33.8242928762647	0.29502525530723445	0.0959174993150336	0.01209478987145634	0.8820244234397768	0.9833775982244015	0.9969515244828931	56	12	26	36	25	104	24
CRELD2	4.140074876930789	4.46446849571241	25.705565967328127	0.1420042989786074	0.09606452547605059	0.011700294936908034	0.9622980986940212	0.9861991570869432	0.9969515244828931	73	1	36	36	13	73	22
POLK	5.872452260920855	5.915507271958757	75.20802393247881	0.053945557634883366	0.09609347436060557	0.018132227981709107	0.9802694804460611	0.9775953980137568	0.9969515244828931	96	35	97	127	27	185	67
ASMTL-AS1	2.624687156111241	3.1459077846958268	8.950177702781756	0.097761089801366	0.09627705440214186	0.009872636986453208	0.9810489836008306	0.9911773444933061	0.9969515244828931	43	1	10	9	1	20	10
EXO5	1.8196825066815552	2.6635692179850476	5.705512839008296	0.8118702056249262	0.09655445463145834	0.006157746523110259	0.818505045693641	0.9917837271309584	0.9969515244828931	27	1	1	13	0	22	4
HPS1	5.450387795525279	5.509758872342685	55.78030541700001	0.13332450500765977	0.0968231849106227	0.017472367200096622	0.9475052221506838	0.9778839304387725	0.9969515244828931	144	18	54	72	24	180	40
ASNA1	3.6544263269733226	3.849569198164176	16.455105457558933	0.21732747196520252	0.09691422755337303	0.009481307509110828	0.9380513949648512	0.9861991570869432	0.9969515244828931	46	4	9	27	8	53	12
PHTF1	4.461094555170154	4.52389117528801	27.409342340761327	0.14393682147247022	0.09695629035326053	0.01752437009643378	0.9461385338753625	0.9817615164285635	0.9969515244828931	53	9	32	40	13	98	17
CASP8AP2	5.4382218635642925	5.520521276477282	55.593104592427316	0.09380499286260467	0.09701389142047465	0.01713453803840889	0.9623471830265121	0.9778839304387725	0.9969515244828931	128	11	91	80	22	199	36
ZKSCAN1	7.276493589420737	7.315415686255602	198.4908202207453	0.09236908978866669	0.09721600067601853	0.022941198872792425	0.9574815476490243	0.9757990302268528	0.9964395820198222	359	48	371	307	72	617	149
NUDCD1	4.1710643544960195	4.23860858938637	22.853968379504046	0.2158426372540974	0.09723459754866957	0.015360229443478335	0.9164226787382139	0.9837877256134221	0.9969515244828931	32	13	27	25	10	71	16
CTD-2349P21.9	0.8606895424299117	1.5514339518973093	2.176683243719618	-0.08444325837817208	0.09731590821786161	0.004688213403249923	0.9858475825894627	0.9938719387223957	NA	1	0	6	4	1	3	3
GLE1	4.9220284081408945	5.007464719877372	39.82812765089436	0.30248679038377185	0.09748433660447217	0.013168246187513102	0.8746724600777184	0.9819895755360705	0.9969515244828931	73	18	35	33	25	128	27
PDCD1LG2	2.8846501121721713	3.2112169183514325	10.221917137464574	0.26710242414316576	0.09754252841499124	0.006775021539994265	0.9330725856155808	0.989658275820622	0.997521876723425	31	7	8	9	1	30	8
WAC-AS1	4.322157624532025	4.403963051568874	26.071358185995685	0.13853442445472383	0.0976366582083588	0.01257053904955989	0.9554162695202081	0.9840967822792366	0.9969515244828931	29	12	26	33	16	62	23
RP11-832A4.7	0.6167153640718133	1.6172700318089221	2.226582813706409	-0.4992355869807703	0.09763959883706418	0.007593128846776181	0.9210249648729657	0.9938895281592155	NA	1	0	6	7	0	1	4
ENTPD1	6.230877459232353	6.313354490449802	97.94651183931936	0.1061630161928417	0.09767830278974524	0.01788436936098917	0.9575005607550825	0.9778839304387725	0.9969515244828931	143	25	223	162	27	302	75
RP11-274B21.1	2.643290354303326	2.9387764246902246	7.85839026274665	0.1069373061867961	0.09807498390091204	0.006716608303122348	0.97498709216477	0.9894877430598426	0.997521876723425	10	1	21	11	3	22	7
TLR5	2.55571528160293	3.1154176329642467	9.703726543086512	0.36758451580425977	0.09813117426623734	0.0066280802890308875	0.9376021273857236	0.9914078181210249	0.9969515244828931	1	5	26	14	2	16	11
PDCL	4.9833835972404	5.104235578710487	42.07564697152827	0.2445089292883649	0.09814869710150008	0.013085185448817191	0.9053479296101362	0.9831758203436772	0.9969515244828931	74	9	70	32	29	134	30
PITPNC1	4.720726627141907	4.786106652118358	33.26635629580058	-0.056183277178276696	0.09854824391455384	0.014360976061933192	0.9811799864118133	0.981081496909416	0.9969515244828931	50	10	56	53	13	80	31
PLA2G2A	3.9878588541490765	4.357241907896981	25.38394542974539	0.8342498491532022	0.09896111377501572	0.00228377951968372	0.737368157906955	0.9884374404408103	0.9999505444996434	11	8	9	49	24	79	17
NUDT18	2.152063921969331	2.5819272774800015	5.380179292158215	0.12320035618631897	0.09927704584606131	0.005296140566234813	0.9738277939448347	0.9900961661960963	0.9983961900924626	16	1	7	11	1	26	2
KDM4A	5.421275484386143	5.481385414548792	54.81584738424638	0.17488396477895704	0.09931271458978179	0.01783519410116752	0.9279719959989824	0.9778839304387725	0.9969515244828931	126	22	45	81	22	189	36
C1orf210	0.9542090642818094	1.7842273654423828	2.8036073665684125	0.660147234415797	0.0998113897825283	0.002287388051948363	0.879447133548754	0.9933999016599323	0.9997902776782008	4	2	0	9	0	9	2
NAB1	5.701080569251832	5.776973683780965	68.11726266775563	0.002662200152819364	0.09983904545761686	0.017183394864341443	0.999372125875246	0.9778839304387725	0.9969515244828931	132	20	108	58	37	148	66
FBXL12	2.9420299934771017	3.244717706762779	9.779640385859992	0.1752723569561471	0.09995297784510485	0.00790247122441338	0.9558978021492981	0.9875731637475732	0.9971206659547955	27	3	15	17	1	38	6
RNF123	3.9195289760144774	4.246670984582251	21.407637344465687	0.04748129651843875	0.10001540247417325	0.012636537569283962	0.9874825193406174	0.9861991570869432	0.9969515244828931	78	3	23	41	3	58	20
RP11-757F18.5	1.2155848260230793	2.320780930355242	4.03267276451143	-0.05506030074767507	0.10010062565169314	0.001089668054567132	0.9926706055889056	0.9926939792449342	0.9999505444996434	8	1	1	18	0	25	0
SMNDC1	4.874083597578823	4.916862694705701	36.88593619241808	0.16666986625123714	0.10029596753025206	0.019897426651913963	0.9303274323887814	0.9778839304387725	0.9969515244828931	51	14	45	55	19	118	26
PCDHB2	1.744079656853818	2.1554049863082296	4.251693135762734	0.1417430931461834	0.1004371725195605	0.004623632537794028	0.9728474738919393	0.9914078181210249	0.9981997634210793	13	1	3	2	3	10	4
DNAJB11	6.3504426195872234	6.417907535181749	107.36030317724367	0.2630886837654839	0.10063789278904135	0.015211246738055711	0.8751755615174567	0.9775953980137568	0.9969515244828931	174	45	85	125	68	378	67
APOL2	5.878114618902452	5.947190910733045	77.06135440871401	0.24326404443357372	0.10069803402334505	0.015409022026494301	0.8855925993122146	0.9778839304387725	0.9969515244828931	101	49	95	95	25	283	45
NRBP1	6.77009055046932	6.810060953309301	139.79592894352746	0.1191351171882679	0.10100365251212369	0.022938865956429813	0.9445326906009518	0.9748137687645452	0.9964395820198222	278	34	161	228	70	441	103
SNX12	4.928000790956664	5.120753602145167	44.339124085844176	0.23885491094537287	0.10107101249712659	0.00726333948398532	0.9234930884060224	0.985041513392189	0.9981997634210793	58	34	30	29	22	82	44
ACTR1A	6.081310651748478	6.10157248025207	85.19372370262562	0.10982629041031046	0.10107455832884549	0.02539182886389571	0.9485406183206854	0.973408856917045	0.9959118451901906	160	30	122	103	38	270	62
RB1	6.595311520721166	6.629284560804316	124.28599898028303	0.1860371590178862	0.10138094253570842	0.021421865586669017	0.9054970067173724	0.9748137687645452	0.9967356880681193	192	51	165	121	69	394	89
SPDL1	3.4605553169589576	3.6235538642643705	13.734049549145475	0.173106372840648	0.10141855541373362	0.011000568843019243	0.9483681512336674	0.9858202351086794	0.9969515244828931	21	6	19	28	3	52	8
MFSD4	2.546769437936776	3.2095035874975215	9.380990042597942	0.7478419935652844	0.10144827734326282	0.007256089488198162	0.8138430333956815	0.991059481101105	0.9969515244828931	3	1	35	20	1	33	7
CLN6	3.3968139151747265	3.579401817793224	13.890458706424013	0.3343156776324921	0.10148196771208814	0.008874628571464349	0.9014513920246604	0.9861991570869432	0.9969515244828931	31	7	6	17	7	46	9
TMEM71	1.9185438810096815	3.018094250393442	8.217258852280592	1.3974491263668918	0.10152174135702467	0.005667988566676447	0.7322601688745581	0.9920736740171182	0.9969515244828931	0	0	35	11	3	25	7
RPS6KA1	5.312407347938425	5.366603761445676	50.03507361448609	0.08345759801969822	0.10200325549766304	0.01952432142974421	0.965568391386024	0.97683740226314	0.9969515244828931	93	13	73	89	19	168	35
SHKBP1	5.43293950607522	5.47129825783581	54.122174470969924	0.07051133385593886	0.1020750031216214	0.020691177269745682	0.9708186633124732	0.975732987037379	0.9969515244828931	99	18	87	83	18	172	40
AGL	4.8681923219130905	4.977514862566068	38.78742363833289	0.27843738680221947	0.10215831947359974	0.013276561724382994	0.8888005044914161	0.9817786586274811	0.9969515244828931	75	11	31	40	29	120	28
UGGT1	7.224056412816924	7.2691350467364035	194.04936221679486	0.18522807231180463	0.10234075744290153	0.02013939735825241	0.9083717870861239	0.975111688392315	0.9969515244828931	419	77	181	193	104	599	144
NEMF	6.567132806594807	6.621821667344031	121.57772840483312	0.09773632697308744	0.10247471239595826	0.021956236685044435	0.9574815476490243	0.9749785801268303	0.9964395820198222	283	29	202	179	40	430	80
UBAP2L	7.667314938859612	7.676405088100079	257.4316112946071	0.1166363166894432	0.1024957366630052	0.02913605996065192	0.9351515200629249	0.9705082299766029	0.9940449733122109	429	111	317	358	106	790	193
ZNF782	3.3354784518574494	3.596976747737783	13.208332036139993	-0.04238651789829606	0.10255854208436108	0.009670210019237735	0.9877976426324421	0.9861991570869432	0.9969515244828931	28	3	33	17	2	33	13
VIPAS39	3.339843141114693	3.717059503976029	14.221182807903748	0.2845605405969351	0.10257896963255428	0.007843784394056596	0.9258832690694676	0.9867826185664671	0.9971206659547955	29	5	16	39	1	65	6
SCARNA10	8.006497216828613	8.107494577218588	348.8129807813831	0.2893512858412282	0.10265902036300092	0.013647341360782187	0.8702689865459884	0.9778839304387725	0.9969515244828931	285	122	600	334	235	1106	251
UBE2D2	5.677592310523107	5.7393411889892	66.87632132255334	0.22502455994604925	0.1026692248633495	0.01694346748559927	0.8957740953986846	0.9775953980137568	0.9969515244828931	90	43	79	76	23	200	50
RNF19B	4.479097379976596	4.572478580886563	28.409633826733547	0.19850568100294208	0.10281164634170487	0.01676862826736869	0.9229212638307438	0.981740636261243	0.9969515244828931	48	7	33	44	17	108	16
SSPO	1.7215746160835184	2.2217705714461307	4.002494074080203	0.1380565324105221	0.10282595764153034	0.005808470180640617	0.9726408916253563	0.9913015922829794	0.9971206659547955	9	1	9	7	0	11	4
C10orf88	2.3425838914216177	2.6888560945024063	6.729254130463557	0.060385865674776454	0.10282895348343653	0.006489606680043546	0.9875670366419629	0.9904608453677151	0.9971206659547955	15	3	14	2	2	14	7
PLA2R1	3.5098817266492475	3.9058000591302244	16.46325021626065	0.3283629528533097	0.10283558916329352	0.00990392759789573	0.9097258392033625	0.9871151804396135	0.9969515244828931	68	1	22	14	6	61	11
SNX5	6.723055620685929	6.760978716441004	136.10180794042967	0.19225848846266863	0.10293045177795135	0.020934885253989184	0.9039329386944125	0.9748137687645452	0.9969515244828931	184	61	128	228	64	452	93
TSSC4	3.1933596792731853	3.5992837908517528	13.121899086460715	0.3669246957052141	0.10297667070013021	0.008522125191029599	0.9039197213558254	0.9879077886288335	0.9969515244828931	48	5	7	24	1	47	9
ZNF672	3.9541503128420095	4.260395812610464	21.452574384720783	0.18552377479948762	0.10308821382493548	0.011385959792480525	0.9486737210657324	0.9858202351086794	0.9969515244828931	68	2	27	44	5	85	13
GPR124	4.812727741135136	4.9465056339238345	36.51130895533097	0.11456822853637971	0.10316784210140793	0.014987402407996429	0.9596849164973351	0.981740636261243	0.9969515244828931	116	8	45	50	11	128	25
OAF	3.5800018482983447	3.8242635710353574	16.046521679369054	0.27233893446382734	0.10343997526300971	0.009679771109926173	0.9164226787382139	0.9859940149901499	0.9969515244828931	25	2	13	41	9	55	11
SLC35C2	3.8713777037758463	4.44221200009692	24.847498783279033	0.39284976159376644	0.10350242249972506	0.011182981694199621	0.9111239478183406	0.9872118740743597	0.9969515244828931	74	8	35	49	0	86	18
TMEM199	3.2641631251452035	3.39802304706345	12.15423509042556	0.18397500099816497	0.10351817601682618	0.010627301749336501	0.9482762905141404	0.9859940149901499	0.9969515244828931	25	7	9	13	5	36	9
LA16c-361A3.3	0.34736227664701147	1.4602060266827717	1.6086393108496206	0.7746171684166667	0.10375944908842476	0.0026861848121333713	0.8533728585779385	0.9938719387223957	NA	0	0	2	9	0	7	1
STAM	5.117523451453028	5.201158113549292	45.37510862511766	0.27994578040001966	0.10403222691311682	0.013362826531530288	0.879447133548754	0.9781204755518126	0.9969515244828931	75	15	37	59	31	160	28
MMS19	4.563620824555284	5.029990834018995	38.10669632162566	0.21967284763572514	0.10404395617324726	0.013939626539773594	0.9484986391910388	0.9859940149901499	0.9969515244828931	109	1	90	60	7	120	31
TMOD2	4.667424560230364	4.74385262669117	32.98710052410018	0.3172751443584324	0.10412123615564062	0.015557792349132462	0.861918640057581	0.9811049872114593	0.9969515244828931	41	15	34	37	21	115	20
SMIM12	4.527032376454653	4.595833339408934	29.778959634706958	0.03850749741033529	0.10429816020718329	0.015053617147172418	0.986238785847507	0.981740636261243	0.9969515244828931	45	13	34	30	17	66	28
DIMT1	4.411352012902091	4.48676190471445	26.96120157759928	0.06303376604073234	0.10432852843862962	0.014989329460814427	0.9802694804460611	0.981740636261243	0.9969515244828931	38	13	48	33	8	72	23
TRIM71	0.9954633240918593	1.9428399865012858	2.8017842314214167	-0.19219271210442604	0.10448236006032412	8.585571207636807e-4	0.9724619695645317	0.9917837271309584	0.9999505444996434	7	1	1	10	0	17	0
C6orf47	3.6414434874842057	3.8504691186386384	15.898499815420267	0.14476291107723244	0.10455668307114235	0.010940494430249047	0.9574815476490243	0.985041513392189	0.9969515244828931	30	4	32	30	3	64	9
PRTG	3.483591654985538	3.736232051659976	15.400421239824205	0.4135519898278202	0.10466574015622282	0.007960971995669724	0.8846262538232973	0.9861991570869432	0.9971206659547955	22	6	5	39	7	49	11
APH1A	5.0270056095984845	5.12342806182286	43.60104897380802	0.35817356649452703	0.10469567069647635	0.012100370362617815	0.8350852870254514	0.9811049872114593	0.9969515244828931	51	31	43	44	18	141	29
TTC39B	4.8494168013552565	5.0147614330940495	39.097644176973084	0.25336968980668473	0.1047331947354171	0.012886804611455306	0.9164226787382139	0.9831758203436772	0.9969515244828931	27	16	82	78	9	116	31
PPARGC1B	4.277221936946038	4.380836440821093	24.42870208892788	4.883936853130049e-5	0.10480799817014337	0.013166597962489195	0.9999893063494981	0.9817615164285635	0.9969515244828931	40	8	44	43	6	68	21
ATP6AP1L	2.042063085407872	2.5073656401001974	5.349086723289469	0.29606306923955855	0.10484810781957461	0.005883521631589192	0.9345121713280988	0.9905410936878974	0.9976623792886196	11	0	5	13	3	18	4
MCU	4.735527702702118	4.796577228454206	33.77539971916279	0.2102136165394548	0.10492871290003827	0.019554601323246754	0.9108682479165825	0.9778839304387725	0.9969515244828931	51	18	39	49	12	123	20
RP11-762H8.2	1.5069126790094851	2.1635038790948937	3.9744192186512053	-0.35321166893481576	0.10498173838910188	0.008373721902492387	0.9362883892587767	0.9919474051828491	0.9969515244828931	10	1	11	3	0	4	6
CCDC186	6.707628753083524	6.7497500976938465	134.37181661385742	0.15898254097344197	0.10520174365345085	0.02203974865704699	0.9258832690694676	0.973825270714944	0.9964395820198222	147	44	245	205	60	427	98
CWC15	4.8260557179607595	4.899439239374217	36.27206398403813	0.18678682955711653	0.10526137521744412	0.016795562051974754	0.9271967945235622	0.9778839304387725	0.9969515244828931	45	17	40	73	12	116	26
TDRD3	4.546168703529043	4.636746575816853	29.87166109177696	0.16447390437326778	0.10531416802540836	0.016096304979850692	0.939339139486075	0.9809471013434997	0.9969515244828931	40	7	55	37	17	94	22
KDM4C	5.867595873222226	5.984702778270105	77.04684605332304	0.09872117814240877	0.10537882626328327	0.018595873403715504	0.9624029741952297	0.9778839304387725	0.9969515244828931	171	13	152	130	21	260	55
ARHGAP32	4.945002487607765	5.057223244659269	40.19056764768583	0.057144610140639436	0.105432219232652	0.016790606920616354	0.9814897446124685	0.9788843626218944	0.9969515244828931	74	6	64	62	21	112	34
LDLRAD1	0.7927472827426907	2.3608812300075437	5.976279741669808	-0.9912834274193302	0.10555003134205108	0.0014243955528675932	0.9002355337676464	0.9938895281592155	0.9996660905521499	0	4	15	0	3	0	9
RP11-956A19.1	-0.0969840075949386	1.0360762146138436	0.7845128181339452	0.03774354022321642	0.10563490949363268	3.773464557626493e-4	0.9943897626711995	0.9937307039123249	NA	2	0	4	0	0	5	0
RP6-109B7.4	-0.0969840075949386	1.0360762146138436	0.7845128181339452	0.03774354022321642	0.10563490949363268	3.773464557626493e-4	0.9943897626711995	0.9937307039123249	NA	2	0	4	0	0	5	0
PLXND1	7.475067641962194	7.586090965247113	238.69923017151444	0.1555758321733475	0.10577255017278693	0.020130387951820372	0.9388199122756306	0.9778839304387725	0.9964395820198222	766	46	298	375	64	715	189
MLLT6	7.167158589194634	7.306230182632672	196.1001678415103	0.16509283464570543	0.10589064728574743	0.018434887610794922	0.9396734075947872	0.9785000543232377	0.9969515244828931	404	43	473	305	33	591	155
THSD7A	2.904712996754946	3.134859234749435	9.210800480314159	0.13667069113344024	0.10604999766736985	0.0082242481500016	0.9621826149346835	0.9862837082946823	0.9971206659547955	14	2	11	24	3	30	7
MRPL36	3.112087323101593	3.264243962968808	10.485742475020926	0.13413094254807498	0.10612740922886925	0.010476240015463776	0.9609706246190493	0.9859940149901499	0.9969515244828931	26	4	10	14	4	36	7
CASP2	4.894818299783935	4.950176372274277	37.18212871947416	0.07092469988204521	0.10619359601266093	0.019003077722138242	0.9730897903320196	0.9771362673697082	0.9969515244828931	73	11	47	65	14	117	28
ARHGAP33	2.208465086873061	2.806070566448545	6.424657465678499	0.39673938683669174	0.10627497832837803	0.006361012649184427	0.9108682479165825	0.9899755365888564	0.997521876723425	15	1	15	14	0	30	3
PHF5A	3.5820458729590694	3.8003449008805936	15.564086557462481	0.2514281332473441	0.10673218738357208	0.010248369481713258	0.9229212638307438	0.9851072376709474	0.9969515244828931	28	3	13	39	7	64	8
RP11-392O17.2	1.0953578279409752	1.8335272323300875	2.6998659562749774	-0.05449935253493088	0.10677891157876394	0.007446865558421149	0.9891277748149891	0.9931972992942586	0.9969515244828931	4	0	8	6	0	4	4
SPCS3	6.8691511153728895	6.897342552311453	150.08516956339957	0.17338806437634335	0.10680284283213624	0.02390100485829369	0.9087861537327375	0.9716788661764281	0.9959118451901906	214	68	195	160	77	451	114
VWA9	3.63011449979954	3.9020436521471624	17.523350230224107	0.42756204570671086	0.10680529468547513	0.0075526661471922146	0.8555068768322989	0.9859940149901499	0.997521876723425	22	2	15	29	16	68	9
RCC2	5.950724865938903	5.992224850542365	78.85868343552484	0.12162299586225918	0.10684983971391708	0.022442098466588612	0.9475052221506838	0.973825270714944	0.9964395820198222	137	35	85	143	24	241	60
NNT-AS1	4.0159368682862135	4.151326723130403	20.374844412253996	0.118423749476699	0.10685973635903565	0.013248714464352159	0.960856802895675	0.9832484684417312	0.9969515244828931	53	5	36	21	7	71	14
DRAM2	4.310132551076814	4.464390515415853	27.025145120393663	0.4377108591231522	0.10689042093452827	0.009464359581976948	0.8257291905805632	0.9837877256134221	0.9971206659547955	23	8	35	28	23	95	16
TTF2	4.334394186440834	4.487585892947115	25.990283103177074	0.14791488128192518	0.10708056476645376	0.013696235184249655	0.9528575964391436	0.9817786586274811	0.9969515244828931	63	7	27	55	7	106	14
AVEN	3.1960107189642133	3.335901456906907	11.665242424666983	0.19020005376139745	0.10709763427246673	0.010463239478036651	0.9484903236069225	0.9859940149901499	0.9969515244828931	21	6	7	15	6	33	9
MGAT4B	5.4670431332914236	5.664029639609046	61.274049226965126	0.20885550930758812	0.10737042638860032	0.015693092190181727	0.9307788198395915	0.9817786586274811	0.9969515244828931	237	12	47	89	17	195	47
ARHGAP21	7.274382489853839	7.297180906497837	196.57142448059088	0.09082924633984132	0.10753014761249835	0.028689915226531214	0.9567722597536	0.9692442680312544	0.9940449733122109	441	57	256	274	81	582	155
WBSCR16	4.772591709725963	4.8806348641903465	35.09457317686107	0.01815923442138996	0.1075646779425665	0.015974148082129512	0.9939652484295547	0.9778839304387725	0.9969515244828931	91	10	39	64	9	99	30
BAZ1B	7.854740467072633	7.8967008759944015	298.5360948012561	0.11337745670120553	0.10769265339003392	0.020543381764240424	0.9475052221506838	0.9733106704384084	0.9959118451901906	644	65	377	469	141	869	239
SIRT7	4.115367872639726	4.33277024048844	22.859820380933265	0.1287836845978281	0.10770137921635775	0.01296131766077199	0.9598214260545677	0.9832793731548807	0.9969515244828931	56	3	46	37	6	89	14
PPA2	5.176751993743395	5.23820761425006	46.80413801157115	0.2691046698910344	0.1077615903429261	0.018294102858521996	0.8809841080120991	0.9775953980137568	0.9969515244828931	82	24	41	49	24	156	31
POMGNT2	2.639464317255074	2.811641325156326	7.4448094349632346	-0.06214924116819891	0.10783382238157765	0.0074983525806348985	0.9844433033777996	0.9873367504675984	0.9971206659547955	14	2	10	9	4	18	7
PHF13	3.6677366401328433	3.7865743454896124	16.37146496799835	3.99854238683469e-5	0.10784522613860413	0.011222372557854084	0.9999893063494981	0.985041513392189	0.9969515244828931	15	6	27	21	9	35	16
RRAGA	5.159298924670061	5.21602792011822	45.30260213886004	0.16773079287359893	0.10788295227835301	0.02116203254466041	0.9287589043454286	0.9759629398988832	0.9964395820198222	65	21	64	75	14	168	27
RPL4P4	2.322682769650383	2.795126662685559	7.532280714923112	0.15304889210512634	0.10806041761890985	3.794323514248972e-4	0.9726392823554182	0.9897968177304795	0.9999505444996434	9	2	4	9	8	37	1
HOXA5	2.804965952709431	3.059583948205207	8.902092435293477	0.2544032829188014	0.1084447384024543	0.00831752263647482	0.933587234790133	0.9865903055733198	0.9969515244828931	19	2	6	14	6	37	4
AK8	-0.12840767672949682	1.2172083584561662	1.2980233471144627	0.6798109513317535	0.10862277480424838	0.004818487395729746	0.8933851516792396	0.9943280182771755	NA	0	0	8	0	0	2	2
NOX4	0.9436675984654724	1.9487625731318698	2.6188127196565683	-0.1893381493996203	0.10877714977228467	0.001984956220336899	0.9719517564815662	0.9917837271309584	0.9999505444996434	7	0	10	3	0	17	0
GREM2	0.39722050935324676	1.2673920051863772	1.4456560509914476	0.38161718478643586	0.10908084073099716	0.0018710996468882088	0.9355603302436827	0.9931972992942586	NA	2	0	5	0	1	5	1
POLI	4.669769238643241	4.715545945155801	31.97192904936276	0.15702872403028678	0.10912343249667841	0.020685896775511976	0.9375408851213349	0.9775953980137568	0.9964395820198222	45	12	44	40	17	97	24
ANKRD26	5.012324440801366	5.258209410848692	45.37189600406714	0.08435772673413898	0.10916081348095266	0.01667432810058922	0.9764993346422254	0.9831758203436772	0.9969515244828931	143	5	65	87	9	136	38
RP11-493E3.1	0.09801553765923976	1.5379897157125966	1.7677318724118751	1.2896621513360058	0.10921643976353108	0.002327151663311722	0.7455682543618313	0.9938719387223957	NA	0	0	12	0	0	8	1
ST13P5	0.896623652000764	1.5176853634419372	2.8170567491444127	0.44708422672507436	0.10922797038253096	-9.664122098317348e-5	0.9208067280673398	0.9917837271309584	0.9999505444996434	1	2	1	1	3	6	2
SNORA70G	0.1135775907382631	1.0350561651546184	0.7815195028624998	-0.2766409649564971	0.10966946149653321	6.477355880804104e-4	0.9484986391910388	0.9923585589600348	NA	2	0	2	2	0	5	0
HMGCL	3.7776396702122925	4.00910785597164	19.49654869118896	0.6245054663626424	0.10968055673454126	0.005549236859856607	0.8033698391268147	0.9859940149901499	0.999361024589429	8	9	20	30	14	73	10
CDKN2B	4.778269419998627	5.0571855622810045	39.33113569129913	0.2048078699697157	0.1098720124821731	0.011639200947829902	0.9425591655018325	0.9832484684417312	0.9969515244828931	117	3	49	58	19	178	17
ABRACL	4.615029188092027	5.089269163544302	43.83092970133211	1.2089934164343992	0.10993977693161416	-3.663518231666138e-4	0.621557949295426	0.9875731637475732	0.9999505444996434	9	26	33	22	43	130	30
AKT3-IT1	0.49557294884967756	1.372531701034199	1.4320278340554538	0.36193220025337125	0.10999583880066756	0.003238068896548694	0.9293676929501425	0.9931972992942586	NA	2	0	7	1	0	6	1
TSPYL1	5.9969693754976925	6.1038561692707765	85.53569130373356	0.2008029527875263	0.11001274508695418	0.016941406112615135	0.9164226787382139	0.9775953980137568	0.9969515244828931	109	49	153	121	15	257	66
RP11-386M24.6	0.09994622429845135	1.140681025792717	0.944133220315681	-0.058154282474406065	0.11002463381093945	5.847280362150006e-4	0.9888983549291108	0.9931972992942586	NA	1	0	1	5	0	6	0
B3GNT7	4.405171118584762	4.646123068122906	31.071794911027407	0.5078658715990357	0.11005344959836658	0.003778072962236011	0.7968348093219423	0.985041513392189	0.999361024589429	32	29	42	25	5	106	19
CCDC9	5.436255929887822	5.576140737430531	57.77804279385886	-0.005130546913353675	0.11023865867582011	0.01892952215719416	0.9986348681040995	0.9778839304387725	0.9964395820198222	171	10	97	72	17	145	54
LAPTM4B	4.130735322410879	4.265914149427584	22.302215223706447	0.19938211613821868	0.11043816943018274	0.014146823193425412	0.9330190929132312	0.9817615164285635	0.9969515244828931	33	7	26	51	8	93	11
PTPRK	5.9889167380737955	6.07079466230011	82.20703879886553	0.08286361829084417	0.11049822146287148	0.021386204091164214	0.9672501363752284	0.9748137687645452	0.9964395820198222	194	18	152	121	23	263	62
FAM98A	4.915006414400455	4.999978678736387	38.49748081144716	-0.0013929043545102666	0.11073950398891953	0.017699414971082364	0.9994344391386442	0.9775953980137568	0.9969515244828931	82	8	50	67	16	103	34
ERCC2	3.2578765788225867	3.7857596816800454	15.056897453780394	0.24188947326447527	0.1110242006566793	0.011753265696772755	0.9503650099288559	0.9871433732522016	0.9969515244828931	43	4	25	29	0	42	14
CREB1	6.229486741689555	6.276217185124387	96.25400217166711	0.16558641826888468	0.11140192314571744	0.02307354349527201	0.9229212638307438	0.9719338882939517	0.9963487469152031	139	32	196	100	42	313	69
SLC26A8	0.5713607655209318	1.3720786433492207	1.430531176419731	0.24579796685113203	0.11141932455825584	0.0033180548944646026	0.954603106479351	0.9925880647448645	NA	2	0	6	2	0	6	1
ST7	4.0527668041484555	4.137860550717245	21.149070135722866	0.1604910221949603	0.11160496431539861	0.015311707035383171	0.9478292395623403	0.9817786586274811	0.9969515244828931	37	11	16	30	9	59	17
MBLAC2	1.961740847012895	2.30498712517734	4.3649880698246175	0.1051827940038854	0.1116294065393496	0.006004281183267759	0.9764993346422254	0.9888706864708663	0.997521876723425	10	1	9	6	1	16	3
TGM1	0.46656719894899557	1.2797771584214896	1.2589375131522136	0.20569670680695293	0.11188520895381047	0.003491447920730845	0.9603712500129358	0.9931972992942586	NA	3	0	1	5	0	5	1
DENND4A	6.42521547267352	6.464865909419991	109.82038063401248	0.12869376841004834	0.1122558764526193	0.024735657062336013	0.941509401379052	0.9703909886223758	0.9959118451901906	164	40	224	130	38	337	84
MS4A8	0.5058800611005113	2.14322634466381	4.254965486224718	0.19012313964929145	0.11229131409438103	0.006322112104352389	0.9818617699286651	0.9938895281592155	0.9969515244828931	0	2	20	0	0	1	7
KAL1	3.493010933497364	3.8759826003175575	16.427396715391318	0.3316865148134018	0.11239331925886309	0.005618303677774806	0.9242605611409784	0.9861015732241935	0.999361024589429	55	6	6	24	6	84	4
TMEM2	8.290507711091886	8.374074284367223	417.9398760955989	0.217456584195277	0.11240834861943777	0.01966583315896227	0.9054970067173724	0.9757990302268528	0.9969515244828931	326	154	916	607	160	1200	337
CLK3	6.2242396222699075	6.268163534868907	95.04468116271413	0.061897599275804426	0.1124691852509068	0.025068428517704838	0.9738277939448347	0.9702833689529538	0.9959118451901906	203	25	152	149	31	283	76
SUPT6H	7.744919904050263	7.779855360595921	274.445613366587	0.10961022507188914	0.11248072700641902	0.029148078951193326	0.947515208248365	0.9692199662531061	0.9932077807459189	624	83	420	431	76	878	203
TAF15	7.603492644784222	7.618815897206607	247.08764587797708	0.1399735665069045	0.11251971734282833	0.030793034474674817	0.9208067280673398	0.9656512885863908	0.9926375027355276	369	112	320	380	90	818	173
DDX49	3.864395095043531	4.234314527093377	21.479823836778372	0.4325319562445225	0.11262183033837017	0.01094463898157275	0.8869289300566772	0.9859940149901499	0.9969515244828931	61	5	6	59	5	72	16
PRKAB1	4.380571121071202	4.5887590603619515	28.708244728494247	0.3391513536440665	0.11267192833302053	0.00982856238697805	0.8869289300566772	0.9832484684417312	0.9969515244828931	27	17	38	62	5	122	13
IGSF8	2.5280368908992634	2.935413606018974	7.414840385675035	0.24045648798196165	0.1127087823895671	0.006984824901010873	0.9435252003658221	0.9875731637475732	0.9971206659547955	17	1	7	21	2	35	3
TMEM219	4.476154176679006	4.5514645220250545	28.369389513149695	0.2573808923432242	0.11320181641651182	0.019031084942460526	0.8978175943805229	0.9778839304387725	0.9964395820198222	49	15	26	37	12	106	16
CIZ1	6.524511119315388	6.712537790636087	128.75906350624342	0.220821593628271	0.11341684623016615	0.01804295591257976	0.9194610373990436	0.9794950590609763	0.9964395820198222	502	22	148	172	29	416	97
THAP3	1.7730556862418319	2.525160465945593	5.174188871968499	0.09873943076549188	0.113458184839412	0.010104438426202402	0.9835676167176777	0.9913015922829794	0.9964395820198222	16	0	13	8	0	9	7
FGF12	0.6702004376120273	1.3435782679114723	1.8374117967334218	0.2116555954189693	0.11349442118292388	0.0011841763343892655	0.9612549593267012	0.9916458427832947	NA	1	2	2	3	0	6	1
MTO1	4.327735166116469	4.499567008146788	26.38123605435872	0.002100703065033573	0.11351374386675317	0.01502231727233896	0.999372125875246	0.981740636261243	0.9969515244828931	66	7	57	29	5	71	24
MYEF2	4.631565621175101	4.702441067544027	31.577143608896872	0.1647833834899025	0.11376004451206564	0.01820643601956329	0.9391076075435825	0.9775953980137568	0.9969515244828931	34	10	44	53	17	92	25
FTCDNL1	0.7633542514091263	1.4796604649663214	2.119300385554213	0.3204407271761095	0.11418276120782107	0.002871394518143172	0.9445326906009518	0.9919768024925638	NA	1	0	1	6	2	5	2
C8orf17	0.6167153640718133	1.3711724751465422	1.4275378611482856	0.176101883708325	0.11426833422779761	0.0034276197272924513	0.966458059452855	0.9917837271309584	NA	2	0	4	4	0	6	1
OAS2	5.7068348758323815	5.919349452468005	75.25773977958264	0.4425755328193209	0.1144030386263854	0.011414260190753575	0.8368266214525558	0.9817615164285635	0.9969515244828931	53	42	56	208	18	234	56
MAPKAPK5	5.4402340530682665	5.5883877961310855	58.19676229436696	-0.004556144470050849	0.11462388704086014	0.019672580060281063	0.9986348681040995	0.9778839304387725	0.9964395820198222	115	9	113	114	15	149	54
NDUFS2	5.918037099236927	5.972430831659777	77.1438612932139	0.10484563544645906	0.1149286893231976	0.023771147479474425	0.9569145715581564	0.97120592674907	0.9959118451901906	147	26	152	99	21	249	57
DARS2	4.149092423203709	4.291136453667904	23.189451795402604	0.30546450339359604	0.11493805076840329	0.013705210818931444	0.8951754043176043	0.9817615164285635	0.9969515244828931	44	7	15	39	14	92	12
CCT8P1	0.5508619664367129	1.5098808865894617	2.1441514993916306	0.7143044234537383	0.11496480153115188	2.7907660520646335e-4	0.8763797448381079	0.9921289279756514	NA	0	2	1	7	0	8	1
URGCP	4.717766356568822	4.845236388258172	34.35757882034208	-0.04988414178499217	0.11503225411319937	0.017090207561387655	0.9840380611398571	0.9778839304387725	0.9969515244828931	96	12	41	51	7	83	33
AC004951.6	2.052460631671827	2.6139742065799	5.457546540207496	0.36144187874416367	0.11514075612973683	0.006806285560013237	0.9169842567364894	0.9892436302877298	0.9971206659547955	15	1	12	10	0	24	3
RSU1	5.998745918656823	6.123242551401157	88.2578205230273	0.3499526004570413	0.11521065784150335	0.012609996258481597	0.8422091073744788	0.9778839304387725	0.9969515244828931	142	65	69	67	35	243	71
ZBTB41	4.7772307385160095	4.984342257361945	37.29934064468194	0.14649289795565623	0.11527685359226757	0.016213019367586474	0.9551528169327859	0.9800017505109172	0.9969515244828931	64	4	76	80	11	132	26
COA7	3.749786611923266	3.838429054968967	16.92986189723864	0.11939347639998396	0.11555642820526195	0.01479225817966217	0.9612982373638566	0.9829259587568472	0.9969515244828931	32	8	14	21	8	46	14
KRT18P4	0.7430404191684246	1.5573865401993277	1.9914613635161067	0.011751687041623765	0.1155778739179367	0.00649538358224431	0.9983712162627639	0.9933999016599323	NA	2	0	3	8	0	3	3
PACS1	6.602518857170559	6.6828259523895746	127.65285966063139	0.15492334186746912	0.11560674211380326	0.02186143997338136	0.935613847664902	0.9735291543278494	0.9963487469152031	308	55	218	131	26	394	98
PEX11B	3.101080508607499	3.289920841870769	10.904971265778805	0.2942882202628757	0.1156705955504989	0.010553138967586403	0.915481820722481	0.9851988146549971	0.9969515244828931	19	5	6	20	5	41	6
AP4B1-AS1	0.6062777266161385	1.3707193647256395	1.426041203512563	0.19176588380401013	0.11569385737764823	0.00345741818584721	0.9623471830265121	0.9917837271309584	NA	2	0	3	5	0	6	1
MRPS16	4.994032341557355	5.156090613073635	44.798400436020636	0.4666959240756786	0.11571098848433556	0.009857725895715538	0.8238138518064095	0.981740636261243	0.9969515244828931	69	28	18	49	25	129	34
RPL10AP6	0.989777465797863	1.5457601168920867	2.465854431788484	0.25373883449793927	0.11579228212377658	0.002541084576664058	0.9574815476490243	0.9914078181210249	NA	1	1	5	1	2	6	2
LMO4	4.986576255666762	5.111281927968157	42.149255586127985	0.2620940752944731	0.11618030986185968	0.01653651654871901	0.8951754043176043	0.9778839304387725	0.9969515244828931	90	8	43	47	30	149	27
ARHGAP18	6.834602780764725	6.924835498962156	153.57901612343667	0.25346794548769397	0.11642029683704662	0.017387581621881688	0.8950558436771188	0.9749785801268303	0.9969515244828931	207	82	240	94	75	407	130
MYCBP	3.376371094712854	3.5943494077852987	14.376886922157162	0.43055593375950335	0.11646203966077111	0.008204409337583055	0.8535237336756749	0.9852285338688774	0.9971206659547955	16	13	17	13	3	51	8
MRPL32	4.651960917713094	4.7112608229626485	32.105357590467364	0.10842080601816276	0.11661061025333289	0.018985097960372805	0.9603016480494406	0.9772928822243775	0.9964395820198222	52	15	28	46	15	82	28
MRPL49	4.109698869378421	4.349293283554727	23.070183331537763	0.14069299467921223	0.11665604806742076	0.013254993687757052	0.9588871884021603	0.9819895755360705	0.9969515244828931	56	3	37	45	7	106	10
TTC21B	4.431391831751745	4.772057366748256	32.49853102742453	0.23389708915447738	0.11666516987836939	0.01428394062150491	0.937447131151547	0.9832793731548807	0.9969515244828931	74	1	51	43	20	95	27
TMEM8A	5.330131260759023	5.4995316736397175	54.37220779612011	0.16056483935178956	0.11689041377520998	0.017795974026755305	0.9466574842194925	0.9778839304387725	0.9969515244828931	180	15	60	89	9	190	38
RBM12B-AS1	0.9261166344961105	1.817472267821749	2.3326387088819467	0.4661390886295475	0.11698770071038889	0.004045130405173952	0.9079138789813396	0.9914078181210249	NA	10	0	7	1	0	12	1
EPC1	5.656722532296278	5.709465275193211	64.19084889797446	0.11345587922930239	0.11700058144250927	0.024780678355204044	0.9528575964391436	0.971044257999344	0.9959118451901906	140	15	88	85	31	204	48
RBM28	5.927716645921608	5.981849738209015	77.44048083699273	0.08131465158497841	0.11703402800269502	0.024819507100006237	0.9651648256136132	0.9696446813332327	0.9959118451901906	165	20	134	117	24	249	58
PSMA3	5.878439286909196	5.901663717678664	74.3098417110879	0.10619345950863945	0.11704388544906723	0.028159677823131585	0.9527182647371794	0.9660073692237923	0.9932760515896594	114	27	98	103	36	209	61
IDUA	2.8478091589210486	3.1851686498457537	9.298614674290944	0.13734776247756358	0.11705186343586328	0.009592238847957913	0.965568391386024	0.9859940149901499	0.9969515244828931	25	1	22	11	2	29	8
NIT1	3.599860559392529	3.7293207004939366	14.893433953373505	0.09648077832127129	0.11714604923479022	0.01333045842250402	0.97026460410407	0.9822100371917469	0.9969515244828931	25	5	29	22	4	49	11
GFM1	5.729069035069858	5.768705512151528	67.27198934312639	0.09192936001760645	0.1172424944728356	0.024741902596864127	0.9600431871856517	0.9694783059273702	0.9959118451901906	119	26	73	124	23	193	55
EMC3-AS1	1.994794080907926	2.508653560488477	5.251306742349798	0.2558711866195956	0.11754348010380936	0.007436378595271979	0.9475052221506838	0.9897861226655774	0.9969515244828931	16	0	4	12	2	15	5
LSM2	3.207861796582733	3.452926237997876	12.487697236298244	0.10471404719442286	0.11766927789926838	0.010029589549036372	0.9761436566558567	0.9859940149901499	0.9969515244828931	36	7	6	15	3	29	12
PRIM1	1.497176842481571	2.2649730074398673	4.034036037505183	0.3764029178661939	0.11777595866095417	0.0032067232048879225	0.9307788198395915	0.9905410936878974	0.999361024589429	19	2	4	2	0	21	1
MANBA	5.876329766510129	5.96791721963946	78.8540671795894	0.3418881893864184	0.11789927884378362	0.015706680693137964	0.8337523443388422	0.9757990302268528	0.9969515244828931	95	33	68	82	58	241	58
THUMPD3	4.357331366996453	4.44346533142052	25.76624954389711	0.14458074425419323	0.11793187259564852	0.01746142884544879	0.9495072236750445	0.9776596695593642	0.9969515244828931	35	9	32	55	9	83	19
PAK3	1.4976482298166325	2.2184493990348133	3.8662969095872244	0.5737515116766073	0.11797186806312186	0.00601721392914645	0.8763797448381079	0.991059481101105	0.9969515244828931	11	0	13	1	1	14	3
CDH1	6.499697516542522	6.681716255068717	129.10724867217127	0.402895364462885	0.11807262243131221	0.009882418851011801	0.8397462935927074	0.9778839304387725	0.9971206659547955	116	91	89	259	35	518	67
MBTD1	4.76198171277121	4.894017522054925	36.62204297731906	0.37673276429130864	0.11814673140613681	0.012939681123011743	0.8496293619098683	0.9778839304387725	0.9969515244828931	66	25	47	22	12	131	22
GABPA	5.324618607976197	5.43042179052947	53.957773736940055	0.34870956230376826	0.11817364480265893	0.01489256050642572	0.8403925175065242	0.9775953980137568	0.9969515244828931	55	18	56	61	43	163	40
ZNF440	4.312959692334939	4.564143309064705	27.367739591360337	0.10053675783898118	0.11834780554156775	0.015537164919010233	0.971889978267385	0.9817786586274811	0.9969515244828931	48	6	65	53	3	83	23
ZC3H12B	1.3059608699283596	2.0121754999851484	3.2754190526903852	0.5028991171538232	0.11837126514541967	0.005535616512352997	0.8936049442308264	0.9913015922829794	0.9969515244828931	2	0	14	3	1	10	3
PANK2	5.362833985611072	5.418281573853263	51.86695966884493	0.10441050113264186	0.11845725585803302	0.0245796452817815	0.9574815476490243	0.971044257999344	0.9959118451901906	101	13	79	85	20	182	35
CCDC97	4.917129199001125	4.985211807988102	38.09364816420232	0.026927529036185314	0.11851048930103138	0.01991118233940538	0.9885895808502531	0.9746170835221862	0.9969515244828931	73	13	64	59	10	109	32
MRTO4	4.15556634718866	4.413431839495271	24.701380247667416	-0.015583463031879947	0.11854427786876397	0.015577991404828519	0.9957021088143593	0.9832484684417312	0.9969515244828931	78	3	20	49	8	58	25
RPL8	8.057928046528296	8.076262497748095	339.2020143207708	0.1411472193951424	0.1186666666379595	0.032818423390743014	0.92057305817198265	0.964225587274522	0.99247766872203	696	136	348	513	128	1128	239
CLDN7	3.541184238930985	3.86925311084802	17.12237765379619	0.5668311724399792	0.1186721090964915	0.007475091994744759	0.8408825213667611	0.9859940149901499	0.9971206659547955	28	11	4	39	4	59	11
THEM6	1.779339688010023	2.2961813924905043	4.553967263682077	0.3609034075167607	0.11883757785252917	0.006058816120317742	0.9258832690694676	0.9899755365888564	0.9971206659547955	18	2	1	5	1	13	4
MCTS2P	0.26914973446094104	1.2087298856552948	1.424756305471559	0.12023916812390077	0.11887965179843679	0.00466371817770288	0.9835676167176777	0.9938719387223957	NA	6	0	0	1	1	2	2
UTP14A	4.327665594394683	4.5025514141447305	26.28544815036642	0.1984819900083223	0.11898383517116255	0.0147572968107011	0.9347672908599671	0.9798236524044077	0.9969515244828931	59	6	23	64	8	105	15
PGM5	3.5710920992519437	3.892290248748276	17.137467110495585	0.16657807087337265	0.11902005475191492	0.011893930380365587	0.957885800462536	0.985041513392189	0.9969515244828931	48	1	20	15	12	43	16
CHST1	0.7234005931469418	1.8242782006204796	2.4363729105340006	0.06514559741954987	0.11911741890854202	9.477182079114556e-4	0.9904925298782737	0.9916456407285631	NA	9	0	0	7	1	15	0
RP11-282O18.3	0.8002087054244846	1.6036822632955443	2.3193336228386436	-0.7398045837925753	0.11914958129078164	0.0073480889106297765	0.8600115649060365	0.9933999016599323	NA	9	0	2	2	1	1	4
SRPR	6.801852617707454	6.852572009367202	143.59102896509168	0.11797678797134467	0.11933043107776681	0.02802993059534252	0.9478292395623403	0.9669410734369104	0.9938858924979754	260	29	234	235	63	447	110
ITSN2	7.672660089624485	7.712106315779861	262.92897208081524	0.1371399575542566	0.1195169426305313	0.02912986299816632	0.9323671273696301	0.9660073692237923	0.9926375027355276	458	63	461	311	133	778	209
MMAB	2.9459226570206773	3.369945876451925	11.72242549672592	0.5835881688297464	0.11962502887861491	0.006810738691043393	0.8536945916534212	0.9871433732522016	0.9971206659547955	17	2	2	28	9	35	9
MRPS5	6.006876349904444	6.106616685084883	84.64156081081684	0.08982787472753836	0.11985983477734341	0.023052990937754342	0.9663032715624508	0.9735672345217962	0.9959118451901906	208	13	117	134	36	242	71
NELFE	4.8017041499884865	4.970644547436909	37.34003188310296	-0.018206332633262275	0.11996392116068091	0.01846700230423184	0.9943897626711995	0.9778839304387725	0.9964395820198222	109	6	68	39	12	92	36
NPDC1	4.675119030574385	4.912106022250574	35.31171744797474	0.04823996196631583	0.12007118459320858	0.01781423096759865	0.9850786807745702	0.9802517991224932	0.9964395820198222	79	4	77	65	7	102	31
RAB4A	3.635176834900742	3.7914831394374553	16.481105419126965	0.38473223630293	0.1201310585986446	0.011759577079246622	0.8726349296221323	0.9833520402924392	0.9969515244828931	34	10	14	10	8	57	10
SLC25A1	3.948861831390272	4.233764079001934	21.97198086495954	0.3433212360893678	0.12016342853775555	0.009971171873528932	0.8957740953986846	0.9832793731548807	0.9969515244828931	42	14	19	43	2	94	10
EXOC1	5.848891334485195	5.935463970499262	75.79233600380189	0.18004756114713533	0.1207810966361957	0.021719670348154245	0.9210249648729657	0.973408856917045	0.9959118451901906	125	14	90	117	49	229	59
C3AR1	4.4240593094035585	4.8064013089845865	34.75437936806779	0.8975067619048253	0.12094119082776594	0.006078040744786385	0.759368935495538	0.9851072376709474	0.9982730305201218	6	19	79	25	18	99	27
FLYWCH1	4.380175697911412	4.690206318088164	29.518489450965298	0.17468155633218346	0.12106687400957845	0.014594009535308414	0.9514907414963584	0.9817786586274811	0.9969515244828931	86	3	54	55	5	126	16
ZNF784	1.6571820032887072	2.003974443871733	3.54684545534388	0.11480783862334158	0.12106804348071984	0.0053324986942517505	0.9764993346422254	0.9886947253236122	0.9977141390324394	4	2	4	7	1	13	2
SH3TC2	1.1990157896554978	1.729428502611241	2.538778633847115	0.1104788531004588	0.12123513419819948	0.0032200308255903574	0.9810489836008306	0.9899755365888564	0.999361024589429	5	1	1	6	1	11	1
ENOX1	0.7690401097031228	1.427184747569505	1.9830344395741721	0.23159145239529752	0.12155716608744328	0.0016508675588969763	0.9584270603735295	0.9913015922829794	NA	1	2	3	3	0	7	1
ATOX1	3.7733599633552664	4.004122788318834	20.0391596398239	0.640431418983273	0.12179418004224199	0.004994809993532377	0.7636086929504032	0.985041513392189	0.999361024589429	18	18	10	19	9	66	12
DPP3	3.8718736806068774	4.132728057784808	20.050502645397764	0.3576414195616635	0.1218364559778142	0.011450598022026337	0.8960991752768456	0.9832484684417312	0.9969515244828931	56	4	9	41	9	81	11
CTSD	8.77932516337833	8.952703036161706	631.9481234023373	0.4359597560609394	0.12185352991184417	0.01144996052380905	0.818409491330174	0.9778839304387725	0.9969515244828931	628	439	320	681	353	2001	458
PTPN1	7.005142388802446	7.057357495114547	167.551206641305	0.2300458770910647	0.12186527743593921	0.02287504894584117	0.8846058425053697	0.9675057490585796	0.9959118451901906	212	91	158	285	62	572	113
UIMC1	5.674914594742562	5.787272963049744	67.70058569866902	0.12553172242532726	0.1219338932282437	0.02162096178581389	0.9553054302838012	0.9748137687645452	0.9959118451901906	124	10	134	83	34	196	56
PRELID2	2.0793104873225468	2.5798583100681935	6.047443657711339	0.15137370303570488	0.12209935242264783	0.0024611466602858325	0.9726408916253563	0.9882994920624134	0.9999505444996434	6	5	4	13	1	30	1
IPO8	6.137152798336345	6.162958262215116	88.66129298129414	0.10623049711446439	0.12242608716844816	0.03134413371955799	0.951106035957525	0.9628605477896373	0.99247766872203	172	26	133	119	38	279	67
CROCCP3	3.022817285339072	3.5553741632884988	12.382028005001091	0.39365042005542944	0.12247044654166897	0.011173739627277557	0.9063399976463726	0.9859940149901499	0.9969515244828931	34	3	19	28	0	45	9
TMEM234	2.538462886795291	3.1926764604546336	8.96765877994871	0.5463483711439003	0.12252665637237195	0.009677513669596318	0.8702291065694663	0.9875731637475732	0.9969515244828931	31	1	23	10	0	36	6
TMEM53	1.8527254171602612	2.1996126841184287	4.244849434781136	0.1504970576926275	0.12256869587538632	0.006005973896456553	0.9675605868775998	0.9875731637475732	0.997521876723425	9	1	3	6	3	17	2
ITGA9	4.934224345419303	5.0597846840975995	40.15134334955735	0.22235508259552245	0.12264697805209093	0.019622137062383752	0.9169842567364894	0.97683740226314	0.9969515244828931	114	17	60	31	10	145	26
TSHZ2	4.572069995013234	4.742773362684445	32.54998568148933	0.3828675284862693	0.12270820325667314	0.013433995906374856	0.8751755615174567	0.9798236524044077	0.9969515244828931	86	13	38	13	17	102	24
ARPC4-TTLL3	0.1987858963895468	1.1762737633815903	1.0733460905437107	0.37424191161794684	0.12299483389443447	0.0038494263908629227	0.9343248933408442	0.9931972992942586	NA	5	0	0	3	0	4	1
UTP23	4.275914233209628	4.334046007547601	24.263993041271476	0.0772079867756515	0.12301120381722375	0.01915441519061241	0.9740948886708793	0.9771362673697082	0.9964395820198222	34	10	28	38	11	64	21
RN7SL105P	0.2627086073854355	1.2342912574289804	1.0927491784278767	-0.13762568765233943	0.12307890906390895	9.678634970690369e-4	0.9784915581120819	0.9914078181210249	NA	1	0	4	3	0	7	0
PPP3CA	6.454495144997245	6.490191709819292	112.8953447849327	0.21746985146727774	0.1231271375003798	0.026754312780912132	0.8888374681148745	0.9656512885863908	0.9940449733122109	170	51	108	144	60	359	82
C9orf85	2.707539089002319	3.3481756781526255	11.440421238984387	0.7098054141736819	0.1234253604691383	0.002681004170713768	0.8253128945398726	0.9879077886288335	0.9999505444996434	25	0	10	7	13	51	4
MARVELD3	1.8040058574695375	2.4802415377751035	5.489205134284701	0.7485207055979411	0.12356160939923316	0.0019661617468058907	0.8422091073744788	0.9897968177304795	0.9999505444996434	2	2	1	19	3	24	2
FAM179B	4.689767465327271	4.801562249091036	33.69831594040619	-0.008049598923519094	0.12364680477267423	0.018322991256453328	0.9975618352098001	0.9771362673697082	0.9964395820198222	40	7	59	57	17	77	33
AP5Z1	4.601702091043005	4.890641819727483	34.57471941689916	0.08770345802934928	0.12404267091228748	0.01789496248791134	0.9764993346422254	0.981659293020731	0.9960722770055747	106	4	70	52	5	103	30
GPN1	3.600160598051589	3.731542725681836	15.17105118082967	0.23808623963291398	0.12412604889164137	0.016667680496816637	0.9180398982634768	0.981740636261243	0.9969515244828931	21	4	23	21	9	60	8
RP5-886K2.1	1.258916923463651	2.031228326343241	2.9920945760587285	0.49107755357818517	0.1241945985700459	0.006083533374569939	0.895106405493879	0.9905410936878974	0.9969515244828931	14	0	6	3	0	13	2
PPP1R3E	2.6975717296549817	3.103495938741222	8.768916599889433	-0.04971295203235687	0.12441907471727368	0.01078465665171159	0.9877976426324421	0.9861991570869432	0.9969515244828931	16	1	17	22	1	19	10
EIF3A	9.322898081642965	9.34400880197597	820.675701750051	0.15897312958113186	0.12444867796831308	0.03314102668509239	0.9054970067173724	0.9656512885863908	0.9923725541067882	1599	293	932	910	432	2557	620
EYS	1.4166242040406378	2.019659784522185	4.164771768673747	0.5021979613314447	0.1244895844470071	0.003311218829805559	0.9187064250084563	0.9912525294077252	0.999361024589429	0	3	5	6	2	8	4
METTL5	3.9647647691997183	4.065249413236294	20.061885494672644	0.20294643737302814	0.1245094718506756	0.016570746454070754	0.9314375029649293	0.9796780967749251	0.9969515244828931	35	7	15	26	13	57	16
RAD51D	3.691770450206011	3.7976424723171367	15.798646172405139	0.0386276131541584	0.12462119772962002	0.014586508299749956	0.9874825193406174	0.9795901594147681	0.9969515244828931	28	5	27	24	5	47	13
CCDC174	4.560183852134242	4.620121648185356	29.802761322674193	0.1993373676500216	0.12462294885118123	0.022873991313981965	0.9169842567364894	0.9748137687645452	0.9959118451901906	42	16	43	37	10	97	21
CPSF3	5.17847127322444	5.248349701244825	46.59963702896124	0.2414168771580577	0.12465535590919466	0.022006382879296613	0.8981060347123074	0.9723056575980497	0.9959118451901906	67	23	45	80	18	184	25
RP11-115D19.1	-0.1264769900902852	1.1233027196533973	1.1590623830501874	0.3351936795519264	0.1246611107284428	-0.0014930369717074347	0.9558142203994023	0.9917837271309584	NA	0	1	0	5	0	6	0
GNB2	5.538437200302483	5.639901077177597	60.50357157317756	0.11692453579754762	0.12472393479984281	0.022602730102074385	0.9570429140396426	0.9723056575980497	0.9959118451901906	145	20	103	90	11	207	43
GRB2	7.073961574060175	7.197298372613674	186.81676554821598	0.377310107234277	0.12472628352555928	0.014048591913495003	0.8210035366450142	0.9750839590568587	0.9969515244828931	176	135	163	183	87	542	146
CNIH4	4.254020642269257	4.406853900303038	25.247256107765903	0.33042930484659416	0.12518330855876972	0.013906022095544028	0.8836824574871572	0.9778839304387725	0.9969515244828931	24	14	31	51	7	105	12
C9orf156	3.5005844445258405	3.6685198251267823	15.066762503486096	0.378120354325354	0.12563622830257545	0.012108592001242646	0.8702291065694663	0.9832484684417312	0.9969515244828931	14	4	19	16	13	49	10
MED27	1.1061681018583203	1.8408358619625915	2.616353779468316	0.3130593694786353	0.12566369677970599	0.006820994584554528	0.9385775052355508	0.9913015922829794	0.9969515244828931	5	0	10	3	0	7	3
FAM21A	5.986020530726944	6.0295007454239045	81.08162559102674	0.15637378846207964	0.12572235146278735	0.027892578526412453	0.9279719959989824	0.9656512885863908	0.9926375027355276	171	24	100	86	44	246	63
KCTD21-AS1	-0.027637317999189795	1.0191039625858764	0.9807391424069968	0.008068080991559165	0.12581748538893897	-0.0013322367783030913	0.9991755826804415	0.9914078181210249	NA	0	0	1	3	1	5	0
AC069063.2	0.6978004167505373	1.5193064928444615	1.9382022824714604	0.4522340966619921	0.12640186572284423	0.0023925859265136297	0.9134374187901594	0.9913015922829794	NA	1	1	8	1	0	8	1
SF3A2	5.054939264401233	5.194685623590549	43.590502970308215	0.1349706863139437	0.12644386209191036	0.01928154871332011	0.9545681880056113	0.9749785801268303	0.9964395820198222	109	12	55	87	9	179	24
AP2A1	6.059919731418612	6.199978498134829	90.11824356542245	0.09834445843602052	0.12649141845595882	0.022649016700334187	0.96623662852802	0.9748137687645452	0.9959118451901906	286	16	92	154	27	240	81
ANKRD10-IT1	3.1378753782345123	3.286187394049131	10.904611596660192	0.13510455164373394	0.1265241352252035	0.012320199393227696	0.9611919514131998	0.9834446426089801	0.9969515244828931	11	3	17	18	6	31	9
PDZD11	2.761262506911716	3.0874802169888866	9.733918439911829	0.5152330247673914	0.1266868197693247	0.0049094512743453516	0.862935267387982	0.986087917069557	0.999361024589429	20	8	6	4	4	39	4
SUGP2	6.225024858914388	6.479513387400689	109.1265354405697	0.13892661555280586	0.12672763823996971	0.019901470105751672	0.9590928549759171	0.9778839304387725	0.9959118451901906	303	17	226	187	12	283	101
PLIN5	2.4689559489328974	2.768801277578753	7.2381145189023295	0.13297813762866012	0.12684927175538113	0.00831521132644041	0.9706638819324805	0.9861991570869432	0.9969515244828931	6	1	16	8	5	17	7
RP11-111E14.1	0.8871063589895953	1.5676185620268281	2.4677278404705794	0.35924657709926283	0.12685294656358606	9.312604249038319e-4	0.9345121713280988	0.9911773444933061	NA	1	3	3	3	0	9	1
DDIAS	0.4093474947227486	1.246936546974899	1.6703081063730725	0.3915395837755971	0.1268778624067188	6.034983429994569e-4	0.9350110466240824	0.9914078181210249	NA	2	2	0	3	0	5	1
CALM2	7.7911438934977015	7.826590685073651	286.12379438859	0.19644363667139714	0.12702775557261778	0.029207823498692526	0.8929464474097122	0.9631632590111139	0.9926375027355276	459	96	288	378	173	924	208
C3orf33	0.6702004376120273	1.3405875717345004	1.7675206282213731	0.20660428903266168	0.12737393233153763	0.0018162574988882015	0.9620244090807976	0.9912525294077252	NA	1	0	3	2	2	6	1
CIC	6.88780139360624	7.043787798218053	162.7635918343948	0.18871427274139566	0.1274236120375037	0.022369491103015917	0.9331661338768986	0.9749785801268303	0.9959118451901906	461	35	299	257	24	520	125
UCHL5	5.255799127127355	5.302317306238658	48.74665372981392	0.18262433775054346	0.12756565797974098	0.02622879164573498	0.9164226787382139	0.9687623489214666	0.9937598982482497	75	27	58	65	16	149	37
NXPE3	5.008041254722308	5.049964731058893	40.42654631938928	0.16218740461676717	0.12766153983268172	0.02637162360173635	0.931166203940964	0.9690125501836643	0.9937598982482497	56	16	68	50	17	128	30
ZNF586	3.98314620384686	4.109614306994924	19.92880564240621	0.0025158577945555176	0.12781302728833757	0.015439594420474764	0.999372125875246	0.9778839304387725	0.9969515244828931	32	6	41	31	5	54	18
ADAP2	4.901144258880867	5.018647205287894	39.70333152907642	0.3036082773976775	0.12795806740605345	0.017286634378705833	0.8751755615174567	0.9757990302268528	0.9969515244828931	80	26	48	34	10	149	23
CAMTA2	5.662663118186658	5.862494218052651	70.61478149905459	0.03150401968057439	0.12801914730247393	0.021506053098009622	0.9888983549291108	0.9772073613037491	0.9959118451901906	187	14	151	102	10	174	68
RPS24	8.239112288793816	8.336243833601873	410.96390423663956	0.3266023340770766	0.12812415890111623	0.02017045680055917	0.8393023834593056	0.9723056575980497	0.9969515244828931	471	251	310	435	226	1295	302
MFSD12	4.140144314405232	4.528713084296703	26.42597807042284	0.21084195427145278	0.12812509844540923	0.01585456748640283	0.9475052221506838	0.9829259587568472	0.9964395820198222	71	6	43	57	1	87	21
ANKRD33B	2.730525012388231	3.1949398595605123	9.694641583414645	0.4484676528273388	0.12814896876350756	0.009138541475357675	0.8912707653541375	0.9859940149901499	0.9969515244828931	15	0	15	17	7	40	5
PSMB2	5.263302974011197	5.3107773977939825	49.196605733478336	0.2537570583738846	0.12819945343275652	0.02578440474160236	0.8796674952296883	0.9690125501836643	0.9937598982482497	71	27	53	60	21	166	33
COMMD2	4.57783564226248	4.641924335990159	29.703049579801593	0.1450445356169565	0.12835437386954304	0.02422889562567518	0.9436946324581655	0.9725705928579307	0.9959118451901906	57	11	48	38	10	108	19
ANKS1B	1.363101447218049	1.9546208925532875	3.1795640723929504	0.37492038752605383	0.12846439356938816	0.004559587784279336	0.9194610373990436	0.9897968177304795	0.9981997634210793	4	0	10	2	2	12	2
MOCOS	2.191240227337295	2.6478400916722324	6.158678337068928	0.022909447092680665	0.12855980350308255	0.004899128424743248	0.9957021088143593	0.9861991570869432	0.999361024589429	10	4	5	13	1	32	1
LEF1	2.6933843613380497	3.1810185553057155	9.549696661248392	0.4972180641663	0.1286731070675658	0.00905465980477535	0.8758153695667483	0.9861015732241935	0.9969515244828931	11	0	24	13	6	36	6
CAPZB	7.549081574905613	7.607248692327664	246.9937848237939	0.25479753951364537	0.1288046168760686	0.02289186326792183	0.8684204085361057	0.9657656158178908	0.9959118451901906	353	136	275	209	126	745	190
WTIP	3.756628297840456	4.080092442601657	18.74411583791392	0.20031516160229446	0.12890753014386988	0.01436640007590499	0.9440309855051889	0.9829259587568472	0.9969515244828931	38	2	51	30	3	66	14
PECAM1	9.614767752568657	9.74074298193192	1080.406811695451	0.25828788848031087	0.12896245204153944	0.020767530974441187	0.8947069240057293	0.9757990302268528	0.9959118451901906	1181	353	2853	757	468	2769	962
SEMA3F-AS1	1.82935224337197	2.3366972480307027	4.563479199755301	0.32191284667828796	0.12920021946188756	0.007005857028939742	0.9302529801530074	0.9884374404408103	0.9969515244828931	4	0	10	11	2	14	4
AAMDC	2.552907125186901	2.891987317179035	8.261925373621484	0.4481576636777532	0.12933859675666007	0.006842177312769874	0.8765383573849662	0.9861991570869432	0.9971206659547955	11	1	10	5	9	28	5
KRIT1	6.01888553835922	6.043621735143471	81.8158924257024	0.14972168713634337	0.12936887335816089	0.03289667202085224	0.9270291335756846	0.9609027194171235	0.9922243061869672	115	32	133	114	32	264	60
SCHIP1	2.1613209392730464	2.724311082033588	6.476307448396011	0.03395651494161968	0.12936929483212492	0.010181382317319698	0.9938022351318729	0.9882994920624134	0.9969515244828931	22	2	13	5	0	12	8
RBBP9	3.7184836690550505	4.077738673913413	20.6554240628307	0.673706239178188	0.1295848564317262	0.0026281111012102193	0.779719603493481	0.985041513392189	0.9999505444996434	29	21	23	8	4	87	8
ZZEF1	7.049321809199419	7.1607959404573105	177.0272806429934	0.15230973452173086	0.1295953842169955	0.02888380399609719	0.941397073266427	0.971044257999344	0.9933175191059558	459	32	336	269	42	547	140
7SK	0.6949279062578837	1.593902705571848	2.065122086850756	0.6022883334033776	0.1296217086707639	0.0024113537028109372	0.8967328938225728	0.9913015922829794	NA	0	0	7	4	1	9	1
PSMA3-AS1	6.072722123093765	6.1209194378655996	86.09977320047382	0.10468308324946103	0.1296809928022998	0.02789373265170251	0.9569145715581564	0.9639222558142453	0.9926375027355276	117	29	171	128	28	245	72
USP19	5.291411709529829	5.366615977235381	49.78596245083725	0.12335169912339776	0.1297688782663225	0.02482082001652268	0.9514907414963584	0.9680462835569283	0.9959118451901906	113	14	62	91	15	184	32
POLR1B	3.958412591196825	4.130383874437377	20.100143777967713	0.040903822383442756	0.1297820739996256	0.01547334671987472	0.9874825193406174	0.9778839304387725	0.9969515244828931	43	6	21	47	4	56	18
JRKL	4.362359741200102	4.465222483561419	25.758857165944637	0.143106463104415	0.13005168069076198	0.02125678376819839	0.9497606412795656	0.9748137687645452	0.9959118451901906	50	7	38	45	9	105	14
CNOT11	5.05509213332604	5.130897242692452	43.19276988951803	0.21995530086260445	0.13006669524753398	0.022006794747346053	0.9054970067173724	0.9719338882939517	0.9959118451901906	56	26	48	69	12	131	33
SH2B1	4.999053997091799	5.1908558853509845	43.63875258992718	0.07637442446251998	0.13028303025100088	0.020180184708453112	0.977396861633957	0.97683740226314	0.9959118451901906	124	13	73	64	5	125	38
C9orf69	3.7873882623811714	4.096444963867787	19.700055869742652	0.19956281970440118	0.13038335004811277	0.01380691071452049	0.9484986391910388	0.9832484684417312	0.9969515244828931	74	9	16	20	2	53	18
RP5-1039K5.19	3.9888384536093042	4.148408763027115	20.602827531036173	0.08395795611998556	0.13052918663477	0.015579150225557503	0.9764993346422254	0.9778839304387725	0.9969515244828931	20	5	45	38	7	54	19
YEATS2	6.292294015143125	6.490378541181918	110.26356817263927	0.10329214418688668	0.13064455344238585	0.02217774993544966	0.9684644432810455	0.9759629398988832	0.9947706430329182	283	13	158	249	25	281	103
GCFC2	3.8599083681928814	4.08437156029855	19.21527256673251	0.18359460736843208	0.13076220835462854	0.015376430207120727	0.9445326906009518	0.9797425095181341	0.9969515244828931	39	7	40	29	2	70	13
PLEC	9.73291992018922	9.82791029759903	1139.353318002006	0.21659237484686983	0.13089982952975254	0.026750434731074326	0.9023132152959031	0.973408856917045	0.9926375027355276	3498	332	1401	1769	222	3407	914
HTT	7.2366067637292755	7.296719537227366	195.626910185324	0.11532584426101142	0.13110783333492182	0.03060107061855379	0.9503650099288559	0.9641274658237283	0.99247766872203	495	55	262	332	49	572	161
NUB1	5.795521899706186	5.838204522721082	71.43163745820121	0.24412945812857867	0.13132329814676363	0.02774076029830546	0.8763797448381079	0.9647029878068774	0.9926375027355276	103	40	81	84	29	239	49
APEX1	5.897214330774854	5.944471942502629	77.10485400087605	0.25049620179784987	0.13136444952388243	0.026213141755517345	0.8765599119421966	0.9655617441423546	0.9937598982482497	129	37	72	81	41	241	57
HMGB1P31	0.21735400883455408	1.1347370540911113	0.9256454880675272	-0.2419613963374567	0.13150228712759449	0.001138840856402222	0.9570429140396426	0.9913015922829794	NA	2	0	2	3	0	6	0
EMC9	1.6467443658330325	2.060435947653111	3.590253082916514	0.008209482753116117	0.13153394286931422	0.005135708432976895	0.9986348681040995	0.9871151804396135	0.9981997634210793	4	1	5	7	2	17	1
PALB2	3.4715289118918533	3.6444843748838736	13.881441379041522	0.19743072510831888	0.13153723381886825	0.014274278581853338	0.9409667827829468	0.9814214409774266	0.9969515244828931	37	4	11	24	5	51	9
LRRN4CL	0.7614235647699147	1.8936960278628752	4.0711863389446075	1.3670835106607946	0.13160929733335483	-0.0036246196799636465	0.7206700726984488	0.9914078181210249	0.9971206659547955	2	0	0	1	8	12	2
MBD4	5.775285781199765	5.806246977696571	68.86817029599895	0.11790107054874005	0.13164998172130066	0.03209406757191515	0.9468340110190366	0.9610175372929699	0.9922987450139625	120	26	97	113	22	223	51
RP11-165F24.3	1.397712282313334	2.0069950688717575	3.383104622659968	0.4212934991373398	0.13167978795589722	0.004472433606079644	0.9101453560822272	0.9893601659835837	0.9981997634210793	4	2	2	11	0	13	2
PEPD	4.878635538803724	5.094066444972005	41.12243833258713	0.3777844997262546	0.13180303417543998	0.014760465696333618	0.8708639176887124	0.9778839304387725	0.9969515244828931	138	8	23	45	23	156	25
FMO3	3.674305827013761	3.9355968510261956	17.092892854508666	0.2942403234524597	0.13192831954499343	0.011961971790656993	0.9134374187901594	0.9817615164285635	0.9969515244828931	34	4	45	12	6	79	7
SPTLC2	6.445542177507039	6.507267139077627	113.82548383429722	0.21924016638147792	0.13204234898481826	0.025292539794850365	0.898926990259712	0.9650967845414843	0.9958022326233679	114	59	174	187	34	351	87
LRRC37BP1	1.8917864185571518	2.4924583523702077	5.127115843083739	0.5893082193567397	0.13204821463151395	0.006008931109307654	0.85334190428690615	0.987959489245455	0.9971206659547955	4	1	22	3	1	21	3
OSTF1	5.664670803846152	5.800023279246018	70.41132042541943	0.49400687136926963	0.13206565093892086	0.012804871637879597	0.7783453031339442	0.9752423604339567	0.9969515244828931	53	40	81	58	46	234	47
NFATC3	6.253169005832421	6.304420022178824	98.63110930313928	0.21219553251032455	0.13210974724325905	0.027372723810785704	0.898926990259712	0.963420938218519	0.9926375027355276	136	31	171	96	56	310	74
RPS18	8.402319524990872	8.441393310302189	439.41843660487353	0.2145546073609947	0.13229015159421553	0.028312826400013303	0.8823282280234208	0.962500094409557	0.9926375027355276	755	181	400	497	252	1434	317
CRYBB2P1	3.6059462037368206	3.7840691091827567	15.574467553054493	0.2519584546063299	0.13245298875268782	0.01565623841137358	0.9169842567364894	0.9800017505109172	0.9969515244828931	30	3	28	15	9	64	8
KMO	1.9110906006829596	2.4449238391647015	6.275897310262425	0.6601194959964712	0.13245975851701228	-0.0014411657804491642	0.8495111175467696	0.9887869108915003	0.9999505444996434	4	8	4	2	2	24	2
ZSCAN9	2.765965551641954	3.1722642853922083	9.331444158198305	0.11735111598978014	0.13267554547227867	0.00795620910485017	0.9764993346422254	0.985041513392189	0.9971206659547955	24	5	14	11	1	49	2
BIRC6	8.30205895050746	8.334068337063124	404.42685505586286	0.11406429520321099	0.13279343766718274	0.03768267048581101	0.9428089273350841	0.96080799065015	0.9878759042551815	777	99	666	664	144	1159	336
MAPKAPK5-AS1	3.5527070934505867	3.6728398393203023	14.68466071019352	0.06698834244962218	0.13295157140982375	0.014879034031276845	0.9815830393826939	0.9798236524044077	0.9969515244828931	18	7	26	21	4	39	13
SCAMP4	5.247978592925991	5.314505599164055	48.555832682812856	0.06187510343119064	0.132985757327338	0.024681054635731794	0.9777787637665967	0.9669410734369104	0.9958022326233679	102	13	48	86	21	130	43
ICAM5	2.607474256758235	2.8937517794166414	7.440124891988269	0.04286742987726862	0.13315246311863385	0.009555855049558243	0.988301812541611	0.985041513392189	0.9969515244828931	15	1	12	16	2	21	7
RP11-1099M24.6	2.0962595552616463	2.6198063489222725	5.9662813469563085	0.34213920130293773	0.13315579620092693	0.0061056128363494964	0.9282138956237761	0.9865408548420206	0.997521876723425	8	4	9	12	0	28	2
EPB41L1	5.19815095220734	5.251803318344791	46.78371783541648	0.2072668281189477	0.13318838694676047	0.027625863958353022	0.9054970067173724	0.9660073692237923	0.9926375027355276	85	14	53	56	28	155	33
UBXN11	4.531489563935904	4.922426145227791	36.00083455845561	0.14314030192155214	0.13327826278298216	0.01684056338107586	0.9661802398051151	0.982123303624388	0.9959118451901906	104	12	88	24	2	82	37
LIAS	2.298391481012466	2.6889312434103076	6.296903555145888	0.36586982659688727	0.13330930868541532	0.007303868880656492	0.9108682479165825	0.9859940149901499	0.9969515244828931	4	1	11	16	3	27	3
SLC24A4	2.0199776997147874	2.536852846284514	5.555415363696925	0.20628115848605946	0.13336647474618993	0.008498186327036496	0.9584270603735295	0.9875731637475732	0.9969515244828931	6	2	16	9	0	13	6
MIR17HG	0.687566434737872	1.4246462315202735	1.914639928697846	0.348339089601487	0.13344447084644664	0.0018071924670831762	0.9375881377096823	0.9908600673044236	NA	1	0	5	1	2	7	1
DHDDS	5.383094017598026	5.431624721118488	52.87774437153749	0.16450162090070444	0.13345397942579534	0.02899207802702667	0.9272434139762751	0.9647029878068774	0.99247766872203	105	15	56	79	27	175	38
RP11-981G7.1	0.8262598139293696	1.7510941430768125	2.5208214146593546	0.09788877304596183	0.13346082750755506	0.008198474300567289	0.9847872606327888	0.9917837271309584	0.9959118451901906	1	0	10	5	0	3	4
CDK2AP1	4.677596147686182	4.755025572419926	32.3190122322856	0.07889583495605118	0.13355135630528442	0.021946867877613293	0.9726408916253563	0.9716788661764281	0.9959118451901906	84	10	35	43	12	94	27
LYPLA1	4.955353950326938	5.108177547653821	42.873522840988585	0.4577739500800107	0.13365313755628142	0.011294286801752372	0.8165129588065599	0.97683740226314	0.9969515244828931	59	22	26	46	29	180	19
PBRM1	7.215262186875561	7.259675822467448	192.52347569409505	0.20838149041726692	0.1337182031156563	0.02970590594845574	0.8893235737961249	0.9611920725489631	0.99247766872203	300	54	240	231	123	630	139
SLC43A2	5.61033757330451	5.742935158770921	66.20598000337006	0.14868266771350272	0.13404690774926795	0.02104995135035491	0.9482762905141404	0.9730598131047888	0.9959118451901906	107	36	73	131	10	173	59
NEK1	5.033423332342691	5.1186477809617745	41.94099086780132	0.19227100261593583	0.1342611733679827	0.023479688922069253	0.9244537599313295	0.9696446813332327	0.9959118451901906	105	15	47	48	17	176	21
KIAA1244	5.6669688720368185	5.707836678862802	63.91167796262466	0.10946618895181837	0.1342762597462919	0.031370567108023856	0.9522213085349602	0.9610175372929699	0.99247766872203	125	18	101	97	23	215	46
FUCA2	4.2086262032802075	4.274956603128635	23.347831056864543	0.16041042964865249	0.1343470794436845	0.02137214238078643	0.9435252003658221	0.9754040245400415	0.9959118451901906	44	11	23	25	11	66	19
RP11-1094M14.5	1.0435621023145882	1.908428523657748	3.6131805145367357	0.6302272594107421	0.1343595453580947	0.00382560165824002	0.898926990259712	0.9914078181210249	0.997832374832911	0	0	8	3	4	6	4
DUSP22	5.276770237877651	5.372529262084949	50.40942615921159	0.21858057677323756	0.13441775703037576	0.022102620759472197	0.9125438389823765	0.9703909886223758	0.9959118451901906	52	16	117	73	17	170	36
EFCAB12	1.684667386294223	2.5833156329921247	6.219780753348351	-0.7444818728073278	0.13443935338243918	0.009956623487772672	0.8780341318740311	0.9912525294077252	0.9959118451901906	2	2	25	3	1	2	10
TNRC18	7.82187577991392	7.972390491823921	312.7714751988156	0.24717753731078057	0.13456728488423572	0.0229406221847418	0.9079138789813396	0.9735291543278494	0.9959118451901906	903	98	480	490	37	1010	236
RNA5S9	5.7552332916117654	6.181392873805886	94.01968287792934	0.4159302458590243	0.13464952714775544	0.006771296911758824	0.883686641996865	0.9837877256134221	0.9977141390324394	49	94	47	69	40	123	107
SLC25A13	4.066706923442414	4.199078175688495	21.92348085326789	0.3007359262132904	0.1347075795990629	0.015858605522861564	0.8982905909659336	0.9778839304387725	0.9969515244828931	20	9	49	19	10	66	17
UBTD1	3.2638493421970747	3.7340958555018706	13.997828096140013	0.3469472189110462	0.13490242663938878	0.011870889847391736	0.9087240105556494	0.9840967822792366	0.9969515244828931	53	2	17	27	1	64	7
HRH2	1.9283979298604423	2.6622848797757404	5.921911804314792	0.7776548098829676	0.13497848721813221	0.005814113015326741	0.822140592463674	0.9882994920624134	0.9971206659547955	2	2	21	11	0	26	3
TMEM127	6.290022964428371	6.3875128384681394	104.40292203355334	0.22006601558375832	0.13529793193615564	0.023279438903722843	0.903560528812662	0.9668368250296884	0.9959118451901906	149	60	147	172	18	324	80
SFTPA1	10.581952188904811	11.209615257342847	3051.146961567126	1.092955235305524	0.13536762999641982	0.006286518416088308	0.6968717829606346	0.9859940149901499	0.9983961900924626	1343	3377	857	982	1513	8980	2368
NUP160	5.499494871383824	5.566032176017493	57.53503828995789	0.12166623574342846	0.13545140439060077	0.027682891686953294	0.9504878143139635	0.9641274658237283	0.9926375027355276	112	18	84	108	15	205	39
CENPQ	2.2644497549777287	2.5638238144513146	5.5945917048736264	0.14272392063552491	0.13553372767836655	0.008790768619875131	0.9645867850748933	0.9851988146549971	0.9969515244828931	15	1	6	10	2	20	4
ZMYND11	6.3992091280753876	6.469401586218573	109.35308637935168	0.1359586986697142	0.13569615501195717	0.029062905411468148	0.9427419681105526	0.9630774289372659	0.99247766872203	282	28	196	117	34	344	85
PLXNB2	7.963936920328324	8.050585377659427	330.3650947016839	0.18497836207463167	0.13574758270510845	0.028605452735488566	0.9164226787382139	0.9659449249474832	0.99247766872203	931	78	412	593	78	1085	245
FZD10-AS1	0.6702004376120273	1.4493159748182676	1.5701671887175903	0.2625847880121797	0.1357571153477462	0.003956830708595614	0.9503650099288559	0.991059481101105	NA	2	0	3	6	0	7	1
SIL1	4.889530965905485	5.041601362438282	40.01619166399272	0.3663808543407325	0.1359005262520289	0.01611992134473629	0.8625972049473143	0.975732987037379	0.9969515244828931	114	13	30	31	23	158	22
MSL2	5.495265747392006	5.536317092407221	57.16401011680046	0.15166425771116757	0.13595234013724536	0.029270865947721453	0.9337887914439358	0.962500094409557	0.99247766872203	91	22	103	59	23	173	45
ARNT2	1.7606363095602204	2.702353393570021	5.787352978036986	0.9659923319117549	0.1360208073193781	0.006973339960718125	0.77864225497324	0.9892436302877298	0.9969515244828931	34	1	1	8	0	27	3
TGS1	4.701773799972149	4.764182419616547	32.70803466305037	0.21271307182239885	0.13602582241675035	0.027027654405707056	0.910650655724623	0.9690125501836643	0.9926375027355276	50	13	39	53	14	129	18
SPSB2	1.6493450223155453	2.3690218576033875	4.581777708952866	-0.4693501911008089	0.13604925363521173	0.002200858845173629	0.9164226787382139	0.9879077886288335	0.9999505444996434	4	2	14	5	1	27	0
LUC7L	6.146715892466948	6.233765203046335	92.44726813067267	0.1336988281910706	0.1360741040791956	0.027448636454827795	0.9466574842194925	0.9655481720375215	0.9926375027355276	161	17	194	146	32	296	71
ZNF266	4.859099034443964	5.0643131934323655	39.57344176225327	0.057366366765816086	0.1361956787324728	0.021881126599650816	0.9835676167176777	0.9757990302268528	0.9959118451901906	103	5	83	58	9	114	35
FCGR2B	2.713244782759069	3.119894829659464	10.042225937824378	0.6359897265472129	0.13636482322364862	0.005154098951927959	0.8212185030130253	0.9859940149901499	0.9983961900924626	5	10	17	9	1	34	6
SLC12A2	5.7468813567692365	5.781504692477831	67.82837924655018	0.1740980250251321	0.1364970507742135	0.03254578587979393	0.9164226787382139	0.9601407897724813	0.9917013844562347	89	25	109	105	27	236	46
AC245100.1	0.7410515082780861	1.4975844431842327	1.7593332285972494	0.23709764460838803	0.1366030456496893	0.005651546606058808	0.9567722597536	0.9913015922829794	NA	3	0	2	7	0	5	2
RPS2P44	0.3403003681035111	1.3201927487204057	1.236875163632904	-0.11011651956092137	0.1368321364847382	0.0013544205201162561	0.9835676167176777	0.9912525294077252	NA	1	0	4	4	0	8	0
KCTD2	3.6659128935111776	3.9859001102159772	17.385191908693457	0.17381622398435623	0.1369069773354527	0.0129030177766504	0.9567316453848219	0.9815133537967802	0.9969515244828931	48	5	27	31	2	87	6
ZNF514	4.391929015213449	4.6745860699270985	29.318472441413512	0.18778583771730656	0.13692822040310842	0.01768704212767405	0.9445326906009518	0.9778839304387725	0.9964395820198222	97	3	50	44	6	114	19
EP300	8.201218397714102	8.220553939261121	373.8728892407231	0.13578641639984831	0.1371830843184531	0.041901624051217154	0.9229212638307438	0.9562190523915074	0.9853255803882789	685	103	630	546	143	1216	277
EPN1	5.843181094033794	6.068773780551468	82.85788840855872	0.27692146267792	0.13752208677373984	0.01719401886013485	0.9079138789813396	0.9759629398988832	0.9964395820198222	241	43	66	128	8	236	70
GGA1	5.7510327550646165	5.8157898968298625	68.78286349617363	0.10052137717043882	0.1375301410499792	0.02897576707034317	0.958150353941818	0.962500094409557	0.99257859669757	157	16	119	94	23	220	53
RENBP	3.967339532448535	4.3132584877907405	23.44860684556192	0.3434385824493846	0.13761378169379979	0.013624854031391123	0.9005570438676318	0.981740636261243	0.9969515244828931	65	15	25	26	1	74	18
SERAC1	3.52409941449669	3.6931817920116736	14.91822368080802	0.3013929639837366	0.1376687947445528	0.01594406575108285	0.898926990259712	0.9797425095181341	0.9969515244828931	20	10	21	20	3	58	8
MMS22L	3.7669846752146414	3.9422714568771213	17.41736083637911	0.2023119579281947	0.13772086326183877	0.016074422915711446	0.936175727763709	0.9778839304387725	0.9969515244828931	36	6	15	41	4	62	12
EFEMP2	4.7706348923030495	4.989905726831261	37.29867222506315	0.18181795187439925	0.13776002944361626	0.01891241371516584	0.9427419681105526	0.9759477445840141	0.9963487469152031	108	9	76	46	5	147	23
TSPAN17	4.45639490373044	4.591073350806779	28.92638409911267	-0.0421014393393947	0.13779932595485847	0.019395113625186203	0.9861240353017701	0.9754951556788446	0.9959118451901906	53	14	34	53	5	65	29
SAMD11	1.5442207889462796	2.243010459789799	4.257450924783146	0.4156148072915107	0.13788917512564774	0.0026339264516588995	0.9251110784632947	0.9882994920624134	0.9997902776782008	17	1	1	2	3	21	1
TMEM256	2.9496443088154294	3.3650617181576368	12.733155587490367	0.9216541439905213	0.1379454729432904	6.450869129998346e-4	0.7374561856078076	0.9859940149901499	0.9999505444996434	5	12	14	4	7	46	6
ARHGEF9	4.165460941782542	4.299071635963612	22.66468223436922	0.16657159039749875	0.13814445952112286	0.020068339745286396	0.9427419681105526	0.9748137687645452	0.9963487469152031	42	5	46	32	8	91	13
NCOR1	8.428240748223297	8.460035084347076	441.03195733474314	0.1426398029581481	0.13834219586362714	0.03920803567441989	0.9233516207853185	0.9585875326926213	0.9862356134155658	900	111	781	639	150	1410	334
ZNF468	3.3163219639181074	3.6080080205333935	13.249418077788306	0.01775483804006511	0.13839237327106163	0.013848793852653208	0.9955632815660991	0.9817786586274811	0.9969515244828931	31	1	21	27	4	35	13
SNX24	3.6329634947850127	3.916448057641918	16.97725622618101	0.3575904036591251	0.13840047454080923	0.013217130566846634	0.8912707653541375	0.9817615164285635	0.9969515244828931	25	3	11	55	6	60	12
PTMAP5	2.6978547748022024	2.9949557506809654	9.259931078298589	0.49613379501226407	0.13865598133458967	0.006968631263422064	0.8567843820715118	0.9851988146549971	0.9971206659547955	6	9	13	7	2	29	6
RASA2	5.294064332711508	5.345181227635512	49.7775115788326	0.1934850717766537	0.13873455757396388	0.028591532422899017	0.914280044323173	0.9631633527895798	0.99247766872203	83	20	91	48	19	168	35
RPL5P34	0.7219961632384142	1.3220259487548656	1.9609687434362804	0.2033796445998607	0.13882633581907844	0.0014535725473347192	0.9648991381360937	0.9897968177304795	NA	1	1	1	2	2	6	1
POC5	2.9632338257435924	3.23600122430897	10.091293818231877	0.22316607738530178	0.13891816338440116	0.010475330401330704	0.9448325370820142	0.9832484684417312	0.9969515244828931	15	4	8	23	4	49	3
SNAPC2	2.782225398916558	3.0598777997336826	8.728013520933734	0.27184070815746575	0.1392691118152809	0.010853891665708125	0.9282138956237761	0.9837877256134221	0.9969515244828931	28	2	5	12	4	31	6
GPC5	1.256185741776297	2.1214279486388357	3.3203363777862576	0.6725261439352691	0.1392836692779902	0.007909400319368912	0.8422091073744788	0.9897968177304795	0.9969515244828931	20	0	3	3	0	12	3
ISOC2	2.837332838712027	3.2884799264905666	10.415706642492532	0.513125783215183	0.13928904414440751	0.009585343804348017	0.8705446927760541	0.985041513392189	0.9969515244828931	34	5	3	20	1	38	7
CRHR1-IT1	3.069234097622118	3.3313249773676636	10.827091258639177	0.1359973098162748	0.1394986971104611	0.012176803792137873	0.9643689519700495	0.9832484684417312	0.9969515244828931	11	3	27	20	2	30	10
NDRG3	4.687323157651058	4.9061045949661075	36.254520766545625	0.39120753850768525	0.1397395552151672	0.015157974489546871	0.856700816358605	0.9772928822243775	0.9969515244828931	85	5	51	22	27	132	23
RASA3	5.536851752498236	5.859293979978627	69.77913219661352	0.20443197394096238	0.13989647299581082	0.019878772622045876	0.9427419681105526	0.9778839304387725	0.9953996412395183	198	7	162	110	8	216	58
ILF3	7.555765673263156	7.677448715191576	254.13061821593107	0.19759626698261656	0.14010527584848376	0.027060565938308617	0.9192820665926084	0.9681959795936225	0.99247766872203	722	50	474	356	52	799	199
AP5S1	2.6570305478386325	3.109109225547808	8.886097031800395	0.37974980573581973	0.14013574285679445	0.010964391754487931	0.9079138789813396	0.985041513392189	0.9969515244828931	18	4	17	15	0	33	6
BTG3	4.304442781062807	4.4202427458453	25.862087442203993	0.2509569664212919	0.14023840334825072	0.019809508742577364	0.9043409455677189	0.9753270486885297	0.9959118451901906	40	6	23	37	19	78	20
PRPF4B	7.222373265716778	7.280041150382359	193.564214885091	0.13027691111755638	0.14025056351281764	0.033670599929017664	0.9423133060793112	0.9600498031088545	0.9897893163594963	370	38	359	290	75	571	159
NSMCE4A	4.699074880858327	4.8041739178052785	34.02656600270286	0.117002825195635	0.14036906688461437	0.021798966380292762	0.9584270603735295	0.9720959450032399	0.9959118451901906	69	20	43	38	7	90	30
DDAH2	5.097032479222225	5.169487391132045	43.726819345824204	0.20107519784862618	0.14076250991519632	0.025618789983409596	0.9164226787382139	0.9656512885863908	0.9932760515896594	78	16	88	38	16	148	31
MAN1A1	7.134360277545915	7.183179483230669	183.36980289541623	0.2538716818978419	0.14081364212168057	0.028132291141388092	0.8651453704884544	0.9598505155981963	0.9926375027355276	276	101	239	155	80	595	133
MYO16	1.6774238499832643	2.3667549260778267	5.064621129745289	0.3160891434359402	0.14105920383534867	0.007861681131896748	0.9452316816412805	0.9892436302877298	0.9969515244828931	18	0	1	5	4	9	6
TNF	0.07221950256755111	1.2021831110474424	1.4047719155876826	0.4016135815237258	0.14119185958080477	0.004841812909706729	0.9427419681105526	0.9931972992942586	NA	7	0	0	0	1	2	2
ANKRD20A11P	1.7402360391301823	2.201400971139056	3.972324177088012	0.27513458350446446	0.1413650954361185	0.007131641746997825	0.9394952418151454	0.9861991570869432	0.9969515244828931	15	1	6	2	1	14	3
HS6ST2	0.7184426391471243	1.648524603846592	2.087553978775057	0.6454089923179247	0.14139834328965978	0.005485497103714417	0.8625520429585444	0.9912525294077252	NA	1	0	2	11	0	7	2
LPPR3	-0.027637317999189757	1.0149131572544796	0.9994419808684515	-0.005285609970880944	0.14163743278340551	-0.0011916832421129064	0.999372125875246	0.9908495649491154	NA	1	1	3	0	0	5	0
MCRS1	3.3164846922444533	3.7300000632834927	14.145452006577962	0.2593972090699824	0.14190173270729817	0.014410318866905242	0.9327042299607452	0.9831758203436772	0.9969051467747309	50	2	25	21	1	50	11
IRF8	5.139748492851407	5.21456679206252	46.15513489964775	0.32330898479009673	0.14203435247719315	0.022893515639678952	0.8531523686030594	0.9669410734369104	0.9959118451901906	57	27	67	38	20	148	33
SECISBP2L	7.482579433919497	7.51218920048961	230.36113650240918	0.20229973986387678	0.14208991977866975	0.03405378784264275	0.8907325389419101	0.9562190523915074	0.9897893163594963	274	105	325	273	111	694	181
AKAP9	8.325901123431564	8.354901077625305	410.4373401693274	0.13955867740075448	0.1421800177056678	0.04099989405808852	0.9246341564011189	0.9562190523915074	0.9859649335727403	805	123	768	536	129	1250	326
CELSR3	1.0569315890602637	1.8693071204924976	2.8660542909993145	-0.4921006025802923	0.14220333563951512	0.009975851195134064	0.9113136636069942	0.9912525294077252	0.9948957450747703	6	0	5	8	0	2	5
PBX2	6.255880323360678	6.287665528280692	97.40375875584218	0.18134607461321073	0.14232426416146915	0.034464200558299636	0.9088643232410932	0.9562190523915074	0.9893462364528278	150	39	167	97	42	302	75
DNAAF2	2.984102251254181	3.140031777692208	9.527620208936256	0.1933322279353808	0.14233614262093783	0.015803995710003793	0.9445326906009518	0.9815133537967802	0.9964395820198222	19	4	12	11	4	38	5
TATDN2	3.36501697409669	3.7436351158613346	14.379998116032597	0.30312296703879055	0.14244405713352648	0.013676483740608694	0.9155273593889669	0.9817786586274811	0.9969515244828931	31	3	20	40	1	58	9
RGL2	5.403000242868821	5.466983546180964	53.77023812476145	0.09212517884287033	0.1424718806636816	0.028708248819324593	0.9613377461549053	0.9615882340752923	0.99247766872203	130	18	77	76	14	166	43
CC2D2A	5.058125669567561	5.174338176251067	43.660494002167695	0.20141345718226472	0.14272968344337406	0.02262212290294764	0.9278567416011327	0.9696446813332327	0.9959118451901906	104	15	88	30	13	138	34
TRAF7	4.943138913978765	5.128969277947847	41.484558412243736	0.15403560798939844	0.14277784792097198	0.021632543043596127	0.9503650099288559	0.973825270714944	0.9959118451901906	142	8	45	68	9	138	32
HS1BP3	4.30832918056497	4.431214586884693	25.180623496459877	0.19535210089571983	0.1428697559231579	0.021258664925773264	0.9304790287524267	0.9730598131047888	0.9959118451901906	55	9	25	49	7	102	14
PSMB1	5.817536648609099	5.908888279735342	75.83593135215048	0.34841366826193454	0.14287694506874268	0.02042203098675856	0.8336801793702129	0.9661394935587644	0.9959175569442532	90	36	66	73	52	215	61
UQCR11	4.551625231573444	4.705273072985515	31.293617173538593	0.2894197591348614	0.14292235032787545	0.018711271293963862	0.9039450590064925	0.9748137687645452	0.9963487469152031	75	9	15	57	15	99	24
ACTN4	8.609990450519549	8.694118909375904	518.3459875158597	0.18444418851015804	0.14295565299021185	0.031123443157056393	0.9168014554792299	0.9648435129472104	0.9910326904582496	1369	149	955	641	105	1499	433
NNT	5.652614375416774	5.722593605818159	65.14834207802626	0.2320977270274286	0.14309067662346167	0.027299791551614095	0.8964358760050617	0.962500094409557	0.9926375027355276	119	20	82	68	39	267	34
GSN	8.058048278350867	8.096425633566223	342.4995234926079	0.15069854252726883	0.1431800990604528	0.03825987063487291	0.9208067280673398	0.95718592740656006	0.9870120756899194	661	108	656	479	91	1089	262
RREB1	7.604591966701259	7.661420637165008	252.50489326938342	0.1629540591417593	0.14324512576990883	0.034106907092750334	0.9208583677488758	0.9593238402600646	0.9896471973241858	574	81	321	476	58	832	187
APEX2	3.366433528546057	3.5238135836896816	12.827233706339284	0.23071058749245316	0.1433506569334067	0.016697935272991533	0.9279719959989824	0.9778839304387725	0.9964395820198222	32	6	13	15	4	51	7
ZNF18	2.7936131464362965	3.0423378433014037	8.493871355356681	0.14763305184149952	0.1434220346837928	0.011471188388695555	0.9600431871856517	0.9832484684417312	0.9969515244828931	11	2	19	16	2	27	7
FAM3A	3.39443341799992	3.8901363079788687	16.469023829041397	0.40288254985160743	0.1434264575925971	0.013942213293160593	0.9054970067173724	0.984120788079159	0.9964395820198222	61	4	4	38	2	44	16
NPTN	6.217413151645516	6.252728242735647	95.4825795535911	0.22540626776974346	0.14345438391633414	0.03272695965351531	0.883544130591017	0.95718592740656006	0.9897893163594963	150	50	124	96	39	307	70
MAD2L1BP	2.0014233219575917	2.3167695300181177	4.807685440390115	0.2264800472269768	0.14384465286887838	0.007951737933379463	0.9484986391910388	0.9858202351086794	0.9969515244828931	5	3	10	5	1	17	3
VRK3	4.044581419106262	4.283014805024695	22.332701529510082	-0.01648624502564929	0.1439739441994549	0.01858311693377996	0.9955632815660991	0.9775953980137568	0.9959118451901906	49	2	39	43	7	57	22
ZNF252P	4.318575432467643	4.474676634816781	26.04991297237247	0.07560977392221462	0.143993041765995	0.019839747348440594	0.977396861633957	0.9748137687645452	0.9959118451901906	77	9	26	41	5	74	23
MYD88	5.616650135562666	5.705717402595012	65.2891508698375	0.32292661961248487	0.1440720433268407	0.0221920700979126	0.8403925175065242	0.9656512885863908	0.9959118451901906	93	46	74	67	19	218	45
AC074289.1	2.259671499793012	2.7382330718936028	6.624968384137596	0.20239705284274398	0.14407846810932395	0.009976319290057425	0.9580507253808119	0.9859940149901499	0.9969515244828931	8	0	10	18	3	16	7
TCP11L1	4.478482945291997	4.604985070885265	29.083245528479935	0.24209370617604026	0.14412517745160075	0.020470754717481287	0.9110560669284362	0.9733578959384879	0.9959118451901906	55	14	59	22	7	97	21
FIGNL1	3.3396716132619955	3.652765851148	13.886198157721294	0.39161361154052804	0.14415536294514802	0.011894997565698626	0.886626054549405	0.9817615164285635	0.9969515244828931	49	2	11	12	8	59	7
INTS2	4.122613324991119	4.295594362934157	22.861353715896144	0.24881807009768636	0.14422644987757935	0.018135788136935952	0.9151101436633553	0.9759433090859567	0.9964395820198222	40	4	19	55	11	80	16
UBE2N	5.077872369848964	5.111404418663272	42.36033972615095	0.1866310653446138	0.1443363454764382	0.03346728888159567	0.914280044323173	0.9609027194171235	0.9888612023158265	72	17	51	53	20	137	31
ZNF148	6.34360008932887	6.391929193733591	103.86006853980979	0.12655906941625453	0.14444653605125335	0.034978477204605174	0.9427440000059604	0.9562665441513554	0.9895320534075408	168	24	184	171	41	322	82
METTL21AP1	1.4047590983652725	2.1287572146340796	4.161342901754407	-1.134721220678402	0.14449040798740442	0.00970151107785267	0.7784651784707979	0.9904387652262443	0.9959118451901906	2	1	8	10	1	1	7
RP11-830F9.5	0.8262598139293696	1.546707990639257	1.9529892413840764	-0.12465099088851735	0.14458191938913884	0.007263775299021899	0.979937197594622	0.9912525294077252	NA	4	0	4	5	0	3	3
ZNF426	4.6816896439128515	4.761666140734185	32.40004810918911	0.16688592608681466	0.14461172217088242	0.025010062581099314	0.9362782503504457	0.9660073692237923	0.9937598982482497	65	11	31	63	11	111	23
PHF6	4.95079214027721	5.000793163517932	39.59699712756264	0.23978685110363723	0.14465962672598526	0.02780970184367883	0.8951754043176043	0.9652370479341604	0.99247766872203	57	18	42	44	22	117	31
RP11-512F24.1	2.0232447885614344	2.44450612207556	4.971490389517467	0.2262514672937669	0.14475311971602836	0.007456509978054779	0.9518005791174698	0.9854517896856407	0.9969515244828931	15	2	9	3	1	23	2
RBMXL1	4.289343031020483	4.356780670494476	24.273630465719542	0.14900216246648093	0.14475470404779814	0.024868820837390105	0.9445326906009518	0.9696446813332327	0.9934257434224543	38	10	31	42	8	79	18
RP11-876N24.5	1.4735000989845883	1.8899481123647783	3.019189959408274	0.13987929335893953	0.1449320240900675	0.005989594112211458	0.9718868505415602	0.9861991570869432	0.9969515244828931	6	1	2	7	1	11	2
HEATR5B	5.189221504178886	5.255703680973524	46.49456354932072	0.18855835106588562	0.1449572991800919	0.027767773953956687	0.9208067280673398	0.9627579608567461	0.99247766872203	107	18	40	75	16	158	33
CIAO1	5.617877068746371	5.69897649526172	63.16923965743633	0.12953940453701948	0.14496901267959714	0.0290551409659673	0.9484986391910388	0.9615882340752923	0.99247766872203	157	20	96	94	14	219	45
MAP2K7	4.830801380973505	5.021004558217476	38.38127419225226	0.09279019689672259	0.14503357482827228	0.022325208739666244	0.9718868505415602	0.973408856917045	0.9940449733122109	119	6	70	46	9	115	33
RTTN	3.529207348418445	3.7646561376816017	15.14710565966183	-0.0737294023059152	0.14503789974079753	0.015392356710617845	0.9814897446124685	0.9787194241519201	0.9966138077912119	23	3	27	36	3	35	16
INADL	5.9848626746167035	6.124565195599452	85.02499754392721	0.17194752577430458	0.1450756055898943	0.024334912583146413	0.9372405105158991	0.9660073692237923	0.9940449733122109	156	12	179	144	29	348	48
MRPS18B	5.10336606088634	5.176159761832763	44.21056750919722	0.2029227044207931	0.14527935226147046	0.026868013684103655	0.915481820722481	0.9647029878068774	0.9926375027355276	81	12	38	73	25	138	34
RPS3	8.702059590174022	8.744003518002929	542.5921700482655	0.22667301477614102	0.14532296190992905	0.03192477550708233	0.8741944788166217	0.9585875326926213	0.9922512148662471	937	229	542	524	312	1696	414
DDR1	5.167886584074113	5.271315543562082	46.96422099342017	0.22448788569208863	0.14574269296209416	0.023909462594299755	0.9086825833736287	0.9657656158178908	0.9958022326233679	79	24	51	86	11	196	24
TRIM36	1.1071852503339656	1.5346257208818577	2.4570895921874487	0.06373319657590736	0.1457667066253175	0.0044393429434395025	0.9875670366419629	0.9884374404408103	NA	3	2	2	2	1	6	2
C7orf43	3.0505746146252326	3.4503243806707395	11.228476705744246	0.2953350519676283	0.14583728753445233	0.012719141279701508	0.9194610373990436	0.9822100371917469	0.9969515244828931	35	1	24	15	2	50	6
ADAMTSL5	0.269149734460941	1.1176934283782674	1.1420713084377563	-0.24640539252684573	0.1459582557477167	-4.178262643374134e-5	0.9575005607550825	0.9897861226655774	NA	1	1	2	2	0	6	0
XYLT2	4.292008217144989	4.528594237997866	26.900509442939914	0.12543679319492534	0.1459752340723638	0.01904804826578754	0.9620082049248614	0.9767396066410605	0.9959118451901906	46	8	35	73	3	77	24
PIGR	7.698547164189671	8.090108567174124	350.19282449917023	0.824700034060953	0.14597654200838933	0.008761313866485454	0.7310615830530524	0.9811049872114593	0.9969515244828931	118	291	202	239	223	924	298
EIF5	7.247647543842417	7.268452839809195	193.1883241237885	0.1551432791083815	0.14598407825569434	0.0424094302440973	0.9134374187901594	0.9517185964866285	0.9842383021285069	313	56	256	289	97	600	150
SETD4	3.5609001189531835	3.7116186944610514	14.672438823349083	0.04341730048421398	0.1460447035665965	0.015930777641042358	0.9861240353017701	0.9775953980137568	0.9969515244828931	25	4	20	32	4	42	13
RNF216	6.167412103287133	6.250955152398264	93.5156674631234	0.11202411212651452	0.14608319030348077	0.030554743834531745	0.9564669828320999	0.9609027194171235	0.9922243061869672	236	25	160	134	21	286	76
BLVRA	5.47887068381339	5.597823603872217	61.056827093577795	0.4537348915218696	0.1460851327751533	0.016735503598123924	0.7849694874272569	0.9702833689529538	0.9969515244828931	84	42	53	43	30	200	42
HMGB1P10	0.12943920679379795	1.0138629057549047	0.9964486655970062	-0.23255942172226923	0.14611942804496028	-5.199532494671994e-4	0.9590493910733475	0.9897968177304795	NA	1	1	1	2	0	5	0
TRMT11	3.9614440485250917	4.133332631932215	20.111481601495885	-0.05371757443635215	0.14619037663768455	0.01793550715735984	0.9840380611398571	0.9759629398988832	0.9964395820198222	34	4	40	38	5	50	20
GHITM	6.0615040551352735	6.10811989359325	86.0073758962378	0.24730369638444102	0.14630929845471063	0.03159080479869016	0.8765383573849662	0.9582727557755544	0.991234392432166	140	32	74	126	48	295	59
SLC37A4	3.141811459558825	3.4504863475002736	11.677686954878546	0.12895971181392668	0.14643307442060433	0.01364694163846865	0.9665728844126481	0.9817786586274811	0.9969515244828931	19	2	15	35	2	33	11
FOXRED1	3.630002088040007	3.790839232858049	15.51840543839234	0.1376663288535338	0.14657687308956552	0.016900115355776055	0.9580507253808119	0.9772928822243775	0.9964395820198222	40	4	14	29	5	51	12
NDUFB9	4.825684958060864	4.898832212352188	35.80057517492108	0.18491176015665756	0.14661098001138945	0.028807674004623415	0.9242605611409784	0.9641274658237283	0.99247766872203	61	15	49	58	11	147	19
PDP2	4.15625597971522	4.317050485627725	23.318357725981922	0.3068768712233253	0.14667960775263625	0.017809969668246568	0.8944987407287525	0.9753304803090658	0.9964395820198222	34	7	17	61	9	86	15
PLEKHA2	6.74023541967088	6.77228756972611	137.07449734532202	0.21180728278847344	0.14686961052813888	0.03553020573783519	0.8907325389419101	0.9538110600851913	0.9887155598847338	157	60	222	173	59	440	102
FANCM	3.385917418529346	3.560776687785287	13.100681310628936	0.04184140238904962	0.1469462988405247	0.015011139634655266	0.9877363333774549	0.9778839304387725	0.9969515244828931	38	3	13	18	5	36	12
PTPN23	6.436935423929928	6.577768966512238	117.87136093938682	0.18163028779031493	0.14697332096687019	0.025962316855707594	0.9337887914439358	0.9660073692237923	0.99247766872203	361	40	176	145	17	346	99
XAF1	5.22255182265859	5.5322181036579074	55.12868681886557	0.2268834706585341	0.1469927648165013	0.020165843167353117	0.9331661338768986	0.9761063581079814	0.9958036314898314	110	4	115	130	10	196	40
ARPC3	7.593671304725246	7.689567953912259	262.3077075157522	0.3552676416908739	0.14707573688882183	0.02094061626450606	0.822140592463674	0.9641274658237283	0.9959118451901906	253	156	280	233	147	816	198
TBC1D4	4.989652748595808	5.1563906071624475	43.08290950717332	0.3128198559273708	0.14708844085841766	0.019893045030002506	0.888673364735929	0.9721356629276997	0.9959118451901906	113	8	26	71	24	158	28
USP22	7.085671648381403	7.121924176491623	173.50094396829124	0.1338766991719364	0.1476015210862783	0.03922873449824938	0.9342026759788007	0.9526218423586523	0.9862356134155658	411	48	206	277	62	533	138
ABHD4	4.795515942124842	4.9382817966041905	37.86425258525251	0.356111818295127	0.14760647693934753	0.0180791876535319	0.8683656577576383	0.973408856917045	0.9964395820198222	56	12	19	61	27	107	31
APMAP	5.831760821805938	5.8584854599175245	72.0455264309279	0.11593379113054365	0.14769789832171934	0.036381079903291445	0.9484986391910388	0.9554579603754884	0.9874621225779949	120	25	88	100	35	198	62
RP11-798G7.8	1.1589809759603524	1.9194657004549003	3.3490755465185877	0.4051654068851359	0.1477128253606563	0.0062956494948209225	0.9287589043454286	0.9899755365888564	0.9969515244828931	1	2	12	2	0	6	4
B3GALT6	1.7898705805303934	2.483606844060904	5.128677132567118	0.6761935949983208	0.14794511189293538	0.006666243370497586	0.8520709945016726	0.9865903055733198	0.9969515244828931	19	0	9	1	3	21	3
PTPLAD2	4.167299879217884	4.416912482601937	25.61121808366758	0.48914637306632086	0.14795061423693495	0.013505989504847101	0.8341274807964422	0.9778839304387725	0.9969515244828931	16	15	67	24	5	82	19
RBBP8	5.77000140680825	5.803178846650691	69.30373428441243	0.12262248474299012	0.1481013960227107	0.03448594404536233	0.9469921155572584	0.9562190523915074	0.988749636126203	125	25	71	101	33	189	60
SIX1	1.0069162310467141	2.0630925563776144	4.474243435447167	1.0794988096596023	0.14825535304808143	-0.004004130288299377	0.808193686933771	0.990163909527155	0.9971206659547955	0	7	4	3	0	18	1
RPL13AP5	5.096780686015317	5.166018468155278	44.22006868242062	0.295092998373993	0.1484367804470522	0.026721451786453652	0.867566148076689	0.9640533672551818	0.9926375027355276	85	24	37	51	18	159	28
KRT8P12	1.0886171378889584	1.684583868758025	2.441957508974351	0.06901324763261467	0.14851640999713528	0.006317135619437728	0.9872189042833565	0.9893601659835837	NA	2	0	4	7	1	5	3
KDM2A	7.4771685404302195	7.547757962280699	232.79208339489395	0.16454270470221463	0.14854190454337146	0.03403542980300567	0.9242605611409784	0.9587561108482433	0.9888612023158265	446	51	478	376	63	747	179
NPHP1	3.18701468256865	3.466394930118063	11.975980580157936	0.15697159873439342	0.14866822196381696	0.013945315398441047	0.9588904074890542	0.981740636261243	0.9969515244828931	44	3	17	8	3	34	11
GABPB1-AS1	6.0651210732064484	6.347202882759808	100.24057991426763	0.47269539612046385	0.14873285485279855	0.017082300823641094	0.8480822251297334	0.9759629398988832	0.9964395820198222	51	12	217	245	43	344	72
PLXNC1	6.483927440891976	6.631048668851266	125.69123109699089	0.36700068266126673	0.14878687808767496	0.018245691204785485	0.8625520429585444	0.9695091986030999	0.9964395820198222	67	65	168	145	74	305	115
SLC35B2	3.686124310042997	3.8178271580085203	16.272443855821187	0.13282357631996153	0.14895716318691696	0.017466064365977987	0.9590493910733475	0.97683740226314	0.9964395820198222	29	6	12	34	6	46	14
RHOBTB2	6.400432661457884	6.622477446899694	122.75583913771007	0.33297735069928075	0.14908895409558545	0.019159881343534226	0.886626054549405	0.973408856917045	0.9959118451901906	228	70	121	251	10	369	99
TTN-AS1	4.2488120549286466	4.380319333219925	24.451165766308733	0.1258917749912507	0.14918077779058467	0.02030549425586214	0.9584270603735295	0.9730598131047888	0.9959118451901906	39	6	24	60	9	71	21
DOK4	3.643048561999153	3.9292869797127845	16.859956419105785	0.20566545706434675	0.1491995173388369	0.0161283876888347	0.942343423347268	0.9778839304387725	0.9964395820198222	44	4	17	42	2	58	13
AGBL3	1.8070523028925323	2.1442295009968166	3.925041765636923	0.13343152746966433	0.1492278677236944	0.007710052908560427	0.9711795691952265	0.985041513392189	0.9969515244828931	5	1	5	8	2	16	2
SMARCC1	7.192047679576622	7.215206698503513	185.65893547073472	0.16095763844622218	0.1494157592701193	0.04293627203216267	0.9110705779461356	0.9500855550862475	0.9839015355805935	333	74	299	229	63	694	117
ARL16	3.752029751215858	3.8656200793371913	16.725299828280395	0.03092774189101957	0.14983746308990953	0.01830848946162854	0.9888983549291108	0.9750476640412462	0.9964395820198222	39	6	26	18	5	46	15
CCDC69	6.6794293016602335	6.7491541210906565	134.8837803334985	0.17282609297096255	0.14992467251175964	0.029290406491807655	0.9273017775746878	0.9593854775262728	0.9922512148662471	139	51	282	146	58	342	123
ZNF117	5.720626295235931	5.87995714975869	71.59467412633511	0.21497569672920125	0.14995107941949665	0.024311928510489533	0.9187064250084563	0.966642100346435	0.9928884668067358	138	9	86	175	27	263	48
NDUFA10	6.5667685150534565	6.58794789321878	119.97874839020612	0.1729133205142412	0.15003167570451975	0.04231096559954234	0.9059489830768794	0.9500855550862475	0.9837860644618894	248	48	150	138	48	399	87
PIGBOS1	2.6886702067697463	3.07001434203652	8.833156059911257	0.17396419542820532	0.15006618359568719	0.00906450962161743	0.9610431687023885	0.9832484684417312	0.9969515244828931	15	6	11	14	1	45	2
TSPAN8	1.065565282469117	1.8002852252982602	2.31321456944806	0.25914475091048106	0.1500877296285116	0.005234064416450404	0.951106035957525	0.9879077886288335	NA	6	0	6	5	0	12	1
ASUN	4.35827440295878	4.569848321097054	27.44844664884226	0.19424595788205068	0.1501445959807619	0.018818056797378947	0.9396415851307366	0.9745437033357646	0.9963487469152031	80	4	33	42	11	127	12
PELP1	6.268901024415087	6.298023010680883	97.92407730011854	0.17345424445686117	0.15023825568825794	0.03852361766901699	0.9118537260750229	0.9517185964866285	0.9862356134155658	185	35	95	153	44	309	75
TTC28	5.8913341839120426	6.117285249970949	84.46806781975624	0.22978813223377245	0.15031963793355088	0.023021400814661322	0.923935930603725	0.9723446878439697	0.9926375027355276	207	8	212	95	24	271	67
IFT27	3.3727050570909847	3.64939078881362	13.526247459688712	0.2391783701012692	0.15052655971681053	0.01507762364448616	0.9287589043454286	0.9778839304387725	0.9969515244828931	25	3	36	19	2	52	9
RP11-10K16.1	0.6167153640718133	1.359381570938246	1.3875690813805328	0.1671967136673472	0.15069840834443743	0.00449903574930789	0.967880056638085	0.9897968177304795	NA	4	0	4	2	0	6	1
RP3-522J7.7	1.214269993547388	1.6929735671788053	2.576367810173641	0.19011588386317618	0.15075622370990074	0.005084885610815311	0.9612483780174238	0.9873367504675984	0.9971206659547955	2	1	7	2	1	8	2
SMYD2	4.069525714060712	4.175749647742095	21.318271719757607	0.0392194279015835	0.1508085935262046	0.020536776706077592	0.9874825193406174	0.973408856917045	0.9959118451901906	46	6	18	35	10	54	20
AC006978.6	1.8199713018857344	2.283694691996895	4.318311358541542	0.2814263163222569	0.15099909062589537	0.008086540999705277	0.9381821334295235	0.9859940149901499	0.9969515244828931	9	2	6	9	0	16	3
ASH2L	5.243010496150977	5.302668046270178	48.813716103986714	0.3050239773284385	0.15134145043251138	0.029093239666580117	0.8536945916534212	0.9610175372929699	0.9922512148662471	79	23	46	55	26	183	29
CELF2	7.135586021334063	7.222065518221677	189.277185254406	0.3268041795652772	0.15151187655860476	0.02328244208950881	0.8298269161277987	0.9610175372929699	0.9959118451901906	233	130	215	164	73	578	146
G6PD	5.38761029311557	5.52084628779511	56.32535053965947	0.27967605205376966	0.15153904650032882	0.02300422771077144	0.898926990259712	0.9666335370577723	0.9940449733122109	147	14	31	86	30	172	45
ADCK4	4.046518877309526	4.238981720987119	21.622172759904966	0.06111605405910548	0.15165783086756743	0.019575747052298646	0.9835244379708856	0.9748137687645452	0.9959118451901906	48	6	43	34	3	64	19
PCMT1	5.050272060188408	5.106854554400531	42.440261795328844	0.2957397001297987	0.15181681142917888	0.030053923557888763	0.8581093915948538	0.9613560977072555	0.9912102296602446	58	17	54	45	25	152	27
TXNRD3	1.78001376642467	2.1302905690606475	4.179239458716471	0.2199355168705496	0.15187911914522734	0.007430087516537967	0.9542279976485777	0.9859940149901499	0.9969515244828931	7	3	2	7	1	13	3
TRMU	3.894341465958958	4.264438129359475	21.63939234810186	0.2317803284504048	0.151969592274795	0.017994874368120736	0.9384187965641793	0.9778839304387725	0.9959118451901906	63	5	43	33	1	74	17
SUZ12	5.64308526337814	5.700614898232392	64.49538797374376	0.23926985916385404	0.15203643864246882	0.03147499710526278	0.8846411890214789	0.9584735187748283	0.9899327819517333	85	18	89	81	41	207	48
COX5A	4.45115540511411	4.575792437304113	29.373143956455067	0.4652026656839764	0.1520433461915823	0.017575442306560086	0.8093319551884696	0.9730598131047888	0.9964395820198222	40	15	18	34	19	108	17
RN7SL381P	2.860334112741966	3.246134884001221	11.987940711811033	0.25563172763562186	0.15225466167842963	0.006076692924803326	0.9503650099288559	0.9851988146549971	0.9971206659547955	7	10	3	13	7	17	13
SETD3	6.113380584816256	6.152025121072578	88.3691154547581	0.18191955218138062	0.15233357166928513	0.03588836033693465	0.9113136636069942	0.9527380416765484	0.987503462138331	204	36	105	88	35	274	69
TMEM161B-AS1	3.7601841025083456	3.941139420920895	18.614749230498358	0.4842726678427267	0.15255166977607915	0.01363801457116741	0.8318070493287136	0.9778839304387725	0.9969515244828931	11	14	22	26	6	59	13
RP11-1260E13.4	0.705117398707234	1.4436437167380853	1.550182798833714	0.2042776339074747	0.15258334650036548	0.004537758310756049	0.9588904074890542	0.9892436302877298	NA	3	0	3	5	0	7	1
C6orf211	4.732992653768847	4.902304514541856	36.884479611471555	0.5052172380719974	0.1527071638281103	0.014351372301430496	0.8035383922292021	0.973408856917045	0.9969515244828931	53	14	18	49	28	147	19
LA16c-380H5.5	-0.21963080388738426	1.0497350612283314	0.9312770134243954	0.7315783595952293	0.15283245921926322	0.003387025437809133	0.8702291065694663	0.9917837271309584	NA	0	0	0	6	0	3	1
RP11-478C6.2	-0.21963080388738426	1.0497350612283314	0.9312770134243954	0.7315783595952293	0.15283245921926322	0.003387025437809133	0.8702291065694663	0.9917837271309584	NA	0	0	0	6	0	3	1
PPP1R7	5.447885561406913	5.525192263835187	57.26247132116241	0.3422656814267555	0.1530483443597185	0.025301103819173897	0.8397462935927074	0.9617806122651363	0.9927928318831096	105	30	49	53	29	215	34
HP1BP3	7.818642701691724	7.825883722418296	284.76286551380684	0.14905615623044205	0.153052977483049	0.0535294519115024	0.9085533183819998	0.9466632872292624	0.9802841471723875	500	99	400	409	114	922	214
PGM2L1	4.574129734862209	4.6949078948865335	30.92848690175121	0.07460808724834152	0.1533388632272279	0.022850126368972226	0.9767767798314232	0.9690125501836643	0.9940449733122109	35	7	50	67	12	80	29
ZNF3	4.423450950453445	4.613240498388781	28.519031151644278	0.11657248781981867	0.15363636441214826	0.022524688538644692	0.9616074062644544	0.9716788661764281	0.9948957450747703	66	3	46	52	10	92	23
ARHGAP44	4.122616688932278	4.3307553115312825	23.431259785869777	0.2791478259788549	0.15369626918052468	0.018667346158687377	0.9054970067173724	0.9748137687645452	0.9959118451901906	44	11	22	54	3	88	15
RP11-425L10.1	2.015040953709592	2.4876127341681764	6.338050674620865	0.6024950762820468	0.1537467806017165	0.0044547731233456865	0.866395150058651	0.9861991570869432	0.9983961900924626	4	2	1	9	7	16	5
NOS1	2.3619888255209585	2.8194692945877162	8.592242282873247	0.7076063355567827	0.15382190385110953	0.0035941443284227864	0.8394116355934369	0.9859940149901499	0.999361024589429	5	6	9	1	7	20	7
PWP1	5.099317070681681	5.144245393151324	42.96327398399598	0.1536810747690921	0.15395559819757818	0.03354545419012393	0.934170943824479	0.9575117990706711	0.9888612023158265	96	15	52	54	17	141	32
ACTR3B	1.4029551543184509	1.9990995441834136	3.197160847173395	0.3193933742504739	0.15419209104952675	0.007512686843028068	0.934170943824479	0.986641648213403	0.9969515244828931	12	1	6	2	0	10	3
MYL6	8.824916104260339	8.840669223771778	578.4330781012399	0.16931080347008995	0.15433207178552555	0.04661672627075644	0.898926990259712	0.950269401371341	0.9815666464666684	954	227	919	605	249	1746	463
SCAP	5.051714437861271	5.255696882165046	45.52216614171742	0.06288878269938364	0.1543467288515243	0.0247276187108595	0.9820134342970809	0.970823965253002	0.99247766872203	127	6	62	93	10	126	42
HAUS5	3.4443659029503824	3.7583151057782733	15.019912659134047	0.1896123174684489	0.15447679125700103	0.015737814018908114	0.9514907414963584	0.9794950590609763	0.9963487469152031	60	5	12	17	2	42	14
CTA-363E6.3	0.85006693813072	1.4788700034175024	1.9045863290330078	0.1395760707136722	0.1547519122206978	0.005274218496597327	0.9754929226328269	0.9892436302877298	NA	4	0	5	1	1	5	2
RP5-1159O4.1	1.69303920000894	2.1827271202933463	4.175733622932378	0.3309532436991957	0.154842653286788	0.006662668216230583	0.9282138956237761	0.9859940149901499	0.9969515244828931	6	0	6	5	4	17	2
CLEC16A	5.7937647854102625	5.941082183934956	74.51453289636957	0.15690623531572803	0.1550073919378617	0.02744163982703762	0.9435602456141843	0.964225587274522	0.99247766872203	199	13	104	150	16	253	56
ZNF747	2.740084571177506	3.1793728976230593	9.03763702918959	0.31597658912736076	0.15508529560240095	0.01289661091514952	0.9164226787382139	0.9831758203436772	0.9969515244828931	33	1	10	18	1	33	7
MIR4458HG	1.728218040798283	2.2746459413441116	5.5849674581269015	0.753847675664295	0.15526326045888286	3.670131924930659e-4	0.8273665155430157	0.9865971294003186	0.9999505444996434	3	7	1	4	2	17	3
NRDE2	4.361943494884311	4.545618662624065	26.91641053096263	0.1814488589261388	0.15537870722879862	0.021333030052119548	0.940999324840061	0.971152817524438	0.9959118451901906	80	5	34	43	8	117	14
ZNF141	4.460059675359249	4.6956161849211755	30.344667714731337	0.2121396224330643	0.15629558131029206	0.017299167306567075	0.937026641475967	0.973408856917045	0.9964395820198222	47	13	63	49	4	148	11
HELZ	7.732361961323134	7.743634515070262	269.1405926372285	0.1461034611839322	0.15631293236792834	0.051394382513448675	0.9134374187901594	0.9466632872292624	0.9802841471723875	444	87	399	371	119	811	217
CTD-2515A14.1	0.5822856355712711	1.25334737842742	1.4011972983165268	0.09536382955759623	0.15634138246886153	0.0036463038199659055	0.9835676167176777	0.9887869108915003	NA	4	0	2	1	1	5	1
MRPS9	4.518380150499592	4.634200219668558	30.471440601810166	0.33819111366863586	0.15645481031300276	0.020849896330332858	0.8702291065694663	0.9704975022895399	0.9959118451901906	63	12	26	21	20	90	24
RTN4IP1	2.2462296819478187	2.5560637245671063	6.250712510272353	0.29446358115233523	0.1564839063050175	0.007945421005696196	0.9331661338768986	0.9840967822792366	0.9969515244828931	7	3	7	4	5	27	2
MAP6	1.97694399831806	2.4453341796210974	4.985250513896937	0.2983558660143104	0.15651619641580095	0.009355415288089709	0.9332628551190745	0.985041513392189	0.9969515244828931	13	2	10	6	0	17	4
SMARCE1	5.240992386732096	5.304464073543189	49.14107649873543	0.31113922820350465	0.1566562845474703	0.027799925810686826	0.8557626158160649	0.9606975979749149	0.99247766872203	46	25	64	63	24	153	37
RBM22	5.2961693843950535	5.354834094355021	49.926491466983386	0.12019074554294396	0.15674422293206808	0.03151833255036236	0.9532867324126705	0.957268773347549	0.9898573378061736	100	17	92	50	17	146	42
KDM3B	6.865547440984555	6.9123625159416715	149.5428017829359	0.14370563941201656	0.15675347477238702	0.039616511103885074	0.9307788198395915	0.9514979411779311	0.9859649335727403	258	39	287	238	46	474	117
PIGCP1	1.9655629781067159	2.356091985252398	4.929576072961973	0.29829637791942365	0.1569196969172841	0.008293199119292435	0.9345121713280988	0.985041513392189	0.9969515244828931	17	2	4	2	2	15	4
MEF2BNB	3.341309216509286	3.580134383006364	13.018861707745751	-0.023293312297756597	0.15699390270082625	0.015822937055753564	0.9938022351318729	0.9776596695593642	0.9964395820198222	34	3	21	22	2	34	13
GLG1	7.600690229589733	7.618338938035726	245.74932511282128	0.15325464200779867	0.15699783002036316	0.05027929675011725	0.9110705779461356	0.9466632872292624	0.9802841471723875	482	72	385	332	96	827	179
MTHFD2L	3.455695719470031	3.6877931420159054	15.339159296202771	0.43566277118839236	0.15700957460831022	0.012614917693899769	0.8751755615174567	0.9788843626218944	0.9969515244828931	7	10	15	31	5	41	13
SDAD1	4.89910811935295	4.988277621317111	37.92336479309584	0.14720712768240252	0.1571589360753442	0.02845155188768528	0.9436946324581655	0.9610175372929699	0.99247766872203	89	12	43	69	10	133	27
SH3RF2	2.7101706552666207	3.2395297693829983	9.674381889384492	0.47667036203274843	0.15768680884800218	0.01262950513382713	0.8836824574871572	0.9832484684417312	0.9969515244828931	37	0	9	14	4	36	7
POLE4	2.7024442242758293	3.0937518372813697	8.554745711890458	0.17815248787860258	0.15785074539114796	0.013046609316304792	0.9574815476490243	0.9818628279229831	0.9969515244828931	22	1	12	21	1	26	8
BACH2	2.7589423464608807	3.360074797414659	10.966268211804618	0.5701820763347398	0.15789490320557528	0.012186353776999042	0.8561816028978566	0.984502889439679	0.9969515244828931	14	0	39	7	5	32	10
IL34	0.5822856355712711	1.2528646179557743	1.3997006406808041	0.09483920369022494	0.1580144607422835	0.0036913346970456912	0.9835676167176777	0.9887322433941759	NA	4	0	1	2	1	5	1
CARKD	3.7433984063311225	4.009268091300063	18.117997954360895	0.2680473995254066	0.15804184910633268	0.01730434529006304	0.9164226787382139	0.97683740226314	0.9960722770055747	34	6	49	19	2	65	13
FARP2	5.303901206530359	5.443962818099556	53.04248560856349	0.17195150067272091	0.15806188787313102	0.026200903267215008	0.9381821334295235	0.9641274658237283	0.99247766872203	94	24	69	108	7	159	44
RPAP2	5.566417415036083	5.630522303436067	60.735106105085755	0.1668774921791487	0.1580905039763381	0.03191778687590003	0.9282138956237761	0.9562190523915074	0.9897893163594963	87	22	74	132	18	190	48
LSG1	5.059828884535079	5.1627830040786105	43.14531555087078	0.03078421772152436	0.1582298039558071	0.02817576839625138	0.9880442035939317	0.9613560977072555	0.99247766872203	96	8	56	79	16	115	40
NIF3L1	2.2323846857489933	2.6078389699200333	5.813244197424007	0.201126529002199	0.15829211340470684	0.009305252992187811	0.9564669828320999	0.9832484684417312	0.9969515244828931	10	1	5	14	3	28	2
MON2	6.620899001442807	6.680980366562266	126.70972987421683	0.15042435170439272	0.15838585129694704	0.037614316630055794	0.9306678944875344	0.9519664574112723	0.9862356134155658	267	34	212	216	32	443	90
ALOX12-AS1	1.974360267271318	2.434182190554444	4.876382505692221	0.04615470766919549	0.1584129413523129	0.0072185876315293985	0.98956689007789	0.9842986140553949	0.9969515244828931	5	1	11	9	2	26	1
CDH5	7.671701303793458	7.8274934572896875	283.75599926861634	0.2537199575070228	0.158488094741444	0.02644678395153065	0.8990490978992204	0.9656512885863908	0.99247766872203	367	63	868	295	78	743	259
AC022007.5	0.3679894065520364	1.211500136366825	1.250503380568898	-0.22908283136461682	0.15852457979508916	6.638822186279316e-4	0.9598748276903627	0.9883920756253495	NA	1	0	2	3	1	7	0
CCNJL	2.6648716460766666	3.4387560763480653	12.322422126944717	0.9059669677914935	0.15864275132124606	0.008100650524147636	0.7843588783366147	0.9859940149901499	0.9969515244828931	14	9	2	38	0	33	11
ZBTB42	2.2372197559693645	2.8550505562605952	8.55157034266417	-0.1771170241745419	0.15894262301171316	0.007999516992253652	0.9704046462317016	0.9861991570869432	0.9969515244828931	8	9	6	12	0	8	11
GEMIN4	3.0442219421258225	3.42259413770511	11.342282488818794	-0.06365682255343827	0.15909460821356242	0.015761778680378057	0.9847872606327888	0.981659293020731	0.9959118451901906	38	1	18	17	2	25	13
SULF2	5.810113408842643	5.8390401821679605	71.06920059344054	0.1874250381034133	0.15919701911124456	0.03999909278248515	0.9054970067173724	0.9501045418808821	0.9842383021285069	106	26	107	81	35	218	56
RPL21	7.230018481719269	7.309527355331594	200.67175665238193	0.34221179100497134	0.1593104836821427	0.026271837528133193	0.8225179246525032	0.9573210398678106	0.9926375027355276	230	91	247	162	130	674	142
CFD	4.2960465223477575	4.436157007035541	25.899087600281124	0.33271125675708435	0.1593289468765182	0.020676914918616517	0.8780341318740311	0.971044257999344	0.9959118451901906	34	7	56	18	15	85	19
SPICE1	4.287598981123071	4.484854455438553	25.807908490345287	0.11855089118770495	0.1593900496126239	0.022099233628368443	0.9611919514131998	0.971152817524438	0.9940449733122109	61	4	34	59	6	84	21
TES	5.319698888829998	5.374223131379527	50.75314774387671	0.22225287314388756	0.15946242329938914	0.03458026152608998	0.898926990259712	0.9562190523915074	0.9878759042551815	86	23	53	86	17	193	31
C19orf44	2.333903106225657	3.016162955024046	7.809368406943231	0.5754570215675437	0.1594800529674522	0.012296033598341055	0.8606388561284023	0.985041513392189	0.9964395820198222	30	0	20	5	1	26	7
TPBG	2.55604477917548	3.1264482710172534	9.14422980649462	0.739428011051087	0.1594909872607177	0.00968688861543581	0.8225179246525032	0.985041513392189	0.9969515244828931	14	2	1	33	3	31	7
ZNF384	5.046984494112406	5.102387164654592	41.90135665973207	0.15998010423602824	0.15982724782691066	0.03255141012206149	0.9331661338768986	0.9576394732926877	0.9888612023158265	87	12	53	46	22	126	34
MOK	3.4696178880386763	3.7840377287319504	15.50187874006203	0.05964859825349989	0.15991848624041888	0.016834538789043948	0.9847872606327888	0.9778839304387725	0.9959118451901906	29	6	38	18	1	37	16
CD47	7.1424026625944546	7.250671247855328	192.92582792447305	0.38922719005906103	0.15994550537585575	0.022296051641828706	0.816364183134239	0.9607001316704435	0.9959118451901906	143	128	217	252	77	644	137
PCDH7	3.9692561395128885	4.16263574502938	21.108719899480917	0.3711965226948027	0.15995471464188815	0.018057343970340742	0.8717880596120503	0.9748137687645452	0.9959118451901906	50	4	27	13	15	75	14
APOD	6.4291116830740265	6.6251058135327385	123.74133957865719	0.454207528318154	0.16021240638071566	0.017573617735680697	0.8022884343546799	0.9690125501836643	0.9964395820198222	235	22	92	112	111	470	75
STAG2	7.297332244928671	7.3601698184491555	206.30913378259595	0.24607126813433997	0.1604506510226729	0.03367256885407524	0.8748710837276882	0.9535096401086155	0.988749636126203	262	52	360	225	126	652	159
ORAI1	2.972319309730605	3.344108516916571	10.776999495612978	-0.13458711832526157	0.16053375272820752	0.015272181541604755	0.9689395050495097	0.981740636261243	0.9959118451901906	18	1	20	27	2	21	13
FLRT3	3.93571410413286	4.16860317057672	22.347567272452164	0.5671895833409064	0.16058648747352305	0.010930503575775853	0.7839542440522607	0.9775953980137568	0.9969515244828931	28	21	23	11	6	68	16
AXIN1	4.719691466400351	5.021777587596669	38.1842776041636	0.06404998911182755	0.16059264580155036	0.023861511394693613	0.9835676167176777	0.9740363243810553	0.99247766872203	104	3	69	74	7	102	37
TFCP2	4.830941916286021	4.996779066249816	38.32555332730425	0.21323391959503787	0.16061311567344017	0.025515030857397966	0.9218254991159462	0.9657656158178908	0.9924963256077287	80	4	60	50	22	127	29
CPNE1	5.776575616568494	5.810798093669954	69.31411900743008	0.16907849792393034	0.16064522113794596	0.04066524901327661	0.9164226787382139	0.9499081808496792	0.9842383021285069	127	31	102	87	21	226	52
TRPV1	2.049242802590844	2.9842218721371436	7.205800919404417	0.6879579920919537	0.1607264296206823	0.008200155416917362	0.8583507230150789	0.9859940149901499	0.9969515244828931	20	0	9	25	0	41	2
HEATR5A	4.72175714525506	4.832122889493685	34.28337375995147	-0.07240421013269256	0.16073058955282418	0.02527037898397012	0.977157277486427	0.9648435129472104	0.99247766872203	63	10	35	74	11	74	36
MGAT5	6.057164192448568	6.114682550119629	85.53018272734681	0.09634031617460385	0.160942448346952	0.03634677825800084	0.9588904074890542	0.9517185964866285	0.9870810057646021	150	31	144	141	20	239	75
C1orf87	0.16736222725498853	1.3547759321143706	1.6128276399509953	-0.03835409356125702	0.16099424587106484	0.007682768811474267	0.995429153539662	0.9917837271309584	NA	2	0	8	0	0	1	3
E4F1	3.6467228706232095	4.043432613668961	18.119520349549592	0.22874431955221733	0.16108087345603522	0.018194876734722608	0.9396734075947872	0.9778839304387725	0.9959118451901906	57	1	36	28	3	61	15
RERE	7.816372193802917	7.841282553212593	287.8889202007356	0.12115598105522671	0.1611079289696629	0.04715998630997326	0.9376021273857236	0.9466632872292624	0.980821114870393	581	104	470	333	96	778	255
ERG	5.797883708924692	5.925766673315819	74.62041910025022	0.2464432284994511	0.16113065627432155	0.026604621842157058	0.9005570438676318	0.961955338271407	0.99247766872203	104	23	207	69	20	232	60
ITCH	6.683132157950642	6.705213493142767	130.30024466204884	0.17443288809843854	0.16113817721856089	0.04558770707689131	0.9054970067173724	0.9466632872292624	0.9815666464666684	236	47	205	137	56	411	101
ARID4A	6.407745274275994	6.459809125879183	108.97622425070684	0.18603040182934832	0.16152124697618178	0.03762077133082039	0.909225084513972	0.950114911703045	0.9862356134155658	163	42	206	158	30	420	67
RP11-121A14.2	0.042726520072204385	1.0996773426272097	1.3584971288079855	0.12269447280261404	0.16153492780798662	-0.002700776694989094	0.9835676167176777	0.9892436302877298	NA	0	2	2	1	0	6	0
ZMAT2	6.432826247726395	6.505959136628912	114.56838695964927	0.352095845309136	0.16163653069258033	0.027355217606924023	0.8165129588065599	0.9562190523915074	0.99247766872203	134	52	102	132	74	391	79
EEF1DP3	0.537851381464896	1.3840932148912457	1.5417486662503983	-0.2083501307295539	0.1617246504853733	0.0012716687163349938	0.9655668771795051	0.9879077886288335	NA	1	0	4	3	1	9	0
POP1	1.9873741794170303	2.811457525711837	6.396180765613163	0.8448488069040634	0.1617317123953165	0.009623377353205457	0.7941023613414981	0.9859940149901499	0.9969515244828931	34	0	2	11	1	28	4
BCAT2	3.2039767159146137	3.4157731137290015	11.671379736977928	0.2704852360702933	0.16174881043870337	0.015867942207949876	0.9192237591127888	0.9775953980137568	0.9964395820198222	28	3	7	23	5	42	8
C4orf46	2.6116293206752736	2.939257071560399	8.186962511607412	0.051646642744713644	0.16175803020940685	0.012021185082513139	0.9877976426324421	0.9832484684417312	0.9969515244828931	29	2	5	6	4	17	9
RCL1	2.950536944293565	3.2004583971005127	9.584208520512822	0.1494464612558547	0.16187093913326928	0.014269665432259264	0.9588871884021603	0.9778839304387725	0.9969515244828931	15	2	17	22	2	31	8
PDLIM1	6.710522079328476	6.737255223667693	133.69336339969797	0.19219215029333914	0.1620008573034195	0.04250725062421176	0.898926990259712	0.9466632872292624	0.9822357522311711	205	58	215	136	55	405	107
SLU7	6.022033997493674	6.089977910944742	84.36456741534722	0.24170494684686322	0.16207078414707668	0.033874150191768274	0.8836824574871572	0.9537981592895334	0.9886632708300134	112	19	131	120	50	305	56
MSH6	5.972381170434961	6.007655730769192	79.70542040597616	0.20609043699564836	0.16210577569088575	0.04072430767168956	0.8978750598772236	0.9487190095906898	0.9839015355805935	151	27	78	121	38	275	56
RP11-283I3.6	1.4990851828894307	1.9503851946184902	3.0827970830780855	0.020858811532637647	0.16253589993213477	0.006498956655701497	0.9957021088143593	0.985041513392189	0.9969515244828931	7	1	6	3	1	15	1
ARMCX4	3.9586324827394623	4.190677324548241	20.76936617220359	0.29799737664366377	0.16292468977426816	0.01817179191585602	0.9054970067173724	0.9744139759906911	0.9959118451901906	55	7	45	15	4	89	11
ZNF776	4.11404026911602	4.299383241624664	22.80166920054037	0.24459302265146088	0.1629953459144111	0.02191748260002856	0.9162782751664771	0.971044257999344	0.9948957450747703	40	10	47	31	3	89	14
ZNF611	4.229356722423305	4.570914994382366	27.076452088816282	0.2681350189451197	0.1629953712637247	0.019531073256929384	0.9189453978184978	0.9749785801268303	0.9959118451901906	50	2	65	57	5	110	17
LSM14B	4.4616105520338705	4.545965049204187	27.59706054707399	0.15488137868110072	0.163072139889078	0.028240657329592415	0.9425591655018325	0.9619301257810159	0.9923725541067882	67	10	39	33	8	95	20
RNA5SP435	0.5304899099448843	1.6532664836402062	3.4440018436758875	-1.1314097624156272	0.16311445560509782	0.002994014343202282	0.849358153836266	0.9914078181210249	0.9981997634210793	0	4	2	3	1	0	5
ERV3-1	5.080439934863875	5.251755193116844	45.47739717793742	0.17859320924918862	0.16317392208404793	0.02595209326597639	0.9376021273857236	0.9647029878068774	0.99247766872203	92	6	59	111	14	157	34
SMG9	4.131617656092714	4.3941812108482186	23.85001239892748	0.16344606494691266	0.1632913595271489	0.021313551315615055	0.9519282323994022	0.9733578959384879	0.9940449733122109	61	3	41	49	4	85	18
SLC25A27	3.684001711242271	4.035465495948743	18.180412541032414	0.2617005613489698	0.16352909834744617	0.018202173808429707	0.9270441374030102	0.9771362673697082	0.9959118451901906	46	1	21	46	5	64	14
YTHDC2	5.660395267759334	5.711338288316614	64.4140973915539	0.07582112776279382	0.16364541821020737	0.035922795671716405	0.9695583833934136	0.9517185964866285	0.9871572003858351	128	24	109	80	18	174	58
LRRC19	0.26270860738543556	1.1962294761240873	1.4654325433034043	0.007549801009921676	0.16368427986694734	-0.001404626970719339	0.9992265999088877	0.9882994920624134	NA	0	1	1	3	1	7	0
RP1-102H19.7	0.26270860738543556	1.1962294761240873	1.4654325433034043	0.007549801009921676	0.16368427986694734	-0.001404626970719339	0.9992265999088877	0.9882994920624134	NA	0	1	1	3	1	7	0
SQRDL	4.134664150886392	4.239753428721203	22.488950662432572	0.32310432022432367	0.1637010326506406	0.023554913522696737	0.8763797448381079	0.9682760488188017	0.9926375027355276	25	8	21	44	12	79	15
RNF144A	4.182421234945885	4.362096057173649	24.04875849109763	0.284124891250124	0.163711600217052	0.022461390920542335	0.898926990259712	0.9704975022895399	0.9940449733122109	34	3	46	34	14	92	15
CMTR1	5.536041841552635	5.737692626850864	64.17370385210029	0.1900282812496521	0.16377767807767174	0.026251391674342213	0.9357518682203387	0.9656512885863908	0.9922512148662471	189	8	90	125	14	227	47
SS18	6.574365588423364	6.590719302556591	120.57643116728944	0.1993812612391709	0.16449092398990317	0.048857258523635344	0.8878340316141091	0.9454929729881576	0.9802841471723875	185	50	158	153	54	397	89
HAMP	0.28501135051647586	1.2998919283977763	2.086022347774861	0.797433956324233	0.16468113274543272	-0.0018845779321113164	0.8535237336756749	0.9897968177304795	NA	1	0	1	0	4	6	1
EID1	6.540299075273907	6.590195090421935	120.61473404095375	0.24423646937370652	0.16471030293709574	0.03652583568473705	0.8702291065694663	0.9497817509905542	0.9864739473323729	177	68	178	141	34	413	85
ST8SIA6	1.5754857828413145	2.4786761249346743	4.929953111624954	1.0156092193876394	0.1647620086888208	0.006889116880645427	0.7642900668886944	0.9861991570869432	0.9969515244828931	1	1	23	6	0	21	3
GART	5.187020870730551	5.369545817335775	49.586144796199136	0.2323284635658817	0.16497320866478027	0.025012269594311316	0.9164226787382139	0.9656512885863908	0.99247766872203	118	8	41	126	15	171	37
FOCAD	4.8314249438132	4.892837397564457	35.97596145410566	0.22585856321731135	0.1651167712353574	0.03249254494234747	0.9038568445047643	0.9576394732926877	0.9886632708300134	76	15	32	52	14	125	25
KCNE3	4.105181083762097	4.380830033507158	25.879724829935796	0.7297942360006013	0.1652177250131547	0.009636681451103963	0.7448105070662273	0.9773518444784532	0.9969515244828931	10	23	33	29	7	86	17
BSDC1	5.840463678254882	5.87847972548658	72.42291291311027	0.13849773357708836	0.16553783030282013	0.040268906572586555	0.9360287751865819	0.94799324979036	0.9842383021285069	108	23	119	122	25	225	58
NPIPB4	3.448991760425613	4.04320506172978	18.339647666409142	0.4401565259385556	0.16558099936104897	0.017021737471962367	0.8960308734285118	0.9811049872114593	0.9950027429832733	29	0	60	24	5	54	17
ARMC5	2.2260075989109867	2.8510164670973945	7.414978539965615	0.4113379719023611	0.1659293153182377	0.01115069659227461	0.914452668221076	0.985041513392189	0.9964395820198222	30	4	3	8	0	17	8
UBE2J1	6.62294495610301	6.699364669004228	130.99745541127342	0.34687261399533986	0.16604094995146584	0.028273481737228916	0.8267287630077624	0.9553177681779359	0.99247766872203	152	65	196	96	71	432	95
LCP2	7.044201742078015	7.189799695964018	182.99207769063895	0.32857071549448014	0.16608167429318516	0.025417910750929914	0.8699481836698064	0.9623689724671955	0.99247766872203	230	75	489	108	57	509	159
C1orf194	0.9434057187713362	2.0109817697321537	4.8263174691709665	0.5097793736271946	0.16630790684895794	0.0017435133153434076	0.9384187965641793	0.9905410936878974	0.9999505444996434	0	3	5	0	5	3	6
FASTKD3	2.170179985582428	2.7000370210993183	7.021685150999238	0.5759421710735535	0.16661729325600588	0.007668914557036211	0.8588426588624689	0.985041513392189	0.9969515244828931	16	7	5	5	0	22	5
SLC22A3	3.654272176411495	4.0824574125256685	20.954226053158173	0.948090272996487	0.16692866952520066	0.0026211121558771897	0.7356996814864207	0.9811426737421374	0.9999505444996434	15	16	4	28	13	93	7
UFL1	6.062174698118475	6.100715522316594	85.19494315506869	0.227361697687679	0.16696910333266063	0.041014419862349834	0.8848681043514491	0.9479666128084612	0.98259259145881	157	38	84	121	34	326	52
GPAM	3.408842094539736	3.7703970751471196	15.016539562721128	0.4592731076932979	0.16698983847202412	0.014246527751636411	0.8625972049473143	0.9778839304387725	0.9966643302785166	28	5	8	48	2	61	9
PANK1	1.8954703233528094	2.318048210698495	4.71075532124777	-0.5532165614575951	0.16723658974495229	0.010807831646572048	0.8652804151072364	0.985041513392189	0.9964395820198222	13	1	6	7	1	5	7
CHST6	1.9905753647578717	2.7657191677985953	6.32273919053206	0.5299277733392996	0.16733871245917503	0.012470704561359727	0.886626054549405	0.9858202351086794	0.9959118451901906	12	0	22	10	0	17	7
AC010886.2	1.242617496746283	1.7527409747658111	2.7332100032972324	0.23243756862168574	0.16762359247261868	0.006020701372103317	0.9553054302838012	0.9859940149901499	0.9969515244828931	3	2	5	4	0	9	2
PSD	0.24208147748041056	1.3822918162221152	1.5357620357075077	0.22969448400082806	0.16763585002620773	3.8433816410285204e-4	0.9683334500165327	0.9892436302877298	NA	1	0	0	7	1	9	0
NCF1B	1.1767130465244575	1.9893786744111286	3.45363203175045	0.596744035041019	0.16770777521155344	0.0022852674763120602	0.8875886886300198	0.9861991570869432	0.9999505444996434	2	3	1	11	0	16	1
THNSL2	2.142188681382755	2.6184975081937356	5.943808359361624	0.3495153765208844	0.16775384333265006	0.010743943802542805	0.9188384786331297	0.9837877256134221	0.9969515244828931	19	3	8	6	0	19	5
SEPT4	4.496836241241285	4.711825430523874	30.61395009554891	0.0917568184767149	0.16790502538537833	0.024181989203109103	0.972791101582074	0.9690125501836643	0.99247766872203	73	6	74	37	5	88	28
HPN	2.5561154821921446	2.9781958936328587	8.09746043654569	0.3914004651706331	0.16795797451647348	0.011817527803203727	0.9027925359547998	0.9823892066688859	0.9969515244828931	17	3	3	24	1	25	7
RBM25	8.610615537367549	8.63071756830605	498.7551796415326	0.1462935395809139	0.16817129755800506	0.0533623822162543	0.915671611891633	0.9463485440725483	0.9802841471723875	873	137	771	680	226	1397	432
TRIM22	7.445450723402826	7.478536007085674	223.834882308044	0.2098794642930704	0.16834578311008946	0.044135342395423945	0.8844371023439246	0.9463485440725483	0.9822357522311711	279	67	295	386	113	721	171
WNK1	9.219810750440546	9.229453379469492	757.0818685919123	0.18485332187931242	0.16836382883735448	0.055541103801978825	0.8780341318740311	0.9463485440725483	0.9802841471723875	1109	280	1134	982	339	2563	549
SMU1	5.945709056946997	5.979003911610385	77.83436773580642	0.17539418795218986	0.16847019668603547	0.043914135084705666	0.9110705779461356	0.9466632872292624	0.9822357522311711	116	23	114	131	33	263	57
SLC29A1	4.9744556513267355	5.038138075367208	40.118904667442806	0.22219127956078577	0.16873277306240383	0.031913058335889366	0.9054970067173724	0.9562190523915074	0.988749636126203	46	13	73	49	20	123	32
HIVEP1	5.914862070639208	6.066239273282488	81.75240585694375	0.19670381850674787	0.16874792337076028	0.030392561142455896	0.9274069159139657	0.9598584142441937	0.9893462364528278	181	9	160	123	30	276	62
RPN1	7.552191259458141	7.5900125095377184	242.29692711604454	0.21326493003656277	0.16882780594802438	0.04255710851383387	0.8836824574871572	0.9466632872292624	0.9822357522311711	467	75	314	232	136	737	195
MRPS33	3.505381735673294	3.8514195450694544	16.999065343742657	0.6000487620682471	0.16886788432166716	0.011744421375118238	0.8130873083041068	0.9778839304387725	0.9969515244828931	30	2	6	26	16	60	11
AGK	4.529846738789923	4.606916457639662	28.986676467991742	0.14674859230416	0.16892898914032553	0.029338537297980687	0.9445326906009518	0.9594700526033093	0.9912102296602446	44	10	38	58	9	92	23
KCNN2	1.4695922003940844	2.231914192165648	4.1612525820061554	0.11568874205273612	0.1690286053097007	0.010962365311857175	0.9833695408047328	0.9865717651612627	0.9959118451901906	15	1	10	1	0	6	6
SGIP1	4.062116778586447	4.162007065874468	20.759841623984112	0.17074220489856878	0.16928953074661804	0.026743353776418486	0.9384187965641793	0.9647029878068774	0.99247766872203	38	5	37	26	9	72	15
PPIC	4.128915327248885	4.374352539809296	24.990939860313258	0.5527131275834245	0.1694626552581175	0.012883466248919	0.8202214080094585	0.9748137687645452	0.9969515244828931	40	17	9	43	8	108	11
PARD6B	3.8994241418282387	4.077473073683726	19.773879979434636	0.43975140850065547	0.16948518355795675	0.01813276374366028	0.8451965464035902	0.972767042878327	0.9959118451901906	15	8	19	49	8	75	12
RNASEH2B	4.3742376898246285	4.460343635585945	26.68268493291248	0.35564001100328135	0.16954380859513254	0.026654406632301494	0.8535237336756749	0.963420938218519	0.9922512148662471	24	11	38	35	15	92	18
SF1	7.7605750605047765	7.826506786055852	282.7423645177103	0.19014623462306876	0.16954826958044344	0.04092264829129864	0.9067755578654035	0.9500855550862475	0.9822357522311711	611	67	544	431	71	956	210
N4BP2L1	4.3730075527338235	4.652620643405229	30.704576548253147	0.6291781175970909	0.16958318203841263	0.014467194927601386	0.7941023613414981	0.9757093852049057	0.9969515244828931	15	17	83	18	10	90	25
CHAF1A	3.667467728226829	3.9313365423544173	17.06782891817122	0.3213253402440836	0.1696116522969968	0.01684963725650474	0.9014513920246604	0.9748137687645452	0.9963487469152031	59	7	19	16	3	77	8
RBM8A	5.697873434899476	5.729913946282432	65.93300758968215	0.20554666424408208	0.16977402264964617	0.04186181861683725	0.8981214217270529	0.9479666128084612	0.9822357522311711	99	33	80	89	24	203	52
TMCC1	5.414742866756533	5.468387270411801	54.161242146423604	0.17348220059260944	0.16979035301506162	0.037892166660447084	0.9210175574647615	0.9504132540172084	0.9859649335727403	108	14	86	59	26	174	42
MED29	5.192212530377324	5.265802288622678	46.71066942568276	0.16752769905680062	0.16983484607289823	0.034821155672515744	0.9288053072932558	0.9535096401086155	0.9872884001715084	81	20	72	76	10	156	35
C6orf48	4.162074782981797	4.380547065773487	24.644785882459022	0.25447901266300477	0.16987812009307252	0.022448363359025874	0.9149127881720935	0.971044257999344	0.9926375027355276	42	2	38	32	17	76	20
TYK2	5.879253548381089	6.198997638993816	89.13728358082452	0.219532247275044	0.17006679947680092	0.02421834592021632	0.9380513949648512	0.9716893509264029	0.9912102296602446	285	9	193	122	11	245	83
SLC27A4	3.0187402315856953	3.4328217973474593	11.171620210999828	0.3465472412939098	0.1701592582805709	0.015193285875298543	0.9052933566557966	0.9778839304387725	0.9960793976467343	43	2	11	20	1	43	8
NADSYN1	5.568589181457895	5.99355286293189	76.6728694944229	0.2994322272956576	0.1703165082337525	0.021120608050389834	0.9180845949075362	0.975111688392315	0.99247766872203	206	5	129	193	7	236	66
EIF2S2	6.590480568971199	6.657221254696953	126.98663698833495	0.31675824625641397	0.1703179483587806	0.032246679648984804	0.8394742280802707	0.9514979411779311	0.9890697764887496	185	52	91	176	77	410	95
PPP6R2	5.206863959373835	5.409938422847631	50.743221496293856	0.17172698064829017	0.17039739564094572	0.026973491440422496	0.9435252003658221	0.9647029878068774	0.9909357141591766	174	8	70	76	10	166	41
MRPL11	2.7351925516873146	3.0838680503398725	9.248612237805188	0.42586498203210144	0.17040579896984073	0.009467453025525234	0.8957740953986846	0.9811049872114593	0.9969515244828931	23	3	4	8	7	43	3
MARC2	4.416691859247729	4.546439194720528	27.45109785284423	0.07785284417870487	0.1706298600514285	0.026152653246797445	0.9746840151340461	0.962500094409557	0.99247766872203	54	9	40	54	5	81	24
NCOR2	8.812859257501268	8.971537702228146	626.3093081538054	0.3004841275776138	0.17065280399596297	0.030039538410601595	0.8822268602692445	0.9628809879414296	0.988749636126203	2108	124	952	894	104	1889	521
GLCE	4.302700639497735	4.488033122011795	26.90330350619202	0.4732965975371619	0.17067370374552315	0.017306599812392694	0.8278867335632085	0.970394006395744	0.9964395820198222	28	14	61	17	10	114	13
GIGYF2	7.575211831286278	7.605895530736534	243.33065419004035	0.17483836721823923	0.17073225819940654	0.04951235108652344	0.9028773688508975	0.9454929729881576	0.9802841471723875	452	61	428	333	96	824	179
VPS11	5.052476976820817	5.142828073104387	42.771318728828916	0.22225369842299636	0.17087752994391775	0.032740046006362794	0.9054970067173724	0.9562190523915074	0.9886632708300134	82	21	55	66	9	166	26
SRFBP1	4.719480461261236	4.879612226322858	35.4927993967803	0.08442637366220183	0.17105885318222	0.025767022589777838	0.9741494760131955	0.9647029878068774	0.9922512148662471	55	5	38	77	19	86	35
HDAC7	6.656844714341639	6.910007843149917	147.76314056749322	0.2502512630922957	0.17112404601937556	0.02746758017840481	0.9208067280673398	0.9669410734369104	0.9906067439450601	379	18	306	281	19	424	131
SNRNP200	7.888227194642829	7.945125534232382	308.2046792836514	0.1682404625204825	0.17120005273510863	0.0427256946494577	0.9169842567364894	0.9482572486801601	0.9815666464666684	729	60	461	424	127	889	264
C17orf97	1.8451789787967323	2.3557144174721585	4.74743396575536	0.3373438605429047	0.17136897957893488	0.00951206159610097	0.9287589043454286	0.985041513392189	0.9969515244828931	2	1	7	16	1	12	5
RP4-665N4.8	0.269149734460941	1.1110722495991023	1.12208691855388	-0.2535649850392776	0.17140338469511313	5.913649355765688e-4	0.956994164626825	0.9872118740743597	NA	2	1	2	1	0	6	0
UBE2A	5.47025811605411	5.538240600437816	58.100617046021924	0.3320267684679917	0.17145493004766732	0.030626158779944703	0.8350852870254514	0.9559253866754389	0.9896471973241858	70	24	55	69	38	178	45
PLEKHO2	6.14425525678397	6.192177489735698	90.8883875778202	0.23538286823457202	0.17148563432210331	0.03859665813489989	0.8846631150510288	0.9479598532502932	0.9846972970770159	134	36	176	84	36	299	68
RP11-1277A3.1	1.6261172359280074	2.079432680686834	3.7489356007140224	0.10295925734822761	0.17165658923697422	0.008612517005979965	0.9810489836008306	0.985041513392189	0.9969515244828931	7	2	5	7	0	9	4
AL136419.6	1.6139974222229072	2.139531347449948	3.683343697064144	0.1870259502645834	0.1719615931269049	0.009481530291661213	0.9607165825673225	0.985041513392189	0.9969515244828931	11	0	8	4	1	10	4
ENTPD1-AS1	3.7107122567309676	3.8225841680546138	16.32074878328582	0.2578755402408369	0.1721041557771628	0.023876992850807528	0.9079138789813396	0.9691849318866722	0.99247766872203	25	7	31	15	6	58	11
CTA-305I2.1	0.6167153640718133	1.4370892683302896	1.527205093678392	0.33447125221567936	0.17221109183898115	0.004954280948262479	0.9342026759788007	0.9875731637475732	NA	4	0	1	6	0	7	1
MARCH9	3.085233121025082	3.3884457332711246	12.145394180829042	0.077463206361880907	0.17231922441780456	0.014305222468625233	0.9835676167176777	0.9780858705387169	0.9964395820198222	12	9	15	21	1	24	13
GLRX3	4.538265693433331	4.642642696383709	30.507323107135345	0.1592572824724751	0.1723629188905111	0.025366562800440938	0.9469921155572584	0.9631633527895798	0.99247766872203	38	9	26	54	19	74	29
HSD17B11	5.145951168323457	5.386746267637474	52.883497318687425	0.6843407908614395	0.17240296677689015	0.013872350906575114	0.7623931750924661	0.9716788661764281	0.9969515244828931	19	32	82	40	31	145	44
MPG	2.4033062067408064	2.7711853131076447	6.4317216398268124	0.24904174907729365	0.17260407105254352	0.012481782799928419	0.9364043683986093	0.9798236524044077	0.9969515244828931	16	1	12	12	1	27	4
RP11-159G9.5	2.7661090748312884	3.27394078050771	10.13165674728312	0.5246751946512191	0.17282929350098036	0.012794232162523097	0.8684992681105114	0.9811049872114593	0.9969515244828931	17	0	25	11	6	45	5
CTU2	2.437431317437568	2.8900252447275254	7.081077060289278	0.37312820250140843	0.17319635771445963	0.012460268553436533	0.9014513920246604	0.981740636261243	0.9969515244828931	30	1	7	10	1	28	5
RP11-278C7.5	0.573785491035748	1.37990767919889	1.5574581894404078	-0.2669998212785246	0.17334588237146906	0.00170287888277615	0.9553138282319936	0.9862246198677499	NA	2	1	4	2	0	9	0
DNM1P47	0.3972205093532467	1.2477678577821798	1.4139135062350907	0.3685002501089597	0.1735404208632179	0.0034221615200447004	0.9375131649988055	0.9886798333818017	NA	5	1	0	2	0	5	1
PRIM2	2.9683802850542804	3.4908327413602476	12.581363421002699	0.40758434085181355	0.17363117445318088	0.013847488788131924	0.921801554710843	0.9817786586274811	0.9959118451901906	36	3	1	27	5	26	14
LMF2	3.8712628891681495	4.529785224225217	26.49399798687954	0.5741677454217462	0.17367990941774417	0.017369919867320744	0.8612411686617236	0.9778839304387725	0.9937598982482497	109	0	18	42	10	87	22
LINC00654	2.0707700115533405	2.5630630359561812	5.948780730966163	0.4745178592641617	0.17375198302266545	0.00893977741705465	0.8908172930566661	0.9833775982244015	0.9969515244828931	10	5	10	5	0	24	3
PRDX3	5.7667255760271585	5.879254541849661	73.93739497629188	0.3370698495085268	0.17402126745780633	0.025647926909183084	0.8636946900062951	0.9583759534573014	0.99247766872203	116	41	37	108	34	197	65
ITFG1	5.603982586005061	5.663809337316262	63.18457874532901	0.3331006647051525	0.17447926927368085	0.033746729517553586	0.8336801793702129	0.9514979411779311	0.9872884001715084	84	31	52	91	32	220	43
RPL10	7.776325571113082	7.8062658369368	282.26067543484254	0.2457704240615739	0.17490865523989824	0.04439171365318345	0.8533728585779385	0.9448318994324021	0.9815666464666684	436	128	356	278	139	1002	193
SLCO2A1	7.152042530390033	7.25835824102669	190.4175225346995	0.2649777032437964	0.17501202007095668	0.033261392674284136	0.879447133548754	0.9537981592895334	0.9872884001715084	289	46	515	195	58	635	144
HEBP1	4.915589855145477	4.9928114535900585	39.43627443605974	0.21658949613942916	0.17517404344221418	0.02896421819196667	0.9151101436633553	0.9582727557755544	0.9897893163594963	50	16	32	60	23	100	36
TNFRSF10A	4.006160204429364	4.201027848663983	21.336708741972856	0.15081900413157753	0.17517808426268358	0.02146702714201751	0.956994164626825	0.9702833689529538	0.9926375027355276	22	7	34	54	4	58	20
CNEP1R1	3.095952934262643	3.658514521606658	15.920959463634523	0.7845650222221486	0.17525200662802215	0.006786519690360987	0.8422091073744788	0.9832793731548807	0.9969515244828931	1	7	16	15	15	26	17
ZCCHC3	3.5188339875735344	3.668655644165154	15.174914577671794	0.3595433899925955	0.17540076223699055	0.018519943224838905	0.8791220779666405	0.9748137687645452	0.9959118451901906	14	5	13	21	12	44	12
ELP3	4.862900067966129	4.9318574419227055	37.088106144292674	0.2363386552317043	0.17563427157971243	0.03288487921150327	0.9014513920246604	0.9561081649820071	0.987503462138331	76	16	29	58	14	121	28
SUCNR1	2.4450974067613602	3.0150622403027185	10.267893729280054	1.0778651125027876	0.17565804166626528	8.235131834513441e-4	0.7225802726113038	0.985041513392189	0.9999505444996434	4	6	4	2	12	28	7
TMEM62	3.354815059911765	3.5331762800208772	13.364206716200886	0.2852334740486963	0.17573110104124823	0.017707458846931663	0.9164226787382139	0.9750839590568587	0.9959118451901906	26	7	6	22	5	39	11
PSMA7	6.289771921766208	6.332055291332373	99.85248344417515	0.14880258871545896	0.17582811987860056	0.04445986617503773	0.9290689329314542	0.9454929729881576	0.9815666464666684	231	26	123	131	44	296	84
RP11-35G9.3	1.971263067328538	2.3386985675797423	4.958240242052887	0.34517111057028277	0.1758597130037907	0.009202252191742064	0.9183484939396351	0.9832484684417312	0.9969515244828931	9	1	8	2	4	18	3
RAPGEF6	3.8765220804130327	3.9822043625367955	18.428968734642048	0.22853244733459852	0.17603019025005145	0.02487312504268917	0.9169842567364894	0.9657656158178908	0.99247766872203	24	8	37	20	6	60	14
PTAFR	4.438784809389207	4.639805910292912	31.405470032785395	0.5398754238634023	0.1760565697889297	0.014247343870533818	0.7716735632816953	0.971651989743831	0.9969515244828931	27	29	25	31	9	88	25
CTAGE5	2.6000327831911867	2.783728036936462	7.526991973716574	0.2648212436978417	0.17606876954499076	0.015150546806865525	0.9278009141999252	0.9778839304387725	0.9959118451901906	12	5	6	8	3	25	5
FAM107B	6.919408681754697	6.983532605542381	159.90251963884134	0.33510814106133097	0.17617021425578278	0.032708085545631836	0.8212185030130253	0.9482572486801601	0.9887724395472062	156	89	194	177	78	528	117
SNX25	5.625517046488809	5.674359197353311	62.92454741066619	0.19460285247209838	0.17636752707454523	0.040183301310783494	0.9083475942980541	0.9475209373666597	0.9822357522311711	108	18	63	110	31	197	50
DDX59	3.8163147722770177	3.9909332516514042	18.908804283867568	0.5012747372625298	0.1764057246550741	0.018177279098048026	0.8199200315180625	0.9719338882939517	0.9959118451901906	13	6	26	25	14	75	10
NVL	4.434204388455957	4.653608024794237	28.988181748727186	0.19646164952037684	0.1765670308719855	0.02458458112349321	0.9364043683986093	0.9655481720375215	0.99247766872203	85	4	46	47	7	122	17
GMPPA	3.9877706206135786	4.157502176770122	20.35253730446354	0.24904541068285072	0.1770175781951618	0.023163590132947137	0.9154499610593327	0.9659449249474832	0.9926375027355276	60	5	18	32	7	83	12
ACAD9	4.631738456616214	4.882255577832359	34.549455005806074	0.17724411347181745	0.1770232428524231	0.02501560349342887	0.9471001958733208	0.9665324329779187	0.9917013844562347	129	7	39	51	5	107	30
IL18	4.349608895398729	4.68019373121128	32.14238074713868	0.8956836532097263	0.17716465803706027	0.009470564956017237	0.7143637031267726	0.9759477445840141	0.9969515244828931	18	20	8	57	20	101	23
DNAJC9	4.119744526538926	4.316746272912235	22.968139664825557	-0.009994994561113116	0.17724427373946094	0.02401836786298192	0.9973144005626645	0.9660073692237923	0.99247766872203	61	3	32	40	7	59	23
EEFSEC	2.5827075376397133	3.0381559376477836	8.477988829052812	0.17903471861423828	0.17738530187597995	0.014387807247580842	0.9610431687023885	0.981740636261243	0.9959118451901906	24	0	10	14	4	21	9
RP11-574K11.24	1.1330089943920252	1.8940707601406161	2.7642709653562942	0.4466179833543837	0.17738642906029747	0.0050329204764372	0.9136847831157838	0.9859940149901499	0.9971206659547955	1	0	6	9	1	14	1
PCDHB5	1.3577816623623127	1.872071580825915	3.0229586313430103	0.290625641156351	0.17762056953366745	0.006859516348207054	0.9398012886977927	0.985041513392189	0.9969515244828931	3	2	6	5	0	11	2
ANGEL1	4.732756370852097	4.856140806771356	35.47817346921379	0.4479890930398274	0.17763406133475196	0.02354259769894914	0.8145284780158263	0.9611920725489631	0.9926375027355276	27	12	43	54	24	135	21
EZH1	6.0298245405599395	6.127433508873548	85.75316170912616	0.1345666663718328	0.1777990018892053	0.0370044015494751	0.9478292395623403	0.9505827292842574	0.9853255803882789	169	14	166	133	30	253	74
DPP8	6.2312017506918975	6.284813229532877	97.32294262348826	0.25516867161756257	0.17783667715616305	0.03949146381029894	0.8651453704884544	0.9466632872292624	0.9835359947644763	137	55	132	133	26	331	70
NUP50-AS1	1.5828216548371437	2.129624113915193	3.774899412499409	0.004931586883230915	0.17790395282751087	0.010161464869620168	0.999372125875246	0.9851072376709474	0.9964395820198222	5	0	10	7	1	7	5
CTD-3088G3.6	-0.5498304363724117	0.9428643438762351	0.9074163624635696	-0.4216476522143374	0.17797484107179815	0.0057360097391072305	0.9484986391910388	0.9938719387223957	NA	0	0	5	0	0	0	2
PRKG2	0.7331060001322707	1.6333379626189741	2.6661114611260905	0.03652880892281286	0.17797744370325455	-0.0016435736517738837	0.9955632815660991	0.9865408548420206	0.9999505444996434	3	3	3	0	1	13	0
MZT2B	2.8739968270149	3.0691649530876597	9.310015138176023	0.34726149193154027	0.17797825328571448	0.016724360916374033	0.8976426379674998	0.9772928822243775	0.9959118451901906	15	3	11	7	7	36	5
SORCS2	1.7535774246852092	2.3069700263233646	4.509987047681729	0.4189911798486025	0.17800586125311008	0.007796256601343247	0.9081186302569213	0.9837877256134221	0.9969515244828931	8	3	3	11	0	20	2
PEX26	5.416347269583329	5.489868836921059	54.844076032142304	0.04879706150760975	0.17801374859870717	0.035656772678002366	0.9833695408047328	0.9500855550862475	0.9861115346819506	103	18	72	106	14	142	52
GGPS1	3.948072079632976	4.048992807765163	19.380221424378323	0.12882438210217825	0.1781261710571709	0.02506314507796551	0.9575005607550825	0.9648296329059166	0.99247766872203	30	8	38	20	6	55	17
ARL6IP1	6.0539824775361115	6.221800147512729	94.48131549182669	0.5501954161615205	0.17832243735207054	0.01955338645092929	0.7721181210166139	0.9616958072193575	0.9959118451901906	52	47	75	136	64	286	74
UPF1	6.40709819088856	6.513555044180551	112.5861520099229	0.13236637341337462	0.17836230222772617	0.03662158222297025	0.9503650099288559	0.9517185964866285	0.9843443917074193	294	30	163	193	21	316	101
BRD2	7.811981966499027	7.879279713018213	293.70162606097233	0.19726932669181038	0.17838568065551524	0.043297359754255534	0.9052933566557966	0.9479598532502932	0.9815666464666684	629	55	561	411	101	928	235
RNF180	3.6325058853440293	3.769769245837151	15.996046444486899	0.33346641308179714	0.17863508070856712	0.02322950205062536	0.8783871536918754	0.9705082299766029	0.99247766872203	24	11	20	17	4	58	10
LBR	6.018328129217959	6.103899449682747	86.32683388011796	0.36865753582972166	0.1792954042183407	0.02967793063612765	0.8318070493287136	0.9517185964866285	0.9897893163594963	63	44	104	133	41	269	67
SLC35E3	4.787992633202589	4.874056216299973	35.42476181734583	0.1583208998369053	0.17932991386650043	0.030821411795020758	0.9425591655018325	0.9562190523915074	0.9888612023158265	40	14	55	69	10	101	31
CHM	4.833909010103449	4.9017078937243275	35.95154478124066	0.2123711813772885	0.1795504038838629	0.03657534834048097	0.9069427444985998	0.9517185964866285	0.9859649335727403	53	15	59	56	10	132	24
MLST8	3.322025171150932	3.7713766261907082	14.983558214912586	0.43082493472792033	0.1796099174377831	0.01672761979027271	0.890140660872518	0.9778839304387725	0.9940449733122109	69	3	5	20	3	44	14
HSPG2	8.341044744499612	8.424008061338364	428.7202473006177	0.2353802073000275	0.17972238805447993	0.040045489166852105	0.8875886886300198	0.950269401371341	0.9822357522311711	1289	103	552	636	106	1434	325
DDX19A	5.459951750031485	5.569601579792987	57.26472029315709	0.17391817527856399	0.17981801845973394	0.03403168689808476	0.9298824924087784	0.9519664574112723	0.9871572003858351	112	13	89	120	14	222	37
DFFA	5.335175617605446	5.474383792771589	53.83922648498837	0.19371689841091652	0.1798319661817966	0.031804959599506126	0.9273017775746878	0.9562190523915074	0.9878759042551815	121	7	60	105	24	174	43
C10orf54	5.694887054201161	5.810673752377989	68.59260453478134	0.2561398481537567	0.18011074270454933	0.03140236050858192	0.8945744527706466	0.9537981592895334	0.9886632708300134	82	21	176	93	17	239	50
GMNN	2.9525786309578406	3.119631449133437	9.304309484314883	0.10907448540565123	0.1802407672999984	0.017022998531285218	0.9702244140417069	0.9749785801268303	0.9959118451901906	15	3	11	19	3	28	8
BMPER	3.066130197225678	3.4321519559452613	11.535443308433718	0.4293475434834947	0.18028637094593275	0.015119210435905304	0.8748710837276882	0.9775953980137568	0.9959118451901906	17	2	40	7	3	40	9
LINC00662	2.29007989942839	2.6754979147298887	5.96741844307258	0.29042030387979434	0.18046543852373492	0.012254791092209802	0.9245519609030826	0.9795901594147681	0.9969515244828931	13	1	16	7	1	24	4
VDAC2	4.959692947963261	5.05022483076591	40.369835508663655	0.29886350869335343	0.18056459415717066	0.03155796657058727	0.8708610990673316	0.9559253866754389	0.9886632708300134	61	13	49	48	25	176	19
CCDC51	2.4105800044143164	2.919405306961733	7.078447563775852	0.22374490683052747	0.18070080872060357	0.011362348443244994	0.953214612677204	0.9796780967749251	0.9969515244828931	25	1	10	12	1	39	2
TGFB1	7.054191116073067	7.104130103442687	173.42124794669976	0.254263566933187	0.1807339633075303	0.03953332849359859	0.8699481836698064	0.9460366196931576	0.9829135381717534	238	83	273	142	79	501	146
NUP155	5.077336965620899	5.166495864599569	43.35285858428321	0.247893253160162	0.18077954541304309	0.03316161472242284	0.8986824750798668	0.9522071268934976	0.9872884001715084	115	14	39	58	17	172	26
ATP5G1	3.007344275811796	3.2895901067133697	11.063649842647102	0.22284025053109785	0.18082092760550875	0.01469966469830435	0.9478292395623403	0.9778839304387725	0.9959118451901906	34	3	7	6	7	26	11
LINC00339	1.7328392947551203	2.1740903114797376	4.094676156807522	0.10030851256471107	0.18096665207589796	0.0074598265835868855	0.9825037090491728	0.9831758203436772	0.9969515244828931	10	2	2	5	2	20	1
PIH1D1	3.9089689102305676	4.118549427936741	19.599231358821708	0.24241901098448812	0.18104281349393064	0.022790464237463094	0.9169842567364894	0.9665124625652916	0.9926375027355276	37	3	49	24	6	76	13
MYO9B	7.869490450435118	8.025509616091194	324.2005439045221	0.2709995599775558	0.1810962813793876	0.032356984100345425	0.8949108226853524	0.9583340526726004	0.9862356134155658	1074	65	576	351	62	940	282
AIFM3	0.6702004376120272	1.4276423784183598	1.9703861302548065	-0.16363681152522977	0.1812959838333349	0.006853898244667892	0.9753729649681246	0.9887869108915003	NA	1	1	6	2	0	2	3
RNA5SP355	2.1806278183709935	3.573293910440827	16.40839210534105	1.1481690377126639	0.1815144788610179	3.046086849023103e-6	0.8217601862121248	0.9879077886288335	0.9999505444996434	0	17	2	3	13	11	20
RPL7A	8.291815592688387	8.313792344587757	400.1801218848829	0.20097337271288943	0.18166684592704677	0.055076703564806824	0.8796674952296883	0.94083215922077	0.9802841471723875	900	148	410	520	160	1278	313
LRRC20	1.976255813055022	3.0250239245447124	8.059888449746087	1.266852971354601	0.18206888624670498	0.010158627304372057	0.7398778563148604	0.9851988146549971	0.9964395820198222	25	2	0	27	0	27	7
RBMX	7.352460042181742	7.374156709652368	208.55493699276164	0.17420387413621055	0.1822623213109702	0.05328805105080954	0.9012183345400001	0.9389148706695029	0.9802841471723875	347	95	308	242	72	596	179
RNFT1	2.455001981205411	2.7507693629908285	7.025655989063006	0.41344028581532166	0.1823085569530057	0.012085150864978642	0.8944987407287525	0.9778839304387725	0.9969515244828931	4	4	9	15	2	27	4
FAM229A	1.0831931592890982	1.9792365005528736	3.10031867075091	0.5719154606391517	0.18245451479574248	0.009392020598868303	0.8907325389419101	0.9865408548420206	0.9959118451901906	1	0	12	7	0	7	4
GS1-44D20.1	1.0831931592890984	1.7440108187463759	2.9667028884083364	0.4649245079956811	0.18289660461583768	0.0026335612191563	0.9210175574647615	0.9859940149901499	0.9996815027152848	4	2	4	0	2	12	1
CABIN1	6.3572728945611745	6.561386450853408	115.61622995085291	0.25804012527854997	0.1829279834704306	0.02958957621715831	0.9083475942980541	0.960477576532254	0.9880321450010493	374	23	152	210	15	380	92
PSMC4	5.789691249570699	5.837246995593575	70.705599228691	0.186380566473733	0.1830670670963499	0.042595015995519986	0.9113136636069942	0.9460366196931576	0.9815666464666684	134	20	69	111	36	211	59
ZNF597	2.300125318489608	2.596535435955484	5.899243494742983	0.23833249296418096	0.18311472332079226	0.013098215079606897	0.940365111172071	0.9778839304387725	0.9969051467747309	8	3	9	11	1	25	3
EML4	6.828245067535596	6.856675878653706	145.48589662273406	0.23001841145554905	0.18326075441034245	0.04869864726419861	0.8702291065694663	0.9402501408327302	0.9802841471723875	214	71	217	155	55	459	114
IQSEC1	6.794089190397623	6.89785508129439	148.136516823902	0.18506723027934235	0.18351777889857077	0.03668559809572092	0.923717789114064	0.9500855550862475	0.9842383021285069	299	50	333	162	28	411	133
KLRAP1	1.3279509860877297	1.9376263001634384	3.1035568296252527	0.2591209498880734	0.18373991612174967	0.005683891537091461	0.9518005791174698	0.9847031004100003	0.9971206659547955	3	2	8	4	0	15	1
ZCCHC7	4.923295885364431	5.003463867649338	38.534732024094176	0.17675265093384668	0.18375484479541565	0.03463929880930357	0.9282138956237761	0.9514979411779311	0.9862356134155658	68	11	81	43	13	127	30
LRRC4B	1.4410592813743848	2.036314201233084	3.329345981123149	0.38206280020345784	0.18384107153410534	0.008712030844744643	0.9164226787382139	0.985041513392189	0.9969515244828931	8	1	10	2	0	11	3
KIAA0895	1.9578726674535318	2.24284197502649	4.8562757141676	0.06623817363751504	0.18393314106320147	0.009800739681969609	0.9861240353017701	0.9831758203436772	0.9969515244828931	3	2	5	8	3	10	5
AP4M1	2.411763953673021	2.90756882536775	7.515295232979116	0.0645727858159448	0.1840637511364116	0.014502979326646166	0.9865390485872693	0.981740636261243	0.9959118451901906	19	2	14	13	0	16	9
SNORD111B	0.42520911077828344	1.5171338391294118	3.196171394208402	0.9659470011125453	0.18412538489664584	-0.001070086612105416	0.8408825213667611	0.9897968177304795	0.9999505444996434	1	5	0	0	1	4	3
S100A6	8.457251179830559	8.47617771616751	448.7295007438803	0.20332218307789032	0.1842255359903931	0.05644275382721598	0.8751755615174567	0.9392846444920069	0.9802841471723875	756	166	446	734	197	1398	359
CXCR2P1	0.7799618326228188	1.8859615735570159	3.9959100695214405	1.1607609467186477	0.184247429295237	-0.004085038447102145	0.7723335501194627	0.9875731637475732	0.9969515244828931	2	7	0	2	0	15	1
ITGA11	2.4310329284717067	2.692229801475861	6.844712243265532	0.30453926688255617	0.1844302054304802	0.013028517451491972	0.9208067280673398	0.9778839304387725	0.9964395820198222	16	2	6	4	5	22	5
BAZ1A	7.388517444557904	7.437766520369699	217.04076285448082	0.23665425252536648	0.1844649701025654	0.04430647740336496	0.8751755615174567	0.9442276212612474	0.9815666464666684	262	70	467	267	83	713	166
GOLGB1	9.000296302527342	9.0267366689427	655.2120586758269	0.2021724996650208	0.18488349968523962	0.056871869216260564	0.8770527517493101	0.9426532864777466	0.9802841471723875	1150	180	1234	806	255	2193	493
FAM171A1	3.5853996488183384	4.169059330002639	19.76394932541897	0.5690656995091252	0.1849858423128582	0.017679149805218952	0.8394742280802707	0.9778393025034964	0.9926375027355276	102	1	26	13	3	74	15
TXN2	4.5008584392482645	4.660196509408235	29.980861969153644	0.3031697106307261	0.1850150775885862	0.02625117890658753	0.8920157634965288	0.9610175372929699	0.9922080027762088	82	6	20	47	15	108	21
TNFAIP1	5.483571554216787	5.621357456524994	59.99520672791537	0.21189114198189293	0.18534457353316125	0.03242124336383877	0.9169842567364894	0.9542239365568579	0.9871601227764291	93	24	117	103	8	193	48
NOS1AP	2.1765211614961513	2.4499025953895868	5.679917946561729	0.17763355753682963	0.18561962315449448	0.011826269396837867	0.9584270603735295	0.9811049872114593	0.9969515244828931	9	1	5	6	5	15	5
TCF20	6.482189557776542	6.571679080583667	117.1856698767463	0.15669265681413666	0.18570063003522694	0.04078570246400352	0.934170943824479	0.9466632872292624	0.9822357522311711	264	27	209	196	26	361	98
MATK	2.2470133303883513	2.79893757688324	6.589123489089764	0.48992115503947464	0.1861299625398105	0.012733305021414539	0.8819880755196311	0.981740636261243	0.9964395820198222	22	0	15	5	2	25	5
CDK14	5.252843772521417	5.319214061714253	48.63361114664126	0.08101859550589269	0.18617923841305667	0.03753869845849871	0.969260253116905	0.9477121671479394	0.9842644001491128	74	17	82	83	13	131	45
ABCC1	6.534872056081249	6.603497714518606	121.88105371842421	0.19608882644879136	0.18629936805990138	0.038869239906703205	0.9095360010291229	0.9463485440725483	0.9822357522311711	246	34	112	141	75	314	113
GNAL	2.173447924642548	2.5939712289959016	5.890080852545855	0.5015576401248829	0.18640669211381847	0.009809588019369079	0.8836824574871572	0.9811049872114593	0.9969515244828931	2	2	12	13	2	25	3
TRAIP	0.0585881361277393	1.1455260509690965	1.214109218072301	0.6274357317259437	0.18648131336611212	0.0031292503385874568	0.8947069240057293	0.9892436302877298	NA	6	0	0	0	1	4	1
COPS7B	4.391256173638147	4.575811487272675	28.043864366458873	0.15278460104132338	0.18649834495498	0.02770427168985207	0.9520360740439582	0.9611920725489631	0.9898573378061736	55	11	51	45	3	86	24
POLR3GL	5.478813460279856	5.564747348660248	59.05573406829444	0.39870708065921356	0.18670849750556578	0.03092834001909232	0.802812907132917	0.9516211080031046	0.988749636126203	91	23	49	58	41	207	40
RBM19	5.808370653276833	5.999780788317135	77.8764503417437	0.12462259272138111	0.1870012417492447	0.03160527860558821	0.9588904074890542	0.9585286767711111	0.9861115346819506	267	13	95	122	16	201	76
LDLRAD2	1.0648100136876082	1.6314882172316618	2.355459225537625	0.1684400231324193	0.18710219030161016	0.005452263214945668	0.9683334500165327	0.985041513392189	NA	4	2	3	3	0	10	1
AHR	7.840959271601921	7.879766141454924	297.76938130694344	0.2788707138549073	0.18722569936856345	0.043836547449088804	0.8327784067172784	0.9424793666764989	0.9815666464666684	416	154	357	290	140	991	221
COG3	5.4308975490559535	5.540065238985419	56.81570794199758	0.23692328245627042	0.18738868997633046	0.03543112389160827	0.8996710032174845	0.9510396148390321	0.9859649335727403	130	9	64	79	32	191	43
DPH7	3.8222240282110453	4.05679838792227	18.668390273674973	0.140312497445252	0.18813831127521227	0.02331115709410313	0.958150353941818	0.9659449249474832	0.99247766872203	39	2	37	34	5	60	16
GSG2	1.0472590497182461	1.6310743273320067	2.3539625679019025	0.19455736120004685	0.18827588478638546	0.005317994291852544	0.9615165774822921	0.985041513392189	NA	4	2	2	4	0	10	1
RP11-1336O20.2	-0.09698400759493862	0.9919038390849589	1.2128744859672351	0.1293244279628163	0.18844661340648758	-0.003052870940980222	0.9835676167176777	0.9865408548420206	NA	0	2	1	1	0	5	0
TP53	4.675552102455665	4.79653581238134	33.79839267370402	0.19444649984815005	0.18848510368138982	0.027696568441580024	0.934170943824479	0.9583340526726004	0.9897893163594963	44	15	25	77	11	86	32
PNPLA2	5.173789400740319	5.323907801757411	47.743462871499474	0.17879302436873953	0.18880458822317117	0.03263743956707816	0.9337887914439358	0.9537981592895334	0.9871572003858351	103	9	84	94	10	184	32
AC017002.2	0.5354266559500798	1.3471142472125894	1.3461036439770573	0.2863699167169386	0.18910744879214353	0.0054596409803234335	0.9445326906009518	0.9861991570869432	NA	6	0	3	1	0	6	1
YIPF5	4.941151854588299	5.038231772019655	40.07851844377416	0.3529932184444769	0.18917464688147825	0.03158508352946363	0.8472454239352986	0.9525575638772386	0.9878759042551815	64	13	28	70	23	152	25
ZNF687	4.008168401313961	4.2773372760363175	21.99173648325668	0.26120644572471846	0.18923774167829366	0.02357159858211092	0.9164226787382139	0.9657656158178908	0.99247766872203	43	6	34	53	2	85	15
GAPDHP51	-0.5498304363724118	0.9400888279216851	0.8999330742849562	-0.4237723609616168	0.1892565051652601	0.005858222219923389	0.9482667015500323	0.9937307039123249	NA	0	0	0	5	0	0	2
LRAT	-0.5498304363724118	0.9400888279216851	0.8999330742849562	-0.4237723609616168	0.1892565051652601	0.005858222219923389	0.9482667015500323	0.9937307039123249	NA	0	0	0	5	0	0	2
ABHD6	2.5337990043732925	2.8544715667906373	7.857414403595601	0.44632618542032393	0.1893394728089127	0.012426942204873585	0.8748710837276882	0.9778839304387725	0.9969515244828931	10	1	9	7	8	31	4
ZNF407	5.596349011291015	5.836692071503853	68.75745190912762	0.2467754429439471	0.18976421515880182	0.027072434171193947	0.9163445108549001	0.9607001316704435	0.9875613656178274	237	8	105	104	13	243	52
NOB1	4.6648116079744915	4.744225650224869	31.986463454910925	0.1785741947263907	0.1898834599902513	0.03620829315189671	0.9279719959989824	0.9504505955533346	0.9856448362128853	73	13	42	43	8	109	24
NSUN3	3.3833951633727604	3.552769630350102	12.870137803797784	0.17935474816611693	0.1899676452809664	0.02176860422775145	0.9445326906009518	0.9675717838462449	0.9926375027355276	21	3	28	18	4	44	10
EIF4A1P10	1.589262781912649	2.097454420201742	4.4157797147898785	0.55210955617285	0.1899680099639652	0.004042803363058473	0.8809841080120991	0.9837877256134221	0.9988598807476896	2	5	6	2	1	16	2
MORN1	3.1848722919446644	3.460067006590098	11.726158656512592	0.1184412465070202	0.19005882276216832	0.018870576013766474	0.9684644432810455	0.973408856917045	0.9946815211040405	27	2	27	16	2	35	11
TPR	8.33935765535636	8.35479560948454	410.82038622929224	0.18793415421308546	0.1901065118077731	0.06627459957795798	0.8833252936665312	0.9370317120792296	0.9758712707195247	775	117	639	557	166	1356	315
ERCC8	2.7622294622807955	3.0483377465281825	8.531565483912544	0.2807487390070603	0.19017873875779961	0.01667837507759606	0.9208394521105181	0.9757990302268528	0.9959118451901906	23	4	11	11	1	35	5
GADD45G	1.6054269846131846	2.176758714834023	3.8855185184026055	0.18578912140207285	0.19023676525814381	0.007382438144406405	0.9645178281892606	0.9831758203436772	0.9969515244828931	9	0	4	6	3	20	1
EFTUD2	5.841183546565466	5.935766871084803	74.97076946488143	0.21493814450564852	0.1906889098111793	0.03901993172905116	0.9054970067173724	0.9466632872292624	0.9822357522311711	159	30	102	130	13	278	51
DSP	6.2411146798757144	6.461085066946594	108.16340111665693	0.3512963238011688	0.19073217820191837	0.025943569507272436	0.8714461203130072	0.9594702314803792	0.9917492705689509	155	35	126	322	13	440	65
KIAA1755	1.527975375216416	2.214976281210698	4.136694636019606	0.6592719042478619	0.1908238409347074	0.006316257893736982	0.8532779333978366	0.9840967822792366	0.9969515244828931	2	0	3	14	3	18	2
ZNF618	4.298646174607768	4.497185589538234	26.04210298532031	0.24248890258003483	0.19090321340559527	0.026062347233490817	0.9164226787382139	0.9613560977072555	0.9912102296602446	85	5	24	44	7	99	18
PRDM2	7.144050771743137	7.166662178809627	180.4149469173777	0.19626193749094942	0.19096228491971987	0.055118112775185135	0.8910143360012689	0.9364438524215523	0.9802841471723875	280	67	282	193	83	528	153
SRSF11	8.08561860318067	8.099806486221894	344.69524108212266	0.17052085912105694	0.19099362578113113	0.06556297367845804	0.8976426379674998	0.9350550081343248	0.9758822985548127	649	106	502	442	147	1018	292
PLEK	6.448597253704669	6.81234980504384	140.80288577557633	0.7960296026638721	0.19117957231730892	0.017063544832492165	0.7410076448876481	0.971044257999344	0.9959118451901906	77	66	451	44	46	459	108
RPL27A	7.89577121163535	7.939694909605779	310.3575214681244	0.2931007914617864	0.1912677094048429	0.04321636203316109	0.8269936020137558	0.9419713675764957	0.9815666464666684	405	147	282	407	163	1064	224
PCNT	6.45882861466777	6.648454560797981	123.06952654849005	0.283887709373756	0.19133785225080815	0.031299300927747166	0.8957740953986846	0.9564201832995923	0.9862356134155658	396	23	249	120	22	410	97
PWWP2B	3.3755916661358323	3.7864137359919257	15.041959968367214	0.013190652955569752	0.19134215215365222	0.02102150266748542	0.9973144005626645	0.9748137687645452	0.9922512148662471	42	2	27	29	1	35	17
RP11-264I13.2	0.7413510712545974	1.6631295461574194	2.119964370919532	-0.10623310562547666	0.19141135767709933	0.0026004307205412134	0.9840380611398571	0.9859940149901499	NA	3	1	8	1	0	13	0
RP11-574F21.2	0.21091288175904868	1.344828731146673	1.5808699889813373	-0.11081712181674537	0.191535540836789	0.008381799749039812	0.9847872606327888	0.9905410936878974	NA	3	0	0	7	0	1	3
MYBL1	2.499516805794265	3.3275185393167703	10.372799456164554	0.47565733171695823	0.19155181069955965	0.01602401728993445	0.9005570438676318	0.9832484684417312	0.9922512148662471	22	0	42	5	1	21	13
RETSAT	4.729138628878765	4.799232321460478	33.318788746314446	0.20970288861631334	0.19179908120868594	0.03997117262905633	0.9085533183819998	0.9482572486801601	0.9822357522311711	59	8	47	50	16	121	23
BZW1	6.7622924836129465	6.784524519781653	138.01037806855342	0.2141374599612532	0.1918977765668822	0.05597482555313692	0.8765383573849662	0.93559661389685	0.9802841471723875	202	63	174	210	48	442	108
USP43	1.4148971728444357	1.923234994188373	3.148596884299884	0.3008136124548408	0.19212299063265148	0.007860857807908307	0.9364548080873394	0.9832793731548807	0.9969515244828931	4	2	7	4	0	12	2
NUCB1	8.034268825241641	8.075372294796091	340.6636748303429	0.24817146416852126	0.19226437420119377	0.046205136742076346	0.8588426588624689	0.9407119331347991	0.9802841471723875	683	156	309	348	158	1005	286
RP11-206L10.2	1.7678867810551682	2.587618431330872	5.585136212309742	0.5107951227006647	0.19260250690687192	0.005669790658336175	0.909309271094417	0.9833520402924392	0.9971206659547955	16	0	1	12	4	31	1
RN7SL513P	0.5131239128190396	1.9700184966209295	5.185239826779159	1.1135740800652203	0.19264207769884603	-7.958031278168303e-4	0.8446454846062015	0.990163909527155	0.9999505444996434	0	7	0	0	3	3	6
ELF1	7.332036721665776	7.39946504661199	212.54737440810877	0.3154719687002754	0.19264316211666885	0.03895865968030571	0.8408825213667611	0.945037882724059	0.9822357522311711	175	77	360	274	114	688	164
ARFIP1	4.416241278982271	4.502343034785884	27.081462096485286	0.2538618876387012	0.19271179075558495	0.032365709920602476	0.9001716622702303	0.9549136133927205	0.9864585281446308	29	8	38	50	13	88	21
C17orf80	4.2468084686834855	4.36866428290654	24.4445263641919	0.16183383194436812	0.1927996544183349	0.02776501724513172	0.9484986391910388	0.9587850228482008	0.9896471973241858	61	9	17	40	8	69	22
PNMA1	4.450927184461241	4.694048523214514	30.502847121349934	0.23876828906803582	0.19282309851364826	0.025851577857359444	0.9255353404507187	0.9628605477896373	0.9897893163594963	94	12	27	51	3	95	26
HYAL2	5.43611532065625	5.54796052604622	58.21688501888364	0.18163476683725885	0.19287339295680672	0.030818840531338612	0.9357518682203387	0.9520497080655216	0.9872884001715084	49	32	88	95	16	134	58
TSR3	4.050630335791555	4.354284841141725	23.156544465118795	0.23444484045157174	0.19291039748813968	0.023814313209827978	0.929704923178312	0.9665141190835392	0.9912102296602446	88	4	28	34	3	79	19
CTBP1-AS	1.2273105170804561	1.897893669857026	3.1562087333033912	-0.30028807001190283	0.19298835401385478	0.01026930935454307	0.9485447488131635	0.9859940149901499	0.9959118451901906	4	1	10	3	0	3	5
PRDX3P4	1.063120665773781	1.6408440701768083	2.1605144526869955	0.1344049862816593	0.19298953134301933	0.006226471990906103	0.9742998308799367	0.984120788079159	NA	4	1	4	4	0	10	1
RPL13	8.54087434549805	8.575160987103486	481.62257018664445	0.24330458109918435	0.19301292377588283	0.050348235262507514	0.8541000027657867	0.940081973990118	0.9802841471723875	996	211	445	516	218	1483	391
SVIL	7.509921381578297	7.587059643449741	239.51846766766545	0.23385086395759305	0.1930462117963036	0.04425041896578061	0.8893235737961249	0.9454929729881576	0.9802841471723875	540	44	465	270	92	800	184
TTC39A	3.035948073226517	3.3779493439984383	11.474859571851093	0.4479077673858517	0.19309047684638903	0.015786192691990567	0.8729113351802118	0.9757990302268528	0.9959118451901906	23	7	6	25	1	41	8
SMG1P1	4.240697603712516	4.3948546604187575	25.27709860759337	0.22314645303956868	0.19316535940529123	0.026464074277495142	0.9208583677488758	0.9613560977072555	0.9897893163594963	31	4	41	30	18	68	23
APH1B	4.292216665195513	4.3914318302879884	25.703360366882144	0.41340696224759116	0.19319646916107389	0.027179675646448912	0.8292621190803174	0.9594049501989904	0.9897893163594963	21	15	32	31	12	82	19
ZNF615	2.709270901980965	3.5856617808432047	12.344443006046093	0.836713694268065	0.1932171369835867	0.015779574693383296	0.8049666672520204	0.9811049872114593	0.9926375027355276	25	0	34	29	0	46	10
CXXC4	1.4549319865395811	2.2374196610917285	5.8745266965527225	1.0275318732802015	0.19328617307671941	2.4016132843167404e-5	0.7925472155355106	0.9859940149901499	0.9999505444996434	1	4	1	1	7	11	5
MED23	5.429903497451884	5.487402551525164	54.5172817366523	0.16734000840931856	0.19383293030992474	0.0452002362844905	0.9233516207853185	0.9431756899841118	0.9802841471723875	113	13	75	88	21	187	41
LRRC61	1.7320544028199298	2.2209197488320545	3.9881030760757135	0.3362297042496381	0.193837715967217	0.009012139816016427	0.9237709356294763	0.981740636261243	0.9969515244828931	8	1	2	12	1	18	2
TMEM158	0.5304899099448843	1.2794268826672959	1.6081297694719072	0.12841827328953748	0.19404378123041466	0.005599040945709267	0.9808062233925111	0.9872118740743597	NA	1	1	1	5	0	3	2
TMBIM4	3.8768876984718053	4.010005992680337	18.960731104417516	0.3850636706151821	0.1940826870969775	0.026654293267988776	0.8513322106017529	0.962500094409557	0.9897893163594963	20	5	25	27	13	74	11
DENND1A	4.760489857913987	4.949397032178131	37.15364939479594	0.3043943498668492	0.19417062434796467	0.029679958007896166	0.8893235737961249	0.9583340526726004	0.9897893163594963	81	20	38	64	4	134	26
FOXO4	4.2429916859316075	4.328579273409073	23.857842471030253	0.1933274226933654	0.194293120424634	0.031181184062491377	0.9287589043454286	0.9562190523915074	0.9872884001715084	38	9	46	22	9	72	20
YPEL3	5.542087880357195	5.714366194578923	64.44493847024786	0.30233918239632734	0.19449885567288602	0.028662657387590912	0.8908550250791338	0.9565345537194874	0.9886632708300134	81	21	189	45	18	177	59
TM7SF2	1.6865828210062794	2.412130367598252	5.038669378150481	0.7794512694534295	0.19470697182004318	0.006106062421012956	0.8536213191959996	0.9833520402924392	0.9969515244828931	11	3	0	12	1	23	2
SERPINF1	6.762322472660894	6.924932440739536	153.3213664922676	0.5152033025210869	0.19476333311758248	0.024364904280878966	0.7933250408427837	0.9562190523915074	0.99247766872203	283	70	57	168	98	541	106
MEIS3	2.566602568247861	2.8904203855835235	7.464457501781581	0.34899122333165034	0.19487013187837537	0.014184325776799333	0.9057054378913734	0.97683740226314	0.9964395820198222	26	2	8	5	3	32	4
RP11-254F7.2	0.34030036810351116	1.3023683420747267	1.1769219939812747	-0.1256158435330956	0.19508536238722554	0.0027386007699852655	0.9810310220141041	0.9859940149901499	NA	4	0	4	1	0	8	0
STX18	4.864534765628008	4.9270729372841	37.13249268899491	0.1904733563899198	0.19511242037588203	0.0375643043273257	0.9201764078378836	0.9479666128084612	0.9822357522311711	62	18	35	61	12	107	32
SNN	3.6462982886066557	3.833801372523882	16.162629890289	0.37845377288156773	0.19544063817993712	0.022015481718577475	0.8702291065694663	0.9656512885863908	0.9926375027355276	16	6	40	19	5	67	9
SERBP1P1	-0.09698400759493858	0.9907301888253496	1.178677230529072	0.15616414606987952	0.19545471410738005	-0.002747764384200326	0.9810489836008306	0.9861991570869432	NA	0	1	2	0	1	5	0
DDX51	3.4985200604523783	3.872104476066582	16.120708040835524	0.0017044849339907238	0.19548175054022573	0.022235518216305192	0.9994533761240565	0.972767042878327	0.9912102296602446	46	1	30	27	3	38	18
ATF7IP	7.435028198109877	7.46749798127078	221.5180139917585	0.22456715321206164	0.19549074749264442	0.056104911835794566	0.8699481836698064	0.9370317120792296	0.9802841471723875	353	56	340	300	113	787	157
ALYREF	4.20139527418149	4.267886499181784	22.737405486589402	0.24444473114402174	0.19572152782085384	0.03737118571102791	0.8995161224067045	0.9525575638772386	0.9822357522311711	35	9	30	34	9	84	15
TRIM45	0.5822856355712712	1.4168077287301337	1.7021654766451457	0.45400771544718166	0.19578112783233897	0.00421943820581317	0.9176458797122851	0.9859940149901499	NA	5	1	0	4	0	7	1
UBQLN2	5.006363299001714	5.110545799017654	41.556833216207046	0.2220954575348055	0.19590736921528942	0.035641491415248014	0.9086974565928995	0.9487190095906898	0.9853255803882789	92	16	41	80	9	148	30
LINS	3.535186182424083	3.649904786797324	14.428689974461209	0.31093416447108	0.19610299638434706	0.027031132082972253	0.8912707653541375	0.964225587274522	0.9888612023158265	23	6	12	23	7	54	9
SLC35A4	4.791708378335798	4.877207166694245	35.280480213815984	0.16906373203307765	0.19612139103241727	0.03615523226795488	0.9342026759788007	0.9482572486801601	0.9842644001491128	90	14	45	41	9	111	29
TMCC2	4.151704434827096	4.392926982994191	25.878877564046597	0.21788195498722673	0.19631430912183437	0.019444558711209606	0.9393739246723758	0.9685726956144916	0.9928884668067358	48	20	12	34	5	53	27
RAB35	5.325730942029748	5.438112979226633	52.39405101992157	0.21557259712368268	0.19638069426547528	0.03726606511753289	0.910650655724623	0.9479666128084612	0.9839015355805935	122	20	70	87	9	203	34
DDX23	6.7302496165375665	6.822972209253983	140.04569869695445	0.19456422977063612	0.1967680809324241	0.04349712614759726	0.9155273593889669	0.9454929729881576	0.9802841471723875	346	22	205	223	51	434	117
POMT1	3.6669987352543694	3.833127026437853	16.947256414545688	0.47479026156346904	0.19683535155445417	0.021110284196709597	0.8250922622929966	0.9660073692237923	0.9926375027355276	22	12	11	24	6	67	9
RP11-366L20.2	0.9124852680562987	1.6285461334736768	2.3152753395565715	0.433461944147252	0.1970938312735426	0.0044156171822021615	0.924749906345266	0.985041513392189	NA	4	1	0	6	1	10	1
GNAI2	8.509620560046569	8.555142633067968	475.28008654590354	0.2712443683509546	0.1972002867464534	0.04654202342262835	0.8434258250907901	0.94083215922077	0.9802841471723875	651	225	811	397	196	1492	380
E2F5	2.189441210594948	2.439982533675676	5.6328750394922436	0.2854908899933084	0.19725282663028956	0.012858520419265282	0.9307788198395915	0.9778839304387725	0.9964395820198222	7	3	9	3	3	18	4
CUEDC1	4.302234940394655	4.6691841187055765	29.689268311756152	0.24769056976848783	0.19725417336962792	0.023991430783687706	0.9331711953077921	0.9690125501836643	0.9893462364528278	120	9	26	39	2	81	29
TEFM	2.425381717994853	2.7402562421349073	6.63465166610874	0.06397257223918759	0.1973832986077733	0.014246799717686515	0.9847872606327888	0.9775953980137568	0.9959118451901906	18	2	6	13	1	17	7
NDUFV3	5.997285671549375	6.058991059169068	83.39680106542525	0.33557167523553294	0.19739494148931735	0.039541635964682145	0.8303673055220561	0.9441913943704214	0.9822357522311711	123	41	60	126	39	277	62
SLC46A3	3.363182106692251	3.5515878276838277	14.218748036151181	0.5780610962453848	0.1976840977025298	0.016030865977065534	0.7971220154517275	0.9725762030102855	0.9959118451901906	10	11	12	14	7	48	9
LAMB2	7.282426642039918	7.397497495419866	208.96594912074883	0.25860317672921573	0.1977690912705443	0.027608368240000226	0.8894223372412815	0.9466632872292624	0.9815666464666684	584	32	364	262	66	739	153
PPP1R32	1.0331244648589135	1.743608906403645	2.3713694376581733	0.2576119699154334	0.1978328706368845	0.009101133970384942	0.9513076208943324	0.9858063184111778	NA	5	0	8	3	0	6	3
INPP1	3.733222648569584	3.898136349830591	17.218587619028405	0.37752868304057724	0.19784798077159196	0.024173658743771476	0.8626876040798351	0.9641399473742144	0.9922512148662471	19	4	37	17	10	65	11
HEXIM1	5.253961711306258	5.295579567230366	48.231335306534746	0.2778395258203107	0.19811426789248054	0.04732470067115016	0.8588426588624689	0.9426532864777466	0.9802841471723875	75	20	70	51	22	177	32
POGZ	6.71450784199697	6.773486881137396	135.6831207825557	0.16414645287234733	0.19839733797321962	0.049184739804493185	0.9221511723954756	0.93901631001947	0.9802841471723875	329	31	222	164	48	399	118
AATF	6.447344651297553	6.482011511929289	110.80386030129758	0.15400954843550047	0.19840640672095097	0.054864289583056634	0.921130738898726	0.9350550081343248	0.9802841471723875	239	32	173	141	39	334	94
NBEAL2	6.901405477388233	7.258153934690223	188.726722284206	0.4510033417263213	0.19849654411450696	0.024245413891854407	0.8741944788166217	0.9656512885863908	0.9897893163594963	454	37	464	304	9	618	152
AC133528.2	1.2146360669856482	2.0225460496237986	3.470852055484522	0.7595791118664917	0.19851472810632664	0.007420700565418925	0.8535237336756749	0.985041513392189	0.9969515244828931	10	2	0	8	0	11	3
ACTR10	4.915660400488971	5.08770843868232	41.879677581851524	0.4886970304329124	0.1985632584477371	0.023743556121489724	0.786201540327498	0.9582727557755544	0.99247766872203	61	9	26	60	35	154	27
U73166.2	0.7827091594253096	1.5068473075192799	1.6543400042709886	0.22718438292004775	0.19864627409403107	0.006104134949405589	0.9562806463115731	0.985041513392189	NA	5	0	3	4	0	8	1
NUP50	6.187955842818061	6.24360878808319	94.0551506562362	0.19376233087731107	0.1988817686047498	0.04693295281520118	0.9054970067173724	0.9390742774752141	0.9802841471723875	133	21	144	146	49	276	81
RTF1	6.518130568993228	6.540371392456037	115.70808529536731	0.20455702491920297	0.19893624923695086	0.0608351758129111	0.884794389083736	0.9326067194954403	0.9772635351870352	192	39	192	147	45	400	85
PLEKHO1	5.492000677521999	5.61264057918366	59.56396510207185	0.09535499862857935	0.19897882796060892	0.03666749762411836	0.9659867588678174	0.9482572486801601	0.9822357522311711	106	12	141	73	18	154	58
IP6K1	4.5459633753471005	4.73123874168543	30.853710424122003	0.1955806424248123	0.19910380876648895	0.03032190739365898	0.9323350820552341	0.9562190523915074	0.9875613656178274	89	6	50	47	6	120	21
PDIA3P1	1.3644162796937402	2.085951464329706	3.483432493936811	0.40036415012201537	0.19914161005099945	0.006145964979742553	0.9257712358810404	0.9832484684417312	0.9969515244828931	10	2	1	8	0	18	1
CALCRL	7.128151178925713	7.372369135839914	207.3005989528908	0.47901693139860957	0.19921015772851047	0.025511975853473146	0.8229356509645366	0.9607001316704435	0.9898573378061736	197	49	672	106	86	565	189
TSPAN12	4.503736177721846	4.669669882945087	30.034651215731618	0.30543887285268173	0.1992687012348401	0.027985489193641907	0.890140660872518	0.957268773347549	0.9888612023158265	55	9	78	22	8	107	22
QPRT	2.619883294265254	3.0524726750280826	9.489192102639338	0.6348252712948147	0.19938171725532938	0.010894748088131949	0.8522845474077719	0.9778839304387725	0.9969515244828931	21	3	1	9	8	26	8
KLHL22	3.3340797847023103	3.5572919148806514	12.703832106448102	0.2577199839466045	0.19950133932190725	0.022624985711151954	0.9178055067540459	0.9660073692237923	0.99247766872203	31	2	15	23	5	55	7
ALKBH7	2.4296018641440855	2.680759546335614	6.407941435327858	0.2239038161490041	0.1995125163961044	0.01596142173238473	0.9428365550858063	0.975732987037379	0.9959118451901906	12	3	6	11	2	28	3
ILKAP	4.514943172282224	4.729998717389201	30.94001021898047	0.23249313694284623	0.1996330305455323	0.029614796892449932	0.9192237591127888	0.9578874637315928	0.9880675464694904	55	3	62	60	10	116	22
MXD4	5.537723856809465	5.752764252677061	65.0600429101406	0.20249809484777764	0.19971400806990794	0.031824800702346515	0.9321748417357217	0.9562190523915074	0.9856448362128853	159	10	162	80	11	199	57
ATM	7.654709995738151	7.711415622603988	261.5529993519799	0.2218547191641887	0.19996514456810452	0.05047568169131698	0.8843716769055385	0.93901631001947	0.9802841471723875	420	68	566	378	76	864	204
DBR1	3.204311322121834	3.314760450622437	11.185776247595674	0.23183439106404066	0.20004295240558423	0.025360054487547135	0.9242605611409784	0.9659449249474832	0.9897893163594963	19	5	12	14	5	38	8
SLC4A1AP	5.721660254579395	5.764242234099064	67.13920602924253	0.19228678579234365	0.20015839424754342	0.04782405637863154	0.9086974565928995	0.9389148706695029	0.9802841471723875	148	24	64	91	28	200	57
COPZ2	2.13725193537756	2.564349374299533	6.171780733720273	0.16802507059810307	0.2002595962664744	0.007590897229166815	0.968107335245361	0.978191305121872	0.9969515244828931	8	2	5	5	6	31	1
HLA-E	9.732764918775663	9.811535467894483	1137.7790828183468	0.2880245985295513	0.20053548978551192	0.04014365437509964	0.8535237336756749	0.9473374003635673	0.9822357522311711	1372	560	2276	863	413	3172	1007
YBX1P2	0.2850113505164758	1.0906330426277437	1.3013221682145004	-0.20188687017832743	0.2005749357787128	-1.999931744064833e-5	0.9675030289242067	0.985041513392189	NA	1	1	1	1	1	6	0
RPS3A	7.4158048780724926	7.494852703945417	227.9201286474285	0.3683174344329571	0.20068636409356042	0.0362555631234044	0.7965025527805305	0.9443914325598226	0.9856448362128853	277	88	234	221	160	828	154
MTHFS	2.5762706391933228	2.7984049190126794	7.914915841700359	0.38845966022060413	0.20073741518436256	0.014104200350175525	0.895106405493879	0.9772073613037491	0.9959118451901906	6	3	8	7	7	23	6
C19orf25	3.2166091991407053	3.5158410566503093	12.20871079083908	0.29039184518813116	0.2008145543455799	0.02141140586312414	0.9147046375793852	0.9699700366817949	0.9926375027355276	30	4	17	24	1	49	8
CDH2	0.8103981978738348	1.5934818762670118	1.9326611844620052	-0.3083518169082907	0.20086258526003595	0.0036634183003964177	0.9458830836729628	0.985041513392189	NA	3	0	3	5	1	12	0
AC144831.1	0.737857779293949	1.5613252787584067	2.3221658875876465	-0.606376858221772	0.20101072343796347	0.0085908782027689385	0.898926990259712	0.9875731637475732	NA	1	1	4	6	0	1	4
ZXDB	3.090819786053688	3.318723476809444	10.637980005052917	0.24453392896379944	0.2013003408786967	0.01963723379769121	0.9279719959989824	0.9703909886223758	0.9928226035501762	35	3	10	13	3	38	8
INTS9	2.7557483502262325	3.4206722312780333	10.695524983134202	0.5373500151277871	0.20160429103951769	0.014582914535808738	0.8763797448381079	0.9775953980137568	0.9959118451901906	42	0	16	17	2	57	4
PRDX1	6.6788616332448845	6.766958016585438	137.27174519949085	0.39532805306472496	0.20161118325959979	0.034739923842059296	0.8057694094297521	0.9458357381644424	0.9861115346819506	212	61	83	169	84	462	101
C16orf62	5.350905346655254	5.4517139099563785	54.28392153779308	0.37561608688265974	0.20171221087035557	0.032874467588468896	0.8403925175065242	0.9482572486801601	0.9862356134155658	95	21	29	82	31	170	43
RP11-884K10.7	0.5304899099448843	1.2776894343785683	1.5724358563980216	0.12743475423348544	0.20171388832204604	0.005926159615295787	0.9808062233925111	0.9861991570869432	NA	1	0	1	5	1	3	2
AC093110.3	1.9587012960975507	2.7824844254154297	6.454945376031534	0.5107117824436528	0.20177171438864272	0.0147245418659139	0.8957740953986846	0.9832484684417312	0.99247766872203	16	0	23	6	0	15	8
RNF214	5.228524064144443	5.3259884846560785	48.69472620949778	0.27836035969114864	0.2017738961946368	0.03795367871818871	0.879447133548754	0.9466632872292624	0.9822357522311711	123	11	63	46	25	185	32
DTX2	3.4956231314351114	4.063196021958994	18.486749703979783	0.4686793478159822	0.20177442135353998	0.021122075521426482	0.8878340316141091	0.9741909585263956	0.9922512148662471	39	4	42	37	0	65	15
RSRC1	5.3216280399480285	5.365623600328704	50.378303177217546	0.23015758387043544	0.201869177762285	0.04928905318437976	0.8893235737961249	0.9395675987446908	0.9802841471723875	102	21	70	57	17	182	35
RBM6	7.702201096545497	7.775744186978434	273.8848594223851	0.20266230363392576	0.20187499321727392	0.047186624420853474	0.903560528812662	0.9426247050979677	0.9802841471723875	511	56	593	318	101	769	246
CREBBP	7.836487494710154	7.951038647455634	308.14564737139506	0.25177885330335653	0.20196403140649521	0.041322194510616354	0.8922202063069802	0.9466632872292624	0.9804004917244353	829	54	614	358	82	928	264
ZNF511	1.8860037090905293	2.496875215880811	5.161607273801828	0.5731880681956265	0.2019718356082107	0.011213349227516468	0.8666761873603352	0.981740636261243	0.9964395820198222	18	2	2	11	0	19	4
ZBTB45	2.644908588576239	3.085210896904718	8.359292990255685	0.40275473819658014	0.20212229534448123	0.014751330228919743	0.8953902372870431	0.9759433090859567	0.9959118451901906	33	2	13	7	1	40	4
TPM3	8.537526288190925	8.568283200517381	479.60203085060806	0.2490002577525952	0.20213160645436157	0.054179927252008896	0.8488420202847222	0.9372650650895061	0.9802841471723875	776	205	679	421	228	1473	393
RP11-61F12.1	2.046394516274471	2.3224902604445132	5.197051027430899	-0.07139928447407963	0.20239633156768302	0.011623949128239589	0.9847872606327888	0.9795901594147681	0.9964395820198222	4	2	9	5	3	9	6
USP28	4.496458154396836	4.684762100160304	29.952039065350434	0.22530779178579166	0.20261805785455397	0.030535278945591247	0.9193722411789383	0.9562190523915074	0.9874621225779949	70	9	43	59	4	121	19
CHN1	3.884938408869129	4.142046789656666	20.952463139410437	0.0496602616245263	0.20277148033246783	0.02319048546740521	0.9861240353017701	0.9660073692237923	0.9911549373196394	46	2	17	29	15	43	23
BLOC1S4	1.0886171378889582	1.614161975397325	2.4932290377947703	0.20325901275686378	0.2030106066487786	0.005494053035287462	0.9611919514131998	0.9832484684417312	0.9969515244828931	5	2	1	2	1	10	1
PSMB8-AS1	2.79274277635587	3.1063056429941014	9.747266946518987	0.6288076275947766	0.20326218778312233	0.01238045963249254	0.8217059428998393	0.9759629398988832	0.9969515244828931	4	7	20	8	3	35	6
WIPF1	7.324521472743128	7.444173450631475	219.83206023782267	0.4287916288940663	0.2034220987510669	0.031291136012787775	0.8091616628102236	0.9475209373666597	0.9875613656178274	146	117	426	208	90	738	164
KIF3C	3.1934518598291826	3.489498237286123	12.402033176380664	0.47244816978759285	0.20349239899946925	0.01628361801043076	0.8677638625948898	0.9716893509264029	0.9959118451901906	22	4	28	5	6	58	5
FBXL8	1.108989194380787	1.7660238641284747	2.445773107825605	0.2777022890367039	0.20362098934554335	0.006372191153787189	0.9467962441854928	0.9832484684417312	NA	4	1	2	8	0	12	1
TRIT1	2.8620894659516187	3.261997377343769	9.724522361084341	0.29748647215670637	0.20366156742953356	0.018264312037296584	0.9181546698476999	0.9741439168885959	0.9932760515896594	24	1	19	20	1	35	8
BHLHE22	2.096662158596357	2.678758310722784	6.8980545230800026	0.8133448667742705	0.20380947858430998	0.00790978022331943	0.814307622742882	0.9817615164285635	0.9969515244828931	21	2	1	2	6	22	5
LLGL2	4.97885217553433	5.204326067467811	43.77266795945064	0.2562072959019079	0.2038600458703334	0.030321758955423096	0.9113136636069942	0.9562190523915074	0.9862356134155658	144	5	42	79	13	153	34
MIRLET7BHG	3.5569586211453275	4.103512217211247	19.19416980292202	0.5277515941797796	0.20395244483437305	0.020674368620288982	0.8684204085361057	0.9730598131047888	0.99247766872203	33	6	41	41	0	76	13
PPP6R1	6.769625975788858	6.814210603030751	139.75909085287557	0.19281160155772015	0.20423193428859976	0.054598776158107196	0.9005570438676318	0.9350550081343248	0.9802841471723875	356	38	184	175	50	443	114
E2F1	1.010515595727952	1.8609557847046962	2.8220482794992106	0.6680412217826702	0.20425743239885294	0.008353435168005564	0.8751755615174567	0.9851988146549971	0.9964395820198222	11	1	0	6	0	8	3
THAP7	2.058044143488346	2.676312780810258	5.957894169021632	0.16760004855801083	0.20427945107835008	0.009828588384623742	0.9711795691952265	0.9778839304387725	0.9969515244828931	12	3	9	12	0	34	1
DYNLRB1	5.186789562332399	5.271661924525446	47.961925564494976	0.24598811845060498	0.2043977027529234	0.034558207465799	0.9012183345400001	0.9473374003635673	0.9842383021285069	55	23	38	87	21	122	45
OCIAD1	5.969730412271576	6.0243646947383915	81.35315530638223	0.32374609426483675	0.20440031392609365	0.043750059922773046	0.8271520389760123	0.9398539828086152	0.9802841471723875	100	30	78	118	49	266	62
C7orf50	5.1137648433409115	5.242222996397132	45.39762095997212	0.17718107225273866	0.2045132875970206	0.03621045594493064	0.9341568593546976	0.9480423557320012	0.9822357522311711	133	9	47	75	14	145	38
COA3	2.183068640156913	2.508625594607902	5.763233691676421	0.358676263422047	0.2045539097530556	0.012702236558569715	0.9079138789813396	0.9775953980137568	0.9964395820198222	8	1	9	4	5	23	3
BCRP3	-0.027637317999189722	1.0000080794471324	0.9564798858292533	-0.016987861452811573	0.20465669880104662	-3.377369936017459e-5	0.9975618352098001	0.9859940149901499	NA	3	1	1	0	0	5	0
FRYL	6.9995932728861	7.09971448749824	169.97121974003292	0.2446395860973265	0.20480152648199368	0.043512516527983845	0.8916673863910072	0.9442210687211849	0.9802841471723875	315	26	359	252	60	580	130
B3GNT8	2.3485659998406683	2.70629198532736	6.318629474000505	0.23904019971993018	0.20500015704191152	0.013230288940522588	0.9456339386026529	0.9759477445840141	0.9964395820198222	6	2	11	14	2	32	2
ARMC2	3.1195267020960475	3.352987334230709	11.344861957210107	-0.06255115806796537	0.2052322598128019	0.019192573341494774	0.9847872606327888	0.9716788661764281	0.9926375027355276	27	4	22	7	3	23	13
FAM124B	0.687566434737872	1.3686710885104458	1.7582423852198255	0.1778719842115769	0.20528028906289336	0.006112485701168694	0.9695583833934136	0.9859940149901499	NA	1	1	5	2	0	4	2
TTLL7	3.272102883369739	3.5765940334299984	12.804192744249011	0.29894496817050537	0.20558654743817914	0.02044475468551356	0.9113136636069942	0.9693703374238405	0.99247766872203	42	3	25	10	2	46	10
TLR6	3.844642376382833	4.023553673624833	19.295942683323986	0.4970869908822211	0.20583876867719106	0.02196760270239268	0.8269936020137558	0.963420938218519	0.99247766872203	11	6	37	23	12	65	14
MTMR3	3.318938345369153	3.7965679209453684	15.29828299432598	0.3498180719182181	0.20596194889194772	0.02219336246731219	0.915671611891633	0.9728737204833146	0.9922512148662471	32	0	27	30	6	47	14
MTHFSD	3.0562579645493235	3.2602640996252683	10.278470848625023	0.2914681403426407	0.20602631487945952	0.021165699155723007	0.9101453560822272	0.9680596686992586	0.99247766872203	22	4	8	20	3	42	6
AC005884.1	-0.021196190923684383	1.1144303410374274	0.8626990031444526	0.10449767546322468	0.20615982668170826	0.002053335341103357	0.9841772371155333	0.9861991570869432	NA	5	0	0	2	0	6	0
NBAS	6.507820705346085	6.534673543349985	115.37186596363352	0.187898255493179	0.20634564002271796	0.06029064941749352	0.898926990259712	0.9309022838483842	0.9772635351870352	239	46	146	156	36	359	95
ABR	7.204976058572328	7.256865212438626	190.29197001021979	0.20785176092028565	0.20641270999034078	0.05426298547122797	0.8944987407287525	0.9358696281868064	0.9802841471723875	460	49	326	221	60	619	152
CTD-2328D6.1	6.626238389243746	7.232599643522521	194.98791277539053	0.42445169136982946	0.20654683854331235	0.01182360849934241	0.9016824286060074	0.9759629398988832	0.9969515244828931	74	206	78	126	80	184	250
HAX1	5.115471708405231	5.158880101455998	43.93436313080141	0.18655314573162873	0.20683978684709192	0.04561819277231512	0.9164226787382139	0.9416893666436811	0.9802841471723875	67	15	50	61	23	123	39
C1D	2.744883712306535	3.0358579333703215	9.17110013827336	0.5112431135713964	0.2068535181101583	0.014184016414238172	0.8499250348092056	0.9757093852049057	0.9963487469152031	7	7	6	19	2	32	6
NOL3	4.534135722057058	4.709501305407383	30.872673321352014	0.005709117482019588	0.2070228518136068	0.03208901317066414	0.9984862731491649	0.9546317663538828	0.9859649335727403	58	4	52	61	10	76	32
HOMEZ	4.30141816168151	4.447160855000307	26.779328544383617	0.3926918139027486	0.20709736747517365	0.026111804841767183	0.8337523443388422	0.9583340526726004	0.9897893163594963	37	21	24	31	6	82	21
PAN3	5.943666123864965	5.991071487295574	78.74502292148762	0.2566681512721968	0.20709837153805127	0.048748986032075635	0.8702291065694663	0.9379112519651318	0.9802841471723875	94	30	151	100	29	264	60
ACAT2	2.963920537887631	3.3294822538470505	11.774744482864524	0.7663435613003092	0.2070995444035434	0.010773308646902258	0.7914353602867893	0.9757990302268528	0.9969515244828931	18	5	13	2	10	46	6
NOTCH1	6.697770161418776	6.870061447764264	144.3691809164853	0.20440701269434638	0.20727727724494907	0.036469931577615584	0.9274075141154214	0.9500855550862475	0.9822294455192567	395	23	320	156	32	380	139
TMEM106C	3.706764196011208	3.851145129650727	16.30477231282797	0.25596144814281907	0.20744888419398438	0.029883163346185244	0.9110560669284362	0.9587753527812553	0.9871572003858351	29	5	25	22	7	76	7
CASP4	6.872757501575207	6.919714347016079	151.44188176050375	0.2772206978567549	0.20748834937973482	0.04964604952441265	0.848680709879238	0.9352274043903002	0.9802841471723875	190	62	300	158	56	521	112
NOL11	5.0230381189114235	5.111918837422757	41.40646978411486	0.2199584547482011	0.20748931352576036	0.04097557510845709	0.9057054378913734	0.945037882724059	0.9815666464666684	90	12	46	77	13	169	25
TMEM246	2.3280029198895806	2.6799477409414534	7.514416200307908	0.2551984386734297	0.20762549585439888	0.010277453355508462	0.9499333777143615	0.9796780967749251	0.9969515244828931	4	3	10	3	7	13	8
PTCD3	5.456398848886708	5.609277592135192	59.077104358640256	0.26526867937882076	0.2076561073459377	0.03495391790628414	0.898926990259712	0.9482572486801601	0.9833627354083696	141	10	49	137	20	206	45
RP11-44F14.6	1.5949486402066455	2.124586217293777	3.6316717010026336	0.3459337409019727	0.20774694010172373	0.00980505696302717	0.9229212638307438	0.9809471013434997	0.9969515244828931	10	0	7	3	2	16	2
REC8	3.3767299964867123	3.76872414044857	14.895652404006501	0.1233487386779389	0.2079783285480443	0.022159997332926687	0.9715435162300822	0.97120592674907	0.9897893163594963	51	3	28	16	1	38	16
CASKIN2	5.372280288582388	5.796458982910801	66.73267671543739	0.3221781459655612	0.2080630172872493	0.02546283202484193	0.9086080128951891	0.9656512885863908	0.9871572003858351	158	5	207	78	7	191	63
NT5DC1	4.0697779089399235	4.158245715134629	21.29244836653283	0.3602458614535578	0.20846928400565173	0.034885275926244054	0.8480822251297334	0.9546317663538828	0.9822357522311711	33	8	22	24	13	81	13
CECR1	5.829716887753713	6.574288387314108	123.70928285437188	1.6682789368550544	0.20853834717177988	0.006774250862516932	0.4623255832403427	0.9778839304387725	0.9971206659547955	33	146	58	21	54	352	100
PDE1C	3.7213232887763708	4.084447474705952	19.187898017151095	0.39641199333546795	0.20860590119232397	0.02172704575633412	0.8912707653541375	0.9690125501836643	0.9917492705689509	64	2	39	8	7	60	17
ABCC13	0.6342663280411752	1.5562125872395525	2.6425410158232303	0.5869952356416475	0.20862491804508645	0.004285655108908426	0.9052000066501683	0.9865408548420206	0.9969515244828931	1	3	0	6	0	4	3
RGS9	2.571663800583356	3.4466925839617426	11.627072131671566	0.8350903779009728	0.20881826040221427	0.015105370108723159	0.8257291905805632	0.9811049872114593	0.99247766872203	38	0	32	1	4	28	13
DCLK1	3.7328691618450973	3.9974591401233814	18.214772860652268	0.46330768120157206	0.20894081990746902	0.020141849101178246	0.8536945916534212	0.9656512885863908	0.9926375027355276	61	8	9	21	5	81	9
TRAF4	3.719100586880678	4.264084528646553	22.021150990150037	0.4144594284213503	0.20898104052129302	0.02027460239684537	0.8982905909659336	0.9748137687645452	0.9897893163594963	37	1	9	82	7	52	24
DOC2B	2.460001722023833	3.0754359209300044	8.145845157254152	0.5660462683763513	0.20902934581751959	0.01592300741616775	0.8561816028978566	0.9775953980137568	0.9940449733122109	30	1	11	16	0	33	6
ZNF57	1.28935531721107	1.9097447964145393	3.0927245266785417	0.4060964127042156	0.20906902975913588	0.008839007677769663	0.9164226787382139	0.9832484684417312	0.9969515244828931	11	0	1	4	2	9	3
RP5-981L23.2	-0.06255427909439643	1.0750069601884635	1.0235144191561176	-0.005033743102498566	0.2091439532516449	0.007687733441215605	0.999372125875246	0.9904608453677151	NA	6	0	1	0	0	1	2
CTC-451P13.1	0.6925031807430676	1.5325593694202568	2.0679754031494797	0.6070096612725682	0.20919286845745402	0.005857836740582363	0.8947069240057293	0.9859940149901499	NA	0	1	6	4	0	6	2
PPP2R5D	4.947337632117959	5.063641040190442	39.873826380019565	0.20300605235282543	0.20923272211579666	0.03882151972486207	0.9169842567364894	0.9463485440725483	0.9822357522311711	105	7	53	58	15	145	29
L3MBTL4	3.1471862900720167	3.4217020991966285	11.99240881755837	0.4016108684209241	0.20970119966839193	0.020497396471036926	0.8757463270151439	0.9696764288352477	0.9926375027355276	15	8	21	16	1	44	8
CDKN1B	5.888926148610003	5.932538476479051	75.56952468623436	0.2666563855612674	0.20977643245744734	0.05103141967704931	0.8603407801695355	0.9352274043903002	0.9802841471723875	90	31	132	104	27	268	54
METTL3	4.831813641361875	4.979902496518825	37.52772709404348	0.014614312738921479	0.20994474374931912	0.03551701615916078	0.9955632815660991	0.9487783423502266	0.9822357522311711	95	7	61	60	9	96	38
SPECC1	5.81156506613091	5.861028529368881	71.44663258176583	0.21004657229323023	0.210274836089025	0.05113133371616347	0.898926990259712	0.935656027843888	0.9802841471723875	137	21	132	75	27	237	56
PHKB	6.788647584817514	6.826657564209484	143.06149194376647	0.2831597580429935	0.21038736894614354	0.05112198914280507	0.8362204188187615	0.9341353548319041	0.9802841471723875	207	71	153	153	69	430	119
AC016739.2	2.2398361336320454	2.5438626982502814	6.029956884629534	0.3645006120172171	0.21040962131021468	0.01320950017538122	0.9078414498999852	0.9771362673697082	0.9963487469152031	15	4	3	5	2	21	4
CD2AP	6.783265626462384	6.807423256266544	140.0645625535626	0.25346741980714943	0.21046666210656984	0.06269981476188448	0.8465146493881379	0.9296063677285114	0.9764754058531434	202	48	171	205	70	501	99
CTC-492K19.4	0.5098627800398593	1.4654465049996268	1.7119135704813913	0.6036218551359757	0.2104979160127805	0.0069939206737996	0.8765383573849662	0.9861991570869432	NA	1	0	9	1	0	5	2
PFDN2	4.473050210830938	4.5819753357483455	28.064796005034474	0.1790254945350664	0.21074304310071712	0.036542331176497786	0.9314375029649293	0.9479666128084612	0.9826016853157321	62	8	36	52	7	100	21
CCDC127	3.497440488081176	3.7219876959139615	15.214226280509717	0.4739439103140116	0.21083876921459102	0.0210260548011959	0.8480822251297334	0.9656512885863908	0.99247766872203	32	4	6	24	10	56	10
CSTF2T	5.155324123250118	5.3008106537741515	47.03622044617942	0.2119902853372218	0.21096101438828171	0.03715323217860495	0.9164226787382139	0.9466632872292624	0.9822357522311711	86	8	82	100	12	182	32
ATAD3A	3.572461759143298	4.195381244588008	20.35363171333928	0.5392434891418515	0.21102683918779486	0.020413293525457232	0.859636608439093	0.9750839590568587	0.9888612023158265	95	1	8	39	3	60	20
NBPF10	2.87751565352551	3.194337730929518	9.395771017979099	0.23348950837527988	0.21119440625332975	0.019098829906623222	0.9364548080873394	0.971044257999344	0.9926375027355276	19	2	21	16	1	32	8
TP53I13	3.3789504835872153	3.9512235919363543	16.62655682124921	0.493017329858403	0.2112614676541854	0.020395816179043416	0.8670304106130367	0.973408856917045	0.9912102296602446	64	1	17	37	1	63	13
CTDSP2	7.611510544586821	7.625750463017019	247.88980615051616	0.19255675424282936	0.21126180805540093	0.072264177058236	0.8823531882214977	0.9261243715286392	0.9728940061217274	436	98	361	331	83	751	209
ATXN7L3	5.102186599789303	5.248669216928602	45.47547845187441	0.1258586072946507	0.21160283657023418	0.03732283763904812	0.957409242138212	0.9475209373666597	0.9822357522311711	111	8	60	93	11	136	41
DALRD3	2.09591621465854	2.634712097139904	5.686103947610118	0.4169439474247521	0.21163047442030444	0.014116329476373903	0.9005273845392417	0.9778839304387725	0.9959118451901906	15	1	14	8	0	20	5
MRPL16	4.311595794541088	4.468160411846227	26.997992167017223	0.5425628667406021	0.2117834793276269	0.024163867431596275	0.786005324065784	0.9573372217412022	0.99247766872203	46	13	13	30	17	107	15
RPLP1	8.599322357096089	8.732974328771311	540.9678843537527	0.4326287320118955	0.21187645670889235	0.03125267742247168	0.8024502417630124	0.947985218319547	0.9872884001715084	898	290	315	408	332	1593	458
IMP4	4.34932908686466	4.472964427101319	26.40702339980571	0.16580625370652513	0.21220483711721486	0.03235355289016682	0.9441118977748849	0.9517185964866285	0.9859649335727403	70	12	25	33	6	75	24
MEIS1	6.881233999999977	6.963622703647973	155.81144420723587	0.1986799011206195	0.21223206221453186	0.04650201739081046	0.9101453560822272	0.93901631001947	0.9802841471723875	331	29	242	162	83	415	146
COG6	4.508401490023901	4.620935621673467	29.280247073385752	0.29479562253770314	0.2127052770942058	0.03535370476274069	0.8839056237467896	0.9482572486801601	0.9833627354083696	66	14	32	34	9	131	14
ZBTB14	3.2411144907368374	3.4139043022800877	12.52441480283264	0.33459025551049193	0.21283320952452195	0.021688127890790755	0.8918251227068372	0.9669410734369104	0.9922512148662471	18	10	12	12	3	37	10
NMT1	6.13615262740134	6.195125895249855	90.20713360200884	0.1969297273787285	0.21289330232295028	0.05148959444552383	0.9052933566557966	0.9350550081343248	0.9802841471723875	228	28	105	139	25	297	72
ALG11	3.9363083098027456	4.024035653288405	19.361908099000814	0.36476868542032304	0.21290457664032908	0.03379606607953972	0.8516991760780269	0.9561746870400863	0.9822357522311711	22	8	21	27	11	69	13
LGALS1	5.752223790442589	5.872670469558007	72.36864029020694	0.347314763238292	0.21313107213535848	0.03560885282514382	0.8540027036707695	0.9463485440725483	0.9822357522311711	218	30	45	77	25	229	59
HRNR	1.96035878455606	2.5380719096554003	5.2690263543081635	0.30216161219747273	0.21320147011262292	0.014179431581617148	0.935613847664902	0.9788843626218944	0.9937598982482497	20	0	5	10	1	14	6
EEF2K	5.41013707863958	5.552847238526755	56.85510208765266	0.23805056866123828	0.21334393933253787	0.03694985509118392	0.9063399976463726	0.9466632872292624	0.9822357522311711	186	18	76	58	11	184	47
PPP2R3A	4.556298278834755	4.6369370193549635	29.788789871754638	0.1084257604309641	0.21336504215254362	0.03724921897897227	0.9603421985555882	0.9466632872292624	0.9822357522311711	73	9	32	37	12	81	28
SUV420H2	1.9348201199538793	2.5623974552147786	5.307234066281985	0.6162147562856999	0.21349811617933406	0.012266538909851953	0.8422091073744788	0.9785000543232377	0.9959118451901906	5	0	19	9	1	21	4
PCGF6	2.507082624837097	2.8404698488207285	7.126238684828287	0.18036775170670355	0.21365356925596266	0.015465551048494227	0.9584270603735295	0.9735291543278494	0.9959118451901906	16	3	6	13	2	37	2
ATR	5.586715050946462	5.649411388755851	61.319518965624454	0.15862300966646034	0.21373681525149474	0.04196265859600085	0.9294626864058038	0.9379149001107581	0.9802841471723875	129	21	80	105	15	190	52
MINK1	6.804554921454788	6.92532834011557	150.6284235638258	0.22498485915546435	0.2138000382347415	0.04237919740673064	0.9077019147176927	0.9442276212612474	0.9802841471723875	379	48	282	186	23	440	134
RP11-76C10.5	1.1208543000561526	1.6797521956376282	2.328199445047055	0.232510192656691	0.21382487010042775	0.007976873167480879	0.9540831681097758	0.9831758203436772	NA	6	1	2	5	0	8	2
CARD10	3.297418546331967	3.6558595971558265	13.579138511054897	0.4467690045145501	0.21400342130657676	0.01966844564729101	0.8589456171514893	0.9690125501836643	0.9926375027355276	25	3	44	10	2	55	9
BNIP1	2.189271841906766	2.726477227140899	7.03171377812135	0.28797332997879244	0.2141576794533777	0.013127489612853026	0.9436946324581655	0.9794950590609763	0.9959118451901906	12	0	3	14	6	14	8
RP11-325F22.2	2.94307272043861	3.508510276797907	11.944553164461526	0.6013732707923776	0.21424192809899684	0.01779715884020458	0.8422091073744788	0.9748137687645452	0.9926375027355276	16	3	23	34	0	49	8
DISC1	3.173147157453801	3.40771069553587	12.533095741754058	0.11290973276411452	0.21428215441726237	0.017961224431025293	0.9749449667567975	0.9719338882939517	0.9926375027355276	9	7	26	8	5	23	14
TMEM51-AS1	0.6008537480162784	1.3790758529421199	1.5433132224853192	0.2276673363297375	0.21434477643694613	0.007501192051430243	0.9575005607550825	0.9859940149901499	NA	2	0	6	2	0	4	2
CHMP5	5.800322876260791	5.844643746892608	71.30300751525151	0.3078034216758477	0.21440042903161902	0.05157600959139287	0.8337523443388422	0.9350550081343248	0.9802841471723875	105	27	68	108	37	263	48
ARHGEF37	3.6405011617181637	3.8255219119028636	15.846213093599342	0.08274601049681528	0.2144915608699593	0.026105518370712975	0.9764993346422254	0.9598505155981963	0.9897893163594963	33	4	32	23	3	46	15
RNF215	2.6205085439642426	3.026947723696206	8.277590018024725	0.4418827003720003	0.21469148067022895	0.016001616499964993	0.8809841080120991	0.9748137687645452	0.9948286947530556	6	2	15	25	1	28	7
ANO9	3.035784057307256	3.4827742046888224	11.59098505884059	0.39722165765812295	0.2150904945249483	0.019929449560166627	0.8908172930566661	0.9714434458334463	0.99247766872203	21	1	26	28	1	44	9
[truncated: 7,042 more rows]
