# Supplementary material for: Genome-wide bioinformatic analyses predict key host and viral factors in SARS-CoV-2 pathogenesis
Source: Commun Biol. 2021 May 17;4:590. doi: 10.1038/s42003-021-02095-0 (PMC8128904; doi:10.1038/s42003-021-02095-0)
Supplement: Supplementary file 5 — Supplementary Data 3 [file 42003_2021_2095_MOESM5_ESM.zip › GSE150316_ValidationDataset/WithoutThreeOutliers/case3/des_Case/unfiltered/controlVscase3_genes.limmaVoom_unfiltered.tsv]

gene_id	LimmaV_AveExpr	edgeR_logCPM	DESeq2_baseMean	LimmaV_FC	edgeR_FC	DESeq2_FC	LimmaV_padj	edgeR_padj	DESeq2_padj	NegControl1	NegControl2	NegControl3	NegControl4	NegControl5	case3-lung1	case3-lung2
IGHM	5.865878583932839	10.03641206780656	1307.909625934313	8.570644660364714	6.687155799016279	5.848633073169293	0.0031429053495053484	0.0042652922605816105	0.009097589784215954	0	6	159	98	6	12857	3328
IGLV4-69	1.7339573878250631	5.861919811883329	69.8477491077055	8.257800960406167	8.583098580357142	8.585002974213365	9.206907931792822e-5	3.3169915297731664e-5	1.9204433072970894e-17	0	0	0	3	0	718	177
IGHV1-24	2.9277050564695255	6.714570472307144	128.98540663305832	7.706487741615729	5.872035462050817	4.05409396538897	6.733604369776215e-4	0.007359477469774276	0.18378713447110534	0	1	1	41	0	1071	365
IGHG1	6.696789914709077	10.816763532465206	2251.438218104024	7.578276107412962	4.670518436584123	0.05239056980075522	0.03029765342518836	0.21431763434614703	NA	2	7	539	1455	0	19069	5701
IGLC2	3.996154028275927	7.521597783854655	226.85375274871765	7.219884262885753	4.806342080068444	0.0529123326082781	0.004114960206798519	0.04888211394887352	NA	0	1	26	143	0	1994	573
IGHV3-33	3.156177001134414	6.542731543779112	113.71272917235267	7.170769514188224	6.001810452430573	5.16745013543227	6.733604369776215e-4	0.0013359482321055258	0.027011201532383892	0	1	24	9	0	1092	290
IGHV4-34	2.4251623319244082	5.836950515452373	68.66882136885306	7.163835624552075	6.180519288632271	5.158363101950772	5.213788108042326e-4	0.0012143889381076186	0.0646565935875839	0	0	3	15	0	674	174
IGHV2-70	1.153878951178225	4.517213441340472	26.005337313559792	7.0852339667024316	8.366303103843368	8.44514650968132	1.9597078076216394e-4	6.260016833343036e-5	7.534949551403227e-11	0	0	0	1	0	276	64
IGHG3	4.235097285821948	7.5830703517936575	237.58001758866902	7.041318903316554	5.164564896413932	3.570256651073341	0.003988274635819151	0.01767398755068025	0.17810207596342464	0	1	37	98	1	1877	666
IGLV3-10	1.7667149985161332	5.089651042622896	40.24657191780895	6.966765500285334	5.8376009681757814	0.03752268672075757	6.733604369776215e-4	0.005028470083953709	0.5000404028859914	0	0	0	13	0	341	113
IGLV3-21	2.521537978186034	5.679270847521257	61.448555312418975	6.890856909419492	6.221873062096143	5.303435991380172	6.590230198681053e-4	0.0010191565804454315	0.009097589784215954	0	0	1	10	3	594	155
IGLV1-47	2.3023238353907898	5.478171307047632	52.88174794970415	6.810033752742815	5.876279608521117	4.8210741975853635	6.453127556576854e-4	0.0017091134676274838	0.07656844074676127	0	0	3	14	0	539	128
IGHV3-30	3.312768175202395	6.453431656842506	106.48881981902245	6.772643374034543	5.325839584078261	4.0070668820136826	0.0018259676739541346	0.005028470083953709	0.13336169027575978	0	0	16	35	1	1063	253
IGHV1-69-2	1.69792852041258	4.8282348028204485	32.869421577361116	6.762239269958657	6.840303118615953	6.748482578604321	3.586555571543053e-4	3.243118115921933e-4	1.1552182349239816e-11	0	0	1	4	0	336	82
IGKV4-1	3.062597236834641	6.25096316525579	91.97534741783033	6.757380233091302	5.0545468825281965	0.05306506505327699	0.0022788100289422796	0.010364499722591335	0.4453953547876029	0	0	19	36	0	957	206
IGHV1-46	1.7636625391112706	4.713802041987117	30.199278016949197	6.468231703491812	6.088810051405102	5.920141566006858	5.213788108042326e-4	0.0012143889381076186	1.827199128556749e-8	0	0	1	7	0	303	75
MZB1	2.4276202282138777	5.375192736231596	49.29887271341447	6.405547269927517	5.226033458732342	0.07406239517382886	0.001190961011372079	0.006242072353724394	0.23924198987365078	0	0	5	20	0	449	127
IGHV4-59	1.516928175659413	4.4167216090649815	24.013337725802536	6.404118035178121	6.673655316568294	6.565420307295072	3.6023109468650844e-4	4.2813724011030917e-4	4.360676443285188e-10	0	0	3	1	0	262	56
IGJ	4.85979970900062	7.824538386755566	279.65497231374513	6.386936028743546	3.939874092570194	0.05030753126698839	0.032658825603655704	0.13823112493521922	NA	0	0	244	99	11	2644	582
IGLL5	2.372419843200214	5.278751245668965	46.04900892113926	6.35291340688903	5.504485881065696	4.47068368921571	0.0010590667445576271	0.0021401745553396127	0.08476594932996737	0	0	11	8	0	409	123
IGHV5-51	2.2321069753324574	5.104797990716976	40.49835110947117	6.31496628814771	5.55864156850971	4.654132126685595	8.61974538302344e-4	0.0020743128845768506	0.06003650870460652	0	0	5	11	0	371	106
IGHV1-18	2.6304124790256447	5.503053239079791	53.811452950880515	6.301820119988745	5.054393735338669	0.0720679339746535	0.0019709655196982687	0.006383648594527459	0.27896757598287847	0	0	14	17	0	538	126
IGLV1-40	2.6464459738718964	5.453116906373075	52.04488993403201	6.2897353811611465	5.38430198542357	4.606527509096163	0.0011747959498682513	0.002440740840391852	0.02899015808863131	0	0	5	17	1	507	127
IGLV3-19	2.7060883353215606	5.573327229681998	56.043851839536615	6.253819569512169	4.799719173966372	0.06027467216422072	0.0029771801403150706	0.01179400245287093	0.42506632849950227	0	0	13	26	0	667	104
IGHV1-69	1.23904799810052	4.0697173557925925	18.717131598142764	6.238165012808143	7.1490028886192425	7.087470143167205	3.6023109468650844e-4	3.243118115921933e-4	7.790870474989344e-9	0	0	1	1	0	174	51
IGLV3-1	1.2447923523903055	4.106311103703648	19.362493207436735	6.236905575662934	6.347783244100367	5.066111044674666	6.590230198681053e-4	0.0020743128845768506	0.1014073143160907	0	0	0	4	0	166	55
IGHV4-39	2.749048081662622	5.515283310526339	53.8582062879316	6.1898071545763615	4.898448888151241	3.4713760642394336	0.0022788100289422796	0.00980609761974837	0.16775024277512546	0	0	5	28	1	625	104
IGLV3-27	1.184732242543092	3.929927429617124	16.357487534637063	6.133486321732888	6.971188850628974	6.883997172604269	3.766143876837956e-4	4.2813724011030917e-4	3.3069144377765024e-8	0	0	1	1	0	194	35
IGLC3	3.028875096956042	5.861040564530508	70.15535765563438	6.103298953484358	4.337701054669187	0.046460886409827956	0.006066306436493251	0.036804321025223775	0.6572796765227656	0	0	33	34	0	566	182
IGHV1-58	0.5683139393899762	3.385159977161864	11.143818697904502	6.024023995171907	8.671153807841185	9.200032237550543	6.590230198681053e-4	0.004288127814318838	4.976079454416874e-7	0	0	0	0	0	90	34
IGKC	4.609548180915473	7.37360856527362	204.30368049597013	6.007243448061513	3.6812310035008844	0.04977296694837014	0.03945618560317362	0.1589526834191822	0.7346388637036287	0	0	128	170	7	1713	454
IGHA1	5.929104724053905	8.804465971927177	557.0633815822532	5.998437235183946	3.1167535473951142	0.03595896509232498	0.1532976649321741	0.3961038950753685	0.8677970266071195	0	0	444	596	60	3924	1226
IGLV1-44	2.6946577922655837	5.395812554544302	49.44797038765132	5.979727770344832	4.4265896594693395	0.05506211358750915	0.004114089138801444	0.02420213018381097	0.5457551955879336	0	0	14	30	0	536	99
IGKV2-24	0.8363201528054298	3.525531308704814	12.019340881179602	5.9794665170152514	7.251123317230258	7.196617471254569	5.446305812022839e-4	0.0010474644215945454	8.939174732909588e-7	0	0	0	1	0	129	29
IGHV3-23	3.2212682309228873	5.84039546724425	68.88716133883673	5.9000575855489625	4.375415029980482	0.08032830165763051	0.006024429736647586	0.021859021495800428	0.3602376589731501	0	0	30	32	1	617	165
DEFA3	2.475230997544446	5.001770044995585	38.12631708406137	5.8300415220738415	4.587008398218222	0.08148531884608656	0.006487173080237328	0.02420213018381097	0.3602376589731501	0	1	0	20	4	281	104
IGLV6-57	2.008133195727919	4.615576265131823	27.81165690524581	5.77210811524343	3.6890974704405792	0.03651702330320068	0.007096727108695277	0.1676814345176966	0.8170727543667736	0	0	0	37	1	280	53
IGKV1-5	3.6475450933812548	6.20436452606891	88.92390641726803	5.749401738768635	3.826571528313119	0.0613867093739113	0.01728890074972314	0.08189558547999234	0.6191692436854396	0	0	76	40	2	869	178
IGKV3-11	2.9952798244703978	5.62594508099988	59.24047671756931	5.7172803891424815	3.853364753978474	0.04136747761085959	0.012351374345258303	0.08189558547999234	0.7593458369955233	0	0	44	33	0	455	149
IGKV1-16	1.6375819878399227	4.09939661382274	18.33805029431345	5.626142720429061	5.207392150910173	4.923837747890331	0.001793928062295228	0.006700594192877389	3.2287339864645397e-5	0	0	7	2	0	244	30
IGLV1-51	1.8258931573904371	4.246767445304302	21.040543740962963	5.603289216862181	4.991038892735826	4.716169697456961	0.0017512258307195354	0.007811952850705293	4.010213588073744e-5	0	0	9	3	0	225	46
IGHD	1.6665596068607091	4.085827685932914	18.62490880187685	5.547394483508667	4.592449074231558	0.07548844206472008	0.0022788100289422796	0.027688042720510956	0.35750857274680586	0	0	1	13	0	191	41
GZMA	1.6612122637791298	4.0023904200886165	17.82894238541749	5.504259286567745	4.872668838100491	0.0719545541847174	0.004205944845707971	0.022571011771715794	0.411792632951012	0	3	6	0	0	174	39
IGLV3-25	2.1847065701005532	4.576179147704193	27.408244823728737	5.488991423223021	4.578431783018613	0.08996847282001856	0.003343139605661318	0.013148048480415526	0.2600703457811669	0	0	12	9	0	237	70
IGHV3-21	1.8564774772382342	4.216208377191651	20.341451171658907	5.488452923640475	4.839267207979507	4.5457961630925885	0.0022788100289422796	0.00980609761974837	8.443747312497976e-5	0	0	4	9	0	239	39
IGLV2-14	2.539859769602898	4.947274593570299	35.63341936926322	5.486611759877155	4.046325131273811	0.056362134319117387	0.006583651218043618	0.041670532695793974	0.6109278035193443	0	0	21	19	0	361	73
IGLV2-11	1.9290257647711415	4.309555094433589	21.62164416363303	5.475347008502672	4.730909756800687	4.409035633982839	0.0031429053495053484	0.011415538218306286	2.1985218834797422e-4	0	0	10	5	0	280	35
CRISP3	0.4095615126979051	2.908638643188905	7.543908053743794	5.449924975089705	8.10720945348837	8.456627528968935	0.001190961011372079	0.010364499722591335	3.578584179728402e-5	0	0	0	0	0	61	23
IGLV7-46	1.1716869431283887	3.5238058421385623	12.123264058510516	5.364744012880705	4.7280415258903865	0.04572488227302486	0.0031429053495053484	0.041021221132578965	0.6050424487649811	0	0	0	8	0	112	30
IGKV3-20	3.488563299063298	5.840583119819881	68.30920266761171	5.3573780884729	3.4186856008983977	0.056488359831359136	0.026512437816335995	0.1465630513377728	0.7169183428487551	0	0	32	82	2	682	121
IGLV9-49	1.1390513438384706	3.4574992792438004	11.78299724496361	5.304502058347339	5.975640058043234	5.778099585787945	0.0011383647203645623	0.002958875427501996	6.887187773304385e-6	0	0	1	2	0	93	35
IGHV3-53	1.7204255493884364	3.980150921469156	17.35708654462316	5.301524992691905	4.81996866614301	4.525729196654136	0.0022788100289422796	0.010929309844164766	1.0895260976958664e-4	0	0	3	8	0	161	43
CTSG	1.686262269532783	4.0188630451307885	18.7777566003273	5.263457285837023	5.522634597926115	5.186119208474599	0.003271787024516605	0.006283064188029985	1.0858733122575385e-5	2	0	1	0	3	111	60
IGKV1-17	1.6674753240987195	3.92607368784822	16.873806201912174	5.259230588875292	5.049049873454175	4.801700266861678	0.0022788100289422796	0.007359477469774276	1.680010894081608e-5	0	0	4	5	0	137	47
IGHGP	1.813864142494296	4.061694779801707	18.772305795005312	5.212508677616184	4.800999276966679	4.5289111227918095	0.0031429053495053484	0.010300240236285051	6.34809934388469e-5	0	0	6	6	0	145	53
APLNR	0.9347277790566975	3.1430810716384867	9.010716205335383	5.12649129707973	6.107254368036737	5.900162189823777	0.001017077414686123	0.0032388951845280685	3.966110944130911e-5	1	0	1	0	0	80	25
IGHG4	1.8693521764363428	4.0120971965919585	17.54280034114029	5.092323129314863	4.304720487552254	3.920014039596066	0.004199544777950534	0.027647753193354045	0.0021386290906934345	0	0	5	11	0	181	37
IGHV3-15	2.398720582000509	4.5238084075931475	26.262638341191106	5.059156583505181	4.389927645023318	4.112963617136657	0.0022788100289422796	0.010364499722591335	1.6226261931620258e-4	1	0	14	8	0	235	64
IGHV1-45	0.23670891685073742	2.485046905774554	4.782435026493134	5.053663823465246	7.49437186606143	7.542177695648046	0.0023304738196893325	0.02420213018381097	0.0016899823680182982	0	0	0	0	0	59	10
HIST1H3C	2.1055112459379774	4.139793113753284	19.905531200802116	4.869664490353388	4.312434474538327	3.998010176503677	0.004788369710142171	0.020154652211323412	6.791808179668517e-4	15	1	0	3	0	155	53
IGHV2-26	0.47452261696524384	2.588786504955374	5.137605572732077	4.862226608610907	6.046530353549545	5.644834113269639	0.0031429053495053484	0.012888317248566615	0.0031713574565458854	0	0	0	1	0	69	9
ZNF683	0.15301909911815476	2.324948319402808	3.9814794495827934	4.840981666396752	7.249968292919423	7.115059565937896	0.003938857112141365	0.036804321025223775	0.0068529026879352575	0	0	0	0	0	55	7
MMP7	2.047886818187988	3.977688725532062	17.653825460609404	4.766735912743405	3.891925521466965	2.77946892620236	0.00996002146648602	0.10600458432370224	0.06941960247377935	2	0	0	4	8	175	30
FOLR2	1.5772977250755014	3.488881745448505	12.024346948257746	4.761266527943738	4.665954847400262	4.264490488697032	0.005565966231697297	0.02135010923954218	4.8802984963635575e-4	0	2	4	1	0	108	28
IGHV3-43	0.9374044308540669	2.971153205109349	7.465489806168851	4.756030684590046	4.189285173444633	0.04580465995921443	0.007096727108695277	0.11279550528322882	0.6931216604282219	0	0	0	7	0	80	15
HIST1H2BL	1.681562942062415	3.6613227484405226	13.880738197863929	4.734864626844188	4.509646054148777	4.172225944108932	0.00480205144692228	0.020808776435872124	7.077687215176629e-4	9	0	0	1	1	102	39
IGHV3-49	1.4873149017453466	3.415160303829288	10.799575316909797	4.7015831628374585	4.245799246961167	3.7996494060636037	0.00542896635305934	0.041021221132578965	0.005002988210974836	0	0	3	7	0	119	21
DEFA4	1.1415753928191597	3.1349842687520435	9.287694791134012	4.697105540706909	5.512065155352442	5.232732965829596	0.003648187115197803	0.007811952850705293	8.619844429447268e-5	1	0	0	1	1	65	28
IGHV3-48	1.09597860940897	3.032589201580957	7.913168968110628	4.696658621420159	4.744483263864181	4.313771562058316	0.003607437510102008	0.027405316177097253	0.0029480329739592606	0	0	1	4	0	85	17
IGKV1-9	1.5373786903599493	3.414316405182791	10.91106857517946	4.676756754424777	4.3083655409265	3.83888078164485	0.006487173080237328	0.03800866534124881	0.004014012654245099	0	0	1	7	1	118	21
IGLV2-23	2.211757555843968	4.077298246088745	18.561116056546894	4.668940234153785	3.8428242866322493	3.3935476905407724	0.010788035542184733	0.04462197334958342	0.006480630207119797	0	0	14	7	1	180	38
IGKV1-39	1.1513148866365601	3.0554655980522916	7.988424012801916	4.658778270407631	4.761442753604529	4.3654360656677715	0.003607437510102008	0.021859021495800428	0.0015450798541298447	0	0	3	2	0	91	16
IGHV3-74	1.0703432129002817	2.950941597611813	7.45504950230422	4.575962484654364	4.642240267980068	4.179931117093988	0.004199544777950534	0.03665698354857958	0.00474874203931074	0	0	4	1	0	75	17
CXCR3	0.4252091107782835	2.380114983671189	4.419187286748951	4.564946505372687	5.799380930792776	5.319653063256333	0.004205944845707971	0.020808776435872124	0.006938494001377514	0	0	1	0	0	49	10
CAMP	0.6119635849101351	2.599442644198724	5.047818393616611	4.55502383920614	4.883342228798338	4.244428246704662	0.006583651218043618	0.04677504640513369	0.02641819722044901	3	0	0	0	0	73	7
CD3D	0.7323032754892478	2.6136708493927787	5.462807132271642	4.531675448675081	5.399196769548938	4.99926759865635	0.0029355512152360666	0.014502689828300663	0.002794639954141479	1	0	1	0	0	61	12
KDM5D	3.7233744683893377	5.884801050221829	71.84708534607859	4.528215187741628	1.6614782038600266	0.021299021693207198	0.1837686861914535	0.7560331625244497	0.9588761523729785	267	6	0	0	23	374	113
HIST1H2BO	1.9664743118335828	3.815052074375372	15.686572014486709	4.513165583209176	4.280041601840156	3.9611902202283105	0.007096727108695277	0.020808776435872124	3.6951256063712603e-4	5	1	0	8	0	110	44
IGHG2	3.9750946584024245	5.90657455109236	72.54923292593465	4.492270582807565	2.96628176075083	0.07386177938928375	0.04851779286942727	0.2255988949051904	0.6871310644613432	1	0	56	96	4	489	163
PRTN3	1.7721177068788965	3.7087917600643308	15.085067234742784	4.489177573799034	4.308601691832574	3.5611344491285717	0.0171648195109007	0.05641166048303201	0.010350233084931425	4	0	0	1	5	79	45
IGKV3-15	2.2476445553031796	4.0425422902574235	18.074225465692287	4.487039132686468	3.4908006551793136	2.903458133571368	0.01926525568029063	0.09746299747310609	0.03935066438372839	0	0	7	19	1	168	36
PF4	1.234983316894646	3.1108289648299925	8.901370578263451	4.466112345052573	4.726886359117627	4.377913509255132	0.004132265912464119	0.020808776435872124	0.0011137461837334576	4	0	2	0	0	66	26
RETN	1.3136477841989003	3.1805307149370816	9.804283668047852	4.463186848514008	4.836619806519197	4.423929944930723	0.01353296174025074	0.024565213864835192	7.923022987014229e-4	3	1	0	0	1	62	29
IGHA2	3.656035829596148	5.6830682878645975	61.82881400158724	4.450962175623993	2.4287202681605224	0.03925902004830969	0.11810265008537438	0.44996583560484876	0.8909608907977171	0	0	101	75	3	352	132
CXCL9	3.6338575351048252	6.977094423949457	166.298041078544	4.447988682143877	-0.608755540695823	-0.004265126313060958	0.166520263486249	0.9583340526726004	NA	4	335	29	0	0	424	59
BPI	2.8639451000295026	4.4858122278376555	25.60150092103105	4.431993485943818	3.969139525151364	3.664925886225099	0.010788035542184733	0.010735291494154938	6.34809934388469e-5	11	3	0	10	2	251	50
BPIFB1	1.643362073897448	4.586125872828972	29.36769092745392	4.426304672917538	4.442172639720597	0.040768838464486805	0.15511517395076177	0.11279550528322882	0.6924711954721359	0	0	22	0	1	34	123
KIAA0125	2.0077727812587356	3.754794764033096	14.600261160378158	4.418774106113344	3.849318883664403	3.351328167811444	0.005683084466772821	0.04913962495344704	0.01059399290230097	1	0	1	14	1	128	33
LTF	5.08967433020055	6.620834820430936	121.5043750543166	4.418476527545646	4.207137445337629	4.006793793050429	6.733604369776215e-4	0.0010191565804454315	1.5111375170681056e-8	21	11	10	53	8	847	328
IGKV1-6	1.2912332280763448	3.0913122956560195	8.584777366270362	4.411805701455267	4.376299674348785	3.945308902654045	0.006487173080237328	0.040286171038833384	0.004284190316581053	0	0	4	3	0	73	22
PPBP	1.6796099728947538	3.524157902399547	12.566312587259576	4.354187587069809	3.755084341008394	3.0830226087783976	0.01885489774548427	0.11279550528322882	0.04868105789730974	1	0	13	0	1	79	35
CD2	2.6516334687367986	4.393454373733444	23.54098582615965	4.3191624878991215	3.0386290027712533	2.1166235826135713	0.01750794714728979	0.21252436157753712	0.16333729395210878	1	0	40	3	2	222	40
DERL3	1.0861973396786166	2.8342961440742522	6.917185018899356	4.286572074741167	4.516084076057547	4.052484373847274	0.006487173080237328	0.04066568932527124	0.0053618435933931894	0	0	2	3	0	59	18
POU2AF1	2.2881558267904127	3.983344680988233	17.39026371050448	4.260524616848585	3.2449179639163015	2.5685687804928037	0.03025335310919161	0.14105827639706475	0.07551550141044214	0	1	10	19	0	146	36
UTY	3.3824453738611027	5.219772229017745	44.96325609711955	4.250546705592534	1.9407089579963768	0.029074987727453407	0.16936028574261253	0.6392679298513796	0.9382872670393735	117	9	0	0	15	268	71
LAG3	1.19687415182944	2.891686299848008	7.552783526269652	4.247793772509584	4.173079113257027	3.1835190034022838	0.01885489774548427	0.11279550528322882	0.04485313779729954	0	3	1	1	0	67	15
TXLNGY	3.305918834727782	5.116109947932772	42.01840706303066	4.238766124545709	1.8997399409046751	0.026560856708724673	0.1651314799150454	0.659001670947959	0.9453345719223444	75	7	0	0	26	296	51
HIST1H3J	0.31450433301182257	2.1528644681835316	3.644042891592236	4.235971815587861	5.28088742210666	4.282586570395592	0.02299815480037849	0.07439259458249728	0.04162238906488573	0	0	0	0	1	40	7
HIST1H3B	3.084931558632284	4.699108174591849	30.254652766431985	4.23401407538557	3.473237114450311	3.0518867493311213	0.026537196184472582	0.041670532695793974	0.006519855998867053	19	3	0	23	1	234	69
IGKV2D-29	0.8402477536269058	2.688988459178959	6.2107036944165825	4.217588546407356	3.8607668684794123	2.7659836094205863	0.02299815480037849	0.19538026996935007	0.15414725080295608	0	0	0	7	0	44	17
LCK	1.965630505981194	3.7390757735549878	14.506003251390792	4.203857658155057	2.4957872862078476	0.04461617385003575	0.0746996528408745	0.48124203693744927	0.8682295039913736	0	1	32	0	2	110	25
RPS4Y1	4.040043126291094	6.259945674307366	95.78446348217142	4.1780466041313415	0.6920013010216786	0.006852779331534084	0.30725189894727933	0.9325217224458358	0.9932760515896594	277	8	0	0	97	425	82
HIST1H2AH	1.5247608504545238	3.1827742308604416	9.178886173400162	4.174695317380707	3.7557990550315847	3.1805202451860386	0.013799169672221005	0.09126393285973378	0.027943787822207578	10	0	0	1	1	83	20
HIST1H3G	1.7702000909710158	3.3228269017821486	10.639762854389858	4.167639724169188	4.022056630969783	3.498127064386574	0.0171648195109007	0.046409913331546364	0.005204775215042432	1	2	0	5	1	91	23
IGHV4-4	0.4863997281914694	2.308830869778023	3.8226957350030064	4.146315038033998	4.36165653301152	3.210394298892133	0.02299815480037849	0.1261321215846082	0.13449061775259924	0	0	3	0	0	54	5
DDX3Y	4.039765871701326	6.148652855750369	88.33504179691218	4.134962478694803	0.813649002264597	0.008587287921840471	0.3086885282993938	0.9122343556768912	0.9888612023158265	270	11	0	0	77	400	83
ACKR1	1.939639254875331	3.5069827902139785	12.78272338295243	4.10266717336738	3.1936465861120364	0.16875948878017982	0.039154752932716475	0.2861649759220289	0.3076124922669714	0	1	3	1	8	100	22
AC244250.2	0.12238032191878692	2.2896489917440923	4.892514721979149	4.097541438936755	7.430343633693369	0.03728268985440983	0.03025335310919161	0.04677504640513369	0.5009488011247958	0	0	0	0	0	17	20
HLA-DQA2	1.942239911357844	3.5724612495140367	13.030009559647548	4.094001709629205	3.0299916182471156	0.1934602420028406	0.04688418661787521	0.2945032499333703	0.25934161572154907	0	0	14	1	5	100	25
HIST1H2BF	2.330377837804558	3.8567541952408746	15.799695770180668	4.053272202446525	3.799921546869624	3.4770044087671224	0.005329472647619759	0.020808776435872124	7.077687215176629e-4	8	0	10	1	1	137	36
HIST1H2AJ	2.1589288500290755	3.7466579757567846	14.303682506754434	4.025944649219911	3.2607174657909908	2.6916568745912	0.026537196184472582	0.12176950905508674	0.049386957918187056	18	0	0	8	1	130	28
USP9Y	3.182203595679181	5.161179969295927	43.653893797359025	3.994287421253288	1.297982550416682	0.015330344424129576	0.22281978183293075	0.8304867004811843	0.9769531514437726	119	2	0	0	35	217	54
HIST1H2BI	2.008677249985922	3.521795227663266	12.214931646452026	3.9823378397202975	3.5112246795560695	3.0150599784941363	0.02400298176896144	0.08189558547999234	0.011973033091097925	6	2	0	9	0	107	25
HIST1H3F	1.9034243006559577	3.4569601719929364	11.957303348346736	3.9818829149523656	4.326230774316468	4.037319144141591	0.005191840206833339	0.010300240236285051	1.3423482066626772e-4	4	0	4	1	1	78	35
CD79A	0.6075912497496857	2.2593029925845345	4.120963991563275	3.9810623307711865	4.917188673375248	4.31378181527517	0.010315019209634665	0.0417681048017844	0.01936014895275236	0	0	1	1	0	36	11
HIST1H4L	0.7461693608780245	2.5189969362542146	5.444925280561033	3.972772378784376	3.865019172520297	2.6752040956582452	0.03191135486137257	0.21252436157753712	0.17124101242212972	0	0	0	6	0	34	16
LAX1	2.1631642586826514	3.7331702466676258	14.033074390326666	3.9684753803161867	3.2017134200883244	2.5902052824376196	0.01885489774548427	0.13106099238645325	0.06457757619463945	1	0	12	13	0	133	26
FCRL5	2.6839805081918606	4.368475220133475	23.401396400022456	3.964185933827687	2.452939979359293	0.051086886049905515	0.09097551882095282	0.4058173859087001	0.8470901367357769	0	1	26	38	0	157	46
IGLV5-45	-0.016635024597014957	1.77916684186217	2.6139112917649374	3.9356025823925167	6.57561363353234	0.1376604008188176	0.02299815480037849	0.09087502474212633	0.07989892546015614	0	0	0	0	0	21	8
IGHV1-2	0.6434762529844572	2.4015085580598043	4.209665927430518	3.922967225185546	3.3091294789421166	0.10843319051063782	0.04830199800340762	0.34594824686078557	0.458991386479121	0	0	0	7	0	54	5
CD3G	1.3720636979820435	2.9996252686237117	8.070768203788463	3.903623987645985	2.726731480217916	0.11461795047328242	0.08206590815050567	0.4552231625494443	0.5548553516510789	0	3	12	0	0	70	12
IGHV3-66	0.44528160429360064	2.159436242833061	3.9114160881650823	3.898200778717838	4.8123216262081625	4.022579915961589	0.02400298176896144	0.08290481584235389	0.05459787328717316	0	0	2	0	0	27	12
MPO	4.829280395148567	6.153814298571827	88.70513206922656	3.8929228954213175	2.902096400375241	2.056246311716602	0.034130580598092194	0.14207926726759984	0.10897075973665563	23	8	2	49	39	435	218
SKAP1	1.4377021015524551	3.047740057440525	8.188367671821428	3.8911592097050978	3.1447600567933	1.9863458771542684	0.03413687502384627	0.2718099488800327	0.2111478655429752	0	0	12	3	0	65	18
CEACAM8	3.2910247022835875	4.7045285665926135	30.369647571657005	3.8842035837211633	3.7218061909917566	3.4772270555223193	0.0031429053495053484	0.0066001703394966025	6.34809934388469e-5	13	1	4	22	1	226	76
PRKY	2.422085072586838	4.143574397088631	19.908024221906693	3.8764426854467886	1.9970905647666328	0.03495570198599684	0.14517260797068032	0.6290360639496647	0.9216216569335527	66	2	0	0	4	125	33
HIST1H2BH	2.441272328429018	3.889166399821381	15.836176007000459	3.875365813301135	3.3848194594002607	2.924826787784665	0.0081969132482961	0.05641166048303201	0.01278998782919802	5	0	2	18	1	164	27
CD3E	2.905989260175416	4.279356044030398	21.89788187811818	3.8676081122917427	2.972586431047969	2.216898700013038	0.025400534258472118	0.15011241907607273	0.10261479116743584	1	2	33	3	2	189	39
CCL5	4.744821390391069	5.907888973916477	73.13711826835276	3.8640271564284268	3.2351510809334503	2.8201956947725115	0.006487173080237328	0.021859021495800428	0.0032619350436702164	7	12	64	12	9	574	149
PGLYRP1	0.6867320235108634	2.2605599778713326	3.885278401168062	3.860569643813364	4.426332731007231	3.706185239830868	0.010788035542184733	0.06555311778335243	0.049984360372781346	2	0	0	1	0	43	8
AC007386.4	-0.14141826170131372	1.662463688807872	1.9112182298229239	3.8194446139940745	6.225417297026899	0.09593991434904882	0.03282113324210639	0.12634682551854792	NA	0	0	0	0	0	28	3
IGKV1-12	0.19213695554139967	1.8498998819500414	2.5122130265159157	3.7934957351389356	4.9893304273957915	0.14605351442917544	0.025844100716487434	0.08355813983799583	0.13370410026014615	0	0	0	1	0	30	5
IGHV3-7	1.152539848884847	2.6199958997449144	5.721005724301285	3.7873848183922227	3.8045857904960063	3.065649003835725	0.027946000351312613	0.12185777216915906	0.05191868218644997	0	0	4	1	1	52	12
TRAC	3.550140450354826	4.715096189430856	31.04172132722063	3.756820603253097	2.9283347913328464	2.177717860201954	0.027185082000136637	0.11279550528322882	0.07282206394649023	2	6	28	3	8	249	54
IGHV3-11	1.4322596169821713	3.0051881467883077	7.673277927416204	3.7540270146715664	2.7557406804307942	0.14719534865056352	0.052576899912888775	0.39580967468897	0.4173830756946376	0	0	3	15	0	70	13
IRF4	3.274883742940712	4.526703654142367	26.5200121156415	3.750910499113574	3.2939115752035075	2.8936491042989623	0.010342445047134103	0.03160604888143538	0.005204775215042432	2	2	9	27	2	217	55
IGLV2-18	0.17815876648452192	1.8084220154677553	2.4211877964089235	3.7258828837842173	4.9258859503603984	0.13941849381778265	0.028690604620489828	0.09605539168798764	NA	0	0	1	0	0	28	5
IGLV2-8	0.6677703514893205	2.187739636120802	3.7634568790447025	3.722583063347499	4.2772119345576565	3.4431419845471485	0.021442943220837857	0.09746299747310609	0.07203468934257097	0	0	2	1	0	35	9
HIST3H2BB	1.036913161466441	2.792235118125262	7.2069786083197265	3.7202371771548606	4.0626451159214945	3.3490343933287328	0.04830199800340762	0.1240436089170096	0.05828896980255288	0	0	1	6	0	30	25
CDC20	0.85006693813072	2.368840444379876	4.191182084937284	3.693960199105323	3.656762237698789	2.592652912871658	0.025400534258472118	0.1676814345176966	0.16396188576350065	5	0	0	1	0	49	7
HIST1H4D	1.6581972727878873	3.1565836518890413	9.476307534037417	3.6904346539435204	3.666479220250275	3.1367660738452723	0.03413687502384627	0.0923910269818278	0.018716554695769952	4	1	0	7	0	55	27
CLCA2	0.6062777266161385	2.1333113771377143	3.5419471527085564	3.677872338953215	3.977002064653237	0.1716349563282382	0.04969902282298024	0.18726799523253926	0.1463645456441137	0	0	0	2	1	38	6
HIST1H2BB	1.9570982884640302	3.30237105482776	10.694450990235636	3.677866422965183	3.390323946090538	2.7192815441715603	0.04499260051868164	0.1240436089170096	0.03934155074385236	9	2	1	0	2	75	24
TNFRSF13B	1.1802665706157474	2.6563679146414527	5.825502707021833	3.6702452116464355	3.3876623629107088	2.4434466410800115	0.034322844271857327	0.21252436157753712	0.1423666119795969	0	0	6	3	0	49	13
CD27	0.8554466704247947	2.381493045852915	4.711164047918577	3.655103489495751	3.93680930376936	3.097151273051636	0.02613484081257729	0.1361654206403504	0.08730006972685228	1	0	0	4	0	34	13
IL2RB	3.169257498804819	4.442174843672934	24.63250869297314	3.6524638484701275	2.818045482659317	2.06330372994306	0.029295376607511196	0.15840942541192332	0.11305508863270176	6	3	39	1	2	227	38
HIST1H3H	1.9643906638385062	3.475852568335883	12.089162050846886	3.6517784889789735	3.1498139320583527	2.4146293406048023	0.053194621184234694	0.18728801045345356	0.0993448953170406	6	1	0	15	0	69	32
EIF1AY	2.1129409006768776	3.640875542290848	14.083255938677624	3.6503752257765583	2.143048112833043	0.03620333645003651	0.1532976649321741	0.591865390587627	0.9210368173749084	24	1	0	0	9	93	21
KIF2C	1.6749751521173772	3.0029230015275425	8.267325839144522	3.6479204973299466	3.42211804843661	2.6530701677229307	0.04292158611042574	0.14207926726759984	0.06003650870460652	1	1	0	6	2	65	17
IGHV2-5	0.24111500775365377	1.9117049884838884	3.1889053029094447	3.6082165952335026	5.253036867702612	4.407534001728802	0.039154752932716475	0.06978728732836598	0.0658372122888905	0	0	0	1	0	18	11
IGLV3-9	0.1983889789985868	1.9496410758497604	2.503036649009609	3.589859138377144	4.281768412407771	0.11206182474970357	0.07406483257238675	0.1804769348360918	0.3108169893068901	0	0	0	2	0	41	2
IGLV1-36	0.4596388392788256	2.0153525463270032	3.0573730281965865	3.5860357732176724	3.5790477319697342	0.11137663198912486	0.0523161413819403	0.30137318046328837	0.3988275404894835	0	0	0	4	0	31	6
ANKRD36BP2	2.815469784941546	4.057083906197463	18.181106006256655	3.5645849419859488	2.93728147313066	2.35648796230135	0.030673184254567703	0.11279550528322882	0.05772089137858894	1	1	16	18	1	174	29
CD6	2.056705245295375	3.4651129197453536	11.445389131642377	3.5451369256733374	2.541439920816372	0.17409068239864675	0.04563037241473049	0.3927139759231873	0.3937864033011428	1	1	25	2	0	95	19
LINC01484	1.101795766697871	2.6683385408804465	6.12613407394149	3.532263707777183	2.992582254699705	0.13909490798745186	0.06989510584701857	0.3797225270602672	0.38534609502092543	0	0	1	11	0	36	16
SLC29A3	1.833687187514255	3.0703558534494753	8.860669737271833	3.5212213993683905	3.1060533090646727	1.941560451005639	0.06989510584701857	0.23173198843578285	0.1492958579632479	0	4	3	3	1	75	14
THEMIS	2.6817848752912274	3.9285608848333435	16.96969890219819	3.515818422168396	2.932497310141482	2.284353704836807	0.02923926823514111	0.14207926726759984	0.0658372122888905	2	4	20	5	0	134	32
ELANE	2.6480640335394376	3.915849038791557	17.570968050389297	3.506849115117273	3.354785229506346	2.761281025534698	0.031711233979555734	0.07226605990076887	0.01936014895275236	3	5	1	12	1	93	46
SNORA80B	0.647897694480987	2.1648872878395267	4.1261175413593705	3.4988193508581076	4.1556550374095185	3.098150551740615	0.07027504815688815	0.16128503533370336	0.08748228723093268	0	0	0	2	1	24	12
TCN1	0.9153728710405142	2.305289910064677	4.68307267167562	3.4840898244045007	3.776464848287693	2.547738724761117	0.07979835238765019	0.20370697283057218	0.11296379270740799	0	1	0	2	1	32	11
IGKV1OR2-108	0.07764348116741111	1.6779706097601397	1.9643189849209588	3.479868693659374	4.653028393363833	0.10662900976692449	0.054150750409277984	0.14207926726759984	NA	0	0	1	0	0	27	3
OLFM4	3.6099241374096493	4.618811319060695	28.434211953557437	3.471390648542369	3.5122512539877375	3.3496107360628757	0.0018259676739541346	0.0017091134676274838	1.504328798203274e-7	11	4	8	11	3	259	54
DEPDC1B	0.5206631637598991	2.049052423738013	3.334541217790075	3.4686557943426095	3.358470762279812	0.10602941277833532	0.07056760161986696	0.3546723543472412	0.4453953547876029	0	0	0	5	0	26	8
AZU1	2.371390309787155	3.636416239676214	14.221880253160158	3.4475874702162717	3.1108055793573635	2.341017046139934	0.07825517326983017	0.15536064584404813	0.07203468934257097	3	2	0	11	4	76	35
CXCL10	2.9986041545386604	4.426625380094192	26.709880006281548	3.4436373031166845	1.860834257261835	0.03484757340501756	0.07666226080661803	0.6676210130145234	0.9382872670393735	2	27	12	5	0	149	36
HIST1H2AG	3.474794024825617	4.532606293007104	27.70863817332957	3.4272574222930325	2.733258177302371	1.8484947042058075	0.03945618560317362	0.15536064584404813	0.12042046718782987	7	5	1	17	12	179	53
SLAMF1	1.5869437780760274	2.834291576144316	7.24440175905684	3.4245541208811265	3.433160405280127	2.737974870805979	0.05942440298910636	0.13470451928060187	0.05040567012816667	0	1	5	2	1	50	17
HBM	-0.10204191275653837	1.6531061857037601	2.5619097206679684	3.415102233088558	6.494854458944326	0.12044875440302667	0.07923131799255777	0.12634682551854792	0.10962792390441578	0	0	0	0	0	11	10
HIST1H2BE	1.8166063407458921	3.091818032379395	8.829032051617151	3.4149082499348	2.729921934324245	0.19382366104624554	0.08731043846887256	0.3445154867634025	0.3108169893068901	1	2	0	13	1	66	16
RNU1-28P	1.9192718015626675	3.1172578190953817	9.521928258914349	3.4045468886892634	3.228707475467765	2.3362526505759464	0.07979835238765019	0.1804769348360918	0.08379986533903888	0	3	3	3	2	59	21
TRBC2	3.0126418170498437	4.215788940513638	22.572236682734232	3.3971287261201235	2.105134330503449	0.12953792375623258	0.1812026491067511	0.5267606266817363	0.6593818691773006	0	12	21	3	6	111	40
BCL11B	2.295307519506352	3.562471138470671	12.515668256936351	3.386854921308464	2.2608254387722737	0.1466863287148853	0.1532976649321741	0.4677680174689948	0.5449262190927042	0	2	24	2	3	117	13
CD180	2.187871670089522	3.4976133162314813	13.623098891916333	3.3804727556912324	1.9809210241683288	0.07503577350873124	0.16395055537757824	0.6647135301707082	0.8481666908762334	1	10	0	3	6	80	17
IGHV4-61	1.0888786852483683	2.401914761483514	4.689598608717942	3.370873068129008	3.241140970042506	1.89491643351214	0.06788864739751045	0.2653894446647483	0.20908239904938697	0	0	1	5	1	41	9
IFNG-AS1	0.684490268802209	2.0835435680166743	3.4927310270432343	3.3649069986438653	3.746210421528315	0.17411541636120578	0.04821200794944917	0.20018190355125456	0.18232345944679756	0	0	3	1	0	27	9
FAIM3	1.4284845667448114	2.852936015889134	6.96644686703203	3.3610766553831506	2.311512676835453	0.10777452302554869	0.1160666688791648	0.5581087482712012	0.6593818691773006	0	0	17	1	1	51	12
MMP8	4.106804858547358	5.282659425334936	46.9263363030462	3.3514335515343125	1.9187238479446818	0.14385963056226062	0.13507402883841382	0.545443421958601	0.6423359640686284	9	16	1	104	5	310	66
MMP9	3.1720439455165055	4.315627458769186	23.825382010170916	3.345922046916069	2.014163936819995	0.1280102103115505	0.16377644499026087	0.5351086542720181	0.6871310644613432	5	8	0	18	14	173	27
FAM26F	0.7133624698295608	2.063221327838273	3.7394877671959748	3.3293415648112967	3.7333481238316373	0.14909793544745753	0.10794218553534997	0.259343432338614	0.18378713447110534	0	1	1	0	1	27	8
IGKV2-28	1.0636047512378026	2.417275149789649	4.453399614922217	3.3287061842025274	2.965119017136527	0.15863861047364586	0.07406483257238675	0.3409546963508765	0.3515784627772375	0	0	5	4	0	46	7
RNASE3	0.9865235046830844	2.349099373624034	5.239828913756555	3.3069422372049044	2.7357704961496774	0.08108921296515785	0.16427513792081327	0.547090936111254	0.7135970711483183	0	4	1	0	1	34	8
AC233755.2	0.5303312347053609	2.0255821594703276	3.293623427509672	3.299297628232639	3.0472715783196804	0.0911498670865238	0.10277239439263439	0.44324877893918124	0.5830339550011526	0	0	0	6	0	23	8
CLEC3B	3.884420306087683	5.070903556336074	40.5269482421953	3.2954417416888004	2.9966179463180707	2.6093587539706373	0.025400534258472118	0.04497272506893609	0.004612045207507658	14	0	19	20	14	231	97
HIST1H1B	3.30736899376184	4.395265329653021	24.187309183369898	3.2903135870102656	2.6732875172937423	1.980418747053354	0.04851779286942727	0.1513644244900739	0.0993448953170406	39	6	1	7	2	192	41
RP5-1028K7.2	-0.25406053238792636	1.335608217209289	1.3560869033666323	3.277417599255027	5.69922410659834	0.06821363379883097	0.07979835238765019	0.2027930280178602	NA	0	0	0	0	0	16	3
ITGA2B	3.296014356853902	4.47501068892904	25.839168591385427	3.274054328182225	3.0211317848636803	2.667425778499923	0.028332415224715517	0.04767922228244381	0.00474874203931074	22	0	19	4	5	163	61
IGLV5-37	-0.3389692750626986	1.4684976559466814	1.361827530592244	3.246106319484012	5.812967154077868	0.06319755910613385	0.1357783006687797	0.20909951241682614	NA	0	0	0	0	0	25	1
COLCA1	1.5648665497167882	2.85215100250754	7.142181446947692	3.2368612214766945	2.452499875932226	0.12346138730052446	0.1532976649321741	0.4880413704127549	0.5830339550011526	0	4	8	2	0	68	7
CTSW	1.3490334295734743	2.711065859600037	6.52874730584184	3.230488312592229	3.5777427007949933	2.9128779761908747	0.039154752932716475	0.12707627618411613	0.06003650870460652	2	0	6	1	0	34	20
IGLV4-60	0.4078431136524387	1.9386296958712836	2.646171255253352	3.198738055090844	2.744322424450592	0.06853307485972795	0.14947621239099637	0.5426622176990268	0.7592993390148777	0	0	6	0	0	31	3
SNORA2A	0.34030036810351116	1.7199902198271533	2.1534850248006174	3.1951722592599427	4.032881327338958	0.12789188624565873	0.0523161413819403	0.17303419948824034	NA	1	0	0	1	0	25	4
NUF2	0.65665938637592	2.107474893960641	3.0798163582687152	3.1902643403293327	3.0730987644618306	0.10904799600011578	0.10038250352102605	0.3686012410746255	0.5076671746379594	1	0	0	5	0	41	3
TTC6	1.6229497037970964	2.7581016472748394	6.736221780340361	3.1862942261791285	3.252162813220297	2.5821390695432376	0.06635220404108584	0.14510548880774374	0.05828896980255288	5	1	3	0	1	48	15
ZBP1	1.969297608792749	3.1639509883270565	8.828170558041844	3.175791785729774	2.787210419028728	2.032065035239611	0.034130580598092194	0.2265499957380635	0.131211919670926	4	0	4	13	0	77	16
CCR2	3.0855122872805634	4.460805234135091	25.44439136238104	3.168750521601547	1.3332192928964974	0.0344485036794061	0.20224894862904352	0.7839121087714163	0.9452666770129762	1	9	86	2	1	160	26
RP11-689B22.2	-0.31128023661417326	1.2974951063029754	1.1970439134296864	3.1615585935289374	5.5678859751401575	0.059646954755725984	0.10918836892993132	0.22467677202579486	NA	0	0	0	0	0	17	2
MIR205HG	0.8208358353295097	2.057503083739552	3.244189229756736	3.1584999908794114	3.6975380916186418	2.6768798754733347	0.029295376607511196	0.13823112493521922	0.14009785400703548	1	0	1	2	0	31	7
IGLV3-16	-0.2806909787066237	1.270286331429929	1.263565015623917	3.153977505453688	5.586973534189942	0.06352371661712714	0.0993573949209973	0.22006219806778043	NA	0	0	0	0	0	14	3
HIST1H4A	-0.02409904583505515	1.5199956387017262	1.5739712756272246	3.1498275305543575	4.343911063149034	0.08252411114800227	0.1084581437257852	0.21711164845863237	NA	0	0	1	0	0	23	2
MYBL2	1.95903084098129	3.1924816287153592	9.827613303408908	3.149499224969355	2.7078328909902067	1.5335374048266357	0.11810265008537438	0.3298471165996622	0.2157801052082129	6	3	0	11	0	56	22
RP11-1D12.2	-0.23531131334817593	1.3158410624062025	1.535390051626451	3.1477364052317593	5.794101110546105	0.07564747907371967	0.10430731400424777	0.2033804875610269	NA	0	0	0	0	0	11	5
ZFY	1.9530541978175724	3.250057984954387	10.373397629992148	3.1473361897295296	1.8423049033617582	0.0839991208567873	0.23950070995084535	0.6801765626950285	0.821366468622068	21	2	0	0	6	68	13
CLIC3	1.399694021539271	2.592841550890209	5.6427526383659785	3.1439578112390163	2.8234996740706104	0.20223646880361187	0.0941452834372786	0.3433397609679931	0.2681186942432921	7	2	2	0	0	49	9
IGKV1-33	0.6228853078298311	2.1227181668120303	3.032426465274575	3.141354197245308	3.313947538520512	0.11957758983591753	0.13754661028577025	0.3080249399940798	0.42506632849950227	0	0	3	2	0	46	2
HIST1H2AL	2.2529703719998353	3.2832673924950675	10.361075766381123	3.1393081692627622	3.3770638772793276	2.9885690597543686	0.0171648195109007	0.03671723815294069	0.004284190316581053	4	1	2	7	1	71	25
GZMB	3.4781187503846747	4.466640750032159	26.264537313330226	3.137731044039226	2.538425097663839	1.5786057632467236	0.030673184254567703	0.20535079051007227	0.1689997179510804	11	14	18	3	1	187	43
TREM2	1.0591241553936117	2.2447513019363248	4.327786836651664	3.1298493214424816	3.1117994624250276	0.14130454165928957	0.13373221249652226	0.3409546963508765	0.341106721541622	0	2	1	1	1	38	6
IGHV4-28	0.32346658377581705	1.6787070187377608	2.0824441845775015	3.127570732681435	3.918098198001031	0.12045237578932741	0.07174137352690402	0.2138754496885973	NA	0	0	1	1	0	23	4
MAP4K1	2.292546123719118	3.499616680632851	12.27201946499195	3.1248024864879667	2.0456631193054085	0.1295225799426648	0.17563888600330269	0.5629446195466853	0.6392898058930877	0	1	28	3	3	74	21
MALRD1	1.706688091349699	2.809716741891238	6.548255685706869	3.1072369258314483	3.0292108660887695	2.3237786127729674	0.03413687502384627	0.15536064584404813	0.08748228723093268	8	0	3	1	1	63	11
SEPT1	2.7869546723419076	3.7690895410017045	15.153284499838291	3.1038223244858383	2.6270291348654546	1.8966335246389925	0.06579158952649063	0.18728801045345356	0.10962792390441578	1	4	17	8	1	111	27
SCARNA20	0.7086556708713686	2.0940148334482345	4.39059898532004	3.1027440890736364	2.5199373413809862	0.055877678566372185	0.2522476814657226	0.654441119081858	0.8481666908762334	0	3	0	0	2	23	7
LRRC36	1.2685295134344796	2.387100390259188	4.7217217942755925	3.1025413121987753	3.481002284374332	2.7465954885954025	0.03583355820372206	0.1259308835574922	0.0658372122888905	1	1	2	2	0	39	10
NUGGC	2.0872674507191054	3.244403169237692	9.937616839187037	3.0967512382247784	2.8116912120767403	2.03344396953671	0.06571483797898603	0.22467677202579486	0.12742187555421555	1	1	12	7	0	62	23
ITM2C	3.9861413491707784	4.89017886784845	34.852795652047774	3.093315347194066	3.1498212677902844	2.958739355610099	0.0031429053495053484	0.002958875427501996	1.4845385093900235e-6	17	2	20	19	4	261	75
SNORA71C	1.4988248926612218	2.765550890839624	7.732193546894613	3.0919984538058998	2.3529484009587143	0.08710138234459196	0.2198932505205919	0.5946242321915932	0.7433177433812718	3	3	0	0	5	36	14
WDR72	0.4786941843184974	1.7841536600855308	2.3904086661873567	3.09070428997016	3.6771651799807015	0.13105579466341766	0.060356181650214086	0.22835327333773042	NA	2	0	0	1	0	24	5
METTL24	-0.29541862055863843	1.2360938163017061	1.2173040717525594	3.0866014354327156	5.52696165006057	0.06116076810983029	0.11195215768000964	0.23107551314432423	NA	0	0	0	0	0	13	3
SNORD127	0.3499493310115446	1.7034272257042624	2.518863233947734	3.086251994721916	3.8336184481644366	0.11592062188028	0.13312351862096725	0.29519857611265915	0.28571003962697467	0	0	0	1	1	18	6
TRBV28	0.28025957135479757	1.6770987441823046	2.217707666460578	3.0811312636722783	3.65023030558285	0.0955712113386593	0.1532976649321741	0.3409546963508765	NA	0	1	1	0	0	24	3
SPINK5	1.828112544647399	3.0259767313447177	7.7016694892045505	3.0805900450786843	2.4727338007572643	0.18727081506408777	0.07406483257238675	0.3805406650815225	0.3855824209578259	19	0	2	1	1	76	10
ASPM	3.8318284439953745	4.783010098792364	32.487567813526844	3.078675228724563	2.504691280965571	1.895409790982422	0.08326306731351817	0.13854183497095798	0.084605252318102	31	7	1	34	4	224	59
CYSLTR1	0.9093296191688	2.1147484991562964	3.5010972610273514	3.0770841661624755	3.4803687905147367	2.3794237300059504	0.03703543420927007	0.17716344021333888	0.16685784803187628	1	0	1	3	0	30	8
S1PR4	0.5131239128190396	1.8876011650619036	2.472227753666325	3.0753714942749695	3.3167963551124395	0.11042702211412253	0.0932765792400539	0.31878689025852247	NA	1	0	3	0	0	32	3
IGHV3-73	-0.3741350732440411	1.3537837552464387	1.1767837551068134	3.073563099326481	5.606969294245722	0.05578308602228426	0.16029789995788196	0.2332443040019821	NA	0	0	0	0	0	21	1
PDCD1	0.7223247205935553	2.0536005748256994	3.5522359862558086	3.069092993716266	2.9330604333756547	0.10702615141321815	0.16139235348002404	0.4463573922697411	0.5129469353702933	0	0	0	5	1	23	8
LHFPL3-AS2	0.13219642907364607	1.5598115537598367	1.7431529256230072	3.0683938051155395	3.777621920106816	0.0835263003217599	0.09657646252298215	0.30137318046328837	NA	2	0	0	0	0	21	3
SUSD3	0.15301909911815462	1.5533334137474926	1.852636122856436	3.060821155006301	3.710641065397649	0.08604406712277536	0.11164831963256167	0.33312981799533203	NA	0	0	2	0	0	18	4
KIF4A	1.4283015402208838	2.672173491643997	6.142220394848085	3.060802676264225	2.4267250027402905	0.13180225128702014	0.14249565899198838	0.4883320635016645	0.532393070917263	13	2	0	1	0	43	11
PIK3CG	3.2249337532148674	4.135958539732815	20.3589222348158	3.0607927301795916	2.6421432702073306	1.9247525774528833	0.02643362641511467	0.14259732554372018	0.084605252318102	5	10	13	6	1	161	31
HIST1H2AI	1.6456571107877078	2.718212932177237	6.38024440946569	3.05081852635263	2.9624574929890954	1.9868302727297067	0.05756728272728966	0.24122439276356555	0.14273083872111156	3	3	1	3	0	59	9
RGL4	1.7138984890954332	2.861950123618276	7.006015811356101	3.046197785447609	3.005930491623948	2.3307631400879965	0.034987098274059214	0.17303419948824034	0.08748228723093268	8	0	5	2	0	52	16
CPNE5	1.2283276655561015	2.4229585982871074	4.480529349593485	3.035065421776089	2.828170675838122	0.17751002323245746	0.060356181650214086	0.3303446239844188	0.3336136832404575	1	0	2	7	0	45	7
AC234582.1	0.8166349774265196	2.390434210240925	6.313064930882586	3.031494671712616	1.6374877964198205	0.00965270663843839	0.3104236929407106	0.834338342183018	0.9815666464666684	0	8	0	0	1	21	9
BUB1	2.8645826734841235	3.869687753982859	15.853968061158627	3.0290130543146945	2.6072909869805465	1.9917019903111672	0.05542198394297842	0.15489573218292765	0.08748228723093268	19	2	1	17	1	137	25
CPXM1	3.0204263517510532	4.156406860437598	21.102918530166786	3.0239442682481856	1.7743081432296932	0.10674082434409146	0.21146685573335416	0.6213907741795525	0.7768467233718127	28	2	0	6	17	133	26
CD5	2.257995390315851	3.4455878984308757	11.626403663006952	3.019732048764099	2.498809017748738	0.23602564223766892	0.07406483257238675	0.3445154867634025	0.28799733882068757	2	0	23	4	1	67	26
COL17A1	1.1732076857407363	2.7737632814428155	6.432861912098126	3.019055846553011	1.5045708303856664	0.04308798627266803	0.3316390053497512	0.8054702232008689	0.9314959311215959	0	3	0	20	0	58	3
RHAG	0.10563208259244784	1.6643934510841158	2.593529428246404	3.012979154230792	4.975307939346432	0.13061821299707035	0.13280564812368006	0.12610445024738673	0.1563753549305453	1	0	0	0	0	10	10
HIST1H2BM	2.507197892900256	3.7078942273956588	14.512144842675706	3.0072660583382427	2.648582782061472	1.8294829792217608	0.0904562964536722	0.2594047675541627	0.16269579524189814	10	0	1	22	2	73	36
PMS2P4	0.792847233904473	2.0341988860000164	3.1934257096512937	3.006407873495546	3.148353572643261	0.14247892981344792	0.07779705812789982	0.31809135824367807	0.35591142585301344	4	0	0	2	0	27	7
NCF1C	1.1109198810199985	2.4116468612877084	4.905626983185636	2.994403107924051	2.8865801986249093	0.15419946334084064	0.13733199877535715	0.3805406650815225	0.3620155094172315	0	0	6	4	0	27	13
APOBEC3B	0.29531846276730944	1.604981070280988	1.9436613529634286	2.992096736751056	3.7992072979568228	0.11058298238607306	0.08905043851110207	0.25471463514409337	NA	0	0	1	1	0	20	4
HIST1H2AB	2.333575707053589	3.542163095453422	13.429294951690945	2.9840706392701897	2.0819875475745797	0.12427264871931575	0.19391040849685853	0.5591889713084797	0.6628685540753045	13	9	0	9	0	71	23
SCARNA11	1.6833773697324859	3.1150971773075162	10.898996525235308	2.9767445976261944	1.6589007631397779	0.018974951979631904	0.311601044024171	0.7839121087714163	0.9728940061217274	0	11	0	3	3	33	18
SAMD10	0.8907425776925931	2.092284786412223	3.4004302811801974	2.976456854797003	2.9132091179481217	0.13261688385607787	0.13733199877535715	0.3805406650815225	0.425091346940782	0	0	1	4	1	33	5
CCR5	3.717558391505461	4.751842885770552	32.52029929336722	2.967446067256597	1.5632640205991517	0.09577919416969614	0.17206934190225645	0.6801765626950285	0.8402310118691694	4	22	54	2	4	230	29
LINC01550	0.6462083465671601	1.9074434282831358	2.865752606596558	2.960370694480683	3.2455708150633438	0.1266970942888274	0.08851415590660106	0.32245770727719075	0.3859620884432777	4	0	1	0	0	22	7
LTB	0.9786573797333493	2.1306071651569085	3.604452663566079	2.952488764373508	3.0451424467703485	0.16875630794615587	0.10717596700482535	0.31878689025852247	0.28793703962491063	2	1	3	0	0	33	6
RNU1-27P	0.7195864466839742	2.0311350065085434	3.530301004650182	2.9438466846994054	2.44326509468094	0.06819293005212224	0.23149762797158666	0.6130549309431269	0.799730885723231	0	0	3	0	3	29	4
CD28	2.301511701731935	3.260909728363081	9.656588730348544	2.941547258312585	2.6032355788754136	1.7181192374587007	0.07904789511372538	0.23062608898423895	0.16552717234631098	1	1	12	5	2	98	11
KIF12	0.008296791571662387	1.4338652385491184	1.9738225086515009	2.940003544139523	4.108570986891374	0.07769221601793923	0.1978873638183023	0.3409546963508765	NA	0	1	0	0	0	12	5
HJURP	2.352356692898092	3.404219655626237	10.88596321185567	2.9377313123785953	2.45879087462051	1.5543215660252623	0.08197992045955114	0.2945620110529863	0.2002896674317061	16	2	1	11	0	95	16
FASLG	0.4197851321784233	1.6943897226068665	2.1355449396755364	2.9356738587656577	3.40788079897717	0.10610113273395494	0.10717596700482535	0.3214182172428435	NA	0	0	2	1	0	22	4
TTTY15	2.3520571646622277	3.6288071782862166	14.528039159097741	2.9192325931942844	1.3030431862152598	0.020935633751808846	0.35432482225997386	0.8087519444360016	0.9728940061217274	29	6	0	0	9	74	16
BUB1B	2.698174800433651	3.7255438780538865	13.910264712694918	2.915526645074186	2.3689930952417235	1.3677310483858864	0.08197992045955114	0.28951160703844825	0.23816964500327387	16	1	1	22	1	129	18
TBC1D10C	2.7235660225173404	3.6392732453591474	13.541700629061088	2.8990352787445333	2.679664953448395	2.0989587534753413	0.037426367634433196	0.1368772493901599	0.06586108167530638	7	2	18	2	1	98	26
HCG4P7	1.5364300432973073	2.91396415563091	7.172393870339301	2.8952521009905032	1.851850359977909	0.08733506753691825	0.19638364621923834	0.683198717394233	0.7883813967505632	26	0	0	5	0	43	13
GFI1	1.4722278770957467	2.594677678903748	5.47759172702071	2.890873037005737	2.404432898655754	0.14193570376932357	0.11190211015405169	0.45692382073554666	0.5096246177914515	1	1	11	1	0	47	8
GZMK	0.38433510807159277	1.7782009639907168	2.6278501895754514	2.888012350311132	2.906127323168604	0.07587915250160067	0.18394405062967842	0.5216884721396583	0.6871310644613432	0	0	5	0	0	15	7
PTTG1	1.959262509143857	2.938610053412272	7.853046688210243	2.8849993979790174	2.546668366648338	1.2343536809766114	0.14142645665763856	0.3409546963508765	0.23211238381478913	7	3	0	5	1	61	12
MS4A3	1.8157442205525125	2.881971214826807	7.8334124643002365	2.8838763036291475	2.6584637931570905	0.209561182581384	0.16377644499026087	0.357311324404748	0.2783094161264119	2	1	0	8	3	42	17
UBASH3A	0.9779123601224974	2.173915175790822	3.8125255219920704	2.8791702465063884	2.6121668636503292	0.10751484245909124	0.19391040849685853	0.4815667274961869	0.6001784304345678	0	2	4	1	0	37	4
GPR174	0.3454247837268599	1.7120555636673984	2.3097642097015596	2.8712808893665214	2.7145687582275535	0.06598034651868162	0.18520491292869756	0.5680192030493024	NA	0	0	5	0	0	17	5
BMP3	1.007974509580181	2.094645089757794	3.410796650779252	2.868888331430174	3.21163682687879	0.19604303583724528	0.07779705812789982	0.23107551314432423	0.20958547795001015	1	1	1	2	0	35	5
HIST1H3I	2.348985804437821	3.2838339188348487	10.239208377940654	2.8683081848558465	2.644927347657996	1.9852681795139382	0.0523161413819403	0.21711164845863237	0.0841510704708223	6	0	3	6	5	87	15
TMEM40	0.3292319748638373	1.6267877177741483	2.262023101276317	2.8679381155765173	4.0168384250681015	0.12736442945816862	0.10430404092323829	0.21252436157753712	NA	1	0	1	0	0	14	7
TOP2A	5.12432107884342	6.0023163287196475	79.37503533165793	2.8654068171736236	1.7361264054685388	0.17904895235724483	0.30042446817757956	0.4880413704127549	0.6046675289917545	101	33	1	75	19	444	116
RNASE2	2.686556782881898	3.6160805278174117	14.553304541464204	2.865002257714737	2.1610579134905383	0.14611081566485218	0.13279089349404855	0.47811813743163906	0.5783834409928252	1	3	5	4	11	77	24
HIST1H4F	0.9326084874619915	2.142290921529071	4.170615068492613	2.8647499228618556	2.945068770603602	0.1250499824900857	0.22281978183293075	0.4194530208307719	0.42506632849950227	0	1	4	0	1	21	10
CD200R1	0.9403238027787144	2.0993171726897977	3.5245421113796307	2.862933834429244	2.702707062472072	0.12140559594794724	0.16395055537757824	0.44324877893918124	0.5079179184728575	0	0	5	1	1	29	6
RP11-686D22.10	0.7014654315070622	1.9634459435576135	2.9898605470410713	2.8603747688970564	2.629747390873137	0.09175330955047827	0.1573287130251874	0.5185118069874157	0.6628685540753045	0	0	6	1	0	23	6
APOBEC3H	-0.34721434618502534	1.1265146836294513	1.0785212401384865	2.8549452176694974	5.327946365918038	0.053955590797295325	0.16427513792081327	0.2704984051853169	NA	0	0	0	0	0	10	3
CENPI	0.2627086073854356	1.5530483359398632	2.077703945649779	2.854579834067118	3.53146050902129	0.09202560796545789	0.17206934190225645	0.3744979561374244	NA	1	1	0	0	0	17	4
RP11-400K9.4	0.5836688574851769	2.013745390359185	3.1727726361616466	2.8539397670832836	2.2121159591829516	0.06291959175508569	0.2105213639295107	0.6704338431591662	0.8204022123538751	11	0	0	0	0	19	7
LINC00278	0.48913182177417225	1.7483918051926188	2.464769967906154	2.851766485676262	3.0067487779348854	0.09441203507376233	0.17674723263554862	0.44420456377908857	NA	3	1	0	0	0	22	4
MKI67	6.75967193829456	7.544238031872796	232.47151026663352	2.843137215424491	2.270461840342682	1.669888859888744	0.13002195036071887	0.15536064584404813	0.10414572251555454	349	47	13	169	47	1441	417
PSMB10	2.3803631660763127	3.3535775761581093	10.68017999279279	2.834331339838989	2.7984400811175254	2.3109063263786527	0.03905360925776147	0.12112466338979148	0.032520555783721886	13	1	5	6	0	75	23
C16orf54	1.508417060079795	2.596766411222747	5.883104250523571	2.833183743580599	2.447231642876742	0.15682742276520947	0.1837686861914535	0.45972754732401855	0.43937644677782833	0	2	4	7	0	38	11
CEBPE	0.006792410501352403	1.4070450858765742	1.7937947405327894	2.8329739860013152	4.379209290123862	0.09177747732344269	0.16427513792081327	0.2332443040019821	NA	0	0	1	0	0	10	6
NEK2	1.2068309170969458	2.4988309255877383	5.984353636620575	2.8308551719098136	2.8384594764676856	0.12834293738371522	0.2730248069689953	0.44420456377908857	0.4391272472812124	0	2	0	6	1	21	16
CAPN9	1.366836077904082	2.39613062673555	4.91715087411798	2.8283102061007757	2.6393994195062604	0.1588615851845847	0.16427513792081327	0.4058173859087001	0.39216465291417835	5	2	1	0	1	40	7
CD177	2.581771530643802	3.6419044402808303	14.530852401425888	2.820574464966913	1.6821390301810064	0.09672831048743896	0.30421396064760553	0.6802344086768513	0.8103042215675119	0	4	2	25	7	67	23
TRAV12-2	-0.09698400759493854	1.3482057757006003	1.5072605696381354	2.819608753564094	3.7775473235272132	0.05900232568519505	0.2369803886758306	0.40354349311244414	NA	0	0	0	0	1	16	2
KIFC1	2.479931704948989	3.374973102364307	10.752390985408233	2.817284760518841	2.697154121631247	2.13317685500727	0.03657237147962745	0.1288165391011496	0.06393074366911548	16	1	2	6	1	88	19
FNDC1	0.7457930382691073	1.9571620990458929	2.832004202578291	2.8169385756940755	3.0011942312795026	0.12455504433127951	0.16029789995788196	0.3592327813884667	0.4318949590483277	3	0	1	0	1	33	3
TRIM59	1.2458046627070098	2.3745733012794923	4.480131875958827	2.815204462459092	2.6273235920958835	0.15415334164529235	0.0904562964536722	0.4046566671349318	0.42123304873047984	1	0	2	8	0	34	9
SNORD116-23	0.2850113505164759	1.6086141325337324	2.581864986410969	2.814451635743081	3.4360662083527393	0.07789351102297541	0.26700713614484667	0.44996583560484876	0.475504442711539	0	1	0	0	1	13	6
IGKV1D-16	-0.42868802115027604	1.1916417012412082	0.9454790357500253	2.814048428095072	5.2951201614692085	0.04613336943672116	0.2048045549602735	0.28333932301866316	NA	0	0	0	0	0	16	1
E2F2	2.1710206280714552	3.1446977085016368	9.640687048975828	2.8076047953845036	2.7990880353164207	2.056494331938022	0.06988366983740033	0.2255988949051904	0.08962318895199999	4	0	4	3	5	55	21
GZMH	1.0247484928145643	2.3145784918784384	4.17305754333115	2.80755635801762	2.0515567833112214	0.07899309445233879	0.18164675781841028	0.6600081982702096	0.7928087959250939	2	0	12	0	0	30	7
HSH2D	2.1082093761891154	3.167037526492866	8.888951701723425	2.8045123011897872	2.437130709724153	1.5030565850197102	0.07406483257238675	0.32166867003425403	0.2157801052082129	7	0	5	14	0	69	16
PYHIN1	2.07189066899798	3.24525308897222	10.022364702821676	2.80408467638154	1.7626132374493293	0.10081773568214078	0.26550236414681433	0.6728462436147598	0.7743816950744196	0	3	23	7	0	56	16
HIST1H4E	3.5145389403906133	4.274159595373555	22.555418551214125	2.8027207271194015	2.355797407945553	1.6323447480237214	0.04821200794944917	0.18644087476647767	0.12308307158271842	9	3	22	3	10	161	35
HIST2H3D	-0.06899540616990182	1.324107479219995	1.6094755849062519	2.801591092395785	3.7858140817883705	0.06132384932441743	0.2349612492421247	0.4058173859087001	NA	0	1	0	0	0	13	3
IGKV1-8	-0.09698400759493858	1.3160521144700117	1.2486480108919986	2.800372719332016	3.9777389764978417	0.06541162669363926	0.16661758033918467	0.30137318046328837	NA	0	0	0	1	0	16	2
SNORA80A	0.2790543089049918	1.5283544854583428	1.8961795198953448	2.7972296077036107	3.7778474510486464	0.10720181167680216	0.11013222026063536	0.26506516074229075	NA	1	0	0	1	0	15	5
CD8B	0.5836688574851767	1.978395899658045	2.6775151943927913	2.7971551283450697	2.5333745248179937	0.07584234775160657	0.22281978183293075	0.5547746029440123	0.7552505433688423	0	0	6	1	0	34	2
CD52	4.377551535959204	5.250444224383851	47.565282968423254	2.791869562049596	1.2826512110710966	0.08322918659168566	0.2105213639295107	0.746897613307046	0.8898561791793469	6	17	56	3	35	238	54
HIST1H2BN	3.317507377724579	4.1630656455030675	20.66427180487513	2.7746496484970895	2.9931641981119266	2.705641224846173	0.01885489774548427	0.01767160656507184	7.325479627489737e-4	11	2	8	16	2	114	52
MS4A1	1.4926206034593763	2.749154937976316	6.833190348661002	2.772511417440114	2.5266836022066332	0.14439283350441556	0.22313535184515568	0.46163370424841127	0.4586831663217552	0	0	12	3	1	28	18
SMPDL3B	-0.05024618713015149	1.3306375370735124	1.7222576309718398	2.7724483612715414	3.8657763060353494	0.0657659607686329	0.24356892862950974	0.39580967468897	NA	0	1	0	0	0	11	4
IGLC7	-0.14771185885530452	1.4013690642263539	1.276145454076206	2.7702553430335444	4.073097759096996	0.0635652556065091	0.21661278834897424	0.2945620110529863	NA	0	0	1	0	0	21	1
RNU6ATAC	2.747150961919551	3.861460209336129	18.033304851042324	2.7696165990809947	2.159509766675183	0.1274652804348456	0.2730248069689953	0.5345548753160574	0.648259237254869	6	9	0	6	8	56	39
SNORD83A	1.3597771930290707	2.655082644393579	6.954201823047822	2.7627605759989886	3.5148231146684648	2.412982382635609	0.22699857475410046	0.21736057596223485	0.11568386158176944	1	2	0	3	1	20	22
CCNB1	2.693837098968949	3.549166819499091	13.068186090582191	2.7614144752522516	3.0071434279155356	2.609676578005562	0.03562253032284049	0.048564437590893766	0.007028628813926385	12	2	3	4	2	73	32
IGKV3D-20	-0.027637317999189722	1.3356217523743301	1.588490806724486	2.761232335592325	4.205869244855003	0.08176193511470034	0.17207664480877305	0.2698804648216073	NA	0	0	1	0	0	10	5
SFTPD	5.101410211373781	5.7249836089532335	65.51101996521312	2.7533030317714435	2.256237461303437	1.6771695793120422	0.0171648195109007	0.10600458432370224	0.07346733157993436	41	25	14	23	21	402	111
LY86	0.9833363387223576	2.0801563911418426	3.370294627910567	2.7415606083617488	2.701013379720688	0.13294024048854494	0.16050816268462056	0.4159287574826437	0.4693965109427582	2	0	4	0	1	31	5
SNORA24	0.03628539299669905	1.6241964765893784	2.7690374583362303	2.740264449782528	4.641035233926553	0.10053768987068197	0.30124520871438226	0.26506516074229075	0.2157801052082129	0	1	0	0	0	7	10
CHIT1	1.3313860537972513	2.3600842094293655	4.255448895741103	2.738237040857138	2.761698994958606	0.19861853946013652	0.09657646252298215	0.30783304455251265	0.3028285453427625	2	0	1	5	1	46	5
KIF11	3.4418859021100556	4.144948697937301	20.651137201815406	2.738019113248928	2.6129960614728445	2.191213680984288	0.02299815480037849	0.06978728732836598	0.013693851801771434	14	8	6	7	3	140	37
LRRC37A4P	2.5442098352489766	3.796241870249264	15.659711358755096	2.736440355632605	2.0202242069798935	0.1480567705518105	0.2899702020976852	0.5506452376175449	0.5762900530031165	21	0	0	26	4	62	35
HIST1H2BJ	3.6438215263224967	4.612538938675476	28.396480526366947	2.733101697384648	2.1910139415951817	1.3941753079454706	0.09025222574303698	0.28333932301866316	0.1950199007450911	19	0	7	46	9	196	46
CD8A	2.542527622836819	3.585933968336096	12.849446666534536	2.7321406365039844	1.760800036277591	0.11806436532940208	0.1532976649321741	0.6213907741795525	0.7264151613624403	2	2	38	2	1	84	18
SCARNA23	1.257820648051448	2.4648690025296784	6.282536308588597	2.714832156748801	2.1622094300463197	0.06883511387455155	0.3384209236473464	0.6801765626950285	0.8351206496630997	0	3	2	0	4	22	12
HSD17B6	2.1443748660242345	3.015431544642519	8.239963098092003	2.712329525548163	2.4371645755662317	0.24119003511924536	0.13266657167322884	0.3409546963508765	0.2942336400995398	1	4	5	5	1	78	8
CRABP2	1.7842871943593717	2.7762097684735414	6.548290542678149	2.705541471400095	2.4091619171323218	0.18005923061655002	0.22054942271456704	0.41158993192582816	0.4102833109047563	5	2	0	5	2	68	5
HMMR	2.5613994741519734	3.4725814158058648	12.597786354318313	2.703304806654227	2.189814467283	0.22042338365913391	0.22223756127890318	0.42023589076055695	0.3808710842749448	7	3	0	13	5	67	23
STAT4	3.121468424618304	4.222087816186698	21.210076771887884	2.700930208053725	1.7302231318729122	0.13537045998236893	0.20951470209470563	0.5970644434448722	0.6871310644613432	2	4	52	19	0	114	35
HIST1H2AE	3.0492791328079254	3.7826033614462515	15.404724076609313	2.6968995452136246	2.6488863885314045	2.2664892143030206	0.02594534560609654	0.07717182937306036	0.009897332431573832	8	1	8	7	6	113	27
SLAMF7	4.506937535733972	5.181776461271804	44.6176027637486	2.6965502478145242	2.0372437029469195	1.00994130477003	0.11810265008537438	0.2704984051853169	0.2579083542937648	4	18	36	30	11	229	79
FCN1	5.483017987477225	6.2708515636338245	95.018012475816107	2.694079485230871	1.8838087278625884	0.2696866705852396	0.13733199877535715	0.39577143149177285	0.4144867031531872	45	10	179	8	36	580	143
RNU5F-1	3.166960066327164	4.079859327705398	21.017760649592105	2.6817597958020616	1.9153326759084441	0.12552330783830223	0.1837686861914535	0.5625462973868963	0.6967761632996792	10	10	1	4	12	81	38
U47924.27	0.16386893529434013	1.4851430160112897	1.7439084425858782	2.6809836442345447	3.2567854262533134	0.07147202689821261	0.25195305240551247	0.44420456377908857	NA	0	0	0	1	1	19	2
CDA	1.209759553111094	2.3064070520361306	3.943965092132373	2.6772779566215816	2.4314117428529394	0.13247168885135238	0.13266657167322884	0.45323444724967704	0.5422444620454325	1	0	7	3	0	40	5
RP11-378A13.1	-0.12361445391363592	1.2502676935445483	1.1561261231492834	2.676806701120244	3.8496587990923197	0.06030771586209616	0.19638364621923834	0.3381355838955097	NA	0	0	0	1	0	14	2
FAM155A	0.7690401097031228	1.9014771917748199	3.2323351841264416	2.6719672908305627	2.464187841770371	0.07644076306137311	0.29916240867929805	0.5917937743685725	0.7478454166350292	0	1	0	2	2	24	4
EPB42	0.8171388879258517	1.9309434863822348	3.209373999785079	2.670315740959365	3.115920125864281	0.1470285970000256	0.1651314799150454	0.34344294678805753	0.31442319251959916	3	0	0	1	1	19	8
GBP5	5.412585296653261	6.3260246109507445	101.84293039229155	2.6702513238260828	1.3371292503839873	0.09210823339854539	0.15876925874377365	0.7274807978962636	0.8636789454166369	11	93	101	27	8	442	139
PRF1	3.60630753638994	4.726149288158515	30.44514377314187	2.6699992511546635	1.5048172001162439	0.10635873241109743	0.15326099276099528	0.6968637386051385	NA	7	1	111	7	3	184	40
IKZF3	5.198151975864973	5.944819329017769	75.01316677378776	2.6681547347350256	2.099272149354436	1.3586483970966459	0.08125208238291709	0.23572841278614548	0.18982384960733473	12	11	147	38	11	468	126
LCN2	5.360532946356551	5.96260482878062	77.0379470853681	2.6676368329071454	2.588437948536773	2.3676454176123225	0.004199544777950534	0.007811952850705293	1.0895260976958664e-4	49	19	33	30	17	433	163
CXCL11	0.6615667442031739	2.004520494234496	3.9320163619160975	2.6656780816528687	1.7273914812651523	0.03243550410984726	0.3574451062611928	0.797342726141081	0.9424429747089683	0	5	2	0	0	25	3
RP11-3P17.5	0.3276465878805043	1.5941574980915523	2.3108324688665256	2.6623133527645435	2.777589428501812	0.06136601555476209	0.2706135277054418	0.5855535032250971	NA	1	2	0	0	0	18	3
DLGAP5	2.5628469364752062	3.365049251236377	10.989668111655304	2.6615477490456496	2.6782400775349062	2.160484361554016	0.047687824920606504	0.12176950905508674	0.04312750387118507	8	1	2	11	2	75	22
SCAMP5	1.1230468663895006	2.0965860314406672	3.510434118187641	2.65997910412366	2.993395408920867	0.20157849711016507	0.09097551882095282	0.2653894446647483	0.23503037889565462	2	1	2	1	0	31	6
EOMES	1.1735703701270457	2.3789254553007564	4.6637982369961435	2.6596728375948233	1.9094941570626445	0.07785954837196953	0.24734939485320992	0.6895422993312369	0.8154886841623221	1	0	13	0	1	28	8
RP11-611E13.2	0.6177306335709933	1.820656312693723	2.6317264506524007	2.6580100686883936	2.689668995974227	0.08979179950917647	0.17506086808527851	0.5044009152258272	0.6587342867587751	1	0	0	5	0	18	6
GGH	1.898192429038339	2.951712064726115	8.095757469798015	2.6578191952358123	2.010820561599205	0.12872756893131487	0.23594447111837988	0.5901168474152021	0.6442499429006695	12	0	0	5	5	48	13
CCL13	2.2959437171864865	3.5436483274642816	14.984091720042194	2.657243161520516	0.8324003072654079	0.02114704668834964	0.379500403193937	0.9103702685704274	0.9802841471723875	4	10	0	1	15	57	13
CD38	4.4417517339029935	5.1668251054734515	44.44072006190328	2.6500004294553174	1.9637362135779854	0.26277667840144253	0.07597415790109108	0.35440306543087857	0.40734111074008567	7	27	18	39	5	223	76
HAS3	2.2909348361152087	3.154911472597225	9.49863102972149	2.6485716858702175	2.310393055773409	0.23095381401707382	0.1379866353288541	0.37293670129249445	0.3308017907719001	1	3	3	14	1	59	17
SNORD88A	0.2908010371711345	1.6914365755595582	3.0127330123504485	2.643715050574105	3.707234287766927	0.08775198496691962	0.33792497558502144	0.40778914873096656	0.37081098976148286	0	1	0	0	1	9	9
RAC2	5.0651233454271365	5.751745890371441	66.29395756332852	2.6428633473658296	2.2061568801800666	1.5998870049002514	0.0523161413819403	0.14467663366695496	0.1065398260220482	13	7	76	30	27	349	128
HIST1H3D	2.609450545782747	3.4893182779632275	11.76396911177696	2.640381514843199	2.3363429477118456	1.4624465338850445	0.07524354125933452	0.272431373825977	0.20795407188405382	25	1	7	2	1	88	20
RN7SKP230	0.39029214968307674	1.6184004931121856	2.385423555924616	2.6396868831025193	3.171809230982398	0.09132308739363156	0.2519393781657345	0.44996583560484876	NA	0	0	0	2	1	13	6
MDK	4.178183795210836	4.963668302919362	37.478793149645526	2.6383694384100385	1.6886575569557196	0.17897151499360303	0.24003883848763402	0.5044009152258272	0.6109278035193443	25	10	1	64	13	237	47
RP11-494M8.4	0.16386893529434016	1.4489891403384985	1.4668081515915876	2.6374057655752337	3.4728606952672862	0.08038813582134113	0.16556611111819325	0.3409546963508765	NA	1	0	1	0	0	19	2
PTPN22	3.281694829609021	4.07951153719683	19.428607568195833	2.6334559021299615	1.6721335540527995	0.14023872980781404	0.23830658601451135	0.5855535032250971	0.7005327068092155	1	7	34	7	6	145	18
VCAM1	4.7607032315061115	5.48856233188587	56.73750465752613	2.6304404147410403	1.3448653430946946	0.09921691754671508	0.10918836892993132	0.6961559382242347	0.8528412869964191	19	35	7	19	35	311	59
CYP4F3	1.9928775011171056	2.992518636456997	7.7188614741097945	2.626564409440114	2.390432195159375	1.314311888906578	0.093646213136372	0.3445154867634025	0.2508123308730089	13	0	4	7	0	55	15
TUBB1	3.199557706824948	4.213124189293298	20.9123708466145	2.6250610513832346	2.258089093964587	1.516426539600415	0.11657795585811884	0.2861649759220289	0.18378713447110534	34	0	27	5	2	120	43
P2RY8	2.6397429671022543	3.5202325134908468	12.445744652584338	2.6250102523853482	1.8528488777052181	0.14641944839222282	0.18648214363144386	0.5547746029440123	0.6423359640686284	1	5	24	5	1	93	14
LYZ	7.337677343695711	8.066953728222877	336.43337776363313	2.6232005439117465	1.8145289078102722	0.2766867688759692	0.21089467135193163	0.4131063748618453	0.42524202753932727	28	83	565	122	110	1877	524
EMR1	0.4373360961477853	1.8160330886702238	3.327965675925616	2.618294984532248	3.4351834618104484	0.09404122021669578	0.3104236929407106	0.42565283934117387	0.42165903240844455	0	0	1	0	2	10	10
RLTPR	1.0804638159705013	2.267087813314828	3.9247915144836485	2.608046617216041	1.985556719670741	0.08205983589369062	0.22468549164310495	0.6600081982702096	0.7928087959250939	4	0	10	0	0	30	6
CLEC4M	0.8901825249252584	2.0416052402577467	3.7269587342610464	2.6046713743350995	2.9526780055178463	0.1337881513841233	0.23342715525026247	0.4058173859087001	0.38871974888734095	0	1	4	1	0	17	10
CX3CR1	1.1673811693340934	2.3941494787655597	4.626390512006281	2.6036250852958513	1.6367564905380871	0.061902259122392445	0.2891086753303886	0.7619587438025811	0.8832093863672239	1	1	15	0	0	31	6
IGHV4-31	1.0864245715556105	2.251219598576623	3.97039181960827	2.598880064766423	2.0477424696277424	0.08645186624159842	0.24803099959654953	0.6476934754614181	0.769344033380413	0	0	8	5	0	27	7
PAMR1	1.749106718062718	3.1168672076156745	10.634959357849468	2.5961034106975003	0.9111129448320795	0.00882572660903488	0.3316390053497512	0.9060072798022395	0.9917492705689509	3	0	0	4	17	41	10
RAMP3	3.8303688275812062	4.5915009859160305	28.37288008917498	2.595977148915304	2.7477285792128514	2.4616406328190776	0.02400298176896144	0.020808776435872124	0.0014044365288611157	24	3	24	9	3	152	68
GPR114	0.9258547548019741	2.0174216988273024	3.0474810401679915	2.5943216343734607	2.4930979797405697	0.10866743349446294	0.14517260797068032	0.4794456400178029	0.6157703208300503	1	0	6	1	0	27	5
AC244250.3	-0.4371881656857991	1.0030743869790044	0.8269563624588254	2.592032847784857	4.988976144968929	0.04181199653134705	0.2343955206111339	0.32245770727719075	NA	0	0	0	0	0	9	2
IGKV1D-8	-0.4371881656857991	1.0030743869790044	0.8269563624588254	2.592032847784857	4.988976144968929	0.04181199653134705	0.2343955206111339	0.32245770727719075	NA	0	0	0	0	0	9	2
CDC37L1-AS1	-0.07118797250324979	1.303105404846124	1.7887787331660705	2.590560796060724	3.884938943561077	0.06612055381791006	0.3104236929407106	0.4080105672621172	NA	0	1	0	0	0	8	5
SNORD14A	0.6580734522425256	1.8725026256898865	3.001064147378413	2.586624317416692	2.535768345704514	0.0851058139201454	0.2697901893503876	0.5748989045977886	0.6871310644613432	6	0	0	0	1	16	7
OR2I1P	-0.19013782139203755	1.311591633837812	1.3839114927750753	2.585818129854371	3.623957060575377	0.04835486313246156	0.3328792758693651	0.4445910495543604	NA	0	1	0	0	0	17	1
HIST1H2BG	3.8928929349624473	4.624770232123527	28.684244832024486	2.5855498941520536	2.455345445275608	2.0631147755245234	0.027288765216782244	0.06387708244694303	0.01936014895275236	12	2	16	40	4	189	55
POLR2J2	0.4373360961477853	1.6523217867536288	2.0530938133924597	2.5841039291597983	3.089911146489437	0.09377984693200656	0.22623698370133632	0.40815498564337893	NA	1	0	0	1	1	24	2
METTL15P1	-0.08962253607492686	1.2263777775328069	1.3369259290448248	2.581157461426835	3.9489348977386047	0.0683589889643371	0.22281978183293075	0.3303446239844188	NA	0	0	1	0	0	9	4
IGKV2D-40	-0.35290020447902176	1.177540440527479	1.4631283222066087	2.5764025935263533	5.653304134700011	0.06675757985885933	0.2892847612976313	0.26576424238747104	NA	0	0	0	0	0	5	6
RP11-588L15.2	-0.35290020447902176	1.177540440527479	1.4631283222066087	2.5764025935263533	5.653304134700011	0.06675757985885933	0.2892847612976313	0.26576424238747104	NA	0	0	0	0	0	5	6
SNX18P3	0.9141746159701258	1.9350235622950547	2.870819991748516	2.572901600484607	2.934693790797631	0.15009018235033791	0.09239481194567464	0.31878689025852247	0.3735086257049037	3	0	1	2	0	24	6
ARSE	-0.07118797250324982	1.2674697705616287	1.4959689189817706	2.57226338280472	4.093669488380897	0.07518111917427582	0.2349612492421247	0.3067203131944355	NA	0	0	1	0	0	8	5
TMEM126A	0.9415200123356106	1.9766127898427532	3.3602718976175856	2.5696148094870916	2.6449323769975104	0.11794107059559028	0.2105213639295107	0.4677680174689948	0.5177365967088053	2	0	0	2	2	23	6
SH2D1A	0.8500669381307199	2.0052672106148077	2.957033222305789	2.569273944952136	2.211691387677141	0.08277178748419722	0.2398299701397052	0.604439209092544	0.7629941455583822	0	0	4	5	0	27	4
RP11-638I2.9	-0.08962253607492686	1.2195063530629036	1.3154448815252258	2.5674527292062312	4.004747134835023	0.06898686437367717	0.2105213639295107	0.3080625316242379	NA	1	0	0	0	0	9	4
RPL17P22	-0.08962253607492686	1.2195063530629036	1.3154448815252258	2.5674527292062312	4.004747134835023	0.06898686437367717	0.2105213639295107	0.3080625316242379	NA	1	0	0	0	0	9	4
PTPN7	2.913557306588044	3.7970847082173202	15.064193540618048	2.566646756100604	2.0756652299045695	0.355187890988579	0.11810265008537438	0.3736700863845855	0.3066006984195992	10	4	27	5	0	122	19
IGKV5-2	-0.19013782139203764	1.2780048816075298	1.089605020955053	2.566582095622294	3.8340964632833052	0.05476431265463284	0.26067068955965444	0.344369517866028	NA	0	0	0	1	0	17	1
CD96	3.209245448183625	3.9731968682049787	17.578920922035078	2.563022456115653	1.9412774799922117	0.22569932419801744	0.11767160361385516	0.41860028192410337	0.4391272472812124	4	3	37	4	4	127	23
BLNK	2.526678423362959	3.2796250876775535	10.184161899612098	2.560953152403039	2.5377054852320384	1.9658271587887859	0.059637563770343155	0.15489573218292765	0.07021112573748578	9	2	2	10	1	75	18
CD79B	-0.4165610357807742	1.0044857001106453	0.9397384085244137	2.55767402498043	5.090405644012723	0.04660449411794156	0.25104355199397527	0.31878689025852247	NA	0	0	0	0	0	7	3
RP11-354E23.3	-0.15420371182118547	1.2136615533221242	1.3222167941527048	2.5568502328668616	3.4983840283707583	0.04960048741182977	0.3104236929407106	0.46458211097536706	NA	0	0	0	0	1	12	2
SIT1	0.09801553765923977	1.4638534088537813	2.002945170296325	2.5563779185935576	3.7354462231192054	0.08542153515340616	0.26550236414681433	0.3608511715940185	NA	0	0	0	2	0	8	7
SERTAD4-AS1	-0.3942582926497339	1.0490148822066745	1.0987813984613595	2.555383330615175	5.272410151955184	0.05301861571072622	0.26550236414681433	0.30411283589350113	NA	0	0	0	0	0	6	4
TRBV20-1	-0.3942582926497339	1.0490148822066745	1.0987813984613595	2.555383330615175	5.272410151955184	0.05301861571072622	0.26550236414681433	0.30411283589350113	NA	0	0	0	0	0	6	4
IDO1	2.5730191139158687	3.6421240060076983	14.657729026912271	2.5475010267072262	1.1287777036442643	0.05198467489936123	0.3855357728470964	0.8380808540462634	0.9378113648900956	2	10	31	0	3	68	16
SNORA5A	2.915744554884868	3.775681846271233	16.710916859583605	2.5450178478267342	2.218484355242014	0.1828302603761498	0.22281978183293075	0.4184974462185236	0.4453953547876029	1	8	7	6	6	58	36
SELP	3.3371726325643065	4.104400821661393	20.134243057254892	2.5392449618162107	2.092487699159583	0.323861353351741	0.08629581640594912	0.344369517866028	0.3104317037734234	17	1	3	13	13	122	32
RP11-62I21.1	-0.12079113179628877	1.1783181414652317	1.15640189158828	2.537932729155956	3.8496784029907847	0.06135142781652642	0.21314220933289896	0.3409546963508765	NA	1	0	0	0	0	10	3
SNORD30	0.0685225551638932	1.4651818361855702	2.3862541801280663	2.5341664805789885	3.175816315984443	0.05284477777554375	0.3755001865580989	0.5855535032250971	NA	0	2	0	0	0	8	6
CTD-2336O2.1	-0.20226480676153943	1.2772600449411873	1.3019566358298318	2.52903808505814	3.561649593281461	0.04711982085484104	0.34769101230646193	0.4565748749701962	NA	0	0	0	0	1	16	1
HMGN1P38	0.5261622067572272	1.6395526074385602	2.41319676754782	2.5273785917222726	3.2476182762908	0.11360716727749046	0.21782007986537505	0.37573706182515654	NA	1	0	1	0	1	14	6
GPIHBP1	2.5112816411886705	3.574197638116201	13.309935911823993	2.5216978888681623	1.7465036997012968	0.11526252291173993	0.23950070995084535	0.6483833168807712	0.7312698737451219	5	0	30	1	6	60	24
TTTY14	0.8622415022599543	2.163748168954554	3.763684709048924	2.5172832317876206	1.5911148777146695	0.05052598079526763	0.3480088711417057	0.7839121087714163	0.9014644477406412	15	1	0	0	0	21	6
TTK	1.4851143992848523	2.3857948729332406	4.90635613378029	2.508295313692867	2.3143857691129144	0.14689556677887639	0.229122208380971	0.4794456400178029	0.49507726568351534	6	2	0	2	1	36	7
CENPE	3.7719561990404755	4.690149603748591	31.2339267694806	2.506565968611506	1.3219048343570998	0.09880845710727731	0.42398420054325037	0.7150740259429595	0.848650058773916	48	18	0	36	5	154	39
RP11-166B2.1	0.23321562489008898	1.4503749405218993	1.8716753919825828	2.506195294822276	3.705266984959442	0.09969505575731569	0.1978873638183023	0.3059311557057283	NA	1	0	1	0	0	10	6
AC244157.1	-0.38732993297956386	1.0935162751089882	1.2578243883983053	2.5059331440701986	5.4402488854036966	0.05872655363357019	0.30124520871438226	0.29519857611265915	NA	0	0	0	0	0	5	5
RP13-297E16.4	-0.38732993297956386	1.0935162751089882	1.2578243883983053	2.5059331440701986	5.4402488854036966	0.05872655363357019	0.30124520871438226	0.29519857611265915	NA	0	0	0	0	0	5	5
NBR2	1.9948283963903424	3.0540485153297134	8.710597451264475	2.5054903155361026	2.046054455212742	0.14934270022389098	0.2891086753303886	0.5581087482712012	0.5633689174115765	15	0	0	9	3	41	18
RP13-977J11.2	-0.036758244002707746	1.4158359744134956	1.9978777851443665	2.5046988523436466	4.568897257481412	0.09548317053160617	0.2826542129024656	0.22396768488727342	NA	1	0	0	0	0	6	8
PDGFRL	0.7754812367786281	1.8587761170640593	3.3191164446435453	2.5043824015400373	2.4547214388375544	0.07731525006690694	0.3382283745358864	0.6062807244288754	0.7312698737451219	0	1	0	2	2	17	6
ITGAL	5.262510552858992	6.012876696989292	78.83822981671186	2.5006161768350057	2.002090570654001	1.121719145889871	0.12904721302523184	0.2945032499333703	0.2508123308730089	64	7	154	9	17	435	140
ST3GAL5-AS1	-0.20226480676153946	1.2390349631584057	1.0233596871998187	2.4970359395815316	3.817405132811701	0.0529505783749221	0.26067068955965444	0.3419772232449399	NA	1	0	0	0	0	16	1
RNVU1-18	1.633224812384736	2.5757022548543853	6.647052996428286	2.4968769880612975	2.23535709198398	0.102138385451474	0.25392515226270074	0.5855535032250971	0.6871310644613432	1	2	1	1	5	29	12
ITIH4	-0.46011169028483423	0.9599697436379206	0.7806954185874678	2.4934474024338282	4.893739708078292	0.03953040499894478	0.26550236414681433	0.3409546963508765	NA	0	0	0	0	0	8	2
RP11-488L18.8	-0.46011169028483423	0.9599697436379206	0.7806954185874678	2.4934474024338282	4.893739708078292	0.03953040499894478	0.26550236414681433	0.3409546963508765	NA	0	0	0	0	0	8	2
RP11-981G7.2	-0.46011169028483423	0.9599697436379206	0.7806954185874678	2.4934474024338282	4.893739708078292	0.03953040499894478	0.26550236414681433	0.3409546963508765	NA	0	0	0	0	0	8	2
SPOCK3	-0.46011169028483423	0.9599697436379206	0.7806954185874678	2.4934474024338282	4.893739708078292	0.03953040499894478	0.26550236414681433	0.3409546963508765	NA	0	0	0	0	0	8	2
SERPINB10	0.44878900310264	1.6504974427148043	2.202533187066724	2.4929692948947055	2.3165108809017436	0.0603958250544556	0.32158006394609684	0.6584183112579752	NA	0	0	4	0	1	18	3
CKS1B	1.3275707289843703	2.3562879713075184	4.605935630306865	2.4922973873097862	2.225033161976998	0.12325225419788902	0.23594447111837988	0.5547746029440123	0.6076086713560658	4	0	8	0	1	28	9
BANK1	3.1227242871909	3.824112850922797	15.785994560793474	2.490657450797452	2.6205060690189956	2.272902356735729	0.030655827996609913	0.04975660546710012	0.005919728869186587	16	1	9	8	3	100	33
RTP4	0.8466318704211984	1.922014024460791	3.2319233342017655	2.4873710900723625	2.83708602038739	0.12730580214359996	0.229122208380971	0.42023589076055695	0.42875513715527247	4	1	1	0	0	17	8
CEP55	2.454250674532575	3.300972520642996	11.47004776787117	2.4861423861927703	1.724552633156551	0.10876787589114485	0.30421396064760553	0.6569740200510504	0.769344033380413	8	5	0	5	7	61	15
APOBEC3D	2.37990247387663	3.29331845175251	10.680932412231474	2.4845595045637845	2.7640071804066917	2.233332292592354	0.11013222026063536	0.14510548880774374	0.04485313779729954	9	2	4	8	0	49	28
SNORA71D	2.555224875210412	3.51447795866279	13.914459996258564	2.484449138559436	2.018714974207662	0.11675038210799125	0.2551961108905701	0.585237011714889	0.6931216604282219	2	3	1	7	11	46	28
VTRNA1-2	0.4860556558385091	1.8291059113403851	3.5647400338991773	2.4831092456894	2.845836844707597	0.06605942904960437	0.3729128928081091	0.5917937743685725	0.7172282835184243	1	3	0	0	0	10	9
SLAMF6	2.7678206295688828	3.724781791921159	14.632933270882743	2.4787528857696985	1.8194893579430578	0.1465913532850548	0.23342715525026247	0.5728885343895145	0.6306796913386777	1	1	36	10	2	68	28
IGHV1-3	-0.5030926159076247	1.0017183899419484	0.7141743163932373	2.4756108455883856	4.888560279477038	0.03596661129127295	0.2891086753303886	0.3409546963508765	NA	0	0	0	0	0	11	1
TNFRSF17	-0.5030926159076247	1.0017183899419484	0.7141743163932373	2.4756108455883856	4.888560279477038	0.03596661129127295	0.2891086753303886	0.3409546963508765	NA	0	0	0	0	0	11	1
LRRN4	2.3769084243339886	3.7199368878385424	15.624042957047006	2.4712170552915236	0.8326127537419846	0.012131326570331492	0.4333343821776702	0.9020154525284431	0.9822357522311711	4	13	40	0	0	55	18
SNORA19	0.24495398797306414	1.5665897639011812	2.5025555759246507	2.468680040709438	3.703446021439078	0.09703025501812228	0.3316390053497512	0.3797225270602672	0.37081098976148286	0	1	0	1	0	8	8
CETP	-0.1713886023522872	1.1439979583434179	1.0188399491709332	2.461618764220973	3.626201071324223	0.05239185264625856	0.26016016407139414	0.3932601053872704	NA	0	0	1	0	0	11	2
SAMD3	2.169196014152833	3.1085041629625088	8.612169239316087	2.4607956489481566	1.849610470568788	0.14191999482288825	0.19875664744009142	0.585237011714889	0.6491575307052034	8	2	19	1	0	64	11
C20orf196	-0.14141826170131377	1.1474069499105481	1.130125337600799	2.460779746279084	3.7231849583717187	0.05791436587735942	0.2576300965129114	0.37573706182515654	NA	0	0	0	1	0	9	3
RNU1-3	-0.14141826170131377	1.1474069499105481	1.130125337600799	2.460779746279084	3.7231849583717187	0.05791436587735942	0.2576300965129114	0.37573706182515654	NA	0	0	0	1	0	9	3
RP11-89K10.1	-0.17138860235228723	1.1435088934399418	1.0173432915352105	2.4606801432449004	3.6300202498791174	0.05242708071930153	0.25933129186272824	0.3927139759231873	NA	0	0	0	1	0	11	2
RRM2	4.442623140118195	5.27264579753911	48.81460682985235	2.4602380790952947	1.270075123661801	0.08837577422330926	0.3305295966640161	0.7282597638224272	0.8755501375444689	42	38	1	33	13	184	69
RP11-400F19.6	0.3937854416437251	1.6207283932979364	2.3586672534132602	2.459879124933401	3.5619032289400967	0.11311214978345892	0.22281978183293075	0.31878689025852247	NA	2	0	0	1	0	10	8
HLA-DRB5	5.847667266569003	6.62897564274075	124.75547995587627	2.452669191231785	1.4124498068227347	0.12027126105522724	0.14088060441941086	0.66238587044639	0.8065297900083065	27	101	147	36	8	667	152
RNVU1-7	4.137352636921971	4.8541029674270755	36.249701515288365	2.4526257433233294	2.03813450065327	0.2509448568583807	0.13760307718730913	0.35440306543087857	0.39654743160863865	6	20	18	13	10	119	77
ZWINT	1.6116413029186538	2.879078250833792	7.360852149318894	2.4496834670440313	1.2130629050289756	0.04961599373333781	0.3814805436767995	0.8406616175770976	0.9266575039972023	31	3	0	1	0	35	10
KIF14	2.4331847280400827	3.287916095259693	9.930122008280915	2.448467325860817	2.0723030409784853	0.2630111603962208	0.16427513792081327	0.41552752431131224	0.3679573649899499	13	0	2	11	4	90	10
CTD-2553L13.9	0.47587086220115027	1.59520560384967	2.068626363846649	2.448073941071837	2.8692011277040823	0.08781678822623307	0.2285408377888078	0.46458211097536706	NA	0	0	2	2	0	14	5
ASB9	-0.033061296599049765	1.2573433916833852	1.1677614408438428	2.445782430714387	3.1522176631031202	0.05270908957937937	0.25195305240551247	0.46240273789778497	NA	2	0	0	0	0	13	2
PIM2	4.609477444424526	5.316909613420105	47.44781666024277	2.443718692497235	1.9547740182103175	1.0882312605545448	0.13064085587161342	0.29277411295898037	0.25419324669220605	8	6	58	79	5	316	71
MMP28	2.640789985610506	3.4566957724672434	11.602823522129256	2.4417577181016314	2.098155575911442	1.050825306743306	0.14142645665763856	0.36922838336999475	0.25934161572154907	17	4	3	11	0	92	15
PXMP4	3.2350257024117806	3.945774021329348	17.87531675858086	2.439758763059535	2.034084306934045	0.3089016789941649	0.08905043851110207	0.3584853086882385	0.33014148704680474	18	11	4	9	1	121	24
KIAA1524	2.2318700487023384	2.9990646829813756	8.741856904384338	2.4296073138345333	2.1050799203370056	0.16765054077332822	0.16427513792081327	0.4751448922718136	0.4932806998366776	5	6	1	5	1	56	12
RAMP2	4.5434549336730985	5.079986387497368	40.472238627114955	2.4287692242083576	2.2527861729215513	1.9161965075401266	0.02622255307711814	0.04574905388890116	0.00973477603752664	14	6	42	27	11	271	67
RARRES3	4.212212119746766	4.955057221894482	36.84020507642129	2.426544352698429	1.9518268437614934	0.8439529736185056	0.08851415590660106	0.31376567416444484	0.28799733882068757	19	14	13	62	1	257	50
KLHL14	0.4373360961477853	1.532963169479565	1.9360677977369825	2.424254353181483	2.9071746441831285	0.087445114806295	0.25104355199397527	0.46163370424841127	NA	1	0	1	0	1	17	3
FAM71F2	0.44878900310264	1.5977432007619998	1.8579964382421912	2.4201049739133373	2.5721198352813297	0.0723743539278375	0.22657363401822986	0.5521135403987598	NA	4	0	0	1	0	18	3
FAUP1	0.6860620536675621	1.7326644848528938	2.485302004913103	2.417393045787801	2.521773070793949	0.08986122925205378	0.2804949112844639	0.5508648546958178	0.6698689346230662	0	1	1	3	0	19	4
IGKV1-27	1.1536187685672246	2.548061434614048	4.76043979620713	2.4170232852533613	2.2165752366552236	0.0893488520151874	0.4506167489830598	0.5901168474152021	0.7552505433688423	0	0	8	5	1	63	1
MYL4	-0.42868802115027604	1.0059556961358307	1.0525204545900018	2.416004068366118	5.19187355085641	0.05034126010730882	0.31374666732670803	0.32395361191782285	NA	0	0	0	0	0	5	4
SLC44A5	-0.42868802115027604	1.0059556961358307	1.0525204545900018	2.416004068366118	5.19187355085641	0.05034126010730882	0.31374666732670803	0.32395361191782285	NA	0	0	0	0	0	5	4
GP1BA	2.1860422967903177	3.14217452224849	9.338547116930073	2.4148365966866745	2.1276688825083996	0.17716516022379344	0.19638364621923834	0.476392619671694	0.4689578869055342	2	2	4	19	0	44	20
ESPL1	1.5174337768302473	2.5098301296350596	5.050448571707841	2.4111995064240137	1.8523662583228548	0.09921464144290217	0.30124520871438226	0.6483833168807712	0.7667354648516226	14	1	0	2	1	43	5
VSIG2	1.4746439065214383	2.370126887963115	4.71873027969937	2.4075105239496732	2.5065763651480997	0.18597086763786042	0.16427513792081327	0.38775538966876827	0.3605091878334696	1	0	6	3	1	29	10
SNORA58	3.3560583108526956	4.338386206613324	25.788775506252275	2.401826106873766	1.8630855469376575	0.112034130117159	0.311601044024171	0.6060942623546399	0.7505988856415777	2	15	10	4	12	56	56
HIST1H4K	0.17079729496451018	1.4778386159758565	1.5401862268072959	2.399500190185834	2.311652126587684	0.04539549788750758	0.3104236929407106	0.6676546626313347	NA	5	0	0	0	0	16	2
CRACR2B	2.6929313994956545	3.491003102121428	11.927598786729263	2.3976418140459246	2.191382797620689	1.2551748195787944	0.11767160361385516	0.3080625316242379	0.23588220451564185	19	1	2	15	1	76	22
SNORA40	2.413484538217941	3.2634235746346665	11.05808312480897	2.397338861368	2.436794828387173	0.23983496683222585	0.229122208380971	0.349825149284056	0.2792423789122367	1	2	3	9	5	41	26
KCNA3	2.846308748495447	3.808278910915235	15.473535039804485	2.3955874932148684	1.9435779869923797	0.1989367918952092	0.17207664480877305	0.4794456400178029	0.4732607264476077	6	0	37	8	2	75	31
RXFP1	0.8208358353295097	1.853845588971048	2.7967560711322372	2.394119411620161	2.7708693214506908	0.119225657245573	0.17207664480877305	0.41515848520231036	0.49507726568351534	1	0	4	1	0	17	7
AF127936.5	-0.521841834947375	0.959461319045478	0.6679133725218797	2.393057440744939	4.789837962389667	0.033818699099269836	0.30951027134179243	0.3531913350217366	NA	0	0	0	0	0	10	1
CYTL1	-0.521841834947375	0.959461319045478	0.6679133725218797	2.393057440744939	4.789837962389667	0.033818699099269836	0.30951027134179243	0.3531913350217366	NA	0	0	0	0	0	10	1
MYBPHL	-0.521841834947375	0.959461319045478	0.6679133725218797	2.393057440744939	4.789837962389667	0.033818699099269836	0.30951027134179243	0.3531913350217366	NA	0	0	0	0	0	10	1
RP11-778J16.2	-0.521841834947375	0.959461319045478	0.6679133725218797	2.393057440744939	4.789837962389667	0.033818699099269836	0.30951027134179243	0.3531913350217366	NA	0	0	0	0	0	10	1
TRAV12-3	-0.521841834947375	0.959461319045478	0.6679133725218797	2.393057440744939	4.789837962389667	0.033818699099269836	0.30951027134179243	0.3531913350217366	NA	0	0	0	0	0	10	1
XKR9	-0.521841834947375	0.959461319045478	0.6679133725218797	2.393057440744939	4.789837962389667	0.033818699099269836	0.30951027134179243	0.3531913350217366	NA	0	0	0	0	0	10	1
SNORA13	1.9138432197836424	2.726401874011193	6.924249205912511	2.387729876964476	2.816180585508947	2.027151590841683	0.14947621239099637	0.2104767982934593	0.10784098983658134	4	1	1	4	2	33	17
SNORD42B	1.7278616602204655	2.9066927966811478	9.135471704114467	2.387261588984773	2.22943957459722	0.08827407984975731	0.41467761243670237	0.6195660483019542	0.7549331482871262	0	7	2	2	2	21	21
RP11-291L22.6	-0.485907725376523	0.91507069151658	0.7344344747161102	2.384173486622404	4.790344035466422	0.03721195173550243	0.30421396064760553	0.35440306543087857	NA	0	0	0	0	0	7	2
SEC14L5	-0.485907725376523	0.91507069151658	0.7344344747161102	2.384173486622404	4.790344035466422	0.03721195173550243	0.30421396064760553	0.35440306543087857	NA	0	0	0	0	0	7	2
GLYCTK-AS1	0.12438130163219821	1.3438286782465776	1.8734312972433431	2.38267976295773	2.7573431347796724	0.04867932009869967	0.4146938409388708	0.6195660483019542	NA	0	1	0	0	1	11	3
C6orf57	1.6543734988082692	2.513266858302122	5.510412144343926	2.3810411638268265	2.4436662748241353	0.21395409990360875	0.16556611111819325	0.39292328598523535	0.31590954217237865	7	2	3	1	0	33	11
PLEK2	0.46114322034913546	1.568615137877218	2.022365419975291	2.380529713740157	2.823305806194722	0.08458314837719617	0.25195305240551247	0.4880413704127549	NA	0	0	2	2	0	13	5
AGR2	5.042486946329496	5.611001769637565	61.31496820620387	2.380175565256088	1.4723242974365405	0.1581856854821333	0.11164831963256167	0.5621424610533233	0.7161307316881771	23	36	10	41	28	338	72
C12orf75	1.658642411819581	2.5089091692208196	4.878428886645872	2.3734248541376846	2.4115946034671927	0.23264906109877773	0.14142645665763856	0.3445154867634025	0.3236427894890126	4	1	4	4	0	51	5
STIL	2.466377659902077	3.1106570961329703	9.226436451313965	2.372868113316763	2.3073527934682834	1.4488758199082077	0.1197325603346481	0.2879405684648312	0.17409829729520215	2	3	5	8	2	61	15
AURKB	1.727858806689698	2.485525661876129	5.148020014094751	2.371027816129736	2.4822503581805635	0.260250135363009	0.13140886488366874	0.31072825752054317	0.2579083542937648	6	1	1	3	1	41	8
ICOS	1.0648100136876082	2.145152987832269	4.1125022936272835	2.370394940685119	1.805736234808438	0.05809119906582926	0.38038846556809236	0.7312053542602449	0.8902694678844384	0	4	3	2	0	31	3
LINC01232	0.07258557600581132	1.3094587815452097	1.3584241383592244	2.3693495548571883	2.7932713704158965	0.05247529365232341	0.287206700705054	0.5634698239064017	NA	3	0	0	0	0	11	3
GLI1	0.27743624923745036	1.409870656883832	1.5186880174928965	2.368423611967358	2.941955079899823	0.07341664934400938	0.22281978183293075	0.4565748749701962	NA	2	0	1	0	0	14	3
LINC00493	1.866382628355025	2.7797773940032497	6.540797644779054	2.3657012797000445	2.0005535966627717	0.14847692736841178	0.18613723605371663	0.5460162643474357	0.5830339550011526	6	0	1	14	1	43	11
GPR39	0.7331060001322707	1.777295662434462	2.2349238004397294	2.365680268206131	2.591828815696852	0.09927433018712647	0.17207664480877305	0.44996583560484876	NA	4	0	1	1	0	24	3
AVPR2	-0.19013782139203755	1.0989165794321003	0.9510979577799765	2.3650189583637196	3.6011482685145215	0.05024691737184066	0.26738477123368953	0.395539515012647	NA	1	0	0	0	0	10	2
GPR55	-0.16434178630034887	1.1092504367944716	1.085361051365164	2.3632902416338633	3.640716112436148	0.05493684232415866	0.29476545037692437	0.4046566671349318	NA	0	0	1	0	0	8	3
ZAP70	2.697249617830204	3.9362321265378744	16.608472074394587	2.358841499178327	1.3030007954867928	0.08040813162135645	0.291914925683485	0.7770836146668532	0.8677970266071195	17	0	60	5	0	80	25
RP11-410L14.2	0.5304899099448843	1.6169837709119985	2.010747264075532	2.3585508749522375	2.5840531682891847	0.07977259743595327	0.23463943882627858	0.5426622176990268	NA	2	0	0	3	0	16	4
C2orf76	0.4345127740304381	1.5328397870662547	1.8633224300383453	2.357321588271604	2.704247176992676	0.0771078334525805	0.26016016407139414	0.5267606266817363	NA	0	0	2	2	0	14	4
ZBED9	0.26270860738543556	1.4246745226293216	1.8052056675735915	2.3566993695556473	2.63728400552529	0.061027804293090855	0.3480357524130108	0.5961916845887468	NA	0	1	0	2	0	13	3
CPVL	4.6835092380327374	5.239845017857797	47.223360595558745	2.354844312827626	1.5163029250936044	0.1630737963938842	0.09113443403728265	0.547090936111254	0.6936111139876748	13	33	30	14	15	261	56
TMEM217	0.5540698022692409	1.6365676893613874	2.4086975102001955	2.35225301191163	2.453431552476479	0.06909123056859799	0.31374666732670803	0.6096831932061434	NA	1	2	0	1	0	18	3
GGTA1P	2.0240579605066564	2.9523144734012234	8.402473129022733	2.3488333746425636	1.4520599728490795	0.07295984358640485	0.367306915416554	0.7621585250424227	0.8828736439696253	3	6	14	0	1	48	9
RP5-1148A21.3	-0.428688021150276	1.0513943327394828	1.2115634445269476	2.3432979469113566	5.368809087455867	0.05570141889001662	0.37080638492640083	0.31809135824367807	NA	0	0	0	0	0	4	5
LINC00086	1.535835932623562	2.6051343946755154	6.5105455646061055	2.3419308798517875	1.420060971923614	0.052504631548740015	0.3785383089450256	0.8046185425621072	0.9197082028506787	2	0	0	8	7	31	8
IGHV3-13	0.2745737130608011	1.5771262615337918	2.0852993015714487	2.341848117066751	2.1575926396769964	0.04737360272453876	0.3746496146975718	0.7216857738760538	NA	0	0	6	0	0	10	5
ENAM	0.08500495268742282	1.3340151685482549	1.5311593540764419	2.339169582028135	2.7686153828514923	0.05343730853034092	0.327522586826543	0.5894571340543816	NA	0	0	0	3	0	9	4
NCF1	3.3228456245047524	3.9307188063224205	17.60808125729394	2.3382004812512416	2.5106668730613353	2.1572122607734667	0.04441644834379043	0.06387708244694303	0.008651442947433252	11	5	11	9	2	93	38
ELP6	2.1766062411832583	3.1399503249129324	9.242593103312391	2.3378143355842425	2.083789879154008	0.172336102217013	0.21636760528102567	0.48921582497978755	0.4884584871629759	24	2	3	2	0	43	20
LIMD2	3.0752615649224593	3.8236937188088707	15.403473441291753	2.3366970592761156	2.1173550021899987	1.5954410241478911	0.12253607289073487	0.2609189860463602	0.09232754836581303	20	4	13	11	0	121	21
SFRP2	4.831010420241891	5.999686471759374	81.9667241095792	2.333074414827546	0.29580294369082727	0.004210762260260308	0.3104236929407106	0.9726994799183565	NA	62	9	5	13	131	326	49
RP5-1171I10.5	3.8955142708344317	4.412352091872326	24.649592852858703	2.332752151481373	2.3080621863199613	2.0209095061789917	0.02400298176896144	0.041670532695793974	0.004300699666365581	21	4	21	10	6	178	39
SKA3	1.7013995391944257	2.5550339091795164	6.053821304881277	2.3321619166557674	1.8913373011569758	0.10520521073928972	0.31152102495134404	0.6404432284740277	0.7306469218373844	3	4	0	6	1	36	8
RP5-864K19.4	0.15742780821883473	1.3926835011889176	1.5953477797459636	2.3302303220623366	2.60969494909284	0.05391144836970968	0.3104236929407106	0.6062807244288754	NA	4	0	0	0	0	10	4
CA1	4.517876155499549	5.310820547828532	48.7287386273673	2.3290902621275147	1.7706775982425191	0.2086435087781326	0.1532976649321741	0.4445910495543604	0.5239934870852526	37	27	10	65	1	236	81
CTHRC1	3.6031044031014905	4.243464066747881	21.869185308336494	2.328713740604048	1.8671868763377237	0.36253261301145634	0.16526286956913805	0.3621916503124361	0.34172234250208466	23	3	2	28	9	147	29
TRPM6	0.8149363472764994	1.8541784417957181	2.946241703010057	2.3260791437423345	3.1696083174950664	0.15048161044769442	0.1761495243498812	0.3007383407938237	0.3113104907137964	2	0	1	2	0	14	9
IFIT1B	0.6314430059238281	1.6448581462958716	2.2324648602514765	2.323644851505673	3.080572884486648	0.11842151186742474	0.16796460486292053	0.3461534405806394	NA	2	0	1	1	0	14	6
HIST1H4B	2.3798804156685347	3.1280079732032045	9.045994467384363	2.3222216646269533	2.0487388113334206	0.2881412036616134	0.1532976649321741	0.42565283934117387	0.3328489094539343	5	0	5	9	5	70	11
CTD-2587H19.2	-0.2436228949322516	1.1397419522462107	0.9045612454696224	2.319579909047486	3.537078794557517	0.04541749263818463	0.322871105690529	0.4135335512874376	NA	0	0	0	1	0	13	1
IL2RG	4.50800019111789	5.142051077359821	42.80505722630684	2.3190782347181784	1.5912601910399233	0.19023790253993011	0.16427513792081327	0.5174612274886509	0.6109278035193443	12	17	89	9	7	235	59
SPC25	1.1525805558357114	2.1438377790793983	3.926004827555346	2.3168188827580383	2.401383636149884	0.12703563406646484	0.28435978914175775	0.5092332976024695	0.5392329928255505	6	1	0	3	0	20	9
ANKRD18A	2.096952439336676	3.1165043335623515	8.78635394580423	2.314378365020758	2.016798908177517	0.17071301392537044	0.22121715108553677	0.5267606266817363	0.5096728320587388	12	0	3	17	0	43	19
N6AMT2	1.264889895458606	2.197562700103684	4.177489203308891	2.313776891779406	2.1960196989508525	0.11362980713582009	0.30725189894727933	0.5676154743325345	0.638540056821022	8	1	1	0	1	23	8
CTSE	5.210419115715616	5.816308012554504	69.79870411711168	2.3135462066243697	1.4676540296071925	0.16198721566910065	0.23950070995084535	0.5581087482712012	0.7086510778872949	66	33	5	50	32	493	59
SH2D2A	1.7331008421145302	2.784403251415374	6.37675459195618	2.3131729495353435	1.572686721331067	0.08716043242320066	0.25104355199397527	0.7216857738760538	0.8375846948480897	2	0	20	5	0	41	9
NUSAP1	4.058384524768954	4.600163552887132	29.355507918160907	2.310876003428244	1.770771377081677	0.29577598633883095	0.11777530996438355	0.3797225270602672	0.4102833109047563	27	9	4	16	16	174	39
MT-TG	1.6870724974837281	3.0010456094116993	10.334794825617267	2.3087696743442745	1.4315398592841582	0.03989416389737879	0.4745616108754643	0.8351064449312761	0.9405248757511101	0	12	1	2	2	20	18
CIT	4.171819786910291	4.709621099337841	30.827637997560238	2.3076063530321083	2.016875656175341	1.3921787936855632	0.07406483257238675	0.1804769348360918	0.1332404175421558	40	12	8	14	7	259	31
RNA5SP48	0.7436474659486076	2.4063669694695653	6.712708294067064	2.306857828176228	1.5948091132080386	0.009610281545318112	0.520606556959905	0.8446113248159202	0.9802841471723875	0	9	0	1	0	9	13
GSTM1	1.518556196581557	2.507390988384658	5.121465602608577	2.3058201030633314	1.6097722585398324	0.08094071660750721	0.3855357728470964	0.7216857738760538	0.8470901367357769	0	0	8	8	2	39	5
DNAJC12	-0.5424689648524	0.9155078573358345	0.6216524286505221	2.303239079119269	4.68277473095573	0.03170212969801272	0.3328792758693651	0.37102837887242934	NA	0	0	0	0	0	9	1
PRR11	2.7445875814613614	3.5119232276589942	12.929196995974252	2.299514256135243	1.5083709951185906	0.11994287693903154	0.3781657876598885	0.6747552435095179	0.7753685233944275	13	4	0	14	7	78	14
GRB14	0.1741760475451738	1.4967395543223632	1.7214177223279334	2.297676334334327	2.661318761955694	0.054329255075440154	0.4238703341953425	0.5934321856702258	NA	0	1	2	0	0	20	1
RP11-463D19.1	-0.48048374677666295	0.9146137834510759	0.8472165207816985	2.2952293440104468	4.900315839981328	0.041621380477582466	0.34786164569900513	0.3550610327107589	NA	0	0	0	0	0	5	3
SLC22A8	-0.48048374677666295	0.9146137834510759	0.8472165207816985	2.2952293440104468	4.900315839981328	0.041621380477582466	0.34786164569900513	0.3550610327107589	NA	0	0	0	0	0	5	3
ZNF385D-AS1	-0.48048374677666295	0.9146137834510759	0.8472165207816985	2.2952293440104468	4.900315839981328	0.041621380477582466	0.34786164569900513	0.3550610327107589	NA	0	0	0	0	0	5	3
P2RY10	0.8160703214800195	2.178186757154668	3.4400335338745034	2.2932248560125643	1.936976250659868	0.060113277387485405	0.4623255832403427	0.7014935586583189	0.8688323628762967	0	1	9	1	0	40	1
CTD-2033A16.2	-0.12647699009028512	1.2737639556898732	1.8552998353603012	2.2913922504894213	3.905443393977605	0.06457202010974629	0.44203894583534814	0.4251431029559683	NA	0	1	0	0	0	5	6
LST1	3.633418830597903	4.266296415392215	23.019013719151815	2.288983991689984	1.6752012658307076	0.1785434939854126	0.16050816268462056	0.5140081672437666	0.6121590230877718	14	15	25	3	3	135	29
RPS4XP6	-0.21076495129706255	1.0665243918509324	0.926318061428218	2.2887250914919215	3.455336303395026	0.046961944677116375	0.31152102495134404	0.4352482446426259	NA	0	0	1	0	0	9	2
HLA-DOA	4.000190556984187	5.138457522830725	45.613174826066704	2.2877015092884854	0.33379453602453446	0.0031885014017888668	0.33284669838070924	0.9656512885863908	0.9992669350763057	4	66	39	8	3	185	25
TPX2	3.79895512324366	4.481149257741553	26.448189324495477	2.2868703695197103	1.4967323852310075	0.14551764038433382	0.31374666732670803	0.5917937743685725	0.7297265568724409	39	13	1	21	8	190	22
SIGLEC7	1.0504904619847584	1.9939116768255054	2.9683966613162722	2.286751220109278	2.3515993423709367	0.11749005758953672	0.17550138090955114	0.48124203693744927	0.6109278035193443	5	0	3	1	0	25	5
TROAP	1.5164810246073788	2.4161628297018494	4.744612786537817	2.280678021222878	2.0578400772325636	0.12824791723449092	0.2147275272657814	0.5554897945502262	0.6280004383215967	12	1	1	2	0	32	8
MS4A15	0.8049742192739748	1.8954522511792797	3.3191329654575044	2.279868912654758	3.090308240226716	0.13827718180132775	0.30836485988884343	0.3742991847412155	0.33612506604369213	2	0	2	0	1	12	10
SIRPG	0.5009969274495377	1.6845816324680862	2.34442861033668	2.2762531529026444	1.7944417230778036	0.045057033657148325	0.42590569014827256	0.767630030507157	NA	0	1	6	0	0	16	3
SLC4A1	4.785069444743869	5.513277287652612	56.81568976737737	2.2737165967163033	1.7808904014013003	0.2168912810838499	0.1486903246636277	0.4352482446426259	0.5063665497441291	36	34	10	67	3	227	105
COL24A1	2.1670161646244543	3.0765602122621845	8.227534876753799	2.2728175178068533	1.757526178406846	0.13698075431598603	0.21134587427044116	0.5970644434448722	0.6764554842466727	26	0	6	2	1	56	12
SCARNA3	2.3599405190802636	3.183823952561506	10.430172251579155	2.271478118842068	1.6241754401476218	0.10400597041383389	0.4234439516704426	0.6857528880703111	0.7878416757330372	0	3	12	5	6	42	17
FAM46C	6.06330181872313	6.663015165287815	124.99124947578491	2.270500513462215	2.2500240998335546	1.9431840290434574	0.03216650897242658	0.0417681048017844	0.007478206147917714	99	24	94	144	6	705	242
SNORD71	1.079537655539623	2.197363228073489	5.142369974649878	2.2619847849926633	1.9678742140632617	0.057689771931226416	0.48282565886979717	0.7318345386990472	0.8688717025537067	0	3	0	2	3	14	10
PLK1	2.422359153520223	3.1407100774255063	9.269722481290101	2.2615253506430912	2.0930266173867405	0.2664336492434631	0.18164675781841028	0.39580967468897	0.3373717780577567	16	1	1	6	3	56	16
VEPH1	4.882666315559853	5.439818735700293	53.57909976176041	2.259494884493608	1.679202092485026	0.269782194360382	0.1532976649321741	0.40778914873096656	0.46061599712063456	91	20	10	13	20	264	83
CENPW	1.7702886596408598	2.7684511243923935	8.010611232814828	2.2560982391139923	1.6136179316164605	0.062437305683416246	0.3104236929407106	0.7619587438025811	0.8909760653070663	3	9	3	1	0	30	12
RP11-726G1.1	0.07221950256755107	1.268512084680045	1.4200818354863747	2.2553520070911297	2.80518644884274	0.05327307443659906	0.3855357728470964	0.5832592644112119	NA	0	0	0	1	1	12	2
SNORD46	3.1260940811237723	3.8523901267467364	17.588478143056154	2.2540454574891613	2.279932538554072	0.2930465182337141	0.19391040849685853	0.32395361191782285	0.272981874864534	9	6	3	5	8	58	40
PIK3CD-AS2	-0.19013782139203764	1.0686251284936037	1.0376034498580835	2.2534276477114203	3.5602195489528516	0.05201941404509377	0.3305295966640161	0.42037388659347696	NA	0	0	0	1	0	7	3
ZNF215	1.4090252127312675	2.220366817505343	3.8059714323578087	2.2517954212794358	2.39252118831319	0.17780212090772793	0.16139235348002404	0.39230072332836463	0.4161052689351208	4	0	2	3	1	35	5
KIF15	2.2022912456220256	2.898719228918998	7.507015082445211	2.249512343820154	2.163303071927564	0.27715948326476786	0.16661758033918467	0.3744979561374244	0.3123744893277978	11	2	1	6	1	51	12
VSTM1	-0.2594845109877864	1.1027750353128847	0.8597969592339875	2.2489927036813224	3.4471605597543533	0.04295873404356616	0.34786164569900513	0.4371552626829079	NA	0	0	1	0	0	12	1
PCSK9	1.4239856755606497	2.356483829009655	4.9384225058744216	2.247575655787693	2.0153076187251893	0.11010939865207217	0.3316390053497512	0.6195660483019542	0.6871310644613432	6	0	4	0	3	25	9
HSPA1L	0.1552352418854867	1.3150119130632778	1.5723529127958416	2.244515595185946	3.4241448428272374	0.08135683879011744	0.2891086753303886	0.38162330698462615	NA	1	0	0	1	0	8	5
AC159540.1	0.3679894065520365	1.4586280754859065	1.7078540573725554	2.244348772954703	2.6948856444853093	0.07234963414908685	0.27209962061376786	0.5345548753160574	NA	3	0	0	1	0	12	4
HIST2H2AB	3.2335659911675316	3.884618580466658	16.470108075990016	2.241845944815265	2.3647078378600996	1.9611555734743948	0.060356181650214086	0.09718854768501793	0.0223644095780781	16	2	13	14	1	96	34
AC007099.1	-0.1901378213920376	1.0618278712634817	1.0176190599742072	2.2406615364668903	3.614119395133055	0.05259801195766268	0.31374666732670803	0.4058173859087001	NA	1	0	0	0	0	7	3
BNIPL	1.166208898607034	2.2358783156284634	4.52122930201339	2.2390847967903404	1.3763923118593007	0.04387508665360626	0.4460323963916604	0.8228884614526891	0.9355685100725043	0	4	1	8	0	27	4
FAM78A	3.3463296841854837	4.1479031571613465	20.129094196555293	2.2390008633861656	1.7885404447063855	0.1972128828248758	0.1649008330279553	0.4880413704127549	0.5210331105471663	10	3	52	6	1	101	36
PCED1B-AS1	2.603566928169236	3.4356369836070413	11.75649797003268	2.2385583058329663	1.603191318670739	0.1290946522226181	0.23950070995084535	0.6518413352226693	0.7281340541485977	4	0	25	4	6	68	16
OTOGL	-0.1678350782609973	1.1053707301232878	1.1766620499111529	2.238370842101634	3.795115880523482	0.059548240438803704	0.3305295966640161	0.37573706182515654	NA	1	0	0	0	0	6	4
ARHGAP11B	2.8805181407500813	3.730765073739656	14.111879680873912	2.237648783576413	1.758332549996142	0.20652948768221704	0.2160718926145207	0.5198706646562061	0.5177365967088053	32	2	4	20	0	99	19
KRT4	0.43165023785378887	1.600257378153844	1.7783307573907614	2.2374836525583603	2.2355029102856347	0.058634859448123924	0.31374666732670803	0.6425023953640544	NA	5	0	1	0	0	19	2
P2RY13	1.865236602648583	2.6762091714577694	6.92336478429603	2.2366567229389385	1.628450649677163	0.08564953721893716	0.41002156832629105	0.718943880928224	0.8381624294746277	0	2	6	3	5	35	9
BZRAP1-AS1	-0.2594845109877864	1.0958602768739116	0.8383159117143884	2.235287971460718	3.504521931023649	0.0434924634096493	0.3305295966640161	0.41515848520231036	NA	1	0	0	0	0	12	1
LY6G6E	-0.0848570222254367	1.1649223310703072	1.0719407042689681	2.2345284814321733	2.8276581462786035	0.0441106242691159	0.3495274163087443	0.5832592644112119	NA	0	0	2	0	0	10	2
GTSE1	1.965773929293562	2.7676442891538917	6.50355030159867	2.2306130911882285	2.1530483205503668	0.2236531422138671	0.16574629418466996	0.4184974462185236	0.38534609502092543	11	0	2	7	1	42	12
HLA-DPB1	6.614990860165223	7.186461037574682	184.363931709984	2.2303450051786786	1.4701701345434643	0.18291014839630193	0.140871188476811	0.547090936111254	0.6698689346230662	46	129	167	58	39	914	252
SNORA55	3.345810151187985	4.078769936851943	21.167883439855718	2.2294364602417613	1.827129289262952	0.14118770939473316	0.23463943882627858	0.5547746029440123	0.6703208226958852	8	11	3	6	11	65	41
STYXL1	2.2682556739100472	3.0326973694987616	8.25139418053404	2.22889411029387	1.8571933223564294	0.1817397200767707	0.21060966530418226	0.5404199564895323	0.5386699428242369	3	3	6	14	0	61	10
ACOT1	0.30406669555614774	1.4545169467533408	1.5222587450091318	2.2248604511995485	2.4799626962623744	0.059102052722950445	0.30836485988884343	0.5917937743685725	NA	1	0	0	3	0	16	2
SNORD111	0.6202086560324617	1.8211183984334671	3.2808441008220677	2.2242224153505195	2.3637657341648293	0.06673564469075943	0.4566068773958164	0.6626193917082069	0.7901808967310905	0	2	0	4	0	10	8
FAM27E3	0.7525854211459638	1.7673089937705808	2.7312662543398742	2.221991061021046	2.3789268230469225	0.08690547169470116	0.3511860108983251	0.5903590094361495	0.6972050724367816	0	0	4	1	1	14	6
CCDC167	1.8084104579988716	2.5996239759690836	5.459474749026849	2.2209466831137905	2.1080634965522282	0.1898885736343686	0.16796460486292053	0.44996583560484876	0.4570278021325203	10	0	5	2	1	43	8
KLF3-AS1	0.6801050120560781	1.8855342990933643	2.7919314682556005	2.2204596925432916	1.6272919765010805	0.04844860596294319	0.3785383089450256	0.7839121087714163	0.9014644477406412	1	0	10	0	0	15	5
RP11-750H9.7	0.0032388864100624843	1.254905146562643	1.2130733742025501	2.2196308848222723	2.449197590258933	0.04043779431113771	0.37523143013495164	0.6596526538966109	NA	0	0	0	3	0	11	2
SCML4	1.5275201584845708	2.545120307442581	5.256444630212782	2.219474779766136	1.5059636788467494	0.07515061541399887	0.3729257369932745	0.7584537563069238	0.8614342971240102	7	0	14	0	1	33	7
CCNB2	2.3786646713124475	3.050995336800626	8.702350846676943	2.2182007916166766	2.00686311459621	0.22028444066842842	0.17207664480877305	0.44040863631572597	0.41625570004119766	14	4	3	2	1	59	12
DBP	1.5087960062523866	2.3382489634420134	4.836342689204121	2.2148789285498	1.7753567724376784	0.0894646829064993	0.40514329939695115	0.6830121632871167	0.805870377482932	0	2	2	6	2	33	5
CPZ	-0.08485702222543669	1.1511534579561251	1.02897860922977	2.214149884706521	2.921493223941177	0.04519360828554075	0.32588759637508735	0.5484535446147286	NA	2	0	0	0	0	10	2
SP140	3.6870348748872557	4.240720152556315	21.684408869657204	2.2135742553779716	2.1031422077162025	1.6314235332192322	0.06976147684080794	0.14259732554372018	0.0673465999366555	9	5	22	24	2	138	36
PHYHD1	1.6025461089373634	2.641313382029026	5.305312994664746	2.2133404974102766	1.5878680536738352	0.08646805153074216	0.2839821602313264	0.7140671163422511	0.8402310118691694	20	0	4	2	0	46	5
RP11-362F19.1	0.5058800611005112	1.5635534040398607	1.7087991781302851	2.209582540660905	2.6999115412106085	0.08392978745624505	0.2347764317837681	0.46064919760768125	NA	1	0	1	2	0	20	2
RP11-112J3.16	0.2627086073854355	1.3673060206709629	1.580413613219245	2.2089592754900393	2.8265257458226505	0.06914606976419724	0.3104236929407106	0.5267606266817363	NA	0	0	2	1	0	10	4
LEP	0.6184047119856404	1.7756917898380877	2.7114732412139584	2.208888909529561	1.575783969736462	0.03958690211028176	0.46281071708646065	0.807244289973502	0.9285200847203149	0	0	6	0	2	17	3
TRAV29DV5	-0.23368847589609765	1.0616104536320794	1.1728669317411602	2.208437059396896	3.1356441132071637	0.0388861868117516	0.437932593798655	0.5784942194129891	NA	0	1	0	0	0	8	2
SNORA33	3.6315291606715587	4.387607651244746	25.531114630758573	2.2083024686109063	2.213199811967264	1.1875903110442794	0.2602381894310752	0.2879405684648312	0.2299486163833497	14	7	2	25	8	75	62
IGHV3-64	-0.5653924894514352	0.8697111015396367	0.5753914847791644	2.2047809360054855	4.565731842014876	0.029519812096239707	0.3729257369932745	0.39292328598523535	NA	0	0	0	0	0	8	1
SAPCD2	1.039153393213908	2.119621129903744	3.6074832683014377	2.2037767301601794	1.9944308000848916	0.08444182695179413	0.33999143423877876	0.66238587044639	0.7753685233944275	7	0	0	6	0	18	8
SNORA2B	0.15301909911815464	1.4669517210250569	1.9002246012499187	2.198818155508917	2.396899645935684	0.041269074983506356	0.4613807858945197	0.6835464911014831	NA	1	2	0	0	0	18	1
RP11-96H19.1	0.02415840762719713	1.3963321208948074	1.3429258316275956	2.1981067965857197	2.2303551628492087	0.03631225329860535	0.4333343821776702	0.701242505040344	NA	0	0	4	0	0	16	1
SFRP4	4.18769701675147	4.719228975168486	30.76580908925791	2.1942878306875184	1.9450013549535046	1.3531999952294065	0.07822526337354942	0.19499233160013385	0.14034755010791297	24	9	9	47	4	239	36
M1AP	-0.16090671859082728	1.1488637388591305	1.3357050398480987	2.1889206555566596	3.9607161143113387	0.06561228890567189	0.37493244748038274	0.3510247774629856	NA	1	0	0	0	0	5	5
FOLR1	3.410394087851054	3.9471779419394966	17.747269156997245	2.1875033198413645	2.061864302228444	1.4662806052324573	0.08020739283950729	0.2255988949051904	0.11792324886213176	10	7	7	20	2	106	29
SNORD116-29	-0.13834209576565062	1.31634396037838	2.014342825297247	2.1868757303223023	4.0437453047612255	0.06816059939817867	0.49288741321301266	0.41158993192582816	NA	0	1	0	0	0	4	7
PEX11G	0.11387715371477462	1.2756247198552435	1.6613554508075603	2.1863055067675914	3.018424491621572	0.06367880606451298	0.40539376033776	0.5460162643474357	NA	1	1	0	0	0	8	4
CEACAM21	0.5664240195157364	1.5750181614365026	2.270410947923956	2.1813901583428743	2.6146826587107572	0.08526502776812526	0.36066376104289816	0.557256045514505	NA	0	1	2	1	0	12	5
CTLA4	1.3789630632735836	2.610511625463578	6.462334444676761	2.180932863679593	0.8328602821664158	0.02023234070563945	0.5253164362523702	0.9122343556768912	0.9802841471723875	0	7	13	1	0	37	3
CARD11	3.077336838150673	3.832217845808481	15.459261048755206	2.17722596322644	1.8082777206696623	0.2318063431049923	0.15158535086355918	0.4517813595876265	0.4617677132223076	12	1	37	7	1	97	24
MT-TI	0.8307702543656635	1.8805943559050469	3.5363314645854045	2.1748792802754155	2.3911167151194603	0.08045131218235733	0.44981670119445805	0.6171349914909764	0.7211047973325685	3	1	0	0	2	12	8
RNU1-1	1.868014829549266	2.587323372199214	6.378234547737077	2.1744382515629184	1.7886390634662128	0.09881995670073733	0.304533226871333	0.6584183112579752	0.7743816950744196	1	2	2	3	5	39	7
RP11-504G3.4	-0.2766694015188881	1.064003370586331	0.8135360153626298	2.1723030892954496	3.355397893747174	0.04048886738217758	0.37773748810823893	0.4577778630614197	NA	0	0	1	0	0	11	1
FBXO6	1.4746439065214383	2.2832923058979704	4.7314852343441345	2.1714815991842364	1.898747550903598	0.09909677346320798	0.36066376104289816	0.6518413352226693	0.7418822891770355	3	3	0	4	1	29	6
BRIP1	1.904827433071554	2.7719437646638165	6.669777410781329	2.169914301083224	1.735059684481808	0.11954559395300855	0.35927136963992423	0.645941819248511	0.7172282835184243	15	1	0	8	1	37	11
ZNF77	1.5154638761317334	2.40737649675565	4.543375849583582	2.1678835217635406	2.004826946917737	0.13170202142296702	0.2192664546912519	0.5634698239064017	0.6334250092458872	10	0	2	5	0	31	8
C15orf48	0.5822856355712712	1.8010346005828433	3.5821889692681093	2.1652394508812036	1.2915726396849083	0.021907532626656734	0.5028911364263711	0.8708333009482765	0.9728940061217274	0	5	2	0	0	13	4
SPN	5.477901024443706	5.89497936993498	72.4887097450349	2.164837625250619	2.0264228126888817	1.7321784587810807	0.02299815480037849	0.041021221132578965	0.0076507614799465095	47	17	88	34	16	529	97
VRK1	2.6257519449022393	3.2172296376836753	10.413008507926921	2.16448914315997	2.103103553895906	0.305373929486494	0.16427513792081327	0.3696885865944214	0.2859239370271565	4	5	9	3	2	55	18
ATP8B4	3.9940721293827166	4.597716072890446	28.177171667291685	2.159901482955607	2.1199044845827655	1.747079533446907	0.06989510584701857	0.11279550528322882	0.02635561007810905	23	6	27	29	1	175	49
FBXO43	-0.2766694015188881	1.05695807554842	0.7920549678430306	2.158598357074846	3.413109419932913	0.041701659275874	0.36020866831171966	0.43740414071625616	NA	1	0	0	0	0	11	1
NKG7	4.268745071268114	4.786672404647661	34.02747905206991	2.157678200136203	1.644533302290988	0.2269817604510156	0.12907726383527046	0.44324877893918124	0.5241138837661947	11	21	34	11	7	158	52
IRX5	1.3529633727388855	2.319218752216828	3.8535344360649706	2.1576346864604043	2.0303935238753876	0.11564462605904699	0.26290342211160905	0.5634698239064017	0.6931216604282219	4	0	3	7	0	42	3
SNORA12	4.878479233183158	5.520716245614123	58.72102581685184	2.1566946326638563	1.2703629061721038	0.10260816319591098	0.19657404002538212	0.7069690919537397	0.8522585666629022	18	31	20	14	41	175	93
HBD	2.259140315757853	2.9918621160410046	8.295149908036127	2.1517466270581114	2.1625213079821406	0.2464239172893032	0.21933862524831174	0.39580967468897	0.33790611577605156	15	1	1	5	2	42	17
CDH3	2.659739241207112	3.548439313065624	13.149910699910581	2.1509973869787915	0.9859549449786235	0.053840533713077045	0.4745616108754643	0.8452095506062228	0.9394048236573056	6	3	0	32	8	75	10
FCHO1	1.8359148196504922	2.8205185797516235	6.399218973578031	2.150570668669815	1.492452013036156	0.0910340525245125	0.30129630373448374	0.7216857738760538	0.8402310118691694	11	0	17	2	0	48	7
IGLV8-61	0.129439206793798	1.2875035637792152	1.547573016444083	2.1497060709795996	3.318259013450096	0.07672792532701232	0.3480173504272213	0.4194530208307719	NA	0	0	1	1	0	7	5
FAM186B	0.129439206793798	1.3923691611844125	1.7418064414757	2.148736974539866	2.503030318486768	0.05054802928776693	0.4333343821776702	0.6602507256674688	NA	0	0	0	4	0	7	5
AC006129.2	0.05503461203644935	1.2007526407371638	1.1167049905046031	2.1480157925648253	2.913322752177449	0.0565169277197126	0.3269947205893367	0.5044009152258272	NA	0	0	1	1	0	11	2
YWHAZP2	0.40260024164732167	1.4251504700165216	1.86380606831714	2.1474181661427907	2.7576962583283713	0.07908448643514092	0.3465831089469187	0.5317009289012805	NA	1	0	1	0	1	11	4
NEIL3	2.289824826015194	3.1203575426073504	10.071999988516176	2.1469067638756223	1.3107185646686506	0.06543566608590073	0.4019049900394846	0.7839121087714163	0.9041554497393992	1	2	13	1	9	42	13
CD34	5.597195073690923	6.2205157052005635	94.42537273054084	2.1464874330351025	1.2682040013616003	0.11801958545525625	0.1545518667311343	0.6848833450637088	0.8346293339900381	67	19	33	19	90	368	134
CCR7	0.9752306822180195	2.060390797734487	3.3487393909577476	2.1429959847385995	1.6541857674994203	0.061324880239943286	0.41364237697260575	0.7614915650833146	0.8725242507780513	0	0	8	5	0	18	6
HAUS8	1.8246032668618941	2.5885167206903135	6.065953774801534	2.1411855615040865	1.8950889189401199	0.13012615387333348	0.24216343856998085	0.5973233702890847	0.6572796765227656	5	0	3	2	5	38	8
AC009237.8	0.9615616324958326	1.852823611488329	2.714097075009362	2.140758875898879	2.5066472875779655	0.12106843510338691	0.2061215570932465	0.44996583560484876	0.5463794567579248	2	0	3	2	0	18	6
FSIP2	2.150396069222707	2.870186527589455	6.936023516174156	2.1358866995405434	2.0004907628535573	0.2525325971642024	0.19580196904562436	0.43721918315615826	0.3894840823567861	6	2	6	8	0	62	7
TXNDC5	4.598943250174816	5.12799597618221	42.133812464675515	2.1336227016367144	2.337440258099632	2.085312925789319	0.03069078516414206	0.020808776435872124	0.0013159003278251345	47	5	24	29	8	202	93
LSP1	5.626092981763566	6.151369728121057	87.19327936571935	2.132495636382302	1.728885488580442	0.8477673743369843	0.09635028220761042	0.3059311557057283	0.28971375311513703	39	8	158	36	35	538	119
RN7SKP107	-0.21963080388738423	1.0269322367062834	0.9913425059867259	2.131113811605511	3.4690059384958385	0.048988913429154506	0.3855357728470964	0.44996583560484876	NA	0	0	0	1	0	6	3
AP001626.2	-0.20226480676153943	1.1071486452544266	1.4089980546698084	2.1309937253291853	3.4430602692793637	0.04953164332051865	0.47441918610302436	0.531150630257507	NA	0	0	0	0	1	5	4
FCRL3	0.8175234016410327	2.2000849941780807	4.060158911651586	2.1299547055687387	0.9093076924204783	0.025492164376349786	0.5277515784218865	0.9122343556768912	0.9678543220286075	0	1	18	0	0	14	6
KIT	3.4036480616133344	4.087716683129502	20.21536179511212	2.1297104588234386	1.5448828170698383	0.1396938032921781	0.2602381894310752	0.611714927761421	0.7172282835184243	12	2	28	2	14	90	31
PADI4	2.130263343576748	3.112967315576935	9.012548242847462	2.1295351880571087	2.319362748012378	0.2918032795557284	0.26645993826987274	0.37866676563348	0.2667511606772615	12	0	8	8	0	34	24
RP4-665J23.1	0.19336191778968678	1.3093253593450709	1.2656264821775127	2.127127311825326	2.6719681435729794	0.058422152069407186	0.3104236929407106	0.5506609720850281	NA	2	0	0	1	0	13	2
MBL1P	1.2559276446946113	2.1820686503537505	3.7740393115387145	2.12550970276837	2.1249520065488077	0.11609566184510929	0.25195305240551247	0.5634698239064017	0.655514603746043	8	0	1	4	0	22	8
BMS1P4	0.865310796386749	1.9093654498162513	2.703043728027476	2.125459972134267	1.7898551940486958	0.06501314756225082	0.3638027001733894	0.7195771331987566	0.8528412869964191	6	0	0	5	0	20	4
BSCL2	0.9419782505516454	2.0266566351719644	3.5167292481655585	2.1229051940957984	2.459457337783854	0.10549824822818477	0.3209145268172028	0.5435926006509727	0.6129176054780119	1	0	1	7	0	13	10
S100A12	4.266502156478114	5.0827605192462	42.308153534288195	2.122755624213141	0.705187594491652	0.03912423013796114	0.37980165203220223	0.8952158141192399	0.9689428988515906	4	5	68	11	46	173	38
DUSP28	1.2162006801865994	2.140031620830168	3.6182443537624898	2.121595547343705	2.025063861079366	0.10345214880537193	0.27724885552973205	0.6061950499424762	0.7107783626215872	1	0	6	5	0	22	7
HIST1H2AM	-0.5498304363724117	0.8192189620576309	0.6419125869733949	2.1203912975820978	4.55177570790236	0.032448076656193946	0.41002156832629105	0.4058173859087001	NA	0	0	0	0	0	5	2
RP11-1008C21.1	-0.5498304363724117	0.8192189620576309	0.6419125869733949	2.1203912975820978	4.55177570790236	0.032448076656193946	0.41002156832629105	0.4058173859087001	NA	0	0	0	0	0	5	2
RP11-190A12.8	-0.5498304363724117	0.8192189620576309	0.6419125869733949	2.1203912975820978	4.55177570790236	0.032448076656193946	0.41002156832629105	0.4058173859087001	NA	0	0	0	0	0	5	2
TXK	1.6198610756960192	2.721553126058208	6.115861866452835	2.120130683805695	1.2674898393659273	0.0603021282940689	0.33732836520836357	0.8173618118050358	0.9055463083694313	2	0	24	3	0	31	9
BATF2	2.833691217147716	3.4384485922422057	12.099544402194372	2.120110382706783	2.123569144925568	1.280846957186559	0.16936028574261253	0.30783304455251265	0.19817143539391385	16	4	2	8	2	62	23
MYL6B	2.3415059555085866	3.1754668800866526	9.98196743788084	2.1192069674943514	1.7333889307629862	0.13288113531443677	0.3104236929407106	0.623142360764142	0.6871310644613432	12	0	1	9	7	45	17
PRKCQ	2.7550276175964554	3.498279999148984	12.083367283050864	2.1183216388343946	1.6479043664559032	0.17861011155407547	0.23466008346138506	0.5829895772110029	0.608737486273126	6	4	25	8	0	80	15
MLPH	5.88282343624743	6.388406257011921	101.82357323963556	2.1162861089065585	2.1036227410572286	1.8117516372467808	0.03069078516414206	0.041670532695793974	0.0068529026879352575	143	18	61	104	8	827	128
AOAH	4.520131314203027	5.117235648788004	41.95813091139588	2.1161609187976373	1.3701993954883962	0.14973863049605748	0.25096509675070816	0.6166949059622175	0.7368358918780367	17	10	101	6	14	212	55
ITPA	2.984904729144807	3.6509539174078425	14.289814410486043	2.1147518549275555	1.8816115329572802	0.24910781937335486	0.26645993826987274	0.43889403543232824	0.4102833109047563	20	2	1	13	6	67	26
HIST2H2BC	-0.20226480676153946	1.0718603388379366	1.1518821535593944	2.1126963120731794	3.657409158121209	0.05563625316503652	0.41364237697260575	0.42023589076055695	NA	0	0	1	0	0	5	4
CLEC1B	0.8567699449003616	1.9770837339493268	2.7457705891842603	2.1117276948164463	2.6272428997862645	0.10852445282626445	0.3755001865580989	0.4352482446426259	0.6046675289917545	1	0	2	2	1	37	1
RNU1-89P	2.060976886111641	3.0732785642720355	10.494572630473549	2.107033290860112	1.5772597048895283	0.06343192495352469	0.4935556881174641	0.7658290857942784	0.8929553653498865	2	7	4	0	6	25	19
PCP4	-0.6551112355390126	1.1162300552995776	0.7401751019417219	2.106413969979541	5.0563847524758865	0.027639876058292736	0.4941068922807046	0.3735449129913529	NA	0	0	0	0	0	16	0
TICRR	1.4169388595087113	2.361530314897045	4.62812329187699	2.1059530666914754	1.529148612232816	0.07303221346665659	0.4109326123601677	0.7584980067319339	0.86397718836159	4	0	0	11	2	28	6
LINC01089	1.0671203894298027	1.9793445782520855	3.171034426077366	2.1057978567268396	1.9694229333953277	0.08995418656409113	0.3587681234195931	0.6518413352226693	0.7646708313308272	5	1	0	4	0	21	5
HSD17B14	1.3879253140375785	2.1998859589068123	4.544367388978191	2.105411382690571	1.9460661023860664	0.09506745407652928	0.38929591742116154	0.6569740200510504	0.7418822891770355	4	3	2	0	1	23	7
AIM2	1.400744953066674	2.354358650136257	4.887858193211072	2.105374989090299	1.4096401427915537	0.05989885279295738	0.4569912893338185	0.7924144293821317	0.9014644477406412	0	3	3	10	0	26	6
HIST1H2BK	4.787735094785876	5.315593792621867	47.872567933384175	2.1050117328343214	2.0533261461365497	1.692589379154529	0.04830199800340762	0.08355813983799583	0.02641819722044901	44	12	26	62	3	285	82
RP11-36C20.1	0.2774362492374504	1.3972017206032987	1.4342268301735848	2.1030491384596277	2.3455191643105167	0.05369905066013729	0.35038224383700367	0.6258453684528903	NA	1	0	3	0	0	14	2
TWF2	3.5777648932453223	4.299946052929684	22.537555309069493	2.1015162584562295	1.5984975825355385	0.18425296115505735	0.2576300965129114	0.5484535446147286	0.6109278035193443	57	7	22	3	1	133	31
GSTM2	3.3641439562835864	4.175171009581466	20.506450942385232	2.1014411887873092	1.9665327477672687	1.2008463694724378	0.22376481012400443	0.34367612935093206	0.22172212103713212	35	3	25	11	0	100	41
FAM110D	0.7618498703388163	1.785917191196979	2.5253981803266603	2.1011152409804117	1.8110832829078376	0.0597702811222517	0.41056173846396943	0.7245121623931159	0.8688717025537067	1	0	6	0	1	19	3
C1orf186	-0.25948451098778635	1.019461274943249	1.1266059878698025	2.099163143585473	3.031068506838456	0.03628817715278372	0.4711939412835838	0.5966712836234916	NA	0	1	0	0	0	7	2
RP11-436I24.1	0.24208147748041062	1.3222857430020059	1.4926872319444118	2.098911324233439	2.8385971267236525	0.06867408698535486	0.3241048145547902	0.51323861831124	NA	2	0	1	0	0	9	4
CD7	1.3583873513387457	2.2693774995855063	3.892399769128383	2.0980206881891497	1.9150006227384153	0.10180288157954868	0.3104236929407106	0.6111826481486037	0.7508920309878864	3	1	8	1	0	38	3
PRADC1	0.5752267506962601	1.594694892548377	1.766695439696202	2.0963285789796156	2.474891675390319	0.07983769014400088	0.26700713614484667	0.5267606266817363	NA	3	0	1	1	0	20	2
GATA3	1.49761334918586	2.7099805149921514	6.349012002333103	2.095640344431058	0.778168840253843	0.02905063821336061	0.5033985052184856	0.9151138930695806	0.9713077493304748	0	2	27	2	0	27	7
ADPRHL1	-0.5911885245431239	0.8219041163729061	0.5291305409078068	2.095464619760629	4.436518754209362	0.027355976103025304	0.41364237697260575	0.41158993192582816	NA	0	0	0	0	0	7	1
C17orf50	-0.5911885245431239	0.8219041163729061	0.5291305409078068	2.095464619760629	4.436518754209362	0.027355976103025304	0.41364237697260575	0.41158993192582816	NA	0	0	0	0	0	7	1
RP11-7F18.2	-0.5911885245431239	0.8219041163729061	0.5291305409078068	2.095464619760629	4.436518754209362	0.027355976103025304	0.41364237697260575	0.41158993192582816	NA	0	0	0	0	0	7	1
ST13P4	-0.5911885245431239	0.8219041163729061	0.5291305409078068	2.095464619760629	4.436518754209362	0.027355976103025304	0.41364237697260575	0.41158993192582816	NA	0	0	0	0	0	7	1
CHMP4C	1.6756035041027368	2.3316754511150806	4.469692213075039	2.0947930226311455	2.2755249532637976	0.20206018003180734	0.17860763438956795	0.37573706182515654	0.3816299130208485	3	1	2	4	1	36	6
CHRM1	-0.2954186205586385	1.0238068235885787	0.7672750714912723	2.0897496844520034	3.256733602579417	0.03797589372408937	0.40993487401867684	0.48119892436390943	NA	0	0	1	0	0	10	1
DEPDC7	-0.2954186205586385	1.0238068235885787	0.7672750714912723	2.0897496844520034	3.256733602579417	0.03797589372408937	0.40993487401867684	0.48119892436390943	NA	0	0	1	0	0	10	1
IGKV6-21	-0.2954186205586385	1.0233004151575689	0.7657784138555496	2.08881106347593	3.260632554647125	0.03800820323828521	0.4087633709347025	0.4794456400178029	NA	0	0	0	1	0	10	1
IGLV7-43	-0.2954186205586385	1.0233004151575689	0.7657784138555496	2.08881106347593	3.260632554647125	0.03800820323828521	0.4087633709347025	0.4794456400178029	NA	0	0	0	1	0	10	1
RP11-16E12.2	0.0963927002071615	1.3583326256270505	1.40880345686989	2.088737901324777	1.826349811672521	0.03187240245071477	0.4552265109043062	0.7802558385828109	NA	0	0	0	5	0	11	2
RP11-466P24.2	0.2627086073854356	1.4033352322725796	1.662072862025072	2.0882155804040243	2.0945987348958304	0.04497199190894215	0.46032176008096787	0.719548042042145	NA	0	0	0	3	1	13	2
EPHA7	0.6736937295726757	1.932856012609025	3.4254149775796896	2.0841099137313344	3.0264829589502407	0.11238693435484697	0.4417882402898698	0.4352482446426259	0.46061599712063456	0	0	3	3	0	8	12
SNORA79	4.320615685121651	4.905188179733111	38.154509495921424	2.083538780666226	1.3320187900084546	0.11027388188886922	0.2062902155529479	0.6801765626950285	0.8402310118691694	11	25	11	15	20	123	59
SNORD12B	2.6663291671151668	3.6404256211902988	15.855955043618936	2.082185705300068	1.632872150892081	0.07865398867562418	0.4429178315711669	0.7208961835814585	0.8528412869964191	2	13	1	8	5	34	31
THYN1	3.030323335141219	3.781539116906211	15.087160666462694	2.082007295119811	2.0256229449526915	1.3628058305621078	0.18928255720768716	0.31878689025852247	0.1675106972218923	18	0	18	14	2	79	30
RPS7P10	-0.12840767672949677	1.1603095151636802	1.5650384448948524	2.0809765150918644	2.2234549749991057	0.025609555054928696	0.5113029385759892	0.7646888812460325	NA	0	2	0	0	0	8	2
AL353644.4	2.0609736977930315	2.840105278049024	7.902689612681386	2.079856633949479	1.524148198505254	0.08908017630718229	0.43508414106817517	0.7251349286316157	0.8402310118691694	4	5	10	0	2	36	11
ST6GAL2	0.4045819808732585	1.535761332406665	2.1967925598411124	2.0788197338313354	2.190335598496156	0.0556734289938133	0.47118059037941834	0.7045229293812404	NA	0	0	4	0	1	9	5
RP11-251M1.1	0.4045819808732584	1.4388589684970232	1.9965725042666047	2.077819020434754	2.7988462321805527	0.0801427612647756	0.41002156832629105	0.5370175098478068	NA	0	0	1	1	1	9	5
DCC	0.048150498672064584	1.2880109882159918	1.5377272866190432	2.0763810666306965	2.898343745620106	0.05668322845217028	0.42454541911527877	0.5679654884336548	NA	3	0	0	0	0	6	5
DKK2	2.9645041822891574	3.500928881905895	12.260179728346012	2.0756397527241384	1.8828143127917698	0.34989521964902065	0.17206934190225645	0.37866676563348	0.33612506604369213	18	4	4	5	4	102	11
IGLV10-54	0.5667235824922477	2.2300625047903857	3.869234038902609	2.0741602848348073	0.27240893992528087	0.002992325420421238	0.5596359202264494	0.9833775982244015	0.9969515244828931	0	0	0	25	0	13	4
SKA1	0.793943509316676	1.8282204046726827	2.6803246295163503	2.073351971507769	2.06265060955018	0.07455013302967106	0.3729128928081091	0.6647135301707082	0.798328832003774	4	0	0	5	0	14	6
KIAA0101	1.484040206997175	2.295802489839053	4.712290044031889	2.0709719070555055	1.9149300072123643	0.10781573884368068	0.3920506292211183	0.6308377118072054	0.7097675559925432	8	2	0	2	1	24	8
SNORA35	2.176661701990631	3.147330259037487	10.223951438266134	2.0708437921523015	1.9961611198324174	0.12755554211857956	0.49299884613166894	0.59053240053693	0.6423359640686284	0	5	10	8	1	26	24
CST7	3.4001151649190544	4.3396730383422755	23.724502564956985	2.0705862757877473	0.7641639966188869	0.044121247119993906	0.4374515235481928	0.8886182613142094	0.957060904445596	2	1	79	8	14	100	24
SNORD116-2	2.5777870838721784	3.3079754966547457	11.875032974952799	2.070547914209847	2.259720851337966	0.1971051052950016	0.29541806960342865	0.41035011183633696	0.3859620884432777	3	5	3	4	5	36	27
ACE	4.7228298450688	5.511083007628797	54.62303843225413	2.0692372183773857	1.4778149497424202	0.1542019255974004	0.2689501186228732	0.6118566037173391	0.6938143303700078	59	5	161	8	5	265	84
HIST1H2AD	3.0063264236340914	3.606116151784206	13.31518425359247	2.0685072608046684	2.147988156122201	1.5619236419554432	0.10983536158263767	0.2138754496885973	0.11136261121150647	11	2	8	18	1	74	26
NUDT1	1.9983837435352825	2.7269825905524545	6.222934862647708	2.065759061292403	1.8879216225959523	0.17532986773022086	0.2418966276048407	0.5368939133102669	0.5422444620454325	10	0	4	3	3	53	6
TRAF3IP3	4.46203021725979	5.051017304773127	39.796055025734205	2.0647537895349157	1.5879375980075403	0.2248232645619268	0.1837686861914535	0.47562677368487255	0.5385392119610883	18	10	96	10	6	192	63
MTRNR2L1	1.4602924783461815	2.2800908733227323	5.329702926229122	2.063664709647937	1.9351935368181377	0.07989444733930244	0.40731621690513803	0.6791150128470558	0.8060913585492495	1	4	1	1	2	20	9
RP11-750H9.5	2.582770490346569	3.3110610275233316	12.242081290593527	2.0624839348873065	1.2586299636156282	0.06248782541301051	0.38038846556809236	0.7894568438078002	0.9168077609728587	3	10	6	1	6	47	15
ATP6V0D2	0.8242961355674118	2.4559605592274973	7.058023977168016	2.0611241523728165	-0.16118586632228607	-0.003439232654323488	0.6003494319707594	0.9914078181210249	0.9969515244828931	0	0	0	2	15	15	4
AC006548.28	-0.033061296599049744	1.4087754351006854	2.4065143384509393	2.0594151860172705	3.1397063804097454	0.04905112904717048	0.5549703771014173	0.6118566037173391	NA	0	2	0	0	0	4	7
CDCA8	1.7168035861006459	2.3981369624981865	4.922334216767914	2.0582028114392283	2.2318346772409927	0.19119122752174003	0.22255267589242364	0.41158993192582816	0.40579430668614913	7	1	1	3	1	30	9
SYT2	0.5649196384454265	1.579664512708492	1.7604032755925971	2.0578472244160215	2.3685832910254594	0.07416120464242774	0.30100228051133543	0.5676154743325345	NA	1	0	1	3	0	19	2
HIST1H4C	4.104301291729796	4.613747063621714	28.807362920059717	2.0577663105286166	2.0269347566138918	1.6341798737101685	0.06880929190806569	0.1240436089170096	0.040072268194224096	36	2	25	13	10	165	50
PRODH	2.6358100769343795	3.2972072791074516	9.897620380303495	2.0568688463235754	1.8501271812084399	0.25236683543574145	0.16936028574261253	0.42565283934117387	0.42875513715527247	23	1	9	4	1	78	12
ORC1	0.9194136277264687	1.7727953551669853	2.846850879899788	2.056737454162828	2.2617072240175	0.09306704370969489	0.3855357728470964	0.5885964965489837	0.6871310644613432	3	1	0	1	1	16	5
CD69	2.7427263860974143	3.651352816760556	13.862328847064445	2.055176984875805	1.1972842338699656	0.07923534160402447	0.3454546902567572	0.7839121087714163	0.8902910208104122	5	5	44	4	0	66	18
AC064852.4	0.5492391289846347	1.6020976546013326	2.1255736148999156	2.054828660269	2.216878254039745	0.06593575795271037	0.40514329939695115	0.6600081982702096	NA	0	0	2	4	0	11	5
WDR5B	1.5587594572225971	2.51070519560122	5.66667664232296	2.054801944726739	1.5088920948892313	0.07283137223758866	0.4464741082181587	0.7658290857942784	0.8641105867334622	4	3	0	12	0	25	9
RP13-188A5.1	0.8290170362092177	1.753375483352588	2.2169837153146483	2.05434269060277	2.2367756241563788	0.08914752842273091	0.2610801266554348	0.5581087482712012	NA	3	0	3	1	0	21	3
RNU6-4P	0.2347200059603989	1.4125694077666051	2.232554343782075	2.0539373531431306	2.484526215034854	0.05000192573019955	0.5006133497772219	0.6850457210826679	NA	0	2	0	1	0	7	5
TSPAN33	1.2146962991162895	2.0709114822688672	4.139085513157739	2.052202478415965	1.7430961188521545	0.06792805452711456	0.4613807858945197	0.7306848896701766	0.852773293824048	0	3	4	1	1	19	6
MACROD2	4.986071328718361	5.4520951302873515	52.73204634607782	2.0505297204085835	1.7486925312464088	1.098015974538526	0.14142645665763856	0.24122439276356555	0.20609269347030715	63	12	10	80	12	356	66
LINC01410	-0.036137462534712846	1.1857367284775477	1.125041459367003	2.0484385928547915	2.2702159367026025	0.03563542574643351	0.4417882402898698	0.7022305065941855	NA	0	0	3	0	0	9	2
SH2D1B	-0.036137462534712846	1.1857367284775477	1.125041459367003	2.0484385928547915	2.2702159367026025	0.03563542574643351	0.4417882402898698	0.7022305065941855	NA	0	0	3	0	0	9	2
RNVU1-19	1.3908281689489492	2.610075330081195	7.833041935479029	2.0450554901516123	0.874739030040554	0.018072289760426703	0.5875817530543389	0.9158128382831667	0.9802841471723875	2	7	0	0	6	16	10
SNORA75	3.3214905369556775	4.134355052211605	22.32587027362586	2.044547975034446	1.4326324159050654	0.08672063843198595	0.4569912893338185	0.7216857738760538	0.8572666356482397	1	15	10	11	10	50	41
SNORA38B	0.6314430059238281	2.0217723924217204	4.390506404265255	2.0439365696510854	3.2701924909687214	0.09391441239961437	0.5553043748995521	0.46163370424841127	0.48298646913630583	0	2	0	1	1	6	14
RP11-930O11.1	0.17573404096970574	1.4827082127748619	2.006197760924929	2.0411354038802356	2.354002577703026	0.04973493113969745	0.49299884613166894	0.6968637386051385	NA	0	0	5	0	0	6	6
CDK1	3.2973203693846638	3.8438458135858693	17.034092150315804	2.039894797355344	1.6885229631953644	0.2013021967320217	0.2386801694572119	0.50271352907781	0.5385392119610883	20	9	2	9	5	81	26
CASC5	3.828909620851435	4.3088293565893485	23.45919441148569	2.038906690369481	1.6188927690049995	0.28390098455909085	0.2105213639295107	0.4352482446426259	0.4453953547876029	29	10	3	21	7	140	29
HLA-DRA	7.890883626320582	8.53445475709654	472.89136815297167	2.0388886857811728	1.1187803088704984	0.10202392629551484	0.3328792758693651	0.7548159713680301	0.8677970266071195	72	374	455	133	135	1920	611
HEMGN	3.156566172797111	3.719970347437481	14.333892991765012	2.0386782414672795	2.0971222772976663	1.6026999445055026	0.08900424447622836	0.17716344021333888	0.07595878879080355	17	1	12	14	2	91	25
TMEM156	-0.017199680543514964	1.2290005819764374	1.2625355031851517	2.0382868139435657	2.6310129606863777	0.04356484709305887	0.4796825592467666	0.6194668687907898	NA	0	0	1	0	1	13	1
TSTD1	2.163850979439438	2.7711798093486664	7.065580488977556	2.035329677134685	2.3897089173157346	1.5483296919025502	0.16661758033918467	0.2704984051853169	0.16333729395210878	5	2	5	3	1	36	15
AL139099.2	5.129699561665828	5.598516007380871	60.8144219250135	2.035045485955826	1.2739022796630401	0.1441476175999453	0.16427513792081327	0.6150232012949763	0.7835439475788679	61	38	17	16	27	314	67
CKS2	2.782713790968293	3.3554872405335776	11.196726190626107	2.033658939842937	2.005236901453844	0.9152057399587968	0.18810336709045758	0.350294519586337	0.2600703457811669	11	3	2	14	2	60	20
PMS2P1	1.535835932623562	2.3078461187860855	4.995736554820643	2.032526282455899	1.9764251684113219	0.11046029845808457	0.30565683035385566	0.6150232012949763	0.6871310644613432	3	4	2	2	0	25	8
BCL2L15	1.2242286010878343	2.0151715432234183	3.2748308026816457	2.028753727369959	2.1173333821907816	0.10760610075450751	0.3305295966640161	0.5547746029440123	0.6871310644613432	1	1	1	4	1	29	3
ALDH8A1	-0.2022648067615394	1.1087806415855708	1.289444095976741	2.0262854583978154	3.890929251635911	0.062030466866746264	0.4506167489830598	0.3805406650815225	NA	1	0	0	0	0	4	5
ANG	-0.017199680543514964	1.2223187405728377	1.2410544556655525	2.024141997980941	2.6792229416864317	0.045171205899980846	0.46517611124614455	0.6062807244288754	NA	1	0	0	0	1	13	1
GLDC	0.7238666177469844	1.80000392655705	2.733408222819585	2.0235117534206464	2.15573636543415	0.07357679107457298	0.4363252052450427	0.6618240271047924	0.7872596318429218	0	0	3	5	0	11	7
NLRC3	3.481086624454349	4.16357956839035	20.05850771003677	2.0227705371225158	1.754500282973346	0.2918002905051969	0.16427513792081327	0.4184974462185236	0.4102833109047563	17	1	46	11	2	117	32
IL33	5.544977091208211	5.991064150216215	79.63236275536048	2.0212314081334015	1.5840113771061466	0.34842152118504593	0.07520666162818355	0.3637332202869414	0.42506632849950227	34	51	46	63	12	388	117
MALL	3.134233925580304	3.8151981154968597	17.400973283310726	2.0193022620041683	0.9263441647719052	0.0487956235441259	0.41002156832629105	0.8484411171148859	0.9545098092707224	6	14	1	15	9	82	14
SNORA42	0.550861966436713	1.6549163336696826	3.0259163654659695	2.0184463667369923	2.465344005981153	0.06279950292048682	0.5189860352927232	0.6602507256674688	0.7711892044231713	1	2	0	0	1	8	7
LINC00964	-0.3160457504636634	1.017744133900408	1.0138239418042143	2.0182287360823374	2.924422527883705	0.03096618395916837	0.5032965949021063	0.6130549309431269	NA	0	1	0	0	0	9	1
MBOAT1	2.0529639741707824	2.9263890016874985	7.063737667438888	2.014954216736785	1.5146132680775926	0.11651348352031304	0.3086885282993938	0.6892415251709687	0.7790383221365503	7	0	16	9	0	52	8
JAKMIP1	0.573785491035748	1.755359237505238	2.6468729656197603	2.012887399316798	2.06500820038154	0.06112795815622448	0.4623255832403427	0.7103318003845518	0.8404230795645167	0	0	7	1	0	9	7
NEK8	1.0291872324109343	1.9721578739823034	2.75981104047061	2.01233281649132	1.9048491242872885	0.08327051535623325	0.30951027134179243	0.6484436891601755	0.8084147455619423	7	0	3	1	0	26	3
GYPA	0.9016354318801132	1.7329268483533702	2.476952932723786	2.0122002859359895	2.327138865339239	0.1031408098934966	0.29541806960342865	0.5331545890250987	0.6484302982746623	3	1	1	1	0	18	4
SNORD114-14	-0.2540605323879263	1.021249402477897	1.2393880339353909	2.0102190009735166	3.140194819239354	0.040059544985019534	0.5067829961565531	0.5917937743685725	NA	0	1	0	0	0	5	3
IKBKE	2.7658474234451234	3.574220704893484	12.824292670685411	2.006903605440448	1.4812082011265713	0.13116663528649072	0.3086885282993938	0.6676546626313347	0.7418822891770355	41	4	4	7	0	71	18
MYLK4	0.3679894065520365	1.5123609811653818	2.092461139440678	2.0053691958233593	2.963596100495983	0.0841271471341398	0.4119650894145182	0.48119892436390943	NA	3	0	0	1	0	7	7
FAM110A	2.0138902611401286	2.7201957880983674	6.943941059171702	2.0050430246336033	1.6554735049000722	0.10525934505017187	0.3446979450354923	0.6722869881957857	0.7735871758368484	2	4	11	1	1	35	10
MT-TL1	5.034805915592889	5.804260674147557	72.42530255076404	2.00457390129064	0.49782488760189963	0.02425778804450822	0.3778653939784269	0.9325217224458358	0.9815666464666684	35	64	6	22	49	212	71
SNORA65	2.9466441101830796	3.6565714041183672	15.610969839465678	2.003326816033555	1.9749807357507256	0.1555021035156258	0.3104236929407106	0.5080985919597208	0.5762900530031165	5	9	4	4	6	43	33
SFTPC	7.8672966658071966	8.916451342194723	622.5428024616596	2.0030834703303184	0.5169310957988567	0.013785825643068362	0.5351424836534131	0.9382866767563419	0.9887155598847338	236	754	549	24	88	1498	735
E2F8	1.0886171378889584	1.9881119306672177	3.5867477845912905	2.0028512307529036	2.0302649330605624	0.0896120528641512	0.42398420054325037	0.6588354169282273	0.7418822891770355	3	2	0	4	0	16	7
HNRNPA1P14	0.5498897981645537	1.7253045579690793	2.409414921417707	2.001300865136587	1.8876250453814583	0.04714686494905382	0.5464818856781604	0.7381315160324545	NA	0	1	0	4	1	23	1
MAGIX	0.3508045160209347	1.4285927316768279	1.6200940212210844	1.9988371073649855	2.051691222761481	0.04947586675486157	0.42398420054325037	0.7103318003845518	NA	0	0	4	1	0	11	3
SCARNA22	2.982168217869304	3.7667328131523328	17.525183792820144	1.998092601792239	0.5753223394134661	0.018132225213283764	0.43751345515124906	0.9307346692012449	0.9871572003858351	2	15	4	5	14	68	12
ACSL6	0.6102742369963079	1.544738551863177	1.8964387952525037	1.9976008871113058	2.4007956605312044	0.08004148055838786	0.30129630373448374	0.564701113072053	NA	1	0	3	1	0	13	4
APOBEC3G	3.770848450788085	4.317831396173487	22.4749166762359	1.9969439006804015	1.9059232919954945	1.423095856259631	0.11012291391841235	0.20727297882932696	0.09518936669509767	23	5	20	28	1	175	27
SNORD116-25	0.15742780821883476	1.5796480256954257	2.7081352781719508	1.9967016905809112	3.8692926169725155	0.09657317671227396	0.5328388323326744	0.37573706182515654	0.3371858245339933	1	1	0	0	0	4	10
SNORA11B	0.36429245914837854	1.6002119115229332	2.570069857775389	1.996262928376086	2.8305631157475935	0.07605261216834107	0.516383227919678	0.5796220693317766	0.6671019004808122	0	0	0	3	1	6	8
RP4-669L17.10	0.7343042552026591	1.7176627501916837	2.5191904079040914	1.9939012604366897	2.5486083540993474	0.09657644137754987	0.3310440861718849	0.5267606266817363	0.6346283416301549	1	0	4	1	0	11	7
ABCD2	0.6250018788483227	1.5336942240319	2.2094408691604785	1.9934001580580256	2.2001153160446076	0.06681237354521996	0.4555591954815024	0.6588354169282273	NA	0	1	1	1	1	14	3
CATSPERB	0.41608818477476545	1.4382910379225815	1.8770185455735375	1.9930157689857653	3.1318939733151576	0.09657674817671401	0.3250776813779859	0.39580967468897	NA	1	0	1	1	0	8	6
BHLHA15	-0.01719968054351501	1.189478648427654	0.9824418969194159	1.9927707424047867	2.8680316933870538	0.04987707732252649	0.3928227970599332	0.5203406858833232	NA	1	0	0	1	0	13	1
RASA4CP	-0.01719968054351501	1.189478648427654	0.9824418969194159	1.9927707424047867	2.8680316933870538	0.04987707732252649	0.3928227970599332	0.5203406858833232	NA	1	0	0	1	0	13	1
TMSB4XP4	0.015658263091674073	1.1556198853288935	1.2970085270623113	1.9923485594493027	2.587726958789143	0.045801405313287295	0.4630276628860749	0.6349899091722103	NA	1	1	0	0	0	9	2
RP3-370M22.8	0.8274460001766853	1.9047944533451364	2.647546876406377	1.9921463455155746	1.4851900891254033	0.04873627067637309	0.4421618646170866	0.7920595601019692	0.9157842112993367	4	0	8	0	0	20	3
IL4I1	1.7110331502671814	2.3930727584121545	5.278349122519485	1.9916428054798292	2.291314805904074	0.17488745300145989	0.30239573480991133	0.4352482446426259	0.40767485862148595	1	2	4	3	1	24	11
BEX1	0.45744627294547757	1.6158144543639454	2.4477139605688376	1.9914595390293242	2.105758869667258	0.0554356640338741	0.5113029385759892	0.7216857738760538	NA	0	0	0	5	1	8	6
C6orf223	0.5944126209407731	1.8001198953999415	2.747168988179896	1.9910777150522891	1.2012237361688516	0.030489583720085173	0.5346743703619299	0.8680583008674461	0.9556231525328105	0	1	0	10	0	12	4
RAD17P1	-0.25406053238792636	0.9835304913662755	0.9450815621153683	1.9909829667414374	3.3699693248658926	0.045924493027775355	0.4464741082181587	0.48111715519285764	NA	0	0	0	1	0	5	3
RNU1-146P	0.16736222725498862	1.330208652709781	2.091126065709077	1.990958554042695	1.9015294217074217	0.029257671799639586	0.5602165094736488	0.7957036353210594	NA	0	1	0	0	2	8	3
CEP128	4.613154950994824	5.143335880203273	42.325267666453044	1.9902902954212713	2.0980373740369527	1.7615457281622204	0.06988366983740033	0.07061339128899873	0.018604397068159726	61	8	38	25	3	214	84
RP11-764K9.2	-0.68174168185771	1.04036891529159	0.6476532141990068	1.987951362580762	4.884505539764068	0.024624477504094196	0.5213709775499679	0.3967671568947185	NA	0	0	0	0	0	14	0
TBC1D27	-0.11435000472078333	1.0914340804074099	1.0922008625918411	1.987857223429433	2.7489016632978203	0.043192952332777104	0.4552265109043062	0.6130549309431269	NA	0	0	2	0	0	6	3
B3GALT4	0.8431385784605498	1.6973448033856031	2.562665906343802	1.9865256684830395	2.5906175487517222	0.11148761251369592	0.31576680010227237	0.46458211097536706	0.5385392119610883	1	0	1	2	1	13	6
TRIM46	1.8388197860888995	2.5703745790798505	6.14520880782293	1.9862528089259763	1.380407040816409	0.07461685045460058	0.49269608080497207	0.7707682808086922	0.8805976264815545	0	2	5	6	4	35	6
ZNF833P	-0.31604575046366346	0.9747456576596865	0.6995330801003155	1.9862265906057281	3.2078418380322806	0.035925436828582916	0.42351689360377553	0.48793394045661126	NA	1	0	0	0	0	9	1
TBX21	1.6505942310514052	3.0594061922285785	8.52158201872722	1.9837357567655753	0.438398437052612	0.01730632625920104	0.5510898466002274	0.9594702314803792	0.9820908714263946	2	2	44	0	0	25	10
GLCCI1	4.458172473280027	4.843903847009621	34.303018760687976	1.9831299656305905	1.9966390325637706	1.7081586291666433	0.039154752932716475	0.0546926963399135	0.008666021329328191	39	8	28	16	8	195	58
RP11-216L13.19	0.7172443840767359	1.8602563534545746	2.5797216585134737	1.982609079237713	1.2866775019297487	0.037392551759421834	0.47861596815898183	0.8446113248159202	0.9394588012312634	0	0	2	10	0	17	3
TNFSF10	5.837665142442917	6.2869836030356145	97.30567394955202	1.982250037071612	1.564913309986487	0.38537014068049763	0.15404185151428992	0.36339619285189806	0.4102833109047563	27	48	127	72	14	479	144
AIF1	5.1205670464913435	5.729245461030391	67.91517414661772	1.9806434273184848	0.737212276418896	0.049242808470792446	0.3305295966640161	0.8639665769511623	0.9588761523729785	12	53	54	15	39	253	67
SELENBP1	4.86956535034198	5.484709234967203	54.39430454792297	1.9782915509590597	1.70466382590519	0.7600015264454162	0.17026232850799408	0.3409546963508765	0.3104317037734234	81	24	31	48	1	314	78
FLVCR1-AS1	-0.25406053238792636	0.9764323591659132	0.9250971722314919	1.978216855496907	3.424291462486322	0.04647840212999544	0.43595746327689244	0.4609267131403939	NA	1	0	0	0	0	5	3
NMUR1	0.7362859944285959	1.8479433356242931	2.717897312761039	1.9775328263924612	1.5202441139451668	0.047248414456573705	0.467131929172371	0.8046185425621072	0.9115015892027554	0	0	9	2	0	13	5
ABCC6P1	0.716441659433713	1.7030237412115599	2.4716611569180706	1.9772735413055402	1.9405244510379716	0.06024970909158953	0.4552265109043062	0.7062235547510713	NA	2	2	0	2	0	20	2
ITM2A	3.3217184145781258	3.9438755036045436	17.884521079433803	1.9767745276580644	1.1613885921690659	0.09271633134044335	0.3855357728470964	0.7606538536248695	0.8689195010390689	2	7	43	7	5	85	21
RP1-68D18.2	-0.28897749348313295	0.9755723740838294	1.080345043998445	1.9762781327078838	2.9165435368234496	0.03357502177839258	0.5113761307396563	0.6215692662272587	NA	0	1	0	0	0	6	2
CLEC12A	3.253506391265708	3.7343300021332486	14.907880872415967	1.9760927063827747	1.6218692610000076	0.2239831248998679	0.22281978183293075	0.48124203693744927	0.524955998403613	5	4	19	8	7	115	12
C1QA	6.9033405736685545	7.658207280617837	259.6908891553274	1.9760498531062842	0.6296485537949289	0.021284797070596138	0.39741758160779544	0.9045582742379594	0.9802841471723875	34	276	72	144	91	991	240
INO80B	1.1265401583501489	2.0360599780931254	3.0778633654678638	1.97549718575759	1.7572790093197868	0.0793252776594627	0.3143159445987127	0.6895422993312369	0.8351206496630997	2	0	8	2	0	24	4
ICAM2	2.3654555173791336	3.054276493739379	8.754965776591982	1.9747213876508085	2.008482400704557	0.22492696970671724	0.2891086753303886	0.43867178557273295	0.4059324616945209	13	1	10	1	2	40	18
SNORA50	1.0591241553936117	1.9035343784982397	3.4144039381174878	1.9744861332382309	2.0601469736453115	0.08419247456553632	0.3803904884600153	0.6578860348426919	0.7586048226778286	1	0	1	2	3	16	6
CORO1A	5.200325288641895	5.624714792944221	59.66633403244568	1.9733662051894352	1.9998587444978455	1.727110740380187	0.03025335310919161	0.0417681048017844	0.005766815233389395	51	11	74	47	7	359	99
RN7SL665P	0.3040666955561477	1.4995216750479918	2.6247258569357674	1.9726214786612686	1.9874604960536277	0.03630227762957257	0.5461584331651325	0.7805860133820405	0.9136355927763733	0	3	0	1	0	7	5
AMPD1	-0.6206815070384705	0.7718961219403557	0.48286959703644916	1.9723295502600153	4.292109770276105	0.0251346465565812	0.4552265109043062	0.4352482446426259	NA	0	0	0	0	0	6	1
HNRNPKP1	-0.6206815070384705	0.7718961219403557	0.48286959703644916	1.9723295502600153	4.292109770276105	0.0251346465565812	0.4552265109043062	0.4352482446426259	NA	0	0	0	0	0	6	1
IGKV1D-39	-0.6206815070384705	0.7718961219403557	0.48286959703644916	1.9723295502600153	4.292109770276105	0.0251346465565812	0.4552265109043062	0.4352482446426259	NA	0	0	0	0	0	6	1
IGLC6	-0.6206815070384705	0.7718961219403557	0.48286959703644916	1.9723295502600153	4.292109770276105	0.0251346465565812	0.4552265109043062	0.4352482446426259	NA	0	0	0	0	0	6	1
LAMP5	-0.6206815070384705	0.7718961219403557	0.48286959703644916	1.9723295502600153	4.292109770276105	0.0251346465565812	0.4552265109043062	0.4352482446426259	NA	0	0	0	0	0	6	1
RP11-757O6.6	-0.6206815070384705	0.7718961219403557	0.48286959703644916	1.9723295502600153	4.292109770276105	0.0251346465565812	0.4552265109043062	0.4352482446426259	NA	0	0	0	0	0	6	1
CLDN18	4.724447342648769	5.3307003541699	49.08437658029633	1.9721962738842447	1.3827845272818038	0.15814357537187246	0.2599327525509487	0.5934321856702258	0.7206340075102666	51	26	85	8	3	257	62
SEC14L6	0.4214744800922504	1.4393541355973571	1.600415164897922	1.971708176628283	2.209881932470565	0.058483374924689455	0.38038846556809236	0.6578860348426919	NA	3	0	0	2	0	12	3
RNU6-2	-0.15420371182118547	1.1206979203616554	1.518777501023495	1.9717025992804422	2.1145089772119325	0.023490930576270035	0.5464818856781604	0.7791187582353237	NA	0	2	0	0	0	7	2
ATP13A4-AS1	0.03628539299669897	1.1664867898616447	1.429774963011776	1.9711654561677672	2.6414208522447153	0.04860578593893091	0.4935556881174641	0.6359356565800991	NA	0	1	0	1	0	7	3
MT-TY	0.2596324414497725	1.420049544379567	2.3066398770618757	1.9710308032806798	1.6694610593335228	0.027123816361834592	0.5370269816346437	0.8300258203748481	NA	0	3	0	1	0	9	3
CADM3	2.2494168479085457	2.983807495324243	9.386361642547222	1.9709691921557404	1.1965916893196356	0.05651563164433016	0.4588612885312099	0.8173618118050358	0.9266575039972023	1	5	1	8	7	37	11
IRAK1BP1	1.595559531477335	2.3523199530531747	4.789941774092163	1.9695669229983979	1.8651554408227005	0.11852261748750378	0.33458550698820727	0.6152717641048517	0.6894407655496877	1	2	4	7	0	26	8
CEACAM5	2.044454694838185	2.777295097329548	7.474453443341691	1.9694959605566509	1.3011499580731507	0.06427642604184887	0.40539376033776	0.7839121087714163	0.906260346302155	1	1	3	6	8	44	6
CAPN6	0.05858813612773924	1.2075508184565433	1.5531240398748358	1.9688747618025109	2.8320354687729745	0.05561962144247606	0.49413952227586	0.5946242321915932	NA	0	0	0	1	1	6	4
RPL23AP82	1.8377803410182245	2.6104692472232793	5.4202873615887635	1.967256006043556	1.8089647480526594	0.13843895127124306	0.3104236929407106	0.5855535032250971	0.6725743940555441	7	0	2	8	2	51	4
SNHG9	1.073055084809935	1.9790735141922478	3.982032103575767	1.9667396403745334	2.084207134964328	0.0767999801794564	0.4814323680603741	0.6746634132194936	0.7849696606941203	1	1	2	0	3	13	8
SCTR	0.8966236520007639	1.7354035241182757	2.598003549052576	1.9635184118137219	2.061261149707138	0.0805260847462432	0.4283695701339035	0.6382061902053165	0.7774770009955707	2	1	2	0	1	19	3
ZNF831	1.7132160404865944	2.705318763064245	5.960117725348049	1.9629452557332931	1.2478860047945253	0.06552859133429319	0.370796750173942	0.8080928016516894	0.9013098779015385	4	0	22	3	0	33	8
SPTLC3	2.760123806778994	3.3473780664159754	10.48882646505521	1.9611810107655259	1.8820016206856958	0.3165535644872984	0.22223756127890318	0.39580967468897	0.3678050896097851	8	4	12	7	1	100	7
GUSBP2	0.7440277230519668	1.7864311411254767	2.444303740438706	1.9610000549022077	1.6343152085741397	0.052652392143573125	0.4363252052450427	0.7709622414197788	NA	3	0	7	0	0	15	4
AC005822.1	-0.288977493483133	0.9382058926871488	0.7860385721784224	1.9570420984758048	3.1472952191650507	0.03852428806557615	0.4462427038248807	0.531150630257507	NA	0	0	0	1	0	6	2
SCRN2	2.9527566574275195	3.534843420509824	12.661600744786055	1.9565553147159478	1.5284080576926913	0.1561205091757856	0.29541806960342865	0.5934321856702258	0.6871310644613432	29	5	6	2	3	89	12
ABCA13	4.498211631152502	5.304644489867271	47.16357643152395	1.9538764301648834	1.8946899187991362	0.9661024444354162	0.229122208380971	0.3328704034451437	0.27896757598287847	53	3	86	38	1	206	96
OTOF	0.02415840762719713	1.3517164968517201	1.2960214108043018	1.947637667127363	1.73751877110677	0.02729693414587895	0.5121936600195719	0.7957036353210594	NA	0	0	0	5	0	13	1
RPS26	6.1933568011239535	6.6146191890706465	122.20743760502248	1.9471574425238314	1.515143377262673	0.38848079122305285	0.16139235348002404	0.37573706182515654	0.4211254134930441	205	59	26	72	27	679	158
FAM155A-IT1	0.5304899099448843	1.5306847450751155	1.8787363450889383	1.9470100982967047	2.056364190093911	0.05944546295713209	0.4457624377992324	0.6850510713826403	NA	1	0	0	3	1	16	2
HIST1H4H	3.500201710984491	3.9457067791280616	17.66829321697878	1.945571518236507	1.8300849678777003	1.208022907198378	0.10983536158263767	0.298517580811212	0.16685784803187628	19	2	8	13	9	108	25
ST6GALNAC1	2.049470682210134	2.8599901270893273	7.254483864953409	1.9449571799264584	1.3569420111147907	0.08574926013616785	0.40498820609230834	0.7584980067319339	0.8584272886614949	19	4	5	1	0	47	7
MED12L	1.2976743551518501	2.0850254304306404	4.062799183064584	1.9447007979534354	1.9890584337833104	0.09710224567334287	0.3729659430194452	0.6388364840967612	0.7232168457974024	1	3	2	3	0	19	7
HLA-DQA1	5.517847909142119	6.42309783701768	109.19059677010807	1.9445245402136948	0.3760662341248642	0.008909693363093212	0.47861596815898183	0.9519664574112723	0.9964395820198222	11	118	204	25	11	455	70
GRAP2	3.5843974310073654	4.0454006243277725	18.945617468629592	1.9433831874583098	1.9388091260145326	1.3945204744632436	0.1160666688791648	0.21433467890388008	0.11652356079369124	17	3	25	7	5	102	33
FER1L4	3.3606669275382433	4.351178833574945	23.06033871512737	1.940042693191993	0.9888077469776978	0.06769800892740248	0.4462427038248807	0.8380808540462634	0.916751053512325	3	1	43	72	1	95	31
AC096670.3	0.2296621007987991	1.3420415032407056	1.6052448873562426	1.939478108032808	1.9339818188534952	0.039590641271801	0.5078207988732782	0.7584980067319339	NA	0	1	0	3	0	11	2
RP11-139H15.6	-0.17258685742267565	1.511235789613684	1.4083477498207606	1.9388319527026363	2.8716175558426498	0.03696273175938549	0.5849326686166307	0.5901168474152021	NA	0	0	3	0	0	24	0
PCED1B	2.6676955428177545	3.4230438926600693	11.96630781590356	1.9385579081121649	1.7847485355176151	0.19088271668269402	0.3209145268172028	0.5532216787093771	0.5233823016186426	12	5	18	3	0	49	23
SOSTDC1	1.78226517598344	3.1447323548782236	8.936222667207456	1.9379542503411398	0.8027372156054875	0.035208453533597805	0.49288741321301266	0.9122343556768912	0.9588723888361175	5	0	44	1	0	26	14
CCL22	-0.15420371182118553	1.0480076353881298	0.9331578726548954	1.9366705211773187	2.5409085059745475	0.0362269446350268	0.4623255832403427	0.6588354169282273	NA	0	0	2	0	0	7	2
KIF18B	1.881597618187613	2.6283447300841014	5.807439548489276	1.9364385097925938	1.602358529501042	0.11470568285225159	0.3480173504272213	0.6746634132194936	0.7628720636561678	10	0	1	7	3	42	6
CADM3-AS1	0.995201444397723	1.8757793809103886	2.7943275647786647	1.9364254445214637	2.122050185989989	0.09538764681379311	0.3104236929407106	0.5922145247137681	0.7166800570664574	3	0	1	5	0	16	6
HIST1H2BC	5.65220635518708	6.019296536825001	79.29547833386225	1.935701097306233	1.9192683060222357	1.6600585408799131	0.026512437816335995	0.03985707722891727	0.0053618435933931894	66	15	49	106	15	476	125
FOXA1	2.855190002283789	3.333467036799615	11.665683533436177	1.935127627776339	1.5341590987664688	0.14258197318429652	0.26067068955965444	0.6130549309431269	0.700650839597408	4	6	8	4	6	65	13
SAC3D1	1.2419967152782883	2.1549150237635253	3.4198271580973816	1.9349226126893622	1.62436995840698	0.07733903422612748	0.35432482225997386	0.7186662387570764	0.848650058773916	6	0	1	8	0	27	4
RPL39L	0.23965675196559438	1.3744971080209196	1.7830000001950996	1.9348818421392102	3.027609760405916	0.07633461653043033	0.44159765647435073	0.484373845309024	NA	1	0	0	2	0	6	6
CYP51A1	1.3898650863947986	2.3880249584567785	4.544055423088221	1.934674313629176	1.1671240314434759	0.04992635524319299	0.49428349507965064	0.8399788610318075	0.9316100055421381	17	0	3	0	2	30	4
TMEM130	0.7323032754892478	1.6366894034232935	2.1009706912839774	1.933820269999848	2.2748764173510447	0.08376709661057008	0.3724672499052865	0.576808236045535	NA	1	1	1	2	0	20	2
CENPF	5.60745310853344	5.9882682440467425	78.98572531976333	1.9327246512720735	1.5873256202425836	0.7966214117761711	0.1243844733728449	0.2945032499333703	0.2895670931879722	88	36	18	65	22	398	115
ZMYM6NB	0.69223199742558	1.7990334278285964	2.9244233198832483	1.9325611832067193	1.2193881998688545	0.029732188846235005	0.5450230896736705	0.862027637347693	0.957060904445596	7	0	0	0	3	15	3
CPA3	1.9248863929975366	2.806295866792759	7.932260434978491	1.9321228227715088	0.9276034622357116	0.03426897615387754	0.5062856772278599	0.8836071213213648	0.9647393564711951	5	1	6	0	10	38	6
SEZ6L2	2.6248869944294335	3.4492358457971974	11.735114763336997	1.9281909980064518	0.9994415832743696	0.05929323289615868	0.4363252052450427	0.8395227210332206	0.9335320259566465	6	5	1	38	1	71	9
MYB	2.670835969439483	3.272519644791357	11.01494599656642	1.9269021288905532	1.9239259738865933	0.21810279086585427	0.26731590853049547	0.4595900167431811	0.42506632849950227	3	6	10	7	1	45	21
RAD51	0.8087088499600078	1.737795026869706	2.8216426128093945	1.9268841054196504	1.9476953135087645	0.06713943785222305	0.46137287895870804	0.7103318003845518	0.8360169950553215	4	2	0	1	0	13	5
GRB7	1.4958470884214137	2.3022792529495226	3.981768530658633	1.9256873744358978	1.779654402940459	0.11421418254671692	0.29484241392064936	0.6213907741795525	0.7312698737451219	5	0	6	5	0	32	5
ARHGEF38	4.012801470594861	4.398884551170337	24.455625373758213	1.924951905476146	1.8230658871487473	1.3711436214022739	0.08276899802983197	0.1676814345176966	0.08748228723093268	13	5	21	31	6	161	33
HIST1H1D	4.423355416778392	4.884223095845062	35.2997596237978	1.92336567087038	1.7273146524135123	1.0645937291944976	0.13754661028577025	0.27290140478005487	0.2113725749204607	14	3	40	41	14	185	56
NFE2	2.9315942606889496	3.7819258240672964	15.108101575982051	1.9219660099422102	1.5085597180212065	0.13809952888975224	0.33074582618137616	0.6584183112579752	0.7164600248098811	7	0	41	13	2	64	27
CILP	2.114617999439032	2.730268910712579	6.71936234920973	1.921928881207617	1.7034364143608993	0.1390404756968012	0.3104236929407106	0.6051774462479085	0.6757387021100678	10	1	1	4	4	43	8
RP11-144G6.12	0.28850464247712426	1.3545210428537742	1.5872534244459222	1.9215137903470587	2.3461774027096305	0.05615153971071365	0.4500848877248299	0.6584183112579752	NA	0	0	3	1	0	8	4
RP11-290F5.1	0.8062890517496661	1.8828842745858634	2.6349625481991676	1.921164804861507	1.3302440830121594	0.04163007449551874	0.4941068922807046	0.8340251527878798	0.9355685100725043	0	0	8	4	0	18	3
MELK	1.795372164060684	2.5822215442425502	6.279225586071433	1.9205817210112979	1.8152335914943385	0.11389392198412257	0.45930881326416895	0.6558022221593237	0.7079825882180465	5	3	0	8	1	24	12
AB019441.29	-0.05024618713015151	1.36874339679429	2.1400847167124635	1.9204735323518782	1.1592254363555676	0.008728762747586218	0.6140248312023207	0.9047079768676553	NA	0	0	0	0	4	11	1
CENPN	1.576563265010275	2.425374189411067	5.280640179175563	1.9178939218033844	1.350007714543617	0.06416615435881985	0.49982506272485183	0.7924144293821317	0.897250809059463	14	2	1	0	2	25	7
OCIAD2	4.357527780797074	4.745129989210292	32.153005951379164	1.9178937668334894	1.637510759544752	0.8469050354219166	0.12907726383527046	0.31072825752054317	0.2719735338042319	22	12	10	46	8	185	43
ADAMTS16	0.4197851321784234	1.4375627267590616	1.9563793338450945	1.9178388558769204	1.9231098642891011	0.04486718230109905	0.5332466232599912	0.7476895334076841	NA	0	1	0	2	1	13	2
CTD-3184A7.4	0.65163232516702	1.6493686247496144	2.1056063868108397	1.9174179554291078	1.8826609527986145	0.059029289167091756	0.42454541911527877	0.719548042042145	NA	5	0	0	3	0	13	4
SEPT7-AS1	1.0695617928492867	2.101342285399048	4.550873707682368	1.9157923467623499	1.3220385734357882	0.03803749755713198	0.5876659815892183	0.8460683887318996	0.939502945122661	0	4	0	6	1	13	7
SHCBP1	2.641636873346024	3.265389957453633	9.994992090441524	1.915536671854838	1.5555085560708104	0.15696122026003823	0.322871105690529	0.5970644434448722	0.6764554842466727	20	2	1	14	2	65	12
NCAPH	1.8930606067983693	2.5328047010782235	6.102130443266351	1.9144252965506372	1.9167324159301544	0.13409763497757013	0.322871105690529	0.5855535032250971	0.6191692436854396	5	4	1	3	1	29	10
RP11-530C5.4	0.5426168953143862	1.648964196474433	2.745004463219849	1.9142969923650917	1.286454652628176	0.02625533094364223	0.5660269592897333	0.862578069024971	0.95926131913522	0	3	4	0	0	12	3
KIF18A	1.94032170348417	2.640429871198176	5.68383454288764	1.9106860468896998	1.7759551949426815	0.15569432108201936	0.3019178640386405	0.5777456933583113	0.6278735382343266	8	2	3	7	0	49	5
ABI3	3.7026286576267338	4.21604940153622	21.39362445181202	1.9096145508514089	1.6363763540975762	0.29287076903031445	0.20224894862904352	0.4300578877421368	0.4318949590483277	19	3	42	5	6	116	32
MLC1	0.8774377817562509	1.7896651053010804	2.3050030268232784	1.9095550981826506	1.9168515218183841	0.07491275998683851	0.3310440861718849	0.6597173709731671	NA	6	0	2	1	0	20	3
MTL5	0.20522702346505228	1.5650207852944533	2.2556225040169315	1.9086838737283325	2.2635131962420556	0.04940492062057954	0.5519404689420367	0.7204107561963736	NA	0	0	0	6	0	5	7
SYT15	1.15032964763307	1.9491640967209092	2.8826466862010363	1.9055748499860008	2.0224245286082128	0.10360430293499674	0.322871105690529	0.585237011714889	0.7172282835184243	4	0	3	1	1	26	3
RPL24P4	0.25058162201593376	1.3744255082664085	1.5148928993229036	1.9040078899293889	2.4430049552336874	0.05590958155732939	0.4814323680603741	0.6130549309431269	NA	1	1	1	0	0	16	1
CKAP2L	2.545378338512968	3.0619795070024987	8.660653809978328	1.9037953041372755	1.7787421553494862	0.23495823485575548	0.2360335306898669	0.46458211097536706	0.4473114815569134	13	3	2	7	2	61	10
AL590723.1	0.37944231350689117	1.5151487813100581	1.9481828639554162	1.9036935748873642	2.0548857783887713	0.04583304211764401	0.5264341392174651	0.7195771331987566	NA	0	0	1	1	2	18	1
PSRC1	1.9409086723153905	2.8385955205202653	6.689775741418048	1.903542167220711	1.1627418432480332	0.06583892251433815	0.5033985052184856	0.8111731030721114	0.9116905814231507	17	1	0	14	1	48	5
RPS2P46	0.5176045086632303	1.5115467645631806	1.892643677082511	1.9029397246373578	1.952171544472196	0.05458841353770083	0.48282565886979717	0.7146553536614048	NA	0	1	3	1	0	15	2
ANKRD36B	4.081375000200763	4.89082728009108	33.94514938065132	1.9028835660495615	1.6072067708704745	0.22949474861994776	0.2770810637304367	0.48124203693744927	0.5210331105471663	87	1	30	41	1	238	41
CTC-203F4.2	-0.3389692750626986	0.9386728092419302	0.674753183748557	1.9014731797125488	3.032719202313749	0.03280025083787028	0.4642959218720278	0.5521135403987598	NA	0	0	1	0	0	8	1
RP11-295H24.3	-0.3389692750626986	0.9386728092419302	0.674753183748557	1.9014731797125488	3.032719202313749	0.03280025083787028	0.4642959218720278	0.5521135403987598	NA	0	0	1	0	0	8	1
RP11-481J2.4	-0.3389692750626986	0.9386728092419302	0.674753183748557	1.9014731797125488	3.032719202313749	0.03280025083787028	0.4642959218720278	0.5521135403987598	NA	0	0	1	0	0	8	1
BCO1	-0.3389692750626986	0.9381471587129417	0.6732565261128343	1.9005345587364755	3.0366488788766897	0.0328329278962957	0.4642959218720278	0.5509886629010006	NA	0	0	0	1	0	8	1
CD247	3.070113903528212	3.79908274168443	15.2089455932127	1.899871384513163	1.195487225067643	0.09390165230692266	0.3090072207525581	0.7614915650833146	0.8621127356489843	6	2	53	5	2	82	18
SCAMP1-AS1	0.8383867992988715	1.8038055546025362	3.04820320348354	1.8993378798515477	1.468750461060757	0.04231571691240554	0.5049234098960672	0.8148984243656184	0.9286221087639593	1	3	0	4	0	17	3
SLC15A2	3.662997685528958	4.085866944720296	20.1847851952963	1.8979626501453577	1.8834661317157937	1.2481341206206347	0.13279089349404855	0.2647913593786316	0.15719151234666384	13	9	17	9	4	92	36
RP11-73E17.2	0.36798940655203644	1.4207439547964504	1.5058153175197733	1.8967889520697727	1.9703282859559805	0.047101731226510526	0.4552265109043062	0.7178367806398106	NA	0	0	3	2	0	13	2
PTRHD1	0.9141746159701258	1.8035414309282534	2.735062013490708	1.895531138360768	1.7448237446011823	0.06495610481191508	0.46032176008096787	0.7282597638224272	0.8613037773402495	3	0	0	3	2	19	3
PET100	2.388802745791611	2.963260455146961	8.261919947133016	1.8911390343235257	1.6175343194404346	0.14369865799052128	0.3655498454256273	0.6130549309431269	0.681713045374581	1	2	12	7	3	43	12
RPL14P1	2.278939218581834	3.0478560606167755	9.029123888193043	1.8910722842820618	1.4417268667476695	0.10099719351337834	0.4120259188335395	0.7216857738760538	0.819472606594426	12	6	1	11	0	41	13
PPP1R1C	-0.21076495129706255	1.1170920929666122	1.4059954549579066	1.8907681917773056	2.0089002353506507	0.019373913722425206	0.5827273765746727	0.7894568438078002	NA	0	2	0	0	0	9	1
RP1-63M2.7	-0.3389692750626986	0.9311940000778488	0.6532721362289579	1.8877684474919445	3.0910624109869067	0.03331448866509811	0.4552265109043062	0.5267606266817363	NA	1	0	0	0	0	8	1
PRSS57	-0.5498304363724117	0.9616316405407689	1.1190415567842324	1.8872269051400297	5.210578708065585	0.049046936662832274	0.5553043748995521	0.3686012410746255	NA	0	0	0	0	0	2	5
P2RX5	0.30406669555614774	1.3863323457159598	1.7218220515918234	1.8868581535272066	2.5345748173507032	0.06369455570519725	0.4545246505831019	0.6062807244288754	NA	1	0	0	3	0	7	5
CTB-133G6.1	0.7302826780149235	1.7428649079410505	2.312118606488952	1.886677531407008	1.6603102541131523	0.05393402679008579	0.4552265109043062	0.7658290857942784	NA	7	0	3	0	0	14	4
HSD17B8	0.16736222725498853	1.2188926923843808	1.2596100865129045	1.8862805257439201	2.498511298624213	0.05347278415210111	0.42398420054325037	0.611343187581029	NA	1	0	0	2	0	8	3
bP-2189O9.2	1.870710331542682	2.7996809337262194	6.501757816183922	1.8860275740085715	1.360524647076593	0.08410132428447388	0.4015960470927833	0.7658290857942784	0.8528412869964191	14	0	16	2	0	34	10
ZNF763	0.2596324414497725	1.30765680513671	1.403736071717932	1.8852674781466172	2.224201591411204	0.05063285652229557	0.4363252052450427	0.6747552435095179	NA	1	0	0	3	0	9	3
STAG3L1	1.3577816623623127	2.2556393503002137	4.286036021088709	1.8839772449197905	2.189417538877814	0.12949157608103357	0.35432482225997386	0.547090936111254	0.5830339550011526	2	0	6	5	0	17	11
EPHA1	1.5533868965929238	2.293124540218049	4.38911565518844	1.8837398177068818	1.9051642870440166	0.12385076160212641	0.31436100997647487	0.5917937743685725	0.6706795569038865	2	1	8	3	0	24	8
CTA-292E10.9	5.844136119725836	6.20350490529349	91.33931972838045	1.8837281125982266	1.769790824731034	1.3700765415539333	0.0842257944541151	0.11279550528322882	0.06740166923467822	36	26	93	96	21	432	157
FASN	7.871234895595543	8.231371074375415	374.2587534879037	1.8817994690063722	1.7765590214463303	1.4444259626878142	0.04851779286942727	0.10400581303414652	0.03380837690482572	626	88	167	425	49	2396	509
AC145212.2	0.1673622272549886	1.213021508340408	1.2411223542647507	1.8810441044404678	2.5328234694280143	0.054519508564986115	0.4194625021775669	0.5966712836234916	NA	2	0	1	0	0	8	3
CMTM5	-0.007265261507361125	1.0879058579316956	0.9779221588905302	1.8765366744847443	2.647640956431149	0.04705730778526792	0.4415298444281223	0.5901168474152021	NA	0	0	1	1	0	8	2
SCD	7.995530711417663	8.528567360856508	468.84764607441474	1.876096155058607	1.0779814361955133	0.1119925065411465	0.32072917041120397	0.7311000169868225	0.8584272886614949	111	203	139	348	348	2487	456
GPNMB	7.641619289203408	8.462602008210213	452.19855896698857	1.8756369916381732	0.4885363950655605	0.015033684969071669	0.45924730702344135	0.9350550081343248	0.9880675464694904	137	173	53	173	545	1592	407
NCAPG	2.757101727548035	3.293756091413046	10.903629749906873	1.8747132082471107	1.578779011041364	0.16738754290403002	0.3328792758693651	0.5903590094361495	0.6327911963970411	11	3	1	13	5	57	15
GTF2IRD2	1.242369408492968	1.9408063701039444	3.269090175456034	1.8744601851414255	2.035139929562399	0.10523669423077675	0.37080638492640083	0.5855535032250971	0.6930996720988413	1	1	1	4	1	20	5
IL17RE	1.8063479200767758	2.4907214478307873	5.2172181285648485	1.8741149756156417	2.011138029496254	0.18163235256783097	0.26738477123368953	0.4880413704127549	0.4839891409950134	7	1	3	6	0	29	10
IGKV3-7	-0.02763731799918977	1.1935721394216976	1.3461155785910113	1.8707084326744794	2.476152565490884	0.043032875300511794	0.5182597853155968	0.6802344086768513	NA	0	0	0	3	0	5	4
FUCA1	5.081923530708286	6.080530095756584	87.79872250578046	1.870035803421256	-0.09527871709533464	-0.005861501929243373	0.42454541911527877	0.9917837271309584	0.9969515244828931	13	23	18	28	143	246	53
EEF1A1P6	1.2609375209379752	2.0302762299124963	3.353776422142066	1.869623176382179	1.9673526388837719	0.10690431724329275	0.3310440861718849	0.5967847106650909	0.7046908875978808	7	0	1	2	1	20	6
ALKBH3	2.1647312302216144	2.9751695978557877	7.454010598453478	1.8695597195137028	1.4878599686403589	0.13232567726234531	0.3454714526856481	0.6830121632871167	0.7418822891770355	13	0	10	12	0	48	10
SNORD9	2.068210226702968	3.204003772843742	11.848974162484836	1.8689472118783752	1.4795870267269242	0.053126248403087876	0.6120369658333545	0.7979414702322305	0.9196097172536694	0	10	2	4	5	18	23
CTC-559E9.1	0.43451277403043814	1.3905992029658287	1.4112491250182628	1.8672788000069733	2.3816372669405923	0.0664928261769881	0.33681080156678417	0.5701582206932159	NA	2	0	1	1	0	14	2
IGDCC4	1.6993711381158927	2.6608916162838754	7.138190927498382	1.8668046646719518	0.7710762278242511	0.02167052359984903	0.5501671392906624	0.9135205372722359	0.9802841471723875	7	1	0	2	10	35	4
PLGRKT	1.8041869640642805	2.5572598574718484	5.870127648130429	1.8649415824815698	1.3617174152802305	0.07755320568161597	0.4895656464382493	0.7709622414197788	0.8689195010390689	5	3	0	11	1	31	7
SIDT1	2.324917718078097	3.0451192710450323	7.939356189873818	1.8645791248623818	1.50789801596516	0.14032736905138998	0.3143159445987127	0.6553353597422381	0.7264151613624403	6	1	13	14	0	60	8
RPA3	2.5309479732895745	3.1239004697556743	9.686806233776203	1.8633112104954297	2.2218087689979438	1.2549090302811954	0.2730248069689953	0.31878689025852247	0.20802366967164687	8	2	2	8	3	37	22
SNORA51	1.4026702363131516	2.456446663978757	6.8885062475236305	1.8624904471512826	0.9810019380669135	0.02352116767965848	0.5997440588638334	0.8988726593969184	0.9758712707195247	1	7	0	1	4	15	9
ADAMDEC1	0.594412620940773	1.5659592482953046	2.620375883001321	1.8602940744680292	1.741537467671906	0.043187889349949264	0.5665256031687431	0.7839121087714163	0.9090301019260696	0	2	0	2	1	10	4
UBE2T	1.209759553111094	1.9863931948791027	3.5510538715174045	1.8590152940245663	2.036064754818096	0.10212745338602072	0.4545246505831019	0.6130549309431269	0.6944822925244541	3	1	0	4	1	16	7
GMFG	4.40222128825315	4.78134803940618	33.82705843881896	1.8572255578981935	1.3434728289716762	0.19237139315780108	0.1761495243498812	0.5516792060843467	0.6703208226958852	14	20	36	13	11	171	40
SNORA66	4.170092428104734	4.849545562760394	36.87523579912501	1.857027348802204	1.502208057899686	0.11950753355079867	0.3454714526856481	0.6423427900174952	0.7878416757330372	8	28	16	14	11	78	72
EFCAB6	1.8868366299439558	2.6036765830788307	5.905909541410956	1.856643121027612	2.0818157797963353	0.19426387977677717	0.29876728431352156	0.46213674918295783	0.4318949590483277	4	1	8	5	0	27	13
METTL7B	1.5524658600686063	2.3072122586256665	4.801540090291502	1.8563268378828675	1.6361437341608929	0.0886607274990324	0.5006133497772219	0.7146553536614048	0.8148608100341667	0	1	4	7	2	21	8
FGFBP2	-0.21076495129706257	1.0457942441906156	0.8203758265893072	1.855736113674182	2.434572459055346	0.03085925136076568	0.4988340509158599	0.6747552435095179	NA	0	0	2	0	0	9	1
TIGIT	1.003708395214186	1.8921475065612383	2.9246669793689657	1.8556137818633665	1.813865638700219	0.0706688900236434	0.4552265109043062	0.6961559382242347	0.8481666908762334	1	2	4	1	0	25	2
GYPE	0.3558624211825346	1.3684847737177062	1.8825695690042905	1.8555755473664175	2.7178237127036424	0.07440904822235593	0.47989828371082177	0.5636372229146895	NA	1	0	0	1	1	7	5
RP11-761N21.2	-0.7123309397652596	0.9589733896567095	0.5551313264562915	1.854647501253253	4.6886940099157854	0.021525065363319763	0.5538941337005523	0.41860028192410337	NA	0	0	0	0	0	12	0
SLFN12L	3.1459489857100476	3.8622175706114974	15.927209123188817	1.85442787810131	1.4812283285399512	0.15290610311639843	0.2730248069689953	0.6150232012949763	0.6931216604282219	9	1	44	13	1	80	25
KANTR	1.489361715040123	2.3087996479120894	3.923889430887516	1.85440832193274	1.6796142557770493	0.10282419906871193	0.3328792758693651	0.66238587044639	0.7872596318429218	7	0	4	6	0	34	4
COX4I2	2.207378253659595	2.7836886008928334	7.066111643018791	1.8543452040629842	1.9385090361595316	0.20231464760982254	0.2891086753303886	0.46240273789778497	0.4453953547876029	2	2	9	6	1	35	13
AP1S1	3.1938701117206656	3.6221344664491943	14.024595153922414	1.8541243577799604	1.5220305919636283	0.20193892984270095	0.22978350614992346	0.5509886629010006	0.5830339550011526	9	4	4	15	8	90	14
VMAC	1.9039003613186531	2.637611711291177	5.425361983114224	1.8534536727491644	1.7656328302920672	0.14958281798617812	0.32158006394609684	0.5748592816313136	0.6593818691773006	8	1	6	6	0	52	4
CEBPA	2.932357578214519	3.3497110544881243	11.45521463941607	1.8521649811909042	1.7967126436555925	0.374263376319085	0.19619808624770507	0.4080105672621172	0.31839772407508504	5	5	9	8	3	62	17
PFDN4	2.9462847817714013	3.476824539260213	12.722778419220802	1.850828719308624	1.7078111454448581	0.21897355100450844	0.22281978183293075	0.5083513977894526	0.48761630834838465	13	1	5	7	9	61	20
TNFRSF25	2.4671696932701037	3.159082735702634	9.089200290238363	1.8505573017404455	1.3761558115705128	0.10893262827696973	0.35076632808663216	0.7054333159117582	0.8148608100341667	2	1	23	11	1	51	12
PIK3R6	1.1884739584556991	2.1333381564631004	3.7535974267753267	1.8502887256439737	1.2564552049865614	0.049664142970387244	0.5067485622319416	0.8318194159058503	0.9266575039972023	12	2	0	2	0	22	4
FAM162B	1.2417478781921525	1.988231742983599	3.1827925809498465	1.8491267655196229	1.9349302575581115	0.10402758901132872	0.3328792758693651	0.6062807244288754	0.7223118269086272	3	0	5	1	1	21	5
SPNS3	-0.1836966943165321	1.0760444803954747	1.4011287310043656	1.8488175884028526	2.01661335580171	0.022217442985357206	0.587885130686428	0.7927236108128238	NA	0	0	0	0	2	6	2
CD48	3.7287288799169103	4.339272681214417	24.12810599555949	1.8476065166403746	0.8075106483100644	0.05903461222292398	0.4895656464382493	0.8533427119115428	0.9412436862634622	2	10	62	11	9	110	22
AK1	3.4656440724053166	3.8664578611226617	16.664636737600212	1.8466264914862534	1.8678068589338626	1.3040669933230074	0.13733199877535715	0.2461472657206526	0.13370410026014615	9	4	12	20	4	88	28
KCNQ5	-0.05024618713015152	1.1169087080584366	0.8914166668124233	1.845524398116411	2.687759132047378	0.044123989887651524	0.4462427038248807	0.5728885343895145	NA	1	0	1	0	0	11	1
GFI1B	0.7034280507934069	1.6910953731847023	2.2094580586874	1.84183845213054	1.7152634317565836	0.05495096086705175	0.4613807858945197	0.7576492071043913	NA	5	0	4	0	0	13	4
PSMG3-AS1	2.1117177799800073	2.666585828983218	6.277498280753302	1.8408742934312639	1.9167116321292585	0.20121860781935635	0.2602381894310752	0.46458211097536706	0.46061599712063456	10	2	4	2	1	37	10
CTD-2083E4.4	-0.25406053238792636	1.0741494514457164	1.2631675419892598	1.840843280019575	3.7615896026215236	0.05759919714659701	0.5347356157327868	0.42814609005915344	NA	0	0	0	1	0	3	5
TBCC	3.090868050811788	3.495517754994512	12.740081051918148	1.837021240027688	1.8766222562182966	1.1487445577982311	0.1651314799150454	0.32166867003425403	0.19446445232719936	7	3	8	11	5	66	21
C7orf55	-0.3234072219836751	0.9297877229954655	1.0340841001270873	1.8353809545451667	2.7897627610623346	0.030797355675310285	0.5602165094736488	0.6600081982702096	NA	0	1	0	0	0	5	2
C20orf85	0.8550036841359155	2.292976186007814	5.1452010650363595	1.8315404005703158	3.2873479325485193	0.13763853335646692	0.5827273765746727	0.3744979561374244	0.3123744893277978	1	1	5	0	0	6	19
CLEC2D	3.9435688352463547	4.623243472340528	28.21876174656259	1.8312168316585522	1.339732767696036	0.14803454539284228	0.26738477123368953	0.6404432284740277	0.7402420664611689	20	1	85	15	5	173	32
FOXP2	3.134446650982543	3.604267883141613	13.474301116866041	1.830940060304811	1.8297990880823356	1.103487203937215	0.16658062521839517	0.3409546963508765	0.21011016299752552	9	1	11	16	5	74	22
NSFP1	-0.6551112355390126	0.7194677305669605	0.43660865316509156	1.8307315748980617	4.128150249844922	0.022837193077454774	0.5006133497772219	0.46163370424841127	NA	0	0	0	0	0	5	1
PLA2G1B	-0.6551112355390126	0.7194677305669605	0.43660865316509156	1.8307315748980617	4.128150249844922	0.022837193077454774	0.5006133497772219	0.46163370424841127	NA	0	0	0	0	0	5	1
RP11-493L12.4	-0.6551112355390126	0.7194677305669605	0.43660865316509156	1.8307315748980617	4.128150249844922	0.022837193077454774	0.5006133497772219	0.46163370424841127	NA	0	0	0	0	0	5	1
RP11-863K10.4	-0.6551112355390126	0.7194677305669605	0.43660865316509156	1.8307315748980617	4.128150249844922	0.022837193077454774	0.5006133497772219	0.46163370424841127	NA	0	0	0	0	0	5	1
SHANK2-AS3	-0.6551112355390126	0.7194677305669605	0.43660865316509156	1.8307315748980617	4.128150249844922	0.022837193077454774	0.5006133497772219	0.46163370424841127	NA	0	0	0	0	0	5	1
TMSB4XP2	-0.6551112355390126	0.7194677305669605	0.43660865316509156	1.8307315748980617	4.128150249844922	0.022837193077454774	0.5006133497772219	0.46163370424841127	NA	0	0	0	0	0	5	1
TRAV14DV4	-0.6551112355390126	0.7194677305669605	0.43660865316509156	1.8307315748980617	4.128150249844922	0.022837193077454774	0.5006133497772219	0.46163370424841127	NA	0	0	0	0	0	5	1
TRAV21	-0.6551112355390126	0.7194677305669605	0.43660865316509156	1.8307315748980617	4.128150249844922	0.022837193077454774	0.5006133497772219	0.46163370424841127	NA	0	0	0	0	0	5	1
HPSE	3.121350081195584	3.5983004374117	14.301844033607464	1.830555254735602	1.4044343917193092	0.1370155602118689	0.3718645263445596	0.6578860348426919	0.7418822891770355	2	6	14	10	7	61	20
RN7SL752P	3.666010001371649	4.388007092094379	26.52889312447365	1.830535990513985	1.5597713447956039	0.11540468746260857	0.37080638492640083	0.6501986671961149	0.7849696606941203	6	22	8	18	4	60	52
COX16	1.643420111644054	2.3947349200707686	5.029596136506728	1.8304199509286154	2.390259940635901	0.20770653620270257	0.30951027134179243	0.39064531881972653	0.3336136832404575	5	0	3	4	1	20	13
RP11-291B21.2	0.2627086073854356	1.2896649546454837	1.7212281185330744	1.8292128861904304	1.9957956021579275	0.04011348760724059	0.5602165094736488	0.7495002835534521	NA	0	1	1	0	1	10	2
TYMS	2.910763672289486	3.5144021932950085	12.754079906778037	1.8290234249922341	1.2343046514806855	0.10218663102107714	0.4151630606344205	0.7318345386990472	0.849474193905056	13	7	1	23	2	75	12
RP11-967K21.1	-0.14877973322132546	1.0354169550335766	1.0029778236812854	1.827347781839708	2.745354757261925	0.04152741398617088	0.49383267674393344	0.6130549309431269	NA	2	0	0	0	0	5	3
RP5-1092A3.4	0.9631470194791656	1.8759923310505153	2.8286350540678318	1.8270217798813098	1.8758417262801812	0.07680212551780195	0.4026367105381055	0.686930931957287	0.8148608100341667	2	0	7	1	0	14	6
RP11-20D14.6	0.4869392554408242	1.5616221998607127	2.421085025971165	1.8255341476546805	1.87793887192865	0.0474107811589914	0.5581428050148216	0.768350900489166	NA	4	0	0	0	2	8	5
AKAP2	2.5424616921607757	3.359092495731051	11.20355770962202	1.8254213693316004	1.304700906441256	0.09645228136761769	0.4623255832403427	0.7552157617467493	0.8470901367357769	23	5	17	1	0	47	17
KIF23	2.985778838265124	3.591381911065267	13.713758443875435	1.823362548434585	1.4720114643580677	0.1430499228262588	0.3316390053497512	0.6382061902053165	0.7166800570664574	24	1	2	10	9	64	20
RPS3AP26	0.7067930119332493	1.8076796830893849	3.6063057908745355	1.8230274706540923	1.4888607869866137	0.03403916520725227	0.5602165094736488	0.8405612713689079	0.9399581940393281	1	0	0	1	5	9	6
XIAP-AS1	0.03409282666335108	1.2620151449552341	1.2775039134344306	1.8193834919919734	1.5492637429465437	0.025447043526491315	0.5415123180386899	0.8380808540462634	NA	0	0	5	0	0	8	2
RAB25	2.5436751991583195	3.3073862732412365	10.537796576217382	1.8193051479136855	0.9998725738947843	0.0676433202390517	0.5461312771335817	0.8348490157449779	0.9219056896151292	19	4	0	22	2	60	9
RP11-51F16.1	0.37944231350689117	1.4474802497458583	1.4109733565792664	1.817571995863336	2.400663012101557	0.06258477599581591	0.4238703341953425	0.5766327886595471	NA	1	0	1	2	0	18	1
EAF2	2.20263662984045	2.883544665764701	7.019745391247961	1.8173700849711965	1.5668327795542034	0.1464996511642587	0.3065831251862775	0.6258453684528903	0.6931216604282219	6	0	14	8	1	47	9
RN7SKP36	-0.3234072219836751	0.8925190190724323	0.7412742859427875	1.817083541289161	3.017901337189758	0.03554601347276298	0.49796007946987814	0.5679563512879031	NA	0	0	1	0	0	5	2
PACSIN1	-0.32340722198367516	0.8919707359848548	0.7397776283070648	1.8161449203130888	3.0218548439908597	0.03558271366459335	0.4969635011173912	0.5652886370879089	NA	0	0	0	1	0	5	2
XCR1	-0.18369669431653213	1.006015704796267	0.8868969287835377	1.8137855102997282	2.427547964687767	0.0334946985712849	0.5062856772278599	0.6835464911014831	NA	0	0	2	0	0	6	2
FXYD3	3.3316017810275542	3.7884856672546436	16.260718426248168	1.8131581052268524	1.4793655095056923	0.18082269848376506	0.23323411037073022	0.5807639623732616	0.6392898058930877	6	11	13	14	2	82	21
ATP6V0CP1	-0.18369669431653216	1.004965224524529	0.8839036135120923	1.812388852687733	2.4341339090734357	0.033583460428783664	0.5052672566555281	0.6830121632871167	NA	0	0	0	2	0	6	2
RP11-80P20.3	0.6516323251670201	1.608643551576077	2.204149121086884	1.8119730210665514	1.6209244951616326	0.04831820370299796	0.5212111802938078	0.7805860133820405	NA	0	1	5	1	0	13	3
C12orf73	0.2814578264251859	1.3524480609716407	1.3888190669860137	1.8103042081821388	1.8543254181107907	0.040758498358115625	0.4745616108754643	0.7552157617467493	NA	1	0	0	4	0	11	2
TNFRSF9	0.20522702346505228	1.54538832314219	2.148183611542298	1.8094605257478338	1.878886133128598	0.03999487997350215	0.5902368169332031	0.7839121087714163	NA	0	0	0	7	0	5	6
RN7SL767P	2.918735682107059	3.8685678207700365	19.288292142623416	1.8092067553706586	0.7741534654248327	0.027999556251236554	0.5425570502670904	0.9074323782774604	0.976920840144407	1	22	5	6	7	36	26
IRX1	0.9230404685604475	1.9397978278636905	2.656778894401198	1.808433695775381	1.494754231230818	0.053521772727697245	0.4552265109043062	0.7778170497692413	0.906797285746259	2	0	1	9	0	24	2
CASP6	2.241171776786219	2.8011186467393325	6.8861593740271045	1.807026656551773	1.7016796677487966	0.15652224054042674	0.3305295966640161	0.5701582206932159	0.638540056821022	10	2	2	4	3	57	5
TNFSF8	1.610504130262259	2.4456620491958185	5.353398098066198	1.8060378146603226	1.713670160954177	0.09114322767775442	0.4613807858945197	0.6922310495069242	0.7940092811509044	1	1	13	1	1	19	11
RNU1-11P	3.2534986470164533	3.9608018526955484	20.195516879234628	1.8052342483576165	0.9229046083321637	0.044892627256601196	0.4222530210935782	0.8576627123069999	0.9568686225198643	6	20	4	5	9	53	26
RNU4-58P	0.006792410501352347	1.0836318912947092	1.0692231574365194	1.8043046449628117	2.7999118353296084	0.052485166810618794	0.4563605486401313	0.5618076757364264	NA	1	0	0	1	0	6	3
IFI27L2	2.9044488376237414	3.4216914527505855	11.574345116406482	1.8024478498469851	2.0208476868000056	1.3804752678969254	0.17054488415183325	0.26397602660140473	0.14899011032154905	14	1	11	9	2	58	23
TSHR	0.2109128817590487	1.2681678127097489	1.244693081780986	1.8022728014757836	2.0515886901247864	0.04301164249517586	0.4623255832403427	0.7103318003845518	NA	1	0	0	3	0	10	2
CCR4	1.6737126716517805	2.8682225033062476	6.567079438460136	1.7997427592946849	0.7285668089062558	0.029919982663316972	0.5329242458100352	0.9143232789980992	0.9728940061217274	2	0	31	6	0	46	3
RP11-158I9.8	0.024158407627197093	1.1343084826107284	1.2497471948930643	1.7990933404170333	2.9426496827025908	0.05879935879092798	0.4940262394894266	0.547090936111254	NA	0	0	1	1	0	5	4
ZNF815P	1.209759553111094	1.9500863313212107	3.013488093776143	1.7977775310822823	1.8760611645431977	0.0985338250826606	0.3641028571348325	0.6195660483019542	0.7524599693172369	5	1	1	3	0	22	4
RP11-313P13.3	0.28145782642518596	1.3347643701244014	1.3288658973343843	1.7966632914727902	1.9391567533147729	0.04336754224488741	0.4623255832403427	0.7216857738760538	NA	4	0	0	1	0	11	2
SEMA4A	4.174256363777651	4.504057583741463	27.243331912150907	1.795246606003008	1.4512975301460949	0.3472552023112259	0.1912900983143471	0.42139054554327576	0.4323489206851471	9	10	27	24	11	149	33
DTL	2.102811218485062	2.7688909225795286	6.979196153846151	1.7949485339233062	1.5612524840541093	0.11043381064086837	0.4124714348316294	0.6801765626950285	0.7743816950744196	18	2	1	2	2	33	11
SULT1C2	3.299317441399896	4.148334059747006	19.859778577344876	1.7945381325272889	0.8987035436601903	0.06412155389245569	0.5013207146450351	0.8446113248159202	0.927986424195505	33	1	1	64	5	96	21
CTD-2521M24.6	-0.3647653101543873	0.8934645082631864	0.6284922398771994	1.792156863467692	2.903528500639967	0.03012510914687097	0.5025857300153644	0.585237011714889	NA	0	0	1	0	0	7	1
RP11-242D8.3	-0.3647653101543873	0.8934645082631864	0.6284922398771994	1.792156863467692	2.903528500639967	0.03012510914687097	0.5025857300153644	0.585237011714889	NA	0	0	1	0	0	7	1
CATSPERG	1.2041319190682245	2.037293365873996	3.188437378346595	1.7916160116859852	1.568045723453898	0.07074561747406273	0.43751345515124906	0.7318345386990472	0.8677970266071195	1	0	2	8	1	25	3
LINC00865	-0.36476531015438735	0.8929284581040048	0.6269955822414767	1.7912182424916188	2.90747506492565	0.030158101201734212	0.5013207146450351	0.5832592644112119	NA	0	0	0	1	0	7	1
RP11-1299A16.3	-0.36476531015438735	0.8929284581040048	0.6269955822414767	1.7912182424916188	2.90747506492565	0.030158101201734212	0.5013207146450351	0.5832592644112119	NA	0	0	0	1	0	7	1
CDCA2	2.17538800590714	2.92291465235536	7.887049358713329	1.7887369162161864	1.2117674652665738	0.07862190007388754	0.4555591954815024	0.7839121087714163	0.8908146823446844	10	5	1	14	0	44	8
SLC37A1	3.4108851387712855	4.2608599875547934	21.610416765754806	1.7882521749804297	1.5934330208634504	0.2190160859818293	0.3920506292211183	0.5521135403987598	0.532393070917263	39	1	28	29	0	94	40
SNORD63	1.6478406412452355	2.6803802763531217	7.824318851077908	1.7857204825321347	1.705190906966559	0.06244764276307842	0.6037328731931993	0.7618921582283555	0.8828736439696253	1	6	0	4	3	14	16
CCL8	0.9261166344961106	1.905706415108588	2.767966619110148	1.78555085200929	1.3873824147614413	0.047573439637245044	0.5459324763769586	0.8061270474226627	0.9266575039972023	0	0	3	7	1	22	2
OVCH2	-0.7295158302963612	0.9159265410432087	0.5088703825849338	1.7806625215459906	4.578917894418848	0.01993975881417256	0.573482408730552	0.4352482446426259	NA	0	0	0	0	0	11	0
PLA2G12B	-0.7295158302963612	0.9159265410432087	0.5088703825849338	1.7806625215459906	4.578917894418848	0.01993975881417256	0.573482408730552	0.4352482446426259	NA	0	0	0	0	0	11	0
RP11-16F15.1	-0.7295158302963612	0.9159265410432087	0.5088703825849338	1.7806625215459906	4.578917894418848	0.01993975881417256	0.573482408730552	0.4352482446426259	NA	0	0	0	0	0	11	0
RP11-339B21.13	-0.7295158302963612	0.9159265410432087	0.5088703825849338	1.7806625215459906	4.578917894418848	0.01993975881417256	0.573482408730552	0.4352482446426259	NA	0	0	0	0	0	11	0
UBE2C	1.54214096839887	2.3246332921494375	4.644588332029869	1.7799681319491985	1.2715014095392325	0.0620110433862031	0.5196897539191581	0.8046185425621072	0.9055463083694313	3	1	0	11	2	26	5
SNORD36C	0.17079729496451018	1.3354427736640693	2.048660240007712	1.779878293880287	2.402014599673093	0.047024693950816696	0.5888999309265557	0.7056380545842681	NA	1	0	0	0	2	5	5
NRK	2.066749005489477	2.6410951763924477	6.27111837835008	1.7798604828163058	1.586127333722257	0.12380133142563458	0.3724672499052865	0.6584183112579752	0.730718609969731	8	1	1	5	4	39	7
RNU12	5.911281890127463	6.604297822356636	125.19006761773284	1.7792388050027548	0.8965753890997359	0.0655135459037857	0.4863670159100342	0.8380808540462634	0.9355685100725043	13	101	55	82	55	265	191
RP11-95D17.1	0.6996934201073739	1.5596929971431988	1.9621878596699045	1.7784953130323886	2.1070359828904475	0.07388956216653648	0.4333343821776702	0.6256301789883683	NA	1	1	1	2	0	17	2
COLCA2	-0.3647653101543873	0.8858249906950969	0.6070111923576003	1.7784521312470885	2.9621097820963707	0.030648649336154576	0.4937536313748256	0.5581087482712012	NA	1	0	0	0	0	7	1
GBP6	-0.3647653101543873	0.8858249906950969	0.6070111923576003	1.7784521312470885	2.9621097820963707	0.030648649336154576	0.4937536313748256	0.5581087482712012	NA	1	0	0	0	0	7	1
PTGER1	-0.3647653101543873	0.8858249906950969	0.6070111923576003	1.7784521312470885	2.9621097820963707	0.030648649336154576	0.4937536313748256	0.5581087482712012	NA	1	0	0	0	0	7	1
UBD	-0.3647653101543873	0.8858249906950969	0.6070111923576003	1.7784521312470885	2.9621097820963707	0.030648649336154576	0.4937536313748256	0.5581087482712012	NA	1	0	0	0	0	7	1
GPATCH1	3.3180092579602243	4.179153997583934	19.787140931382016	1.777637965620998	1.2690749419449836	0.12699842127584812	0.41582127495757903	0.7051478335169878	0.7940092811509044	60	1	30	15	0	120	23
SNORA7B	4.123202767652567	4.699998724242488	33.33942526427837	1.7771795006626696	1.1119519576012358	0.08090754795640319	0.3655498454256273	0.768350900489166	0.9014644477406412	8	23	15	11	19	84	51
C8orf48	-0.06899540616990192	1.0850014338300276	0.8651401128249421	1.776146712795856	2.5448027475923376	0.04063819367247032	0.4895656464382493	0.611343187581029	NA	0	0	1	1	0	10	1
IGKV3D-11	-0.06899540616990192	1.0850014338300276	0.8651401128249421	1.776146712795856	2.5448027475923376	0.04063819367247032	0.4895656464382493	0.611343187581029	NA	0	0	1	1	0	10	1
ZNF816-ZNF321P	1.2912332280763448	2.0888931238304282	3.3975481974341557	1.7740321560379755	1.5762830167555357	0.07801623034379808	0.41582127495757903	0.7216857738760538	0.8500001139226883	10	1	1	2	0	24	4
C14orf93	1.2777136746280482	2.1133159898969285	3.1921889960856924	1.7733976961098552	1.6813383091612093	0.08744360029833961	0.38185847747977913	0.6815483951378147	0.8251238476355289	7	0	3	4	0	29	3
RAB7B	1.8685870332157961	2.559300818919264	5.3628621349747245	1.7731268815812473	1.6261024257261625	0.12326193032856643	0.38038846556809236	0.6570221458981248	0.7380039097289681	9	0	3	4	3	45	4
CENPO	2.669583128229945	3.3445593673913425	11.156652699952804	1.7731115385379503	1.3990156729291807	0.11104527640686988	0.4001027226323211	0.7022305065941855	0.8059096877052588	32	5	2	4	1	49	17
HLA-DRB1	7.486985601771554	7.96678316150936	317.5779008814519	1.773043369555044	1.1350645354634425	0.13302676440936811	0.2281104625550285	0.6835464911014831	0.8248828967240703	129	260	316	135	46	1505	365
CD40LG	1.0063850470115556	2.152845589149245	3.972720902142666	1.772852784818273	1.110147812997768	0.03765734457569409	0.5893134672535176	0.8721661258572767	0.9424429747089683	0	1	15	1	0	12	7
SNORA76A	2.4683249084565952	3.24668415232183	11.416304351706865	1.770376750378299	0.862643088312963	0.04189682231267658	0.6102281844313956	0.8819064090734057	0.957060904445596	0	3	8	11	11	34	14
RP11-64D24.4	0.9882730847275529	1.8239675759625014	2.6589571347342162	1.7693358770853918	1.6581594527263572	0.06610242613361735	0.4536215793130637	0.7282597638224272	0.8668586882282393	1	1	6	1	0	19	3
ARL17B	-0.03306129659904985	1.0474924930506293	0.9316612150191727	1.7672627586733214	2.5441908361240477	0.04376293918274834	0.4814323680603741	0.6150232012949763	NA	0	0	1	1	0	7	2
TRGV7	-0.03306129659904985	1.0474924930506293	0.9316612150191727	1.7672627586733214	2.5441908361240477	0.04376293918274834	0.4814323680603741	0.6150232012949763	NA	0	0	1	1	0	7	2
ZNF711	1.3490334295734745	2.177175185314961	3.880109503137231	1.7667584722217848	1.4664678415872563	0.0696444911885905	0.44981670119445805	0.7658290857942784	0.8715498750821692	1	0	11	2	1	20	6
GATSL2	1.2881570621406817	2.4174311822440333	4.470610474679836	1.7661500377326997	0.7647643520605251	0.028521030887803184	0.5788339620601788	0.9128994531228442	0.9728940061217274	24	1	3	0	0	28	3
FANCD2	3.3411362753011646	3.7138424416998266	15.325178547350278	1.7660068107099072	1.6162502771980773	0.3074226893037031	0.21060966530418226	0.4463573922697411	0.40767485862148595	9	7	6	15	5	76	22
CD300LF	2.3908373696048093	2.94515500764345	7.751612817900064	1.7650498539425747	1.6238555382093927	0.1566038206723034	0.33197358655523235	0.5855535032250971	0.6657169129328419	4	4	9	6	1	65	5
ADAMTSL1	1.5602007168831091	2.2886830870583244	4.450099549128136	1.7646711228134178	2.075889401894549	0.14574559229430786	0.34769101230646193	0.5267606266817363	0.5525109379327461	8	0	2	3	1	20	10
SPATA24	0.46850469186914717	1.4591326259229835	1.7448169185419458	1.7622284476529153	2.014085883576975	0.055222934992546636	0.4770032477015277	0.7062235547510713	NA	4	0	0	2	0	9	4
ITGB7	1.4838363501145255	2.5015710618333418	5.017096961073313	1.75897196508611	1.034546379599206	0.04675650178350335	0.4673846238695058	0.8615355663658064	0.9382872670393735	3	0	21	2	0	23	7
NFATC2	4.487708729497598	4.866201687236773	34.79905347017261	1.7580474700080606	1.6023827546019187	0.9083315647350627	0.1475254530849038	0.29892042804261	0.25247916132078696	28	10	61	15	6	185	51
CKAP2	4.584443934509878	4.903112045383434	36.05548423942237	1.7567311047305303	1.507502440382002	0.7991968773876953	0.140871188476811	0.32166867003425403	0.27670637680980864	39	9	12	37	17	216	42
WDR53	1.6860941624341024	2.4709383171898995	6.0552476351065785	1.7564789071026743	1.3700962304733135	0.06284732032405024	0.5371038333553295	0.7951470561989469	0.8982306984225205	3	5	0	7	1	21	9
PSD4	5.05694408666895	5.509645937279462	54.5203647830995	1.7552328999121214	1.815894035724612	1.440183421673371	0.093646213136372	0.1297090234430168	0.05909644748559909	85	6	55	59	5	317	87
RP11-199F11.2	-0.03306129659904981	1.040707330886922	0.9116768251352962	1.7540870391504297	2.58875958518155	0.0443967768894927	0.46401047907648924	0.5973233702890847	NA	1	0	1	0	0	7	2
EMR3	1.0368214122625716	1.906278693527094	2.9777677344670006	1.7534259019415797	1.626814913534557	0.0626280165018189	0.4941068922807046	0.7419388740388562	0.8853828029364261	1	2	5	1	0	24	2
CTD-2192J16.22	-0.03306129659904985	1.040192087298725	0.9101801674995735	1.7531179427106953	2.5920243556428897	0.04443931505733454	0.4623255832403427	0.5970644434448722	NA	1	0	0	1	0	7	2
HIST1H4J	0.41978513217842334	1.9626205009957094	2.85176420180841	1.7522694942088761	2.362761147348383	0.05123381460123786	0.6944059210926169	0.6588354169282273	0.8688717025537067	0	1	0	4	1	37	0
C19orf33	2.5887057960762383	3.346354852786831	11.48679690484949	1.751908480947397	1.1008298073354048	0.07326301745477312	0.5665256031687431	0.8140236493051954	0.9014644477406412	29	3	0	7	6	42	16
ACPP	1.824559020556109	2.5147721183793665	5.5711932880255075	1.75111048069843	1.881205317646344	0.1486439281614761	0.3729257369932745	0.5832592644112119	0.5944262365830981	10	2	4	2	0	25	11
CFAP221	3.094589401276636	3.715752155673148	15.194107167993097	1.7509814123255658	1.3335169530402717	0.14583122486939334	0.3465831089469187	0.6835464911014831	0.7418822891770355	13	11	13	13	0	78	18
CIITA	6.048187192952399	6.435927851186293	107.32127374354367	1.7508317847516324	1.5759176494402911	0.9583199785192639	0.11631691734290145	0.2653894446647483	0.22885830694722908	86	46	141	81	8	557	156
ZNF730	0.2109128817590487	1.3421384906623464	2.0870518602136268	1.750150769539477	1.5555752709113788	0.025284402760024836	0.6035753165754411	0.8446113248159202	NA	1	0	0	0	3	7	3
C1QB	7.797489010852243	8.433791280311373	442.70967107734106	1.7499179318846063	0.6871215878478972	0.05084511263339996	0.4589171261926118	0.8812208490983686	0.9588761523729785	65	423	173	280	168	1934	379
UBE2S	2.3058340843814307	3.1702079947327007	8.922395361357944	1.7476845723430217	1.3327051537965926	0.10831447665649775	0.43595746327689244	0.7385235906127838	0.8170727543667736	25	0	7	14	0	44	14
AQP4	6.619506621797787	7.119837303244456	176.72718234835907	1.746835438335825	0.9289754974177271	0.08754647176640941	0.29916240867929805	0.7802558385828109	0.9098189149337339	154	152	43	65	60	950	142
ZNF253	3.819847918365035	4.230848891297276	21.783248298797535	1.745536965729254	1.544409922135249	0.47017017650756415	0.17026232850799408	0.4123940697833583	0.37146727208647456	21	12	18	17	2	155	20
HAGLR	1.684667386294223	2.4124298265496384	5.130969126339119	1.7443171164947138	1.3184802364888961	0.07258481587916575	0.5485411732178295	0.7829033320433793	0.8870557393723796	0	1	7	8	2	24	7
CD226	4.07535011915548	4.553571254713416	27.720128873321695	1.7440762738984488	1.3928522054030386	0.19656467409282558	0.271475058996699	0.5581087482712012	0.6400772307570346	22	9	62	7	4	134	39
RNU1-32P	1.3965140272429457	2.5139797680722165	6.84452151054218	1.7438137999805368	2.216914366557673	0.08032036304053833	0.6196800629664679	0.659001670947959	0.7748088859577313	2	4	0	1	3	10	17
C6orf25	2.7868201976342215	3.3194287072507427	11.286843171816775	1.742949004644598	1.541983523130657	0.15533484046278517	0.3104236929407106	0.6119300072012356	0.6716449440666136	8	1	3	13	8	51	17
MND1	0.45963883927882554	1.7141321437856643	1.962430080831425	1.7419260200957323	1.3199475121763444	0.03187088575117178	0.5639991806474993	0.8430448850871929	NA	10	0	1	0	0	19	1
MAP10	0.6825085295762723	1.5610325612631955	2.171614057872436	1.7417544840894628	1.9435152947541943	0.06504629514512648	0.49811935397407175	0.7077343530302826	NA	2	1	0	3	0	11	4
SNX20	2.6311513001107514	3.1796706278980635	9.716300656181065	1.7412061226725215	1.2221331525483472	0.09420909779142592	0.41364237697260575	0.7501207730408093	0.8625503771270865	3	4	21	3	3	61	8
UHRF1	2.8304676004516547	3.73669949027075	14.576246536143568	1.7409085141476905	1.3821086717657751	0.1042209802649794	0.4565593326234342	0.7216857738760538	0.8126495779587956	57	1	2	12	1	49	28
RP11-218M22.1	2.2888667982883124	2.8389976043186427	7.40056510692381	1.7405172197120198	1.7062847031234063	0.16649161748773342	0.370796750173942	0.5728885343895145	0.5964148209459921	12	2	7	1	2	37	12
SNORD12C	2.17032070612016	3.0954104653880776	9.92778780893883	1.738573964385232	2.007251563646118	0.13017265531073402	0.49982506272485183	0.5883411119114681	0.6259747946349588	2	6	4	11	0	22	24
FMO5	3.756428094393062	4.150750385804492	20.053155329604987	1.737427642831377	1.70580214275749	1.2082531151399432	0.1375115382803816	0.2609189860463602	0.13370410026014615	27	6	16	20	2	143	23
VAMP5	3.2256632511783576	3.6788137658213262	15.278379508828792	1.7350206875719654	1.5403734120684818	0.17451620792352412	0.3104236929407106	0.5748592816313136	0.6259747946349588	18	7	4	5	7	61	24
IMMP1L	0.4039235161228885	1.3343601506699532	1.338711627159424	1.7345595660682993	2.208690692188017	0.058579136612369964	0.41364237697260575	0.6195660483019542	NA	1	0	1	2	0	12	2
SNORA22	3.8463335378540364	4.453846598812951	28.288440942088144	1.7342877471012257	0.6952985258597569	0.037422831803355955	0.40088882861153435	0.8935618793423519	0.9728940061217274	9	16	7	9	27	81	31
CDK5	1.0591089034664565	2.089655846555213	3.8285949690725576	1.7339259071611588	0.922471675172379	0.02604776097396225	0.6496414949057803	0.8971583131789402	0.9742091350543588	11	2	0	0	2	23	2
CD200	2.2733132558297253	2.8661683420965978	7.8262819171440965	1.7327494925138736	1.2966239011618823	0.08717696718622465	0.4664714307161609	0.7593789253152912	0.8584345174958462	1	3	15	3	3	36	10
SNAI3-AS1	0.43733609614778524	1.4217694848412616	1.585773928605	1.7327084476026402	1.8616013886209224	0.04836158752732777	0.48638437387292643	0.7368887922716792	NA	4	0	0	2	0	10	3
SPTA1	3.4109207755587465	4.195156082642718	22.34685516922424	1.7306042507219226	1.4935763639821045	0.1174489036013397	0.467131929172371	0.6647135301707082	0.7804308445051442	32	15	2	19	1	59	43
SLITRK6	0.6580734522425254	1.9972720052058994	2.98699294718421	1.7291716078528585	0.5058586207148683	0.012819718335073761	0.6437599249086188	0.9561746870400863	0.9862356134155658	19	0	0	0	1	16	2
NAIF1	1.5793865871276223	2.3113235941560553	4.377484895961763	1.7290472452340933	1.609824218402027	0.09855813831403695	0.41574675918309417	0.6895422993312369	0.7954253646957931	7	1	8	1	0	24	7
ICAM3	0.5254320047832844	1.4223883044651302	1.5986129737014851	1.7289643561593881	2.081568551498914	0.061434008489241076	0.4234439516704426	0.6609856812596152	NA	1	0	3	1	0	11	3
HIST1H3A	0.1415661921632999	1.3043214484984362	1.4506918703264648	1.7286067529650075	1.7503406831608714	0.031181402062666255	0.6009173688173216	0.785783058553616	NA	0	1	3	0	0	12	1
C8orf46	-0.07943304362557661	1.0918096372626553	1.0808584751310788	1.7267618226733963	2.30249724430782	0.037067808320885895	0.5346743703619299	0.7069690919537397	NA	3	0	0	0	0	5	3
FAM131B	-0.07943304362557661	1.0918096372626553	1.0808584751310788	1.7267618226733963	2.30249724430782	0.037067808320885895	0.5346743703619299	0.7069690919537397	NA	3	0	0	0	0	5	3
RNU4-1	7.402568097613075	7.89162069439444	303.2527166066652	1.7246250516404822	1.2368975025585542	0.15178882443793115	0.3074306823125815	0.6333415169946393	0.7734820339455964	98	173	133	152	157	901	497
ELFN2	1.553328672341797	2.2600043570602737	4.401620646648623	1.7221293240006643	2.1042549500799406	0.15067314267244933	0.37080638492640083	0.5131993215012227	0.524955998403613	5	1	2	5	0	19	10
DPCR1	4.601328976131962	4.890079699531247	35.434008266715935	1.7217947634994726	1.6916067622005768	1.368577752676627	0.07056760161986696	0.12112466338979148	0.03842194619698014	48	10	28	21	9	209	49
FRZB	2.2464566635693903	2.7838889330904886	6.734864030292062	1.7211385021629415	1.7975833625902773	0.20454064427593163	0.2684784888784158	0.48124203693744927	0.49507726568351534	12	1	7	3	1	39	11
BSPRY	2.2702662625560013	3.121916674427613	8.728274617318103	1.7201690027043126	0.8712434813107542	0.05262318888063039	0.5788339620601788	0.8639665769511623	0.940810926912037	25	1	0	19	2	47	8
FCGR1B	-0.08962253607492686	1.0795120472901387	1.0774917276997211	1.7176996067463386	2.238062013765651	0.03291685305504654	0.580026160778806	0.7146553536614048	NA	0	0	1	0	1	9	1
TIMD4	-0.0896225360749269	1.0790031235567485	1.0759950700639984	1.7167305103066055	2.2415065700817247	0.0330046923483531	0.5799150291549874	0.7146553536614048	NA	0	0	0	1	1	9	1
SNORD116-26	1.0235557538775581	1.9827739840810592	4.329299331521103	1.7158338447803971	1.9328033684543509	0.05999313030690381	0.6078500696917777	0.7337011856231636	0.8528412869964191	1	3	0	1	2	9	9
LRMP	2.5842389498512364	3.218167384724797	9.910176366845905	1.7154736093888923	1.3018367014581318	0.12088779409140145	0.40875937542267776	0.7216857738760538	0.8083342098353508	13	6	14	4	0	63	9
RP6-159A1.4	2.9968724494468972	3.611037408529779	13.502926371117523	1.7141324149573263	1.4841847212429768	0.15018853822807254	0.34156777986700115	0.6176361244304674	0.6944822925244541	5	3	9	34	1	57	23
ANLN	3.8985853386963876	4.420583674154951	25.194708067442676	1.7140844374444342	1.161399303964825	0.12649889388024582	0.4552265109043062	0.7001350092494867	0.819472606594426	62	6	2	25	10	122	30
ZNF503-AS2	0.20922353384522163	1.2765209908766753	1.3404161546349451	1.7137857481508134	2.219296027282796	0.04775957225690065	0.5332466232599912	0.6743758380875311	NA	1	0	1	0	1	13	1
RP11-1275H24.1	0.20922353384522163	1.278174849536713	1.376110067708831	1.7137857481508132	2.211257868811945	0.04744032716922279	0.5351424836534131	0.6789465864355815	NA	1	1	1	0	0	13	1
DTX1	0.32986273064783644	1.4190182337077144	1.8392854473225406	1.7136141780078165	1.4567554404605974	0.031828446454955195	0.6047540825711829	0.8413457851398296	NA	0	0	5	0	1	8	3
CCNA2	2.746453341957495	3.2596270515301726	10.977199776254967	1.7135279081527417	1.2074451016882028	0.08834831204534704	0.4012673433948028	0.7584980067319339	0.8756336357783154	9	9	2	8	3	66	8
FAM129C	0.28850464247712426	1.2193786169660847	1.2611067441486272	1.712976398991611	2.4957504435306	0.06191763985996209	0.42454541911527877	0.5748592816313136	NA	1	0	1	1	0	8	3
CTSH	7.641308260721766	7.936352101833539	307.4179184916874	1.712068369368201	1.524543836777325	1.0469853994388296	0.09149346966612339	0.21252436157753712	0.15798143263187356	238	112	124	437	77	1616	427
CUBN	1.6618300551374208	2.4591040800135557	4.811872940345203	1.7112815032578166	1.5140583838241624	0.09684041955973807	0.4130932134241802	0.719548042042145	0.8161924800085975	10	0	9	3	0	26	8
CXCL14	2.226381369335321	3.2663315584099366	9.43527270200152	1.7110564067627798	0.82611993774299	0.03979615540288623	0.5410669673383518	0.8875698422821846	0.9588943284519185	3	1	3	43	1	72	3
DEPDC1	1.2945709413714177	2.2295247185707785	4.143744118177086	1.710322661220911	1.8644839508258082	0.07640276433595902	0.5581428050148216	0.6676546626313347	0.8419928409738175	4	3	1	1	1	41	1
GIMAP7	5.73809299806708	6.026165510632556	80.19596850111868	1.7096728565080088	1.5080550881375836	1.0119617124926379	0.10344691670444997	0.21711164845863237	0.1716233281119455	65	20	116	35	29	473	98
CKMT2-AS1	2.0650317790483816	2.909121716913493	7.622155150130808	1.7092197736644814	0.8410332854075109	0.04289955484505596	0.5346743703619299	0.8843125019204418	0.9568686225198643	1	4	6	23	0	41	6
KIF20A	2.8157988135878496	3.3465150933543475	11.066161024966148	1.7089752779869822	1.2791855340098828	0.11368771120758704	0.40514329939695115	0.7103318003845518	0.8232289042469653	27	5	2	5	3	69	10
RP3-323A16.1	0.46313213123947394	1.5750723724782187	1.939322222257639	1.7086535277610742	1.2611012903402845	0.031522646454197494	0.5464818856781604	0.8588187531725009	NA	1	0	0	8	0	10	3
RN7SL38P	1.8493604560204189	2.5394629992077253	5.831491156589496	1.7084683604216349	1.5567899760499986	0.09459571660564489	0.45823913376105657	0.7073251693540051	0.8126495779587956	2	2	1	13	1	24	10
VNN2	3.541669515409965	4.709719680032641	31.11315197713628	1.7077433675270852	-0.1713367243146841	-0.004289743432558138	0.6637456877688189	0.9859940149901499	0.9969515244828931	1	2	146	9	19	95	18
TEC	3.5691236539135653	3.9677461726236043	18.021303182868294	1.7073986633923341	1.7975623255570428	1.191808617821635	0.17123693415347596	0.2725539857936965	0.16552717234631098	16	5	9	24	3	85	32
PTCH2	0.19336191778968673	1.3024281018631312	1.2011496847420773	1.7072499039109903	2.007624527733029	0.03985032103182978	0.5308983221078087	0.716513861356951	NA	0	0	2	2	0	13	1
MGC16275	0.09801553765923976	1.1341485226942885	1.0343217628207246	1.7069107213740269	2.2585251855075184	0.043479938611430215	0.4814323680603741	0.6681165337552952	NA	2	0	0	1	0	8	2
SEPSECS-AS1	1.152539848884847	1.9519882243433857	2.9592727935774654	1.70605439244644	1.5481653268948923	0.0683642343556821	0.46032176008096787	0.7418841389106926	0.8715498750821692	1	0	7	2	1	22	3
KCNK5	2.3812391909108315	3.055530618501824	8.388623897742429	1.7057789419203264	1.6441133880596377	0.17882715736118338	0.35049581684142045	0.5882304347434376	0.5973002262865468	11	1	7	15	0	41	15
RP4-706A16.3	1.3487642605967698	2.0229497799030463	3.333274711370635	1.702770198714074	1.7333516539615403	0.09129546843034242	0.4433734811661491	0.6588354169282273	0.801818308449393	1	1	2	5	1	26	3
RP11-496H1.2	-0.7482650493361117	0.8711403858949636	0.46260943871357624	1.700803892057814	4.459298345355378	0.01831733228285716	0.599692255209189	0.4504046698957167	NA	0	0	0	0	0	10	0
RP11-703I16.1	-0.7482650493361117	0.8711403858949636	0.46260943871357624	1.700803892057814	4.459298345355378	0.01831733228285716	0.599692255209189	0.4504046698957167	NA	0	0	0	0	0	10	0
SNORA38	1.7913749616007033	2.7045000924477756	8.098972066837712	1.699126356369828	0.7724816434440006	0.022128087770375587	0.6119169109543914	0.9158128382831667	0.9802841471723875	2	10	0	5	2	21	9
GALNT5	4.342336599808492	4.772876551965706	33.51427023491443	1.6987832107674734	1.0424217064867862	0.1023300907244353	0.33197358655523235	0.7318345386990472	0.8832093863672239	50	21	9	11	15	202	23
CD163L1	3.0771043797548847	3.6647356474172406	13.865104064474899	1.6985818717749437	1.5152577101439264	0.2840317072088723	0.32588759637508735	0.5556319589585543	0.47176402620976216	16	0	21	12	5	75	20
RNFT2	1.3386438210360356	2.194420917417084	4.207932190834459	1.6985756466748478	1.5798578910182803	0.07690825812630386	0.5355445264782415	0.7552157617467493	0.8470901367357769	8	0	0	5	2	16	8
AC018890.6	0.7067930119332493	1.6480903857474607	2.3147396547795744	1.6971241971310553	2.1124364796319957	0.0730532319012871	0.47118059037941834	0.6602507256674688	NA	1	0	1	5	0	9	6
TBXA2R	1.4540450597633707	2.1272405063326376	3.7545082239434557	1.6951478042481698	1.6421578883645187	0.09549317795764806	0.4234439516704426	0.6859232960391788	0.801818308449393	2	2	5	3	0	26	4
VAV1	4.501503443083627	4.959365395255318	37.20543209971574	1.6924034192972952	1.2807342906579724	0.18566423374447	0.3803904884600153	0.5882304347434376	0.688776130424867	70	12	58	5	7	187	47
CEACAM3	1.5934442591363356	2.146799043759908	3.914560886618747	1.6921714242680346	1.9380826380888185	0.13973795966427016	0.331196625506965	0.5345548753160574	0.605714219118743	3	1	2	4	1	24	6
APOBEC3F	2.571193683382357	3.132285209396907	8.622220862985095	1.6914574399708657	1.5735084264245212	0.17623350011568778	0.3305295966640161	0.5629446195466853	0.6410119652909017	13	2	4	14	1	75	6
IRX3	3.7582802155664328	4.2596862421606	21.625701884146732	1.6912647017822282	1.5785555476652904	0.567651505163672	0.22623698370133632	0.4058173859087001	0.3542207010515041	49	5	18	17	1	136	28
RGS7BP	0.8375840746558487	1.9078913362950252	2.576523197978061	1.6910883505189056	1.1618837480550595	0.036438797958033904	0.5630078335868516	0.8536533455112651	0.9456034890365766	7	0	7	0	0	20	2
IL21R	2.6386588499521624	3.262637385787736	9.94118711083411	1.690665739451431	1.4420420849947742	0.13570533794803843	0.327522586826543	0.6584183112579752	0.7380935042154952	10	1	26	4	1	51	15
TMED1	0.2627086073854356	1.2532550570306524	1.766268173207706	1.6902138341876691	2.042496054031595	0.04262072832983919	0.6028930709628172	0.746897613307046	NA	1	1	0	0	1	7	3
RNA5-8SP2	1.09597860940897	2.385783289470614	6.953056035407827	1.689796499178962	0.29433776047793475	6.982992833414345e-4	0.7058455206142408	0.9817786586274811	0.9999505444996434	0	9	0	1	4	10	7
RHBDL2	0.3429770199008806	1.386748190491629	1.5465126069013395	1.689665303047997	2.0640097832200324	0.05002107695728903	0.5447662005881131	0.6949108162034464	NA	2	1	1	0	0	15	1
TNNT2	1.860282178940115	2.8663654193627095	7.732941055524602	1.6896442284707016	2.1860945684593474	0.14657859089541672	0.5034192333582438	0.5317009289012805	0.5210331105471663	2	1	15	4	0	17	22
SFTA3	4.6710792213485535	5.181194467629535	46.13345173701807	1.689605705172903	0.747132000950814	0.05346926424871518	0.3305295966640161	0.8549414719697387	0.9568686225198643	37	46	8	27	13	193	40
EXOC3L1	1.239780572510956	2.126722050304676	3.489910274235851	1.688846128823718	1.4459961972777209	0.0668451597048553	0.46032176008096787	0.7733263259920816	0.8812865413126618	12	0	1	4	0	18	6
MED14OS	-0.3942582926497339	0.8814698746706587	0.8393471971162557	1.687319207223085	2.5392818867100266	0.023812846890667726	0.611334642103605	0.6968637386051385	NA	0	0	0	0	1	6	1
NACA2	-0.3942582926497339	0.8831480384682029	0.8750411101901415	1.6873192072230845	2.5300988995093525	0.023438115450068936	0.615038316847746	0.7001350092494867	NA	0	1	0	0	0	6	1
IL12RB2	0.9850256866361846	1.8524575201324502	2.9770944923933467	1.6863209918487978	1.3010942567756545	0.04544429682378293	0.5776026587476405	0.8318194159058503	0.9314232484833302	0	2	5	3	0	17	3
EXOC3L2	0.129439206793798	1.2303225539103548	1.6404220504110338	1.6861020024890474	2.2894526854161024	0.04644824812362608	0.6079188067163216	0.7113871046105151	NA	0	1	0	2	0	5	4
KLB	0.1933619177896868	1.2769328378991638	1.5869650249478873	1.6848402691814979	1.9431391806570475	0.035605967674649464	0.615038316847746	0.7584980067319339	NA	1	1	0	0	1	12	1
IGLV4-3	-0.4553184674689734	1.0992249188699246	0.7455182555326766	1.6837049853117527	3.355861060707027	0.028974015095310474	0.6131465651991252	0.5059154304041416	NA	0	0	0	1	0	14	0
PLVAP	4.73581609972421	5.081915589253347	40.890676115353955	1.6831280453414368	1.4903918097634175	0.7022242377951068	0.17674723263554862	0.3419772232449399	0.31720511779835053	45	7	13	60	17	210	57
TMEM37	2.1431157531356564	3.0786985776613256	10.486627790155813	1.682058692958354	0.3785466060941728	0.008220901511067512	0.6554987829866556	0.962500094409557	0.9969515244828931	15	11	1	0	5	32	8
POU2F2	3.738541435996714	4.445612441291929	26.180553665358957	1.6815767624029732	1.1663572288861044	0.11246655906542555	0.43081715390750547	0.7282597638224272	0.8454990009094311	16	17	43	19	0	107	35
HIST2H2BF	4.689735892251599	5.101294283007256	40.91974023162769	1.6813180348077483	1.5922354788001818	0.9396298226993985	0.16536875257016792	0.29892042804261	0.24749007000106593	52	10	19	72	4	222	60
H3F3AP4	0.24208147748041062	1.2133704091679034	1.394873568395981	1.6809915962225916	2.1304890350181687	0.04801258737297826	0.5332466232599912	0.6973118285324755	NA	1	1	0	1	0	9	2
DPEP2	2.332580362549754	3.141369929399604	9.08367145033959	1.6809347712371454	1.4491046918293928	0.11043723144403274	0.43046264226731346	0.7103318003845518	0.7916139095227951	7	0	26	5	1	35	17
UCP2	5.119058124075718	5.728555641441242	68.73779347801731	1.6806756852730829	0.4521309182438152	0.024545736201462724	0.41056173846396943	0.9341353548319041	0.9822357522311711	17	62	22	26	44	193	67
GSTZ1	1.532701542436772	2.217521474914832	4.19631671284032	1.6805250317791383	2.0068079927774	0.13851409887471025	0.3854611245937538	0.5547746029440123	0.5912532227177532	5	1	2	5	0	19	9
B9D2	0.03628539299669895	1.210810239798304	1.4787336140151626	1.6803779949593867	1.7165399046336691	0.024252190303513617	0.6247804411165903	0.8136212284079024	NA	0	0	0	1	2	10	1
RNU1-139P	2.709848211298374	3.9592646488874186	21.32196737577166	1.680266944412821	-0.0620432054284604	-0.005007087927864022	0.6581405250171064	0.9945171578850067	0.9969515244828931	1	25	3	2	16	29	19
CTSF	2.6511691663467656	3.1382236297356574	9.502204165716963	1.6790960044393741	1.28247081343102	0.11345820772347082	0.41582127495757903	0.7146553536614048	0.819472606594426	2	2	16	7	5	53	10
KBTBD4	1.7073290311991218	2.3764826638488605	4.467315112238827	1.6786002790182446	1.5463286584063762	0.10657450947068296	0.3861626118421248	0.6830359151679833	0.7928087959250939	5	1	3	9	0	32	5
AC108004.3	-0.02763731799918979	1.0497827528791368	1.044443261084761	1.6783186160613626	2.653030840141386	0.04818110243974776	0.5291427623501737	0.607513140377789	NA	0	0	1	1	0	5	3
SNORD116-14	1.356398440448407	2.3211875556572066	5.645470391693422	1.678254763296559	0.9663848100344749	0.028344461101919245	0.6028930709628172	0.8958370063025509	0.9689428988515906	3	7	0	5	0	16	7
STAP1	0.21091288175904865	1.2390078748536895	1.3112141839752167	1.6779153795789536	2.061056213192065	0.044547178884665556	0.5153218467797699	0.7199155345089697	NA	1	0	0	3	0	7	3
APBB1IP	5.478802608992787	5.822844848076996	70.18680345085816	1.6767024101770565	1.33741406472381	0.2935828633697981	0.17504985509045506	0.44420456377908857	0.524955998403613	32	38	97	49	11	345	90
MYCL	0.7289245229085842	1.6649304918456203	2.2310030873191553	1.6766926240235025	1.4501280457208536	0.04452628796295382	0.5688768192843711	0.8056067740440918	NA	0	1	2	5	0	16	2
PEX6	2.53503383524397	3.3915907306991255	10.540715773774647	1.6749198304321278	0.9434055880288494	0.061209591521098464	0.5006133497772219	0.8446113248159202	0.9343009255642191	4	0	13	36	2	75	6
PRICKLE4	3.3119304559184077	3.703999918859855	14.501988046219365	1.6749031528964569	1.6018055812133838	0.426159410478423	0.22553855564643055	0.4159287574826437	0.3679573649899499	18	3	5	21	4	83	20
TNS4	1.0506907528572327	2.2528888636595603	3.5705132963351693	1.6748065033448762	1.2457894593182604	0.042518108109075275	0.5893134672535176	0.8380808540462634	0.9386559351491791	1	0	3	14	0	35	1
SHC4	-0.06255427909439641	1.0419756191747844	1.1782100853321147	1.674779906932152	2.224350699035516	0.03503059818106081	0.5958098965495859	0.7216857738760538	NA	0	1	0	1	0	6	2
RP3-355L5.4	-0.06255427909439644	1.0402663801223457	1.142516172258229	1.6747799069321512	2.2333341186061197	0.0353985484030046	0.5910400989536839	0.7216857738760538	NA	0	0	0	1	1	6	2
TTI2	3.121648592247	3.6681027796696153	15.798141504292925	1.6742101496116324	1.3230548117544043	0.09600971477731209	0.43751345515124906	0.7216857738760538	0.8488919147877484	5	10	3	11	8	46	25
SNORA71A	2.866167168622751	3.4513447909262562	13.392844950327152	1.672538261621493	1.3515566415428164	0.09045283133580634	0.4117928462916191	0.7327649267792106	0.8527813321787652	5	3	4	6	13	41	21
MNDA	5.952426820650485	6.286484228777233	96.62502379512905	1.6725018167112005	1.3036681407188142	0.2990480606944214	0.22281978183293075	0.44996583560484876	0.5327328998477449	39	29	189	52	31	512	115
RP11-848P1.2	1.0482743192174262	1.8247346461794092	2.8423444139107827	1.6722294102514768	1.5263211485299772	0.061060089867646564	0.5350509111445356	0.7658290857942784	0.8909608907977171	2	1	0	5	1	18	3
CDC25C	-0.0896225360749269	1.0381266208452862	0.7973981214339854	1.67218353520756	2.4856241164067794	0.03827042694470839	0.5006133497772219	0.6176361244304674	NA	1	0	0	1	0	9	1
RNU1-67P	1.727093348830956	3.1792153926202222	11.533219623687836	1.6718832767129501	-0.24888686572487168	-0.004678430455872679	0.7028604147107861	0.9839175711198095	0.9966138077912119	0	17	1	22	0	21	8
RP1-152L7.5	1.5984089404445476	2.5909597787455603	6.266798989500206	1.671462330198093	1.8012264867592231	0.09505002618148875	0.5893134672535176	0.6956531831879187	0.7658767666349309	12	0	0	5	3	15	15
BPIFA1	1.3354124087695236	3.0379385574021396	9.568074672638819	1.6704184377213631	1.3641103621095556	0.013531616123243849	0.723136421452755	0.8506185523733034	0.9769531514437726	0	0	22	0	7	8	22
CTSS	7.613854678710933	8.318803714117971	409.83483011437903	1.6703868477802792	0.43418168891032344	0.014804525650480599	0.580026160778806	0.9382960162480188	0.9910326904582496	35	350	319	141	240	1416	357
ERN2	0.20922353384522158	1.243950875885049	1.0818035958888084	1.6702046873813088	2.392325454560128	0.052519007549915876	0.46137287895870804	0.5908129146916231	NA	1	0	1	1	0	13	1
CTD-2538C1.2	-0.3942582926497339	0.8462842071549738	0.5822312960058417	1.6690217939670788	2.7591129635399314	0.027385080852981896	0.5457968719569259	0.6130549309431269	NA	0	0	1	0	0	6	1
TCEA3	4.3252141482138935	4.853243989484637	33.42821437913252	1.6689583845707177	1.5901648695816049	0.9163146445592779	0.22717996413278058	0.3445154867634025	0.2600703457811669	55	1	34	46	6	223	41
CECR1	5.829716887753713	6.574288387314108	123.70928285437188	1.6682789368550544	0.20853834717177988	0.006774250862516932	0.4623255832403427	0.9778839304387725	0.9971206659547955	33	146	58	21	54	352	100
LINC01521	-0.39425829264973394	0.8457371697187365	0.5807346383701191	1.6680831729910057	2.7630776475861243	0.027418546923176655	0.5450230896736705	0.6118566037173391	NA	0	0	0	1	0	6	1
BMF	3.6491650658425803	3.9810831415172747	18.36609013678443	1.6673483413906682	1.6549521662869	0.9894621778297591	0.18164675781841028	0.3303446239844188	0.2157801052082129	10	4	18	17	7	89	29
TMSB10P1	0.34030036810351116	1.5311452861769042	2.6754860581547493	1.6668088935733594	2.8901498214867734	0.07093680566604714	0.6591545625396095	0.5894571340543816	0.6360060080285508	0	1	1	0	1	4	8
CBLN3	0.7875274490487368	1.773379279999018	2.499482455172174	1.666510367681179	1.5238606704931614	0.05125581299569127	0.5410562157470787	0.792421970384045	0.9014644477406412	6	0	5	0	0	11	5
ERBB3	4.762980504101012	5.167546732155933	42.82094040176607	1.6639556375684204	1.4504094172426223	0.3995273568056254	0.20338804136965064	0.40354349311244414	0.42506632849950227	30	16	31	78	4	304	39
RP3-323P24.3	0.036285392996698966	1.1784995330225267	1.2558149683429116	1.663155374867871	1.894886608989675	0.030926904182857515	0.6104619939667596	0.7698438641313147	NA	0	1	0	2	0	10	1
CDC6	2.5473776792918765	3.260950604442887	10.043492962278115	1.6628516268351121	1.3265047217268138	0.11437257052721371	0.44195792816054075	0.7216857738760538	0.8103477051334735	30	3	3	10	0	47	15
ASB2	1.0792473747993045	1.9426013107542652	2.7272297190526067	1.6603744051236782	1.468797142703607	0.062076309922629476	0.4613807858945197	0.7658290857942784	0.8940844051421477	7	0	5	1	0	21	3
CRTAC1	1.1748425920158874	1.9157328837376677	2.93409818136371	1.6600468199200829	1.6576317608743278	0.07953132175834957	0.44383706595550965	0.7039333984634005	0.8409272934202336	7	1	2	1	0	19	4
LINC00471	0.6451880509608714	1.689166972579073	2.0891590695665605	1.6600289259658403	1.2231442179273133	0.03376484745715705	0.580453138757536	0.8533427119115428	NA	0	0	4	6	0	15	2
MSMB	-0.1901378213920376	1.8685867088959185	3.6357895175819084	1.6595310112435446	5.376252656947175	0.11306794895004914	0.7064095297344121	0.17001103171630533	0.1463645456441137	0	0	1	0	0	1	17
TEKT4P2	-0.3234072219836752	1.2263163688426253	0.938898499880507	1.6589110045344535	2.81101527600096	0.02912134808179131	0.6396177583085008	0.6118566037173391	NA	0	0	2	0	0	16	0
CREB3L4	1.673078519485138	2.356397257543884	4.776318087891931	1.6581373434478166	1.3993158403718635	0.0843204312912265	0.4642959218720278	0.7560331625244497	0.8528412869964191	7	3	1	6	0	29	5
SNORA37	3.3136870583386804	4.148715132300152	23.36405432903219	1.6563222640222204	0.3883840831148485	0.011936060341843193	0.5778329906580059	0.9562190523915074	0.9959118451901906	2	16	4	11	23	46	25
LSM7	2.9867804319546525	3.5053195021368833	12.300535777108768	1.6554133399582884	1.5508750949836685	0.2118271700249429	0.3086885282993938	0.5460162643474357	0.5599402259422911	18	3	4	22	1	63	19
AC005477.1	-0.3942582926497339	0.8384745196793254	0.5607502484862426	1.655317061746475	2.8179496855687494	0.02791125900454245	0.5332466232599912	0.5917937743685725	NA	1	0	0	0	0	6	1
CNTNAP2	-0.3942582926497339	0.8384745196793254	0.5607502484862426	1.655317061746475	2.8179496855687494	0.02791125900454245	0.5332466232599912	0.5917937743685725	NA	1	0	0	0	0	6	1
RP11-248B24.1	-0.3942582926497339	0.8384745196793254	0.5607502484862426	1.655317061746475	2.8179496855687494	0.02791125900454245	0.5332466232599912	0.5917937743685725	NA	1	0	0	0	0	6	1
RP11-293K20.3	-0.3942582926497339	0.8384745196793254	0.5607502484862426	1.655317061746475	2.8179496855687494	0.02791125900454245	0.5332466232599912	0.5917937743685725	NA	1	0	0	0	0	6	1
RP11-327E2.5	-0.3942582926497339	0.8384745196793254	0.5607502484862426	1.655317061746475	2.8179496855687494	0.02791125900454245	0.5332466232599912	0.5917937743685725	NA	1	0	0	0	0	6	1
RP4-760C5.3	-0.3942582926497339	0.8384745196793254	0.5607502484862426	1.655317061746475	2.8179496855687494	0.02791125900454245	0.5332466232599912	0.5917937743685725	NA	1	0	0	0	0	6	1
ITPRIPL1	0.9298512651821436	2.0313024711150853	3.231136631770443	1.6546625048605856	0.9894354121565142	0.03321986119877141	0.5865384459672642	0.8900850113172398	0.956763408517779	4	0	13	0	0	13	5
MT1F	1.4723018439142	2.159112332000949	4.189655647312565	1.6526190349890642	1.3539488833016224	0.06680511630962385	0.5538941337005523	0.7825570355656265	0.8922152341258491	6	2	0	3	2	24	4
RNLS	0.5250659313450243	1.48014880180005	2.025910913105571	1.6516091432175473	1.4866911962319953	0.03740198344005922	0.615038316847746	0.820913033370459	NA	4	1	0	0	1	12	2
TTLL1	0.6683805644933591	1.811669607171869	3.168033813503468	1.6514174014958047	1.0828428849335552	0.019548612715131385	0.6419475267033461	0.8886182613142094	0.9790182980705198	2	0	1	0	5	20	1
CAPN8	4.479568085891998	4.8819792474883155	34.593211948686026	1.6507631487813537	1.5813655419052988	0.9441757266614208	0.17207664480877305	0.2989910251593596	0.24112262160823245	67	7	16	46	4	209	46
RAP1GAP	3.0452805342556504	3.6291865934510708	13.243830601507073	1.647714227451791	1.3914750317188485	0.22629531934635852	0.3729659430194452	0.6096791779934909	0.5941407546340595	17	4	18	17	0	87	14
CAPN3	1.7547823872794812	2.487818372172896	5.317852665384666	1.647495387865072	1.8999893381581627	0.13887810420861746	0.41582127495757903	0.5832592644112119	0.6191692436854396	12	0	3	3	1	21	12
GSTO2	1.597102430539022	2.57627999356055	5.949872382829119	1.6467999721326447	0.5136341971299939	0.016220292198242437	0.6726917369131743	0.9460366196931576	0.9864326074780342	0	3	1	20	2	30	3
AMICA1	4.589512750686351	5.3215724278833845	47.70941207936133	1.6438588670813234	0.7186125385211952	0.055892932840308204	0.4642959218720278	0.8781903517240308	NA	24	5	200	9	11	211	46
RNA5-8S5	2.857435906270403	3.4581298656497337	12.536429259787832	1.6434407670739264	1.0910014572921871	0.07197499225404415	0.46816252152990484	0.79035574861239	0.9157912344606859	15	11	2	10	2	85	6
NELL2	0.8366974513850445	1.655747425610523	2.130080749601884	1.64215040493872	1.8569021134633064	0.07041691298333518	0.4363252052450427	0.686930931957287	NA	4	0	3	1	0	13	4
HIST1H2BD	5.727096567382494	6.036694893468647	81.00131659130443	1.6413242146522962	1.7068328340562335	1.378310617176716	0.08831544631049139	0.09175758068085436	0.03958502288303557	81	18	44	109	19	347	145
SRP14-AS1	0.8431385784605498	1.70511399414247	2.264921255431861	1.639595511539772	1.6624874163124606	0.06079649750932651	0.4623255832403427	0.746897613307046	NA	2	0	1	6	0	13	4
CCDC85A	1.1810125357739052	2.3583548782568933	4.6437607092287685	1.6389765052203107	1.280665481859021	0.04983454569322949	0.615038316847746	0.8405612713689079	0.9168248570997442	7	0	15	0	0	12	10
NLGN4Y	0.7032394878419594	1.8369365232318382	3.0125105299910766	1.6388298650136304	1.069749543735141	0.029462203732677262	0.6531688779224591	0.8903574680245017	0.957060904445596	11	0	0	0	2	9	5
TSPAN32	1.1405978303588624	1.9472851263839117	2.7570598387615233	1.6385870615238944	1.5611771616342465	0.07165024538065415	0.44138845952625816	0.7282597638224272	0.8654608417701344	3	0	6	3	0	22	3
RASGRP1	3.2198207621065595	3.89741456382897	16.21335499055493	1.6379329130521902	0.9549186420667336	0.07433015314224684	0.4814323680603741	0.8173832731155334	0.9177518843801173	4	1	50	17	5	109	10
RNU1-138P	0.34542478372685986	1.5576444914399277	3.1472941280189954	1.6376880650843377	1.2962478250311698	0.01936403786766912	0.7058455206142408	0.8879153823550567	0.974922361011806	0	3	0	0	2	5	5
S100A8	7.127619047099494	7.569492963999349	239.40394395621263	1.6370248877774913	1.0219199485439816	0.12561138852402917	0.4937536313748256	0.720405460924194	0.847099126881051	29	68	345	248	130	951	300
CHRM3	0.6784869523885367	1.6329374757140631	2.520650705025435	1.6355715240878907	1.2343276734806752	0.03061382844091008	0.615038316847746	0.8576627123069999	0.9568686225198643	0	0	1	3	3	14	2
RP11-504P24.3	0.7569131243336209	1.8153974395152033	2.5852726819442267	1.635363491167369	0.9563384324855692	0.026764545147820392	0.621557949295426	0.8959747554787079	0.9689428988515906	0	0	1	10	1	16	2
SNORD67	2.416172803107196	3.248979076336803	12.01761151197613	1.6339246240311136	1.5311377322428381	0.07327941987394766	0.5464818856781604	0.7526216406075078	0.8712701639524708	2	11	5	2	3	23	23
FBP1	3.832765956570299	4.5424660488143385	29.85155331958076	1.6317090435588149	0.3772785661040112	0.01241209968082036	0.4840942854963695	0.9497817509905542	0.9963487469152031	19	38	23	3	5	117	18
CEACAM1	4.195560675144786	4.606067013058101	28.25403381536981	1.6311452602853005	1.3280668464087524	0.22219818119038026	0.26330845647665385	0.5404199564895323	0.6227676329366961	16	4	18	65	9	189	26
RILP	2.230177207955521	2.9585103817594534	8.0901365734949	1.6305108119912852	1.2027319183774714	0.0841817371638161	0.5049170581208529	0.7839121087714163	0.8743629906244168	17	4	1	12	0	36	11
ZNF843	-0.06255427909439644	0.9980353778293752	0.8639192236282158	1.6302329318331057	2.4788306333515693	0.041058144239394016	0.5116836572460761	0.6327134422553277	NA	1	0	0	1	0	6	2
ATAD5	3.2784236429186486	3.6899944264078357	14.105766725738526	1.6297317309469999	1.6243927177846447	0.5874051544602754	0.22013685336089958	0.39580967468897	0.33384756796031995	25	2	7	17	3	83	20
LINC00324	0.7531784936475878	1.607263677527417	1.8466203959047907	1.629556905893238	1.8475767133133618	0.06463221097748882	0.44203894583534814	0.6865456770025912	NA	2	0	3	2	0	17	2
SCN8A	0.3419897160173383	1.322146452516386	1.4398457522035357	1.6295297814314482	1.886635767261392	0.045183785689945	0.5281309980008904	0.7434082160830275	NA	2	0	3	0	0	8	3
ZNF382	2.208895019667319	2.6960972544374857	6.225149180595339	1.6288588436376792	1.6938827626414208	0.1858372843362268	0.29541806960342865	0.5365210741811213	0.5652347013431395	5	1	9	6	1	38	9
FENDRR	4.896522662047316	5.603645454914671	58.27582112431735	1.6284463533139044	1.4380990959388678	0.18488884968020503	0.34786164569900513	0.5766327886595471	0.645456304766567	66	2	152	46	4	251	96
GOLGA8O	-0.2594845109877864	0.9468140691476108	0.6848918438073937	1.6275830575898893	2.284416449700364	0.02682397187183226	0.5538941337005523	0.7001350092494867	NA	2	0	0	0	0	7	1
APOC1	4.321961631907638	4.831193196275879	36.206967276259824	1.6270309397956442	0.6726973239430037	0.04255776194699203	0.322871105690529	0.8802301654612786	0.9697757089532532	13	40	22	17	8	157	27
ACTR3C	2.9416497363737424	3.448293068808835	11.668768159005694	1.6269667461804949	1.2906478691082781	0.13484453916146869	0.37089276557391737	0.6791150128470558	0.7849696606941203	6	5	9	24	1	82	9
TUBB3	2.711991876106463	3.6621297926115064	13.693030264595519	1.625318019945685	0.5299896600013336	0.02604273022962878	0.6801096813548793	0.9332952272206597	0.9802841471723875	18	2	0	46	6	83	5
HMGB3	5.066843341022844	5.540178313101996	57.70901859309114	1.6248027928863265	0.81342361115209	0.0769943342612256	0.4768841517377402	0.8189635234169544	0.9266575039972023	44	17	6	107	38	262	53
MTRNR2L12	4.646909172907917	5.157076036499523	45.440159078629605	1.6235036062453838	1.2574970300820658	0.12091135345701962	0.30421396064760553	0.6743758380875311	0.8213674536214933	29	38	21	16	10	118	76
GPR75-ASB3	3.5309896257407756	3.96709274169979	17.216559950149875	1.6230618938400168	1.5579962691132647	0.7567779461385746	0.22284506724562703	0.4014670602595392	0.31074633904507015	30	1	16	17	5	120	19
RN7SL151P	5.348456096590896	6.18286287232518	94.61589478894167	1.6221278106290349	0.38282627631446314	0.009664611506351898	0.5602165094736488	0.9504505955533346	0.9961021245396587	13	83	16	52	66	152	116
NPR3	5.686514480866795	5.996892023740129	78.71927716327299	1.6221174858196228	1.38361743050159	0.5808798581294212	0.1532976649321741	0.35393740756503056	0.3681969070769563	57	12	121	41	39	413	100
FAM83E	1.2788984289342011	2.093164363931163	3.2665629011314063	1.621073905770297	1.5795278987006311	0.07697027729435801	0.49424559236092624	0.7146553536614048	0.8528412869964191	5	1	1	6	0	30	2
RP11-474P2.6	1.0962462708641951	2.2168011466656314	3.826415516890238	1.6207023868492767	1.190515669468852	0.038502463729879276	0.6554987829866556	0.8450846071588484	0.9483147893677172	3	2	0	11	0	33	1
SNORA14A	2.194433956321432	2.8018555875092357	8.166910510465389	1.620160019800761	1.358814889475865	0.07559129528890286	0.5006133497772219	0.767630030507157	0.8755501375444689	5	3	1	3	7	27	12
STMN1	5.352291060838141	5.599664754478198	59.46783260116173	1.6196730929098855	1.4784655488834009	1.0568765737092964	0.0941452834372786	0.2027930280178602	0.12755141756316912	89	18	36	34	22	327	76
RNU1-120P	0.07764348116741115	1.2207273690811467	1.9523432340950038	1.6195899001263443	1.609635292195263	0.022329551069609512	0.6856379004256683	0.8463231912836781	NA	0	1	0	0	2	5	3
SNORA80E	3.960972240298135	4.4908924592026676	28.649289037387003	1.6183066623333642	1.2871521421378878	0.10724304775187163	0.4023547777157286	0.6973997319043042	0.8438041735389595	12	19	8	13	14	68	49
RP3-405J10.5	-0.11254606067396203	1.0381457651155142	1.0297341261926407	1.6182723671928223	2.123705344089222	0.030122701670490675	0.615038316847746	0.7371060338362744	NA	0	0	0	1	1	8	1
RP11-573G6.4	0.4197851321784233	1.3477615841099542	1.7751306765296568	1.6182701544390972	2.153774459535878	0.05864889900459869	0.56012476594376	0.6892415251709687	NA	1	0	0	2	1	7	4
CTD-2020K17.1	2.585589911741535	3.286399175002673	10.020434374100322	1.6180424781466403	1.3919197007674475	0.13811409236435002	0.41467761243670237	0.6830121632871167	0.7418822891770355	14	0	23	8	1	48	16
PRTFDC1	1.3445740417239058	2.069567580937827	3.4407860609123504	1.6163094138386858	1.537860553902225	0.08035810687306254	0.46032176008096787	0.724047812360776	0.8470901367357769	9	1	3	1	0	20	5
CTA-390C10.10	1.5466324718530953	2.3046234178398994	4.31472978779665	1.615982365941181	1.1783052266589709	0.06081985595899188	0.5679419673516725	0.8167153676692284	0.9161232748278184	9	1	8	0	1	27	4
RP11-474P2.7	1.25412370064779	2.0748522767439685	3.103513604298209	1.6154677772933304	1.4406036012177086	0.06937395562407071	0.46137287895870804	0.758843087165642	0.8859679175797259	7	0	2	6	0	25	3
AC244250.4	-0.7688921792411366	0.824463794790408	0.4163484948422186	1.6138145874690697	4.327832453365231	0.017795328471929286	0.621557949295426	0.46458211097536706	NA	0	0	0	0	0	9	0
COL2A1	-0.7688921792411366	0.824463794790408	0.4163484948422186	1.6138145874690697	4.327832453365231	0.017795328471929286	0.621557949295426	0.46458211097536706	NA	0	0	0	0	0	9	0
PTP4A2P1	-0.7688921792411366	0.824463794790408	0.4163484948422186	1.6138145874690697	4.327832453365231	0.017795328471929286	0.621557949295426	0.46458211097536706	NA	0	0	0	0	0	9	0
RP11-336K24.5	-0.7688921792411366	0.824463794790408	0.4163484948422186	1.6138145874690697	4.327832453365231	0.017795328471929286	0.621557949295426	0.46458211097536706	NA	0	0	0	0	0	9	0
RP11-99J16__A.2	-0.7688921792411366	0.824463794790408	0.4163484948422186	1.6138145874690697	4.327832453365231	0.017795328471929286	0.621557949295426	0.46458211097536706	NA	0	0	0	0	0	9	0
RP13-580F15.2	-0.7688921792411366	0.824463794790408	0.4163484948422186	1.6138145874690697	4.327832453365231	0.017795328471929286	0.621557949295426	0.46458211097536706	NA	0	0	0	0	0	9	0
TRAV13-1	-0.7688921792411366	0.824463794790408	0.4163484948422186	1.6138145874690697	4.327832453365231	0.017795328471929286	0.621557949295426	0.46458211097536706	NA	0	0	0	0	0	9	0
E2F7	1.31937484623735	2.2359795678194603	4.293525673895136	1.6132136736695837	1.5346940544974017	0.07212790535550137	0.5840557791744713	0.7658290857942784	0.8528412869964191	8	1	0	8	0	14	9
ANKRD20A5P	1.25954767924765	2.0539742464599087	3.0471140003680146	1.6130810884883817	1.507891133814557	0.0751049131071913	0.45040503456647385	0.7318617171783535	0.864284300886386	5	0	3	6	0	25	3
FCRL6	0.4869392554408242	1.4904998202069975	1.8438730839506243	1.6124355244419382	1.6864619245193386	0.04530137940118373	0.5555058539184237	0.7811130742200283	NA	2	0	5	0	0	8	4
RAB39B	0.4197851321784233	1.3415595326761613	1.7551462866457803	1.6117968858923089	2.1859945604574085	0.06022031673182359	0.5553019245919055	0.6802344086768513	NA	2	0	0	1	1	7	4
CDCA7L	3.9311561337307017	4.51320775007099	27.439446821553954	1.6107081723885144	1.1915209675210858	0.12210697249270405	0.41002156832629105	0.7001350092494867	0.8213674536214933	44	17	6	36	1	114	37
SCGB3A2	3.6408654958463407	4.639361034579419	32.03638536497128	1.6103238848134867	-0.4208466482816747	-0.026475450406694672	0.7058455206142408	0.9517185964866285	0.9757077656957653	1	27	59	4	24	93	11
ITGA4	5.867242941129494	6.216798862474196	91.53751686736909	1.6098065247013429	1.3046307396783394	0.3001878734841256	0.245706330956053	0.45692382073554666	0.5291469874538588	86	26	197	28	20	480	112
ATP13A4	5.244327194464337	5.6355828083218205	59.68993965173656	1.609726930590583	1.5512076310875642	1.0268605568139482	0.16427513792081327	0.26576424238747104	0.1896481385182706	97	4	39	87	16	378	73
SELL	5.193761452522673	5.586546126854573	58.7117718706417	1.6090311690491637	1.0659062776819377	0.14446598486035578	0.41364237697260575	0.6775639645437103	0.8126495779587956	12	11	106	68	28	311	58
SNORA23	5.5189947957659085	5.896224693973219	75.62216698402041	1.609003514909493	1.1056718874803462	0.13722783046220796	0.2661447343313156	0.664950075699049	0.819472606594426	36	36	31	47	49	246	108
GVINP1	5.345119051324171	5.9195189484418504	73.26933733849256	1.6088200024470476	1.1953178721360729	0.1447206941841685	0.33074582618137616	0.6746634132194936	0.7798169472564528	64	5	233	30	13	348	95
PGBD4	1.4865916751043815	2.1548885490530063	3.9717325283257714	1.6068877315939665	2.0587965741974417	0.14010675868190306	0.41002156832629105	0.5357505958605785	0.5715806200902727	5	0	3	3	1	17	9
PLA2G7	4.448701894411849	5.390996984083623	54.81677386708816	1.6066326850286574	-0.3723588280250494	-0.0144856301536503	0.6102307799097761	0.9583340526726004	0.9815666464666684	4	27	16	26	79	158	21
LNX1	0.6167153640718133	1.582950722218262	2.3814686268136036	1.6054234924548934	2.077333430060018	0.06536534887155651	0.5886488160067848	0.7008788400135852	NA	1	0	0	4	1	7	6
RIMS1	1.2765698670911982	2.1746053967779075	4.313847338457272	1.6035509316806922	2.251053500768994	0.11735585353004695	0.5267494816148128	0.5581087482712012	0.6001784304345678	2	1	7	1	0	11	12
WIF1	2.8340348592307567	3.5138133953068564	13.586439376072354	1.6032944145092975	0.6548849751313126	0.03749551142014814	0.6453970487023588	0.9071114189138506	0.9724480355574998	17	10	17	0	5	52	12
CTC-435M10.12	0.2850113505164758	1.2245247354311695	1.3738887902142154	1.6017617316799875	2.590531617046243	0.06563402660834561	0.49290357423789294	0.5634698239064017	NA	1	0	1	1	0	6	4
DDX28	0.47327020571863726	1.4594832977146126	1.4440897217934248	1.601645154412906	2.0833004901431407	0.05727389187939791	0.492289177587723	0.654441119081858	NA	2	0	2	1	0	17	1
CD24	5.062165133521624	5.560308411123107	57.599381151949345	1.6014579524106576	0.813377600450312	0.07919108173123741	0.4771132601824826	0.8251596274453395	0.9246001465204865	11	15	29	174	21	272	53
C3orf18	1.6586676957595248	2.5194637635873303	5.058308926633642	1.598831692061527	1.2352349478031377	0.06978637191239447	0.49413952227586	0.804143582891187	0.894299092416185	17	0	2	8	0	24	8
ZNF572	0.6609359884191748	1.476829637861993	1.8234050280558316	1.597989797892704	1.9176863677722829	0.06353536739253818	0.49561613013832295	0.6857528880703111	NA	1	1	1	2	0	14	2
GGT6	0.21915795288137546	1.1818024394565811	1.3343997589703367	1.597047780977494	2.0011312267348056	0.04325036921981904	0.5799150291549874	0.7265710833826187	NA	0	0	1	1	1	8	2
SCGB1A1	4.464034788044114	5.7687758208922215	68.66621742430296	1.5962540604338151	-0.5878451383415718	-0.012968748772352082	0.7106636006192237	0.9382866767563419	0.9815666464666684	8	61	272	2	8	135	38
SEMA4G	1.5994967639253144	2.340577905712039	4.367216190083624	1.5958788081516109	1.5924282281785151	0.10432669944448446	0.4386967882770173	0.6895422993312369	0.7849696606941203	8	0	5	6	0	22	8
FAM103A1	2.16215198592952	2.743858537637406	6.6125693564250065	1.595815126254716	1.2518986090790154	0.09060824904638048	0.4935556881174641	0.758843087165642	0.8571675364712243	1	1	10	12	2	35	8
RP11-141B14.1	1.242617496746283	2.0166387046664545	3.3268227363260108	1.5956204705611097	1.413253237244309	0.06406725562531013	0.5012588868476721	0.7779598142147857	0.8909608907977171	1	0	2	9	1	17	5
SULT1C4	2.5226252972368175	3.141206766502257	8.962706178692084	1.5928094460366895	1.2281159942248128	0.11347083390675135	0.4315494274619507	0.7414416692705501	0.8346293339900381	6	0	21	9	3	52	10
HLA-DPA1	7.364323177973428	7.965224598695841	320.1216550299741	1.5928018391012853	0.5677505171448766	0.041659444075143305	0.49675720359664116	0.9060072798022395	0.9728940061217274	59	315	325	96	99	1177	295
USP30-AS1	0.14156619216329988	1.2774363735163263	2.0103107131465796	1.591168829256514	1.1898089558889615	0.015257419254219548	0.6705777453982875	0.8953001905084019	NA	0	3	1	0	0	7	2
XPNPEP2	2.0715597955821607	2.7762110071948807	6.924394149166313	1.5910475110708069	1.1834219595005508	0.07820350518213691	0.5062856772278599	0.7957899137128297	0.8908146823446844	9	0	1	14	4	32	9
IFITM1	5.482380412325781	5.889335954243366	74.47645931128892	1.5894095974676723	1.1029104183127574	0.13720048442896324	0.368180544786826	0.6775639645437103	0.8170727543667736	25	41	26	124	23	250	107
RP4-569M23.2	0.06208142808838767	1.4059841573414138	1.4508337031912386	1.5892859771233439	0.8696600152178882	0.013680764990491185	0.6595888688521918	0.9258220392899497	NA	0	0	0	8	0	10	1
CCDC150	0.9425429064981454	1.8542940274915705	2.3980897234838663	1.5883444875492339	1.446215913978479	0.05452301276129363	0.5013207146450351	0.7778170497692413	NA	8	0	1	3	0	21	2
SMPDL3A	4.614480563074407	5.101191474152405	43.58198764478789	1.588061973718321	0.6812629604127297	0.049457100116118737	0.42398420054325037	0.8655478006585348	0.9611972097828676	38	41	6	32	14	169	39
LRFN4	1.6101924984626748	2.5336664358232817	5.3690976004013455	1.5861767969821456	0.829806502674173	0.03880514822082363	0.621557949295426	0.8968751846856131	0.957060904445596	20	2	0	7	0	24	6
AL354822.1	2.139078143580345	2.6839532700182156	6.279412539692794	1.5861068133583403	1.696642758314587	0.15924405506622188	0.3729257369932745	0.5726526667298671	0.6195556466229389	11	1	2	8	1	31	11
ZNF596	1.2681813726565037	2.0152204267961698	3.1765854772402404	1.5856629926407122	1.7053805474766606	0.09054811447008712	0.43751345515124906	0.6848303081207963	0.801818308449393	6	0	4	3	0	17	6
THBS4	1.2788511692936466	2.07311796470953	3.759436180991152	1.5852861431381648	1.9760230108651204	0.10356712290562588	0.49413952227586	0.6187764810381345	0.700650839597408	8	1	1	2	0	13	9
ETV7	1.1600772513725555	1.886003618706208	3.0340240205380127	1.5843774075432393	1.8440279008989209	0.09028610703036877	0.4688773502572971	0.6617617856475886	0.7743816950744196	6	1	1	2	0	14	6
VAMP1	3.609140828725069	4.0209911248729355	18.45860597233362	1.5838261148166954	1.4128339239638847	0.2481989509545677	0.26645993826987274	0.5267606266817363	0.5447155730135272	17	6	9	37	2	100	24
P2RX1	2.6949708577703926	3.407245611792729	10.614712402188223	1.583693400408405	1.1830035498404632	0.11361942632647988	0.4552265109043062	0.7437892222768331	0.8419928409738175	19	0	24	11	1	75	9
DDO	0.7160391216269302	1.6131861828295653	2.0818268787569703	1.582351909034641	1.4912681581310958	0.047359366235630154	0.5691744583491739	0.7924144293821317	NA	5	1	0	2	0	15	2
TRIP13	1.6366062913538693	2.3744500984138166	4.950691172066894	1.582350471544341	1.0645843469163587	0.05282156231232369	0.5991631186478871	0.8452095506062228	0.9353529739736064	13	1	0	3	3	25	5
SYTL1	4.203568896010656	4.5558927401225535	27.487150350647283	1.582031948581604	1.7139570362524355	1.3019201255835566	0.1407918020614354	0.1676814345176966	0.08079446817132203	41	5	28	23	4	139	46
GBP4	6.381554662687452	6.787710681882271	139.9832711952168	1.5814255394475203	0.9665672017813127	0.1112545297414964	0.27768263255965614	0.7318617171783535	0.8743629906244168	56	116	147	75	25	620	149
HLA-DQB2	1.2153662689595908	2.0786441439029835	3.850173600446032	1.580998584140315	1.2177776064024695	0.04889505949096955	0.6249407415221397	0.8413457851398296	0.9266575039972023	0	2	8	4	0	14	6
ZSCAN2	1.7992403436200473	2.4279721619673458	4.793177310525129	1.5809879341820214	1.536324825999765	0.11493625875984562	0.4153021198300959	0.6791150128470558	0.770912321455709	10	1	6	3	0	28	7
FRG1B	3.084848360553392	3.581987631135644	13.791004271016337	1.5808191028807421	1.1759827220553074	0.1097423729605361	0.37523143013495164	0.7337618117068854	0.8454990009094311	17	1	4	12	12	68	15
PDCD4-AS1	0.17617702725858508	1.3238141390175329	1.5037926254244998	1.5802119375286359	1.393202025816743	0.024494532869422225	0.6579378922344374	0.8484411171148859	NA	0	1	4	0	0	11	1
PCDH17	6.725321206319588	6.994449247934978	159.1226539273672	1.5794864307481136	1.4233589664667843	0.901989696183321	0.15242449820775886	0.259343432338614	0.2157801052082129	78	37	240	131	57	751	228
C9orf64	2.431091152722834	3.3361483097666405	10.172145746507077	1.5789286592342373	0.7076649142667896	0.04197924319417216	0.5886488160067848	0.8995968692418668	0.95926131913522	42	0	1	16	3	59	7
HIST1H4I	1.3682192998179874	2.2422636839739525	3.576228048193984	1.5785889350645226	1.43228854347387	0.071810354617383207	0.5067485622319416	0.7556795346707101	0.8860458479040709	4	0	6	7	0	34	2
PPP2R2B	0.20329633682584067	1.5999187095736933	1.9730358062201785	1.5783286177643483	0.42422970947030647	0.008725145047715795	0.6797586332019593	0.9716788661764281	NA	0	0	12	0	0	8	2
U1	6.626729671094168	7.179379781784515	186.2676345707606	1.5774465828785371	0.6982587397564	0.05603270026115047	0.4552265109043062	0.8638801035940101	0.956763408517779	45	162	59	127	85	524	226
LMNB1	5.36260499837855	5.684578495970558	62.567146601684094	1.5772231687440004	1.524587567838189	1.0764553598204962	0.13064085587161342	0.22476024140523437	0.1423666119795969	62	20	90	55	6	341	86
HLA-DRB6	3.4269535323796636	3.874781128229043	17.529850394916348	1.576368987262707	0.9846155596297971	0.0847653480123846	0.4457624377992324	0.7880620139905106	0.9014644477406412	4	12	29	9	4	74	19
ZNF396	1.4388892638893032	2.026041015216491	3.9878920071858164	1.5759586994722368	1.69030595473393	0.08465456520772463	0.5070665011416327	0.6994657105841314	0.8103477051334735	1	2	2	2	2	17	6
S100A14	4.311634015673074	5.17287328775586	43.45725476364695	1.5759538466881031	0.24467463796675337	0.014561100932285687	0.6748186363435801	0.9735291543278494	0.9947706430329182	36	15	1	179	9	155	33
CCL24	0.2175351154292972	1.5131465771261328	2.774393581131091	1.5756290612005168	0.5725802888143664	0.001837855519239245	0.7031833305716422	0.9562190523915074	0.9996815027152848	0	5	1	0	0	11	1
CLSPN	3.4350221581555975	3.9667123153010806	17.521430908586375	1.5754858252217392	1.0521048579553753	0.09684360539770268	0.47032912244917807	0.7658290857942784	0.8832093863672239	56	5	3	10	6	115	12
EXO1	1.6919402891443907	2.2645347498951054	4.363645434835267	1.5747380486788272	1.686288922137957	0.11652566859383018	0.43595746327689244	0.6258453684528903	0.7269510197834972	8	1	1	4	1	23	7
GATA1	0.36798940655203644	1.2686367142449908	1.2461897394167087	1.5747304370417676	2.0491737088301165	0.0516987497090531	0.4768841517377402	0.6764687881868534	NA	1	0	1	2	0	10	2
RP11-76C10.3	0.8754171842819266	1.753426588653898	2.5410118736878062	1.57440225701883	1.2459794570942162	0.04195416546678509	0.6080432283541807	0.8410694808792637	0.9378113648900956	0	1	3	6	0	14	3
HNRNPA1P3	-0.11254606067396203	0.9967596353467791	0.7511371775626277	1.5737253920937768	2.3688135745663175	0.035223260231570526	0.5346743703619299	0.6584183112579752	NA	1	0	0	1	0	8	1
TPM3P8	-0.11254606067396203	0.9967596353467791	0.7511371775626277	1.5737253920937768	2.3688135745663175	0.035223260231570526	0.5346743703619299	0.6584183112579752	NA	1	0	0	1	0	8	1
ELMO3	2.2857772630482995	3.0208917879146018	8.23526049206113	1.573336253488932	1.5279524227161418	0.1287189124536525	0.4552265109043062	0.6709616357673788	0.7299724178655542	11	0	4	19	1	32	16
AC004967.7	0.8422231613205182	1.7891209161842176	2.3028292373589814	1.571899792212047	1.2964939812084126	0.04341492396091439	0.5332466232599912	0.8255094970115369	NA	1	0	2	8	0	18	2
CCNF	2.7828313509636544	3.14216951040941	9.371666847700904	1.5713163953453766	1.6549773823625198	0.35987433127533036	0.2507518143314299	0.43994318004527455	0.3685226571494941	12	3	7	7	2	54	13
GIPR	2.044971746866772	3.0407492700811347	7.925111222766388	1.5701685614225354	0.5276807678110762	0.025441589383442532	0.5778329906580059	0.9382960162480188	0.9802841471723875	2	1	37	7	0	43	5
VILL	2.3440930098731196	2.9875639093324606	7.663661828290609	1.57006179580001	1.3447268164938433	0.1275659892413523	0.4214868770622891	0.7008788400135852	0.7835439475788679	18	0	6	12	1	45	10
SNORD14E	0.6008537480162784	1.4992659181634116	2.007999952121366	1.5680616738042077	2.4709406481812906	0.08304159361768629	0.49727517023328976	0.5636372229146895	NA	2	0	2	1	0	7	6
SLC22A31	3.700424477945036	4.168152888260756	20.780523197636455	1.567534807303694	1.0232356544953927	0.10826287217627721	0.4941068922807046	0.7552157617467493	0.8654608417701344	34	6	2	37	8	117	18
GTF2IRD2B	1.5866403819403612	2.3927232443581743	4.518639286158029	1.5671596536793733	1.0960245273548794	0.056719137299062236	0.5196897539191581	0.8381885585201879	0.9257179042718477	18	1	4	1	0	26	5
CYB5A	6.816422230773862	7.0884035373721686	171.63237335548854	1.5671322919735553	1.2092341516519498	0.2897203172507367	0.16796460486292053	0.4610236587190007	0.5762900530031165	157	82	70	111	82	846	200
ACP5	5.268892392430068	5.678576308208187	64.9475066274977	1.5668562384844678	0.7166061369599885	0.06231588046655407	0.3211724954850385	0.8446113248159202	0.9490080224436267	39	31	21	33	57	295	51
SNORD116-6	3.179131184686301	3.680225094077525	15.494898925453471	1.5666939945810865	1.9019720389289825	0.2647533699180509	0.40539376033776	0.41035011183633696	0.3707402434055141	7	6	10	6	6	41	34
LINC01572	1.0489483976320733	1.7679788348936094	2.738402314686809	1.5658981037837485	1.6058922851474702	0.06698447054342443	0.5033985052184856	0.7427939172950304	0.8653845870860767	2	2	3	1	0	17	3
DDTL	1.003708395214186	1.9275365919816037	2.6326298716744585	1.5657844541916452	1.3178878898475213	0.04978217901849076	0.5291427623501737	0.8074645050539089	0.9251044956969482	4	0	8	1	0	22	2
ARG1	3.536857433447707	4.085362087075893	19.470578418600706	1.5651639513872526	0.9147060164220727	0.08245692390260108	0.5464818856781604	0.8132841077632509	0.9059283070101538	2	4	38	38	5	81	23
PNPLA7	3.579948727900664	3.9980142076851695	20.02238638407108	1.564370826899936	0.9463801402463435	0.07358920331742538	0.4015960470927833	0.8078155507825335	0.9219056896151292	8	11	11	7	15	70	23
RP11-83B20.1	0.6996934201073739	1.5378087937435476	1.8221162679920289	1.5642231454748898	1.739708005104484	0.057408093622085786	0.47861596815898183	0.7286277059655997	NA	2	0	4	1	0	12	3
CDT1	0.8857738158245784	1.6579209307159801	2.1642101064408488	1.5640713666939055	1.7983053249162173	0.07148916085809531	0.492289177587723	0.686930931957287	NA	3	1	1	2	0	18	2
DAPP1	4.110852677135705	4.476126019003479	26.730356456421337	1.563394811938429	1.253412283694967	0.18419962874225695	0.30951027134179243	0.5922145247137681	0.6931216604282219	11	13	47	16	5	116	36
KCNJ5	2.2036785410009747	2.735134903354766	7.602703148129326	1.563012792873991	1.487948738326328	0.09683033159690724	0.500244175771891	0.7146553536614048	0.8148608100341667	2	4	2	6	4	26	12
BCL11A	2.1210591265145373	2.8638967556623305	7.968599045647645	1.562843773388038	1.3973045098240748	0.08748234469539952	0.5212721396144075	0.76036656954357	0.847099126881051	4	0	13	2	6	25	14
DHRS9	1.0118090256114156	1.7998892974582075	3.0393334915202077	1.562229646586312	1.2104617115874288	0.04076080735187047	0.6338377567933308	0.8446113248159202	0.9394588012312634	0	2	1	5	1	15	3
NCAPG2	3.886362362737218	4.20840182896743	21.2794365842866	1.5619788131286332	1.564454109102793	0.9575412053943779	0.1835641630789954	0.31878689025852247	0.22003995105800828	39	4	18	12	6	117	30
ARRDC5	1.28372749666368	1.9764016468697823	3.0869890061697722	1.561759300964886	1.5559250258969397	0.08016678145803045	0.46429985670452817	0.7209750078341398	0.8470901367357769	5	0	5	1	1	20	4
HINT2	1.8280592477007467	2.5960361651650317	6.509981112381791	1.5617395696590533	1.6046478270779432	0.09318482316700627	0.6041961134760858	0.7216857738760538	0.8059365135091842	9	1	0	5	4	18	13
NAA38	3.179233466405224	3.5225192578700955	12.9613682681628	1.5611335368457957	1.5211504033982481	0.30058498887851576	0.2770810637304367	0.48166838808165063	0.4318949590483277	17	3	5	11	6	66	18
ALAS2	4.2188224082601495	4.968376264288587	37.190536141483726	1.5610899669870972	1.1166548930539149	0.12021901072254872	0.5052672566555281	0.7282597638224272	0.8387719033334351	98	14	50	16	0	166	48
FAM212A	0.541942816899739	1.5569225758721772	1.6246309210447702	1.5592083214532282	1.7849636863546317	0.0502737058908033	0.5304710407153137	0.7218658626219888	NA	5	0	1	1	0	18	1
DYRK1B	2.2513985871344824	2.894266752083376	7.074928664449312	1.5590120978445121	1.327235441201495	0.11833459813842835	0.4297535871904614	0.7146553536614048	0.8063864573193295	16	0	12	5	1	42	9
TMEM128	1.5307077343877624	2.2351870356647736	4.499926386943994	1.5589834147207027	1.2941880857392507	0.0649953251420142	0.5346743703619299	0.79811929435744	0.8982306984225205	1	3	8	3	0	20	6
RP11-545I5.3	1.1840745180444692	2.101382697668278	3.9181399824907457	1.5577738287852707	1.6921529287277215	0.07285362981212001	0.5691744583491739	0.738246219305648	0.8438041735389595	1	1	10	1	0	11	9
AMACR	0.129439206793798	1.2227757557078909	1.4651897887602043	1.556761265851555	2.7245421518355557	0.06053873252414301	0.5865534893080814	0.5888582755372541	NA	2	0	0	1	0	4	5
C8orf44	1.3240026030416896	1.9485845815730545	3.1130576625853337	1.55626992615165	1.678204079105506	0.08951686544098221	0.4677137809752349	0.6676546626313347	0.8126495779587956	5	1	1	2	1	23	3
SIRPB1	4.017451611834179	4.375811191804748	25.311701992758785	1.5550477526956916	1.0458799201210247	0.1172915219099666	0.3861626118421248	0.7216857738760538	0.8500001139226883	8	10	38	11	14	103	30
DIAPH3	2.9227173827221677	3.5708995930866574	13.465783897182874	1.5531686725380311	0.8421231229802655	0.057641972717101794	0.5440654587572971	0.8559942750704707	0.939502945122661	29	1	1	14	11	64	12
PRSS16	0.6167153640718134	1.553935097903831	1.933626688056493	1.5528635570008358	1.3836955759526532	0.039820813943070084	0.5946620056403593	0.8255188887989021	NA	6	0	0	1	1	13	2
SMIM22	0.39378544164372514	1.268150139823231	1.3389873955984206	1.5528237195445185	2.1750984463942915	0.057908839493976606	0.47989828371082177	0.6501986671961149	NA	2	0	1	1	0	8	3
LY9	1.4412098287087307	2.8085539995451874	6.489565867407282	1.5514299008525498	0.01746276158468651	0.0033013509542231504	0.6443215824708848	0.9979422814064176	0.999361024589429	1	0	41	3	0	22	5
RNVU1-6	0.19878589638954683	1.403055703593956	2.4859430253216943	1.5493026266439416	1.7718767948724863	0.029562143710527445	0.6966728742101665	0.8277238865663626	0.9382872670393735	0	3	0	1	0	4	5
SGK2	0.5078810408139225	1.440009900382558	1.7667777145854193	1.548460859436659	1.4564403236054448	0.03798584174527383	0.6140195103002797	0.8201693168720974	NA	0	0	1	4	1	11	2
SNRPD2	4.164138600110447	4.540185273924751	27.312745919899207	1.5467408601729602	1.634698616354355	1.0658465488106694	0.19657404002538212	0.2725539857936965	0.18757741065798322	29	3	18	43	7	124	47
EPHB3	2.321611241414117	3.024823849807545	7.766051166121048	1.5466826387692638	1.154364276536338	0.09242532818174878	0.4623255832403427	0.7769953764175992	0.8688717025537067	26	0	5	10	1	49	8
PLEKHF1	2.298363267074256	2.8485886469586528	7.26059117896685	1.5460008788716781	1.7320720413712618	0.1787414700516299	0.37980165203220223	0.5426622176990268	0.5651126309447699	15	1	7	3	1	32	14
RP11-55K13.1	-0.428688021150276	0.8342477638074124	0.8287801663187838	1.54572123186113	2.364653899297665	0.020734296189297098	0.6619625095126739	0.7282597638224272	NA	0	1	0	0	0	5	1
RNU1-4	0.8493085222185677	1.6923644699521978	2.862714778352538	1.54556438972741	1.1694351323817846	0.031302848857854344	0.6535795298114422	0.8606168276292102	0.957060904445596	0	1	2	1	3	15	2
RP11-372K14.2	0.4560853151875357	1.4395845428648797	1.5505670004284913	1.545398809959951	1.4636142593437478	0.03637011706070904	0.5688768192843711	0.8167153676692284	NA	3	0	4	0	0	11	2
SCARNA1	3.4771383063125176	3.9910842055312457	20.024107714651784	1.545158699416586	1.206772065956594	0.09259138543539347	0.467131929172371	0.746897613307046	0.8677970266071195	6	13	5	15	10	51	32
SEC11C	5.2454336384982305	5.553695083005765	57.21298004106019	1.5450058342710227	1.3674302928039836	0.6498717507823359	0.15334662222021475	0.3584853086882385	0.3371858245339933	60	6	36	71	31	330	65
TDP1	2.9632454055102047	3.5583207155593164	12.833274504832621	1.5442618371294672	1.6892978111683001	0.24194717118767467	0.3655498454256273	0.47811813743163906	0.46837059599970315	15	1	24	9	1	50	26
CD22	2.6129106040367014	3.2955047646203908	11.108571944474958	1.5440486738278045	0.907517898153835	0.05893818870007268	0.5034976201582383	0.8536533455112651	0.9378113648900956	10	0	16	3	11	49	11
AQP5	0.8171388879258518	1.8052081222791803	3.5665473446772986	1.5437621086819933	1.363101074395945	0.03539869916017141	0.6666112441961026	0.8506185523733034	0.939502945122661	0	4	3	1	0	8	6
TRIL	0.9281997783613115	2.141425748630632	3.6274476509802045	1.5432005416397936	0.36745524038015154	0.009933393655910113	0.7041324202372244	0.9705082299766029	0.9947706430329182	21	1	0	0	1	18	2
AC004019.10	1.0540287341488928	1.9738663988732985	2.7567714669956094	1.5430977250264677	1.2784666094629638	0.04964003641902355	0.5351424836534131	0.8142566144845312	0.9266575039972023	5	0	8	1	0	23	2
SNORA74B	4.6390705114981365	5.084266015915469	43.19323576459574	1.542061764781065	1.2085845919847875	0.12459442191110358	0.3729128928081091	0.6747552435095179	0.821366468622068	17	26	23	19	22	106	72
BRCA2	3.8257021238198927	4.179226318350529	21.361869346461095	1.541367818161671	1.1693953463955937	0.16220594103870914	0.3855357728470964	0.6578860348426919	0.7510873415323629	37	9	4	20	8	113	22
GPR141	0.26051604105208764	1.3482061029779977	1.633981513514237	1.5404635825148458	1.1790029602718812	0.02311777916735981	0.6653333053853246	0.8819064090734057	NA	0	0	5	0	1	8	2
GTF2H5	2.5903602438491693	3.1520409090091994	9.496885731459832	1.5401840630989192	1.2139747472016735	0.09963440434696338	0.49413952227586	0.7552157617467493	0.8491940609732614	10	2	1	22	3	42	13
HLA-DOB	0.1574278082188347	1.2125126396931707	1.5144275270890484	1.5392381666615262	1.7074723480145646	0.029005537729860396	0.6704937773404205	0.7988417235351105	NA	0	1	0	1	1	10	1
GP9	-0.3500376683023726	1.1558833177978152	0.8433832968663465	1.5390517395236802	2.645136762889463	0.025720997567022775	0.6681638095965343	0.6569740200510504	NA	0	0	0	2	0	14	0
BCAS1	0.3384964240566898	1.340945664278556	1.592596578036877	1.5385082897998203	1.9231098928448984	0.04673040331834146	0.6014998210050237	0.7501207730408093	NA	0	0	3	2	0	6	4
ZNF552	3.324677339946295	4.006348918014745	17.71982616534731	1.5379876731545876	1.313219492403826	0.17876403299145724	0.4552265109043062	0.6584183112579752	0.6871310644613432	27	2	24	32	0	86	26
SLC25A34	0.015658263091673962	1.105898036729365	0.9167442102872543	1.5372797989142177	1.972280933999895	0.03259359756416646	0.5827273765746727	0.7352333378578507	NA	0	0	1	2	0	9	1
PSMB9	5.087615080756993	5.332746331159833	49.82122870026753	1.537200068097524	1.3348116835528976	0.5855141557103087	0.14387435133783819	0.357311324404748	0.3577811137045849	33	26	41	42	13	231	66
CYYR1	3.971342267716323	4.270591757515559	22.642102406915782	1.536520892883223	1.319784727552392	0.298693322484724	0.24853706645781212	0.4927840881357389	0.5076671746379594	23	5	31	9	11	127	25
LOXL1	2.7373774983260106	3.5722886322285383	11.957509265537958	1.5357078627373002	1.0148233168937155	0.07857444032631297	0.5332466232599912	0.8117620927205483	0.9055463083694313	45	1	9	16	0	90	7
RP11-2E11.9	0.48913182177417214	1.4069568683987037	1.8974700806543712	1.5356575987902428	1.8493305599989427	0.05107270322522793	0.6158979635017728	0.7576492071043913	NA	0	0	3	1	1	7	4
LINC00467	2.083248970289829	2.7259649277103764	7.08427497194809	1.535578642358773	1.1100074653280096	0.06939277278820374	0.6142228949571544	0.8228884614526891	0.9055463083694313	10	4	0	9	2	28	9
RP3-476K8.4	-0.09698400759493851	0.9992149856087837	1.13344579909648	1.5348518252091674	2.0942758130995656	0.031646331016559726	0.6504459182407268	0.7582103270167483	NA	0	1	1	0	0	5	2
SHFM1	5.341949874252375	5.691156755561467	65.54870358436887	1.5347569020686544	0.882949767591345	0.09719023075588443	0.3190269241172872	0.7658290857942784	0.9014644477406412	25	39	29	52	39	243	74
GIMAP4	6.581270239367194	6.871155992269158	145.69423222867337	1.5346961967073551	1.2684736065970408	0.37909656971874717	0.21532499378021477	0.42023589076055695	0.47617705027049295	87	43	295	72	42	730	180
TMEM91	2.2468056551910958	2.7534179579412563	6.7030171742872096	1.5346286193321954	1.3845550369203123	0.11677267300987275	0.44489881745543086	0.6921232033765864	0.792207397025432	2	1	12	8	2	35	9
ACOXL	2.7641485435999735	3.168231231043399	9.50262388381255	1.5344727649204983	1.6367429891757816	0.2997160901211953	0.2899702020976852	0.46179454712418855	0.41473375716115973	8	1	11	10	3	49	15
C16orf89	3.6209193795399526	3.953576659551302	18.77260328888555	1.5340412256513716	1.3395068172550668	0.18485423471450826	0.31374666732670803	0.5917937743685725	0.6642110465821724	16	9	6	13	9	73	27
SMIM1	-0.09698400759493855	0.9986748119776562	1.1319491414607572	1.5338827287694352	2.097758971608225	0.03173225252809231	0.6499281705111972	0.7576492071043913	NA	0	1	0	1	0	5	2
POSTN	6.791872152768289	7.909085451817979	308.69263022975406	1.5327520931310041	-0.2397669235580583	-0.00731824668514501	0.6362820800374213	0.9778839304387725	0.9964395820198222	328	32	21	71	522	713	207
SCN9A	3.6379929853536876	3.931334421785227	17.468582784371687	1.5318709461754718	1.536193615913415	0.8524427180805751	0.2061215570932465	0.3592327813884667	0.2556132620907822	28	5	12	11	5	94	24
HEATR4	-0.07118797250324982	1.1862585623105988	1.072199979626127	1.5307170255636329	1.226646030542244	0.017130145435161507	0.6535795298114422	0.8812208490983686	NA	0	0	5	0	0	8	1
CDY4P	-0.0072652615073610805	1.1720791844163245	1.6805181980924697	1.5291414921213822	1.27709953800642	0.012903860671055853	0.7058455206142408	0.8843125019204418	NA	0	1	0	0	2	8	1
RNU1-140P	0.2347200059603989	1.4946960556391935	3.051769640564378	1.5290077186606108	0.31463536231578515	-0.0014875790248239688	0.7318689821748775	0.9817786586274811	0.9997902776782008	0	5	0	0	1	7	2
TPD52L1	2.9546741127863805	3.4842497816646683	12.243155360619427	1.5279720745221002	1.0538071527641675	0.09481431605979977	0.5212111802938078	0.7778170497692413	0.8795202546332435	20	3	1	25	4	62	13
AL449212.1	0.10563208259244779	1.2002404196167162	1.0608701954922817	1.5278173934185264	1.7339594265078557	0.030904476047088562	0.6006737836195016	0.7798528722020622	NA	0	0	1	3	0	10	1
AP001604.3	-0.42868802115027604	0.7969453996515503	0.5359703521344841	1.5274238186051243	2.595099737291397	0.02456244256130881	0.6028930709628172	0.6588354169282273	NA	0	0	1	0	0	5	1
RASSF10	-0.42868802115027604	0.7969453996515503	0.5359703521344841	1.5274238186051243	2.595099737291397	0.02456244256130881	0.6028930709628172	0.6588354169282273	NA	0	0	1	0	0	5	1
TMEM105	-0.42868802115027604	0.7969453996515503	0.5359703521344841	1.5274238186051243	2.595099737291397	0.02456244256130881	0.6028930709628172	0.6588354169282273	NA	0	0	1	0	0	5	1
C2orf48	-0.42868802115027604	0.7963867261679898	0.5344736944987614	1.526485197629051	2.5990840042856354	0.024596502895414957	0.6028930709628172	0.6584183112579752	NA	0	0	0	1	0	5	1
CTD-2203K17.1	-0.42868802115027604	0.7963867261679898	0.5344736944987614	1.526485197629051	2.5990840042856354	0.024596502895414957	0.6028930709628172	0.6584183112579752	NA	0	0	0	1	0	5	1
TMED6	-0.42868802115027604	0.7963867261679898	0.5344736944987614	1.526485197629051	2.5990840042856354	0.024596502895414957	0.6028930709628172	0.6584183112579752	NA	0	0	0	1	0	5	1
C5orf38	2.4973887816337	2.9956707754623513	9.29046230666315	1.5259722702362273	1.2597472219906414	0.087615754313989	0.4618055302833456	0.7649269044949626	0.8630292528555095	8	8	2	5	2	36	12
ANKRD65	2.4279442837705063	2.931270563683455	8.400770978575602	1.5256047290560821	1.569595798132702	0.14495464726619517	0.437932593798655	0.6258453684528903	0.6768438164172181	9	5	2	8	1	33	14
AC069213.1	-0.288977493483133	0.91711426921361	0.6815929949752343	1.5248265848149294	2.044018911751538	0.023157206818841675	0.6172407341450235	0.758653239937284	NA	0	0	2	0	0	6	1
RP5-1091N2.9	0.015658263091674004	1.0998857429845779	0.8982564780391006	1.5243613647080108	2.007052138860047	0.03339969655967526	0.5671047086856547	0.7237761869731445	NA	1	0	2	0	0	9	1
PLCG2	5.114480691440652	5.494602322558529	54.15579177790396	1.5239120008380094	1.4760384173166219	0.9228261452505915	0.19751461957181765	0.31376567416444484	0.22583715952968095	61	3	82	57	16	303	72
EXOSC3P1	-0.28897749348313306	0.916043900730817	0.6785996797037889	1.5234299272029341	2.0506409999292754	0.02323571264257243	0.6158979635017728	0.7576492071043913	NA	0	0	0	2	0	6	1
SKIDA1	-0.28897749348313306	0.916043900730817	0.6785996797037889	1.5234299272029341	2.0506409999292754	0.02323571264257243	0.6158979635017728	0.7576492071043913	NA	0	0	0	2	0	6	1
TLE6	0.015658263091673962	1.0988950533466615	0.8952631627676552	1.5229216069363896	2.012678492846263	0.033516530117392564	0.5658798798613505	0.7216857738760538	NA	1	0	0	2	0	9	1
ARHGAP9	4.640683190391782	5.2510377163044355	45.37371137856194	1.5223330716569559	0.9640893046181578	0.09495063391457216	0.4770032477015277	0.7839121087714163	0.8902910208104122	57	4	148	8	10	195	55
KLRG1	0.8208358353295097	2.026319551158454	3.902075961898727	1.522224211238971	0.3532025501195276	0.00754127538583488	0.716652220159047	0.9757990302268528	0.9964395820198222	0	0	12	0	4	10	4
RNU1-98P	0.7133624698295608	1.5364445164750853	2.4560576380726187	1.5211867450660417	1.9996845789875302	0.06435538155299539	0.573482408730552	0.7077991322089705	NA	1	2	1	1	0	8	5
RP11-329J18.5	1.0896850122549793	1.8635021550934376	2.8397062038253598	1.5209776659204535	1.4132973337602528	0.05749615927006598	0.6037328731931993	0.7805860133820405	0.9055463083694313	4	1	4	0	1	21	2
LRRC29	-0.09698400759493851	0.9915458076133353	1.1119647515768807	1.5207070092465433	2.1447595652855695	0.03299491746363335	0.6413856146370479	0.7437892222768331	NA	1	1	0	0	0	5	2
ANKDD1B	0.5824706024147883	1.5642745742052064	1.899353442489886	1.5202631445710506	1.2999025170684717	0.03596633507867794	0.5958098965495859	0.8452095506062228	NA	3	0	0	6	0	10	3
HAAO	2.1706268321200817	2.697042572067078	6.25151532571258	1.5190427110387392	1.3615680139600619	0.10998727677157304	0.4327851752429743	0.7022305065941855	0.8145974023789457	17	2	3	3	1	38	7
SYTL5	1.0714322473578566	1.9666317797213173	3.280613170239892	1.5188908455151626	0.8530812170729175	0.02857051030686209	0.6619625095126739	0.9038024780922816	0.9697418507907805	0	1	1	11	1	16	3
GGTLC1	1.097829813096346	2.12861127860935	3.8058927033947954	1.5184159930613566	1.1906207324293345	0.036344388653773735	0.6777422580885141	0.8477952633969831	0.9557318635713582	5	0	4	0	4	30	1
C14orf169	2.197056579854449	3.00292204069398	7.537803770879982	1.518325086269266	1.0196647955096403	0.07585131699380278	0.5233247478668915	0.8279177908875072	0.9055463083694313	23	0	9	12	0	44	8
AC092835.2	1.25954767924765	2.0191754159444373	3.1867241372990773	1.5182765114168624	1.593159596073555	0.08091963809975009	0.4754581895111793	0.7216857738760538	0.8416197725176866	8	0	3	3	0	16	6
LHX4	1.2566448243362793	2.057510753949233	3.093922591362445	1.5182141264285123	1.3077142456526007	0.06122241350155476	0.5006133497772219	0.7889762133059599	0.9055463083694313	3	0	4	8	0	23	3
IGHV6-1	-0.7918157038401717	0.7757249862330361	0.37008755097086093	1.5179171896649164	4.181827979596249	0.01739977800097298	0.6516352177454442	0.488819671465602	NA	0	0	0	0	0	8	0
RN7SKP30	-0.7918157038401717	0.7757249862330361	0.37008755097086093	1.5179171896649164	4.181827979596249	0.01739977800097298	0.6516352177454442	0.488819671465602	NA	0	0	0	0	0	8	0
RP1-241P17.4	-0.7918157038401717	0.7757249862330361	0.37008755097086093	1.5179171896649164	4.181827979596249	0.01739977800097298	0.6516352177454442	0.488819671465602	NA	0	0	0	0	0	8	0
RP11-291L22.8	-0.7918157038401717	0.7757249862330361	0.37008755097086093	1.5179171896649164	4.181827979596249	0.01739977800097298	0.6516352177454442	0.488819671465602	NA	0	0	0	0	0	8	0
RP11-576C2.1	-0.7918157038401717	0.7757249862330361	0.37008755097086093	1.5179171896649164	4.181827979596249	0.01739977800097298	0.6516352177454442	0.488819671465602	NA	0	0	0	0	0	8	0
SERF1A	-0.7918157038401717	0.7757249862330361	0.37008755097086093	1.5179171896649164	4.181827979596249	0.01739977800097298	0.6516352177454442	0.488819671465602	NA	0	0	0	0	0	8	0
SPIC	-0.7918157038401717	0.7757249862330361	0.37008755097086093	1.5179171896649164	4.181827979596249	0.01739977800097298	0.6516352177454442	0.488819671465602	NA	0	0	0	0	0	8	0
TRAV25	-0.7918157038401717	0.7757249862330361	0.37008755097086093	1.5179171896649164	4.181827979596249	0.01739977800097298	0.6516352177454442	0.488819671465602	NA	0	0	0	0	0	8	0
ERP27	1.9075973087223113	2.5401633640506005	6.52864430268049	1.517861930656294	0.8807734044942281	0.03534544505812454	0.5856888332178964	0.8836071213213648	0.9647393564711951	1	7	4	3	2	32	4
TNFAIP8L2	1.3494700807782372	2.1638843667723386	4.654745860240189	1.5176317869841942	0.8771010515823916	0.026675672890511478	0.6028930709628172	0.8986325158339713	0.9757077656957653	1	6	2	4	0	22	3
HPGD	4.128580045826859	4.842007613981712	34.74149905558609	1.5175746961179102	0.3388844265457587	0.021182754536471345	0.615038316847746	0.9537981592895334	0.9862356134155658	11	10	125	3	16	112	31
SNORA63	2.0323368442657577	2.934571918780843	9.899410386212832	1.517508616724454	0.3444357214205959	0.005801433594887076	0.6937065330178115	0.9706830934945242	0.9969515244828931	2	9	5	0	8	22	9
TRPM2	3.7908622061636064	4.271766180524645	21.99202277977565	1.5174932547835733	1.3894439913496188	0.22454663530017763	0.3381400860561997	0.5489960321953927	0.5910296000305812	48	4	36	8	2	109	32
GNLY	4.476958391986292	4.96829864443321	37.15858647232077	1.5172639019967287	1.0430994088414147	0.11729856979900158	0.3855357728470964	0.7311000169868225	0.8481666908762334	22	7	119	14	7	168	45
GPR34	2.426434041966562	2.9224713644909763	7.996497067178068	1.516776370352395	1.1600627635462504	0.09020289435211941	0.4623255832403427	0.7678986792407473	0.8712701639524708	3	5	14	5	1	46	7
PLCH2	1.5820632389249913	2.318104539211186	4.772501848059836	1.5167573270113088	2.0566898772221194	0.13738545446376663	0.4941068922807046	0.5547746029440123	0.5762900530031165	3	1	7	3	0	15	12
AC011043.1	0.015658263091673983	1.092384224090274	0.8752787728837788	1.5167023980594678	2.0503837067400843	0.03437376216423615	0.5602165094736488	0.7146553536614048	NA	2	0	0	1	0	9	1
FCGR2C	3.9561814534394473	4.397368038982534	25.79988456317529	1.5165084555939443	0.98491527658163	0.09326519560765908	0.36259402570377225	0.768350900489166	0.8948229449441468	16	21	36	9	3	109	28
ABCD1	3.0616940119722567	3.6252424237782996	13.428696540306909	1.5158954692039919	1.2162088938074276	0.16437406554519812	0.4506167489830598	0.6973118285324755	0.7376691814354919	25	6	16	11	0	82	13
PGBD5	0.3937854416437252	1.4740063149815552	1.595624216897923	1.514660139797218	1.152737230394869	0.027316672317206886	0.6104483432082626	0.8718672463087775	NA	8	0	1	0	0	10	2
IYD	0.43733609614778535	1.3433675863375207	1.5983924728026482	1.5145397266501686	1.6685232061951125	0.04339045046639737	0.5959825823911923	0.7778170497692413	NA	3	1	1	0	0	10	2
LINC00882	-0.42868802115027604	0.7889550797944768	0.514489304614885	1.5137190863845198	2.654212559631401	0.025097544321376165	0.5913219561697489	0.6333415169946393	NA	1	0	0	0	0	5	1
RP13-942N8.1	-0.42868802115027604	0.7889550797944768	0.514489304614885	1.5137190863845198	2.654212559631401	0.025097544321376165	0.5913219561697489	0.6333415169946393	NA	1	0	0	0	0	5	1
YAE1D1	2.21004049896377	2.771126060405934	6.967354410313459	1.5130569864295316	1.2813861740059067	0.10884866840263252	0.45938488095417274	0.7495002835534521	0.824168867919713	7	0	9	4	5	37	8
RP11-439E19.10	0.4611432203491356	1.543103484151782	2.1786782597528713	1.5129057223405369	2.3596985009757616	0.06803138841238766	0.6186747934919529	0.6550656619866329	NA	4	0	2	0	0	5	7
PALM3	2.280951517068168	3.166072862278977	10.53479652176311	1.512234539735415	0.43475295708568346	0.015792397013693896	0.6748186363435801	0.9505827292842574	0.9897893163594963	25	11	5	0	1	34	9
STEAP1B	0.04272652007220451	1.0918089491761092	1.2361063468980318	1.5117917965864647	1.8523957086889087	0.032567775832184266	0.6413856146370479	0.7805860133820405	NA	2	1	0	0	0	6	2
ZNF530	0.8531144411508863	1.6268853331074318	1.9910221495488147	1.5111426486406392	1.7088429640925826	0.06482297263480337	0.467131929172371	0.719548042042145	NA	3	0	3	2	0	14	3
ETFB	3.9226065576959357	4.246371128395562	22.165780731498103	1.5102947500747685	1.4240468676799531	0.37709089430600956	0.26067068955965444	0.4386501358609367	0.4233287545632206	46	5	10	14	8	109	31
SYT16	-0.13834209576565068	0.9978797003307086	1.0206637530308917	1.5099251473876978	1.981142785405831	0.02677658170102678	0.6562327998092334	0.7659478391946628	NA	0	1	1	0	0	7	1
C5orf63	1.8361912456512666	2.5342526474941165	5.203702620352752	1.5092574431157204	1.178642465137069	0.07431278807768488	0.49413952227586	0.7957036353210594	0.8948229449441468	8	1	2	14	0	30	6
RN7SL396P	4.721786521046316	5.211192923201975	47.11082217267518	1.509160004411111	1.0593486236164338	0.09735789152579168	0.4623255832403427	0.7548159713680301	0.8832093863672239	14	30	13	51	21	110	75
RP11-401L13.4	-0.13834209576565074	0.9956711723585404	0.9834731823212832	1.5089560509479643	1.9936434607481954	0.027149397187494578	0.6525744642280749	0.7658290857942784	NA	0	0	0	1	1	7	1
AC093375.1	-0.1383420957656507	0.9973506029723048	1.019167095395169	1.5089560509479643	1.9846201675672837	0.026856160184089838	0.6558527719298372	0.7658290857942784	NA	0	1	0	1	0	7	1
SAPCD1	-0.1383420957656507	0.9973506029723048	1.019167095395169	1.5089560509479643	1.9846201675672837	0.026856160184089838	0.6558527719298372	0.7658290857942784	NA	0	1	0	1	0	7	1
SNORD82	0.8530729974967038	1.6799600821496987	3.0193358295964514	1.508817116616323	1.8388428466947062	0.05992718034885801	0.643697755766852	0.746897613307046	0.8522585666629022	1	2	2	0	1	8	6
LINC01547	0.07764348116741109	1.0985644754649997	1.100842865014955	1.5086926629506459	2.2643535569829134	0.04439094543128439	0.573482408730552	0.6857528880703111	NA	2	0	0	1	0	5	3
LINC00861	2.854808162247583	3.9260490172044493	17.14224902751428	1.5079357012967942	7.333445736206929e-4	0.0015612439515922118	0.7322601688745581	0.9999178837944552	0.9999505444996434	0	1	70	23	7	47	14
SNORD41	2.9880214834002694	3.7034252743115856	16.768601586987888	1.5071492076816289	1.1782089958267918	0.062326824360564456	0.5672398748784709	0.807244289973502	0.9210368173749084	7	13	2	5	9	32	28
TMEM125	2.8175783657457902	3.436515982950413	11.49458138235863	1.5066968371581342	1.2658095262504436	0.1389437700068842	0.4623255832403427	0.7056380545842681	0.7734820339455964	23	3	6	21	0	56	16
snoU2-30	0.6080816706629598	1.6017136993449845	2.798130995840178	1.505995172518606	2.6510927612357067	0.08276474360158335	0.6584747747935844	0.5855535032250971	0.6199926772936245	1	1	0	1	1	5	8
DND1P1	-0.2669459336695804	1.2457004749518168	0.9919992549785419	1.5053446984985586	2.2606988138882773	0.023769146518428614	0.6888139130508802	0.7216857738760538	NA	0	0	3	0	0	15	0
E2F3P2	-0.6551112355390126	0.9136350956105096	1.0727806129128747	1.50469349153756	5.122035292080031	0.04474016420868899	0.7023354375664929	0.41158993192582816	NA	0	0	0	0	0	1	5
TAPBPL	3.4120428922520567	3.8067715172833796	15.290524388508606	1.5044968790181947	1.538097124021405	0.6603476687663827	0.23832999722110537	0.4058173859087001	0.33237879047276525	24	2	16	19	2	90	21
BCORP1	-0.288977493483133	0.9018712926405743	0.6386308999360361	1.5044479880892772	2.1403264735916525	0.024193291825908105	0.6028930709628172	0.7282597638224272	NA	2	0	0	0	0	6	1
RP11-26F2.1	-0.288977493483133	0.9018712926405743	0.6386308999360361	1.5044479880892772	2.1403264735916525	0.024193291825908105	0.6028930709628172	0.7282597638224272	NA	2	0	0	0	0	6	1
IGHV3-72	0.08808111862308587	1.5736827794299288	1.7716651611272445	1.503880216672882	1.9937327104290954	0.031539253930109555	0.7206700726984488	0.759887840986035	NA	0	0	4	0	1	22	0
ITGB2	7.113132864123526	7.390355986602161	212.2343602673955	1.503619057526487	1.1981662430109403	0.27657468980263605	0.2278081439122848	0.47585784055360314	0.5914675904305526	92	109	196	146	82	869	288
CA11	1.5414635666664316	2.1288591649871296	3.836871611926915	1.503563469373539	1.4577575813578398	0.08157544728327273	0.5249658566674374	0.7245121623931159	0.8527813321787652	1	1	4	4	2	27	3
FCRL1	-0.09698400759493858	0.9617638939678365	0.8391393272764573	1.5034805696330145	2.3052858120623965	0.03692418485172945	0.5886488160067848	0.6857528880703111	NA	0	0	1	1	0	5	2
C3orf36	0.9049101667772732	1.6169031154819864	2.184470264763722	1.5022836786422151	1.755016540812129	0.07110105365620718	0.49796007946987814	0.7022305065941855	NA	3	1	1	2	0	14	3
SNORA31	3.9554723271539594	4.590093540696236	31.030690311847927	1.5014268863535305	0.883270133599985	0.05528464977081455	0.568414752764827	0.8477952633969831	0.9424429747089683	4	22	10	24	18	58	47
DEF6	4.472664878938561	4.827132785078197	33.45925102059539	1.5014173905608799	1.5311735318224031	1.0139132269521816	0.18729875033476254	0.28663274058342414	0.18378713447110534	48	8	47	27	3	176	49
FAM43A	3.1811792418281577	3.757258231051852	16.15981762016956	1.5009556586038257	1.0548136512528297	0.08000486475227848	0.4552265109043062	0.7927481209281985	0.9013098779015385	23	1	4	9	16	58	21
MAPK10	3.017279200434764	3.5168002899194812	12.93103831285786	1.5008446940143576	1.140624509791758	0.10821039991927715	0.5325065483380921	0.7515900205545323	0.8470901367357769	27	4	14	1	5	54	17
RP11-51O6.1	1.7678867810551682	2.958477552614153	10.612414005470743	1.5003650757405884	-0.3583857727812223	-0.018146616728359564	0.7206700726984488	0.9748137687645452	0.9802841471723875	1	17	4	0	4	22	5
ZNF337-AS1	0.23472000596039883	1.2518605708375257	1.4469739351961266	1.4994276859606113	2.121886241210049	0.04812975018209245	0.615038316847746	0.7146553536614048	NA	0	0	2	2	0	5	4
SNORD104	1.01364281425034	1.8718574752107042	3.7834279820214194	1.4989473609275488	1.8749277834140756	0.06390050059582973	0.6637456877688189	0.7335198185251823	0.8470901367357769	1	2	0	2	2	8	8
FBXL18	2.350688375792093	3.1746341651289414	8.910119880133204	1.4986258528431802	1.042022072758503	0.08157131583954214	0.5332466232599912	0.8203236436623936	0.8948229449441468	21	0	20	9	0	42	12
IFI27L1	1.814181615231076	2.292247513899156	4.387844029187316	1.4974533079324759	1.6747914003579354	0.13722825943255593	0.3855357728470964	0.5901168474152021	0.681713045374581	6	1	4	3	1	27	6
FLJ27354	0.15742780821883468	1.177319255778144	1.2216177129047487	1.496657819288605	1.9004859238630105	0.03721337476235427	0.6275751451769166	0.7508066672882555	NA	0	0	1	1	1	10	1
CCDC74A	0.15742780821883468	1.1789894750429721	1.2573116259786343	1.496657819288605	1.892042562740134	0.03695356029878627	0.6330721816458791	0.7552157617467493	NA	0	1	1	1	0	10	1
DPP4	5.029956487409631	5.499990877468337	56.49871972618181	1.4950198803229577	0.5971370214187135	0.04591736294324991	0.5273600812148614	0.8856058406405742	0.9689428988515906	12	28	20	96	37	295	31
HBA1	5.418405792452055	5.7282360376867905	66.27376879803664	1.4944171301298843	1.2725754702340466	0.2588640128853121	0.2804949112844639	0.4789174854205603	0.5830339550011526	32	32	90	34	20	231	103
SMC5-AS1	0.5426168953143862	1.498544328803924	1.5219703732432182	1.4933774415578396	1.8748588928669987	0.05353278725485033	0.5328388323326744	0.6973997319043042	NA	3	0	2	1	0	17	1
MUC19	0.9139896491266086	1.6555465799805633	2.3194546593213414	1.4932230575441017	1.705975154154575	0.0678127959931307	0.5212721396144075	0.7216857738760538	NA	5	0	1	1	1	12	4
CCL4	3.1985511401163196	3.7582681465726555	15.372950505486726	1.4925921197682857	0.7635028063576633	0.058140683741437736	0.581160792537776	0.8606722524683074	0.9424429747089683	18	7	37	1	4	77	12
SLCO4C1	4.254682991892685	4.919405027288025	38.80991335898343	1.4924190195244196	0.06248654329378565	-0.005221920868234161	0.5923412391770014	0.9938719387223957	0.997832374832911	4	14	25	24	50	135	20
LINC00982	0.798271212504333	1.6683354274855036	2.0160739245846493	1.492325731275144	1.441135755031502	0.04873434533425185	0.5347356157327868	0.7861995391982743	NA	1	0	3	5	0	16	2
C21orf33	0.1034395162590998	1.389605404123559	1.6301368514510575	1.49145788038885	0.9613582269501192	0.018399918386059054	0.6861577980205984	0.9173534958776874	NA	0	0	0	8	0	5	3
ST6GAL1	5.773181070989086	6.0082319427435875	79.1323908230463	1.4906629584360658	1.3679145406748294	0.8878532678944998	0.16427513792081327	0.259343432338614	0.20555645082545546	43	20	101	101	23	417	100
METTL25	1.511970584171085	2.2305232601778613	3.995197887091433	1.4904659170768886	1.2319506199151953	0.065569580795512	0.5277610638395254	0.7988417235351105	0.9014644477406412	6	1	10	1	0	22	5
AC007405.4	0.8726315609558966	1.6707630172269585	2.178691531792751	1.4899182786868865	1.6462437671452113	0.06243618035318597	0.5032965949021063	0.7418841389106926	NA	4	0	1	4	0	12	4
CAPN12	0.6119635849101349	1.439895859021635	1.6487204135280746	1.4887130060392502	1.7818957505149482	0.05494619303449403	0.5092630824011687	0.7251349286316157	NA	1	0	2	3	0	10	3
EFCAB11	2.0195337592274565	2.5270756257843674	5.821936523106201	1.4881205782974345	1.5251648539261258	0.11727924816631125	0.4920216953811121	0.6775639645437103	0.7510873415323629	10	2	4	1	2	26	9
C1GALT1C1	3.024159903597842	3.3864512382083793	11.672808602985972	1.4879236486843062	1.2252045900737596	0.13837472031671735	0.41002156832629105	0.6857528880703111	0.7836808380602849	14	5	4	9	6	77	8
RP11-47A8.5	1.5773976762372837	2.1306976323671334	3.832449537618945	1.4873926416618026	1.52970179077956	0.09288139340738748	0.4721641164067469	0.6963237095726045	0.819472606594426	2	1	2	7	1	22	5
HN1	4.285487089823358	4.574156896740979	28.2515549248878	1.4873028302948739	1.3422663564995736	0.4217087736417334	0.22281978183293075	0.4275791571300126	0.42276270662694737	21	11	19	47	5	148	35
ATP2C2	3.7026782438058268	4.473245878338895	25.198913786087417	1.4868103264988488	1.1665326132649718	0.13256909437289285	0.5067485622319416	0.7192937900606694	0.8019890059831306	36	2	37	55	0	116	35
RP11-448G15.3	1.2770472252468252	2.188272615050442	4.003131762737492	1.4866941735471566	1.7553538591373525	0.08614780652034659	0.5602165094736488	0.7022305065941855	0.7971484568763327	9	0	6	1	0	12	10
LINC00106	1.1078437150843357	1.9601075537715331	2.7904691342094785	1.485360744726597	1.2056713149763663	0.049697217636425116	0.5378335053757358	0.828391227615516	0.9266575039972023	9	0	5	1	0	19	3
CHST10	1.5134749652413948	2.2565377589285958	4.063883486513589	1.4853172083549206	1.161939925295039	0.059800242761728524	0.5328388323326744	0.8225526523208643	0.9168077609728587	5	0	1	12	1	22	5
NCLP1	0.34736227664701147	1.2346842541501066	1.201425453181074	1.4852033024219533	1.9585882276860378	0.04807589883911066	0.5125495254435397	0.7001350092494867	NA	1	0	2	1	0	9	2
BMP4	2.2870693153847106	2.9014422117129732	7.001394177046086	1.4846252434744573	1.219778872849415	0.09463154072097729	0.4678540168395959	0.7476895334076841	0.8625503771270865	23	1	3	7	1	53	5
JAM2	4.84256251419914	5.224738131675523	44.404054151689245	1.4842741454957533	1.303197305360595	0.29570489615527823	0.26645993826987274	0.476392619671694	0.5327328998477449	53	4	96	24	13	271	47
MOCS3	0.34736227664701147	1.4374820173413028	1.589892303244308	1.4837178781181488	1.0811936053394255	0.024108569669596555	0.6325219037271219	0.8886182613142094	NA	1	0	0	7	0	9	2
DTYMK	2.1912025285459777	2.7657763806777993	6.571886591925365	1.483192572213224	1.2683147719927206	0.11161134180319145	0.4715827178412881	0.7381315160324545	0.8300949731770262	14	3	5	6	0	43	6
PKMYT1	1.0886171378889584	1.8612494712839174	3.139937131236047	1.4821509502120036	1.1469254086691778	0.041820753045716426	0.6415174575764074	0.8506185523733034	0.939502945122661	7	2	0	1	1	16	3
SNORD70	1.2706060981713196	2.112391003089537	4.7293236752584	1.4818875395074682	1.5691128887297936	0.05708953855262544	0.6746326442271932	0.7839121087714163	0.8912888936311063	0	4	3	2	1	10	9
CLEC11A	2.3943025170894128	2.9083516489776122	7.544289836338422	1.4808969243167749	1.40492685313156	0.1285205331047761	0.42398420054325037	0.6727757780291269	0.7592993390148777	21	1	3	5	2	38	11
NR1H3	4.732368133846702	4.950962367663121	37.54317103492396	1.4801086340467162	1.4175571232781736	0.9673570705903769	0.14517260797068032	0.2609189860463602	0.16345776418824934	33	13	25	42	12	180	52
TMC8	3.749255237930071	4.38345380606283	23.639041162968507	1.4795555789628587	1.2747598465422942	0.15437084651997476	0.43046264226731346	0.6588354169282273	0.7348813152538525	53	2	50	12	1	109	35
RP11-154B12.3	-0.1383420957656507	1.089449018123041	0.926577336785377	1.4795229882512775	1.373308929703732	0.018249602208340328	0.6602341960053589	0.8588187531725009	NA	0	0	4	0	0	7	1
RP5-1166A24.1	0.19878589638954683	1.2937191006430846	1.6075135827687952	1.4788219421552689	2.2931363872498407	0.05208698892251446	0.6471841862795852	0.6903619882531885	NA	0	0	3	1	0	4	5
RP11-775C24.5	-0.21963080388738415	1.0897266325689987	1.552302397275869	1.4776695937263555	0.9996160071257045	0.006077612832072795	0.7121372282318468	0.9222234335483401	NA	0	0	0	0	3	6	1
RP11-202G18.1	-0.5030926159076248	0.9806282805266223	0.6067354239186037	1.4764161442769812	3.0504342536496374	0.023244591320337685	0.6681638095965343	0.5807639623732616	NA	0	0	0	1	0	11	0
AC131056.3	-0.007265261507361094	1.1031344486999222	1.1662863958716418	1.4763186279000378	1.6604019201457807	0.025253666415857304	0.6723205033876437	0.8152552787301379	NA	0	1	2	0	0	8	1
NPEPL1	2.5553899858073104	3.1783422984180048	9.103321323317868	1.4748174369329488	1.304442959402314	0.14135634506904504	0.46032176008096787	0.6981624976397683	0.7592993390148777	18	1	13	12	0	47	13
C11orf21	2.3340861573134193	2.9854853743296417	7.664513763928266	1.474177411689147	1.1481999466692105	0.09615609158451373	0.47261778772245244	0.7760863141630135	0.86397718836159	9	0	20	8	1	43	9
PRKCA-AS1	0.6867320235108634	1.623121787772979	1.8785330337170234	1.4737368965412554	1.3049648566611596	0.04009515505284881	0.5553043748995521	0.8318149493219763	NA	8	0	1	1	0	14	2
HNRNPA1P70	0.35586242118253464	1.5387624653263638	2.2168448483241874	1.473081036642774	2.201107977840186	0.056948683081830875	0.6734854814015067	0.7103318003845518	NA	0	0	5	1	0	4	7
HLA-DMA	5.438014798353551	5.7869151597244946	70.24931934623969	1.4714271332645916	0.7810896321760018	0.080324293223869	0.3305295966640161	0.8058275966818885	0.927986424195505	28	55	42	43	31	270	71
VAMP8	5.582517033356157	5.912023039183843	76.52783143858065	1.470030531699028	0.9078577889265105	0.10778417879722	0.2891086753303886	0.7435798614395653	0.8902910208104122	39	58	46	43	30	281	89
DISP2	0.8858798885451676	2.002398960215648	3.985322860878681	1.4699017458116448	2.1327297980310047	0.07412108252218313	0.6861863249015236	0.6892415251709687	0.7849696606941203	1	2	0	6	0	6	11
BTN3A3	5.317605130067529	5.6326221526114315	59.8595994363156	1.4694292182767221	1.4092797995980746	0.7920196675753074	0.20185484488109876	0.3214182172428435	0.2792423789122367	97	10	104	31	11	326	78
RP11-486O12.2	1.579386587127622	2.113307238968165	3.9828544148876968	1.4688693834634445	1.950355497309654	0.1344633545932742	0.4552265109043062	0.5508648546958178	0.60677324772263	4	1	3	2	1	17	8
TLL1	2.670314909723004	3.02996804098076	8.505941543121331	1.4685599771527313	1.3926121018315145	0.17732356064587887	0.3655498454256273	0.6119300072012356	0.66668690737505365	5	3	11	9	2	52	9
C1QTNF6	2.673977150309789	3.154000297818253	9.589490247103914	1.467958372127126	1.0535270850108742	0.08324172742827153	0.5064858754364425	0.7839121087714163	0.8982306984225205	7	5	2	18	3	61	6
MS4A4E	0.736723805090429	1.6240588868952992	2.113446586335406	1.4657861629627245	1.2913932752835031	0.04041951489982154	0.621858143600683	0.8380808540462634	NA	6	1	0	2	0	14	2
CHCHD6	1.8219827458660718	2.6376678125940343	5.866583227076883	1.4657551619695377	0.8879126834860631	0.0474637463739329	0.5856888332178964	0.8753514801968855	0.9424429747089683	25	2	4	1	0	26	7
POLE2	0.8901825249252585	1.7029184337053345	2.5553613915962323	1.4647431668492237	1.2678839694233337	0.0433067022856947	0.6247804411165903	0.8399788610318075	0.9355685100725043	3	0	0	4	2	13	3
MGAT5B	-0.13834209576565076	0.9537506164327021	0.7048762336912701	1.4644090758489188	2.2398079607387555	0.032088546678241514	0.580453138757536	0.6849169356527791	NA	1	0	0	1	0	7	1
TMEM27	0.6136391981361503	1.5410935544429802	2.2481933181993883	1.4642831968881496	1.1848834024762105	0.03163570823100988	0.6828090505260658	0.8650816632685236	NA	6	1	0	0	1	9	3
RP3-449O17.1	2.5676996304343254	3.277600822389332	10.160407378176675	1.4641827851844686	1.1518867256698953	0.09297708599126774	0.5295631391433337	0.7801444360347279	0.86397718836159	4	0	23	18	2	39	16
PRMT6	1.9835173334132514	2.6891453858339216	6.586246284349485	1.4636216882085862	1.0471287223629562	0.06296684973175133	0.6419475267033461	0.8403039527366352	0.9209051949923752	15	3	0	9	1	25	9
PPWD1	5.219515925422828	5.5294907519590755	55.74102065777655	1.4636132714403154	1.5136178264212223	1.125602344509018	0.1532976649321741	0.20727297882932696	0.1022786589410739	68	5	68	65	15	285	82
RP11-216N14.7	0.9478863146155267	1.7780508447700805	2.37384031246038	1.4635105912869193	1.3050538034486885	0.04887809814280354	0.5486142285473149	0.8164815203098863	NA	1	0	5	5	0	15	3
RARG	3.4513639759612142	3.8827313473862826	16.255867989509113	1.4630758729115605	1.4236306998782975	0.3004329888392896	0.3104236929407106	0.5038468595608226	0.4882395197866416	36	1	12	18	4	90	22
CDKN3	1.9851890694403866	2.548094917354353	5.807600249505533	1.4625153055638453	1.1812553092709543	0.07452647301542074	0.5350509111445356	0.7839121087714163	0.8976821552695368	6	4	1	8	1	37	4
GBP7	0.43733609614778535	1.409881470060226	1.5043060565571336	1.462503736323301	1.3811337649396724	0.03363823989763015	0.6047540825711829	0.8380808540462634	NA	3	0	4	0	0	10	2
PIPOX	0.2505816220159337	1.1874904912959234	1.3276278463428577	1.4623824694309298	2.510726160443918	0.0613708797159065	0.5549703771014173	0.5917937743685725	NA	1	0	1	1	0	5	4
RNF207	2.272851796265982	3.0629106548259095	8.046824326953331	1.461438804668998	1.02269087831087	0.08064426405001701	0.5384707499949626	0.8248699182589538	0.8996074931102434	21	0	10	15	0	41	10
TYSND1	1.9508736047666975	2.719533807495112	5.942467925747974	1.461144731781561	1.057569203463756	0.07210136971472203	0.5308983221078087	0.825552691311513	0.9055463083694313	13	0	6	14	0	33	7
ELF5	1.371642298704436	2.1851702525607863	4.88001434423195	1.4608460757484112	0.6348824044281947	0.01636803105707111	0.6934943024791776	0.9350550081343248	0.9843443917074193	1	5	0	6	2	20	3
RP11-264B14.2	0.286700698430303	1.3147076798365507	1.8400746191620494	1.460376526752973	1.435551057222671	0.028671996502126672	0.6828090505260658	0.8507879871872389	NA	3	0	0	0	2	6	3
MCM2	3.189938592611848	3.840039827210917	16.028714082706347	1.4602209500783667	1.1528008782730523	0.1041035153522542	0.5346743703619299	0.7573062252232707	0.8481666908762334	48	1	2	21	5	59	25
S100A9	7.482971266540879	7.86468913601843	293.6001322516859	1.4594901706744658	1.026746966442838	0.1472477900593774	0.41582127495757903	0.6892415251709687	0.8171858447243577	82	41	411	299	199	1148	375
EPHX2	2.2372240240074595	2.818239178729174	7.100605775297432	1.4589819734062193	0.9673815451279701	0.06408293313360106	0.5658798798613505	0.8388649057119312	0.9266575039972023	1	1	8	17	3	36	7
FBXO16	0.6431321806314968	1.5938948220000129	2.7532624782230872	1.4584221536953563	0.9598487933502904	0.020614086430514867	0.6828090505260658	0.91066040060178	0.9758712707195247	0	0	1	2	4	9	3
CTC-351M12.1	0.32443875204797634	1.2696114445580031	1.7407841376783157	1.457332211391	1.5163979185814536	0.031120664813222808	0.6516352177454442	0.8310593709163906	NA	1	2	0	1	0	8	2
ABO	6.110579325215945	6.3572260423187466	102.79800302280641	1.4570769641307573	1.1357481064686608	0.2592069280858135	0.17165990818217766	0.4957678374935266	0.6281041202696365	77	64	59	99	27	522	109
TTC5	3.9730013050133235	4.350963502844877	24.70116755580903	1.4568511055368056	1.704287436564164	0.9166543993099504	0.3104236929407106	0.31878689025852247	0.25000877680771016	20	10	25	12	5	76	50
C1orf116	6.511817606578419	6.791919971221725	137.77793062395443	1.4567310628764707	1.231445149850918	0.36087091660435777	0.22281978183293075	0.4352482446426259	0.49726373978491056	237	67	57	146	21	788	142
WBP2NL	1.0636047512378024	2.0665424579026443	3.3510105612431937	1.4565273907604186	0.9000454840263459	0.03349490192354215	0.6034513778487842	0.8977860131229749	0.957060904445596	2	0	1	15	0	13	5
CTC-559E9.5	2.2300981228156207	2.7581199575170827	6.68076077010432	1.4559784858304186	1.3712175254110501	0.13452650785848597	0.4552265109043062	0.6981624976397683	0.751320498140711	6	0	9	8	3	35	9
SNORA46	2.240594549544198	2.8722262066815047	8.806422771409274	1.4554785123870264	1.5111143634929507	0.08567749621110228	0.5882385608773225	0.7282597638224272	0.8438041735389595	4	5	4	1	5	21	16
RAD9B	-0.0072652615073610744	1.088763492711152	1.1233243008324436	1.455284256847135	1.7432936882214776	0.02743776879825723	0.6637456877688189	0.7957036353210594	NA	2	1	0	0	0	8	1
RP11-156P1.3	3.062524297185413	3.5405962017461996	12.760546958847716	1.452531815933657	1.1292012599600387	0.11563817530817319	0.49288741321301266	0.7343830184091975	0.8419928409738175	31	2	16	2	5	63	15
SUV39H1	1.261236335081666	1.9943609749839257	3.076439137167101	1.4523896252701445	1.3030699766677094	0.0612699898807432	0.5370940748298738	0.7861417753518646	0.9055463083694313	9	1	3	1	0	21	3
CXorf21	1.7573239651893826	2.59994768667988	5.556404936498279	1.4520756825730594	0.7989158964324504	0.040586157672462396	0.5879022561513152	0.8959136746958599	0.957060904445596	7	1	21	1	0	26	6
GCDH	2.9293720603955706	3.434488672431575	11.839298895829401	1.4509650724717906	1.628886289454314	0.21242938344138496	0.41002156832629105	0.5185118069874157	0.5241138837661947	29	2	5	8	2	45	23
SNORD3C	3.8833519833196792	4.20399580116415	22.397893674721377	1.4504251081525517	1.071493204778171	0.13171781723135334	0.3104236929407106	0.7022305065941855	0.8293458349319964	22	17	9	18	5	105	23
BIN2	6.028993596053503	6.3363806953306385	99.76090106649497	1.4496576167244852	1.386030016503296	0.6831217672375949	0.2163825334690176	0.3409546963508765	0.3306944504297528	86	20	207	58	22	413	156
C1orf110	0.39029214968307674	1.4857977015861632	1.8721939426969008	1.4495677450834856	1.339747441825937	0.03300765372130822	0.6558527719298372	0.8555225172975109	NA	1	0	7	0	0	6	4
PLEKHS1	2.7472482056907097	4.465928086520021	30.609897563293135	1.4491917859814634	-1.358260401295305	-0.017451121065394936	0.7611459180440964	0.8576627123069999	0.9533962587787103	2	57	17	0	8	37	9
CTD-2649C14.2	-0.08485702222543673	1.3762486052192908	1.6701407710898568	1.44910973904361	2.0612067536328182	0.02324700434066842	0.7322601688745581	0.7678986792407473	NA	0	2	1	0	0	17	0
PCDHGB4	1.5213276938898295	2.377116305011468	4.721687618882116	1.4489217162199906	1.6378254312363068	0.09290148927070048	0.5553019245919055	0.7113871046105151	0.7978723046542096	10	0	8	2	0	15	11
NAPSA	6.683916146022552	6.9575059884952974	156.9175499945972	1.4485247669951729	1.053037273434343	0.19011386738864924	0.2892847612976313	0.5946242321915932	0.7418822891770355	145	82	47	146	71	697	180
RP11-370I10.12	1.1182950872278221	2.0028968034539956	3.3275954150836817	1.4484987170058172	0.8651905602115836	0.03066867233096305	0.6586921318548147	0.8986325158339713	0.9662876553120876	3	0	0	10	2	17	3
ADRA2A	1.3939450418354764	2.3281065856418053	4.118022870986156	1.447994927587824	0.847537729593125	0.038385437876669204	0.5958098965495859	0.8955426780764182	0.9568686225198643	19	0	1	6	0	20	5
TMEM134	2.240487912893556	2.8958112389637543	7.365233954419474	1.4479886708634861	1.0103735362737856	0.07300451365193482	0.5403103140628375	0.8274544776460535	0.9134815350784762	14	3	2	16	0	41	7
PCNA	4.6905807610235994	5.013978393694943	39.39587742874756	1.4465193233520752	1.0310785895066026	0.15139179538895114	0.43195435379175073	0.6746634132194936	0.8084147455619423	64	18	7	49	13	186	42
RP11-296O14.3	0.59133645500511	1.430680567295771	1.8211032486351009	1.4464063297106713	1.6179654020527563	0.04824621224250326	0.6132782312615934	0.7801626469658939	NA	3	0	2	0	1	9	3
POLQ	2.4598757745037507	3.1122212164903704	9.341896271100264	1.445730278601296	0.7629691473256305	0.05063063942590044	0.6695341266573529	0.8849569156186655	0.9533962587787103	21	4	0	14	3	40	9
TNIP3	1.356398440448407	1.9140880137280665	3.40205187791838	1.4454901292970377	1.6524718451865665	0.0854247357633969	0.5277515784218865	0.6968637386051385	0.8126495779587956	3	1	2	1	2	16	5
RP5-1086K13.1	0.2986427169562876	1.2630790398271488	1.1334076933511206	1.4449994501387655	1.9562158455669154	0.04483822568866623	0.5464818856781604	0.6975317957584926	NA	1	0	1	2	0	12	1
RP11-196G11.5	2.7508409923989787	3.275241054574867	11.748667005065041	1.4449737373233476	0.9198502592020019	0.05471992749512725	0.5034192333582438	0.8490539480105288	0.9394588012312634	5	12	3	11	2	41	13
CKB	3.8692234144509845	4.576098156973287	27.04104413120205	1.4449422898478406	1.1851905285700017	0.13446280289627863	0.4685342997833434	0.6981624976397683	0.7928087959250939	81	1	22	43	1	134	36
PRR5L	3.3143529363259336	3.685615993318755	14.017594235597091	1.4444643873973444	1.3842564184679245	0.26313390070338866	0.3024649394412498	0.5321607773805875	0.5386699428242369	19	3	25	9	2	82	17
UPK3B	1.1044787539444934	1.9660401557150209	3.160642849824477	1.4436339276233332	1.1600647451686434	0.04660670221203891	0.6396177583085008	0.8477952633969831	0.9314959311215959	10	0	4	0	1	13	5
ARHGAP15	4.352813803863653	4.651786738946929	29.881807309362102	1.4432728086227609	1.4574504565864486	0.7468808605875231	0.23149762797158666	0.3434599798142934	0.29572825415788384	27	7	51	18	7	131	47
AP006621.5	0.6717048186823372	1.591572518538951	2.2673812998702534	1.4431824866974425	1.061460476975314	0.027866097338581572	0.6742441916407584	0.8843125019204418	NA	0	0	1	5	2	12	2
AC092338.5	0.5074380545250431	1.5566059322287178	2.095985608753358	1.44119236271217	1.5525752032169209	0.042251401443981665	0.6642792842729682	0.8189635234169544	NA	0	0	6	2	0	6	5
RP1-283E3.8	1.9579789684820925	2.588400709673879	5.233785730658054	1.4400409446712306	1.3015690307349843	0.10099816980931046	0.4922041849778061	0.7314145568983054	0.8470901367357769	10	0	7	7	1	41	4
RP1-283E3.4	2.0508539041240397	2.6470733922654945	5.673782743918025	1.4399831338223212	1.2737236634284734	0.10587390496519597	0.47362691708070526	0.7375832390854573	0.8411201305798307	11	1	9	6	0	37	6
LINC00672	-0.007265261507361164	1.0671721063445183	0.8719799240516194	1.439278625998588	1.8524753569154655	0.029624709990605805	0.6207322353255122	0.7658290857942784	NA	0	0	2	1	0	8	1
AOAH-IT1	0.0850049526874228	1.1650624362485518	1.0176025668923696	1.4387630743631814	1.6219882976184905	0.028072850630887197	0.6334916196917104	0.8015122404102226	NA	0	0	3	1	0	9	1
FAHD1	3.3885653284038773	4.073027307181974	19.033811911205174	1.4376504684608196	1.1115308033889997	0.09957084197495429	0.5332466232599912	0.7658290857942784	0.8545325511188152	33	1	3	52	4	67	30
CCDC28A	4.006032208020791	4.271440689371912	23.64552068698041	1.4372141863974048	1.0525987905286391	0.14274378614366223	0.32158006394609684	0.6892415251709687	0.8126495779587956	12	11	15	19	14	102	26
RPL39	5.4953048554414226	5.870016176491807	74.49567314007291	1.4350955803748116	0.6720205438724539	0.06267429921214084	0.37080638492640083	0.8512408825829771	0.9533962587787103	40	36	28	43	64	274	72
ENTPD3-AS1	0.4167089662427603	1.320589091024933	1.554909737989435	1.4344238494805381	1.5322470019351344	0.037975535077299956	0.6333085248763717	0.807244289973502	NA	1	0	0	3	1	9	2
PTGS1	3.7949898081911964	4.201862611188388	20.80016812419827	1.433773194508532	1.4698197294063775	0.5051606345970865	0.2804949112844639	0.4184974462185236	0.3816299130208485	32	2	34	18	3	107	31
PIF1	0.8170204315440834	1.8749253434641802	2.496795342174406	1.4328173819196843	0.8130003837690003	0.024718833295957636	0.6637666704128451	0.9122343556768912	0.9740922678519525	11	0	0	5	0	16	2
CTA-204B4.2	1.0472590497182461	1.726754616992692	2.684281331590465	1.4317359678730328	1.5816092027423267	0.06648636385846982	0.5483217030548665	0.7552157617467493	0.86397718836159	2	0	1	3	2	13	4
HYLS1	0.6720043816588486	1.4647349805863847	2.1793658781165437	1.431605401071533	1.8015309672806201	0.05580636463239573	0.6028930709628172	0.7503733426411456	NA	1	0	1	1	2	8	4
HIST2H2AC	4.280784402009098	4.5149877372163605	26.80841615570678	1.4304291254341872	1.4022119522368448	0.9087546880499787	0.17652507327592598	0.31101418396032754	0.20091791229180167	43	7	18	25	8	157	31
HMGN3	5.04884575887411	5.311877313989738	49.79691099949989	1.4303282414069118	1.0085677728379907	0.15267247933085468	0.26140497848214855	0.6600081982702096	0.8126495779587956	41	32	21	38	20	208	56
TRAPPC1	4.686777319608287	4.992131427983216	39.82343867820212	1.4294654708337473	0.9009766007005346	0.10675231880301002	0.3511419856339082	0.7552157617467493	0.8902910208104122	41	27	11	29	17	165	41
RP11-123C21.2	-0.2196308038873842	0.9846887249592597	0.7809546939446268	1.4287352953299493	1.5760440408496865	0.018939169346600764	0.6644953065070863	0.8380808540462634	NA	0	0	3	0	0	6	1
SNORA53	4.951896664154258	5.306388910603316	50.07123345719235	1.4286001026958166	0.9203761669653878	0.10040809406821301	0.3655498454256273	0.7618921582283555	0.892416530745668	24	19	39	21	40	156	65
HLA-DMB	5.556149080139132	6.001112845905211	81.9790377962605	1.4285266630707076	0.5267314030074616	0.03988463125197147	0.44138845952625816	0.9030709062967948	0.9757474898474614	37	78	71	22	31	300	70
SNORA45B	3.4072912561526003	3.9483785223955477	19.40703592816287	1.4278289532525152	1.2684977616044033	0.09653503455842788	0.5332466232599912	0.7311000169868225	0.8522585666629022	5	8	6	14	14	42	34
RASGRP3	4.073165046645467	4.432387697733876	26.014353141026305	1.4278120506092877	1.254975228156008	0.19950442730261275	0.3104236929407106	0.5894571340543816	0.6684012092881008	28	3	11	28	18	104	37
ZNF653	0.9375695414509653	1.8266037925663021	2.408177566871265	1.4278013366313664	1.176658066761941	0.04176551670820146	0.5893134672535176	0.8413457851398296	NA	1	0	7	4	0	18	2
COX7A1	1.1554274518690626	2.2429022456392023	4.019805369175255	1.4266857028603868	0.9015979079155704	0.03510002940209749	0.6828090505260658	0.8986325158339713	0.9564611759097904	12	0	11	0	0	12	7
AP003025.2	0.15742780821883473	1.2301379153751042	1.078797677290446	1.425794925100403	1.573530230563444	0.029657344046161205	0.6215121357149841	0.8046185425621072	NA	4	0	1	0	0	10	1
FGFR3	2.4834324688775733	3.3056085398672534	10.278596434392172	1.4257842716033409	1.170874028251285	0.08749239632494707	0.567984320894803	0.7839121087714163	0.8675623381704693	31	1	3	19	0	35	18
CTD-2574D22.3	1.0482743192174262	1.8189141491617036	2.782357589382515	1.4254002485566666	1.1858043133213796	0.043769713094909776	0.6667683643110799	0.8399788610318075	0.9384880302326783	0	1	5	3	1	18	2
SLC16A13	1.553328672341797	2.1477779058334914	3.6754166364503553	1.4253346456545697	1.4730098960121667	0.09376416083964391	0.4745616108754643	0.7126031170692485	0.8341033949901829	5	0	3	6	1	22	5
PCLO	4.2484283370396145	4.7377779389803845	31.43203311024426	1.4245994544050213	1.178894329030059	0.15583142380672382	0.4207942642803904	0.659001670947959	0.7592993390148777	43	9	11	77	2	138	43
PLA2G15	3.163215113645258	3.4605862894393282	12.00880106857255	1.4243136691728617	1.3686525270314036	0.26607937824250405	0.3059273696661908	0.5460162643474357	0.5247784864046203	12	3	17	8	4	72	13
RTKN2	2.785667638290481	3.209697286935881	9.872057837173367	1.4238566669176855	1.2374658365727091	0.13904538907826117	0.4300835605033057	0.6944469416835439	0.7768467233718127	19	5	10	4	1	57	10
IL3RA	3.673600006832294	4.04298925383161	18.91505167672715	1.4233900470048042	1.6124239241448202	0.9109732223620733	0.2826542129024656	0.34367612935093206	0.24924836309752502	19	2	17	26	5	79	34
RP5-857K21.6	6.024453062167175	6.842502085776274	149.4239634906508	1.4220169001685883	-0.094286217989008	-0.00620400306989275	0.5827273765746727	0.9914078181210249	0.9969515244828931	69	205	65	17	48	369	104
CCL23	0.9980639805743722	1.8541926189549238	3.2746087558594503	1.421830071742023	0.9115232026265505	0.027128746615274445	0.6681638095965343	0.900353450430516	0.9720550775255535	5	0	0	2	4	14	3
KNDC1	2.438283115274352	3.0340605837458865	8.846535654142365	1.4216850305961701	1.4724388061921108	0.14111297362555952	0.5113029385759892	0.6775639645437103	0.7092835182181907	5	4	11	11	0	31	16
TMEM14A	1.8237139172026204	2.4587812422921544	4.931529093494947	1.4216348565477492	1.1199469176787593	0.06729457348533407	0.5355445264782415	0.8075244033109752	0.9093695957608036	17	1	1	4	1	29	5
CD14	5.4227691665795525	5.695638943182939	65.17455027444855	1.4203710909152407	1.0483348623913855	0.1691094916658134	0.28993579704354766	0.6213907741795525	0.7753685233944275	32	40	67	38	23	246	83
RP11-632C17__A.1	-0.0040574256748331745	1.4873340953841627	2.1085732281149068	1.4199901013144813	1.6457270370865313	0.01630711408796078	0.7438674303851048	0.8397997130623293	NA	0	3	1	0	0	18	0
ADA	2.4352536197546955	3.051647865152093	8.338763129946082	1.4197222913937912	1.3875497115501867	0.14369270246892532	0.48611580112795755	0.6829746967959085	0.7299724178655542	14	1	13	10	0	37	14
RNU1-55P	0.35586242118253464	1.6138061678372821	3.49320469730133	1.4196725885270336	0.9033039562475454	0.011434853203478744	0.7605166424984414	0.9325217224458358	0.9856448362128853	0	4	0	0	2	4	5
MCM4	4.501093965125202	4.864649271643313	34.994978839057886	1.4183120720220788	1.1975815664622498	0.19895532059631227	0.3785383089450256	0.5894571340543816	0.6871310644613432	79	15	10	36	5	156	46
SNORA28	0.5009969274495377	1.6637610374107605	3.3532340882308302	1.4182666264421444	0.671919206459651	0.009416232934625282	0.7347577043098675	0.9466632872292624	0.99247766872203	0	5	0	3	0	6	4
SLAIN1	2.1370771638669335	2.8285300783110037	7.0053480414805	1.4182092762669805	0.8554212768641218	0.05321375214724239	0.5799150291549874	0.8655478006585348	0.940810926912037	2	0	20	8	3	34	7
MEX3B	1.5199668182072759	2.1023143245844245	3.5327873088810504	1.4174270439162575	1.5265210877150879	0.09746236811555936	0.4680693361543186	0.6968637386051385	0.8126495779587956	5	0	4	4	1	21	5
ANKRD20A4	0.14699017076315996	1.1671015209720454	1.2231822691396697	1.4172254040808197	1.8644731936915848	0.03801331728167849	0.6330721816458791	0.7678286071053202	NA	1	0	3	0	0	5	3
RNF113A	2.791058364342422	3.4879433235961588	11.657970558609556	1.417176890311686	1.119675637927515	0.10902917791813481	0.5196359447830033	0.7658290857942784	0.847099126881051	33	1	19	10	0	55	16
NAALADL2	3.126719561403758	3.535346875796372	13.264613547175289	1.4164269606173905	0.9919522258582654	0.09398639683231617	0.5070665011416327	0.782694246753791	0.8902910208104122	12	5	24	2	6	60	14
MTND4P23	0.9553477372973208	1.7360558713689074	2.59197066030613	1.4161950686571494	1.1901779951289686	0.041084718176849916	0.669341908480588	0.8430448850871929	0.939502945122661	0	1	5	2	1	16	2
SLC9A3R1	4.237014359801996	4.559694346095344	27.274812064664143	1.4159736913791812	1.4234141427982774	0.806470733031402	0.22038832436533476	0.350294519586337	0.26876808643123773	31	3	30	43	6	155	35
TCN2	5.417628151269986	5.7959041745508575	70.62800588947326	1.4159334360593891	0.5962606465944865	0.05296923822977798	0.46488959780930417	0.8721661258572767	0.9627712805367103	18	46	35	70	44	269	62
EFHC1	2.7699730564181793	3.4740567310354797	11.585301974305528	1.4155978888648673	0.8013285446333871	0.06133998329969226	0.5417140713708173	0.8615355663658064	0.9382872670393735	7	0	39	12	3	62	10
TSPY26P	0.8673628286868855	1.788411216930361	2.816683405645572	1.414901642347232	1.212057160675461	0.04044114493604872	0.6805301262195462	0.8549414719697387	0.9378113648900956	0	1	2	8	0	9	5
ING4	3.2577044432431363	3.6660667613406517	14.090904072462074	1.4143399665749004	1.3861311456062866	0.23938489328605192	0.36585080527715436	0.5634698239064017	0.5629183812616697	27	5	16	8	1	69	20
CRIP1	3.53033683258432	3.932902008322896	16.93885520575637	1.4142950677789146	1.3969557569802762	0.37707518747602936	0.31403151230856674	0.4880413704127549	0.43713097341224816	29	4	18	21	1	95	22
MCEE	2.686556782881898	3.3459575707874	10.510086165879107	1.4138227718966219	1.29214219118424	0.1376676857298576	0.49738516258795057	0.7022668300317132	0.7656640926589061	24	0	16	11	1	46	17
PCDHGA4	0.6303467305116252	1.6576367801458494	2.0527312521933254	1.4134477498784617	0.8886118857144183	0.023637053891560792	0.6746813080198849	0.9095851150693828	NA	0	0	7	4	0	12	2
CH507-513H4.6	0.33849642405668984	1.39024742801789	2.06928065629512	1.4131667982318394	1.1263684466896207	0.02188429146376009	0.7108076950673821	0.8955426780764182	NA	0	2	0	4	0	6	3
ZDHHC12	2.832685118877282	3.256799378601849	9.870096778852725	1.4131341056484679	1.4012302745476937	0.19880241234996537	0.36066376104289816	0.5859583043591597	0.6281041202696365	21	1	7	12	2	56	13
LRRN1	1.6261172359280074	2.3162391672640594	5.05336089670974	1.4124026702491281	1.4579961102033347	0.07793382861587364	0.5799150291549874	0.7658290857942784	0.8522585666629022	2	0	2	7	4	16	9
SNORA34	3.3681526653342213	3.712104067676369	16.08488908422763	1.411551608168447	0.9366388359502579	0.08160379129851844	0.4417882402898698	0.8014352628315947	0.9085073762806801	9	9	6	10	11	62	17
HTRA1	5.086098984718688	5.384792440757273	51.87599066888599	1.4115134530017166	1.0366996028682018	0.157738793262663	0.307870595343711	0.6588354169282273	0.7940092811509044	80	13	21	27	37	214	62
IPP	2.6876470942120747	3.1306311638199746	9.721234950124453	1.4113942640535355	1.0083289843008498	0.0843442766890281	0.5486142285473149	0.8014352628315947	0.8977940407401206	14	5	1	11	4	48	9
AL158801.1	-0.8176117389318605	0.7247275907641579	0.3238266070995034	1.4112605663081235	4.01754445066843	0.01693446250697865	0.6821072013048417	0.5267606266817363	NA	0	0	0	0	0	7	0
ANKRD20A9P	-0.8176117389318605	0.7247275907641579	0.3238266070995034	1.4112605663081235	4.01754445066843	0.01693446250697865	0.6821072013048417	0.5267606266817363	NA	0	0	0	0	0	7	0
LOH12CR2	-0.8176117389318605	0.7247275907641579	0.3238266070995034	1.4112605663081235	4.01754445066843	0.01693446250697865	0.6821072013048417	0.5267606266817363	NA	0	0	0	0	0	7	0
RP11-556K13.1	-0.8176117389318605	0.7247275907641579	0.3238266070995034	1.4112605663081235	4.01754445066843	0.01693446250697865	0.6821072013048417	0.5267606266817363	NA	0	0	0	0	0	7	0
RP11-848P1.3	-0.8176117389318605	0.7247275907641579	0.3238266070995034	1.4112605663081235	4.01754445066843	0.01693446250697865	0.6821072013048417	0.5267606266817363	NA	0	0	0	0	0	7	0
TRAV17	-0.8176117389318605	0.7247275907641579	0.3238266070995034	1.4112605663081235	4.01754445066843	0.01693446250697865	0.6821072013048417	0.5267606266817363	NA	0	0	0	0	0	7	0
TRAV6	-0.8176117389318605	0.7247275907641579	0.3238266070995034	1.4112605663081235	4.01754445066843	0.01693446250697865	0.6821072013048417	0.5267606266817363	NA	0	0	0	0	0	7	0
MED18	2.323843706821858	2.8625190462921477	7.177771801034495	1.4107128807902776	1.3388931926851575	0.13827697985979276	0.46845020081190464	0.6973118285324755	0.7549331482871262	11	2	7	11	0	37	10
ADAM28	1.5759029880274165	2.595837854482427	5.4293286322685095	1.4102607325307344	0.5304898057795812	0.024149124128788474	0.6580056449333249	0.9426532864777466	0.97971866353386206	1	0	11	21	0	21	6
FBXO27	0.29494576955262974	1.328191555294175	1.3458443686198982	1.4099199673962597	1.2750816757800865	0.028123269541095664	0.6345634076650106	0.8559942750704707	NA	6	0	0	1	0	8	2
ACSF2	3.678986628168993	4.278852137029012	22.210573227240232	1.409292177657123	1.0492700332100735	0.1376997237479891	0.5096895646436954	0.7395337304002111	0.8209135316925121	33	9	18	43	0	121	22
CAMK1	1.1379556148362584	2.213513704028858	3.7796000407511565	1.4081824332099624	0.6486514741405183	0.024812000691655622	0.6857487055505626	0.9342676067215959	0.9757077656957653	13	0	11	0	0	14	5
CD101	0.8448279263743771	1.6920473878639535	2.3930267892006296	1.408074868720868	1.168478970521628	0.03892479355202746	0.6498095292492735	0.8549414719697387	NA	3	1	6	0	0	12	3
ORC6	1.607479016913321	2.3294659066619006	4.535885049927614	1.4079606241893396	0.960326959830572	0.04760060516303101	0.6637456877688189	0.8588187531725009	0.9424429747089683	9	2	0	8	1	28	3
AGAP4	1.2320622962421344	1.9230088535102117	3.1543461272529894	1.4078304121709868	1.5967519573146638	0.07719897008680891	0.5596359202264494	0.7259084809685185	0.8454773813220168	1	0	4	5	1	13	6
MCM10	2.0700825601880037	2.5881778616465447	6.079646357275364	1.406927657804941	1.7244906398819442	0.14804897244669368	0.4814323680603741	0.5855535032250971	0.6278735382343266	11	1	2	4	2	23	12
CTB-129P6.7	0.1368006783138097	1.1414870627521956	1.2110506821072768	1.4068394576629346	1.782713765094128	0.03373836667358582	0.6637456877688189	0.7753044078079052	NA	0	1	1	1	0	9	1
TMEM35	-0.06255427909439638	1.2565814368790276	2.072994603826035	1.4068115779684565	2.8046532332403844	0.045535287441952656	0.7419559819690165	0.6775639645437103	NA	0	1	0	0	1	2	6
ROS1	6.564472002082206	6.832118126363001	142.7083874805182	1.4067989793947047	1.094046929404986	0.22859334234911885	0.3104236929407106	0.5581087482712012	0.681713045374581	113	57	46	251	50	633	172
FAAH2	1.492784713926572	2.0933648842310166	3.5264951447774457	1.4065087033963553	1.4627413289390625	0.0877459902243287	0.4941068922807046	0.7216857738760538	0.8438041735389595	3	0	4	6	1	20	5
PLA1A	2.725897079302432	3.431449391593207	13.23041140988852	1.40568226102926	0.2856180981750101	0.008022749188463926	0.6620003707488253	0.971044257999344	0.9969515244828931	1	15	21	6	2	44	9
HP	2.5566332311842945	3.0754618833604153	9.75481524822485	1.4034871871214674	1.0292756772792988	0.06793834000455035	0.5212721396144075	0.8251596274453395	0.9170039128232141	3	1	9	6	10	35	12
DHFRL1	2.5028083681160305	3.132849819888396	8.793481349430927	1.4029475688870026	1.0434955814583156	0.08859988537276418	0.5052672566555281	0.79811929435744	0.8908146823446844	11	0	6	25	2	46	10
LPP-AS2	1.1694167344395618	1.8513972405675507	2.685311512742193	1.4024788888409128	1.4323092143351788	0.06676096685312034	0.5346743703619299	0.7635893478041387	0.8898561791793469	5	0	1	4	1	18	3
SNORD105B	2.23079929876566	3.0149779844869364	10.30435635556684	1.4022116979892219	1.1644521547591757	0.04816573260232672	0.6681638095965343	0.8412824686579113	0.9382872670393735	1	9	3	3	5	18	17
KLRK1	0.32636943868718804	1.4650102158917315	1.9915565246320073	1.4018292249753543	2.030247100769561	0.050726361720246624	0.6821072013048417	0.7448592004231561	NA	1	0	5	0	0	4	6
PWP2	0.5822856355712711	1.5037002011815	2.0902068480502654	1.4014314591149708	1.445037269500442	0.040913575839883545	0.6748186363435801	0.8313936172231163	NA	0	0	1	5	1	7	4
MDGA1	1.9680374368231148	2.6766608466810218	5.792002929389864	1.4008782568358094	0.997410432791221	0.06432622549950634	0.5493745001554909	0.839080804300868	0.9232492847664762	18	0	2	11	1	33	6
RNU5D-1	1.0216182609574065	2.0132913754337207	4.766753653892627	1.4003341997601237	0.5081979122311132	0.007997906892591665	0.7408562239565507	0.9573210398678106	0.9964395820198222	0	5	0	3	3	9	5
MFAP3L	2.1736030468939624	2.7405716369277515	6.919737090070325	1.4003126422110967	1.5148092728017086	0.11471344232900352	0.5148252487503754	0.6801765626950285	0.7641518963830941	3	2	3	15	1	24	13
ZNF529-AS1	0.9419782505516453	1.673095093447515	2.498961787666038	1.4000730269096704	1.3705842549742033	0.050128386285846926	0.6003494319707594	0.8087519444360016	0.9168248570997442	1	0	1	4	2	13	3
NDUFB6	2.123582885655373	2.733831810504483	6.278980947912202	1.399593177027361	1.1077059153632702	0.08448316938668622	0.5281309980008904	0.7924144293821317	0.8909608907977171	12	2	3	13	0	38	6
CFTR	3.032171911181926	3.39749865475066	11.980604764503054	1.3993256937701837	1.0197055061806037	0.09452662733442821	0.4642959218720278	0.7766717803793843	0.8902910208104122	6	4	11	8	9	74	7
GANC	5.302143829407144	5.585397323188401	57.91127725302984	1.3987317986821943	1.4117270739470411	0.9805286757032843	0.17207664480877305	0.2609189860463602	0.15719151234666384	98	15	67	57	6	325	73
ZNF561-AS1	1.3287316661558455	2.2568277825065657	3.9233327872926806	1.3985318323415792	0.7009251645822231	0.028353790553727734	0.6821072013048417	0.9177700731489293	0.975583292847164	11	0	0	11	1	22	3
H2AFX	3.546310797227281	3.906982101906314	17.381006334678247	1.3982503114075007	1.2800571513589543	0.20443291899648142	0.36737080740227096	0.5973233702890847	0.6487157852333318	29	9	7	18	2	80	23
RASA4	0.9833363387223575	1.7221231162044808	2.658491762500361	1.3981774074888411	1.2003259083880904	0.04315868639314561	0.6681638095965343	0.8424205264230838	0.9378113648900956	0	1	5	2	1	13	3
ACOX2	2.3367099907608684	2.914394359639665	7.232916611796929	1.3977184294406289	1.190228948709208	0.11059641120014209	0.5078207988732782	0.7552157617467493	0.8454990009094311	13	0	6	11	3	53	5
LINC00944	-0.5218418349473751	0.938605588725176	0.5619711376829688	1.3974961357648776	2.9270504748662454	0.021233831540349676	0.6866591640345786	0.5970644434448722	NA	0	0	1	0	0	10	0
TMEM71	1.9185438810096815	3.018094250393442	8.217258852280592	1.3974491263668918	0.10152174135702467	0.005667988566676447	0.7322601688745581	0.9920736740171182	0.9969515244828931	0	0	35	11	3	25	7
SOX2	0.2986427169562877	1.2686084561269457	1.9531357525530948	1.3973423117087562	1.2330831497758146	0.02084436570589897	0.709196628318989	0.8779412450985821	NA	1	2	0	0	1	7	2
VSIG1	0.06208142808838774	1.2227522540046103	1.7227049364683775	1.3972576805645323	1.0281135810126805	0.011090474134620245	0.7106636006192237	0.9122343556768912	NA	1	0	0	0	3	8	1
MT-TA	-0.5218418349473751	0.9380908671710858	0.5604744800472461	1.3965575147888043	2.930974369786228	0.021258151343544567	0.6861863249015236	0.5966712836234916	NA	0	0	0	1	0	10	0
ESPNL	0.008296791571662356	1.0949935679777787	1.504136264730573	1.3943364473921849	1.481917239482362	0.02097696796932159	0.7044115204715926	0.8555225172975109	NA	1	2	0	0	0	5	2
WDR86	1.0368214122625714	1.825308313782147	2.4735075449904866	1.3941239462813169	1.2792184161900948	0.051636379242612544	0.5464818856781604	0.8132841077632509	NA	3	0	2	7	0	16	3
RP11-403I13.8	1.681540167771835	2.4499969796854284	4.723741305925871	1.3932182920894352	1.0274458811167355	0.05874559418259202	0.5602165094736488	0.8446113248159202	0.9266575039972023	4	0	10	11	0	24	6
RP5-857K21.11	1.4185396387526943	2.663719950815821	8.316765079076253	1.3919495026995596	-0.37877438234806715	-0.018608190921759648	0.7716735632816953	0.973926687813735	0.9772635351870352	5	11	0	0	6	23	2
FERMT1	1.3608912459662719	2.3066692139272456	4.259389178527171	1.3913847838640414	0.6502386612113941	0.023310718077308695	0.6959688299533205	0.927848023636479	0.9802841471723875	3	1	0	17	1	26	2
DUOXA2	0.008296791571662309	1.064365199958074	1.2298141827944271	1.3904892317050288	1.6481626654860912	0.027123060216634926	0.6951486119393181	0.8251596274453395	NA	0	1	0	2	0	5	2
RNU6-9	0.4732702057186373	1.3717841476957875	2.0206698741042532	1.3899969893394901	1.4242969770466827	0.033787252628174363	0.6849352293317417	0.8409114260697055	NA	0	2	2	1	0	7	3
PLXNB3	0.5613661143541365	1.5751115424160573	1.8486520973366687	1.3885263992918428	0.9883384348823018	0.025691496202270164	0.6595888688521918	0.8958370063025509	NA	3	0	7	0	0	11	2
HENMT1	0.8632617978662427	1.7502983775920613	2.46293144392746	1.3881629827254385	1.4635595771291632	0.04820942636828172	0.6478687480546591	0.7839121087714163	NA	1	0	4	1	2	21	1
RP11-70L8.5	0.7830238148933829	1.8062998796846388	2.769918983795	1.3877792137930849	0.8082521958602584	0.024383883696248734	0.6996764050803446	0.921035708835318	0.9728940061217274	0	0	1	11	1	9	4
USE1	2.7680860710860333	3.531715245673559	12.073027944443789	1.387552113656565	1.0153898443799367	0.08568076388574322	0.5502893776089033	0.8113392902679463	0.8909760653070663	47	1	12	10	0	51	17
AC009095.4	0.4231500933182657	1.444074113071803	1.6128700083996297	1.3874825460805549	1.057141775513964	0.024801104397470266	0.6695341266573529	0.8886182613142094	NA	0	0	2	6	0	9	2
GRAMD1B	3.0192682034896356	3.413987893022204	12.061154377692212	1.3866715262099596	1.1141542751979865	0.12234260986563014	0.42118504252687383	0.7352333378578507	0.8346293339900381	12	9	12	8	1	65	11
MFSD2B	0.32443875204797634	1.199121595470666	1.1551645093097163	1.3866178570709222	1.8636013669195026	0.04445152068980274	0.5577080390502853	0.7216857738760538	NA	1	0	2	1	0	8	2
ARHGEF16	1.5901831263571553	2.3468676499097194	4.127299902138403	1.38583765972423	1.0733601561070865	0.060707749140315265	0.5553043748995521	0.8355608624484486	0.9232492847664762	10	0	4	9	0	27	4
GALNT14	-0.16783507826099733	0.9514404987130693	0.9372122384499255	1.3858209814473526	1.8482650781669057	0.024045770717785856	0.6888139130508802	0.7839121087714163	NA	0	0	0	1	1	6	1
ARHGAP11A	4.083724448682971	4.403701232037849	24.374726214271405	1.3852320926819082	1.3323185636434152	0.4308431737474018	0.2826542129024656	0.4445910495543604	0.42524202753932727	49	7	15	30	3	142	28
MT-TD	1.1424017744056838	2.048387378699092	4.319874763793317	1.3844151867611776	1.8808434270292504	0.0709162947406664	0.6639796419090662	0.7216857738760538	0.8293458349319964	1	0	1	3	4	8	10
GS1-124K5.3	0.23472000596039888	1.279680978815555	1.3231213803538522	1.3841796413047	1.2253548376283745	0.025150429424761183	0.6666112441961026	0.8654112697967662	NA	0	0	1	5	0	7	2
CNKSR1	2.822591950552947	3.378561672197104	10.742070491937362	1.3841279975281975	1.1811429674472333	0.11869020461872215	0.4623255832403427	0.7216857738760538	0.8273744342289334	31	1	5	17	1	55	14
CCDC121	0.9782784335607576	1.7999484416200793	3.0890641803004244	1.38392076844229	1.0521890062710013	0.03422381046423627	0.6866591640345786	0.8794584190217782	0.956763408517779	0	0	3	4	3	11	4
C9orf152	1.9833851253935655	2.563925350540286	5.532329184788859	1.3838886603618292	1.1597971764998065	0.08441318718311622	0.5254037340969688	0.7839121087714163	0.8836140529303528	4	2	6	12	0	31	6
RTN4RL2	-0.5218418349473751	0.9312826102384162	0.5404900901633697	1.3837914035442735	2.985310615836101	0.021553913633086404	0.6828090505260658	0.5855535032250971	NA	1	0	0	0	0	10	0
CXXC5	3.810984921151945	4.220784419084027	21.25893327219036	1.3835629554596842	1.225773910668315	0.23190850165402016	0.3767649942443215	0.5922145247137681	0.6306796913386777	34	8	15	34	1	125	22
AP4B1	2.980492050034472	3.442766607897483	11.48973722268134	1.3832971937431577	1.3277137457271375	0.17248486356746912	0.41002156832629105	0.6213907741795525	0.6931216604282219	29	2	14	7	1	59	16
ATP1A3	-0.32340722198367516	0.870560169783434	0.6353320511038767	1.3832286094529735	1.8799558591087657	0.020437127880329375	0.6681638095965343	0.7839121087714163	NA	0	0	2	0	0	5	1
CTA-292E10.8	-0.32340722198367516	0.870560169783434	0.6353320511038767	1.3832286094529735	1.8799558591087657	0.020437127880329375	0.6681638095965343	0.7839121087714163	NA	0	0	2	0	0	5	1
RP11-154H23.3	-0.32340722198367516	0.870560169783434	0.6353320511038767	1.3832286094529735	1.8799558591087657	0.020437127880329375	0.6681638095965343	0.7839121087714163	NA	0	0	2	0	0	5	1
FAM229B	1.29917873622216	1.9267217297371348	3.1689068616197957	1.3830952657536608	1.3923830232199674	0.06905300663131075	0.5483217030548665	0.7717169745081981	0.8832093863672239	2	0	5	2	2	17	4
FAM53B-AS1	0.6131618399805234	1.3870694688535434	1.6846221964417587	1.3818632400173605	1.6955322749840245	0.05249089296433304	0.58641617511904	0.746897613307046	NA	1	1	1	2	0	11	2
ABAT	3.021700641931294	3.3964872316770647	11.15296097994079	1.381531778210618	1.2861824972326519	0.18023078064614806	0.39047035976196204	0.6194668687907898	0.6931216604282219	24	2	5	14	3	67	12
RP11-20B24.6	-0.12647699009028526	1.4225289056814474	1.327365349943741	1.3814407756042841	1.505534121019173	0.01785418339616723	0.7363504457969341	0.8446113248159202	NA	0	0	0	6	0	16	0
RP11-298I3.4	0.062081428088387715	1.161640267531867	1.2299541817671487	1.3810872289962346	1.3373974421538815	0.021110715751629674	0.7031833305716422	0.8576627123069999	NA	0	0	3	0	1	8	1
MMAA	2.1450512175594048	2.9310339767013405	8.732399307893475	1.380542225852411	0.3927499721010919	0.010449443506644581	0.7237645966447491	0.9562190523915074	0.9964395820198222	4	6	0	14	6	42	3
RAB19	0.042726520072204545	1.6967715874056908	3.8826785033229934	1.3803828743896969	1.2108431253176195	0.0035887657886282116	0.7816211362609767	0.9122343556768912	0.9964395820198222	0	6	0	0	0	2	7
CALML4	1.3711213834884306	2.1801530676112746	3.93952074931276	1.3803732691574229	1.6182199266162716	0.08480511013344665	0.566753224142486	0.7216857738760538	0.8209135316925121	4	0	3	9	0	13	9
ITGB6	4.901433244962152	5.2572958854610246	46.46989108688539	1.3802833122132174	0.920522649335248	0.11948765152563386	0.46060901294859824	0.7384986681601282	0.8641105867334622	47	18	10	110	12	222	46
LINC00680	2.2599323293815536	2.9152925013936346	7.572453562049297	1.3801858598694565	1.5143005912199128	0.13793213960222195	0.5177592660542212	0.6617617856475886	0.7107783626215872	17	1	9	6	0	28	15
FBXL16	1.0069162310467141	1.7354603194386027	2.328736248941471	1.3799684298156867	1.4816054592925352	0.060980741035150464	0.5602165094736488	0.7621585250424227	NA	3	0	4	1	1	18	2
RP11-876N24.3	1.9789823578084402	2.504384864105264	5.573013202130545	1.3796629037789363	1.3943330177314952	0.11507109560835091	0.5013207146450351	0.7214524105857636	0.7872596318429218	6	3	5	6	0	26	8
SLC7A6OS	2.131563274431961	2.882505672010936	6.991936203536057	1.3792769726849656	1.0782872615536978	0.08271407381811985	0.5602165094736488	0.8134562760218716	0.8909760653070663	14	0	13	11	0	32	10
RP11-69L16.5	0.07764348116741109	1.1989702957109394	1.4603942822923224	1.3791303770835337	2.571710287448454	0.05410396803780335	0.6828090505260658	0.6484436891601755	NA	0	0	1	2	0	3	5
RCSD1	5.030837157484696	5.3828393260338085	50.40473079601053	1.3790711077857936	1.1576833993292825	0.2099415560178756	0.3316390053497512	0.5855535032250971	0.6871310644613432	55	16	117	23	6	240	62
PNMAL1	0.43564674823395827	1.4112245695933967	1.609752022058211	1.3787241321590054	1.461348643614327	0.03584168452305175	0.6667683643110799	0.8160538680475787	NA	4	1	1	0	0	13	1
ZNF257	0.8016499650849968	1.8743190907324325	2.657106040625434	1.3782290035606555	0.9307514902342857	0.025751415576095404	0.7024020982586312	0.8961438469258617	0.9728940061217274	2	1	0	10	0	20	1
RP11-320P11.1	0.46850469186914717	1.381569781671693	1.7144397128237578	1.3766047789179496	1.2699270903477275	0.0314802989041853	0.6794094244314393	0.8533427119115428	NA	0	1	4	1	0	9	2
CXorf36	3.9145528921851556	4.318306110817997	23.098199631659014	1.3762839125871877	1.2487578458779156	0.2557273326446358	0.36601148908145587	0.5828614170896955	0.5845527530528384	40	1	29	15	11	116	29
SNORD8	4.088162407416822	4.642976832332757	32.24118191648022	1.3748099568050745	0.9840297887858922	0.06942689969048614	0.5300600579120844	0.8108257932559818	0.9251044956969482	12	26	16	9	15	61	51
RP4-604A21.1	0.5304899099448843	1.4287148781626993	1.7169632049926267	1.373481537225736	1.3015381172549632	0.03497139015409814	0.6562327998092334	0.8424205264230838	NA	5	0	0	1	1	10	2
KIF22	3.3598663100244606	3.780331853447211	15.53491034478462	1.3731852813819019	1.0247240948298035	0.10922258240240709	0.4642959218720278	0.7584537563069238	0.86397718836159	36	9	5	13	2	92	12
KIAA1161	2.7799003791149834	3.3980934426020863	11.224415780807151	1.3731803472880877	1.1416790522444031	0.1121933405179302	0.5299601461391514	0.7618921582283555	0.8438041735389595	18	3	6	26	0	48	16
BTK	4.229596534235981	4.537779368577482	27.59899159717005	1.3731633860092665	1.432857613503831	0.7396355894130884	0.26359550152618477	0.3744979561374244	0.2915393556446664	29	3	35	21	12	115	44
MFAP2	3.7091100423230294	4.349032143822136	24.202779129309235	1.3731122638989128	0.7884317142638267	0.07080443799932704	0.5346743703619299	0.8460683887318996	0.9355685100725043	24	0	37	16	21	110	22
FARS2	2.3771179963744817	3.0520253209641908	7.980816628159614	1.3728564910981795	0.9851425123650677	0.07859095104474584	0.5351424836534131	0.8228884614526891	0.9055463083694313	23	0	5	16	1	46	8
RAB44	1.4389399897796786	2.0949715845032597	3.420298193049259	1.372731486824584	1.2813830307769278	0.0692403299725601	0.5332466232599912	0.7801626469658939	0.8948229449441468	10	0	2	3	1	21	4
VWA2	1.7396709477531378	2.4270463789977246	5.061896039632553	1.3725467379122098	1.4943210521342782	0.09464282360502999	0.5464818856781604	0.7216857738760538	0.8170727543667736	4	1	3	12	0	18	10
AC009961.3	0.503859463626187	1.4468799106755132	1.6774940134491678	1.3722211331616818	1.514991645051811	0.03973993169424763	0.6637456877688189	0.7979414702322305	NA	3	1	2	0	0	14	1
IDNK	1.6048971660911904	2.1294948818217105	4.25507869748799	1.3721227733953028	1.4367514271500572	0.0807709410865732	0.5602165094736488	0.7474680203844926	0.848650058773916	3	1	4	1	3	18	6
ROMO1	3.120006921878584	3.5099920883302125	12.998002195277573	1.3700924481237544	1.1592611225037965	0.1284077976657653	0.5044249970441502	0.7186662387570764	0.8111904136346461	21	4	2	15	6	54	17
KTI12	1.3287094019998817	2.016268133415641	3.316977006500971	1.369824017832302	1.315585088417033	0.06471607157624583	0.5602165094736488	0.784579921822587	0.8951343132290396	4	0	1	8	1	16	5
SNORA36B	1.9037568381293186	2.598188540761648	6.911692153086846	1.369812435771358	1.945293637051868	0.11449260943874776	0.6345634076650106	0.6130549309431269	0.6764085378620225	1	2	4	3	4	14	16
LILRB4	4.618674763586675	5.303905138804697	51.64531706410527	1.368745458129984	-0.021665720937605847	-0.009042029167549544	0.6032398385326042	0.9959334019195263	0.9969515244828931	10	61	10	44	23	122	38
PKHD1	0.2814578264251859	1.2290848539268895	1.0871467494797629	1.368309835752894	1.8646933796098708	0.04165171533887527	0.580026160778806	0.7216857738760538	NA	1	0	1	2	0	11	1
ANXA9	0.7514891457337609	1.6591556758149233	2.2092943302593384	1.3681342447081413	1.0196319175224418	0.03025429864595836	0.6704937773404205	0.8836071213213648	NA	2	0	0	7	1	13	2
KLK11	0.42315009331826575	1.43441106161076	1.5788878591747677	1.3676210577446577	1.0923378074183603	0.02586202139762194	0.6602341960053589	0.8838955399824936	NA	2	0	6	0	0	9	2
LRRN4CL	0.7614235647699147	1.8936960278628752	4.0711863389446075	1.3670835106607946	0.13160929733335483	-0.0036246196799636465	0.7206700726984488	0.9914078181210249	0.9971206659547955	2	0	0	1	8	12	2
PPT2-EGFL8	0.7395471272077762	1.5963679880318746	2.225211082308305	1.366764497183761	2.0080510556023197	0.07091074497053067	0.6005250564869348	0.6835464911014831	NA	1	0	3	3	0	7	6
GINS3	0.12093906225827489	1.1518469631818782	0.976137129488894	1.3667286986126395	1.6892746680050124	0.030530128804792205	0.6325219037271219	0.7805860133820405	NA	2	0	2	0	0	9	1
JPH4	0.4039235161228885	1.3737330204917853	1.7285134622931875	1.3632409021664955	1.4023611086710666	0.030380776658597772	0.6828090505260658	0.8381885585201879	NA	2	0	1	0	2	12	1
NAT1	0.995201444397723	1.81078779743494	2.6785098349929966	1.3629878640683806	1.622949971628853	0.0669137964618348	0.58641617511904	0.7525098741283904	0.8545325511188152	5	0	5	1	0	10	6
CTC-453G23.7	-0.32340722198367516	0.854975832441432	0.5923699560646783	1.362850012727322	1.976622630395912	0.02148191645083686	0.6573349020248846	0.7658290857942784	NA	2	0	0	0	0	5	1
CTC-523E23.4	-0.32340722198367516	0.854975832441432	0.5923699560646783	1.362850012727322	1.976622630395912	0.02148191645083686	0.6573349020248846	0.7658290857942784	NA	2	0	0	0	0	5	1
GOLGA6L4	0.8673628286868855	1.9247683857855622	2.668083471881209	1.3624998068603307	0.682347778136467	0.020930130294766404	0.6927296751712585	0.9307346692012449	0.97971866353386206	8	0	9	0	0	16	2
LINC01266	0.1987858963895468	1.2765969643424455	1.1551816711045166	1.3620436798846929	1.3616292036268736	0.026415084268946128	0.6538871294538517	0.8414913067467507	NA	5	0	0	1	0	10	1
SPNS1	1.2795903281708643	1.8934493430305221	2.9601298640161726	1.3620426204698088	1.6011844306043468	0.0848884176448904	0.5194896510515526	0.7045229293812404	0.8288072179235139	5	0	3	2	1	15	5
TAGLN2P1	0.3301773861159098	1.5576210377133817	1.9514372884760725	1.3614910628511547	0.5701663460983823	0.009995773715183178	0.7343770092988972	0.9503315857980167	NA	0	0	0	9	1	11	1
SLC9A9	3.994112098647279	4.319615322196891	22.95964457051411	1.3613679911781738	1.4078445569454512	0.7349838822796758	0.26778835397325834	0.39580967468897	0.3012295770441182	40	2	23	23	7	118	32
SLC52A2	1.865286352942822	2.9843185354464237	7.627140418344332	1.3613326554714005	0.6005657999054573	0.03140676024418387	0.6824334506628515	0.9336052152691643	0.9713256199561678	37	0	1	14	0	22	11
ITK	3.859512195956187	4.508069949816628	26.07610490044687	1.361275702129224	0.6220732193338561	0.048759886752020566	0.5340262876051991	0.8964037665959337	0.9588943284519185	12	6	107	14	2	129	20
SNRNP25	2.6091094628889198	3.119796833069776	9.175754222311603	1.3611785890271706	1.0547328457416065	0.08912746111195707	0.5660269592897333	0.7845094545538593	0.8883991024790631	22	3	1	13	2	42	11
RP11-274J7.3	0.45963883927882554	1.441933185532588	1.7883266607042165	1.360676570139098	1.4968956370509332	0.03890838471813014	0.6798183622709048	0.8255188887989021	NA	0	0	3	4	0	6	4
SCIN	3.3693247560180284	4.052551333211118	20.85757739073346	1.360376651077142	0.2386455752416976	0.0038329163329180347	0.6071892792861772	0.9757093852049057	0.999361024589429	10	26	3	27	3	87	9
AC006042.8	1.759733459136711	2.3860243178943628	4.451864864405977	1.3603567597772834	1.1727601373845262	0.0757206187869586	0.5329242458100352	0.7845094545538593	0.8951546481912216	4	0	6	10	1	30	4
PDIK1L	2.509175364088098	3.1021352464126504	9.636309020409952	1.3599345702209484	0.8415558424872256	0.05696407850416623	0.5602165094736488	0.862027637347693	0.9401816576922325	9	9	12	5	0	45	8
INPP5D	5.835143484186051	6.208629225157317	90.24356412100902	1.3587436896920473	1.1465808046494474	0.20900910090808894	0.341791733562255	0.5894571340543816	0.6871310644613432	111	9	234	47	21	440	109
SNORD116-13	0.07764348116741111	1.1850615909328694	1.4189288448888469	1.3585529762287833	2.6494701093281257	0.056439393058002274	0.6738523556868331	0.6150232012949763	NA	2	0	0	1	0	3	5
UBA6-AS1	2.1327955608627605	2.5498727771102434	6.024798107652592	1.3583367036104848	1.3232738602803364	0.10713835876737833	0.4895656464382493	0.7216857738760538	0.8148608100341667	5	4	3	6	1	30	7
SLC25A14	0.6422118361869906	1.623932282047513	1.9223483094400082	1.3583130833379187	0.9977344405708926	0.02779927924453245	0.6666112441961026	0.8886381265648637	NA	6	0	0	5	0	12	2
PODNL1	1.1357528335575366	2.388103116869169	4.190221260274684	1.3580930459489742	0.5548668123642194	0.01729156248389899	0.7322601688745581	0.9441913943704214	0.9815666464666684	25	0	0	3	1	30	1
FUT8	4.833039730804581	5.02780577333847	39.03694403939318	1.3577718308830622	1.3046354016525643	0.882631099297089	0.16936028574261253	0.2942796813865168	0.18365484515849514	50	10	29	44	14	243	38
LINC00235	0.3558624211825346	1.2807784548556755	1.7183027018608272	1.3569731148285855	1.9871452838594486	0.05037429281049771	0.6746813080198849	0.7381315160324545	NA	1	1	0	2	0	5	4
GNAZ	1.0988511199016238	2.0615394778267007	3.835790409683505	1.3568249407249258	1.813085565470663	0.07706220919191693	0.6866591640345786	0.7216857738760538	0.8126495779587956	8	1	4	0	0	8	10
AC007163.6	0.7982712125043331	1.8043073539648375	3.758547744043126	1.3564394136852462	0.8327668632523892	0.017262804397660075	0.737368157906955	0.9273783079527955	0.9802841471723875	3	1	0	0	5	7	5
HAPLN1	-0.16783507826099736	0.9165790780007168	0.6800963373395116	1.3554188223109316	2.047330663355266	0.02823482026789167	0.6440868986819926	0.7282597638224272	NA	0	0	1	1	0	6	1
HSP90AA6P	-0.16783507826099736	0.9165790780007168	0.6800963373395116	1.3554188223109316	2.047330663355266	0.02823482026789167	0.6440868986819926	0.7282597638224272	NA	0	0	1	1	0	6	1
IL12A	-0.16783507826099736	0.9165790780007168	0.6800963373395116	1.3554188223109316	2.047330663355266	0.02823482026789167	0.6440868986819926	0.7282597638224272	NA	0	0	1	1	0	6	1
SLITRK3	0.00829679157166228	1.0283392604603636	0.93850102624585	1.3548889875752006	1.8360778145688912	0.03163018103096465	0.6552200403758714	0.7766717803793843	NA	0	0	2	1	0	5	2
PCDH10	0.28145782642518596	1.3160440900230446	1.224420320131196	1.3548594998253352	1.4300973866586892	0.029642749659262568	0.6516352177454442	0.825552691311513	NA	4	0	2	0	0	11	1
FIG4	4.226755730194236	4.497847816201892	26.43849229217124	1.3548246088140645	1.3417785481307074	0.7471370360947417	0.23342715525026247	0.3927139759231873	0.2792423789122367	40	3	23	27	11	141	33
SULT1A1	3.40598782544439	4.020569741282953	17.72720532974363	1.3542861590570912	1.1063295167788143	0.15162590672172585	0.5160310524525725	0.7216857738760538	0.7872596318429218	39	0	24	27	3	97	20
RP11-10N23.2	1.4324481368137978	2.230262576317641	5.1750258381174685	1.3542109852135797	0.5989100494150303	0.012789259571426318	0.6962922211095737	0.9382866767563419	0.99247766872203	1	2	2	1	7	24	2
CYBA	5.873347513428156	6.111870305722807	86.60641909588888	1.3535805136209227	1.153932973016273	0.29342227033824125	0.2599327525509487	0.4751448922718136	0.5762900530031165	91	46	96	36	24	338	118
DNM3OS	3.1377660757893397	3.5136867803913314	12.4305678631206	1.3530233909499128	1.1908595665651143	0.17245074534064614	0.41002156832629105	0.668735824460059	0.7264151613624403	20	1	8	14	7	77	11
CTB-46B19.2	1.0133573581222195	2.212804936574305	3.5963011053270133	1.3528362594747436	0.3193285209619936	0.01017208547576852	0.712293923021522	0.9750839590568587	0.9940449733122109	7	0	0	18	0	19	2
RP11-358B23.7	0.2109128817590487	1.2367319246886	1.100278724810045	1.351459332671737	1.5425875217446514	0.03014757940234482	0.6443979216231762	0.8056067740440918	NA	3	0	2	0	0	10	1
COL11A1	0.6387469238853659	1.523306394126324	2.0408240280825685	1.3504448000028972	1.3785060394848385	0.0373355111351275	0.6998148173303821	0.8255188887989021	NA	0	1	1	3	1	15	1
SLC18A2	0.64620834656716	1.4294404530190012	2.1488144574351953	1.3490436960043983	1.7482074683119815	0.0526434391215287	0.6745000537036763	0.7658290857942784	NA	2	1	1	0	1	7	4
ZNF702P	1.1941975000320706	2.099422594774101	3.2001520327881803	1.3481818198582796	1.3783183487714183	0.05750743665287802	0.6521405245897287	0.7801626469658939	0.9136355927763733	4	0	8	1	1	31	1
SLC2A5	2.2141267238376656	2.8618788891229907	7.657577086676114	1.3474870534630914	1.4944545796013824	0.12040941912597392	0.5602469794711298	0.6942482403349202	0.7510873415323629	8	3	3	14	0	24	15
LBX2-AS1	1.725649055390814	2.298160269733626	5.236753336460734	1.3473309160732618	1.1095783215795179	0.05368206537608353	0.6037328731931993	0.8388649057119312	0.9266575039972023	6	5	1	2	1	20	6
PDSS1	1.5801548985171316	2.0636876413022267	3.938073607838103	1.3471628382764387	1.3700804075739665	0.07668634625364146	0.5602165094736488	0.758843087165642	0.864284300886386	2	2	2	3	2	21	4
PYROXD2	1.807975660671808	2.3863635167036845	4.5987973188602504	1.3469237183138327	1.1708336252797036	0.07449023425000122	0.5594707569763712	0.7829033320433793	0.8976821552695368	11	1	1	7	1	30	4
RP11-87E22.1	0.573785491035748	1.5678332958365928	2.947850097820741	1.3460505918815306	0.529901279412015	0.006010563561951574	0.7393054214255579	0.9562190523915074	0.9969515244828931	0	4	0	2	1	9	2
TRANK1	6.325785701168758	6.5538809287716555	115.81206392176767	1.3457584508586948	1.3437791216769461	0.9687371983393036	0.1532976649321741	0.23173198843578285	0.13370410026014615	128	14	131	165	36	578	154
EZH2	3.5472587214443583	3.900427823089022	16.437261798575783	1.3451121254195433	1.2582358773673215	0.22766546945588087	0.35927136963992423	0.5803663856207445	0.6281041202696365	32	3	9	27	3	101	17
NNAT	1.7855415733851923	2.4110079231013017	4.640725370724922	1.3446888654118225	1.1136356153996678	0.07090090878618513	0.5452077191173557	0.8087519444360016	0.9055463083694313	3	0	9	9	1	27	5
CEBPA-AS1	0.47327020571863737	1.3235725206552187	1.686394622516478	1.3435109967583447	1.6445728177872077	0.04455417045328724	0.6616493400587613	0.7839121087714163	NA	2	1	2	0	0	7	3
FAM65C	3.6959168161154317	4.348883002275675	23.748191221978995	1.3426763638610428	1.3229819277920196	0.1883329334030334	0.5446120916819567	0.6333415169946393	0.6668828335697597	48	0	15	31	9	79	42
LINC00116	1.4317740583991505	2.1399213847604592	3.67677785358124	1.3426421416493928	1.151914090802739	0.05830038665789876	0.5893134672535176	0.8255188887989021	0.9177518843801173	12	1	1	4	0	18	5
LINC01138	0.9102927017229508	1.78454653012099	2.882351327156016	1.3422926157929524	1.4545322174809623	0.052214982944033116	0.6951430564206136	0.8096511979615763	0.9014644477406412	0	1	5	4	0	8	6
AGMAT	-0.1678350782609973	0.9094934398734142	0.6601119474556352	1.3422431027880402	2.0922672896419834	0.02881568434291257	0.6334826890082194	0.7202950894043413	NA	1	0	1	0	0	6	1
LGMNP1	-0.1678350782609973	0.9094934398734142	0.6601119474556352	1.3422431027880402	2.0922672896419834	0.02881568434291257	0.6334826890082194	0.7202950894043413	NA	1	0	1	0	0	6	1
FUT7	-0.16783507826099736	0.9089583016630065	0.6586152898199125	1.341274006348307	2.0955622676846604	0.028854276056564456	0.6330355074155624	0.719548042042145	NA	1	0	0	1	0	6	1
TMPO-AS1	-0.16783507826099736	0.9089583016630065	0.6586152898199125	1.341274006348307	2.0955622676846604	0.028854276056564456	0.6330355074155624	0.719548042042145	NA	1	0	0	1	0	6	1
VWDE	-0.16783507826099736	0.9089583016630065	0.6586152898199125	1.341274006348307	2.0955622676846604	0.028854276056564456	0.6330355074155624	0.719548042042145	NA	1	0	0	1	0	6	1
HLA-DQB1	6.947554201908707	7.341087629100643	206.7370936726325	1.3410221988583046	0.7105164159778602	0.07401737026310859	0.4766115784749018	0.8385918011698055	0.9382872670393735	65	167	243	94	66	707	227
SNORD15B	5.5336150204099255	5.881258370405824	75.05834175427164	1.3393384263448451	0.9365027837995287	0.11044752115456308	0.43313189394074064	0.7386406836573618	0.8770274089690515	29	43	41	57	42	202	107
RNU1-18P	2.107822802975185	3.8888207529199734	20.848282779608578	1.338942388675351	-1.464474706787168	-0.0136961366741817	0.8168950196954118	0.8549414719697387	0.957060904445596	0	36	0	13	9	22	6
TIFA	3.2054669715134536	3.5334034823542915	12.912756659935829	1.3389296737630125	1.0404931113501175	0.12049695967257561	0.4589171261926118	0.738246219305648	0.8470901367357769	6	4	9	26	5	69	12
SPESP1	0.5944126209407731	1.6925460822337335	2.844292266797963	1.3379364382106305	0.4234093664382538	0.006281832411875046	0.737368157906955	0.9669410734369104	0.9969515244828931	7	0	0	0	4	10	2
ZBTB49	2.405798336050666	2.9428612342947287	8.224915715189391	1.3375785628456711	1.1738085129853668	0.09157028645378847	0.582980417674257	0.775221881445558	0.8636789454166369	13	4	13	1	1	31	12
TIAF1	2.3490485336233413	2.820558214286455	7.312484209308876	1.3374825949146476	1.489735059734711	0.13880809527956703	0.5006133497772219	0.6483833168807712	0.7104279854975264	3	2	11	9	1	28	13
AC009506.1	0.6171324900967987	1.5981113553599555	1.953390604773654	1.3371720573427863	1.0363735779334178	0.029567388233797662	0.6732967149341811	0.8872478790342687	NA	8	0	3	0	0	9	3
RNVU1-10	2.161938167752932	3.0308816864914605	10.12724802938295	1.3371077523906485	1.8260850050732524	0.09074453513495896	0.6531688779224591	0.6815483951378147	0.7933923833205372	3	9	3	3	1	15	23
MTFR2	-0.24362289493225162	1.152346149006929	1.0557349117411254	1.3367964421973366	2.3558996440635673	0.026145546485968646	0.7331424208669859	0.7103318003845518	NA	0	0	0	1	1	13	0
CLGN	0.6915252463267244	2.2802890282040185	6.335176761247688	1.336253968653433	-0.7703507457269513	-0.02103692619821749	0.787622102401849	0.9431756899841118	0.9588761523729785	0	1	1	0	14	14	1
HDAC9	2.876233457320664	3.222225823363617	9.590031664930455	1.336236960590031	1.3147672355247093	0.2010530349661201	0.3755001865580989	0.5968276893290657	0.6572796765227656	13	2	14	9	2	64	9
C1QC	7.291731728828508	7.889828787219906	305.5160470486942	1.3361283685665344	0.26251413480044083	0.014542489962389632	0.5767874015134488	0.9641274658237283	0.9959118451901906	69	336	108	192	123	993	239
AGA	2.615339638777579	3.0062367623706594	8.11384248703472	1.3356454721414592	1.343351812649855	0.1686455598087406	0.412947697103454	0.6327134422553277	0.6931216604282219	13	2	12	6	1	46	10
CARD8-AS1	2.084095251993231	2.737433186584235	7.413249929394964	1.3350145831263613	1.6706831685230645	0.10812419143390688	0.6415174575764074	0.6745299375096183	0.7478454166350292	1	3	3	11	2	17	16
RP11-390P24.1	0.008296791571662339	1.0139992093610037	0.8970355888423743	1.3348374040957653	1.9147998143981957	0.03342382535180159	0.6413856146370479	0.7584980067319339	NA	2	0	1	0	0	5	2
HIST1H1E	6.362324212084231	6.596264278767528	119.31459121089799	1.3346510836544487	1.279096035009107	0.7649578561444785	0.20798952900731757	0.31878689025852247	0.26372454516285715	247	19	66	148	36	591	153
SNRNP35	3.479715975895431	3.8644068600246584	16.855287554359222	1.3339157217742659	1.2938422527232303	0.22231416313587435	0.4023547777157286	0.5970644434448722	0.6109278035193443	25	9	16	12	1	72	24
NDUFA1	4.494976631540278	4.774968549369129	34.24472957191625	1.3325031285178812	0.7585538465061363	0.08254154110586746	0.3920506292211183	0.8113392902679463	0.9266575039972023	26	18	13	25	24	145	30
ZNF2	2.099956868048766	2.670436549913346	6.560016791586383	1.3317670390355894	1.3752587302774975	0.10785600238167255	0.5464818856781604	0.7311000169868225	0.8065297900083065	5	0	4	10	4	24	11
ALOX12	0.663010198247721	1.7032930564595223	2.494026309957556	1.3306450064641855	1.4606316235645813	0.044438506602402617	0.7058455206142408	0.828391227615516	0.9157912344606859	0	0	4	6	0	6	6
CSF1R	6.0652720892235585	6.358990292475183	102.88226665516157	1.3304179212745162	0.9984727359300308	0.1633341837739458	0.3074306823125815	0.6558022221593237	0.7978723046542096	73	67	151	61	15	436	119
RP11-598F7.6	-0.03306129659904989	1.0264698619034573	0.8257189801802618	1.3299623097537308	1.723318621521631	0.026620624311646236	0.6619625095126739	0.7839121087714163	NA	0	0	2	1	0	7	1
NDUFB1	4.469970652199969	4.702838849107083	32.045739563487025	1.3289285223827996	0.9055274441175186	0.1314118952143417	0.34234042037705387	0.7216857738760538	0.8516632138341417	18	13	21	31	21	151	29
RP11-314A20.1	-0.5424689648524	0.9300304533704618	0.808520007995911	1.3288042444321375	2.568506003773661	0.015993896994522465	0.737368157906955	0.7069690919537397	NA	0	1	0	0	0	9	0
LRRC27	2.8530764695826165	3.2607160938474538	9.887239619547142	1.328594617918766	1.2026858542985353	0.13903995435909522	0.43721536458050353	0.686930931957287	0.7883813967505632	28	2	7	7	2	60	10
RP11-88I18.2	1.0815582530139474	1.8911869900894203	2.5526090856370063	1.3284170039311554	1.2110532612451306	0.04923691340318455	0.5921647115762855	0.8232088732957087	0.9302491818869413	3	0	3	7	0	20	2
FAM24B	0.1814198992637021	1.3148710913904262	1.7036100877826663	1.328376225429818	2.55383597670629	0.05996225018531154	0.6941215956708547	0.6333415169946393	NA	3	0	1	0	0	3	6
GRAP	-0.16783507826099728	1.020206685245984	0.7943922028356228	1.3280982868254159	1.3708039269576802	0.017989702290205547	0.685571339427546	0.8576627123069999	NA	4	0	0	0	0	6	1
TTC22	1.291154085630845	2.0714119523514425	3.4143286444341285	1.3274879531249137	1.2490323976530342	0.058890320369390986	0.6005250564869348	0.8167153676692284	0.9056050334052947	2	0	6	8	0	14	6
MGAT3	1.8373372990115793	2.392729007529706	4.717260461908015	1.3271900881846481	1.15908861119042	0.07515019556439645	0.5602165094736488	0.7839121087714163	0.8951343132290396	9	1	9	1	1	27	5
IFNG	0.4297195512145772	1.3314135191708019	1.8616268841673074	1.3257703667928873	1.2306824212444705	0.026831234981958763	0.7028526078612526	0.8629315635141352	NA	0	2	2	1	0	8	2
ZNF169	1.8012962139494217	2.589157300861297	6.446534815304861	1.325048587016439	0.5640305610985982	0.022355210463650882	0.6821072013048417	0.9381625010358792	0.9802841471723875	1	6	3	15	0	22	6
SNORA84	1.1389084824450353	1.8761976082172729	3.2564734042214876	1.3248302280318436	1.0778621776887207	0.0403507317232038	0.6538871294538517	0.8606722524683074	0.9424429747089683	1	0	1	6	3	13	4
KAZALD1	0.5114345649052124	1.316193838899651	1.7660603033679076	1.324599422997804	2.0667098093507925	0.06114609143128032	0.6345634076650106	0.6876441530482006	NA	1	1	1	1	0	6	4
COL6A5	4.37621076809776	5.1513062048355645	44.807368121913235	1.3245818422054878	0.09490841935664808	-4.137580426296924e-4	0.6787342510806583	0.9912713288425866	0.9999505444996434	102	50	30	3	4	156	26
HNMT	5.310040475084162	5.517557283953943	56.80642229353059	1.3244513580563972	1.1322706604781303	0.32152748462347835	0.23950070995084535	0.4758219669596622	0.5413372570558281	79	18	34	34	31	239	72
RP11-333E1.1	0.8208358353295097	1.6641080135942876	2.4858884264944976	1.3244238651919802	0.9835104004155851	0.02875587263722462	0.7044115204715926	0.8888675506184947	0.9647393564711951	0	2	3	4	0	13	2
SNHG19	0.6925031807430676	1.5946760215598448	2.413088334392039	1.3242065424570642	1.851510464116775	0.06066985569448246	0.6849352293317417	0.7463267535985078	NA	2	0	0	4	1	6	6
RP4-671O14.5	1.2191768949604802	1.8954894199675905	2.934125188712767	1.3240452628136352	1.2685207360175306	0.057761388739681674	0.6003494319707594	0.8054702232008689	0.9108002634666382	1	0	4	6	1	15	4
RNU1-83P	0.4596388392788256	1.4890706586444338	2.4591116155697597	1.323985923393039	1.9373199777535404	0.048976692812697516	0.737368157906955	0.7659478391946628	NA	0	1	0	3	1	4	6
RAD54L	0.7133624698295608	1.551148807513441	2.168608139274074	1.3237584703140446	1.451231764329526	0.046719477137924584	0.6723205033876437	0.8160538680475787	NA	5	1	0	2	0	8	4
CCDC77	2.6502204151223867	3.2351918530595527	9.643568394976363	1.322891037901869	0.9705853884471469	0.08974485537922836	0.5510898466002274	0.8120086877007401	0.8948229449441468	27	0	5	13	4	54	9
RP11-486I11.2	0.05858813612773919	1.4624510053013318	1.369779797859867	1.3227058949732078	1.9518920908799935	0.03118415078592184	0.7303248087543681	0.7552157617467493	NA	0	0	1	4	0	19	0
TRG-AS1	0.8049742192739748	1.5838577858461584	2.502509958701937	1.3224968759957172	1.065954687209211	0.02995040103331633	0.7058455206142408	0.877554728210228	0.9592301118841492	0	2	3	1	1	12	2
GHDC	3.0283410452788457	3.5018822215753276	11.838451904120737	1.3204639245315406	1.2502107624375889	0.17362064310385275	0.4363252052450427	0.6569740200510504	0.7135970711483183	25	1	15	16	1	65	15
MMP15	3.162995794779685	3.602190331441661	13.168020961287903	1.3192584597584562	1.1428959342523983	0.13759333489151437	0.4552265109043062	0.7045229293812404	0.801818308449393	19	1	6	30	4	66	16
RMDN2	2.3112486683559106	3.001447568502551	7.515888628974776	1.319242440056956	0.9473688316414803	0.07177411658535902	0.586265841741752	0.837967829206044	0.9210119343312596	22	1	14	6	0	52	5
PARPBP	1.4523094765253541	2.0957131262953945	3.9634183131077343	1.3191645702657335	0.9901477721547955	0.04509803881285773	0.6849352293317417	0.8599652922290814	0.9424429747089683	5	2	0	5	2	21	3
RN7SL8P	0.8272769624050151	1.660882518334828	2.8577957937258938	1.318978986249575	2.029954718768416	0.07120299944378337	0.7058455206142408	0.6968637386051385	0.7954901824600827	0	1	2	2	1	6	7
TCEB1	4.244852959913596	4.466127810236202	26.844194745800316	1.3175037790708959	1.1502181740675808	0.24290488480207478	0.3143159445987127	0.5679654884336548	0.6202759580651547	26	12	12	29	11	112	34
TEX264	3.6144953545401073	3.981495557952164	18.56559873635753	1.317264945677419	1.0668027868929377	0.13381682162418224	0.4363252052450427	0.719548042042145	0.8204022123538751	32	12	7	18	2	84	21
F10	1.8743756686254873	2.512951416334017	5.1950407782292185	1.3171149710012593	0.9855554429175072	0.06131361338567372	0.580453138757536	0.8424205264230838	0.9266575039972023	7	0	2	14	2	29	5
MT-TP	1.3094127182348254	2.3700639454960317	6.570042633715502	1.3167925530247513	0.911153340768557	0.02176154377759458	0.7478317307279398	0.9122343556768912	0.9772635351870352	0	8	2	1	2	8	10
ZNF436-AS1	0.6717048186823372	1.5014289809083567	1.6502342329585977	1.3167259199185106	1.412363290350691	0.04368944901198086	0.587885130686428	0.8014214952023847	NA	5	0	1	2	0	12	2
CTD-2623N2.3	-0.03306129659904985	1.0196982156565109	0.8057345902963854	1.3165869053493704	1.7611535755024437	0.027415348969610738	0.6516352177454442	0.778233215224095	NA	1	0	2	0	0	7	1
RP11-48B3.4	-0.03306129659904985	1.0196982156565109	0.8057345902963854	1.3165869053493704	1.7611535755024437	0.027415348969610738	0.6516352177454442	0.778233215224095	NA	1	0	2	0	0	7	1
NOMO3	2.0901463217720075	2.725201363332363	6.113874742993292	1.31612479490862	1.043806049352238	0.07666237506573177	0.5538941337005523	0.8156759065362709	0.9014644477406412	19	1	4	9	0	33	7
SRGAP3	3.22627786184722	3.648456328140258	13.452431865956298	1.315498987251919	1.3022503410316046	0.2195108184992593	0.4002403148475177	0.5917937743685725	0.6259747946349588	22	1	22	15	2	71	18
SERTAD4	0.5944126209407731	1.5540204049469313	2.058785753603293	1.3152971577730328	0.8625786025582705	0.021960693176946735	0.7058455206142408	0.9122343556768912	NA	0	1	7	1	0	10	2
CTD-3222D19.12	-0.03306129659904989	1.0186707006439042	0.80274127502494	1.3151471475777492	1.766817101879319	0.027523350120250426	0.6516352177454442	0.7778170497692413	NA	1	0	0	2	0	7	1
CD74	10.031212615692779	10.58595093948969	1969.2154793700445	1.314788456678151	0.48182279667197814	0.035971094488000205	0.5959825823911923	0.9258220392899497	0.9772635351870352	419	2028	1926	808	518	7097	1743
RP11-693N9.2	2.019369960854793	2.946085775870472	7.7758291333774165	1.3145783865897167	0.89790089286625	0.04929043345909839	0.6486142138992916	0.8794584190217782	0.9394048236573056	6	1	31	2	0	21	13
HKDC1	2.924068321506153	3.852377880002429	16.255755707974348	1.3142319284621116	0.015064564773193723	7.218513873863946e-4	0.7403224623156852	0.9975369207992716	0.9999505444996434	16	4	0	71	5	53	11
HSPA7	2.725283199458727	3.295697146491444	9.906686904307287	1.3121386385588343	1.060264433768221	0.11514579831662555	0.5294513009605976	0.7678286071053202	0.8500001139226883	23	0	16	11	2	58	10
COMMD3	2.587138179815878	2.9144020161737747	8.081600218722786	1.3118023397148402	1.3038749421077083	0.14585134217255089	0.4552265109043062	0.6787658469938275	0.7312698737451219	6	4	5	10	2	39	10
NUP210	5.092304900618612	5.38364062036221	49.98133929090904	1.3115428524864934	1.3429086562978896	0.7841557599012923	0.23417924070827653	0.3409426920659534	0.2668235411593716	60	9	76	67	6	259	66
CENPU	3.113712915677311	3.794431440043576	17.13424308784713	1.3114531635573317	0.7020557653949029	0.03948623900733557	0.6729130501621451	0.8981961054915356	0.9654584155807542	35	15	1	6	4	41	22
FGL2	5.957089016286068	6.544879264161436	119.61445371573554	1.3108186383409894	0.3130508716311108	0.018311792799779143	0.5447662005881131	0.9526218423586523	0.99247766872203	40	133	169	36	17	368	102
IQGAP3	2.2524308447504806	2.981578306588666	7.316030879431757	1.3107959921657832	0.9406399831367824	0.06648391469474396	0.6037328731931993	0.8399788610318075	0.9266575039972023	19	0	5	17	1	54	4
APOE	7.309216371639852	7.6963836904098235	264.26554535218753	1.3105170391305085	0.6413513425971508	0.06560813372160908	0.5113029385759892	0.8559942750704707	0.9487893668047911	141	193	59	309	121	1030	247
IGHV4-55	-0.5424689648524	0.8943687073437622	0.5157101938116112	1.3105068311761323	2.7957387796786817	0.01916778720187114	0.7058455206142408	0.6238352411664768	NA	0	0	1	0	0	9	0
RPL15P3	0.7155550361629087	1.5823047825306276	1.916920095455055	1.3101377080109757	1.5024326089778095	0.04741896035437187	0.6513665274127864	0.7802558385828109	NA	1	0	1	4	1	17	1
PCNXL2	3.7570359623171328	4.319731809440584	22.72854243862759	1.3097296082619225	1.0772747684882062	0.17882179060124317	0.53014270870653	0.7077343530302826	0.7437605189367583	36	0	36	29	8	115	26
FAM64A	-0.5424689648524001	0.8938443425187143	0.5142135361758885	1.3095682102000594	2.79967831288632	0.01919240479295897	0.7058455206142408	0.6220046107832741	NA	0	0	0	1	0	9	0
CTD-2547L24.3	-0.03306129659904987	1.0118963118611382	0.7827568851410636	1.3089279387008277	1.8047105705430315	0.028313970643901915	0.6475848807018395	0.767630030507157	NA	2	0	0	1	0	7	1
MIR503HG	-0.03306129659904987	1.0118963118611382	0.7827568851410636	1.3089279387008277	1.8047105705430315	0.028313970643901915	0.6475848807018395	0.767630030507157	NA	2	0	0	1	0	7	1
GPR171	1.8774528858061177	2.7990343851247763	6.644661384246327	1.3088927281400096	0.4559323801903021	0.023113162034591243	0.6821072013048417	0.9479666128084612	0.9802841471723875	1	0	28	9	1	24	7
CLDND2	0.16386893529434018	1.1839025923716513	1.1635009781721162	1.3086675902062113	1.3633064332496145	0.026677872504121236	0.6735375645507499	0.8507879871872389	NA	1	0	4	0	0	6	2
RP11-337C18.8	1.2870517508526582	1.9682125745393912	3.326826626080931	1.3086143357770772	1.6485451293198072	0.08417419311886384	0.5911036060065313	0.7103318003845518	0.8170727543667736	5	0	1	5	1	12	7
RP11-358D17.2	0.11387715371477458	1.1026265205146841	1.1647897382359191	1.308381314549151	1.6632860754532544	0.030404899665402184	0.6927296751712585	0.7957036353210594	NA	0	1	1	1	0	8	1
C1orf226	0.5556551892525738	1.4092850577016485	1.5839038388093651	1.3082690412004772	1.6936000138717817	0.04879833801031725	0.6345634076650106	0.746897613307046	NA	1	0	2	1	1	14	1
HVCN1	2.854833221291487	3.210948960608974	10.895468325153923	1.3081795799074774	0.8490014977976831	0.06556363108023099	0.5538941337005523	0.8446113248159202	0.9353529739736064	3	6	10	7	7	45	10
SVIP	4.120528174979459	4.430944953423717	25.74793384343086	1.3077178019424034	0.9248148449449906	0.11963208111257398	0.40539376033776	0.7441954182140146	0.8642368325504095	15	4	23	31	20	144	19
AGAP2	3.0415838351745643	3.3921464034905897	11.212633789488711	1.3073041114174486	1.2055849062219504	0.18286260863978385	0.4120259188335395	0.6588354169282273	0.7018720287066268	13	1	17	10	5	67	11
SERPINI1	0.8621939235002217	1.6526972603169174	2.0712526393181174	1.3066042523600787	1.3093487534282102	0.046963566405380575	0.5959825823911923	0.8189635234169544	NA	4	0	1	5	0	12	3
TATDN1P1	1.0177660672228996	1.835319256130502	2.917889631063207	1.3060186990809592	0.8631613277056321	0.02939305817121439	0.7058455206142408	0.9031577310499533	0.9676798133376954	0	0	6	4	2	13	3
ZNF69	2.0186677945435707	2.482091182862117	5.850325252719554	1.3056741135249024	1.4033214787387975	0.09943112107869152	0.5602165094736488	0.7216857738760538	0.8154049047595985	9	3	2	2	2	22	9
CARD16	4.309577545838031	4.637784364939964	30.32263659931824	1.3051661223316322	0.7496479987037205	0.08047114957101643	0.49383267674393344	0.8253956862561415	0.9266575039972023	13	10	61	12	18	125	29
PDK2	2.648834839168516	3.0528529716287354	8.437594315855081	1.3047328095417097	1.3141155900562307	0.15781251499160986	0.4374515235481928	0.6578860348426919	0.7223104376695094	19	2	6	9	1	45	11
IL22RA1	0.5426168953143862	1.360054310287976	1.4034476999520185	1.304580415543796	1.5869683808506072	0.04491162348063192	0.5800117012563127	0.7678286071053202	NA	3	0	2	1	0	10	2
NTHL1	1.9168677309997195	2.353644877363572	4.550169374874583	1.3037526456981676	1.4056483515802762	0.11556535359387377	0.46858001426150453	0.6801765626950285	0.792207397025432	7	1	5	4	1	29	5
WNT5B	1.17217395671941	2.1854999455073703	3.4770592945254113	1.3021646947739156	0.5517765463604187	0.021603506382523608	0.6675545248645759	0.9424793666764989	0.9802841471723875	21	0	1	3	0	18	3
RP11-255B23.1	-0.09698400759493854	1.1338479789770235	1.5748808558334315	1.3016874327671013	2.7619597865940673	0.04888144576971321	0.7378500535706581	0.6600081982702096	NA	0	0	1	0	1	2	5
RP11-1109F11.3	0.036285392996698945	1.1969942463120946	1.8035101217025535	1.3014692994932135	0.8337841107089153	0.006934030509570068	0.7393054214255579	0.9332952272206597	NA	0	3	0	1	0	7	1
EMBP1	0.26270860738543556	1.409076457026625	1.4613103066412974	1.3011636556133979	0.8583629460628441	0.016653361237888582	0.7058455206142408	0.9176480885204432	NA	0	0	7	1	0	10	1
GPR155	3.131437643295266	3.7088827090442824	14.859191497707494	1.3001316921750201	0.831348591959559	0.07744351561004702	0.5782588593096821	0.8437937807876168	0.9230248142993337	9	9	27	19	0	65	15
RPL7AP64	-0.3942582926497339	1.1143541095682197	1.6345621468009848	1.2997745964655263	3.6416557457777863	0.048838044765564186	0.768653369086078	0.5547746029440123	NA	0	0	0	0	1	1	6
RALGPS2	3.761520678473812	4.145912191457398	20.178925348813564	1.2993866963440717	1.0989067089786273	0.1541633256368011	0.44181466858597734	0.6830121632871167	0.7828774444932586	11	2	45	25	6	94	25
TIMM10	2.449023731599305	3.021609083189995	8.362390007968191	1.2987713175548348	1.4053016167574943	0.14660387459817334	0.5346743703619299	0.6791150128470558	0.7166800570664574	16	2	7	11	0	32	15
SNORA69	0.45963883927882554	1.5217960055904567	2.770624268215514	1.2987286743747521	1.7906888999571833	0.04022406033825556	0.7331424208669859	0.8035226790386147	0.9116305585987813	1	3	1	0	0	4	6
PMF1	1.7322290817510817	2.518922608153877	4.7459299191087245	1.2987255959454689	0.961304957290844	0.056338516791244304	0.6207322353255122	0.8512408825829771	0.9378113648900956	12	0	7	9	0	35	3
LGMN	6.595578773804084	6.787534714059832	138.93595028649534	1.2971314781882461	1.0749157004731351	0.3228294664235034	0.22138956690871542	0.4668981758855327	0.570772754367902	142	72	69	136	49	617	163
PAX5	0.07764348116741115	1.1269495894880206	1.2964752839613791	1.2966975905728473	1.3171496465493968	0.022740187825284787	0.7208309440114425	0.8639665769511623	NA	0	0	3	0	1	5	2
TRAM2-AS1	1.209759553111094	1.7867250615279189	2.7757935465948345	1.296648378170416	1.3969300949857495	0.06418027282376498	0.6028930709628172	0.7659478391946628	0.8909760653070663	1	1	4	2	1	16	3
ENO3	1.1815437198090637	2.017247982128442	2.9533757818964568	1.2964291105107704	0.9503753013855742	0.03986275029096774	0.6159777332187594	0.8721661258572767	0.9533962587787103	13	0	2	3	0	18	3
RHOF	1.935786136681683	2.516107665109524	5.310319229247577	1.2963659109620895	1.3689334499890424	0.10490673483180046	0.5332466232599912	0.7222504726119278	0.8170727543667736	6	0	6	10	1	23	9
RP11-705C15.2	3.1821327230668874	3.595900648695911	13.931759118614156	1.295796870293447	0.805874621614258	0.06841880436205945	0.5182597853155968	0.843871263092242	0.9365390249511156	8	10	27	6	2	68	11
RP11-284N8.3	2.7273262595097383	3.367181190397749	11.032212208095993	1.2955505312142337	0.5583489030373552	0.035387603279552066	0.6158979635017728	0.921035708835318	0.975583292847164	3	4	41	7	1	49	9
SH2B2	1.2544963938624698	2.1741741329300375	4.238401622636539	1.2951584369077709	0.4354965925723722	0.01123336916153211	0.737368157906955	0.9564201832995923	0.9939666012319681	1	3	13	0	1	20	2
NLRP7	0.11387715371477462	1.0959509387003257	1.1448053483520426	1.2947403978398027	1.701667744990004	0.031681049425125014	0.6856379004256683	0.7839121087714163	NA	1	1	1	0	0	8	1
PCDH12	4.381727806259085	4.829163476622227	33.46941091182561	1.293985190037869	1.232916922888588	0.20393658088320243	0.42398420054325037	0.5903590094361495	0.6692218538001684	27	2	78	37	7	135	51
AUNIP	0.11387715371477458	1.0954428623236603	1.14330869071632	1.2937396844432196	1.7045677104970707	0.03171489185866925	0.6855644374704499	0.7839121087714163	NA	1	1	0	1	0	8	1
ACYP2	2.328614665481755	2.727307568403958	6.667932252535676	1.2934987119511994	1.2134405184550776	0.11295709482793888	0.4950896417806822	0.7285006744860398	0.8341033949901829	7	4	5	7	1	43	5
IL12RB1	1.7024444370618141	2.4777979542284174	6.141667899285997	1.2934147348121927	0.44933173474943316	0.013341416259897362	0.7183095001917431	0.9517185964866285	0.99247766872203	11	7	3	0	1	23	4
CTC-457L16.2	0.16386893529434016	1.1625711260878304	1.0975611779775962	1.293025246703696	1.4595087838230183	0.029027536288557056	0.6666112441961026	0.8380808540462634	NA	4	0	0	1	0	6	2
AASDHPPT	4.237858529784068	4.4364498758225945	26.09854373845851	1.2927479472199175	1.079032103214882	0.23140031696095995	0.32834823181284484	0.5917937743685725	0.6642110465821724	15	10	26	27	12	120	29
RP11-3P17.3	3.0219298812057485	3.2909100400359983	11.11690572975427	1.2926295492012116	1.1920763518846282	0.15608493403328633	0.43595746327689244	0.683198717394233	0.7373437605540039	9	4	11	6	6	51	13
HADH	3.5847199839077715	4.042130021642303	19.629257964200406	1.29173801773115	0.8762120385311482	0.08316804035581149	0.48611580112795755	0.8132841077632509	0.9138359947497386	36	16	12	11	1	87	19
RPL23A	8.16736268614547	8.33924978010506	408.39118999637674	1.291327795111184	1.2070922258933392	0.7599478569248096	0.13760307718730913	0.31546743034844704	0.23862409309782184	491	124	319	274	195	1733	552
FBXO2	1.412439924165349	2.105748422939112	3.69239899749079	1.2907618777543661	1.415987592372106	0.07416605671231953	0.5958098965495859	0.7658290857942784	0.86397718836159	11	0	2	2	1	14	7
ANKRD55	0.5183629245753825	1.467055385915889	2.1453077387632375	1.2905050752032912	1.707992509430169	0.04760409436747066	0.7121372282318468	0.7841017449307721	NA	0	1	4	1	0	5	5
ZNF879	1.5582118059927705	2.164841831997628	3.7446426821501175	1.2904129822305348	1.252031939226428	0.07385549492533618	0.5594661502513226	0.7802558385828109	0.8906155465926591	7	0	7	2	1	20	5
AC007969.5	-0.847104721427207	0.6712457330495196	0.27756566322814574	1.2903715084435547	3.829565554621654	0.01636739470976876	0.7058455206142408	0.5547746029440123	NA	0	0	0	0	0	6	0
AC008268.1	-0.847104721427207	0.6712457330495196	0.27756566322814574	1.2903715084435547	3.829565554621654	0.01636739470976876	0.7058455206142408	0.5547746029440123	NA	0	0	0	0	0	6	0
CITF22-92A6.1	-0.847104721427207	0.6712457330495196	0.27756566322814574	1.2903715084435547	3.829565554621654	0.01636739470976876	0.7058455206142408	0.5547746029440123	NA	0	0	0	0	0	6	0
CLEC6A	-0.847104721427207	0.6712457330495196	0.27756566322814574	1.2903715084435547	3.829565554621654	0.01636739470976876	0.7058455206142408	0.5547746029440123	NA	0	0	0	0	0	6	0
CTA-276F8.2	-0.847104721427207	0.6712457330495196	0.27756566322814574	1.2903715084435547	3.829565554621654	0.01636739470976876	0.7058455206142408	0.5547746029440123	NA	0	0	0	0	0	6	0
CTC-231O11.1	-0.847104721427207	0.6712457330495196	0.27756566322814574	1.2903715084435547	3.829565554621654	0.01636739470976876	0.7058455206142408	0.5547746029440123	NA	0	0	0	0	0	6	0
DNAJB8	-0.847104721427207	0.6712457330495196	0.27756566322814574	1.2903715084435547	3.829565554621654	0.01636739470976876	0.7058455206142408	0.5547746029440123	NA	0	0	0	0	0	6	0
EPHX3	-0.847104721427207	0.6712457330495196	0.27756566322814574	1.2903715084435547	3.829565554621654	0.01636739470976876	0.7058455206142408	0.5547746029440123	NA	0	0	0	0	0	6	0
GRID2IP	-0.847104721427207	0.6712457330495196	0.27756566322814574	1.2903715084435547	3.829565554621654	0.01636739470976876	0.7058455206142408	0.5547746029440123	NA	0	0	0	0	0	6	0
IGHV3-41	-0.847104721427207	0.6712457330495196	0.27756566322814574	1.2903715084435547	3.829565554621654	0.01636739470976876	0.7058455206142408	0.5547746029440123	NA	0	0	0	0	0	6	0
MEIS3P2	-0.847104721427207	0.6712457330495196	0.27756566322814574	1.2903715084435547	3.829565554621654	0.01636739470976876	0.7058455206142408	0.5547746029440123	NA	0	0	0	0	0	6	0
PTCHD3P2	-0.847104721427207	0.6712457330495196	0.27756566322814574	1.2903715084435547	3.829565554621654	0.01636739470976876	0.7058455206142408	0.5547746029440123	NA	0	0	0	0	0	6	0
RP11-173C1.1	-0.847104721427207	0.6712457330495196	0.27756566322814574	1.2903715084435547	3.829565554621654	0.01636739470976876	0.7058455206142408	0.5547746029440123	NA	0	0	0	0	0	6	0
RP11-18D7.3	-0.847104721427207	0.6712457330495196	0.27756566322814574	1.2903715084435547	3.829565554621654	0.01636739470976876	0.7058455206142408	0.5547746029440123	NA	0	0	0	0	0	6	0
RP11-307C12.12	-0.847104721427207	0.6712457330495196	0.27756566322814574	1.2903715084435547	3.829565554621654	0.01636739470976876	0.7058455206142408	0.5547746029440123	NA	0	0	0	0	0	6	0
RP11-66N11.8	-0.847104721427207	0.6712457330495196	0.27756566322814574	1.2903715084435547	3.829565554621654	0.01636739470976876	0.7058455206142408	0.5547746029440123	NA	0	0	0	0	0	6	0
RP11-756G20.1	-0.847104721427207	0.6712457330495196	0.27756566322814574	1.2903715084435547	3.829565554621654	0.01636739470976876	0.7058455206142408	0.5547746029440123	NA	0	0	0	0	0	6	0
SLC27A6	-0.847104721427207	0.6712457330495196	0.27756566322814574	1.2903715084435547	3.829565554621654	0.01636739470976876	0.7058455206142408	0.5547746029440123	NA	0	0	0	0	0	6	0
ZNF732	-0.847104721427207	0.6712457330495196	0.27756566322814574	1.2903715084435547	3.829565554621654	0.01636739470976876	0.7058455206142408	0.5547746029440123	NA	0	0	0	0	0	6	0
IPO5P1	1.09156990030829	2.025873482571451	3.211793635243513	1.2902023564048561	0.6249864756751301	0.020676949876016933	0.7253505712426264	0.9342676067215959	0.9802841471723875	0	1	7	9	0	18	2
ACOT2	2.2129104670295567	2.676628578230145	6.460263723373576	1.290002520491911	1.4612245565666815	0.12957048088073567	0.5212721396144075	0.6647135301707082	0.7368358918780367	10	2	2	9	1	26	11
RN7SL15P	0.9595292145210073	1.694552531739761	2.9311771878280624	1.289729674931543	1.2415147115865217	0.041284228493925455	0.6667683643110799	0.8459072138265729	0.9378113648900956	1	3	1	3	0	10	4
RASSF4	5.301276364049512	5.525288605033743	56.91413470783168	1.289707844134447	1.2021302313863438	0.42779364848742213	0.2418966276048407	0.42037388659347696	0.4433510167789395	53	28	74	38	11	229	79
RP11-493E3.1	0.09801553765923976	1.5379897157125966	1.7677318724118751	1.2896621513360058	0.10921643976353108	0.002327151663311722	0.7455682543618313	0.9938719387223957	NA	0	0	12	0	0	8	1
CTB-31O20.2	0.45963883927882554	1.5206261923136493	1.6275284064873519	1.2891442132180493	1.0524143000470607	0.024322843814414408	0.6951430564206136	0.8853075218346087	NA	3	0	0	6	0	13	1
RGS17P1	0.40022656871923057	1.4141472487557702	1.566609064528272	1.2888971007295251	0.9612970250834729	0.022211041230006234	0.7000618774626928	0.9043120597628999	NA	0	0	2	6	0	8	2
CES4A	1.3843870418734439	2.1873181572478195	3.709775531256883	1.2888677688240486	0.9495192941018021	0.04467673584687288	0.6158979635017728	0.8699258113947633	0.9424429747089683	4	0	13	3	0	17	5
RNU6-14P	0.8056326840243447	1.8685384917630787	3.724895479877069	1.2884604161714486	1.8535031249072327	0.05522741916180039	0.7363504457969341	0.7658290857942784	0.8685617929596986	1	3	0	4	0	5	9
S100A13	4.597546821910961	4.80432574792659	33.723695180098275	1.2883902872738202	1.2150865253014382	0.5160770361017681	0.24356892862950974	0.4275791571300126	0.390054751450864	39	7	38	22	17	154	43
ITGB2-AS1	1.5828216548371437	2.2913650399106578	4.007924048163416	1.2883104876015752	1.0761707499344837	0.06241602027041441	0.5863125721152732	0.8349832576157138	0.9199412716205163	10	0	7	5	0	22	5
ZNHIT2	0.6462083465671599	1.395656338235025	1.8902018986890587	1.2873651590832953	1.9021708457665185	0.0623909458226506	0.6306337313174213	0.7094880066907208	NA	2	1	1	1	0	7	4
RABEP2	3.283515715326861	4.021667802457684	17.636015999283643	1.2871963337009844	0.8501865342456054	0.0789422729363649	0.6006737836195016	0.8403039527366352	0.9157912344606859	69	2	16	21	0	85	19
AC087380.14	-0.25406053238792636	0.9406546777635669	0.7346937500732692	1.2871373199679952	1.4119158167941699	0.016412039356996286	0.7058455206142408	0.857258279472076	NA	0	0	3	0	0	5	1
CDKL2	2.7802171073469157	3.21876460325468	10.116349691520066	1.2859535328358371	0.9472596204256428	0.08356971592947195	0.5254037340969688	0.8113392902679463	0.9043770969555072	9	6	4	21	1	52	9
DUSP8P5	0.7792158674646611	1.7217260948970845	2.050411178995534	1.285658659651862	1.2903820427123491	0.040833544277018095	0.6616493400587613	0.8251596274453395	NA	1	0	5	4	0	19	1
IFT80	3.959816226994177	4.2471621529402634	23.043703559102077	1.2856191033888937	0.8700368898661589	0.10210419198696338	0.40749738949211745	0.7778170497692413	0.8948229449441468	15	18	25	15	5	112	19
NRGN	5.076728923393971	5.270153099447883	47.63700388906223	1.2838117590565423	1.1106084970910413	0.3231868866715603	0.24740371156990634	0.4881787461635735	0.5416687774117541	52	14	44	27	27	202	59
IFT52	3.1707347731389506	3.4836266772325963	12.46504858664056	1.282999907812506	1.3906171377335343	0.25477168547353995	0.4010708843398118	0.5521135403987598	0.5241138837661947	17	2	15	7	5	54	19
PPP1R16B	3.500379233533446	4.000357126199888	17.70288130052224	1.282978455673218	0.9748172677982148	0.10413123305759125	0.4745616108754643	0.7742107474978149	0.8713038289042613	14	2	55	16	2	86	20
NSDHL	2.6339809140771173	3.0247016073414876	8.15211666474825	1.2826369459087779	1.246370882261577	0.14819472106890308	0.44383706595550965	0.6789465864355815	0.7592993390148777	13	1	6	14	2	48	9
SNORA73B	8.219171116477517	8.526114549372899	469.8227251021632	1.2821989249929304	1.0459438322323478	0.1737927158478164	0.3855357728470964	0.6382061902053165	0.7743816950744196	277	259	232	345	228	1389	703
SASH3	4.539070032446634	4.721270131578117	31.390546109938555	1.2821626727811892	1.1971962666851208	0.6077795836811078	0.2349612492421247	0.40778914873096656	0.34499137683112013	28	11	32	39	9	180	31
PSORS1C1	1.7992403436200473	2.3325388676371803	4.356785240771832	1.2820462904017234	1.243837765170529	0.08172274085476308	0.5538941337005523	0.7605317983393717	0.8828736439696253	3	1	4	9	1	32	3
RP11-1094M14.8	0.35080451602093476	1.5738955130915262	1.8056563474208325	1.2819313460751325	0.5472529621901265	0.011088592664839013	0.7268572009631837	0.9517185964866285	NA	0	0	10	1	0	11	1
DYNC2LI1	3.8427700315535693	4.074900163758103	19.873109835551812	1.2806742561037356	1.1204731565969188	0.20676364554541662	0.3947451761701999	0.6166949059622175	0.6857899787430344	10	6	22	24	9	88	24
SCIMP	3.1981152815842253	4.052445310428267	21.24618287086933	1.2793727955260736	0.013343790273976057	-0.0052891475650987	0.6935552815369602	0.9979422814064176	0.9971206659547955	2	28	30	12	1	50	16
LOXHD1	1.4565548239916593	2.13333570112858	4.061698480872281	1.2792733193557606	1.5073555700311705	0.08029322845856017	0.6253895357047587	0.7505902831450998	0.8454990009094311	4	0	7	1	2	13	8
CCDC94	2.8646103824504943	3.235887702643873	10.14814241196702	1.2779998647415216	1.2898794941776204	0.1706055196728235	0.4518234459714454	0.6558022221593237	0.6951765074423526	13	4	6	16	1	47	14
PATL2	2.9364332577073986	3.3208670889967853	10.795228694991629	1.2777070091310896	1.040442462297873	0.1059477680367845	0.49288741321301266	0.7658290857942784	0.8614342971240102	7	2	26	6	4	52	12
FIGF	3.2667054278711323	3.7318545585741334	14.513649423004884	1.2775858013384853	1.0700704915743562	0.12348286183860918	0.4976195474529665	0.7337011856231636	0.8402310118691694	41	4	20	6	1	72	17
CTC-260E6.6	0.783023814893383	1.7213688273001346	2.2914781363262224	1.2775553270881794	1.0678395862153025	0.03574835417870093	0.6595888688521918	0.8744020621136149	NA	11	0	1	1	0	9	4
PPFIBP2	3.9545352485410206	4.2126994238257	21.42986100313664	1.27732480676935	1.1828252531421035	0.2590969721240049	0.3316390053497512	0.5581087482712012	0.6032732454176012	19	6	41	16	5	109	25
CD244	1.2868245189756649	2.3335287806068856	4.627015708045998	1.27727573362972	0.27921161093950564	0.00677111418942342	0.7378500535706581	0.9778839304387725	0.9969515244828931	3	3	18	0	0	22	2
SGOL1	0.2986427169562876	1.1618414928305392	1.1074069078026358	1.276872476786912	1.7630335395266816	0.040792504150973685	0.6102307799097761	0.7552157617467493	NA	1	0	1	2	0	7	2
ELAC1	0.9897774657978629	1.7383036219572257	2.406748780102619	1.275875064330573	1.1926216220223105	0.04477748108219583	0.6432743493907254	0.8380808540462634	NA	1	1	2	6	0	16	2
QPCT	1.8633408340367839	2.586706775490733	6.173820507743307	1.275738215776858	0.43566642928773225	0.01790084647600722	0.737368157906955	0.9488333416096447	0.9864419321977844	0	1	12	8	5	26	4
RP11-333E13.2	-0.2022648067615394	0.9433833449130756	1.1852577663985904	1.2755942616615523	1.453434772404865	0.014272741674054538	0.7455682543618313	0.8591167059340001	NA	0	1	0	0	1	5	1
ITGB3BP	2.9711122679708613	3.2836096897461418	10.976244796682357	1.2755523579200791	1.0566143139910935	0.11696403425603151	0.5006133497772219	0.7552157617467493	0.8454990009094311	16	5	3	10	5	53	11
EMR4P	0.739547127207776	1.5488716889681382	1.8423935881097022	1.2753623770445843	1.3554416532068225	0.04450909735763061	0.6119169109543914	0.8179862472496059	NA	6	0	2	1	0	10	3
AGR3	1.813530174810229	2.539722307271671	7.100530501999272	1.2748307033432549	0.8548944437482822	0.02980216294822875	0.6746813080198849	0.8997616272088453	0.9724121796976513	3	9	1	3	1	16	9
ZNF771	0.9258547548019742	1.7574436001610865	2.2067537838948312	1.2746755222289385	1.144247958647273	0.04136919355714282	0.6257514124348478	0.8446113248159202	NA	6	0	1	5	0	16	2
LMNTD2	0.3937854416437252	1.2414873346973694	1.2115641132399104	1.272892430917045	1.6435911909760705	0.04117246999439791	0.6037095716741591	0.7678286071053202	NA	3	0	1	1	0	8	2
NECAB3	3.0651996036105142	3.538652748951753	12.305041571331042	1.2726249148143718	0.944297852587963	0.0925960988122697	0.5464818856781604	0.791127157904733	0.8951546481912216	33	2	3	22	3	73	10
HCP5	4.395342895117997	4.724825284415013	31.92500027548479	1.2725990590873497	0.9931616109603852	0.14659578348950905	0.39741758160779544	0.6968637386051385	0.8179683190769724	40	20	46	16	3	151	33
CXCL17	4.619583161383748	4.995775153231073	40.30880616768739	1.2724858030764912	0.5338960340432343	0.042851430609025486	0.5034192333582438	0.8971583131789402	0.9749263927675182	14	36	18	53	12	144	35
FANCI	4.287757261087137	4.535615584844094	27.94963498642187	1.2721147305760871	1.1592437277131098	0.2442758116660362	0.3678680081554751	0.5634698239064017	0.6199926772936245	35	13	11	37	7	115	37
RN7SKP71	1.154148423699281	2.0083629267995815	4.183735971552057	1.2718784493236428	0.7892894310689459	0.023294124737482328	0.7183095001917431	0.9200688673903841	0.9764754058531434	5	5	3	0	0	11	5
AHSP	0.3301773861159098	1.4774470978904908	1.512965220775048	1.2718260261803556	0.8460252729990649	0.018151994322211963	0.7058455206142408	0.9158680426638958	NA	9	0	0	1	0	11	1
CTC-459F4.3	1.6780093597280674	2.3201681949801527	4.281055006024554	1.2718023624058874	1.0722061290943845	0.06344282193640097	0.5895975758562958	0.8274544776460535	0.9177518843801173	13	1	2	6	0	23	5
[truncated: 16,488 more rows]
