# Supplementary material for: Genome-wide bioinformatic analyses predict key host and viral factors in SARS-CoV-2 pathogenesis
Source: Commun Biol. 2021 May 17;4:590. doi: 10.1038/s42003-021-02095-0 (PMC8128904; doi:10.1038/s42003-021-02095-0)
Supplement: Supplementary file 5 — Supplementary Data 3 [file 42003_2021_2095_MOESM5_ESM.zip › GSE150316_ValidationDataset/WithoutThreeOutliers/case3/des_Case/unfiltered/controlVscase3_genes.DESeq2_unfiltered.tsv]

gene_id	LimmaV_AveExpr	edgeR_logCPM	DESeq2_baseMean	LimmaV_FC	edgeR_FC	DESeq2_FC	LimmaV_padj	edgeR_padj	DESeq2_padj	NegControl1	NegControl2	NegControl3	NegControl4	NegControl5	case3-lung1	case3-lung2
IGHV1-58	0.5683139393899762	3.385159977161864	11.143818697904502	6.024023995171907	8.671153807841185	9.200032237550543	6.590230198681053e-4	0.004288127814318838	4.976079454416874e-7	0	0	0	0	0	90	34
IGLV4-69	1.7339573878250631	5.861919811883329	69.8477491077055	8.257800960406167	8.583098580357142	8.585002974213365	9.206907931792822e-5	3.3169915297731664e-5	1.9204433072970894e-17	0	0	0	3	0	718	177
CRISP3	0.4095615126979051	2.908638643188905	7.543908053743794	5.449924975089705	8.10720945348837	8.456627528968935	0.001190961011372079	0.010364499722591335	3.578584179728402e-5	0	0	0	0	0	61	23
IGHV2-70	1.153878951178225	4.517213441340472	26.005337313559792	7.0852339667024316	8.366303103843368	8.44514650968132	1.9597078076216394e-4	6.260016833343036e-5	7.534949551403227e-11	0	0	0	1	0	276	64
IGHV1-45	0.23670891685073742	2.485046905774554	4.782435026493134	5.053663823465246	7.49437186606143	7.542177695648046	0.0023304738196893325	0.02420213018381097	0.0016899823680182982	0	0	0	0	0	59	10
IGKV2-24	0.8363201528054298	3.525531308704814	12.019340881179602	5.9794665170152514	7.251123317230258	7.196617471254569	5.446305812022839e-4	0.0010474644215945454	8.939174732909588e-7	0	0	0	1	0	129	29
ZNF683	0.15301909911815476	2.324948319402808	3.9814794495827934	4.840981666396752	7.249968292919423	7.115059565937896	0.003938857112141365	0.036804321025223775	0.0068529026879352575	0	0	0	0	0	55	7
IGHV1-69	1.23904799810052	4.0697173557925925	18.717131598142764	6.238165012808143	7.1490028886192425	7.087470143167205	3.6023109468650844e-4	3.243118115921933e-4	7.790870474989344e-9	0	0	1	1	0	174	51
IGLV3-27	1.184732242543092	3.929927429617124	16.357487534637063	6.133486321732888	6.971188850628974	6.883997172604269	3.766143876837956e-4	4.2813724011030917e-4	3.3069144377765024e-8	0	0	1	1	0	194	35
IGHV1-69-2	1.69792852041258	4.8282348028204485	32.869421577361116	6.762239269958657	6.840303118615953	6.748482578604321	3.586555571543053e-4	3.243118115921933e-4	1.1552182349239816e-11	0	0	1	4	0	336	82
IGHV4-59	1.516928175659413	4.4167216090649815	24.013337725802536	6.404118035178121	6.673655316568294	6.565420307295072	3.6023109468650844e-4	4.2813724011030917e-4	4.360676443285188e-10	0	0	3	1	0	262	56
IGHV1-46	1.7636625391112706	4.713802041987117	30.199278016949197	6.468231703491812	6.088810051405102	5.920141566006858	5.213788108042326e-4	0.0012143889381076186	1.827199128556749e-8	0	0	1	7	0	303	75
APLNR	0.9347277790566975	3.1430810716384867	9.010716205335383	5.12649129707973	6.107254368036737	5.900162189823777	0.001017077414686123	0.0032388951845280685	3.966110944130911e-5	1	0	1	0	0	80	25
IGHM	5.865878583932839	10.03641206780656	1307.909625934313	8.570644660364714	6.687155799016279	5.848633073169293	0.0031429053495053484	0.0042652922605816105	0.009097589784215954	0	6	159	98	6	12857	3328
IGLV9-49	1.1390513438384706	3.4574992792438004	11.78299724496361	5.304502058347339	5.975640058043234	5.778099585787945	0.0011383647203645623	0.002958875427501996	6.887187773304385e-6	0	0	1	2	0	93	35
IGHV2-26	0.47452261696524384	2.588786504955374	5.137605572732077	4.862226608610907	6.046530353549545	5.644834113269639	0.0031429053495053484	0.012888317248566615	0.0031713574565458854	0	0	0	1	0	69	9
CXCR3	0.4252091107782835	2.380114983671189	4.419187286748951	4.564946505372687	5.799380930792776	5.319653063256333	0.004205944845707971	0.020808776435872124	0.006938494001377514	0	0	1	0	0	49	10
IGLV3-21	2.521537978186034	5.679270847521257	61.448555312418975	6.890856909419492	6.221873062096143	5.303435991380172	6.590230198681053e-4	0.0010191565804454315	0.009097589784215954	0	0	1	10	3	594	155
DEFA4	1.1415753928191597	3.1349842687520435	9.287694791134012	4.697105540706909	5.512065155352442	5.232732965829596	0.003648187115197803	0.007811952850705293	8.619844429447268e-5	1	0	0	1	1	65	28
CTSG	1.686262269532783	4.0188630451307885	18.7777566003273	5.263457285837023	5.522634597926115	5.186119208474599	0.003271787024516605	0.006283064188029985	1.0858733122575385e-5	2	0	1	0	3	111	60
IGHV3-33	3.156177001134414	6.542731543779112	113.71272917235267	7.170769514188224	6.001810452430573	5.16745013543227	6.733604369776215e-4	0.0013359482321055258	0.027011201532383892	0	1	24	9	0	1092	290
IGHV4-34	2.4251623319244082	5.836950515452373	68.66882136885306	7.163835624552075	6.180519288632271	5.158363101950772	5.213788108042326e-4	0.0012143889381076186	0.0646565935875839	0	0	3	15	0	674	174
IGLV3-1	1.2447923523903055	4.106311103703648	19.362493207436735	6.236905575662934	6.347783244100367	5.066111044674666	6.590230198681053e-4	0.0020743128845768506	0.1014073143160907	0	0	0	4	0	166	55
CD3D	0.7323032754892478	2.6136708493927787	5.462807132271642	4.531675448675081	5.399196769548938	4.99926759865635	0.0029355512152360666	0.014502689828300663	0.002794639954141479	1	0	1	0	0	61	12
IGKV1-16	1.6375819878399227	4.09939661382274	18.33805029431345	5.626142720429061	5.207392150910173	4.923837747890331	0.001793928062295228	0.006700594192877389	3.2287339864645397e-5	0	0	7	2	0	244	30
IGLV1-47	2.3023238353907898	5.478171307047632	52.88174794970415	6.810033752742815	5.876279608521117	4.8210741975853635	6.453127556576854e-4	0.0017091134676274838	0.07656844074676127	0	0	3	14	0	539	128
IGKV1-17	1.6674753240987195	3.92607368784822	16.873806201912174	5.259230588875292	5.049049873454175	4.801700266861678	0.0022788100289422796	0.007359477469774276	1.680010894081608e-5	0	0	4	5	0	137	47
IGLV1-51	1.8258931573904371	4.246767445304302	21.040543740962963	5.603289216862181	4.991038892735826	4.716169697456961	0.0017512258307195354	0.007811952850705293	4.010213588073744e-5	0	0	9	3	0	225	46
IGHV5-51	2.2321069753324574	5.104797990716976	40.49835110947117	6.31496628814771	5.55864156850971	4.654132126685595	8.61974538302344e-4	0.0020743128845768506	0.06003650870460652	0	0	5	11	0	371	106
IGLV1-40	2.6464459738718964	5.453116906373075	52.04488993403201	6.2897353811611465	5.38430198542357	4.606527509096163	0.0011747959498682513	0.002440740840391852	0.02899015808863131	0	0	5	17	1	507	127
IGHV3-21	1.8564774772382342	4.216208377191651	20.341451171658907	5.488452923640475	4.839267207979507	4.5457961630925885	0.0022788100289422796	0.00980609761974837	8.443747312497976e-5	0	0	4	9	0	239	39
IGHGP	1.813864142494296	4.061694779801707	18.772305795005312	5.212508677616184	4.800999276966679	4.5289111227918095	0.0031429053495053484	0.010300240236285051	6.34809934388469e-5	0	0	6	6	0	145	53
IGHV3-53	1.7204255493884364	3.980150921469156	17.35708654462316	5.301524992691905	4.81996866614301	4.525729196654136	0.0022788100289422796	0.010929309844164766	1.0895260976958664e-4	0	0	3	8	0	161	43
IGLL5	2.372419843200214	5.278751245668965	46.04900892113926	6.35291340688903	5.504485881065696	4.47068368921571	0.0010590667445576271	0.0021401745553396127	0.08476594932996737	0	0	11	8	0	409	123
RETN	1.3136477841989003	3.1805307149370816	9.804283668047852	4.463186848514008	4.836619806519197	4.423929944930723	0.01353296174025074	0.024565213864835192	7.923022987014229e-4	3	1	0	0	1	62	29
IGLV2-11	1.9290257647711415	4.309555094433589	21.62164416363303	5.475347008502672	4.730909756800687	4.409035633982839	0.0031429053495053484	0.011415538218306286	2.1985218834797422e-4	0	0	10	5	0	280	35
IGHV2-5	0.24111500775365377	1.9117049884838884	3.1889053029094447	3.6082165952335026	5.253036867702612	4.407534001728802	0.039154752932716475	0.06978728732836598	0.0658372122888905	0	0	0	1	0	18	11
PF4	1.234983316894646	3.1108289648299925	8.901370578263451	4.466112345052573	4.726886359117627	4.377913509255132	0.004132265912464119	0.020808776435872124	0.0011137461837334576	4	0	2	0	0	66	26
IGKV1-39	1.1513148866365601	3.0554655980522916	7.988424012801916	4.658778270407631	4.761442753604529	4.3654360656677715	0.003607437510102008	0.021859021495800428	0.0015450798541298447	0	0	3	2	0	91	16
CD79A	0.6075912497496857	2.2593029925845345	4.120963991563275	3.9810623307711865	4.917188673375248	4.31378181527517	0.010315019209634665	0.0417681048017844	0.01936014895275236	0	0	1	1	0	36	11
IGHV3-48	1.09597860940897	3.032589201580957	7.913168968110628	4.696658621420159	4.744483263864181	4.313771562058316	0.003607437510102008	0.027405316177097253	0.0029480329739592606	0	0	1	4	0	85	17
HIST1H3J	0.31450433301182257	2.1528644681835316	3.644042891592236	4.235971815587861	5.28088742210666	4.282586570395592	0.02299815480037849	0.07439259458249728	0.04162238906488573	0	0	0	0	1	40	7
FOLR2	1.5772977250755014	3.488881745448505	12.024346948257746	4.761266527943738	4.665954847400262	4.264490488697032	0.005565966231697297	0.02135010923954218	4.8802984963635575e-4	0	2	4	1	0	108	28
CAMP	0.6119635849101351	2.599442644198724	5.047818393616611	4.55502383920614	4.883342228798338	4.244428246704662	0.006583651218043618	0.04677504640513369	0.02641819722044901	3	0	0	0	0	73	7
IGHV3-74	1.0703432129002817	2.950941597611813	7.45504950230422	4.575962484654364	4.642240267980068	4.179931117093988	0.004199544777950534	0.03665698354857958	0.00474874203931074	0	0	4	1	0	75	17
HIST1H2BL	1.681562942062415	3.6613227484405226	13.880738197863929	4.734864626844188	4.509646054148777	4.172225944108932	0.00480205144692228	0.020808776435872124	7.077687215176629e-4	9	0	0	1	1	102	39
IGHV3-15	2.398720582000509	4.5238084075931475	26.262638341191106	5.059156583505181	4.389927645023318	4.112963617136657	0.0022788100289422796	0.010364499722591335	1.6226261931620258e-4	1	0	14	8	0	235	64
IGHV1-24	2.9277050564695255	6.714570472307144	128.98540663305832	7.706487741615729	5.872035462050817	4.05409396538897	6.733604369776215e-4	0.007359477469774276	0.18378713447110534	0	1	1	41	0	1071	365
DERL3	1.0861973396786166	2.8342961440742522	6.917185018899356	4.286572074741167	4.516084076057547	4.052484373847274	0.006487173080237328	0.04066568932527124	0.0053618435933931894	0	0	2	3	0	59	18
HIST1H3F	1.9034243006559577	3.4569601719929364	11.957303348346736	3.9818829149523656	4.326230774316468	4.037319144141591	0.005191840206833339	0.010300240236285051	1.3423482066626772e-4	4	0	4	1	1	78	35
IGHV3-66	0.44528160429360064	2.159436242833061	3.9114160881650823	3.898200778717838	4.8123216262081625	4.022579915961589	0.02400298176896144	0.08290481584235389	0.05459787328717316	0	0	2	0	0	27	12
IGHV3-30	3.312768175202395	6.453431656842506	106.48881981902245	6.772643374034543	5.325839584078261	4.0070668820136826	0.0018259676739541346	0.005028470083953709	0.13336169027575978	0	0	16	35	1	1063	253
LTF	5.08967433020055	6.620834820430936	121.5043750543166	4.418476527545646	4.207137445337629	4.006793793050429	6.733604369776215e-4	0.0010191565804454315	1.5111375170681056e-8	21	11	10	53	8	847	328
HIST1H3C	2.1055112459379774	4.139793113753284	19.905531200802116	4.869664490353388	4.312434474538327	3.998010176503677	0.004788369710142171	0.020154652211323412	6.791808179668517e-4	15	1	0	3	0	155	53
HIST1H2BO	1.9664743118335828	3.815052074375372	15.686572014486709	4.513165583209176	4.280041601840156	3.9611902202283105	0.007096727108695277	0.020808776435872124	3.6951256063712603e-4	5	1	0	8	0	110	44
IGKV1-6	1.2912332280763448	3.0913122956560195	8.584777366270362	4.411805701455267	4.376299674348785	3.945308902654045	0.006487173080237328	0.040286171038833384	0.004284190316581053	0	0	4	3	0	73	22
IGHG4	1.8693521764363428	4.0120971965919585	17.54280034114029	5.092323129314863	4.304720487552254	3.920014039596066	0.004199544777950534	0.027647753193354045	0.0021386290906934345	0	0	5	11	0	181	37
IGKV1-9	1.5373786903599493	3.414316405182791	10.91106857517946	4.676756754424777	4.3083655409265	3.83888078164485	0.006487173080237328	0.03800866534124881	0.004014012654245099	0	0	1	7	1	118	21
IGHV3-49	1.4873149017453466	3.415160303829288	10.799575316909797	4.7015831628374585	4.245799246961167	3.7996494060636037	0.00542896635305934	0.041021221132578965	0.005002988210974836	0	0	3	7	0	119	21
PGLYRP1	0.6867320235108634	2.2605599778713326	3.885278401168062	3.860569643813364	4.426332731007231	3.706185239830868	0.010788035542184733	0.06555311778335243	0.049984360372781346	2	0	0	1	0	43	8
BPI	2.8639451000295026	4.4858122278376555	25.60150092103105	4.431993485943818	3.969139525151364	3.664925886225099	0.010788035542184733	0.010735291494154938	6.34809934388469e-5	11	3	0	10	2	251	50
IGHG3	4.235097285821948	7.5830703517936575	237.58001758866902	7.041318903316554	5.164564896413932	3.570256651073341	0.003988274635819151	0.01767398755068025	0.17810207596342464	0	1	37	98	1	1877	666
PRTN3	1.7721177068788965	3.7087917600643308	15.085067234742784	4.489177573799034	4.308601691832574	3.5611344491285717	0.0171648195109007	0.05641166048303201	0.010350233084931425	4	0	0	1	5	79	45
HIST1H3G	1.7702000909710158	3.3228269017821486	10.639762854389858	4.167639724169188	4.022056630969783	3.498127064386574	0.0171648195109007	0.046409913331546364	0.005204775215042432	1	2	0	5	1	91	23
CEACAM8	3.2910247022835875	4.7045285665926135	30.369647571657005	3.8842035837211633	3.7218061909917566	3.4772270555223193	0.0031429053495053484	0.0066001703394966025	6.34809934388469e-5	13	1	4	22	1	226	76
HIST1H2BF	2.330377837804558	3.8567541952408746	15.799695770180668	4.053272202446525	3.799921546869624	3.4770044087671224	0.005329472647619759	0.020808776435872124	7.077687215176629e-4	8	0	10	1	1	137	36
IGHV4-39	2.749048081662622	5.515283310526339	53.8582062879316	6.1898071545763615	4.898448888151241	3.4713760642394336	0.0022788100289422796	0.00980609761974837	0.16775024277512546	0	0	5	28	1	625	104
IGLV2-8	0.6677703514893205	2.187739636120802	3.7634568790447025	3.722583063347499	4.2772119345576565	3.4431419845471485	0.021442943220837857	0.09746299747310609	0.07203468934257097	0	0	2	1	0	35	9
IGLV2-23	2.211757555843968	4.077298246088745	18.561116056546894	4.668940234153785	3.8428242866322493	3.3935476905407724	0.010788035542184733	0.04462197334958342	0.006480630207119797	0	0	14	7	1	180	38
KIAA0125	2.0077727812587356	3.754794764033096	14.600261160378158	4.418774106113344	3.849318883664403	3.351328167811444	0.005683084466772821	0.04913962495344704	0.01059399290230097	1	0	1	14	1	128	33
OLFM4	3.6099241374096493	4.618811319060695	28.434211953557437	3.471390648542369	3.5122512539877375	3.3496107360628757	0.0018259676739541346	0.0017091134676274838	1.504328798203274e-7	11	4	8	11	3	259	54
HIST3H2BB	1.036913161466441	2.792235118125262	7.2069786083197265	3.7202371771548606	4.0626451159214945	3.3490343933287328	0.04830199800340762	0.1240436089170096	0.05828896980255288	0	0	1	6	0	30	25
IGHV4-4	0.4863997281914694	2.308830869778023	3.8226957350030064	4.146315038033998	4.36165653301152	3.210394298892133	0.02299815480037849	0.1261321215846082	0.13449061775259924	0	0	3	0	0	54	5
LAG3	1.19687415182944	2.891686299848008	7.552783526269652	4.247793772509584	4.173079113257027	3.1835190034022838	0.01885489774548427	0.11279550528322882	0.04485313779729954	0	3	1	1	0	67	15
HIST1H2AH	1.5247608504545238	3.1827742308604416	9.178886173400162	4.174695317380707	3.7557990550315847	3.1805202451860386	0.013799169672221005	0.09126393285973378	0.027943787822207578	10	0	0	1	1	83	20
HIST1H4D	1.6581972727878873	3.1565836518890413	9.476307534037417	3.6904346539435204	3.666479220250275	3.1367660738452723	0.03413687502384627	0.0923910269818278	0.018716554695769952	4	1	0	7	0	55	27
SNORA80B	0.647897694480987	2.1648872878395267	4.1261175413593705	3.4988193508581076	4.1556550374095185	3.098150551740615	0.07027504815688815	0.16128503533370336	0.08748228723093268	0	0	0	2	1	24	12
CD27	0.8554466704247947	2.381493045852915	4.711164047918577	3.655103489495751	3.93680930376936	3.097151273051636	0.02613484081257729	0.1361654206403504	0.08730006972685228	1	0	0	4	0	34	13
PPBP	1.6796099728947538	3.524157902399547	12.566312587259576	4.354187587069809	3.755084341008394	3.0830226087783976	0.01885489774548427	0.11279550528322882	0.04868105789730974	1	0	13	0	1	79	35
IGHV3-7	1.152539848884847	2.6199958997449144	5.721005724301285	3.7873848183922227	3.8045857904960063	3.065649003835725	0.027946000351312613	0.12185777216915906	0.05191868218644997	0	0	4	1	1	52	12
HIST1H3B	3.084931558632284	4.699108174591849	30.254652766431985	4.23401407538557	3.473237114450311	3.0518867493311213	0.026537196184472582	0.041670532695793974	0.006519855998867053	19	3	0	23	1	234	69
HIST1H2BI	2.008677249985922	3.521795227663266	12.214931646452026	3.9823378397202975	3.5112246795560695	3.0150599784941363	0.02400298176896144	0.08189558547999234	0.011973033091097925	6	2	0	9	0	107	25
HIST1H2AL	2.2529703719998353	3.2832673924950675	10.361075766381123	3.1393081692627622	3.3770638772793276	2.9885690597543686	0.0171648195109007	0.03671723815294069	0.004284190316581053	4	1	2	7	1	71	25
ITM2C	3.9861413491707784	4.89017886784845	34.852795652047774	3.093315347194066	3.1498212677902844	2.958739355610099	0.0031429053495053484	0.002958875427501996	1.4845385093900235e-6	17	2	20	19	4	261	75
HIST1H2BH	2.441272328429018	3.889166399821381	15.836176007000459	3.875365813301135	3.3848194594002607	2.924826787784665	0.0081969132482961	0.05641166048303201	0.01278998782919802	5	0	2	18	1	164	27
CTSW	1.3490334295734743	2.711065859600037	6.52874730584184	3.230488312592229	3.5777427007949933	2.9128779761908747	0.039154752932716475	0.12707627618411613	0.06003650870460652	2	0	6	1	0	34	20
IGKV3-15	2.2476445553031796	4.0425422902574235	18.074225465692287	4.487039132686468	3.4908006551793136	2.903458133571368	0.01926525568029063	0.09746299747310609	0.03935066438372839	0	0	7	19	1	168	36
IRF4	3.274883742940712	4.526703654142367	26.5200121156415	3.750910499113574	3.2939115752035075	2.8936491042989623	0.010342445047134103	0.03160604888143538	0.005204775215042432	2	2	9	27	2	217	55
CCL5	4.744821390391069	5.907888973916477	73.13711826835276	3.8640271564284268	3.2351510809334503	2.8201956947725115	0.006487173080237328	0.021859021495800428	0.0032619350436702164	7	12	64	12	9	574	149
MMP7	2.047886818187988	3.977688725532062	17.653825460609404	4.766735912743405	3.891925521466965	2.77946892620236	0.00996002146648602	0.10600458432370224	0.06941960247377935	2	0	0	4	8	175	30
IGKV2D-29	0.8402477536269058	2.688988459178959	6.2107036944165825	4.217588546407356	3.8607668684794123	2.7659836094205863	0.02299815480037849	0.19538026996935007	0.15414725080295608	0	0	0	7	0	44	17
ELANE	2.6480640335394376	3.915849038791557	17.570968050389297	3.506849115117273	3.354785229506346	2.761281025534698	0.031711233979555734	0.07226605990076887	0.01936014895275236	3	5	1	12	1	93	46
LRRC36	1.2685295134344796	2.387100390259188	4.7217217942755925	3.1025413121987753	3.481002284374332	2.7465954885954025	0.03583355820372206	0.1259308835574922	0.0658372122888905	1	1	2	2	0	39	10
SLAMF1	1.5869437780760274	2.834291576144316	7.24440175905684	3.4245541208811265	3.433160405280127	2.737974870805979	0.05942440298910636	0.13470451928060187	0.05040567012816667	0	1	5	2	1	50	17
HIST1H2BB	1.9570982884640302	3.30237105482776	10.694450990235636	3.677866422965183	3.390323946090538	2.7192815441715603	0.04499260051868164	0.1240436089170096	0.03934155074385236	9	2	1	0	2	75	24
HIST1H2BN	3.317507377724579	4.1630656455030675	20.66427180487513	2.7746496484970895	2.9931641981119266	2.705641224846173	0.01885489774548427	0.01767160656507184	7.325479627489737e-4	11	2	8	16	2	114	52
HIST1H2AJ	2.1589288500290755	3.7466579757567846	14.303682506754434	4.025944649219911	3.2607174657909908	2.6916568745912	0.026537196184472582	0.12176950905508674	0.049386957918187056	18	0	0	8	1	130	28
MIR205HG	0.8208358353295097	2.057503083739552	3.244189229756736	3.1584999908794114	3.6975380916186418	2.6768798754733347	0.029295376607511196	0.13823112493521922	0.14009785400703548	1	0	1	2	0	31	7
HIST1H4L	0.7461693608780245	2.5189969362542146	5.444925280561033	3.972772378784376	3.865019172520297	2.6752040956582452	0.03191135486137257	0.21252436157753712	0.17124101242212972	0	0	0	6	0	34	16
ITGA2B	3.296014356853902	4.47501068892904	25.839168591385427	3.274054328182225	3.0211317848636803	2.667425778499923	0.028332415224715517	0.04767922228244381	0.00474874203931074	22	0	19	4	5	163	61
KIF2C	1.6749751521173772	3.0029230015275425	8.267325839144522	3.6479204973299466	3.42211804843661	2.6530701677229307	0.04292158611042574	0.14207926726759984	0.06003650870460652	1	1	0	6	2	65	17
CCNB1	2.693837098968949	3.549166819499091	13.068186090582191	2.7614144752522516	3.0071434279155356	2.609676578005562	0.03562253032284049	0.048564437590893766	0.007028628813926385	12	2	3	4	2	73	32
CLEC3B	3.884420306087683	5.070903556336074	40.5269482421953	3.2954417416888004	2.9966179463180707	2.6093587539706373	0.025400534258472118	0.04497272506893609	0.004612045207507658	14	0	19	20	14	231	97
CDC20	0.85006693813072	2.368840444379876	4.191182084937284	3.693960199105323	3.656762237698789	2.592652912871658	0.025400534258472118	0.1676814345176966	0.16396188576350065	5	0	0	1	0	49	7
LAX1	2.1631642586826514	3.7331702466676258	14.033074390326666	3.9684753803161867	3.2017134200883244	2.5902052824376196	0.01885489774548427	0.13106099238645325	0.06457757619463945	1	0	12	13	0	133	26
TTC6	1.6229497037970964	2.7581016472748394	6.736221780340361	3.1862942261791285	3.252162813220297	2.5821390695432376	0.06635220404108584	0.14510548880774374	0.05828896980255288	5	1	3	0	1	48	15
POU2AF1	2.2881558267904127	3.983344680988233	17.39026371050448	4.260524616848585	3.2449179639163015	2.5685687804928037	0.03025335310919161	0.14105827639706475	0.07551550141044214	0	1	10	19	0	146	36
TCN1	0.9153728710405142	2.305289910064677	4.68307267167562	3.4840898244045007	3.776464848287693	2.547738724761117	0.07979835238765019	0.20370697283057218	0.11296379270740799	0	1	0	2	1	32	11
RAMP3	3.8303688275812062	4.5915009859160305	28.37288008917498	2.595977148915304	2.7477285792128514	2.4616406328190776	0.02400298176896144	0.020808776435872124	0.0014044365288611157	24	3	24	9	3	152	68
TNFRSF13B	1.1802665706157474	2.6563679146414527	5.825502707021833	3.6702452116464355	3.3876623629107088	2.4434466410800115	0.034322844271857327	0.21252436157753712	0.1423666119795969	0	0	6	3	0	49	13
HIST1H3H	1.9643906638385062	3.475852568335883	12.089162050846886	3.6517784889789735	3.1498139320583527	2.4146293406048023	0.053194621184234694	0.18728801045345356	0.0993448953170406	6	1	0	15	0	69	32
SNORD83A	1.3597771930290707	2.655082644393579	6.954201823047822	2.7627605759989886	3.5148231146684648	2.412982382635609	0.22699857475410046	0.21736057596223485	0.11568386158176944	1	2	0	3	1	20	22
CYSLTR1	0.9093296191688	2.1147484991562964	3.5010972610273514	3.0770841661624755	3.4803687905147367	2.3794237300059504	0.03703543420927007	0.17716344021333888	0.16685784803187628	1	0	1	3	0	30	8
LCN2	5.360532946356551	5.96260482878062	77.0379470853681	2.6676368329071454	2.588437948536773	2.3676454176123225	0.004199544777950534	0.007811952850705293	1.0895260976958664e-4	49	19	33	30	17	433	163
ANKRD36BP2	2.815469784941546	4.057083906197463	18.181106006256655	3.5645849419859488	2.93728147313066	2.35648796230135	0.030673184254567703	0.11279550528322882	0.05772089137858894	1	1	16	18	1	174	29
AZU1	2.371390309787155	3.636416239676214	14.221880253160158	3.4475874702162717	3.1108055793573635	2.341017046139934	0.07825517326983017	0.15536064584404813	0.07203468934257097	3	2	0	11	4	76	35
RNU1-28P	1.9192718015626675	3.1172578190953817	9.521928258914349	3.4045468886892634	3.228707475467765	2.3362526505759464	0.07979835238765019	0.1804769348360918	0.08379986533903888	0	3	3	3	2	59	21
RGL4	1.7138984890954332	2.861950123618276	7.006015811356101	3.046197785447609	3.005930491623948	2.3307631400879965	0.034987098274059214	0.17303419948824034	0.08748228723093268	8	0	5	2	0	52	16
MALRD1	1.706688091349699	2.809716741891238	6.548255685706869	3.1072369258314483	3.0292108660887695	2.3237786127729674	0.03413687502384627	0.15536064584404813	0.08748228723093268	8	0	3	1	1	63	11
PSMB10	2.3803631660763127	3.3535775761581093	10.68017999279279	2.834331339838989	2.7984400811175254	2.3109063263786527	0.03905360925776147	0.12112466338979148	0.032520555783721886	13	1	5	6	0	75	23
THEMIS	2.6817848752912274	3.9285608848333435	16.96969890219819	3.515818422168396	2.932497310141482	2.284353704836807	0.02923926823514111	0.14207926726759984	0.0658372122888905	2	4	20	5	0	134	32
BANK1	3.1227242871909	3.824112850922797	15.785994560793474	2.490657450797452	2.6205060690189956	2.272902356735729	0.030655827996609913	0.04975660546710012	0.005919728869186587	16	1	9	8	3	100	33
HIST1H2AE	3.0492791328079254	3.7826033614462515	15.404724076609313	2.6968995452136246	2.6488863885314045	2.2664892143030206	0.02594534560609654	0.07717182937306036	0.009897332431573832	8	1	8	7	6	113	27
APOBEC3D	2.37990247387663	3.29331845175251	10.680932412231474	2.4845595045637845	2.7640071804066917	2.233332292592354	0.11013222026063536	0.14510548880774374	0.04485313779729954	9	2	4	8	0	49	28
CD3E	2.905989260175416	4.279356044030398	21.89788187811818	3.8676081122917427	2.972586431047969	2.216898700013038	0.025400534258472118	0.15011241907607273	0.10261479116743584	1	2	33	3	2	189	39
KIF11	3.4418859021100556	4.144948697937301	20.651137201815406	2.738019113248928	2.6129960614728445	2.191213680984288	0.02299815480037849	0.06978728732836598	0.013693851801771434	14	8	6	7	3	140	37
TRAC	3.550140450354826	4.715096189430856	31.04172132722063	3.756820603253097	2.9283347913328464	2.177717860201954	0.027185082000136637	0.11279550528322882	0.07282206394649023	2	6	28	3	8	249	54
DLGAP5	2.5628469364752062	3.365049251236377	10.989668111655304	2.6615477490456496	2.6782400775349062	2.160484361554016	0.047687824920606504	0.12176950905508674	0.04312750387118507	8	1	2	11	2	75	22
NCF1	3.3228456245047524	3.9307188063224205	17.60808125729394	2.3382004812512416	2.5106668730613353	2.1572122607734667	0.04441644834379043	0.06387708244694303	0.008651442947433252	11	5	11	9	2	93	38
KIFC1	2.479931704948989	3.374973102364307	10.752390985408233	2.817284760518841	2.697154121631247	2.13317685500727	0.03657237147962745	0.1288165391011496	0.06393074366911548	16	1	2	6	1	88	19
CD2	2.6516334687367986	4.393454373733444	23.54098582615965	4.3191624878991215	3.0386290027712533	2.1166235826135713	0.01750794714728979	0.21252436157753712	0.16333729395210878	1	0	40	3	2	222	40
TBC1D10C	2.7235660225173404	3.6392732453591474	13.541700629061088	2.8990352787445333	2.679664953448395	2.0989587534753413	0.037426367634433196	0.1368772493901599	0.06586108167530638	7	2	18	2	1	98	26
TXNDC5	4.598943250174816	5.12799597618221	42.133812464675515	2.1336227016367144	2.337440258099632	2.085312925789319	0.03069078516414206	0.020808776435872124	0.0013159003278251345	47	5	24	29	8	202	93
IL2RB	3.169257498804819	4.442174843672934	24.63250869297314	3.6524638484701275	2.818045482659317	2.06330372994306	0.029295376607511196	0.15840942541192332	0.11305508863270176	6	3	39	1	2	227	38
HIST1H2BG	3.8928929349624473	4.624770232123527	28.684244832024486	2.5855498941520536	2.455345445275608	2.0631147755245234	0.027288765216782244	0.06387708244694303	0.01936014895275236	12	2	16	40	4	189	55
E2F2	2.1710206280714552	3.1446977085016368	9.640687048975828	2.8076047953845036	2.7990880353164207	2.056494331938022	0.06988366983740033	0.2255988949051904	0.08962318895199999	4	0	4	3	5	55	21
MPO	4.829280395148567	6.153814298571827	88.70513206922656	3.8929228954213175	2.902096400375241	2.056246311716602	0.034130580598092194	0.14207926726759984	0.10897075973665563	23	8	2	49	39	435	218
NUGGC	2.0872674507191054	3.244403169237692	9.937616839187037	3.0967512382247784	2.8116912120767403	2.03344396953671	0.06571483797898603	0.22467677202579486	0.12742187555421555	1	1	12	7	0	62	23
ZBP1	1.969297608792749	3.1639509883270565	8.828170558041844	3.175791785729774	2.787210419028728	2.032065035239611	0.034130580598092194	0.2265499957380635	0.131211919670926	4	0	4	13	0	77	16
SNORA13	1.9138432197836424	2.726401874011193	6.924249205912511	2.387729876964476	2.816180585508947	2.027151590841683	0.14947621239099637	0.2104767982934593	0.10784098983658134	4	1	1	4	2	33	17
RP5-1171I10.5	3.8955142708344317	4.412352091872326	24.649592852858703	2.332752151481373	2.3080621863199613	2.0209095061789917	0.02400298176896144	0.041670532695793974	0.004300699666365581	21	4	21	10	6	178	39
BUB1	2.8645826734841235	3.869687753982859	15.853968061158627	3.0290130543146945	2.6072909869805465	1.9917019903111672	0.05542198394297842	0.15489573218292765	0.08748228723093268	19	2	1	17	1	137	25
HIST1H2AI	1.6456571107877078	2.718212932177237	6.38024440946569	3.05081852635263	2.9624574929890954	1.9868302727297067	0.05756728272728966	0.24122439276356555	0.14273083872111156	3	3	1	3	0	59	9
SKAP1	1.4377021015524551	3.047740057440525	8.188367671821428	3.8911592097050978	3.1447600567933	1.9863458771542684	0.03413687502384627	0.2718099488800327	0.2111478655429752	0	0	12	3	0	65	18
HIST1H3I	2.348985804437821	3.2838339188348487	10.239208377940654	2.8683081848558465	2.644927347657996	1.9852681795139382	0.0523161413819403	0.21711164845863237	0.0841510704708223	6	0	3	6	5	87	15
HIST1H1B	3.30736899376184	4.395265329653021	24.187309183369898	3.2903135870102656	2.6732875172937423	1.980418747053354	0.04851779286942727	0.1513644244900739	0.0993448953170406	39	6	1	7	2	192	41
BLNK	2.526678423362959	3.2796250876775535	10.184161899612098	2.560953152403039	2.5377054852320384	1.9658271587887859	0.059637563770343155	0.15489573218292765	0.07021112573748578	9	2	2	10	1	75	18
HIST2H2AB	3.2335659911675316	3.884618580466658	16.470108075990016	2.241845944815265	2.3647078378600996	1.9611555734743948	0.060356181650214086	0.09718854768501793	0.0223644095780781	16	2	13	14	1	96	34
FAM46C	6.06330181872313	6.663015165287815	124.99124947578491	2.270500513462215	2.2500240998335546	1.9431840290434574	0.03216650897242658	0.0417681048017844	0.007478206147917714	99	24	94	144	6	705	242
SLC29A3	1.833687187514255	3.0703558534494753	8.860669737271833	3.5212213993683905	3.1060533090646727	1.941560451005639	0.06989510584701857	0.23173198843578285	0.1492958579632479	0	4	3	3	1	75	14
PIK3CG	3.2249337532148674	4.135958539732815	20.3589222348158	3.0607927301795916	2.6421432702073306	1.9247525774528833	0.02643362641511467	0.14259732554372018	0.084605252318102	5	10	13	6	1	161	31
RAMP2	4.5434549336730985	5.079986387497368	40.472238627114955	2.4287692242083576	2.2527861729215513	1.9161965075401266	0.02622255307711814	0.04574905388890116	0.00973477603752664	14	6	42	27	11	271	67
SEPT1	2.7869546723419076	3.7690895410017045	15.153284499838291	3.1038223244858383	2.6270291348654546	1.8966335246389925	0.06579158952649063	0.18728801045345356	0.10962792390441578	1	4	17	8	1	111	27
ASPM	3.8318284439953745	4.783010098792364	32.487567813526844	3.078675228724563	2.504691280965571	1.895409790982422	0.08326306731351817	0.13854183497095798	0.084605252318102	31	7	1	34	4	224	59
IGHV4-61	1.0888786852483683	2.401914761483514	4.689598608717942	3.370873068129008	3.241140970042506	1.89491643351214	0.06788864739751045	0.2653894446647483	0.20908239904938697	0	0	1	5	1	41	9
HIST1H2AG	3.474794024825617	4.532606293007104	27.70863817332957	3.4272574222930325	2.733258177302371	1.8484947042058075	0.03945618560317362	0.15536064584404813	0.12042046718782987	7	5	1	17	12	179	53
HIST1H2BM	2.507197892900256	3.7078942273956588	14.512144842675706	3.0072660583382427	2.648582782061472	1.8294829792217608	0.0904562964536722	0.2594047675541627	0.16269579524189814	10	0	1	22	2	73	36
MLPH	5.88282343624743	6.388406257011921	101.82357323963556	2.1162861089065585	2.1036227410572286	1.8117516372467808	0.03069078516414206	0.041670532695793974	0.0068529026879352575	143	18	61	104	8	827	128
CEP128	4.613154950994824	5.143335880203273	42.325267666453044	1.9902902954212713	2.0980373740369527	1.7615457281622204	0.06988366983740033	0.07061339128899873	0.018604397068159726	61	8	38	25	3	214	84
ATP8B4	3.9940721293827166	4.597716072890446	28.177171667291685	2.159901482955607	2.1199044845827655	1.747079533446907	0.06989510584701857	0.11279550528322882	0.02635561007810905	23	6	27	29	1	175	49
SPN	5.477901024443706	5.89497936993498	72.4887097450349	2.164837625250619	2.0264228126888817	1.7321784587810807	0.02299815480037849	0.041021221132578965	0.0076507614799465095	47	17	88	34	16	529	97
CORO1A	5.200325288641895	5.624714792944221	59.66633403244568	1.9733662051894352	1.9998587444978455	1.727110740380187	0.03025335310919161	0.0417681048017844	0.005766815233389395	51	11	74	47	7	359	99
CD28	2.301511701731935	3.260909728363081	9.656588730348544	2.941547258312585	2.6032355788754136	1.7181192374587007	0.07904789511372538	0.23062608898423895	0.16552717234631098	1	1	12	5	2	98	11
GLCCI1	4.458172473280027	4.843903847009621	34.303018760687976	1.9831299656305905	1.9966390325637706	1.7081586291666433	0.039154752932716475	0.0546926963399135	0.008666021329328191	39	8	28	16	8	195	58
HIST1H2BK	4.787735094785876	5.315593792621867	47.872567933384175	2.1050117328343214	2.0533261461365497	1.692589379154529	0.04830199800340762	0.08355813983799583	0.02641819722044901	44	12	26	62	3	285	82
SFTPD	5.101410211373781	5.7249836089532335	65.51101996521312	2.7533030317714435	2.256237461303437	1.6771695793120422	0.0171648195109007	0.10600458432370224	0.07346733157993436	41	25	14	23	21	402	111
MKI67	6.75967193829456	7.544238031872796	232.47151026663352	2.843137215424491	2.270461840342682	1.669888859888744	0.13002195036071887	0.15536064584404813	0.10414572251555454	349	47	13	169	47	1441	417
HIST1H2BC	5.65220635518708	6.019296536825001	79.29547833386225	1.935701097306233	1.9192683060222357	1.6600585408799131	0.026512437816335995	0.03985707722891727	0.0053618435933931894	66	15	49	106	15	476	125
HIST1H4C	4.104301291729796	4.613747063621714	28.807362920059717	2.0577663105286166	2.0269347566138918	1.6341798737101685	0.06880929190806569	0.1240436089170096	0.040072268194224096	36	2	25	13	10	165	50
HIST1H4E	3.5145389403906133	4.274159595373555	22.555418551214125	2.8027207271194015	2.355797407945553	1.6323447480237214	0.04821200794944917	0.18644087476647767	0.12308307158271842	9	3	22	3	10	161	35
SP140	3.6870348748872557	4.240720152556315	21.684408869657204	2.2135742553779716	2.1031422077162025	1.6314235332192322	0.06976147684080794	0.14259732554372018	0.0673465999366555	9	5	22	24	2	138	36
HEMGN	3.156566172797111	3.719970347437481	14.333892991765012	2.0386782414672795	2.0971222772976663	1.6026999445055026	0.08900424447622836	0.17716344021333888	0.07595878879080355	17	1	12	14	2	91	25
RAC2	5.0651233454271365	5.751745890371441	66.29395756332852	2.6428633473658296	2.2061568801800666	1.5998870049002514	0.0523161413819403	0.14467663366695496	0.1065398260220482	13	7	76	30	27	349	128
LIMD2	3.0752615649224593	3.8236937188088707	15.403473441291753	2.3366970592761156	2.1173550021899987	1.5954410241478911	0.12253607289073487	0.2609189860463602	0.09232754836581303	20	4	13	11	0	121	21
GZMB	3.4781187503846747	4.466640750032159	26.264537313330226	3.137731044039226	2.538425097663839	1.5786057632467236	0.030673184254567703	0.20535079051007227	0.1689997179510804	11	14	18	3	1	187	43
HIST1H2AD	3.0063264236340914	3.606116151784206	13.31518425359247	2.0685072608046684	2.147988156122201	1.5619236419554432	0.10983536158263767	0.2138754496885973	0.11136261121150647	11	2	8	18	1	74	26
HJURP	2.352356692898092	3.404219655626237	10.88596321185567	2.9377313123785953	2.45879087462051	1.5543215660252623	0.08197992045955114	0.2945620110529863	0.2002896674317061	16	2	1	11	0	95	16
TSTD1	2.163850979439438	2.7711798093486664	7.065580488977556	2.035329677134685	2.3897089173157346	1.5483296919025502	0.16661758033918467	0.2704984051853169	0.16333729395210878	5	2	5	3	1	36	15
MYBL2	1.95903084098129	3.1924816287153592	9.827613303408908	3.149499224969355	2.7078328909902067	1.5335374048266357	0.11810265008537438	0.3298471165996622	0.2157801052082129	6	3	0	11	0	56	22
TUBB1	3.199557706824948	4.213124189293298	20.9123708466145	2.6250610513832346	2.258089093964587	1.516426539600415	0.11657795585811884	0.2861649759220289	0.18378713447110534	34	0	27	5	2	120	43
HSH2D	2.1082093761891154	3.167037526492866	8.888951701723425	2.8045123011897872	2.437130709724153	1.5030565850197102	0.07406483257238675	0.32166867003425403	0.2157801052082129	7	0	5	14	0	69	16
FOLR1	3.410394087851054	3.9471779419394966	17.747269156997245	2.1875033198413645	2.061864302228444	1.4662806052324573	0.08020739283950729	0.2255988949051904	0.11792324886213176	10	7	7	20	2	106	29
HIST1H3D	2.609450545782747	3.4893182779632275	11.76396911177696	2.640381514843199	2.3363429477118456	1.4624465338850445	0.07524354125933452	0.272431373825977	0.20795407188405382	25	1	7	2	1	88	20
STIL	2.466377659902077	3.1106570961329703	9.226436451313965	2.372868113316763	2.3073527934682834	1.4488758199082077	0.1197325603346481	0.2879405684648312	0.17409829729520215	2	3	5	8	2	61	15
FASN	7.871234895595543	8.231371074375415	374.2587534879037	1.8817994690063722	1.7765590214463303	1.4444259626878142	0.04851779286942727	0.10400581303414652	0.03380837690482572	626	88	167	425	49	2396	509
PSD4	5.05694408666895	5.509645937279462	54.5203647830995	1.7552328999121214	1.815894035724612	1.440183421673371	0.093646213136372	0.1297090234430168	0.05909644748559909	85	6	55	59	5	317	87
APOBEC3G	3.770848450788085	4.317831396173487	22.4749166762359	1.9969439006804015	1.9059232919954945	1.423095856259631	0.11012291391841235	0.20727297882932696	0.09518936669509767	23	5	20	28	1	175	27
GRAP2	3.5843974310073654	4.0454006243277725	18.945617468629592	1.9433831874583098	1.9388091260145326	1.3945204744632436	0.1160666688791648	0.21433467890388008	0.11652356079369124	17	3	25	7	5	102	33
HIST1H2BJ	3.6438215263224967	4.612538938675476	28.396480526366947	2.733101697384648	2.1910139415951817	1.3941753079454706	0.09025222574303698	0.28333932301866316	0.1950199007450911	19	0	7	46	9	196	46
CIT	4.171819786910291	4.709621099337841	30.827637997560238	2.3076063530321083	2.016875656175341	1.3921787936855632	0.07406483257238675	0.1804769348360918	0.1332404175421558	40	12	8	14	7	259	31
IFI27L2	2.9044488376237414	3.4216914527505855	11.574345116406482	1.8024478498469851	2.0208476868000056	1.3804752678969254	0.17054488415183325	0.26397602660140473	0.14899011032154905	14	1	11	9	2	58	23
HIST1H2BD	5.727096567382494	6.036694893468647	81.00131659130443	1.6413242146522962	1.7068328340562335	1.378310617176716	0.08831544631049139	0.09175758068085436	0.03958502288303557	81	18	44	109	19	347	145
ARHGEF38	4.012801470594861	4.398884551170337	24.455625373758213	1.924951905476146	1.8230658871487473	1.3711436214022739	0.08276899802983197	0.1676814345176966	0.08748228723093268	13	5	21	31	6	161	33
CTA-292E10.9	5.844136119725836	6.20350490529349	91.33931972838045	1.8837281125982266	1.769790824731034	1.3700765415539333	0.0842257944541151	0.11279550528322882	0.06740166923467822	36	26	93	96	21	432	157
DPCR1	4.601328976131962	4.890079699531247	35.434008266715935	1.7217947634994726	1.6916067622005768	1.368577752676627	0.07056760161986696	0.12112466338979148	0.03842194619698014	48	10	28	21	9	209	49
BUB1B	2.698174800433651	3.7255438780538865	13.910264712694918	2.915526645074186	2.3689930952417235	1.3677310483858864	0.08197992045955114	0.28951160703844825	0.23816964500327387	16	1	1	22	1	129	18
THYN1	3.030323335141219	3.781539116906211	15.087160666462694	2.082007295119811	2.0256229449526915	1.3628058305621078	0.18928255720768716	0.31878689025852247	0.1675106972218923	18	0	18	14	2	79	30
IKZF3	5.198151975864973	5.944819329017769	75.01316677378776	2.6681547347350256	2.099272149354436	1.3586483970966459	0.08125208238291709	0.23572841278614548	0.18982384960733473	12	11	147	38	11	468	126
SFRP4	4.18769701675147	4.719228975168486	30.76580908925791	2.1942878306875184	1.9450013549535046	1.3531999952294065	0.07822526337354942	0.19499233160013385	0.14034755010791297	24	9	9	47	4	239	36
CYP4F3	1.9928775011171056	2.992518636456997	7.7188614741097945	2.626564409440114	2.390432195159375	1.314311888906578	0.093646213136372	0.3445154867634025	0.2508123308730089	13	0	4	7	0	55	15
AK1	3.4656440724053166	3.8664578611226617	16.664636737600212	1.8466264914862534	1.8678068589338626	1.3040669933230074	0.13733199877535715	0.2461472657206526	0.13370410026014615	9	4	12	20	4	88	28
SYTL1	4.203568896010656	4.5558927401225535	27.487150350647283	1.582031948581604	1.7139570362524355	1.3019201255835566	0.1407918020614354	0.1676814345176966	0.08079446817132203	41	5	28	23	4	139	46
BATF2	2.833691217147716	3.4384485922422057	12.099544402194372	2.120110382706783	2.123569144925568	1.280846957186559	0.16936028574261253	0.30783304455251265	0.19817143539391385	16	4	2	8	2	62	23
CRACR2B	2.6929313994956545	3.491003102121428	11.927598786729263	2.3976418140459246	2.191382797620689	1.2551748195787944	0.11767160361385516	0.3080625316242379	0.23588220451564185	19	1	2	15	1	76	22
RPA3	2.5309479732895745	3.1239004697556743	9.686806233776203	1.8633112104954297	2.2218087689979438	1.2549090302811954	0.2730248069689953	0.31878689025852247	0.20802366967164687	8	2	2	8	3	37	22
SLC15A2	3.662997685528958	4.085866944720296	20.1847851952963	1.8979626501453577	1.8834661317157937	1.2481341206206347	0.13279089349404855	0.2647913593786316	0.15719151234666384	13	9	17	9	4	92	36
PTTG1	1.959262509143857	2.938610053412272	7.853046688210243	2.8849993979790174	2.546668366648338	1.2343536809766114	0.14142645665763856	0.3409546963508765	0.23211238381478913	7	3	0	5	1	61	12
FMO5	3.756428094393062	4.150750385804492	20.053155329604987	1.737427642831377	1.70580214275749	1.2082531151399432	0.1375115382803816	0.2609189860463602	0.13370410026014615	27	6	16	20	2	143	23
HIST1H4H	3.500201710984491	3.9457067791280616	17.66829321697878	1.945571518236507	1.8300849678777003	1.208022907198378	0.10983536158263767	0.298517580811212	0.16685784803187628	19	2	8	13	9	108	25
GSTM2	3.3641439562835864	4.175171009581466	20.506450942385232	2.1014411887873092	1.9665327477672687	1.2008463694724378	0.22376481012400443	0.34367612935093206	0.22172212103713212	35	3	25	11	0	100	41
TEC	3.5691236539135653	3.9677461726236043	18.021303182868294	1.7073986633923341	1.7975623255570428	1.191808617821635	0.17123693415347596	0.2725539857936965	0.16552717234631098	16	5	9	24	3	85	32
SNORA33	3.6315291606715587	4.387607651244746	25.531114630758573	2.2083024686109063	2.213199811967264	1.1875903110442794	0.2602381894310752	0.2879405684648312	0.2299486163833497	14	7	2	25	8	75	62
TBCC	3.090868050811788	3.495517754994512	12.740081051918148	1.837021240027688	1.8766222562182966	1.1487445577982311	0.1651314799150454	0.32166867003425403	0.19446445232719936	7	3	8	11	5	66	21
PPWD1	5.219515925422828	5.5294907519590755	55.74102065777655	1.4636132714403154	1.5136178264212223	1.125602344509018	0.1532976649321741	0.20727297882932696	0.1022786589410739	68	5	68	65	15	285	82
ITGAL	5.262510552858992	6.012876696989292	78.83822981671186	2.5006161768350057	2.002090570654001	1.121719145889871	0.12904721302523184	0.2945032499333703	0.2508123308730089	64	7	154	9	17	435	140
FOXP2	3.134446650982543	3.604267883141613	13.474301116866041	1.830940060304811	1.8297990880823356	1.103487203937215	0.16658062521839517	0.3409546963508765	0.21011016299752552	9	1	11	16	5	74	22
MACROD2	4.986071328718361	5.4520951302873515	52.73204634607782	2.0505297204085835	1.7486925312464088	1.098015974538526	0.14142645665763856	0.24122439276356555	0.20609269347030715	63	12	10	80	12	356	66
PIM2	4.609477444424526	5.316909613420105	47.44781666024277	2.443718692497235	1.9547740182103175	1.0882312605545448	0.13064085587161342	0.29277411295898037	0.25419324669220605	8	6	58	79	5	316	71
LMNB1	5.36260499837855	5.684578495970558	62.567146601684094	1.5772231687440004	1.524587567838189	1.0764553598204962	0.13064085587161342	0.22476024140523437	0.1423666119795969	62	20	90	55	6	341	86
SNRPD2	4.164138600110447	4.540185273924751	27.312745919899207	1.5467408601729602	1.634698616354355	1.0658465488106694	0.19657404002538212	0.2725539857936965	0.18757741065798322	29	3	18	43	7	124	47
HIST1H1D	4.423355416778392	4.884223095845062	35.2997596237978	1.92336567087038	1.7273146524135123	1.0645937291944976	0.13754661028577025	0.27290140478005487	0.2113725749204607	14	3	40	41	14	185	56
STMN1	5.352291060838141	5.599664754478198	59.46783260116173	1.6196730929098855	1.4784655488834009	1.0568765737092964	0.0941452834372786	0.2027930280178602	0.12755141756316912	89	18	36	34	22	327	76
MMP28	2.640789985610506	3.4566957724672434	11.602823522129256	2.4417577181016314	2.098155575911442	1.050825306743306	0.14142645665763856	0.36922838336999475	0.25934161572154907	17	4	3	11	0	92	15
CTSH	7.641308260721766	7.936352101833539	307.4179184916874	1.712068369368201	1.524543836777325	1.0469853994388296	0.09149346966612339	0.21252436157753712	0.15798143263187356	238	112	124	437	77	1616	427
ATP13A4	5.244327194464337	5.6355828083218205	59.68993965173656	1.609726930590583	1.5512076310875642	1.0268605568139482	0.16427513792081327	0.26576424238747104	0.1896481385182706	97	4	39	87	16	378	73
DEF6	4.472664878938561	4.827132785078197	33.45925102059539	1.5014173905608799	1.5311735318224031	1.0139132269521816	0.18729875033476254	0.28663274058342414	0.18378713447110534	48	8	47	27	3	176	49
GIMAP7	5.73809299806708	6.026165510632556	80.19596850111868	1.7096728565080088	1.5080550881375836	1.0119617124926379	0.10344691670444997	0.21711164845863237	0.1716233281119455	65	20	116	35	29	473	98
SLAMF7	4.506937535733972	5.181776461271804	44.6176027637486	2.6965502478145242	2.0372437029469195	1.00994130477003	0.11810265008537438	0.2704984051853169	0.2579083542937648	4	18	36	30	11	229	79
BMF	3.6491650658425803	3.9810831415172747	18.36609013678443	1.6673483413906682	1.6549521662869	0.9894621778297591	0.18164675781841028	0.3303446239844188	0.2157801052082129	10	4	18	17	7	89	29
GANC	5.302143829407144	5.585397323188401	57.91127725302984	1.3987317986821943	1.4117270739470411	0.9805286757032843	0.17207664480877305	0.2609189860463602	0.15719151234666384	98	15	67	57	6	325	73
TRANK1	6.325785701168758	6.5538809287716555	115.81206392176767	1.3457584508586948	1.3437791216769461	0.9687371983393036	0.1532976649321741	0.23173198843578285	0.13370410026014615	128	14	131	165	36	578	154
NR1H3	4.732368133846702	4.950962367663121	37.54317103492396	1.4801086340467162	1.4175571232781736	0.9673570705903769	0.14517260797068032	0.2609189860463602	0.16345776418824934	33	13	25	42	12	180	52
ABCA13	4.498211631152502	5.304644489867271	47.16357643152395	1.9538764301648834	1.8946899187991362	0.9661024444354162	0.229122208380971	0.3328704034451437	0.27896757598287847	53	3	86	38	1	206	96
CIITA	6.048187192952399	6.435927851186293	107.32127374354367	1.7508317847516324	1.5759176494402911	0.9583199785192639	0.11631691734290145	0.2653894446647483	0.22885830694722908	86	46	141	81	8	557	156
NCAPG2	3.886362362737218	4.20840182896743	21.2794365842866	1.5619788131286332	1.564454109102793	0.9575412053943779	0.1835641630789954	0.31878689025852247	0.22003995105800828	39	4	18	12	6	117	30
CAPN8	4.479568085891998	4.8819792474883155	34.593211948686026	1.6507631487813537	1.5813655419052988	0.9441757266614208	0.17207664480877305	0.2989910251593596	0.24112262160823245	67	7	16	46	4	209	46
HIST2H2BF	4.689735892251599	5.101294283007256	40.91974023162769	1.6813180348077483	1.5922354788001818	0.9396298226993985	0.16536875257016792	0.29892042804261	0.24749007000106593	52	10	19	72	4	222	60
PLCG2	5.114480691440652	5.494602322558529	54.15579177790396	1.5239120008380094	1.4760384173166219	0.9228261452505915	0.19751461957181765	0.31376567416444484	0.22583715952968095	61	3	82	57	16	303	72
LRBA	7.255967687003347	7.413468770721256	212.1026114929519	1.1871393578305995	1.216579960036426	0.9180749295253964	0.1532976649321741	0.23853320490394989	0.10194524616695422	386	44	255	197	51	962	280
TTC5	3.9730013050133235	4.350963502844877	24.70116755580903	1.4568511055368056	1.704287436564164	0.9166543993099504	0.3104236929407106	0.31878689025852247	0.25000877680771016	20	10	25	12	5	76	50
TCEA3	4.3252141482138935	4.853243989484637	33.42821437913252	1.6689583845707177	1.5901648695816049	0.9163146445592779	0.22717996413278058	0.3445154867634025	0.2600703457811669	55	1	34	46	6	223	41
CKS2	2.782713790968293	3.3554872405335776	11.196726190626107	2.033658939842937	2.005236901453844	0.9152057399587968	0.18810336709045758	0.350294519586337	0.2600703457811669	11	3	2	14	2	60	20
IL3RA	3.673600006832294	4.04298925383161	18.91505167672715	1.4233900470048042	1.6124239241448202	0.9109732223620733	0.2826542129024656	0.34367612935093206	0.24924836309752502	19	2	17	26	5	79	34
HIST2H2AC	4.280784402009098	4.5149877372163605	26.80841615570678	1.4304291254341872	1.4022119522368448	0.9087546880499787	0.17652507327592598	0.31101418396032754	0.20091791229180167	43	7	18	25	8	157	31
NFATC2	4.487708729497598	4.866201687236773	34.79905347017261	1.7580474700080606	1.6023827546019187	0.9083315647350627	0.1475254530849038	0.29892042804261	0.25247916132078696	28	10	61	15	6	185	51
PCDH17	6.725321206319588	6.994449247934978	159.1226539273672	1.5794864307481136	1.4233589664667843	0.901989696183321	0.15242449820775886	0.259343432338614	0.2157801052082129	78	37	240	131	57	751	228
ST6GAL1	5.773181070989086	6.0082319427435875	79.1323908230463	1.4906629584360658	1.3679145406748294	0.8878532678944998	0.16427513792081327	0.259343432338614	0.20555645082545546	43	20	101	101	23	417	100
FUT8	4.833039730804581	5.02780577333847	39.03694403939318	1.3577718308830622	1.3046354016525643	0.882631099297089	0.16936028574261253	0.2942796813865168	0.18365484515849514	50	10	29	44	14	243	38
SCN9A	3.6379929853536876	3.931334421785227	17.468582784371687	1.5318709461754718	1.536193615913415	0.8524427180805751	0.2061215570932465	0.3592327813884667	0.2556132620907822	28	5	12	11	5	94	24
PPP1CA	5.534748005060628	5.70777105644097	64.0789286826226	1.2055997695481115	1.2453579204905167	0.8481867274274478	0.21089467135193163	0.27210050157783	0.17810207596342464	96	18	44	82	17	277	89
LSP1	5.626092981763566	6.151369728121057	87.19327936571935	2.132495636382302	1.728885488580442	0.8477673743369843	0.09635028220761042	0.3059311557057283	0.28971375311513703	39	8	158	36	35	538	119
OCIAD2	4.357527780797074	4.745129989210292	32.153005951379164	1.9178937668334894	1.637510759544752	0.8469050354219166	0.12907726383527046	0.31072825752054317	0.2719735338042319	22	12	10	46	8	185	43
RARRES3	4.212212119746766	4.955057221894482	36.84020507642129	2.426544352698429	1.9518268437614934	0.8439529736185056	0.08851415590660106	0.31376567416444484	0.28799733882068757	19	14	13	62	1	257	50
SREBF1	6.095497162949619	6.32171042113054	97.49657053720404	1.2673709594557785	1.2862832013824317	0.8381831401191072	0.21088640548187176	0.28663274058342414	0.21162472911359106	149	21	88	152	17	651	87
SLC9A3R1	4.237014359801996	4.559694346095344	27.274812064664143	1.4159736913791812	1.4234141427982774	0.806470733031402	0.22038832436533476	0.350294519586337	0.26876808643123773	31	3	30	43	6	155	35
CKAP2	4.584443934509878	4.903112045383434	36.05548423942237	1.7567311047305303	1.507502440382002	0.7991968773876953	0.140871188476811	0.32166867003425403	0.27670637680980864	39	9	12	37	17	216	42
CENPF	5.60745310853344	5.9882682440467425	78.98572531976333	1.9327246512720735	1.5873256202425836	0.7966214117761711	0.1243844733728449	0.2945032499333703	0.2895670931879722	88	36	18	65	22	398	115
BTN3A3	5.317605130067529	5.6326221526114315	59.8595994363156	1.4694292182767221	1.4092797995980746	0.7920196675753074	0.20185484488109876	0.3214182172428435	0.2792423789122367	97	10	104	31	11	326	78
NCAPD2	5.158998045068432	5.397522017356823	50.392833068508104	1.2639658159377813	1.2853019858409278	0.7876685068840474	0.22281978183293075	0.32166867003425403	0.2508123308730089	104	9	45	58	10	293	56
NUP210	5.092304900618612	5.38364062036221	49.98133929090904	1.3115428524864934	1.3429086562978896	0.7841557599012923	0.23417924070827653	0.3409426920659534	0.2668235411593716	60	9	76	67	6	259	66
HIST1H1E	6.362324212084231	6.596264278767528	119.31459121089799	1.3346510836544487	1.279096035009107	0.7649578561444785	0.20798952900731757	0.31878689025852247	0.26372454516285715	247	19	66	148	36	591	153
SELENBP1	4.86956535034198	5.484709234967203	54.39430454792297	1.9782915509590597	1.70466382590519	0.7600015264454162	0.17026232850799408	0.3409546963508765	0.3104317037734234	81	24	31	48	1	314	78
RPL23A	8.16736268614547	8.33924978010506	408.39118999637674	1.291327795111184	1.2070922258933392	0.7599478569248096	0.13760307718730913	0.31546743034844704	0.23862409309782184	491	124	319	274	195	1733	552
GPR75-ASB3	3.5309896257407756	3.96709274169979	17.216559950149875	1.6230618938400168	1.5579962691132647	0.7567779461385746	0.22284506724562703	0.4014670602595392	0.31074633904507015	30	1	16	17	5	120	19
RPL28	7.927590459823884	8.02733990646309	327.07853671601634	1.0584148841735983	1.0320403891790437	0.7482801896155199	0.16427513792081327	0.33869916497128205	0.14853494754332996	540	97	311	284	120	1530	364
BIN3	4.14886802502538	4.396878758018781	24.509779531811322	1.2288458321325209	1.3420319840774972	0.7477724329067951	0.287206700705054	0.3722999985358203	0.2770591516713637	36	6	26	29	4	115	35
FIG4	4.226755730194236	4.497847816201892	26.43849229217124	1.3548246088140645	1.3417785481307074	0.7471370360947417	0.23342715525026247	0.3927139759231873	0.2792423789122367	40	3	23	27	11	141	33
ARHGAP15	4.352813803863653	4.651786738946929	29.881807309362102	1.4432728086227609	1.4574504565864486	0.7468808605875231	0.23149762797158666	0.3434599798142934	0.29572825415788384	27	7	51	18	7	131	47
LPCAT1	8.182203830734018	8.329005792240563	404.16681498329905	1.2302107185799345	1.143227895903829	0.7400882746785612	0.1532976649321741	0.32767605927511223	0.2266692462816903	539	159	236	466	123	2026	454
BTK	4.229596534235981	4.537779368577482	27.59899159717005	1.3731633860092665	1.432857613503831	0.7396355894130884	0.26359550152618477	0.3744979561374244	0.2915393556446664	29	3	35	21	12	115	44
SLC9A9	3.994112098647279	4.319615322196891	22.95964457051411	1.3613679911781738	1.4078445569454512	0.7349838822796758	0.26778835397325834	0.39580967468897	0.3012295770441182	40	2	23	23	7	118	32
DAPK1	5.7879601818322515	5.9097157082152085	74.19379727556395	1.1389755452005703	1.0928749400562408	0.7346539455462932	0.19129879501381053	0.3303446239844188	0.20802366967164687	107	27	66	67	24	358	83
PTPN6	5.817459838793807	5.963141526655837	76.95758733320459	1.1008205677299492	1.143521901264385	0.7338740285397142	0.24462870123132002	0.31878689025852247	0.23279534571098898	86	21	112	69	23	311	105
HIBCH	4.62719451316105	4.832859055699616	33.83784688985768	1.2620058992065826	1.2571495265149455	0.7284060429762999	0.2349612492421247	0.35440306543087857	0.2765094877098837	60	7	24	37	11	179	40
PLVAP	4.73581609972421	5.081915589253347	40.890676115353955	1.6831280453414368	1.4903918097634175	0.7022242377951068	0.17674723263554862	0.3419772232449399	0.31720511779835053	45	7	13	60	17	210	57
BIN2	6.028993596053503	6.3363806953306385	99.76090106649497	1.4496576167244852	1.386030016503296	0.6831217672375949	0.2163825334690176	0.3409546963508765	0.3306944504297528	86	20	207	58	22	413	156
PSME1	7.059003888629816	7.177242074045514	180.57722573117644	1.046488859673967	1.0332391619441157	0.6707052465620594	0.21979864747025651	0.3550610327107589	0.24924836309752502	322	66	178	171	41	801	212
TAPBPL	3.4120428922520567	3.8067715172833796	15.290524388508606	1.5044968790181947	1.538097124021405	0.6603476687663827	0.23832999722110537	0.4058173859087001	0.33237879047276525	24	2	16	19	2	90	21
EPB41	7.074736323823883	7.187003047945122	181.98876344125094	1.000985351161023	1.0213927104103901	0.658311256490201	0.24632388512732256	0.357311324404748	0.25419324669220605	205	48	275	182	59	722	232
MAGED2	5.678094959194656	5.834730811089043	69.67686434349758	1.1105538207254797	1.1091588753487034	0.6527048304196563	0.2603020778342845	0.3592327813884667	0.30093254518266066	140	17	79	54	19	341	80
SEC11C	5.2454336384982305	5.553695083005765	57.21298004106019	1.5450058342710227	1.3674302928039836	0.6498717507823359	0.15334662222021475	0.3584853086882385	0.3371858245339933	60	6	36	71	31	330	65
FERMT3	5.472891962043061	5.659969693992579	62.000727206942614	1.1668211891760443	1.1855749341900774	0.6288158002780946	0.29541806960342865	0.3592327813884667	0.3336136832404575	110	17	75	35	18	251	87
KLHDC2	4.478394735291385	4.649787711740308	29.741197578774823	1.0725146035742528	1.1647259710621225	0.6082962912491223	0.322871105690529	0.41158993192582816	0.33684044509231614	41	8	33	36	7	132	39
SASH3	4.539070032446634	4.721270131578117	31.390546109938555	1.2821626727811892	1.1971962666851208	0.6077795836811078	0.2349612492421247	0.40778914873096656	0.34499137683112013	28	11	32	39	9	180	31
HDAC1	5.686768369652928	5.845330582290334	71.09555411842183	1.1183769990781045	1.105289618647861	0.6008247547222376	0.24687671188454327	0.39251691094537716	0.33790611577605156	97	32	70	67	14	294	92
ATAD5	3.2784236429186486	3.6899944264078357	14.105766725738526	1.6297317309469999	1.6243927177846447	0.5874051544602754	0.22013685336089958	0.39580967468897	0.33384756796031995	25	2	7	17	3	83	20
PSMB9	5.087615080756993	5.332746331159833	49.82122870026753	1.537200068097524	1.3348116835528976	0.5855141557103087	0.14387435133783819	0.357311324404748	0.3577811137045849	33	26	41	42	13	231	66
NPR3	5.686514480866795	5.996892023740129	78.71927716327299	1.6221174858196228	1.38361743050159	0.5808798581294212	0.1532976649321741	0.35393740756503056	0.3681969070769563	57	12	121	41	39	413	100
RABGAP1L	6.451230965217854	6.550134397289636	116.31262951239847	0.9378191865141446	0.9505899478387234	0.5793376839524491	0.2934087009426907	0.40826398316186724	0.3141385049276505	144	28	164	124	43	485	136
IRX3	3.7582802155664328	4.2596862421606	21.625701884146732	1.6912647017822282	1.5785555476652904	0.567651505163672	0.22623698370133632	0.4058173859087001	0.3542207010515041	49	5	18	17	1	136	28
NDNF	7.056212890245812	7.206479746072088	184.48983973560172	1.1751534763179552	1.065915674009193	0.5491132572282047	0.23950070995084535	0.3995380059392027	0.3836931607785237	270	56	241	95	71	901	201
MAN2B1	5.606477429603233	5.771716163736797	67.31288292614153	1.0926123796117182	1.087758498445312	0.548100078063966	0.2830281743913593	0.4135335512874376	0.38316932755316	104	29	58	73	12	281	86
OSBPL3	4.664400062497131	4.892931284688118	34.87647737326724	1.1524585600659105	1.1753423373230967	0.5473620416463558	0.3074306823125815	0.4229590607764501	0.390054751450864	48	7	48	49	6	201	36
CLEC14A	4.855899438324772	5.076981128016214	40.699954671307395	1.1713386631160114	1.172728510810215	0.5413407945315216	0.29722814283327953	0.4352482446426259	0.3855824209578259	62	5	36	44	19	181	53
AQP3	5.4327025942607365	5.568760304713186	58.54243827970031	1.165715947544397	1.0622218652661493	0.5336580507847435	0.2349612492421247	0.4159287574826437	0.3855824209578259	74	23	60	40	22	270	66
PMM1	4.087421481442839	4.28296724927525	22.698217663557728	1.13829344941836	1.2198409315097472	0.5296136456054386	0.3305295966640161	0.44420456377908857	0.3855067215636319	36	6	19	26	6	104	30
PIK3C2B	5.19490434025149	5.392546024198982	50.76343900604582	1.0528508702927886	1.1339672608449705	0.5279396919167351	0.3420978213441892	0.41515848520231036	0.39965100059081116	69	11	87	50	10	212	69
TRIM21	4.910380678956302	5.0438969557537545	39.696565777519524	1.0588176623332215	1.036747971145572	0.5186771055394502	0.3086885282993938	0.4467542991905813	0.3972605824808722	68	12	34	41	13	200	41
S100A13	4.597546821910961	4.80432574792659	33.723695180098275	1.2883902872738202	1.2150865253014382	0.5160770361017681	0.24356892862950974	0.4275791571300126	0.390054751450864	39	7	38	22	17	154	43
MYO18A	6.9818272550999545	7.235850008975719	186.29682918278158	1.1921620758212306	1.1802759112002021	0.509641165873656	0.3104236929407106	0.42814609005915344	0.41723188554266805	380	26	260	231	25	831	247
FGD3	4.766509814493298	4.973646385905194	37.78309485528285	1.1383845924072902	1.1911701715447383	0.5079810003802391	0.32773112212750394	0.417412831169938	0.40579430668614913	49	11	61	27	8	156	53
PTGS1	3.7949898081911964	4.201862611188388	20.80016812419827	1.433773194508532	1.4698197294063775	0.5051606345970865	0.2804949112844639	0.4184974462185236	0.3816299130208485	32	2	34	18	3	107	31
SUSD2	6.0032879136103166	6.188756189659977	89.6680544905856	1.1650726166647252	1.0923960737807814	0.5006701362320305	0.26665810083631963	0.41860028192410337	0.42157172382696106	173	35	98	67	15	492	88
ATP2A3	5.485469364938252	5.733466493623266	64.78449477512338	1.1267647339828022	1.1789209482256595	0.4911949480958781	0.343854253266946	0.4275791571300126	0.42090654680790607	95	7	110	56	20	264	92
ATF6B	6.096158471297649	6.1894623630024155	90.16247338438622	0.8246439800472455	0.8934532976392985	0.4879830982955065	0.4015960470927833	0.4614218407897133	0.4099135071750362	152	28	105	106	23	345	109
ANP32A	7.2509890818226825	7.335232110436594	202.4542809013794	0.8706168717783405	0.8684156758348852	0.4747752225265725	0.311601044024171	0.4741251865179998	0.4211254134930441	253	53	215	234	93	767	239
SCAPER	6.119186284767256	6.29284174583223	96.39265730182206	0.9671130016479179	1.0197136322884468	0.4740434096098511	0.3846053210738851	0.4577778630614197	0.4369547509198572	154	12	135	121	31	392	123
ZNF253	3.819847918365035	4.230848891297276	21.783248298797535	1.745536965729254	1.544409922135249	0.47017017650756415	0.17026232850799408	0.4123940697833583	0.37146727208647456	21	12	18	17	2	155	20
PRDX5	5.701574217984064	5.793474747532721	68.4479688776338	0.9424272547988852	0.9028852722576931	0.45954950982779275	0.3218624276756817	0.47811813743163906	0.43712527783834554	88	25	85	61	24	299	73
LXN	4.48652102929835	4.664185699843427	30.34162907594715	1.252775379357466	1.1457461671469371	0.45491631913868485	0.26550236414681433	0.46163370424841127	0.431061786813262	46	12	20	27	10	162	31
BTN3A1	5.550978995342161	5.729384107938495	64.83738247730369	1.0172538879545627	1.0756380881055134	0.4534142855456646	0.3655498454256273	0.4408649170289308	0.4460882762725542	77	15	119	61	15	254	88
CLSTN3	5.318322535678006	5.603137744634963	58.51604065724175	1.1163572402702322	1.1963896756422296	0.4417651673786714	0.3729257369932745	0.4451391458760434	0.44467486658168015	123	8	63	83	8	258	81
RPA2	4.039820499874903	4.359591093272155	23.57877325182812	1.2470498203171132	1.290363037175127	0.44175141975876214	0.3328792758693651	0.46240273789778497	0.42524202753932727	31	2	28	36	6	116	32
SRP14	7.2743053252083785	7.36591805308327	207.12066345144464	0.9407202103080997	0.881749719803178	0.43982159833024126	0.2899702020976852	0.4794456400178029	0.46772501206286493	244	68	167	253	94	851	230
DOCK8	6.645233669336763	6.781608647453351	136.55562772339064	0.9653164469064814	0.9622599891859756	0.43921424571794077	0.3328792758693651	0.4632217757492623	0.47176402620976216	171	41	245	135	28	561	164
TRAFD1	5.211679782665967	5.3117143585247	48.6488957143775	0.9396556400388961	0.9325227715899893	0.4366553370968538	0.36066376104289816	0.490826266403332	0.4617677132223076	70	17	45	50	18	200	56
ARHGAP11A	4.083724448682971	4.403701232037849	24.374726214271405	1.3852320926819082	1.3323185636434152	0.4308431737474018	0.2826542129024656	0.4445910495543604	0.42524202753932727	49	7	15	30	3	142	28
MCM6	4.836238537872365	4.956220683696696	37.45222807118771	1.0084369344328572	0.9719682373941209	0.430275361538726	0.3328792758693651	0.5098181467011098	0.4693965109427582	48	10	43	37	16	177	39
RASSF4	5.301276364049512	5.525288605033743	56.91413470783168	1.289707844134447	1.2021302313863438	0.42779364848742213	0.2418966276048407	0.42037388659347696	0.4433510167789395	53	28	74	38	11	229	79
HIST1H1C	6.216622647082049	6.421769936642662	105.73277696371775	1.1858423614027833	1.084927747930647	0.4277140659191953	0.26398661029539344	0.451798680839811	0.4732607264476077	152	13	90	126	55	592	100
PRICKLE4	3.3119304559184077	3.703999918859855	14.501988046219365	1.6749031528964569	1.6018055812133838	0.426159410478423	0.22553855564643055	0.4159287574826437	0.3679573649899499	18	3	5	21	4	83	20
HN1	4.285487089823358	4.574156896740979	28.2515549248878	1.4873028302948739	1.3422663564995736	0.4217087736417334	0.22281978183293075	0.4275791571300126	0.42276270662694737	21	11	19	47	5	148	35
ATPIF1	6.257329737121388	6.3936754555075765	104.61918219069116	1.0993135175766886	0.9834769482009645	0.41660591353214715	0.2661447343313156	0.46073129486039804	0.4884584871629759	142	28	66	120	53	484	112
SNORD17	7.5095422670052505	7.61753686261137	246.88116375265375	0.9150413863965647	0.9054327019930857	0.41471152714959614	0.3316390053497512	0.488819671465602	0.49577624624279404	249	65	324	243	116	878	312
ITPR2	7.502467119301057	7.566619426578103	236.5765973042256	0.7229239399245648	0.7474186753240681	0.41145637614837505	0.42398420054325037	0.5766327886595471	0.4839891409950134	425	56	296	308	77	938	249
IRF1	6.69859097311842	6.8118096788260845	140.75952890002466	1.0493428399960745	0.9316447632304584	0.40582261954417326	0.26067068955965444	0.47233564208591095	0.5036127372786965	145	50	156	110	67	625	150
TCF7	4.403326319835287	4.6515462418894735	29.62784078510944	1.0890843282428677	1.1964100201113428	0.4029349721325119	0.4023547777157286	0.46458211097536706	0.4617677132223076	32	4	46	38	8	121	43
TMEM63B	5.918704967143543	6.033067219458025	81.14511131189862	0.9156600766647048	0.9189983399405992	0.40274448133035323	0.3729257369932745	0.49207872258170987	0.5036127372786965	140	34	72	82	20	313	98
ERBB3	4.762980504101012	5.167546732155933	42.82094040176607	1.6639556375684204	1.4504094172426223	0.3995273568056254	0.20338804136965064	0.40354349311244414	0.42506632849950227	30	16	31	78	4	304	39
PLD3	6.799547164798736	6.934390716571111	153.81225489079327	1.0809234333368403	0.9855774657302497	0.3973215050055886	0.2599327525509487	0.45972754732401855	0.5063665497441291	165	75	111	163	50	604	189
SNHG7	4.799453322156971	4.938716373494046	37.323001208424	0.9591586804462708	1.0358771134221392	0.3968303149568692	0.41582127495757903	0.4881787461635735	0.4866456933604335	48	10	32	42	16	134	51
EIF3L	5.91097740990378	6.0004206926344	79.01565398351136	0.8671190971695995	0.8492892563051389	0.3964452344615842	0.3920506292211183	0.5292064129455525	0.5139964464291038	130	24	102	64	29	335	84
VPS13A	6.589609543355317	6.649840848448717	124.53408815369218	0.7260512788523996	0.7370459344282778	0.39552413662353414	0.4363252052450427	0.5735486118764144	0.5051997309395244	192	33	168	152	44	535	120
ATP8A1	5.381624024253512	5.553213621707941	58.01570381988344	1.2342530544914883	1.0748523064160804	0.3892657414859667	0.22013685336089958	0.46163370424841127	0.4942771181676371	53	31	55	56	14	278	63
SYNRG	6.403095112881828	6.483242250532876	111.49146188718538	0.7877756314303426	0.8213434044556979	0.3888851597858712	0.43046264226731346	0.5331545890250987	0.5241138837661947	179	42	132	103	34	399	133
RPS26	6.1933568011239535	6.6146191890706465	122.20743760502248	1.9471574425238314	1.515143377262673	0.38848079122305285	0.16139235348002404	0.37573706182515654	0.4211254134930441	205	59	26	72	27	679	158
TNFSF10	5.837665142442917	6.2869836030356145	97.30567394955202	1.982250037071612	1.564913309986487	0.38537014068049763	0.15404185151428992	0.36339619285189806	0.4102833109047563	27	48	127	72	14	479	144
ACSS1	4.954009753481165	5.207372582106429	44.25565179281998	1.0206862310540303	1.1546323756283279	0.38135656499453396	0.4363252052450427	0.46574776176646765	0.4884584871629759	82	7	72	39	8	172	65
GIMAP4	6.581270239367194	6.871155992269158	145.69423222867337	1.5346961967073551	1.2684736065970408	0.37909656971874717	0.21532499378021477	0.42023589076055695	0.47617705027049295	87	43	295	72	42	730	180
TACC3	5.1285921953986	5.283371306138124	47.0845337758253	0.8911734964461153	0.9878253137865328	0.3785798622588589	0.4529499472738145	0.5092332976024695	0.521113483535033	97	9	49	49	15	183	61
ETFB	3.9226065576959357	4.246371128395562	22.165780731498103	1.5102947500747685	1.4240468676799531	0.37709089430600956	0.26067068955965444	0.4386501358609367	0.4233287545632206	46	5	10	14	8	109	31
CRIP1	3.53033683258432	3.932902008322896	16.93885520575637	1.4142950677789146	1.3969557569802762	0.37707518747602936	0.31403151230856674	0.4880413704127549	0.43713097341224816	29	4	18	21	1	95	22
CEBPA	2.932357578214519	3.3497110544881243	11.45521463941607	1.8521649811909042	1.7967126436555925	0.374263376319085	0.19619808624770507	0.4080105672621172	0.31839772407508504	5	5	9	8	3	62	17
PRC1	4.33216607936327	4.552928939795378	27.58879083329479	1.213334108791668	1.1715616035600658	0.37190566081938486	0.3305295966640161	0.48124203693744927	0.4893899035055621	53	7	15	34	8	140	32
CALCOCO1	6.855610156481118	6.952568986402747	154.50855754423708	0.8292019602816063	0.8387835490751043	0.3710006728928636	0.4187051895504215	0.5460162643474357	0.5526461186720908	247	38	227	123	61	572	183
EPHX1	5.794051125142808	5.9450975299532995	76.06326980763924	1.078256056467958	0.9898685303840756	0.37036528790259343	0.3305295966640161	0.4881787461635735	0.532393070917263	124	19	42	96	34	333	87
RGS19	3.931854736038286	4.134486803354105	20.346560160766188	1.1949999795243416	1.1835176272452055	0.3674910372678482	0.3316390053497512	0.5184450678669609	0.48379709149766603	27	6	28	14	6	101	24
ERLEC1	5.575719841851152	5.6785588534915465	63.213980221812804	0.9607866826489132	0.879284913954195	0.3626659362108457	0.3310440861718849	0.547090936111254	0.5526461186720908	85	29	68	56	19	287	63
CTHRC1	3.6031044031014905	4.243464066747881	21.869185308336494	2.328713740604048	1.8671868763377237	0.36253261301145634	0.16526286956913805	0.3621916503124361	0.34172234250208466	23	3	2	28	9	147	29
C1orf116	6.511817606578419	6.791919971221725	137.77793062395443	1.4567310628764707	1.231445149850918	0.36087091660435777	0.22281978183293075	0.4352482446426259	0.49726373978491056	237	67	57	146	21	788	142
CCNF	2.7828313509636544	3.14216951040941	9.371666847700904	1.5713163953453766	1.6549773823625198	0.35987433127533036	0.2507518143314299	0.43994318004527455	0.3685226571494941	12	3	7	7	2	54	13
MAGED1	5.81699262105401	5.9739174649649405	77.18181056326323	1.0365107373702764	0.9829992677630064	0.35744938953022115	0.3590922626625575	0.49781469918943494	0.5465014184992811	183	20	70	54	25	343	88
CPNE2	5.092740816143964	5.241012002174518	45.42067960396553	0.8653993376546963	0.9407752960023626	0.357304964469268	0.4552265109043062	0.5460162643474357	0.5566225073866845	92	9	50	57	12	195	53
LMAN2	6.31532159841283	6.389602824971421	104.04109467537636	0.7893570683962196	0.7743533141707677	0.356772798190986	0.4249553495516996	0.5680192030493024	0.5762900530031165	187	38	92	125	32	433	106
PTPN7	2.913557306588044	3.7970847082173202	15.064193540618048	2.566646756100604	2.0756652299045695	0.355187890988579	0.11810265008537438	0.3736700863845855	0.3066006984195992	10	4	27	5	0	122	19
EVL	6.206086170984081	6.392262720726757	103.43671055889062	1.0327929773036302	1.013946875148279	0.35215302635143453	0.3641028571348325	0.49437291691782115	0.5479003072824785	140	21	214	83	24	434	128
DKK2	2.9645041822891574	3.500928881905895	12.260179728346012	2.0756397527241384	1.8828143127917698	0.34989521964902065	0.17206934190225645	0.37866676563348	0.33612506604369213	18	4	4	5	4	102	11
IL33	5.544977091208211	5.991064150216215	79.63236275536048	2.0212314081334015	1.5840113771061466	0.34842152118504593	0.07520666162818355	0.3637332202869414	0.42506632849950227	34	51	46	63	12	388	117
EXOC6	4.401088765722183	4.56659960623113	28.693494525544658	1.0097518685543851	1.1172979557905636	0.347897734106347	0.4363252052450427	0.5088994053833819	0.5036127372786965	36	9	22	28	12	98	42
SEMA4A	4.174256363777651	4.504057583741463	27.243331912150907	1.795246606003008	1.4512975301460949	0.3472552023112259	0.1912900983143471	0.42139054554327576	0.4323489206851471	9	10	27	24	11	149	33
VIMP	5.341457935958653	5.467917557069727	53.87030533892042	0.8977035656824873	0.9118029991289206	0.345634427071103	0.4289079566359134	0.547090936111254	0.5747128756373948	114	17	57	47	14	228	61
FCGRT	6.062798003034119	6.169410599726094	88.80036890500514	0.8671754194016134	0.8456872796853324	0.34140155539644323	0.4151630606344205	0.5548434648346917	0.5912532227177532	188	31	75	97	23	384	93
RFX5	4.773562185512194	4.882883957788573	35.40336328022666	0.9373012380288118	0.894024405941808	0.3404110111418349	0.40749738949211745	0.5757622735758426	0.579767214710184	44	12	44	39	12	178	32
SMAD1	3.721080461895196	3.9249445713912436	17.536027327657926	1.097966628868502	1.2229398146494042	0.34006093872693677	0.4130932134241802	0.5267606266817363	0.48761630834838465	19	5	22	17	5	72	25
MCCC1	5.00088799715308	5.157391495178536	43.00369321479216	0.9549621172863085	0.9780224161364409	0.3396956575987903	0.4238703341953425	0.5398083300846367	0.5660010009467156	92	9	35	46	15	184	51
SEPT6	5.805611776004955	5.961816373754572	76.29106419668972	0.9612332148309588	0.9482280744493339	0.33631046966563205	0.3920506292211183	0.5317009289012805	0.5830339550011526	85	18	150	82	18	333	87
EVPL	5.317221417056288	5.5227016849358055	55.40482371568338	1.0659222824635226	1.044309835850268	0.3355285496675892	0.37320794519000106	0.5104481319526158	0.5620898162974831	141	12	42	62	12	274	61
VOPP1	4.601029184383296	4.735101354955733	31.779454869029493	0.8829540212613199	0.9598965252788845	0.3344139411095848	0.46060901294859824	0.5581087482712012	0.570772754367902	43	8	46	33	10	128	39
RPS11	8.015711209320685	8.110502913766327	347.8019024498931	0.9133094713552969	0.8213344169760574	0.33120041026171265	0.3086885282993938	0.5734549480627438	0.6109278035193443	402	102	380	307	188	1558	339
QARS	5.842056014912469	5.926618886648831	74.92689433527997	0.8137520227141963	0.7897530435203249	0.32796944879083106	0.4429178315711669	0.5855535032250971	0.6157703208300503	129	24	100	61	26	322	75
C19orf53	5.7071961684960835	5.804610458159168	68.47993338866516	0.8065395849653584	0.8102872501961458	0.32624296881964054	0.4552265109043062	0.5855535032250971	0.6158730483828807	116	22	61	105	18	296	70
UBE2I	5.0540060832147375	5.289866083081452	46.80717320639754	0.954230545989002	1.0565279830463774	0.3258999258872944	0.46032176008096787	0.5345548753160574	0.5660010009467156	89	8	74	53	7	194	62
SELP	3.3371726325643065	4.104400821661393	20.134243057254892	2.5392449618162107	2.092487699159583	0.323861353351741	0.08629581640594912	0.344369517866028	0.3104317037734234	17	1	3	13	13	122	32
NRGN	5.076728923393971	5.270153099447883	47.63700388906223	1.2838117590565423	1.1106084970910413	0.3231868866715603	0.24740371156990634	0.4881787461635735	0.5416687774117541	52	14	44	27	27	202	59
LGMN	6.595578773804084	6.787534714059832	138.93595028649534	1.2971314781882461	1.0749157004731351	0.3228294664235034	0.22138956690871542	0.4668981758855327	0.570772754367902	142	72	69	136	49	617	163
CRNKL1	5.519610248022365	5.614757096195966	59.686870606622236	0.7330294692034418	0.7958337149139519	0.32247260392465044	0.5006133497772219	0.5917937743685725	0.6208602890297812	110	15	68	81	17	241	65
UTP11L	4.9562611902381475	5.091330070982945	41.73447844706441	0.9374864631327604	0.9729756553968585	0.3220230159532812	0.43751345515124906	0.5484535446147286	0.5762900530031165	62	12	31	43	19	148	55
HNMT	5.310040475084162	5.517557283953943	56.80642229353059	1.3244513580563972	1.1322706604781303	0.32152748462347835	0.23950070995084535	0.4758219669596622	0.5413372570558281	79	18	34	34	31	239	72
UBTF	6.542552171966579	6.668359974354042	126.15370022641251	0.9344405259379664	0.875232909334195	0.3213898729318739	0.41096709297012624	0.5547746029440123	0.6151381163135555	251	35	75	182	41	551	134
ECSCR	5.0869972014929346	5.3034877245532535	48.0245203464242	1.2063869676908785	1.095950656016919	0.3211928558157577	0.3305295966640161	0.5074135363755312	0.5558545080477971	77	9	65	23	22	217	58
SMC4	6.500619286774191	6.604659992854809	120.82104464765236	0.8525531854081801	0.80722364486186	0.3176512578176438	0.41002156832629105	0.5855535032250971	0.6278735382343266	167	24	112	181	57	523	122
SPTLC3	2.760123806778994	3.3473780664159754	10.48882646505521	1.9611810107655259	1.8820016206856958	0.3165535644872984	0.22223756127890318	0.39580967468897	0.3678050896097851	8	4	12	7	1	100	7
CNTRL	6.155692531908963	6.312906373960221	97.70232417516542	0.9284477359473678	0.9031122367959837	0.3134019998829561	0.4217732451100254	0.5615367916471071	0.6191692436854396	155	30	173	98	15	454	101
SP110	5.960602708459892	6.05999160365087	82.2706308818367	0.8058604589003141	0.8038694950057698	0.31335785498890606	0.4552265109043062	0.5855535032250971	0.6334250092458872	93	29	117	119	19	336	88
CLCC1	4.430488386276201	4.617790335406701	28.848142301625543	0.8774511159620314	1.0207063876993263	0.3128735499460703	0.49413952227586	0.5581087482712012	0.5830339550011526	50	6	35	39	6	116	38
WWP2	5.651214453412779	5.852470110815126	70.122033476125	0.9330877837047264	0.9766162779128275	0.30893075873578185	0.4530368718190836	0.5547746029440123	0.6082034097405468	168	14	79	87	11	303	84
PXMP4	3.2350257024117806	3.945774021329348	17.87531675858086	2.439758763059535	2.034084306934045	0.3089016789941649	0.08905043851110207	0.3584853086882385	0.33014148704680474	18	11	4	9	1	121	24
FANCD2	3.3411362753011646	3.7138424416998266	15.325178547350278	1.7660068107099072	1.6162502771980773	0.3074226893037031	0.21060966530418226	0.4463573922697411	0.40767485862148595	9	7	6	15	5	76	22
KIAA1841	3.6838180275255583	3.906799108015458	16.95700606566661	1.0673059383869152	1.1662918594833813	0.305785730851409	0.42454541911527877	0.5581087482712012	0.5422444620454325	26	3	21	18	5	78	22
VRK1	2.6257519449022393	3.2172296376836753	10.413008507926921	2.16448914315997	2.103103553895906	0.305373929486494	0.16427513792081327	0.3696885865944214	0.2859239370271565	4	5	9	3	2	55	18
C3	9.424618089709544	9.561447471112151	956.586251557398	1.024793303454292	0.9093234326121785	0.3027892735033033	0.2901231524222412	0.5894571340543816	0.6400772307570346	1144	517	638	978	285	3861	1098
IL32	5.421871898771274	5.638561166436309	60.653965762535655	1.0792648387052455	1.0543041511375109	0.3017345464403413	0.41002156832629105	0.5267606266817363	0.5912532227177532	44	11	94	104	16	248	79
INCENP	4.765553245576123	5.107953701190792	40.92721002425038	1.163687884620849	1.2235339098685298	0.3013489176568073	0.4119650894145182	0.5057934323373924	0.5403926774886083	109	4	42	36	8	173	60
NAA38	3.179233466405224	3.5225192578700955	12.9613682681628	1.5611335368457957	1.5211504033982481	0.30058498887851576	0.2770810637304367	0.48166838808165063	0.4318949590483277	17	3	5	11	6	66	18
RARG	3.4513639759612142	3.8827313473862826	16.255867989509113	1.4630758729115605	1.4236306998782975	0.3004329888392896	0.3104236929407106	0.5038468595608226	0.4882395197866416	36	1	12	18	4	90	22
ITGA4	5.867242941129494	6.216798862474196	91.53751686736909	1.6098065247013429	1.3046307396783394	0.3001878734841256	0.245706330956053	0.45692382073554666	0.5291469874538588	86	26	197	28	20	480	112
ACOXL	2.7641485435999735	3.168231231043399	9.50262388381255	1.5344727649204983	1.6367429891757816	0.2997160901211953	0.2899702020976852	0.46179454712418855	0.41473375716115973	8	1	11	10	3	49	15
FAR2	3.4836265530581025	3.7220452038290768	14.986072509651006	1.109053984237877	1.2676386415163285	0.29941493144969306	0.4352419429676258	0.547090936111254	0.5096246177914515	22	5	13	16	3	62	22
PARN	5.511440799463856	5.587582556236583	59.13245683459919	0.7929909909422852	0.7589108002605137	0.2993111788843594	0.4552265109043062	0.6132210269845503	0.6593818691773006	81	18	57	75	26	246	59
MNDA	5.952426820650485	6.286484228777233	96.62502379512905	1.6725018167112005	1.3036681407188142	0.2990480606944214	0.22281978183293075	0.44996583560484876	0.5327328998477449	39	29	189	52	31	512	115
AP1B1	6.525011002707613	6.619600260015653	122.18045087463216	0.8333974092623453	0.7833612297931746	0.2987957601861969	0.42521648475400553	0.5917937743685725	0.6606450990322164	253	48	102	128	33	536	119
CYYR1	3.971342267716323	4.270591757515559	22.642102406915782	1.536520892883223	1.319784727552392	0.298693322484724	0.24853706645781212	0.4927840881357389	0.5076671746379594	23	5	31	9	11	127	25
NUSAP1	4.058384524768954	4.600163552887132	29.355507918160907	2.310876003428244	1.770771377081677	0.29577598633883095	0.11777530996438355	0.3797225270602672	0.4102833109047563	27	9	4	16	16	174	39
JAM2	4.84256251419914	5.224738131675523	44.404054151689245	1.4842741454957533	1.303197305360595	0.29570489615527823	0.26645993826987274	0.476392619671694	0.5327328998477449	53	4	96	24	13	271	47
APBB1IP	5.478802608992787	5.822844848076996	70.18680345085816	1.6767024101770565	1.33741406472381	0.2935828633697981	0.17504985509045506	0.44420456377908857	0.524955998403613	32	38	97	49	11	345	90
FGD6	5.743465541505911	5.824760857972104	69.62157755209475	0.8014093159137213	0.7542661188027974	0.29351816774533174	0.4569755262174079	0.6130549309431269	0.6716449440666136	84	23	93	79	27	354	54
CYBA	5.873347513428156	6.111870305722807	86.60641909588888	1.3535805136209227	1.153932973016273	0.29342227033824125	0.2599327525509487	0.4751448922718136	0.5762900530031165	91	46	96	36	24	338	118
SNORD46	3.1260940811237723	3.8523901267467364	17.588478143056154	2.2540454574891613	2.279932538554072	0.2930465182337141	0.19391040849685853	0.32395361191782285	0.272981874864534	9	6	3	5	8	58	40
ABI3	3.7026286576267338	4.21604940153622	21.39362445181202	1.9096145508514089	1.6363763540975762	0.29287076903031445	0.20224894862904352	0.4300578877421368	0.4318949590483277	19	3	42	5	6	116	32
PADI4	2.130263343576748	3.112967315576935	9.012548242847462	2.1295351880571087	2.319362748012378	0.2918032795557284	0.26645993826987274	0.37866676563348	0.2667511606772615	12	0	8	8	0	34	24
NLRC3	3.481086624454349	4.16357956839035	20.05850771003677	2.0227705371225158	1.754500282973346	0.2918002905051969	0.16427513792081327	0.4184974462185236	0.4102833109047563	17	1	46	11	2	117	32
GUSB	5.4180831039117425	5.563797353295313	58.88073661678024	0.905737985634147	0.9753844234570502	0.29161586667800116	0.4623255832403427	0.547090936111254	0.6144278310783837	73	19	49	51	29	175	85
PRKCSH	7.254663502392655	7.318383309170793	198.92102000483777	0.6717704000447008	0.6700792429285835	0.29008576589859353	0.49413952227586	0.6584183112579752	0.6871310644613432	438	56	211	231	63	804	193
CYB5A	6.816422230773862	7.0884035373721686	171.63237335548854	1.5671322919735553	1.2092341516519498	0.2897203172507367	0.16796460486292053	0.4610236587190007	0.5762900530031165	157	82	70	111	82	846	200
RBBP7	5.734355364746813	5.808674836637849	68.64590908891559	0.6793010661091236	0.7116762996672997	0.28908474821334845	0.5277515784218865	0.6359356565800991	0.6833316335770637	126	21	90	80	19	283	68
HIST1H4B	2.3798804156685347	3.1280079732032045	9.045994467384363	2.3222216646269533	2.0487388113334206	0.2881412036616134	0.1532976649321741	0.42565283934117387	0.3328489094539343	5	0	5	9	5	70	11
PPP1R21	4.996212109151082	5.139909255914461	42.41561475187572	0.9242156318640384	0.9112848548512662	0.28791969566878295	0.4497002278550855	0.5855535032250971	0.6442499429006695	92	12	50	32	12	193	45
MECOM	6.502392981599984	6.565497519830803	117.24875922177851	0.6769677210447778	0.6684464239791605	0.2872923169238406	0.5033985052184856	0.6569740200510504	0.6893811146135913	170	31	159	147	47	567	91
CD163L1	3.0771043797548847	3.6647356474172406	13.865104064474899	1.6985818717749437	1.5152577101439264	0.2840317072088723	0.32588759637508735	0.5556319589585543	0.47176402620976216	16	0	21	12	5	75	20
CASC5	3.828909620851435	4.3088293565893485	23.45919441148569	2.038906690369481	1.6188927690049995	0.28390098455909085	0.2105213639295107	0.4352482446426259	0.4453953547876029	29	10	3	21	7	140	29
IL16	5.351525884366398	5.581404869188054	57.999097988826776	0.9926212838214429	1.0364483833114195	0.2809008753977559	0.461657117906015	0.5547746029440123	0.6191692436854396	128	10	93	38	13	227	78
IGBP1	5.324042888319787	5.490172210860497	54.72965197896753	0.9958727875029847	0.9054267791074653	0.2808527342689398	0.3814805436767995	0.5929319411652576	0.6593818691773006	73	8	64	59	30	277	50
KIF15	2.2022912456220256	2.898719228918998	7.507015082445211	2.249512343820154	2.163303071927564	0.27715948326476786	0.16661758033918467	0.3744979561374244	0.3123744893277978	11	2	1	6	1	51	12
LYZ	7.337677343695711	8.066953728222877	336.43337776363313	2.6232005439117465	1.8145289078102722	0.2766867688759692	0.21089467135193163	0.4131063748618453	0.42524202753932727	28	83	565	122	110	1877	524
ITGB2	7.113132864123526	7.390355986602161	212.2343602673955	1.503619057526487	1.1981662430109403	0.27657468980263605	0.2278081439122848	0.47585784055360314	0.5914675904305526	92	109	196	146	82	869	288
SCYL3	3.2677410438553123	3.511158986244193	12.710126674684576	1.2557764382210346	1.2893697181931774	0.275491510828427	0.36068771701043584	0.5581087482712012	0.5284834927297617	14	3	10	15	5	63	16
DHX8	5.394107868832857	5.590422057969565	58.499280018223594	0.8631779115370178	0.9470131971885629	0.27471360708958675	0.5044249970441502	0.5855535032250971	0.6552636219760365	79	15	79	102	8	220	76
HK3	5.315378079245187	5.635902979624581	59.98299734173308	1.2196726118594925	1.1420962792468106	0.2734700451814704	0.3846053210738851	0.5460162643474357	0.6055373102064561	142	16	85	41	5	299	71
KIF2A	5.597387116355602	5.753064108948977	66.1016186709092	0.8640744876150088	0.8802262833051019	0.2729752452524743	0.47861596815898183	0.5946242321915932	0.6703208226958852	109	10	99	56	29	251	80
SMC2	4.714297873329991	4.8800634029877585	35.00140066483067	0.9514749894131275	0.9302853198416539	0.2725295246237523	0.4460323963916604	0.5934321856702258	0.6642110465821724	76	12	35	34	7	175	34
SFPQ	8.475819943993146	8.517513338246882	460.67559199720733	0.6023059917833946	0.5934333035738348	0.271384170283841	0.5065138566633769	0.7103318003845518	0.7170069886505025	896	159	553	449	163	1720	448
RPS28	5.434279129850353	5.608558303979058	60.21007447581662	1.1327868428210957	0.9841809784668145	0.27040937254352315	0.3463322547816881	0.5581087482712012	0.6483863485066427	107	28	30	59	17	262	68
VEPH1	4.882666315559853	5.439818735700293	53.57909976176041	2.259494884493608	1.679202092485026	0.269782194360382	0.1532976649321741	0.40778914873096656	0.46061599712063456	91	20	10	13	20	264	83
FCN1	5.483017987477225	6.2708515636338245	95.018012475816107	2.694079485230871	1.8838087278625884	0.2696866705852396	0.13733199877535715	0.39577143149177285	0.4144867031531872	45	10	179	8	36	580	143
MMRN2	4.922214574921895	5.234004354073873	45.00839331362954	1.2691661838059403	1.1775086584055274	0.2695790392858272	0.3305295966640161	0.5309531288239656	0.5956078062457946	37	6	103	44	10	211	58
KLHDC3	3.6661763127548497	4.007832837332201	18.219759391844978	1.2360757907908078	1.189304324466692	0.26851404702461684	0.41149386480665656	0.5966712836234916	0.5844312558627084	29	1	20	20	8	92	22
EDF1	6.179171712255877	6.232180748057983	93.62441924836975	0.6680102889563619	0.6597942484162331	0.2684450360729802	0.5102926987169294	0.659001670947959	0.7111615409988147	136	37	100	106	35	342	97
CLK4	5.33732738130098	5.425174944056421	52.43283168844742	0.7943792650725068	0.7508670444460303	0.2675817464405059	0.47426016219174555	0.6455537093868946	0.6967090289245619	71	14	74	52	23	236	48
VPS72	4.186923167899952	4.3984319167021395	24.570698914367366	0.8665214114712614	1.0377836508922367	0.2675800139063471	0.5332466232599912	0.5894571340543816	0.6281889008132349	43	6	31	31	4	94	34
PLK1	2.422359153520223	3.1407100774255063	9.269722481290101	2.2615253506430912	2.0930266173867405	0.2664336492434631	0.18164675781841028	0.39580967468897	0.3373717780577567	16	1	1	6	3	56	16
PLA2G15	3.163215113645258	3.4605862894393282	12.00880106857255	1.4243136691728617	1.3686525270314036	0.26607937824250405	0.3059273696661908	0.5460162643474357	0.5247784864046203	12	3	17	8	4	72	13
CSTF3	4.7310034615903085	4.8678677918644535	34.79080961246436	0.8966977625698999	0.8718573556076413	0.2657386347001696	0.4623255832403427	0.6150232012949763	0.681713045374581	61	8	28	50	13	169	33
CBR1	4.325920983168327	4.5226921985308	27.32725926815101	1.1301341744734443	1.0480319276423928	0.2653480260315708	0.3882405062883243	0.5855535032250971	0.6259747946349588	44	6	15	33	13	126	31
ACACA	6.3825730355395836	6.56708072780753	116.1223432349363	0.924923357886852	0.905310950808602	0.2650736379796684	0.46281071708646065	0.5917937743685725	0.6841607987833674	225	17	101	207	34	671	90
SNORD116-6	3.179131184686301	3.680225094077525	15.494898925453471	1.5666939945810865	1.9019720389289825	0.2647533699180509	0.40539376033776	0.41035011183633696	0.3707402434055141	7	6	10	6	6	41	34
HLA-A	9.450245833950927	9.50533639901786	916.9728894381583	0.6685327201248159	0.6402053404179336	0.26414816087789117	0.4589171261926118	0.7113871046105151	0.7264151613624403	1459	409	1168	872	263	3422	923
CALM3	7.440243685594589	7.5332034996976205	233.40603789098887	0.8702760017166766	0.768766585191523	0.2638370684697527	0.37089276557391737	0.6130549309431269	0.7067535172158338	328	117	197	204	83	942	240
PARP14	8.703061627495144	8.739312062277325	536.4727082517948	0.5555000285465503	0.5547149894013778	0.26333647200769167	0.5351424836534131	0.7381315160324545	0.7299724178655542	776	150	723	846	185	2067	492
PRR5L	3.3143529363259336	3.685615993318755	14.017594235597091	1.4444643873973444	1.3842564184679245	0.26313390070338866	0.3024649394412498	0.5321607773805875	0.5386699428242369	19	3	25	9	2	82	17
KIF14	2.4331847280400827	3.287916095259693	9.930122008280915	2.448467325860817	2.0723030409784853	0.2630111603962208	0.16427513792081327	0.41552752431131224	0.3679573649899499	13	0	2	11	4	90	10
MRPS31	4.005280581364223	4.186220246353518	21.239369229782167	0.8878759811220507	1.0370030398523982	0.26296919007012426	0.5212721396144075	0.5970644434448722	0.6278735382343266	35	4	23	22	8	80	29
CD38	4.4417517339029935	5.1668251054734515	44.44072006190328	2.6500004294553174	1.9637362135779854	0.26277667840144253	0.07597415790109108	0.35440306543087857	0.40734111074008567	7	27	18	39	5	223	76
CEP192	5.99062136612412	6.12645122931117	85.32228654939132	0.8045095493046313	0.7978110961636953	0.262362176263142	0.4941068922807046	0.6215692662272587	0.700650839597408	156	14	145	89	27	418	76
AURKB	1.727858806689698	2.485525661876129	5.148020014094751	2.371027816129736	2.4822503581805635	0.260250135363009	0.13140886488366874	0.31072825752054317	0.2579083542937648	6	1	1	3	1	41	8
ZNF589	4.599511252125515	4.751078376702944	32.41867475401809	0.8631186222044082	0.9226495331340321	0.2602471839807573	0.4988340509158599	0.6130549309431269	0.6684012092881008	48	6	31	37	16	119	41
MSH3	3.957028126194456	4.144764626072938	20.663026577101572	1.0667255121332133	1.045789252231716	0.2599413548345951	0.4192696373051309	0.6086865105463547	0.6278735382343266	24	4	18	27	10	93	24
PRMT2	5.8370217866798635	5.98829516205082	78.31217446977628	0.9451876531496545	0.8783627928487419	0.25952311358067104	0.4352419429676258	0.5934321856702258	0.6871310644613432	118	15	122	51	37	317	89
ABO	6.110579325215945	6.3572260423187466	102.79800302280641	1.4570769641307573	1.1357481064686608	0.2592069280858135	0.17165990818217766	0.4957678374935266	0.6281041202696365	77	64	59	99	27	522	109
EXOC4	6.151553142129913	6.304172607455706	96.752182265784	0.7808375667349818	0.8207359917420194	0.2592049077787166	0.5212721396144075	0.6195660483019542	0.6977763294484755	213	16	125	139	21	398	107
UQCRQ	5.248525110794361	5.357027607816536	50.28460913055205	0.8550569481124848	0.8194568315274973	0.2591344176133361	0.46281071708646065	0.6176361244304674	0.6931216604282219	78	14	37	61	24	195	56
PPFIBP2	3.9545352485410206	4.2126994238257	21.42986100313664	1.27732480676935	1.1828252531421035	0.2590969721240049	0.3316390053497512	0.5581087482712012	0.6032732454176012	19	6	41	16	5	109	25
HBA1	5.418405792452055	5.7282360376867905	66.27376879803664	1.4944171301298843	1.2725754702340466	0.2588640128853121	0.2804949112844639	0.4789174854205603	0.5830339550011526	32	32	90	34	20	231	103
SCARNA6	5.148622001498332	5.2978062635166765	47.91052021207684	0.9968891455481713	0.9016749608400055	0.258383842904492	0.40514329939695115	0.5934321856702258	0.6833316335770637	50	20	81	41	11	219	49
CCDC12	4.361593705114836	4.626567490931851	29.393722927669042	1.1363615935529583	1.0976898320333375	0.2575233196899641	0.4088690235791082	0.5855535032250971	0.6229316202848727	39	3	21	43	15	124	38
KIAA0513	4.731246883127585	4.986049035065589	37.36874670919824	0.9142874656838252	1.00680459237565	0.2572939156660825	0.5034192333582438	0.5922145247137681	0.6632675087857077	76	5	50	54	6	161	47
ZNF444	4.0412634628086375	4.19770980618979	21.874568355223417	0.983233560017747	1.0406375659393607	0.25683604954838934	0.4642959218720278	0.5970644434448722	0.6259747946349588	22	9	21	24	7	81	29
CXorf36	3.9145528921851556	4.318306110817997	23.098199631659014	1.3762839125871877	1.2487578458779156	0.2557273326446358	0.36601148908145587	0.5828614170896955	0.5845527530528384	40	1	29	15	11	116	29
RPL19	9.12678216227346	9.187385050710695	735.5752365706422	0.7018371232621851	0.6520754947723049	0.2552690822685262	0.4555591954815024	0.7003319369981155	0.7380935042154952	1335	288	672	652	303	2841	724
IFT52	3.1707347731389506	3.4836266772325963	12.46504858664056	1.282999907812506	1.3906171377335343	0.25477168547353995	0.4010708843398118	0.5521135403987598	0.5241138837661947	17	2	15	7	5	54	19
APOL3	6.015951296618597	6.219782262785915	91.39280056561401	0.9798270863991989	0.949074174049395	0.25340678741119776	0.4363252052450427	0.5855535032250971	0.6785595865201182	124	16	205	77	21	378	110
SRBD1	4.685756416450959	4.85763649343081	34.227019994559264	0.8936609905326364	0.9075579751558371	0.25328202223836105	0.4833491913963483	0.6130549309431269	0.688776130424867	79	9	37	37	7	168	34
VWA1	4.768266934396249	4.951343484165083	36.99025692664702	1.0700749229872557	0.9755469024344173	0.2529766254468081	0.4015960470927833	0.5855535032250971	0.6725743940555441	44	11	25	72	10	185	37
FSIP2	2.150396069222707	2.870186527589455	6.936023516174156	2.1358866995405434	2.0004907628535573	0.2525325971642024	0.19580196904562436	0.43721918315615826	0.3894840823567861	6	2	6	8	0	62	7
PRODH	2.6358100769343795	3.2972072791074516	9.897620380303495	2.0568688463235754	1.8501271812084399	0.25236683543574145	0.16936028574261253	0.42565283934117387	0.42875513715527247	23	1	9	4	1	78	12
RNVU1-7	4.137352636921971	4.8541029674270755	36.249701515288365	2.4526257433233294	2.03813450065327	0.2509448568583807	0.13760307718730913	0.35440306543087857	0.39654743160863865	6	20	18	13	10	119	77
MARCKSL1	5.065373307150451	5.216779960083327	45.44421464413669	0.9792870879824018	0.905629023467732	0.25090819193035746	0.4234439516704426	0.6062807244288754	0.6871310644613432	62	10	30	61	24	184	52
GCNT1	3.7919028857329837	4.008783251965239	18.630226910982678	1.1385733791831631	1.1248093509978767	0.2507865183961838	0.41002156832629105	0.5917937743685725	0.6191692436854396	17	7	17	29	4	84	23
C1orf131	3.8481790011930532	4.001224516168598	18.64632364831199	0.9091758234351318	1.0187886379322322	0.2502740251935719	0.5032965949021063	0.6166949059622175	0.6487157852333318	27	6	19	19	6	73	24
ITPA	2.984904729144807	3.6509539174078425	14.289814410486043	2.1147518549275555	1.8816115329572802	0.24910781937335486	0.26645993826987274	0.43889403543232824	0.4102833109047563	20	2	1	13	6	67	26
SREBF2	6.520870471936553	6.605549085993165	120.53700892297176	0.6004404387200438	0.6802553716579234	0.24848961449151885	0.6037328731931993	0.6702898486639832	0.7418822891770355	247	27	148	167	35	412	137
VAMP1	3.609140828725069	4.0209911248729355	18.45860597233362	1.5838261148166954	1.4128339239638847	0.2481989509545677	0.26645993826987274	0.5267606266817363	0.5447155730135272	17	6	9	37	2	100	24
HBD	2.259140315757853	2.9918621160410046	8.295149908036127	2.1517466270581114	2.1625213079821406	0.2464239172893032	0.21933862524831174	0.39580967468897	0.33790611577605156	15	1	1	5	2	42	17
CCNDBP1	5.134061597944143	5.328950391784314	48.0835894589147	0.8171725763055238	0.8791826719498662	0.2463894294473472	0.5332466232599912	0.6258453684528903	0.7005327068092155	98	6	64	69	12	208	54
HLA-F	6.0432221752979185	6.234176455505948	93.1801573881905	0.9877466770659249	0.9357881600131136	0.24570939575489667	0.4506167489830598	0.5901168474152021	0.688776130424867	181	38	132	56	15	355	116
FANCI	4.287757261087137	4.535615584844094	27.94963498642187	1.2721147305760871	1.1592437277131098	0.2442758116660362	0.3678680081554751	0.5634698239064017	0.6199926772936245	35	13	11	37	7	115	37
PTPRJ	6.619774493059022	6.692619912592763	129.5844750813122	0.7354025410872898	0.6916887479144558	0.24354946979281336	0.48611580112795755	0.6588354169282273	0.7418822891770355	183	58	162	106	45	470	138
TCEB1	4.244852959913596	4.466127810236202	26.844194745800316	1.3175037790708959	1.1502181740675808	0.24290488480207478	0.3143159445987127	0.5679654884336548	0.6202759580651547	26	12	12	29	11	112	34
CBWD1	4.303073395028549	4.429626296400725	25.46754367877155	0.829461723162347	0.8820133985794835	0.2423994849484449	0.5224437808216091	0.6501477223437265	0.6951765074423526	46	8	28	24	8	104	29
TDP1	2.9632454055102047	3.5583207155593164	12.833274504832621	1.5442618371294672	1.6892978111683001	0.24194717118767467	0.3655498454256273	0.47811813743163906	0.46837059599970315	15	1	24	9	1	50	26
GALNT7	4.2233280441496355	4.399475188098704	25.122241883890577	1.1781100877232986	1.0155913428517112	0.2412916733574996	0.3613254354952457	0.607513140377789	0.6697791615916731	27	9	15	33	11	128	24
HSD17B6	2.1443748660242345	3.015431544642519	8.239963098092003	2.712329525548163	2.4371645755662317	0.24119003511924536	0.13266657167322884	0.3409546963508765	0.2942336400995398	1	4	5	5	1	78	8
SMARCC2	7.187500539495125	7.2732603748813665	192.20584000409866	0.6727463793652158	0.6678368611533749	0.24046669519293906	0.5346743703619299	0.6835464911014831	0.7562643680848948	406	48	310	195	49	783	186
SNORA40	2.413484538217941	3.2634235746346665	11.05808312480897	2.397338861368	2.436794828387173	0.23983496683222585	0.229122208380971	0.349825149284056	0.2792423789122367	1	2	3	9	5	41	26
STX8	4.32538330331586	4.518124607260268	27.758184838855794	1.0857099109387958	1.072306943621556	0.23963404650047523	0.4400206090267562	0.5883411119114681	0.6491575307052034	46	10	17	19	12	100	38
ING4	3.2577044432431363	3.6660667613406517	14.090904072462074	1.4143399665749004	1.3861311456062866	0.23938489328605192	0.36585080527715436	0.5634698239064017	0.5629183812616697	27	5	16	8	1	69	20
CASP8	5.12276269099611	5.331784097327984	48.55108514628067	0.9323723124867427	0.9274212521857259	0.23926636320156208	0.4796825592467666	0.6132210269845503	0.6956395619612594	64	15	92	54	6	208	56
ATRAID	4.079328415068526	4.289890190408917	22.927000449533846	0.9824415214053206	0.9926564589586336	0.23778752661331606	0.4745616108754643	0.6392679298513796	0.6806690128409636	32	10	24	30	3	99	27
PRCP	6.450382809237311	6.5663188607073675	119.15430509004828	0.9467096532413805	0.8185415211855611	0.23766242647971061	0.3846053210738851	0.6081019783069261	0.7264151613624403	117	55	131	89	52	443	135
HTRA3	4.2171060085762635	4.39701586235322	24.552020169515576	0.9914360481602262	0.9644197011630352	0.23752764273169533	0.46032176008096787	0.6195660483019542	0.6893811146135913	50	6	17	31	8	121	25
CD4	6.2613326062998595	6.389621597320564	104.85365496607139	0.8776066199028998	0.82330774212174	0.23653010479966982	0.44321287268993836	0.6132210269845503	0.7264151613624403	180	54	96	82	26	371	125
ALDH7A1	4.860509401730468	4.961403210900522	37.48207680490388	0.7857187134281607	0.756102207189699	0.23619228894320982	0.5070665011416327	0.6747552435095179	0.7380039097289681	64	15	38	45	10	175	33
CD5	2.257995390315851	3.4455878984308757	11.626403663006952	3.019732048764099	2.498809017748738	0.23602564223766892	0.07406483257238675	0.3445154867634025	0.28799733882068757	2	0	23	4	1	67	26
CKAP2L	2.545378338512968	3.0619795070024987	8.660653809978328	1.9037953041372755	1.7787421553494862	0.23495823485575548	0.2360335306898669	0.46458211097536706	0.4473114815569134	13	3	2	7	2	61	10
DHX57	4.404917025457949	4.552947634894902	27.68375170238822	0.7737394290612352	0.8834501427549477	0.23477622197549464	0.5602165094736488	0.6476934754614181	0.7104279854975264	36	6	40	39	8	106	34
TRIM2	5.247721802895047	5.361951644651726	49.52597313521801	0.7486524991489356	0.7498713215518699	0.23332007130933585	0.5346743703619299	0.6647135301707082	0.7508920309878864	100	14	48	72	13	246	41
SYNGR2	5.895551946207943	5.9771386882078374	77.19123038536358	0.6212951328769349	0.657903736157271	0.2331035747834203	0.5886488160067848	0.6892415251709687	0.769344033380413	118	18	125	107	23	308	76
SAMD9L	6.389632608752785	6.629539405752854	122.18607033006555	1.0672027469468026	0.9676423406299158	0.23284982119275605	0.4315494274619507	0.5970644434448722	0.6972050724367816	153	38	125	256	12	551	137
C12orf75	1.658642411819581	2.5089091692208196	4.878428886645872	2.3734248541376846	2.4115946034671927	0.23264906109877773	0.14142645665763856	0.3445154867634025	0.3236427894890126	4	1	4	4	0	51	5
CTD-2270P14.1	4.80216442079001	5.030853095178236	39.08157125054171	0.9142143985505502	0.9404392930393354	0.23249165721608153	0.5092630824011687	0.6274147851221676	0.7002385818377207	66	13	64	40	4	162	47
MITD1	4.70521174567877	4.860022340741209	34.19992033702912	0.8442029132563621	0.8469788542956194	0.23221011912720824	0.5163966552268389	0.6518413352226693	0.7299724178655542	73	8	38	39	10	192	26
CXXC5	3.810984921151945	4.220784419084027	21.25893327219036	1.3835629554596842	1.225773910668315	0.23190850165402016	0.3767649942443215	0.5922145247137681	0.6306796913386777	34	8	15	34	1	125	22
CARD11	3.077336838150673	3.832217845808481	15.459261048755206	2.17722596322644	1.8082777206696623	0.2318063431049923	0.15158535086355918	0.4517813595876265	0.4617677132223076	12	1	37	7	1	97	24
AASDHPPT	4.237858529784068	4.4364498758225945	26.09854373845851	1.2927479472199175	1.079032103214882	0.23140031696095995	0.32834823181284484	0.5917937743685725	0.6642110465821724	15	10	26	27	12	120	29
HAS3	2.2909348361152087	3.154911472597225	9.49863102972149	2.6485716858702175	2.310393055773409	0.23095381401707382	0.1379866353288541	0.37293670129249445	0.3308017907719001	1	3	3	14	1	59	17
COPE	5.230046850573224	5.360538641329138	49.93145097544354	0.8328408036881686	0.7910875744508242	0.2295925967882932	0.4941068922807046	0.6596526538966109	0.7418822891770355	101	21	44	58	10	224	48
ANKRD36B	4.081375000200763	4.89082728009108	33.94514938065132	1.9028835660495615	1.6072067708704745	0.22949474861994776	0.2770810637304367	0.48124203693744927	0.5210331105471663	87	1	30	41	1	238	41
HMGB2	7.280534429052913	7.381132128882765	209.19955997013182	0.8322671895395864	0.7336499105847646	0.22879832673553263	0.4460323963916604	0.6588354169282273	0.7592993390148777	179	55	233	296	110	835	213
ROS1	6.564472002082206	6.832118126363001	142.7083874805182	1.4067989793947047	1.094046929404986	0.22859334234911885	0.3104236929407106	0.5581087482712012	0.681713045374581	113	57	46	251	50	633	172
EZH2	3.5472587214443583	3.900427823089022	16.437261798575783	1.3451121254195433	1.2582358773673215	0.22766546945588087	0.35927136963992423	0.5803663856207445	0.6281041202696365	32	3	9	27	3	101	17
DOCK10	5.94654771303543	6.182391195457107	89.18571903060835	1.010352284527598	0.9578621442308406	0.22748242641653688	0.4569912893338185	0.6062807244288754	0.7067535172158338	95	26	186	106	10	363	109
NKG7	4.268745071268114	4.786672404647661	34.02747905206991	2.157678200136203	1.644533302290988	0.2269817604510156	0.12907726383527046	0.44324877893918124	0.5241138837661947	11	21	34	11	7	158	52
LASP1	7.692826649344826	7.746478200868654	269.3565996750032	0.6262024431458556	0.5885836918749672	0.2265945656918783	0.5237245982384363	0.719548042042145	0.7916139095227951	496	119	291	293	75	1113	235
DOCK2	6.995352901056159	7.13018740363993	174.9215605788426	0.868706877517262	0.798001726908287	0.22657424367883333	0.4941068922807046	0.6425023953640544	0.746928179602726	319	57	291	92	52	653	200
RAP1GAP	3.0452805342556504	3.6291865934510708	13.243830601507073	1.647714227451791	1.3914750317188485	0.22629531934635852	0.3729659430194452	0.6096791779934909	0.5941407546340595	17	4	18	17	0	87	14
HELB	4.733472974095203	4.899082270376773	35.71571224305942	0.860376323411081	0.8994148568173236	0.22619491488097265	0.5233247478668915	0.6240243753779089	0.7172282835184243	34	9	64	47	9	137	44
CD96	3.209245448183625	3.9731968682049787	17.578920922035078	2.563022456115653	1.9412774799922117	0.22569932419801744	0.11767160361385516	0.41860028192410337	0.4391272472812124	4	3	37	4	4	127	23
NDUFB11	3.8878190939614807	4.180476508994639	21.07015277495002	1.1861493736588034	1.1779989609771973	0.22559180108665824	0.43081715390750547	0.5917937743685725	0.6454632635934383	47	3	12	18	9	89	29
ICAM2	2.3654555173791336	3.054276493739379	8.754965776591982	1.9747213876508085	2.008482400704557	0.22492696970671724	0.2891086753303886	0.43867178557273295	0.4059324616945209	13	1	10	1	2	40	18
TRAF3IP3	4.46203021725979	5.051017304773127	39.796055025734205	2.0647537895349157	1.5879375980075403	0.2248232645619268	0.1837686861914535	0.47562677368487255	0.5385392119610883	18	10	96	10	6	192	63
TRPM2	3.7908622061636064	4.271766180524645	21.99202277977565	1.5174932547835733	1.3894439913496188	0.22454663530017763	0.3381400860561997	0.5489960321953927	0.5910296000305812	48	4	36	8	2	109	32
PRDX4	3.9030558200595777	4.1613920299062395	20.424559947105184	1.2098706923382911	1.104283970308158	0.224448350587732	0.4015960470927833	0.6062807244288754	0.6764085378620225	45	4	19	13	8	122	18
ERMARD	3.6653135163753725	3.875719299322416	16.706433457023472	1.0042024276194705	1.0491350105493327	0.2242075131959967	0.47861596815898183	0.641890281105198	0.6826613449133098	24	6	15	24	3	75	20
CLEC12A	3.253506391265708	3.7343300021332486	14.907880872415967	1.9760927063827747	1.6218692610000076	0.2239831248998679	0.22281978183293075	0.48124203693744927	0.524955998403613	5	4	19	8	7	115	12
LPXN	3.913318399966597	4.126935725993554	20.426271824717322	1.1660249988634133	1.0631370912570297	0.2238103315988484	0.4098757275791244	0.6195660483019542	0.6768438164172181	29	9	27	11	5	99	22
GTSE1	1.965773929293562	2.7676442891538917	6.50355030159867	2.2306130911882285	2.1530483205503668	0.2236531422138671	0.16574629418466996	0.4184974462185236	0.38534609502092543	11	0	2	7	1	42	12
ABCC5	5.574013375157658	5.791271562468962	67.62626235959227	0.9928041292254322	0.9543203094021369	0.22353933966903483	0.47010185209664834	0.6086865105463547	0.7107783626215872	191	13	42	64	21	261	86
PBXIP1	6.169053915512352	6.295779806266999	97.33059842873655	0.9012119789718293	0.7917701954031457	0.22305721033010054	0.4506167489830598	0.6384641107229782	0.7524599693172369	94	27	189	79	38	416	98
PKP4	5.79341971927258	5.901108306000606	73.35535745059825	0.6948354377449145	0.7058528902613025	0.22304459669832907	0.5602165094736488	0.6857528880703111	0.7735871758368484	146	13	92	76	32	283	77
HBB	9.027192997390987	9.304082749414418	794.1282426384579	1.1270746907098588	1.034688215442316	0.22260937914023618	0.4565593326234342	0.6213907741795525	0.6936111139876748	1306	236	1647	488	88	2531	1169
SNRNP35	3.479715975895431	3.8644068600246584	16.855287554359222	1.3339157217742659	1.2938422527232303	0.22231416313587435	0.4023547777157286	0.5970644434448722	0.6109278035193443	25	9	16	12	1	72	24
CEACAM1	4.195560675144786	4.606067013058101	28.25403381536981	1.6311452602853005	1.3280668464087524	0.22219818119038026	0.26330845647665385	0.5404199564895323	0.6227676329366961	16	4	18	65	9	189	26
EIF4E2	5.91043688138043	6.010870559507098	80.5545980719693	0.8288563889999707	0.7590132285688317	0.2221357095980366	0.4588612885312099	0.6584183112579752	0.7573714452593883	93	26	77	77	45	281	92
COL4A3	4.154938056094746	4.498455425616929	25.68100635641711	1.220215556483285	1.1742780003919506	0.2218043441852267	0.4417882402898698	0.5825976024731327	0.6722104283641285	60	6	34	17	4	188	17
DDX58	5.187926865531793	5.333371867659583	48.76774689131786	0.8272790053592493	0.8046381784312794	0.22171949300845448	0.5049170581208529	0.6600081982702096	0.7508920309878864	72	17	45	90	9	215	49
CYFIP2	5.665286098295501	5.848010311757312	70.34507618383572	0.9310080781544315	0.8762771313546169	0.22141562680930632	0.4711939412835838	0.6246793897472301	0.7338151480392701	63	19	144	94	13	299	78
IRX2	4.52175989960142	4.77909781771327	32.71692872379739	1.1699588985207614	1.0297508382083627	0.2211795527927715	0.3903508388360046	0.6130549309431269	0.6944822925244541	61	16	21	38	4	175	31
HAGH	3.8255094261332783	4.130975439377168	19.753095412661754	1.0561046466534907	1.0837653441373754	0.22076867591423113	0.4766115784749018	0.6246793897472301	0.6871310644613432	30	4	26	33	2	95	24
TMC6	5.795816867158914	6.04193613614589	80.54171553968638	0.9644187424150263	0.9173815212467171	0.22076284299712554	0.5032965949021063	0.6350733737823515	0.7264151613624403	152	27	99	116	6	357	89
ALDH3B1	4.939109249417491	5.245924455981729	45.90018871818243	1.1514601510758573	1.0409628329343261	0.22062838392602935	0.42783293975262254	0.6118566037173391	0.6931216604282219	81	21	36	62	3	211	53
CDC23	4.068285421154157	4.237923817060317	22.19011788393139	0.9764178097857439	0.9468532253553533	0.22062015163461277	0.46556097366269616	0.659001670947959	0.7086510778872949	39	10	18	22	5	99	24
HMMR	2.5613994741519734	3.4725814158058648	12.597786354318313	2.703304806654227	2.189814467283	0.22042338365913391	0.22223756127890318	0.42023589076055695	0.3808710842749448	7	3	0	13	5	67	23
CCNB2	2.3786646713124475	3.050995336800626	8.702350846676943	2.2182007916166766	2.00686311459621	0.22028444066842842	0.17207664480877305	0.44040863631572597	0.41625570004119766	14	4	3	2	1	59	12
RBBP4	6.8843391723725595	6.9367130492828215	153.74606697296983	0.6503847407124042	0.6034803466781249	0.22004622816920694	0.5234754927028518	0.7030438546810918	0.7940092811509044	186	64	195	155	63	561	152
CIRBP	6.957533446224128	7.029416799898001	163.84882722186225	0.7105990908007411	0.6489920873353645	0.2198676481598269	0.4905130782547024	0.6892415251709687	0.7885999009128443	191	81	187	209	45	633	160
PIK3CD	5.1805343991221	5.367456945467234	50.49950919686086	0.9335805573858491	0.9336196180785024	0.21955053317625195	0.5044249970441502	0.6130549309431269	0.7172282835184243	71	18	91	28	12	175	67
SRGAP3	3.22627786184722	3.648456328140258	13.452431865956298	1.315498987251919	1.3022503410316046	0.2195108184992593	0.4002403148475177	0.5917937743685725	0.6259747946349588	22	1	22	15	2	71	18
SLC37A1	3.4108851387712855	4.2608599875547934	21.610416765754806	1.7882521749804297	1.5934330208634504	0.2190160859818293	0.3920506292211183	0.5521135403987598	0.532393070917263	39	1	28	29	0	94	40
FLI1	6.221275788563351	6.418592450517354	105.85894848142424	0.9735090126880539	0.9134725435548242	0.21901581155412672	0.4589171261926118	0.6130549309431269	0.7284273149683641	102	26	247	82	27	385	135
PFDN4	2.9462847817714013	3.476824539260213	12.722778419220802	1.850828719308624	1.7078111454448581	0.21897355100450844	0.22281978183293075	0.5083513977894526	0.48761630834838465	13	1	5	7	9	61	20
ERGIC3	5.717520903343218	5.817136495398634	69.44575737910759	0.7946253444657819	0.720426456657775	0.2182862587375912	0.5006133497772219	0.6787658469938275	0.7753685233944275	126	19	48	90	32	295	66
MYB	2.670835969439483	3.272519644791357	11.01494599656642	1.9269021288905532	1.9239259738865933	0.21810279086585427	0.26731590853049547	0.4595900167431811	0.42506632849950227	3	6	10	7	1	45	21
MPHOSPH9	5.1041354095597535	5.2492888568233855	46.16056587738808	0.8306909046127647	0.8301686459080757	0.21746741513829124	0.5328218838182436	0.6578860348426919	0.7478454166350292	87	16	30	72	11	179	53
PAK1	4.908198770002694	5.030508068862112	39.28675636894097	0.8743392229315309	0.7920074746097393	0.21728473334586307	0.49288741321301266	0.6670861240223641	0.7592993390148777	39	13	63	46	13	203	31
IDH3G	4.01109167459309	4.348192939024337	23.848745997816486	1.2097614039186222	1.1649213681318222	0.2170605567521175	0.43313189394074064	0.6041324880373954	0.6671019004808122	53	10	22	16	2	103	32
SLC4A1	4.785069444743869	5.513277287652612	56.81568976737737	2.2737165967163033	1.7808904014013003	0.2168912810838499	0.1486903246636277	0.4352482446426259	0.5063665497441291	36	34	10	67	3	227	105
FAM184A	4.402858945690319	4.592312327686512	28.234635035800384	0.968569214864124	0.9205755428290139	0.21673927857175967	0.4814323680603741	0.6514098150657848	0.7299724178655542	55	6	44	19	9	143	27
MARCH2	3.959589581116628	4.152774455723209	20.90369852452832	0.8260800080812516	1.013985238724106	0.2155812317489287	0.5893704435773326	0.6404432284740277	0.6931216604282219	31	8	18	28	4	70	30
DENND1C	4.27410132621265	4.432941431214861	25.426195620248215	1.0148911339786706	0.9077058488019873	0.21556810997113843	0.45152125924329983	0.6588354169282273	0.7299724178655542	22	7	39	29	10	129	23
ID2	5.434711396944392	5.519037944923632	56.6367317779372	0.6791826955097469	0.7099290541961512	0.21532702703713338	0.5777109473711497	0.6835464911014831	0.7753685233944275	84	17	67	51	27	186	66
NAP1L4	6.463230287315153	6.511949145766863	113.49613297145251	0.5042004197922607	0.5689640530191453	0.2151327798452036	0.6616493400587613	0.7216857738760538	0.8103477051334735	168	33	167	145	41	368	122
SLC27A3	4.331468488187171	4.46704552368828	26.00439880513888	0.7187721911504668	0.8368622280341886	0.21509325016132042	0.6032398385326042	0.6775639645437103	0.7478454166350292	48	6	33	29	8	99	31
C6orf57	1.6543734988082692	2.513266858302122	5.510412144343926	2.3810411638268265	2.4436662748241353	0.21395409990360875	0.16556611111819325	0.39292328598523535	0.31590954217237865	7	2	3	1	0	33	11
JUP	5.815904099308786	5.95647522383953	75.77667116189029	0.7964797059433341	0.7606611246648473	0.2138615676566583	0.5167399376717354	0.6743758380875311	0.7753685233944275	115	13	72	151	26	358	68
KIF21B	4.912013832201845	5.292061813049408	46.57385121701105	1.1446546510319136	1.124884371454026	0.21378973938206866	0.4457624377992324	0.5946242321915932	0.6845229484101273	68	5	106	48	5	207	62
PARP4	7.2984854028589785	7.363820920753275	205.3434993006282	0.5866581726727664	0.5880479991522518	0.21351064884206689	0.5893134672535176	0.7216857738760538	0.8111904136346461	338	48	221	374	70	770	200
MED21	4.6924180221130944	4.87425362664479	35.55350694371991	0.8259828717521459	0.9373893641297059	0.21286384888101256	0.5714849552725539	0.6282081838711286	0.7223118269086272	33	14	39	58	7	112	50
COX6B1	5.322804239684468	5.427326180774275	53.077453201137594	0.8918329127585075	0.7606343198426618	0.21266989914384946	0.44764548272517596	0.6738208913696445	0.7711892044231713	84	19	44	43	27	225	51
GCDH	2.9293720603955706	3.434488672431575	11.839298895829401	1.4509650724717906	1.628886289454314	0.21242938344138496	0.41002156832629105	0.5185118069874157	0.5241138837661947	29	2	5	8	2	45	23
CSK	5.438809077567198	5.5011586694818035	55.31038056347683	0.5720538872228178	0.6148353473855277	0.2118877619907637	0.6338377567933308	0.7211380145313036	0.8060913585492495	95	17	77	64	18	208	55
LSM7	2.9867804319546525	3.5053195021368833	12.300535777108768	1.6554133399582884	1.5508750949836685	0.2118271700249429	0.3086885282993938	0.5460162643474357	0.5599402259422911	18	3	4	22	1	63	19
KIAA1217	6.442648890634192	6.537251897044609	115.12747925554423	0.7010995267814156	0.6634923995512606	0.2111930513235262	0.5346743703619299	0.6994657105841314	0.798328832003774	146	22	194	133	52	465	111
SUGP1	3.895628417863522	4.235378932939766	21.134849791055863	1.1173023227250458	1.0968335391118509	0.21075360126052087	0.4569912893338185	0.622312027965924	0.6944822925244541	52	2	25	24	4	115	23
RCSD1	5.030837157484696	5.3828393260338085	50.40473079601053	1.3790711077857936	1.1576833993292825	0.2099415560178756	0.3316390053497512	0.5855535032250971	0.6871310644613432	55	16	117	23	6	240	62
CASP1	5.383744220147721	5.504833826296235	55.915044651581866	0.9251974203225523	0.7877975341103614	0.20990745709988848	0.44172946579841277	0.66238587044639	0.769344033380413	54	16	83	46	29	239	55
CANT1	5.188991309977519	5.378735251220011	50.10394360206659	0.8853795168377138	0.8649224682691317	0.20983593752640675	0.5044249970441502	0.6569740200510504	0.7524599693172369	87	13	38	102	9	220	54
MS4A3	1.8157442205525125	2.881971214826807	7.8334124643002365	2.8838763036291475	2.6584637931570905	0.209561182581384	0.16377644499026087	0.357311324404748	0.2783094161264119	2	1	0	8	3	42	17
NDUFA12	4.800006956240435	4.9564980235799	37.91571356620939	1.0845373551610378	0.8896389790711988	0.20911387581585164	0.3530480161932896	0.6552985679994314	0.7418822891770355	38	10	33	37	24	177	36
ARHGAP25	5.766181903548507	5.888556530425616	73.4024776668674	0.8371747018153489	0.7757838627973692	0.2091063094575472	0.5006133497772219	0.6609856812596152	0.7753685233944275	97	31	121	48	21	269	83
INPP5D	5.835143484186051	6.208629225157317	90.24356412100902	1.3587436896920473	1.1465808046494474	0.20900910090808894	0.341791733562255	0.5894571340543816	0.6871310644613432	111	9	234	47	21	440	109
CA1	4.517876155499549	5.310820547828532	48.7287386273673	2.3290902621275147	1.7706775982425191	0.2086435087781326	0.1532976649321741	0.4445910495543604	0.5239934870852526	37	27	10	65	1	236	81
NAGK	6.046196730834079	6.15306361792541	88.4611919206196	0.8266254814298241	0.73676293444277	0.20856812492609905	0.49428349507965064	0.6681165337552952	0.7855056536368547	121	35	141	55	31	341	93
SAMM50	3.8664455177280934	4.134994077588367	19.816699269580024	1.0650747578023658	1.0473676576269846	0.2080371032104972	0.4623255832403427	0.6382061902053165	0.7107783626215872	45	3	15	28	5	104	21
ANAPC11	3.8239943279430313	4.055370011391813	19.79434173564496	0.9307844870979578	1.1500656146133355	0.20798348751908466	0.5744909632444081	0.6107587380262481	0.6697791615916731	21	5	12	26	9	58	32
LAMTOR2	3.507731892785406	3.7316416824033185	14.71955319020703	1.0101405364029918	1.0438423496429599	0.2079814045838807	0.48214965841325536	0.6588354169282273	0.7067535172158338	26	4	14	20	3	74	16
COX16	1.643420111644054	2.3947349200707686	5.029596136506728	1.8304199509286154	2.390259940635901	0.20770653620270257	0.30951027134179243	0.39064531881972653	0.3336136832404575	5	0	3	4	1	20	13
DYNC2LI1	3.8427700315535693	4.074900163758103	19.873109835551812	1.2806742561037356	1.1204731565969188	0.20676364554541662	0.3947451761701999	0.6166949059622175	0.6857899787430344	10	6	22	24	9	88	24
ARHGAP11B	2.8805181407500813	3.730765073739656	14.111879680873912	2.237648783576413	1.758332549996142	0.20652948768221704	0.2160718926145207	0.5198706646562061	0.5177365967088053	32	2	4	20	0	99	19
SEPT9	7.63394392088416	7.688090787272806	257.2096788514241	0.5382059698824936	0.5420194740025968	0.20645737008781032	0.615038316847746	0.7552157617467493	0.8204022123538751	463	74	351	413	64	1025	227
SNHG8	4.186156329032705	4.367151930367694	24.55417864899179	1.0554577925141984	0.93695500693644	0.20622299488311213	0.4214868770622891	0.6676546626313347	0.7299724178655542	34	5	20	23	15	113	25
ARRB1	5.562749028061019	5.783098907442368	66.56378304683304	0.8503870031364557	0.8656447378953657	0.2055616930950004	0.5332466232599912	0.660391028896349	0.7592993390148777	119	11	134	78	10	287	74
TRDMT1	3.1630329698501574	3.396975549944238	11.85011189245737	1.1319639160816732	1.2138367158936518	0.20527553178288152	0.46032176008096787	0.6213907741795525	0.6530599890208915	11	5	11	13	3	50	16
OST4	5.340957342406399	5.466570866572908	54.659984951246756	0.9836907442727848	0.8057070535485724	0.20525107832647344	0.4207942642803904	0.6602507256674688	0.7734820339455964	67	21	32	67	27	237	53
LDB1	5.825414029068943	5.9897461523722795	77.41792684008699	0.7618720637802604	0.7766458286555957	0.20517328449749545	0.5602165094736488	0.6801765626950285	0.7833027134402929	173	12	132	74	20	318	83
FRZB	2.2464566635693903	2.7838889330904886	6.734864030292062	1.7211385021629415	1.7975833625902773	0.20454064427593163	0.2684784888784158	0.48124203693744927	0.49507726568351534	12	1	7	3	1	39	11
H2AFX	3.546310797227281	3.906982101906314	17.381006334678247	1.3982503114075007	1.2800571513589543	0.20443291899648142	0.36737080740227096	0.5973233702890847	0.6487157852333318	29	9	7	18	2	80	23
PCDH12	4.381727806259085	4.829163476622227	33.46941091182561	1.293985190037869	1.232916922888588	0.20393658088320243	0.42398420054325037	0.5903590094361495	0.6692218538001684	27	2	78	37	7	135	51
ARF5	4.078510357409218	4.486107360979426	26.085152465415117	1.2494127536487494	1.1273331663678645	0.2036720428476134	0.45476782277376737	0.6342392533820234	0.6931216604282219	59	10	22	28	1	128	31
SEL1L3	6.696989008699334	6.886541672071938	148.18679281580827	1.0915389620778158	0.8986795183725421	0.20359114024879885	0.41149386480665656	0.6213907741795525	0.7573038532459186	131	61	73	286	46	586	172
GLTSCR2	6.575645918927915	6.6934921385780655	128.07581009927887	0.733536201572359	0.7052568824600469	0.20336419634027733	0.5553019245919055	0.6895915535758909	0.8016418503677903	295	31	203	93	37	501	133
TNIK	6.287970113947294	6.370416430211735	102.80509890333293	0.6317593441586783	0.6528222269767069	0.20274145670866286	0.6044216115200194	0.7001350092494867	0.8111904136346461	232	33	95	99	37	343	115
COX4I2	2.207378253659595	2.7836886008928334	7.066111643018791	1.8543452040629842	1.9385090361595316	0.20231464760982254	0.2891086753303886	0.46240273789778497	0.4453953547876029	2	2	9	6	1	35	13
PPIB	6.902058560491454	6.994324270586259	159.8922181856201	0.7929639963887395	0.6837423749799406	0.20227404724103215	0.48266008767441015	0.6892415251709687	0.8084147455619423	271	55	104	169	81	632	157
CLIC3	1.399694021539271	2.592841550890209	5.6427526383659785	3.1439578112390163	2.8234996740706104	0.20223646880361187	0.0941452834372786	0.3433397609679931	0.2681186942432921	7	2	2	0	0	49	9
CHMP4C	1.6756035041027368	2.3316754511150806	4.469692213075039	2.0947930226311455	2.2755249532637976	0.20206018003180734	0.17860763438956795	0.37573706182515654	0.3816299130208485	3	1	2	4	1	36	6
SH3BGRL2	5.006765472836253	5.079191709929033	41.07349016411963	0.6420514290676973	0.6595597687211262	0.20197575323832975	0.606913777896548	0.7202950894043413	0.8084147455619423	61	13	57	42	16	154	42
AP1S1	3.1938701117206656	3.6221344664491943	14.024595153922414	1.8541243577799604	1.5220305919636283	0.20193892984270095	0.22978350614992346	0.5509886629010006	0.5830339550011526	9	4	4	15	8	90	14
SCAMP5	1.1230468663895006	2.0965860314406672	3.510434118187641	2.65997910412366	2.993395408920867	0.20157849711016507	0.09097551882095282	0.2653894446647483	0.23503037889565462	2	1	2	1	0	31	6
HMG20A	5.0203888743093765	5.107686806214612	42.18071786228271	0.6848771455775174	0.7127714533849832	0.20146568573489326	0.5944828070671007	0.7001350092494867	0.7928087959250939	57	13	38	57	19	144	48
CDK1	3.2973203693846638	3.8438458135858693	17.034092150315804	2.039894797355344	1.6885229631953644	0.2013021967320217	0.2386801694572119	0.50271352907781	0.5385392119610883	20	9	2	9	5	81	26
PSMG3-AS1	2.1117177799800073	2.666585828983218	6.277498280753302	1.8408742934312639	1.9167116321292585	0.20121860781935635	0.2602381894310752	0.46458211097536706	0.46061599712063456	10	2	4	2	1	37	10
CCDC66	4.931469284002028	5.070517143517235	40.061803652934785	0.6961625334997528	0.7454738006581099	0.20117681428677994	0.5997440588638334	0.6973997319043042	0.7940092811509044	59	8	67	60	10	169	41
HDAC9	2.876233457320664	3.222225823363617	9.590031664930455	1.336236960590031	1.3147672355247093	0.2010530349661201	0.3755001865580989	0.5968276893290657	0.6572796765227656	13	2	14	9	2	64	9
WAS	4.8731355116635	5.106283960948516	41.78942967744515	1.1502068507949632	0.9708070027981822	0.20036638179701619	0.379500403193937	0.632019616411765	0.7395067014534091	41	21	72	31	6	199	43
C19orf60	3.322559997469536	3.6384427719957237	13.968452888562997	1.1756973921749083	1.2668163329560564	0.20008631819270478	0.467131929172371	0.6005561278242817	0.6593818691773006	31	4	7	13	3	57	21
BLVRB	4.618857846821789	4.794721959143711	33.72443010040158	1.05492557490293	0.925965748313902	0.19985813728283236	0.4569755262174079	0.6564711040466111	0.7419817863777622	52	11	15	40	16	135	39
MYO5C	5.771757901813821	6.120630255537188	84.13561947354269	1.1525045175067143	1.0499673909412799	0.199570221591972	0.4429178315711669	0.6195660483019542	0.7230159787103457	159	8	70	192	12	457	85
RASGRP3	4.073165046645467	4.432387697733876	26.014353141026305	1.4278120506092877	1.254975228156008	0.19950442730261275	0.3104236929407106	0.5894571340543816	0.6684012092881008	28	3	11	28	18	104	37
PSMD4	5.967735662314828	6.018485720832065	80.08017716895274	0.5924089950397591	0.5573034013594576	0.1992851869424554	0.6005250564869348	0.7437892222768331	0.8346293339900381	144	27	82	94	33	342	65
TIE1	5.4144734149287235	5.618704393897733	59.74500760899237	0.7693626920393459	0.8661123060218111	0.19923977003896812	0.6009845035994832	0.6618240271047924	0.7646708313308272	94	9	125	53	16	198	80
SSR2	6.095556223124338	6.147830617447628	88.23660641941962	0.6283254756652641	0.5764104429925301	0.19920077381107473	0.5604112862629141	0.7282597638224272	0.8275543687366198	133	38	108	83	33	340	81
EFNA1	4.36143968945399	4.598258490911079	28.448337587041394	0.9225594994639478	0.9601790608305927	0.19909663987834456	0.5332466232599912	0.6588354169282273	0.7402420664611689	53	4	19	51	9	114	36
PYGB	5.908553275964745	6.087564375317956	82.80748030843345	0.8768530025558577	0.8153146985491776	0.1990896939247396	0.5044249970441502	0.6676546626313347	0.7849696606941203	236	18	64	99	20	424	71
MCM4	4.501093965125202	4.864649271643313	34.994978839057886	1.4183120720220788	1.1975815664622498	0.19895532059631227	0.3785383089450256	0.5894571340543816	0.6871310644613432	79	15	10	36	5	156	46
KCNA3	2.846308748495447	3.808278910915235	15.473535039804485	2.3955874932148684	1.9435779869923797	0.1989367918952092	0.17207664480877305	0.4794456400178029	0.4732607264476077	6	0	37	8	2	75	31
AKR1A1	5.472292152215483	5.585695590410108	58.56603830321473	0.7707357296718089	0.715743844929739	0.19881388591707344	0.5351424836534131	0.6953558625290615	0.8059096877052588	134	15	44	68	23	258	54
ZDHHC12	2.832685118877282	3.256799378601849	9.870096778852725	1.4131341056484679	1.4012302745476937	0.19880241234996537	0.36066376104289816	0.5859583043591597	0.6281041202696365	21	1	7	12	2	56	13
CHIT1	1.3313860537972513	2.3600842094293655	4.255448895741103	2.738237040857138	2.761698994958606	0.19861853946013652	0.09657646252298215	0.30783304455251265	0.3028285453427625	2	0	1	5	1	46	5
TBC1D31	3.3593067223525854	3.6245876631411544	14.264984420033395	1.1170233098709668	1.2200963590901324	0.19850583049780524	0.4863146437565818	0.6195660483019542	0.6642110465821724	22	7	11	9	3	53	21
LPAR6	4.359566321567791	4.489432925645245	26.385394078316438	0.8169371878967254	0.7858288274485731	0.1982554373661423	0.5332466232599912	0.7022305065941855	0.7872596318429218	36	9	42	28	7	128	23
GEMIN6	2.8608181982059877	3.162027587162696	9.69268576858924	1.089587763134447	1.365260026106837	0.19813951821922257	0.5105134085877363	0.5922145247137681	0.6195556466229389	15	2	7	10	3	37	16
FAM78A	3.3463296841854837	4.1479031571613465	20.129094196555293	2.2390008633861656	1.7885404447063855	0.1972128828248758	0.1649008330279553	0.4880413704127549	0.5210331105471663	10	3	52	6	1	101	36
PLAC8	4.42422288540302	4.569057259775629	28.393232222541325	0.9960274983753649	0.8610193378614478	0.19712706914175815	0.4565593326234342	0.6791150128470558	0.7668139402068678	25	11	45	25	10	132	27
SNORD116-2	2.5777870838721784	3.3079754966547457	11.875032974952799	2.070547914209847	2.259720851337966	0.1971051052950016	0.29541806960342865	0.41035011183633696	0.3859620884432777	3	5	3	4	5	36	27
DNM3	3.923536742478222	4.2659948097188805	22.267822216710186	0.8711948443454233	1.1595908933925971	0.1966941799793408	0.6348566499644291	0.6150232012949763	0.688776130424867	48	4	34	16	3	68	38
ISLR	4.052046145571413	4.265148094798382	22.74723671494358	1.1365275892187492	0.9983831643201053	0.19657835189701775	0.41364237697260575	0.6600081982702096	0.7299724178655542	41	12	17	16	5	110	23
CD226	4.07535011915548	4.553571254713416	27.720128873321695	1.7440762738984488	1.3928522054030386	0.19656467409282558	0.271475058996699	0.5581087482712012	0.6400772307570346	22	9	62	7	4	134	39
CD40	4.137892962374188	4.335227062364611	23.409287922824433	0.7960642394033944	0.9022842819077495	0.19646802906681654	0.5886488160067848	0.6801765626950285	0.7592993390148777	36	6	40	27	4	92	29
EFCAB2	3.2287492320818605	3.534559138742123	12.56299425547697	1.2055521774017584	1.1879199232534274	0.19634724849426455	0.42454541911527877	0.6280344041674057	0.6886024804540166	12	3	21	16	2	65	15
FXYD5	6.111106232211867	6.2403483810860605	94.83180135204387	0.9466145070060903	0.789471801094243	0.1961545415625892	0.4299325379011894	0.6600081982702096	0.7916139095227951	110	37	102	57	51	348	106
CADM1	5.35287065426794	5.51613878674797	56.15721676012625	0.9971928850286481	0.8397991525312241	0.19612398866477976	0.4234439516704426	0.6602507256674688	0.7835439475788679	95	31	41	53	13	300	43
BMP3	1.007974509580181	2.094645089757794	3.410796650779252	2.868888331430174	3.21163682687879	0.19604303583724528	0.07779705812789982	0.23107551314432423	0.20958547795001015	1	1	1	2	0	35	5
ANKRD44	5.788253997850806	5.934389217644513	75.35624949163036	0.8917355595364629	0.7879250952178904	0.19540876059512235	0.4869511963819357	0.6739415979720524	0.7924687995313694	85	18	151	52	31	305	80
OTUB1	4.521324409736296	4.619635792999378	29.16275975762331	0.7148744925027076	0.7098855963625132	0.1953462329978848	0.582980417674257	0.7216857738760538	0.8084147455619423	53	10	32	34	9	131	26
GTF2B	4.097293770728554	4.29067041819084	23.050739379232382	1.1700949842610553	0.9769452918451639	0.19525497903569275	0.40780645946487043	0.659001670947959	0.741257837981449	20	8	16	35	10	127	19
YIPF3	4.895778530838813	4.981538593299214	37.93009969073562	0.6818936946012613	0.6579526042420217	0.19511672924590504	0.5885480205242329	0.7251349286316157	0.8170727543667736	56	13	43	56	12	179	30
EFCAB6	1.8868366299439558	2.6036765830788307	5.905909541410956	1.856643121027612	2.0818157797963353	0.19426387977677717	0.29876728431352156	0.46213674918295783	0.4318949590483277	4	1	8	5	0	27	13
CGNL1	6.4253620772830224	6.57447369287979	117.34692236050167	0.8385505009563039	0.7575159827005823	0.19415213677556045	0.5254037340969688	0.6835464911014831	0.8059096877052588	301	31	161	75	32	590	96
HIST1H2BE	1.8166063407458921	3.091818032379395	8.829032051617151	3.4149082499348	2.729921934324245	0.19382366104624554	0.08731043846887256	0.3445154867634025	0.3108169893068901	1	2	0	13	1	66	16
HLA-DQA2	1.942239911357844	3.5724612495140367	13.030009559647548	4.094001709629205	3.0299916182471156	0.1934602420028406	0.04688418661787521	0.2945032499333703	0.25934161572154907	0	0	14	1	5	100	25
GTF2E1	3.3120482248887573	3.6654331068998083	14.193787488436195	1.2505293569484686	1.1927746665408525	0.1934286057265146	0.43767240303373184	0.654441119081858	0.6880044946873565	16	6	12	23	1	67	18
ZNF45	3.2575684717052433	3.633647881963455	13.55725653803742	1.0778480552630783	1.2226753242344106	0.19342579327799306	0.5234754927028518	0.6280981937301292	0.6863807772113865	28	1	17	14	3	55	21
PSPC1	5.468612145603296	5.858085614481454	69.96616715490129	1.0699144277242498	1.0363399652881458	0.1933637390487278	0.5282211918614199	0.6501477223437265	0.7299724178655542	165	3	88	102	14	306	88
EMP3	5.684048473282711	5.767911004759459	67.95160501861645	0.6978801891347945	0.6833417722236866	0.19334427119000286	0.5581703163216377	0.7003319369981155	0.8126495779587956	79	33	74	70	24	218	78
SSR4	5.097820415983503	5.244194903532566	45.7944288380691	0.7593372592501519	0.7722347370623271	0.19317621785233302	0.580453138757536	0.6895422993312369	0.7971484568763327	99	9	33	67	17	177	51
SHE	6.051311602961271	6.179705105590981	89.0691906462765	0.5748476477499039	0.6979587638701727	0.19297761854867054	0.6828090505260658	0.7051478335169878	0.8126495779587956	191	19	142	103	20	282	109
SCLT1	5.123939234734755	5.221389099166245	45.702725998677096	0.7952244454986672	0.714668704180994	0.19271208235407425	0.5212721396144075	0.7024298545850215	0.8086174782682723	55	15	68	36	21	180	46
ASS1	4.570744812414231	4.76521581845008	33.203088523336874	1.1032185940513901	0.9645815843798343	0.1926256220680247	0.4497886710895476	0.6518413352226693	0.7426160179642722	46	11	37	14	17	125	41
CABLES1	3.8213305184565773	4.039038260711406	19.125925726499446	1.202984802790671	1.0359100808594284	0.19261170337306427	0.41056173846396943	0.6597173709731671	0.72834346232814	35	8	13	12	7	104	17
FKBP11	4.200313322043386	4.640879790179177	28.621174975267124	1.2278891962705962	1.1006450097287857	0.19250544111304344	0.4786826008970494	0.6505709057409802	0.7246811377994448	48	7	33	52	1	179	25
GMFG	4.40222128825315	4.78134803940618	33.82705843881896	1.8572255578981935	1.3434728289716762	0.19237139315780108	0.1761495243498812	0.5516792060843467	0.6703208226958852	14	20	36	13	11	171	40
NMI	4.822217316537418	4.968923652811535	38.53014280550728	1.1099001273687576	0.8701447807024735	0.19198604410633924	0.37080638492640083	0.66238587044639	0.7743816950744196	29	18	35	38	18	173	37
CDCA8	1.7168035861006459	2.3981369624981865	4.922334216767914	2.0582028114392283	2.2318346772409927	0.19119122752174003	0.22255267589242364	0.41158993192582816	0.40579430668614913	7	1	1	3	1	30	9
VDAC3	4.986319834646227	5.135436193949602	42.214582519535654	0.7849354179158707	0.7834690825748657	0.1910529549180989	0.5602165094736488	0.6892415251709687	0.7979205796953986	109	10	35	45	13	174	45
PCED1B	2.6676955428177545	3.4230438926600693	11.96630781590356	1.9385579081121649	1.7847485355176151	0.19088271668269402	0.3209145268172028	0.5532216787093771	0.5233823016186426	12	5	18	3	0	49	23
EIF3K	5.30488842917418	5.430257472825441	53.520101792308516	0.9150883776137851	0.7904067148524386	0.19056902706740778	0.4642959218720278	0.6791150128470558	0.7928087959250939	81	22	33	48	26	195	60
CCDC88C	6.114925663375392	6.444523668332387	106.34619356948444	1.0401357835216865	0.9734115064167614	0.19041563220759392	0.5212721396144075	0.6588354169282273	0.7519456418816002	210	6	194	134	22	470	125
MRPS21	4.109931597184001	4.312967705701875	23.095802686832435	1.0647417320606427	0.9373460775861457	0.19036038435099809	0.4545246505831019	0.6746634132194936	0.7616519379388094	25	5	18	41	10	128	19
IL2RG	4.50800019111789	5.142051077359821	42.80505722630684	2.3190782347181784	1.5912601910399233	0.19023790253993011	0.16427513792081327	0.5174612274886509	0.6109278035193443	12	17	89	9	7	235	59
NAPSA	6.683916146022552	6.9575059884952974	156.9175499945972	1.4485247669951729	1.053037273434343	0.19011386738864924	0.2892847612976313	0.5946242321915932	0.7418822891770355	145	82	47	146	71	697	180
ZBTB7B	5.437468033745879	5.502191700491792	55.28500595098171	0.540618784659755	0.584669762736554	0.18989073868743692	0.6660466520247444	0.7459441681089848	0.8402310118691694	99	17	62	82	17	207	54
CCDC167	1.8084104579988716	2.5996239759690836	5.459474749026849	2.2209466831137905	2.1080634965522282	0.1898885736343686	0.16796460486292053	0.44996583560484876	0.4570278021325203	10	0	5	2	1	43	8
RTFDC1	5.796026259019701	5.8584749199758	71.90758598481396	0.6546084112016115	0.593758556351304	0.18984462830996676	0.5602165094736488	0.7352333378578507	0.8382631303910257	100	23	91	68	36	277	67
RP4-717I23.3	4.38826830915476	4.613222505299413	28.242237779073093	0.8600989976194608	0.8656691923371059	0.1892529108132973	0.5440964729994786	0.6892415251709687	0.7872596318429218	47	5	38	51	5	150	25
ABCA10	3.388451405083361	3.786188298174091	15.666001205365365	1.1757550081952697	1.2588072571590485	0.18877969873398656	0.5013207146450351	0.6258453684528903	0.6764554842466727	32	1	16	9	7	58	25
ADK	4.627175288432897	4.856415777460401	34.618258082593535	1.036663279096154	0.8987694173936144	0.18876118866271882	0.452387651652801	0.6802344086768513	0.7753685233944275	56	4	25	46	20	173	32
SP140L	5.051293023797797	5.183541965178345	43.51261002647107	0.6458337118127939	0.6907839198063276	0.18839450030436114	0.6338377567933308	0.7216857738760538	0.821366468622068	74	7	60	70	14	181	43
FAM65C	3.6959168161154317	4.348883002275675	23.748191221978995	1.3426763638610428	1.3229819277920196	0.1883329334030334	0.5446120916819567	0.6333415169946393	0.6668828335697597	48	0	15	31	9	79	42
ATP5I	4.6878689682326025	4.886383576714728	36.53495349473721	1.2360912829908206	0.9835598521637761	0.18812219448983414	0.31436100997647487	0.6382061902053165	0.7508920309878864	34	13	21	31	23	148	42
BCCIP	5.597979838318866	5.71838010155291	65.09467998994457	0.7372542285979753	0.743164963133398	0.18788682007784893	0.589110391029124	0.6892415251709687	0.8111904136346461	85	20	43	114	26	210	79
SPINK5	1.828112544647399	3.0259767313447177	7.7016694892045505	3.0805900450786843	2.4727338007572643	0.18727081506408777	0.07406483257238675	0.3805406650815225	0.3855824209578259	19	0	2	1	1	76	10
SCARNA5	7.166818090394576	7.272431052223309	195.0039067801162	0.8022113040648646	0.7024002953915066	0.18720148755503593	0.5006133497772219	0.6906995675618604	0.8209135316925121	151	83	256	187	88	662	219
MRPL28	3.960034927949923	4.151266207191406	20.549354598974794	0.8659302175691805	0.9304721103370174	0.18719314692083872	0.5602165094736488	0.6830121632871167	0.7646708313308272	45	6	15	25	5	83	25
ORAI2	4.58706042651334	4.743531866710802	31.48181116075561	0.7143116952381875	0.7668587353000648	0.18686346798530004	0.6097250727939318	0.7103318003845518	0.8111904136346461	65	7	34	50	7	137	32
FTSJ3	5.6023168822197436	5.810882833417801	67.99215338636512	0.7222696681203328	0.7994283885466477	0.18658423159921556	0.6249407415221397	0.6968637386051385	0.8016418503677903	134	10	99	117	11	255	81
VSIG2	1.4746439065214383	2.370126887963115	4.71873027969937	2.4075105239496732	2.5065763651480997	0.18597086763786042	0.16427513792081327	0.38775538966876827	0.3605091878334696	1	0	6	3	1	29	10
ZNF382	2.208895019667319	2.6960972544374857	6.225149180595339	1.6288588436376792	1.6938827626414208	0.1858372843362268	0.29541806960342865	0.5365210741811213	0.5652347013431395	5	1	9	6	1	38	9
VAV1	4.501503443083627	4.959365395255318	37.20543209971574	1.6924034192972952	1.2807342906579724	0.18566423374447	0.3803904884600153	0.5882304347434376	0.688776130424867	70	12	58	5	7	187	47
ZRANB2	6.7333720642380746	6.8271796401667775	140.8603563304409	0.6165124225393799	0.6106285125211222	0.18552035929879374	0.615038316847746	0.7343830184091975	0.8419928409738175	257	47	151	251	27	538	138
CDC25B	6.956930337479555	7.0285967004686425	163.28635939223298	0.5554071471250377	0.5846662013249139	0.1855173804841711	0.6486240019846732	0.7390314863583549	0.8450875769697818	186	39	232	241	73	512	181
BDH2	3.5609618259074614	3.933794404059844	16.580020379733657	1.1765550536311244	1.1898128053777919	0.18551184516896657	0.500680196776729	0.6166949059622175	0.7189094197983622	27	3	14	27	4	134	8
FENDRR	4.896522662047316	5.603645454914671	58.27582112431735	1.6284463533139044	1.4380990959388678	0.18488884968020503	0.34786164569900513	0.5766327886595471	0.645456304766567	66	2	152	46	4	251	96
UTRN	9.483516044816323	9.538272309034111	933.6978870199124	0.5317831419493608	0.5122017453214499	0.18486012468882942	0.6184170151853929	0.7984523467079576	0.8516632138341417	1960	262	1557	941	266	3337	888
C16orf89	3.6209193795399526	3.953576659551302	18.77260328888555	1.5340412256513716	1.3395068172550668	0.18485423471450826	0.31374666732670803	0.5917937743685725	0.6642110465821724	16	9	6	13	9	73	27
MRPL2	2.797975730254726	3.128925421351882	9.192150393923008	1.2717212768717452	1.276309553857331	0.18440319063656493	0.42398420054325037	0.6433098111969241	0.6807213190771644	10	1	10	11	4	49	11
TWF2	3.5777648932453223	4.299946052929684	22.537555309069493	2.1015162584562295	1.5984975825355385	0.18425296115505735	0.2576300965129114	0.5484535446147286	0.6109278035193443	57	7	22	3	1	133	31
DAPP1	4.110852677135705	4.476126019003479	26.730356456421337	1.563394811938429	1.253412283694967	0.18419962874225695	0.30951027134179243	0.5922145247137681	0.6931216604282219	11	13	47	16	5	116	36
RPS14	6.269010202163529	6.371367673075111	103.82911544996716	0.764977041128816	0.6980378625305533	0.18415983714026843	0.5332466232599912	0.6968637386051385	0.8214633345054808	167	43	100	69	48	340	119
ECD	4.761646986868584	4.854103423772587	34.728066371911	0.6670426736202706	0.6708510831940852	0.18376858334084978	0.6126525846271701	0.7320834643103309	0.8309005936083381	48	9	37	55	14	139	34
ARHGAP1	6.2985936808673095	6.355807882993335	101.13574390615496	0.5264903695549269	0.5319586405428182	0.1837606674159632	0.6566005982800085	0.7618921582283555	0.8500001139226883	188	30	106	167	31	405	88
ARPC1B	6.314318458922935	6.37493523809239	103.41840777920952	0.6284696442241308	0.5715404488370314	0.18310761795184918	0.582980417674257	0.7418841389106926	0.8470901367357769	197	42	87	110	40	394	96
PSMB8	5.393132427113852	5.490054936287326	55.18323720345055	0.7274406531021135	0.6526299041824024	0.1830766707818352	0.5361062909361471	0.7282597638224272	0.8375846948480897	92	28	59	58	13	238	48
RARS2	4.615595706399907	4.699878459438819	30.97034407156069	0.6356632314128905	0.6544192926091177	0.183057840585093	0.6325219037271219	0.746897613307046	0.8353919958274894	47	9	38	43	11	128	29
CD99L2	5.267238636851986	5.346281313088059	49.261992850111255	0.5932361984943676	0.6018774197362938	0.1830052955822104	0.6407871567207123	0.7478642841626463	0.8454990009094311	72	15	63	82	14	209	43
HLA-DPB1	6.614990860165223	7.186461037574682	184.363931709984	2.2303450051786786	1.4701701345434643	0.18291014839630193	0.140871188476811	0.547090936111254	0.6698689346230662	46	129	167	58	39	914	252
AGAP2	3.0415838351745643	3.3921464034905897	11.212633789488711	1.3073041114174486	1.2055849062219504	0.18286260863978385	0.4120259188335395	0.6588354169282273	0.7018720287066268	13	1	17	10	5	67	11
SNORA5A	2.915744554884868	3.775681846271233	16.710916859583605	2.5450178478267342	2.218484355242014	0.1828302603761498	0.22281978183293075	0.4184974462185236	0.4453953547876029	1	8	7	6	6	58	36
ZNF226	4.132774594292222	4.27119217379031	22.76480904509827	0.8203504433977725	0.8231721463616241	0.18245376957469983	0.5602165094736488	0.7140671163422511	0.7928087959250939	38	6	29	17	10	91	25
RABAC1	3.8924222289315433	4.142060113330707	20.495303570340518	0.9370735994528692	1.0349373780301547	0.18223283566757836	0.5602165094736488	0.66238587044639	0.7418822891770355	50	4	19	13	7	74	29
STYXL1	2.2682556739100472	3.0326973694987616	8.25139418053404	2.22889411029387	1.8571933223564294	0.1817397200767707	0.21060966530418226	0.5404199564895323	0.5386699428242369	3	3	6	14	0	61	10
IL17RE	1.8063479200767758	2.4907214478307873	5.2172181285648485	1.8741149756156417	2.011138029496254	0.18163235256783097	0.26738477123368953	0.4880413704127549	0.4839891409950134	7	1	3	6	0	29	10
HMGN2	6.68225104974122	6.832793022844917	143.7099645844898	0.9690561262245092	0.7973251057017414	0.18157082084014958	0.4333343821776702	0.6709616357673788	0.8126495779587956	151	79	79	180	50	519	164
WDTC1	5.492915870220157	5.567422487356574	57.798662918591084	0.5286677841231533	0.5772820679261215	0.18116387525761812	0.6821072013048417	0.7576492071043913	0.8473771680134543	109	19	78	77	14	218	56
DENND5B	3.8578045773963003	4.10445774968212	19.62303283388235	1.101333113937049	0.9811831386901864	0.18096783655202242	0.4552265109043062	0.6830121632871167	0.7667354648516226	20	3	37	18	8	106	18
FXYD3	3.3316017810275542	3.7884856672546436	16.260718426248168	1.8131581052268524	1.4793655095056923	0.18082269848376506	0.23323411037073022	0.5807639623732616	0.6392898058930877	6	11	13	14	2	82	21
KCNN3	2.9385067750995164	3.2430229247259366	10.404558866675545	1.1703277029951877	1.30348384866642	0.18027828663088766	0.49290357423789294	0.6216619832525023	0.6725743940555441	7	2	14	11	4	41	16
ABAT	3.021700641931294	3.3964872316770647	11.15296097994079	1.381531778210618	1.2861824972326519	0.18023078064614806	0.39047035976196204	0.6194668687907898	0.6931216604282219	24	2	5	14	3	67	12
ZNF101	3.741184236137033	3.9276969022351325	17.145927332055752	0.9173806042588725	0.8966017864910333	0.18009094334004563	0.5243470286559374	0.7062235547510713	0.7872596318429218	20	4	23	27	5	87	16
CRABP2	1.7842871943593717	2.7762097684735414	6.548290542678149	2.705541471400095	2.4091619171323218	0.18005923061655002	0.22054942271456704	0.41158993192582816	0.4102833109047563	5	2	0	5	2	68	5
UBB	7.50125416324728	7.590297791172139	242.11580491385655	0.6531297454227547	0.617477466158569	0.17930701155543136	0.566753224142486	0.73423285700651	0.8454990009094311	414	56	200	294	135	803	263
KNTC1	4.860010305224112	5.002379966964241	38.22902422951245	0.7006631734945693	0.7045971694224545	0.1791901371892341	0.6126590447090009	0.7296531168826905	0.8346293339900381	74	6	39	59	15	167	36
FAM120B	5.927362543874556	6.00460035321394	78.90823221521251	0.5516259059240652	0.583163577501447	0.17910887830201852	0.6651781108046346	0.7495002835534521	0.8481666908762334	180	22	105	79	24	288	79
LSM6	3.8113609108781565	4.019175634950832	18.903803015168275	0.7367525042953401	0.9741317161108041	0.17909190438622388	0.6689647727604573	0.6865456770025912	0.7592993390148777	22	3	22	26	8	58	28
TOP2A	5.12432107884342	6.0023163287196475	79.37503533165793	2.8654068171736236	1.7361264054685388	0.17904895235724483	0.30042446817757956	0.4880413704127549	0.6046675289917545	101	33	1	75	19	444	116
COMMD10	4.062144630737248	4.222410657048995	21.678081550444798	0.8391628869598884	0.8479892956541091	0.17901419910007785	0.5598372098760055	0.7069690919537397	0.7977041321271199	49	6	19	21	7	94	23
MDK	4.178183795210836	4.963668302919362	37.478793149645526	2.6383694384100385	1.6886575569557196	0.17897151499360303	0.24003883848763402	0.5044009152258272	0.6109278035193443	25	10	1	64	13	237	47
HERPUD2	4.987275677307988	5.06447458342193	40.545237824106664	0.5698674610695319	0.6212224651694029	0.17891290519112973	0.6682559628665428	0.7501207730408093	0.8449986790656203	58	15	55	55	11	146	42
KCNK5	2.3812391909108315	3.055530618501824	8.388623897742429	1.7057789419203264	1.6441133880596377	0.17882715736118338	0.35049581684142045	0.5882304347434376	0.5973002262865468	11	1	7	15	0	41	15
PCNXL2	3.7570359623171328	4.319731809440584	22.72854243862759	1.3097296082619225	1.0772747684882062	0.17882179060124317	0.53014270870653	0.7077343530302826	0.7437605189367583	36	0	36	29	8	115	26
ZNF552	3.324677339946295	4.006348918014745	17.71982616534731	1.5379876731545876	1.313219492403826	0.17876403299145724	0.4552265109043062	0.6584183112579752	0.6871310644613432	27	2	24	32	0	86	26
COX7B	4.574455683843958	4.783942206721921	33.92411244651151	1.2711448435696404	0.9901133731331875	0.17876055126745863	0.3328792758693651	0.6557558122359683	0.7646708313308272	33	14	15	33	19	142	38
PLEKHF1	2.298363267074256	2.8485886469586528	7.26059117896685	1.5460008788716781	1.7320720413712618	0.1787414700516299	0.37980165203220223	0.5426622176990268	0.5651126309447699	15	1	7	3	1	32	14
ISCU	6.05318658311908	6.11610816911362	86.02219425466082	0.5752765864588546	0.5518763400454927	0.17863144118769111	0.6207322353255122	0.7619393059032573	0.851640905960521	130	21	101	104	45	315	82
PRKCQ	2.7550276175964554	3.498279999148984	12.083367283050864	2.1183216388343946	1.6479043664559032	0.17861011155407547	0.23466008346138506	0.5829895772110029	0.608737486273126	6	4	25	8	0	80	15
PSMA5	4.822785711143785	4.91852585173979	36.71626754505586	0.8128098864861422	0.6890064196795536	0.17860245740517386	0.5182597853155968	0.7282597638224272	0.8346293339900381	49	16	32	43	15	176	28
LST1	3.633418830597903	4.266296415392215	23.019013719151815	2.288983991689984	1.6752012658307076	0.1785434939854126	0.16050816268462056	0.5140081672437666	0.6121590230877718	14	15	25	3	3	135	29
RPS15	6.520519312785542	6.6050666098703985	120.74797368880803	0.5996431774705926	0.5988739053616825	0.1785345631476689	0.6345634076650106	0.7401064522541713	0.8470901367357769	285	35	97	166	38	431	124
HEG1	8.1317028856262	8.194181003989115	368.42702077838993	0.5837483399345091	0.5491246599063719	0.17852913928898947	0.6003494319707594	0.7658290857942784	0.8522585666629022	654	157	549	297	106	1288	365
SUPT5H	7.4111207476253025	7.453421858769299	218.99808218525658	0.45322902672469506	0.4783474748464178	0.17852864292290305	0.6857487055505626	0.7839121087714163	0.8558345401117817	432	54	262	306	85	743	212
SF3A3	6.0169088509941275	6.083365192742386	83.4345586481657	0.46608476353520983	0.5480886277879354	0.17836534278374122	0.709196628318989	0.7619587438025811	0.8522585666629022	167	22	113	114	24	281	87
MCPH1	4.428165456518789	4.605113062950855	28.577760475351884	0.76101713763271694	0.7839258443304838	0.1783190920296631	0.6028930709628172	0.7216857738760538	0.8148608100341667	58	4	41	28	11	121	30
ADAM15	5.679058721080551	5.862432616450972	71.01919001897205	0.6855537361120685	0.7573828093794255	0.1782797704021227	0.6516352177454442	0.7111466401572967	0.8193961861211473	150	20	76	120	9	245	86
METTL10	3.3202082342649675	3.5760614026773405	13.455303312968677	1.1425733564187686	1.1435929324151175	0.17817146607616913	0.4863146437565818	0.6588354169282273	0.7172282835184243	8	4	19	17	4	56	18
ZNF215	1.4090252127312675	2.220366817505343	3.8059714323578087	2.2517954212794358	2.39252118831319	0.17780212090772793	0.16139235348002404	0.39230072332836463	0.4161052689351208	4	0	2	3	1	35	5
CPNE5	1.2283276655561015	2.4229585982871074	4.480529349593485	3.035065421776089	2.828170675838122	0.17751002323245746	0.060356181650214086	0.3303446239844188	0.3336136832404575	1	0	2	7	0	45	7
FXYD6	4.002340463486392	4.298838491619294	23.126259735282353	1.09635559336389	1.0119930872395704	0.17736505441638606	0.4770032477015277	0.6830121632871167	0.7592993390148777	28	11	39	18	2	98	28
TLL1	2.670314909723004	3.02996804098076	8.505941543121331	1.4685599771527313	1.3926121018315145	0.17732356064587887	0.3655498454256273	0.6119300072012356	0.66668690737505365	5	3	11	9	2	52	9
NSMCE2	3.5034722845916653	3.760905072231456	15.440053513745955	1.0592444758146224	1.077393045950891	0.1773157028957733	0.5067485622319416	0.6746634132194936	0.7380039097289681	28	6	20	8	3	64	20
GP1BA	2.1860422967903177	3.14217452224849	9.338547116930073	2.4148365966866745	2.1276688825083996	0.17716516022379344	0.19638364621923834	0.476392619671694	0.4689578869055342	2	2	4	19	0	44	20
SAP30BP	5.625205132087987	5.786361694413391	67.44312210875573	0.6631893420559529	0.7117020437089443	0.1770728919955554	0.651511750383892	0.7216857738760538	0.8346293339900381	142	8	90	76	28	235	78
USF2	6.311345062876438	6.429342032462187	107.2785033686736	0.7481123011917895	0.6734656568684727	0.17682121540374218	0.5289214297933533	0.7216857738760538	0.8402310118691694	189	20	103	106	64	400	111
ZNF410	3.0886977973631606	3.3097624609179053	11.212637872873783	1.131386499430761	1.1589297801810619	0.17676355255504206	0.47203189094984355	0.6702898486639832	0.7046908875978808	11	5	10	9	4	48	14
ARAP2	5.632221516976242	5.917073942614843	73.48242574071583	0.9118823286206538	0.9106567962730338	0.17668593516948392	0.5486142285473149	0.6802983204594529	0.7875676384314468	93	7	173	87	16	272	95
CAPG	5.62021701306908	5.825589460745548	70.56249458269414	1.2091971912037356	0.9047032052794297	0.1766846639551801	0.40568715505337455	0.6588354169282273	0.7940092811509044	92	32	23	87	30	315	72
TSPAN15	4.095354813287748	4.364325810091312	23.562731359366634	0.9482593555807135	0.9304573973525463	0.17643570833642244	0.5264617576796419	0.6896557723407893	0.7872596318429218	34	5	27	49	3	114	25
APOBEC3F	2.571193683382357	3.132285209396907	8.622220862985095	1.6914574399708657	1.5735084264245212	0.17623350011568778	0.3305295966640161	0.5629446195466853	0.6410119652909017	13	2	4	14	1	75	6
FAM63A	3.8576218140009773	4.248552412943292	21.445757983115026	1.1202853747709505	1.0413423225083585	0.17583451407490677	0.5032965949021063	0.6835464911014831	0.7592993390148777	54	1	28	20	6	109	24
SND1	7.380820217197695	7.446150533780543	217.82564448801057	0.571732834911231	0.5423449556169176	0.17543640214836562	0.6186747934919529	0.7658290857942784	0.8528412869964191	542	68	217	223	73	814	204
NUDT1	1.9983837435352825	2.7269825905524545	6.222934862647708	2.065759061292403	1.8879216225959523	0.17532986773022086	0.2418966276048407	0.5368939133102669	0.5422444620454325	10	0	4	3	3	53	6
KIAA1407	4.060632165489259	4.26060467174586	22.997674879732855	1.0982416226872993	0.9698193571774447	0.17526168048611954	0.46429985670452817	0.6830121632871167	0.769344033380413	33	11	25	10	8	92	27
SMIM8	3.8829052117298946	4.051922416323002	19.097876439134684	0.8939243977853804	0.8711186369663944	0.17499098547429254	0.5351424836534131	0.7113871046105151	0.7971484568763327	18	6	28	28	5	85	20
ZFP3	3.4322530244292717	3.6217741358639075	13.794888170869932	0.9310327721253963	0.972682604719474	0.17495887158012863	0.5350509111445356	0.7003319369981155	0.7734820339455964	14	4	19	18	4	60	16
APPL2	4.9359834903950075	5.054902428595911	39.76141801969327	0.6583580266358148	0.6615981963141319	0.1749095996614362	0.6249407415221397	0.7437892222768331	0.8454990009094311	59	13	66	54	8	177	35
GNL3L	4.9626402512217975	5.08221677614627	40.78959815501769	0.6905716633813807	0.6941583399185871	0.17488886803354312	0.6151000750722794	0.7251349286316157	0.8402310118691694	92	14	34	53	10	164	41
IL4I1	1.7110331502671814	2.3930727584121545	5.278349122519485	1.9916428054798292	2.291314805904074	0.17488745300145989	0.30239573480991133	0.4352482446426259	0.40767485862148595	1	2	4	3	1	24	11
PCF11	6.5860364620058265	6.640107731543973	123.86192636103425	0.45523222892219634	0.5107941348853933	0.1748607826209771	0.7058455206142408	0.7719780670601083	0.8605520523500978	183	31	184	194	43	406	127
GABPB2	5.096003484198787	5.311239416211548	47.695640819205714	0.6953942992399397	0.8054190291254412	0.17482309972550975	0.6616493400587613	0.7069690919537397	0.8133209027915486	94	11	53	88	6	167	60
SLC4A4	4.497217593163375	4.716056416735466	31.991907622228133	1.0900923501616009	0.9619196743833451	0.17479635011164205	0.4745616108754643	0.6676546626313347	0.7753685233944275	57	16	31	13	9	119	40
VAMP5	3.2256632511783576	3.6788137658213262	15.278379508828792	1.7350206875719654	1.5403734120684818	0.17451620792352412	0.3104236929407106	0.5748592816313136	0.6259747946349588	18	7	4	5	7	61	24
RARRES2	5.921876126696034	6.251643116925156	92.74491427401448	1.0518634183684115	0.936112836419274	0.17439539320670502	0.5212721396144075	0.6802344086768513	0.7876991330202145	238	5	138	85	27	447	97
NGFRAP1	5.727811313175017	5.840379377966199	71.63535959326899	0.8085804675359438	0.7208486604266013	0.1743004954341508	0.5167399376717354	0.7030438546810918	0.8346293339900381	68	26	58	88	39	234	83
IFNG-AS1	0.684490268802209	2.0835435680166743	3.4927310270432343	3.3649069986438653	3.746210421528315	0.17411541636120578	0.04821200794944917	0.20018190355125456	0.18232345944679756	0	0	3	1	0	27	9
CD6	2.056705245295375	3.4651129197453536	11.445389131642377	3.5451369256733374	2.541439920816372	0.17409068239864675	0.04563037241473049	0.3927139759231873	0.3937864033011428	1	1	25	2	0	95	19
SNORA73B	8.219171116477517	8.526114549372899	469.8227251021632	1.2821989249929304	1.0459438322323478	0.1737927158478164	0.3855357728470964	0.6382061902053165	0.7743816950744196	277	259	232	345	228	1389	703
ESRP2	4.274720413639958	4.513958519752561	26.491797663285165	0.988285059288017	0.9161241202126208	0.1737540195546738	0.5121936600195719	0.6859232960391788	0.7928087959250939	58	6	15	46	6	133	26
CD99	6.912681157115275	7.009704904514614	160.83005483528737	0.6999951074708414	0.6178653928258346	0.17367434529601627	0.5440654587572971	0.7401064522541713	0.848650058773916	325	34	163	145	88	645	149
GHDC	3.0283410452788457	3.5018822215753276	11.838451904120737	1.3204639245315406	1.2502107624375889	0.17362064310385275	0.4363252052450427	0.6569740200510504	0.7135970711483183	25	1	15	16	1	65	15
RPL35A	6.412319468976994	6.489463015169856	112.5749645279313	0.7237904600661174	0.6130480151360856	0.17358593365659966	0.5304710407153137	0.7282597638224272	0.848650058773916	102	43	142	121	56	421	109
ECM2	4.601601924084682	4.728780035028393	32.31675846951562	0.8896152376616744	0.7831015546493829	0.17304187475485217	0.5006133497772219	0.7146553536614048	0.8154049047595985	30	10	40	29	18	122	35
UCK1	3.310095339707956	3.5640894500235527	12.944338024151833	0.9617914310209171	1.0413873305923884	0.1730403155862576	0.5351424836534131	0.6878871993275022	0.7592993390148777	27	2	14	13	4	58	16
RASSF9	3.1648331733127995	3.4923335462939424	12.488579974585331	1.2141672859446113	1.141416668139964	0.17295121344668307	0.4552265109043062	0.6846268612568265	0.7297265568724409	12	1	13	16	7	59	15
IFNAR2	4.307721567781252	4.501984435336262	26.714023320658164	0.9784430684245415	0.8618358797800085	0.17282512819091694	0.4920216953811121	0.7022305065941855	0.8083039218307122	27	11	50	25	5	129	25
AP4B1	2.980492050034472	3.442766607897483	11.48973722268134	1.3832971937431577	1.3277137457271375	0.17248486356746912	0.41002156832629105	0.6213907741795525	0.6931216604282219	29	2	14	7	1	59	16
DNM3OS	3.1377660757893397	3.5136867803913314	12.4305678631206	1.3530233909499128	1.1908595665651143	0.17245074534064614	0.41002156832629105	0.668735824460059	0.7264151613624403	20	1	8	14	7	77	11
RPS8	8.319692785682832	8.36151306931675	415.16911903306504	0.5369497908125145	0.49622176848107447	0.1724502823553703	0.6003494319707594	0.7816410543587684	0.8664623757701112	651	166	409	426	195	1436	395
ELP6	2.1766062411832583	3.1399503249129324	9.242593103312391	2.3378143355842425	2.083789879154008	0.172336102217013	0.21636760528102567	0.48921582497978755	0.4884584871629759	24	2	3	2	0	43	20
ABCA3	7.951447226851762	8.081992287831545	342.03377084480707	0.8271377167481059	0.7076851164321167	0.17199266965236104	0.4968785891773531	0.71811738559678	0.8438041735389595	602	186	199	376	91	1215	375
CLCA2	0.6062777266161385	2.1333113771377143	3.5419471527085564	3.677872338953215	3.977002064653237	0.1716349563282382	0.04969902282298024	0.18726799523253926	0.1463645456441137	0	0	0	2	1	38	6
DRAP1	5.685333715152164	5.77353351784345	67.07514895251366	0.62273933491776	0.6039280977591855	0.17137499700812941	0.6278088127989039	0.752629143814518	0.8516632138341417	156	17	74	62	27	261	64
SKP2	3.407143242984239	3.672105845323338	14.176807578826484	1.0280162644792832	1.0667687077328767	0.17087296191395523	0.5233247478668915	0.6801765626950285	0.7552753983965382	29	3	8	20	4	62	18
ANKRD18A	2.096952439336676	3.1165043335623515	8.78635394580423	2.314378365020758	2.016798908177517	0.17071301392537044	0.22121715108553677	0.5267606266817363	0.5096728320587388	12	0	3	17	0	43	19
CCDC94	2.8646103824504943	3.235887702643873	10.14814241196702	1.2779998647415216	1.2898794941776204	0.1706055196728235	0.4518234459714454	0.6558022221593237	0.6951765074423526	13	4	6	16	1	47	14
PHF19	4.305989400371524	4.584811815879503	27.624268163232436	0.870916814752599	0.8940358336723047	0.17057096757707985	0.5714849552725539	0.7022305065941855	0.8059096877052588	68	4	42	31	4	129	30
PYCARD	2.897223738478864	3.213800969018659	9.623233062806491	1.22548079913489	1.197327895991296	0.17055460953005824	0.44845845102318466	0.6600081982702096	0.7297265568724409	18	3	9	9	2	63	8
SNRPC	5.1069634799733725	5.202898331750561	45.19375714701922	0.7751142084544116	0.674262373837673	0.1704258875383463	0.5440964729994786	0.7311000169868225	0.8441558823652546	57	17	32	67	20	177	44
SENP7	5.069713008056513	5.2014768679276635	44.467530765319346	0.7782992226667911	0.7145861592677277	0.17021122093178886	0.5596359202264494	0.7216857738760538	0.8413478700922534	56	11	90	37	16	188	43
TNFSF13	2.8934238417207867	3.266285089748904	9.902475350012613	1.2205499394965238	1.2015917459744971	0.17019682552713275	0.4536215793130637	0.6641883609135446	0.7299724178655542	18	2	12	13	1	57	11
NT5C3A	4.305497078091454	4.532450322593233	26.914736738506697	0.9192326031286394	0.8367057817174973	0.17018381817479364	0.5332466232599912	0.7204107561963736	0.8170727543667736	30	3	41	43	11	140	23
MRPL41	3.552526717010051	3.797512756112689	16.19708200742683	1.0828112313038063	1.0918028793688097	0.1698305816458191	0.5070665011416327	0.6746634132194936	0.7418822891770355	32	6	10	9	6	61	22
IRF5	3.7442278115861356	4.019521964333712	18.106642529367143	0.9435853165915121	0.9560022313857561	0.16981045103720346	0.5346743703619299	0.7003319369981155	0.7916139095227951	32	3	34	19	3	87	20
NYNRIN	4.540692009607835	5.007288121195835	37.40455687448338	1.1490663198663542	1.0727394932221948	0.1695502011946158	0.5006133497772219	0.6676546626313347	0.7592993390148777	99	2	57	42	4	192	43
SYK	5.829100074280224	5.999616656000769	80.35340458772457	1.0839996900137892	0.8372155306324147	0.16952817816895763	0.3570521090478295	0.6747083517149072	0.8170727543667736	72	50	84	52	26	315	87
ATAD2	4.856614754904092	5.0105484205818644	38.18850164343747	0.6990584151005522	0.6955893792700683	0.1694635786207462	0.6247804411165903	0.7418841389106926	0.8454990009094311	81	6	46	51	14	195	29
SUCLG1	4.182001614263285	4.398652439350963	24.143504257751488	0.8403263425457981	0.8389403240639418	0.16945712523653866	0.5688768192843711	0.7170757822990005	0.8170727543667736	58	4	24	34	6	123	22
ANAPC5	6.312942349346733	6.433656173702328	106.0928369737797	0.6018743384513574	0.61621879482621	0.16939887966827688	0.6529728159930601	0.7552157617467493	0.8522585666629022	195	19	194	151	25	427	101
URM1	4.018979553933167	4.225595405996801	22.38845625278898	0.9350037130066189	0.9763904581797682	0.16936813577936388	0.5776026587476405	0.6857528880703111	0.7753685233944275	39	8	23	10	9	73	31
CAAP1	3.7008155195828913	3.956990825753295	17.35075942242665	0.9322006948207798	0.9157997917935257	0.16936020129541213	0.5440964729994786	0.7195808348489536	0.801818308449393	28	5	28	22	2	88	17
ZNF436	3.92545140766222	4.15570063541244	20.68398353165283	1.0317009605560477	0.9496059929647062	0.16914709795897964	0.5047440011514236	0.6968637386051385	0.7872596318429218	36	4	10	32	9	92	23
CD14	5.4227691665795525	5.695638943182939	65.17455027444855	1.4203710909152407	1.0483348623913855	0.1691094916658134	0.28993579704354766	0.6213907741795525	0.7753685233944275	32	40	67	38	23	246	83
APOBEC3C	5.516776824846889	5.709435931468869	65.41503318151447	1.2029841182084164	0.8879067210253886	0.16899460775192354	0.3104236929407106	0.6647135301707082	0.8126495779587956	84	40	41	39	24	294	64
ACKR1	1.939639254875331	3.5069827902139785	12.78272338295243	4.10266717336738	3.1936465861120364	0.16875948878017982	0.039154752932716475	0.2861649759220289	0.3076124922669714	0	1	3	1	8	100	22
ERLIN1	5.294494360974476	5.3564783956161595	50.27751658256553	0.5953935831584182	0.5718609017773716	0.1687569801394986	0.6413856146370479	0.7658290857942784	0.8528412869964191	91	19	47	56	20	186	48
LTB	0.9786573797333493	2.1306071651569085	3.604452663566079	2.952488764373508	3.0451424467703485	0.16875630794615587	0.10717596700482535	0.31878689025852247	0.28793703962491063	2	1	3	0	0	33	6
N4BP2	5.06817582831561	5.1354454113161	42.599676051524824	0.6082377917651758	0.570582886940018	0.16867505187695428	0.6362893834274548	0.7707682808086922	0.8531656320063488	68	14	59	44	17	186	34
AGA	2.615339638777579	3.0062367623706594	8.11384248703472	1.3356454721414592	1.343351812649855	0.1686455598087406	0.412947697103454	0.6327134422553277	0.6931216604282219	13	2	12	6	1	46	10
SHANK2	4.064142341519822	4.382000793106636	23.62958813552286	0.9811444415745498	0.9305969077985948	0.16857479616719703	0.5351424836534131	0.7045229293812404	0.8020522568766036	39	5	42	34	2	132	21
PSME2	5.910982366533956	5.998038491138723	79.53776474302838	0.7247384999730938	0.6197623912021007	0.1682728785392366	0.5328388323326744	0.7418841389106926	0.8516632138341417	135	42	69	77	24	316	73
TSPAN18	4.858462036028897	5.1129697765149915	41.18428752321897	0.7481587455624418	0.8501698162623642	0.16824349418585333	0.6505381718988682	0.7069690919537397	0.8126495779587956	87	8	77	42	5	148	53
TTC14	6.468213240174232	6.528828457196134	113.98722133564904	0.47688850732594035	0.49812484436138726	0.16777340632968438	0.6944059210926169	0.7811130742200283	0.8691279672920869	194	29	170	186	32	447	99
KIAA1524	2.2318700487023384	2.9990646829813756	8.741856904384338	2.4296073138345333	2.1050799203370056	0.16765054077332822	0.16427513792081327	0.4751448922718136	0.4932806998366776	5	6	1	5	1	56	12
LIG1	4.840120693906856	5.083069026289745	40.997887227984315	0.9154763250018721	0.8846099422862111	0.16754371964166795	0.5464818856781604	0.6953558625290615	0.8084147455619423	99	18	28	43	5	151	51
NCAPG	2.757101727548035	3.293756091413046	10.903629749906873	1.8747132082471107	1.578779011041364	0.16738754290403002	0.3328792758693651	0.5903590094361495	0.6327911963970411	11	3	1	13	5	57	15
PRIMPOL	3.4962129547390455	3.741878647096072	14.989410829386571	0.8797426371932714	0.9768565619526713	0.16738547174079257	0.5893134672535176	0.7077343530302826	0.7849696606941203	30	5	18	15	2	61	19
BRCC3	4.38284763961608	4.4803797951579165	26.327535078482313	0.6699786304809487	0.6627710040990874	0.16728980290414475	0.6266959031969628	0.7658290857942784	0.8470901367357769	38	9	32	38	8	116	23
GTF2F1	6.295389118580676	6.356730808819697	101.08504144678281	0.4986653141797715	0.5056434393347023	0.16685918520794432	0.6849352293317417	0.7801444360347279	0.8689195010390689	221	24	132	120	37	401	87
CYP4B1	5.681845997988061	5.802376589569913	69.40421881617448	0.8019717657935777	0.6947542501020292	0.16684282987228205	0.5058147211232555	0.7216857738760538	0.8454990009094311	67	39	85	82	16	258	72
LUC7L3	8.233760944044883	8.386373960627147	417.59055102165433	0.7279980988747969	0.6753408719026198	0.16662398613219168	0.6146306699265303	0.7559226555117821	0.847099126881051	970	47	589	569	131	1489	457
RNF170	3.533981943385843	3.723141302108164	15.0213897417909	1.0267119229891009	0.9302652278191943	0.166612751393603	0.49290357423789294	0.7211380145313036	0.7928087959250939	17	7	13	20	4	78	13
ADAM19	5.918715605606951	6.108800057497285	84.14740288722889	0.8334968807504463	0.7576479022528982	0.16651297176660973	0.5426844383133613	0.7146553536614048	0.8402310118691694	94	20	192	112	14	410	73
RP11-218M22.1	2.2888667982883124	2.8389976043186427	7.40056510692381	1.7405172197120198	1.7062847031234063	0.16649161748773342	0.370796750173942	0.5728885343895145	0.5964148209459921	12	2	7	1	2	37	12
SPTB	3.341026585634839	3.980312185262319	17.663719118702556	1.2699247055773841	1.254547179118097	0.16608032069999634	0.5700505891328556	0.6801765626950285	0.7164600248098811	35	3	28	19	0	64	30
GTF2I	6.563822704970223	6.618932262214648	121.82541754648308	0.5164524474662658	0.49906641956723125	0.16564066593506596	0.6666112441961026	0.7801626469658939	0.8715498750821692	274	41	150	127	38	506	98
GJA5	5.0181269690150785	5.387179278155947	49.8337646694227	1.2128920863229047	1.0297268697767015	0.16551994492095248	0.4552265109043062	0.6676546626313347	0.7805976747465724	167	9	57	24	7	253	54
ABCD1	3.0616940119722567	3.6252424237782996	13.428696540306909	1.5158954692039919	1.2162088938074276	0.16437406554519812	0.4506167489830598	0.6973118285324755	0.7376691814354919	25	6	16	11	0	82	13
RCAN3	4.698214277067884	4.776933621836133	32.82667469585673	0.623760287532642	0.6029955657353948	0.16431960099964266	0.643697755766852	0.7712631008126166	0.8528412869964191	52	10	46	35	13	140	28
LIMD1	6.362214527589951	6.471934235207335	110.18287283477642	0.695225453515228	0.617987157349604	0.1642232723169388	0.5671047086856547	0.7503387211194893	0.8552878017802233	149	54	138	160	19	488	91
NUPL2	3.9302582744627093	4.348528201557828	22.956927590535727	1.082494434908731	1.0035162848703623	0.16412015247450157	0.5308983221078087	0.7022305065941855	0.7885999009128443	38	1	35	42	4	118	25
FAM21C	5.859299671031456	5.967052202554336	77.1534358938116	0.6567142681870666	0.6065028689900681	0.16403485767416798	0.6005162730225094	0.7618921582283555	0.8555327097969377	133	13	90	87	43	301	73
LINC01355	3.035063565653559	3.3203931852999147	11.304927849301956	0.8931880839352723	1.2271080620866108	0.16385351342956003	0.643697755766852	0.6647135301707082	0.7135970711483183	14	5	8	13	2	34	19
NELFCD	4.991808239589442	5.0817843837217644	41.18813986337371	0.5095096874087164	0.6389147728242219	0.16363607015728204	0.7229629556346195	0.7552157617467493	0.8516632138341417	59	11	44	65	16	125	49
PPP1R9A	4.9395789706667115	5.0058481910752	38.985992466813926	0.6354212357112721	0.5723355443805257	0.1634303167428663	0.6207322353255122	0.7778170497692413	0.8614342971240102	60	14	44	43	17	169	31
CSF1R	6.0652720892235585	6.358990292475183	102.88226665516157	1.3304179212745162	0.9984727359300308	0.1633341837739458	0.3074306823125815	0.6558022221593237	0.7978723046542096	73	67	151	61	15	436	119
DDX5	9.83453916582724	9.860419697045979	1172.11525163606	0.4179495285126887	0.41506773755193194	0.1632137013710231	0.6812116030390688	0.8444428048841247	0.887812395987196	1493	375	1783	1686	458	3886	1089
CPVL	4.6835092380327374	5.239845017857797	47.223360595558745	2.354844312827626	1.5163029250936044	0.1630737963938842	0.09113443403728265	0.547090936111254	0.6936111139876748	13	33	30	14	15	261	56
HHEX	2.8267455862404307	3.1549437581216346	9.357812721919915	1.1016670188318822	1.2044359827710553	0.1630467228080425	0.5062856772278599	0.6746634132194936	0.7312698737451219	13	1	14	9	3	42	13
CCDC101	2.8262609574991484	3.1453327934296333	9.239044045311436	1.1042357199165682	1.1796719281760542	0.16295444994526118	0.5006133497772219	0.6801765626950285	0.7402420664611689	13	1	10	13	3	44	12
ASMTL	3.6294787914487605	3.9527208754715457	17.19399508652038	1.0896021770811117	1.0188302553171171	0.16270468206328298	0.4937536313748256	0.6958628159495912	0.7878416757330372	30	4	13	35	2	90	18
VWF	9.744281132590737	9.881004242909656	1187.9136752131042	0.7742585539501015	0.6721965368507574	0.16260358557686178	0.5378995726999405	0.7659478391946628	0.8516632138341417	1403	299	2650	773	459	4002	1333
TTYH3	6.278696738513693	6.458651274216223	109.72463802844759	0.9611602341039069	0.7787085004321207	0.1622433396627572	0.4618674336481421	0.7022305065941855	0.8416197725176866	207	62	62	124	20	460	110
BRCA2	3.8257021238198927	4.179226318350529	21.361869346461095	1.541367818161671	1.1693953463955937	0.16220594103870914	0.3855357728470964	0.6578860348426919	0.7510873415323629	37	9	4	20	8	113	22
RASAL3	4.29176919841838	4.796098510660591	32.456903317122055	1.2190365312056757	1.1724215694930347	0.1621749391998309	0.4941068922807046	0.6588354169282273	0.7418822891770355	61	3	77	18	3	125	50
TADA3	4.971563088786631	5.1484171545284525	42.32829240472781	0.7075480205321037	0.7340996075088736	0.16216318833347185	0.634147438991251	0.7311000169868225	0.8454990009094311	113	7	39	56	12	171	45
FBXO9	5.29244786685107	5.45179562006344	52.62716314494715	0.6733834299820564	0.689339338127005	0.1621072645350317	0.6415174575764074	0.7418841389106926	0.8491940609732614	135	9	77	52	14	220	52
CTSE	5.210419115715616	5.816308012554504	69.79870411711168	2.3135462066243697	1.4676540296071925	0.16198721566910065	0.23950070995084535	0.5581087482712012	0.7086510778872949	66	33	5	50	32	493	59
GBP1	6.723636552286933	6.990918750562582	160.12901595461346	1.251760115590657	0.9424845419721832	0.16194054627810667	0.3086885282993938	0.6647135301707082	0.8126495779587956	147	111	193	104	22	710	171
JAK3	5.713104322920768	5.952410156905168	75.9231891260324	0.9482940268115523	0.8548807670408634	0.16169790091833544	0.5157634854978886	0.6973997319043042	0.8209135316925121	79	21	194	57	13	280	93
TPP2	6.535477343437648	6.599617061227605	120.511040284964	0.4771318699832526	0.510560989775253	0.1616835139238117	0.7031833305716422	0.7805860133820405	0.8745858302388503	188	26	194	146	52	396	123
MVB12B	4.272174940597276	4.552746095249127	27.92489436906603	0.8674264305070382	0.8936933347358116	0.16146912902527025	0.6080432283541807	0.7216857738760538	0.8126495779587956	44	13	41	27	2	99	36
PLEKHH2	7.435566086271552	7.500370043587981	226.00084951487716	0.5161021781393974	0.5052691409451873	0.16127439434112353	0.6698604499153074	0.7839121087714163	0.8770274089690515	508	54	335	211	84	805	215
USP10	5.362889409670985	5.426358439019013	52.44778404724439	0.5195019487557682	0.5248479427932037	0.16063692541194008	0.6856379004256683	0.7839121087714163	0.8725242507780513	88	13	61	74	23	202	47
RNF213	9.74745324794183	9.892739801517925	1190.2679518477635	0.7679665022466894	0.6620047391527775	0.16056382515421863	0.5602165094736488	0.7778170497692413	0.8522585666629022	2848	276	1159	2222	191	4550	1213
SCARNA21	4.738739885194843	4.936010903153622	37.793073261880664	1.202437380848683	0.9111686730362313	0.16049684912066178	0.40527657968807607	0.683198717394233	0.8126495779587956	20	18	47	29	17	151	42
HM13	7.0436637389064005	7.071929717906314	168.2029100876896	0.42534112040868177	0.42371184625809777	0.16022409994151948	0.7031833305716422	0.8126315086706674	0.8908146823446844	261	56	186	264	66	594	149
VPS28	4.603556606899556	4.778772172377597	32.74659749600081	0.680930605002367	0.7784509992968396	0.1601131788015626	0.6746813080198849	0.7245857267757775	0.8401701625633874	76	6	24	44	12	110	41
NRBP2	4.674602008809427	5.005342165782458	37.71673414637863	0.8996427072428549	0.8952109775071845	0.16001933838687138	0.5863125721152732	0.7118806859569871	0.8155829796412623	68	6	76	50	3	167	43
BMP2K	5.621625600261195	5.709200033978421	63.85262388392974	0.5449285017011758	0.5722965078028931	0.1600130868486588	0.6849352293317417	0.7662082807064206	0.8677970266071195	152	18	84	65	18	240	62
AAMP	5.682156919667479	5.723639753269514	65.11511269518536	0.4882846272213667	0.47947424418938517	0.15990433507304877	0.6898807223483966	0.7951470561989469	0.8832093863672239	107	25	87	73	23	244	57
CRCP	4.947459157976166	5.0477163457984595	40.17852680893451	0.7242040259905598	0.6503156969143954	0.15951685093009232	0.5888999309265557	0.7560331625244497	0.8528412869964191	51	12	32	68	18	161	38
BEX4	4.466378999926487	4.58270858915765	28.75585779165516	0.7695454733969276	0.7100968395888847	0.1594400973433774	0.580453138757536	0.7552157617467493	0.8470901367357769	35	8	44	24	14	113	29
AL354822.1	2.139078143580345	2.6839532700182156	6.279412539692794	1.5861068133583403	1.696642758314587	0.15924405506622188	0.3729257369932745	0.5726526667298671	0.6195556466229389	11	1	2	8	1	31	11
CAPN9	1.366836077904082	2.39613062673555	4.91715087411798	2.8283102061007757	2.6393994195062604	0.1588615851845847	0.16427513792081327	0.4058173859087001	0.39216465291417835	5	2	1	0	1	40	7
IGKV2-28	1.0636047512378026	2.417275149789649	4.453399614922217	3.3287061842025274	2.965119017136527	0.15863861047364586	0.07406483257238675	0.3409546963508765	0.3515784627772375	0	0	5	4	0	46	7
PARP8	5.711302577596369	5.926960777404064	74.14936259812588	0.887470655226254	0.7827234253507216	0.15838655553120345	0.5346743703619299	0.7202950894043413	0.8438041735389595	73	21	170	97	10	335	72
PPM1M	3.9836614636118104	4.225813758090676	21.543664099574332	0.8761797280490903	0.8230739377150573	0.15828373164026915	0.580453138757536	0.7523674757934276	0.8362027886691201	38	9	28	27	2	104	20
AGR2	5.042486946329496	5.611001769637565	61.31496820620387	2.380175565256088	1.4723242974365405	0.1581856854821333	0.11164831963256167	0.5621424610533233	0.7161307316881771	23	36	10	41	28	338	72
CLDN18	4.724447342648769	5.3307003541699	49.08437658029633	1.9721962738842447	1.3827845272818038	0.15814357537187246	0.2599327525509487	0.5934321856702258	0.7206340075102666	51	26	85	8	3	257	62
UBE2Q2P1	4.134671156153942	4.297116770308783	22.79343799547452	0.6193333187739102	0.7577710782900869	0.157991014967345	0.6968120576469012	0.7513069873435246	0.8454990009094311	44	4	32	28	7	83	27
CENPC	5.586302231729243	5.689727858170621	63.8295972614538	0.7542758193886108	0.6488467409178693	0.1579345608408578	0.5602165094736488	0.7435101667952618	0.8531656320063488	68	22	47	113	28	239	64
PDK2	2.648834839168516	3.0528529716287354	8.437594315855081	1.3047328095417097	1.3141155900562307	0.15781251499160986	0.4374515235481928	0.6578860348426919	0.7223104376695094	19	2	6	9	1	45	11
MAGOHB	3.8313319494177573	4.015216732166215	18.16833452235177	0.7990850093535895	0.7999446776888969	0.15777962262651163	0.599692255209189	0.7482824514710376	0.8416197725176866	36	4	25	21	5	95	15
HTRA1	5.086098984718688	5.384792440757273	51.87599066888599	1.4115134530017166	1.0366996028682018	0.157738793262663	0.307870595343711	0.6588354169282273	0.7940092811509044	80	13	21	27	37	214	62
PARP1	6.647635567668164	6.697450732690981	128.8695854283371	0.49022547822209717	0.47174416999108715	0.1577311373396253	0.683357170159168	0.7945204076960531	0.8902910208104122	266	37	122	186	50	513	106
BAZ2B	7.673013597258637	7.722092126981242	263.8963724091491	0.4523440546791963	0.45755049022971767	0.15751347025046578	0.6957098177408549	0.8078155507825335	0.8908146823446844	433	78	485	331	73	927	244
PQBP1	4.706407941798506	4.823168568257985	33.79846336781912	0.5846365332485393	0.6612285073807401	0.15716060790329392	0.6935552815369602	0.7600238811495187	0.8528412869964191	61	8	57	32	11	121	37
SHCBP1	2.641636873346024	3.265389957453633	9.994992090441524	1.915536671854838	1.5555085560708104	0.15696122026003823	0.322871105690529	0.5970644434448722	0.6764554842466727	20	2	1	14	2	65	12
SELPLG	5.236039443691633	5.400604189055482	51.44619622882045	0.9107622784797991	0.7554114220152198	0.15687876153373836	0.5346743703619299	0.7216857738760538	0.8470901367357769	32	14	99	68	18	218	51
C16orf54	1.508417060079795	2.596766411222747	5.883104250523571	2.833183743580599	2.447231642876742	0.15682742276520947	0.1837686861914535	0.45972754732401855	0.43937644677782833	0	2	4	7	0	38	11
SEC61B	4.598665133316903	4.813292321409958	33.34271069598411	0.7582081232313919	0.7897204253256649	0.1566422987420898	0.6334916196917104	0.7320834643103309	0.8416197725176866	86	4	33	34	13	126	39
CD300LF	2.3908373696048093	2.94515500764345	7.751612817900064	1.7650498539425747	1.6238555382093927	0.1566038206723034	0.33197358655523235	0.5855535032250971	0.6657169129328419	4	4	9	6	1	65	5
CASP6	2.241171776786219	2.8011186467393325	6.8861593740271045	1.807026656551773	1.7016796677487966	0.15652224054042674	0.3305295966640161	0.5701582206932159	0.638540056821022	10	2	2	4	3	57	5
ALG13	5.381854565186454	5.486881707249447	54.73212664367988	0.4405100347764191	0.6153583124003882	0.15646851753990704	0.7624697076968832	0.7637187553416036	0.86397718836159	91	12	93	64	18	157	67
COQ4	3.8174198050542314	4.084181463514632	19.19299765046405	0.857277828068358	0.885267612967263	0.1562926466157517	0.6009173688173216	0.7306848896701766	0.8214633345054808	30	5	35	24	2	83	22
SCRN2	2.9527566574275195	3.534843420509824	12.661600744786055	1.9565553147159478	1.5284080576926913	0.1561205091757856	0.29541806960342865	0.5934321856702258	0.6871310644613432	29	5	6	2	3	89	12
RP11-3P17.3	3.0219298812057485	3.2909100400359983	11.11690572975427	1.2926295492012116	1.1920763518846282	0.15608493403328633	0.43595746327689244	0.683198717394233	0.7373437605540039	9	4	11	6	6	51	13
ADD3	6.829951809566067	6.883581561772796	147.70305942119134	0.5262143942196753	0.49880150741903945	0.15603034298578927	0.6619625095126739	0.7820816079180569	0.8872062992035086	197	51	252	135	60	505	143
PCLO	4.2484283370396145	4.7377779389803845	31.43203311024426	1.4245994544050213	1.178894329030059	0.15583142380672382	0.4207942642803904	0.659001670947959	0.7592993390148777	43	9	11	77	2	138	43
SNX29	5.950501031918426	6.070704076246819	82.79856005422378	0.6087216253352212	0.6361112524409689	0.155791434688661	0.6723205033876437	0.7552157617467493	0.8620013029921497	227	22	81	75	26	271	94
KIF18A	1.94032170348417	2.640429871198176	5.68383454288764	1.9106860468896998	1.7759551949426815	0.15569432108201936	0.3019178640386405	0.5777456933583113	0.6278735382343266	8	2	3	7	0	49	5
SYT17	3.1454403793973267	3.41959864352391	11.89171740870061	1.2322494266270267	1.1094857606407238	0.1555448921813085	0.46032176008096787	0.6949600192038489	0.769344033380413	21	4	5	11	5	62	12
SLIRP	3.9476906716238527	4.1233828371510874	21.066400050330707	1.0233111276093299	0.9153188179011134	0.15554281902805167	0.4941068922807046	0.719548042042145	0.8111904136346461	24	9	12	19	11	77	25
SNORA65	2.9466441101830796	3.6565714041183672	15.610969839465678	2.003326816033555	1.9749807357507256	0.1555021035156258	0.3104236929407106	0.5080985919597208	0.5762900530031165	5	9	4	4	6	43	33
ACADM	4.699502430130296	4.829134115443891	34.62489005687837	0.917599778015287	0.7318588198255732	0.15544144763936346	0.49413952227586	0.740548229567301	0.8473771680134543	42	12	44	22	19	151	31
C6orf25	2.7868201976342215	3.3194287072507427	11.286843171816775	1.742949004644598	1.541983523130657	0.15533484046278517	0.3104236929407106	0.6119300072012356	0.6716449440666136	8	1	3	13	8	51	17
HSPB11	3.5831280356445077	3.8791984197436955	16.44073575244634	1.0942781246317277	0.9809246401571409	0.15520197728439566	0.49413952227586	0.7146553536614048	0.8103042215675119	27	6	11	30	2	90	15
COX4I1	6.903440369202237	6.998732128951116	160.99978772128452	0.740323917031702	0.6121924626238792	0.15483731871143053	0.5196897539191581	0.7525098741283904	0.8677970266071195	233	56	134	134	97	580	161
CRYZ	3.9623580393411792	4.214930032664315	22.053451858067316	1.2128146344321509	0.9724017933575821	0.15481373594421433	0.3920506292211183	0.7051478335169878	0.8083342098353508	31	4	17	14	16	108	21
TTC13	3.790358528018739	4.2056195326874635	20.8521081497859	0.9924700520398947	1.0460809976708574	0.1548067844085757	0.5782588593096821	0.7001350092494867	0.7883813967505632	30	2	44	28	2	81	30
MYDGF	4.585161966114315	4.888617927252876	35.089502984551835	0.8663534625867501	0.8913664454175392	0.15465189829668877	0.6174278669968993	0.7178367806398106	0.8209135316925121	89	10	26	54	3	131	45
DBN1	6.160842628227467	6.315675534758847	97.41994179707775	0.6698061642214586	0.6515839342716488	0.1545543732532615	0.6362820800374213	0.7582103270167483	0.8621127356489843	276	21	115	123	18	409	92
TMC8	3.749255237930071	4.38345380606283	23.639041162968507	1.4795555789628587	1.2747598465422942	0.15437084651997476	0.43046264226731346	0.6588354169282273	0.7348813152538525	53	2	50	12	1	109	35
ACE	4.7228298450688	5.511083007628797	54.62303843225413	2.0692372183773857	1.4778149497424202	0.1542019255974004	0.2689501186228732	0.6118566037173391	0.6938143303700078	59	5	161	8	5	265	84
NCF1C	1.1109198810199985	2.4116468612877084	4.905626983185636	2.994403107924051	2.8865801986249093	0.15419946334084064	0.13733199877535715	0.3805406650815225	0.3620155094172315	0	0	6	4	0	27	13
RALGPS2	3.761520678473812	4.145912191457398	20.178925348813564	1.2993866963440717	1.0989067089786273	0.1541633256368011	0.44181466858597734	0.6830121632871167	0.7828774444932586	11	2	45	25	6	94	25
TRIM59	1.2458046627070098	2.3745733012794923	4.480131875958827	2.815204462459092	2.6273235920958835	0.15415334164529235	0.0904562964536722	0.4046566671349318	0.42123304873047984	1	0	2	8	0	34	9
NBPF8P	4.277016768877738	4.659648321056642	29.210528723722664	0.8745071496921983	0.9448410201204966	0.15400157797063768	0.6325219037271219	0.7178367806398106	0.8126495779587956	71	2	45	38	4	114	39
PLA2G4F	4.745011970704432	5.0121287455458665	38.774680659028846	1.1883398788892772	0.9234454386928742	0.1539849797447668	0.4895656464382493	0.6944469416835439	0.820792680651992	62	11	11	75	13	185	39
SNX14	5.822177435101144	5.878164849913253	73.22123021885092	0.5997068223117717	0.5248988604963503	0.15391408280889812	0.615038316847746	0.7801626469658939	0.883187541194439	95	35	72	90	28	268	67
ELMO1	5.838217040923944	5.932298116706553	75.35374774154147	0.4462267556854185	0.5772458336455804	0.1538564655693894	0.7476430347391392	0.7678286071053202	0.8709595178411875	112	27	102	122	16	216	89
PPOX	2.3615041625738216	2.8283015343762625	7.1957466730184745	1.1719655394042103	1.520158062122257	0.1538441637420504	0.5350509111445356	0.611343187581029	0.6757387021100678	14	1	5	8	1	26	14
STK17A	5.629836777658156	5.727417638605184	64.3889760017352	0.5620880849465385	0.5606588432737156	0.1538243106978549	0.6748186363435801	0.7778170497692413	0.8805976264815545	99	14	122	83	20	284	52
SNORD89	5.391207776944554	5.752036103398409	68.47876834883998	1.2441154157609482	1.1465212492945864	0.15361285098324454	0.4787746553607566	0.6336230642509965	0.7806118101850372	29	36	48	45	33	150	118
GPR98	4.875768886862543	5.099631206694023	40.72833683395064	0.7613776738573291	0.7683351736142952	0.15352303836779194	0.6275751451769166	0.7381315160324545	0.8470901367357769	89	5	34	79	11	168	44
KLC4	3.000665780626664	3.2840120593630524	10.359396671268078	0.9542743086337354	1.0846652227804614	0.15321241406391484	0.5652705583977385	0.7002919323627045	0.7835439475788679	14	2	16	13	2	44	14
BABAM1	3.685582456995434	3.916228317127015	17.80188888659183	0.7311875850731332	1.0109750105879516	0.15291657140227316	0.7058455206142408	0.7022305065941855	0.7916139095227951	34	7	10	17	5	48	28
SLFN12L	3.1459489857100476	3.8622175706114974	15.927209123188817	1.85442787810131	1.4812283285399512	0.15290610311639843	0.2730248069689953	0.6150232012949763	0.6931216604282219	9	1	44	13	1	80	25
HMGN3	5.04884575887411	5.311877313989738	49.79691099949989	1.4303282414069118	1.0085677728379907	0.15267247933085468	0.26140497848214855	0.6600081982702096	0.8126495779587956	41	32	21	38	20	208	56
CCDC125	4.050707829808259	4.2442591830429235	22.378883957752926	0.9882326086779724	0.8753649494494792	0.15262770304824652	0.5264617576796419	0.7216857738760538	0.8273744342289334	15	9	23	40	6	91	25
FBXO5	3.0908215929595073	3.3126365184750566	11.288416523213398	0.8509180874295872	1.1006354669574487	0.15256075122324725	0.6471841862795852	0.7003319369981155	0.7646708313308272	12	5	10	12	3	36	17
GIMAP1	3.88487445864002	4.22873246424989	21.498541310007717	1.257915250545468	1.050139906703934	0.15251861898912197	0.4623255832403427	0.6884650906232896	0.7946421369163442	36	4	45	7	6	106	24
FAM192A	5.952306849258727	6.029452943131376	80.43210715702371	0.5066012188488467	0.5126980289964231	0.15248006416036256	0.6966728742101665	0.7894568438078002	0.8902910208104122	143	32	112	111	16	304	73
ARHGDIB	7.4870371834592815	7.702022802252556	264.13048695895475	1.1479787234563164	0.8438994321256963	0.15243038839670722	0.4023547777157286	0.6968637386051385	0.8450875769697818	179	133	270	134	141	995	301
HAPLN3	2.12127577994204	2.5861062333098803	6.344665798041659	1.2677863900372621	1.7494876570310565	0.15228962875792476	0.5464818856781604	0.5842715898913894	0.6006718518117682	6	2	2	6	2	20	13
MANF	4.885248020558245	5.0070209585830625	38.961376953307145	0.6035268774244485	0.6766259329792206	0.1520044136298864	0.6944059210926169	0.7560331625244497	0.8531656320063488	90	10	36	36	16	125	46
RPL10A	7.133300992487223	7.193531588321943	183.68359068374065	0.5831157018398343	0.5088975953005317	0.15199497759227962	0.6207322353255122	0.7819424779170284	0.8906981312034661	337	81	135	226	69	689	164
RPS19	7.78292539732927	7.875965225189403	294.18934001404364	0.6343412889834211	0.5612046081428929	0.15182295393465872	0.6253895357047587	0.7779598142147857	0.8828776872287877	681	98	183	448	91	1093	281
CALHM2	3.6676986572056647	3.82362157229315	16.03756658992339	0.7113670731151469	0.8060846678176549	0.15179646219913356	0.6562327998092334	0.7574590285412974	0.8438041735389595	28	4	22	17	5	64	18
RNU4-1	7.402568097613075	7.89162069439444	303.2527166066652	1.7246250516404822	1.2368975025585542	0.15178882443793115	0.3074306823125815	0.6333415169946393	0.7734820339455964	98	173	133	152	157	901	497
R3HCC1	3.496672275641738	3.8692671251928124	15.87201231500933	1.0966375069943186	1.0207158231372415	0.1517653415895469	0.5033985052184856	0.7103318003845518	0.8084147455619423	33	2	30	15	2	88	16
MAT2B	5.99678379199652	6.065060099211313	83.75917113724778	0.6762636915839665	0.5580947818049468	0.15163497064898523	0.5602165094736488	0.7678286071053202	0.8796504102990991	94	37	80	93	41	308	78
SULT1A1	3.40598782544439	4.020569741282953	17.72720532974363	1.3542861590570912	1.1063295167788143	0.15162590672172585	0.5160310524525725	0.7216857738760538	0.7872596318429218	39	0	24	27	3	97	20
KLHDC4	4.838296689797374	5.033956323491161	39.41529125504343	0.4866329046573504	0.7737426632658145	0.15159316823019844	0.7831219464585726	0.7323837015681987	0.8454990009094311	84	7	65	34	11	102	57
TSTA3	3.6203394059860776	4.032421224526955	18.477686569483264	1.0897041245822279	1.0763094427427642	0.15158851232675125	0.5440964729994786	0.701242505040344	0.7872596318429218	53	1	16	15	6	74	26
PCNA	4.6905807610235994	5.013978393694943	39.39587742874756	1.4465193233520752	1.0310785895066026	0.15139179538895114	0.43195435379175073	0.6746634132194936	0.8084147455619423	64	18	7	49	13	186	42
TIA1	5.594831623951746	5.681170451712284	62.902182096822195	0.6321288050281414	0.5602521021620093	0.15136521830637983	0.6247804411165903	0.7779598142147857	0.8832093863672239	81	16	94	69	32	298	44
RP11-87H9.2	3.6956670002379552	3.9634163975735226	17.502627029309377	0.7493725025971301	0.898679273954903	0.15128745983212624	0.6698598235644665	0.7321674121089026	0.8275543687366198	37	2	24	23	4	66	23
MVP	7.475892771492402	7.527402420722207	229.7727705548813	0.4428201806054021	0.44349761693036965	0.15125640733910334	0.7058455206142408	0.8176066610104896	0.8954605060600415	456	57	285	394	69	891	191
ZNF852	3.027029879930319	3.3961210226928946	11.197396279986888	1.0260005750227226	1.1191135138803228	0.1512258859083261	0.5602165094736488	0.7001350092494867	0.7805976747465724	16	2	16	18	1	47	16
C11orf63	2.687369264715545	3.079257925926967	8.91551693610627	0.9842059111172772	1.3175725415890727	0.15111046500236913	0.6186747934919529	0.6602507256674688	0.7246811377994448	17	2	11	7	1	30	16
RAB11B	5.871920434841412	5.918348108961076	75.14851407861843	0.4771330324102305	0.4908862046838763	0.15085318198330255	0.7058455206142408	0.7914152904538405	0.8909608907977171	125	29	91	74	31	240	76
ELFN2	1.553328672341797	2.2600043570602737	4.401620646648623	1.7221293240006643	2.1042549500799406	0.15067314267244933	0.37080638492640083	0.5131993215012227	0.524955998403613	5	1	2	5	0	19	10
DCTN3	3.4594699969895397	3.7574337747680056	14.909030834841817	1.0752481519264763	0.9858688548262748	0.1505812789890681	0.5067485622319416	0.7198810658624599	0.8126495779587956	34	5	20	10	2	81	14
TRPM6	0.8149363472764994	1.8541784417957181	2.946241703010057	2.3260791437423345	3.1696083174950664	0.15048161044769442	0.1761495243498812	0.3007383407938237	0.3113104907137964	2	0	1	2	0	14	9
TUBB4B	6.621927647676775	6.769846163618445	135.33343943227368	0.6004327924603445	0.6467198837937359	0.15038920329783625	0.6937065330178115	0.7618921582283555	0.8661368448430329	297	39	113	253	24	413	162
RP6-159A1.4	2.9968724494468972	3.611037408529779	13.502926371117523	1.7141324149573263	1.4841847212429768	0.15018853822807254	0.34156777986700115	0.6176361244304674	0.6944822925244541	5	3	9	34	1	57	23
SNX18P3	0.9141746159701258	1.9350235622950547	2.870819991748516	2.572901600484607	2.934693790797631	0.15009018235033791	0.09239481194567464	0.31878689025852247	0.3735086257049037	3	0	1	2	0	24	6
SRC	4.860136870416606	4.999883110215404	38.37615350359033	0.677475070482671	0.6559953103160313	0.14985081783405244	0.6437599249086188	0.7658290857942784	0.8661368448430329	79	15	33	59	7	160	36
NOSTRIN	4.380153214558029	4.7348948581838455	31.91701927810894	1.2362649477439618	0.9893326398966257	0.14983207520786082	0.437932593798655	0.7014935586583189	0.8126495779587956	21	2	46	39	20	138	37
AOAH	4.520131314203027	5.117235648788004	41.95813091139588	2.1161609187976373	1.3701993954883962	0.14973863049605748	0.25096509675070816	0.6166949059622175	0.7368358918780367	17	10	101	6	14	212	55
SUFU	4.543858407249746	4.643689474250425	29.99733179730307	0.5727147543287651	0.6431387703447425	0.1496843508530946	0.7018097698608317	0.7724471833469775	0.8644432273022388	47	12	29	45	8	102	33
COMT	5.267393600429993	5.441045681777503	52.54137337578386	0.7846465179237658	0.7128375473308863	0.1496365030724499	0.6028930709628172	0.746897613307046	0.8528412869964191	137	10	32	73	19	220	52
VMAC	1.9039003613186531	2.637611711291177	5.425361983114224	1.8534536727491644	1.7656328302920672	0.14958281798617812	0.32158006394609684	0.5748592816313136	0.6593818691773006	8	1	6	6	0	52	4
SFMBT2	4.905266876744198	5.002004216506996	38.46811158439153	0.6228679830562566	0.593445058648378	0.14950819721837888	0.6538871294538517	0.7778170497692413	0.8756336357783154	48	10	69	47	14	164	33
CSTF1	3.446180606060236	3.7044015858765422	14.981118078635932	1.2254677034505195	1.0161889357083698	0.14948690774751738	0.4349387364060663	0.71740128003987	0.8057088576498738	11	9	16	16	3	80	13
FLOT2	6.272307644044512	6.326876084264761	100.19688579896471	0.40903318376079256	0.5000023548771629	0.14947548170321256	0.7476430347391392	0.7839121087714163	0.8909608907977171	162	31	105	129	46	276	113
TTC31	4.308443314171391	4.5017279132614485	26.38711922548591	0.6545092448682187	0.7469992290863879	0.1493644693847723	0.6861863249015236	0.7584980067319339	0.8516632138341417	60	7	38	30	4	101	30
NBR2	1.9948283963903424	3.0540485153297134	8.710597451264475	2.5054903155361026	2.046054455212742	0.14934270022389098	0.2891086753303886	0.5581087482712012	0.5633689174115765	15	0	0	9	3	41	18
NMRAL1	4.1093800737477615	4.264380304855001	22.603050698914487	0.5725089283091017	0.7835083905751894	0.1492130629356597	0.73535805646493	0.746897613307046	0.8470901367357769	48	7	20	27	6	69	30
FAM26F	0.7133624698295608	2.063221327838273	3.7394877671959748	3.3293415648112967	3.7333481238316373	0.14909793544745753	0.10794218553534997	0.259343432338614	0.18378713447110534	0	1	1	0	1	27	8
ACPP	1.824559020556109	2.5147721183793665	5.5711932880255075	1.75111048069843	1.881205317646344	0.1486439281614761	0.3729257369932745	0.5832592644112119	0.5944262365830981	10	2	4	2	0	25	11
LINC00493	1.866382628355025	2.7797773940032497	6.540797644779054	2.3657012797000445	2.0005535966627717	0.14847692736841178	0.18613723605371663	0.5460162643474357	0.5830339550011526	6	0	1	14	1	43	11
PAPSS1	5.13360792250638	5.215226721401339	45.4468227798644	0.6804341210075376	0.5799043448933542	0.14842284183105084	0.6102307799097761	0.778233215224095	0.8791677460237134	77	19	57	34	18	190	38
DDX26B	3.6943681488807223	3.888413092991175	16.962515281762528	0.8631888523487659	0.8772557142935263	0.14840403164369043	0.5886488160067848	0.7370364358582231	0.8348226097715755	18	4	32	15	6	67	20
CFB	3.130536791068673	3.3589041751330515	11.317193220658678	1.1068548255742843	1.0092932607622926	0.14837077082639555	0.49413952227586	0.7216857738760538	0.805870377482932	16	5	11	8	4	64	9
BST2	6.262898561733357	6.349976684305528	101.12979753804956	0.5175840455096178	0.5524611868343623	0.14828645988652958	0.7044115204715926	0.7770836146668532	0.8870557393723796	142	26	97	205	36	319	110
NSDHL	2.6339809140771173	3.0247016073414876	8.15211666474825	1.2826369459087779	1.246370882261577	0.14819472106890308	0.44383706595550965	0.6789465864355815	0.7592993390148777	13	1	6	14	2	48	9
LRRC37A4P	2.5442098352489766	3.796241870249264	15.659711358755096	2.736440355632605	2.0202242069798935	0.1480567705518105	0.2899702020976852	0.5506452376175449	0.5762900530031165	21	0	0	26	4	62	35
TMEM205	2.8596397750797675	3.2220452195766054	9.727329253005921	1.0393287263127344	1.1584412253358078	0.1480521275019288	0.5504955571319192	0.6942925174253988	0.7753685233944275	21	1	11	11	2	42	14
MCM10	2.0700825601880037	2.5881778616465447	6.079646357275364	1.406927657804941	1.7244906398819442	0.14804897244669368	0.4814323680603741	0.5855535032250971	0.6278735382343266	11	1	2	4	2	23	12
CLEC2D	3.9435688352463547	4.623243472340528	28.21876174656259	1.8312168316585522	1.339732767696036	0.14803454539284228	0.26738477123368953	0.6404432284740277	0.7402420664611689	20	1	85	15	5	173	32
ACSS2	5.72912044394343	5.812475321894494	69.91342191580803	0.7429423601385446	0.5832935168416309	0.14801618729717747	0.5304710407153137	0.7678286071053202	0.8812865413126618	79	26	74	67	40	296	57
SPCS2	5.103079942870612	5.340956981980628	49.47356825096666	1.012664505974193	0.8095548728830295	0.14796476888093266	0.4566068773958164	0.7259084809685185	0.8473618927030508	57	5	66	45	34	228	46
RNASEL	3.6241076664081313	3.984813384506074	17.682168996295804	1.0753808712757442	0.9665336500307157	0.14788212821429772	0.5292880826085437	0.7282597638224272	0.819472606594426	28	1	36	15	6	87	19
NUP54	4.778015752163818	4.843367426709186	34.5736752954789	0.5166246146602027	0.5469541716051393	0.1478741360148252	0.7058455206142408	0.7927481209281985	0.8870557393723796	54	11	40	49	13	127	33
ATP5J2	4.41314087263765	4.6309878736483965	30.14055705558366	1.1524524935114553	0.9001928647218219	0.14764355764828027	0.4326361925279719	0.7113871046105151	0.8348084862612021	24	8	16	44	19	123	33
PMS1	3.753229971142387	4.077685119752946	19.79996594578471	0.9353055309091429	1.0776835538203478	0.1475399928151505	0.6566005982800085	0.6942482403349202	0.7885999009128443	33	5	6	34	6	57	32
COX7A2	4.395651291185493	4.509445080711246	27.47039073391908	0.7450232635710031	0.705296498393408	0.14748372972093093	0.6165644965641653	0.7658290857942784	0.8528412869964191	25	9	39	29	13	97	30
PSMC1	4.8807239814095285	5.05109994946585	40.37223255634726	0.7997497256747668	0.7181989390148178	0.14731753777315587	0.5602165094736488	0.7584980067319339	0.8528412869964191	66	6	44	35	26	151	43
DYRK4	3.4324546971151286	3.6993142729409687	14.14060427768363	0.8768941188739814	0.9055530102805265	0.1472638912514196	0.5925133600379808	0.7418841389106926	0.8379773790012662	28	3	19	20	2	68	15
S100A9	7.482971266540879	7.86468913601843	293.6001322516859	1.4594901706744658	1.026746966442838	0.1472477900593774	0.41582127495757903	0.6892415251709687	0.8171858447243577	82	41	411	299	199	1148	375
IGHV3-11	1.4322596169821713	3.0051881467883077	7.673277927416204	3.7540270146715664	2.7557406804307942	0.14719534865056352	0.052576899912888775	0.39580967468897	0.4173830756946376	0	0	3	15	0	70	13
SMARCA2	7.5885201043277295	7.664628085994599	252.58634979945458	0.5144401703356108	0.49198187367625196	0.14708806427252102	0.6828090505260658	0.8054702232008689	0.8948229449441468	492	70	472	299	57	1043	205
ZNF780A	3.6343078463875176	3.7980201405266496	15.939553073662074	0.8869124439801235	0.83626479607663	0.1470457895409431	0.5602165094736488	0.7556811794344196	0.8416197725176866	16	6	15	26	5	70	16
EPB42	0.8171388879258517	1.9309434863822348	3.209373999785079	2.670315740959365	3.115920125864281	0.1470285970000256	0.1651314799150454	0.34344294678805753	0.31442319251959916	3	0	0	1	1	19	8
ZNF830	3.4924186452085	3.736024903790145	14.800807756736818	0.8669327829068177	0.9018604013510544	0.14693546027262355	0.6003494319707594	0.7418841389106926	0.8349570864616395	25	2	13	26	5	64	17
CEP57	5.392233776292747	5.474813380550747	53.99516084427545	0.5520426756583157	0.532724291951251	0.14693238174367212	0.6828090505260658	0.7889762133059599	0.8909608907977171	76	19	91	72	14	245	40
TTK	1.4851143992848523	2.3857948729332406	4.90635613378029	2.508295313692867	2.3143857691129144	0.14689556677887639	0.229122208380971	0.4794456400178029	0.49507726568351534	6	2	0	2	1	36	7
EPHA4	3.90696734596932	4.076565546768155	19.5269071861416	0.8189441411881953	0.8031688028301605	0.14674365596160469	0.599692255209189	0.7552157617467493	0.8470901367357769	25	5	15	37	7	80	21
BCL11B	2.295307519506352	3.562471138470671	12.515668256936351	3.386854921308464	2.2608254387722737	0.1466863287148853	0.1532976649321741	0.4677680174689948	0.5449262190927042	0	2	24	2	3	117	13
TIMM10	2.449023731599305	3.021609083189995	8.362390007968191	1.2987713175548348	1.4053016167574943	0.14660387459817334	0.5346743703619299	0.6791150128470558	0.7166800570664574	16	2	7	11	0	32	15
HCP5	4.395342895117997	4.724825284415013	31.92500027548479	1.2725990590873497	0.9931616109603852	0.14659578348950905	0.39741758160779544	0.6968637386051385	0.8179683190769724	40	20	46	16	3	151	33
SLAMF6	2.7678206295688828	3.724781791921159	14.632933270882743	2.4787528857696985	1.8194893579430578	0.1465913532850548	0.23342715525026247	0.5728885343895145	0.6306796913386777	1	1	36	10	2	68	28
TNNT2	1.860282178940115	2.8663654193627095	7.732941055524602	1.6896442284707016	2.1860945684593474	0.14657859089541672	0.5034192333582438	0.5317009289012805	0.5210331105471663	2	1	15	4	0	17	22
EAF2	2.20263662984045	2.883544665764701	7.019745391247961	1.8173700849711965	1.5668327795542034	0.1464996511642587	0.3065831251862775	0.6258453684528903	0.6931216604282219	6	0	14	8	1	47	9
PRKD2	5.716985626161982	5.876289058961909	71.52277242028046	0.6032008284634022	0.6452748762718673	0.14644785123058437	0.6856379004256683	0.7658290857942784	0.8689195010390689	114	14	155	91	14	256	78
LIPH	4.253729667865828	4.522352398375741	27.492609392792208	1.2522325447396294	0.9574954638708637	0.14644689502027033	0.4555591954815024	0.7030438546810918	0.8214633345054808	32	8	8	48	13	125	29
FOXP4	5.202575007831754	5.381077858976969	49.80128986860724	0.6670431485869674	0.6653293358600685	0.14642884874198953	0.6659965078476058	0.7658290857942784	0.8689195010390689	94	14	65	89	7	258	36
P2RY8	2.6397429671022543	3.5202325134908468	12.445744652584338	2.6250102523853482	1.8528488777052181	0.14641944839222282	0.18648214363144386	0.5547746029440123	0.6423359640686284	1	5	24	5	1	93	14
SF3B5	3.7541286166561214	3.9819905785745804	18.864557248194345	0.9805737700774452	0.9866932420706028	0.1463802680107595	0.5665256031687431	0.7146553536614048	0.8111904136346461	18	9	9	28	6	61	26
RASSF5	5.420298764559961	5.556091879734966	57.77485285325636	0.795046573077491	0.6715404101690147	0.1463308116883772	0.5602165094736488	0.7552157617467493	0.8677970266071195	50	25	112	59	14	231	56
DENND2D	5.138785161786395	5.3092666591077124	47.46539599831472	0.6374049136525457	0.6658465567799019	0.14632170231755712	0.6732642718864406	0.7658290857942784	0.8677970266071195	91	8	97	51	11	191	48
RNF34	4.87079390898667	5.04473471177415	39.8118414028277	0.8046740083886175	0.706964713190648	0.14630768160032565	0.5767874015134488	0.760388645097962	0.8621127356489843	68	19	64	31	6	176	36
XRRA1	4.189404761987865	4.5781516198946175	27.50238553452687	0.9643413084665503	0.8861617154781047	0.1462554352266356	0.5997440588638334	0.7446863371464493	0.8402310118691694	40	1	47	49	7	127	30
CLU	8.45950646789575	8.500116166578625	456.0507160883015	0.4741228457565379	0.43429062404694735	0.14622436268337172	0.6593894891001854	0.8265604972737871	0.9014644477406412	656	128	491	621	245	1624	403
UQCC2	3.9238576445660724	4.123979112293661	20.222329415944802	0.7367447543936249	0.8426282279707131	0.14621830364412258	0.6682559628665428	0.7418841389106926	0.8435767110304582	33	4	14	37	7	70	26
RNASE2	2.686556782881898	3.6160805278174117	14.553304541464204	2.865002257714737	2.1610579134905383	0.14611081566485218	0.13279089349404855	0.47811813743163906	0.5783834409928252	1	3	5	4	11	77	24
IGKV1-12	0.19213695554139967	1.8498998819500414	2.5122130265159157	3.7934957351389356	4.9893304273957915	0.14605351442917544	0.025844100716487434	0.08355813983799583	0.13370410026014615	0	0	0	1	0	30	5
ZMYM6	3.7535048324985594	3.9451600241623312	17.945481611753895	0.9045950718351636	0.8340262031461513	0.14597253742734825	0.5486142285473149	0.7618921582283555	0.8419928409738175	19	3	21	20	11	74	19
COMMD3	2.587138179815878	2.9144020161737747	8.081600218722786	1.3118023397148402	1.3038749421077083	0.14585134217255089	0.4552265109043062	0.6787658469938275	0.7312698737451219	6	4	5	10	2	39	10
CFAP221	3.094589401276636	3.715752155673148	15.194107167993097	1.7509814123255658	1.3335169530402717	0.14583122486939334	0.3465831089469187	0.6835464911014831	0.7418822891770355	13	11	13	13	0	78	18
ADAMTSL1	1.5602007168831091	2.2886830870583244	4.450099549128136	1.7646711228134178	2.075889401894549	0.14574559229430786	0.34769101230646193	0.5267606266817363	0.5525109379327461	8	0	2	3	1	20	10
TPX2	3.79895512324366	4.481149257741553	26.448189324495477	2.2868703695197103	1.4967323852310075	0.14551764038433382	0.31374666732670803	0.5917937743685725	0.7297265568724409	39	13	1	21	8	190	22
TJP3	2.98455945102838	3.3458771210230536	10.732548834863085	1.1962609309055423	1.0996273812689457	0.14541029830413035	0.4869511963819357	0.7113871046105151	0.7978723046542096	24	4	9	11	1	63	10
POLR2L	4.31128586976403	4.62098002295113	29.19136091182562	1.1359794846868807	0.9644891587365542	0.14538015950748015	0.5332466232599912	0.7069690919537397	0.8209135316925121	64	10	8	46	6	118	36
C4orf29	4.28536872525169	4.500421448708749	26.305193962450982	0.8898264329362886	0.7993295872356119	0.14533442799085508	0.5612161553807179	0.7418841389106926	0.8500001139226883	22	5	45	49	7	124	25
ZMYM5	4.159217518956217	4.370449613683744	23.757306013479106	0.8145071734683639	0.7727581288267876	0.14525334225515876	0.5991631186478871	0.7576492071043913	0.8528412869964191	29	6	46	35	4	117	21
STK10	7.0323561275409805	7.274803915975895	191.9447631763409	0.8660851501082252	0.7668800900842213	0.1451747551044722	0.587885130686428	0.746897613307046	0.852773293824048	336	44	454	186	20	707	221
KIFAP3	3.982036673635158	4.184762957336373	20.630357003003155	0.8082435381050941	0.7806688093805667	0.145129071836811	0.6071892792861772	0.758843087165642	0.8527813321787652	47	4	18	31	6	107	17
PPP1R10	5.791100329708524	6.028437913464426	79.24417216825975	0.7491437409410125	0.735832431544702	0.14500887351485925	0.6451351238241612	0.7556811794344196	0.8531656320063488	205	15	135	88	9	318	85
ANKRD65	2.4279442837705063	2.931270563683455	8.400770978575602	1.5256047290560821	1.569595798132702	0.14495464726619517	0.437932593798655	0.6258453684528903	0.6768438164172181	9	5	2	8	1	33	14
KRT15	2.409617038235812	3.075029375938019	9.35419677580259	0.7407811773168779	1.643298904509786	0.14490956526356746	0.808193686933771	0.6350733737823515	0.6593818691773006	12	0	8	8	4	15	23
GGT1	2.857601016867301	3.229192871154761	9.538128426267365	1.1563465552664245	1.1072237555621354	0.14473287546427147	0.4941068922807046	0.7091329019406939	0.8017260212044078	18	2	12	13	1	58	9
GVINP1	5.345119051324171	5.9195189484418504	73.26933733849256	1.6088200024470476	1.1953178721360729	0.1447206941841685	0.33074582618137616	0.6746634132194936	0.7798169472564528	64	5	233	30	13	348	95
DZIP3	4.730223189980328	4.840459815570818	34.630580710077695	0.5038518414521749	0.6465397703175694	0.14465653907630824	0.7398778563148604	0.7678286071053202	0.8688717025537067	57	13	54	32	9	103	42
ITGB3	4.383855598242536	4.618021734734558	29.256464823696973	0.6250266083593693	0.8493125398662146	0.14455116107884897	0.7369248046660969	0.730094027999484	0.8419928409738175	50	9	56	20	5	80	43
SELL	5.193761452522673	5.586546126854573	58.7117718706417	1.6090311690491637	1.0659062776819377	0.14446598486035578	0.41364237697260575	0.6775639645437103	0.8126495779587956	12	11	106	68	28	311	58
DRG1	4.041989114066428	4.20002794738987	21.274208621692573	0.7197250801042476	0.7250913790331481	0.14444943303438934	0.6443979216231762	0.7717927196825044	0.8580860407388117	46	4	24	21	9	90	21
MS4A1	1.4926206034593763	2.749154937976316	6.833190348661002	2.772511417440114	2.5266836022066332	0.14439283350441556	0.22313535184515568	0.46163370424841127	0.4586831663217552	0	0	12	3	1	28	18
ETHE1	2.6427418528709867	2.99501095781691	8.313164241168854	1.2044811857683302	1.233885576453903	0.144376664009041	0.49288741321301266	0.6892415251709687	0.7592993390148777	7	3	13	9	1	39	11
ARFGEF1	7.1767674275031546	7.239765579820303	188.25531902498145	0.4076767708285917	0.46183823398635454	0.14437383205482823	0.7398778563148604	0.8136212284079024	0.9007100908554989	335	42	326	260	59	588	193
GOLGA8B	4.313028305624073	4.613762147953072	28.401221480065086	0.8601270248345453	0.8645642859389512	0.14434886232963814	0.6028930709628172	0.7321674121089026	0.8438041735389595	35	4	39	66	4	116	34
DHRS4	2.5809674638355107	2.9519380479169586	7.725081862724122	1.2218206395729951	1.2304708885735762	0.1443282607253953	0.4642959218720278	0.6850457210826679	0.769344033380413	13	1	6	12	2	43	9
AL139099.2	5.129699561665828	5.598516007380871	60.8144219250135	2.035045485955826	1.2739022796630401	0.1441476175999453	0.16427513792081327	0.6150232012949763	0.7835439475788679	61	38	17	16	27	314	67
HDLBP	9.284519458606086	9.307389311645965	796.3128105617583	0.3627503882921449	0.357720185583581	0.1440883536985078	0.7253505712426264	0.862027637347693	0.9096204736494555	1556	210	1039	1093	324	2853	658
CEP295	5.189387652363191	5.276179442393944	46.64041272526441	0.5151778403238227	0.5280616665209189	0.1439153598119315	0.7058455206142408	0.797069330966145	0.894299092416185	99	11	56	65	16	203	37
ANKRD36	5.7297565965257995	6.099258086343289	82.88417587504219	0.9848245473700767	0.897649154847658	0.14389691797890392	0.5620251517362691	0.7216857738760538	0.8402310118691694	250	7	81	132	10	364	94
MMP8	4.106804858547358	5.282659425334936	46.9263363030462	3.3514335515343125	1.9187238479446818	0.14385963056226062	0.13507402883841382	0.545443421958601	0.6423359640686284	9	16	1	104	5	310	66
TMEM19	3.3057738306222926	3.513519708189119	12.415862992654422	0.9055534962971358	0.8781554379912804	0.14381186114105204	0.5668987902348555	0.7556811794344196	0.8421729758554783	17	4	17	16	3	68	10
GSTK1	6.12671099565837	6.167155975968955	89.48717716148093	0.49791293442494816	0.45023004737829075	0.14371955847728807	0.6821072013048417	0.8117620927205483	0.9013098779015385	153	35	93	95	40	325	78
PET100	2.388802745791611	2.963260455146961	8.261919947133016	1.8911390343235257	1.6175343194404346	0.14369865799052128	0.3655498454256273	0.6130549309431269	0.681713045374581	1	2	12	7	3	43	12
ADA	2.4352536197546955	3.051647865152093	8.338763129946082	1.4197222913937912	1.3875497115501867	0.14369270246892532	0.48611580112795755	0.6829746967959085	0.7299724178655542	14	1	13	10	0	37	14
ANK3	5.703195640917527	5.7949307363279985	68.16115406614877	0.5398491616169404	0.5320568554406718	0.14357119758949424	0.6893557864591345	0.7924144293821317	0.891823384945778	100	28	111	91	13	257	63
SLC10A7	3.153092131657657	3.4654572564032637	11.852330655109773	1.0550886388543443	1.0509860484235924	0.143490333458174	0.527690481313517	0.7140671163422511	0.8111904136346461	31	2	12	9	3	57	14
ANKAR	2.5135521315716267	2.8628193827057604	7.916235870428977	0.9164170456329556	1.4097254908373726	0.143361572247304	0.6807597276554158	0.6588354169282273	0.7067535172158338	10	2	8	4	3	22	15
TRIP4	4.559266061409925	4.765429466468479	32.090980712753066	0.6768203687695065	0.6901115828044907	0.1430524125494136	0.6807761427959578	0.7778170497692413	0.8677970266071195	60	3	38	52	13	129	33
KIF23	2.985778838265124	3.591381911065267	13.713758443875435	1.823362548434585	1.4720114643580677	0.1430499228262588	0.3316390053497512	0.6382061902053165	0.7166800570664574	24	1	2	10	9	64	20
WWOX	3.311622564654208	3.731916695842869	14.493673393680856	0.9361673370921625	1.0645046307047625	0.1428919082658545	0.6325219037271219	0.719548042042145	0.8060913585492495	35	1	18	19	2	54	22
CHD3	7.728229331710573	7.8528518800572495	288.4405936090906	0.627014960334594	0.5725008802240092	0.14281650633179502	0.6604971179497884	0.7861995391982743	0.8905338776688695	630	37	446	312	120	1040	288
SF3B1	8.64539892925748	8.68194107390328	516.7163697825179	0.4274251421353342	0.4087547623750334	0.14276617802296793	0.6972008593264378	0.8403039527366352	0.9055463083694313	797	140	835	551	240	1760	467
CCDC28A	4.006032208020791	4.271440689371912	23.64552068698041	1.4372141863974048	1.0525987905286391	0.14274378614366223	0.32158006394609684	0.6892415251709687	0.8126495779587956	12	11	15	19	14	102	26
ZC3H4	5.845896318545331	6.086008900703672	83.11368310124595	0.953406639118256	0.7906062894948759	0.14261555123266317	0.5332466232599912	0.7335496076342811	0.8522585666629022	280	23	47	76	17	347	88
FOXA1	2.855190002283789	3.333467036799615	11.665683533436177	1.935127627776339	1.5341590987664688	0.14258197318429652	0.26067068955965444	0.6130549309431269	0.700650839597408	4	6	8	4	6	65	13
AHSA2	5.86901863560627	6.0944107387575235	83.39089916212156	0.6432223874216166	0.720551786156407	0.14249421099172865	0.7000618774626928	0.7605317983393717	0.8613037773402495	153	11	181	103	15	268	104
PMS2P4	0.792847233904473	2.0341988860000164	3.1934257096512937	3.006407873495546	3.148353572643261	0.14247892981344792	0.07779705812789982	0.31809135824367807	0.35591142585301344	4	0	0	2	0	27	7
ALG5	3.4630974870717037	3.6722209454390726	14.28763390383398	1.02660820646608	0.8996178032865416	0.1424330129368603	0.5185741267949645	0.7452270603576349	0.8402310118691694	14	5	12	24	5	79	11
GNB2L1	8.577823434415581	8.61878581626725	495.86182356733775	0.4793447076516854	0.43506441915773325	0.1424075322903733	0.6667683643110799	0.8284281155670572	0.9045455604170235	868	187	611	415	230	1717	449
ADSS	5.081713876921828	5.1867551682229	44.189558654664914	0.6493902850392678	0.5712119989873342	0.14235217697973251	0.6280779475542385	0.791127157904733	0.8902910208104122	70	9	51	52	25	198	34
DTD1	3.5765774400953663	3.9131153829797287	16.930633756252597	0.9762006505730174	0.9319642236521269	0.14231001026471077	0.5856888332178964	0.7498332676969629	0.8353919958274894	36	1	25	13	7	73	20
MRPS15	4.720773453904401	4.813433174229269	33.588194917493205	0.5622541793098098	0.5790713364940637	0.14228851943062068	0.6972752922050076	0.7861995391982743	0.8902910208104122	72	11	33	44	10	133	31
STAC3	2.413222990858531	2.7727583378661924	7.163087499847855	1.0773287128096716	1.3712243456039095	0.1422782833922436	0.5767737502367407	0.6676292701606056	0.7225570605349916	10	3	7	5	1	26	12
SNHG11	2.4337584590140446	2.8866099923326707	8.39601025896662	0.9383480139720503	1.6138028625181333	0.14220559429636975	0.7058455206142408	0.6166949059622175	0.6662040441921944	9	4	3	6	2	18	18
GFI1	1.4722278770957467	2.594677678903748	5.47759172702071	2.890873037005737	2.404432898655754	0.14193570376932357	0.11190211015405169	0.45692382073554666	0.5096246177914515	1	1	11	1	0	47	8
SAMD3	2.169196014152833	3.1085041629625088	8.612169239316087	2.4607956489481566	1.849610470568788	0.14191999482288825	0.19875664744009142	0.585237011714889	0.6491575307052034	8	2	19	1	0	64	11
NECAP2	5.811131487749553	5.8872117483646385	73.35193826411427	0.548474984580643	0.5187425025621218	0.14178715275859113	0.669341908480588	0.7945204076960531	0.8948229449441468	110	37	99	82	17	259	70
SERPINB1	6.637005351108137	6.778012824039387	137.87663077374114	0.8403802821706782	0.673528333541183	0.14169644194902564	0.5602165094736488	0.7478642841626463	0.8714233363350078	77	66	200	173	46	480	149
NPEPL1	2.5553899858073104	3.1783422984180048	9.103321323317868	1.4748174369329488	1.304442959402314	0.14135634506904504	0.46032176008096787	0.6981624976397683	0.7592993390148777	18	1	13	12	0	47	13
CTNNBL1	5.686939207058379	5.760208104425386	67.3382031671949	0.6320361785193852	0.5434702445450466	0.14134006165712254	0.6247804411165903	0.7839121087714163	0.8910633718154327	121	27	55	63	32	241	64
TREM2	1.0591241553936117	2.2447513019363248	4.327786836651664	3.1298493214424816	3.1117994624250276	0.14130454165928957	0.13373221249652226	0.3409546963508765	0.341106721541622	0	2	1	1	1	38	6
SNORA55	3.345810151187985	4.078769936851943	21.167883439855718	2.2294364602417613	1.827129289262952	0.14118770939473316	0.23463943882627858	0.5547746029440123	0.6703208226958852	8	11	3	6	11	65	41
GRHL2	3.8852940019312583	4.091616738542614	19.526671409122844	0.9866607621494313	0.8374751505656682	0.1411488116035948	0.5304710407153137	0.746897613307046	0.8488919147877484	16	6	21	38	6	106	15
KNDC1	2.438283115274352	3.0340605837458865	8.846535654142365	1.4216850305961701	1.4724388061921108	0.14111297362555952	0.5113029385759892	0.6775639645437103	0.7092835182181907	5	4	11	11	0	31	16
LPIN2	6.565152259914016	6.626923525606707	123.42683633080824	0.47684752145019055	0.4797205368695622	0.1410164351971411	0.7044115204715926	0.8035226790386147	0.9013098779015385	171	57	151	187	30	400	123
CLSTN1	6.997150023996638	7.054064130903141	165.1695023773188	0.43924481957494615	0.44126605423858406	0.14100318185766766	0.7185810114758362	0.8228884614526891	0.9055463083694313	344	54	198	264	39	619	142
RPA1	5.082101296996504	5.165438834876894	43.39834334344001	0.5661385822079802	0.5386276707556791	0.14098467302594625	0.6829549936878057	0.7965922321267354	0.894299092416185	93	17	48	48	12	185	35
THSD1	3.748644099326499	4.09062416279141	19.105266247452036	0.9664373115564399	0.8663495803793088	0.14085454922718818	0.5893134672535176	0.7643999730744723	0.847099126881051	31	6	30	29	1	101	17
C5orf42	6.384356544674716	6.4822017216377	110.24236141912549	0.4789792889229998	0.5256561316846381	0.1407572942492575	0.7275486173823451	0.7944835267026361	0.8948229449441468	279	24	158	125	30	369	114
NDST1	5.993116572425699	6.091766692295853	84.02857178827979	0.5894017225210383	0.5574521264620033	0.1404864248212924	0.669341908480588	0.7811130742200283	0.8910633718154327	226	28	79	82	24	311	81
S100PBP	4.89148907528534	5.04197420297483	39.51898276578555	0.6511844462988277	0.6412230145469904	0.140469420354801	0.6667683643110799	0.7778170497692413	0.8798365305482158	46	6	73	55	16	152	40
POLR2E	5.2619362189055074	5.407124038835877	51.57721062565355	0.5803551034308614	0.6091078991472407	0.14046514749293984	0.7031833305716422	0.7820816079180569	0.8870557393723796	107	21	63	68	7	184	54
RINL	2.5466780702056937	2.8783244338548584	7.575905546562775	1.2106371011785575	1.2610076117203786	0.14038898052085594	0.4937536313748256	0.6835464911014831	0.7592993390148777	5	2	9	11	2	36	10
OSGEP	4.4561444726551676	4.597530454318493	28.610472518489527	0.6240029616529263	0.6442526286567025	0.14035111286156424	0.6849352293317417	0.7839121087714163	0.8791677460237134	55	11	43	30	5	114	28
SIDT1	2.324917718078097	3.0451192710450323	7.939356189873818	1.8645791248623818	1.50789801596516	0.14032736905138998	0.3143159445987127	0.6553353597422381	0.7264151613624403	6	1	13	14	0	60	8
CHST12	4.540511264989935	4.699976527293051	30.979769746867937	0.6136630546034229	0.7128746472075219	0.14027989110918704	0.7058455206142408	0.7658290857942784	0.8644432273022388	34	9	62	38	7	100	38
PTPN22	3.281694829609021	4.07951153719683	19.428607568195833	2.6334559021299615	1.6721335540527995	0.14023872980781404	0.23830658601451135	0.5855535032250971	0.7005327068092155	1	7	34	7	6	145	18
C11orf49	3.761768580222607	4.114287585713962	19.38146837233724	0.9390185784543194	0.8698963680523107	0.14021368879328455	0.6047540825711829	0.7619587438025811	0.8470901367357769	38	5	27	31	1	97	19
GLOD4	4.437036759671742	4.5955369933079915	28.111922075389444	0.6743998759165631	0.6712882718197938	0.14020387464833273	0.6705127424231054	0.7765144300041338	0.8770274089690515	45	8	35	48	7	158	17
AHCYL2	5.8957386823191	6.066758113279097	83.60873186365438	1.0454494235614655	0.7460630747258085	0.14017400223313708	0.4521519668541336	0.7270154271191173	0.8661368448430329	56	32	54	127	46	392	70
PGBD4	1.4865916751043815	2.1548885490530063	3.9717325283257714	1.6068877315939665	2.0587965741974417	0.14010675868190306	0.41002156832629105	0.5357505958605785	0.5715806200902727	5	0	3	3	1	17	9
SSC5D	5.976495862787903	6.211527113256776	92.92341214357744	1.2505038045625925	0.8717074705756036	0.14008201497903924	0.34787708325533867	0.6973118285324755	0.8516632138341417	112	56	45	57	41	506	69
PLS1	3.88676040007439	4.122668766741075	20.446765486339764	1.0449385457467348	0.8589455694151985	0.14007818692320775	0.4869511963819357	0.7552157617467493	0.8470901367357769	27	13	18	22	3	107	16
ARHGEF1	7.4646193449308385	7.525073209332051	231.12199547645542	0.5163419565882228	0.47496614338819	0.14004667320142752	0.6821377866172149	0.807244289973502	0.9014644477406412	425	91	361	170	79	789	220
GMDS	3.2025206035122995	3.501939184284569	12.6314598639398	0.9587469153678239	0.9808068726618422	0.1399048645088161	0.5911036060065313	0.750970475620532	0.8209135316925121	19	1	16	11	7	50	16
CEACAM3	1.5934442591363356	2.146799043759908	3.914560886618747	1.6921714242680346	1.9380826380888185	0.13973795966427016	0.331196625506965	0.5345548753160574	0.605714219118743	3	1	2	4	1	24	6
KIT	3.4036480616133344	4.087716683129502	20.21536179511212	2.1297104588234386	1.5448828170698383	0.1396938032921781	0.2602381894310752	0.611714927761421	0.7172282835184243	12	2	28	2	14	90	31
DAPK2	4.301499702574065	4.489470414468938	26.462840202501436	0.8087098680871562	0.7759070364996803	0.13967024322559987	0.6126525846271701	0.7552157617467493	0.8528412869964191	23	7	57	30	7	101	30
GSAP	5.216847090899165	5.343017688057575	50.06778155098831	0.7986156365384779	0.6599785535933117	0.13961809615436985	0.5538941337005523	0.7658290857942784	0.8753357540541512	47	26	82	42	14	188	50
NDUFB10	5.101209153958356	5.196473232397057	44.16420505040392	0.5813107537277253	0.5552966247442639	0.13951522792796225	0.6828090505260658	0.791127157904733	0.894299092416185	105	12	49	46	16	195	35
TMCO4	3.8560192332743717	4.046334553257962	19.11673377371866	0.9087490929952512	0.7888836307250148	0.13947915039869377	0.5538941337005523	0.767630030507157	0.8528412869964191	33	10	21	16	4	101	14
RBP1	2.60083278144574	2.8834443604575584	7.8628428538101085	0.99219826261199	1.2320520865991917	0.139477958176278	0.5986318545311208	0.6922310495069242	0.7592993390148777	8	2	10	6	3	29	12
IGLV2-18	0.17815876648452192	1.8084220154677553	2.4211877964089235	3.7258828837842173	4.9258859503603984	0.13941849381778265	0.028690604620489828	0.09605539168798764	NA	0	0	1	0	0	28	5
RFX7	5.76299585180676	5.8294199146826635	69.60569232720829	0.468905390146538	0.4792310603083613	0.13927353454342245	0.7185810114758362	0.8089625523499184	0.9014644477406412	162	21	77	90	21	270	60
CCDC64B	3.2240455017639458	3.4349830453813537	12.188140562479466	0.8494175929045583	0.9654758671140442	0.1392228986133256	0.6333965267501255	0.7413310881700694	0.8213674536214933	15	5	18	9	3	44	16
ZNHIT1	4.530489273015805	4.655728413542522	29.79302092938816	0.6410112383096189	0.6302679726511953	0.13916410563245105	0.6726917369131743	0.7820816079180569	0.8841088779564853	65	7	25	43	11	126	27
GNA14	3.9122820973849453	4.161171763016395	21.156631385954938	0.8914992912736508	0.9404851579287937	0.13912592428848253	0.6196800629664679	0.7216857738760538	0.8348226097715755	19	8	43	13	5	66	30
VHL	5.574803437003896	5.62475524462225	60.90791022674934	0.4607560616916042	0.46971958508810263	0.13911310817175493	0.7185810114758362	0.8148984243656184	0.9014644477406412	95	18	72	73	30	202	59
DUT	3.804956131801988	4.025072274986506	18.698165800354385	0.9984991038319053	0.8451279389624384	0.139101199022761	0.5324328823835287	0.7576492071043913	0.8491940609732614	35	4	11	22	10	102	14
LINC01484	1.101795766697871	2.6683385408804465	6.12613407394149	3.532263707777183	2.992582254699705	0.13909490798745186	0.06989510584701857	0.3797225270602672	0.38534609502092543	0	0	1	11	0	36	16
RTKN2	2.785667638290481	3.209697286935881	9.872057837173367	1.4238566669176855	1.2374658365727091	0.13904538907826117	0.4300835605033057	0.6944469416835439	0.7768467233718127	19	5	10	4	1	57	10
CILP	2.114617999439032	2.730268910712579	6.71936234920973	1.921928881207617	1.7034364143608993	0.1390404756968012	0.3104236929407106	0.6051774462479085	0.6757387021100678	10	1	1	4	4	43	8
TTC33	3.4363506888419484	3.6888911930925614	14.414853200642904	1.0105646409488696	0.945101816835257	0.13904017681801414	0.5345529473766426	0.7352333378578507	0.8375846948480897	18	3	29	9	5	65	16
LRRC27	2.8530764695826165	3.2607160938474538	9.887239619547142	1.328594617918766	1.2026858542985353	0.13903995435909522	0.43721536458050353	0.686930931957287	0.7883813967505632	28	2	7	7	2	60	10
TMEM125	2.8175783657457902	3.436515982950413	11.49458138235863	1.5066968371581342	1.2658095262504436	0.1389437700068842	0.4623255832403427	0.7056380545842681	0.7734820339455964	23	3	6	21	0	56	16
POLD4	3.4535237092766264	3.6673535722807897	13.899368768107806	0.7852664361580695	0.8289787970102809	0.1388945707747903	0.6325219037271219	0.7658290857942784	0.8516632138341417	26	3	19	19	3	65	14
CAPN3	1.7547823872794812	2.487818372172896	5.317852665384666	1.647495387865072	1.8999893381581627	0.13887810420861746	0.41582127495757903	0.5832592644112119	0.6191692436854396	12	0	3	3	1	21	12
TIAF1	2.3490485336233413	2.820558214286455	7.312484209308876	1.3374825949146476	1.489735059734711	0.13880809527956703	0.5006133497772219	0.6483833168807712	0.7104279854975264	3	2	11	9	1	28	13
CLINT1	7.2970007802563766	7.323152405369966	200.69452023159755	0.4159945211266558	0.38328912341960136	0.13856942264816155	0.7058455206142408	0.8399788610318075	0.9136355927763733	262	72	281	260	87	775	155
GSTZ1	1.532701542436772	2.217521474914832	4.19631671284032	1.6805250317791383	2.0068079927774	0.13851409887471025	0.3854611245937538	0.5547746029440123	0.5912532227177532	5	1	2	5	0	19	9
TRAPPC9	5.743436137043358	5.978165959005659	76.83829063673015	0.610687265727344	0.7274546655411607	0.13845279133275185	0.7253305083135618	0.7658290857942784	0.86397718836159	214	10	120	75	16	228	101
RPL23AP82	1.8377803410182245	2.6104692472232793	5.4202873615887635	1.967256006043556	1.8089647480526594	0.13843895127124306	0.3104236929407106	0.5855535032250971	0.6725743940555441	7	0	2	8	2	51	4
CHD4	8.260823674945586	8.287822058455331	391.679449507705	0.3664283496212979	0.3637277845006373	0.13842794777941017	0.7356357215629322	0.8536533455112651	0.9157912344606859	860	120	477	518	134	1433	319
TXNDC9	4.1076589848236065	4.329692138545013	23.736723989694873	0.9324227997620013	0.7881406610417631	0.13839877735573075	0.5332466232599912	0.7658290857942784	0.8528412869964191	40	14	24	23	3	115	20
C1GALT1C1	3.024159903597842	3.3864512382083793	11.672808602985972	1.4879236486843062	1.2252045900737596	0.13837472031671735	0.41002156832629105	0.6857528880703111	0.7836808380602849	14	5	4	9	6	77	8
PHTF2	4.644767586083939	4.743949526277823	32.32166298925397	0.7426306036435494	0.613125148146419	0.13827815808108546	0.597704757682919	0.7839121087714163	0.8872062992035086	33	14	48	34	12	146	25
MS4A15	0.8049742192739748	1.8954522511792797	3.3191329654575044	2.279868912654758	3.090308240226716	0.13827718180132775	0.30836485988884343	0.3742991847412155	0.33612506604369213	2	0	2	0	1	12	10
MED18	2.323843706821858	2.8625190462921477	7.177771801034495	1.4107128807902776	1.3388931926851575	0.13827697985979276	0.46845020081190464	0.6973118285324755	0.7549331482871262	11	2	7	11	0	37	10
CASP10	5.438242033229762	5.590575272679372	58.96068494152665	0.840494581959051	0.6789500806122754	0.13827255903686453	0.5538941337005523	0.758843087165642	0.8756336357783154	48	22	55	130	16	260	52
ERMP1	4.765382328158082	4.8978004992206525	35.78020981660558	0.7628824600597914	0.6422365167026967	0.1381829442620321	0.5959825823911923	0.7778170497692413	0.8837132480227962	35	8	43	59	18	171	27
CTD-2020K17.1	2.585589911741535	3.286399175002673	10.020434374100322	1.6180424781466403	1.3919197007674475	0.13811409236435002	0.41467761243670237	0.6830121632871167	0.7418822891770355	14	0	23	8	1	48	16
NFE2	2.9315942606889496	3.7819258240672964	15.108101575982051	1.9219660099422102	1.5085597180212065	0.13809952888975224	0.33074582618137616	0.6584183112579752	0.7164600248098811	7	0	41	13	2	64	27
CHCHD7	3.845317771789258	4.047723935508077	19.57881248785493	0.806790528296199	0.8314994134885124	0.1380535564017801	0.6249407415221397	0.7658290857942784	0.8481666908762334	21	11	21	25	3	67	24
LINC00680	2.2599323293815536	2.9152925013936346	7.572453562049297	1.3801858598694565	1.5143005912199128	0.13793213960222195	0.5177592660542212	0.6617617856475886	0.7107783626215872	17	1	9	6	0	28	15
ELMOD2	4.148050907213052	4.261914069943772	23.001923045023823	0.7494126683296038	0.6969586507400775	0.13778214726696508	0.6197924122195098	0.7801444360347279	0.8668586882282393	23	11	30	23	8	84	24
C14orf119	3.7894695850701763	4.03409932418309	18.636335954308493	1.003071419303191	0.8571403961343491	0.13777191335235908	0.5308983221078087	0.7552157617467493	0.8495644728395729	25	3	13	34	9	104	14
ACSF2	3.678986628168993	4.278852137029012	22.210573227240232	1.409292177657123	1.0492700332100735	0.1376997237479891	0.5096895646436954	0.7395337304002111	0.8209135316925121	33	9	18	43	0	121	22
MCEE	2.686556782881898	3.3459575707874	10.510086165879107	1.4138227718966219	1.29214219118424	0.1376676857298576	0.49738516258795057	0.7022668300317132	0.7656640926589061	24	0	16	11	1	46	17
IGLV5-45	-0.016635024597014957	1.77916684186217	2.6139112917649374	3.9356025823925167	6.57561363353234	0.1376604008188176	0.02299815480037849	0.09087502474212633	0.07989892546015614	0	0	0	0	0	21	8
ZER1	4.613205595206103	4.876138780798047	34.31930414548157	0.7467013525361162	0.7333606636577457	0.13764984649075826	0.6621762495651041	0.7698438641313147	0.8677970266071195	72	8	55	52	3	164	31
C20orf85	0.8550036841359155	2.292976186007814	5.1452010650363595	1.8315404005703158	3.2873479325485193	0.13763853335646692	0.5827273765746727	0.3744979561374244	0.3123744893277978	1	1	5	0	0	6	19
SLC38A10	6.093500515450218	6.251284712709975	93.19858282046904	0.6433031563802898	0.6158562285174577	0.13759772593376332	0.6659965078476058	0.778233215224095	0.8902910208104122	267	23	93	131	16	375	89
MMP15	3.162995794779685	3.602190331441661	13.168020961287903	1.3192584597584562	1.1428959342523983	0.13759333489151437	0.4552265109043062	0.7045229293812404	0.801818308449393	19	1	6	30	4	66	16
C14orf159	5.482845395683482	5.568772230364177	57.57372334762271	0.49962476228003316	0.5112093336141278	0.13755998760523172	0.7115768679769565	0.8046185425621072	0.9013098779015385	139	16	71	70	16	238	48
TP53BP1	6.441914578628206	6.520584118892866	113.15998597823254	0.44444614588463044	0.47311362651496003	0.13745934258451417	0.7347577043098675	0.814850085015168	0.9043913536153514	251	29	159	171	26	417	103
PLCH2	1.5820632389249913	2.318104539211186	4.772501848059836	1.5167573270113088	2.0566898772221194	0.13738545446376663	0.4941068922807046	0.5547746029440123	0.5762900530031165	3	1	7	3	0	15	12
DNMT1	6.595212695890874	6.764584602448742	133.94353618259265	0.6264316273782803	0.6261577267028858	0.13732115643454762	0.6829549936878057	0.7801626469658939	0.8870557393723796	393	22	178	158	28	467	146
CHKA	4.747283126055529	4.909207921922283	35.9462941054186	0.7876219338588298	0.6935271046111458	0.13728979698567195	0.615038316847746	0.7658290857942784	0.8723293161127743	64	9	20	69	13	153	34
GRHPR	4.7562487259403685	4.899280717251257	35.55613931702289	0.5071878590413235	0.6354765983796802	0.13724780324857022	0.7410076448876481	0.7801626469658939	0.8859495069248213	71	7	36	64	10	118	41
IFI27L1	1.814181615231076	2.292247513899156	4.387844029187316	1.4974533079324759	1.6747914003579354	0.13722825943255593	0.3855357728470964	0.5901168474152021	0.681713045374581	6	1	4	3	1	27	6
SNORA23	5.5189947957659085	5.896224693973219	75.62216698402041	1.609003514909493	1.1056718874803462	0.13722783046220796	0.2661447343313156	0.664950075699049	0.819472606594426	36	36	31	47	49	246	108
IFITM1	5.482380412325781	5.889335954243366	74.47645931128892	1.5894095974676723	1.1029104183127574	0.13720048442896324	0.368180544786826	0.6775639645437103	0.8170727543667736	25	41	26	124	23	250	107
PMS2	3.2006492708578906	3.5812869583459825	12.611473934268606	1.10120714728012	1.0070663621582068	0.13717731802759583	0.5277515784218865	0.7305901720946297	0.8351206496630997	31	1	17	13	3	76	11
PSMD10	3.1446152673827985	3.3878982756941713	11.190955715357969	0.8917985676586377	0.9240691643277834	0.13712604873404102	0.5893134672535176	0.7552157617467493	0.8438041735389595	15	2	16	17	3	53	12
HPSE	3.121350081195584	3.5983004374117	14.301844033607464	1.830555254735602	1.4044343917193092	0.1370155602118689	0.3718645263445596	0.6578860348426919	0.7418822891770355	2	6	14	10	7	61	20
COL24A1	2.1670161646244543	3.0765602122621845	8.227534876753799	2.2728175178068533	1.757526178406846	0.13698075431598603	0.21134587427044116	0.5970644434448722	0.6764554842466727	26	0	6	2	1	56	12
MRPS7	3.958170587945548	4.135320101559373	20.491936010133674	0.825230366217563	0.7528423898816935	0.13694064645504817	0.597704757682919	0.7767585959528389	0.8626439525063705	41	10	16	23	4	91	19
ZNF33B	5.05916501181112	5.150657457271251	43.44688730859953	0.7190357269680342	0.5767296816995584	0.13671829731543458	0.5891714636209471	0.7861995391982743	0.8912888936311063	67	16	45	37	23	201	31
FSCN1	5.066995531793881	5.176491545257994	43.42327356854768	0.534063556336231	0.5662746312226598	0.1366699792856696	0.7109996051747632	0.7911395470440971	0.8948229449441468	101	11	42	67	12	169	41
MGMT	3.2016740929587426	3.54556316402314	12.697884741760733	1.0889968584527396	0.9949145889369789	0.13657096048909714	0.5329242458100352	0.7418841389106926	0.8346293339900381	30	5	13	11	1	65	13
COPS5	5.402395958941938	5.468977284655953	54.55392617378483	0.5480177505657613	0.505913017759426	0.13656000243392047	0.6801662195786586	0.8060092749878286	0.900907658230543	77	26	79	55	16	198	50
ZNF780B	4.536929732809841	4.764522513178657	32.156115732424006	0.7067837947174793	0.716472607211414	0.13647869810205707	0.6772543437073957	0.7770836146668532	0.8689195010390689	45	11	47	58	3	124	35
PSMB3	4.459690092653391	4.557841853356955	28.300209395304535	0.6533619975905917	0.6140791443348955	0.13620425685366946	0.6591545625396095	0.7924144293821317	0.8881613366696212	53	13	28	26	9	108	27
LIMK1	4.724711257812568	4.8623541596864905	35.145430357988865	0.6762797819889546	0.6466228981088443	0.1360304439255695	0.6554987829866556	0.7801626469658939	0.8836140529303528	68	17	27	47	7	130	36
LSM4	4.577443416580864	4.753592814865866	32.35060555588883	0.721401207792842	0.736431613187385	0.1358237309271048	0.6821377866172149	0.7649269044949626	0.8661368448430329	67	9	16	52	11	108	39
IL21R	2.6386588499521624	3.262637385787736	9.94118711083411	1.690665739451431	1.4420420849947742	0.13570533794803843	0.327522586826543	0.6584183112579752	0.7380935042154952	10	1	26	4	1	51	15
RP11-147L13.15	2.2576840620216725	2.712715120991095	6.953564803103496	1.2417815450740637	1.5452121817013942	0.13546298541112314	0.54719718583225	0.6450745211729034	0.6956250099063935	4	3	4	10	1	23	13
NDUFB7	4.388827688431748	4.519671889417731	27.50554622986953	0.7944162925835134	0.6847404855314007	0.13542679576321848	0.6037328731931993	0.7778170497692413	0.8743629906244168	53	11	16	31	11	112	26
STAT4	3.121468424618304	4.222087816186698	21.210076771887884	2.700930208053725	1.7302231318729122	0.13537045998236893	0.20951470209470563	0.5970644434448722	0.6871310644613432	2	4	52	19	0	114	35
TM9SF2	7.061012147497009	7.141781495562177	178.25204919475303	0.656131685244606	0.5387125880693368	0.13534777466958026	0.5788339620601788	0.7826037319056842	0.900907658230543	204	75	146	194	99	606	176
SPOCK2	6.876365343540907	7.108325794250983	170.59745778906705	0.8805513685228702	0.7282655483166026	0.13514548905302282	0.582980417674257	0.7658290857942784	0.8689195010390689	439	42	336	101	24	709	172
AKNA	7.048793270030349	7.329820005566748	199.25530503764074	0.937930724205711	0.7905901785361472	0.13512348132979604	0.5538941337005523	0.7576492071043913	0.8592611474666793	256	34	549	214	24	746	231
POLDIP3	5.5581157771363685	5.774574818141098	66.35060771547526	0.5888937112289494	0.6624334484099009	0.13509883740512726	0.7276484438299161	0.7801626469658939	0.8828736439696253	147	6	98	104	18	225	77
FAM120C	3.0469795998362152	3.3100722208327054	10.740624402577925	0.8486514816182696	1.0137768396242852	0.13499291247883174	0.6419475267033461	0.7311000169868225	0.8226525221913054	14	2	19	10	3	40	15
OTUD5	5.792992035709027	5.878777350632338	72.56222365123087	0.3670993725698908	0.5268630328950203	0.13493946010902078	0.8085296345322738	0.7957036353210594	0.8996074931102434	137	23	119	74	20	195	86
NEO1	5.354050146148754	5.440746717698152	52.66248132195519	0.4427714836330833	0.5114666973417221	0.13490319986235924	0.7461018768935185	0.807244289973502	0.9014644477406412	120	12	70	65	17	185	52
ACTR3C	2.9416497363737424	3.448293068808835	11.668768159005694	1.6269667461804949	1.2906478691082781	0.13484453916146869	0.37089276557391737	0.6791150128470558	0.7849696606941203	6	5	9	24	1	82	9
ALG6	2.4845248082928606	2.833000775823852	7.451124364044609	1.0873719815436071	1.3107556474172974	0.1348071535456879	0.5674785461492524	0.6830121632871167	0.7555069042787251	8	2	4	12	2	28	12
PLCB2	5.335665171806934	5.630140468979653	59.640118201495326	0.8682049081875908	0.801553620371789	0.13473649837949842	0.615038316847746	0.7552157617467493	0.8552733616034538	171	12	104	39	7	238	68
CTC-559E9.5	2.2300981228156207	2.7581199575170827	6.68076077010432	1.4559784858304186	1.3712175254110501	0.13452650785848597	0.4552265109043062	0.6981624976397683	0.751320498140711	6	0	9	8	3	35	9
RP11-486O12.2	1.579386587127622	2.113307238968165	3.9828544148876968	1.4688693834634445	1.950355497309654	0.1344633545932742	0.4552265109043062	0.5508648546958178	0.60677324772263	4	1	3	2	1	17	8
CKB	3.8692234144509845	4.576098156973287	27.04104413120205	1.4449422898478406	1.1851905285700017	0.13446280289627863	0.4685342997833434	0.6981624976397683	0.7928087959250939	81	1	22	43	1	134	36
UBBP4	2.3741127872219714	2.875749738041477	7.9351649334362415	0.526687906910336	1.5518253133019162	0.13429134748525218	0.8570257904793556	0.645941819248511	0.695199083686061	13	2	5	8	1	13	19
AGFG2	3.6314602689831097	3.829648176213995	16.18033168327756	0.9495899358159385	0.8320533713405693	0.13415452628581917	0.5620251517362691	0.7658290857942784	0.8528412869964191	20	7	20	14	6	98	9
NCAPH	1.8930606067983693	2.5328047010782235	6.102130443266351	1.9144252965506372	1.9167324159301544	0.13409763497757013	0.322871105690529	0.5855535032250971	0.6191692436854396	5	4	1	3	1	29	10
QDPR	4.075065971727741	4.273200004260119	22.64986387789222	0.9474466417332515	0.7875584671773925	0.13404333635322901	0.5561670487453194	0.7658290857942784	0.8625523088215087	44	10	11	31	6	111	19
RNPC3	5.314493401169967	5.379485261079866	50.80008781412116	0.40903528408698725	0.4829461666472666	0.13401450701417228	0.7617895686640329	0.8164815203098863	0.9055463083694313	90	19	68	69	13	167	51
COX5B	5.169518317990711	5.388140382691137	51.583866033052374	1.041606505358856	0.7804005560159669	0.1338930578157891	0.4234439516704426	0.746897613307046	0.8677970266071195	71	8	37	47	40	232	47
RRM1	5.212817989956991	5.283582548242645	47.586667426031624	0.5590545668653458	0.5142807748211075	0.1338442399902904	0.6859954781398043	0.807244289973502	0.9014644477406412	99	18	41	54	18	182	42
TEX264	3.6144953545401073	3.981495557952164	18.56559873635753	1.317264945677419	1.0668027868929377	0.13381682162418224	0.4363252052450427	0.719548042042145	0.8204022123538751	32	12	7	18	2	84	21
CLEC4M	0.8901825249252584	2.0416052402577467	3.7269587342610464	2.6046713743350995	2.9526780055178463	0.1337881513841233	0.23342715525026247	0.4058173859087001	0.38871974888734095	0	1	4	1	0	17	10
WDR59	4.621480729314538	4.850683924260097	33.90759361559544	0.6180915482210092	0.6997680591845269	0.13356317796627962	0.7121372282318468	0.778233215224095	0.8756336357783154	69	7	47	61	4	128	38
VPS53	6.182259465861303	6.26200211846347	94.50427627975758	0.41083941682032077	0.47796874321544885	0.13352710359041828	0.7599310713488269	0.8148653814305139	0.9055463083694313	225	21	120	128	29	308	96
SRSF6	6.71678335611679	6.761307360715535	135.30781485276486	0.45344795948140204	0.42174510460718334	0.13340024693559796	0.7058455206142408	0.8285585908760044	0.9138359947497386	261	56	123	193	43	501	114
TBC1D22A	5.1395939099972745	5.271327690459819	46.284891185627984	0.5498991678323549	0.5642791316975385	0.13338099189522215	0.7085396660260096	0.7988417235351105	0.8982306984225205	106	14	65	61	8	200	39
CORO1B	5.290084833042157	5.47479946428438	53.80649803695002	0.6470566385566706	0.6511711084365719	0.13314420386507497	0.6856379004256683	0.7801626469658939	0.8886179630221264	146	18	57	64	7	200	57
ESYT1	6.322187951957375	6.376436878911539	102.77551095104715	0.4318059997891152	0.4369565859945483	0.13313417542796113	0.7332147886460997	0.8249135834570536	0.9136355927763733	240	33	107	135	32	372	91
HLA-DRB1	7.486985601771554	7.96678316150936	317.5779008814519	1.773043369555044	1.1350645354634425	0.13302676440936811	0.2281104625550285	0.6835464911014831	0.8248828967240703	129	260	316	135	46	1505	365
TMC5	5.651973892564947	5.8192302184869	68.54258655810436	0.7142991923536993	0.6363234805309528	0.13300459325119687	0.634147438991251	0.7778170497692413	0.8909608907977171	68	12	148	107	20	323	55
LY86	0.9833363387223576	2.0801563911418426	3.370294627910567	2.7415606083617488	2.701013379720688	0.13294024048854494	0.16050816268462056	0.4159287574826437	0.4693965109427582	2	0	4	0	1	31	5
SPAG5	3.5580061805197154	3.9038066112756424	17.094887114913867	1.2362582367425468	1.0285774235636533	0.13290371398849007	0.5167399376717354	0.7216857738760538	0.8316259536894134	36	6	4	25	4	77	20
MYL6B	2.3415059555085866	3.1754668800866526	9.98196743788084	2.1192069674943514	1.7333889307629862	0.13288113531443677	0.3104236929407106	0.623142360764142	0.6871310644613432	12	0	1	9	7	45	17
ANK1	2.846401627150478	3.3944932764718247	11.624125180966654	1.1695458770858573	1.1952252714841674	0.13280670326996535	0.615038316847746	0.7311000169868225	0.7916139095227951	18	5	8	18	0	39	19
STIM2	5.131813440305224	5.190455287242178	44.723518195576496	0.5731063294064566	0.48972353502630445	0.1327461458210102	0.6659965078476058	0.820545043664114	0.9041554497393992	60	16	56	48	22	179	36
SNED1	5.912379223034746	6.013568599091578	79.12191232331261	0.46096371609328735	0.519132442643031	0.13274272752014357	0.7393054214255579	0.8046185425621072	0.9014644477406412	198	19	86	118	20	268	81
HSP90B1	10.159670329291927	10.22190884743418	1506.4923515220569	0.5172931492442038	0.45523766040470415	0.13265579548443762	0.6637456877688189	0.8461620177934133	0.9125964784510306	2599	426	1093	2446	734	5258	1384
SAMD10	0.8907425776925931	2.092284786412223	3.4004302811801974	2.976456854797003	2.9132091179481217	0.13261688385607787	0.13733199877535715	0.3805406650815225	0.425091346940782	0	0	1	4	1	33	5
ATP2C2	3.7026782438058268	4.473245878338895	25.198913786087417	1.4868103264988488	1.1665326132649718	0.13256909437289285	0.5067485622319416	0.7192937900606694	0.8019890059831306	36	2	37	55	0	116	35
CHID1	3.8794485976893913	4.178084010034513	20.882251012048997	0.7029489770888855	0.9050141570454414	0.13255400025342554	0.7206700726984488	0.746897613307046	0.8470901367357769	47	5	13	37	3	63	31
CDA	1.209759553111094	2.3064070520361306	3.943965092132373	2.6772779566215816	2.4314117428529394	0.13247168885135238	0.13266657167322884	0.45323444724967704	0.5422444620454325	1	0	7	3	0	40	5
CPSF6	6.090192713138146	6.147605996071902	87.46450595450952	0.43284338552266255	0.43513145422707017	0.13239884799511623	0.7334769806631968	0.8285585908760044	0.9136355927763733	142	33	115	144	21	330	74
SDCCAG8	5.894800748452436	5.94446566945975	75.51570822470036	0.3944892115628102	0.41620169472866553	0.13236302695939847	0.7507403307840894	0.8380808540462634	0.916025220723285	146	20	108	104	26	294	61
ALKBH3	2.1647312302216144	2.9751695978557877	7.454010598453478	1.8695597195137028	1.4878599686403589	0.13232567726234531	0.3454714526856481	0.6830121632871167	0.7418822891770355	13	0	10	12	0	48	10
MCM7	4.857094707510283	5.099202534482348	40.546956278011066	0.7866466551267437	0.7414318367806564	0.1322539125454721	0.6294302075620496	0.7658290857942784	0.8691279672920869	126	8	32	55	7	180	40
TARBP1	4.493728572516135	4.622019543673183	29.2417745109744	0.6792986381253795	0.6228200526680431	0.13202491282545417	0.6558527719298372	0.7924144293821317	0.8909760653070663	52	12	23	48	7	127	25
HINT1	5.502515662451458	5.619109580811624	60.59280037697055	0.7341999998521151	0.5870007149025458	0.13197359882637152	0.5629183698142525	0.7839121087714163	0.8951546481912216	100	14	50	64	39	262	49
ATP9B	5.424571743501204	5.5087953980588305	55.225489089604146	0.4473216729193169	0.49264279324723376	0.13197355094848423	0.7393054214255579	0.8160538680475787	0.9056050334052947	85	13	91	90	16	205	51
PARVG	4.288248619075803	4.427783007992875	25.449826813047885	0.4805205331225185	0.6773518803319015	0.13196881157849874	0.7723335501194627	0.7805860133820405	0.8828736439696253	42	8	43	26	6	76	32
MLLT3	4.245636504102791	4.394037999228968	24.322014850066434	0.6811754563599604	0.6507630759216397	0.13193271817355892	0.6667683643110799	0.7876863782754194	0.8909608907977171	39	7	26	43	7	129	16
C12orf45	3.235875711794124	3.4341484472936568	12.004509969033418	0.943374422721353	0.874952964879642	0.1318432811018703	0.5602165094736488	0.7678286071053202	0.848650058773916	14	3	10	17	6	58	11
BCYRN1	4.117962169503376	4.345406970945399	24.216966179817135	0.8622262357378442	0.8376336911664591	0.13183186424289384	0.6140195103002797	0.7576492071043913	0.8528412869964191	20	4	20	45	13	80	31
KIF4A	1.4283015402208838	2.672173491643997	6.142220394848085	3.060802676264225	2.4267250027402905	0.13180225128702014	0.14249565899198838	0.4883320635016645	0.532393070917263	13	2	0	1	0	43	11
L3MBTL1	3.0476601098210034	3.6572439147686904	13.630346863529965	1.2050154351428866	1.1234929060388488	0.13175352915358035	0.597704757682919	0.7418841389106926	0.8126495779587956	25	2	17	25	0	53	21
SNORD3C	3.8833519833196792	4.20399580116415	22.397893674721377	1.4504251081525517	1.071493204778171	0.13171781723135334	0.3104236929407106	0.7022305065941855	0.8293458349319964	22	17	9	18	5	105	23
ZNF77	1.5154638761317334	2.40737649675565	4.543375849583582	2.1678835217635406	2.004826946917737	0.13170202142296702	0.2192664546912519	0.5634698239064017	0.6334250092458872	10	0	2	5	0	31	8
EXOC7	5.651101628946588	5.851602734980969	69.98947133012604	0.672761616811418	0.6592968781319256	0.13166339231021812	0.6738523556868331	0.7797153851090929	0.8886179630221264	211	10	97	66	17	270	73
DDX39A	4.9742610899613116	5.173467445126222	43.24655275054503	0.7060515401116096	0.6852085867316448	0.13158348147093277	0.6643654807830491	0.7773917989738716	0.8833866294146095	122	6	34	53	16	166	46
CD151	6.835810384186101	6.891598155220665	148.37080587492846	0.4550858715422967	0.44274370446630995	0.1315295167596963	0.7121732837962838	0.8235524410885222	0.9136355927763733	298	65	139	203	40	497	140
TKT	7.624985345779015	7.665490530336372	255.07214858119409	0.47007291209213764	0.4128839483152117	0.13145460180344612	0.6849352293317417	0.8380183799096995	0.9170039128232141	369	94	223	400	115	979	204
NDUFB1	4.469970652199969	4.702838849107083	32.045739563487025	1.3289285223827996	0.9055274441175186	0.1314118952143417	0.34234042037705387	0.7216857738760538	0.8516632138341417	18	13	21	31	21	151	29
DDB1	6.941401159684701	6.992475323769231	158.00407676593713	0.41207576312320476	0.41241838265971775	0.13134625022471375	0.737368157906955	0.8380808540462634	0.9171274941123688	337	46	174	245	51	685	110
VGLL4	5.5090218612936095	5.568752019775537	58.76873713613853	0.502364375723815	0.4881316536856876	0.13129004281746726	0.7058455206142408	0.8140236493051954	0.9055463083694313	75	28	64	82	19	192	58
CDCA3	1.9953252649430848	2.5873880503860742	6.050931371513013	1.1790301526096447	1.6170103602488755	0.1312469656041934	0.6186747934919529	0.6588354169282273	0.6931216604282219	10	2	5	5	0	18	13
IKBKE	2.7658474234451234	3.574220704893484	12.824292670685411	2.006903605440448	1.4812082011265713	0.13116663528649072	0.3086885282993938	0.6676546626313347	0.7418822891770355	41	4	4	7	0	71	18
PRPF18	4.208243297312782	4.396903063596351	24.914290492647396	0.6731691519254084	0.6985189982270773	0.1311285145568896	0.6849352293317417	0.7880620139905106	0.877426128341883	45	3	27	28	14	88	28
CHD6	6.667940504774723	6.724392704128307	131.12242330676008	0.4047976457380932	0.42328325166776826	0.1311093574990571	0.7403224623156852	0.8356512797714976	0.9157912344606859	209	30	235	181	46	458	119
WDR72	0.4786941843184974	1.7841536600855308	2.3904086661873567	3.09070428997016	3.6771651799807015	0.13105579466341766	0.060356181650214086	0.22835327333773042	NA	2	0	0	1	0	24	5
FAM102A	5.129314915719235	5.330476559354133	47.97106866114833	0.6342443895954043	0.6313604010635703	0.13104398550071908	0.6953106507236058	0.7894568438078002	0.8910633718154327	107	5	82	61	14	215	42
SUPT4H1	4.128216757800367	4.364187788932279	25.421084829779677	1.0130008612169976	0.9475934541963242	0.13098684918160555	0.5538941337005523	0.7216857738760538	0.8438041735389595	16	10	15	28	15	71	36
ATP6AP2	5.9901672298956985	6.103711727285442	86.09155616630959	0.7511042902115704	0.5984924480662753	0.13094093628401826	0.5346743703619299	0.7778170497692413	0.8948229449441468	92	24	84	86	59	304	86
GON4L	6.885122449873199	7.03438327946352	161.99253167774808	0.5580009931638986	0.5690439953222591	0.13084165587568217	0.7115768679769565	0.79978944049518	0.8982306984225205	361	29	273	252	28	554	171
ATP11A	8.109306202707693	8.195307417255915	369.94418071463264	0.6128782601278221	0.5184966611042742	0.13079512999322812	0.6047540825711829	0.803789519282208	0.9055463083694313	490	205	310	556	94	1310	351
RHAG	0.10563208259244784	1.6643934510841158	2.593529428246404	3.012979154230792	4.975307939346432	0.13061821299707035	0.13280564812368006	0.12610445024738673	0.1563753549305453	1	0	0	0	0	10	10
COG4	5.013195167441874	5.166317037029569	42.83719057447989	0.6518461194509096	0.6173272627892182	0.1305482589593509	0.6739259238885135	0.7839121087714163	0.8948229449441468	111	13	38	60	9	209	32
SERF2	7.68286671284559	7.727456014251274	267.47093975524143	0.46575944152225246	0.4313005977595664	0.1304606477197812	0.6872998079061894	0.8274544776460535	0.9157912344606859	357	104	261	325	137	837	261
SCAMP3	4.357690497807066	4.479392757628822	26.290249034637398	0.5550507505960013	0.6141958560675929	0.13043031055316348	0.7185810114758362	0.7979414702322305	0.894028451669737	45	9	27	45	6	97	27
SNORD12C	2.17032070612016	3.0954104653880776	9.92778780893883	1.738573964385232	2.007251563646118	0.13017265531073402	0.49982506272485183	0.5883411119114681	0.6259747946349588	2	6	4	11	0	22	24
HAUS8	1.8246032668618941	2.5885167206903135	6.065953774801534	2.1411855615040865	1.8950889189401199	0.13012615387333348	0.24216343856998085	0.5973233702890847	0.6572796765227656	5	0	3	2	5	38	8
PHLDB3	2.736285862014843	3.198842696993067	9.700137263515387	0.905423625956755	1.232205104093005	0.12994649629502525	0.6828090505260658	0.7045229293812404	0.7878416757330372	11	1	16	15	1	29	18
SF3B4	5.293162480109492	5.373616606108766	51.10954081861045	0.5289937433612778	0.5237599785226013	0.12989952131336419	0.7031833305716422	0.8076838580820838	0.9014644477406412	65	26	62	68	13	167	52
DOCK7	5.346230696417341	5.4663319177821466	53.558939334790125	0.6100044199428609	0.5653758850085205	0.12970720017485599	0.6821072013048417	0.7957036353210594	0.9013098779015385	138	12	43	70	20	225	46
STAT2	7.007636061473773	7.067649938373158	167.1793093921004	0.42356650479635555	0.43652825681672824	0.1295948992566578	0.737368157906955	0.829893309615222	0.9157912344606859	394	56	163	240	46	549	161
ACOT2	2.2129104670295567	2.676628578230145	6.460263723373576	1.290002520491911	1.4612245565666815	0.12957048088073567	0.5212721396144075	0.6647135301707082	0.7368358918780367	10	2	2	9	1	26	11
MAX	6.502399656079079	6.541432844027405	116.23690233228983	0.4401826733371657	0.40788650785038366	0.12956646539341543	0.7115768679769565	0.8380808540462634	0.9182422493722543	162	37	174	124	56	406	102
TRBC2	3.0126418170498437	4.215788940513638	22.572236682734232	3.3971287261201235	2.105134330503449	0.12953792375623258	0.1812026491067511	0.5267606266817363	0.6593818691773006	0	12	21	3	6	111	40
MAP4K1	2.292546123719118	3.499616680632851	12.27201946499195	3.1248024864879667	2.0456631193054085	0.1295225799426648	0.17563888600330269	0.5629446195466853	0.6392898058930877	0	1	28	3	3	74	21
DIAPH1	7.952534867179252	7.9781493343564405	316.5600827567658	0.3504580205973333	0.3555838751689479	0.12949334570638613	0.7466106646913255	0.8555225172975109	0.9246001465204865	436	103	527	433	116	1038	283
STAG3L1	1.3577816623623127	2.2556393503002137	4.286036021088709	1.8839772449197905	2.189417538877814	0.12949157608103357	0.35432482225997386	0.547090936111254	0.5830339550011526	2	0	6	5	0	17	11
PCED1B-AS1	2.603566928169236	3.4356369836070413	11.75649797003268	2.2385583058329663	1.603191318670739	0.1290946522226181	0.23950070995084535	0.6518413352226693	0.7281340541485977	4	0	25	4	6	68	16
SLPI	5.289656219145724	5.514194580332966	57.0946608604417	1.109670371235831	0.8204693881212878	0.12884077721295278	0.5049170581208529	0.7323837015681987	0.8654608417701344	22	30	75	58	21	191	69
B3GALNT1	3.7868746570413303	3.9962294219765053	18.275284776406508	0.7377689261605785	0.7311224985570342	0.12878305351364558	0.6644953065070863	0.7957036353210594	0.8755501375444689	26	2	27	23	9	74	19
GGH	1.898192429038339	2.951712064726115	8.095757469798015	2.6578191952358123	2.010820561599205	0.12872756893131487	0.23594447111837988	0.5901168474152021	0.6442499429006695	12	0	0	5	5	48	13
ELMO3	2.2857772630482995	3.0208917879146018	8.23526049206113	1.573336253488932	1.5279524227161418	0.1287189124536525	0.4552265109043062	0.6709616357673788	0.7299724178655542	11	0	4	19	1	32	16
ESRP1	4.365550649387901	4.646106246238195	29.72161522784571	1.217919988157024	0.8894042090255452	0.12854781273123764	0.4920216953811121	0.7321674121089026	0.8531656320063488	36	10	9	60	11	164	23
ADCY7	4.500249452231427	4.848868355034814	33.361726342964786	0.8269509834940584	0.7990563514879717	0.12853090241538728	0.6481985013662624	0.767630030507157	0.8675623381704693	80	4	58	47	3	159	33
CLEC11A	2.3943025170894128	2.9083516489776122	7.544289836338422	1.4808969243167749	1.40492685313156	0.1285205331047761	0.42398420054325037	0.6727757780291269	0.7592993390148777	21	1	3	5	2	38	11
ROMO1	3.120006921878584	3.5099920883302125	12.998002195277573	1.3700924481237544	1.1592611225037965	0.1284077976657653	0.5044249970441502	0.7186662387570764	0.8111904136346461	21	4	2	15	6	54	17
NEK2	1.2068309170969458	2.4988309255877383	5.984353636620575	2.8308551719098136	2.8384594764676856	0.12834293738371522	0.2730248069689953	0.44420456377908857	0.4391272472812124	0	2	0	6	1	21	16
SCARNA9	5.660163967564056	5.814576954236358	69.77060449720787	0.9103384888972778	0.6683799116542107	0.12833599677468452	0.5602165094736488	0.7658290857942784	0.8909608907977171	34	25	97	103	31	281	66
TAP1	5.557833745441367	5.803276675763064	67.59314558982084	0.7381554625991604	0.6771145549434455	0.12824938261805258	0.6723205033876437	0.7813844421892381	0.8907261079214189	128	20	96	122	5	307	60
TROAP	1.5164810246073788	2.4161628297018494	4.744612786537817	2.280678021222878	2.0578400772325636	0.12824791723449092	0.2147275272657814	0.5554897945502262	0.6280004383215967	12	1	1	2	0	32	8
MRPL13	3.4770866342778852	3.7046104759711915	15.060941422398479	1.0480234054205557	0.8883127532951434	0.12807836116429047	0.5070665011416327	0.7658290857942784	0.8512676472381159	14	3	11	20	10	67	15
RNPEP	5.06491847372832	5.170551869752767	43.436508439221	0.563840284957531	0.5516712137933008	0.1280615341436363	0.7058455206142408	0.804143582891187	0.9014644477406412	86	12	34	78	14	169	40
MCOLN2	2.5042076098949106	2.941791385882265	7.697092067689123	1.1343044827940714	1.2518353657876309	0.1280366746431821	0.5370373265628661	0.7001350092494867	0.7928087959250939	19	1	7	8	1	33	12
YLPM1	7.762487861720407	7.8065947957249096	279.8005477556631	0.3775768459827553	0.383085264328408	0.12802601245015796	0.7448105070662273	0.8506185523733034	0.9230295039817132	611	65	409	344	104	956	249
MMP9	3.1720439455165055	4.315627458769186	23.825382010170916	3.345922046916069	2.014163936819995	0.1280102103115505	0.16377644499026087	0.5351086542720181	0.6871310644613432	5	8	0	18	14	173	27
SNORA2A	0.34030036810351116	1.7199902198271533	2.1534850248006174	3.1951722592599427	4.032881327338958	0.12789188624565873	0.0523161413819403	0.17303419948824034	NA	1	0	0	1	0	25	4
DNALI1	4.112290187379896	4.271375736805035	23.35667472632686	0.7326892357879777	0.7594087309340096	0.1278480917561806	0.6643654807830491	0.7765144300041338	0.8677970266071195	20	13	26	28	6	71	29
RNF139	4.107280119677936	4.242499698561669	22.62641963430053	0.9100461651397599	0.703362076105766	0.12762399111060707	0.5346743703619299	0.7839121087714163	0.8828776872287877	19	9	25	24	12	104	18
SATB1	5.655850261343374	5.775319300967083	66.67594211397139	0.6142868149524096	0.5574360709835976	0.12757886259808607	0.6704937773404205	0.7957036353210594	0.9041554497393992	80	18	146	78	19	316	48
VILL	2.3440930098731196	2.9875639093324606	7.663661828290609	1.57006179580001	1.3447268164938433	0.1275659892413523	0.4214868770622891	0.7008788400135852	0.7835439475788679	18	0	6	12	1	45	10
SNORA35	2.176661701990631	3.147330259037487	10.223951438266134	2.0708437921523015	1.9961611198324174	0.12755554211857956	0.49299884613166894	0.59053240053693	0.6423359640686284	0	5	10	8	1	26	24
SEC31B	3.8294440876456695	4.127082791806162	19.848028685560205	0.7147219541799065	0.828471697859567	0.12752940566119897	0.7044115204715926	0.7709622414197788	0.8625503771270865	28	4	38	31	2	70	26
RNU6ATAC	2.747150961919551	3.861460209336129	18.033304851042324	2.7696165990809947	2.159509766675183	0.1274652804348456	0.2730248069689953	0.5345548753160574	0.648259237254869	6	9	0	6	8	56	39
ATP5C1	5.522059559133438	5.589640582111384	59.818857435160396	0.6192026584308409	0.5025755983681185	0.1274647861312919	0.625948316169424	0.8132841077632509	0.9060859627798615	84	23	55	61	33	220	53
PHB2	5.5916797721812	5.710143320299925	63.728916270953746	0.5148541945982414	0.5441680773793184	0.12743533436031218	0.7264620189983046	0.8046185425621072	0.9041554497393992	169	17	90	61	15	227	64
RAD51C	3.0096873351590236	3.398005225320232	11.42196988150935	1.1000908898226096	1.0919201107927354	0.12738491991765147	0.5549703771014173	0.7282597638224272	0.8214633345054808	16	1	6	24	4	46	16
TMEM40	0.3292319748638373	1.6267877177741483	2.262023101276317	2.8679381155765173	4.0168384250681015	0.12736442945816862	0.10430404092323829	0.21252436157753712	NA	1	0	1	0	0	14	7
RTP4	0.8466318704211984	1.922014024460791	3.2319233342017655	2.4873710900723625	2.83708602038739	0.12730580214359996	0.229122208380971	0.42023589076055695	0.42875513715527247	4	1	1	0	0	17	8
RPL12	8.125209232133889	8.202127184963093	371.83087554824345	0.6085251912698	0.4951231325358746	0.12726528278327495	0.6028930709628172	0.8132841077632509	0.9136355927763733	517	124	283	431	227	1365	334
KPNA2	5.098501465483971	5.240753067987482	46.4339299449142	0.8914538941483366	0.6622081051004978	0.12726452182036885	0.5304710407153137	0.775221881445558	0.891823384945778	69	18	26	50	26	231	32
STON2	4.937572972557909	5.150613706478325	42.33636857557262	0.670276470287419	0.6792498492077079	0.12719298142474317	0.6856379004256683	0.7805860133820405	0.8902910208104122	127	11	44	49	6	164	45
WHSC1	6.760378223129626	6.822717250046136	140.19653641765333	0.3847728255296089	0.418833487879915	0.12717053114502477	0.7612344968260764	0.8395227210332206	0.9209691090662725	311	33	208	197	40	483	129
APRT	3.976019758705072	4.259019793490179	22.47404991005524	0.8619455305539693	0.8770904936109037	0.12706226870995527	0.6419475267033461	0.759307718910025	0.8528412869964191	59	3	14	18	11	75	30
SPC25	1.1525805558357114	2.1438377790793983	3.926004827555346	2.3168188827580383	2.401383636149884	0.12703563406646484	0.28435978914175775	0.5092332976024695	0.5392329928255505	6	1	0	3	0	20	9
GPATCH1	3.3180092579602243	4.179153997583934	19.787140931382016	1.777637965620998	1.2690749419449836	0.12699842127584812	0.41582127495757903	0.7051478335169878	0.7940092811509044	60	1	30	15	0	120	23
FAM98C	2.009897281051309	2.6067533361221717	6.4194383364364125	1.1555638520223763	1.7585055128949103	0.12679167741462785	0.6613822299027206	0.6150232012949763	0.6764554842466727	2	1	10	4	2	15	15
LINC01550	0.6462083465671601	1.9074434282831358	2.865752606596558	2.960370694480683	3.2455708150633438	0.1266970942888274	0.08851415590660106	0.32245770727719075	0.3859620884432777	4	0	1	0	0	22	7
ARGLU1	7.710050713820909	7.839128861425492	285.19210183499234	0.5652723669343906	0.5351828026319032	0.12665147118789816	0.6990894956634828	0.8160538680475787	0.9055463083694313	532	46	618	343	73	959	294
PPHLN1	5.468921126383043	5.519737401334308	56.09927039980984	0.44879105387876905	0.43254395902438136	0.1265945671374238	0.7325648237302751	0.8380808540462634	0.9192435369241586	86	19	92	64	20	220	45
KIAA1328	4.160776517473342	4.413693946096065	24.940155893155282	0.6483244150130645	0.7396539027753745	0.12659382320599416	0.7234681918049136	0.7839121087714163	0.8756336357783154	54	2	34	25	11	83	31
ANLN	3.8985853386963876	4.420583674154951	25.194708067442676	1.7140844374444342	1.161399303964825	0.12649889388024582	0.4552265109043062	0.7001350092494867	0.819472606594426	62	6	2	25	10	122	30
CLUHP3	2.563348997149852	2.9927862276009667	7.825749511284239	1.2155543363284755	1.1700323657858867	0.126392197380719	0.4935556881174641	0.719548042042145	0.8170727543667736	17	1	7	12	1	44	9
ACAP1	4.5982430750066925	5.03321983783498	38.528448532832655	1.171606755767659	0.9495378249163313	0.12629166716315227	0.4869511963819357	0.7381315160324545	0.8481666908762334	42	3	116	29	7	177	44
RSBN1L	5.673523820846496	5.723213320388201	65.09807984097021	0.4467307740602579	0.4358831367220745	0.1262648990802609	0.7324762725387817	0.8350880893889838	0.9177518843801173	101	25	106	66	22	231	58
PAXIP1	4.224992414325113	4.496998290738263	26.271910997960223	0.5001620539960581	0.7671685016724702	0.1262601013649937	0.7984651875537085	0.7778170497692413	0.8689195010390689	57	5	38	40	3	76	37
NR2C1	4.86689847726216	4.95225735329095	37.12309862543333	0.42800512687135484	0.5125867542310747	0.12612596928812417	0.7656050290880171	0.8189635234169544	0.9083969397819647	66	11	46	61	10	129	37
TRIM24	5.204539800649403	5.278570489958198	48.06786383071625	0.6512249031101083	0.5300489355772503	0.12607483179099752	0.6229237190166882	0.8087067380965702	0.9055463083694313	50	24	52	55	20	174	44
KRTCAP2	2.53617392228827	3.029873309016335	8.476720972342607	1.2013941790136493	1.163448548215373	0.1257754094406466	0.5654622878473216	0.7552157617467493	0.8126495779587956	16	0	8	9	4	36	12
S100A8	7.127619047099494	7.569492963999349	239.40394395621263	1.6370248877774913	1.0219199485439816	0.12561138852402917	0.4937536313748256	0.720405460924194	0.847099126881051	29	68	345	248	130	951	300
RNU5F-1	3.166960066327164	4.079859327705398	21.017760649592105	2.6817597958020616	1.9153326759084441	0.12552330783830223	0.1837686861914535	0.5625462973868963	0.6967761632996792	10	10	1	4	12	81	38
CA2	3.9689862275731858	4.271450091725953	23.528557257826417	0.9114146511574331	0.9943554888042496	0.12544129130106885	0.6619625095126739	0.7282597638224272	0.8438041735389595	11	13	21	35	5	58	37
GOLM1	5.693808722072808	5.823641626280235	69.2791462353892	0.655398000959298	0.5744498956755136	0.12543369686041442	0.6535795298114422	0.7924144293821317	0.9043770969555072	87	28	68	143	15	341	47
SMG8	3.437316184508786	3.6731224028558147	14.70467169215847	1.0801339311332079	0.8958389252270398	0.12536599080105232	0.5006133497772219	0.7659478391946628	0.8522585666629022	14	3	10	19	10	68	14
TSPAN7	4.025530334090723	4.264468658936441	23.69310372223485	0.682533667133255	0.9404121973125796	0.12523020489290873	0.7378500535706581	0.738246219305648	0.8470901367357769	15	12	27	19	9	49	38
HIST1H4F	0.9326084874619915	2.142290921529071	4.170615068492613	2.8647499228618556	2.945068770603602	0.1250499824900857	0.22281978183293075	0.4194530208307719	0.42506632849950227	0	1	4	0	1	21	10
GALM	3.9878984628968506	4.203388359624848	21.65463468619503	1.0297073963675478	0.8156968996365985	0.12494457942357208	0.5168590185381434	0.7658290857942784	0.8689195010390689	21	6	24	19	14	129	12
SNORA74B	4.6390705114981365	5.084266015915469	43.19323576459574	1.542061764781065	1.2085845919847875	0.12459442191110358	0.3729128928081091	0.6747552435095179	0.821366468622068	17	26	23	19	22	106	72
FNDC1	0.7457930382691073	1.9571620990458929	2.832004202578291	2.8169385756940755	3.0011942312795026	0.12455504433127951	0.16029789995788196	0.3592327813884667	0.4318949590483277	3	0	1	0	1	33	3
SDHAP3	2.4352786865622615	2.8682888085891785	7.248860700156389	1.152340726787382	1.2511617448007608	0.12454020887215458	0.5332466232599912	0.7045229293812404	0.8016418503677903	14	1	5	12	1	32	11
RP11-1023L17.1	3.6111172534332776	3.739345221553634	15.205347548067605	0.6237345856813244	0.6989116482926822	0.12447150714229824	0.7058455206142408	0.8018586128704047	0.8883991024790631	25	5	16	20	5	58	16
NCOA2	6.371490314397501	6.437480543104327	107.14070144627182	0.4282032437423629	0.43501587209451203	0.124299662709637	0.737368157906955	0.8349944878515004	0.9210368173749084	149	32	201	159	28	384	96
HIST1H2AB	2.333575707053589	3.542163095453422	13.429294951690945	2.9840706392701897	2.0819875475745797	0.12427264871931575	0.19391040849685853	0.5591889713084797	0.6628685540753045	13	9	0	9	0	71	23
SGOL2	3.367177722892322	3.7566066870599193	15.355936667642508	1.1654058748025071	1.0008886100710144	0.12424643880953118	0.5304184299372329	0.7556811794344196	0.8454990009094311	31	8	7	20	1	67	18
TMPO	5.957851722666785	6.057025058465142	82.21201690120478	0.5939174593109513	0.5120023605018237	0.12420920324429036	0.6637456877688189	0.8117130810022973	0.9136355927763733	98	39	137	105	17	359	62
SMARCAD1	5.038739328946084	5.095702407238532	41.47556856273641	0.4525585401708846	0.45339352649776943	0.12415074639395615	0.737368157906955	0.8381885585201879	0.9170039128232141	68	12	47	60	18	154	36
UQCRC2	6.142185362755145	6.190697541282381	91.0617200738625	0.35644394306555915	0.4347994861020286	0.12412665888154072	0.7922792674765938	0.8295292059216693	0.9209051949923752	163	35	117	90	35	251	98
GUCD1	5.657691396158193	5.765509705576388	66.82588087462442	0.5366049400193433	0.5163693634570228	0.12411576954279088	0.7058455206142408	0.8164815203098863	0.9108988562262833	148	30	72	81	12	243	63
LOXL2	3.627488837436264	4.079245695975254	18.975095627365985	1.129196233470794	0.989928257404574	0.1241053836304529	0.5538941337005523	0.7525098741283904	0.8470901367357769	42	1	9	40	5	82	24
MYO1F	6.384164119937133	6.6407860579683575	123.10511667777767	0.7925918747971218	0.7106389419067435	0.12402462406015491	0.6554394444677683	0.7779598142147857	0.8898561791793469	239	35	277	105	11	430	142
PRKCB	5.902034575335135	6.027855055425343	81.84020781627893	0.8542701594031683	0.618883326131457	0.12402207718790231	0.5185741267949645	0.7778170497692413	0.900907658230543	99	43	92	45	38	315	76
TMEM179B	3.0126195264922333	3.2474293560604153	10.473170007633879	1.0697120450040687	0.9508083685934458	0.12395305286364855	0.5308983221078087	0.7658290857942784	0.8470901367357769	12	3	12	7	6	54	9
CYB5D2	2.575594903205838	2.9310706426123887	7.523563762645355	1.110971072785068	1.0939481475812751	0.12391994242793587	0.5294513009605976	0.7323837015681987	0.8382631303910257	14	2	8	10	1	45	7
CPQ	4.969601443237078	5.109923075245986	41.94604060475469	0.730646729171585	0.6005247035533547	0.12387496777514422	0.6061531890238895	0.7994195752366523	0.9013098779015385	80	8	44	35	26	180	35
EPHA1	1.5533868965929238	2.293124540218049	4.38911565518844	1.8837398177068818	1.9051642870440166	0.12385076160212641	0.31436100997647487	0.5917937743685725	0.6706795569038865	2	1	8	3	0	24	8
RRN3P2	3.4203599782964496	3.8047334659628396	15.20564307017603	1.0290715872945218	0.9276716361133002	0.12381541042703052	0.5670104846797144	0.7658290857942784	0.8528412869964191	44	1	19	13	4	76	16
SUPT16H	7.1167771481812165	7.167699079379738	179.49782827814076	0.39028428387379777	0.4036023438556953	0.12380232108246947	0.7507403307840894	0.8414771308724727	0.9245590984996734	366	46	172	287	73	576	171
NRK	2.066749005489477	2.6410951763924477	6.27111837835008	1.7798604828163058	1.586127333722257	0.12380133142563458	0.3724672499052865	0.6584183112579752	0.730718609969731	8	1	1	5	4	39	7
FNBP1	7.029563191708325	7.125192374774699	174.4256628330554	0.6273355225708647	0.5131145384918385	0.12368613872738161	0.6413856146370479	0.80751907354236	0.9136355927763733	236	72	347	123	53	732	139
TST	2.3366577787515186	2.6830080834018375	6.658029040534156	1.1738375545684754	1.2691571650997158	0.1235699112407629	0.5304184299372329	0.7140671163422511	0.7872596318429218	6	1	6	6	4	29	9
FIGF	3.2667054278711323	3.7318545585741334	14.513649423004884	1.2775858013384853	1.0700704915743562	0.12348286183860918	0.4976195474529665	0.7337011856231636	0.8402310118691694	41	4	20	6	1	72	17
COLCA1	1.5648665497167882	2.85215100250754	7.142181446947692	3.2368612214766945	2.452499875932226	0.12346138730052446	0.1532976649321741	0.4880413704127549	0.5830339550011526	0	4	8	2	0	68	7
PIK3C3	5.721885199969702	5.753830599165884	66.6631327064941	0.40290284484911826	0.37526068253621186	0.12344729567184914	0.7422767365311641	0.8536533455112651	0.927986424195505	102	25	79	89	28	244	54
POLR2B	6.481715382602329	6.521507576791994	114.37370839637305	0.37570477656026674	0.385809335832475	0.12344044532885505	0.7559763849005946	0.8446113248159202	0.9266575039972023	167	30	153	166	54	375	105
PSIP1	6.720138566527102	6.79182895014302	138.45501157863632	0.5409877645572878	0.46588897660947165	0.12334399932236058	0.6747490346574544	0.8228884614526891	0.9177518843801173	174	38	242	123	71	496	125
RAB7B	1.8685870332157961	2.559300818919264	5.3628621349747245	1.7731268815812473	1.6261024257261625	0.12326193032856643	0.38038846556809236	0.6570221458981248	0.7380039097289681	9	0	3	4	3	45	4
CKS1B	1.3275707289843703	2.3562879713075184	4.605935630306865	2.4922973873097862	2.225033161976998	0.12325225419788902	0.23594447111837988	0.5547746029440123	0.6076086713560658	4	0	8	0	1	28	9
MEF2C	6.282980221792041	6.394359053097675	105.52452416799623	0.7613464861892664	0.5730900442427724	0.1232520523102596	0.5332466232599912	0.7839121087714163	0.9055463083694313	98	65	129	105	31	432	89
SPATS2	4.709318325507372	4.793243071817422	33.04005935118181	0.470456683345516	0.5024269161065331	0.12322565816428487	0.7394812646211121	0.829463551204832	0.9136355927763733	67	11	40	45	9	129	29
CLNS1A	5.860215270376782	5.897584089246342	73.73959487636982	0.3811303477004229	0.3936929400438782	0.12311179608673974	0.7599310713488269	0.8446113248159202	0.9248443833150546	121	22	88	99	34	246	67
CNPPD1	4.896978257127789	4.9863253542240695	38.531153590982115	0.5669632867964541	0.5118031521090145	0.12302114582313477	0.6861863249015236	0.8274544776460535	0.9116305585987813	59	20	46	47	9	150	33
ZNF827	4.294107058258184	4.471907247659205	25.63345177219631	0.6679118253503278	0.6513252578760632	0.12294976960263633	0.6828090505260658	0.7957899137128297	0.8968539180826054	59	6	23	44	6	122	21
GNPAT	5.04057684935615	5.099909979331561	41.563850184201385	0.3827865947956454	0.46230047262595336	0.12292239090823746	0.7839661262042287	0.8361731162204499	0.9179075693076223	75	14	52	58	13	137	41
FECH	4.251098160717219	4.398421410002211	25.503328425039157	0.8929714921770036	0.6995227573741897	0.12286922801304076	0.5351424836534131	0.7839121087714163	0.8902910208104122	27	15	33	18	8	106	23
EIF3M	5.807403814205511	5.856909038970081	71.91154075695393	0.5035427800140022	0.43116227700333426	0.12282218872667423	0.6937065330178115	0.8380808540462634	0.9211020281220134	109	25	67	93	37	267	60
PCYOX1	6.055857299896084	6.151946246593204	88.19665379469387	0.6551557003406051	0.5247354670320217	0.12277416941817938	0.6436964728038963	0.8046185425621072	0.9134815350784762	187	38	55	102	33	384	67
CDK5RAP2	6.617575311806556	6.7216582617398455	130.58427279899956	0.4463626830009368	0.4833159222253891	0.12245749040244427	0.7518772192460774	0.8265604972737871	0.9157912344606859	323	22	189	153	45	417	135
CRYZL1	4.503942228244344	4.571520710263939	28.406206341286644	0.4662160815880372	0.507526606594507	0.12236941615996122	0.7448105070662273	0.8349832576157138	0.9134815350784762	45	10	37	36	10	101	27
GRAMD1B	3.0192682034896356	3.413987893022204	12.061154377692212	1.3866715262099596	1.1141542751979865	0.12234260986563014	0.42118504252687383	0.7352333378578507	0.8346293339900381	12	9	12	8	1	65	11
LINC00342	3.791940286267466	4.129192101294314	19.570901726968383	0.8750796976646672	0.8304852573332218	0.12222298357606336	0.621557949295426	0.7778170497692413	0.8689195010390689	30	3	44	26	2	89	21
UBA7	5.298020704510605	5.4468108390617145	52.390065380368505	0.5081923697514352	0.5493609356631519	0.12219450569271384	0.737368157906955	0.8148984243656184	0.906797285746259	127	12	80	72	9	206	49
SH3YL1	4.630765571264731	4.7591622671442755	32.86332653990604	0.765089787928361	0.6091439369518652	0.12214838929074351	0.5800117012563127	0.8046185425621072	0.9013098779015385	46	20	33	34	8	148	25
NFRKB	4.770453657302285	4.908779670762172	35.60434646639495	0.48272845060920355	0.564071520961416	0.1221395138362955	0.7507403307840894	0.8132841077632509	0.9055463083694313	74	7	42	64	9	131	36
CDCA7L	3.9311561337307017	4.51320775007099	27.439446821553954	1.6107081723885144	1.1915209675210858	0.12210697249270405	0.41002156832629105	0.7001350092494867	0.8213674536214933	44	17	6	36	1	114	37
DIDO1	6.144226611744279	6.340283667823783	99.1018905753861	0.6173424536376227	0.6120951955787189	0.12191637584361871	0.7058455206142408	0.79811929435744	0.900907658230543	287	14	158	102	21	353	106
NIT2	3.770972292312979	3.8987991963541484	16.989056343752722	0.6519758977848674	0.6397489379747825	0.12191337404269652	0.6856379004256683	0.8174155935322163	0.8966795196566859	28	6	19	24	5	77	14
ZNF345	2.2683576535682324	2.600778724333025	6.313016994054469	0.9272176936823101	1.3401089351064597	0.12177583225974734	0.6698604499153074	0.6961559382242347	0.7743816950744196	7	2	7	4	2	20	11
XRN1	7.357658231007294	7.403741949566473	212.3429410259263	0.4669537095808654	0.4055793842020284	0.12173398753742927	0.7031833305716422	0.8403039527366352	0.9266575039972023	219	76	356	269	88	802	172
EIF3D	6.824734610047843	6.880344067891576	146.25219002163968	0.3746308268709479	0.40087136986535105	0.12159616105879661	0.7656050290880171	0.8446113248159202	0.9266575039972023	355	38	182	192	46	491	135
ATP8B2	5.724292418813723	5.822161149183716	68.94168769552961	0.41660983957309955	0.47334005775380267	0.12157352588595839	0.7683521774707268	0.8327747392445742	0.9196097172536694	157	13	105	91	21	243	66
PSMC2	5.666790812372802	5.733375586809831	66.2728326325236	0.6221039713571598	0.48634119572765694	0.12156732772450728	0.6247804411165903	0.8203368108133159	0.9157912344606859	80	32	58	81	30	251	56
CD200R1	0.9403238027787144	2.0993171726897977	3.5245421113796307	2.862933834429244	2.702707062472072	0.12140559594794724	0.16395055537757824	0.44324877893918124	0.5079179184728575	0	0	5	1	1	29	6
PPP2R4	4.9086213298941255	5.206546231491941	44.38756813150953	0.7668211076031166	0.7811196554643709	0.12134735129008671	0.6928746200262094	0.7724471833469775	0.8751534287256003	122	13	24	73	5	142	58
FASTKD1	3.5240634228910537	3.7431242577088404	15.156179273199408	0.9070707192741162	0.8268754712253182	0.12131862235264126	0.5986318545311208	0.7778170497692413	0.8688717025537067	37	6	13	10	4	68	15
MDFI	3.1119476732459583	3.5949384269623526	12.812603630978272	1.0830371031860497	1.026860702218407	0.1212946700563067	0.5767874015134488	0.7556811794344196	0.8463181415276039	32	1	13	22	1	57	17
NUAK2	2.940602525257411	3.399752355726571	10.835456998511692	1.2584515504352976	1.084498544113977	0.1210725653269914	0.4920216953811121	0.7320834643103309	0.8439895643239257	31	1	7	15	2	67	10
AC009237.8	0.9615616324958326	1.852823611488329	2.714097075009362	2.140758875898879	2.5066472875779655	0.12106843510338691	0.2061215570932465	0.44996583560484876	0.5463794567579248	2	0	3	2	0	18	6
IFT20	3.7427213761925127	4.080350341382543	19.67672257403295	1.0601168542537376	0.84284742348923	0.12096147623621474	0.5332466232599912	0.7825570355656265	0.8682295039913736	23	1	23	22	14	90	19
MTRNR2L12	4.646909172907917	5.157076036499523	45.440159078629605	1.6235036062453838	1.2574970300820658	0.12091135345701962	0.30421396064760553	0.6743758380875311	0.8213674536214933	29	38	21	16	10	118	76
LRMP	2.5842389498512364	3.218167384724797	9.910176366845905	1.7154736093888923	1.3018367014581318	0.12088779409140145	0.40875937542267776	0.7216857738760538	0.8083342098353508	13	6	14	4	0	63	9
SEMA4D	5.69125896429901	5.883824558091276	72.17083204067477	0.8049509306490688	0.6576284227102059	0.12084400617065486	0.5925133600379808	0.7820816079180569	0.8976821552695368	72	19	193	61	17	297	69
STK38	6.193206519349113	6.2345609633419965	93.25485007234029	0.37152204121039534	0.3880886038432029	0.120742340169336	0.7656050290880171	0.8446113248159202	0.9266575039972023	132	27	157	124	36	315	84
RPS9	7.44903262333996	7.487022286063716	225.62995367081368	0.457565769092677	0.3887517739741993	0.12073788363652613	0.6903783757252768	0.8446113248159202	0.9266575039972023	345	87	215	268	115	863	176
SELK	4.21550457424636	4.375921424543501	24.90375662470172	0.8198231466062814	0.6816465458887969	0.1207219402341513	0.5790560762331217	0.7979414702322305	0.8910633718154327	27	5	23	31	17	98	24
MAGI3	5.947801951896194	6.025954375237228	80.045087163838	0.4778368052048231	0.4518145977265967	0.12068186898979064	0.7237645966447491	0.8352006698052351	0.922985177674707	186	31	88	101	19	339	60
FAM111A	6.679201329459698	6.714379885082682	131.47265716426807	0.4043549028610799	0.3830446578710132	0.12065729295410185	0.7356996814864207	0.8446113248159202	0.9266575039972023	174	44	183	152	65	428	120
TIFA	3.2054669715134536	3.5334034823542915	12.912756659935829	1.3389296737630125	1.0404931113501175	0.12049695967257561	0.4589171261926118	0.738246219305648	0.8470901367357769	6	4	9	26	5	69	12
BCOR	5.528036030653552	5.747068778833572	64.71607122951409	0.6009119489004587	0.6204502553137373	0.12048262651703459	0.7159171423748649	0.804143582891187	0.9013098779015385	128	8	122	107	11	254	65
IGHV4-28	0.32346658377581705	1.6787070187377608	2.0824441845775015	3.127570732681435	3.918098198001031	0.12045237578932741	0.07174137352690402	0.2138754496885973	NA	0	0	1	1	0	23	4
HBM	-0.10204191275653837	1.6531061857037601	2.5619097206679684	3.415102233088558	6.494854458944326	0.12044875440302667	0.07923131799255777	0.12634682551854792	0.10962792390441578	0	0	0	0	0	11	10
FCHSD2	6.357893563747355	6.557706030369412	116.19031308270937	0.6376620257558179	0.6209225260370183	0.12043060856505676	0.7058455206142408	0.7979414702322305	0.9013098779015385	228	13	252	100	39	374	133
SLC2A5	2.2141267238376656	2.8618788891229907	7.657577086676114	1.3474870534630914	1.4944545796013824	0.12040941912597392	0.5602469794711298	0.6942482403349202	0.7510873415323629	8	3	3	14	0	24	15
ZNF326	6.001414241276384	6.042358662330719	82.10171455066988	0.38048250150950164	0.4106480766587471	0.12034061222425804	0.7656050290880171	0.8399788610318075	0.9251044956969482	115	36	110	98	29	245	82
HLA-DRB5	5.847667266569003	6.62897564274075	124.75547995587627	2.452669191231785	1.4124498068227347	0.12027126105522724	0.14088060441941086	0.66238587044639	0.8065297900083065	27	101	147	36	8	667	152
CPOX	3.850222035900758	4.03924387852232	18.66510302577849	0.6193258754489922	0.6929906296171419	0.12026895678047328	0.7143025154553427	0.8015122404102226	0.8941265746620521	44	3	24	21	6	73	20
AKAP8L	5.525413106559618	5.826305753686657	68.65227238492487	0.7004513745912283	0.7040638818976133	0.12024879116723729	0.7098723348369879	0.7892188004200683	0.8909608907977171	174	4	114	83	18	243	80
ALAS2	4.2188224082601495	4.968376264288587	37.190536141483726	1.5610899669870972	1.1166548930539149	0.12021901072254872	0.5052672566555281	0.7282597638224272	0.8387719033334351	98	14	50	16	0	166	48
C17orf62	5.431766500914119	5.626938601920721	59.45567635360717	0.6021419710383554	0.5981289273314137	0.12015737899837065	0.7058455206142408	0.8060092749878286	0.9043770969555072	100	12	117	100	8	251	54
CAT	6.5790904495015	6.7223308335445084	133.24843344946635	0.8512451911102189	0.6309272583050656	0.12011735784380731	0.5332466232599912	0.7770836146668532	0.9013098779015385	157	76	158	67	54	471	136
POMP	5.673864476247392	5.729990066098418	66.18679394410763	0.44658862594403886	0.46408026062106694	0.12007832377324894	0.7374561856078076	0.8274544776460535	0.9196097172536694	96	30	68	72	28	190	70
ZC3H14	5.89547176320756	5.969271329730409	76.57942636276546	0.41269658360726286	0.43184879175830493	0.12006264048253576	0.7561398179518799	0.8399788610318075	0.9251044956969482	173	20	93	120	21	304	62
TMEM135	3.818206100774583	4.050029811254147	19.153549600456106	0.8596744365851018	0.7306906125308833	0.12005033867434989	0.6009845035994832	0.8046185425621072	0.8902910208104122	25	2	20	27	12	87	17
SRP54	5.890907935713664	5.975591073337267	77.10730425512016	0.40125116566500546	0.4504947748601617	0.11994528539700526	0.7716735632816953	0.8380808540462634	0.9230295039817132	140	23	110	135	16	267	73
PRR11	2.7445875814613614	3.5119232276589942	12.929196995974252	2.299514256135243	1.5083709951185906	0.11994287693903154	0.3781657876598885	0.6747552435095179	0.7753685233944275	13	4	0	14	7	78	14
TPD52	4.798320468907805	5.002067835624562	39.62265031705215	1.1554780019909838	0.7817594575370493	0.1197494475944127	0.42398420054325037	0.760388645097962	0.8870557393723796	32	15	19	48	26	173	36
RPL32	7.8369674163953205	7.955664278058724	314.7612223058463	0.7461802973304359	0.5703637526549757	0.11972426807439043	0.5538941337005523	0.793171739667669	0.9108002634666382	398	154	219	249	175	1076	317
SVIP	4.120528174979459	4.430944953423717	25.74793384343086	1.3077178019424034	0.9248148449449906	0.11963208111257398	0.40539376033776	0.7441954182140146	0.8642368325504095	15	4	23	31	20	144	19
PAF1	5.80640998270966	5.8525540053407354	71.16814084693281	0.3745817311330212	0.39651629483307327	0.11961457689665181	0.7711540734521299	0.8463107993503259	0.9266575039972023	139	19	92	85	31	243	64
ZNF467	3.386776187281656	3.7176093112241833	14.794277255761907	0.7869118230230392	0.904087030164923	0.11960817691792004	0.699411041098126	0.7766717803793843	0.8559422991897581	19	1	29	14	6	48	21
IGKV1-33	0.6228853078298311	2.1227181668120303	3.032426465274575	3.141354197245308	3.313947538520512	0.11957758983591753	0.13754661028577025	0.3080249399940798	0.42506632849950227	0	0	3	2	0	46	2
BRIP1	1.904827433071554	2.7719437646638165	6.669777410781329	2.169914301083224	1.735059684481808	0.11954559395300855	0.35927136963992423	0.645941819248511	0.7172282835184243	15	1	0	8	1	37	11
SNORA66	4.170092428104734	4.849545562760394	36.87523579912501	1.857027348802204	1.502208057899686	0.11950753355079867	0.3454714526856481	0.6423427900174952	0.7878416757330372	8	28	16	14	11	78	72
EIF3G	6.204297123882804	6.24703343387539	93.89547471990102	0.3645373601673372	0.37406430136297125	0.11950110716691327	0.7683521774707268	0.8529097971701984	0.9286221087639593	154	23	130	142	40	337	79
ITGB6	4.901433244962152	5.2572958854610246	46.46989108688539	1.3802833122132174	0.920522649335248	0.11948765152563386	0.46060901294859824	0.7384986681601282	0.8641105867334622	47	18	10	110	12	222	46
DYNLL1	6.338043366194476	6.441687202042738	108.86234811699885	0.6702231128477716	0.5316216745598926	0.11946403330310851	0.5899522439782382	0.8054702232008689	0.9136355927763733	147	28	89	124	74	392	102
SETDB1	4.69676338147044	4.921232025647569	35.41944960439098	0.6904567176679627	0.6608899062939849	0.11942883833206827	0.6828090505260658	0.7942344095427885	0.8996074931102434	104	5	40	44	9	180	27
NHSL1	5.771779466671065	5.892730656885103	72.93126032558052	0.6686351613964812	0.5517645700838758	0.11940539988235958	0.6516352177454442	0.8049987194959118	0.9125964784510306	201	26	57	64	24	322	57
MINA	3.8250329305340136	4.053278602899626	18.85482122457889	0.5569075502235123	0.7414480268864078	0.11939479813376878	0.7577848797765857	0.791127157904733	0.8902910208104122	38	4	22	33	3	63	24
CENPJ	4.461364919529297	4.704929978891279	30.47907532608348	0.7393868566063051	0.716634381926566	0.11939276865887002	0.6726917369131743	0.7839121087714163	0.8909760653070663	90	7	22	45	5	125	32
WDR81	5.097347846922622	5.259117799122112	46.14761567579617	0.6065398333852974	0.6065691513810413	0.11937640551745952	0.7115768679769565	0.7996086419953508	0.9014644477406412	119	10	30	75	14	164	49
UQCR10	4.394564378976649	4.554605048554262	28.112702573978364	0.8495134703211317	0.672715689549596	0.11928035439847152	0.6049845956129529	0.7919571060406493	0.8951546481912216	51	12	13	40	10	124	24
RXFP1	0.8208358353295097	1.853845588971048	2.7967560711322372	2.394119411620161	2.7708693214506908	0.119225657245573	0.17207664480877305	0.41515848520231036	0.49507726568351534	1	0	4	1	0	17	7
SLC25A12	4.046454348400092	4.2394488111455875	22.46946432500007	0.9499432183527663	0.7596278638135422	0.11915619674768757	0.577530372809328	0.7816410543587684	0.8860458479040709	43	8	9	24	11	93	22
RAB1B	5.801438008514695	5.854798406631653	72.02528867829083	0.4762550826205841	0.43926383443811073	0.11911710515306846	0.7124801739915839	0.8380808540462634	0.9232492847664762	124	35	73	74	26	236	68
CCDC88B	5.120421874490312	5.504455672871577	54.186092227232876	0.9585114138902331	0.8324347052172509	0.11909841758812101	0.6003494319707594	0.7678286071053202	0.8689195010390689	126	5	132	34	8	229	61
CSF2RB	4.62828326256928	4.835491667181265	34.36495643720767	0.979260480860218	0.7367155839361289	0.11908248209274741	0.5464818856781604	0.7760863141630135	0.8909608907977171	40	13	73	15	11	150	32
SNORD116-8	3.6697607489804325	3.9995638567412617	19.916296657330783	1.0083917066856622	1.1188456892911367	0.11901875866966286	0.6249407415221397	0.7213046211899663	0.8353919958274894	14	10	13	9	11	44	33
CHD8	7.014395771204269	7.106272661377573	170.40897894670385	0.4537514695946844	0.44519739282670723	0.11889581586089219	0.737368157906955	0.8399788610318075	0.9246001465204865	375	37	283	256	38	684	138
METAP2	6.694373830693833	6.736241298068581	133.12623569359437	0.4499442378039746	0.3905780396015488	0.11886118475039692	0.7109996051747632	0.8446113248159202	0.9276855368251726	225	52	120	178	59	552	94
STK16	2.9690917460735715	3.2518576878848107	10.4591488288609	0.956886394760959	1.0056444202380328	0.11877415223697313	0.6196057625569097	0.758843087165642	0.8470901367357769	7	4	12	18	2	39	14
CNKSR1	2.822591950552947	3.378561672197104	10.742070491937362	1.3841279975281975	1.1811429674472333	0.11869020461872215	0.4623255832403427	0.7216857738760538	0.8273744342289334	31	1	5	17	1	55	14
KIAA0319L	6.173922680150814	6.247317943850264	93.18089524132765	0.4061295242667886	0.4181918791106026	0.11867069579106684	0.7594754626959959	0.8424205264230838	0.9266575039972023	195	20	149	126	30	388	70
BCAS3	4.969937445708244	5.083757189705592	41.49418350992466	0.410009054953116	0.5814924679214657	0.11866751249268494	0.814307622742882	0.8049987194959118	0.9053652709440719	81	16	57	31	13	106	52
IRAK1BP1	1.595559531477335	2.3523199530531747	4.789941774092163	1.9695669229983979	1.8651554408227005	0.11852261748750378	0.33458550698820727	0.6152717641048517	0.6894407655496877	1	2	4	7	0	26	8
IFIT1B	0.6314430059238281	1.6448581462958716	2.2324648602514765	2.323644851505673	3.080572884486648	0.11842151186742474	0.16796460486292053	0.3461534405806394	NA	2	0	1	1	0	14	6
PSMC5	5.721282374991213	5.784901988825109	67.56483356159502	0.36732897552996285	0.4272957161771599	0.11838380775915834	0.787622102401849	0.8405503669705602	0.9266575039972023	153	17	86	84	24	223	65
DYRK1B	2.2513985871344824	2.894266752083376	7.074928664449312	1.5590120978445121	1.327235441201495	0.11833459813842835	0.4297535871904614	0.7146553536614048	0.8063864573193295	16	0	12	5	1	42	9
BTN3A2	5.694751843422987	5.903121280703037	72.29764754962466	0.6633517759289964	0.6173939249455219	0.11828306857476821	0.6828090505260658	0.8014352628315947	0.9041554497393992	140	10	167	80	15	337	59
CD8A	2.542527622836819	3.585933968336096	12.849446666534536	2.7321406365039844	1.760800036277591	0.11806436532940208	0.1532976649321741	0.6213907741795525	0.7264151613624403	2	2	38	2	1	84	18
ANKHD1	3.731471824470677	3.928170130417002	17.6528238404781	0.6594756872253063	0.7815517407555927	0.11805520829118651	0.7208309440114425	0.7839121087714163	0.8805042081794022	24	4	33	12	7	55	23
CD34	5.597195073690923	6.2205157052005635	94.42537273054084	2.1464874330351025	1.2682040013616003	0.11801958545525625	0.1545518667311343	0.6848833450637088	0.8346293339900381	67	19	33	19	90	368	134
MDM1	3.4592433459135643	3.6969954808085466	14.210347045670366	0.7991696678181129	0.7577708499061304	0.11801888845015625	0.6516352177454442	0.79811929435744	0.8908146823446844	29	5	18	18	2	75	11
GFOD2	4.185575421234268	4.38657087146131	24.181646449877164	0.5852688858097111	0.6414889337566541	0.11797400930491829	0.7322601688745581	0.8132841077632509	0.9014644477406412	46	7	41	33	3	94	25
ZBTB24	4.167809308301188	4.325418078934874	23.303980842643366	0.5809266441091607	0.6161431889745687	0.11796715449559199	0.7206700726984488	0.8167153676692284	0.9041554497393992	40	8	26	42	4	91	23
ARHGEF2	7.2368473619317895	7.319512455644816	198.45607201950793	0.40711991526675073	0.42715955076475576	0.11794215408772098	0.7623672201294648	0.8446113248159202	0.9266575039972023	412	36	316	314	58	658	190
TMEM126A	0.9415200123356106	1.9766127898427532	3.3602718976175856	2.5696148094870916	2.6449323769975104	0.11794107059559028	0.2105213639295107	0.4677680174689948	0.5177365967088053	2	0	0	2	2	23	6
TRIM58	3.820104263264743	4.100424033813464	19.792968285416894	0.5234388390656447	0.8057414742184319	0.11792161024283238	0.8024502417630124	0.78309234724872	0.8743629906244168	39	6	34	19	2	54	29
GAS8	3.9438154583557226	4.293336258406766	22.331445212869397	0.7883711824555867	0.7562340002978094	0.1177300862622763	0.6935265495306966	0.7996086419953508	0.8902910208104122	48	6	34	33	1	94	24
KIAA0586	4.8770999132536	5.019638008916987	38.620611009130975	0.47031700239646146	0.5556713021879743	0.11771193847430353	0.7623672201294648	0.8184995744899068	0.9131858036706844	81	8	43	73	9	137	40
CLCN3	6.248414220835286	6.306543286160642	97.97610557816294	0.40499828077093514	0.4106029562779294	0.1175743121877271	0.7476430347391392	0.8413457851398296	0.9246001465204865	186	21	136	118	46	340	88
TSPAN2	2.7312156247299804	3.029014419900329	8.462129901985621	1.0139865499668332	1.0272243610015666	0.11756371095836156	0.573482408730552	0.7576492071043913	0.8473771680134543	7	2	12	14	2	39	10
GALNT6	3.1978259487405434	3.4287768936189824	12.602340073830748	0.925447280250214	0.9703515174980663	0.1175527777440047	0.6333085248763717	0.7658290857942784	0.848291612664538	8	7	14	11	4	40	17
SRSF7	6.265945827568598	6.341683765295786	100.32804176765733	0.45936887905830887	0.4492083554226679	0.11754780352834461	0.7332147886460997	0.8349832576157138	0.9246001465204865	132	29	212	115	31	346	94
GAA	5.783277953837516	5.840769716235444	71.12073417551001	0.5144133097740425	0.4345642802518518	0.11752691976879195	0.6901484932993147	0.8397549496287096	0.9255653599990376	106	36	67	97	23	270	58
SIGLEC7	1.0504904619847584	1.9939116768255054	2.9683966613162722	2.286751220109278	2.3515993423709367	0.11749005758953672	0.17550138090955114	0.48124203693744927	0.6109278035193443	5	0	3	1	0	25	5
ZNF92	2.824679762499473	3.121268670592836	9.506988875017859	1.239726123896347	1.0641670746815766	0.11745484470633726	0.4941068922807046	0.7550789615318017	0.8438041735389595	6	3	6	14	5	49	9
SPTA1	3.4109207755587465	4.195156082642718	22.34685516922424	1.7306042507219226	1.4935763639821045	0.1174489036013397	0.467131929172371	0.6647135301707082	0.7804308445051442	32	15	2	19	1	59	43
RIMS1	1.2765698670911982	2.1746053967779075	4.313847338457272	1.6035509316806922	2.251053500768994	0.11735585353004695	0.5267494816148128	0.5581087482712012	0.6001784304345678	2	1	7	1	0	11	12
GNLY	4.476958391986292	4.96829864443321	37.15858647232077	1.5172639019967287	1.0430994088414147	0.11729856979900158	0.3855357728470964	0.7311000169868225	0.8481666908762334	22	7	119	14	7	168	45
SIRPB1	4.017451611834179	4.375811191804748	25.311701992758785	1.5550477526956916	1.0458799201210247	0.1172915219099666	0.3861626118421248	0.7216857738760538	0.8500001139226883	8	10	38	11	14	103	30
EFCAB11	2.0195337592274565	2.5270756257843674	5.821936523106201	1.4881205782974345	1.5251648539261258	0.11727924816631125	0.4920216953811121	0.6775639645437103	0.7510873415323629	10	2	4	1	2	26	9
SCN1A	3.3380144278957613	3.656270989989758	13.872343552786685	0.6002512351283308	0.8905193269936571	0.11713061156753542	0.7672214200473758	0.7767585959528389	0.8641105867334622	28	2	17	23	2	42	21
ANKRD36C	5.482214416815109	5.823789763735744	68.12764812969932	0.7781827080305088	0.7462817558413649	0.11705510700388869	0.6828090505260658	0.7839121087714163	0.8902910208104122	187	8	119	86	6	269	76
CEACAM6	8.207330108919784	8.368027303228208	416.4199422088042	0.8470537500640734	0.6175593386791971	0.11701129028294459	0.5630078335868516	0.7924144293821317	0.9056050334052947	263	158	287	809	199	1858	338
SRSF5	7.684137462913059	7.747800064786006	269.54035779388306	0.4518544310004652	0.42244659668776013	0.11700460008465137	0.7190954704222297	0.8414913067467507	0.9266575039972023	334	90	564	285	87	876	257
ITGB3BP	2.9711122679708613	3.2836096897461418	10.976244796682357	1.2755523579200791	1.0566143139910935	0.11696403425603151	0.5006133497772219	0.7552157617467493	0.8454990009094311	16	5	3	10	5	53	11
SCAI	3.407103747002002	3.659864780371681	13.739168897818411	0.7512354627303879	0.7762313786580846	0.11678828208035151	0.673563665388434	0.7957036353210594	0.8902910208104122	24	3	20	23	2	62	14
TMEM91	2.2468056551910958	2.7534179579412563	6.7030171742872096	1.5346286193321954	1.3845550369203123	0.11677267300987275	0.44489881745543086	0.6921232033765864	0.792207397025432	2	1	12	8	2	35	9
SNORA71D	2.555224875210412	3.51447795866279	13.914459996258564	2.484449138559436	2.018714974207662	0.11675038210799125	0.2551961108905701	0.585237011714889	0.6931216604282219	2	3	1	7	11	46	28
PLA2G6	3.0764515238568775	3.388070426248316	11.163935411516881	0.933009582658923	0.8829014666523218	0.11673749261468913	0.6147180427718705	0.7820816079180569	0.8688717025537067	24	4	15	11	1	55	11
ACLY	6.921210576625646	6.95701499318229	154.57490078485532	0.34841794450649916	0.3478729321467029	0.11672122133818795	0.7696744745201354	0.8593049219923334	0.9355685100725043	307	41	178	240	61	571	123
GATS	3.182284565533321	3.529894860176214	12.903696251404824	0.5129482710866649	0.9719922840445465	0.11666367256213478	0.8296163507637256	0.7659478391946628	0.8512676472381159	24	4	18	14	1	31	22
WDR70	5.144312242968506	5.257646239246554	45.88589948363126	0.4624705312811128	0.4877197387575355	0.11663747871110143	0.7481812727972263	0.8380808540462634	0.9219056896151292	79	8	68	81	15	185	39
ZNF350	3.4520856523382033	3.6927485847347907	14.099292003693595	0.8290046514610429	0.7771515590480885	0.11663031833858582	0.6291727206220645	0.791127157904733	0.8902910208104122	17	3	25	23	3	72	12
GMPR2	4.872391175452566	4.94212497197811	37.01425392906144	0.480563942985667	0.4580467235333194	0.11653068970480972	0.7347577043098675	0.8418366215036034	0.9237252491904595	51	10	56	50	16	147	30
EXO1	1.6919402891443907	2.2645347498951054	4.363645434835267	1.5747380486788272	1.686288922137957	0.11652566859383018	0.43595746327689244	0.6258453684528903	0.7269510197834972	8	1	1	4	1	23	7
MBOAT1	2.0529639741707824	2.9263890016874985	7.063737667438888	2.014954216736785	1.5146132680775926	0.11651348352031304	0.3086885282993938	0.6892415251709687	0.7790383221365503	7	0	16	9	0	52	8
NOL12	2.8535582600613227	3.162822539758436	9.562024968337228	0.8719045397006021	0.9876380104898657	0.11649800264358011	0.6613822299027206	0.7662082807064206	0.851640905960521	16	1	7	15	4	36	13
SLC44A2	6.712840646421577	6.742114658631541	133.80719275030793	0.3554995155375707	0.3509278505245781	0.11638645639918267	0.7614543964725524	0.8576627123069999	0.9355685100725043	232	42	154	165	65	437	119
WDR45	3.3763623757310626	3.969796167983535	17.438640493277518	0.9540092195578324	1.0743740273304596	0.11636551894119562	0.6856520669249121	0.7556795346707101	0.8417084434543702	37	1	38	15	1	52	30
TMEM208	3.229158737523041	3.608116855662834	13.495415245049667	1.0457217574272162	0.9639420639418018	0.11625690610682637	0.5954614418643495	0.7678286071053202	0.8528412869964191	28	1	6	22	6	55	17
RNASE1	7.219008401746117	7.447581508752307	220.81791654549355	1.091928628839474	0.7347737962971228	0.11619186493121833	0.49288741321301266	0.766111176713212	0.8951546481912216	113	119	115	353	93	852	228
MAGOH	3.5885247015903055	3.822315138035465	16.481184066500273	1.109470846864075	0.8503673645392867	0.11612474047690866	0.5237245982384363	0.778233215224095	0.8714233363350078	23	6	6	20	9	80	14
MBL1P	1.2559276446946113	2.1820686503537505	3.7740393115387145	2.12550970276837	2.1249520065488077	0.11609566184510929	0.25195305240551247	0.5634698239064017	0.655514603746043	8	0	1	4	0	22	8
MILR1	3.8310618588890084	4.015040381654542	18.638147760629487	0.5756291463312011	0.6947726768398349	0.11605162070691227	0.7394812646211121	0.8075244033109752	0.8948229449441468	33	7	18	31	3	63	22
CARD8	6.5414745989493115	6.719376357635011	130.21098364791794	0.6670026145902929	0.5721187262147285	0.1160424073401451	0.6821072013048417	0.8141146670336542	0.9116905814231507	259	13	239	123	58	511	121
RPS27	7.69473746595829	7.844551403641214	291.3844033691639	0.8681095138625515	0.6167719251806391	0.11601721625737409	0.5044249970441502	0.7839121087714163	0.906797285746259	236	132	290	198	182	1100	279
HMGB1	7.240283093722862	7.300813290604093	198.4863055413353	0.5433686612344142	0.4354198197480392	0.11601036579746406	0.6516352177454442	0.8380808540462634	0.9266575039972023	260	71	238	175	116	739	166
TRAF1	4.673193414606617	5.164063925398611	42.42740443864592	0.7894404299606156	0.8818365399229123	0.11598376500949753	0.7206700726984488	0.7724471833469775	0.864284300886386	86	4	86	62	2	132	62
SNORD127	0.3499493310115446	1.7034272257042624	2.518863233947734	3.086251994721916	3.8336184481644366	0.11592062188028	0.13312351862096725	0.29519857611265915	0.28571003962697467	0	0	0	1	1	18	6
SMARCB1	4.983104065047187	5.09032002369216	40.8121019665502	0.49922098771788315	0.5089857829448272	0.11586815600380612	0.737368157906955	0.8285585908760044	0.9209051949923752	101	10	39	58	13	161	36
ARMC7	2.9147367970063267	3.272178525864593	10.104540260996801	1.0369185351223795	0.9796397438466399	0.11570099957474213	0.5691744583491739	0.7658290857942784	0.8528412869964191	26	3	12	8	1	50	11
IRX5	1.3529633727388855	2.319218752216828	3.8535344360649706	2.1576346864604043	2.0303935238753876	0.11564462605904699	0.26290342211160905	0.5634698239064017	0.6931216604282219	4	0	3	7	0	42	3
RP11-156P1.3	3.062524297185413	3.5405962017461996	12.760546958847716	1.452531815933657	1.1292012599600387	0.11563817530817319	0.49288741321301266	0.7343830184091975	0.8419928409738175	31	2	16	2	5	63	15
CADPS2	5.983145508706833	6.032707445326689	80.84875918964457	0.429357792212581	0.39785770632283884	0.11563614082373239	0.7374561856078076	0.8463107993503259	0.9286221087639593	164	26	114	74	33	307	65
RAB30	4.420505011332143	4.533705959785476	27.983369311515006	0.609910357029473	0.5837941096001317	0.1155884621701723	0.6951430564206136	0.8228884614526891	0.9055463083694313	43	7	31	25	17	94	29
NTHL1	1.9168677309997195	2.353644877363572	4.550169374874583	1.3037526456981676	1.4056483515802762	0.11556535359387377	0.46858001426150453	0.6801765626950285	0.792207397025432	7	1	5	4	1	29	5
RN7SL752P	3.666010001371649	4.388007092094379	26.52889312447365	1.830535990513985	1.5597713447956039	0.11540468746260857	0.37080638492640083	0.6501986671961149	0.7849696606941203	6	22	8	18	4	60	52
PSEN2	3.515836756621341	3.6968849043498593	14.559927681308451	0.6271346461113203	0.7457002183490082	0.1153263687536849	0.7246648398084342	0.7979414702322305	0.8909608907977171	33	4	13	18	4	53	17
MAP7	4.754731261618195	4.987466891386233	37.872793880341376	0.8106290465808179	0.6739209112009021	0.11530933916288326	0.6207322353255122	0.7957036353210594	0.9014644477406412	44	16	42	81	4	179	31
PCED1A	4.10684769573114	4.301933209457623	22.684025199445305	0.5223306001639613	0.65492156104028465	0.11530449126212929	0.7605166424984414	0.8099422275109249	0.9014644477406412	50	4	26	39	5	80	26
GNG2	4.697140211420317	4.8833704117365535	35.92055790467797	0.9319662411322319	0.7041891862756332	0.11526712724188078	0.5602165094736488	0.7814979535118901	0.8961254446001264	37	16	70	17	12	140	36
GPIHBP1	2.5112816411886705	3.574197638116201	13.309935911823993	2.5216978888681623	1.7465036997012968	0.11526252291173993	0.23950070995084535	0.6483833168807712	0.7312698737451219	5	0	30	1	6	60	24
ZNF526	3.874705417657376	4.133781134546418	19.83266894494181	0.6559510078930808	0.7136722661378504	0.11525752316499992	0.7143083288011116	0.8054702232008689	0.8948229449441468	39	2	24	38	5	78	22
HSPA7	2.725283199458727	3.295697146491444	9.906686904307287	1.3121386385588343	1.060264433768221	0.11514579831662555	0.5294513009605976	0.7678286071053202	0.8500001139226883	23	0	16	11	2	58	10
TOR3A	3.4555697477900766	3.6442845561636705	14.382097937758935	0.79934080323458645	0.79416725217056	0.11513467088126349	0.6575656401174697	0.7927481209281985	0.8828736439696253	29	7	11	11	4	54	16
ACTR8	4.0037966928408455	4.210235536058404	21.271457527582648	0.7181499081296174	0.6794447596123867	0.11513164926967813	0.6748186363435801	0.8087267309632252	0.9007120402855741	55	3	22	21	9	92	20
RP11-876N24.3	1.9789823578084402	2.504384864105264	5.573013202130545	1.3796629037789363	1.3943330177314952	0.11507109560835091	0.5013207146450351	0.7214524105857636	0.7872596318429218	6	3	5	6	0	26	8
ZSCAN2	1.7992403436200473	2.4279721619673458	4.793177310525129	1.5809879341820214	1.536324825999765	0.11493625875984562	0.4153021198300959	0.6791150128470558	0.770912321455709	10	1	6	3	0	28	7
PLIN3	4.582124168923489	4.809856129254019	32.787124303522326	0.6453895441278474	0.6398627422288136	0.11488284100136577	0.7058455206142408	0.8087519444360016	0.9043770969555072	89	8	37	49	4	144	30
NLRC5	6.138783107713955	6.400092059082869	103.23521230791384	0.800012903778105	0.6800423193709584	0.114766516285534	0.6253895357047587	0.7927481209281985	0.8996074931102434	149	17	285	112	14	427	102
MFAP3L	2.1736030468939624	2.7405716369277515	6.919737090070325	1.4003126422110967	1.5148092728017086	0.11471344232900352	0.5148252487503754	0.6801765626950285	0.7641518963830941	3	2	3	15	1	24	13
KIF18B	1.881597618187613	2.6283447300841014	5.807439548489276	1.9364385097925938	1.602358529501042	0.11470568285225159	0.3480173504272213	0.6746634132194936	0.7628720636561678	10	0	1	7	3	42	6
OXR1	5.690904309017845	5.763267430230484	66.56866983213219	0.4218271065833027	0.43044347771393066	0.11469708839678512	0.7577848797765857	0.8433346016813853	0.9266575039972023	132	15	107	67	28	236	60
PHACTR4	6.360351881962501	6.390876832328791	104.10937990327926	0.34992591440626686	0.3453266269095624	0.11467173347467025	0.7722844349211602	0.8588187531725009	0.9378113648900956	195	36	113	157	38	381	83
KIAA1109	8.109971402193592	8.204173457454338	367.87611766161	0.4837250214713188	0.44203202655191354	0.11466123090981058	0.7246945041352291	0.8465239534850061	0.9266575039972023	791	61	690	454	113	1339	327
CD3G	1.3720636979820435	2.9996252686237117	8.070768203788463	3.903623987645985	2.726731480217916	0.11461795047328242	0.08206590815050567	0.4552231625494443	0.5548553516510789	0	3	12	0	0	70	12
SNORA36B	1.9037568381293186	2.598188540761648	6.911692153086846	1.369812435771358	1.945293637051868	0.11449260943874776	0.6345634076650106	0.6130549309431269	0.6764085378620225	1	2	4	3	4	14	16
PMM2	4.987091565150077	5.109531845711297	41.63314866023423	0.36625148044810074	0.5400615213206895	0.11445981890901276	0.8258588153146477	0.8228884614526891	0.9157912344606859	68	11	49	82	10	119	49
CDC6	2.5473776792918765	3.260950604442887	10.043492962278115	1.6628516268351121	1.3265047217268138	0.11437257052721371	0.44195792816054075	0.7216857738760538	0.8103477051334735	30	3	3	10	0	47	15
ANXA3	5.531830948535676	5.704315896516737	62.977000665549284	0.6011963491157815	0.5580441608071866	0.11434126295452197	0.7058455206142408	0.820545043664114	0.9157912344606859	172	8	70	81	23	292	48
MDH1	5.357309059601156	5.423162760770702	52.88095761149483	0.573525682728416	0.45716361471012285	0.11433097967406422	0.6752346992303762	0.8395227210332206	0.9251044956969482	91	22	45	57	25	216	40
STRBP	4.244479983973506	4.38856677975069	24.866128869941026	0.6678561913857707	0.6139919190979825	0.11430158286703515	0.6803076081044688	0.8203236436623936	0.9055463083694313	30	12	43	25	5	95	24
GRK6	4.508667548975838	4.764367203767593	31.78821617584472	0.6313739231740286	0.6800008086268527	0.11423193664151632	0.71824300429408106	0.8029363053524865	0.8996074931102434	54	4	74	38	6	117	36
GRB7	1.4958470884214137	2.3022792529495226	3.981768530658633	1.9256873744358978	1.779654402940459	0.11421418254671692	0.29484241392064936	0.6213907741795525	0.7312698737451219	5	0	6	5	0	32	5
FREM2	3.7472008461702058	4.019245138553723	19.34477872086625	1.1210529512858207	0.8975359333384474	0.11421031056620927	0.5538941337005523	0.7678286071053202	0.8677970266071195	23	7	5	28	10	71	23
UFC1	4.496696546327241	4.6136191572812795	29.74345042513377	0.7428290651250974	0.5981657274084143	0.11420270753154863	0.6196057625569097	0.8164815203098863	0.9055463083694313	27	9	39	30	18	111	28
MSI2	5.878602248193216	5.968524934419239	77.75126366916413	0.6337778914626063	0.5003169400382351	0.11406270722224023	0.6675545248645759	0.8206927574516732	0.9219056896151292	57	29	122	107	33	290	69
RANBP6	4.2512182340927485	4.334834821732733	24.06853334722488	0.4844340137100694	0.5458428815772276	0.11404144993654043	0.7547581571402308	0.8380808540462634	0.9136355927763733	37	10	32	25	8	79	25
CCDC18	3.974886692450924	4.199161343329055	21.749138085382974	0.8506634970380598	0.7406165674419541	0.11397378770661673	0.6037328731931993	0.7985436075199477	0.8909760653070663	40	3	17	19	15	83	23
ITPK1-AS1	2.038237491775838	2.577391338502201	5.915137965415465	1.144019871845694	1.3997097729946781	0.11393457939112225	0.621557949295426	0.718943880928224	0.7872596318429218	6	2	8	7	0	20	11
MELK	1.795372164060684	2.5822215442425502	6.279225586071433	1.9205817210112979	1.8152335914943385	0.11389392198412257	0.45930881326416895	0.6558022221593237	0.7079825882180465	5	3	0	8	1	24	12
BCL2L11	4.981585733796811	5.103040115431859	41.58329787408329	0.6060238660677453	0.5558450644444621	0.11389120940783119	0.7028604147107861	0.8164815203098863	0.915392161197582	37	11	54	85	15	150	41
RASGRP2	4.100339253914542	4.547314554400382	26.816536029894987	0.9417867066291044	0.8768040473178316	0.11380675812986783	0.6261654362143453	0.7771859641434122	0.8689195010390689	51	2	69	23	3	106	34
PRKRA	4.980491781296423	5.033139627062524	39.730507973566574	0.37903803309394724	0.4337400587210434	0.11374707220002582	0.7882703424899788	0.8452095506062228	0.9266575039972023	65	13	57	48	15	131	38
GATB	2.8064656795776193	3.233512227076151	10.13273426723361	1.1699677250583491	1.1500576206653286	0.1137232606209353	0.5679419673516725	0.7372207086016321	0.8387719033334351	28	3	3	9	2	39	15
EEPD1	3.651506788745025	3.8589177328495095	16.767813574439074	0.6554294098468344	0.7883116984134063	0.113690433519848	0.7330545588942253	0.7889762133059599	0.8864964047640242	40	4	16	11	7	52	22
KIF20A	2.8157988135878496	3.3465150933543475	11.066161024966148	1.7089752779869822	1.2791855340098828	0.11368771120758704	0.40514329939695115	0.7103318003845518	0.8232289042469653	27	5	2	5	3	69	10
N6AMT2	1.264889895458606	2.197562700103684	4.177489203308891	2.313776891779406	2.1960196989508525	0.11362980713582009	0.30725189894727933	0.5676154743325345	0.638540056821022	8	1	1	0	1	23	8
P2RX1	2.6949708577703926	3.407245611792729	10.614712402188223	1.583693400408405	1.1830035498404632	0.11361942632647988	0.4552265109043062	0.7437892222768331	0.8419928409738175	19	0	24	11	1	75	9
HMGN1P38	0.5261622067572272	1.6395526074385602	2.41319676754782	2.5273785917222726	3.2476182762908	0.11360716727749046	0.21782007986537505	0.37573706182515654	NA	1	0	1	0	1	14	6
GAS5	7.254756477816912	7.523962764348526	234.29247467258674	0.9795773296601322	0.7802305704234898	0.11358589421091861	0.576134169421044	0.7658290857942784	0.891823384945778	204	111	83	233	141	589	323
EXOSC10	5.538150381531676	5.734349180493873	64.5139342621845	0.5064333385286576	0.5791562298090467	0.11358584228123626	0.7643278034368117	0.8201113393950555	0.9116905814231507	170	15	93	89	8	212	72
THUMPD3-AS1	3.3227336840773054	3.5682855862546177	12.899140906554184	0.8524373440798851	0.7799571205616694	0.11358009797000193	0.6334916196917104	0.7996086419953508	0.8909608907977171	18	5	16	21	2	72	9
WARS	8.289459860880909	8.405085243801317	429.9395615964271	0.7073797928938823	0.5425903984776693	0.11352095757811927	0.5486142285473149	0.8119653360387602	0.9209051949923752	514	285	372	392	134	1532	410
SULT1C4	2.5226252972368175	3.141206766502257	8.962706178692084	1.5928094460366895	1.2281159942248128	0.11347083390675135	0.4315494274619507	0.7414416692705501	0.8346293339900381	6	0	21	9	3	52	10
SLC16A5	3.2244712823480524	3.819348993154809	15.448857992778509	1.238593347857667	0.9897333977023948	0.11346899789522367	0.5852955372245883	0.7801626469658939	0.8528412869964191	46	4	18	14	0	70	19
CTSF	2.6511691663467656	3.1382236297356574	9.502204165716963	1.6790960044393741	1.28247081343102	0.11345820772347082	0.41582127495757903	0.7146553536614048	0.819472606594426	2	2	16	7	5	53	10
YIPF2	3.683532999725373	3.8274007703187225	16.115100013541507	0.6280091101335453	0.646368947306368	0.1133558742313332	0.7058455206142408	0.8251596274453395	0.9027493641623241	31	6	16	22	4	67	15
SEC13	5.993576766661875	6.039245720042724	81.00039570490326	0.3550944528943774	0.3736940820788266	0.11331321456606666	0.7818228600507974	0.855382259465417	0.9357181386182291	170	22	93	116	31	288	69
CTC-479C5.12	2.2606335264978337	2.8349715648844818	6.946674979249627	1.253200095270755	1.2441843372475918	0.11327292168268557	0.5549703771014173	0.7418841389106926	0.8213674536214933	12	1	11	9	0	30	11
PRKCD	5.607796376005828	5.653491760770373	61.91546461485066	0.36481394185300187	0.39023389003750314	0.11319504111999291	0.7816211362609767	0.8533427119115428	0.9343577102792201	103	25	75	93	18	208	56
SOD1	6.40441823256378	6.467281742409886	110.84006745994185	0.5303147604118085	0.4412182181813071	0.11315148899081091	0.6861863249015236	0.8380808540462634	0.9266575039972023	108	40	120	162	58	375	102
DOPEY2	5.100509247712517	5.272582850530326	46.03380111109609	0.570619451972006	0.5602483207011186	0.11314546973650158	0.7202719516635953	0.8228884614526891	0.9163615208015019	126	7	50	68	13	208	37
RP11-400F19.6	0.3937854416437251	1.6207283932979364	2.3586672534132602	2.459879124933401	3.5619032289400967	0.11311214978345892	0.22281978183293075	0.31878689025852247	NA	2	0	0	1	0	10	8
APAF1	5.553432493346795	5.61256423054285	59.72638371390189	0.4258633313312632	0.4085515948843991	0.11310762187927802	0.7462034118142612	0.8484411171148859	0.9315214621108164	90	19	106	73	20	247	44
AEBP2	5.500952068240657	5.629062867002901	60.431672987082784	0.6111874157656267	0.5301365905186886	0.11308387624958034	0.6828090505260658	0.8228884614526891	0.9209051949923752	86	24	128	55	12	248	51
NOP10	4.370606436653127	4.615874912425834	30.011044881699988	1.2442646999511857	0.8359032748040308	0.11307137385138025	0.3855357728470964	0.7658290857942784	0.8886179630221264	19	8	22	29	24	140	26
MSMB	-0.1901378213920376	1.8685867088959185	3.6357895175819084	1.6595310112435446	5.376252656947175	0.11306794895004914	0.7064095297344121	0.17001103171630533	0.1463645456441137	0	0	1	0	0	1	17
FZR1	4.1646596734144365	4.4323801312294755	24.63330294984181	0.6457041767950058	0.6788129385377714	0.11301924376114023	0.7143637031267726	0.8113392902679463	0.9014644477406412	54	3	35	45	4	104	25
ACYP2	2.328614665481755	2.727307568403958	6.667932252535676	1.2934987119511994	1.2134405184550776	0.11295709482793888	0.4950896417806822	0.7285006744860398	0.8341033949901829	7	4	5	7	1	43	5
TRNT1	4.281726948932647	4.365788573300786	24.399766079399548	0.5076587078908222	0.5252160489775285	0.11295128274925821	0.737368157906955	0.8397549496287096	0.9182422493722543	31	8	32	37	9	89	23
AGPAT4	3.4324303640089884	3.7921444028176268	14.934989940590835	0.8769041289676625	0.8110546437174152	0.11285057378837625	0.6455423144891183	0.7957036353210594	0.8902910208104122	34	1	21	24	3	76	14
NUMA1	7.5788423807973055	7.662880972076845	252.24804745526095	0.4146856895135328	0.41905931788559164	0.11274423793067084	0.7580000366599249	0.8512408825829771	0.9286221087639593	600	58	383	377	56	843	238
SUCLG2	5.451261295223273	5.547529023393064	58.216918839548505	0.727702230959738	0.5319090809809044	0.11273889863013202	0.58641617511904	0.8164815203098863	0.9209051949923752	69	31	72	41	25	228	49
ACP2	4.295808621355488	4.604505792195657	29.373662372867905	1.112339206691066	0.8495688679043549	0.11267762058271809	0.5230599496802857	0.7678286071053202	0.8832093863672239	52	18	10	39	4	118	32
TBC1D25	2.768167726907844	3.0839229930371674	8.758263846058249	1.014924525564977	0.9530050196379007	0.11267076564326642	0.5800117012563127	0.7778170497692413	0.86397718836159	16	1	12	7	4	47	8
CELSR1	5.7733270571170845	5.909092367710644	73.45240326825865	0.5532951952624348	0.515814440847155	0.11254909871668765	0.7123904456871449	0.8276944826975305	0.9216216569335527	139	25	70	152	12	289	65
SNORA11	3.4561569177278595	4.0222083971357305	20.44575547076762	1.2665409618402619	1.3991680097445818	0.11253621875037412	0.6028930709628172	0.6857528880703111	0.8103042215675119	5	15	14	11	5	37	40
CELSR2	3.320689398460492	3.547274926483843	12.668625386769026	0.7613640524055665	0.748226156780683	0.11250074830527768	0.6681698667279856	0.8087267309632252	0.8948229449441468	22	4	16	20	2	62	11
POU2F2	3.738541435996714	4.445612441291929	26.180553665358957	1.6815767624029732	1.1663572288861044	0.11246655906542555	0.43081715390750547	0.7282597638224272	0.8454990009094311	16	17	43	19	0	107	35
NPM1P27	3.6739944987195825	3.8422405328276414	16.898392564458682	0.7463229980484322	0.731961412152506	0.11241983702420286	0.6667683643110799	0.8089625523499184	0.8909760653070663	24	4	13	17	11	58	19
EPHA7	0.6736937295726757	1.932856012609025	3.4254149775796896	2.0841099137313344	3.0264829589502407	0.11238693435484697	0.4417882402898698	0.4352482446426259	0.46061599712063456	0	0	3	3	0	8	12
MTERF4	5.235488265646802	5.287955807867941	47.793972881248365	0.3347052750104432	0.4270051554399153	0.1121969548114565	0.8194078533157636	0.8446113248159202	0.927986424195505	71	17	70	64	16	143	49
KIAA1161	2.7799003791149834	3.3980934426020863	11.224415780807151	1.3731803472880877	1.1416790522444031	0.1121933405179302	0.5299601461391514	0.7618921582283555	0.8438041735389595	18	3	6	26	0	48	16
IGLV3-9	0.1983889789985868	1.9496410758497604	2.503036649009609	3.589859138377144	4.281768412407771	0.11206182474970357	0.07406483257238675	0.1804769348360918	0.3108169893068901	0	0	0	2	0	41	2
SNORA58	3.3560583108526956	4.338386206613324	25.788775506252275	2.401826106873766	1.8630855469376575	0.112034130117159	0.311601044024171	0.6060942623546399	0.7505988856415777	2	15	10	4	12	56	56
SCD	7.995530711417663	8.528567360856508	468.84764607441474	1.876096155058607	1.0779814361955133	0.1119925065411465	0.32072917041120397	0.7311000169868225	0.8584272886614949	111	203	139	348	348	2487	456
FGFR2	4.138994152348975	4.374074608268114	24.66605907925993	1.0733654475225705	0.7823547240870183	0.11197837300790481	0.5332466232599912	0.7801626469658939	0.891823384945778	47	13	9	26	8	128	18
TECPR2	5.258949297422681	5.345207192841572	49.13712017112779	0.398954750139657	0.448900369747218	0.1118599866698135	0.7816211362609767	0.8424205264230838	0.927528751332212	84	14	89	67	12	177	45
SNORD3A	9.18356472357205	9.549578062123103	957.1937301692586	1.2655477820913972	0.8813663756730546	0.11179739768853839	0.4895656464382493	0.7659478391946628	0.8870557393723796	505	623	315	832	456	2822	1304
ZNF346	3.41616882319091	3.7664240644316456	14.79043764051004	0.9812598411454742	0.8743743960167113	0.11165172272864056	0.5933381649114738	0.7801444360347279	0.8795202546332435	40	2	25	9	3	73	15
DTYMK	2.1912025285459777	2.7657763806777993	6.571886591925365	1.483192572213224	1.2683147719927206	0.11161134180319145	0.4715827178412881	0.7381315160324545	0.8300949731770262	14	3	5	6	0	43	6
PARP2	3.915387986382412	4.259641223832713	21.529607124991482	0.9437682771458625	0.8180537353968412	0.11156273100974423	0.6027390022064315	0.7812108573279536	0.8902910208104122	70	3	14	30	4	109	20
UBE2E1	5.369223176920087	5.449679402124822	53.52997554840421	0.5479908683158506	0.46196732726685064	0.11153601334399109	0.699411041098126	0.8399788610318075	0.9266575039972023	56	14	70	86	27	213	43
B3GALT4	0.8431385784605498	1.6973448033856031	2.562665906343802	1.9865256684830395	2.5906175487517222	0.11148761251369592	0.31576680010227237	0.46458211097536706	0.5385392119610883	1	0	1	2	1	13	6
ATXN7L1	4.35307894542841	4.472923127211592	26.182584568352457	0.5784266034612453	0.5636911306711455	0.11142128060798735	0.71824300429408106	0.8285585908760044	0.9160137517335392	62	8	21	33	9	103	24
IGLV1-36	0.4596388392788256	2.0153525463270032	3.0573730281965865	3.5860357732176724	3.5790477319697342	0.11137663198912486	0.0523161413819403	0.30137318046328837	0.3988275404894835	0	0	0	4	0	31	6
MINPP1	3.867418600719692	4.0141895760401605	19.071423446753688	0.7603317531691762	0.6605106190145835	0.1113344903467424	0.6413856146370479	0.8228884614526891	0.9014644477406412	31	5	16	17	12	75	18
C2orf88	2.611871196184605	3.060032043659986	8.763896536594206	1.207367822779826	1.181048405242271	0.11129245551254648	0.5464818856781604	0.738246219305648	0.8382631303910257	11	1	3	19	3	35	13
MFSD8	3.63771533583627	3.7728231302868234	16.090731733938636	0.7022071282262667	0.7077569076410504	0.11126476165080827	0.6903783757252768	0.814850085015168	0.8948229449441468	16	6	14	21	8	54	18
GBP4	6.381554662687452	6.787710681882271	139.9832711952168	1.5814255394475203	0.9665672017813127	0.1112545297414964	0.27768263255965614	0.7318617171783535	0.8743629906244168	56	116	147	75	25	620	149
ATP13A1	5.141050054036762	5.440073875452954	52.31869713300124	0.6914640202891024	0.714121653579932	0.11120527074812389	0.7143637031267726	0.7957899137128297	0.8961254446001264	173	14	45	60	5	166	66
BTN2A2	4.441247374143412	4.607674315257649	29.268652314960413	0.5765859430922562	0.6005713952018692	0.11113907684992931	0.729790081341034	0.8255188887989021	0.9108988562262833	38	15	42	39	4	96	32
PRKAR1B	3.0403084661550794	3.5624962231457284	13.062531977563317	1.2204167940651027	0.9638175104032954	0.11108575364604606	0.5722463896340667	0.793171739667669	0.86397718836159	28	0	11	12	8	58	15
CENPO	2.669583128229945	3.3445593673913425	11.156652699952804	1.7731115385379503	1.3990156729291807	0.11104527640686988	0.4001027226323211	0.7022305065941855	0.8059096877052588	32	5	2	4	1	49	17
DCTN2	5.697998876416303	5.7848572511424665	67.99547039544208	0.566207212234946	0.47523168565336577	0.11095541412691054	0.699411041098126	0.8363416618311067	0.9266575039972023	160	25	75	48	27	256	59
FAM32A	5.8183055044067915	5.883791367085116	73.33690828729694	0.5535252338722382	0.4414971268854254	0.11094398021498011	0.6821072013048417	0.8399788610318075	0.927986424195505	88	26	64	114	38	279	60
BPGM	4.267672057268887	4.529786472958691	26.994683125578064	0.5517241940216361	0.6662774593020797	0.11082445302572491	0.7716735632816953	0.8181217854685392	0.9014644477406412	66	2	34	34	10	87	33
KARS	6.078911051906626	6.143001749430701	86.87910790675271	0.36118543477558607	0.39011945296550493	0.11075243688920436	0.7871625981161844	0.8544240560473004	0.9368077191746279	181	19	106	142	31	308	76
PIGB	2.4493651450688865	2.812175204969403	7.223506682714181	1.1983100717341688	1.1191490226637881	0.1107220018279145	0.5257914309299762	0.7576492071043913	0.8454990009094311	10	4	4	9	1	39	7
C2orf43	3.056155650038432	3.321739968882853	11.142232456947655	0.898169908624874	0.9201276842014192	0.11061584056957288	0.6440868986819926	0.7805860133820405	0.8664623757701112	14	2	6	18	6	41	14
ACOX2	2.3367099907608684	2.914394359639665	7.232916611796929	1.3977184294406289	1.190228948709208	0.11059641120014209	0.5078207988732782	0.7552157617467493	0.8454990009094311	13	0	6	11	3	53	5
TCEB2	4.8362179926552145	4.930128491942406	36.976743144629694	0.4479926576787657	0.5165398670119106	0.1105845156338538	0.7760708662244122	0.8339727134181817	0.9213307632204822	83	14	42	32	12	113	40
APOBEC3B	0.29531846276730944	1.604981070280988	1.9436613529634286	2.992096736751056	3.7992072979568228	0.11058298238607306	0.08905043851110207	0.25471463514409337	NA	0	0	1	1	0	20	4
CCDC34	2.6540210751509217	3.048958958538748	8.61145396889741	1.1932030001075273	1.0938418312124678	0.11055525005013775	0.5281309980008904	0.7582103270167483	0.8481666908762334	22	1	5	6	4	42	10
DLG3	4.279745967271162	4.596411823241849	28.030847034526804	0.8629125428107736	0.7600159977005786	0.11051805637030898	0.6247804411165903	0.7904339174431279	0.8947907116377118	28	3	36	75	6	118	30
POLR2G	3.926708584533122	4.137290658290991	21.418421299183155	0.9828525140314078	0.812209823692495	0.11050823787122044	0.5596359202264494	0.7820816079180569	0.8881613366696212	29	8	16	10	14	72	25
ANXA4	5.879658149060482	5.957583329220246	77.48912961007564	0.6255621965256375	0.47294109706931803	0.11049875214905008	0.6413856146370479	0.8335679419963565	0.9266575039972023	92	31	58	111	41	298	64
MCCC2	5.08429401564116	5.207361828675095	44.75754730497751	0.6252704475435483	0.5280682307416333	0.1104747692428457	0.6821072013048417	0.8277238865663626	0.922985177674707	64	20	39	86	10	201	33
PMS2P1	1.535835932623562	2.3078461187860855	4.995736554820643	2.032526282455899	1.9764251684113219	0.11046029845808457	0.30565683035385566	0.6150232012949763	0.6871310644613432	3	4	2	2	0	25	8
SNORD15B	5.5336150204099255	5.881258370405824	75.05834175427164	1.3393384263448451	0.9365027837995287	0.11044752115456308	0.43313189394074064	0.7386406836573618	0.8770274089690515	29	43	41	57	42	202	107
DPEP2	2.332580362549754	3.141369929399604	9.08367145033959	1.6809347712371454	1.4491046918293928	0.11043723144403274	0.43046264226731346	0.7103318003845518	0.7916139095227951	7	0	26	5	1	35	17
DTL	2.102811218485062	2.7688909225795286	6.979196153846151	1.7949485339233062	1.5612524840541093	0.11043381064086837	0.4124714348316294	0.6801765626950285	0.7743816950744196	18	2	1	2	2	33	11
S1PR4	0.5131239128190396	1.8876011650619036	2.472227753666325	3.0753714942749695	3.3167963551124395	0.11042702211412253	0.0932765792400539	0.31878689025852247	NA	1	0	3	0	0	32	3
L3MBTL2	4.234352566136332	4.4943038382100955	26.304401314327066	0.6543446977446673	0.708980118308847	0.11040403608808348	0.7297450966657735	0.8046185425621072	0.8982306984225205	71	3	18	40	9	89	32
PMPCB	4.905480140820126	5.110117485351634	42.077520528024664	0.8227090737754519	0.6417089245373174	0.11029413207610604	0.5767874015134488	0.8054702232008689	0.9085073762806801	61	27	49	45	5	197	32
SNORA79	4.320615685121651	4.905188179733111	38.154509495921424	2.083538780666226	1.3320187900084546	0.11027388188886922	0.2062902155529479	0.6801765626950285	0.8402310118691694	11	25	11	15	20	123	59
CEP162	4.362461734155257	4.490800008515755	26.60001780997677	0.6142510252433141	0.5789634855586226	0.11026473429408452	0.7058455206142408	0.8255188887989021	0.9157842112993367	65	8	30	20	10	103	25
LRIG1	4.9327378870844525	5.053130867687284	40.23052398439092	0.6016082985948903	0.5245724585035924	0.11020904275851766	0.6904454507138218	0.8348233226184645	0.9221881786694552	46	19	71	49	8	158	35
USP40	5.201963808034022	5.3556945795750694	49.84824059664304	0.6021177707784644	0.5754701808922963	0.11015281891099128	0.7208309440114425	0.8167153676692284	0.9157912344606859	97	11	28	96	20	164	54
PCSK9	1.4239856755606497	2.356483829009655	4.9384225058744216	2.247575655787693	2.0153076187251893	0.11010939865207217	0.3316390053497512	0.6195660483019542	0.6871310644613432	6	0	4	0	3	25	9
FANCL	2.713331421603121	2.9936198430527674	8.220109190192247	0.9799748516548715	0.9650851189428953	0.11009592156234839	0.5954614418643495	0.7766717803793843	0.864284300886386	18	2	6	8	3	42	8
HAAO	2.1706268321200817	2.697042572067078	6.25151532571258	1.5190427110387392	1.3615680139600619	0.10998727677157304	0.4327851752429743	0.7022305065941855	0.8145974023789457	17	2	3	3	1	38	7
FRG1B	3.084848360553392	3.581987631135644	13.791004271016337	1.5808191028807421	1.1759827220553074	0.1097423729605361	0.37523143013495164	0.7337618117068854	0.8454990009094311	17	1	4	12	12	68	15
GBP2	7.414475234846771	7.57638064548883	240.67604603756834	0.8488615704280371	0.5992578542010316	0.10967219583496098	0.5553043748995521	0.8014352628315947	0.9168248570997442	205	132	431	133	79	964	216
COQ5	3.303851767517996	3.760503538809622	14.604759134841501	1.1720677952433367	0.9528592062032654	0.10945792799916292	0.5346743703619299	0.7724471833469775	0.8689195010390689	33	3	8	32	1	80	14
ALAS1	5.548805455555096	5.594044795519179	59.17071430194159	0.30798045808783564	0.38118778706916917	0.10927983928985155	0.8250922622929966	0.8559942750704707	0.9378113648900956	107	19	85	81	19	189	56
CDC45	1.7712517421950105	2.319276687171203	4.772570387639875	1.2094567196264672	1.521409442350252	0.10924796733005142	0.5955447591761384	0.6997961690787337	0.7734820339455964	6	2	4	5	0	17	9
KIF22	3.3598663100244606	3.780331853447211	15.53491034478462	1.3731852813819019	1.0247240948298035	0.10922258240240709	0.4642959218720278	0.7584537563069238	0.86397718836159	36	9	5	13	2	92	12
FAM105A	5.212073608517178	5.300887726798002	48.74390671460338	0.5780577791854947	0.5070848034018414	0.10919055115943016	0.6969052199333707	0.8306772579722635	0.9237252491904595	50	24	77	45	17	157	49
COPG2	3.538632908901929	3.8297070289431154	15.734335807312839	0.7672646441676122	0.7167969576682768	0.10915019180854744	0.6861863249015236	0.8235524410885222	0.9014644477406412	27	1	26	22	6	71	15
TNFAIP8L1	3.7225288432442176	4.103726413614199	19.79642018287596	0.9646511240042719	0.8537178088789461	0.10914067221991727	0.621557949295426	0.7861995391982743	0.8836173396672558	18	1	45	19	9	72	25
DPY30	3.7261174743029257	3.8844434315628598	17.62981780519593	0.9494743094588306	0.7266830238041595	0.10912502389084512	0.5425570502670904	0.8113392902679463	0.8951546481912216	18	10	14	15	8	76	15
NUF2	0.65665938637592	2.107474893960641	3.0798163582687152	3.1902643403293327	3.0730987644618306	0.10904799600011578	0.10038250352102605	0.3686012410746255	0.5076671746379594	1	0	0	5	0	41	3
GSTP1	6.561970449372331	6.616332877454218	122.95580289006327	0.4821658651858728	0.4045415549589502	0.1090332114861498	0.7044115204715926	0.8452095506062228	0.9358200580450966	215	63	106	142	43	432	106
RNF113A	2.791058364342422	3.4879433235961588	11.657970558609556	1.417176890311686	1.119675637927515	0.10902917791813481	0.5196359447830033	0.7658290857942784	0.847099126881051	33	1	19	10	0	55	16
RFWD3	4.632898456353968	4.749120623438886	31.86709621398014	0.49868955447327273	0.5157219423522388	0.10899632024292144	0.7398778563148604	0.8381885585201879	0.9246001465204865	45	9	41	64	8	123	29
TNFRSF25	2.4671696932701037	3.159082735702634	9.089200290238363	1.8505573017404455	1.3761558115705128	0.10893262827696973	0.35076632808663216	0.7054333159117582	0.8148608100341667	2	1	23	11	1	51	12
MRPL40	3.8107022161315447	3.9790599257668764	18.41608186004105	0.7080557096745949	0.691161879409095	0.10887438381942048	0.6944059210926169	0.8160538680475787	0.9014644477406412	39	5	11	20	9	66	20
YAE1D1	2.21004049896377	2.771126060405934	6.967354410313459	1.5130569864295316	1.2813861740059067	0.10884866840263252	0.45938488095417274	0.7495002835534521	0.824168867919713	7	0	9	4	5	37	8
PDPR	5.618353792248772	5.709136819070744	63.97536283041682	0.46757976097873605	0.4582248132685692	0.10876956581986436	0.7455682543618313	0.8403039527366352	0.927986424195505	158	19	94	52	20	228	59
CEP55	2.454250674532575	3.300972520642996	11.47004776787117	2.4861423861927703	1.724552633156551	0.10876787589114485	0.30421396064760553	0.6569740200510504	0.769344033380413	8	5	0	5	7	61	15
BCAP31	6.009897036384676	6.068541458118141	82.7755338509194	0.40202596448772265	0.38692649963216114	0.10875710050321467	0.759368935495538	0.8555225172975109	0.9378113648900956	182	20	94	99	38	303	69
ST3GAL2	4.700300317157487	4.817826946779525	33.71313285913779	0.5011229406248486	0.4983077561952353	0.10870424650117487	0.7385621692471794	0.8424205264230838	0.9266575039972023	50	14	54	48	6	129	30
GPR114	0.9258547548019741	2.0174216988273024	3.0474810401679915	2.5943216343734607	2.4930979797405697	0.10866743349446294	0.14517260797068032	0.4794456400178029	0.6157703208300503	1	0	6	1	0	27	5
SLCO3A1	5.479848214758773	5.544074317359328	57.00193877524937	0.3393143826464245	0.41500956690661833	0.10857514578873725	0.8153819914099154	0.8495581564441995	0.9355685100725043	89	17	101	76	17	181	56
CLEC1B	0.8567699449003616	1.9770837339493268	2.7457705891842603	2.1117276948164463	2.6272428997862645	0.10852445282626445	0.3755001865580989	0.4352482446426259	0.6046675289917545	1	0	2	2	1	37	1
EXOC3	5.6413522132233895	5.829229476286245	68.70247332034707	0.5360995197343428	0.5446968449566421	0.10851927740669894	0.7378500535706581	0.8339727134181817	0.9210368173749084	183	13	98	106	10	271	64
IFI16	7.864057777282575	7.900582811461661	301.44830459837164	0.42088241410535376	0.36017728957093925	0.1084560179506316	0.7109996051747632	0.8588187531725009	0.9382872670393735	364	115	353	365	159	1028	258
IGHV1-2	0.6434762529844572	2.4015085580598043	4.209665927430518	3.922967225185546	3.3091294789421166	0.10843319051063782	0.04830199800340762	0.34594824686078557	0.458991386479121	0	0	0	7	0	54	5
METTL15	3.740710293374635	3.885643061281685	17.414714743199077	0.6001677965731115	0.6926067060758438	0.10837132124541572	0.7378500535706581	0.8167153676692284	0.9009559141578516	27	6	11	23	8	53	21
UBE2S	2.3058340843814307	3.1702079947327007	8.922395361357944	1.7476845723430217	1.3327051537965926	0.10831447665649775	0.43595746327689244	0.7385235906127838	0.8170727543667736	25	0	7	14	0	44	14
MID1IP1	5.602351245894934	5.67263247480123	62.32351318573199	0.40249106039153704	0.41754803810527763	0.10827548848958017	0.7695624041607643	0.8484411171148859	0.9355685100725043	102	18	69	123	19	224	55
SLC22A31	3.700424477945036	4.168152888260756	20.780523197636455	1.567534807303694	1.0232356544953927	0.10826287217627721	0.4941068922807046	0.7552157617467493	0.8654608417701344	34	6	2	37	8	117	18
ZBED5	4.643003923607672	4.722833632545834	31.516117582038852	0.48799219567972524	0.46263287072826753	0.10822312192260432	0.737368157906955	0.8490539480105288	0.927986424195505	53	9	32	51	13	128	25
MAPK10	3.017279200434764	3.5168002899194812	12.93103831285786	1.5008446940143576	1.140624509791758	0.10821039991927715	0.5325065483380921	0.7515900205545323	0.8470901367357769	27	4	14	1	5	54	17
CAV1	6.881535964997244	6.934175088664138	152.91852145709893	0.4259138942822991	0.38634869794854876	0.10818496059298363	0.7378500535706581	0.8533427119115428	0.9378113648900956	285	62	243	121	52	518	136
ALOX15	1.9023986830229793	3.423746335009582	12.397839268752547	0.5562091405743422	2.1900740671063157	0.10817665279993627	0.9174049053001812	0.6166949059622175	0.6627973138309939	5	2	27	1	0	5	40
LGALS3BP	6.860141551370032	7.048215625671631	165.15036356842285	0.7929096368580959	0.6004560980790308	0.10813030492959684	0.6176475753811301	0.8087519444360016	0.9168248570997442	342	84	92	269	24	687	145
CARD8-AS1	2.084095251993231	2.737433186584235	7.413249929394964	1.3350145831263613	1.6706831685230645	0.10812419143390688	0.6415174575764074	0.6745299375096183	0.7478454166350292	1	3	3	11	2	17	16
UXT	3.8227884363071247	3.944348678830856	17.93152481745684	0.4142568599537212	0.6314071199483164	0.10808932244512605	0.8212185030130253	0.8274544776460535	0.906797285746259	31	5	19	23	7	52	22
FBXO38	5.788261916345413	5.846163479715413	70.72696984953517	0.3949954891354403	0.3921808787659468	0.10807549593484593	0.7656050290880171	0.8549414719697387	0.9378113648900956	95	26	119	106	19	256	60
FAXDC2	5.0180686628903794	5.3376075970316466	49.18967325796432	0.975598711378816	0.7411827854740792	0.10806352542118794	0.5581428050148216	0.79035574861239	0.900907658230543	57	3	93	38	31	201	50
SPIN4	3.0982102340855575	3.37267944944085	11.516869754698808	0.6000726820913984	0.9249388799814728	0.10800734461440832	0.77864225497324	0.7801444360347279	0.8677970266071195	13	2	22	10	4	31	18
BCL3	5.466027984891425	5.548836002330565	57.579116893652404	0.44941154327095073	0.4556174128841968	0.10798146740179071	0.7541876675369736	0.8413457851398296	0.9286221087639593	65	25	93	84	14	185	57
ZNF740	4.7350211353968055	4.825330571143111	34.17016987432534	0.5199841705127138	0.4679136711647024	0.10798008084835142	0.7208309440114425	0.8495581564441995	0.9266575039972023	57	17	43	41	8	138	27
FKBP2	4.6212989274998435	4.8525338726527165	34.5129546454042	0.8784521940653723	0.6834647850109599	0.1079368371936618	0.5893134672535176	0.8003477367986113	0.9056050334052947	75	5	34	24	22	182	23
HMHA1	5.707708040424171	6.203882159821243	89.8844182561729	1.0114058038185423	0.8447470054525307	0.10793078418706341	0.6705777453982875	0.7805860133820405	0.8883991024790631	209	20	180	91	2	330	112
SLC1A4	3.963057897950121	4.249859813328257	21.39022973731528	0.7259380364184295	0.6847132475077272	0.10788929390583807	0.6959688299533205	0.8181217854685392	0.9055463083694313	51	5	31	32	2	109	17
ZNF2	2.099956868048766	2.670436549913346	6.560016791586383	1.3317670390355894	1.3752587302774975	0.10785600238167255	0.5464818856781604	0.7311000169868225	0.8065297900083065	5	0	4	10	4	24	11
KIAA0101	1.484040206997175	2.295802489839053	4.712290044031889	2.0709719070555055	1.9149300072123643	0.10781573884368068	0.3920506292211183	0.6308377118072054	0.7097675559925432	8	2	0	2	1	24	8
TMTC4	3.0128368178373752	3.1994616989245577	10.096006844366878	0.7269858865288633	0.831662809888174	0.10779130828772508	0.7028604147107861	0.7988417235351105	0.8860458479040709	11	3	10	15	4	37	12
VAMP8	5.582517033356157	5.912023039183843	76.52783143858065	1.470030531699028	0.9078577889265105	0.10778417879722	0.2891086753303886	0.7435798614395653	0.8902910208104122	39	58	46	43	30	281	89
FAIM3	1.4284845667448114	2.852936015889134	6.96644686703203	3.3610766553831506	2.311512676835453	0.10777452302554869	0.1160666688791648	0.5581087482712012	0.6593818691773006	0	0	17	1	1	51	12
ZNF503	4.242484082968293	4.4227779445990985	25.955531939294033	0.7943560446252272	0.6959198569788201	0.10769482419430443	0.6502211621238043	0.8046185425621072	0.9014644477406412	55	14	16	18	8	87	29
DAGLB	4.208443300549561	4.449951440066167	25.371131312648078	0.7576099682218201	0.6709682430424788	0.10766453574485947	0.6732967149341811	0.8159995702528379	0.9055463083694313	53	3	49	17	10	109	24
MEI1	1.4846099358784448	2.148286164416546	4.055232101805516	1.1391973425469533	1.8038355626902467	0.10764153965192312	0.6538871294538517	0.6501477223437265	0.717644913757788	7	0	3	3	1	11	10
BCL2L15	1.2242286010878343	2.0151715432234183	3.2748308026816457	2.028753727369959	2.1173333821907816	0.10760610075450751	0.3305295966640161	0.5547746029440123	0.6871310644613432	1	1	1	4	1	29	3
MPND	3.534770422689738	3.847429417689641	16.284680655363182	1.0444890643037164	0.8359368558369444	0.1075432677261658	0.5608548140761115	0.7894568438078002	0.8909760653070663	30	9	9	23	2	93	11
BPTF	8.188555404495288	8.250129503318817	380.5940818736795	0.39107129995861944	0.3701740175924272	0.10751742980398632	0.75499521750629806	0.8639665769511623	0.9382872670393735	898	88	647	413	119	1320	331
UBASH3A	0.9779123601224974	2.173915175790822	3.8125255219920704	2.8791702465063884	2.6121668636503292	0.10751484245909124	0.19391040849685853	0.4815667274961869	0.6001784304345678	0	2	4	1	0	37	4
BRK1	5.387990305831112	5.507774855151752	57.03661151160428	0.7502240540614292	0.576229525150999	0.10749281579510298	0.6011301364245186	0.8099422275109249	0.9182422493722543	52	29	41	67	29	180	60
PTPN13	6.563574573545152	6.677051524276967	128.0859048062746	0.7018797857567686	0.519432668981994	0.10746315684831399	0.6249407415221397	0.8189635234169544	0.9266575039972023	241	59	73	124	60	582	90
NDUFS5	6.104635827184151	6.2480171153878485	95.17470451352185	0.7712690946189636	0.5698717424772646	0.10743068701321067	0.5635737660483991	0.8108257932559818	0.9210119343312596	160	25	73	69	68	341	92
WDR46	4.638792737065223	4.754732642435838	32.107476142753704	0.4089706312432209	0.5163486727362764	0.10741111655549425	0.8034908786473387	0.8388649057119312	0.9251044956969482	76	7	34	44	11	105	34
CUL2	4.808428925885458	4.898874921056832	35.93684904993819	0.4686924441804834	0.4788562890356786	0.10736767449224306	0.7550650364911693	0.843871263092242	0.9266575039972023	71	9	31	54	16	126	34
SNORA80E	3.960972240298135	4.4908924592026676	28.649289037387003	1.6183066623333642	1.2871521421378878	0.10724304775187163	0.4023547777157286	0.6973997319043042	0.8438041735389595	12	19	8	13	14	68	49
MIS18BP1	5.534078975557166	5.6044441455759415	59.92798611460662	0.5040382297290334	0.4214344271489584	0.10721770343956664	0.7058455206142408	0.8521271343301321	0.9355685100725043	81	15	71	79	35	234	47
TMEM87A	5.637872284272929	5.754661747111699	67.39346487293533	0.7669155880171872	0.5478815831747041	0.10721171768233896	0.5772050537155762	0.8164815203098863	0.9230295039817132	54	24	58	91	42	251	61
SNORA80A	0.2790543089049918	1.5283544854583428	1.8961795198953448	2.7972296077036107	3.7778474510486464	0.10720181167680216	0.11013222026063536	0.26506516074229075	NA	1	0	0	1	0	15	5
CEP104	5.074902815803929	5.216995444487605	44.778835575114485	0.4926073521221279	0.4996236693949407	0.10718561817909576	0.7494041876084486	0.8414913067467507	0.9266575039972023	104	6	52	59	20	165	42
UBA6-AS1	2.1327955608627605	2.5498727771102434	6.024798107652592	1.3583367036104848	1.3232738602803364	0.10713835876737833	0.4895656464382493	0.7216857738760538	0.8148608100341667	5	4	3	6	1	30	7
DERL2	4.223895659099252	4.317142183880886	23.557013095044418	0.42738402207084697	0.5320481242172074	0.10706704363222264	0.7941023613414981	0.8405612713689079	0.9230295039817132	44	7	32	24	9	76	25
PDCD1	0.7223247205935553	2.0536005748256994	3.5522359862558086	3.069092993716266	2.9330604333756547	0.10702615141321815	0.16139235348002404	0.4463573922697411	0.5129469353702933	0	0	0	5	1	23	8
CNN2	7.000605092537018	7.070968711417914	168.7080547675329	0.4991087007119721	0.41839924286689334	0.10702492224016719	0.6916533380185387	0.8450846071588484	0.9378113648900956	300	94	189	177	41	614	143
C1orf52	3.629974114927876	3.8537647033230282	16.05073050401897	0.7141566369663956	0.669319703451004	0.10702405250467271	0.6861863249015236	0.8279627270690099	0.9072722666617651	26	2	20	29	6	78	13
RFX1	3.522088473775197	3.7379862114268825	14.88331746398181	0.6639915980357272	0.7313081435539448	0.10697642414583194	0.7121372282318468	0.8117620927205483	0.9013098779015385	25	3	30	13	4	56	17
DTNBP1	3.60357218292005	3.8281525817146327	15.807500029157291	0.7484923771304416	0.7205224167456051	0.10696925102412769	0.6746813080198849	0.8126315086706674	0.9014644477406412	44	3	16	15	5	71	15
ITGB4	3.949308735463518	4.37931944367598	23.205457255288167	0.9762385473104069	0.8396395932941406	0.10691163853101969	0.6167856299373432	0.7826618324611737	0.8910633718154327	31	2	36	56	3	147	15
DPYSL3	6.5352304114710416	6.57031433596844	118.19186941262139	0.34804386005614707	0.3327638348657366	0.10691123997827945	0.7736073336513426	0.866997043799529	0.9394588012312634	205	32	172	138	56	424	95
EEF1A1P6	1.2609375209379752	2.0302762299124963	3.353776422142066	1.869623176382179	1.9673526388837719	0.10690431724329275	0.3310440861718849	0.5967847106650909	0.7046908875978808	7	0	1	2	1	20	6
PDIA5	4.559865149461721	4.664519800456424	29.98611935441125	0.5154541007407909	0.49676055625004106	0.10687944054468931	0.7366522626347402	0.842555464580576	0.9266575039972023	50	9	56	31	9	126	24
CHMP7	5.037180329338718	5.103883267161905	41.60642451746086	0.41244780337660497	0.42927203187830304	0.10678437795585553	0.7727692228545996	0.8517190862064972	0.9355685100725043	86	13	60	41	15	149	37
TRAPPC1	4.686777319608287	4.992131427983216	39.82343867820212	1.4294654708337473	0.9009766007005346	0.10675231880301002	0.3511419856339082	0.7552157617467493	0.8902910208104122	41	27	11	29	17	165	41
BBS9	3.889960482154729	4.114055174294345	19.87465281527889	0.5730741563621455	0.707066118358169	0.1067522193173849	0.7605166424984414	0.8116172014355402	0.9014644477406412	46	4	35	14	5	64	25
GSDMB	4.781034035483296	5.115835282478334	41.12602063945514	0.9563014214848408	0.7620437652969038	0.10674939637280154	0.5913219561697489	0.7904086957131579	0.8976821552695368	65	5	21	118	10	179	42
CPXM1	3.0204263517510532	4.156406860437598	21.102918530166786	3.0239442682481856	1.7743081432296932	0.10674082434409146	0.21146685573335416	0.6213907741795525	0.7768467233718127	28	2	0	6	17	133	26
IGKV1OR2-108	0.07764348116741111	1.6779706097601397	1.9643189849209588	3.479868693659374	4.653028393363833	0.10662900976692449	0.054150750409277984	0.14207926726759984	NA	0	0	1	0	0	27	3
CUTC	3.417644824602196	3.5890768855047424	13.565622441453442	0.7628715643990515	0.708050231287151	0.10662057639766183	0.6667683643110799	0.8228884614526891	0.9014644477406412	28	6	12	12	4	60	12
KBTBD4	1.7073290311991218	2.3764826638488605	4.467315112238827	1.6786002790182446	1.5463286584063762	0.10657450947068296	0.3861626118421248	0.6830359151679833	0.7928087959250939	5	1	3	9	0	32	5
MRPL21	3.7887790002525117	4.023514537083311	18.535487846621404	0.7776971066923963	0.671049072080499	0.10654040131171177	0.6619625095126739	0.8285585908760044	0.9064880408031589	36	2	16	27	10	88	15
C9orf9	1.680156945857929	2.3633819229125796	5.410001342329744	0.982663980556262	1.775696213821475	0.10653352809028599	0.737368157906955	0.6743758380875311	0.7223921417385951	4	3	5	3	0	10	13
ABCA7	4.6587470114546425	5.193496713977922	43.313926496945356	0.7928369871804594	0.8425853558756029	0.10647264260688291	0.7369248046660969	0.791127157904733	0.8860458479040709	98	1	87	57	6	134	62
EDEM1	7.069371002142584	7.104668366984877	173.1232481326927	0.408662491196983	0.35607219813836694	0.106447084858726	0.7313386536131575	0.8582464215897532	0.9391911315774116	221	82	185	237	69	579	150
PATZ1	3.6650648407731006	3.9074131670551253	17.146725790058383	0.5925243983074525	0.7318678977281696	0.10642289246596963	0.7560222224351598	0.814850085015168	0.900907658230543	21	6	32	23	2	54	22
PRF1	3.60630753638994	4.726149288158515	30.44514377314187	2.6699992511546635	1.5048172001162439	0.10635873241109743	0.15326099276099528	0.6968637386051385	NA	7	1	111	7	3	184	40
TFIP11	4.600937434519056	4.688726467983264	30.656333289391938	0.4492857225515311	0.47127770874462727	0.10611766483639773	0.7648418495138851	0.8477952633969831	0.9286221087639593	58	10	50	32	9	116	27
PPIL2	4.552235608955376	4.86932830080337	34.04073576494755	0.6793183403330868	0.6827076711037249	0.10611237265710136	0.7127257015958051	0.8149825189924048	0.9055463083694313	79	4	40	73	4	138	36
FASLG	0.4197851321784233	1.6943897226068665	2.1355449396755364	2.9356738587656577	3.40788079897717	0.10610113273395494	0.10717596700482535	0.3214182172428435	NA	0	0	2	1	0	22	4
MLEC	7.0157731760055055	7.054502942032176	165.93768511744577	0.3517158598333547	0.3385028974819681	0.10608051649289363	0.7721181210166139	0.8654112697967662	0.939502945122661	344	67	175	241	47	584	137
ANKRA2	3.7941989179435343	4.016093626878353	18.654857263288907	0.7440706038659676	0.7166028071535347	0.10606903173070195	0.6880880913324376	0.8132841077632509	0.9014644477406412	15	7	33	30	3	68	21
DEPDC1B	0.5206631637598991	2.049052423738013	3.334541217790075	3.4686557943426095	3.358470762279812	0.10602941277833532	0.07056760161986696	0.3546723543472412	0.4453953547876029	0	0	0	5	0	26	8
ZDHHC23	2.7969530407685728	3.0723850848057555	9.146050151067907	1.070796030971556	0.9562013308289766	0.106027075104176	0.5620251517362691	0.7820816079180569	0.8677970266071195	6	5	10	12	2	43	9
PATL2	2.9364332577073986	3.3208670889967853	10.795228694991629	1.2777070091310896	1.040442462297873	0.1059477680367845	0.49288741321301266	0.7658290857942784	0.8614342971240102	7	2	26	6	4	52	12
FEN1	2.9049361623628656	3.4975155347335387	12.121158842779499	1.134604825566588	1.0312383862927355	0.10592158402248689	0.6362820800374213	0.7825570355656265	0.857637394930575	36	3	10	14	0	45	18
MAD1L1	4.974801186292299	5.311131577166186	47.3004019409939	0.7206467360329362	0.7200697030972061	0.1058982040417383	0.7062052994209413	0.8057546471750612	0.9013098779015385	167	8	59	42	5	162	58
RP1-283E3.4	2.0508539041240397	2.6470733922654945	5.673782743918025	1.4399831338223212	1.2737236634284734	0.10587390496519597	0.47362691708070526	0.7375832390854573	0.8411201305798307	11	1	9	6	0	37	6
ELP5	2.9237644469960493	3.397414766480343	11.046503020489304	1.168488220983655	1.034727220485609	0.10585804413355347	0.5439108660183899	0.7658290857942784	0.8620013029921497	36	2	6	13	1	51	14
CEP85L	4.83464723172473	4.988696503384258	37.78189760349364	0.4932856371725035	0.5240305801294334	0.10585698441480389	0.7560222224351598	0.8397549496287096	0.9266575039972023	67	11	76	47	6	142	36
NPIPB5	4.092727729453637	4.50161287524601	26.22083094331538	0.7169422715725273	0.8412853569669704	0.1058502212481588	0.737368157906955	0.7894568438078002	0.8870557393723796	88	3	37	16	4	76	39
ABCB7	3.9132179773998663	4.023889566639567	18.759880299407097	0.5416041302916687	0.5570361283036872	0.10581621496221569	0.737368157906955	0.8433346016813853	0.9215188302684579	26	6	30	24	6	74	17
IFT43	2.464357062427753	2.991890763544944	7.9374921194897645	1.2065077864881146	1.0714269133358367	0.1057368290605526	0.5739096491124399	0.7801626469658939	0.8545325511188152	15	2	14	8	0	38	10
TMEM14C	4.521055346187182	4.698499211962137	32.08701259635949	0.9368198688248279	0.6975217965251734	0.10573349913025962	0.5538283654273912	0.796965434064001	0.9055463083694313	50	16	16	22	17	111	34
RALY	6.534405555685641	6.597491086908475	119.5932315219943	0.37374245441866577	0.37344752219973015	0.10570885049163277	0.7770029159182148	0.8588187531725009	0.9386559351491791	265	35	200	140	31	465	93
RPS29	5.679230310682668	5.8037698253615915	69.62955339008911	0.7825851222955558	0.5492713937597639	0.10562968628663315	0.5602165094736488	0.8174155935322163	0.9246001465204865	58	22	59	95	46	277	59
PLCH1	3.5049653763584745	3.7439575106164193	14.967558415751476	0.9099108580609075	0.7694113675690994	0.10560015463202176	0.6167856299373432	0.804143582891187	0.8982306984225205	10	4	26	26	4	69	14
BSCL2	0.9419782505516454	2.0266566351719644	3.5167292481655585	2.1229051940957984	2.459457337783854	0.10549824822818477	0.3209145268172028	0.5435926006509727	0.6129176054780119	1	0	1	7	0	13	10
KCNAB2	5.440846562821449	5.524605351022339	56.9210770366724	0.4907942778488181	0.465035043997192	0.10541714270298638	0.7347577043098675	0.8407731364717707	0.9297519370132031	71	28	95	54	16	179	57
FAM110A	2.0138902611401286	2.7201957880983674	6.943941059171702	2.0050430246336033	1.6554735049000722	0.10525934505017187	0.3446979450354923	0.6722869881957857	0.7735871758368484	2	4	11	1	1	35	10
GTF2IRD2	1.242369408492968	1.9408063701039444	3.269090175456034	1.8744601851414255	2.035139929562399	0.10523669423077675	0.37080638492640083	0.5855535032250971	0.6930996720988413	1	1	1	4	1	20	5
SKA3	1.7013995391944257	2.5550339091795164	6.053821304881277	2.3321619166557674	1.8913373011569758	0.10520521073928972	0.31152102495134404	0.6404432284740277	0.7306469218373844	3	4	0	6	1	36	8
BUB3	5.12562827871388	5.184142299151547	44.0206971027481	0.4255456137823446	0.3967323052512205	0.10519814992683857	0.7593356346544916	0.8588187531725009	0.9382872670393735	62	14	63	66	17	185	31
NTN4	5.0868768200785635	5.3385334534100215	48.217129077215745	0.6616717059523888	0.6047267749262625	0.10514975468394847	0.7058455206142408	0.8255188887989021	0.9170039128232141	88	4	55	111	14	213	42
MCM3	5.873879763743642	5.9989158782526495	78.45768843964548	0.5818742462253474	0.49825806022187996	0.10511460016124212	0.7031833305716422	0.8380808540462634	0.9266575039972023	237	26	76	67	21	308	68
ZNF816	2.8392245985742055	3.2725775313960903	10.865355645987135	1.1121416958094712	1.1265587734013212	0.10504359689166307	0.6413856146370479	0.7604156142011427	0.8481666908762334	15	5	2	18	2	34	17
TSPAN5	3.0595112868732204	3.4640298135035246	11.586342986173157	0.9959637565554551	0.9101815046394197	0.1050265975195595	0.6037328731931993	0.7839121087714163	0.8839907859418612	26	1	9	24	2	55	13
ZNF691	1.741256334736471	2.268114137940812	5.000335248852284	1.2133640865523774	1.6879351842302481	0.10501739582420104	0.6407871567207123	0.668735824460059	0.7402420664611689	4	2	1	4	2	14	10
MZT2A	2.086102289564129	2.488561116508299	5.190348310231581	1.1778200699439698	1.2202053497818433	0.10499058854454378	0.5406480288820174	0.7311000169868225	0.8454990009094311	8	2	5	5	1	35	4
CHTF8	4.995817878481265	5.046985836674045	39.96665579502073	0.38014389372612345	0.39216919379644505	0.10491969341373329	0.7849692056777261	0.8612200843312714	0.9382872670393735	75	13	51	51	15	148	33
RHOF	1.935786136681683	2.516107665109524	5.310319229247577	1.2963659109620895	1.3689334499890424	0.10490673483180046	0.5332466232599912	0.7222504726119278	0.8170727543667736	6	0	6	10	1	23	9
RP11-164J13.1	2.957412726362872	3.405644799475918	10.875141885114374	1.0514155663021119	0.9241073900846087	0.1048850540706989	0.5882385608773225	0.7839121087714163	0.8836173396672558	26	1	19	13	1	58	11
NPR1	4.659833643236949	4.945776448305046	36.52155946111764	0.6657984720497798	0.6253685285702599	0.10484664270625531	0.7236400756578822	0.8313936172231163	0.9147522218091616	52	2	55	72	14	138	38
LINC00426	1.723452526948793	2.1841604748536434	4.514632175217531	1.0476583014830156	1.613924880732047	0.10481995741313023	0.6705777453982875	0.6755849334836762	0.754896179131221	3	2	4	3	1	13	9
AP1M1	5.4433549224993145	5.593970916240196	58.548430936713125	0.4785516139196864	0.4974680234610185	0.10479383212972428	0.7625762419854717	0.8413457851398296	0.9266575039972023	146	19	72	86	8	212	56
RP4-758J18.2	2.7010650216156304	3.014083645658845	8.551497158585256	0.7070331274781454	0.9866953239065894	0.10471984966333824	0.737368157906955	0.7801444360347279	0.8653845870860767	17	3	10	8	1	27	13
TIAL1	6.143761214835646	6.183756458194289	90.09984610449743	0.3260913684848225	0.3492726225140236	0.10466395607166269	0.8047381788289094	0.8628230064807728	0.939502945122661	131	35	132	139	26	293	81
ZNF600	3.559738604544956	3.743488254615538	15.239346184909596	0.5413475239857494	0.705313986240416	0.10466328127840756	0.7716735632816953	0.820545043664114	0.9027493641623241	25	3	26	13	6	48	19
SKIV2L2	6.4522664874390125	6.481592732931104	111.29748465825247	0.2648825012218474	0.32908486596529307	0.10458543558740703	0.8408825213667611	0.8668678868446094	0.940810926912037	188	41	162	146	37	325	107
PTPN4	4.727557542017082	4.822224485876987	34.22610459334168	0.6167657549391486	0.4913406101860768	0.1045579610994439	0.6828090505260658	0.8446113248159202	0.9276855368251726	44	17	52	32	11	151	24
XRCC5	7.63817008316568	7.656173674972258	253.63760829960333	0.3159478843098468	0.29713459089194943	0.10450537917822841	0.7738984113789594	0.8843125019204418	0.9424429747089683	366	109	314	361	94	857	208
CKAP5	6.73862971309035	6.804310370636536	138.41982756496628	0.36596145960287646	0.36954471399078503	0.10449540985209327	0.7818228600507974	0.862027637347693	0.9394588012312634	298	28	166	234	50	497	117
GPX4	6.926510665778309	6.9716151751361934	157.32201393406592	0.42765820423083517	0.3660316751562793	0.10448195814471133	0.7335800513721379	0.8579540588793604	0.9394588012312634	284	56	128	205	78	548	133
TSSC1	3.0813714424374674	3.4027985957853963	11.1163818178268	0.8722446828289997	0.8117510606271828	0.1044481234132365	0.6507874098946755	0.8087267309632252	0.8954680132286245	21	3	19	14	1	57	10
TFDP1	5.197054501344679	5.277659036330541	47.127870126549645	0.4085308218296111	0.4195942802900282	0.10443342705488151	0.7743131791207455	0.8559942750704707	0.9378113648900956	92	20	61	63	10	171	41
SEMA4G	1.5994967639253144	2.340577905712039	4.367216190083624	1.5958788081516109	1.5924282281785151	0.10432669944448446	0.4386967882770173	0.6895422993312369	0.7849696606941203	8	0	5	6	0	22	8
SLC35A3	4.677335009147446	4.835751893281136	35.0257953110063	0.8409035344832566	0.6159025055510056	0.10425581994994597	0.5450230896736705	0.8167153676692284	0.9170039128232141	40	24	28	42	8	147	29
ADRBK1	6.49787938019631	6.639177637768003	122.49484696791778	0.5076738142369832	0.4748796259433733	0.1042470852400891	0.737368157906955	0.8446113248159202	0.9314959311215959	294	18	234	139	33	479	106
PGAP2	2.4443430562703883	2.9244213679927364	7.478673320345338	1.2098823907116292	1.1466616451777074	0.10424386047660346	0.5328388323326744	0.7552157617467493	0.8512676472381159	21	1	4	10	1	36	10
UHRF1	2.8304676004516547	3.73669949027075	14.576246536143568	1.7409085141476905	1.3821086717657751	0.1042209802649794	0.4565593326234342	0.7216857738760538	0.8126495779587956	57	1	2	12	1	49	28
PPP1R16B	3.500379233533446	4.000357126199888	17.70288130052224	1.282978455673218	0.9748172677982148	0.10413123305759125	0.4745616108754643	0.7742107474978149	0.8713038289042613	14	2	55	16	2	86	20
MCM2	3.189938592611848	3.840039827210917	16.028714082706347	1.4602209500783667	1.1528008782730523	0.1041035153522542	0.5346743703619299	0.7573062252232707	0.8481666908762334	48	1	2	21	5	59	25
RPL13A	9.835592995565948	9.87443707820096	1183.855510743759	0.3858582890026824	0.33849352402881683	0.10408742715175955	0.7347577043098675	0.8886182613142094	0.9416103195924992	2629	408	1193	1156	547	4165	973
CETN3	2.695116509472298	3.030596749131872	8.493012386378249	0.7415952074765699	0.9887707278117133	0.10405292412912145	0.7246648398084342	0.7779598142147857	0.8677970266071195	11	1	15	11	2	28	13
FAM162B	1.2417478781921525	1.988231742983599	3.1827925809498465	1.8491267655196229	1.9349302575581115	0.10402758901132872	0.3328792758693651	0.6062807244288754	0.7223118269086272	3	0	5	1	1	21	5
SCARNA3	2.3599405190802636	3.183823952561506	10.430172251579155	2.271478118842068	1.6241754401476218	0.10400597041383389	0.4234439516704426	0.6857528880703111	0.7878416757330372	0	3	12	5	6	42	17
AURKA	1.8436745977264224	2.3667812661527945	5.165751573531913	1.173885823626217	1.5336165427126711	0.10398699632655702	0.6407871567207123	0.6944469416835439	0.7819774738856752	7	2	1	6	1	16	10
MCM5	4.022823288550957	4.403829576105677	23.981004549532575	0.9243999439675042	0.7836633772595433	0.10397747492890781	0.6325219037271219	0.7988417235351105	0.8982306984225205	71	2	15	44	5	116	23
RFC1	6.147109678431393	6.187168699133347	90.6564391890166	0.4266254681670704	0.3573869829389718	0.10397056515266034	0.7356357215629322	0.8615355663658064	0.9394588012312634	126	33	92	133	44	348	68
ANAPC4	4.705087061467907	4.846519871577029	34.22613494850819	0.3369680427226522	0.5298495494356636	0.10381920229126139	0.8522241468065984	0.839080804300868	0.9266575039972023	85	8	46	43	8	100	40
NDUFAF1	2.6804378917106053	3.0012962883966967	8.94539654424413	1.2660932826448974	1.080869206473022	0.10381486347499727	0.5126256375117884	0.767630030507157	0.8528412869964191	10	5	7	3	4	42	9
SASS6	2.724150401988214	3.030643457342811	9.184238334325283	0.973515237041854	1.0659121469386568	0.10361772440975843	0.6576526893245412	0.7698438641313147	0.8527813321787652	16	4	4	5	4	30	13
SYT15	1.15032964763307	1.9491640967209092	2.8826466862010363	1.9055748499860008	2.0224245286082128	0.10360430293499674	0.322871105690529	0.585237011714889	0.7172282835184243	4	0	3	1	1	26	3
THBS4	1.2788511692936466	2.07311796470953	3.759436180991152	1.5852861431381648	1.9760230108651204	0.10356712290562588	0.49413952227586	0.6187764810381345	0.700650839597408	8	1	1	2	0	13	9
DUSP28	1.2162006801865994	2.140031620830168	3.6182443537624898	2.121595547343705	2.025063861079366	0.10345214880537193	0.27724885552973205	0.6061950499424762	0.7107783626215872	1	0	6	5	0	22	7
EMB	5.756460205031657	6.010582249073609	80.57429011051825	1.173542053844071	0.7330560263189138	0.1034191607692445	0.4941068922807046	0.7820816079180569	0.9059283070101538	32	42	150	52	29	330	78
UBE2E2	3.7862280393488295	3.9784703687881224	17.895661888516432	0.7294051425536623	0.660009801967766	0.10338890269792446	0.6748186363435801	0.8255188887989021	0.9136355927763733	27	4	38	14	6	79	16
AP3B1	6.629647415414616	6.673650737815935	127.75877804825585	0.42915320217684055	0.3627784572113202	0.10338591686400202	0.7326577841933908	0.8593049219923334	0.9394588012312634	218	45	110	164	66	451	106
MAST4	6.755655258792933	6.888768450939122	146.26212385918808	0.4844765106765391	0.4639953823980925	0.10331950624296236	0.7433587947067453	0.846905708478338	0.9343577102792201	284	29	317	195	28	525	136
DGCR2	4.986909712170351	5.1432403489541745	41.891392284331474	0.5019729553953347	0.5090264007646272	0.1032824398902471	0.7486632564018083	0.8410694808792637	0.9285200847203149	111	8	50	64	10	189	32
GYPA	0.9016354318801132	1.7329268483533702	2.476952932723786	2.0122002859359895	2.327138865339239	0.1031408098934966	0.29541806960342865	0.5331545890250987	0.6484302982746623	3	1	1	1	0	18	4
COPG1	7.092598123671222	7.129221402786934	174.9430910198212	0.3392068907177286	0.33198009757237346	0.10306498285358183	0.7821755156545711	0.8700721645216674	0.9424429747089683	398	60	172	226	65	580	152
FBXO25	4.729959562408986	4.816614086345198	33.97535348658411	0.5601937773088209	0.46654216007112537	0.10298966382236895	0.7058455206142408	0.8512408825829771	0.9343009255642191	46	10	55	32	17	140	26
KANTR	1.489361715040123	2.3087996479120894	3.923889430887516	1.85440832193274	1.6796142557770493	0.10282419906871193	0.3328792758693651	0.66238587044639	0.7872596318429218	7	0	4	6	0	34	4
TMED9	6.280966221152221	6.346167569951375	101.8221498749911	0.4994165387116745	0.4132686496065973	0.10271695037407416	0.7062859979697911	0.8484411171148859	0.9382872670393735	174	36	79	115	57	338	93
SNORA12	4.878479233183158	5.520716245614123	58.72102581685184	2.1566946326638563	1.2703629061721038	0.10260816319591098	0.19657404002538212	0.7069690919537397	0.8522585666629022	18	31	20	14	41	175	93
CDYL	4.901951479893794	5.018051466941172	38.88914485845737	0.39871029362785027	0.4818744706647688	0.10242058979078202	0.8057000536012702	0.8446113248159202	0.9328665295295457	57	12	55	75	8	127	40
ATP5G2	5.528336692333925	5.669943605517619	63.66368507185764	0.8505592561939532	0.5798838721787617	0.10235115481394183	0.5561670487453194	0.8148984243656184	0.9237252491904595	102	32	52	33	33	240	58
GALNT5	4.342336599808492	4.772876551965706	33.51427023491443	1.6987832107674734	1.0424217064867862	0.1023300907244353	0.33197358655523235	0.7318345386990472	0.8832093863672239	50	21	9	11	15	202	23
BCAM	5.904054640673923	5.946257235298952	76.65380107136954	0.45031387473990886	0.36423942421639594	0.1022798216139529	0.7253505712426264	0.862027637347693	0.9394588012312634	118	33	74	95	35	296	57
SNORD94	4.190392896316478	4.576775125370244	30.246845202936193	1.2091486540336047	1.0416972939531128	0.10224125141793498	0.5346743703619299	0.746897613307046	0.8689195010390689	15	18	23	11	16	67	48
LINC00265	2.171890246625586	2.5300240350810066	5.778780962249345	0.8160389207185385	1.2234065747316059	0.10222034199036352	0.7166711400779284	0.7437892222768331	0.8402310118691694	9	1	7	4	2	18	10
CDIP1	3.7328310281905765	3.898833474516579	17.48507723974432	0.7073010831841678	0.6938907620443966	0.1022108266696111	0.7038254182537826	0.8228036420255497	0.9055463083694313	14	7	16	32	6	58	20
TYMS	2.910763672289486	3.5144021932950085	12.754079906778037	1.8290234249922341	1.2343046514806855	0.10218663102107714	0.4151630606344205	0.7318345386990472	0.849474193905056	13	7	1	23	2	75	12
RNVU1-18	1.633224812384736	2.5757022548543853	6.647052996428286	2.4968769880612975	2.23535709198398	0.102138385451474	0.25392515226270074	0.5855535032250971	0.6871310644613432	1	2	1	1	5	29	12
B3GNT2	4.4357852339778825	4.56899760099012	28.61606496552868	0.7018630841185042	0.581636596621259	0.10213294633455823	0.6745000537036763	0.8332768385463724	0.9216216569335527	23	13	52	29	9	103	28
PEBP4	3.508112639437424	3.7027618271629112	14.974416506283715	0.8540273205881221	0.7005352342788276	0.10213189230401275	0.6176475753811301	0.8300258203748481	0.9055463083694313	15	9	19	17	3	69	12
UBE2T	1.209759553111094	1.9863931948791027	3.5510538715174045	1.8590152940245663	2.036064754818096	0.10212745338602072	0.4545246505831019	0.6130549309431269	0.6944822925244541	3	1	0	4	1	16	7
IFT80	3.959816226994177	4.2471621529402634	23.043703559102077	1.2856191033888937	0.8700368898661589	0.10210419198696338	0.40749738949211745	0.7778170497692413	0.8948229449441468	15	18	25	15	5	112	19
ACRBP	1.821371854595382	2.392747614699533	5.111849043267452	1.1259781008148644	1.4582496012041073	0.10209316949129045	0.6514368439383661	0.7216857738760538	0.801818308449393	7	2	7	3	0	16	10
ZMYM3	4.351457706159499	4.629508306050569	28.822440796742725	0.6490915431900556	0.6234239389333777	0.10205027691799019	0.7322601688745581	0.8380808540462634	0.9177518843801173	73	9	36	42	2	118	28
HLA-DRA	7.890883626320582	8.53445475709654	472.89136815297167	2.0388886857811728	1.1187803088704984	0.10202392629551484	0.3328792758693651	0.7548159713680301	0.8677970266071195	72	374	455	133	135	1920	611
CD97	6.507315077851566	6.594957859718864	120.27593982673108	0.4170476398294656	0.41955922069247525	0.1019495451908099	0.7662103609698157	0.852730424488584	0.9382872670393735	175	50	230	142	24	374	119
PLEKHG4	2.4587206308461	2.8630919029506336	7.4076152905953006	1.1912410972829037	1.1111800647491223	0.10192206108743587	0.5608548140761115	0.7658290857942784	0.8528412869964191	15	2	2	11	2	35	9
MPPE1	3.836763907869217	4.22965976617061	21.864876647711768	0.7457143487107251	0.8112179735234086	0.10192050663666691	0.7347577043098675	0.8056067740440918	0.8948229449441468	22	8	26	49	1	63	31
CD7	1.3583873513387457	2.2693774995855063	3.892399769128383	2.0980206881891497	1.9150006227384153	0.10180288157954868	0.3104236929407106	0.6111826481486037	0.7508920309878864	3	1	8	1	0	38	3
CCT3	6.5882723974989075	6.662919714265868	125.82514480368071	0.4051377638166002	0.3987089656601376	0.10177981242812145	0.7721181210166139	0.8559942750704707	0.9384880302326783	282	41	102	220	36	412	118
PRPSAP1	5.045430135441182	5.19775759451755	44.051551802367584	0.4818662180589433	0.5188810156080483	0.10173652733692864	0.7636086929504032	0.8403039527366352	0.9266575039972023	76	11	100	45	9	152	45
RNF20	6.230140459142074	6.260289875103012	95.06109817175778	0.2991480021393372	0.3217717878710203	0.10165092535338181	0.8182349747648288	0.8749809797364946	0.9424429747089683	194	31	120	115	37	311	83
P2RX7	4.373021287853225	4.564613240586728	28.378296467127754	0.7277244091551163	0.6455687547455979	0.10164442357596236	0.6966728742101665	0.8220276072339094	0.9149723376836055	64	13	37	13	7	97	31
ITGAM	5.958713561349721	6.002343331953399	79.19896781677849	0.38965767600667894	0.35063843809234174	0.1016436016414161	0.7629160060371175	0.8654112697967662	0.9412436862634622	165	26	91	85	35	307	59
RP11-37B2.1	3.8405510080727057	4.087686105372243	18.91245808726988	0.6807871376355206	0.6511539090063636	0.10163846466265922	0.7058455206142408	0.8306772579722635	0.9170039128232141	41	3	22	36	4	98	14
AIF1L	3.7462838297139647	4.018967847330728	18.402961994900885	0.6788707027796832	0.7179604400213472	0.10154714553307558	0.7208309440114425	0.8215580589920872	0.9055463083694313	31	2	41	15	6	65	22
WDR7	5.635579466085263	5.741709743419503	65.7207297254419	0.5268375564072334	0.47067551888387915	0.10153192775435882	0.7348646708661021	0.8424205264230838	0.9355685100725043	170	23	84	44	21	229	62
MYH14	6.6635004661843285	6.764791034697077	134.5972885469868	0.4792645812854374	0.4277385633231103	0.10149302021432509	0.737368157906955	0.8532636972863062	0.9382872670393735	352	51	164	156	25	557	102
ABI1	6.035855318332123	6.074143926739389	83.97415693234751	0.4089288776743904	0.35747515986986617	0.10147108203694812	0.7448105070662273	0.862027637347693	0.9405248757511101	102	37	97	121	34	284	72
RELN	3.4901184060239836	3.740920309387969	15.891045523571606	1.0540277069718402	0.8331579899228182	0.10146185596229304	0.5229961015553214	0.7996086419953508	0.894299092416185	13	12	13	16	3	64	16
SCCPDH	3.9540239458049378	4.096588211162597	20.16111141131092	0.7308783752228731	0.5904926919316685	0.10138027590491921	0.6529077849763618	0.8424205264230838	0.9210119343312596	31	5	17	22	13	87	16
CDKN2AIPNL	2.4291365573149113	2.942064992010057	7.589725275588013	1.2254680097070423	1.040953235236198	0.1013232687659854	0.5602165094736488	0.785783058553616	0.868746813999041	18	0	9	7	3	41	8
SNX22	3.543043483721264	3.7837659338890037	16.369094407486337	0.9810572764985731	0.8025394534046323	0.10127921440244965	0.5553043748995521	0.807244289973502	0.8962151951344691	17	12	18	11	3	63	17
EWSR1	7.999765269086447	8.031303416654993	327.41088650889964	0.28997280934913305	0.2993660160876363	0.10126181539298776	0.8111495031473126	0.8897381778485306	0.9455197467034127	689	97	526	418	99	1089	277
PTK7	5.7136688564085905	6.08737321839237	82.57326788203419	0.9251068226470778	0.7425719267219046	0.10124887794377392	0.6496414949057803	0.8075244033109752	0.9014644477406412	257	11	36	170	12	308	95
SPTAN1	8.78073065025049	8.858719197044165	580.5190302843795	0.42408882166928064	0.37896926508331097	0.10123300230429431	0.7438871512615544	0.8747541242035084	0.9394588012312634	1519	148	887	744	128	2088	492
ANKZF1	5.445112318239099	5.708944825747966	63.433448901715934	0.5289130455129901	0.6198930041307376	0.10111743609162474	0.7816211362609767	0.8279627270690099	0.9168077609728587	75	7	142	116	13	180	80
RP1-283E3.8	1.9579789684820925	2.588400709673879	5.233785730658054	1.4400409446712306	1.3015690307349843	0.10099816980931046	0.4922041849778061	0.7314145568983054	0.8470901367357769	10	0	7	7	1	41	4
RPL14P1	2.278939218581834	3.0478560606167755	9.029123888193043	1.8910722842820618	1.4417268667476695	0.10099719351337834	0.4120259188335395	0.7216857738760538	0.819472606594426	12	6	1	11	0	41	13
CBWD2	4.489559029348525	4.582845108263652	29.008250968036258	0.6311138359057875	0.5032209229973055	0.10098724010308668	0.6828090505260658	0.8477952633969831	0.927986424195505	31	15	29	42	10	113	24
KPNA5	4.2831978647701865	4.386914007840846	24.993448820747975	0.4470915804222236	0.5284863373924398	0.10094831764055275	0.7887224368100456	0.8446113248159202	0.9266575039972023	43	11	36	22	7	77	27
POLB	2.7323158544078368	3.1729678485877875	8.899446817259053	1.0696403370004886	0.94954095283542	0.10094735641709536	0.5850172325348769	0.7839121087714163	0.8901961596546021	20	1	14	12	1	56	7
PYHIN1	2.07189066899798	3.24525308897222	10.022364702821676	2.80408467638154	1.7626132374493293	0.10081773568214078	0.26550236414681433	0.6728462436147598	0.7743816950744196	0	3	23	7	0	56	16
BAIAP2-AS1	4.45894000602603	4.5611457543189164	28.148299843273147	0.5231842850389523	0.49595599050007555	0.10081105699124951	0.737368157906955	0.8500653527618787	0.9314959311215959	62	12	33	25	8	106	25
ZWILCH	2.2354608516846564	2.6717001580123774	6.110586635863876	1.2526053711232132	1.1917807078986655	0.10075320566714838	0.5406205377900777	0.7446948088702283	0.8522585666629022	13	2	5	3	2	43	4
PVRL1	3.353129711797336	3.7903717589070456	15.910480829006328	1.0508846750414027	1.0149823128215718	0.10073552927415305	0.6396177583085008	0.7752421116014855	0.8677970266071195	13	5	5	42	3	46	25
ISYNA1	3.110879945929547	3.6247039265328826	13.833197083307441	0.9778676818100243	1.0620593022318727	0.1006829615673858	0.699411041098126	0.7737275937460772	0.8601680570738623	5	1	28	23	4	36	24
PMPCA	4.5048496683441	4.843537410813669	33.28649159347261	0.7781353961280718	0.6927629851134498	0.10065664504629833	0.6828090505260658	0.8181217854685392	0.9112935807053161	111	6	44	35	3	157	30
SNORA24	0.03628539299669905	1.6241964765893784	2.7690374583362303	2.740264449782528	4.641035233926553	0.10053768987068197	0.30124520871438226	0.26506516074229075	0.2157801052082129	0	1	0	0	0	7	10
AIMP2	2.4729524593130665	2.9063032749004862	7.414416996076619	1.205321290977705	1.0821889211081177	0.10053022406356493	0.5346743703619299	0.7658290857942784	0.8644432273022388	16	1	3	13	2	40	8
USP1	5.176733564722443	5.2968123292046245	47.29280409473553	0.3348009314837939	0.4561671815392603	0.10047475538427991	0.8394742280802707	0.8521271343301321	0.9378113648900956	101	11	78	69	10	151	49
ATG5	4.46371253000086	4.584617003277603	28.15054431376235	0.4102828916250536	0.4890628163437697	0.10047298403083928	0.8011278553402479	0.8512408825829771	0.9355685100725043	49	6	40	50	8	102	27
C1orf35	3.6675984120234713	4.008874411316338	18.138268930534828	0.7675324156719409	0.7299354534813156	0.10046122945729938	0.7058455206142408	0.825552691311513	0.9055463083694313	47	6	17	27	1	72	20
HNRNPM	7.476391077508877	7.512229553260784	228.16845278093058	0.2780409468686786	0.31076155909720626	0.10044489305781389	0.8258588153146477	0.8843125019204418	0.9453345719223444	471	60	362	277	83	700	209
SNORA53	4.951896664154258	5.306388910603316	50.07123345719235	1.4286001026958166	0.9203761669653878	0.10040809406821301	0.3655498454256273	0.7618921582283555	0.892416530745668	24	19	39	21	40	156	65
SLC44A4	3.7164640778871334	4.024310009239413	19.02212470002229	0.70803078026687	0.8301896557529506	0.10038220618417665	0.737368157906955	0.7979414702322305	0.894299092416185	13	7	44	18	3	50	28
LRIG3	3.696149402379069	3.943340380876473	17.3444628023417	0.6700598765163008	0.7130407046133921	0.10035981210136431	0.7208578464737178	0.821304328953486	0.9064880408031589	51	3	13	21	5	64	20
FDX1	3.8265647734149937	3.9902818870822543	18.625299180974725	0.8305271953426345	0.6567260499968507	0.10035260973278327	0.6416257942908073	0.8313936172231163	0.9147522218091616	12	6	23	29	9	76	17
CTPS2	3.8582185703203455	4.0924745329822745	20.015072354612904	0.8040543939104663	0.7077287382630244	0.10033237358995405	0.6637456877688189	0.8228884614526891	0.9064880408031589	29	3	34	11	12	72	22
PIP5K1B	3.2032749941479697	3.4062986657221526	12.392156812741986	0.6928215461056648	0.8485196593595259	0.10032153789363256	0.737368157906955	0.8042220996180062	0.8908146823446844	11	5	16	8	6	34	17
NDUFA3	2.937779203140064	3.3511849268220772	10.401709130171191	1.04257261915699	0.905008753864496	0.100297061795121	0.5968715454997602	0.7894568438078002	0.891823384945778	15	2	22	14	1	67	7
NUP88	4.422613684505802	4.638779588429461	28.842847017436817	0.544100686650104	0.5680017529009026	0.10015271184296325	0.7492731731402845	0.8405612713689079	0.9266575039972023	72	6	39	47	4	122	26
DIS3L	4.24117647366856	4.525039048502032	26.733496509892735	0.7424342380476157	0.6451272340214531	0.10013501882477105	0.6951486119393181	0.834338342183018	0.9177518843801173	66	10	24	43	2	122	23
SAMD9	5.8401617213293235	6.110482101423426	85.02903304207872	0.8714308725933827	0.6570283075090874	0.10011023122084133	0.6147180427718705	0.8132841077632509	0.9168248570997442	77	35	87	215	8	340	83
PDIA4	7.779763521687018	7.892751525630168	297.22927530212655	0.5672033546037961	0.4516576452252766	0.10007763498845264	0.7073622282226951	0.8513617652009567	0.9378113648900956	732	75	166	498	116	1108	258
RPL24	7.544573462341999	7.586811407832474	242.3642515313716	0.44403789126260107	0.3558000011687121	0.10007451759003867	0.7058455206142408	0.8625215817909694	0.9424429747089683	317	100	249	276	130	894	190
CHIC1	3.7492697876758885	3.8529002348869366	16.653255773657648	0.5125197663431021	0.5541369797296013	0.10006848736751667	0.7560222224351598	0.8517190862064972	0.9255653599990376	25	5	22	20	7	61	16
DPM3	2.5394392264581906	2.8728335629631685	7.60095853344791	1.003781850593142	1.0016399126001	0.10005159626894108	0.6186747934919529	0.7839121087714163	0.8689195010390689	12	1	4	11	4	33	9
TNK2	5.4115421474500005	5.7356303630231285	64.34379138420604	0.7265429976719014	0.6368150040955617	0.10001653271978929	0.7185810114758362	0.8285585908760044	0.9171274941123688	151	18	112	85	3	261	63
ABCA2	4.731538401961236	5.064087334013017	39.51542171697821	0.7342435356023761	0.6798193980172428	0.0999231488684592	0.7058455206142408	0.8228884614526891	0.9125964784510306	119	9	67	32	3	152	43
FAM114A2	4.897388502331066	5.045043210508474	39.492300398915276	0.4895345128542543	0.5095217454510071	0.09974515083736768	0.7652708808526489	0.8444428048841247	0.9312217556988044	93	7	32	70	14	140	39
THEM4	2.8941050441574117	3.2339879324447733	9.928038099637737	0.8823161169092115	0.8887164201613028	0.09972771217108459	0.6637456877688189	0.7988417235351105	0.8909608907977171	19	3	7	19	1	41	12
RP11-166B2.1	0.23321562489008898	1.4503749405218993	1.8716753919825828	2.506195294822276	3.705266984959442	0.09969505575731569	0.1978873638183023	0.3059311557057283	NA	1	0	1	0	0	10	6
GTF2H5	2.5903602438491693	3.1520409090091994	9.496885731459832	1.5401840630989192	1.2139747472016735	0.09963440434696338	0.49413952227586	0.7552157617467493	0.8491940609732614	10	2	1	22	3	42	13
RPP30	3.400430958005991	3.571031692226692	13.342675507857969	0.7644943980446476	0.6688724409434428	0.09959331039329634	0.6689647727604573	0.8381885585201879	0.9136355927763733	18	6	11	21	4	64	10
CTNNAL1	5.667776160413711	5.748446791694614	65.83502001784748	0.3023041985128633	0.3987597626075337	0.0995817810191501	0.8431955873522119	0.8591167059340001	0.9394588012312634	115	13	89	114	25	197	67
FAHD1	3.3885653284038773	4.073027307181974	19.033811911205174	1.4376504684608196	1.1115308033889997	0.09957084197495429	0.5332466232599912	0.7658290857942784	0.8545325511188152	33	1	3	52	4	67	30
TBP	3.6743818150863663	3.9810880398750914	17.577253790643617	0.8332595860126869	0.7367256468002729	0.09955397552647154	0.6586921318548147	0.8181217854685392	0.9064880408031589	55	5	16	19	2	84	16
CCDC117	3.2922734824677184	3.53121078835355	13.341391955974128	0.8426435180874601	0.7870610287433998	0.09948961554595928	0.6499339630027325	0.8213699515450689	0.8982306984225205	17	2	13	11	10	48	15
ZNF69	2.0186677945435707	2.482091182862117	5.850325252719554	1.3056741135249024	1.4033214787387975	0.09943112107869152	0.5602165094736488	0.7216857738760538	0.8154049047595985	9	3	2	2	2	22	9
APIP	3.0391803176543704	3.356110453681283	11.918747867121184	1.2387655637445347	0.9876680939732687	0.099420110036672	0.5328218838182436	0.7805860133820405	0.8743629906244168	15	7	10	3	5	49	13
SRP19	1.9469471053233811	2.5000118973913725	5.235724823303026	1.1474123010581185	1.2922249652896667	0.0993466486033483	0.6032398385326042	0.7499175224149301	0.8416197725176866	10	0	6	7	1	21	9
OGT	8.143661706289848	8.259703672835226	383.326909983797	0.5143551143519896	0.4391142128912371	0.0993354823468264	0.7256229137132615	0.857258279472076	0.9382872670393735	532	56	837	502	150	1307	359
GPR39	0.7331060001322707	1.777295662434462	2.2349238004397294	2.365680268206131	2.591828815696852	0.09927433018712647	0.17207664480877305	0.44996583560484876	NA	4	0	1	1	0	24	3
VCAM1	4.7607032315061115	5.48856233188587	56.73750465752613	2.6304404147410403	1.3448653430946946	0.09921691754671508	0.10918836892993132	0.6961559382242347	0.8528412869964191	19	35	7	19	35	311	59
ESPL1	1.5174337768302473	2.5098301296350596	5.050448571707841	2.4111995064240137	1.8523662583228548	0.09921464144290217	0.30124520871438226	0.6483833168807712	0.7667354648516226	14	1	0	2	1	43	5
CLPTM1L	5.795038312844106	5.918016388130373	73.59670021950141	0.43661741219712985	0.44047882358522067	0.09920613359718927	0.7722844349211602	0.8549204733503417	0.9382872670393735	179	20	88	127	13	287	62
ARL15	3.76229189152965	3.9819495387183435	19.070675217275816	1.0836979948866052	0.7815757897344636	0.09916411620002397	0.4937536313748256	0.8057546471750612	0.9014644477406412	18	6	15	12	15	78	18
TXNDC11	5.388987596364519	5.500502285598806	54.861133941805086	0.4781785939893715	0.44542856195321023	0.09913180882754093	0.7460240983642541	0.8533427119115428	0.9382872670393735	87	21	66	105	11	253	36
TSPAN6	4.121869500939152	4.253522316896415	22.521968756750347	0.6616403219232875	0.5385009129935769	0.0991302777437615	0.6821072013048417	0.8517190862064972	0.9266575039972023	31	5	29	23	14	98	17
FBXO6	1.4746439065214383	2.2832923058979704	4.7314852343441345	2.1714815991842364	1.898747550903598	0.09909677346320798	0.36066376104289816	0.6518413352226693	0.7418822891770355	3	3	0	4	1	29	6
TECPR1	5.248256026499997	5.334511539553547	48.60654000709994	0.3568772088530486	0.40284832208546967	0.09904613583982384	0.8130873083041068	0.8606722524683074	0.939502945122661	102	13	77	69	12	183	41
FYN	6.80001424296665	6.953633857064439	154.26563523138995	0.5702455426640501	0.5079928199905	0.09900976731790234	0.7208309440114425	0.8405958882618335	0.9314959311215959	135	33	389	188	50	468	167
RPL36AL	6.988364341465704	7.097211342059631	172.2594601263616	0.667146007569066	0.4798933389432678	0.09897369182444915	0.5997440588638334	0.8388649057119312	0.9378113648900956	204	51	183	145	123	710	133
PECR	2.0247432135642778	2.4120611135356844	5.056551693130388	1.2073095962146858	1.2342846470964508	0.09896446734748997	0.5486293357615212	0.7418841389106926	0.8470901367357769	6	2	5	3	2	32	4
UROD	4.391796261309071	4.510461279934269	27.1250644802044	0.48988274223537137	0.5252061053275513	0.0989363188147883	0.766480311320797	0.8446113248159202	0.927986424195505	65	7	26	26	12	90	28
TXNDC15	5.8383238683078496	5.891248207662208	73.40429595918124	0.3975617394648046	0.3732490471021569	0.09893023379614152	0.7721181210166139	0.862027637347693	0.940810926912037	152	26	99	62	30	247	65
SHMT1	3.9747225729597564	4.086904345764649	20.003099208313657	0.4058948498486878	0.564215336616272	0.09890592522744206	0.8224752562943798	0.8446113248159202	0.9254569493759731	39	8	20	23	6	59	23
RHBDD1	4.697837369519444	4.831961794691975	34.80985195962127	0.618932766703341	0.556850654570535	0.0988726672306127	0.7098349048944217	0.8380808540462634	0.9266575039972023	48	18	21	58	10	110	37
ZNF10	2.5246294802351135	2.8619956551702765	7.734559511087868	0.5339313200300166	1.0905313858417756	0.09886749856021262	0.8336801793702129	0.7678286071053202	0.8528412869964191	16	2	8	5	2	18	14
BTF3	6.920792557573985	6.985161999839074	159.8082045501536	0.5429258550322786	0.40896820850701365	0.0988643329565734	0.668011631873018	0.8506185523733034	0.9394588012312634	180	81	182	147	77	566	136
RNU1-1	1.868014829549266	2.587323372199214	6.378234547737077	2.1744382515629184	1.7886390634662128	0.09881995670073733	0.304533226871333	0.6584183112579752	0.7743816950744196	1	2	2	3	5	39	7
CENPE	3.7719561990404755	4.690149603748591	31.2339267694806	2.506565968611506	1.3219048343570998	0.09880845710727731	0.42398420054325037	0.7150740259429595	0.848650058773916	48	18	0	36	5	154	39
RTCB	5.3594470570276185	5.426184655701341	52.440454557995345	0.41101922331985624	0.37820510256315115	0.09880747266363951	0.7648418495138851	0.8655478006585348	0.940810926912037	78	12	76	73	26	205	40
KAT6B	6.600888633365228	6.697801025592397	128.07022734209022	0.405968969155288	0.3981946227239387	0.09870383652120314	0.7780676076857095	0.8612200843312714	0.9394588012312634	321	22	200	157	42	468	110
FAM117A	3.6243975057992825	3.760008306992608	15.348265916115786	0.5851544597344329	0.5937160664542678	0.09869352140761535	0.7343770092988972	0.8446113248159202	0.9235222209228293	26	5	14	25	5	62	14
BIN1	4.634995399050388	4.751772351885394	32.184309157215026	0.26170363649379164	0.49382678463616386	0.09865897547397894	0.8920157634965288	0.8477952633969831	0.9352098351758126	60	10	46	48	7	87	38
NAIF1	1.5793865871276223	2.3113235941560553	4.377484895961763	1.7290472452340933	1.609824218402027	0.09855813831403695	0.41574675918309417	0.6895422993312369	0.7954253646957931	7	1	8	1	0	24	7
ZNF815P	1.209759553111094	1.9500863313212107	3.013488093776143	1.7977775310822823	1.8760611645431977	0.0985338250826606	0.3641028571348325	0.6195660483019542	0.7524599693172369	5	1	1	3	0	22	4
BAALC	2.68038683912388	2.95983595079385	8.496631961342587	1.038288612264605	0.986467843984977	0.09850700154580674	0.6102307799097761	0.7839121087714163	0.8714233363350078	5	3	13	6	4	34	10
ALDH3A2	5.8389119863499275	5.945071701502522	75.55079305005555	0.49043325493521317	0.4380546883410437	0.09850522383628464	0.737368157906955	0.8531135679000925	0.9384880302326783	125	15	75	128	39	359	46
HNRNPUL1	7.69274236860992	7.711198552997218	263.2220333885783	0.3013612570476046	0.28040726420451273	0.09844103437492735	0.7870128936939963	0.8935839869279233	0.9533962587787103	451	115	355	312	91	940	201
SH2D3A	3.285012935149336	3.6282752206799027	13.69998506038372	0.8009561747618554	0.808447066486322	0.09829000038664149	0.7044115204715926	0.8164815203098863	0.900907658230543	30	5	9	24	1	50	17
LY6E	6.3597958844684	6.480964976455127	110.82872656713417	0.5756530323578702	0.46753472811581315	0.09817596350161423	0.7011654681589485	0.8446113248159202	0.9378113648900956	177	49	84	231	22	431	93
NRXN3	2.5733358919471088	2.966026956382725	8.458349771966851	1.1134982514178902	1.066866916402531	0.09813674181962544	0.6006737836195016	0.7801444360347279	0.8644432273022388	15	5	9	3	1	33	11
MARCH8	5.206405553195945	5.266796488195595	46.90764478646891	0.2606687896353743	0.3969695671202906	0.09806195295442631	0.8731656783461809	0.8596009277675359	0.939502945122661	91	15	66	59	15	134	49
INPP5K	3.9106191025472863	4.240711264159996	21.24284567366845	0.6898424646254224	0.6782736254261607	0.09801681676967257	0.7183095001917431	0.8350527490860827	0.9157912344606859	38	2	43	36	3	89	22
IGFBP6	2.766481768045968	3.2464312528941552	9.883066826450168	1.0437669959494862	0.8807134837313072	0.09796194588263706	0.6506700376955196	0.8247641515453702	0.8947907116377118	20	0	10	16	4	45	11
DOK2	3.800762741529998	4.15962553896277	21.742036222600177	1.0504624176343837	0.8912391329325258	0.09795117636320176	0.5581428050148216	0.7839121087714163	0.892749227949308	29	17	21	11	2	69	28
LMBRD1	5.158047818111335	5.270778952005003	47.77494421670822	0.6850109119872262	0.5046242603939055	0.09791206704094733	0.6186747934919529	0.8413457851398296	0.9345158013697068	53	13	49	49	34	176	42
MAP3K11	5.450879337467321	5.7555388427416165	65.07146269149297	0.5928968918664569	0.6219265261498061	0.09772242753901891	0.7560222224351598	0.8380808540462634	0.9209051949923752	162	8	134	82	7	218	75
MCM8	3.3159176828325556	3.6250874714210184	13.402084159324243	0.6493274499753718	0.7663027452661956	0.09769767043287159	0.7393054214255579	0.820913033370459	0.9055463083694313	29	2	14	26	2	48	17
PAPOLG	4.911541778497328	5.02074395352905	39.47173746448017	0.3632699190730486	0.49259124386957154	0.09763006612731623	0.8378907319524679	0.8446113248159202	0.9353529739736064	40	10	66	60	16	105	46
ZNF449	3.84195788239982	4.103702161533764	19.56250987785404	0.47669803582152265	0.6603126417322874	0.09761740846667188	0.8147342855497082	0.8380808540462634	0.9168077609728587	33	2	39	27	5	60	25
MEX3B	1.5199668182072759	2.1023143245844245	3.5327873088810504	1.4174270439162575	1.5265210877150879	0.09746236811555936	0.4680693361543186	0.6968637386051385	0.8126495779587956	5	0	4	4	1	21	5
C17orf75	2.1769939923771338	2.605915362048688	5.968493517269816	1.1673409069207215	1.1852471688049377	0.09744387943004305	0.5787080167555086	0.7598360942173148	0.8522585666629022	11	2	2	9	1	27	8
CPE	4.648378396677406	4.8699309855778035	35.155581374798885	0.6356304179466845	0.6059063392625742	0.09740269851180386	0.7206700726984488	0.8380808540462634	0.9230738167176962	41	4	75	32	18	112	40
MYO6	7.394997722939665	7.41929047100015	214.67272615135863	0.31333274597833566	0.2943826379869895	0.09735942369292319	0.7884330534964006	0.8875698422821846	0.9533962587787103	317	73	353	239	93	722	177
RN7SL396P	4.721786521046316	5.211192923201975	47.11082217267518	1.509160004411111	1.0593486236164338	0.09735789152579168	0.4623255832403427	0.7548159713680301	0.8832093863672239	14	30	13	51	21	110	75
CRLF3	5.178394701087443	5.2427411314956105	46.41927127465617	0.4825819100110523	0.40217729839477484	0.09732299788291321	0.7326577841933908	0.862027637347693	0.9394588012312634	56	14	68	53	25	171	38
MYO7A	3.755233067022997	3.995263941964276	18.410007546662786	0.6507330669267412	0.6694165098069779	0.09728851918485683	0.7331424208669859	0.8381885585201879	0.9157912344606859	41	2	14	23	10	63	21
CDC37	6.933805123651486	7.047260672326549	163.76798834269044	0.42663434648162835	0.4194646660041712	0.09723093015463168	0.7721887314764175	0.8589701116380718	0.9394588012312634	478	30	206	211	46	541	157
ALDH16A1	3.475220133861361	3.906371045657738	17.250042808989804	0.974380892466531	0.9445594267760399	0.09719611384101509	0.6787090845191482	0.7859422828023753	0.8872062992035086	56	6	5	13	3	51	26
SHFM1	5.341949874252375	5.691156755561467	65.54870358436887	1.5347569020686544	0.882949767591345	0.09719023075588443	0.3190269241172872	0.7658290857942784	0.9014644477406412	25	39	29	52	39	243	74
STT3A	6.367188244887533	6.429513593709305	107.77676413422842	0.44732077185550345	0.38587177314009047	0.0971725269946599	0.7369248046660969	0.8579540588793604	0.940810926912037	205	34	99	107	61	348	99
ZNF557	3.0551730532234602	3.5175114118258732	12.182860736782628	0.7798910205571369	0.8908482513068722	0.09716729520456888	0.7286718716934524	0.8056067740440918	0.8909760653070663	32	1	15	19	1	41	18
CDKAL1	4.922096621216722	4.996240528603674	38.57517223142281	0.4217400431199689	0.41533522434779674	0.09711590587169304	0.7727692228545996	0.8612200843312714	0.9394588012312634	52	10	46	68	17	137	34
MED12L	1.2976743551518501	2.0850254304306404	4.062799183064584	1.9447007979534354	1.9890584337833104	0.09710224567334287	0.3729659430194452	0.6388364840967612	0.7232168457974024	1	3	2	3	0	19	7
GBA	3.7760206523815047	3.9238291246796955	17.56515822473817	0.7156095258254168	0.6081027041182948	0.09706282674169776	0.6821072013048417	0.8414913067467507	0.9232492847664762	20	7	14	33	6	74	15
SNORA19	0.24495398797306414	1.5665897639011812	2.5025555759246507	2.468680040709438	3.703446021439078	0.09703025501812228	0.3316390053497512	0.3797225270602672	0.37081098976148286	0	1	0	1	0	8	8
MTHFR	5.291552167819707	5.46510692645949	53.34218941291575	0.299260778886575	0.5022140378297573	0.09693665098753665	0.879447133548754	0.8484411171148859	0.9343009255642191	129	11	79	83	9	144	64
RUVBL1	4.535093848651105	4.719327381019608	31.073808465277917	0.49777572926899544	0.562318080554097	0.09691494636414451	0.779269653002401	0.8403039527366352	0.9266575039972023	68	7	24	65	7	104	34
CLSPN	3.4350221581555975	3.9667123153010806	17.521430908586375	1.5754858252217392	1.0521048579553753	0.09684360539770268	0.47032912244917807	0.7658290857942784	0.8832093863672239	56	5	3	10	6	115	12
CUBN	1.6618300551374208	2.4591040800135557	4.811872940345203	1.7112815032578166	1.5140583838241624	0.09684041955973807	0.4130932134241802	0.719548042042145	0.8161924800085975	10	0	9	3	0	26	8
FBXO8	3.2840306736949603	3.45443040017631	12.18446746520595	0.5025828617697047	0.6969906082201996	0.09684030463814587	0.7933250408427837	0.8350527490860827	0.9136355927763733	16	3	18	17	4	39	15
KCNJ5	2.2036785410009747	2.735134903354766	7.602703148129326	1.563012792873991	1.487948738326328	0.09683033159690724	0.500244175771891	0.7146553536614048	0.8148608100341667	2	4	2	6	4	26	12
PSMB6	5.286848982223853	5.3676211427628395	50.732593462917265	0.4913905834562265	0.42902925596410807	0.09680585144382839	0.737368157906955	0.8560807932652659	0.9386559351491791	105	15	41	56	27	174	46
CD177	2.581771530643802	3.6419044402808303	14.530852401425888	2.820574464966913	1.6821390301810064	0.09672831048743896	0.30421396064760553	0.6802344086768513	0.8103042215675119	0	4	2	25	7	67	23
DTNB	3.6331051521706663	3.9206533223465634	17.735722488215913	1.1916746378368983	0.8341707940298214	0.09671592608007307	0.4895656464382493	0.7957899137128297	0.9014644477406412	12	4	20	14	14	100	11
KDR	6.674324733921313	6.829326186594441	141.24294958363333	0.5612786684788397	0.4922493670330136	0.09668489905039428	0.7282662062637305	0.8452095506062228	0.9361823566145883	239	22	318	104	60	451	146
EZR	8.302978335614027	8.322858535904755	402.72876795744344	0.2757411354874254	0.27705416724211696	0.09668044724788141	0.8132347152384478	0.8977860131229749	0.9545776245088096	544	139	577	664	150	1276	346
DSTYK	4.978439517399567	5.073658835671767	40.24935940766845	0.36759112963342644	0.41980802008028006	0.09662120801934486	0.8138430333956815	0.860320766291908	0.939502945122661	93	10	52	60	11	150	35
CATSPERB	0.41608818477476545	1.4382910379225815	1.8770185455735375	1.9930157689857653	3.1318939733151576	0.09657674817671401	0.3250776813779859	0.39580967468897	NA	1	0	1	1	0	8	6
RP4-669L17.10	0.7343042552026591	1.7176627501916837	2.5191904079040914	1.9939012604366897	2.5486083540993474	0.09657644137754987	0.3310440861718849	0.5267606266817363	0.6346283416301549	1	0	4	1	0	11	7
SNORD116-25	0.15742780821883476	1.5796480256954257	2.7081352781719508	1.9967016905809112	3.8692926169725155	0.09657317671227396	0.5328388323326744	0.37573706182515654	0.3371858245339933	1	1	0	0	0	4	10
SNORA45B	3.4072912561526003	3.9483785223955477	19.40703592816287	1.4278289532525152	1.2684977616044033	0.09653503455842788	0.5332466232599912	0.7311000169868225	0.8522585666629022	5	8	6	14	14	42	34
PIGP	2.3019450051037555	2.6793836891909257	6.3659610080035485	1.1544849274153983	1.0777192470245052	0.09652570217376481	0.5602165094736488	0.77774857814448894	0.8688201107937189	10	1	4	6	4	38	5
AKAP2	2.5424616921607757	3.359092495731051	11.20355770962202	1.8254213693316004	1.304700906441256	0.09645228136761769	0.4623255832403427	0.7552157617467493	0.8470901367357769	23	5	17	1	0	47	17
LEMD3	5.000329640854993	5.051601482737548	40.43818101132237	0.2983786239026802	0.3934882087979795	0.09632638764602902	0.849086666433469	0.8628238786853141	0.940810926912037	72	14	48	51	16	118	41
CD37	5.816246227305877	6.062644457154851	83.39686445903469	1.0324521412464143	0.6721682913271053	0.09631098141589732	0.5464721259668368	0.8087267309632252	0.9209691090662725	40	22	168	54	50	298	88
NUDT22	2.529352844803867	3.155421568455211	9.15329445462188	0.969484789676107	1.0733476403825155	0.09628398610303009	0.7064095297344121	0.7894568438078002	0.8657097268217884	22	1	14	11	0	28	16
PBDC1	4.9260379891687345	4.988185855528446	38.56661764280447	0.4865016047536496	0.395456405782948	0.09621091195519875	0.7363504457969341	0.8668678868446094	0.9401816576922325	57	15	43	48	18	167	25
HLX	4.599961165018614	4.683164087290404	30.759904582578788	0.2720383616616955	0.45452504580996134	0.09616521093302646	0.879447133548754	0.8559942750704707	0.9382872670393735	57	10	42	41	9	87	34
OGDH	6.519526142381809	6.590441405329863	119.33333536095483	0.41887971924507195	0.373070893932963	0.09616097681669512	0.7560222224351598	0.8629315635141352	0.9424429747089683	308	30	117	141	50	468	91
C11orf21	2.3340861573134193	2.9854853743296417	7.664513763928266	1.474177411689147	1.1481999466692105	0.09615609158451373	0.47261778772245244	0.7760863141630135	0.86397718836159	9	0	20	8	1	43	9
GAR1	2.3039943110154226	2.7753782113946497	6.930368176382286	1.0910596021705197	1.0437892659109484	0.09604986317259052	0.6306337313174213	0.7996086419953508	0.8694587033410454	12	0	7	7	4	29	9
TTI2	3.121648592247	3.6681027796696153	15.798141504292925	1.6742101496116324	1.3230548117544043	0.09600971477731209	0.43751345515124906	0.7216857738760538	0.8488919147877484	5	10	3	11	8	46	25
KIAA0391	5.3779729934078135	5.434757061933818	53.22374240166528	0.47677524898252033	0.37815009859910964	0.09599781719885621	0.7286718716934524	0.8655478006585348	0.9424429747089683	82	19	52	67	28	218	37
TESC	1.6124858694881956	2.2100041544061897	4.238317194039951	1.0897406128518483	1.531433692906398	0.09597851161373762	0.6637456877688189	0.7126031170692485	0.8060913585492495	4	1	6	5	0	13	9
AC007386.4	-0.14141826170131372	1.662463688807872	1.9112182298229239	3.8194446139940745	6.225417297026899	0.09593991434904882	0.03282113324210639	0.12634682551854792	NA	0	0	0	0	0	28	3
TBC1D8B	3.661964861203216	3.781398540534834	15.710369317905489	0.6158280036050208	0.5535566100401953	0.09592226822039743	0.7143025154553427	0.8559942750704707	0.9266575039972023	20	5	19	22	7	69	12
PLD1	4.669270389430264	4.75219858973344	33.16917791587337	0.5365746726270887	0.4877416993220348	0.09590094311069818	0.7326577841933908	0.8513617652009567	0.9355685100725043	34	16	34	40	15	100	34
MPC1	3.9820119606255937	4.111884186818882	19.9208975558204	0.5901550525178351	0.5263744283116957	0.09588433150462242	0.7256229137132615	0.8549414719697387	0.9343009255642191	37	6	18	30	8	96	13
PLEKHJ1	3.547866331064293	3.9058572120123487	16.48256516655862	0.8419179086913401	0.7736594768697967	0.09588195758899344	0.669341908480588	0.8178411517984326	0.9055463083694313	54	2	12	23	3	71	18
PCDHGB7	3.9382931275434916	4.144764364722534	20.32729513099117	0.610376466753839	0.6117829203938039	0.09587764352494697	0.737368157906955	0.8412824686579113	0.9246001465204865	44	3	36	15	8	76	21
JAK2	6.0909928753506914	6.188022968415199	91.00997709713148	0.5147409258408574	0.4426451609487822	0.09587249806544952	0.7143025154553427	0.8495581564441995	0.9384880302326783	107	50	151	92	21	292	88
C2orf68	4.981284570569751	5.11326326566233	41.20549049677108	0.47786427729661024	0.46458693446179045	0.09583958858135719	0.7611459180440964	0.8536533455112651	0.9382872670393735	62	12	80	61	9	199	26
OS9	7.820558786889793	7.847644315756477	289.8779724904457	0.28966413195876817	0.2981144956363988	0.09582109608175662	0.8132784679344232	0.8888675506184947	0.9536387273365168	550	100	366	298	134	854	268
CCR5	3.717558391505461	4.751842885770552	32.52029929336722	2.967446067256597	1.5632640205991517	0.09577919416969614	0.17206934190225645	0.6801765626950285	0.8402310118691694	4	22	54	2	4	230	29
CFI	4.994301774636084	5.196604163763595	45.5615430428723	1.0722473723596464	0.6698210511644629	0.09569907635136252	0.49288741321301266	0.8054702232008689	0.9230248142993337	64	25	18	37	24	208	35
XRCC1	4.3084246823522365	4.564293802939749	27.474291008650113	0.6939467777459205	0.6314022902571848	0.09568253906824908	0.7084657941127719	0.8379739583354328	0.9230248142993337	70	7	54	18	4	112	27
NONO	7.942785449947532	7.987391531878902	320.02148017916113	0.3833864830343856	0.33997202929230214	0.09559370371581849	0.7471990526810304	0.8753514801968855	0.9476054149471789	579	110	338	304	175	997	292
SLC35B1	3.9126666847565694	4.0690490983955225	19.59436471445965	0.711583236636958	0.5877238475245429	0.09557216225909054	0.6828090505260658	0.8452095506062228	0.9266575039972023	41	5	14	20	11	84	16
TRBV28	0.28025957135479757	1.6770987441823046	2.217707666460578	3.0811312636722783	3.65023030558285	0.0955712113386593	0.1532976649321741	0.3409546963508765	NA	0	1	1	0	0	24	3
ESYT3	4.381131266715769	4.6382221716977154	29.248349833199246	0.6695660697101429	0.5727891456804902	0.0955383295496785	0.71824300429408106	0.8477952633969831	0.927986424195505	55	13	39	45	2	133	23
TPRKB	3.5060373214687197	3.703445287411644	15.548231595999654	0.8353646934130815	0.7432570306307247	0.09551536271226288	0.6396593332459295	0.826573868216402	0.9055463083694313	18	11	12	13	4	53	17
IST1	6.331588515151805	6.379411176274938	103.33818642442067	0.31469608287287093	0.33062697914138034	0.09551303238036586	0.816039329838213	0.8788177706971508	0.948550379907005	163	24	161	137	49	330	93
[truncated: 16,488 more rows]
