# Supplementary material for: Genome-wide bioinformatic analyses predict key host and viral factors in SARS-CoV-2 pathogenesis
Source: Commun Biol. 2021 May 17;4:590. doi: 10.1038/s42003-021-02095-0 (PMC8128904; doi:10.1038/s42003-021-02095-0)
Supplement: Supplementary file 5 — Supplementary Data 3 [file 42003_2021_2095_MOESM5_ESM.zip › GSE150316_ValidationDataset/WithoutThreeOutliers/case3/des_Case/unfiltered/controlVscase3_genes.over.limmaVoom_unfiltered.tsv]

gene_id	LimmaV_AveExpr	edgeR_logCPM	DESeq2_baseMean	LimmaV_FC	edgeR_FC	DESeq2_FC	LimmaV_padj	edgeR_padj	DESeq2_padj	NegControl1	NegControl2	NegControl3	NegControl4	NegControl5	case3-lung1	case3-lung2
HEXB	6.554506131959406	6.745799065973123	137.38426891037787	7.001097223714466e-6	-0.41668921765189215	-0.0658238608838747	0.9999893063494981	0.8986325158339713	0.9518470941635874	115	95	110	128	105	344	70
PHF13	3.6677366401328433	3.7865743454896124	16.37146496799835	3.99854238683469e-5	0.10784522613860413	0.011222372557854084	0.9999893063494981	0.985041513392189	0.9969515244828931	15	6	27	21	9	35	16
PPARGC1B	4.277221936946038	4.380836440821093	24.42870208892788	4.883936853130049e-5	0.10480799817014337	0.013166597962489195	0.9999893063494981	0.9817615164285635	0.9969515244828931	40	8	44	43	6	68	21
MICU1	5.196869617821125	5.242006482774975	46.127124332812116	3.0667865793841556e-4	-0.03880343140950146	-0.015169584388254859	0.9999092657721023	0.9917837271309584	0.9969515244828931	89	15	54	76	22	154	27
SRCAP	7.934438732361714	7.991119105778833	317.95244699119667	3.7091620349946787e-4	-0.0035918765924451064	-0.0054342238675174435	0.9999045372148626	0.9988647887967472	0.9997902776782008	890	91	506	422	87	866	245
FLVCR2	3.478869455859901	4.1042611749436	22.20665630329686	4.79531235859965e-4	-0.9471733444132664	-0.06017313257083825	0.9999092657721023	0.8533427119115428	0.900907658230543	16	32	8	36	2	42	7
PIAS4	3.8995081014186006	4.155155854632797	20.20071650731895	6.553034972307927e-4	0.07273708647611475	0.007967222732145868	0.9998962534455607	0.9903825359050754	0.997521876723425	47	2	25	50	6	55	18
EIF2S1	5.989890589773939	6.015241974194941	80.0753167402894	8.49130969217995e-4	0.0035887147409945507	-0.006885881249739534	0.9994695783047197	0.9988647887967472	0.999361024589429	145	29	95	142	32	237	57
AP2M1	7.338007234334154	7.3772862956698395	208.24921852509684	8.765274628690445e-4	-0.04295204413993459	-0.01973958116623239	0.9994695783047197	0.9909200162432268	0.9969515244828931	539	85	198	293	76	626	139
PTPRD	4.536423171373191	4.768630885583509	31.852670001180464	9.382906080429889e-4	0.021868161732511243	0.0022219271883284625	0.9997084184389237	0.9945171578850067	0.9999505444996434	118	4	44	41	9	90	26
HCG18	5.482962144564626	5.587936552825506	58.34615714024507	0.0012566573535272658	0.022751569423258306	2.1446386996620413e-4	0.9994344391386442	0.9945171578850067	0.9999505444996434	96	15	136	97	14	172	44
MYO1C	7.391716336161783	7.464486803139526	219.91315294121085	0.0014844729878051757	-0.005837790539239182	-0.005599082942530817	0.999372125875246	0.9979422814064176	0.9997902776782008	567	68	385	326	46	615	166
ANGPT1	5.893174062591339	6.054050090836874	81.49420155700521	0.0015075982459688045	-0.15856260137694153	-0.02989492496751656	0.9994344391386442	0.9660073692237923	0.9862356134155658	305	30	106	58	24	281	40
GYG1	4.647162592473258	4.724918243970713	31.57759499947324	0.0015624850796178721	-0.03604783248176078	-0.012240818412090923	0.9993934997526992	0.9938128063653223	0.9969515244828931	71	14	44	44	9	112	17
DDX51	3.4985200604523783	3.872104476066582	16.120708040835524	0.0017044849339907238	0.19548175054022573	0.022235518216305192	0.9994533761240565	0.972767042878327	0.9912102296602446	46	1	30	27	3	38	18
PPIL1	3.946399692926973	4.229326916483724	22.024991848514592	0.0018060407620445647	-0.3412467636948059	-0.0387735640230071	0.9994533761240565	0.9389148706695029	0.9766664626283783	58	11	7	53	6	63	11
MTO1	4.327735166116469	4.499567008146788	26.38123605435872	0.002100703065033573	0.11351374386675317	0.01502231727233896	0.999372125875246	0.981740636261243	0.9969515244828931	66	7	57	29	5	71	24
ANXA8L1	0.7698237581436554	1.6839202011684848	2.1050810210642514	0.002175183926563602	0.4507929797439605	0.010707524860335311	0.9994723128451234	0.955669124331051	NA	8	1	3	1	0	15	0
KDELR1	6.623683342035812	6.751306320150626	137.3806509466186	0.0021944751321088182	-0.2891843740521482	-0.05636339414576578	0.999372125875246	0.9283582828747612	0.9689428988515906	139	93	119	142	89	346	81
TMEM25	2.7577282050911043	3.023235069017945	8.238154528028115	0.002322384365207494	2.0993623064133248e-4	-0.002097015857440741	0.999372125875246	0.9997801112166467	0.9999505444996434	21	2	14	11	3	36	3
OVOL2	1.305919426274177	1.9105613246286877	3.4144391795144475	0.0024860533344718163	0.6236687607631817	0.027198697863971544	0.9994533761240565	0.9336052152691643	0.975583292847164	8	2	2	4	0	4	6
ZNF586	3.98314620384686	4.109614306994924	19.92880564240621	0.0025158577945555176	0.12781302728833757	0.015439594420474764	0.999372125875246	0.9778839304387725	0.9969515244828931	32	6	41	31	5	54	18
TUBA1C	4.943537365551306	5.109491227704486	41.4916072992376	0.002597415713385762	-0.08699921062865205	-0.015917450029538878	0.999372125875246	0.9858996366065745	0.9969515244828931	96	14	28	110	10	118	29
FES	4.665173537915266	4.898119708361149	34.96149072655606	0.002654528027881769	0.023970522641702605	0.0027712678042740996	0.999372125875246	0.9945171578850067	0.9999505444996434	105	8	51	69	4	105	27
NAB1	5.701080569251832	5.776973683780965	68.11726266775563	0.002662200152819364	0.09983904545761686	0.017183394864341443	0.999372125875246	0.9778839304387725	0.9969515244828931	132	20	108	58	37	148	66
HSD17B7P2	1.5898907350450457	2.237172618784222	4.128688065689395	0.0027305034761908294	-0.20137422869841454	-0.011520578640738778	0.9994344391386442	0.9832484684417312	0.9959118451901906	10	0	11	2	3	17	1
ARAF	5.0744593304209005	5.142775559510393	42.729733714376536	0.0029624026129226534	-0.031209389685095443	-0.012667233216976147	0.9992265999088877	0.9938719387223957	0.9969515244828931	102	11	58	55	21	145	25
SCAF1	6.0002949260375384	6.125006970724998	85.97458085385381	0.003154034529089299	-0.06239724759812431	-0.01706672973893055	0.9992265999088877	0.9882994920624134	0.9969515244828931	195	40	113	163	12	267	55
H19	3.4027630207715944	3.6721160462165594	14.245543858257694	0.0034922124466349024	-0.2102687628307896	-0.025036078733939742	0.999372125875246	0.9681534017059248	0.9862356134155658	38	7	8	32	3	50	6
LINC01123	0.05858813612773921	1.081393148798661	0.8462681789820111	0.0036992871445974593	0.3048830863391024	0.0033674854944485974	0.999372125875246	0.9778839304387725	NA	1	0	1	4	0	6	0
ESAM	6.217290319012581	6.268681343902811	95.40806690756044	0.003699428635906792	0.020048699333181652	-0.001291702698728271	0.9986348681040995	0.9945171578850067	0.9999505444996434	130	26	171	182	36	265	74
GPBP1	6.378731909087868	6.422668132063823	107.06719867146981	0.0038256646762886795	-0.01585337291656388	-0.010698858682853326	0.9986348681040995	0.9945171578850067	0.997521876723425	155	28	161	159	63	289	81
DCP2	6.2861958967244655	6.402642566468057	106.51151286235955	0.003831715319471793	-0.23616007793514934	-0.04834270196181373	0.9991055950402534	0.9404491622849548	0.9769531514437726	85	42	209	106	73	288	63
PRRG2	0.7732588258531771	1.6588925514209356	2.0641758341107654	0.003866993588287346	0.512347454447717	0.012519880388177505	0.999372125875246	0.9466632872292624	NA	5	1	1	5	0	15	0
TTC16	0.9397856842182973	1.615025201000728	2.2026714259411855	0.003896075427189093	-0.1644127962380174	-0.004137965449577973	0.999372125875246	0.9875731637475732	NA	4	0	8	1	1	5	2
E2F3	4.740971345857636	4.806587314768723	34.491436947489795	0.0040826668055206775	-0.1768232747614292	-0.03780226673408944	0.9987528228031788	0.9582727557755544	0.9815666464666684	39	16	47	45	21	102	19
USP39	4.856991765054736	4.905150920604447	36.50925267889512	0.004086128305384567	-0.03704854601733348	-0.013213667218027561	0.9986348681040995	0.9931972992942586	0.9969515244828931	68	19	49	47	12	110	24
TAF10	5.372550978676715	5.431639068637352	53.398491942212814	0.004300641667630404	-0.1076077928179472	-0.029243965883516125	0.9986348681040995	0.9771362673697082	0.9912102296602446	63	28	100	65	20	158	33
PCBP1-AS1	4.436896598029646	4.585510473814681	28.162756827780814	0.0043202602301561565	-0.08988433020148774	-0.018622033089324957	0.9989186255608524	0.9851072376709474	0.9963487469152031	48	8	75	31	9	102	14
PKM	8.942135995209517	8.989397058262535	640.2945464419323	0.004366062660028959	-0.045112833336857346	-0.017666750679932303	0.9983712162627639	0.9912525294077252	0.9969515244828931	1593	254	513	1069	236	1747	468
NFYB	4.916739816729506	5.037850684795559	40.0644488279021	0.004580764411554182	-0.03492445750858111	-0.010106816275303467	0.9986348681040995	0.9938719387223957	0.9971206659547955	70	7	71	41	27	104	31
AARS2	3.1071327069403227	3.6945709422179402	13.84572732778399	0.004594502647794143	-0.3247187204443627	-0.025972708161715086	0.999372125875246	0.9525575638772386	0.9815666464666684	57	4	26	18	0	40	8
RP11-385F5.4	0.0585881361277392	1.082894823269185	0.8507581518891792	0.004736879354939938	0.29887557520285035	0.0032572710770786034	0.999372125875246	0.9778839304387725	NA	1	0	4	1	0	6	0
SPACA6P-AS	0.0585881361277392	1.082894823269185	0.8507581518891792	0.004736879354939938	0.29887557520285035	0.0032572710770786034	0.999372125875246	0.9778839304387725	NA	1	0	4	1	0	6	0
NUP50-AS1	1.5828216548371437	2.129624113915193	3.774899412499409	0.004931586883230915	0.17790395282751087	0.010161464869620168	0.999372125875246	0.9851072376709474	0.9964395820198222	5	0	10	7	1	7	5
FRMD5	1.415263246282696	2.032988671358259	3.8745296158021736	0.005028392983977562	-0.33236010130229227	-0.013184162521386959	0.999372125875246	0.971044257999344	0.9909165296221671	3	0	2	11	4	7	3
PRKCZ	4.621544074253063	4.823761315957203	33.00096537720252	0.0052022052669334585	-0.029026209244052047	-0.007782470331783449	0.9986348681040995	0.9945171578850067	0.9981997634210793	108	6	41	58	9	134	15
XPNPEP3	5.2045873769010615	5.328207969794531	49.641807176124644	0.005215068518801404	-0.147539524591113	-0.02787706733627337	0.9986348681040995	0.971044257999344	0.9886632708300134	52	20	38	127	24	121	36
POLR2K	3.9038415213659583	4.094270669918092	21.39820349755182	0.005351666522170852	-0.46721796148910194	-0.055844522460788075	0.9989186255608524	0.9122343556768912	0.956763408517779	15	14	16	31	16	51	10
RPL22	6.8029698046636495	6.890553334732711	149.36200137150956	0.005367528721958461	-0.1526002541160049	-0.0396780091359922	0.9983712162627639	0.9611920725489631	0.9802841471723875	301	64	158	118	99	508	72
RP11-314B1.2	0.042726520072204385	1.21494810609525	1.0184603060440394	0.005408897133097881	-0.0897675097490872	-0.0015031094542578428	0.999372125875246	0.9938895281592155	NA	7	0	0	2	0	6	0
ZC3H18	6.139679266874476	6.226544245876106	91.77954598502237	0.005506323638440431	0.009901888178036299	-0.002305542862455785	0.9979391975161829	0.9959801207841408	0.9999505444996434	264	21	127	150	26	287	64
NPM1P26	1.591566348271061	2.3074019520037554	5.626775356396739	0.005638700949651186	-0.9638434998660512	-0.03783813735079428	0.999372125875246	0.8955426780764182	0.9382872670393735	0	3	11	4	6	9	2
ZNF282	4.3390671138954575	4.44189117189323	25.422536392636143	0.0056486935431244644	0.01635064708635691	-0.0024005486989190955	0.9983712162627639	0.9948395377280768	0.9999505444996434	64	6	31	42	10	83	17
RP4-724E16.2	2.526796434627139	2.8789473778032093	8.786103895462102	0.005691563565449999	-0.4527630723663625	-0.031039178837351536	0.9992265999088877	0.9426532864777466	0.9757077656957653	4	9	5	16	3	17	5
NOL3	4.534135722057058	4.709501305407383	30.872673321352014	0.005709117482019588	0.2070228518136068	0.03208901317066414	0.9984862731491649	0.9546317663538828	0.9859649335727403	58	4	52	61	10	76	32
CLTB	5.513635838150586	5.591823484740186	58.95544997254571	0.0064123896827462425	0.053029021634420206	0.006651551518112878	0.9975618352098001	0.9897968177304795	0.999361024589429	145	19	55	112	18	158	49
USO1	7.343804478526989	7.382569418967656	211.06733813971474	0.006488811729789758	-0.09890379320449816	-0.03495724225614197	0.9974120543637702	0.9759629398988832	0.9872884001715084	292	112	251	237	113	620	133
RSL24D1	5.478732648648475	5.596540515568849	61.12969929619164	0.006546046317522607	-0.29718539154622514	-0.05614155096828962	0.9979391975161829	0.927848023636479	0.9689428988515906	75	39	40	87	37	163	33
RABL6	5.9285384167408095	6.161149079472946	87.35654279352678	0.006750881297233908	-0.06978049657630159	-0.009349055744442348	0.9983712162627639	0.9892436302877298	0.9969515244828931	335	25	96	142	10	227	68
DLG2	4.105567681371547	4.355363327107771	23.982377305094637	0.006807975032882816	-0.2178768144913888	-0.030576719454175064	0.9986348681040995	0.9610175372929699	0.9815666464666684	50	9	12	61	10	95	7
NSUN2	5.497825835662659	5.617464490659302	59.84237203736226	0.007028609191538938	-0.03871472155759137	-0.012330084421561555	0.9975618352098001	0.9931972992942586	0.9969515244828931	122	25	72	134	10	188	39
APP	9.47263927356859	9.497956247105908	913.8478165137435	0.007234294820238481	-0.013378900307758386	-0.012204802832717942	0.9964641941714338	0.9948395377280768	0.9971206659547955	1739	297	1184	1033	525	2415	703
PDZK1IP1	2.494041695446563	2.861207534699875	7.2677861982929794	0.007381548345959969	-0.2051302363962771	-0.016791082001100115	0.9986348681040995	0.9769827247204449	0.9925548641393823	10	1	7	25	3	23	4
GOLGA2	7.000633630695966	7.037237190693713	163.4051513746065	0.007391466431262293	0.02272184859529779	-5.305911015192517e-4	0.9969310511368726	0.9938895281592155	0.9999505444996434	378	50	284	218	50	483	120
LRRC19	0.26270860738543556	1.1962294761240873	1.4654325433034043	0.007549801009921676	0.16368427986694734	-0.001404626970719339	0.9992265999088877	0.9882994920624134	NA	0	1	1	3	1	7	0
RP1-102H19.7	0.26270860738543556	1.1962294761240873	1.4654325433034043	0.007549801009921676	0.16368427986694734	-0.001404626970719339	0.9992265999088877	0.9882994920624134	NA	0	1	1	3	1	7	0
QRICH1	6.319556486246249	6.3809712632838815	102.81087290999733	0.0075663014731530975	0.03772945793088757	0.00354984560482946	0.9973144005626645	0.9917837271309584	0.9999505444996434	247	33	157	169	24	301	78
SLC15A3	4.45138741477564	4.62786338735411	29.027257312415998	0.0075977788342781365	-0.07547349749591606	-0.01581889624951427	0.9975618352098001	0.9875731637475732	0.9969515244828931	46	4	72	42	13	97	17
ZSCAN21	2.0281832085782736	2.5692314849009406	6.132210702088094	0.007604728632489817	-0.23265790325909128	-0.01303411907370601	0.9989082446217997	0.9778839304387725	0.9940449733122109	18	5	9	3	0	12	5
DDX46	7.036102635815415	7.05449977907389	165.91872459896487	0.007701684412944018	0.015840339827733745	-0.0036913995180417156	0.9964350300660917	0.9945171578850067	0.9999505444996434	349	49	236	236	72	499	118
TMEM251	1.8661086953467578	2.397395603694018	5.859803639908644	0.007815543948322285	-0.30271030703944674	-0.020401397783787696	0.9989748503246911	0.9716788661764281	0.9802841471723875	10	7	2	3	2	20	1
SLC26A6	3.91755340327262	4.101329335115098	19.638229515765374	0.007888692903042048	0.04679491971321444	0.003380932342555311	0.9975730939439871	0.9937307039123249	0.9999505444996434	53	3	19	38	8	56	16
YY1AP1	6.51399705855915	6.563295029224337	118.43391037408767	0.007904280121521903	-0.01624668832413312	-0.009843430041610457	0.997279051288129	0.9945171578850067	0.997521876723425	200	53	224	101	47	300	94
PPP1CC	5.969123578310753	6.037911737352149	82.57867391547995	0.00796619459532188	-0.17570430419921856	-0.04493997965753579	0.9973144005626645	0.9517270444988566	0.9802841471723875	116	40	101	80	54	262	42
KCTD21-AS1	-0.027637317999189795	1.0191039625858764	0.9807391424069968	0.008068080991559165	0.12581748538893897	-0.0013322367783030913	0.9991755826804415	0.9914078181210249	NA	0	0	1	3	1	5	0
PDE7A	5.557079746127603	5.685549939257357	63.45730040185426	0.008079023510439903	-0.1263776483345551	-0.026559384260144425	0.9975618352098001	0.9757990302268528	0.9919968296429664	140	13	117	45	41	177	42
PDXK	6.3866784980637	6.5010702223905446	111.37379295251289	0.008164479104352505	-0.04544579955404695	-0.012881305931259154	0.9974120543637702	0.9914078181210249	0.9969515244828931	325	28	112	234	28	361	70
SSX2IP	3.9939726836135963	4.10637248872957	20.442165050752173	0.008167447508390642	-0.13794115500276924	-0.023911669021048024	0.9975618352098001	0.9772928822243775	0.99247766872203	39	12	25	23	8	75	8
EIF1AD	4.3142128559230075	4.5434752549463475	28.455233531411494	0.008192659544365355	-0.06385940763438251	-0.01037182812405844	0.9975618352098001	0.9914078181210249	0.9969515244828931	45	3	37	31	26	62	24
EMC9	1.6467443658330325	2.060435947653111	3.590253082916514	0.008209482753116117	0.13153394286931422	0.005135708432976895	0.9986348681040995	0.9871151804396135	0.9981997634210793	4	1	5	7	2	17	1
TMEM243	3.542627135398403	3.6682078065850403	14.416801197436259	0.008219094366246401	-0.07312470909877215	-0.012044483453857042	0.9975618352098001	0.9897968177304795	0.9969515244828931	22	6	21	24	6	55	6
AARS	6.938055646607487	7.08989827768658	169.4182263101849	0.00834205217464176	-0.10301138844294486	-0.020315111570650125	0.9975618352098001	0.981740636261243	0.9959118451901906	492	23	147	309	88	450	122
ZDHHC3	6.008601292287069	6.053987209800601	83.18856953254658	0.008347254533203098	-0.10269190540091298	-0.032237722700797854	0.9966058746112012	0.9759629398988832	0.9893462364528278	134	50	109	92	32	256	49
DESI1	5.448808143165438	5.560440979315453	58.05968916123756	0.008638921673311034	-0.12857939689356798	-0.02861355628684522	0.9974120543637702	0.9746170835221862	0.9893462364528278	103	29	43	137	16	175	35
ZNF720	4.563371550384445	4.677131083555863	30.143331187388558	0.008784565509416352	-0.034664747896676264	-0.011430062324900084	0.9973696956627005	0.9938719387223957	0.9969515244828931	44	8	62	56	10	110	16
PDAP1	6.98124794779012	7.04797898229117	166.92099354396515	0.009078086933379389	-0.13907647967825199	-0.03944289471768847	0.9965490020885254	0.9636682740591962	0.9815666464666684	334	79	137	174	101	514	95
R3HDM1	5.674182045004874	5.714798275282692	64.43100333807088	0.009084288460093163	0.07494755175565525	0.012365803677402013	0.9964350300660917	0.9832484684417312	0.9971206659547955	143	22	94	93	20	182	52
MFSD1	6.038836363685497	6.4285208716110445	111.6194775955022	0.00913374797130382	-0.7587989230452431	-0.07800656480189834	0.9977342074008096	0.8405612713689079	0.8982306984225205	84	111	74	55	81	249	41
MSRB2	3.384660361202712	3.5450298014499757	13.427421807591786	0.009170627949514827	-0.09926338865585928	-0.014044479499407785	0.9975618352098001	0.9861991570869432	0.9969515244828931	35	4	11	13	9	37	9
TRAPPC6B	5.497078915480921	5.532305893666491	57.48987181365935	0.009189742787922126	-0.07928462417958831	-0.024971345244676587	0.9964350300660917	0.9832484684417312	0.9955184625183932	74	27	87	73	28	168	37
DGKD	6.212550967012116	6.427065495831151	105.3891890841575	0.00934317694532018	0.07983830740279056	0.013928262172792617	0.99750722274907	0.9861991570869432	0.9969515244828931	256	15	221	200	17	243	101
TRIP11	7.00939575741603	7.056530411168685	165.33151695418428	0.0093629859954805425	0.0021836803710049476	-0.006842322159610714	0.9959567640578115	0.9991951645864102	0.9995022508136936	384	37	249	263	66	548	105
PGBD1	1.942077618612755	2.525288806845766	5.0779187929723095	0.009448776184716167	-0.2674160931845973	-0.014959756935878754	0.9984499842950356	0.9722674851806793	0.99247766872203	20	1	7	11	0	16	3
GDI2	8.151794942724147	8.187975621939488	369.34004989049777	0.009468947734421938	-0.0733001727537014	-0.029278823032068257	0.9957021088143593	0.9836168414660458	0.99247766872203	569	178	454	367	209	1041	251
RASA1	6.040584161979939	6.070531700285365	83.11368458159032	0.009574566955101737	0.07068884361159203	0.012576993978992979	0.9957021088143593	0.9833740571925417	0.9971206659547955	170	30	130	113	27	228	68
DNAJC6	3.0424269013849896	3.259557778505332	10.289173643424062	0.009640243310164779	0.07200216715839271	0.0049276168862224965	0.9975618352098001	0.9914078181210249	0.999361024589429	24	2	22	9	4	28	9
IGFN1	3.769577638479763	4.709500544380155	33.53911650058817	0.00964448711636876	-1.2207430040999956	-0.056744957396726976	0.9986781136146483	0.8279627270690099	0.8849802385469462	90	5	10	3	52	36	15
ETV3	5.134525566660471	5.252258066064868	46.77910736896436	0.0099133034348444	0.0069058667419335945	-0.0019784016004821578	0.9973144005626645	0.9979422814064176	0.9999505444996434	39	21	91	86	13	108	41
PWWP2A	4.418743204829253	4.580750460546173	28.089791253225282	0.009975362676372685	-0.08704310374736349	-0.01800767097192763	0.9973144005626645	0.9859940149901499	0.9964395820198222	59	6	64	27	13	109	12
CA5BP1	1.2556280817181	1.8751007807165962	2.7954833537458157	0.010077959536433288	-0.20017778304505227	-0.007128387216605148	0.9983712162627639	0.9835728633928821	0.9969515244828931	12	1	2	5	0	8	2
MRS2	4.338475411918146	4.4794898447945055	26.546598593490053	0.010170116722192242	0.09103516004876762	0.01104279853604555	0.9973144005626645	0.9857996875610825	0.9969515244828931	46	7	20	64	11	63	25
ZSWIM3	0.9159785600169471	1.689354315582814	2.0437432615199556	0.010327425568527589	-0.21473035843356159	-0.005590215287862381	0.9983712162627639	0.9835728633928821	NA	10	0	3	4	0	8	1
ATE1	4.684655710114111	4.767307664210141	32.750365572657905	0.010427694924231129	-0.02230596300240608	-0.009843213374731047	0.9964350300660917	0.9945171578850067	0.997521876723425	58	7	53	44	19	100	22
RP11-70P17.1	-0.41656103578077425	1.0316274238648713	0.8343147243998207	0.010583484680444904	-0.7444266803886468	-0.0060658411342563645	0.9986781136146483	0.9466632872292624	NA	0	0	7	0	0	3	0
RP11-417L19.5	2.5287695138046176	2.9891389907894323	7.933393013286636	0.01072870694288146	-0.12028382939663407	-0.007476809041838898	0.997588716863454	0.9875731637475732	0.9969515244828931	8	1	25	18	1	19	7
ABCB8	4.057159679226957	4.3589248206629865	23.59021717247714	0.010801049542621512	-0.022831556147236785	-0.001569196355558041	0.99750722274907	0.9947147417401628	0.9999505444996434	98	7	19	34	3	61	20
TNS3	7.5383057610683215	7.6359953136602625	248.61044728079554	0.010801137415547045	-0.07767232375023066	-0.02101119932136567	0.9961250156167842	0.985041513392189	0.9959118451901906	779	109	312	296	49	728	166
NDRG2	5.543010141397002	5.703170078219549	63.96637374516766	0.010912463334589824	0.046199548115092005	0.0062898664831801615	0.9966058746112012	0.9917837271309584	0.999361024589429	97	9	155	70	33	146	59
HOMER1	2.849264982798974	3.2001937244852345	9.843212216350011	0.010937057160682582	0.24896647362222618	0.021627107590495645	0.9975618352098001	0.9656512885863908	0.9886632708300134	28	1	6	19	4	20	12
SLC30A4	3.6290860773253257	3.7369562061115102	15.279302719431508	0.010941928561619529	0.006655409141915535	-0.0026997361672667945	0.9968409690237368	0.9982364639758537	0.9999505444996434	23	4	20	28	8	45	11
KCTD7	3.8584224922612944	4.006170404984094	18.770625759806897	0.011061183103376032	-0.1676542398148491	-0.026872664000879135	0.997279051288129	0.9722674851806793	0.9886632708300134	22	5	37	25	12	66	8
FHOD1	5.175511844625563	5.690377451454093	61.63483206657016	0.01141949175809577	-0.17215423413085182	-0.012590381623476456	0.9975618352098001	0.9775953980137568	0.9969515244828931	237	9	139	86	2	157	46
DAK	2.881728234570015	3.16164246166406	9.694598384213066	0.011480221673473375	-0.1537790427601076	-0.016680477677804107	0.9975618352098001	0.9817786586274811	0.9948957450747703	27	4	5	14	5	38	3
SIK3	6.211146438937244	6.291501528984883	96.72879792522812	0.0115682984658804	0.01485362018679623	-0.0013181201017927846	0.9957021088143593	0.9947307944563308	0.9999505444996434	146	33	218	154	22	269	75
CYTH1	7.238507771765719	7.286878079355631	195.19329010382862	0.011597018184516727	-0.009807430275813102	-0.00888429117927342	0.9955632815660991	0.9957751686922266	0.9983961900924626	255	51	401	315	83	547	145
CHERP	5.051542605167312	5.233202652967416	44.61526357591139	0.01165575840569419	0.021395472861791495	0.0011947298501726214	0.9964350300660917	0.9945171578850067	0.9999505444996434	115	8	87	81	8	150	30
NUP133	5.233976394564291	5.27406281471828	47.31829095040725	0.01174018559565266	0.0750190492775659	0.011904027693951137	0.9955632815660991	0.9840967822792366	0.9971206659547955	101	19	60	65	16	129	39
KRT18P4	0.7430404191684246	1.5573865401993277	1.9914613635161067	0.011751687041623765	0.1155778739179367	0.00649538358224431	0.9983712162627639	0.9933999016599323	NA	2	0	3	8	0	3	3
PDXDC1	7.185568095296345	7.204841808313799	184.21780961426165	0.01188165695464855	0.005457815456261728	-0.00720191334460898	0.9943897626711995	0.9975369207992716	0.999361024589429	386	58	278	241	79	619	114
RSBN1	5.288163149289399	5.3630624923629995	50.118284915352206	0.011901232609719025	-0.05405880118658225	-0.017377911529341084	0.9957021088143593	0.9897968177304795	0.9969515244828931	72	15	115	61	21	164	30
ZFYVE26	5.985824337096672	6.0798085921513225	82.95675053958686	0.011955756329078311	-0.03169341060083857	-0.012545135294857117	0.9957021088143593	0.9938719387223957	0.9969515244828931	235	16	115	105	38	287	48
L3HYPDH	2.4419735547330377	2.8483133808844614	6.850326867735507	0.01229109429385987	0.015467692677800012	-8.760648361745203e-4	0.9975618352098001	0.9965421827676069	0.9999505444996434	21	1	13	9	2	33	2
GGA2	6.596543126682364	6.615859715062823	122.93571453374713	0.01245483005893879	-0.006589637712951259	-0.009732410940024805	0.9943897626711995	0.9970694935792398	0.9981997634210793	206	61	154	172	46	345	90
ZNF454	1.934633042538571	2.3493611949205055	4.591095919323946	0.01270189442426571	-0.14244488505772251	-0.009245249955695551	0.9975618352098001	0.9859940149901499	0.9969515244828931	4	1	11	12	1	14	3
GLTSCR1L	5.239716108299296	5.369747064309571	50.115811442159334	0.012742305139046287	-0.10040173067999791	-0.022906839570673604	0.9958574178930648	0.9817615164285635	0.9935935744222714	75	13	131	51	22	186	23
COG5	5.574088301000485	5.63722569096423	60.503206083954986	0.01274873756539613	0.03062060512098925	4.4933376345204844e-4	0.9954494181131804	0.9938719387223957	0.9999505444996434	125	16	112	93	19	205	39
NBN	6.183852640345195	6.225611912314358	93.71421904407909	0.012841736479820213	-0.09658427727991	-0.0314599446285549	0.9953272224539484	0.9775953980137568	0.9898573378061736	156	42	86	135	52	292	55
CDK2AP2	4.1057806857421895	4.287169458232097	22.255311289443288	0.013172719742792665	0.07190238409657296	0.0072346451916601015	0.9958683292877941	0.9891820602534992	0.9989815522069733	57	4	38	40	5	71	17
PWWP2B	3.3755916661358323	3.7864137359919257	15.041959968367214	0.013190652955569752	0.19134215215365222	0.02102150266748542	0.9973144005626645	0.9748137687645452	0.9922512148662471	42	2	27	29	1	35	17
RCN3	4.651997573557432	4.981034793381787	36.945468845083106	0.013453635710667147	-0.15618312322231415	-0.01678777791140108	0.9966058746112012	0.9771362673697082	0.9959118451901906	175	4	43	40	10	114	23
TGIF1	4.8619858540445	4.916643077022677	36.67146011429132	0.013474566739680784	0.0600183194435606	0.0076168470817447355	0.9954494181131804	0.9882994920624134	0.999361024589429	59	10	49	59	19	99	30
NUFIP1	3.0978634488935395	3.2361230934306167	10.817468331340914	0.013521290534488901	-0.02704482073105943	-0.004881023803696637	0.9964641941714338	0.9945171578850067	0.999361024589429	21	7	12	9	4	28	8
RAB11A	6.900987066189051	6.950993011284872	156.0451663502544	0.013785752611795528	-0.11413009575840491	-0.03679479416993114	0.9944621264822371	0.972056044167789	0.9856448362128853	173	76	207	200	89	498	87
SEC16A	7.0631439018903155	7.186538576005492	180.09315970723756	0.01396007045421307	-0.032868304976675325	-0.008906256209331847	0.9955632815660991	0.9938719387223957	0.997521876723425	451	28	320	355	47	550	123
CD44	9.067921991146523	9.150413188634856	723.3892507849341	0.014100192171422747	-0.13685892309733008	-0.03713086721808263	0.9945767208465902	0.9691849318866722	0.9822357522311711	784	488	932	693	342	1938	482
PHACTR2	7.313983681499581	7.359068149146826	205.8728948359788	0.0141220436734644	-0.05426234154134117	-0.02253586524473978	0.9943897626711995	0.9875731637475732	0.9963487469152031	386	87	390	175	83	674	122
DYNC2H1	5.5452268344941515	5.593453758312949	59.39056596340762	0.0143059039445273	0.01459219265717135	-0.002559144327385598	0.9945767208465902	0.9947147417401628	0.9999505444996434	150	21	61	77	25	167	45
ZNF814	4.9609801189244935	5.148877922998555	42.34321125761831	0.014409867551002847	0.0295090518330093	0.003535458122704627	0.9957021088143593	0.9943701713871154	0.9999505444996434	55	9	94	100	8	116	35
PARP10	4.879407019913157	5.204156074133018	43.28133020876957	0.01443627938460032	-0.09919498028275565	-0.01094525601014688	0.9964350300660917	0.9859940149901499	0.9969515244828931	177	5	51	81	7	145	26
CDO1	1.317641008760208	2.307876253729747	3.842506739697652	0.014601615295154531	-0.5669357874686167	-0.017785746401230845	0.9975618352098001	0.94083215922077	0.9802841471723875	27	0	4	5	0	14	1
METTL3	4.831813641361875	4.979902496518825	37.52772709404348	0.014614312738921479	0.20994474374931912	0.03551701615916078	0.9955632815660991	0.9487783423502266	0.9822357522311711	95	7	61	60	9	96	38
NUDT14	2.1826095575969306	2.5911535145125857	5.596898042762241	0.014621597011816739	-0.05135109368775568	-0.00522755161121297	0.9973144005626645	0.9938895281592155	0.9981997634210793	20	2	5	9	1	24	2
CCT7	6.162261935968236	6.202831272523009	91.37255660406431	0.014767785039649482	0.012051120147707926	-0.0034773164699132136	0.9939652484295547	0.9948395377280768	0.9999505444996434	199	25	100	140	46	261	68
PPP2R3B	2.8730155774498582	3.110445969623159	9.205321264175616	0.014816288181888126	-0.07301673211066619	-0.009055163640358011	0.9964350300660917	0.9914078181210249	0.9969515244828931	30	2	9	9	5	28	6
OR2A1-AS1	0.40784311365243864	1.401665073275526	1.3258434856541843	0.014844258514736669	0.36967916593635347	0.006724354851731256	0.9975618352098001	0.9695091986030999	NA	6	0	3	1	0	10	0
POLD1	3.652516923946391	4.0092206644008614	17.862486463443908	0.014846625567794912	0.06790967487053129	0.008735402803250646	0.9964350300660917	0.9915214120539403	0.9969515244828931	71	3	20	29	2	46	17
UBTD2	4.400007050724471	4.464795203664003	26.768480041649145	0.014846834672006865	-0.09765718989818191	-0.021403693795529647	0.9955632815660991	0.9832484684417312	0.9959118451901906	34	11	45	30	15	77	17
ANGPTL2	5.192049424451499	5.419896705761487	53.29604558494285	0.015014496686067044	-0.31830784091627223	-0.04715758057050534	0.9955632815660991	0.9347698930560207	0.9733797142083483	89	8	46	68	55	157	25
COPB1	6.63900069073976	6.6906113012598825	128.76493693190184	0.015042023621389409	-0.040520877614518426	-0.01753284419720961	0.9939643747454955	0.9914078181210249	0.9969515244828931	265	32	136	206	74	404	82
ARPC2	8.044976182416445	8.104763431594833	349.09264234128005	0.015295356971914746	-0.11765919405371875	-0.036499563608216996	0.9939652484295547	0.9725762030102855	0.9842905388711466	349	190	503	394	188	1009	220
CDK11B	5.921316093897976	5.942135238597757	76.2214583407764	0.01536029813667699	0.046944782291759225	0.006358680649544144	0.9937347588336943	0.9892436302877298	0.9997902776782008	145	29	112	95	31	211	60
COMP	2.7348206717015255	3.3831114580100343	10.957532776542543	0.015414548915261148	-0.49375325365179046	-0.03226761816759541	0.99750722274907	0.9342676067215959	0.9757077656957653	55	0	13	8	6	31	5
PAN2	5.067020089452349	5.37009355346781	49.04140924490011	0.01552668284390682	-0.006684028619640267	0.0012808132071833185	0.9957021088143593	0.9982364639758537	0.9999505444996434	185	5	78	78	8	139	39
HEXIM2	0.24684699132990068	1.2859533297433048	1.787712887945048	0.01553154297009068	-0.13948060852910943	-0.00784568190680554	0.9979391975161829	0.9931972992942586	NA	0	0	2	2	3	7	0
SNAP47	3.4556658305943166	3.734790812504431	14.482825650219722	0.015547643632530273	-0.033001476454995696	-0.007043380512450011	0.9961434011449406	0.9945171578850067	0.9981997634210793	32	5	30	24	2	64	5
MYCT1	4.694460988406496	4.848220630757311	36.13197336274244	0.015602075788793432	-0.04142998364163035	-0.009132928308070795	0.9955632815660991	0.9938719387223957	0.9969515244828931	31	12	41	41	31	67	33
EHHADH	2.51039989988428	3.098230940770056	8.944829323397473	0.015855364100042575	-0.4022612097639493	-0.02722543507553493	0.9975618352098001	0.9466632872292624	0.9802841471723875	21	1	2	27	6	33	2
SMC3	7.008952057488166	7.037070307060561	165.0257913997581	0.01597630790123067	-0.03738405257485525	-0.018687339721869214	0.9930134024600333	0.9914078181210249	0.9969515244828931	233	59	263	194	93	477	114
CENPV	1.361778172742482	2.1322984259638913	3.3701046291754952	0.01598982908647918	-0.4075575066012021	-0.013798236786185039	0.99750722274907	0.957268773347549	0.9897893163594963	13	0	11	4	0	10	2
IQUB	1.7039640700592793	2.3735852582783203	5.1300330426501155	0.016468668650229563	0.7549638876407674	0.038393149325802144	0.99750722274907	0.9103241222538592	0.9568686225198643	4	1	16	2	1	5	10
ME1	4.7101177853259175	5.124573498174693	45.44533910433268	0.016518845852238666	-0.7030719401178532	-0.061327461247219245	0.9964558131821319	0.868760733286551	0.9266575039972023	51	29	15	24	50	67	26
LILRB2	5.41536472754083	5.620275144238245	62.31711896479309	0.01659114464214518	-0.2630124831198677	-0.03748535083704256	0.9957021088143593	0.9463485440725483	0.9802841471723875	60	45	121	29	28	119	47
TLN1	9.549275152023343	9.606273508535896	979.4098676473	0.016594192321185634	-0.01961492670380711	-0.009338694822084543	0.9931308568024011	0.9945171578850067	0.9981997634210793	2638	328	1749	1077	255	2608	753
NUDC	6.74050160205071	6.850274478159442	143.39496550079156	0.016609206709528836	0.0038692301185119723	-0.0019540670533525913	0.9943897626711995	0.9988647887967472	0.9999505444996434	342	22	152	276	70	364	118
PGGT1B	4.821065927065006	4.938873149859895	38.189785664588634	0.01665773641659917	-0.25438270218173303	-0.047556939493676	0.9950279634383378	0.9424065476293955	0.9758712707195247	44	29	43	49	15	123	16
WDR41	4.766759187902256	4.823367030525138	34.230452343512795	0.016660581874159596	-0.05120011420313601	-0.015693895895401894	0.9941847299151347	0.9905410936878974	0.9969515244828931	52	16	57	48	12	116	19
BTBD7	5.683435468160697	5.731692167774787	65.09708626120128	0.016936638028180757	0.002379214942264557	-0.006040554476520731	0.9934123153645431	0.9991951645864102	0.9996815027152848	129	17	106	90	30	228	38
DHX40	4.899185952258821	4.94145436792017	37.51091155197247	0.017226195743153597	-0.05694698071269555	-0.017141306365948912	0.9938022351318729	0.9887869108915003	0.9969515244828931	54	14	53	54	20	117	23
GNPDA1	5.105241132995504	5.252144823707827	48.00703066719509	0.017380851988058263	-0.2162560296828475	-0.03574716159550217	0.9953272224539484	0.9526218423586523	0.9802841471723875	36	18	51	67	41	102	35
AMFR	5.586979683069409	5.611281205846295	60.142109729556616	0.01750326970321615	0.05282125441440846	0.007414142582142559	0.9925083659291475	0.9875731637475732	0.999361024589429	110	22	86	89	23	174	46
ZNF468	3.3163219639181074	3.6080080205333935	13.249418077788306	0.01775483804006511	0.13839237327106163	0.013848793852653208	0.9955632815660991	0.9817786586274811	0.9969515244828931	31	1	21	27	4	35	13
PEX13	4.874806153405381	4.950884306698578	37.094465414016874	0.01776350480396612	-0.020450715365293	-0.009548503770326566	0.9938022351318729	0.9945171578850067	0.997521876723425	57	10	67	62	16	134	20
NDC1	3.2999005291334558	3.4138908241530883	11.953474039972402	0.017979722139642842	-0.03964049299429541	-0.007375043491261231	0.9953272224539484	0.9938895281592155	0.9981997634210793	17	5	16	21	5	39	7
MCTP1	5.6918233336028985	5.820714525065687	71.07404945026569	0.018035026421584978	-0.24519846835395792	-0.04664191125676684	0.9943897626711995	0.942013756954806	0.9772635351870352	65	22	101	81	62	188	42
IFI6	6.08308721475029	6.717083837453148	131.3831561182269	0.018105550508288604	-0.9199592913748289	-0.0671799222698928	0.9973144005626645	0.8393328799702636	0.9014644477406412	82	47	21	630	57	269	49
WBSCR16	4.772591709725963	4.8806348641903465	35.09457317686107	0.01815923442138996	0.1075646779425665	0.015974148082129512	0.9939652484295547	0.9778839304387725	0.9969515244828931	91	10	39	64	9	99	30
FAM149B1	4.370590218301688	4.505457658716967	26.47997747930206	0.0182049104028696	0.024197724571080395	-4.7351608223445004e-4	0.9943897626711995	0.9945171578850067	0.9999505444996434	67	8	30	54	6	87	18
HERPUD1	6.552714889231797	6.60624612082744	122.28360129568414	0.018418596907335112	-0.10191924196835221	-0.03186614105070134	0.9928643652197147	0.9765201548860384	0.9890621820322134	127	45	186	175	75	372	74
EMC10	6.075193667955924	6.125887516462267	87.20528599526202	0.018491975520909292	-0.07711972977485725	-0.02614042500904693	0.9924892022344001	0.9832793731548807	0.9935682293451222	153	52	100	116	29	290	48
CASD1	4.360839948886453	4.469682104901373	27.451285430282063	0.0185659996057614	-0.27306194591839017	-0.04574369691276413	0.9943897626711995	0.940957065355198	0.9764754058531434	44	17	23	27	17	80	13
GSTM4	3.331288411125493	3.5217713178849808	12.756587938671723	0.018601495951838853	0.04336267726064034	0.0019095230483651999	0.995429153539662	0.9938895281592155	0.9999505444996434	33	6	19	15	2	37	10
CUTA	4.1639283399506715	4.2977428628423215	23.882018436847776	0.01875731620140491	-0.2205243179237966	-0.03633688701894149	0.9948661014192419	0.9562190523915074	0.9802841471723875	38	11	23	27	17	86	8
HOXB3	3.862555139859234	4.050560579424801	18.66984788174852	0.01888890095782727	0.04767058577333823	0.00296980014353393	0.9943897626711995	0.9933999016599323	0.9999505444996434	38	4	44	28	4	59	14
SLC50A1	4.2238150396941325	4.289129843977789	23.112313791278943	0.018951397230633237	-0.009567786475568243	-0.006016248562298408	0.9938022351318729	0.9965421827676069	0.999361024589429	35	9	32	41	9	73	15
EXOSC7	3.237212445375786	3.3913807230686768	11.612723124877405	0.01912674539639274	-0.04670543832666885	-0.008027334749461278	0.9950279634383378	0.9938719387223957	0.997521876723425	22	6	14	20	3	41	6
COL6A2	9.38597098355811	9.460335457317179	883.9621898031595	0.01931191608994486	-0.06354863777587125	-0.020307025964077522	0.9919564155328026	0.9875731637475732	0.9964395820198222	2938	276	871	1159	294	2811	546
RP4-591C20.9	2.2645423151221635	2.7906923432683395	6.677846697869002	0.019348883778340306	-0.2582509764959677	-0.01892820680289444	0.9964350300660917	0.9712514824731087	0.9888612023158265	25	3	10	9	0	23	3
DYNC1H1	9.59104244614724	9.6305299524635	995.8759827462637	0.01939140891931932	-0.014153747779223224	-0.010154899661131186	0.989766651193675	0.9948395377280768	0.997832374832911	2629	238	1387	1327	421	2929	704
RP11-426C22.5	1.2559276446946115	1.786883423546252	2.584819104551757	0.01941953429576347	-0.02355268565110561	-0.0010890319080000515	0.9964350300660917	0.9957751686922266	0.9999505444996434	8	1	4	4	0	8	2
ZNHIT6	5.7391219012303285	5.839739592939566	69.98920989810408	0.019769458097307846	-0.012489154711671396	-0.008261402964279603	0.9930303324351366	0.9950098115654151	0.9983961900924626	133	11	135	106	33	232	44
PDCD6	4.877087548316565	5.074148401128571	40.43148035145533	0.019828043860138464	-0.10188554078656319	-0.01765413265148376	0.9943897626711995	0.9837877256134221	0.9964395820198222	86	17	33	109	6	122	26
SRRM1	8.086675879745302	8.111962638484657	346.9023148451299	0.0199942052089411	0.018932897925357538	-0.0010253138623492906	0.9888983549291108	0.9945171578850067	0.9999505444996434	584	92	636	535	142	1012	255
CHKB	2.0763253094316507	2.5212566178564226	5.630115853853074	0.020359292033762244	0.08733044279495458	0.005177106465674697	0.9960242732009681	0.9917837271309584	0.9981997634210793	14	3	7	9	0	12	6
ATP6V1H	4.588129505552125	4.724936204142934	32.000512292132555	0.020376533731440508	-0.14326152090153504	-0.02848533103777	0.9938022351318729	0.9745437033357646	0.9886632708300134	51	8	36	48	24	121	12
NAB2	4.717289782773195	4.961378984909589	36.36818606980183	0.020542786650932447	-0.0182002869776561	-0.004152410519569836	0.9943897626711995	0.9948395377280768	0.9999073815447775	120	7	61	61	5	133	21
FBXO22	5.052927305390542	5.20297416395209	44.59144356597776	0.020645154525477803	-0.10219208434681659	-0.019462913006720706	0.9938022351318729	0.9831758203436772	0.9959118451901906	60	16	41	135	12	128	30
CNTN2	0.042726520072204364	1.012835753108184	0.7284187477644649	0.020708682308080793	0.5634627268432932	0.007145020048214038	0.9964350300660917	0.9466632872292624	NA	2	0	1	2	0	6	0
USP27X	1.9894790738367267	2.2417041653790104	4.532350339097041	0.020755844966666336	0.02984249507306617	7.289684638143651e-4	0.9955632815660991	0.9947307944563308	0.9999505444996434	5	2	8	6	2	14	3
IDH3A	4.778978991925915	4.82434555141466	34.34253167642495	0.020829803104005975	-0.043873530421406605	-0.013590425701221038	0.9922829470477227	0.9914078181210249	0.9969515244828931	60	13	51	42	17	113	20
RNASEH1-AS1	0.4770048364046703	1.3196555972791675	1.527688731957187	0.02083713996549797	-0.3016572208864915	-0.006172569360245087	0.997279051288129	0.9778839304387725	NA	5	0	0	4	1	4	1
RP11-283I3.6	1.4990851828894307	1.9503851946184902	3.0827970830780855	0.020858811532637647	0.16253589993213477	0.006498956655701497	0.9957021088143593	0.985041513392189	0.9969515244828931	7	1	6	3	1	15	1
GAPT	1.3841319684602473	1.9385288678838444	3.746658967018176	0.02087311523831664	-0.41962735267400936	-0.017937270066236563	0.9966743651734667	0.9582727557755544	0.9803895193479815	2	1	9	1	4	8	2
UBE4B	6.009975950478981	6.083447441294458	83.75285723461728	0.020928459195255964	-0.03434721654423053	-0.016140579825802734	0.991833104055576	0.9933999016599323	0.9969515244828931	209	18	101	106	47	263	54
TSTD2	3.597245788453665	3.9195950806082522	16.77235704358637	0.021376422635074662	-0.11079977600623679	-0.01586590475072541	0.9953272224539484	0.9852917235778508	0.9964395820198222	40	1	34	26	8	66	7
RNF4	6.014788335069283	6.048553333591327	82.55349187235271	0.021753475178017224	-0.05297576150493138	-0.018405490326849135	0.9895158932069267	0.9881021693190947	0.9969515244828931	158	43	88	107	33	258	51
SAFB2	6.743690813379522	6.843794601070595	142.09561948549464	0.021812930971614807	-0.006733215441125201	-0.005260726063105002	0.9919564155328026	0.9975369207992716	0.9997902776782008	398	46	234	209	25	426	101
PINK1	3.994930387145911	4.129874800800148	20.36839502645392	0.02186344264351605	-0.06458673932607717	-0.013309538498856749	0.9938022351318729	0.9905410936878974	0.9969515244828931	46	6	42	15	9	63	13
TBXAS1	5.524077192185906	5.631945904785149	62.067193500858075	0.021879243209109216	-0.1858183724857989	-0.03950842158563077	0.9925246367575116	0.9562190523915074	0.9802841471723875	98	45	98	48	19	177	36
LRRC37A2	3.3910750784898784	4.098281412449249	18.72373597506957	0.021932321332047425	-0.4427815946633121	-0.03155692536251095	0.9961434011449406	0.9362252806029476	0.9777068893163944	49	0	71	21	4	59	8
FUBP1	6.984426017245064	7.0356516858633915	163.46744301630383	0.022080811559685352	-0.020031976729830567	-0.012513495738673407	0.9892854568961311	0.9945171578850067	0.9969515244828931	222	42	253	343	71	535	102
MARS2	1.9693688970390344	2.314522403747013	4.81418730822557	0.022107274795528122	-0.10375799244804675	-0.007819728320044333	0.9955632815660991	0.9905410936878974	0.9969515244828931	7	3	3	12	1	14	3
ZNF26	4.237131861860029	4.39518465859747	24.587999741313283	0.022229213518438956	-0.03294678886088928	-0.009526972216299206	0.9936566792719953	0.9938895281592155	0.9971206659547955	59	11	27	48	4	82	15
AC007308.6	1.3552597674328957	1.9392926178471674	3.03208041002212	0.022371140701782217	-0.20016316164886166	-0.008379175889930372	0.9957021088143593	0.9832484684417312	0.9969515244828931	3	1	9	7	0	9	2
KIAA1875	0.042726520072204455	1.1630258330004282	1.4780649304093922	0.022539115211409805	-0.6440770525936141	-0.008931670348429026	0.9973478203607602	0.9517185964866285	NA	6	0	0	0	2	2	1
XAB2	4.510246257541079	4.79542095579492	32.14970820153217	0.022706011248436152	0.009721908047255515	0.0012576383898034414	0.9939592205992758	0.9974015424873189	0.9999505444996434	92	3	66	57	6	104	23
ACAP3	4.584819198319093	5.059349536434249	38.71119531610046	0.022728339892341805	-0.17004067162696582	-0.013167464311837792	0.9953272224539484	0.9775953980137568	0.9969515244828931	167	3	86	41	4	117	25
CTD-2542L18.1	3.1388334827781015	3.3171033283793325	11.330062961549082	0.022774256606326076	-0.04442142443866071	-0.007408808066976604	0.9942363146813363	0.9938895281592155	0.997521876723425	16	8	17	15	2	31	8
MOCOS	2.191240227337295	2.6478400916722324	6.158678337068928	0.022909447092680665	0.12855980350308255	0.004899128424743248	0.9957021088143593	0.9861991570869432	0.999361024589429	10	4	5	13	1	32	1
SF3A1	7.204722244344649	7.233764393746097	188.30198962801336	0.023025173560251862	0.05954007946894061	0.011516992252735773	0.988301812541611	0.9859940149901499	0.997521876723425	296	51	315	303	82	498	156
KRBOX4	2.6152636434627223	2.895358262017138	7.533079681205382	0.023028143218413618	-0.05607783120617939	-0.007192082556443141	0.9946449524323432	0.9938719387223957	0.9971206659547955	19	1	8	14	4	27	4
ZBTB8A	3.2541368714965753	3.4248488419449927	11.970540249557533	0.023164164422834668	0.07815613378006832	0.006067187417210719	0.9938022351318729	0.9900961661960963	0.999361024589429	19	6	19	20	2	33	10
TET1	2.74984649386899	3.228613641878381	9.90979348430381	0.02316486178678222	-0.203730435176945	-0.017999431508442524	0.9955632815660991	0.9773518444784532	0.99247766872203	33	0	11	15	6	26	7
MARCH6	7.493932022539733	7.544354558907364	235.75708241344742	0.023334117906381673	-0.05489457797139129	-0.020591117827099898	0.9888983549291108	0.9880697546708772	0.9964395820198222	257	87	375	285	146	616	175
C9orf41	4.537883168126468	4.747759161035044	33.457398166605614	0.023508102299063235	-0.38425113308084624	-0.050010859671732834	0.9943897626711995	0.9232802253136262	0.9649814073952521	29	23	17	78	15	78	19
AQR	6.2000147961694605	6.24207088357932	93.81097555444403	0.023772434310873884	0.07053872064609891	0.012703253301944979	0.9886864213910014	0.9840967822792366	0.9969515244828931	183	25	109	170	41	252	78
TMEM41B	5.838974656393835	5.962940136437024	78.72416707016643	0.02402764839895029	-0.2802585005254082	-0.054879310739013865	0.9924793138675525	0.9315253965264781	0.9720550775255535	61	40	83	117	56	234	38
LLNLR-304A6.2	1.0192704482932096	1.8354601420918462	4.058170709043944	0.024174899567435577	-0.7891565762309913	-0.024167009713419996	0.9965321127277459	0.9325217224458358	0.9638854270607002	1	7	4	2	0	5	2
TBC1D1	6.060883694121837	6.187169020989842	89.08445952439868	0.024588957082509615	-0.006994418193482858	-0.004357363203748177	0.990505862839072	0.9975369207992716	0.9997902776782008	201	24	207	126	16	292	58
NUPR1	6.634940267602629	6.72442574902177	133.19680946719618	0.02462352182288315	-0.1321141651646563	-0.0330730568711842	0.9888983549291108	0.9696446813332327	0.9861115346819506	192	37	134	175	108	366	87
REXO1	4.40393732788774	4.992811830559685	36.87943966192327	0.024640758928376118	-0.15883020800021402	-0.009236876472198884	0.9954494181131804	0.9810239994066142	0.9969515244828931	158	4	55	71	1	97	28
PRUNE2	5.992044436390016	6.09789349776101	84.35308335832532	0.024754722077912256	-0.05262419214572238	-0.014780008530614378	0.9904925298782737	0.9905410936878974	0.9969515244828931	190	18	186	69	39	252	57
USP8	7.111072538883767	7.125828127182854	175.2344152215357	0.024783716360551603	0.01728622077068621	-0.0026717619943728297	0.9877363333774549	0.9945171578850067	0.9999505444996434	323	77	200	269	67	504	129
SYDE2	3.3738930722513856	3.7943034876624195	15.972008169920356	0.024845505728455515	-0.4570369672673663	-0.04002387688419029	0.9955632815660991	0.9304344053171393	0.9689428988515906	58	3	5	18	13	51	5
CCDC130	3.9420511109972636	4.294466903032672	22.039135515454003	0.024980933679205605	-0.0034796950631018706	2.5433534389538516e-4	0.9938022351318729	0.9991951645864102	0.9999505444996434	60	3	53	37	2	67	17
RHOT2	4.859077900902036	5.166614431761415	42.36255236566104	0.024986354162945326	0.030222167644185404	0.0059306114962259125	0.9937755385037004	0.9945171578850067	0.999361024589429	132	5	103	51	6	116	36
B4GAT1	3.368398826454012	3.5533987888351577	13.268480631015164	0.02503088990749995	-0.051031725757062364	-0.00916038141598558	0.9935311648999233	0.9937307039123249	0.9969515244828931	24	2	24	14	9	39	9
RP4-605O3.4	1.2460597361202064	1.802269334053343	2.9696373753461383	0.02516275585571598	-0.06548700069940333	-0.004988244453211269	0.9955632815660991	0.9943280182771755	0.9971206659547955	5	3	3	4	0	11	1
RP11-662I13.3	0.11207320966795321	1.1611567786292143	1.4578588277773779	0.0251937639367609	-0.03943302752150961	-0.005452708481930243	0.9966058746112012	0.9979422814064176	NA	0	2	3	1	0	6	0
ZBTB2	3.9589165627820893	4.049147760540331	19.879027864606698	0.025216042810556543	-0.03387034918379871	-0.008027778815216055	0.9924793138675525	0.9938979576074572	0.997832374832911	39	9	25	15	11	51	15
ANKRD52	5.846398690534943	5.95779790608823	75.75786162089608	0.02527228724063209	0.04799223784367235	0.00649164842110173	0.9895371862866623	0.9913015922829794	0.999361024589429	192	16	97	161	19	226	58
PIK3IP1	5.72931886943403	5.770667947780485	67.89289296962181	0.025334423619350836	-0.0704260053565908	-0.0233746515778842	0.9885895808502531	0.985041513392189	0.9959118451901906	94	25	106	79	40	208	42
TRMT61A	1.933144506727864	2.781858882609797	6.307698504608652	0.025371555476282916	-0.46485278210860254	-0.01736172492356601	0.9957021088143593	0.9466632872292624	0.9853255803882789	21	0	7	24	0	13	5
ZNF605	4.8312629015037585	4.996472734648237	38.01457773824374	0.025398161121522843	0.02891546391968084	0.0023045895559520445	0.991833104055576	0.9943701713871154	0.9999505444996434	69	6	44	103	13	109	30
SAYSD1	3.209966895333392	3.3675774511003143	11.517703569158327	0.025538025280550165	-0.06468203383789543	-0.009857390070026133	0.9936566792719953	0.991721450116056	0.9969515244828931	30	4	15	9	6	36	7
LPHN2	7.527722765753179	7.629343346048117	248.46445527303644	0.0255551374803512	-0.08030129248406741	-0.020059313543969986	0.9892975396716508	0.985041513392189	0.9962202123390258	258	63	639	290	124	640	185
AKR1B1	4.977665196520073	5.13427761562486	43.650210447566174	0.025680111146201046	-0.2747349304389149	-0.04675468261429585	0.9919564155328026	0.9389761644103326	0.9757077656957653	74	12	55	32	40	130	21
SEMA3E	1.5098002819937006	2.035563222706379	3.4502737602740177	0.02572855944870998	-0.14673279440753265	-0.007796354613327987	0.9955632815660991	0.9871151804396135	0.9969515244828931	11	2	6	3	0	11	2
MSNP1	1.337343095408735	1.8133527992432372	3.2231581785041357	0.025755320137507868	0.22421375647129574	0.008945783002659982	0.9957021088143593	0.9817786586274811	0.9966157808548555	1	1	6	4	2	5	4
SDR39U1	2.1126439061856024	2.7296239815346204	6.22465248858517	0.025810898559999414	0.05408129232467768	5.956219057119097e-4	0.9955632815660991	0.9938895281592155	0.9999505444996434	16	3	10	11	0	33	1
TULP3	5.270559027922717	5.3159378437294	48.841400687237225	0.02590803265865388	0.05795708204823036	0.007768025555236604	0.9885895808502531	0.9875731637475732	0.999361024589429	91	22	80	57	15	135	39
GPALPP1	4.947923297841541	5.02084276637501	39.743295695514384	0.026140850595963022	-0.0329455927263426	-0.01152972386550356	0.9895158932069267	0.9938719387223957	0.9969515244828931	51	20	43	82	13	109	29
SEPN1	6.86301988685683	6.961268440596393	156.5996459175257	0.026165443462784616	-0.02679367952361319	-0.010156155817903688	0.9888983549291108	0.9938979576074572	0.9971206659547955	340	96	149	231	32	380	127
MPV17L2	1.783093809559213	2.1698756855896715	3.83232916984921	0.02626091322153478	0.01938831806180719	-1.8294002262957885e-4	0.9943897626711995	0.9962672867179112	0.9999505444996434	9	1	4	9	1	15	2
CPEB4	7.66968748626038	7.721433210387648	267.08250560595917	0.026322011785614052	-0.03748388599211273	-0.016055214440343243	0.987938135136941	0.9917837271309584	0.9969515244828931	305	104	383	309	170	660	210
NCAM2	4.901753015391843	5.135446845933018	42.784285187103386	0.026344168840413715	-0.3107161978519492	-0.042204777733786586	0.9937755385037004	0.9382286186969627	0.9758822985548127	165	22	41	21	14	127	21
PRRC2A	8.036708911931713	8.186069638497033	362.2822326148249	0.026349810377944895	-0.0647037792149487	-0.012667504699661094	0.9904925298782737	0.9889076465598116	0.9969515244828931	1045	59	614	719	73	989	266
HDAC8	4.36008328170473	4.482626500078394	26.526843211698022	0.026451083723406862	0.07154126070788203	0.007814900073900339	0.9904925298782737	0.9879077886288335	0.9983961900924626	46	12	32	55	5	73	22
PNPO	4.167721150663268	4.42347732691371	25.50838010123642	0.026458050599752356	-0.14723408362762552	-0.022664681991773912	0.9931308568024011	0.9775953980137568	0.99247766872203	64	17	29	37	2	77	15
KIAA0226	5.773698904448214	5.952069740660392	75.4301206180794	0.026646636952788485	-0.015566334657656647	-0.004813599269118866	0.991288048945548	0.9948395377280768	0.9997902776782008	152	7	154	136	30	226	54
ANKEF1	2.501233862674463	2.7573143439547927	6.7439014301549784	0.02667465214916014	0.031770163188921334	4.31054731003504e-4	0.9937755385037004	0.9945171578850067	0.9999505444996434	13	1	14	9	3	21	5
RP11-697N18.1	0.34030036810351116	1.4592576120127465	2.414101050912994	0.026748252955969443	-0.3767978299666901	-0.012937627225559346	0.9966058746112012	0.9775953980137568	NA	1	4	4	0	0	8	0
RBM3	6.979283751151729	7.211559907497362	189.92451146628065	0.02683574567196796	-0.38443244366305107	-0.055121476808128865	0.9925246367575116	0.9151138930695806	0.95926131913522	243	172	200	84	91	415	116
CCDC97	4.917129199001125	4.985211807988102	38.09364816420232	0.026927529036185314	0.11851048930103138	0.01991118233940538	0.9885895808502531	0.9746170835221862	0.9969515244828931	73	13	64	59	10	109	32
FARSA	4.554055470356684	4.764555561750482	31.816083372323906	0.027219262063450708	-0.09253916814305362	-0.015745354179386165	0.9924302770452558	0.9859940149901499	0.9969515244828931	121	9	27	48	8	120	15
KHDC1	0.5369310370203897	1.5516506250141968	1.6310865306766702	0.027255763795596976	0.3375615568280502	0.0066205183066425895	0.9957021088143593	0.973825270714944	NA	5	0	1	6	0	12	0
ST13P15	0.7913428528341631	1.4567946672742946	2.1589167847117747	0.02729197270929157	-0.19706902663393966	-0.007626703460152741	0.9955632815660991	0.9861991570869432	NA	4	0	1	2	3	6	1
DCAF8	5.763722728750247	5.8041735990925805	69.45938541415387	0.027416420646089207	0.05714958604261578	0.008527792510722642	0.9877976426324421	0.9873367504675984	0.9992036381181797	116	36	91	98	21	179	58
SP3	6.984200976198948	7.0366113352815765	164.9745344047636	0.0274607694159969	-0.04185584194754775	-0.016977746074150583	0.9877976426324421	0.9913015922829794	0.9969515244828931	241	49	282	168	104	450	120
TCF7L2	5.978629143523891	6.063206454148174	83.9612900681798	0.027467296397183094	-0.14178410818728765	-0.034974152300802516	0.9887347759601653	0.9656512885863908	0.9833627354083696	131	56	134	66	29	238	52
HNRNPH1	8.83401663393547	8.854568621586154	584.369542923365	0.027510941333611108	0.0074864616374085155	-0.005936824522769372	0.985964179925674	0.9965421827676069	0.9997902776782008	822	190	909	792	316	1613	442
RP11-642A1.2	0.882924881765909	1.6763893129534875	2.1752677567229735	0.02778949561921996	-0.27394645107180227	-0.0054126622281719435	0.9955632815660991	0.9778839304387725	NA	2	0	5	9	0	5	2
AC104134.2	0.04272652007220435	1.0200860773299174	0.749899795284064	0.027822677287120495	0.532160686738186	0.006550394780798786	0.9955632815660991	0.9500855550862475	NA	1	0	2	2	0	6	0
COA5	3.7305693997640206	3.9957054076323213	18.18495277765723	0.02790235280142131	-0.11189215744924197	-0.01762024269650671	0.9931242520071957	0.985041513392189	0.9959118451901906	31	2	25	36	12	75	6
PDCD2	4.945117436109913	5.034787681250023	39.45914477307423	0.028145124633820837	0.017944791429009795	-0.0019093885666927343	0.9886864213910014	0.9945171578850067	0.9999505444996434	79	16	46	81	9	125	27
ZNF510	4.135906496953921	4.2622072351093845	22.33518279104414	0.0281942490187075	0.05972848131016215	0.005183881245147261	0.989766651193675	0.9911773444933061	0.9997902776782008	30	6	52	34	7	64	18
C17orf58	1.3765058145944968	2.012822503749667	3.084956213352597	0.028200682786366678	-0.05980901913252855	-0.0035781064352795044	0.9953272224539484	0.9940342568152098	0.999361024589429	11	1	3	7	0	14	1
ZSWIM1	3.462109744797086	3.7075836211689817	14.741708207439757	0.028735476104090985	-0.14882887974915537	-0.01857467253101895	0.9931308568024011	0.9798236524044077	0.9936542599738596	35	7	8	36	3	44	9
BHLHE41	4.198950863826609	4.508049753248917	29.513203137528766	0.02882543943547381	-0.5750164719020586	-0.05593326363320986	0.9937755385037004	0.8969289022632827	0.9415209810254641	13	30	28	25	16	50	17
MPV17L	0.8621939235002217	1.4642456734805234	1.768826577812098	0.029222088615116652	0.07498326226920501	0.001780902691347446	0.9943897626711995	0.9938895281592155	NA	5	0	3	2	1	7	1
RBL2	6.753608132673607	6.777677668556358	137.5637083071542	0.02926527585655917	-0.025587056652965626	-0.01529078636467707	0.9861240353017701	0.9938719387223957	0.9969515244828931	178	58	228	178	64	419	91
ZNF721	5.688760639879517	5.791917957389189	67.3229186241466	0.029285543914911734	0.019808944915887736	-0.001105940600155069	0.988301812541611	0.9945171578850067	0.9999505444996434	140	20	100	146	14	241	40
CCDC149	4.971161458634072	5.121986308448137	41.952828156910705	0.029449398834818796	0.07864165264746234	0.011169906745049595	0.9889599153345232	0.9861015732241935	0.9969515244828931	84	6	94	44	19	109	37
TRAPPC4	3.3773730370449457	3.6538528433581914	14.342683629957598	0.02953660248036091	-0.2976103988179946	-0.03202415013694518	0.9938022351318729	0.950269401371341	0.9802841471723875	46	6	5	21	7	46	6
CLTA	6.197110737009258	6.237657062415619	94.33624289998683	0.029861622824305916	-0.05672137860200173	-0.021197519103469627	0.9874825193406174	0.9872118740743597	0.9964395820198222	185	36	90	119	55	283	61
NRM	3.0003258065798644	3.477028761051397	12.728021859084242	0.029884740075205658	-0.24537388811072183	-0.023132708837092033	0.9943897626711995	0.9696446813332327	0.9860801261334738	19	10	18	24	0	29	9
BRAP	4.4879752660148515	4.560186099120433	28.2335418594538	0.029967716728989707	-0.04417989905108793	-0.012702408330905187	0.9885895808502531	0.9917837271309584	0.9969515244828931	55	13	48	29	10	95	16
CNOT1	7.657028302712696	7.668201422705911	255.47106657017795	0.030095266419619657	0.030888790895096555	0.0017498107668522224	0.9847872606327888	0.9926939792449342	0.9999505444996434	437	102	322	433	95	748	188
R3HCC1L	4.8448844860809235	4.963501458443083	37.98732281501395	0.030104771747323362	-0.09219074273702092	-0.02103333974319888	0.9885895808502531	0.9839175711198095	0.9959118451901906	54	7	67	47	27	113	24
FTO	6.058494997352841	6.089389510731443	84.40335947816027	0.030254423561403426	0.012609277535643056	-0.0033845220414963173	0.9861240353017701	0.9948395377280768	0.9999505444996434	153	24	109	129	44	260	58
TOP1	8.132788383667922	8.17107340439125	363.6415062529975	0.03042502865467973	-0.03934345578645318	-0.019277243949804523	0.9861240353017701	0.9914078181210249	0.9969515244828931	439	163	397	722	155	1078	245
WDR34	3.4727808099443207	3.632798837536652	13.877899500562311	0.030593955251860074	0.03251050498819766	6.568906604582876e-4	0.9899158083871619	0.9945171578850067	0.9999505444996434	38	6	19	16	3	43	10
ST8SIA1	1.597062064094494	2.399433250010184	4.317524094996418	0.030669812380702616	-0.4535891777287374	-0.017950214330614812	0.9953272224539484	0.9482572486801601	0.9822357522311711	19	0	12	6	0	14	2
LSG1	5.059828884535079	5.1627830040786105	43.14531555087078	0.03078421772152436	0.1582298039558071	0.02817576839625138	0.9880442035939317	0.9613560977072555	0.99247766872203	96	8	56	79	16	115	40
ARL16	3.752029751215858	3.8656200793371913	16.725299828280395	0.03092774189101957	0.14983746308990953	0.01830848946162854	0.9888983549291108	0.9750476640412462	0.9964395820198222	39	6	26	18	5	46	15
MAB21L2	1.860349706814593	2.2217987824185252	4.362269854279206	0.031032653554447072	0.6094844896345358	0.03658651257934518	0.9937755385037004	0.9143232789980992	0.9678543220286075	8	1	6	6	1	8	7
MSANTD4	4.763236852017348	4.814085092760885	34.2008756144094	0.031072446642274355	-0.06040683848192278	-0.016558861704075764	0.9877976426324421	0.9884374404408103	0.9969515244828931	48	13	43	56	18	110	20
EHBP1	5.617728003655708	5.728030321113669	64.65127944685571	0.031106241768058422	-0.01612169162716643	-0.008464238483124583	0.987938135136941	0.9947147417401628	0.9981997634210793	157	10	104	84	33	220	39
BICC1	5.307540284622466	5.469955441377198	53.4997269433017	0.03111218198670927	-0.0752934765112374	-0.015288513569880632	0.9888983549291108	0.9865408548420206	0.9969515244828931	194	10	49	72	22	176	32
C16orf58	4.499037194833487	4.645273149353842	29.179431303361138	0.031139452100117447	0.055802985884883465	0.005363329304974531	0.9885895808502531	0.9912525294077252	0.9997902776782008	79	5	47	46	9	99	20
AP5M1	4.744964099192564	4.9752805120041295	39.65754663436555	0.03126347112060619	-0.39001763750977275	-0.052055987938903064	0.9897943522431837	0.9216921533573423	0.9627712805367103	37	39	32	65	9	100	20
RPL17P17	1.1299752260596705	1.7452607901249904	2.814359738457468	0.031333681929242144	-0.011000462653697324	1.971733752964144e-4	0.9951389505202276	0.9981881038567105	0.9999505444996434	5	2	7	1	0	5	3
SNRNP27	5.74287121982939	5.819679548574772	70.87635231483151	0.03142048477561471	-0.16760074767673955	-0.040550750700934564	0.9877976426324421	0.957268773347549	0.9802841471723875	131	39	53	81	40	210	40
BRIX1	3.9876772701972203	4.149111954387185	20.467514343219925	0.031454618844462205	0.07293139995751502	0.007025511897181312	0.9888983549291108	0.9892436302877298	0.9989815522069733	34	7	25	51	4	58	17
CAMTA2	5.662663118186658	5.862494218052651	70.61478149905459	0.03150401968057439	0.12801914730247393	0.021506053098009622	0.9888983549291108	0.9772073613037491	0.9959118451901906	187	14	151	102	10	174	68
KCNQ1	3.135511348254373	3.416633538418924	11.320718534612567	0.03166411705180434	-0.09150542433705158	-0.011765559312317049	0.9923557800284221	0.9887869108915003	0.9969515244828931	34	3	25	9	3	44	5
TUBA1B	6.3962737576021205	6.500113317978042	112.0103446272447	0.03171993012709528	-0.03114031670951412	-0.010409745657076789	0.9877976426324421	0.9938719387223957	0.9971206659547955	356	45	112	159	24	328	79
BMS1	6.192655697168612	6.304109216589236	96.78393822571593	0.031720251624850544	0.05308853483066118	0.009885094589215921	0.9877976426324421	0.9899755365888564	0.9983961900924626	260	19	170	157	23	286	75
RP11-4B16.1	1.7658277635951505	2.6546918379501827	6.54531043984452	0.03172275465486192	-1.100609745271367	-0.04136885916009301	0.9964350300660917	0.8639665769511623	0.9270476398883098	0	2	28	6	4	12	2
TNRC6B	7.843345999684184	7.865215261466061	292.28719919694373	0.0317297921856043	0.035504962690081195	0.0038444496734452343	0.9847872606327888	0.9916458427832947	0.9999505444996434	500	97	562	401	101	853	218
SEMA4C	4.222026180385772	4.518734356324324	26.354717452454672	0.03175113464087597	0.09407973650221364	0.012606470022914098	0.9904925298782737	0.9861991570869432	0.9969515244828931	49	4	63	55	3	72	24
FLII	7.259862165509648	7.404594387658115	209.93403768363942	0.03176318942347406	-0.07068256531518835	-0.015166202871522786	0.988301812541611	0.9869264175356324	0.9969515244828931	749	56	325	269	37	651	135
MRPL52	4.609099302044599	4.675547263153334	30.903594901130244	0.03176554548462153	-0.06943632518589139	-0.017810716888381074	0.9877976426324421	0.986641648213403	0.9969515244828931	44	10	37	53	18	99	18
TAPT1	4.167416336006301	4.294521737833972	23.211935359916126	0.03184157554318139	-0.11855088486373566	-0.02222127925937543	0.9888983549291108	0.9809604471828473	0.9926375027355276	25	11	30	55	7	74	13
CREBL2	5.912212092324389	6.092086630912983	87.16809072587928	0.03188294200253582	-0.38445946259202324	-0.06188150489779726	0.9888983549291108	0.9122343556768912	0.9568686225198643	95	74	90	58	47	228	43
IL10	1.1493751142793398	1.9647177211713143	2.9864710678287727	0.03195946785500916	0.6943427061629798	0.02310611316058771	0.9955632815660991	0.9158128382831667	0.9802841471723875	5	1	1	7	1	23	0
ZNF107	4.253184278516767	4.444441609975478	25.42019944876612	0.03213592805023438	-0.04215404097413233	-0.011036272448080265	0.989766651193675	0.9938719387223957	0.9969515244828931	33	11	54	43	6	112	8
HUWE1	9.041523126948022	9.057693686230403	669.7706539249697	0.032249387798662384	0.030903800441282794	0.003052867850073902	0.9839029018601905	0.9933999016599323	0.9999505444996434	1556	224	904	1001	226	2002	486
OPTN	7.485810410490975	7.512226169137781	228.82087647684548	0.03228962145547377	2.998296486002867e-4	-0.008473060849885443	0.9847872606327888	0.9997801112166467	0.999361024589429	440	70	356	259	118	769	140
ZMIZ2	6.699729754335918	6.780725826170637	135.85628785440997	0.03251913973837795	0.04138819889807678	0.0056759422248561795	0.9869451221265929	0.9914078181210249	0.9997902776782008	331	32	267	196	34	401	103
TAF5	2.1930824679076553	2.5990514435175336	5.684120866190819	0.03258308662776239	-0.12041566760997885	-0.008832919262452546	0.9931308568024011	0.9875731637475732	0.9969515244828931	6	1	15	14	1	17	4
ANKRD10	6.075372245277729	6.132749146371034	86.22970793236439	0.03265691792978464	0.042606171997888076	0.004263073051318537	0.9861240353017701	0.9912713288425866	0.9999505444996434	152	22	174	137	28	276	60
UBR1	6.368150586937882	6.396582032539563	104.61083875695316	0.03272619942678851	0.014550672410467503	-0.0032784558383218425	0.9848605153391016	0.9945171578850067	0.9999505444996434	208	43	173	125	35	348	66
CDC5L	6.141591821371545	6.173222699712046	89.32659690649218	0.032922314008843725	0.019267875372464945	-0.0019713588213474686	0.9850299608076658	0.9945171578850067	0.9999505444996434	144	25	136	147	42	288	59
TMEM194A	4.004241020037155	4.081555949606412	20.291327707546202	0.0330710526968393	-0.09630867302954642	-0.01787926327529787	0.988301812541611	0.985041513392189	0.9964395820198222	26	12	27	28	8	61	12
LINC00310	0.6236437237419833	1.3029083644619817	1.514771862840206	0.03326049845131224	0.017718520950817787	8.681860718514527e-5	0.9943897626711995	0.9979422814064176	NA	5	1	2	1	0	5	1
PRPF38A	5.667471988092446	5.72361322979507	64.84934914653459	0.03337202797599509	0.07265791805827743	0.011420167023802002	0.9861240353017701	0.985041513392189	0.9971206659547955	101	23	96	131	18	184	52
LRRC49	2.9551581982504023	3.2555323292793834	10.493074567986014	0.033462585148314274	0.5017420109616092	0.04823770931441147	0.9919564155328026	0.9136376045102208	0.9645919445357723	25	1	12	12	5	20	15
CARM1	4.561926105139659	4.684938101873187	30.36049698871726	0.033903153356268416	0.003026264699231256	-0.004189981049120083	0.988301812541611	0.9991951645864102	0.9999505444996434	47	11	53	56	9	129	12
SCHIP1	2.1613209392730464	2.724311082033588	6.476307448396011	0.03395651494161968	0.12936929483212492	0.010181382317319698	0.9938022351318729	0.9882994920624134	0.9969515244828931	22	2	13	5	0	12	8
MAN2A1	6.441917576995009	6.516606764152325	115.35383629201597	0.03432554893481945	-0.1395307643189813	-0.03722844894019482	0.9865390485872693	0.9652725015221336	0.9822357522311711	148	57	100	166	72	383	58
PTMS	7.836089306442964	7.884770946156326	298.1808811299427	0.03493450413427287	-0.05090397646862558	-0.021665165454843035	0.9847872606327888	0.9892436302877298	0.9964395820198222	648	163	384	254	110	880	199
GCC2	7.389211640336976	7.442133850941111	218.5527532059625	0.035002205422614806	-0.04696344745566642	-0.018666080199227646	0.9856751721287009	0.9904387652262443	0.9969515244828931	201	85	401	369	94	629	151
CFL1	8.46719204092669	8.527682691046707	468.265018104014	0.03501321500858415	-0.07531042928868756	-0.026105011835633594	0.9847872606327888	0.985041513392189	0.9926375027355276	758	309	570	434	176	1299	322
STX10	4.549628569779722	4.698300702749386	31.05644974752477	0.03507588259974361	-0.06514900221474322	-0.014301545275188295	0.988301812541611	0.9897968177304795	0.9969515244828931	80	16	55	25	6	95	20
KBTBD2	5.907207124265816	5.952429244733262	77.47663151988726	0.03508572905576	-0.028147411597741433	-0.011330172835828805	0.985911516894483	0.9938719387223957	0.9969515244828931	85	31	114	105	44	201	59
FOXC1	3.2519624479365574	3.645094870414676	14.870500684371105	0.03516387370373083	-0.3389658657583514	-0.02542666798834733	0.9941663640009624	0.9517185964866285	0.9802841471723875	3	5	38	18	10	24	12
ZBED1	4.979796274009114	5.066842464735609	41.165748498778285	0.03550288132831908	-0.10986548108087585	-0.026654155822536173	0.9874652482050581	0.9778839304387725	0.99247766872203	60	26	46	69	12	138	21
TAF6L	1.9422591964043214	2.4094006154153527	4.898632030195166	0.03577195931261845	-0.08473015591603263	-0.0059570931013144075	0.9931308568024011	0.9917837271309584	0.9971206659547955	8	2	9	12	0	13	4
C15orf52	4.695999798847886	5.037505410180393	38.592047696015264	0.036273769882208824	-0.016096228979241872	-9.348871642223737e-4	0.9895810532664799	0.9954602712360545	0.9999505444996434	114	9	70	74	2	115	29
TSPYL4	4.300788749740111	4.402940629393702	24.815403801424818	0.036519138558199854	0.0237453801645763	-5.523686433677011e-4	0.9874825193406174	0.9945171578850067	0.9999505444996434	52	10	30	47	6	83	16
PRKG2	0.7331060001322707	1.6333379626189741	2.6661114611260905	0.03652880892281286	0.17797744370325455	-0.0016435736517738837	0.9955632815660991	0.9865408548420206	0.9999505444996434	3	3	3	0	1	13	0
NOC2L	5.31116774083083	5.57327315569065	57.23340367529753	0.03666432001722538	0.07015215828597282	0.011622102467636569	0.9885895808502531	0.9897968177304795	0.9969515244828931	221	12	69	87	7	142	53
FBXO24	-0.09698400759493864	0.9034424811715057	0.5842927625594374	0.036729580391999535	0.6254020124243578	0.0068807643204647	0.9937755385037004	0.9426247050979677	NA	2	0	1	1	0	5	0
RAB6B	2.1661141620889075	2.5961811499383267	5.910635774994576	0.03695149689082715	-0.11992490592934227	-0.007235073945462825	0.9924793138675525	0.9886947253236122	0.9969515244828931	7	2	4	22	1	14	5
BRD1	5.5367896330132815	5.689607654076852	62.3157289811592	0.03701057653073094	0.078457704013232335	0.012620266066276	0.9874825193406174	0.9859940149901499	0.9969515244828931	150	10	129	103	14	185	50
MTMR14	5.204739191260064	5.291854033125818	48.45549358611613	0.03712548846134567	0.001796454908591426	-0.004500801312784224	0.9861240353017701	0.9996264289514947	0.9999505444996434	90	31	61	58	11	126	38
MCTP2	6.502887129950699	6.565587586473499	117.79909131620902	0.037273947287025495	0.027190230517612733	0.0011315610630027795	0.9847872606327888	0.9938895281592155	0.9999505444996434	150	44	259	178	33	321	93
IGFBP4	8.084177309484309	8.11399929854078	350.6759328679927	0.037413411494490525	0.004933276232805221	-0.006461567988601306	0.9835676167176777	0.9979422814064176	0.9996660905521499	527	151	401	417	199	898	279
LAT2	4.038316858003658	4.21447366247502	21.670611214467428	0.03745446231159433	0.08883896308375104	0.009904679406011807	0.988301812541611	0.9861991570869432	0.9969515244828931	43	7	54	15	6	54	20
MAST2	5.31133772443177	5.593539916560648	57.78085088826786	0.03756483485499401	-0.020256796101622784	-0.0017017031466019866	0.988525655718648	0.9947307944563308	0.9999505444996434	134	6	83	168	10	171	43
RP11-275F13.3	0.9239240681627625	1.5799916218372076	2.1357952185609324	0.03759573783539488	-0.08861091813543677	-0.0020855661280542513	0.9937755385037004	0.9937307039123249	NA	2	0	2	8	1	5	2
RP11-956A19.1	-0.0969840075949386	1.0360762146138436	0.7845128181339452	0.03774354022321642	0.10563490949363268	3.773464557626493e-4	0.9943897626711995	0.9937307039123249	NA	2	0	4	0	0	5	0
RP6-109B7.4	-0.0969840075949386	1.0360762146138436	0.7845128181339452	0.03774354022321642	0.10563490949363268	3.773464557626493e-4	0.9943897626711995	0.9937307039123249	NA	2	0	4	0	0	5	0
COL4A6	1.7298936540242984	2.111903034284443	3.9993219244487634	0.03802743532855815	0.09217308055716955	0.004288792778969772	0.9924793138675525	0.9917837271309584	0.9989463914296796	6	1	10	2	2	9	4
TMEM97	2.7952897334472397	3.4926519221653307	14.417154292695495	0.03811616092745034	-0.885347933742466	-0.04485944822482203	0.9938022351318729	0.8856058406405742	0.9353529739736064	21	2	2	9	24	20	7
DUSP16	5.673026231685088	5.758544142063923	66.86973029287861	0.03831402433326068	0.028110176421765786	0.001286271267196813	0.9861240353017701	0.9938895281592155	0.9999505444996434	64	27	127	125	20	169	56
VPS8	5.950129989302693	6.073436869035914	83.27710726905342	0.03834089529773038	-0.07442384645159467	-0.019467797313902288	0.9861240353017701	0.9859940149901499	0.9964395820198222	143	12	146	106	56	262	51
DMTF1	6.500038316199312	6.563428893076985	117.39516550285856	0.03838669895390221	0.056371531516163094	0.008873871233317962	0.9847872606327888	0.9875731637475732	0.9983961900924626	169	25	223	201	51	318	96
SMIM12	4.527032376454653	4.595833339408934	29.778959634706958	0.03850749741033529	0.10429816020718329	0.015053617147172418	0.986238785847507	0.981740636261243	0.9969515244828931	45	13	34	30	17	66	28
DDX42	7.392724762846967	7.415514539604901	213.14654267340896	0.038593802673806715	0.05683061824896966	0.010894115510309828	0.9833695408047328	0.9859940149901499	0.9981981428182435	421	64	356	331	71	643	158
DNAJC1	5.409778362473012	5.443617048889461	53.61607750480135	0.038598487428928234	0.018119427528475333	-0.0015165115283754709	0.9847872606327888	0.9945171578850067	0.9999505444996434	96	21	87	56	24	156	39
ALG10B	3.3717834676595917	3.4728697086525013	12.943060880998733	0.03862011555370224	0.024997678927513336	0.0014083873219155926	0.987938135136941	0.9945171578850067	0.9999505444996434	24	7	13	13	6	34	10
RAD51D	3.691770450206011	3.7976424723171367	15.798646172405139	0.0386276131541584	0.12462119772962002	0.014586508299749956	0.9874825193406174	0.9795901594147681	0.9969515244828931	28	5	27	24	5	47	13
TRIM8	6.79247635158586	6.817351746305602	140.49526895300394	0.03879107120398452	0.024970930599791736	-4.7116861237505355e-4	0.9835676167176777	0.9938719387223957	0.9999505444996434	214	48	205	262	53	463	91
SF3B2	7.9828491159570305	8.007300923043593	322.069247962486	0.038960023375765915	0.04637434036680234	0.007848208314085116	0.9830307617347046	0.9893601659835837	0.999361024589429	736	102	480	494	99	972	236
TMED4	5.629412697178427	5.689625000775135	63.163454572853716	0.039046004629353745	0.02364399640942951	-8.990910181944858e-4	0.9847872606327888	0.9943280182771755	0.9999505444996434	108	25	92	123	16	213	40
SMYD2	4.069525714060712	4.175749647742095	21.318271719757607	0.0392194279015835	0.1508085935262046	0.020536776706077592	0.9874825193406174	0.973408856917045	0.9959118451901906	46	6	18	35	10	54	20
RP5-837J1.4	1.2976743551518501	1.9230668301731713	4.305593482628957	0.039446794154462096	-0.5753163844341019	-0.02515102349815016	0.9943897626711995	0.9454929729881576	0.9720550775255535	1	6	3	2	2	10	1
PRPF19	5.068796902445331	5.265654410382002	45.99014199080543	0.039465803268510645	-0.0058292308826976775	-0.0019903887170993747	0.9877363333774549	0.9983624951942769	0.9999505444996434	137	12	39	108	8	137	34
MFN1	5.7693248114207	5.7999397898613	68.60401174903262	0.039477533624174846	0.06616881268604755	0.011315395021910687	0.9835676167176777	0.985041513392189	0.997521876723425	133	23	116	85	26	204	52
PRDM15	4.111215635386144	4.301243858405248	22.66005261371818	0.039488355420717186	0.08627453103080542	0.009886390079424668	0.9877363333774549	0.9861991570869432	0.9969515244828931	52	5	56	24	5	66	19
NCEH1	4.876548383545309	5.021884202963906	40.98673618332222	0.03961512138635282	-0.3368878108049856	-0.05505303052763757	0.9877363333774549	0.9259014234045134	0.9647393564711951	33	33	44	52	19	111	20
ACAA1	4.5110309874346894	4.761773927529593	31.40206832018647	0.039667210132272625	-0.024675389962631418	-0.006019821023735398	0.9877976426324421	0.9945171578850067	0.999361024589429	54	5	64	80	6	126	15
SNX1	7.124760157700133	7.14256693718126	177.60959228495125	0.03981367058199274	-0.010928382734294471	-0.011925928799413125	0.9830307617347046	0.9948395377280768	0.9971206659547955	257	80	260	222	82	567	113
RP3-329A5.8	1.1024197364844757	1.6816949051321484	2.5727310179502596	0.039931349664454094	-0.15756278119892633	-0.005786293216292277	0.9934123153645431	0.9875731637475732	0.9969515244828931	2	1	1	9	1	6	2
MRPS11	3.668253322997768	3.861824857681728	16.54662303405201	0.0401155254688263	-0.022337431030344346	-0.006469704408980899	0.9877976426324421	0.9946885723018741	0.9991919095119358	41	2	23	21	10	52	11
MAP3K5	5.717164037291014	5.849418822457863	70.54465350068645	0.040128505392152826	0.006217414467287979	4.522101057792838e-4	0.985964179925674	0.9979422814064176	0.9999505444996434	124	9	151	102	34	207	52
ZNF528	4.797871395869913	4.897889396462942	35.47361445176746	0.04022848094426447	0.05372805884689035	0.005270172506187012	0.9850786807745702	0.9905410936878974	0.9997902776782008	63	8	50	79	12	115	25
VIM	9.5291070692885	9.57795938190899	969.2484242358746	0.040254268466557885	-0.044968149222653464	-0.019794325737686396	0.9835676167176777	0.9913015922829794	0.9969515244828931	1719	417	938	976	609	2675	693
SMAD2	6.831978859765256	6.91215530056486	152.4495450086531	0.040344389449042964	-0.15593252187359827	-0.04041138394653795	0.9847872606327888	0.9599505627633018	0.9802841471723875	167	83	222	133	92	453	88
UBXN6	5.634365031844324	5.695129081822466	63.31388662382677	0.04038315015588587	0.04572492947845281	0.00473509346377732	0.9844740472948661	0.991059481101105	0.9999505444996434	153	20	113	69	20	199	45
C1R	8.895858321557625	8.943756262204506	621.3380710023	0.04047327909802482	-0.03856239661150324	-0.018255293795121585	0.9835676167176777	0.9917837271309584	0.9969515244828931	1577	246	603	604	313	1882	411
PCOLCE	5.149213473465025	5.436951444991083	51.88693737794608	0.0404960708329143	-0.2210311406448483	-0.02804992965155572	0.9885895808502531	0.9587753527812553	0.9839015355805935	247	12	33	59	16	183	23
TOPBP1	5.395520454231255	5.456108616471106	54.188878075757245	0.040748735786280285	0.030770750822532895	0.0014917265962039769	0.9844740472948661	0.9938719387223957	0.9999505444996434	108	30	66	71	14	149	42
BAG6	6.924879650524579	6.968091773761002	156.00520908577883	0.04086894914768201	0.04510378490592959	0.004999793100793513	0.9835676167176777	0.9903825359050754	0.9997902776782008	386	60	239	188	42	451	119
CGRRF1	2.898868878795331	3.331113292168763	11.662321729890119	0.04088769084200376	-0.5756791839602431	-0.04333449824188621	0.9925083659291475	0.9154052976392948	0.957060904445596	4	2	14	27	12	31	4
POLR1B	3.958412591196825	4.130383874437377	20.100143777967713	0.040903822383442756	0.1297820739996256	0.01547334671987472	0.9874825193406174	0.9778839304387725	0.9969515244828931	43	6	21	47	4	56	18
ZNF318	5.791283575020128	5.880265701438315	72.43760122917826	0.04093467958619804	0.006772371112122042	-0.002948824739578225	0.9847872606327888	0.9975369207992716	0.9999505444996434	143	24	171	61	23	204	55
STIP1	6.275307997929536	6.457351746269112	107.63617173816783	0.040984750830671934	0.00986302418943761	0.0013703741241914691	0.9865390485872693	0.9965421827676069	0.9999505444996434	283	14	142	260	26	299	85
PPIH	2.99202269259243	3.1583094526324254	9.775416975794982	0.04110799364384178	-0.05949527826250421	-0.007666777752178667	0.988301812541611	0.9931972992942586	0.997521876723425	12	4	14	16	5	37	4
COX8A	2.760526740775267	2.9979636678569164	8.70261441046706	0.04121683342736214	-0.13331539680733187	-0.013876060008428302	0.9890849618138122	0.985041513392189	0.9964395820198222	19	5	4	16	3	26	5
ARL3	4.745691752292876	4.791372560422772	33.58939305355358	0.04137310559691472	0.052932712161075375	0.0068278030571946695	0.9847872606327888	0.9900961661960963	0.999361024589429	54	11	52	42	17	95	26
GPC4	5.554645088286658	5.6794618206020475	63.81534012618951	0.041546402681980656	-0.13505738524125796	-0.03127313587242857	0.9850786807745702	0.973408856917045	0.9861115346819506	87	47	88	84	15	228	28
AKAP13	9.606992852863195	9.613598919777141	988.9774918804931	0.04168579878203701	0.03826056907736568	0.0051353615007786145	0.9784915581120819	0.9914078181210249	0.9999505444996434	1567	397	1611	1300	392	2864	739
LILRB3	4.742910390848457	4.922002449704007	36.14337394738503	0.04178074789474667	-0.09338713950481595	-0.016902834936355204	0.9875271220949952	0.985041513392189	0.9964395820198222	78	13	98	26	8	115	22
FANCM	3.385917418529346	3.560776687785287	13.100681310628936	0.04184140238904962	0.1469462988405247	0.015011139634655266	0.9877363333774549	0.9778839304387725	0.9969515244828931	38	3	13	18	5	36	12
SRM	4.642690636523628	4.850715067423746	34.14674568316895	0.04185776966397386	0.07808557466021772	0.010962593401668361	0.9877363333774549	0.9875731637475732	0.9969515244828931	114	8	24	66	8	88	31
SH3BP2	6.706107643610343	6.874408371547195	145.2912509841528	0.041868759586006866	-0.022705522835356335	-0.004716705956410933	0.9861240353017701	0.9945171578850067	0.9997902776782008	339	45	384	143	22	368	118
COL16A1	6.418675301957574	6.675052828209577	125.21041725871459	0.04208822082974485	-0.13636868570929792	-0.02007545507377015	0.9877976426324421	0.9775953980137568	0.9943267570716746	479	12	120	227	44	433	65
EIF5A	7.0114876888962225	7.085622219928278	171.71361630408904	0.042231860933052236	-0.08735468564194537	-0.02582886393364621	0.9840380611398571	0.9817786586274811	0.9926375027355276	323	110	128	217	66	456	121
ANKFY1	6.457825982102069	6.522557736591041	113.51348965938347	0.04228669895250187	0.017964374915438418	-6.252641073848565e-4	0.9835676167176777	0.9945171578850067	0.9999505444996434	313	29	127	181	42	391	70
NAE1	4.664400334742033	4.765728904145764	32.2135143560445	0.042383782500651626	0.06048560034771551	0.006326051339324791	0.9847872606327888	0.9892436302877298	0.999361024589429	56	8	46	72	10	104	23
RP13-554M15.2	2.233875464701323	2.856125300422312	7.55071203611089	0.04238503216206151	-0.6915233295406519	-0.036723927043759846	0.9938022351318729	0.9122343556768912	0.9588761523729785	1	1	22	17	5	18	3
CCHCR1	3.4578834846193462	3.6786790320634752	14.340879660333352	0.04241257276823279	-0.10424641965398371	-0.014166773693792033	0.988301812541611	0.9859940149901499	0.9969515244828931	46	4	24	8	6	44	9
XPO7	6.014720977907864	6.0710038558659285	83.86521046776076	0.042439991122096316	-0.059263029379561204	-0.02065987962329639	0.9835676167176777	0.9872454008205503	0.9964395820198222	135	47	78	148	28	260	52
ROBO4	6.1214165444153545	6.2775328532483154	95.44052970243186	0.042511307926032665	-0.09069167081749854	-0.017840326293610098	0.9861240353017701	0.9840967822792366	0.9964395820198222	318	34	176	65	21	287	62
CARHSP1	5.344802043104304	5.457747090022678	52.88021978074313	0.04252053743212333	0.06711844923149922	0.009158375042914446	0.9847872606327888	0.9865408548420206	0.9981997634210793	107	12	103	98	12	176	37
ULK3	3.774879150077478	4.235900910577972	21.25236875011045	0.04275533612203829	0.08852447181659089	0.012164354276493056	0.9888983549291108	0.9897968177304795	0.9969515244828931	79	4	20	45	1	49	22
ICAM5	2.607474256758235	2.8937517794166414	7.440124891988269	0.04286742987726862	0.13315246311863385	0.009555855049558243	0.988301812541611	0.985041513392189	0.9969515244828931	15	1	12	16	2	21	7
ZNF616	4.194145598093803	4.308654770279014	22.989335275040023	0.04291231162355231	0.0176909424503869	-0.0013357374311801639	0.9852232722949958	0.9948395377280768	0.9999505444996434	49	5	31	41	10	84	13
CMAS	3.20460989150997	3.4061428329479524	11.532302809950968	0.043010153378356064	0.0032707530340612087	-0.0016945898364416011	0.9877976426324421	0.999198949626769	0.9999505444996434	26	3	16	15	6	50	4
RPARP-AS1	2.855935917317623	3.1917361416149945	9.767258417411968	0.04302154361826291	-0.24314915721984964	-0.020644617233087727	0.9888983549291108	0.9677599668315578	0.9880675464694904	8	3	9	36	3	27	6
RP11-1105G2.3	-0.09698400759493865	0.9104914604022287	0.6042771524433138	0.043202848938787855	0.5923249314463815	0.0063116216425362914	0.9924302770452558	0.9460366196931576	NA	1	0	1	2	0	5	0
RP11-15A1.8	-0.09698400759493865	0.9104914604022287	0.6042771524433138	0.043202848938787855	0.5923249314463815	0.0063116216425362914	0.9924302770452558	0.9460366196931576	NA	1	0	1	2	0	5	0
COPS6	5.5583653417885754	5.640761613702424	60.74509200693965	0.04336273156090514	0.03612653414330145	0.002764278481940075	0.9840380611398571	0.9931972992942586	0.9999505444996434	167	13	89	74	25	195	42
APLP2	9.748938223213626	9.836085207371216	1163.3492366870084	0.043380080569695674	-0.11651863228201288	-0.03274337698015903	0.9835676167176777	0.9772928822243775	0.9862356134155658	1278	633	1284	1088	772	3364	734
DCAF15	3.3825826127500527	3.748248916196656	14.496216066648254	0.04338514484048163	-0.06747891240199372	-0.0073625251977579124	0.9885058926193376	0.9917837271309584	0.9973096212525527	56	1	17	25	4	46	10
SETD4	3.5609001189531835	3.7116186944610514	14.672438823349083	0.04341730048421398	0.1460447035665965	0.015930777641042358	0.9861240353017701	0.9775953980137568	0.9969515244828931	25	4	20	32	4	42	13
RHOV	-0.09698400759493865	0.9110237577930702	0.6057738100790365	0.04367431341137534	0.5898201408237932	0.006271808093545886	0.9923557800284221	0.9462779529637313	NA	1	0	2	1	0	5	0
USP33	6.405575611267156	6.424518006775711	106.72122176814844	0.04377216964575573	0.060431998799582394	0.011555327098212618	0.9810489836008306	0.9851072376709474	0.997521876723425	204	33	158	150	46	322	79
GCN1L1	6.330150634609313	6.651127277764584	122.57633684752295	0.043782161773206756	-0.12599164330253837	-0.013832054627909865	0.987938135136941	0.9817615164285635	0.9969515244828931	440	13	186	266	15	357	82
EFR3A	6.636030425208774	6.740607101379257	135.61814710945694	0.04381064278949266	-0.20022222122954852	-0.04472070083086993	0.9844713644541787	0.9481056739684595	0.9802841471723875	155	61	138	135	109	381	79
TSC1	5.950571415264237	6.052757270041382	81.14731291694187	0.043960628556514295	0.04221151692737526	0.004840869080085388	0.9841657336985492	0.9917837271309584	0.9999505444996434	198	13	115	151	30	260	57
CTC1	5.243979815797527	5.467608492524443	52.90401775815022	0.04402554537719483	0.028108566900077205	0.003947538809912995	0.9861240353017701	0.9945171578850067	0.9999505444996434	108	7	140	88	10	161	40
RPTOR	5.248498675542238	5.445808402008253	52.208432365114874	0.04419636299097639	0.028225628630066956	0.0037567397258789605	0.9861240353017701	0.9945171578850067	0.9999505444996434	164	10	53	115	10	156	40
ZMYM4	6.357978627722169	6.417781626011659	107.11534518976372	0.044509411784131446	-0.07542992265742239	-0.025329785670031524	0.9835676167176777	0.9840967822792366	0.9937598982482497	173	59	170	92	45	369	56
RGMB	2.804656472868404	3.218977473965257	10.07541368926507	0.04457832264307028	-0.3933366960084275	-0.031108507545733494	0.991833104055576	0.9442518998476661	0.9790182980705198	25	4	27	2	4	31	4
FAM188A	4.350921900655607	4.513003275877028	27.521297494992453	0.04499989011321659	-0.1628904907959535	-0.028682913803828484	0.9858475825894627	0.9713439569419282	0.9864585281446308	48	5	29	39	23	92	13
NOMO1	4.600516626767496	4.724897181397638	32.08699431360438	0.045054368571055124	-0.06009918628910463	-0.014172225351347207	0.9847872606327888	0.9905410936878974	0.9969515244828931	60	6	32	47	24	91	22
CTD-2047H16.2	2.2435782626788296	2.7019362542260303	6.5578221397612335	0.045230921068419465	0.21827992983275346	0.015266130192189684	0.989766651193675	0.9775953980137568	0.9937598982482497	15	3	8	12	0	13	8
WDR74	3.0189434677163414	3.334979227279126	10.549704509638065	0.04529370196673057	-0.03526937769162048	-0.005850734360981238	0.9878141082892322	0.9945171578850067	0.9983961900924626	26	3	14	26	1	35	7
SEPT7	7.895528869339887	7.921150564159707	305.2558804331224	0.045463594959848565	0.002895613228670899	-0.007290758773690012	0.9802694804460611	0.9991313485603213	0.999361024589429	511	102	480	322	169	905	215
ASCC2	5.325069254010517	5.406864035133225	51.54466716094292	0.045516143339945865	0.016553127267298913	-0.0020114661330152763	0.9835676167176777	0.9945171578850067	0.9999505444996434	113	23	70	81	12	195	27
TRMT5	3.5814444045287717	3.7239094415679275	14.744907257429633	0.04568067086089323	0.005496466167661132	-0.0018991129852156464	0.985964179925674	0.9988647887967472	0.9999505444996434	28	4	26	22	6	58	7
SH3BP5L	4.051823457776435	4.299448819950922	22.230475396932878	0.045711152951540684	0.007173046715857955	-0.0010321928308118474	0.986238785847507	0.9982364639758537	0.9999505444996434	77	4	37	31	4	79	14
NFYC	5.128191900058641	5.230199233600604	45.06830958101868	0.045761462035047225	0.03338368106684185	0.0015768999228562655	0.9840380611398571	0.9938719387223957	0.9999505444996434	92	9	58	97	17	158	28
C1orf162	5.650310739076936	6.365215264340397	107.9963615910519	0.04583210158048675	-1.1249089033662207	-0.07202415702253498	0.9924302770452558	0.8057546471750612	0.8528412869964191	19	107	95	40	99	122	50
ADAM8	4.281601198492907	4.717176479528361	30.989944560370716	0.045870035805671755	-0.3632526272861822	-0.03401984709662696	0.9885895808502531	0.9389148706695029	0.97971866353386206	28	13	120	38	2	88	16
YBX1P1	1.6911362223360993	2.2812048269012006	4.3075319461066	0.04598288440534866	-0.09949079627899297	-0.007252314961859485	0.9923557800284221	0.9914078181210249	0.9969515244828931	14	2	9	1	1	19	1
NLRP2	1.1331623920203973	2.0688469959912235	3.1227367941692052	0.04602256904286716	-0.5103140032453015	-0.015158152812538506	0.9926706055889056	0.9479666128084612	0.9822357522311711	8	0	16	2	0	11	1
ALOX12-AS1	1.974360267271318	2.434182190554444	4.876382505692221	0.04615470766919549	0.1584129413523129	0.0072185876315293985	0.98956689007789	0.9842986140553949	0.9969515244828931	5	1	11	9	2	26	1
ARHGEF19	2.1872033982224037	2.8409316247184906	7.712941333077551	0.046324768332527806	-0.5434490931742803	-0.02959557739306202	0.9924793138675525	0.9360577122716811	0.975583292847164	23	7	2	14	0	17	4
RNF145	6.77124840952019	6.862939328915568	147.72545769957023	0.046588117465160915	-0.17870951444063804	-0.04286808880417394	0.9835676167176777	0.9527380416765484	0.9802841471723875	182	79	144	142	104	420	87
PAXIP1-AS1	0.965581719309986	1.686894240190226	2.289478561825086	0.04659565276609991	-0.25070534772574765	-0.008543495396694661	0.9921566974143409	0.9805741741032663	NA	1	0	5	8	1	8	1
LENG8	8.295573976084379	8.393477940458917	419.70747996294705	0.046681793070546714	-5.068917636907749e-4	-0.001490907160160383	0.9835676167176777	0.9997801112166467	0.9999505444996434	1067	100	795	710	82	1167	320
C6orf136	2.3926808996669786	2.846748568905321	6.8576873187361995	0.04700924291557866	-0.031967403728658826	-0.004253282294882961	0.9888983549291108	0.9945171578850067	0.999361024589429	25	2	13	6	1	32	2
MRPS17	3.1088715073102953	3.432798598504075	11.610923758060046	0.04702448963692841	-0.13129642201719613	-0.015233193326621727	0.988301812541611	0.9846485074795026	0.9959118451901906	34	2	7	24	6	47	4
MICAL1	6.223790701149719	6.331961026765847	98.71989588294232	0.047116510086447926	0.03738279054312169	0.004599012071718053	0.9835676167176777	0.9931972992942586	0.9999505444996434	286	18	168	138	29	313	70
CLPX	6.170877453212677	6.208227049932281	92.8324967376726	0.04714592712085131	-0.04783522470602463	-0.018639216331712213	0.9818617699286651	0.9898515057332681	0.9969515244828931	131	45	92	134	49	262	64
SNX30	6.522801561851574	6.5836867887878245	120.69828371210428	0.04716186097806779	-0.07772183961624342	-0.02486796908570429	0.9833695408047328	0.9836168414660458	0.9940449733122109	149	71	115	215	46	345	80
ST14	4.815050449765351	5.064596836385775	40.26415087447198	0.04716354996779422	-0.24808939521696596	-0.03221383499890829	0.9874825193406174	0.9513398395492193	0.9802841471723875	50	14	25	147	11	116	23
KLHL11	2.7167262361922946	2.9500924502803283	7.952455707309484	0.047177332714527176	0.027981846806293356	0.001186433120579097	0.9877363333774549	0.9945171578850067	0.9999505444996434	14	2	11	14	4	34	3
ZNF574	2.9674537560962846	3.2154259861197882	9.891223369567276	0.04735035229141518	0.05941317273647855	0.0034719640909893035	0.9875670366419629	0.9931972992942586	0.9999505444996434	24	1	17	12	5	29	8
RNF216P1	3.8955955227132457	4.1841176640273945	20.699289091122953	0.04740063008411498	-0.09151457472540159	-0.01473321386725918	0.9875670366419629	0.9872118740743597	0.9969515244828931	38	9	28	53	2	84	8
MEN1	4.08064575489361	4.351507093551067	23.148092558879476	0.04744893877501111	-0.010068603349023883	-0.0035648214225313894	0.9862021002314777	0.9972261304911323	0.9999505444996434	69	2	33	46	7	83	14
RNF123	3.9195289760144774	4.246670984582251	21.407637344465687	0.04748129651843875	0.10001540247417325	0.012636537569283962	0.9874825193406174	0.9861991570869432	0.9969515244828931	78	3	23	41	3	58	20
NLRP12	1.795875382480205	2.2997668695902806	4.327784895788092	0.04748658487126068	-0.1350147045233421	-0.007947205817994882	0.9891277748149891	0.9875731637475732	0.9969515244828931	13	0	10	4	2	13	3
PREP	4.6871116624020415	4.775880190469037	32.53889525620215	0.04751487376655266	0.020507668482137448	-4.7146855157199213e-4	0.9835676167176777	0.9945171578850067	0.9999505444996434	57	8	52	57	14	124	17
ERMN	-0.394258292649734	0.9632514701120573	0.8387551256816801	0.04752551522769201	-0.5195452880209086	-0.0015609860704746295	0.9938022351318729	0.9656512885863908	NA	0	0	0	6	0	1	1
RP11-434P11.1	-0.394258292649734	0.9632514701120573	0.8387551256816801	0.04752551522769201	-0.5195452880209086	-0.0015609860704746295	0.9938022351318729	0.9656512885863908	NA	0	0	0	6	0	1	1
SNHG4	-0.394258292649734	0.9632514701120573	0.8387551256816801	0.04752551522769201	-0.5195452880209086	-0.0015609860704746295	0.9938022351318729	0.9656512885863908	NA	0	0	0	6	0	1	1
USP34	7.9925706917951604	8.025824570359282	326.8557214332104	0.047620353922625584	0.07355906178751043	0.01690155232613479	0.9795291106152522	0.9832484684417312	0.9969515244828931	622	80	579	443	140	869	273
EBAG9	4.172498504917216	4.308933383892601	24.235189871854878	0.0477062387219422	-0.2673009624738099	-0.04179491453810437	0.985964179925674	0.9460366196931576	0.9789607056218171	22	10	31	32	19	77	10
IER3IP1	5.014077652269085	5.090211751232408	42.46733380430995	0.04782363173730641	-0.17719811431081425	-0.03855939452954633	0.983989244587278	0.9575117990706711	0.9802841471723875	63	25	39	49	24	130	22
TMEM101	3.3162913475366222	3.5044674642970173	13.128082760920876	0.04788428357350457	-0.17288658526827294	-0.021043854179754767	0.9877976426324421	0.9769163622430955	0.9922512148662471	21	6	6	28	7	36	8
JMY	5.177095822915717	5.303048637552522	48.18020410824688	0.04795488996217026	-0.0755442146305605	-0.018545118855507994	0.9842581882094941	0.9861015732241935	0.9964395820198222	59	8	80	86	31	153	29
SSBP2	4.900649211369928	4.966191752089308	38.7498688374695	0.04799195765391372	-0.08816265875964265	-0.021246590898865148	0.983989244587278	0.9837877256134221	0.9959118451901906	40	17	47	56	24	102	27
ZKSCAN5	3.832922237533666	3.964352861768394	17.97503537284679	0.04802355673188886	-0.03338012260684408	-0.007314427640931501	0.9850786807745702	0.9942854562043596	0.9981997634210793	38	6	27	20	9	73	7
AADAT	2.235604374873991	2.5764087033612064	6.5582957971544875	0.048066946695276454	0.019517915128990423	-1.6665741105269263e-4	0.9888983549291108	0.9963385676124945	0.9999505444996434	12	6	3	8	1	13	6
PPL	6.5657371294879505	6.680920837274567	127.01200652339864	0.04809303307009088	-0.058387954164908606	-0.01568445527655641	0.9835676167176777	0.9892436302877298	0.9969515244828931	440	48	114	166	32	418	76
RP5-906C1.1	0.07764348116741111	1.3223565177855445	2.556768484227658	0.04813409829713779	-1.210694840994111	-0.019041614131836585	0.9943897626711995	0.9136852951367035	0.9556231525328105	0	5	3	0	0	2	1
BTBD2	4.587505727896418	4.776925680883244	32.014472929840665	0.04820333240731032	0.008165908651742304	-0.001688589549803887	0.9847872606327888	0.9975507585705393	0.9999505444996434	98	8	35	65	6	116	19
NPDC1	4.675119030574385	4.912106022250574	35.31171744797474	0.04823996196631583	0.12007118459320858	0.01781423096759865	0.9850786807745702	0.9802517991224932	0.9964395820198222	79	4	77	65	7	102	31
ATF2	5.7053020753771255	5.75398616817573	66.68175863855939	0.048272766750482	0.05261221013004867	0.007244305096944875	0.9818617699286651	0.9891820602534992	0.999361024589429	104	18	119	80	35	184	53
SLITRK4	0.07221950256755111	1.4278733933283922	2.948930325009252	0.04835259724802183	-1.4807102625919282	-0.02161971621886639	0.9943897626711995	0.8940988189886073	0.9382872670393735	2	0	0	0	7	2	1
MAP2K2	5.9456134190385885	6.007802448827228	79.15475516452459	0.04835289915801671	0.06728527772651327	0.010843540132323599	0.9825037090491728	0.9859940149901499	0.997521876723425	218	25	85	119	25	230	62
NR6A1	1.9947778002177787	2.3420526489266895	4.93541157840372	0.048685331289892185	-0.07122168094201059	-0.006340691483234448	0.9888983549291108	0.9937307039123249	0.9971206659547955	11	2	2	8	3	18	2
PLEKHG4B	0.7067930119332493	1.6076372131379788	1.9443307458791248	0.048707349574912656	-0.4400490524354587	-0.009789940094701738	0.9919564155328026	0.9610175372929699	NA	1	0	9	5	0	6	1
PEX26	5.416347269583329	5.489868836921059	54.844076032142304	0.04879706150760975	0.17801374859870717	0.035656772678002366	0.9833695408047328	0.9500855550862475	0.9861115346819506	103	18	72	106	14	142	52
TERF1	4.700986585183759	4.853319000058392	34.78745596832779	0.048830268862788705	-0.060029330505086846	-0.014672925132245798	0.9847872606327888	0.9905410936878974	0.9969515244828931	48	19	60	65	5	112	21
FAM154B	0.7877893287428732	1.7145286071731272	2.7066153124221204	0.04902361794301196	-0.6061557127225066	-0.01378118673523176	0.9937755385037004	0.9466632872292624	0.9815666464666684	3	2	11	0	0	4	2
TRIM14	5.193189576669298	5.300564569872512	48.202187922283365	0.04907384183389863	-0.10094950785948441	-0.023411782743960708	0.9841772371155333	0.981740636261243	0.9928226035501762	50	22	58	120	15	153	28
NFKB1	6.013521723256138	6.0481890278993395	82.24516669803714	0.049074353808740236	-0.002292685625541551	-0.00695486998279489	0.9810489836008306	0.9991951645864102	0.999361024589429	136	26	129	94	46	254	55
MARVELD2	3.776237147873437	3.9840935294878284	17.919336394969072	0.04908289081761239	0.023342313615718077	-3.351201805362738e-4	0.9854411001854302	0.9945171578850067	0.9999505444996434	35	2	23	41	8	56	13
DPRXP4	0.9258547548019741	1.5889068833741884	2.1974601520615855	0.04920481995827101	-0.11447465490635383	-0.002978668733577845	0.9910761515711944	0.9914078181210249	NA	1	1	6	5	0	5	2
MOB1A	7.161488746266672	7.243849817685597	192.44686863804287	0.04931787096238054	-0.1436809281369081	-0.03751314983661061	0.9833695408047328	0.9645402207296001	0.9815666464666684	196	119	250	186	106	537	121
RASSF2	6.526294834984034	6.66897670146104	128.34270457804934	0.04942215941657293	-0.17987631968617088	-0.034262697801363894	0.9847872606327888	0.9593238402600646	0.9815666464666684	107	75	302	98	51	310	90
KIF3A	4.935890687203763	5.038645097695405	39.71399918149657	0.049570483386495945	0.35900417172437193	0.06971093511632659	0.9835676167176777	0.8971583131789402	0.9623539124136832	76	10	57	63	12	89	47
RRN3P3	2.647280385098905	2.9736724216480135	7.797559407667191	0.04959514977608725	-0.0228654775211646	-0.004072037837338315	0.9877363333774549	0.9948395377280768	0.9996660905521499	22	2	17	10	1	27	5
IER5	5.475023494701807	5.537259949188681	57.52021988939949	0.04959772083662452	-0.0037827659302995574	-0.005967179248489243	0.9833864408596756	0.9988647887967472	0.9996099731705261	84	18	54	105	34	154	44
CHN1	3.884938408869129	4.142046789656666	20.952463139410437	0.0496602616245263	0.20277148033246783	0.02319048546740521	0.9861240353017701	0.9660073692237923	0.9911549373196394	46	2	17	29	15	43	23
CCDC112	4.066127328665388	4.160505419461498	21.48752414188442	0.04979097563787071	-0.13030318641257352	-0.023093182856785854	0.9846553970379208	0.9778839304387725	0.9926375027355276	35	8	21	28	15	69	11
CCDC150P1	2.050443304226364	2.822105599594118	6.571236643374095	0.04979111828997909	-0.2731276587315202	-0.010678525543972854	0.9909827816026917	0.973825270714944	0.9964395820198222	21	0	15	16	0	14	6
AC009299.5	-0.394258292649734	0.9665008836184216	0.8477350714960163	0.049806734784438485	-0.5316812562541338	-0.0017098955338358164	0.9937755385037004	0.9656284965174238	NA	0	0	6	0	0	1	1
YWHAB	7.913688499018393	7.932849191119812	308.5317241274095	0.05000884047223463	-9.959947611232315e-4	-0.009331168152792342	0.9764993346422254	0.9997801112166467	0.9982730305201218	512	135	359	366	162	924	213
C1orf74	0.7662167875857756	1.8412955791074408	2.7694062213753288	0.050216904699050074	-0.0851173873407097	-0.0057992619291932015	0.9939652484295547	0.9938895281592155	0.9969515244828931	0	1	2	12	1	14	0
NUP107	4.874143695579176	4.947565396651112	37.278067488347965	0.050505763748893547	0.021290345446409734	-5.237558930753015e-4	0.9835676167176777	0.9945171578850067	0.9999505444996434	93	10	47	41	19	115	26
TMEM185B	3.3916725236422005	3.66386613966384	13.90197882871147	0.050601950024447145	-0.12727667277869237	-0.016990069237398698	0.9874825193406174	0.9837207599437496	0.9959118451901906	14	4	23	40	4	56	5
U2SURP	7.296257078269121	7.3191019142409965	199.81709156966585	0.05076853408837644	0.04889370548837575	0.007917969174790365	0.9767767798314232	0.9882994920624134	0.999361024589429	391	78	235	355	64	603	146
PDZD4	1.5801702355681548	2.620072453987102	6.020070071646867	0.05078992813293351	-0.8655493552832295	-0.02523704765066129	0.9938022351318729	0.9122343556768912	0.9689428988515906	15	3	25	0	0	8	4
ABCC9	5.633933308074133	5.6828554411170655	63.80247571062456	0.05081353427178912	-0.0024061106536581605	-0.006092315272545524	0.9815830393826939	0.9991951645864102	0.9996660905521499	76	21	104	84	37	174	48
MGP	8.208162541020704	8.237533900170437	381.71635682657654	0.05083206988166746	-0.020654277737963415	-0.015218117598794706	0.9769583838459204	0.9945171578850067	0.9969515244828931	527	162	503	431	222	1143	258
PIGS	3.986526091255761	4.168819844877368	20.787679039105168	0.050913790947080054	-0.01646340528314904	-0.006095013536351843	0.9847872606327888	0.9950098115654151	0.999361024589429	58	10	24	31	3	69	13
PLEKHA7	4.1801770562436165	4.327590832316583	23.441314359766846	0.05110440426642854	0.07820302601902906	0.008615043707892206	0.9846553970379208	0.9875731637475732	0.997521876723425	69	9	22	36	5	68	19
PPIE	3.8843181390332537	4.100187625077714	20.045953647896717	0.051367703284655154	-0.19677896488423163	-0.0280140465853611	0.9872189042833565	0.9660073692237923	0.9842644001491128	42	7	10	43	11	75	7
FAM179A	2.116638596913356	2.7111218104128283	6.711546508583389	0.05147410913847398	0.7962786887176944	0.04931377720141032	0.9888983549291108	0.8872478790342687	0.9424429747089683	7	1	20	4	1	8	13
OSBPL7	3.5684981294743787	3.9894214325626343	17.444977463843514	0.051527193132791256	-0.06543025617313494	-0.005589308851757418	0.9875670366419629	0.9917837271309584	0.9989815522069733	47	3	22	51	1	52	13
C4orf46	2.6116293206752736	2.939257071560399	8.186962511607412	0.051646642744713644	0.16175803020940685	0.012021185082513139	0.9877976426324421	0.9832484684417312	0.9969515244828931	29	2	5	6	4	17	9
FO538757.2	1.5146294649047247	2.2248087463451003	3.7466642828600936	0.05188130807694486	-0.26412052189332597	-0.00922355244320213	0.9892975396716508	0.9761063581079814	0.9969515244828931	14	0	8	8	0	10	3
SAP30L	4.831121079099537	4.914201890655391	36.46324833212322	0.05189910172506581	-0.049933301460106536	-0.014707062635762155	0.9835676167176777	0.9913015922829794	0.9969515244828931	55	17	75	40	12	129	19
PAPSS2	6.754747577863044	6.775778323485329	137.56574961823176	0.05198668863621601	0.0070647588395587645	-0.005149125311080571	0.977157277486427	0.9965421827676069	0.9999505444996434	235	59	191	145	68	402	98
TMEM200A	3.80755771336132	3.894730428550275	17.91579568511212	0.051990753512776544	-0.12052815281863706	-0.019335267456615273	0.9847872606327888	0.9817786586274811	0.9959118451901906	20	9	20	24	11	50	11
TNPO3	5.77068334431797	5.806194564590735	69.29954602424868	0.05205964635386618	0.07856120240271204	0.014988092927330707	0.979937197594622	0.9822448863750658	0.9969515244828931	137	21	89	85	36	188	57
RP11-448A19.1	2.1138143572602464	2.889431786578121	7.022692907922839	0.05206869074123601	-0.5825539567717053	-0.02790921115882835	0.9897943522431837	0.9304344053171393	0.9757077656957653	6	1	15	32	0	20	3
PAICSP1	-0.007265261507361148	1.192580281581243	1.1801078511897702	0.05215223282385589	-0.6559985458215534	-0.006177407817019994	0.9928444107434228	0.9482853541904464	NA	0	0	1	8	0	2	1
SH2D4A	4.172921058487444	4.437973110129146	25.688041745639847	0.05255266363915303	-0.22105140889207706	-0.02992603133208178	0.9861415459812868	0.9609027194171235	0.9815666464666684	69	16	14	50	4	88	11
WBP1L	5.691716334327718	5.734442558417271	65.20379727390076	0.052767434455521754	0.04527311492955335	0.005642817743111479	0.9799193450969614	0.9905410936878974	0.9999073815447775	122	20	118	86	25	229	40
ANKRD46	3.3256103031413047	3.5067627131340324	12.444786557566497	0.0528885237849401	0.0056939111783092565	-0.001439041109907424	0.9847872606327888	0.9988647887967472	0.9999505444996434	25	3	21	17	6	52	5
MGRN1	6.5956900264426395	6.6511906960909775	125.73913240733653	0.05289246981224439	-0.019971816454631378	-0.012500389261678669	0.9795804741262791	0.9945171578850067	0.9969515244828931	194	72	181	189	31	403	79
ALDH1L2	4.948414232841843	5.282997505491145	46.51607653377602	0.052941798058980985	-0.29060203938341916	-0.0331653338968144	0.9877363333774549	0.9466632872292624	0.9802841471723875	212	11	18	70	16	161	19
HDHD2	4.280124887153133	4.367771330043818	24.36495282236995	0.0530055886541561	-0.01438441878286112	-0.005804463787169306	0.9835676167176777	0.9950098115654151	0.999361024589429	42	7	46	28	12	84	14
CTB-181H17.1	2.9694170108691798	3.3645730543888757	10.558274751439182	0.05309231537092987	-0.10347899843161149	-0.011211373969456977	0.9874825193406174	0.9875731637475732	0.9969515244828931	24	2	17	30	1	41	5
SEMA3B	3.896881138920368	4.281068339282247	21.811468262498266	0.05317048676605047	-0.07038230568696287	-0.008722537986160782	0.986960177505322	0.9912713288425866	0.9969515244828931	62	5	43	43	1	76	13
MED17	4.47447748006023	4.664937851198971	30.08600812516787	0.05325643887363798	-0.14530593229093527	-0.024786450191299828	0.9847872606327888	0.9757990302268528	0.990271896878283	46	9	22	86	13	114	12
CCDC15	2.7425760024428762	3.1962076491811398	9.626003791800812	0.05327545602906104	0.6287216601330909	0.05466893092251025	0.9877976426324421	0.8961438469258617	0.9533614279871995	25	1	14	15	1	17	16
RABGEF1	2.1366746260601506	2.5456493345709483	5.658508171992032	0.05336518287634233	0.3953508803226077	0.026141612786072972	0.9877976426324421	0.9466632872292624	0.9802841471723875	10	1	15	5	1	11	8
TRABD	4.411923291516169	4.798021669900401	32.07713295462153	0.053453539417880405	0.028048713808969672	0.005763755297987147	0.9861240353017701	0.9945171578850067	0.999361024589429	101	3	65	59	3	95	26
RAB14	6.527726046685683	6.575087361561649	120.24018042770395	0.05345370973948416	-0.057568543039438265	-0.020823447313505224	0.9799193450969614	0.9873367504675984	0.9964395820198222	152	55	162	124	73	327	85
NQO1	5.251217883814782	5.766173558113358	68.79755776062186	0.05357428241249846	-0.6543542935255172	-0.05391871088514914	0.988301812541611	0.8856058406405742	0.9398781842767634	116	8	15	112	86	128	37
DACH1	4.009893536211116	4.276589517797341	23.025725871215634	0.0536033765888105	-0.15514536496853323	-0.02122335992832591	0.9853449135906006	0.9775953980137568	0.99247766872203	48	2	40	18	19	63	15
RP11-817I4.2	1.2216246587864594	1.769628737160552	2.723860542810026	0.053652857599196586	0.37185591737768464	0.015968458625885945	0.9886864213910014	0.9627136918821655	0.9861115346819506	5	1	6	3	0	5	4
AK9	4.11534622868848	4.302672725237042	23.5335459277643	0.0537164913711523	0.04061917883312771	0.003474224176162493	0.9850786807745702	0.9938895281592155	0.9999505444996434	31	7	62	14	11	52	22
ACIN1	8.202403342014144	8.253525270196343	381.66953075433213	0.05378280248297501	0.027597114819098382	0.00247085529515911	0.977396861633957	0.9938719387223957	0.9999505444996434	1066	105	608	465	117	1154	275
SLC12A6	5.885763650440375	5.9505792924264185	76.4167391864982	0.053868073157703346	-0.0023957839708862545	-0.006265228668666796	0.9810489836008306	0.9991951645864102	0.999361024589429	98	22	171	93	35	227	54
POLK	5.872452260920855	5.915507271958757	75.20802393247881	0.053945557634883366	0.09609347436060557	0.018132227981709107	0.9802694804460611	0.9775953980137568	0.9969515244828931	96	35	97	127	27	185	67
C7orf49	4.2497948568610795	4.53903749934217	26.928453019589345	0.05398945406263101	0.22226351624648355	0.02984128765984991	0.9847872606327888	0.9584735187748283	0.983974036549206	63	5	67	34	3	66	29
TMEM102	0.43733609614778524	1.3093534693036355	1.4034990777372576	0.054018058774676504	0.619179649600667	0.011733835622767214	0.9897943522431837	0.9382960162480188	NA	2	1	1	3	0	10	0
MOSPD2	4.299041984507483	4.529528223797572	28.33171372969515	0.05403676731814927	-0.3102281647203569	-0.04076869771518425	0.9847872606327888	0.9416502500071936	0.9758822985548127	28	5	52	25	28	76	15
STK4	7.618128385814548	7.709548341921457	263.66773218778843	0.05435875934962236	-0.10079818263750948	-0.027087904466247165	0.9815830393826939	0.9778839304387725	0.99247766872203	291	93	608	218	147	767	170
UBE3B	5.822156543459687	5.906073042322664	73.58066252221964	0.05455431672370289	0.0721656338371775	0.011756529291879838	0.9810489836008306	0.9851707836837661	0.9971206659547955	168	13	91	127	34	214	58
ZNF317	4.307583022313879	4.4893354834942025	25.923218023975082	0.05457011662835367	0.03325912734958173	0.0014373545118688356	0.9835676167176777	0.9938895281592155	0.9999505444996434	72	8	42	41	4	97	15
RSPO2	1.5360395880665714	2.2417210423552363	4.552941640998233	0.0545934367321143	-0.3601899865405049	-0.012109143658465384	0.991276312239449	0.9656512885863908	0.99247766872203	22	2	1	1	2	7	4
ESD	4.866328580133413	4.987376124213405	39.07382930464586	0.05460666269335991	-0.1630196201864367	-0.031069620126144785	0.9835676167176777	0.9659449249474832	0.9856097304780399	56	13	25	77	27	109	24
TUBD1	2.1939974496171426	2.681319460781944	6.2161654322932565	0.054610033055334795	-0.20771878351454917	-0.015780453593117093	0.988301812541611	0.9778839304387725	0.9926375027355276	17	0	13	6	4	21	3
CTD-2262B20.1	1.664448222458928	2.3077219549199315	4.187853897393567	0.054630493135719056	-0.31720575735029016	-0.014981451025930789	0.9887347759601653	0.9659449249474832	0.9904958813426494	4	0	10	15	1	14	2
RP11-157P1.4	0.6838694873342142	1.5252020870801755	1.700588344815429	0.05483694397982246	-0.24527893419425956	-0.004861035951062753	0.9888983549291108	0.982167764044126	NA	8	0	5	1	0	6	1
GPR183	3.865987984607777	4.20723435932358	23.00904378072816	0.05494904081187037	-0.5270576776445314	-0.04796687684106647	0.9877363333774549	0.9122343556768912	0.9568686225198643	13	7	49	11	24	45	13
CNN1	4.938513274425253	5.2051668114008915	44.2855429643076	0.055199692598229565	-0.18783534385958028	-0.023639658866008963	0.9861240353017701	0.9660073692237923	0.9897893163594963	125	15	121	19	9	126	28
USP44	1.3758868973379206	2.0304865251073694	3.708081791545776	0.055247124538644166	-0.4109626669851421	-0.016850582112411725	0.9891277748149891	0.9585875326926213	0.9822357522311711	3	3	2	13	0	9	2
BCS1L	3.0242884946433835	3.705316145238652	13.966325807003251	0.055275385446815734	-0.015698133452341126	0.004025226723755283	0.9886069231309034	0.9965421827676069	0.999402532241451	60	2	16	26	0	28	15
C11orf58	7.111871686364386	7.155882218255855	179.569190971289	0.05533209939300508	-0.03712939822248032	-0.017273786386206167	0.977396861633957	0.9917837271309584	0.9969515244828931	204	63	244	260	112	530	121
RANBP10	4.42666956720664	4.8785056282888295	34.11187396944135	0.05537793908041102	-0.13686126496351092	-0.014767891902015584	0.9875271220949952	0.9817615164285635	0.9964395820198222	76	8	72	85	1	124	17
SMIM14	6.010928625941741	6.119712597591534	87.8746861058006	0.05538662871282492	-0.18327295744671737	-0.039252350758231636	0.9830307617347046	0.9562190523915074	0.9802841471723875	105	62	140	63	37	234	55
LRP8	3.298407465359923	3.4783466495798336	12.13129782772258	0.05541348228001418	0.0731986124337276	0.005618063409907421	0.9846553970379208	0.9905410936878974	0.999361024589429	35	3	13	19	4	39	9
CTD-2349P21.5	1.2406357575203464	2.0109985582444776	3.1072904415559823	0.05543312876286715	-0.29455945648855547	-0.011234551457634523	0.9895158932069267	0.9748137687645452	0.9929689624439212	10	1	1	11	0	12	1
OSTC	5.385312544911685	5.493553101474071	56.15581630648177	0.05557019879218096	-0.17699913489056934	-0.03831072242599357	0.9835676167176777	0.9584735187748283	0.9802841471723875	105	24	42	63	40	191	25
CYB5R4	4.795218756716647	4.936010603270206	38.463111546677794	0.05565571876949457	-0.32597343814319907	-0.05402281949783702	0.9835676167176777	0.9282941330499725	0.9673302533079834	36	20	46	36	31	112	17
GPBP1L1	6.76364817725507	6.794906729216716	139.72218055938936	0.05565747090050942	0.023131926395238082	-4.464496334086364e-4	0.9767767798314232	0.9938895281592155	0.9999505444996434	164	62	208	184	68	366	111
SAFB	7.322174876881448	7.393962827729884	209.2067581500758	0.05584173260140721	0.022346259117000018	6.837376487643487e-4	0.9790195495221391	0.9945171578850067	0.9999505444996434	532	38	348	285	85	669	142
ZNF788	2.768656263460053	3.0517379602763928	8.585321395408826	0.055920789387519834	0.04219990505280862	0.0015444695664112351	0.985911516894483	0.9943701713871154	0.9999505444996434	13	3	14	21	1	25	7
VPS26B	5.130759929001234	5.200463372787843	44.69302803480521	0.0559435169958907	0.05960889645363066	0.007449856615034741	0.9810489836008306	0.9881021693190947	0.999361024589429	102	20	51	70	11	136	33
KLHL7	3.8310135618641814	3.983877578771426	18.088871288526704	0.056085032008922175	-0.009694828146064871	-0.00497210388491202	0.9835676167176777	0.9973014118977839	0.9996815027152848	38	3	29	25	10	65	10
HUNK	1.2454900072389368	1.8116528149338471	2.686237711606862	0.05624762247012766	-0.08313962148392069	-0.003410300881039881	0.988301812541611	0.9937307039123249	0.999361024589429	3	1	5	8	0	8	2
RP11-231I16.1	1.6424166626453753	2.11566753070859	3.6368920174156667	0.05637049050855456	-0.07355603200514155	-0.0044724773775924424	0.9877976426324421	0.9937307039123249	0.9981997634210793	14	1	2	6	1	13	2
TBC1D9B	6.720191976427731	6.836510360837906	141.37451176021239	0.0564387514277372	0.03211461368926731	0.004161557335118777	0.9814897446124685	0.9938719387223957	0.9999505444996434	442	42	161	242	27	393	112
TMEM230	5.564483071205744	5.624880400184105	61.70745900239978	0.05679863286873007	-0.10824224062052884	-0.029380391368186914	0.9805116168461376	0.9770451685595475	0.9906067439450601	88	37	56	89	28	188	36
NOD1	4.256367205348837	4.56886606574904	27.16341553066405	0.05685028412544796	0.020310893244025754	0.0027574255769576297	0.9847872606327888	0.9948395377280768	0.9999505444996434	69	4	40	72	3	87	20
FRS3	1.0266319198132212	1.7198845604592388	2.34340549025785	0.05685982402503083	-0.1425190363152757	-0.005464755108741201	0.9887347759601653	0.9892436302877298	NA	7	1	1	7	0	9	1
DNAJA2	6.14803470963681	6.20913714344264	92.1241152480566	0.05695478187117064	-0.044302076255984514	-0.017309358821932973	0.9790195495221391	0.9912581355573021	0.9969515244828931	115	27	144	128	58	320	50
PTMA	9.952915575066834	9.97870462578314	1279.5584218995248	0.05707010682027703	0.017893036932786155	-0.003896865759079994	0.9722837625871719	0.9945171578850067	0.9999505444996434	1887	633	1678	1356	623	3494	980
ARHGAP32	4.945002487607765	5.057223244659269	40.19056764768583	0.057144610140639436	0.105432219232652	0.016790606920616354	0.9814897446124685	0.9788843626218944	0.9969515244828931	74	6	64	62	21	112	34
SLC39A8	6.884424890174658	7.28786115327214	201.650732509367	0.05716034286186453	-0.6678829484565125	-0.06910885244186568	0.9861240353017701	0.862027637347693	0.9230738167176962	205	197	67	133	141	477	80
ZNF266	4.859099034443964	5.0643131934323655	39.57344176225327	0.057366366765816086	0.1361956787324728	0.021881126599650816	0.9835676167176777	0.9757990302268528	0.9959118451901906	103	5	83	58	9	114	35
DGCR8	4.748562260785072	4.946578834835126	36.29012168577264	0.05767885188166892	0.06839734814018941	0.009141847941754596	0.9835676167176777	0.9892436302877298	0.997521876723425	114	9	57	56	5	117	27
RPL23AP64	1.5851252211955555	2.152940161083611	3.717292191412368	0.05778161600164835	-0.15346403088497032	-0.0066900418791002395	0.9880031592708521	0.9861991570869432	0.9969515244828931	4	0	9	11	1	10	3
FIP1L1	6.313235435836614	6.332757097212324	100.35655784265411	0.05780777270465159	0.04407225001680458	0.006432218422463708	0.9742998308799367	0.9897968177304795	0.9997902776782008	142	37	153	157	43	305	72
SERPING1	9.405739602575075	9.498043510485376	920.0020773403552	0.05783263934338521	-0.1118951605424654	-0.030969610661942773	0.9799588212966118	0.9778839304387725	0.9875613656178274	836	579	1302	872	478	2695	575
MRVI1	5.306565457351474	5.6328802031588445	60.68521943286776	0.057899966312514026	-0.17932513355022228	-0.023174097447848478	0.9854411001854302	0.9705223569811097	0.9897893163594963	143	34	137	59	3	172	38
SMIM4	1.2476825735722845	2.1192745847643026	4.094950685665096	0.05790338437046506	0.3752335876415347	0.006069472521761566	0.9921566974143409	0.963420938218519	0.9969515244828931	1	4	2	8	1	24	0
CDK6	5.413318898700924	5.502316586524997	55.322482365922596	0.057912579783254495	0.01166386353261234	-0.0033349945919887002	0.9806571980524088	0.9954602712360545	0.9999505444996434	122	27	76	83	11	196	32
LAMP2	6.926747104006471	7.088295390596531	173.65627806410686	0.05798230116640246	-0.27412719250191464	-0.04875206664569213	0.9833695408047328	0.9372650650895061	0.9757077656957653	148	91	170	154	148	427	107
HNRNPU	9.344780330458486	9.365486831655083	829.9322235561021	0.058050680006039725	0.051772070667488575	0.010818961508323437	0.971180126511548	0.9886947253236122	0.9981997634210793	1605	208	1247	1258	380	2420	628
DDX20	4.219112386678726	4.291239184687651	23.112053350742695	0.058297510199826895	-0.010621870790143633	-0.004344610348127318	0.9815830393826939	0.9963385676124945	0.9999505444996434	38	9	36	32	10	84	12
ARHGAP17	6.3192047157816384	6.337496127932126	100.59162614212138	0.05833281045660002	0.036536839837645406	0.005124617992859234	0.9738277939448347	0.9914078181210249	0.9999505444996434	187	41	149	124	40	333	65
UMAD1	4.3116142439969565	4.402508941869445	25.861958498676085	0.05842538552959256	-0.1681667374904664	-0.030616269375936967	0.9835244379708856	0.9660073692237923	0.9861115346819506	28	11	37	29	18	77	14
ZNF577	3.669465842863552	3.9256285949996026	16.86962997461117	0.05873073906149898	-0.022567988228065612	-0.0057765611805191035	0.9844433033777996	0.9946885723018741	0.999361024589429	34	5	43	25	2	60	10
AP3D1	7.748156554883812	7.843759852016334	286.5730287756354	0.05884593974508722	0.013665335652501625	0.005804394608288951	0.9790195495221391	0.9948395377280768	0.9999505444996434	966	68	307	410	89	772	227
RP11-855A2.2	0.2191579528813754	1.1951140345583309	0.9781985960424896	0.05888599322247825	0.529876064680407	0.008347085187478372	0.9885895808502531	0.9487783423502266	NA	4	0	2	1	0	8	0
YIF1B	2.9434141329267702	3.3408215606019134	10.392926405225792	0.059031640203636486	-0.11263815769479177	-0.011430674268796915	0.9861240353017701	0.9864744904430391	0.9969515244828931	34	2	8	27	2	43	4
UBASH3B	4.763863800590651	4.936800007664332	39.0094839989903	0.059323953780231725	-0.33261548869874424	-0.04871535109706789	0.9835676167176777	0.9325198893056156	0.9700512177146373	39	35	28	43	18	89	23
MX2	5.349073142150817	5.778513145147776	66.18845846524478	0.05943733139068633	-0.14866684597592608	-0.012100457148355573	0.9854411001854302	0.9800017505109172	0.9969515244828931	82	11	100	263	5	159	52
PRPF40A	7.4858535532036266	7.497789994942458	227.5882288699658	0.0594409461454369	0.029966913171576407	0.0018943945015953679	0.9708094571973626	0.9931972992942586	0.9999505444996434	376	95	287	287	111	679	163
CTC-425O23.2	0.05858813612773923	0.9914499760202727	0.9448445681346939	0.05958760082618464	0.6313184739618494	0.007498853125093689	0.9888983549291108	0.940333506237908	NA	1	1	1	1	0	6	0
TPK1	2.98761397107461	3.3081189180015835	12.279710583873229	0.05960033659330763	-0.4888295234587576	-0.03814189761278036	0.9877976426324421	0.9322364317121927	0.9673302533079834	5	9	6	21	9	23	7
SPIN2A	1.864667435686246	2.3640070483109934	5.758064171390077	0.059615260695062636	-0.42484409806617845	-0.022841523107518535	0.9885895808502531	0.9525575638772386	0.9802841471723875	9	7	1	7	1	12	3
ALDH1B1	3.8672699900898655	4.01054460920682	18.42682069052664	0.059639029625890426	0.07222602396348451	0.006789349585033586	0.9835676167176777	0.9892436302877298	0.999361024589429	48	6	34	17	5	57	14
MOK	3.4696178880386763	3.7840377287319504	15.50187874006203	0.05964859825349989	0.15991848624041888	0.016834538789043948	0.9847872606327888	0.9778839304387725	0.9959118451901906	29	6	38	18	1	37	16
GPRASP2	2.732671427998825	3.0291025486096395	9.049065632405988	0.059816968889732924	-0.07234923733033805	-0.007737123679880321	0.985964179925674	0.9921289279756514	0.9969515244828931	14	1	6	17	8	22	7
KRT8	7.764451430778659	7.9912391652833765	317.7709131623316	0.05983797795358574	-0.18125544686779435	-0.029130614972063262	0.9844740472948661	0.9656512885863908	0.9856448362128853	867	123	135	834	71	1113	147
RUSC1	3.6009281906754613	3.746172794618372	15.041467176626501	0.05995582267121916	0.018505596650699566	-8.042414238306046e-4	0.9835676167176777	0.9948395377280768	0.9999505444996434	36	4	15	28	6	53	9
JARID2	5.896831587692274	5.936927202041609	75.75821431151294	0.06007430793268458	0.05410844112637005	0.008033592835241816	0.975755621390105	0.9875731637475732	0.999361024589429	112	21	135	104	37	223	57
RP11-477H21.2	0.5114345649052124	1.3268710639608998	1.8040677219790453	0.06017017554835526	-0.37429782283103147	-0.009670908661152765	0.9904852048764812	0.973408856917045	NA	1	1	0	6	1	4	1
TBC1D2	5.802997077662473	5.8817304275844835	72.66808095131375	0.060294168728892455	0.020253510961408393	-3.404218442260088e-4	0.9802694804460611	0.9945171578850067	0.9999505444996434	198	26	55	117	26	207	55
C10orf88	2.3425838914216177	2.6888560945024063	6.729254130463557	0.060385865674776454	0.10282895348343653	0.006489606680043546	0.9875670366419629	0.9904608453677151	0.9971206659547955	15	3	14	2	2	14	7
RP11-582J16.5	1.126592934124086	1.883720849869802	2.5590520919419895	0.060483317451994846	-0.16243020825118018	-0.0055124165214689765	0.988301812541611	0.9865408548420206	0.9969515244828931	6	0	5	9	0	11	1
TBCD	5.656740976521149	5.7071065659212685	64.34309001643531	0.06064538943431914	0.08316069315486811	0.014891873243931663	0.9764993346422254	0.9817786586274811	0.9969515244828931	144	29	85	84	17	185	51
PLAC9	1.7522870291848276	2.524050262481487	4.917281509410847	0.060685952267683536	-0.4121035596204069	-0.01732197151589068	0.9885440616814366	0.9525575638772386	0.9861115346819506	19	0	14	8	0	14	3
RGN	2.7008530494294547	3.026946413438952	8.253521543894312	0.060721265493923426	-0.06934674249192571	-0.007929209436679154	0.9850786807745702	0.9919465466665934	0.9969515244828931	18	1	23	8	3	28	5
ARMC1	4.149058217380494	4.385141793305549	24.096254970509758	0.06080414684680802	0.01415667610665807	-8.00819194222233e-4	0.9835676167176777	0.9959334019195263	0.9999505444996434	48	2	34	57	10	77	17
HSPA12B	3.890341280505067	4.198133461688382	20.571365087383136	0.06080840335939142	-0.018153101254702944	-0.0029049512508219993	0.9844713644541787	0.9950098115654151	0.9999505444996434	65	2	48	22	5	68	14
GGNBP2	6.493239505816611	6.529930406133604	114.38093268060392	0.06104937393248085	0.07223695477683963	0.014305885231039187	0.9732048524646357	0.9832484684417312	0.9969515244828931	225	29	167	200	44	372	80
SMPD4	4.715144597526402	4.885077997754587	34.60978936043076	0.06109607970577705	0.050451461288948646	0.005153584617859722	0.9818617699286651	0.9914078181210249	0.9997902776782008	106	7	49	58	8	132	20
CLCN7	5.307250618407416	5.38659754360136	50.78323324063207	0.06110796144177528	0.06945053649418237	0.009726723618663452	0.9789364004634764	0.9859940149901499	0.997832374832911	110	17	52	106	14	156	38
ADCK4	4.046518877309526	4.238981720987119	21.622172759904966	0.06111605405910548	0.15165783086756743	0.019575747052298646	0.9835244379708856	0.9748137687645452	0.9959118451901906	48	6	43	34	3	64	19
THOC2	7.397357415053959	7.426358142426446	214.89109356535903	0.061157226253820626	0.06370205670246519	0.010093616464634109	0.9719517564815662	0.985041513392189	0.9971206659547955	408	52	347	326	94	657	158
THADA	5.62407541826994	5.7816171394974285	66.85666051364997	0.061670454921464106	-0.04712136861716533	-0.011223355637032638	0.9825037090491728	0.9917837271309584	0.9969515244828931	195	13	49	145	25	229	39
C5orf22	4.320060427689341	4.42795223539643	25.768291686154505	0.06172096361413931	-0.03539293218890473	-0.009578464694382938	0.9824220274321508	0.9938895281592155	0.9971206659547955	43	8	19	54	14	74	18
PLXNB1	5.814655800632281	5.979755600854002	76.68298113878764	0.0617455502715817	0.04591888529880621	0.00673334302823122	0.9814897446124685	0.9917837271309584	0.999361024589429	230	19	112	139	11	237	57
SCAMP4	5.247978592925991	5.314505599164055	48.555832682812856	0.06187510343119064	0.132985757327338	0.024681054635731794	0.9777787637665967	0.9669410734369104	0.9958022326233679	102	13	48	86	21	130	43
CLK3	6.2242396222699075	6.268163534868907	95.04468116271413	0.061897599275804426	0.1124691852509068	0.025068428517704838	0.9738277939448347	0.9702833689529538	0.9959118451901906	203	25	152	149	31	283	76
ZNF518A	5.400209961488051	5.430654519096709	53.203910453367946	0.06206249243748123	-0.003757718449409858	-0.005335088456614166	0.9755188115803536	0.9988647887967472	0.9997902776782008	89	22	62	76	26	173	33
SNHG6	5.042874458570314	5.110630338294027	42.96892409351835	0.06216796182890801	-0.030728342188597914	-0.010303658469617534	0.9790195495221391	0.9938895281592155	0.9971206659547955	56	16	54	46	30	108	33
EID2	2.499366128742107	2.8451390856344165	8.439656805185118	0.06218603790158544	0.032837563751919104	1.7296872564370237e-4	0.9861240353017701	0.9946798516688834	0.9999505444996434	12	9	7	6	1	15	8
GTF2E2	4.742166070204694	4.8082390138220275	33.905386137775736	0.0622269104693872	-0.02821788170827493	-0.009655933845271965	0.9789872494224515	0.9938895281592155	0.997521876723425	53	10	43	53	20	116	19
PROSER3	3.800906506843136	4.26623560666192	21.275053396049497	0.06257907455410142	-0.10785267911723742	-0.009763250555285069	0.9850786807745702	0.9861991570869432	0.9969515244828931	75	1	44	37	3	76	12
ZNF227	4.308492808719787	4.371502720269778	24.86295199940594	0.06264682144796073	0.04532724604433283	0.004529955202187771	0.9804602447341663	0.9917837271309584	0.9999505444996434	31	12	37	38	9	70	19
RAI2	3.78597289858338	4.086646440581726	20.244680334791664	0.06268754234966117	-0.20067142621731884	-0.022701470566138412	0.9847872606327888	0.9716788661764281	0.9886632708300134	29	2	44	13	18	49	14
RP11-192M23.1	0.38554037052139833	1.3272217284484729	1.2100509625223503	0.0627193324765068	0.5861741796882113	0.010793511945567099	0.988301812541611	0.9426532864777466	NA	2	0	3	3	0	10	0
FAXC	0.12943920679379795	1.1775759911174746	0.9903941641870386	0.06273477539016302	0.29781729444803945	0.003594957115257332	0.9885895808502531	0.9778839304387725	NA	1	0	1	5	0	7	0
FAM60A	4.987549239646026	5.114939538093799	42.82004434378474	0.06274049755993605	0.09329105080354544	0.01229503119006695	0.9810489836008306	0.9840967822792366	0.9969515244828931	46	9	64	57	31	93	41
SCAP	5.051714437861271	5.255696882165046	45.52216614171742	0.06288878269938364	0.1543467288515243	0.0247276187108595	0.9820134342970809	0.970823965253002	0.99247766872203	127	6	62	93	10	126	42
NRN1	3.532468686144824	3.6915938956016388	15.466704626191762	0.06290345636226342	-0.2252134675157405	-0.028841324871884864	0.9844433033777996	0.962500094409557	0.9822357522311711	25	10	23	8	8	44	8
TIMP2	8.080024550447117	8.126730162700955	354.1686473120687	0.06292447131772275	-0.04249088729959574	-0.01941964132835568	0.9727960442054818	0.9913015922829794	0.9969515244828931	460	161	440	365	221	1018	243
PHF11	6.112905539999471	6.144781535846541	87.24835764669093	0.06299370492792437	0.07032081649394036	0.01368072875462498	0.9726408916253563	0.9832793731548807	0.9969515244828931	164	29	147	129	29	299	57
DIMT1	4.411352012902091	4.48676190471445	26.96120157759928	0.06303376604073234	0.10432852843862962	0.014989329460814427	0.9802694804460611	0.981740636261243	0.9969515244828931	38	13	48	33	8	72	23
SEL1L	7.615510880217396	7.661557457826956	256.48881113317145	0.06308791504062022	-0.03725358975599351	-0.017416289875957735	0.9731034692215451	0.9917837271309584	0.9969515244828931	332	122	307	272	155	701	185
PCMTD1	6.568642408721887	6.6711411183727245	127.68036347368675	0.06316496725148392	-0.10859864885095703	-0.02699112014479337	0.9799588212966118	0.9776596695593642	0.9922512148662471	108	35	254	172	83	373	81
CD82	6.206264413373402	6.249069841391227	94.32662715833261	0.06317645038100654	0.024034678532120688	-3.274240273613972e-4	0.9742337658786823	0.9938895281592155	0.9999505444996434	207	43	133	106	31	342	53
HGH1	2.7588720157605118	3.215491547579865	10.346127192498724	0.0633956850246794	-0.14190919911326536	-0.013360936321617108	0.9872189042833565	0.9851988146549971	0.9964395820198222	23	8	15	12	0	24	8
UPF3B	4.971757688362805	5.060909859476619	40.64457823586163	0.06344864163462789	0.07024437549254388	0.009756379232155502	0.9784915581120819	0.9861991570869432	0.997521876723425	82	8	50	54	25	112	33
TRIM36	1.1071852503339656	1.5346257208818577	2.4570895921874487	0.06373319657590736	0.1457667066253175	0.0044393429434395025	0.9875670366419629	0.9884374404408103	NA	3	2	2	2	1	6	2
EMG1	3.3246973499282206	3.5302649091574385	13.491649563155963	0.0639486679362485	-0.07819370030803835	-0.01135474402362224	0.9835676167176777	0.9908311683241843	0.9969515244828931	25	11	15	15	2	37	9
TEFM	2.425381717994853	2.7402562421349073	6.63465166610874	0.06397257223918759	0.1973832986077733	0.014246799717686515	0.9847872606327888	0.9775953980137568	0.9959118451901906	18	2	6	13	1	17	7
AXIN1	4.719691466400351	5.021777587596669	38.1842776041636	0.06404998911182755	0.16059264580155036	0.023861511394693613	0.9835676167176777	0.9740363243810553	0.99247766872203	104	3	69	74	7	102	37
CRAT	3.7727764657785072	4.033380338310568	18.187241313793624	0.0642173424676633	-0.001556775017895201	-0.003300703489542413	0.9835676167176777	0.9997801112166467	0.9999505444996434	58	3	20	33	6	80	7
SERPINB8	3.480756141295081	3.685281514137568	15.10634337541555	0.06439503039759355	-0.08068640897637243	-0.01243001158204404	0.9835676167176777	0.9899755365888564	0.9969515244828931	25	12	17	21	2	42	10
HECTD1	8.022906462264494	8.06456347929629	335.5776855343829	0.06445282356932827	0.04821117267707875	0.008027721197262916	0.9718868505415602	0.9897968177304795	0.999361024589429	680	70	482	522	165	982	253
ZNF644	6.442538583652765	6.508009761806785	112.41027142992208	0.0644890035138228	0.05805356487910852	0.008862119506549507	0.9742998308799367	0.9872454008205503	0.9983961900924626	203	30	253	153	33	353	81
AP4M1	2.411763953673021	2.90756882536775	7.515295232979116	0.0645727858159448	0.1840637511364116	0.014502979326646166	0.9865390485872693	0.981740636261243	0.9959118451901906	19	2	14	13	0	16	9
GPATCH2	4.577075636513707	4.676900523115357	30.4143300564817	0.06459386411957933	0.0033912053518912427	-0.0036362801843240053	0.9796432284218769	0.9991951645864102	0.9999505444996434	64	7	35	51	16	113	16
MEAF6	5.496299501968853	5.532911217547702	57.436846567443	0.06496444890628221	-0.03406800612834944	-0.01325651875846979	0.9744972885814361	0.9931972992942586	0.9969515244828931	99	25	71	63	31	183	35
POLR2C	4.9711016843304865	5.049322190548277	39.64637732370465	0.06502213215902006	0.07618820926121109	0.01118989004783569	0.9764993346422254	0.985041513392189	0.9971206659547955	75	9	62	72	15	138	26
CHST1	0.7234005931469418	1.8242782006204796	2.4363729105340006	0.06514559741954987	0.11911741890854202	9.477182079114556e-4	0.9904925298782737	0.9916456407285631	NA	9	0	0	7	1	15	0
TPSB2	0.5254320047832844	2.0063146634967493	3.1266551306134747	0.06525382618656986	-0.7782238254522966	-0.016045152850630993	0.992873160431336	0.9350550081343248	0.9772635351870352	24	1	0	0	1	11	0
CCRN4L	3.0060236638052786	3.499968524000488	11.7206828249063	0.06533487057071913	-0.19143454840184226	-0.015441386460836629	0.9851338278465159	0.9775953980137568	0.9959118451901906	20	1	36	27	1	38	7
UNC13B	6.642020326783382	6.718242511101223	129.89460747199857	0.06539608423703368	0.06243858302486587	0.010448091522165148	0.9746840151340461	0.9861991570869432	0.997521876723425	337	27	209	206	39	427	90
AC098614.2	1.8936713066104627	2.4258012116613847	5.112034850039273	0.06540450919192742	-0.2859719379731661	-0.01669339315553259	0.9877976426324421	0.9705082299766029	0.988749636126203	18	3	1	9	1	17	2
RIC8B	3.3409772528191333	3.5424202250403076	13.241941870715705	0.06554164090442034	0.007631558807841619	-0.0018747441044965178	0.9835676167176777	0.9982364639758537	0.9999505444996434	24	8	26	12	2	37	10
EEF1A1	10.565643744636526	10.611873757197777	1986.6964071406169	0.06559016449436468	-0.01964805693414544	-0.014820667613259907	0.97026460410407	0.9945171578850067	0.9969515244828931	2934	1001	2225	1902	1143	6065	1317
USP21	2.8677557827478353	3.308554952628606	10.005892820532047	0.06606679424950405	-0.10492127096614301	-0.009749016394067384	0.9847872606327888	0.9879077886288335	0.9969515244828931	29	1	25	17	1	35	6
TMEM120B	3.269126668595858	3.8891454315697906	16.115610766435534	0.06615963165766439	-0.20880747260006927	-0.014772885128675129	0.9872189042833565	0.9757990302268528	0.9959118451901906	38	3	25	52	0	42	12
ZNF517	1.2441892816116362	1.9770693726892101	3.3396303360695585	0.0661709618756073	-0.3154240874191211	-0.009161100653633921	0.9888983549291108	0.9741439168885959	0.9959118451901906	13	1	0	7	1	6	3
SCOC	4.64537916025144	4.807787791224965	34.967376222147244	0.0662135920595995	-0.33328315592015406	-0.05083118183607596	0.9835676167176777	0.9304344053171393	0.9689428988515906	27	23	26	67	19	96	17
KIAA0895	1.9578726674535318	2.24284197502649	4.8562757141676	0.06623817363751504	0.18393314106320147	0.009800739681969609	0.9861240353017701	0.9831758203436772	0.9969515244828931	3	2	5	8	3	10	5
MAP2K5	3.7496319168639203	3.938906691279777	17.206368679145495	0.06641184341439796	-0.012698637395775808	-0.004935837546079114	0.9830307617347046	0.9963385676124945	0.9996660905521499	56	5	26	17	5	65	9
MAPKAPK5-AS1	3.5527070934505867	3.6728398393203023	14.68466071019352	0.06698834244962218	0.13295157140982375	0.014879034031276845	0.9815830393826939	0.9798236524044077	0.9969515244828931	18	7	26	21	4	39	13
ECHDC1	6.216963254704682	6.313797256544477	100.47825406007892	0.0670660775320866	-0.15892499268270632	-0.03872650404968797	0.9771112923957105	0.9610175372929699	0.9802841471723875	134	56	92	103	66	339	47
ERP44	6.401708376876424	6.502348975007493	114.60007667572843	0.06715651046589977	-0.16584544449365107	-0.03829684113960518	0.9766514213453583	0.9593854775262728	0.9802841471723875	114	45	140	125	92	328	68
RP11-54O7.1	-0.42868802115027604	0.8564669498649182	0.6409681349286281	0.06737980318775785	-0.14170249783200042	0.00243471616350057	0.9888983549291108	0.9912525294077252	NA	5	0	0	0	0	1	1
FOXF1	4.747691401731277	4.836195142272703	34.728446578439204	0.06750287369537704	0.22960364921224824	0.04087784105651843	0.977396861633957	0.9426532864777466	0.9802841471723875	54	8	53	43	19	81	36
ZBTB33	4.806609243871108	4.885149007763722	35.7596889961044	0.06785375762625695	-0.04189252684383135	-0.01242303016387454	0.977396861633957	0.9920736740171182	0.9969515244828931	46	12	63	49	19	133	17
H2AFV	6.038371555292718	6.08946236767535	85.3822195948141	0.06825854292776583	-0.05773769671544271	-0.020158794170910706	0.9735190639607172	0.9875731637475732	0.9964395820198222	120	49	132	80	36	254	55
PRR13	4.776062255125313	4.884178145838978	36.62565207646939	0.06839668222591276	-0.04712613849311518	-0.011440011033251294	0.9810489836008306	0.9919465466665934	0.9969515244828931	27	15	46	60	23	83	30
GAS2L3	3.6192806054649456	3.8602874916787657	17.85766439872607	0.06842815802194899	-0.2487886054929897	-0.027282956994449357	0.9835676167176777	0.9615240899382492	0.9815666464666684	32	5	10	14	19	39	12
ZNRF2	3.9989269935975376	4.132523013830537	21.587644859191123	0.06855637571549478	-0.19965898164208154	-0.029931500324771924	0.9818617699286651	0.964225587274522	0.9822357522311711	19	17	30	24	8	56	13
LINC00998	3.5320033654891283	3.847785133955978	17.925182271999834	0.06859078906504808	-0.5930835776866268	-0.053399649395688385	0.9858475825894627	0.900353450430516	0.9424429747089683	8	12	9	37	13	39	8
RAB38	0.8076885543537191	1.8470861729931256	3.4266876104386443	0.06880092248142934	-0.0387583161546634	-0.008242080790720745	0.9895371862866623	0.9962390166874794	0.9959118451901906	1	5	6	1	0	15	0
KRT8P12	1.0886171378889584	1.684583868758025	2.441957508974351	0.06901324763261467	0.14851640999713528	0.006317135619437728	0.9872189042833565	0.9893601659835837	NA	2	0	4	7	1	5	3
PDIA6	7.14703809098369	7.226177642232938	188.2192131269043	0.06923758047193886	-0.056275191637741626	-0.01825319546626849	0.9751421725218555	0.9887869108915003	0.9969515244828931	413	60	126	271	118	539	129
POLA2	3.5604085530471123	3.8951153514566355	16.253444248393972	0.06928868335170653	0.091522580925741	0.010010748020755116	0.9835676167176777	0.9881021693190947	0.9969515244828931	50	2	30	28	2	49	14
ADAT3	0.2109128817590487	1.2411615602263484	1.1873364224791079	0.06933111470038385	-0.3779243521634344	-0.003517792008317994	0.988301812541611	0.973926687813735	NA	7	0	3	0	0	3	1
QRSL1	3.20227873015472	3.445796412121614	11.641130576680416	0.06933230341600159	0.024493314858101963	-2.3407209723193414e-4	0.9833695408047328	0.9946885723018741	0.9999505444996434	19	3	20	29	2	39	8
BVES	2.660852496994079	3.1146248789255226	8.804346149475322	0.06946495605462882	-0.2641598890270398	-0.020099953716159743	0.9847872606327888	0.9656512885863908	0.987503462138331	15	1	34	6	3	30	4
ITGB1BP1	3.7374098594292646	3.948663914983651	17.1942839668947	0.06947227701421216	0.024550178925737676	-4.5127939498525346e-5	0.9815830393826939	0.9945171578850067	0.9999505444996434	49	5	33	21	3	64	10
SH3D21	3.5878503060196523	3.9119174074292107	16.638506784126875	0.06959866483913489	-0.11018298288056141	-0.014310264173907093	0.9835676167176777	0.9859940149901499	0.9966138077912119	36	5	13	52	3	69	6
MMP2	9.231683060762453	9.470357344035262	902.5592783894156	0.06973622584359836	-0.3011037332777417	-0.045399567221065217	0.9814897446124685	0.9390742774752141	0.9757077656957653	1641	280	434	769	927	2355	522
RP11-324I22.4	0.8383867992988716	1.7034661076965691	2.39249537999175	0.06974899084749758	0.24455360526535105	0.011160196199476505	0.9877976426324421	0.9840513593484626	NA	2	0	3	10	0	3	4
KIAA1429	6.490839785720187	6.506366960028026	113.71235161659585	0.06977124074868657	0.029840099626627325	0.0026189873476410905	0.9672501363752284	0.9931972992942586	0.9999505444996434	175	47	153	152	54	357	77
RAVER1	3.8145128050195796	4.025280544968042	18.22189659749298	0.06978808842727106	0.02996204238737391	5.194050171909732e-4	0.9818617699286651	0.9945171578850067	0.9999505444996434	44	4	21	39	6	81	7
HERC5	3.7977617880391983	4.107325398186832	19.66883108483209	0.06983591613386175	-0.2546078741931703	-0.028776978011856483	0.9835676167176777	0.957268773347549	0.9815666464666684	19	4	19	72	8	69	8
DHRS1	3.354273602865372	3.5492235897502042	13.083807631838678	0.06988748036197194	0.33947007928379525	0.039513219883542346	0.9818617699286651	0.9379112519651318	0.9802841471723875	27	5	19	19	2	32	15
FAM20A	5.6309062376273715	5.859869576279954	71.43422178011913	0.06989490171641555	-0.10488260682806834	-0.01819948226942985	0.9818617699286651	0.9832484684417312	0.9959118451901906	203	41	78	107	6	215	45
MMP25-AS1	3.8288450405336314	4.118277276509691	20.63659187971187	0.06994914226451097	-0.24413574183098852	-0.03155372337651338	0.9844740472948661	0.9598505155981963	0.9802841471723875	14	15	41	31	5	81	5
MT-TS1	-0.48048374677666295	0.8582487950440472	0.52818608886304	0.0699841006986833	-0.16460361463332668	-0.0011542225029922465	0.9885895808502531	0.9913015922829794	NA	5	0	0	0	0	3	0
ARID1A	7.951598042251141	7.9714103845659725	315.34247517745536	0.07001374682118851	0.047812831785757196	0.00759909652117019	0.9651648256136132	0.9887869108915003	0.999361024589429	639	113	511	320	135	974	224
CTD-2619J13.14	2.9316482079270334	3.1817291221766446	9.421421229077323	0.07012989849015284	0.005480057219587206	-0.001987047821795472	0.9835676167176777	0.9991354942770188	0.9999505444996434	23	3	10	21	2	36	5
PDE7B	1.833498839964884	2.575819830487363	7.0370324448829304	0.07018992319907115	-0.7890339477826241	-0.0337678556519014	0.9877976426324421	0.9151138930695806	0.9556231525328105	4	0	3	10	12	12	3
UBE2E3	4.252582594507765	4.435745222393059	27.05992032414159	0.07038666242983033	-0.36595274906344916	-0.04950450480926639	0.9830307617347046	0.9296063677285114	0.9673302533079834	36	13	33	14	24	71	13
SHKBP1	5.43293950607522	5.47129825783581	54.122174470969924	0.07051133385593886	0.1020750031216214	0.020691177269745682	0.9708186633124732	0.975732987037379	0.9969515244828931	99	18	87	83	18	172	40
LGALS8	6.4572148703706	6.479027896920859	111.22786830620824	0.07055545247316351	0.06865527123470498	0.013874688756715428	0.9675030289242067	0.9832793731548807	0.9969515244828931	165	38	189	147	50	325	85
HMCN1	7.584078877452746	7.679095233614329	256.3581067582079	0.07063598218552741	-0.05084783438358908	-0.015889197717135057	0.9749041982531106	0.9905410936878974	0.9969515244828931	838	77	284	209	117	832	156
RPS2	8.101074737739673	8.172605501739618	363.43213179152525	0.07083837492381896	-0.038577946376353006	-0.014192055866711501	0.9729560102374905	0.9919768024925638	0.9969515244828931	1011	150	267	399	168	1052	252
CASP2	4.894818299783935	4.950176372274277	37.18212871947416	0.07092469988204521	0.10619359601266093	0.019003077722138242	0.9730897903320196	0.9771362673697082	0.9969515244828931	73	11	47	65	14	117	28
GDAP1	2.3546855782520737	2.7260424937219505	7.594374026349773	0.07104880177046163	-0.40213029225787456	-0.02836315601884452	0.9861240353017701	0.9482572486801601	0.9785118175597797	3	8	8	12	2	20	3
UACA	7.173519475433626	7.229987975767431	186.696088080529	0.07123563892370313	0.04345238788560384	0.00528220487381867	0.9704046462317016	0.9912525294077252	0.9999505444996434	407	47	378	209	69	656	115
SLC35A2	2.708426493135642	2.8926679845881345	8.209965315817406	0.07143284354932097	0.3882816475147809	0.03374711551402653	0.9835676167176777	0.9389148706695029	0.9802841471723875	9	3	8	13	4	17	10
BLZF1	4.495289655087762	4.6225108672657935	28.968553057668622	0.07144990281407261	0.056507449578957376	0.0056049193673026985	0.977396861633957	0.9909200162432268	0.9996815027152848	68	6	29	61	11	96	20
NINJ1	5.289958797206576	5.356808568358021	50.690713218241065	0.07187634980161026	0.00772222566498077	-0.003301904572436991	0.9758288222999574	0.9972042279418717	0.9999505444996434	49	20	95	65	25	132	40
PNN	8.222783731507615	8.246056351726029	381.2637783652647	0.07194160071202527	0.062362829214073635	0.01343077745776866	0.9628377494813292	0.9851988146549971	0.9970559991945076	688	96	551	591	186	1151	282
DFFBP1	0.5131239128190396	1.3385616660711772	1.4695846005514717	0.07197882996829184	0.07563700755246829	0.004625890311381623	0.9874825193406174	0.9945171578850067	NA	3	0	1	6	0	3	2
CYP4Z2P	0.015658263091674042	1.2887616629198375	1.584252625429244	0.07205041200002929	-0.9328591483106435	-0.011263719336627832	0.989766651193675	0.9309022838483842	NA	0	1	9	0	0	2	1
TOR2A	2.7752692148941085	3.063450050399441	8.971580958454267	0.07205449758379266	0.6347351283882192	0.05800971800577119	0.9835676167176777	0.8856058406405742	0.948550379907005	11	2	14	16	2	17	14
LYRM1	3.215483419642735	3.562689106217765	14.199492742608594	0.07206415072348946	-0.5296704055858191	-0.046087834998475394	0.9848605153391016	0.9158128382831667	0.957060904445596	6	4	13	28	15	38	5
FAM124A	1.979544654800573	2.568340440928182	6.6180753129567575	0.07208545220802777	-0.18241188898533084	-0.009624096462201514	0.9874825193406174	0.985041513392189	0.9964980978997657	4	7	5	14	0	10	6
STXBP5	5.1246978194507715	5.180891946417742	44.14884592333771	0.07214231480464701	0.04651433085043846	0.0059644843030834385	0.9725794673361344	0.9912525294077252	0.9997902776782008	85	11	60	61	24	142	30
ODF2L	5.908971133417408	6.002559821442908	78.7148926724133	0.07245063216498793	0.040385264543769984	0.003485624328542637	0.9738277939448347	0.9917837271309584	0.9999505444996434	153	32	157	111	14	262	52
WBP11	6.502093938296013	6.523106843066278	114.3815758479562	0.07250056178760912	0.0759468457932963	0.017026072229691977	0.96553317935703	0.9815133537967802	0.9969515244828931	190	34	175	175	51	357	83
PAFAH1B1	6.934054099423729	6.960418683546183	156.48770731068774	0.07251408310355034	0.027269093666687096	3.837622629844568e-4	0.965568391386024	0.9938719387223957	0.9999505444996434	242	84	210	209	53	469	111
SGCB	5.5118474380693145	5.570503774841887	58.96056708677197	0.07257091425249658	-0.05866683411651093	-0.01999609320115071	0.9728474738919393	0.987959489245455	0.9969515244828931	90	24	63	79	36	211	29
BSG	7.208862072749786	7.2612359698589	192.79933409782646	0.07268137912775961	-4.967252491867093e-4	-0.006565236981663656	0.9718868505415602	0.9997801112166467	0.999361024589429	423	80	137	295	89	543	142
RP5-867C24.5	2.2752335528720353	2.5881432059553724	6.71499039277359	0.07271391233688806	-0.3102676558672088	-0.0223432008136767	0.9858475825894627	0.962500094409557	0.9815666464666684	3	4	12	5	5	18	3
MGLL	6.573659312871565	6.703530607412134	129.23463035317965	0.07273906682782161	-0.03320954312918738	-0.009440487525716834	0.9764993346422254	0.9938719387223957	0.9971206659547955	426	54	111	192	25	382	90
TMEM173	5.238913455007672	5.299221958089611	48.139041037950676	0.07276591026261728	0.06929293128198814	0.010261949107109754	0.9726408916253563	0.9859940149901499	0.997521876723425	83	21	93	52	14	141	37
DHX30	5.554913677583686	5.681276620132709	62.104895134030116	0.07285131967320897	0.0622019002710059	0.0088531690400009	0.9755188115803536	0.9885195480155203	0.9981997634210793	195	11	80	93	20	203	44
LRRCC1	4.2892119902321575	4.4145151694311915	26.187374129255762	0.07286201625631046	-0.06671001664366523	-0.012963140183602208	0.9810310220141041	0.9904387652262443	0.9969515244828931	60	16	18	22	12	63	20
SKP1	7.398824293790294	7.453354905978146	221.78617136146642	0.07297799182561379	-0.04101032012163488	-0.017375422545669136	0.969260253116905	0.9914078181210249	0.9969515244828931	301	90	238	250	152	612	158
KIAA2026	6.446414334654229	6.500031919878865	112.65295474276228	0.07332586751025327	0.08990599127513432	0.017249541988785005	0.9702244140417069	0.9778839304387725	0.9969515244828931	172	44	239	133	33	302	95
CDH24	0.8291474169135853	2.025987849162241	3.0423991162902517	0.07339789275546173	-0.9195912589707572	-0.01614145975095951	0.9888983549291108	0.9143232789980992	0.9799813703155641	17	0	0	11	0	5	2
RNA5SP370	3.4800325435886155	4.053245111525605	22.17805772537415	0.07361134651726617	-0.24464415600543207	-0.018363266789810703	0.985964179925674	0.9759629398988832	0.9861115346819506	8	27	8	14	10	20	21
SZRD1	5.928096629120451	6.012776013449269	79.74600989949153	0.07393481350112206	0.057280524023324425	0.007845054848316135	0.9729560102374905	0.9887322433941759	0.999361024589429	214	36	79	116	18	225	63
MAP7D1	7.058250714146617	7.1735542082162995	178.66065878287333	0.07396078625021252	0.01684715815463978	1.469169091702828e-4	0.9742998308799367	0.9945171578850067	0.9999505444996434	533	50	283	276	31	591	117
SNIP1	4.4020922287491695	4.525186920158073	27.3438092814265	0.07397682337973047	0.22060241658295987	0.03498074981886584	0.9765147659955753	0.9482572486801601	0.9822357522311711	43	11	45	47	5	71	27
BBS7	3.300776424528646	3.5139535481206274	12.46950579169256	0.07412641765645069	0.03967015497777385	0.0021137265915593764	0.9821393297420413	0.9938895281592155	0.9999505444996434	27	4	23	13	5	57	4
TOR4A	4.493660843988007	4.682491735488244	30.58354793987137	0.07425597831814716	-0.030969269890261435	-0.008128229681835707	0.9799588212966118	0.9943370384085141	0.997521876723425	78	16	27	57	4	96	20
TRMT44	3.0547860748543423	3.6329223213454407	13.070614370184298	0.07433157788176051	-0.2322793612285426	-0.018901188197110223	0.9849280580098214	0.9714434458334463	0.9922512148662471	36	0	19	39	3	40	8
AC005154.6	6.819420398807747	6.854880017143609	144.37773399203178	0.07450828138485603	0.09044930912698576	0.020081954632363362	0.966209050505419	0.9775953980137568	0.9969515244828931	309	60	226	180	39	415	115
RPL23	8.496610675298669	8.635293045913382	507.57698208835956	0.07451832609419243	-0.17838383333003444	-0.03648317743791236	0.9755155741497643	0.9601407897724813	0.9802841471723875	551	302	433	420	373	1287	339
QRICH2	2.6678651174006216	2.980106371133861	8.06068438820167	0.07460083508092634	-0.029169164683668022	-0.004150336406187189	0.9835676167176777	0.9945171578850067	0.999361024589429	9	1	22	14	3	24	6
PGM2L1	4.574129734862209	4.6949078948865335	30.92848690175121	0.07460808724834152	0.1533388632272279	0.022850126368972226	0.9767767798314232	0.9690125501836643	0.9940449733122109	35	7	50	67	12	80	29
GIMAP8	5.939126336671588	6.073576509699592	84.37985693325071	0.07469759859375477	-0.19955537404926332	-0.04090087982826759	0.9790195495221391	0.9520928787200745	0.9802841471723875	123	39	162	43	51	268	42
OFD1	5.451900939513713	5.5827590378433705	57.73449082958345	0.07478555801104576	0.09380169480415873	0.014959530932855642	0.9744447965208622	0.9820887631852909	0.9969515244828931	132	13	101	112	11	195	41
HCFC1	6.868962912314116	6.9875341581753325	156.91704039569186	0.07486578032773986	0.026362536897840533	0.0028633143142825818	0.9741034944567606	0.9943280182771755	0.9999505444996434	477	41	180	299	31	473	115
TMEM69	2.781813200196047	3.2900079013846293	10.519485609930282	0.07501784305626041	-0.2586600657254544	-0.024374131190328562	0.9850786807745702	0.9661538699203768	0.9833295955284532	28	7	18	13	0	37	4
RP11-430H12.2	-0.03306129659904984	1.1265423435172788	1.060761762336501	0.07510815311996435	-0.4789142554169973	-0.003725964102429766	0.987938135136941	0.9656512885863908	NA	1	0	0	7	0	2	1
LNX2	4.625870860196014	4.744632080169583	31.82296474597092	0.07519935532913202	0.0249409817086326	-1.3423790175050602e-4	0.9758655781066415	0.9945171578850067	0.9999505444996434	47	12	46	74	7	109	20
ZNF528-AS1	3.8506396524253237	4.044877711498414	18.950556931602073	0.07520121137315668	0.079021834006307	0.007660437239175071	0.9804607723661324	0.9887869108915003	0.9981997634210793	22	7	35	43	3	53	16
VPS13D	7.799915151176222	7.8982598177851795	297.3682138103442	0.07520373125168718	0.09164415937231082	0.018688434067704797	0.9726392823554182	0.9817615164285635	0.9969515244828931	741	58	566	462	74	754	264
STAG1	6.265386814492407	6.32919578480993	99.44896333049564	0.07529192491482305	0.04616186337854153	0.005895469237169792	0.97026460410407	0.9905410936878974	0.9997902776782008	222	23	182	100	46	309	71
EEF1B2	7.506658701522155	7.588282186662985	243.96950543078572	0.07530593888298598	-0.09677176865195625	-0.026857188125639232	0.9719517564815662	0.9794950590609763	0.9922512148662471	429	119	218	201	162	682	162
CDK12	7.057509121257992	7.125507664953546	173.08289232232278	0.07537569573296	0.06543180222081865	0.011388596006724417	0.9695583833934136	0.9859940149901499	0.9971206659547955	415	45	261	320	42	572	119
CPNE3	6.298243697508276	6.341310366695079	101.82828164767768	0.07549043991491163	-0.03385742937813469	-0.015193618337846899	0.9695583833934136	0.9931972992942586	0.9969515244828931	118	49	110	164	52	297	69
ATXN7	6.542882600417547	6.590504232190395	120.6362676567886	0.07556579086942414	0.04759042656940127	0.0060136925110357	0.9695583833934136	0.9899755365888564	0.9997902776782008	169	49	241	115	51	319	98
ARHGDIA	7.15104048527459	7.187022945756386	181.8776351837438	0.0755804027304669	0.06518864150756214	0.012348868880857183	0.9651648256136132	0.985041513392189	0.9971206659547955	395	74	293	236	47	576	129
ZNF252P	4.318575432467643	4.474676634816781	26.04991297237247	0.07560977392221462	0.143993041765995	0.019839747348440594	0.977396861633957	0.9748137687645452	0.9959118451901906	77	9	26	41	5	74	23
CDC42	7.0831721851694525	7.2027341966023295	187.59773773922757	0.07566997288917518	-0.19600066129282134	-0.04423731734778233	0.9744972885814361	0.9514979411779311	0.9802841471723875	164	127	193	198	111	530	109
DPF2	4.786164186663036	4.834881590815225	34.38403149834698	0.07568477097501679	0.04138314688020691	0.005520956673866475	0.9719517564815662	0.9917837271309584	0.9997902776782008	67	13	41	53	14	119	21
CHRNB1	2.225166737418316	2.5644029155301307	6.946723784098328	0.07570916321481673	-0.3659196807648696	-0.024937790269056542	0.9853449135906006	0.9562190523915074	0.9802841471723875	8	6	2	6	5	17	3
RP11-84A19.4	2.726906036910805	3.0660499519590623	9.754713815213016	0.07575016807545469	-0.25164401912572804	-0.02117359599758856	0.9835676167176777	0.971044257999344	0.9861115346819506	13	1	10	8	12	23	6
YTHDC2	5.660395267759334	5.711338288316614	64.4140973915539	0.07582112776279382	0.16364541821020737	0.035922795671716405	0.9695583833934136	0.9517185964866285	0.9871572003858351	128	24	109	80	18	174	58
WAPAL	6.744497178853053	6.778382488549729	136.9435610836995	0.07586112303289412	0.0668511981899346	0.012479352582342517	0.9659867588678174	0.985041513392189	0.9971206659547955	182	45	268	196	54	400	105
CYP20A1	5.9669995323605844	6.019470355330783	79.97694706739817	0.07589306129280657	0.0408153229199356	0.013160963475543868	0.9697257473666943	0.9914078181210249	0.9999505444996434	156	32	84	151	26	295	45
ANKRD12	7.834006319841984	7.899503053115948	299.8630191893611	0.0759567429327355	-0.003553153096061303	-0.006561282018452863	0.969260253116905	0.9988647887967472	0.999361024589429	411	84	696	298	146	869	216
BOD1L1	8.22732847573477	8.28074852526009	389.2405449834308	0.07606624647375536	0.05730800460479676	0.01083377787986645	0.966458059452855	0.9875731637475732	0.997521876723425	714	87	834	556	136	1132	299
PIGHP1	-0.06255427909439648	1.1539627044645637	1.4095166053841264	0.07632029816875088	-0.09108005868036591	0.0013971980700971285	0.9889222234730123	0.9938895281592155	NA	0	0	6	0	1	1	2
SH2B1	4.999053997091799	5.1908558853509845	43.63875258992718	0.07637442446251998	0.13028303025100088	0.020180184708453112	0.977396861633957	0.97683740226314	0.9959118451901906	124	13	73	64	5	125	38
DPP7	4.860889750274417	5.1510523915467905	41.99850266021629	0.0764103030593322	-0.08289712409410081	-0.011090059736190948	0.9810489836008306	0.9875731637475732	0.9969515244828931	173	4	60	41	15	145	24
MLLT11	3.911343921054713	4.08129866726811	20.067853214112564	0.07650933186500358	-0.15658826778101456	-0.024520220838612317	0.979937197594622	0.9757990302268528	0.9898573378061736	22	4	35	26	16	65	10
RABL2B	3.544959034358344	4.092837126703129	19.694323290134168	0.07650983775172857	-0.3332147725458426	-0.033220319585897294	0.9848605153391016	0.947985218319547	0.9802841471723875	32	12	50	29	0	57	10
PSMB4	4.654722247113419	4.727096413478065	31.75464156011662	0.07710371896863362	0.03205204729946813	0.0024684936826678914	0.9726408916253563	0.9938719387223957	0.9999505444996434	57	8	39	53	17	107	20
MTSS1L	5.132138259461598	5.429927418571429	51.287948880039544	0.07712114848643382	0.0014401787711373411	1.0033791775358226e-4	0.9810489836008306	0.9997801112166467	0.9999505444996434	143	3	106	87	14	172	34
TMED2	7.532710584709883	7.57227625190171	240.84084831735493	0.07718277365752553	-0.016232200282026186	-0.012541833804077794	0.9651648256136132	0.9945171578850067	0.9969515244828931	352	123	230	302	129	685	171
UTP23	4.275914233209628	4.334046007547601	24.263993041271476	0.0772079867756515	0.12301120381722375	0.01915441519061241	0.9740948886708793	0.9771362673697082	0.9964395820198222	34	10	28	38	11	64	21
SPDYE3	1.4595975492272888	2.0884782522397907	3.7618557887174644	0.077313195486738	-0.13764202617205726	-0.008766841246066	0.9861240353017701	0.9892436302877298	0.9969515244828931	4	3	3	11	0	15	1
RP11-397P13.6	0.8726315609558964	1.5231674796774741	2.1802611798772347	0.0773393029749983	-0.11579609419102671	-0.0052675905428525	0.9861240353017701	0.9917837271309584	NA	1	2	4	4	0	7	1
MARCH9	3.085233121025082	3.3884457332711246	12.145394180829042	0.077463206361880907	0.17231922441780456	0.014305222468625233	0.9835676167176777	0.9780858705387169	0.9964395820198222	12	9	15	21	1	24	13
RP11-274A11.4	2.721921899721224	2.9542313978306627	8.284698341380688	0.07748939470682192	-0.0697615843864844	-0.008348449011017878	0.983258255059675	0.9917837271309584	0.9969515244828931	10	5	18	9	2	29	4
SNCA	3.8922404201581573	4.28501974900622	22.829037576791553	0.07749100845540248	-0.12159682248201344	-0.011847106248384406	0.9835676167176777	0.985041513392189	0.9969515244828931	49	1	57	14	15	55	18
KCNMB1	2.4070754145522057	2.8522361347188645	7.157752631691854	0.07751565456685552	-0.1775600989277917	-0.011905849029017965	0.9840380611398571	0.9817786586274811	0.9964395820198222	14	2	26	4	1	20	5
FAM221A	2.5389726083719473	2.783525596784425	7.219737694682849	0.07758231519383389	-0.049445342849435484	-0.005836951309297007	0.9835676167176777	0.9938895281592155	0.9981997634210793	8	2	8	14	5	27	3
TRGC1	-0.03306129659904984	1.1300893953107842	1.0712383657865598	0.07760753725498597	-0.49087776211070266	-0.003918970565475864	0.9877976426324421	0.9647029878068774	NA	1	0	7	0	0	2	1
ZNF273	2.5426104772029934	2.9154371532264403	7.860928761044203	0.0777506004334324	-0.18637823526934189	-0.014929825708482865	0.9835676167176777	0.9794950590609763	0.9947706430329182	8	4	26	7	1	22	5
MARC2	4.416691859247729	4.546439194720528	27.45109785284423	0.07785284417870487	0.1706298600514285	0.026152653246797445	0.9746840151340461	0.962500094409557	0.99247766872203	54	9	40	54	5	81	24
TMEM51	3.3001349918792626	3.8536597477220664	16.678925668855815	0.07788527427705502	-0.40282575201986826	-0.03664528890910212	0.9848605153391016	0.9404491622849548	0.9757077656957653	18	12	32	37	0	46	8
RP11-875O11.1	0.7274201418382743	1.400052210606427	1.7033566007201544	0.07791307662332979	0.0069186242539562345	-4.8050269594850504e-4	0.9854411001854302	0.9991951645864102	NA	3	1	5	1	0	6	1
SMDT1	2.744874206066269	2.904412884221826	8.46429372342922	0.07803364146205423	0.08289258857135953	0.006354790762665222	0.9818617699286651	0.9912525294077252	0.9981997634210793	11	6	10	8	3	21	7
RN7SL2	11.58261659067733	11.650620746091144	4093.000486055501	0.07820482044979374	0.0022604523672457924	-0.007088950219528215	0.9659867588678174	0.99942396496812	0.999361024589429	5647	2615	3817	4556	1830	10098	3327
ZSWIM5	1.1767130465244575	1.787618160880469	2.524844883350407	0.0783070656718797	0.011265901205905222	-7.493470979883231e-4	0.9847872606327888	0.9982364639758537	0.9999505444996434	3	1	7	5	0	11	1
HSBP1L1	3.3863706790204873	3.6566131597167826	14.75550682842761	0.07842255509156215	-0.34672707702170713	-0.0368964154719314	0.9835676167176777	0.9441913943704214	0.9764754058531434	10	6	11	38	10	48	5
MTM1	4.446000684027611	4.544543099288132	28.86001419104575	0.07846110523315658	0.013935546195846013	-0.0015327038324966973	0.9769583838459204	0.9954602712360545	0.9999505444996434	25	13	42	32	18	64	25
YKT6	5.412265374010458	5.477606537664335	54.275732768907964	0.07872368852921827	0.07994766560503168	0.012848254981990938	0.9701419760680746	0.9832793731548807	0.9969515244828931	128	20	58	95	15	174	39
VPS35	6.647162200892736	6.738609613506984	135.4359804197577	0.07888313963276043	-0.1469943685489857	-0.03592981238161348	0.9718868505415602	0.9647029878068774	0.9822357522311711	137	69	152	139	96	379	84
CDK2AP1	4.677596147686182	4.755025572419926	32.3190122322856	0.07889583495605118	0.13355135630528442	0.021946867877613293	0.9726408916253563	0.9716788661764281	0.9959118451901906	84	10	35	43	12	94	27
TBX5-AS1	2.792363117380443	3.0961458432093623	8.977208506418565	0.07890450583096245	-0.10055404568858804	-0.010608862524898389	0.9835676167176777	0.9887869108915003	0.9969515244828931	31	4	5	14	2	30	5
HNRNPL	6.878173737750836	6.890487446962863	148.86294982820394	0.07906789815730872	0.06937760360383735	0.015848320742858663	0.9598748276903627	0.9831758203436772	0.9969515244828931	231	63	207	195	65	431	114
GNB1L	0.884496666631262	1.5123123633756352	1.956495960056034	0.07909819201655324	0.07831147853812173	0.0031120555536639175	0.9850522377200954	0.9938895281592155	NA	6	0	1	4	1	5	2
CCDC92	5.459899084410304	5.5796962703832795	58.49812110754276	0.07922932701908772	0.037121430404090376	0.003773573033978601	0.9744972885814361	0.9937307039123249	0.9999505444996434	171	13	88	44	28	160	47
NOC4L	2.1155068523047165	2.6638011324844246	5.955158022070186	0.07930001739151255	-0.23294438981549048	-0.015127762545728831	0.9847872606327888	0.9761063581079814	0.9926375027355276	24	0	5	10	3	20	3
RBM44	0.7772851808254495	1.5517815614127484	1.745352631051064	0.07952788452973411	-0.09837895646912226	-0.0018641024076919857	0.9848605153391016	0.9931972992942586	NA	8	0	4	2	0	7	1
PRKD3	5.996939431708532	6.050872692110421	82.39785864594725	0.07964630761951777	-0.014940023195131259	-0.01001458938289364	0.969702922446389	0.9946798516688834	0.997521876723425	85	36	157	120	32	260	53
TAF9	5.328644350474387	5.39298962388138	52.170461623205675	0.0797415337967175	-0.019818111811199794	-0.009091607732954922	0.9705423712780552	0.9945171578850067	0.997832374832911	67	17	55	81	35	143	38
XRN2	6.764614116217326	6.797832702566334	139.40344914841765	0.08001175590424639	0.007739423831352822	-0.00548680029168044	0.9639487264990471	0.9965275566662998	0.9998747826751544	239	57	217	131	70	468	85
FN3K	3.55099895783086	3.678974619531164	14.84465864846499	0.08008984113700002	0.40607113550177687	0.05311863780359836	0.977396861633957	0.9149839196198104	0.9689428988515906	22	4	19	20	7	33	18
COX10	3.3184336263389738	3.6195962383255207	13.254513179995028	0.08012246216793838	0.017856732939520954	-5.353770319803169e-4	0.9810489836008306	0.9954602712360545	0.9999505444996434	33	4	23	26	1	45	9
RNF25	3.1421002799487456	3.2613394404968825	10.738253577708457	0.08031949152547704	0.03462102955924184	0.0029334874266515884	0.9787992996433991	0.9945171578850067	0.9999505444996434	20	4	11	14	6	34	7
ALDH1A1	6.258369794165164	6.376229759847006	103.56703958246281	0.08033175473759681	-0.1146742446823161	-0.02686407464275895	0.9755188115803536	0.9775953980137568	0.9919404178865303	263	36	149	56	60	337	57
ARID1B	7.217247999215054	7.265957039389865	191.46411081412347	0.08047706194050994	0.0884452898084114	0.01945825701321582	0.9635167705469105	0.9778839304387725	0.9969515244828931	400	43	350	292	65	587	145
RHNO1	2.9282484320903506	3.2045136864278057	10.819007890806951	0.08060799240704807	-0.282126744197048	-0.027892997243162826	0.9835676167176777	0.9606280174077875	0.9802841471723875	8	9	8	18	5	37	3
CLIP3	5.334312357263679	5.430188374632176	53.84348419217294	0.08070998971023848	-0.15479319162999144	-0.033844183777912415	0.9740732741120608	0.9655481720375215	0.9822357522311711	115	30	43	46	30	162	30
ARHGAP12	6.136651707653877	6.16905861269161	89.99296257548608	0.0808876797413614	-0.008964426179442255	-0.008800755099003908	0.9645867850748933	0.9959801207841408	0.9983961900924626	119	45	135	107	40	286	57
CDK14	5.252843772521417	5.319214061714253	48.63361114664126	0.08101859550589269	0.18617923841305667	0.03753869845849871	0.969260253116905	0.9477121671479394	0.9842644001491128	74	17	82	83	13	131	45
ZNF251	3.388210370872357	3.9912755748851967	17.735052559645904	0.08116853139944115	-0.3576415963256877	-0.030926497368772357	0.9847872606327888	0.9466632872292624	0.9802841471723875	27	7	28	60	0	56	8
TAGLN2	8.01632516395441	8.027313780642665	328.8730929289282	0.08119702321676328	0.0649521072998387	0.014141751062367352	0.9574815476490243	0.9840967822792366	0.9969515244828931	476	147	455	477	131	974	246
CPSF7	6.231770672450418	6.261412985085228	95.68298633460357	0.08128355918589601	0.034589721516609634	0.0030673691030554226	0.9635303202727109	0.9917837271309584	0.9999505444996434	133	41	170	110	40	289	68
RBM28	5.927716645921608	5.981849738209015	77.44048083699273	0.08131465158497841	0.11703402800269502	0.024819507100006237	0.9651648256136132	0.9696446813332327	0.9959118451901906	165	20	134	117	24	249	58
PRPF8	8.346005307245857	8.390827158963285	419.77884650688463	0.08160263640653853	0.07031184887768152	0.015339608406320464	0.9611919514131998	0.985041513392189	0.9969515244828931	1006	102	624	719	128	1288	311
ATP7A	5.217533653032277	5.261466697341092	47.2110226839553	0.08176507844067937	0.027568806380004907	0.0017902960213311496	0.9685470344967356	0.9938895281592155	0.9999505444996434	80	18	76	45	24	139	34
ATP5B	6.911900764280451	6.943727507663517	154.46468338326792	0.08181832062860421	0.038409234454247314	0.004031011080281363	0.9619440941832292	0.9914078181210249	0.9999505444996434	306	56	143	214	82	447	115
TSR2	5.113437894676806	5.182989708557585	44.24850688512971	0.08185798388075258	0.04965966150929719	0.005662651345612705	0.9695583833934136	0.9906470473958786	0.9997902776782008	69	21	83	58	11	139	31
RP11-194N12.2	0.19336191778968673	1.1233076314363952	1.326102064566259	0.08194633136420269	0.4224513038321389	0.003312722875416954	0.9877363333774549	0.9641274658237283	NA	2	1	0	1	1	7	0
RP3-424M6.4	1.8490985763262824	2.3114246827803253	4.865265613135355	0.0820943352740644	0.07057865118606514	0.0035699321527780476	0.9844740472948661	0.9938719387223957	0.999361024589429	6	0	10	5	4	10	5
LDLR	6.93148106196927	7.007148470073495	160.08937471265108	0.08220328995428403	0.018934815135146964	-0.0018451860698327398	0.9676580847282449	0.9945171578850067	0.9999505444996434	349	33	160	292	84	563	95
RRP1B	5.667664153819912	5.712301778629	65.05692606331051	0.0822633116210482	0.02704677809510814	9.896690593765307e-4	0.9661151551267685	0.9938895281592155	0.9999505444996434	116	35	67	99	21	195	46
CD53	6.269980065252774	6.643101556984518	128.4146378135688	0.08229070498814464	-0.6411854625738374	-0.06782614063090164	0.9835676167176777	0.8639665769511623	0.9266575039972023	32	111	179	117	79	274	60
UBR5	7.912099599378876	7.926111975644764	305.06471192864115	0.08233316553843308	0.08660727946899868	0.023644849846143328	0.9574815476490243	0.9775953980137568	0.9964395820198222	521	91	505	443	127	938	227
PIAS1	6.255194858142542	6.314990754895782	100.08743629029885	0.08233546568544554	-0.04570357519345155	-0.016643374625791837	0.9685296517441403	0.9912525294077252	0.9969515244828931	114	48	173	92	53	275	71
GORAB	3.732141607851524	3.822919031074076	16.729536969301837	0.08237184140722008	0.09521053949112054	0.011529628602285796	0.975755621390105	0.9859940149901499	0.9969515244828931	29	6	15	22	10	44	14
DUOX1	6.681627543760274	6.798686620494614	139.04808481901097	0.08260090207899162	-0.01847855087936332	-0.008652182298526347	0.9718868505415602	0.9945171578850067	0.9981997634210793	267	79	171	248	20	410	97
KMT2C	8.80852573310768	8.87383414963975	587.431713285686	0.08266538847164759	0.032718485993397814	0.0038916386351155992	0.9648496906277599	0.9938719387223957	0.9999505444996434	1141	111	1243	874	215	1828	413
ARHGEF37	3.6405011617181637	3.8255219119028636	15.846213093599342	0.08274601049681528	0.2144915608699593	0.026105518370712975	0.9764993346422254	0.9598505155981963	0.9897893163594963	33	4	32	23	3	46	15
PTPRK	5.9889167380737955	6.07079466230011	82.20703879886553	0.08286361829084417	0.11049822146287148	0.021386204091164214	0.9672501363752284	0.9748137687645452	0.9964395820198222	194	18	152	121	23	263	62
RP11-723D22.3	0.19336191778968675	1.3143787557914497	2.147635661583252	0.08300315433589385	-0.26740442535697156	-0.011285386808334076	0.9880031592708521	0.9859940149901499	NA	2	4	1	0	0	7	0
PRELP	7.114770008927683	7.393305533407436	209.30982796124323	0.08344888402544588	-0.2480927669493789	-0.0327369989206043	0.9808062233925111	0.9504132540172084	0.9802841471723875	138	25	661	366	98	603	119
RPS6KA1	5.312407347938425	5.366603761445676	50.03507361448609	0.08345759801969822	0.10200325549766304	0.01952432142974421	0.965568391386024	0.97683740226314	0.9969515244828931	93	13	73	89	19	168	35
PDCD5	5.02163241687931	5.146393380432969	43.89225581857508	0.08360968115947533	-0.18854682929534813	-0.036168849628032775	0.9764993346422254	0.9583340526726004	0.9802841471723875	91	20	23	59	28	134	23
SYNGR1	2.3067550085165607	2.6867698778617566	6.607805711538674	0.08366662648992605	0.23868455815237977	0.015990751023390315	0.9835676167176777	0.9748137687645452	0.9924963256077287	8	1	19	4	3	13	8
LINC00997	1.5773976762372834	2.107329064735993	5.030577272343462	0.08381612695107746	-0.2137357968870707	-0.01114758729415995	0.9851338278465159	0.9845370439106857	0.9926375027355276	5	7	2	2	1	7	4
GOT2	5.340841230926935	5.401117094798849	51.678365817887254	0.08384743032185403	0.018170041329625207	-0.0013733612321038262	0.9684644432810455	0.9945171578850067	0.9999505444996434	95	22	50	99	18	182	30
RP5-1039K5.19	3.9888384536093042	4.148408763027115	20.602827531036173	0.08395795611998556	0.13052918663477	0.015579150225557503	0.9764993346422254	0.9778839304387725	0.9969515244828931	20	5	45	38	7	54	19
CLHC1	2.8076330982665345	3.0046469935732425	8.529578414893823	0.08424734598724738	0.37001910057618514	0.0348586626286786	0.9790195495221391	0.9382960162480188	0.9802841471723875	14	2	11	15	3	21	10
ZNF704	5.4259738563026	5.559076791746584	57.90059554514285	0.08425189517223043	0.054344009692218954	0.00672230724367566	0.9738277939448347	0.9912525294077252	0.999361024589429	89	14	147	43	27	142	51
ITGA3	7.606478279278534	7.7094239509759825	260.5061254580793	0.08434748117374018	0.018367727305215815	6.055193175604614e-4	0.9692747368406772	0.9945171578850067	0.9999505444996434	767	78	312	479	49	810	182
ANKRD26	5.012324440801366	5.258209410848692	45.37189600406714	0.08435772673413898	0.10916081348095266	0.01667432810058922	0.9764993346422254	0.9831758203436772	0.9969515244828931	143	5	65	87	9	136	38
SRFBP1	4.719480461261236	4.879612226322858	35.4927993967803	0.08442637366220183	0.17105885318222	0.025767022589777838	0.9741494760131955	0.9647029878068774	0.9922512148662471	55	5	38	77	19	86	35
CHMP2B	5.142989615702267	5.305785201962722	50.26312519520397	0.08447959405291047	-0.3268290974901767	-0.05174607638237144	0.9764993346422254	0.9296651431497375	0.9682614205397311	50	35	65	30	33	124	28
RNU6-487P	2.292763846969596	2.7743242008848608	8.555162869286708	0.08459268528935399	-0.15811199360233166	-0.010573258216392198	0.985964179925674	0.9861991570869432	0.9959118451901906	2	8	3	11	5	10	8
RHOG	5.114197663092753	5.283375284714468	49.47174869093797	0.08478841420332126	-0.33491703253291977	-0.05257754819409241	0.9764993346422254	0.927848023636479	0.9673195414395287	54	40	63	29	26	127	26
KCNIP2	1.1230468663895006	1.66410504552357	2.2877100255052873	0.08483550655067043	0.08559752504736082	0.0031698231843697118	0.9835676167176777	0.9938719387223957	NA	4	0	3	6	1	7	2
ANTXR2	6.807424593085313	6.856216417155744	145.5080613346692	0.08490242464798124	-0.02230478333383554	-0.013266650848605751	0.962806071991548	0.9943370384085141	0.9969515244828931	174	51	224	175	91	477	88
ATP1A2	3.7041969985520242	4.140518475279195	20.814796387307716	0.08517933462991313	-0.31780275322272084	-0.024415892653720808	0.9847872606327888	0.9519664574112723	0.9822357522311711	85	9	24	3	8	40	16
SLFN11	6.612560917794722	6.653874149276537	126.08363028715007	0.08521341797224344	0.02798523804996474	4.8080599332954915e-4	0.9611919514131998	0.9938719387223957	0.9999505444996434	226	68	195	133	38	385	88
IL11RA	1.836687599594922	2.642854127601804	5.397994478777799	0.08560033538993059	-0.38153076768294547	-0.017926745553824966	0.9850786807745702	0.9562190523915074	0.9859649335727403	18	0	12	15	0	20	2
SCO2	1.1682129019889345	1.978180967505768	2.795992895123529	0.0857006381629326	-0.21259575613274756	-0.006967873015131827	0.9847872606327888	0.9832484684417312	0.9969515244828931	11	0	3	9	0	12	1
SMARCA5	7.591921903532674	7.609297659650355	245.09243012054188	0.0857237320611273	0.07064386670052808	0.015308146953334585	0.9574815476490243	0.9831758203436772	0.9969515244828931	381	97	302	447	90	761	177
RPL5	9.008342557782086	9.100279197323053	697.9810665924172	0.08579110752328808	-0.08981586794804067	-0.02637710784629465	0.9666098737217373	0.9832484684417312	0.99247766872203	959	355	714	548	486	2029	450
DDX24	7.413292995870978	7.437217839290453	217.16511433603745	0.08621656146361167	0.08556097099728542	0.019872467667599425	0.9580507253808119	0.9778839304387725	0.9969515244828931	299	68	331	390	90	635	169
FYCO1	6.709429853189354	6.898598964578497	146.79435736738904	0.08663697171471754	-0.005485648750865752	-0.001491666988479261	0.9740948886708793	0.9984386235722301	0.9999505444996434	406	28	352	197	22	444	105
NAPRT	2.3349882898409637	3.271768774808157	9.420677353922647	0.08669449628382983	-0.6076411424961685	-0.02709944764856482	0.985964179925674	0.9269689919438886	0.9764754058531434	44	0	27	12	0	24	5
TTC7A	5.1075880914190765	5.358150628501142	49.09197071442293	0.08678300995081042	-0.006487743001648895	-0.0023396460334907877	0.9767767798314232	0.9982364639758537	0.9999505444996434	163	17	68	76	4	163	32
GDE1	5.3231268991905125	5.406209520567973	52.69143714716233	0.08688768319756018	-0.0553359255017875	-0.016783328539030924	0.9674424211580457	0.9899755365888564	0.9969515244828931	72	36	65	75	14	160	33
CTD-2015H6.3	0.5664240195157363	1.571539668359867	2.0549365797424417	0.08700781516550463	0.23183454134643497	0.0018196655119119447	0.9877363333774549	0.9840784662696963	NA	5	0	4	0	2	12	0
SOS1	6.837312120698316	6.863579659230714	145.99257309563876	0.08721235306280098	0.05866509005475842	0.010633703093426256	0.9588871884021603	0.9859940149901499	0.997832374832911	230	50	233	159	77	422	111
SMARCD2	5.584726465578162	5.66488080778147	62.26685982234403	0.08735298691835579	0.007512938866496322	-0.0040096942084411466	0.968107335245361	0.9972042279418717	0.9999505444996434	170	29	75	64	18	219	36
TRAPPC13	3.4330516196124514	3.5469912843356113	13.3224669820922	0.08749951198503969	0.003026397666402515	-0.001200938869074044	0.9749449667567975	0.9992662310917889	0.9999505444996434	19	4	17	21	8	44	8
HSDL2	5.271496148627444	5.331878156825637	49.81523951157319	0.08753085065280361	-0.056069375541590895	-0.017100277245377514	0.9676580847282449	0.9892436302877298	0.9969515244828931	97	25	48	56	25	172	26
AP5Z1	4.601702091043005	4.890641819727483	34.57471941689916	0.08770345802934928	0.12404267091228748	0.01789496248791134	0.9764993346422254	0.981659293020731	0.9960722770055747	106	4	70	52	5	103	30
RORB	2.438561027336064	3.0436897755570875	10.397358383324095	0.08780268107734258	-0.8381758238159822	-0.0420765797233404	0.9860774832910263	0.8971583131789402	0.9384880302326783	2	4	3	17	14	15	5
WSB1	8.958875510585088	8.996608590430652	645.8034771722301	0.08793929302132467	0.041520311525590256	0.003668211745776113	0.9580507253808119	0.9914078181210249	0.9999505444996434	790	342	981	990	197	1819	494
PLXNA1	6.03093096383654	6.3545420028136395	99.37446145370488	0.08802381913603369	-0.1135922734204992	-0.01265479386658564	0.9784915581120819	0.9837877256134221	0.9969515244828931	453	17	116	151	11	304	64
ZNF287	0.7772851808254495	1.6676882561783084	2.986106305253939	0.08823639046391965	-0.5686524729921354	-0.01462886002245157	0.9875670366419629	0.9519664574112723	0.9802841471723875	8	4	2	0	0	4	2
AC002400.1	1.6461266080335266	2.7096895846889764	6.755544476611976	0.08826305703315787	-1.174266835255153	-0.03864789991251587	0.9885895808502531	0.862027637347693	0.9266575039972023	0	0	20	17	6	12	2
GRK4	0.83958505436926	1.6424543254822133	2.3673874734659814	0.08845749795824231	-0.3541534513628965	-0.011010129202900678	0.9853449135906006	0.9719338882939517	NA	11	2	1	1	0	7	1
PPP1R12A	8.18318141290819	8.21706628265908	373.8495978243368	0.08880203454165728	0.09137365255830307	0.02178158106582442	0.9574815476490243	0.9775953980137568	0.9969515244828931	605	105	745	450	159	1024	309
VBP1	3.9178178981863576	4.048416888414699	20.446907344871427	0.08884304745114724	-0.14455796035541613	-0.02154088004524686	0.9761436566558567	0.9778839304387725	0.99247766872203	32	11	14	18	15	49	14
MAGEE1	0.3734133851518965	1.3831603831468497	1.330893709011342	0.08895823093222995	0.4117787448386944	0.006932184424297386	0.9850786807745702	0.9641274658237283	NA	1	0	5	3	0	10	0
PCDHGB5	2.2677740091667067	2.8223479635042925	7.127541611297159	0.08906346412257267	-0.23619935072750417	-0.011631357984573399	0.9847872606327888	0.97683740226314	0.9959118451901906	31	2	12	1	2	15	6
ADCY4	4.86401896340117	5.050376706660371	39.97280650190538	0.08912517552656933	0.01972427956118621	0.0011035405749482373	0.9740948886708793	0.9946885723018741	0.9999505444996434	48	16	116	44	7	105	33
IFT46	3.5989498820067647	3.7143881531523077	14.901154848781513	0.08925873261469677	0.01915674239937413	0.0014147298550669638	0.9737138689270571	0.9948395377280768	0.9999505444996434	25	6	24	20	6	58	7
TDRD7	4.366019526782398	4.509935620020894	27.002608807201955	0.08935870742446056	0.007571365024111821	-0.00278510668352059	0.9722837625871719	0.9979422814064176	0.9999505444996434	37	4	49	44	16	86	18
SYTL3	3.412576670269939	3.995474211873783	17.90487053472427	0.08957500560644975	-0.17697251427606894	-0.00808740890487097	0.9835676167176777	0.981740636261243	0.9969515244828931	9	3	80	24	2	33	17
TMEM150C	2.6697680950734624	2.9068262304712174	8.241449012022544	0.08958225728538934	-0.0861375082052471	-0.009353169101798123	0.9810489836008306	0.9912525294077252	0.9969515244828931	10	6	6	17	2	24	5
DARS	6.410949504063385	6.436686041983442	108.12179310694184	0.08969557154573612	0.04425684416084685	0.0064046801626409956	0.9584270603735295	0.9899755365888564	0.9997902776782008	183	51	119	172	40	354	71
SRSF8	4.204080025720929	4.311469647846587	24.46401800402705	0.08974761026141609	0.011351885690621785	-0.0017146245949061526	0.972450463986417	0.9965421827676069	0.9999505444996434	30	18	30	25	8	58	20
MRPS5	6.006876349904444	6.106616685084883	84.64156081081684	0.08982787472753836	0.11985983477734341	0.023052990937754342	0.9663032715624508	0.9735672345217962	0.9959118451901906	208	13	117	134	36	242	71
FCAR	3.4573326327343388	4.014661112955663	18.259966553774525	0.08984744550370011	-0.5865953836058149	-0.041664886320067505	0.9835676167176777	0.9122343556768912	0.95926131913522	8	2	83	20	8	51	7
CTNND1	8.313697414690939	8.336980523942865	407.72432660109644	0.08995581971606088	0.05234994804817175	0.008206816507100938	0.9568837007103141	0.9875731637475732	0.999361024589429	556	166	740	459	177	1219	299
BCLAF1	7.376249192715782	7.399552348754494	211.7934355999646	0.08996571475045169	0.0683053003058431	0.013882107498309721	0.9574815476490243	0.9835728633928821	0.9969515244828931	316	84	398	253	79	643	156
ABCB10	3.653905340156822	3.8688965002847198	16.70895681252995	0.08997515686914508	-0.045658247300579796	-0.009409401285568312	0.9764993346422254	0.9938719387223957	0.9969515244828931	30	10	27	26	2	62	8
TUFM	6.3715053491083475	6.431429499648833	107.37045796238226	0.09018248033597677	0.028464547073968886	0.0011347326944595435	0.9635303202727109	0.9938719387223957	0.9999505444996434	240	33	83	186	52	323	77
DAB2IP	5.718274804545997	6.045211492107235	79.67286735083825	0.09028664958298055	-0.004410854401834418	0.0013979505601956228	0.9774985855433611	0.9991912616619244	0.9999505444996434	235	8	185	137	9	236	60
LRRC4C	0.3679894065520364	1.4259568984551723	1.4117676757325808	0.09040654205116992	0.29181998695463257	0.00458464657206405	0.9850786807745702	0.9778839304387725	NA	2	0	7	1	0	10	0
SKAP2	6.5301584795633785	6.581495457475457	120.04798681144763	0.09049541242804006	-0.022851908507455415	-0.012672145851718749	0.9615385682247127	0.9943280182771755	0.9969515244828931	171	48	212	104	66	379	76
UBA5	5.509123955588663	5.536258430889906	57.49098398369034	0.0906335745792725	0.04917947855421595	0.007830040992620102	0.9603421985555882	0.9897601749705311	0.999361024589429	83	23	74	80	29	170	42
DHX36	6.304103371600761	6.334928771092537	100.56492311780563	0.09072376596575969	0.08636124945450058	0.018872073645866065	0.9584270603735295	0.9778839304387725	0.9969515244828931	150	29	140	154	53	290	79
ARHGAP21	7.274382489853839	7.297180906497837	196.57142448059088	0.09082924633984132	0.10753014761249835	0.028689915226531214	0.9567722597536	0.9692442680312544	0.9940449733122109	441	57	256	274	81	582	155
GOLGA8R	1.1036694095250508	1.8405133394974402	2.422714928476289	0.0908495523679686	-0.07166262731040665	-0.002322888301656926	0.983989244587278	0.9938895281592155	NA	8	0	6	5	0	11	1
TJAP1	4.668360221752142	5.13109518940859	40.8153782466074	0.09087199701780015	-0.040795305512055215	-0.0014277352357641294	0.9810310220141041	0.9938895281592155	0.9999505444996434	133	3	74	92	3	132	28
RIPK2	3.625687956482498	3.7193160930682407	15.620118760881544	0.09087744119309199	-0.018640959423750384	-0.0045993980695184025	0.9741034944567606	0.9948395377280768	0.9996815027152848	16	8	18	24	8	43	11
ZNF254	4.995673553113325	5.105404788499859	41.47836805320492	0.0909472969446772	-0.008468979754986394	-0.0066458833385179316	0.97026460410407	0.9972042279418717	0.999361024589429	44	15	86	79	12	149	23
TTC1	5.668662407904151	5.819304139107693	69.2521973996834	0.0909486433274123	-0.01557157834770523	-0.0072490096505556855	0.97026460410407	0.9948395377280768	0.9989815522069733	154	8	98	95	44	233	42
DOCK3	1.2375595915846833	1.9801902780417335	2.9752960433833477	0.09107420316910499	-0.15319889769789727	-0.0025144659706292103	0.9841772371155333	0.9875731637475732	0.9996815027152848	11	0	3	9	0	7	3
RP13-452N2.1	0.4611432203491355	1.3212587558537676	1.7558727071998965	0.0910903879340902	-0.35541997954675925	-0.008576694106681873	0.9861240353017701	0.9757990302268528	NA	2	0	5	0	2	4	1
LINC01024	0.14156619216329985	1.1420208875403715	1.1453701572699158	0.09110121698484944	0.3903720903963791	0.003741416457824018	0.985964179925674	0.9692442680312544	NA	3	1	0	2	0	7	0
ABCA6	6.186246851278259	6.410624775489185	105.58990161659518	0.09114581107685074	0.02314055576883217	0.0026767431583683424	0.975064134702585	0.9945171578850067	0.9999505444996434	278	10	172	86	67	236	96
CTD-2192J16.21	-0.42868802115027604	1.048987292024767	1.5165562235288794	0.09122821378700327	2.568465247330771	0.033071556132593445	0.9885895808502531	0.746897613307046	NA	0	1	0	1	0	0	5
LZTS1	3.1022402377642266	3.611885248689591	13.465128997341953	0.0912989338179863	-0.04383412428280496	-0.00347984613541868	0.9835676167176777	0.9943701713871154	0.9997902776782008	40	6	27	14	0	32	12
SLC37A3	4.533490935446023	4.629430924424147	29.402608585892246	0.09131552378184564	0.01931298759010871	-0.0010577132169913577	0.9695583833934136	0.9945171578850067	0.9999505444996434	37	10	65	43	10	101	18
TAB1	3.8368324344823708	4.193424776573137	20.38495356030311	0.09133589264187567	-0.02481863308351459	-0.004608902681250701	0.9790195495221391	0.9945171578850067	0.9996660905521499	59	1	35	40	6	78	11
USP3	5.60098483098308	5.666805974468998	62.301212428261984	0.09136457001306966	0.08211671746965382	0.013509970096128749	0.9635303202727109	0.9832484684417312	0.9969515244828931	76	16	110	117	26	186	48
TOP2B	7.272733237915236	7.319525664322065	200.97164510467599	0.09148062997071266	0.011953580587037185	-0.005025580741101983	0.9584270603735295	0.9948395377280768	0.9999073815447775	302	117	310	237	59	663	126
DDX11	3.742052586007809	4.346989403266962	22.86506276104192	0.09166269356288434	-0.10378854857280738	-0.0067559472601804995	0.9835676167176777	0.9875731637475732	0.997521876723425	75	0	44	44	5	62	18
EFHC2	1.1748425920158874	1.805650461220329	3.3086783682800784	0.09174037707519608	-0.3005024751643131	-0.012243146897703564	0.9847872606327888	0.9769827247204449	0.9917492705689509	4	4	6	1	0	7	2
SEPT4	4.496836241241285	4.711825430523874	30.61395009554891	0.0917568184767149	0.16790502538537833	0.024181989203109103	0.972791101582074	0.9690125501836643	0.99247766872203	73	6	74	37	5	88	28
SPI1	6.4249429814160095	6.550410376696827	118.73445271854084	0.09185599155021555	-0.17388589517768013	-0.03651075733604231	0.9698216093936717	0.9594702314803792	0.9802841471723875	113	84	205	89	50	322	74
RDX	7.695133085917433	7.728141216730142	266.9612322460021	0.09191849356687705	0.025589005374707808	-0.0014103385917310228	0.9574815476490243	0.9938895281592155	0.9999505444996434	351	95	410	321	153	908	164
GFM1	5.729069035069858	5.768705512151528	67.27198934312639	0.09192936001760645	0.1172424944728356	0.024741902596864127	0.9600431871856517	0.9694783059273702	0.9959118451901906	119	26	73	124	23	193	55
SNX10	4.864105203556017	5.404520072979847	55.38070889266768	0.0919840828858787	-0.9977521844427326	-0.07653671622671274	0.9840380611398571	0.8136212284079024	0.8621127356489843	10	63	55	46	32	91	21
THOC3	1.6865980729334347	2.0272764171177684	3.7527730264037	0.09207220729641702	0.05889387155789506	0.0019140939847943435	0.9821836317238455	0.9938895281592155	0.9999505444996434	5	1	6	3	3	13	2
RGL2	5.403000242868821	5.466983546180964	53.77023812476145	0.09212517884287033	0.1424718806636816	0.028708248819324593	0.9613377461549053	0.9615882340752923	0.99247766872203	130	18	77	76	14	166	43
HIP1R	5.4770700848684	5.638577351024387	60.08741067728192	0.09215129533696786	0.06311698524202344	0.008776642440413101	0.9701419760680746	0.9892436302877298	0.9981997634210793	136	9	73	151	17	200	42
CTD-3035D6.1	-0.428688021150276	1.0495499034580689	1.5180528811646021	0.0921973102267366	2.564983307377138	0.03300197329420986	0.9885895808502531	0.7478642841626463	NA	0	1	1	0	0	0	5
RN7SL242P	-0.428688021150276	1.0495499034580689	1.5180528811646021	0.0921973102267366	2.564983307377138	0.03300197329420986	0.9885895808502531	0.7478642841626463	NA	0	1	1	0	0	0	5
RP11-556O9.3	-0.428688021150276	1.0495499034580689	1.5180528811646021	0.0921973102267366	2.564983307377138	0.03300197329420986	0.9885895808502531	0.7478642841626463	NA	0	1	1	0	0	0	5
ZKSCAN1	7.276493589420737	7.315415686255602	198.4908202207453	0.09236908978866669	0.09721600067601853	0.022941198872792425	0.9574815476490243	0.9757990302268528	0.9964395820198222	359	48	371	307	72	617	149
FAM153B	0.1987858963895468	1.2030109167346572	1.1449345778898994	0.09248439559030061	-0.28698183632377017	-0.002343665260272113	0.9850786807745702	0.981740636261243	NA	4	0	0	5	0	3	1
MYOF	8.010549956615822	8.074266417545251	338.3442291266947	0.09250788288109084	0.016212987469665093	-0.0032880261614304136	0.9611919514131998	0.9945171578850067	0.9999505444996434	793	142	245	592	120	1193	198
CAND1	6.4727642775052	6.503372351480769	113.5569290821799	0.09261142131474265	0.015548659214643155	-0.0025636818016229346	0.9581942439738802	0.9945171578850067	0.9999505444996434	163	45	124	176	61	375	71
HMBOX1	6.343891747478954	6.487894573072722	111.50362852603334	0.09278054571872726	-0.039785327480201964	-0.010676250334768406	0.9693577528722606	0.9933551288346485	0.9969515244828931	169	16	255	114	69	319	79
MAP2K7	4.830801380973505	5.021004558217476	38.38127419225226	0.09279019689672259	0.14503357482827228	0.022325208739666244	0.9718868505415602	0.973408856917045	0.9940449733122109	119	6	70	46	9	115	33
MYH10	8.543962988540944	8.7279437704647	529.4221030383898	0.0928742905375475	-0.10427786561067982	-0.019077690967523635	0.971889978267385	0.9832484684417312	0.9959118451901906	1189	142	1618	449	95	1697	312
C11orf98	1.790935489344366	2.2359672668002837	4.398685709306365	0.09355591533256255	-0.1296606795568952	-0.008704893385854017	0.9835676167176777	0.9882994920624134	0.9969515244828931	13	2	1	7	2	15	2
CASP8AP2	5.4382218635642925	5.520521276477282	55.593104592427316	0.09380499286260467	0.09701389142047465	0.01713453803840889	0.9623471830265121	0.9778839304387725	0.9969515244828931	128	11	91	80	22	199	36
ERMAP	3.6483214029581297	3.775206284157192	16.51701348680142	0.09395664524822542	-0.11824638482988607	-0.017457651632332562	0.9741566798170985	0.9837877256134221	0.9959118451901906	28	12	12	18	7	46	10
FTLP3	3.4591788223534468	3.754690658761236	17.105451389379407	0.0939823647412534	-0.5248477058730664	-0.04824932724074105	0.9814897446124685	0.9153580243083156	0.9568686225198643	21	12	5	16	15	37	8
ATP8B3	1.1366782328293124	1.6828873718687007	2.5577572407475664	0.09422751716130512	0.018142431917673896	9.697951291911068e-5	0.9835676167176777	0.9975369207992716	0.9999505444996434	7	2	3	2	0	7	2
GNAO1	1.1577087540715107	1.8703013790838452	2.6115754347952342	0.09460084390650458	-0.1762660459974612	-0.004679476364887398	0.9835676167176777	0.9859940149901499	0.9971206659547955	7	0	9	4	0	8	2
MCTS1	3.552425777928545	3.7743409542488764	17.2508898918357	0.09462687586693724	-0.2529901388778708	-0.027395242287016664	0.9790195495221391	0.9623689724671955	0.9802841471723875	24	13	8	12	12	34	12
SLC4A2	5.409077650628582	5.678300118920941	61.38791562007923	0.09464765062995592	-0.035844056100266905	-0.004129604982879117	0.9741034944567606	0.9938895281592155	0.9997902776782008	262	10	98	60	11	197	41
NT5C3B	3.9981576848520564	4.172551751648192	20.494673623981843	0.09475842798130844	0.06273488540489654	0.005697338012070305	0.971889978267385	0.991059481101105	0.999361024589429	48	5	47	23	5	74	13
IL34	0.5822856355712711	1.2528646179557743	1.3997006406808041	0.09483920369022494	0.1580144607422835	0.0036913346970456912	0.9835676167176777	0.9887322433941759	NA	4	0	1	2	1	5	1
FILIP1	5.625400241043072	5.776416779716517	67.56124083557238	0.09484538350370851	-0.10496942223023703	-0.02066936317628825	0.9731034692215451	0.9817615164285635	0.9959118451901906	154	19	145	32	35	196	44
MT-ND4	13.305793891417128	13.747340135878025	17688.00059934991	0.09486508493728711	-0.5129121369666264	-0.05584403788261856	0.9815830393826939	0.9273295232405406	0.956763408517779	19576	15964	8669	5010	13451	38204	9687
ALKBH2	1.9977702956818069	2.5423105651078957	5.35958232242638	0.09488141228686542	-0.15798065723532528	-0.008976799512890815	0.9835676167176777	0.9851988146549971	0.9969515244828931	15	0	4	16	2	15	4
COPB2	7.345580824394906	7.376858916255975	208.57101066154394	0.09494111037370262	0.050440558290774165	0.0076772892691539104	0.9555291673323071	0.9882994920624134	0.999361024589429	358	58	259	292	122	661	144
MRPL34	2.3491034242393045	2.920741507880221	8.459456723604653	0.09501608535282327	-0.2494680874409932	-0.014793978701644174	0.9835676167176777	0.9761063581079814	0.99247766872203	6	0	7	20	9	15	7
CYTIP	5.91732240378014	6.140555794360689	88.199179165314	0.09503378925529968	-0.31613804536411155	-0.04627000878561124	0.9768954675670479	0.9338008018085363	0.975583292847164	45	36	252	77	48	243	47
ELF3	5.490287025122651	5.59518695855907	59.56918211241877	0.09505266378403529	-0.028205712104545283	-0.009579205721386272	0.9684144059885225	0.9938979576074572	0.9971206659547955	70	22	51	156	24	168	43
BAZ2A	7.985092963642571	8.039191213560779	328.7332707702318	0.09519841921884363	0.0719824117356527	0.014222340476416566	0.9580397828813189	0.9846485074795026	0.9969515244828931	628	105	614	562	73	1050	234
PLEKHO1	5.492000677521999	5.61264057918366	59.56396510207185	0.09535499862857935	0.19897882796060892	0.03666749762411836	0.9659867588678174	0.9482572486801601	0.9822357522311711	106	12	141	73	18	154	58
CTD-2515A14.1	0.5822856355712711	1.25334737842742	1.4011972983165268	0.09536382955759623	0.15634138246886153	0.0036463038199659055	0.9835676167176777	0.9887869108915003	NA	4	0	2	1	1	5	1
ING2	3.3618637445841144	3.7218947333793744	16.391036948743054	0.09551217311495892	-0.4271304777297511	-0.03951418679322142	0.9787992996433991	0.9365133208428594	0.9689428988515906	23	20	14	13	2	42	7
ARPC3P1	-0.288977493483133	1.2793023226120102	2.372644229237012	0.09575082445370972	2.0110798743667035	0.02295171354869033	0.9888983549291108	0.8351064449312761	NA	0	2	0	0	1	0	6
THRAP3	8.104001998971608	8.116716730694202	348.52875618304336	0.09628174882644673	0.09190211272986568	0.02555628157770108	0.9490163822265089	0.9757990302268528	0.9959118451901906	759	132	468	450	124	1115	250
INA	-0.4286880211502761	0.8932568192108022	0.7408900843480104	0.0963100904138167	-0.2903213195904975	4.5990264785988476e-4	0.9861240353017701	0.9835728633928821	NA	0	0	0	5	0	1	1
PRKAR1AP	-0.4286880211502761	0.8932568192108022	0.7408900843480104	0.0963100904138167	-0.2903213195904975	4.5990264785988476e-4	0.9861240353017701	0.9835728633928821	NA	0	0	0	5	0	1	1
RP11-823P9.4	-0.4286880211502761	0.8932568192108022	0.7408900843480104	0.0963100904138167	-0.2903213195904975	4.5990264785988476e-4	0.9861240353017701	0.9835728633928821	NA	0	0	0	5	0	1	1
MGAT5	6.057164192448568	6.114682550119629	85.53018272734681	0.09634031617460385	0.160942448346952	0.03634677825800084	0.9588904074890542	0.9517185964866285	0.9870810057646021	150	31	144	141	20	239	75
HAUS3	4.419317900476804	4.547108277449569	27.637612955730983	0.09637598043803795	0.016509664582051067	-0.0010407356961929105	0.9684644432810455	0.9948395377280768	0.9999505444996434	60	5	43	33	16	102	15
CTD-2095E4.3	0.3902921496830767	1.2516512835394296	1.2326609591647324	0.09641946772861129	-0.0994702365663867	-6.753413939557618e-4	0.9835676167176777	0.9933999016599323	NA	2	0	1	6	0	4	1
NIT1	3.599860559392529	3.7293207004939366	14.893433953373505	0.09648077832127129	0.11714604923479022	0.01333045842250402	0.97026460410407	0.9822100371917469	0.9969515244828931	25	5	29	22	4	49	11
COMMD5	2.7993631005033017	3.11266090317281	9.040507371951831	0.09658694105590923	-0.02981135155244033	-0.00465589366721997	0.9787992996433991	0.9945171578850067	0.999361024589429	23	4	7	21	1	29	6
LBH	7.383897469467211	7.756363760810895	272.4244984572451	0.0966656049798036	-0.3230531817786811	-0.03673534618020271	0.9810489836008306	0.9424065476293955	0.9785118175597797	743	207	283	368	12	681	163
MED4	4.853311064426801	4.91343590167254	36.59487524142252	0.09684734184044892	0.004830325988290017	-0.002415286300613078	0.9634283691580763	0.9983636865858474	0.9999505444996434	52	17	52	54	15	138	18
TXNDC16	3.6561291339932445	3.826029804243766	16.31158405202899	0.09701033151770026	-0.10629178116624853	-0.016474113973534318	0.9744447965208622	0.9851072376709474	0.9964395820198222	15	5	41	20	8	53	9
MAN1B1	5.683378333758826	5.7701469753370755	67.84391010772887	0.09730112972601514	-0.05423429218798213	-0.017813820056794223	0.9653886768544774	0.9899755365888564	0.9969515244828931	150	36	62	65	32	254	31
INPP5E	2.7534508025192808	3.4529842104030224	11.125943066268489	0.09752404849547529	-0.26760680746330695	-0.014944511091951426	0.9835676167176777	0.9681534017059248	0.9935682293451222	50	0	19	20	1	30	8
INTS3	6.332149806785119	6.553094888259589	115.22110100960958	0.09758405244285343	-0.0027999184771189817	-8.206720244554608e-4	0.9726408916253563	0.9992662310917889	0.9999505444996434	367	9	175	180	42	339	85
CD3EAP	1.4989715042921994	2.101137270439662	3.4313802137675653	0.097593761681708	-0.13842495850653516	-0.006227977611719036	0.9835244379708856	0.9879077886288335	0.9969515244828931	14	1	3	7	0	12	2
ANXA2P2	3.341837627251638	3.545202406382226	13.76590999633419	0.09760288892049984	-0.1655862590845035	-0.02135464634323877	0.977396861633957	0.9778839304387725	0.9917492705689509	21	8	9	17	9	52	4
MRPL22	3.477351239544477	3.6305077868985354	14.128848095081874	0.09769322458040192	0.033980339164533545	0.0016811840809304735	0.9726408916253563	0.9945171578850067	0.9999505444996434	29	3	12	23	9	43	10
NEMF	6.567132806594807	6.621821667344031	121.57772840483312	0.09773632697308744	0.10247471239595826	0.021956236685044435	0.9574815476490243	0.9749785801268303	0.9964395820198222	283	29	202	179	40	430	80
ASMTL-AS1	2.624687156111241	3.1459077846958268	8.950177702781756	0.097761089801366	0.09627705440214186	0.009872636986453208	0.9810489836008306	0.9911773444933061	0.9969515244828931	43	1	10	9	1	20	10
MED24	5.200428059831786	5.37548750863743	49.6145281622137	0.09785686562121036	0.0821156317371909	0.011873658645483424	0.9686705128519828	0.9859940149901499	0.9969515244828931	157	12	63	88	8	168	35
RING1	3.650267500644704	3.968202796191422	17.10165618240659	0.097877366641036	0.030097484731904055	5.418359706658323e-4	0.9764993346422254	0.9945171578850067	0.9999505444996434	62	3	27	21	4	80	6
RP11-981G7.1	0.8262598139293696	1.7510941430768125	2.5208214146593546	0.09788877304596183	0.13346082750755506	0.008198474300567289	0.9847872606327888	0.9917837271309584	0.9959118451901906	1	0	10	5	0	3	4
ZNF236	5.081192399650772	5.286126729492457	46.39062115349573	0.09793314175698425	0.09500717948823331	0.0138651798458525	0.9702244140417069	0.9844210565930622	0.9969515244828931	127	10	94	71	6	155	34
H6PD	6.775791634680962	6.874254375840343	145.06601107634967	0.0979596341030796	0.07895442401070113	0.014143250763163044	0.9611919514131998	0.984502889439679	0.9969515244828931	356	35	317	172	34	436	112
TMCO6	2.1291244840567165	2.5437285790692954	5.6601169495057295	0.09797411324754782	-0.10501094753717077	-0.0072464089775376465	0.9818617699286651	0.9904387652262443	0.9969515244828931	20	1	2	9	3	16	4
MARC1	3.114112071729408	3.2926262120443948	11.03221101553687	0.09834277586150483	-0.07808756355672623	-0.010333211226179069	0.9764993346422254	0.9909200162432268	0.9969515244828931	23	6	16	7	5	39	5
AP2A1	6.059919731418612	6.199978498134829	90.11824356542245	0.09834445843602052	0.12649141845595882	0.022649016700334187	0.96623662852802	0.9748137687645452	0.9959118451901906	286	16	92	154	27	240	81
EME2	3.4532337746876856	3.7766499179851203	14.905722674464721	0.09842220504686308	-0.038235432800403285	-0.006536302671323272	0.9767767798314232	0.9943370384085141	0.9981997634210793	57	5	17	20	2	63	6
MAP2K6	2.613080113005195	2.7926759236636225	7.470381181060121	0.09861156940832876	0.4210189053094644	0.03681569603270866	0.9764993346422254	0.9336052152691643	0.9772635351870352	13	3	8	8	3	17	9
BANF1	4.078581872653775	4.192250330634951	22.237635357011676	0.09871667633684597	-0.02424624326188749	-0.006575341995849015	0.9719356197747027	0.9945171578850067	0.9988598807476896	45	10	14	24	14	56	17
KDM4C	5.867595873222226	5.984702778270105	77.04684605332304	0.09872117814240877	0.10537882626328327	0.018595873403715504	0.9624029741952297	0.9778839304387725	0.9969515244828931	171	13	152	130	21	260	55
THAP3	1.7730556862418319	2.525160465945593	5.174188871968499	0.09873943076549188	0.113458184839412	0.010104438426202402	0.9835676167176777	0.9913015922829794	0.9964395820198222	16	0	13	8	0	9	7
RP11-64B16.2	1.7091329752459432	2.473397576215862	5.089996811025311	0.0987890733763181	-0.27017209748132126	-0.007956299452981484	0.9835676167176777	0.9769975583940296	0.9969515244828931	4	1	5	25	0	9	5
C2orf72	-0.480483746776663	0.8941966588634124	0.6281080382824221	0.0989143879247419	-0.31178763378820484	-0.002776654607565666	0.9855995811870688	0.9832793731548807	NA	0	0	0	5	0	3	0
CTA-246H3.11	-0.480483746776663	0.8941966588634124	0.6281080382824221	0.0989143879247419	-0.31178763378820484	-0.002776654607565666	0.9855995811870688	0.9832793731548807	NA	0	0	0	5	0	3	0
C19orf66	4.462148719474526	4.753532553188502	31.179819926662848	0.09910371827462948	0.029604851777737657	0.0027907878989892267	0.9735190639607172	0.9945171578850067	0.9999505444996434	66	6	58	78	3	115	19
RPL26P19	1.2283276655561013	2.368729423684875	5.6233263340761646	0.09910610473341944	-0.3334947438042825	-0.016965829303152977	0.988301812541611	0.9759629398988832	0.9802841471723875	0	3	12	1	6	22	0
NDE1	5.150892766884274	5.262503116862893	46.424508313860336	0.09910973156318208	0.028890461799835798	0.0011590885936821002	0.965568391386024	0.9938895281592155	0.9999505444996434	78	13	120	43	16	148	32
TAF1	6.941883170845742	7.017445784017318	160.68554380948663	0.09913938358953882	0.0920026827698889	0.018451364399045093	0.9588904074890542	0.978646711386173	0.9969515244828931	353	27	264	269	62	495	122
SMG5	6.163661391410072	6.3493086125455935	99.69096378052947	0.09934683282277096	0.07624484863235463	0.01275346068275576	0.9685470344967356	0.9861991570869432	0.9969515244828931	361	19	130	151	18	276	84
FBN1	8.23956548751779	8.369187172549726	416.8455520907007	0.09936483841808337	-0.10602636049813781	-0.024416135550135148	0.966458059452855	0.9800017505109172	0.99257859669757	1252	145	292	322	255	1251	259
ZNF184	3.2988640134850784	3.469486188440378	12.450277382040852	0.09946803814313873	0.02263717585990672	6.155699432134708e-5	0.9737138689270571	0.9948395377280768	0.9999505444996434	20	3	27	10	7	37	9
TMEM203	2.180500391452762	2.692529639993394	6.15465405209643	0.09959845754961737	-0.14082966941789032	-0.007337459086585749	0.9814897446124685	0.9861015732241935	0.9969515244828931	14	1	3	23	1	16	5
SUSD6	6.723869632553493	6.7661651986392934	135.95866183701392	0.09966712885450296	0.0534937411995221	0.007423661968153137	0.9574815476490243	0.9875731637475732	0.999361024589429	171	59	267	187	43	420	97
SCARA5	4.362940457408618	4.592108877144016	28.25293026768818	0.09989147165479643	0.09582800284361412	0.01245586406183149	0.9725794673361344	0.9859940149901499	0.9969515244828931	106	4	26	33	11	77	25
EIF3E	7.334996109245698	7.4043743123581365	214.82792887754078	0.09994834511514855	-0.06620224804438386	-0.02266110481179515	0.9588871884021603	0.986087917069557	0.9959118451901906	260	112	191	263	135	624	141
ZNF641	5.028439903659096	5.151344240947816	43.65731564522657	0.0999692077930002	-0.07054472986907118	-0.018512165828510816	0.9666796962224559	0.9875731637475732	0.9964395820198222	52	29	69	61	11	164	19
MACC1	5.150966332633919	5.234848738977282	46.01506657915389	0.10011188977163687	0.011230114259583172	-0.003002203928506429	0.9613377461549053	0.9957751686922266	0.9999505444996434	72	25	55	85	11	159	27
LINC00339	1.7328392947551203	2.1740903114797376	4.094676156807522	0.10030851256471107	0.18096665207589796	0.0074598265835868855	0.9825037090491728	0.9831758203436772	0.9969515244828931	10	2	2	5	2	20	1
GGA1	5.7510327550646165	5.8157898968298625	68.78286349617363	0.10052137717043882	0.1375301410499792	0.02897576707034317	0.958150353941818	0.962500094409557	0.99257859669757	157	16	119	94	23	220	53
ZNF440	4.312959692334939	4.564143309064705	27.367739591360337	0.10053675783898118	0.11834780554156775	0.015537164919010233	0.971889978267385	0.9817786586274811	0.9969515244828931	48	6	65	53	3	83	23
NANS	4.803087249809406	4.883565477663133	35.26743155503624	0.10063587601442835	0.08378903980402494	0.012770091869288592	0.9613377461549053	0.983901814885866	0.9969515244828931	83	13	40	59	10	127	22
AASDH	3.4921284777674573	3.6692110100341053	14.471696837244846	0.10069386687534473	0.2641309886188438	0.03213392777627449	0.9718868505415602	0.9497817509905542	0.9822357522311711	27	2	18	22	8	37	15
RPS7	7.455917942068176	7.485100691824594	225.73131770836727	0.10108303902013148	0.042580201896098756	0.004786668959289955	0.9528575964391436	0.9905410936878974	0.9999505444996434	425	88	230	262	126	671	164
LAIR1	6.054071054948008	6.150316911803871	90.00613993856179	0.10108307850592048	-0.08615474112023973	-0.022552891980757234	0.9608251438046221	0.9837877256134221	0.9940449733122109	114	68	87	97	35	227	65
ZNF483	3.0123738978264383	3.6580744402451595	13.800063652811883	0.1013211999751555	-0.47353122177631285	-0.03406249483452636	0.9835676167176777	0.9350550081343248	0.9757077656957653	11	6	47	29	0	40	6
CTD-3138B18.5	3.0639832360147636	3.377981189423898	11.350052801582736	0.10159667496843817	0.260708034835171	0.02454800530186575	0.9764993346422254	0.9601407897724813	0.9862356134155658	13	4	26	20	1	26	13
RSRP1	7.10728632917287	7.186049327872903	181.1620968469571	0.10193696220711866	0.04752784646126124	0.006188248856211879	0.9584270603735295	0.9905410936878974	0.9996815027152848	293	34	406	248	78	591	123
MLX	5.152948951448752	5.198843781239122	44.72536078157605	0.10219358118175753	0.081583152775315193	0.014651315644149319	0.9587529572403165	0.9832484684417312	0.9969515244828931	92	17	46	73	17	146	31
TRIOBP	4.5629235607043555	4.712987655042919	31.191373772938007	0.10225695861075576	0.019784379244180448	-9.153732356699597e-4	0.9673883461714414	0.9945171578850067	0.9999505444996434	66	15	63	33	5	108	19
DCAF7	6.931200451466258	6.969260839987511	157.9450535473201	0.10228356274767103	0.03294334060290463	0.001429236654887269	0.95545034078624	0.9931972992942586	0.9999505444996434	189	86	188	239	63	444	119
EXOSC2	4.181392774480034	4.385694851055271	24.32330765315021	0.1023922580971918	-0.0487597228166666	-0.00929706199347826	0.9726408916253563	0.9931972992942586	0.9969515244828931	56	5	15	63	10	80	15
WDR61	4.45986821552796	4.54820096955091	28.203744871358598	0.10254581094779223	0.015303281275787417	-6.418408284552259e-4	0.962806071991548	0.9948395377280768	0.9999505444996434	52	7	37	31	19	87	19
CCDC144B	4.324671112518642	5.079784168859353	39.323249251776694	0.1026426922370936	-0.4609571389225642	-0.02736505412326611	0.9835676167176777	0.9350550081343248	0.9802841471723875	216	7	87	16	1	101	22
GNPTAB	6.408566157859764	6.455445049917517	110.08206540491784	0.1027762573816412	-0.01222513034714678	-0.010088686126763391	0.9570429140396426	0.9948395377280768	0.997521876723425	170	41	111	143	71	356	68
CTD-2368P22.1	3.328021079312067	3.7268270746257257	14.147086499724375	0.10283560856224958	-0.00914062107325365	-0.0014216552362659458	0.9764993346422254	0.9979422814064176	0.9999505444996434	33	2	29	34	1	47	10
RP11-1277A3.1	1.6261172359280074	2.079432680686834	3.7489356007140224	0.10295925734822761	0.17165658923697422	0.008612517005979965	0.9810489836008306	0.985041513392189	0.9969515244828931	7	2	5	7	0	9	4
PAQR3	3.1778306955269695	3.5375943010637254	13.015422406790325	0.10309972871156454	-0.2421862193993036	-0.02463128163635361	0.977396861633957	0.9656512885863908	0.9842383021285069	15	1	12	36	10	42	6
ZNF304	2.711912239594052	3.307552869669012	10.017301022997017	0.10318934637834365	-0.2611612970838568	-0.019871907930570164	0.9818617699286651	0.9669410734369104	0.9888612023158265	22	2	18	32	0	34	5
SLC25A29	4.27984658672535	4.602043022325369	27.9351422486541	0.10324780411525528	0.07141550128738132	0.009527376111949567	0.972791101582074	0.9905410936878974	0.9969515244828931	45	3	71	63	4	84	23
YEATS2	6.292294015143125	6.490378541181918	110.26356817263927	0.10329214418688668	0.13064455344238585	0.02217774993544966	0.9684644432810455	0.9759629398988832	0.9947706430329182	283	13	158	249	25	281	103
RNF14	4.963501461800754	5.0277889970126335	39.613175929271776	0.10342013869994945	0.01879760182163983	1.8637160988525385e-4	0.9603172005750337	0.9945171578850067	0.9999505444996434	57	13	63	54	21	150	20
BMP8B	1.2285087721508443	1.9273013691676126	3.317318556747347	0.10346296947588864	0.006731448096615156	0.0020871979056880374	0.9840112128838461	0.9997801112166467	0.9999505444996434	1	0	4	11	2	5	4
KMT2D	8.536152401282406	8.63178496653881	495.8586759911745	0.10360110116846402	0.043894109481384024	0.007083841104281495	0.9593315941056193	0.991721450116056	0.999361024589429	1340	141	885	742	88	1428	381
C16orf87	3.6609210171951516	3.791080733668218	16.62995554472231	0.10362801974271668	-0.044440885095709676	-0.008132637773229813	0.97026460410407	0.9938719387223957	0.9971206659547955	19	5	18	20	14	43	12
ARFGAP3	5.610651897751373	5.9067951644077965	74.67253275512991	0.10365030881605923	-0.21071477982979128	-0.029476678303087013	0.9724712123603517	0.9610175372929699	0.9822357522311711	110	5	120	83	71	202	46
RP11-582E3.4	0.129439206793798	1.187287940104375	1.2047630764715553	0.10376018588658457	0.24470019259684658	0.0014549478428566858	0.9847872606327888	0.9837877256134221	NA	5	1	1	0	0	7	0
MOB3A	5.722427745112249	5.762516917040487	67.27685803839624	0.10377221951862158	0.026327960738668693	0.0015484818851511698	0.9574815476490243	0.9938895281592155	0.9999505444996434	118	34	93	75	26	240	38
RP11-7F17.8	1.4081240595051148	1.947184678130471	3.245747231195959	0.10395045050843722	3.9848919862342366e-5	1.1167745219120997e-4	0.9818617699286651	0.9997801112166467	0.9999505444996434	6	0	2	9	2	8	3
NICN1	3.9623278409131277	4.149402358232093	20.013185999861392	0.1040660019339669	0.08776413404338153	0.009463976377300539	0.9684644432810455	0.9861015732241935	0.9971206659547955	55	5	36	28	4	77	12
MAP3K3	5.797406040145808	5.919446214915411	73.78844721963183	0.10431903246195053	0.0781242751665859	0.012344864500153084	0.9611919514131998	0.985041513392189	0.9969515244828931	157	12	171	88	26	240	53
PANK2	5.362833985611072	5.418281573853263	51.86695966884493	0.10441050113264186	0.11845725585803302	0.0245796452817815	0.9574815476490243	0.971044257999344	0.9959118451901906	101	13	79	85	20	182	35
AC005884.1	-0.021196190923684383	1.1144303410374274	0.8626990031444526	0.10449767546322468	0.20615982668170826	0.002053335341103357	0.9841772371155333	0.9861991570869432	NA	5	0	0	2	0	6	0
TBC1D12	3.9723774506114227	4.1258352222225465	21.432699486385705	0.10464709052146914	-0.2628023600084972	-0.03814645630835226	0.9725263291077768	0.9487190095906898	0.9802841471723875	18	14	23	28	13	70	8
PSMA3-AS1	6.072722123093765	6.1209194378655996	86.09977320047382	0.10468308324946103	0.1296809928022998	0.02789373265170251	0.9569145715581564	0.9639222558142453	0.9926375027355276	117	29	171	128	28	245	72
LSM2	3.207861796582733	3.452926237997876	12.487697236298244	0.10471404719442286	0.11766927789926838	0.010029589549036372	0.9761436566558567	0.9859940149901499	0.9969515244828931	36	7	6	15	3	29	12
NDUFS2	5.918037099236927	5.972430831659777	77.1438612932139	0.10484563544645906	0.1149286893231976	0.023771147479474425	0.9569145715581564	0.97120592674907	0.9959118451901906	147	26	152	99	21	249	57
PPIEL	0.42520911077828344	1.280266680271827	1.5054863834651557	0.10500521774758395	-0.2109923874948511	-0.0045167267788512365	0.9841772371155333	0.9859940149901499	NA	3	1	0	5	0	4	1
KRI1	5.269961987347265	5.5597481378329645	56.540430179940806	0.10511704635708793	0.009175927535166472	9.221692502536663e-4	0.9726408916253563	0.9975369207992716	0.9999505444996434	170	3	96	92	20	187	38
MBLAC2	1.961740847012895	2.30498712517734	4.3649880698246175	0.1051827940038854	0.1116294065393496	0.006004281183267759	0.9764993346422254	0.9888706864708663	0.997521876723425	10	1	9	6	1	16	3
RP11-1090M7.1	0.445581167270112	1.4066345206839945	1.7731428968699063	0.10518648673165722	-0.5267805584017206	-0.010589896660080558	0.9847872606327888	0.9562190523915074	NA	0	1	8	2	0	4	1
DCAF6	6.1592730674984555	6.1843940503771275	90.45139893713957	0.10521124712819595	0.06322154852409545	0.012920228244426735	0.9523339150829065	0.985041513392189	0.9971206659547955	176	41	105	119	35	307	58
CBLB	6.618878622460469	6.683853550493534	128.47628901451327	0.10544293624461072	0.043065393985604467	0.00454775660699498	0.9580507253808119	0.9913015922829794	0.9999505444996434	128	37	254	189	65	358	100
LIPG	4.801789503219509	5.185715137043588	46.90750701370908	0.10554882870700637	-0.6926239382931482	-0.06923181202406174	0.9787992996433991	0.8615355663658064	0.9168077609728587	55	48	12	50	26	116	15
ERAP1	6.482507177196402	6.516427431010583	114.7927774727204	0.10557062841877368	0.01880538444852639	-0.0020894107441684928	0.9536083844073933	0.9945171578850067	0.9999505444996434	167	61	125	168	47	382	71
ZNF668	0.7633542514091263	1.5191998915114924	1.6889530271208697	0.10568218054518795	-0.02702033429633736	-7.277310623407757e-5	0.9818617699286651	0.9956468798066427	NA	6	0	5	2	0	7	1
PCDHB7	0.8686350505757272	1.8054491902805534	2.658014483384673	0.1058058395722239	-0.5536973569570403	-0.012166840548550552	0.9847872606327888	0.9482572486801601	0.9864739473323729	6	0	12	0	1	5	2
ZNF79	2.8350865026701673	3.2166522281671974	9.396708093877795	0.10584848291714326	-0.0453908588558209	-0.005606392154563386	0.9764993346422254	0.9938895281592155	0.9983961900924626	27	2	24	11	1	36	5
HOXA3	2.145130360004904	2.565596016930129	5.880929388612067	0.10595008426490482	0.21528516027379907	0.010442793631385497	0.9814897446124685	0.9771362673697082	0.9969515244828931	13	3	3	7	3	31	1
PDHA1	5.853564970002071	5.944021125474215	76.18186758428399	0.10597785049223339	0.02190914267115118	-1.321505693245343e-4	0.9588904074890542	0.9945171578850067	0.9999505444996434	193	17	86	76	47	226	55
UNC45A	5.126775722375759	5.438110123299895	51.56252388404933	0.10612785791436477	-0.003424678630125044	-2.673709207811881e-4	0.9726408916253563	0.9991951645864102	0.9999505444996434	155	11	64	127	4	177	33
ENTPD1	6.230877459232353	6.313354490449802	97.94651183931936	0.1061630161928417	0.09767830278974524	0.01788436936098917	0.9575005607550825	0.9778839304387725	0.9969515244828931	143	25	223	162	27	302	75
POU5F2	3.0964748466762066	3.42178225778378	11.946582780848104	0.10617118775019634	0.6741474751729095	0.06953327520015054	0.9755188115803536	0.8639665769511623	0.9378113648900956	23	1	19	12	5	22	19
PSMA3	5.878439286909196	5.901663717678664	74.3098417110879	0.10619345950863945	0.11704388544906723	0.028159677823131585	0.9527182647371794	0.9660073692237923	0.9932760515896594	114	27	98	103	36	209	61
IPO8	6.137152798336345	6.162958262215116	88.66129298129414	0.10623049711446439	0.12242608716844816	0.03134413371955799	0.951106035957525	0.9628605477896373	0.99247766872203	172	26	133	119	38	279	67
PPM1N	-0.09698400759493865	0.9527551583480767	0.882874101073327	0.10640866546811295	0.38690221249530027	0.0018653369088045366	0.9844740472948661	0.971044257999344	NA	0	0	1	2	1	5	0
TLR10	-0.09698400759493865	0.9527551583480767	0.882874101073327	0.10640866546811295	0.38690221249530027	0.0018653369088045366	0.9844740472948661	0.971044257999344	NA	0	0	1	2	1	5	0
ENG	7.307882280332142	7.3943991614670015	209.48255989135188	0.10649347926042994	0.08445723405902418	0.0163881324249435	0.9580507253808119	0.9831758203436772	0.9969515244828931	498	70	404	279	38	609	166
FAM136A	4.251051532759469	4.353383628756911	24.181046691601836	0.1065362168299724	0.09112920296865272	0.012521881067967401	0.9623471830265121	0.985041513392189	0.9969515244828931	52	5	30	31	14	75	18
PSAT1	2.157272605065224	2.827709538656025	7.2675584610206405	0.10675623416262149	-0.5211276118953461	-0.02839280785426025	0.9835676167176777	0.9382866767563419	0.9757077656957653	10	1	1	28	5	23	2
RP11-384C4.3	-0.09698400759493862	0.9549684816586712	0.9200646717829354	0.10688012994070033	0.3755339652180763	0.0015372120059417912	0.9846553970379208	0.9726383568797234	NA	0	1	2	1	0	5	0
RP11-274B21.1	2.643290354303326	2.9387764246902246	7.85839026274665	0.1069373061867961	0.09807498390091204	0.006716608303122348	0.97498709216477	0.9894877430598426	0.997521876723425	10	1	21	11	3	22	7
ATG16L1	4.672623981976749	4.823765454624451	33.36879164709293	0.1071052123774591	0.22873549786405653	0.038372278985504715	0.9623471830265121	0.946174151250082	0.9815666464666684	83	6	59	50	8	99	31
IRAK4	4.499346745394328	4.567189282074513	28.548593558403773	0.10712812883368648	0.016136702189872936	-5.341490674031071e-4	0.9610431687023885	0.9948395377280768	0.9999505444996434	35	14	40	49	10	93	18
HMGN4	4.770440301855921	4.835860180626958	35.0827352044558	0.1071962433727667	-0.05419093160356624	-0.014299505733624669	0.9603421985555882	0.9905410936878974	0.9969515244828931	62	20	36	39	16	117	19
LAPTM4A	6.525823599562386	6.594995955556246	122.22373866381051	0.10741062979896387	-0.03631143827871335	-0.014423649490184638	0.9575005607550825	0.9931972992942586	0.9969515244828931	122	56	151	141	80	319	91
INAFM2	2.474138645560382	2.7253229054067183	7.726944573743606	0.10741587013254184	-0.2122078562297235	-0.017640911093858427	0.9786248829777722	0.9775953980137568	0.9909357141591766	8	7	8	4	4	20	4
CEP164	5.191876076673983	5.475918932298589	53.22982530759778	0.1074715759459235	0.09472875786168335	0.01424508838512007	0.9718868505415602	0.9858202351086794	0.9969515244828931	168	12	89	90	4	154	45
SMAP1	4.708833963246613	4.762434231651981	32.84330624794002	0.1075782095738471	0.07996439213969184	0.013038908983811543	0.9588904074890542	0.985041513392189	0.9969515244828931	67	14	48	32	13	101	24
ZC3HAV1	6.903910352113839	6.94597108716772	153.43699817378294	0.10765115317406977	0.08983140487566485	0.019015820427858522	0.9521437947785193	0.9778839304387725	0.9969515244828931	312	47	160	308	54	498	109
RP11-348N5.7	0.28343956565112266	1.3019121766282826	1.1867677238063146	0.10768777128096149	0.4309961055490763	0.00672465097049689	0.9835676167176777	0.9623845775264299	NA	1	0	5	2	0	9	0
HSPA14	3.7177920463867506	3.9990235444381756	17.958635901324502	0.10797206344652915	0.011346366413870962	2.325732403848638e-4	0.9720530726601639	0.9973014118977839	0.9999505444996434	21	4	27	58	3	53	14
FN3KRP	3.4078153468370935	3.7716213807306858	15.111623567111614	0.10804497852487696	0.40700481419282786	0.043380080017330624	0.9740948886708793	0.9306979741944047	0.9749263927675182	28	2	18	41	2	33	20
FAM57A	1.7933832531703455	2.397346030200236	5.263550943767548	0.10808214367129332	-0.34043352006845257	-0.019271588427582878	0.9835244379708856	0.9645697981382292	0.9822357522311711	10	5	2	12	0	16	2
ZCCHC17	5.073249975946069	5.157906555878552	44.30217185295277	0.10829880052772398	-0.036008268014437184	-0.011749017426332277	0.9596849164973351	0.9938719387223957	0.9969515244828931	80	30	55	39	14	127	30
MRPL32	4.651960917713094	4.7112608229626485	32.105357590467364	0.10842080601816276	0.11661061025333289	0.018985097960372805	0.9603016480494406	0.9772928822243775	0.9964395820198222	52	15	28	46	15	82	28
PPP2R3A	4.556298278834755	4.6369370193549635	29.788789871754638	0.1084257604309641	0.21336504215254362	0.03724921897897227	0.9603421985555882	0.9466632872292624	0.9822357522311711	73	9	32	37	12	81	28
MPHOSPH6	4.190969166358162	4.4057958491899	26.610253323357092	0.1084683012603794	-0.3275180224055751	-0.040831470201147	0.9743316203428788	0.940081973990118	0.9757077656957653	38	15	9	34	21	60	16
JAKMIP2	0.9224196870924526	1.7885004621647664	2.663323393253067	0.10867955377658982	-0.46486518333901733	-0.013941834110916793	0.9847872606327888	0.95718592740656006	0.9842383021285069	10	0	6	0	2	8	1
CCDC6	6.691058568269845	6.7834001453825685	139.36820959297472	0.10877380127146193	-0.10456785481857428	-0.02882787136901222	0.9588904074890542	0.9778839304387725	0.9897893163594963	213	89	97	168	71	447	77
RPP21	0.41091182323139724	1.6587153776230845	1.8548827552010108	0.10886080686465054	-0.07879054614100009	-0.001813476032978087	0.9847872606327888	0.9942747203482916	NA	11	0	0	5	0	11	0
SRP54-AS1	1.0537001767937517	1.742506751755123	2.28422046862813	0.108949301847361	-0.062066415183155914	-5.671162864621392e-4	0.9810489836008306	0.993961305129131	NA	6	0	4	7	0	7	2
TSN	4.648259951938591	4.705089135308	31.440799812187635	0.10905415836960695	0.046919389676227434	0.0069355406974052555	0.9584270603735295	0.9914078181210249	0.999361024589429	58	15	36	47	11	109	19
GMNN	2.9525786309578406	3.119631449133437	9.304309484314883	0.10907448540565123	0.1802407672999984	0.017022998531285218	0.9702244140417069	0.9749785801268303	0.9959118451901906	15	3	11	19	3	28	8
RP11-861A13.3	0.8901825249252585	1.699353245268493	2.554515164386182	0.10919647370353855	-0.48837803367529753	-0.01511347078979179	0.9847872606327888	0.9549136133927205	0.9815666464666684	0	1	3	10	1	7	1
KIAA1244	5.6669688720368185	5.707836678862802	63.91167796262466	0.10946618895181837	0.1342762597462919	0.031370567108023856	0.9522213085349602	0.9610175372929699	0.99247766872203	125	18	101	97	23	215	46
MYH9	11.404096113823202	11.4899350950309	3611.906992843497	0.10956804169442498	0.013398285617824943	9.674026743591217e-4	0.9567722597536	0.9954602712360545	0.9999505444996434	9491	921	7886	3727	928	10162	2739
SUPT6H	7.744919904050263	7.779855360595921	274.445613366587	0.10961022507188914	0.11248072700641902	0.029148078951193326	0.947515208248365	0.9692199662531061	0.9932077807459189	624	83	420	431	76	878	203
TK2	5.325122482183215	5.402132275999858	52.04853068984956	0.1096733781245055	0.0443050445275108	0.004557825465542768	0.9588904074890542	0.9914078181210249	0.9999505444996434	134	17	45	56	28	147	40
ACTR1A	6.081310651748478	6.10157248025207	85.19372370262562	0.10982629041031046	0.10107455832884549	0.02539182886389571	0.9485406183206854	0.973408856917045	0.9959118451901906	160	30	122	103	38	270	62
ABHD16A	1.617921353180987	2.187723160969827	3.7194494877948276	0.11004778345380543	-0.0985953128002622	-0.005335049736522683	0.9804602447341663	0.9914078181210249	0.9971206659547955	8	0	12	5	1	14	2
RP11-83A24.2	3.106071202116953	3.328004313279639	10.795481476482038	0.11015808524449179	0.05155514166627885	0.002754635753078971	0.9718868505415602	0.9938719387223957	0.9999505444996434	12	2	21	24	4	34	8
ARHGAP39	1.4218854799529446	2.1908776405139365	3.71289000347503	0.11036115188961769	-0.40947568303537846	-0.014571498182523441	0.9835676167176777	0.9567215223119698	0.9878759042551815	16	0	11	1	1	11	2
HNRNPK	8.990982301784076	9.022889037795775	658.3410163239237	0.11039202012498373	0.04033472620216836	0.0020861955809385446	0.9445326906009518	0.9914078181210249	0.9999505444996434	901	274	868	709	384	2111	441
SH3TC2	1.1990157896554978	1.729428502611241	2.538778633847115	0.1104788531004588	0.12123513419819948	0.0032200308255903574	0.9810489836008306	0.9899755365888564	0.999361024589429	5	1	1	6	1	11	1
FAM96A	5.150238133905214	5.46626420368973	57.133858959911734	0.11055925806438328	-0.6027872200328317	-0.06643895986403625	0.9731034692215451	0.8756060362169894	0.9314959311215959	39	40	27	55	54	120	27
BTN2A1	5.452301049573045	5.620221890453258	59.52932085985744	0.1111032576018123	0.09493416936224251	0.014800105498118882	0.9623471830265121	0.9832484684417312	0.9969515244828931	133	7	137	71	22	181	47
AGPAT3	6.21496247128995	6.286224459513847	97.49129542534187	0.11132615773611937	0.038862220581417556	0.002789278197480501	0.95545034078624	0.9917837271309584	0.9999505444996434	182	59	111	137	22	288	71
LAMTOR1	5.84990182378466	5.919009563481272	75.24754098794563	0.11151502919841304	0.01356286012283231	-0.0023879162958878	0.9587529572403165	0.9948395377280768	0.9999505444996434	170	31	50	110	36	216	55
GALNT2	6.619726937988248	6.684110158718646	128.07236880250312	0.11177002427882812	0.04329042483346301	0.0039956544559463306	0.9553138282319936	0.9913015922829794	0.9999505444996434	320	62	124	180	34	440	80
RNF216	6.167412103287133	6.250955152398264	93.5156674631234	0.11202411212651452	0.14608319030348077	0.030554743834531745	0.9564669828320999	0.9609027194171235	0.9922243061869672	236	25	160	134	21	286	76
SSBP3-AS1	1.9216716459420604	2.466511114995986	4.9471749415189565	0.11209798902410437	-0.09630036440101203	-0.005269997721017028	0.97993714686698	0.9914078181210249	0.997521876723425	8	1	11	14	0	14	4
RP11-391L3.4	3.3082346948652694	3.5894130707449285	13.913315555114082	0.11221170857906154	-0.21518135389790005	-0.02103098039925141	0.9777787637665967	0.9716331293841816	0.9888612023158265	5	5	36	20	7	32	10
CCDC85B	4.487787323733589	4.58661145421799	28.28551198680449	0.11241590499584447	0.09456425791098075	0.013759640625778518	0.9590493910733475	0.9832484684417312	0.9969515244828931	63	7	52	32	11	102	18
FBRS	6.336485020529566	6.425736642542039	107.38112706314122	0.11243379520158438	0.02165109933410229	-7.551651581340452e-4	0.9570429140396426	0.9945171578850067	0.9999505444996434	200	66	151	136	20	326	75
PLEKHA5	5.981785839809416	6.076673998983832	82.94309115546756	0.11259703413567056	0.06880103024912858	0.010393637437252086	0.9574815476490243	0.9859940149901499	0.997521876723425	174	13	135	115	43	290	53
XKR8	2.3293328448568342	2.7255835335292726	6.827074994857455	0.11277991870953966	0.34723414851138157	0.02380735565484934	0.9774985855433611	0.9537981592895334	0.9815666464666684	11	1	3	18	3	13	9
BRI3BP	2.8651136263644217	3.2427634836268457	10.196792757793174	0.11287714713929999	-0.20149898874945468	-0.01724528933857432	0.9784915581120819	0.9767520851780332	0.99247766872203	34	5	3	20	2	30	6
DISC1	3.173147157453801	3.40771069553587	12.533095741754058	0.11290973276411452	0.21428215441726237	0.017961224431025293	0.9749449667567975	0.9719338882939517	0.9926375027355276	9	7	26	8	5	23	14
LSM11	2.9136967212060325	3.0952186672419373	9.810762290414436	0.11310780218237282	-0.11162165188785855	-0.012359906252849724	0.9738277939448347	0.9865408548420206	0.9969515244828931	8	6	18	8	5	27	6
DHODH	3.3296911764046997	3.6353870700357076	13.576454271551643	0.11322886701032284	0.3959031626871359	0.043790628163286244	0.9711795691952265	0.9300403905420268	0.9757077656957653	30	2	19	29	2	33	17
STAT5B	6.207048235362422	6.304189323552801	97.24371322850617	0.11325169745445918	0.08997386596337409	0.015519125516669448	0.9574815476490243	0.9817615164285635	0.9969515244828931	131	20	215	181	31	300	74
BAZ1B	7.854740467072633	7.8967008759944015	298.5360948012561	0.11337745670120553	0.10769265339003392	0.020543381764240424	0.9475052221506838	0.9733106704384084	0.9959118451901906	644	65	377	469	141	869	239
TMEM182	-0.14877973322132548	0.9715102404103461	0.6851511191645526	0.1134356422789302	0.3397844641080633	0.002841837956997052	0.9835676167176777	0.9771362673697082	NA	2	0	3	0	0	5	0
EPC1	5.656722532296278	5.709465275193211	64.19084889797446	0.11345587922930239	0.11700058144250927	0.024780678355204044	0.9528575964391436	0.971044257999344	0.9959118451901906	140	15	88	85	31	204	48
ELAVL1	5.410979956646046	5.47735953356199	54.88887451403423	0.11345852122321183	0.012010175255645225	-0.0025664073645588026	0.9574815476490243	0.9951268448850318	0.9999505444996434	92	16	50	95	33	178	35
TAF1D	7.446591642002152	7.49531497514238	227.2102404851306	0.11373205314751515	0.07126333760913846	0.012176247706470843	0.9503650099288559	0.9845370439106857	0.9971206659547955	260	69	286	389	132	609	186
GPR153	2.5519617139348285	3.079141512916725	8.24598798320402	0.11387441061725796	-0.18680126222458862	-0.011740913011431162	0.9769583838459204	0.9798236524044077	0.9964395820198222	43	1	9	10	1	27	5
SS18L2	1.116605739313995	1.842179914049392	2.9062342594933264	0.11404132258865038	-0.2726699480984271	-0.011139693332173335	0.9835676167176777	0.9778839304387725	0.9926375027355276	1	2	4	10	0	10	1
BIRC6	8.30205895050746	8.334068337063124	404.42685505586286	0.11406429520321099	0.13279343766718274	0.03768267048581101	0.9428089273350841	0.96080799065015	0.9878759042551815	777	99	666	664	144	1159	336
ZNF670	0.46114322034913546	1.3338046608154515	1.7958414869676493	0.11407852657179722	-0.39249484693397113	-0.009391658675676528	0.9841180621249178	0.972767042878327	NA	0	0	5	2	2	4	1
UNKL	3.585614689494456	3.9810047391778998	17.577515102529773	0.11410518777728139	0.35877522468258183	0.04101372562367758	0.9728460838093649	0.9382866767563419	0.9764754058531434	46	1	35	27	3	41	22
ARID4B	7.468000427934554	7.511192512115804	227.93850233414489	0.11424672983581573	0.08689048574258011	0.018368085903520442	0.947569790200359	0.9778839304387725	0.9969515244828931	353	64	496	294	84	728	164
TMEM38A	1.0114287685080563	1.751421653769725	2.469298460103999	0.11433730128474354	-0.21897773586909658	-0.007955034295481951	0.9826296548308469	0.9832793731548807	NA	1	1	5	9	0	9	1
RP4-675C20.4	0.058588136127739235	1.026211163427268	1.2019604692451078	0.11443832229742877	0.4542212204544396	0.0025090032211582663	0.9840080568812425	0.9610175372929699	NA	1	1	0	1	1	6	0
ST13P6	0.05858813612773923	1.2270796784404172	2.0219974086263783	0.11443832229742877	-0.3282944029491639	-0.012011920393011848	0.9847872606327888	0.9832793731548807	NA	1	4	0	1	0	6	0
GPR124	4.812727741135136	4.9465056339238345	36.51130895533097	0.11456822853637971	0.10316784210140793	0.014987402407996429	0.9596849164973351	0.981740636261243	0.9969515244828931	116	8	45	50	11	128	25
PITPNM1	4.658782864073336	5.104814432002225	40.31260273007339	0.1146881130641249	0.0699960154787098	0.011075408315014447	0.9739033237516288	0.9913015922829794	0.9969515244828931	129	5	93	60	2	110	36
ZNF784	1.6571820032887072	2.003974443871733	3.54684545534388	0.11480783862334158	0.12106804348071984	0.0053324986942517505	0.9764993346422254	0.9886947253236122	0.9977141390324394	4	2	4	7	1	13	2
ERO1LB	3.518867204675302	3.7762795157493514	16.266508423393248	0.11513466162086733	0.016208302223904757	-2.720244399429751e-4	0.9738277939448347	0.9961926528063242	0.9999505444996434	9	11	33	23	3	34	15
C3orf70	2.1857393358868156	2.4666109169997954	6.300341305825208	0.1151813950673852	-0.027853906900745597	-0.00366462607423669	0.9774985855433611	0.9950098115654151	0.999361024589429	6	3	6	3	6	13	5
MED6	4.175547149314231	4.2556279896559985	22.754313273770936	0.11524591359107177	-0.020266548631863685	-0.005805552173425987	0.9606194698680384	0.9945171578850067	0.999361024589429	28	9	30	37	12	80	12
HTT	7.2366067637292755	7.296719537227366	195.626910185324	0.11532584426101142	0.13110783333492182	0.03060107061855379	0.9503650099288559	0.9641274658237283	0.99247766872203	495	55	262	332	49	572	161
BOLA3	2.5844255484690373	3.081234268881404	9.48084633607586	0.11541353691509061	-0.2043304846525009	-0.015834630566668607	0.9790195495221391	0.9778839304387725	0.9926375027355276	16	0	7	16	10	21	7
C7orf73	4.396359924667883	4.588662388710593	30.53963372939763	0.11542692352861697	-0.3708423545298086	-0.04875371968669959	0.9705798554511988	0.9295600912589597	0.966671175723523	17	21	32	33	22	70	17
LLPH	3.926968376816256	4.049437036107251	19.91586003468599	0.11564261699941338	-0.0762528844561013	-0.013759599755406911	0.9661802398051151	0.9892436302877298	0.9969515244828931	23	12	15	39	8	56	13
KCNN2	1.4695922003940844	2.231914192165648	4.1612525820061554	0.11568874205273612	0.1690286053097007	0.010962365311857175	0.9833695408047328	0.9865717651612627	0.9959118451901906	15	1	10	1	0	6	6
TMEM45B	2.3895722105670445	2.9138261040567977	8.632499528745454	0.11580418113548507	0.03758351793855306	0.0015369207499373622	0.9799588212966118	0.9945171578850067	0.9999505444996434	9	0	8	11	10	14	9
APMAP	5.831760821805938	5.8584854599175245	72.0455264309279	0.11593379113054365	0.14769789832171934	0.036381079903291445	0.9484986391910388	0.9554579603754884	0.9874621225779949	120	25	88	100	35	198	62
CEP41	2.9074275078067164	3.4330451046887616	12.156356461893612	0.11609223167005596	-0.3264711086269471	-0.029899857406783092	0.9798562111414433	0.9561746870400863	0.9802841471723875	22	10	12	26	0	38	5
PRKD1	3.7944456815040724	3.941830303032524	17.66196777736801	0.1161965011950144	0.014334553309520666	-8.951328274748478e-4	0.9645867850748933	0.9957751686922266	0.9999505444996434	44	4	16	26	10	63	10
CD63	7.966272811766172	8.03738513920011	333.19332076990617	0.11632237312838753	-0.04055375292545142	-0.017188163262986385	0.9522213085349602	0.9917837271309584	0.9969515244828931	513	165	291	323	216	1022	213
TRA2A	6.190969409624833	6.242398142093849	94.9359782588487	0.11649274542247334	-0.016651101159285742	-0.010620565682908435	0.9537717457232466	0.9945171578850067	0.9971206659547955	128	45	153	83	50	295	61
UNC50	4.5528071342183125	4.696168706416272	31.89904381934741	0.11654543897918107	-0.1527772069921612	-0.027701571508356268	0.9610431687023885	0.973408856917045	0.987450189149249	45	8	30	40	29	98	17
ZNF3	4.423450950453445	4.613240498388781	28.519031151644278	0.11657248781981867	0.15363636441214826	0.022524688538644692	0.9616074062644544	0.9716788661764281	0.9948957450747703	66	3	46	52	10	92	23
UBAP2L	7.667314938859612	7.676405088100079	257.4316112946071	0.1166363166894432	0.1024957366630052	0.02913605996065192	0.9351515200629249	0.9705082299766029	0.9940449733122109	429	111	317	358	106	790	193
PLSCR1	6.6533535998044915	6.697514257143053	130.4151200815905	0.11679921380106896	0.01642939557641654	-0.0029678997768438314	0.9514907414963584	0.9945171578850067	0.9999505444996434	128	60	179	207	62	391	91
MAGI1-AS1	1.291337056437007	1.8689805257669576	2.8006564142808945	0.11681925351366883	-0.057718618698761034	-0.0024158086897533154	0.9790195495221391	0.9943370384085141	0.9997902776782008	3	0	9	5	1	9	2
RP11-849H4.4	1.7674501298504055	2.5560709705719358	5.2201277891973055	0.11687353369683377	-0.2388240468659344	-0.007093116278627667	0.9814897446124685	0.9778839304387725	0.9969515244828931	13	0	20	7	0	11	5
CHD2	8.405405597912921	8.46157053144982	442.55518658221035	0.11689670715086033	0.08241689025010114	0.016848842588584604	0.9484986391910388	0.9822100371917469	0.9969515244828931	648	92	890	649	206	1266	351
GNB2	5.538437200302483	5.639901077177597	60.50357157317756	0.11692453579754762	0.12472393479984281	0.022602730102074385	0.9570429140396426	0.9723056575980497	0.9959118451901906	145	20	103	90	11	207	43
EHD4	5.7344232687486905	5.796651107022018	68.9416028682715	0.11696453739196887	1.3088132785464543e-4	-0.005942487803477855	0.956994164626825	0.9999178837944552	0.9996660905521499	70	29	84	141	30	217	45
LARP7	5.9595313084531165	5.982214955470722	78.67016979832248	0.11698113382348789	0.059560895626627655	0.012155473440175363	0.9469921155572584	0.9859940149901499	0.9971206659547955	115	35	102	110	35	258	52
CALR	9.783832527169322	9.859209771446555	1176.332209483732	0.11699358023807978	-0.0034390268143070705	-0.007603418082046889	0.9547362781564765	0.9991912616619244	0.9992669350763057	2452	490	715	1526	681	3358	851
NSMCE4A	4.699074880858327	4.8041739178052785	34.02656600270286	0.117002825195635	0.14036906688461437	0.021798966380292762	0.9584270603735295	0.9720959450032399	0.9959118451901906	69	20	43	38	7	90	30
RNU1-106P	0.44377722322329083	1.6511426845984671	4.024953333490288	0.11701471719308397	-1.2243325426561407	-0.023006990123183454	0.986960177505322	0.9122343556768912	0.9424429747089683	0	6	1	0	3	2	2
PSMA1	4.9642865840397485	5.029073544272549	39.72205914998416	0.11707711601115406	0.02062596506131842	2.452808637736544e-4	0.9574576646652906	0.9945171578850067	0.9999505444996434	50	12	60	63	22	139	23
ZSCAN9	2.765965551641954	3.1722642853922083	9.331444158198305	0.11735111598978014	0.13267554547227867	0.00795620910485017	0.9764993346422254	0.985041513392189	0.9971206659547955	24	5	14	11	1	49	2
C1QBP	5.247244647631329	5.366194309934863	51.08953861952414	0.1174301374425933	-0.05998283455630397	-0.014339315776840113	0.9639487264990471	0.9899755365888564	0.9969515244828931	102	24	24	91	24	136	37
WDR25	1.6653124782780397	2.18077935003612	3.7433140285105737	0.11754293613796318	0.003961473281730417	2.2059480494642918e-4	0.977157277486427	0.9997801112166467	0.9999505444996434	12	0	6	7	1	12	3
POLE3	5.267442384984159	5.351304058239282	49.69789833052865	0.11767304452105604	0.050814725374789135	0.004971140114027434	0.9568837007103141	0.9905410936878974	0.9996815027152848	97	11	55	83	28	184	28
THAP5	4.5758412282057135	4.675770564330444	30.470875940799125	0.11773508021259697	0.061940076679292244	0.007108194780572459	0.9588871884021603	0.9892436302877298	0.999361024589429	61	13	61	29	8	103	20
XXbac-B476C20.9	0.23321562489008893	1.20402138717446	1.4103091238422174	0.11776031170178022	-0.34408163751413134	-0.005957237153590077	0.9835676167176777	0.9775953980137568	NA	1	1	6	0	0	3	1
RPS11P5	0.43733609614778524	1.3356909175694105	1.640630588963795	0.11786268743542785	0.506508111499886	0.007485861941587118	0.9835676167176777	0.9517185964866285	NA	3	1	0	2	1	10	0
MBD4	5.775285781199765	5.806246977696571	68.86817029599895	0.11790107054874005	0.13164998172130066	0.03209406757191515	0.9468340110190366	0.9610175372929699	0.9922987450139625	120	26	97	113	22	223	51
SRPR	6.801852617707454	6.852572009367202	143.59102896509168	0.11797678797134467	0.11933043107776681	0.02802993059534252	0.9478292395623403	0.9669410734369104	0.9938858924979754	260	29	234	235	63	447	110
FNBP1P1	-0.06255427909439648	1.0648812721898029	0.9628967210028312	0.11837348776911145	-0.3048583139184356	-0.0014754883534285953	0.9835676167176777	0.981740636261243	NA	1	0	0	6	0	2	1
RP11-278A23.1	-0.06255427909439648	1.0648812721898029	0.9628967210028312	0.11837348776911145	-0.3048583139184356	-0.0014754883534285953	0.9835676167176777	0.981740636261243	NA	1	0	0	6	0	2	1
NNT-AS1	4.0159368682862135	4.151326723130403	20.374844412253996	0.118423749476699	0.10685973635903565	0.013248714464352159	0.960856802895675	0.9832484684417312	0.9969515244828931	53	5	36	21	7	71	14
MIEN1	3.2440560576935757	3.4402940056075053	12.337423811934906	0.1184394917237856	0.38745033712206445	0.04099075701988241	0.9701467548942329	0.9316331949854494	0.976150122811885	27	4	7	19	5	27	15
MORN1	3.1848722919446644	3.460067006590098	11.726158656512592	0.1184412465070202	0.19005882276216832	0.018870576013766474	0.9684644432810455	0.973408856917045	0.9946815211040405	27	2	27	16	2	35	11
IPMK	3.97537028197228	4.155587933395131	21.648121050970538	0.11850165265869216	-0.27386778425542063	-0.0366988488268446	0.9705798554511988	0.9480423557320012	0.9802841471723875	14	11	47	19	13	61	11
SH3BP5-AS1	4.071097720075471	4.241237602248314	21.89382368752008	0.1185183063174573	0.3648608016649304	0.0544018106392142	0.9611919514131998	0.9158128382831667	0.9728940061217274	38	4	44	32	6	56	25
SPICE1	4.287598981123071	4.484854455438553	25.807908490345287	0.11855089118770495	0.1593900496126239	0.022099233628368443	0.9611919514131998	0.971152817524438	0.9940449733122109	61	4	34	59	6	84	21
GTF2IRD1	3.718435615298707	4.189954195629366	20.298528846977636	0.11859061123655175	0.09521981676247379	0.0123683227134559	0.9735190639607172	0.9884374404408103	0.9969515244828931	55	2	43	42	1	56	19
CTD-2537I9.12	2.4853456018929476	2.92166038940728	8.973314218573618	0.11888041942377	-0.3912625423277632	-0.025148490601585756	0.9818617699286651	0.9517185964866285	0.9802841471723875	8	6	18	1	6	16	6
ZDHHC4P1	2.169614885938693	2.834411998140689	7.4396210645028695	0.11906329603937739	-0.5247531484728055	-0.027641831843774885	0.9818617699286651	0.9382960162480188	0.9758822985548127	3	5	11	26	0	17	4
NRBP1	6.77009055046932	6.810060953309301	139.79592894352746	0.1191351171882679	0.10100365251212369	0.022938865956429813	0.9445326906009518	0.9748137687645452	0.9964395820198222	278	34	161	228	70	441	103
INF2	6.446939344103237	6.6026608836818355	119.32435141903505	0.11914059356847585	0.04787916262403042	0.007055221750317754	0.9588904074890542	0.9914078181210249	0.999361024589429	409	25	126	216	25	377	86
BLOC1S5	3.3371685239929607	3.511150626771929	12.752122782528001	0.11916897075381956	-0.00422095267016882	-0.0026253578736629346	0.9676580847282449	0.9991951645864102	0.9999505444996434	18	4	25	14	7	52	5
AIMP1	5.0964919996910325	5.17833644840066	43.99459695119283	0.11932156133022138	0.04563530881172029	0.005224751865205503	0.9567455345467893	0.9914078181210249	0.9999073815447775	81	11	55	63	26	172	22
GOLGA3	7.526974688377086	7.6516639357454395	249.69997998456304	0.11939085224564086	0.049809796231996016	0.008188010324910944	0.9574815476490243	0.9913015922829794	0.9983961900924626	831	43	380	333	69	743	189
COA7	3.749786611923266	3.838429054968967	16.92986189723864	0.11939347639998396	0.11555642820526195	0.01479225817966217	0.9612982373638566	0.9829259587568472	0.9969515244828931	32	8	14	21	8	46	14
SLC2A12	1.7174742773426868	2.066191576166751	3.9449323815548043	0.1194745137791593	0.07465004101984947	0.0028598256492798004	0.9766416810200522	0.9937307039123249	0.9997902776782008	6	1	7	2	3	11	3
HPS3	5.316710881440229	5.368174862855997	50.65454660158483	0.11954662010103734	0.047319757087512467	0.006298590151429479	0.9530364914758087	0.9905410936878974	0.9996815027152848	69	24	68	88	17	179	30
SNHG15	3.6911178834333236	3.902626656350217	16.721128145569605	0.11955454641444208	0.08712059400989436	0.0085796548396241	0.9645867850748933	0.9872118740743597	0.997521876723425	36	6	29	30	2	60	11
PLCXD1	3.997062200668303	4.268334132100042	23.37447118709448	0.11956603437877493	-0.18350934799625646	-0.02222411442429983	0.9711533649752127	0.9745437033357646	0.9893462364528278	32	18	11	55	4	57	16
STARD13-IT1	1.000632229278523	1.6667946065064	2.2505906722813376	0.11977035122128879	-0.03604674522244997	-0.0022282498356375126	0.9802694804460611	0.9948395377280768	NA	2	1	3	8	0	9	1
ZNF506	4.969054484939951	5.137566882338326	41.963677494842614	0.11986361599506887	0.022484529589997117	1.7080499705674245e-5	0.9610431687023885	0.9945171578850067	0.9999505444996434	47	8	89	98	13	155	24
MFSD6	6.043166737648076	6.080725420626369	84.37503587403825	0.11993599799159112	0.0363301806254303	0.0033433870701818653	0.9484986391910388	0.9917837271309584	0.9999505444996434	113	41	143	94	34	274	55
KMT2A	8.274970350237282	8.353251987408719	409.7768324018158	0.119997471611758	0.06918867044916276	0.012502933881171881	0.9514907414963584	0.9859940149901499	0.9969515244828931	641	71	877	609	182	1169	323
FCHO2	6.699083166392669	6.818381192956265	143.27977780806356	0.1201265317243151	-0.15007684829212498	-0.03358626580819095	0.9588904074890542	0.9659449249474832	0.9822357522311711	102	92	145	211	77	395	90
AUTS2	5.967252329893917	6.019551648712868	79.8273887562634	0.12017919542411343	0.094510889812351645	0.018249735804102413	0.9492413217176845	0.9776596695593642	0.9969515244828931	123	24	167	105	29	280	52
RBM22	5.2961693843950535	5.354834094355021	49.926491466983386	0.12019074554294396	0.15674422293206808	0.03151833255036236	0.9532867324126705	0.957268773347549	0.9898573378061736	100	17	92	50	17	146	42
MCTS2P	0.26914973446094104	1.2087298856552948	1.424756305471559	0.12023916812390077	0.11887965179843679	0.00466371817770288	0.9835676167176777	0.9938719387223957	NA	6	0	0	1	1	2	2
GOLGA7	4.770341008050845	4.894074785555782	36.45759591658528	0.1209427747927576	-0.03913239214234683	-0.009929388924063207	0.962806071991548	0.9938719387223957	0.9969515244828931	26	13	78	45	20	93	28
RPS21	6.024581840003467	6.105469098101593	86.69480117560325	0.12102578701904164	-0.08214799395514957	-0.023262222171576277	0.9549539730295361	0.9840773763915439	0.9946815211040405	136	37	73	91	63	257	54
MOB2	3.234654416976743	3.6248786298783213	13.135277352724884	0.12105394048386263	0.06166394539888868	0.0060763154789365455	0.9718868505415602	0.9931972992942586	0.9983961900924626	34	2	34	19	1	40	11
RERE	7.816372193802917	7.841282553212593	287.8889202007356	0.12115598105522671	0.1611079289696629	0.04715998630997326	0.9376021273857236	0.9466632872292624	0.980821114870393	581	104	470	333	96	778	255
C12orf43	3.4396835560801504	3.6393517655380916	14.398142800228339	0.12120071699039442	0.23830027728924447	0.025358773490680414	0.967880056638085	0.9598505155981963	0.987450189149249	37	8	10	17	3	34	15
TMEM59	6.736228604577608	6.8068522877505755	141.76538738778	0.1212730519673874	-0.06511016886249575	-0.02183065752753554	0.9521890717186443	0.9861991570869432	0.9959118451901906	148	77	163	155	86	418	91
RP11-418J17.1	2.87726971162096	3.210469083885324	9.527608329786545	0.12128982317568945	-0.026494674811365346	-0.003853982102801782	0.971889978267385	0.9946899170673464	0.9996815027152848	27	2	25	7	2	33	6
TMEM42	1.5654556577112988	2.225157504528004	4.766251755246361	0.12146047114859589	-0.24061508822310465	-0.015088462888162558	0.9810489836008306	0.9810239994066142	0.9886632708300134	5	0	6	3	7	17	1
TADA2B	4.520775103902541	4.73106856129516	31.025675225046072	0.1214650511480468	0.24025740414092017	0.03685430598250958	0.9610431687023885	0.9466632872292624	0.9803895193479815	78	4	62	45	7	90	30
PDS5B	6.869421148057723	6.913730984474084	151.21078868723617	0.12154668495408794	0.038542580889894776	0.003160549885042284	0.9468340110190366	0.9914078181210249	0.9999505444996434	187	51	273	167	84	473	104
RCC2	5.950724865938903	5.992224850542365	78.85868343552484	0.12162299586225918	0.10684983971391708	0.022442098466588612	0.9475052221506838	0.973825270714944	0.9964395820198222	137	35	85	143	24	241	60
NUP160	5.499494871383824	5.566032176017493	57.53503828995789	0.12166623574342846	0.13545140439060077	0.027682891686953294	0.9504878143139635	0.9641274658237283	0.9926375027355276	112	18	84	108	15	205	39
CBLL1	4.963662966443968	5.014163717665085	39.35683679909814	0.12169798407199589	0.08547198971614407	0.014389779391888846	0.9541461046277209	0.9831758203436772	0.9969515244828931	47	16	63	64	15	121	29
NABP2	3.395932579985019	3.6341847136267122	14.348600810300463	0.12180617416098882	-0.1212722086008031	-0.015050842368820516	0.9719356197747027	0.985041513392189	0.9964395820198222	41	9	6	19	4	41	9
RP11-347I19.7	0.006792410501352377	1.041609579322823	1.0012441720648881	0.1218525272536398	0.4266986419833089	0.0034647995879541803	0.9835339997997675	0.9656512885863908	NA	3	1	0	1	0	6	0
ORAOV1	3.4324371098616844	3.6704156841331272	14.024739135048954	0.12185260029042029	-0.023520620758468006	-0.00523889974203832	0.9676580847282449	0.9946899170673464	0.999361024589429	27	3	11	40	5	50	8
ILF2P1	0.4026002416473217	1.4363495148895262	1.7370714297288237	0.12187254803246075	-0.5607591675465396	-0.010019901844480572	0.9835676167176777	0.9522065221954288	NA	11	1	0	1	0	4	1
TVP23C	4.752246907756735	4.8156174629111	33.9504202356904	0.12218205800527565	0.05743131188371171	0.007599975596861228	0.9560827037408953	0.9892436302877298	0.999361024589429	41	13	52	62	13	114	22
UPF3A	6.2314655688987255	6.275746112446401	95.99931957831353	0.12225214658303064	0.08983164095898	0.01821633832054525	0.9468340110190366	0.9778839304387725	0.9969515244828931	237	28	115	110	45	315	67
ACAA2	5.02923422659581	5.088454827680152	42.272996138713445	0.12238430949086038	-0.010675782596860839	-0.006242866005632682	0.9558978021492981	0.9959801207841408	0.999361024589429	68	21	36	51	24	118	30
RBBP8	5.77000140680825	5.803178846650691	69.30373428441243	0.12262248474299012	0.1481013960227107	0.03448594404536233	0.9469921155572584	0.9562190523915074	0.988749636126203	125	25	71	101	33	189	60
DGCR6L	2.476807666382343	2.810569947331783	6.72317479534811	0.12262291545062204	0.08857918420045686	0.005596055769104115	0.9718868505415602	0.9905410936878974	0.9989815522069733	16	1	13	11	2	30	3
RP11-121A14.2	0.042726520072204385	1.0996773426272097	1.3584971288079855	0.12269447280261404	0.16153492780798662	-0.002700776694989094	0.9835676167176777	0.9892436302877298	NA	0	2	2	1	0	6	0
CDK20	1.7160910554287814	2.274786591659073	4.024692532817313	0.12273497980442569	-0.07388394525290137	-0.004653218759974231	0.9767767798314232	0.9937307039123249	0.9981997634210793	7	0	10	10	1	16	2
C12orf10	2.94678177263878	3.222294539523359	10.065114011880619	0.12284504859629165	-0.02986011113767352	-0.005424070936063814	0.97026460410407	0.9945171578850067	0.999361024589429	15	6	16	19	1	37	5
WDR33	5.754082546322466	5.887380662012744	72.67135426576326	0.1229155580625903	0.03657288685564481	0.002024242628044079	0.9574815476490243	0.9937307039123249	0.9999505444996434	114	35	121	139	10	256	44
NUDT18	2.152063921969331	2.5819272774800015	5.380179292158215	0.12320035618631897	0.09927704584606131	0.005296140566234813	0.9738277939448347	0.9900961661960963	0.9983961900924626	16	1	7	11	1	26	2
SOS2	6.012092361128019	6.044546215587639	82.35315581491591	0.12322619429522944	0.088591777757479645	0.018053546217276933	0.9445326906009518	0.9778839304387725	0.9969515244828931	106	41	118	117	30	238	64
TOB1	5.173980901295494	5.227634835001008	45.54344976579636	0.12326122475551043	0.07414416330280972	0.012795456131964133	0.9514907414963584	0.985041513392189	0.9969515244828931	62	16	81	69	18	166	27
GRID1	1.2994782991986715	1.8940361790123763	2.9396471157347657	0.1233102095341779	0.036636359315240896	-2.777109190810039e-4	0.9787992996433991	0.9945823559905533	0.9999505444996434	3	0	8	4	2	13	1
MRE11A	5.61559692064967	5.6493752449976284	61.78976570906429	0.12332247269439073	0.08104289499816403	0.017294455358183865	0.9468340110190366	0.981740636261243	0.9969515244828931	104	22	101	72	28	216	39
REC8	3.3767299964867123	3.76872414044857	14.895652404006501	0.1233487386779389	0.2079783285480443	0.022159997332926687	0.9715435162300822	0.97120592674907	0.9897893163594963	51	3	28	16	1	38	16
USP19	5.291411709529829	5.366615977235381	49.78596245083725	0.12335169912339776	0.1297688782663225	0.02482082001652268	0.9514907414963584	0.9680462835569283	0.9959118451901906	113	14	62	91	15	184	32
CTCF	5.7580102393606865	5.822920863660681	69.74589621460206	0.12336785932007381	0.05616738776916465	0.007081088836490195	0.9513076208943324	0.9882994920624134	0.999361024589429	111	32	139	77	20	252	41
PPP3CB	5.435884130111816	5.527833155391449	57.49611015612041	0.12351054046598595	-0.005091289384371163	-0.0059329100018344905	0.9541461046277209	0.9984046579702455	0.999361024589429	74	15	73	67	45	155	43
MT1L	2.176474886693963	2.7389984586888914	6.27185820020211	0.12351642411128888	-0.023988879418126628	-2.2066079904648652e-4	0.9766416810200522	0.9950098115654151	0.9999505444996434	14	0	10	19	1	16	6
RP11-1017G21.4	0.19878589638954677	1.230425259534354	1.2308587679682959	0.12356713051474974	-0.37307860416518346	-0.004067607130664382	0.9835676167176777	0.9748137687645452	NA	0	0	4	5	0	3	1
WDR55	4.022534402473314	4.396035275413438	23.636958553169453	0.1235926374517595	0.04195968922655184	0.005287454302092593	0.9686827957395102	0.9938895281592155	0.999361024589429	75	2	41	48	3	84	16
PGR	3.0474966770229828	3.5642437137040295	12.80361982174724	0.12374985649329263	-0.19146956313636546	-0.01758127918503528	0.9764993346422254	0.9775953980137568	0.9926375027355276	43	0	24	12	7	38	8
DIRAS3	1.0524279549049098	1.8017301639767709	3.1070872090276858	0.12375057199287792	-0.3905385125841159	-0.015242176611794956	0.9821393297420413	0.9656512885863908	0.9822357522311711	1	0	2	8	4	9	1
WRAP53	1.6006207638128302	2.2814230815834278	4.405962961537232	0.12398208115594009	-0.2064222232404391	-0.007093550752809212	0.9810489836008306	0.9832484684417312	0.9969515244828931	13	2	1	13	0	9	4
ABT1	3.0775621910512014	3.2218773200524127	10.403658949651627	0.12406492728400703	2.551098419156007e-4	-7.960553402353416e-4	0.96623662852802	0.9997801112166467	0.9999505444996434	13	5	17	12	5	38	5
PHKA2	4.084904322874871	4.4290875034582555	24.764912843796456	0.12409731524821363	-0.04623289041227898	-0.008171867911288532	0.9697257473666943	0.9938719387223957	0.9971206659547955	60	1	54	32	12	92	13
MIATNB	2.0956676440928463	2.5049525222216493	5.259659133425576	0.12428948279787812	0.031002742294610735	7.021764719377892e-5	0.9742998308799367	0.9946798516688834	0.9999505444996434	10	2	4	15	1	23	2
LINC00670	0.18141989926370206	1.2123086493345647	1.173898913588112	0.12431522379225488	-0.31666192315806896	-0.0028567809144720863	0.9825037090491728	0.9778839304387725	NA	3	0	6	0	0	3	1
HEIH	3.6642253085285565	3.868098478212612	17.195578575095887	0.12432776964640462	-0.10184439207333446	-0.014897040047835734	0.965568391386024	0.9861015732241935	0.9966138077912119	20	3	35	15	14	49	11
CAPRIN2	5.121187507008808	5.231342580204817	45.37797559776809	0.12438189976617531	0.30809448781101434	0.061591174743799104	0.9553138282319936	0.9135205372722359	0.9728940061217274	89	8	68	77	16	118	48
RP11-488L18.10	2.368199697050981	2.9967436883689214	8.544228048662147	0.12450261328279301	-0.6537697824455763	-0.03521636677803074	0.9833695408047328	0.9155094487465455	0.9638854270607002	1	1	18	25	6	19	4
RBM19	5.808370653276833	5.999780788317135	77.8764503417437	0.12462259272138111	0.1870012417492447	0.03160527860558821	0.9588904074890542	0.9585286767711111	0.9861115346819506	267	13	95	122	16	201	76
PRKAA1	6.754723304958995	6.804908410668047	141.0407030837685	0.1246491854724933	0.013259815488699284	-0.004022307601875669	0.9473977626548147	0.9948395377280768	0.9999505444996434	164	79	216	144	62	404	102
SRGAP2B	2.7721323046408806	3.2140005979237407	9.306451011792712	0.12466629501098415	-0.06517226964600789	-0.005858384820580436	0.9725794673361344	0.9931972992942586	0.9981997634210793	23	1	28	13	1	32	6
SCN4B	1.3254402909420526	2.0680553914979667	3.2992064380985986	0.12467429943061502	-0.17262961621991987	-0.007688986324932384	0.9803170239891912	0.9859940149901499	0.9969515244828931	6	1	14	2	0	14	1
PRMT1	5.005369049697062	5.129845481446384	41.8887070285445	0.12484336215038101	0.2673510959646786	0.05002408771331435	0.956039041355228	0.9313217269911493	0.9790182980705198	106	9	60	68	10	119	41
GPAA1	3.2727249267425655	3.8695550620550367	15.518733384219537	0.12490685395862051	-0.2578868880827487	-0.01771648223916403	0.9753729649681246	0.9656512885863908	0.9922512148662471	86	2	21	16	1	56	7
RP11-158L12.4	0.9109134831909456	1.844138625288513	2.8224937321656056	0.12502045215703456	0.32643835480926764	0.014386163524544446	0.983258255059675	0.97683740226314	0.9842644001491128	1	0	9	7	0	3	5
TTI1	4.289358134086607	4.570666619544002	27.186493035270196	0.12511006247645556	0.08383332015237861	0.01044066507153449	0.9635303202727109	0.9875731637475732	0.9969515244828931	86	4	34	59	4	96	19
PDE10A	2.4292865165962008	2.8043382277153484	7.549693869440157	0.12512548406650897	-0.252343220069112	-0.01928977811718711	0.9758655781066415	0.9719338882939517	0.9874621225779949	4	1	9	17	7	21	4
PNMA2	3.9628421231807995	4.081196649844169	19.537968034475703	0.1251265277922377	0.05846328540734894	0.006976937719121433	0.9588904074890542	0.9912525294077252	0.999361024589429	47	7	23	25	8	80	9
TTC9	2.5917678475555506	3.111161159420645	9.583418117239892	0.12514857754950753	-0.20031457053846818	-0.0152114609250192	0.977396861633957	0.979355585346581	0.9928226035501762	26	8	6	14	0	22	7
TMEM11	3.0601118801948077	3.3142989152081195	10.951107525319568	0.1252428081351294	-0.012429753718490817	-0.003639809870350792	0.9683823105870323	0.9972042279418717	0.9997975394004849	18	1	13	20	8	35	7
FBXL5	6.689561213515709	6.746610237959795	134.608233890896	0.12541953097150507	0.013499224727651242	-0.003545414743038144	0.9484986391910388	0.9948395377280768	0.9999505444996434	148	48	259	145	74	421	90
XYLT2	4.292008217144989	4.528594237997866	26.900509442939914	0.12543679319492534	0.1459752340723638	0.01904804826578754	0.9620082049248614	0.9767396066410605	0.9959118451901906	46	8	35	73	3	77	24
UIMC1	5.674914594742562	5.787272963049744	67.70058569866902	0.12553172242532726	0.1219338932282437	0.02162096178581389	0.9553054302838012	0.9748137687645452	0.9959118451901906	124	10	134	83	34	196	56
MITF	4.748879290656644	4.895534243543306	36.87326279862938	0.12558304509212534	-0.17976401050374374	-0.033292254896485796	0.9598748276903627	0.9641274658237283	0.9815666464666684	62	14	29	37	31	128	15
MBP	5.724162180026312	5.790188910937444	68.26886825551529	0.1255963751447227	0.0909058852805776	0.015306362458333278	0.9513076208943324	0.9809471013434997	0.9969515244828931	92	22	153	72	28	198	54
HEXDC	3.6365801163571896	4.110276438407655	19.11930658630216	0.1256226190895838	0.08822505682166228	0.011407961767445804	0.9719517564815662	0.9897968177304795	0.9969515244828931	51	2	51	29	1	52	18
SMYD5	3.051801299357939	3.493824694381086	11.882842952454254	0.12569465891180456	0.04830569957822831	0.005688097059359134	0.9725794673361344	0.9938895281592155	0.9983961900924626	42	2	9	29	1	32	11
DCLRE1C	3.845459219716697	4.140827806742894	19.65233464425688	0.12585620196968406	0.05902350761118632	0.005539962197192818	0.9649201880883004	0.9917837271309584	0.999361024589429	41	2	50	34	4	71	13
ATXN7L3	5.102186599789303	5.248669216928602	45.47547845187441	0.1258586072946507	0.21160283657023418	0.03732283763904812	0.957409242138212	0.9475209373666597	0.9822357522311711	111	8	60	93	11	136	41
RP11-797H7.1	0.9971389373178746	1.6268365945309333	2.157215603854836	0.12588538723599782	0.053999962080361126	8.407863890309748e-4	0.9774985855433611	0.9945171578850067	NA	2	1	6	4	0	9	1
TTN-AS1	4.2488120549286466	4.380319333219925	24.451165766308733	0.1258917749912507	0.14918077779058467	0.02030549425586214	0.9584270603735295	0.9730598131047888	0.9959118451901906	39	6	24	60	9	71	21
ZNF689	2.695798991221097	2.9667143618761442	7.928328358175216	0.12593963799380567	0.07480025354496993	0.004805782315793157	0.9684644432810455	0.9914078181210249	0.999361024589429	15	3	14	15	1	29	5
RAB34	4.12360755786706	4.245484940191874	22.25203870931148	0.1259771289629305	0.026161277749572852	7.758425385214387e-4	0.9588904074890542	0.9945171578850067	0.9999505444996434	48	11	20	39	6	82	12
B4GALT3	4.027552967417727	4.389171031104101	23.839626109760964	0.12602935356820957	0.09188766684908518	0.011575535922866254	0.9684644432810455	0.9873367504675984	0.9969515244828931	49	1	49	53	6	72	20
TAF4B	2.493816966452084	3.0137643922894184	8.244519033803725	0.12607631351086934	-0.1770064813202387	-0.012830037624772585	0.9764993346422254	0.9822100371917469	0.9963487469152031	12	0	9	28	4	22	6
ZCRB1	5.305670102874976	5.411162587062563	53.7165127305265	0.12609305181080113	-0.15693326551808187	-0.032482932577435404	0.9574815476490243	0.9659449249474832	0.9826016853157321	55	30	44	67	37	142	34
YIPF4	5.61698281863698	5.665774717896261	63.1517172110428	0.12611610721634622	0.009150961985182228	-0.0035269257927386982	0.9510285683084752	0.9962390166874794	0.9999505444996434	66	31	83	102	28	195	42
MRPS35	4.847266621982313	4.932562880527761	38.01459299563631	0.12614866665853908	-0.10594907643371544	-0.023771342657792145	0.9574815476490243	0.9811049872114593	0.9926375027355276	53	25	31	49	18	114	22
SERINC2	3.809485890119618	4.160070238898883	20.369824967339213	0.1261920551485829	-0.1724937406572054	-0.02026924672370845	0.9726408916253563	0.9769827247204449	0.9922512148662471	47	8	9	62	4	81	7
C2orf49	4.4561163058202276	4.583244257153462	29.931211489070687	0.12627444469469046	-0.22220963914173736	-0.03771003755117909	0.9598214260545677	0.9535096401086155	0.9802841471723875	36	22	24	34	16	91	14
STRADA	4.249418903339875	4.343857422758145	23.949836970360337	0.1263673071638871	0.08587496686403683	0.011786049785048902	0.9574576646652906	0.9851072376709474	0.9969515244828931	37	11	32	45	6	81	16
POLRMT	3.991691560518205	4.379831408502682	23.321491947428214	0.1264369107683487	-0.012844207001003171	-0.002815570144918101	0.9702244140417069	0.9965421827676069	0.9999505444996434	93	2	25	41	6	104	9
ZNF148	6.34360008932887	6.391929193733591	103.86006853980979	0.12655906941625453	0.14444653605125335	0.034978477204605174	0.9427440000059604	0.9562665441513554	0.9895320534075408	168	24	184	171	41	322	82
RNA5SP298	5.0488718544842905	5.657354889222079	66.09262284857458	0.12674899291543254	-0.06768631229349663	-0.008567028156586031	0.977396861633957	0.9937307039123249	0.9969515244828931	23	61	22	47	45	51	74
ZNF839	2.7160562007346196	3.0381825883478353	8.474922842539383	0.12691232018577292	0.06574961530288291	0.004175660626268471	0.97026460410407	0.9931972992942586	0.9996815027152848	18	3	7	23	1	25	7
KLLN	1.271489697773635	1.7131165444373597	2.8217255564115744	0.12735680028643756	0.08168574353511893	0.0021498371411534326	0.977157277486427	0.9937307039123249	0.9999505444996434	4	2	1	5	1	8	2
RNF175	0.2505816220159337	1.3135057566005124	1.8483350978960056	0.12738046679833606	0.8691010945690993	0.020203416428209536	0.9840380611398571	0.9300403905420268	NA	0	1	1	5	0	1	4
RP11-884K10.7	0.5304899099448843	1.2776894343785683	1.5724358563980216	0.12743475423348544	0.20171388832204604	0.005926159615295787	0.9808062233925111	0.9861991570869432	NA	1	0	1	5	1	3	2
PPIA	7.603762332772297	7.683836762810793	260.2881016463728	0.12744270372599972	-0.043588153500224144	-0.017387066749327502	0.9513076208943324	0.9914078181210249	0.9969515244828931	420	134	166	345	151	819	161
SEPT5	2.820824453741591	3.2688851262453604	9.807613450196081	0.1275243926419599	-0.11640774558797752	-0.009182775354259598	0.9726408916253563	0.9865903055733198	0.9969515244828931	39	2	22	7	1	33	6
POLR1C	2.388613142014158	2.726278087986612	6.445434889424683	0.1275886203151975	0.014927322945561861	-7.211818955928709e-4	0.9722837625871719	0.996790579052398	0.9999505444996434	20	2	4	12	2	26	3
SOX4	6.531185076137192	6.69462775117528	130.07104738603888	0.1276095468595205	-0.10341450233580206	-0.023554021745611074	0.9574815476490243	0.9817786586274811	0.99247766872203	227	28	111	145	118	467	61
CEPT1	5.017507158046982	5.1155949356736805	42.96862615952484	0.12764113833463245	-0.12661555446931888	-0.027855418742879317	0.9584270603735295	0.9757990302268528	0.9897893163594963	34	19	64	60	27	136	23
PSMD14	5.3248007313764525	5.399423913235361	52.55135611969399	0.12777246020080674	0.05695305778751636	0.0064716615357825105	0.9540831681097758	0.9895851808264691	0.999361024589429	86	31	40	80	19	136	43
HCLS1	7.232915870477401	7.432555757146348	219.22494843291744	0.12800132208566714	-0.22188732557318933	-0.037052307783577744	0.9610431687023885	0.9517185964866285	0.9802841471723875	164	164	481	145	72	592	132
TMEM168	4.683698324075657	4.807246681275524	34.369808610851614	0.12809017255254995	-0.07226948997065746	-0.01632074601247595	0.957409242138212	0.9879077886288335	0.9969515244828931	55	8	34	42	29	104	21
SLC51B	0.5664240195157363	1.2100602198905044	1.3433010367506097	0.128348217706724	0.28011052551642374	0.006645589330385927	0.9764993346422254	0.9776596695593642	NA	2	0	2	2	1	5	1
TMEM158	0.5304899099448843	1.2794268826672959	1.6081297694719072	0.12841827328953748	0.19404378123041466	0.005599040945709267	0.9808062233925111	0.9872118740743597	NA	1	1	1	5	0	3	2
PANK4	3.7286692273958315	4.002844414903272	17.766555404004873	0.1286532088654069	0.02024120386381213	2.706148749139797e-4	0.9645933192649423	0.9948395377280768	0.9999505444996434	50	4	44	17	3	68	10
DENND4A	6.42521547267352	6.464865909419991	109.82038063401248	0.12869376841004834	0.1122558764526193	0.024735657062336013	0.941509401379052	0.9703909886223758	0.9959118451901906	164	40	224	130	38	337	84
SIRT7	4.115367872639726	4.33277024048844	22.859820380933265	0.1287836845978281	0.10770137921635775	0.01296131766077199	0.9598214260545677	0.9832793731548807	0.9969515244828931	56	3	46	37	6	89	14
CDK4	3.8031810534339914	4.029145366925828	18.723874368660407	0.128821118724088	0.3256488106485358	0.04238691905749541	0.9619477793989358	0.9364079989944611	0.9792151624662218	46	2	19	32	8	47	21
GGPS1	3.948072079632976	4.048992807765163	19.380221424378323	0.12882438210217825	0.1781261710571709	0.02506314507796551	0.9575005607550825	0.9648296329059166	0.99247766872203	30	8	38	20	6	55	17
RP11-676M6.1	0.928860814167958	1.6703951799797299	2.103119018926795	0.1289260224469561	-0.06865489825844759	2.0162692181905517e-5	0.977396861633957	0.9938895281592155	NA	8	0	6	2	0	6	2
ZNF408	2.035668083614617	2.662937173831068	5.740152869207236	0.12895047851698085	-0.21425853229318942	-0.010770533832875831	0.9766416810200522	0.9778839304387725	0.9964395820198222	22	0	5	16	1	17	4
SLC37A4	3.141811459558825	3.4504863475002736	11.677686954878546	0.12895971181392668	0.14643307442060433	0.01364694163846865	0.9665728844126481	0.9817786586274811	0.9969515244828931	19	2	15	35	2	33	11
NSFL1C	5.2000667475701645	5.321012282013149	48.143981018822345	0.12895992550151297	0.08522655683790362	0.012210796508512764	0.9553138282319936	0.9840967822792366	0.9969515244828931	92	8	98	62	22	187	27
GEMIN5	4.088026364857621	4.28236864896604	22.30941444203187	0.12909879996276863	0.21656743316252874	0.03040777027563017	0.9588904074890542	0.9561746870400863	0.9862356134155658	50	6	41	37	3	69	20
EXOSC1	3.7020017713581352	3.852265999223254	16.41260468526459	0.1291042073169793	0.2470563081158113	0.03173085394317277	0.9588904074890542	0.9497553243974364	0.9833627354083696	21	4	29	32	5	46	16
RP11-1336O20.2	-0.09698400759493862	0.9919038390849589	1.2128744859672351	0.1293244279628163	0.18844661340648758	-0.003052870940980222	0.9835676167176777	0.9865408548420206	NA	0	2	1	1	0	5	0
CXCR4	6.061876127951937	6.58675558035383	119.65802094230783	0.1293440124647641	-0.6434701204684384	-0.05274018450092915	0.9766728664235872	0.8875698422821846	0.9425031881658817	32	35	545	74	50	244	63
CIAO1	5.617877068746371	5.69897649526172	63.16923965743633	0.12953940453701948	0.14496901267959714	0.0290551409659673	0.9484986391910388	0.9615882340752923	0.99247766872203	157	20	96	94	14	219	45
SEC24A	5.909275243741313	5.9397191247362064	76.26150100343467	0.12956796324155817	0.07576630539500862	0.014997524036294731	0.9425591655018325	0.9831758203436772	0.9969515244828931	93	30	118	111	35	240	54
C1S	9.255488902089386	9.306237601421959	801.1399780202155	0.12975716114770566	0.038994982839893846	0.0020196048960740686	0.9380513949648512	0.9917837271309584	0.9999505444996434	1491	287	828	768	521	2445	566
ATRX	8.363618294868905	8.407143289912215	426.2057086958291	0.1299209105114696	0.0830871542726466	0.015924515603863654	0.9380017224023356	0.981740636261243	0.9969515244828931	741	129	858	408	190	1517	267
CDKL1	2.89675710421363	3.3689422728257257	11.73100348484005	0.13005763583685778	-0.06625978456161853	-0.006639879398835915	0.9742998308799367	0.9937307039123249	0.9971206659547955	23	0	15	13	11	26	10
PRPF4B	7.222373265716778	7.280041150382359	193.564214885091	0.13027691111755638	0.14025056351281764	0.033670599929017664	0.9423133060793112	0.9600498031088545	0.9897893163594963	370	38	359	290	75	571	159
RP11-386I14.4	-0.3942582926497339	1.187049362343326	2.3904304781585006	0.13029207121086522	-1.441510516956553	-0.015184452734022443	0.9848605153391016	0.9122343556768912	NA	0	0	0	0	6	1	1
TPT1P4	-0.09698400759493858	1.1224929123441436	1.413094541541743	0.13033838779403306	-0.2645257149171247	-0.007738691099666057	0.9840112128838461	0.9861015732241935	NA	0	2	4	0	0	5	0
GOSR1	5.780374053667411	5.835954869594275	71.19971282622876	0.1304976205364191	0.0017772860772388515	-0.0057824708866152305	0.9480675175480345	0.9994770650661123	0.9996815027152848	92	39	70	123	28	232	44
PIN1	4.591422844471895	4.753268350650869	31.73887083687795	0.13069893026046547	0.08364147230960711	0.010540278810610116	0.9575005607550825	0.9859940149901499	0.9969515244828931	97	5	48	34	13	112	21
TRAPPC3	4.278478805924179	4.378285982832827	24.56487606342045	0.1310193192229972	0.03017743450466534	0.002218135780620663	0.9574815476490243	0.9938979576074572	0.9999505444996434	32	9	35	44	11	99	11
EPHB2	3.108207604918479	3.3696405927118387	11.153761347625322	0.1312411174761633	-0.02093789319306954	-0.004938416785613751	0.9673955928859655	0.9949750002548088	0.999361024589429	26	2	8	24	6	44	5
DOK7	0.1673622272549885	1.2334788528881504	1.1628620596880634	0.13134141186662598	-0.35420866826298775	-0.0028515913108918493	0.9814897446124685	0.9759629398988832	NA	8	0	0	2	0	3	1
HIAT1	5.570643643138948	5.632626616963049	61.95258188004077	0.13136821704347879	-0.021660362400652593	-0.01015058262274352	0.9503650099288559	0.9945171578850067	0.9971206659547955	74	27	99	57	37	181	42
PTPRO	2.6980461542052754	3.0699928216706867	8.885710898469062	0.13150814018008505	0.4035061147816311	0.03278985785866043	0.9719517564815662	0.9404491622849548	0.97971866353386206	22	2	20	4	2	18	12
NDUFA13	3.9725369286755043	4.063649872716259	19.53557696515453	0.13160804078329533	0.0632844841257543	0.008035604777597204	0.9574815476490243	0.9903825359050754	0.9981997634210793	45	8	19	26	8	68	12
ZNF205	1.7963603207068353	2.738866802057311	5.815209160994492	0.1317770031139448	-0.528898854810521	-0.02067306955048351	0.9810489836008306	0.9404491622849548	0.9802841471723875	36	0	8	9	0	20	2
CLTC	8.869789823317873	8.906243233907748	607.2706600161753	0.1318423369467812	0.06104858346680128	0.008594522984854807	0.9342090144845817	0.9861991570869432	0.999361024589429	1081	268	529	733	331	1814	447
ICT1	3.125515585941246	3.4684050964052506	11.731511815391885	0.13191080228799484	-0.03533201095126164	-0.005468478949286482	0.9686705128519828	0.9945171578850067	0.999361024589429	41	1	11	20	5	45	6
TRMT1L	4.34579282806015	4.463138739008026	25.860629967565774	0.1319651450492717	0.08517479210650165	0.011617084524903782	0.9565175255352052	0.9851988146549971	0.9969515244828931	45	11	39	46	6	105	13
UPF1	6.40709819088856	6.513555044180551	112.5861520099229	0.13236637341337462	0.17836230222772617	0.03662158222297025	0.9503650099288559	0.9517185964866285	0.9843443917074193	294	30	163	193	21	316	101
C15orf65	-0.48048374677666295	1.0771747232821511	1.3201147930425268	0.13244114690803005	2.3106990038678403	0.028721086498251367	0.9847872606327888	0.7778170497692413	NA	0	0	0	3	0	0	5
C11orf74	3.7571409799907727	4.039657408827237	19.623612854266085	0.132479260877238	-0.19577559198043412	-0.024968546355997462	0.9639487264990471	0.9719338882939517	0.9862356134155658	39	2	18	21	20	60	10
IPO11	4.0565915967389525	4.313815709978866	22.855423513631216	0.13250693107383946	0.041733707797218494	0.004392779553592893	0.9643689519700495	0.9938895281592155	0.9997902776782008	69	4	13	54	7	68	18
CD33	3.6465735706538775	3.9033921521539297	17.63533446132572	0.1325122258500117	0.07025944164053559	0.006055939755441958	0.9697257473666943	0.9914078181210249	0.9986160182498864	31	9	41	6	5	38	17
ADRM1	4.952929001754561	5.158177208601054	42.46116271816768	0.132628737304269	0.06366566898586208	0.006885407378124901	0.9588904074890542	0.9899755365888564	0.999361024589429	133	15	55	66	5	164	24
ACE2	0.770715722929138	1.8853755054019132	4.238389465988974	0.13265231785872994	-1.1876939130483084	-0.028878866635603875	0.9835676167176777	0.8971583131789402	0.9368077191746279	2	0	0	4	9	6	1
ZNF708	4.307388446514065	4.620478395571774	29.081183394663686	0.1327538732307285	-0.07729944877837783	-0.01417006765337487	0.9664676165097092	0.9897968177304795	0.9969515244828931	39	17	56	55	2	118	11
SLC35B2	3.686124310042997	3.8178271580085203	16.272443855821187	0.13282357631996153	0.14895716318691696	0.017466064365977987	0.9590493910733475	0.97683740226314	0.9964395820198222	29	6	12	34	6	46	14
EDDM3CP	-0.4460540182761208	1.1819222064818498	2.2776484320929122	0.1328963687217901	-1.445385900424547	-0.01640871046049552	0.9847872606327888	0.9093208111578895	NA	0	0	0	0	6	3	0
C11orf57	4.823089998648439	4.905822117808623	36.67658918586462	0.13295311357256123	0.021200060256541975	-3.687204011045696e-4	0.9541461046277209	0.9945171578850067	0.9999505444996434	78	21	29	50	12	112	25
PLIN5	2.4689559489328974	2.768801277578753	7.2381145189023295	0.13297813762866012	0.12684927175538113	0.00831521132644041	0.9706638819324805	0.9861991570869432	0.9969515244828931	6	1	16	8	5	17	7
RAB11B-AS1	0.5998365995406331	1.3328409664176475	2.043991887278611	0.13300621473593321	-0.15151350055012475	-0.006448518181610399	0.9800786154571967	0.9912525294077252	NA	3	3	1	1	0	5	1
TBC1D23	5.187241140223993	5.390525260066834	51.532303240046154	0.13306789820904308	-0.08757927054154607	-0.019011961612697303	0.9581942439738802	0.9859940149901499	0.9959118451901906	78	7	55	82	44	195	22
DHRS7	5.158180371760076	5.284374940010917	48.627914370791295	0.13330805548667193	-0.15086374855257167	-0.03092235967319715	0.9555291673323071	0.9704975022895399	0.9856448362128853	64	16	40	63	42	154	25
CTA-384D8.35	-0.1487797332213255	0.9847478576758677	0.7236232412965827	0.13332055116886052	0.2839482456332765	0.001995611213977257	0.9810489836008306	0.9817615164285635	NA	0	0	2	3	0	5	0
HPS1	5.450387795525279	5.509758872342685	55.78030541700001	0.13332450500765977	0.0968231849106227	0.017472367200096622	0.9475052221506838	0.9778839304387725	0.9969515244828931	144	18	54	72	24	180	40
PNKP	4.458824528353547	4.5677712558200625	28.066906936574846	0.13339275682911877	0.08373912099083212	0.011016497108468833	0.9558978021492981	0.9856000738641321	0.9969515244828931	78	7	36	28	13	95	19
AGBL3	1.8070523028925323	2.1442295009968166	3.925041765636923	0.13343152746966433	0.1492278677236944	0.007710052908560427	0.9711795691952265	0.985041513392189	0.9969515244828931	5	1	5	8	2	16	2
KLHL32	-0.14877973322132554	0.9852687694377348	0.7251198989323056	0.13362881795892656	0.28173201363000655	0.001964446277883329	0.9810489836008306	0.9817786586274811	NA	0	0	3	2	0	5	0
OSBPL2	5.755487034450471	5.8202127546296065	69.65494462018931	0.1336788765356952	0.0913929570298685	0.01554915062237188	0.9474058015718274	0.9800017505109172	0.9969515244828931	84	25	155	89	24	211	53
LUC7L	6.146715892466948	6.233765203046335	92.44726813067267	0.1336988281910706	0.1360741040791956	0.027448636454827795	0.9466574842194925	0.9655481720375215	0.9926375027355276	161	17	194	146	32	296	71
BBS4	4.2893050434402635	4.383122317993039	25.03589597760548	0.13370433266551954	0.2207715365164503	0.035898424760238856	0.9549539730295361	0.9482572486801601	0.9822357522311711	46	6	30	29	15	65	24
C15orf57	3.5587742075820583	3.7232208879736373	14.70153663135222	0.13381895927370036	0.09125619851683729	0.010070892626518986	0.9588904074890542	0.9861991570869432	0.9969515244828931	31	6	25	21	3	58	8
GSR	5.694833188460111	5.762233653240318	67.77311544844648	0.13386842277256042	-0.037439484097625916	-0.014508715458998414	0.9484986391910388	0.9931972992942586	0.9969515244828931	112	30	61	78	43	235	36
USP22	7.085671648381403	7.121924176491623	173.50094396829124	0.1338766991719364	0.1476015210862783	0.03922873449824938	0.9342026759788007	0.9526218423586523	0.9862356134155658	411	48	206	277	62	533	138
SCEL	5.66627638933292	5.8506426554113675	70.34076130970799	0.1339447940454206	0.08740898134336868	0.009184239657337388	0.9588904074890542	0.9851072376709474	0.9981997634210793	152	29	54	163	15	327	26
MRPL36	3.112087323101593	3.264243962968808	10.485742475020926	0.13413094254807498	0.10612740922886925	0.010476240015463776	0.9609706246190493	0.9859940149901499	0.9969515244828931	26	4	10	14	4	36	7
SNHG3	6.516345864480944	6.6198353809003745	124.35798799864142	0.1342364989235231	0.055069729478263225	0.005236178967778259	0.9538395135758042	0.9899755365888564	0.9997902776782008	150	54	82	201	78	274	113
DTX3L	7.26446995243941	7.320991201655555	200.93093781207367	0.13434655380253224	0.040082436115073034	0.0024492068374750145	0.9416396411526506	0.9914078181210249	0.9999505444996434	227	101	234	406	65	648	134
FAM13B	5.416058225680751	5.5317883865878	56.24683698400375	0.13436813538057382	0.06136973116785003	0.007125266994480695	0.9522213085349602	0.9886947253236122	0.999361024589429	100	10	117	64	29	215	31
PRDX3P4	1.063120665773781	1.6408440701768083	2.1605144526869955	0.1344049862816593	0.19298953134301933	0.006226471990906103	0.9742998308799367	0.984120788079159	NA	4	1	4	4	0	10	1
EZH1	6.0298245405599395	6.127433508873548	85.75316170912616	0.1345666663718328	0.1777990018892053	0.0370044015494751	0.9478292395623403	0.9505827292842574	0.9853255803882789	169	14	166	133	30	253	74
MMP24-AS1	5.1966432822091395	5.337780981918116	50.58414889060666	0.134634233317969	-0.053312880384015944	-0.013234224914223323	0.9569145715581564	0.9914078181210249	0.9969515244828931	64	38	37	89	13	127	38
MRPL9	3.594373153725784	3.8284981314017688	15.955476990305911	0.1347856761410818	0.04940168578869368	0.0024646369644522417	0.963128621814395	0.9937307039123249	0.9999505444996434	27	3	18	33	9	74	5
SF3A2	5.054939264401233	5.194685623590549	43.590502970308215	0.1349706863139437	0.12644386209191036	0.01928154871332011	0.9545681880056113	0.9749785801268303	0.9964395820198222	109	12	55	87	9	179	24
METTL21A	2.459438655921729	2.6844302375633586	6.893724949959777	0.1350147891507178	-0.0023247134590321183	-0.0018435448860137011	0.969260253116905	0.9997801112166467	0.9999505444996434	10	3	9	5	5	25	3
ANKRD10-IT1	3.1378753782345123	3.286187394049131	10.904611596660192	0.13510455164373394	0.1265241352252035	0.012320199393227696	0.9611919514131998	0.9834446426089801	0.9969515244828931	11	3	17	18	6	31	9
DEPDC5	4.1633014015610925	4.530177486618835	26.49390662450934	0.1351581701116214	0.25833491717503904	0.03328986619235076	0.9641092537540884	0.9525575638772386	0.9802841471723875	97	3	39	38	3	68	29
TUBB	8.05393367694188	8.10268923937234	347.0314420482333	0.13526612828454135	0.0842082443426116	0.026319699354282508	0.9375408851213349	0.981740636261243	0.9969515244828931	764	181	298	421	123	951	282
GPR89B	1.926652653761983	2.369367176531042	5.348812661207155	0.13530419945696903	-0.22552069214314074	-0.015296097217879437	0.9764993346422254	0.9778839304387725	0.9922512148662471	2	5	10	7	1	17	2
CCDC22	2.976865416314094	3.2802037057903655	10.134659541648597	0.13549790436523168	0.005270537388077511	-0.0012971806757789272	0.966209050505419	0.9991951645864102	0.9999505444996434	39	3	9	14	2	37	6
IFT88	4.268725794643928	4.419294778404302	25.29279670049426	0.13554839722988565	0.21516068710395625	0.03160743405979999	0.9574815476490243	0.9525575638772386	0.9861115346819506	39	11	52	33	4	69	24
GOPC	5.3392433067935405	5.379933343570833	51.3986323230498	0.13564806281736053	0.050590821809549734	0.008015544588900534	0.9432994608588554	0.9897968177304795	0.999361024589429	75	26	58	80	20	170	33
PIP4K2A	6.63725810550815	6.753071865681838	136.024293806725	0.13576624308562737	-0.10250598545147607	-0.025380683052287346	0.9547362781564765	0.9800017505109172	0.99247766872203	116	82	278	116	56	412	82
FKBP9	6.1594678373309915	6.2137367924469356	92.68232315462492	0.13576808817200453	0.05273980820525034	0.006916353007726209	0.9445326906009518	0.9891989363985687	0.999361024589429	221	41	91	85	43	271	69
EP300	8.201218397714102	8.220553939261121	373.8728892407231	0.13578641639984831	0.1371830843184531	0.041901624051217154	0.9229212638307438	0.9562190523915074	0.9853255803882789	685	103	630	546	143	1216	277
ATXN3	6.277311080173115	6.359845994965773	102.59837499211011	0.13583069549249616	0.048076009529051215	0.005167219460761076	0.9499148498064184	0.9911773444933061	0.9999073815447775	112	38	235	94	47	273	83
EXOG	3.51666371347985	3.7423868820594866	15.006781482534636	0.13592418513296833	-0.023474380165044773	-0.006001947681183053	0.9623643506161277	0.9946885723018741	0.999361024589429	29	7	12	37	3	58	7
ADH5	5.939818942980504	6.017750409086024	80.34579505966332	0.1359521119107702	0.039089009903252134	0.0015655910080588898	0.9497606412795656	0.9919465466665934	0.9999505444996434	178	31	67	99	43	321	38
ZMYND11	6.3992091280753876	6.469401586218573	109.35308637935168	0.1359586986697142	0.13569615501195717	0.029062905411468148	0.9427419681105526	0.9630774289372659	0.99247766872203	282	28	196	117	34	344	85
CRHR1-IT1	3.069234097622118	3.3313249773676636	10.827091258639177	0.1359973098162748	0.1394986971104611	0.012176803792137873	0.9643689519700495	0.9832484684417312	0.9969515244828931	11	3	27	20	2	30	10
CHMP4BP1	1.5932215935015015	2.163514713164758	3.6247604581153956	0.13617497493208294	-0.04921680300299694	-0.0027683602852587885	0.9741034944567606	0.9945171578850067	0.9997902776782008	14	1	5	6	0	14	2
TTYH1	1.0113249401473943	1.8040544483110956	2.364513133349658	0.13624281750934775	-0.14516155233152458	-0.004396326392773749	0.9766603537579744	0.9892436302877298	NA	4	0	10	4	0	10	1
POLR3B	3.298733108509145	3.726873653881296	14.545111275385873	0.1364484093461472	-0.24779486312015092	-0.02275972223150237	0.9741494760131955	0.9656512885863908	0.9861098294065441	48	3	4	36	6	55	5
SRSF9	5.111315864411244	5.194142266343614	44.568636469476196	0.13647581565282701	0.05375613075706948	0.006580601539124368	0.9484986391910388	0.9900961661960963	0.999361024589429	65	10	55	82	26	153	28
WARS2	2.870240115222996	3.219679500433027	10.818812980987627	0.13655065779343642	-0.11928863477348264	-0.01132340260420748	0.97026460410407	0.9872454008205503	0.9969515244828931	14	10	6	21	1	25	8
THSD7A	2.904712996754946	3.134859234749435	9.210800480314159	0.13667069113344024	0.10604999766736985	0.0082242481500016	0.9621826149346835	0.9862837082946823	0.9971206659547955	14	2	11	24	3	30	7
AC011284.3	0.35278625524687157	1.5029048909806677	2.5317401485600244	0.13687467972193681	-0.27916913444289965	-0.011496706072361659	0.9835676167176777	0.985041513392189	0.9822357522311711	3	0	1	0	5	9	0
RABEPK	3.211639557446612	3.439234177031937	12.65555126311083	0.1369655410600585	0.029488638415560948	8.958755443757503e-4	0.9684144059885225	0.9945171578850067	0.9999505444996434	35	6	9	6	7	29	11
KATNA1	4.100884975097879	4.182942975576422	21.62041135776142	0.13705418114515974	0.32089764270618504	0.05295001679368298	0.9541461046277209	0.9258073887929442	0.9757077656957653	38	7	28	24	10	54	23
ITSN2	7.672660089624485	7.712106315779861	262.92897208081524	0.1371399575542566	0.1195169426305313	0.02912986299816632	0.9323671273696301	0.9660073692237923	0.9926375027355276	458	63	461	311	133	778	209
ARL4C	5.3441616530686025	5.619216167404928	63.332536198723396	0.13718333170727345	-0.5059324931791022	-0.06329429268805505	0.9612090035190307	0.895831808036459	0.939502945122661	46	59	53	43	40	163	26
IDUA	2.8478091589210486	3.1851686498457537	9.298614674290944	0.13734776247756358	0.11705186343586328	0.009592238847957913	0.965568391386024	0.9859940149901499	0.9969515244828931	25	1	22	11	2	29	8
FOXRED1	3.630002088040007	3.790839232858049	15.51840543839234	0.1376663288535338	0.14657687308956552	0.016900115355776055	0.9580507253808119	0.9772928822243775	0.9964395820198222	40	4	14	29	5	51	12
AKAP17A	5.610220436758685	6.153810956767816	86.79763413333193	0.1376781089495765	-0.12889756382582657	-0.010032479933199017	0.97498709216477	0.9837877256134221	0.9969515244828931	289	1	174	103	36	206	69
SSPO	1.7215746160835184	2.2217705714461307	4.002494074080203	0.1380565324105221	0.10282595764153034	0.005808470180640617	0.9726408916253563	0.9913015922829794	0.9971206659547955	9	1	9	7	0	11	4
MEGF8	4.93331205369779	5.177910187066991	42.94329153886105	0.13825541789822632	0.061733832369847245	0.008446047420659937	0.9588904074890542	0.9912525294077252	0.997521876723425	157	5	38	76	13	137	32
LMNB2	5.762759243232371	5.960398606516848	75.75984757685862	0.13827325898934628	0.030474437585774592	0.0038391315193322135	0.9574815476490243	0.9943280182771755	0.9999505444996434	273	21	59	139	13	235	55
SLC39A10	4.509365229475783	4.638233363969447	30.14689730870579	0.13835555183793785	-0.0809584595357049	-0.01776038057075881	0.9574815476490243	0.9861991570869432	0.9964395820198222	39	10	57	26	20	112	13
BSDC1	5.840463678254882	5.87847972548658	72.42291291311027	0.13849773357708836	0.16553783030282013	0.040268906572586555	0.9360287751865819	0.94799324979036	0.9842383021285069	108	23	119	122	25	225	58
ADAT1	4.12304944119939	4.314540436947259	23.332342675617003	0.13850254680548477	0.009793871700933035	-0.002489385489623652	0.9581942439738802	0.9972261304911323	0.9999505444996434	44	13	26	47	3	84	13
WAC-AS1	4.322157624532025	4.403963051568874	26.071358185995685	0.13853442445472383	0.0976366582083588	0.01257053904955989	0.9554162695202081	0.9840967822792366	0.9969515244828931	29	12	26	33	16	62	23
MICU2	5.0420074634885355	5.14091103553019	43.839103678055594	0.13885949759506555	-0.08873478816133637	-0.021969831318689285	0.9521840024008658	0.984502889439679	0.995398434786083	75	30	38	48	18	152	21
SUGP2	6.225024858914388	6.479513387400689	109.1265354405697	0.13892661555280586	0.12672763823996971	0.019901470105751672	0.9590928549759171	0.9778839304387725	0.9959118451901906	303	17	226	187	12	283	101
STARD3	4.450186050059326	4.606840887519637	28.525793278648333	0.13907277006858554	0.05269490963130604	0.004399249616313986	0.9574815476490243	0.9914078181210249	0.9999505444996434	92	8	38	27	10	116	14
TIMM17B	3.4913606571447353	3.6121600097229414	14.515342895515692	0.13926471765928267	0.04482728431531348	0.003514881160440989	0.9588871884021603	0.9938719387223957	0.9999505444996434	18	10	13	21	5	39	11
NLK	5.1161798015989834	5.20016869970136	45.19478005470223	0.13942230324446514	-0.0032907039494325	-0.0060831741245234335	0.9490163822265089	0.9991951645864102	0.999361024589429	53	27	62	74	13	158	25
DNAJA1	7.51466950516902	7.5902381039422036	242.0668003500535	0.13952369183334307	0.03758604892551668	0.0023988885086484403	0.9391806963363404	0.9923129645832324	0.9999505444996434	363	49	356	310	167	771	164
AKAP9	8.325901123431564	8.354901077625305	410.4373401693274	0.13955867740075448	0.1421800177056678	0.04099989405808852	0.9246341564011189	0.9562190523915074	0.9859649335727403	805	123	768	536	129	1250	326
CTA-363E6.3	0.85006693813072	1.4788700034175024	1.9045863290330078	0.1395760707136722	0.1547519122206978	0.005274218496597327	0.9754929226328269	0.9892436302877298	NA	4	0	5	1	1	5	2
MYNN	3.3571392861726643	3.5498279023315717	12.82651390483276	0.13985698673874894	0.04733791904677202	0.0029787693342981122	0.9588904074890542	0.9938719387223957	0.9999505444996434	22	3	31	14	5	49	7
C5orf34	1.6246128548576975	2.0323725210953913	3.5509335037476695	0.13987572940103055	0.27325970586060416	0.013834780890730071	0.9718868505415602	0.9720881801490024	0.9926375027355276	10	1	2	6	1	9	4
RP11-876N24.5	1.4735000989845883	1.8899481123647783	3.019189959408274	0.13987929335893953	0.1449320240900675	0.005989594112211458	0.9718868505415602	0.9861991570869432	0.9969515244828931	6	1	2	7	1	11	2
TAF15	7.603492644784222	7.618815897206607	247.08764587797708	0.1399735665069045	0.11251971734282833	0.030793034474674817	0.9208067280673398	0.9656512885863908	0.9926375027355276	369	112	320	380	90	818	173
BCL7C	2.7422892621307926	3.3270034076561497	10.564810254215068	0.14023265185085923	-0.1769611276628662	-0.016151196725741064	0.9755188115803536	0.981740636261243	0.9928226035501762	36	6	11	17	0	44	3
TBC1D24	4.283707990330661	4.374484883440077	24.81596659540977	0.1402362470556779	0.02632163786620593	0.0011450878380108713	0.9554162695202081	0.9945171578850067	0.9999505444996434	55	11	18	36	11	80	16
DPH7	3.8222240282110453	4.05679838792227	18.668390273674973	0.140312497445252	0.18813831127521227	0.02331115709410313	0.958150353941818	0.9659449249474832	0.99247766872203	39	2	37	34	5	60	16
AC074212.5	0.16736222725498853	1.1452276952094629	0.9003179445926962	0.14046615833145348	0.7063172781329247	0.010910642057085647	0.9764993346422254	0.9325217224458358	NA	3	0	2	1	0	8	0
CUL3	5.92061921894093	5.971007737401883	77.46341557346472	0.14050276282036625	0.08684390739096812	0.01647244849841104	0.9384187965641793	0.9800017505109172	0.9969515244828931	112	22	100	136	40	289	45
RCC1	4.2277526244316865	4.782523916818218	32.5531385721918	0.1406039942668756	-0.4659497097690806	-0.033847861229962625	0.9726408916253563	0.9300403905420268	0.9757077656957653	39	3	10	149	15	76	19
MTND1P23	2.716614838380901	7.620155871237818	263.61429887410304	0.14061003125216856	-6.080917330856517	-0.01860275888316023	0.9877976426324421	0.5225376147250003	NA	1	660	4	1	8	16	3
AFTPH	5.1790665436697525	5.258557707232076	46.73996328989619	0.14061952007942793	0.08173507181796547	0.012631995668764717	0.9467237818637256	0.9840967822792366	0.9969515244828931	73	11	90	49	26	146	34
SLC35A5	4.230085050519542	4.381811203881294	25.65359594220043	0.1406479023111472	-0.13326970291389714	-0.022110995367467943	0.9574576646652906	0.9778839304387725	0.99247766872203	31	7	22	33	24	70	16
LPAR2	2.3268782279222537	2.96944146327541	7.432403500114135	0.14067259846604296	-0.25665474980783476	-0.01566154801241473	0.9741494760131955	0.9722674851806793	0.99247766872203	21	0	25	10	1	25	4
MRPL49	4.109698869378421	4.349293283554727	23.070183331537763	0.14069299467921223	0.11665604806742076	0.013254993687757052	0.9588871884021603	0.9819895755360705	0.9969515244828931	56	3	37	45	7	106	10
MYL12B	8.036680902772632	8.07659789665847	341.98276745288194	0.14069846970471528	0.04697407021493048	0.0039003163603906657	0.9303274323887814	0.9899755365888564	0.9999505444996434	478	171	358	380	188	1016	248
PYCRL	1.5049116992960736	2.1989185562715354	3.778525515154966	0.14089151910389244	-0.22533172193544532	-0.007376755459922227	0.9755587724448807	0.9811049872114593	0.9969515244828931	20	0	2	6	1	10	3
TNFRSF21	5.030989103074886	5.19364317040452	44.414762005463494	0.1410905545969786	-0.08292090308787332	-0.01749687293586616	0.9574815476490243	0.9859940149901499	0.9964395820198222	51	17	35	130	16	159	22
RPL8	8.057928046528296	8.076262497748095	339.2020143207708	0.1411472193951424	0.1186666666379595	0.032818423390743014	0.92057305817198265	0.964225587274522	0.99247766872203	696	136	348	513	128	1128	239
SYT7	0.9303475603198389	2.16010173666394	3.565668258838942	0.14116220206202829	-0.9953770088141789	-0.020222615681066973	0.9810489836008306	0.9060072798022395	0.9728940061217274	3	0	1	26	0	6	2
LYRM2	4.4812832504853395	4.66048728355255	31.66068329237865	0.14139175902538495	-0.27822310774629605	-0.04078955816971961	0.9610431687023885	0.9458357381644424	0.9772635351870352	43	22	13	47	18	84	17
TSPAN13	5.081551007788383	5.162649943160512	43.92971259710274	0.1415824208592431	-0.007085067827335343	-0.006653868840990923	0.9502100827422908	0.9975369207992716	0.999361024589429	61	17	41	77	25	166	21
SYMPK	6.0216813924151955	6.236895483999189	91.80140153748744	0.14165080311804698	0.0832196061093037	0.012656271588612088	0.9574815476490243	0.9859940149901499	0.9969515244828931	257	19	156	180	10	296	68
PCDHB2	1.744079656853818	2.1554049863082296	4.251693135762734	0.1417430931461834	0.1004371725195605	0.004623632537794028	0.9728474738919393	0.9914078181210249	0.9981997634210793	13	1	3	2	3	10	4
ZNF502	1.8721472846154805	2.4063824357158707	4.7228395180943465	0.1419275102914119	0.09296995438820947	0.0062717281219322775	0.9726408916253563	0.9917837271309584	0.9971206659547955	15	1	10	6	0	12	5
RNF181	3.6532355875134073	3.824611797894248	16.10183387420336	0.1419775648070591	0.044569260761542634	0.0031140273725051675	0.9588904074890542	0.9938719387223957	0.9999505444996434	41	7	21	15	6	70	6
CRELD2	4.140074876930789	4.46446849571241	25.705565967328127	0.1420042989786074	0.09606452547605059	0.011700294936908034	0.9622980986940212	0.9861991570869432	0.9969515244828931	73	1	36	36	13	73	22
PPAPDC1B	4.309875566335614	4.3948538916254405	24.71996690975116	0.14218818668270677	0.09445327812946132	0.01534458129610691	0.9503650099288559	0.9832484684417312	0.9969515244828931	41	9	34	43	9	98	13
RN7SL4P	7.816628025849993	8.05943593335946	342.35576166147973	0.14230297076255286	-0.042138065809204144	-0.010290689073408604	0.9584270603735295	0.9938719387223957	0.9969515244828931	277	286	214	335	171	568	328
C6orf201	0.6236437237419833	1.368813137074183	1.8777963439128929	0.14230754695418613	-0.20609830558472841	-0.006754003267364301	0.9810489836008306	0.9859940149901499	NA	0	1	5	2	1	5	1
NCOR1	8.428240748223297	8.460035084347076	441.03195733474314	0.1426398029581481	0.13834219586362714	0.03920803567441989	0.9233516207853185	0.9585875326926213	0.9862356134155658	900	111	781	639	150	1410	334
BRD7	6.159134419885959	6.1940146197956185	91.05715429002606	0.14268897830549546	0.09097053424989147	0.019459129096259225	0.9331661338768986	0.9775953980137568	0.9969515244828931	143	44	126	118	34	346	51
CENPQ	2.2644497549777287	2.5638238144513146	5.5945917048736264	0.14272392063552491	0.13553372767836655	0.008790768619875131	0.9645867850748933	0.9851988146549971	0.9969515244828931	15	1	6	10	2	20	4
LYRM7	3.73718110279733	3.966270743901225	17.430384157191337	0.1428238752112223	0.046347632725857145	0.002915092106035379	0.9588904074890542	0.9938719387223957	0.9999505444996434	44	3	16	41	6	70	9
JRKL	4.362359741200102	4.465222483561419	25.758857165944637	0.143106463104415	0.13005168069076198	0.02125678376819839	0.9497606412795656	0.9748137687645452	0.9959118451901906	50	7	38	45	9	105	14
UBXN11	4.531489563935904	4.922426145227791	36.00083455845561	0.14314030192155214	0.13327826278298216	0.01684056338107586	0.9661802398051151	0.982123303624388	0.9959118451901906	104	12	88	24	2	82	37
NUDT3	5.005881023915468	5.093463231554486	41.94821267019166	0.14314425844460155	-0.02704994844585658	-0.010345752736242855	0.9503650099288559	0.9943280182771755	0.9971206659547955	62	24	76	35	15	144	23
DNAH17	1.2904305034333219	2.175984458776275	3.831436931807335	0.14315366361889495	-0.4944202788208027	-0.018003310841684904	0.9790195495221391	0.9487190095906898	0.9802841471723875	2	0	2	20	2	13	1
COX17	4.423671265205298	4.533762079022955	28.53401179136254	0.14319251237187294	-0.12964437946178178	-0.02453628268398727	0.9540831681097758	0.9776596695593642	0.9922512148662471	36	11	34	27	23	89	15
MORC2	4.746809654938951	5.019682792931105	37.958941878808275	0.14325614257350983	0.08487086292424938	0.010496403928548689	0.9584270603735295	0.9861991570869432	0.9969515244828931	91	3	62	87	10	150	22
AC240274.1	2.728110669453549	3.2861867661886714	10.037766390804643	0.14330602694696376	-0.10800242461633017	-0.004015631923382086	0.9722837625871719	0.9897601749705311	0.999361024589429	50	1	17	4	2	24	9
SYNE1	9.27921548640455	9.493710035121998	899.9994178683901	0.14340515705402573	-0.0774053454708059	-0.01213310749212417	0.9575005607550825	0.9882994920624134	0.9969515244828931	2458	113	2508	991	199	2453	651
LYPLA2	3.3958623485910646	3.7699899183401206	15.919817301370465	0.1434213082949412	-0.3709684516417848	-0.03575261407835359	0.9742348856744238	0.9426532864777466	0.9758712707195247	46	7	3	23	10	53	5
CLPB	3.911464574713074	4.167572152123429	20.246334169500493	0.143574471026958	0.035678265027125136	0.0027720189541751324	0.9588904074890542	0.9943280182771755	0.9999505444996434	78	4	17	32	5	72	13
SETMAR	2.711072129821641	3.0428899396888736	8.286664949654357	0.14358862983069468	0.05003167339295663	0.0026196528384417658	0.9635303202727109	0.9938895281592155	0.9999505444996434	13	1	14	23	2	28	6
RPSA	7.29476853026781	7.354292090452627	205.82413891279762	0.14368902839906975	0.03218763060454899	5.582911600873202e-4	0.937026641475967	0.9937307039123249	0.9999505444996434	420	69	169	249	130	671	134
DHX38	6.4096896430530625	6.562202776359091	116.50944616308266	0.14369105842415808	0.21715821692576545	0.039757767084868736	0.9513076208943324	0.9463485440725483	0.9802841471723875	371	24	118	198	27	282	119
KDM3B	6.865547440984555	6.9123625159416715	149.5428017829359	0.14370563941201656	0.15675347477238702	0.039616511103885074	0.9307788198395915	0.9514979411779311	0.9859649335727403	258	39	287	238	46	474	117
SLC35B3	3.1335041304452487	3.4971907794131343	12.588736580970725	0.14393299900745563	-0.12988532170759107	-0.015175821667719969	0.9673030099987152	0.985041513392189	0.9959118451901906	39	9	12	13	1	47	5
PHTF1	4.461094555170154	4.52389117528801	27.409342340761327	0.14393682147247022	0.09695629035326053	0.01752437009643378	0.9461385338753625	0.9817615164285635	0.9969515244828931	53	9	32	40	13	98	17
ULK4	4.9026110061010355	5.056124924978405	39.95608803286084	0.14399183363945894	0.3175909047809219	0.054402915254746234	0.9516478983809585	0.9205392194540597	0.9749263927675182	82	13	77	52	6	103	43
RNU5B-1	6.83864656365397	7.328017352888683	208.32456082293987	0.14433078358745344	-0.2585362805285259	-0.02501749948544501	0.9689395050495097	0.9623845775264299	0.9815666464666684	100	229	95	157	99	238	193
THUMPD3	4.357331366996453	4.44346533142052	25.76624954389711	0.14458074425419323	0.11793187259564852	0.01746142884544879	0.9495072236750445	0.9776596695593642	0.9969515244828931	35	9	32	55	9	83	19
C6orf47	3.6414434874842057	3.8504691186386384	15.898499815420267	0.14476291107723244	0.10455668307114235	0.010940494430249047	0.9574815476490243	0.985041513392189	0.9969515244828931	30	4	32	30	3	64	9
WWC1	5.316038434419545	5.691257527366178	62.629909119952394	0.14488792619713822	-0.16684936351354981	-0.018918541994606963	0.9661802398051151	0.9757990302268528	0.9926375027355276	173	26	37	178	4	200	35
RPL27	7.915902577373224	7.978740226868403	319.5476211401964	0.14501620601946488	0.03280423918618218	4.0492978445133706e-4	0.935613847664902	0.9937307039123249	0.9999505444996434	541	138	261	340	205	880	245
COMMD2	4.57783564226248	4.641924335990159	29.703049579801593	0.1450445356169565	0.12835437386954304	0.02422889562567518	0.9436946324581655	0.9725705928579307	0.9959118451901906	57	11	48	38	10	108	19
ANGEL2	4.841994938508542	4.892980038759475	36.332883178609364	0.14549938924075034	0.02296572001088932	0.0023560643369441056	0.9436929350839917	0.9945171578850067	0.9999505444996434	54	17	43	48	18	129	20
KCNJ2	2.9985577984666856	3.2832215253209864	11.453916049773035	0.14553386980699187	-0.2857895212477793	-0.02663323357045464	0.9695583833934136	0.9598505155981963	0.9802841471723875	5	10	19	16	3	30	6
PLCG1	6.6544804333706695	6.847754218517272	141.55479098222833	0.1457721749207868	0.0867350044276572	0.014323142201185211	0.9553138282319936	0.9851707836837661	0.9969515244828931	385	21	296	236	23	420	113
PCBP4	3.3283758598195092	3.812315393927838	15.062223627578044	0.14583997442881125	-0.02253528078134304	3.2616760143949004e-4	0.9668264761755856	0.9948395377280768	0.9999505444996434	65	1	29	15	2	45	12
FUT10	3.1102752508876885	3.370585426823018	11.169079421704875	0.14592603908891746	0.0812863887032387	0.00629765583597792	0.9604529548487261	0.9904387652262443	0.9989815522069733	20	5	17	23	1	37	8
TRIM61	-0.3389692750626986	1.077094414173133	0.8080889870837779	0.14593125226763867	-0.39000795101765157	-0.003150855135185989	0.9810489836008306	0.9771362673697082	NA	8	0	0	0	0	4	0
HELZ	7.732361961323134	7.743634515070262	269.1405926372285	0.1461034611839322	0.15631293236792834	0.051394382513448675	0.9134374187901594	0.9466632872292624	0.9802841471723875	444	87	399	371	119	811	217
CMC1	3.649636235433821	3.764235980937513	15.886720269183746	0.14610648945006993	0.2253074505349174	0.029961432740668682	0.9553138282319936	0.9562190523915074	0.9859649335727403	28	4	18	18	10	42	15
RBM25	8.610615537367549	8.63071756830605	498.7551796415326	0.1462935395809139	0.16817129755800506	0.0533623822162543	0.915671611891633	0.9463485440725483	0.9802841471723875	873	137	771	680	226	1397	432
RP1-149A16.19	1.2954817888185022	1.9302282588856619	3.6749944895435434	0.14631052780404208	-0.2859848632795619	-0.010844645675721905	0.9814897446124685	0.9775953980137568	0.9927805517115467	0	2	8	5	2	6	3
CYB561D2	1.4889187287512438	1.9999107516106478	3.357468226737962	0.146322689518925	0.4502754010072399	0.022668080984169527	0.9718868505415602	0.9466632872292624	0.9802841471723875	6	0	6	6	1	7	5
RPL36	7.185956111071941	7.223567735468763	187.66442465480162	0.1463367909426733	0.08065676992286971	0.01488777000673018	0.9293676929501425	0.9815133537967802	0.9969515244828931	333	91	165	313	68	616	128
ZBTB41	4.7772307385160095	4.984342257361945	37.29934064468194	0.14649289795565623	0.11527685359226757	0.016213019367586474	0.9551528169327859	0.9800017505109172	0.9969515244828931	64	4	76	80	11	132	26
ZFYVE27	3.581775337111524	3.8575917169157115	15.810905421455951	0.1465084614565158	0.0820193398369546	0.0073331292733350715	0.9588904074890542	0.9892436302877298	0.9981997634210793	42	4	24	32	2	67	8
CASC1	1.2499789682662947	2.0066975906866555	3.883048984080092	0.14666259683846505	1.2039304037997156	0.04969034427661783	0.9790195495221391	0.8452095506062228	0.9209691090662725	2	1	9	1	1	3	9
GTF3C5	4.268016241282803	4.4118032821565185	24.807882337388463	0.14671774486033556	0.30099334927884897	0.04773065778297087	0.9513076208943324	0.9307346692012449	0.978256366872768	58	6	28	47	6	71	25
RUNDC1	4.282931184701588	4.627116422510665	28.473618699010288	0.14671823138509413	0.23699396059317876	0.031377048935990144	0.9590928549759171	0.9562190523915074	0.9822357522311711	64	3	58	60	3	79	29
AGK	4.529846738789923	4.606916457639662	28.986676467991742	0.14674859230416	0.16892898914032553	0.029338537297980687	0.9445326906009518	0.9594700526033093	0.9912102296602446	44	10	38	58	9	92	23
RPL17	5.358195948009484	5.437527614612544	54.105563210113	0.14692537414727974	0.0797557572215407	0.010765287584319293	0.9474058015718274	0.985041513392189	0.9971206659547955	74	22	40	84	33	132	47
SDAD1	4.89910811935295	4.988277621317111	37.92336479309584	0.14720712768240252	0.1571589360753442	0.02845155188768528	0.9436946324581655	0.9610175372929699	0.99247766872203	89	12	43	69	10	133	27
MRPS25	5.46164204228145	5.651367766650977	60.49834131916045	0.14722596088862536	0.08830982965934438	0.012564609438549743	0.9522213085349602	0.985041513392189	0.9969515244828931	127	11	72	170	12	212	41
ZC3HC1	2.6089714575211973	2.884395956375612	7.612605363084089	0.1472364062023823	0.08076728718738412	0.0050869702782651285	0.9645867850748933	0.9914078181210249	0.999361024589429	18	2	4	17	3	23	6
APC2	1.2770472252468252	1.8857931507076637	2.969116763304245	0.14726700525298095	0.006176644190823639	0.0011792512746995755	0.9740948886708793	0.9997801112166467	0.9999505444996434	2	1	9	6	0	7	3
ALG2	4.534548212148204	4.66361839832187	29.88175614582728	0.14728196733557744	0.22689276674417277	0.0373657668382827	0.9484986391910388	0.9463485440725483	0.9815666464666684	46	6	47	65	9	90	27
GGT7	2.6981291749815135	3.3922848880735748	10.563499059741591	0.14757880741413512	-0.2556211186627678	-0.014676269840146227	0.9731034692215451	0.971044257999344	0.9940449733122109	46	0	23	15	1	31	7
GPRIN1	-0.06255427909439641	1.0657777552885355	1.1215873303295858	0.1475812911776202	-0.32871890967271816	-0.003080394383226892	0.9811326885934708	0.9800017505109172	NA	6	0	0	0	1	2	1
RNASEH2C	3.8608635808865923	4.104095030119573	19.78083441604674	0.14762497834600502	0.4779846066713721	0.06222180855162231	0.958150353941818	0.8971583131789402	0.957060904445596	58	3	18	28	6	45	26
ZNF18	2.7936131464362965	3.0423378433014037	8.493871355356681	0.14763305184149952	0.1434220346837928	0.011471188388695555	0.9600431871856517	0.9832484684417312	0.9969515244828931	11	2	19	16	2	27	7
RP11-755B10.2	-0.31604575046366346	1.1874542860536133	1.0658291474884591	0.147738828198905	-0.7130858426886973	-0.006676041104273061	0.9820600803521113	0.9480423557320012	NA	0	0	0	9	0	4	0
GUCY1A3	6.131978515719172	6.239265518952199	93.69587526106021	0.14782583811274794	0.0048976802209153205	-0.0031057354745806227	0.9478292395623403	0.9984386235722301	0.9999505444996434	294	44	94	76	29	305	60
TTF2	4.334394186440834	4.487585892947115	25.990283103177074	0.14791488128192518	0.10708056476645376	0.013696235184249655	0.9528575964391436	0.9817786586274811	0.9969515244828931	63	7	27	55	7	106	14
GAB3	4.477690921776152	4.64692980765642	29.587452094359598	0.14824187562287666	0.29786675933841833	0.04668980138290618	0.9529365556528214	0.9325217224458358	0.9785118175597797	65	9	62	31	5	79	31
ZNF28	3.8769108511031907	4.050539770630413	19.24528539294297	0.14844214808695996	-0.041344850405560594	-0.009015857320835758	0.9574815476490243	0.9938719387223957	0.9971206659547955	18	4	28	44	11	65	11
LINC01359	0.9312855396827742	1.7536515287672227	2.255865955005216	0.14853805763889155	-0.1969259284375246	-0.005531670321848581	0.9753729649681246	0.9851072376709474	NA	2	0	7	8	0	9	1
UFSP2	3.698074589394538	3.9693559476859233	17.509618104078665	0.14855993485863422	0.22819889135373372	0.027281935052614566	0.958150353941818	0.9594049501989904	0.9870120756899194	43	4	40	21	2	51	17
PCBD1	3.76929900596696	4.095525060711206	19.561811260678173	0.1486045850461911	-0.18804406457568265	-0.021506534862525482	0.9637698951048339	0.9741439168885959	0.9898573378061736	33	3	10	64	10	68	9
ZNF43	4.238433137905512	4.366673841832648	24.546008389286616	0.14861942438506204	0.03296995553535162	0.001817554085622919	0.9513076208943324	0.9938895281592155	0.9999505444996434	51	15	27	34	5	87	14
MAP4K2	4.034056266568003	4.172951319802281	20.935358956491857	0.14862847638099544	0.029692418026575157	5.010624123305668e-4	0.95545034078624	0.9945171578850067	0.9999505444996434	21	6	47	35	8	72	13
SLC43A2	5.61033757330451	5.742935158770921	66.20598000337006	0.14868266771350272	0.13404690774926795	0.02104995135035491	0.9482762905141404	0.9730598131047888	0.9959118451901906	107	36	73	131	10	173	59
CUEDC2	3.9432616146364894	4.35474381194705	22.83635609526776	0.1487848149160846	-0.05074991700695493	-0.004594414890012712	0.9622685220430854	0.9938719387223957	0.999361024589429	107	3	31	27	3	88	12
PSMA7	6.289771921766208	6.332055291332373	99.85248344417515	0.14880258871545896	0.17582811987860056	0.04445986617503773	0.9290689329314542	0.9454929729881576	0.9815666464666684	231	26	123	131	44	296	84
TOMM7	5.3702930023769095	5.497248664030077	56.992963602608974	0.14888071910258854	-0.1963597996493202	-0.038419363180035644	0.9513076208943324	0.9562190523915074	0.9802841471723875	54	29	71	48	44	169	30
RBMXL1	4.289343031020483	4.356780670494476	24.273630465719542	0.14900216246648093	0.14475470404779814	0.024868820837390105	0.9445326906009518	0.9696446813332327	0.9934257434224543	38	10	31	42	8	79	18
EIF4E3	5.568471844141239	5.689769060806941	64.19106128863089	0.14900882598767484	-0.0767809820387681	-0.018510365914936187	0.9513076208943324	0.9859940149901499	0.9964395820198222	60	35	151	55	23	190	41
HP1BP3	7.818642701691724	7.825883722418296	284.76286551380684	0.14905615623044205	0.153052977483049	0.0535294519115024	0.9085533183819998	0.9466632872292624	0.9802841471723875	500	99	400	409	114	922	214
NELFA	3.6048987669160266	3.912309458259299	16.76270978237808	0.14922271877628082	0.24228359322789797	0.02881308261565121	0.9588904074890542	0.9574022137671293	0.9856097304780399	36	1	35	27	5	47	17
LINC00243	-0.12647699009028524	1.1457315910181025	1.18395251325295	0.14933941242189847	-0.2812540076042868	-0.00581085923337192	0.9820600803521113	0.985041513392189	NA	0	0	6	0	1	5	0
RCL1	2.950536944293565	3.2004583971005127	9.584208520512822	0.1494464612558547	0.16187093913326928	0.014269665432259264	0.9588871884021603	0.9778839304387725	0.9969515244828931	15	2	17	22	2	31	8
KRIT1	6.01888553835922	6.043621735143471	81.8158924257024	0.14972168713634337	0.12936887335816089	0.03289667202085224	0.9270291335756846	0.9609027194171235	0.9922243061869672	115	32	133	114	32	264	60
MAPK9	5.285225645860758	5.332079253957049	50.18493316562149	0.1497435501075571	0.0765283186932063	0.012645404970550063	0.9384187965641793	0.985041513392189	0.9969515244828931	79	25	55	51	26	136	40
NUDT5	4.8541270898226365	4.914088654940657	36.69584793381241	0.14982482277953113	0.2622709776898167	0.053715646819426664	0.9398012886977927	0.927848023636479	0.9772635351870352	56	16	55	49	11	97	36
CASP9	2.7081130377471	3.1164592414497863	8.680444056204566	0.15006979854220748	-0.05196183259025835	-0.005950974674197594	0.9651648256136132	0.9938895281592155	0.9981997634210793	15	2	11	29	1	35	4
GREB1L	0.8984275960475853	1.765383316929745	2.516412584659143	0.15024128781428336	-0.411645693872477	-0.012168335121256752	0.9769583838459204	0.9626794030947271	0.9888612023158265	1	1	2	13	0	8	1
KCNA4	-0.31604575046366346	1.1918385900721857	1.0792990662099635	0.15038802918623512	-0.7267649003060815	-0.006833960927970596	0.9818617699286651	0.9471724042976034	NA	0	0	9	0	0	4	0
MON2	6.620899001442807	6.680980366562266	126.70972987421683	0.15042435170439272	0.15838585129694704	0.037614316630055794	0.9306678944875344	0.9519664574112723	0.9862356134155658	267	34	212	216	32	443	90
STXBP2	5.5588972083231045	5.731052719196064	67.04344831491935	0.150469062813738	-0.16495552293251203	-0.029085876315481228	0.9504878143139635	0.9687148990251022	0.9856448362128853	81	19	81	48	66	168	45
TMEM53	1.8527254171602612	2.1996126841184287	4.244849434781136	0.1504970576926275	0.12256869587538632	0.006005973896456553	0.9675605868775998	0.9875731637475732	0.997521876723425	9	1	3	6	3	17	2
KRTAP5-1	-0.1609067185908274	1.0479791860340357	0.8199916249945299	0.15051001345657644	0.059806264444707956	-3.467891306629072e-4	0.9793254750748085	0.9945171578850067	NA	0	0	1	5	0	5	0
GSN	8.058048278350867	8.096425633566223	342.4995234926079	0.15069854252726883	0.1431800990604528	0.03825987063487291	0.9208067280673398	0.95718592740656006	0.9870120756899194	661	108	656	479	91	1089	262
TNFRSF10A	4.006160204429364	4.201027848663983	21.336708741972856	0.15081900413157753	0.17517808426268358	0.02146702714201751	0.956994164626825	0.9702833689529538	0.9926375027355276	22	7	34	54	4	58	20
RAD21	7.967370470489937	8.013616982354232	325.7178070427789	0.15086254225571927	0.07575201833106514	0.012914137425954368	0.9273017775746878	0.9832484684417312	0.9969515244828931	404	107	598	336	182	982	242
CCRL2	3.7755667214737514	4.062350865732573	20.737481559711913	0.15118669472122975	0.2994296283660639	0.025763945597680995	0.9659867588678174	0.951358503774809	0.9833295955284532	10	8	34	14	15	30	26
HMGN1	6.678690401264301	6.732417909441411	133.6167567204473	0.1512149293084693	0.02558840670920866	-0.0015415695907021606	0.9342819138366464	0.9938895281592155	0.9999505444996434	176	67	115	226	63	454	81
SEPP1	6.656896629340099	6.845172893194728	142.9950249857245	0.15136177373584148	-0.10545007163916277	-0.019814508965259707	0.9569145715581564	0.9829598309554003	0.9959118451901906	525	40	72	154	73	479	78
PRELID2	2.0793104873225468	2.5798583100681935	6.047443657711339	0.15137370303570488	0.12209935242264783	0.0024611466602858325	0.9726408916253563	0.9882994920624134	0.9999505444996434	6	5	4	13	1	30	1
MSL2	5.495265747392006	5.536317092407221	57.16401011680046	0.15166425771116757	0.13595234013724536	0.029270865947721453	0.9337887914439358	0.962500094409557	0.99247766872203	91	22	103	59	23	173	45
DNAJC5B	-0.16090671859082736	1.0500184942944555	0.8259782555374207	0.15169882205782226	0.05183028981629033	-4.566749039350408e-4	0.9790195495221391	0.9945171578850067	NA	0	0	5	1	0	5	0
ADI1	5.1706718255868305	5.383754586242909	51.281207365293454	0.1519550759924105	7.2891447083026e-4	-0.008348415078634487	0.9575005607550825	0.9997801112166467	0.9971206659547955	63	15	38	99	37	237	14
STAG3	2.0997017946355694	2.4678943409809446	5.456727449937524	0.15195780825539082	0.5421242883449843	0.03563387711745751	0.9673883461714414	0.9259014234045134	0.9728940061217274	13	1	9	3	2	11	8
PARP16	2.6327056359034238	3.1611059627937905	10.609963124126542	0.15196317629616746	-0.5151492268275344	-0.034116039814492335	0.9718868505415602	0.9350550081343248	0.9689428988515906	22	1	7	4	15	27	4
SPATA6	3.8784407982035574	4.030026100655374	19.125543118825128	0.15206694151171565	0.04253340151261756	0.0027364831009554043	0.9574815476490243	0.9938719387223957	0.9999505444996434	41	9	37	11	6	57	14
UCKL1	3.8665555724956793	4.341704862832752	22.772324410747192	0.15212592184051382	-0.0036206719925535058	0.0023627557102489536	0.9643689519700495	0.999198949626769	0.9999505444996434	100	4	35	28	1	68	18
ZZEF1	7.049321809199419	7.1607959404573105	177.0272806429934	0.15230973452173086	0.1295953842169955	0.02888380399609719	0.941397073266427	0.971044257999344	0.9933175191059558	459	32	336	269	42	547	140
CNNM3	3.751446234052281	4.000782771902251	17.916415243331308	0.15236374081271067	0.09524112198442515	0.009903151549257912	0.9574815476490243	0.9861991570869432	0.9969515244828931	42	2	44	19	6	61	13
C8orf58	1.9402071641041851	2.607393004275049	5.407392842177352	0.15242608709161812	-0.19738445749032668	-0.011148725549417798	0.9726408916253563	0.9817615164285635	0.9964395820198222	13	1	20	6	0	22	2
ASNS	3.9413925969371504	4.295429279398072	23.746564661400342	0.15245023517979053	-0.22287313942187992	-0.02349518411751134	0.9611919514131998	0.9664430466801802	0.9861115346819506	24	2	16	55	23	57	16
DERA	3.4423433171829494	3.7607529135373117	15.758606507619126	0.1524747096569746	-0.12823174242712276	-0.017575027826834077	0.9610431687023885	0.9845370439106857	0.9959118451901906	28	13	21	21	1	55	7
RP4-614O4.13	2.535889082763752	3.1758390938561525	9.08482765285206	0.15251553238897647	-0.045076285941207286	4.361869953938198e-5	0.9718868505415602	0.9945171578850067	0.9999505444996434	15	0	29	19	1	21	9
STT3B	7.038072035251787	7.077652523928685	170.33194547354884	0.15251818844949974	0.04563636608971909	0.015089478837974592	0.925870289567719	0.9903825359050754	0.9999505444996434	237	73	187	198	103	544	114
ZFAND1	4.762118103562955	4.90574841199417	37.074513392598455	0.1526696164494842	-0.056537343430636246	-0.013627128271923252	0.9503650099288559	0.9913015922829794	0.9969515244828931	38	28	42	63	8	104	25
RORC	1.116605739313995	1.7652496598552232	2.6718169484806555	0.15269154888493128	-0.11455580189256304	-0.005888219885392758	0.9751421725218555	0.9914078181210249	0.9969515244828931	1	1	2	10	1	10	1
FXN	1.8780440940963232	2.301089110524476	4.78978893556297	0.152730588712016	-0.08185334791838142	-0.006837599999689316	0.9726408916253563	0.9931972992942586	0.9969515244828931	11	2	1	8	3	17	2
DNAH5	5.0303691129571675	5.502164091729222	54.68476278881113	0.15274528841993892	-0.3446775707144004	-0.02868507957917545	0.965568391386024	0.9450668785860986	0.9802841471723875	32	15	254	54	7	132	35
COPS7B	4.391256173638147	4.575811487272675	28.043864366458873	0.15278460104132338	0.18649834495498	0.02770427168985207	0.9520360740439582	0.9611920725489631	0.9898573378061736	55	11	51	45	3	86	24
CMTM6	6.588073924852442	6.826442389167841	145.38982724442437	0.1528320615464125	-0.32199382987835085	-0.046745119748181754	0.9574576653377239	0.9342490513320836	0.9728940061217274	80	137	165	138	61	362	83
GIN1	1.7628288758935684	2.305186040629035	4.677275449294997	0.15299592805666998	-0.16966383353164943	-0.009712425158523033	0.9726408916253563	0.9851988146549971	0.9969515244828931	11	0	2	10	4	13	3
RPL4P4	2.322682769650383	2.795126662685559	7.532280714923112	0.15304889210512634	0.10806041761890985	3.794323514248972e-4	0.9726392823554182	0.9897968177304795	0.9999505444996434	9	2	4	9	8	37	1
POLR3G	1.5119705841710849	2.0323566366665964	3.730172072294751	0.15319892546234315	0.06552429359209092	-2.0666508496123504e-4	0.9738277939448347	0.9938719387223957	0.9999505444996434	6	3	1	7	1	16	1
GLG1	7.600690229589733	7.618338938035726	245.74932511282128	0.15325464200779867	0.15699783002036316	0.05027929675011725	0.9110705779461356	0.9466632872292624	0.9802841471723875	482	72	385	332	96	827	179
RNA5SP481	2.1106214890588624	2.8582595824305366	9.509765719033963	0.15336090176991038	-0.06043963827831366	-0.0059886157530832885	0.9766728664235872	0.9945171578850067	0.9969515244828931	2	14	5	6	1	8	10
PRKRIRP7	-0.09698400759493858	0.9728965269921375	0.7865907777693784	0.15341456229782727	-0.0031859632102228764	0.002849141865238127	0.9766728664235872	0.9975369207992716	NA	5	0	1	0	0	2	1
PLCE1-AS1	1.0246944268930696	1.584272893965198	2.2189748544578225	0.15344143223283507	0.39476807765126887	0.01467372255020472	0.9718868505415602	0.9611920725489631	NA	5	1	2	4	0	5	3
RTN3	6.657653496504734	6.770156441182225	138.88003189839557	0.15366800816811782	-0.09318329291196539	-0.023714001004823373	0.9430035967855309	0.9831758203436772	0.9926375027355276	155	79	133	116	97	358	98
PWP1	5.099317070681681	5.144245393151324	42.96327398399598	0.1536810747690921	0.15395559819757818	0.03354545419012393	0.934170943824479	0.9575117990706711	0.9888612023158265	96	15	52	54	17	141	32
AATF	6.447344651297553	6.482011511929289	110.80386030129758	0.15400954843550047	0.19840640672095097	0.054864289583056634	0.921130738898726	0.9350550081343248	0.9802841471723875	239	32	173	141	39	334	94
TRAF7	4.943138913978765	5.128969277947847	41.484558412243736	0.15403560798939844	0.14277784792097198	0.021632543043596127	0.9503650099288559	0.973825270714944	0.9959118451901906	142	8	45	68	9	138	32
NR1D2	5.270431852599088	5.359903220403982	51.13556957323309	0.15417418600331978	-0.0814659953507955	-0.021203585785061818	0.9455456669195167	0.985041513392189	0.9959118451901906	46	21	69	67	35	166	28
RILPL1	3.9063880461696714	4.198158502235848	20.69534348393918	0.1542088933616147	0.2245436820117178	0.02802949900156437	0.9574815476490243	0.9594700526033093	0.9861115346819506	57	3	24	48	3	61	20
RPF1	3.9373349850280697	4.211419472532836	21.432539189794127	0.1542489627535635	0.045115595973695063	0.0037466462480662604	0.9580397828813189	0.9938719387223957	0.9999505444996434	28	9	26	62	2	62	17
RNGTT	4.447650152988036	4.576018426773065	28.64934886831584	0.15436450775321936	0.3015077154202466	0.04731460232742839	0.9512435547145786	0.9307346692012449	0.9772635351870352	65	7	21	43	14	69	31
ANXA6	7.1409358858511975	7.194586502385761	182.86460417455126	0.15441772347782232	0.09304048225352442	0.017913433376460456	0.9294626864058038	0.9778839304387725	0.9969515244828931	481	57	238	166	82	642	118
CTB-39G8.3	1.0246944268930696	1.589337349343484	2.2077553041749813	0.1546080454673363	0.3816551820268476	0.014226415478322001	0.9711795691952265	0.9631077010582727	NA	4	0	5	2	1	5	3
MTUS1	7.329775407367887	7.388223429332772	211.3715987953883	0.15483722188157942	0.028084416444563283	-9.537125234840949e-4	0.9322260416099999	0.9938719387223957	0.9999505444996434	227	89	199	371	120	652	145
TIMM21	3.586741972772795	3.8656810818922094	15.928775904223217	0.1548434162874663	0.08065104593930536	0.007322850322184975	0.9574815476490243	0.9893601659835837	0.9981997634210793	49	4	21	30	2	64	9
LSM14B	4.4616105520338705	4.545965049204187	27.59706054707399	0.15488137868110072	0.163072139889078	0.028240657329592415	0.9425591655018325	0.9619301257810159	0.9923725541067882	67	10	39	33	8	95	20
MSMO1	5.280734338394256	5.95488647305559	80.34023442294716	0.15488976856858214	-0.998062331469422	-0.06962658269093226	0.9659242516282404	0.8345016782908476	NA	55	18	26	57	136	165	23
PACS1	6.602518857170559	6.6828259523895746	127.65285966063139	0.15492334186746912	0.11560674211380326	0.02186143997338136	0.935613847664902	0.9735291543278494	0.9963487469152031	308	55	218	131	26	394	98
GALNS	4.476824479893697	4.626171632207055	28.931122999167357	0.15498982758044008	0.26141183509240185	0.04312508481358777	0.9467962441854928	0.9382960162480188	0.9802841471723875	56	5	42	61	8	88	27
EIF5	7.247647543842417	7.268452839809195	193.1883241237885	0.1551432791083815	0.14598407825569434	0.0424094302440973	0.9134374187901594	0.9517185964866285	0.9842383021285069	313	56	256	289	97	600	150
NEK11	2.915295150797366	3.0906551615482045	9.571482206132094	0.15518406319687533	0.4722528627245848	0.04691184559808027	0.9584270603735295	0.9158128382831667	0.9689428988515906	13	3	8	14	5	21	12
NCK1	5.380399034514766	5.484291336704403	56.46433050597275	0.15520710649134817	-0.0600197563886241	-0.01579795929936223	0.9443100155689543	0.9897968177304795	0.9969515244828931	67	25	59	49	44	140	42
PLXND1	7.475067641962194	7.586090965247113	238.69923017151444	0.1555758321733475	0.10577255017278693	0.020130387951820372	0.9388199122756306	0.9778839304387725	0.9964395820198222	766	46	298	375	64	715	189
SERBP1P1	-0.09698400759493858	0.9907301888253496	1.178677230529072	0.15616414606987952	0.19545471410738005	-0.002747764384200326	0.9810489836008306	0.9861991570869432	NA	0	1	2	0	1	5	0
HDX	2.3280694303513294	2.699986897951855	6.599305594115252	0.1562856985958271	-0.06960798989378549	-0.006981490396523034	0.9672501363752284	0.9936990873208211	0.9969515244828931	17	1	3	11	5	24	3
FAM21A	5.986020530726944	6.0295007454239045	81.08162559102674	0.15637378846207964	0.12572235146278735	0.027892578526412453	0.9279719959989824	0.9656512885863908	0.9926375027355276	171	24	100	86	44	246	63
RYR2	5.115841712013453	5.702213446585224	61.89771318483064	0.15648779263211035	-0.10518345335422867	-0.00479331915919256	0.9666796962224559	0.9875731637475732	0.999361024589429	286	4	135	59	4	164	48
BEND6	0.9600132999850287	1.8191106588818924	2.5077448144683943	0.15656673140252061	-0.10455392085772713	0.0011427757120514134	0.9740948886708793	0.9917837271309584	0.9999505444996434	15	0	2	3	0	5	3
TCF20	6.482189557776542	6.571679080583667	117.1856698767463	0.15669265681413666	0.18570063003522694	0.04078570246400352	0.934170943824479	0.9466632872292624	0.9822357522311711	264	27	209	196	26	361	98
ANKIB1	5.866525135491194	5.970046257224695	77.29924288110568	0.15683736966396664	0.06907419054354781	0.009548749423260935	0.9384187965641793	0.9861991570869432	0.997832374832911	170	13	83	113	48	261	51
CLEC16A	5.7937647854102625	5.941082183934956	74.51453289636957	0.15690623531572803	0.1550073919378617	0.02744163982703762	0.9435602456141843	0.964225587274522	0.99247766872203	199	13	104	150	16	253	56
NPHP1	3.18701468256865	3.466394930118063	11.975980580157936	0.15697159873439342	0.14866822196381696	0.013945315398441047	0.9588904074890542	0.981740636261243	0.9969515244828931	44	3	17	8	3	34	11
POLI	4.669769238643241	4.715545945155801	31.97192904936276	0.15702872403028678	0.10912343249667841	0.020685896775511976	0.9375408851213349	0.9775953980137568	0.9964395820198222	45	12	44	40	17	97	24
FAM174A	3.2549547726147297	3.418296358288542	12.814803492486906	0.15707167436137431	-0.06624211708089331	-0.009234343519514408	0.9588904074890542	0.9917837271309584	0.9969515244828931	13	6	8	18	10	32	9
ICA1L	2.383490566812517	2.869699943394346	7.534111596445914	0.15747717209416476	-0.17239209291014582	-0.01444034456881563	0.9697257473666943	0.9832484684417312	0.9959118451901906	15	5	18	7	0	24	4
APOOL	4.2548654343348975	4.387710024576558	25.143806424004964	0.15756265776679257	0.011907589830858737	-0.0019352577414574223	0.948494667604155	0.9962390166874794	0.9999505444996434	44	17	26	38	5	84	15
DEDD	3.945975499429469	4.085137222564251	19.80860295184824	0.15772576983487188	0.3062241064244024	0.042923192100271325	0.9513014494460977	0.9350550081343248	0.9802841471723875	22	7	31	39	5	51	21
CERCAM	4.446701674141595	4.778647337317925	32.02065289189335	0.15772798514087297	-0.033981647400064076	-0.005902790806060478	0.9593315941056193	0.9945171578850067	0.9983961900924626	115	12	24	61	3	131	14
GPR132	3.0821677442489093	3.408299849825304	11.249543684412895	0.15793109565234353	-0.002160701702758471	-0.002648255645566173	0.9596849164973351	0.9997801112166467	0.9999505444996434	19	4	16	31	1	43	6
HERC2	6.928914410162598	7.0817790019361135	167.20878579120296	0.1580422321209961	0.09368121828469005	0.0136555167044157	0.9449480927885273	0.9832484684417312	0.9969515244828931	539	23	259	247	45	514	129
SLC35E3	4.787992633202589	4.874056216299973	35.42476181734583	0.1583208998369053	0.17932991386650043	0.030821411795020758	0.9425591655018325	0.9562190523915074	0.9888612023158265	40	14	55	69	10	101	31
TRGC2	0.5998365995406332	1.6393956437704618	2.5975234844321067	0.15832338236546598	-0.8170907231985672	-0.018578050970007805	0.9810489836008306	0.9317426207579008	0.975583292847164	0	0	10	1	3	5	1
C20orf96	2.7077593492462535	2.895485741587214	8.159022498082672	0.1583514122116849	0.019759162438612553	8.63342148537174e-4	0.9593369490490002	0.9952068012298829	0.9999505444996434	15	4	6	9	5	29	4
PTPLAD1	5.837428072495589	5.930358334080735	75.46922940093532	0.15843835218353777	0.029104531077910775	4.371062094713918e-5	0.9399078118963962	0.9938895281592155	0.9999505444996434	118	37	60	169	22	259	46
G3BP2	7.114624942481553	7.173357358506461	182.02687841399586	0.15857978238215964	0.028895606617691177	-0.0016395535665015963	0.9293676929501425	0.9938719387223957	0.9999505444996434	186	105	216	281	73	618	111
ATR	5.586715050946462	5.649411388755851	61.319518965624454	0.15862300966646034	0.21373681525149474	0.04196265859600085	0.9294626864058038	0.9379149001107581	0.9802841471723875	129	21	80	105	15	190	52
PLEKHM3	3.5328179540697096	3.860221517164347	16.063299572652515	0.1586605467027941	0.2659430313031573	0.0307081719413774	0.9580507253808119	0.9525575638772386	0.9822357522311711	31	1	28	36	4	44	17
TRIAP1	3.311035553945824	3.664199332068923	15.633422760941462	0.15868844635779095	-0.5055675440202658	-0.04474937031308796	0.9698216093936717	0.9228611507324459	0.9588761523729785	22	8	3	21	15	40	6
SRRM2	10.511549175780726	10.63504959877583	1993.0355246486329	0.15870712971926978	0.07010312154263497	0.01328075534339757	0.9415949627307987	0.9882994920624134	0.9969515244828931	5474	341	4057	2780	475	5030	1733
MGME1	4.05654137029253	4.180306772151889	22.32095216750221	0.1589449204521654	0.05143724341465501	0.003685761978444603	0.9541461046277209	0.9931972992942586	0.9999505444996434	34	14	27	13	11	52	19
EIF3A	9.322898081642965	9.34400880197597	820.675701750051	0.15897312958113186	0.12444867796831308	0.03314102668509239	0.9054970067173724	0.9656512885863908	0.9923725541067882	1599	293	932	910	432	2557	620
CCDC186	6.707628753083524	6.7497500976938465	134.37181661385742	0.15898254097344197	0.10520174365345085	0.02203974865704699	0.9258832690694676	0.973825270714944	0.9964395820198222	147	44	245	205	60	427	98
MTND2P28	6.673861488120624	7.025810117183312	167.41023354023295	0.1591362594581585	-0.5107663363016376	-0.057785188695418	0.960391199299251	0.8986325158339713	0.9460470755476297	214	107	101	57	163	394	82
LL0XNC01-7P3.1	0.9567058924036601	1.883265007894964	3.3540735203448175	0.15922968371947255	-0.4758760427795105	-0.01129535886365227	0.9810489836008306	0.9599505627633018	0.9893462364528278	1	1	0	14	2	4	3
GLRX3	4.538265693433331	4.642642696383709	30.507323107135345	0.1592572824724751	0.1723629188905111	0.025366562800440938	0.9469921155572584	0.9631633527895798	0.99247766872203	38	9	26	54	19	74	29
NDOR1	2.972760010713429	3.5598389581869125	12.293865200332675	0.15927177772912585	-0.16709113511774198	-0.009270697806611841	0.9672501363752284	0.9822448863750658	0.9969515244828931	42	1	8	41	1	35	9
CD248	5.718818002035948	6.197344732512485	90.84208638110329	0.15932657831372066	-0.5088126682285475	-0.04706562576738773	0.9726408916253563	0.9122343556768912	0.9588761523729785	394	50	13	112	25	277	32
CBWD3	0.6167153640718133	1.7220249456026633	2.913029873844024	0.15932705510539033	-0.028365086181416376	-0.006857555979913115	0.9811799864118133	0.9979422814064176	0.9964395820198222	2	4	0	6	0	13	0
TAMM41	3.5118001632504314	3.76611287762345	15.216181271988692	0.15967103708518904	0.27992198035976656	0.031764607285766674	0.9574815476490243	0.9482572486801601	0.9815666464666684	44	5	13	27	2	41	16
CCND3	5.470854637905341	5.606231334267507	59.13907774758409	0.1597326989169681	0.24093020417772537	0.04414493767154695	0.9422969578733896	0.9387960717049867	0.9802841471723875	86	14	127	110	12	164	57
SEPHS1	3.760227333302493	4.138098549710561	19.490240161450345	0.1599302435730796	0.07315910864898915	0.008117601246896847	0.9588904074890542	0.9912525294077252	0.9971206659547955	61	1	34	36	4	68	14
ZNF384	5.046984494112406	5.102387164654592	41.90135665973207	0.15998010423602824	0.15982724782691066	0.03255141012206149	0.9331661338768986	0.9576394732926877	0.9888612023158265	87	12	53	46	22	126	34
CDKN2AIP	3.8583666811944353	4.048684509195801	19.76972750824547	0.1602825107132562	-0.1040382695164237	-0.015201665010983795	0.9588871884021603	0.9859940149901499	0.9964395820198222	11	6	25	43	13	51	14
SNX3	6.940830813226674	7.06374567884162	170.12934067873323	0.16029880593998513	-0.09258016086075688	-0.020896612898736597	0.9435779115501081	0.9832484684417312	0.9926375027355276	171	95	112	232	114	442	120
FUCA2	4.2086262032802075	4.274956603128635	23.347831056864543	0.16041042964865249	0.1343470794436845	0.02137214238078643	0.9435252003658221	0.9754040245400415	0.9959118451901906	44	11	23	25	11	66	19
ST7	4.0527668041484555	4.137860550717245	21.149070135722866	0.1604910221949603	0.11160496431539861	0.015311707035383171	0.9478292395623403	0.9817786586274811	0.9969515244828931	37	11	16	30	9	59	17
TMEM8A	5.330131260759023	5.4995316736397175	54.37220779612011	0.16056483935178956	0.11689041377520998	0.017795974026755305	0.9466574842194925	0.9778839304387725	0.9969515244828931	180	15	60	89	9	190	38
GPRC5D	0.48693925544082417	1.539941944219336	1.744709154099128	0.16069722757500476	-0.501953894704425	-0.007894160797192391	0.977396861633957	0.9582727557755544	NA	8	0	0	7	0	5	1
BCL9	4.341119325649315	4.495486130702247	26.74201883836112	0.16073715895449406	0.06457355810273543	0.006669992980532522	0.9482667015500323	0.9899755365888564	0.999361024589429	58	15	31	42	4	96	16
WDR18	2.5387982415865302	3.2953387819000035	10.050125437674316	0.16075134643911843	-0.23480954703308146	-0.009007483707071743	0.9727960442054818	0.9772073613037491	0.9969515244828931	45	2	4	26	0	21	9
PJA1	4.636306342393941	4.817572869306361	33.05252188450006	0.16082977963594858	0.0950512390911908	0.011805229998939052	0.9503650099288559	0.9847031004100003	0.9969515244828931	99	8	29	67	8	130	19
CORO2A	4.439125314197946	4.650917058786326	29.97779292653566	0.1608812640790573	-0.08244371378824691	-0.015541867139819438	0.9554162695202081	0.9875731637475732	0.9969515244828931	41	16	23	83	6	110	14
FAM207A	2.5725504238541603	3.111458994523656	8.595511568584184	0.16094432035603895	-0.10043317153821267	-0.007779381408100529	0.96835644145817	0.9899755365888564	0.9969515244828931	28	2	12	20	0	27	6
SMARCC1	7.192047679576622	7.215206698503513	185.65893547073472	0.16095763844622218	0.1494157592701193	0.04293627203216267	0.9110705779461356	0.9500855550862475	0.9839015355805935	333	74	299	229	63	694	117
PDIA3	7.759715281460987	7.804717824644356	282.47496119015204	0.1610904141118845	0.061846447402753975	0.008243766791747527	0.9187064250084563	0.9859940149901499	0.999361024589429	464	113	254	336	175	879	199
IQSEC3	1.2441892816116362	2.033356361218891	4.09002111258166	0.1613483882009316	0.31679398761484057	0.012045136732953843	0.9768954675670479	0.9759629398988832	0.99247766872203	2	0	10	1	4	4	6
CCDC80	8.512167493982469	8.722146414468309	528.3790102583238	0.16140617569044638	-0.06629763751481528	-0.01348663745564591	0.9569145715581564	0.9900961661960963	0.9969515244828931	1556	158	201	1232	170	1952	262
WEE1	4.3739566176547875	4.567349126863469	28.43741136836569	0.16144539225214147	-0.04064961225758115	-0.009190525646057861	0.9535495313158188	0.9938719387223957	0.9971206659547955	25	4	50	51	20	85	19
RP11-477D19.2	1.1022861876111452	1.8010292978892792	2.8754202445683585	0.16146867482714986	0.5445043869027917	0.021928097564096697	0.9738258696801003	0.9458357381644424	0.97971866353386206	5	1	1	8	0	4	5
RP11-114F10.3	-0.06255427909439648	1.1593417732391615	0.9205952647103695	0.1616614698299107	0.07154842403250376	5.787284502455779e-4	0.9766728664235872	0.9945171578850067	NA	7	0	0	1	0	6	0
EPHA3	1.8880089006710152	2.405102463635317	5.349408689003071	0.1618150342420395	-0.19434249686899138	-0.012371593207814667	0.9701419760680746	0.9832484684417312	0.9959118451901906	13	0	5	4	6	15	3
C17orf80	4.2468084686834855	4.36866428290654	24.4445263641919	0.16183383194436812	0.1927996544183349	0.02776501724513172	0.9484986391910388	0.9587850228482008	0.9896471973241858	61	9	17	40	8	69	22
LYPLAL1	3.549758603295071	3.7009006924989802	15.610725744499199	0.1618534923281179	-0.14402368403961022	-0.02002711287364835	0.9574576646652906	0.9800017505109172	0.9926375027355276	21	10	10	21	9	51	7
IFT74	3.946162141307437	4.035718381398722	19.569592554057706	0.16199074259885313	0.08400570928220431	0.010310112045531344	0.9483862888518055	0.9861991570869432	0.9969515244828931	22	10	20	35	8	56	15
NXPE3	5.008041254722308	5.049964731058893	40.42654631938928	0.16218740461676717	0.12766153983268172	0.02637162360173635	0.931166203940964	0.9690125501836643	0.9937598982482497	56	16	68	50	17	128	30
ABCC3	5.957779131423042	6.111773075626289	84.4774677245983	0.16253657559485102	0.05945377523241365	0.006537387685824118	0.9475052221506838	0.9898515057332681	0.999361024589429	249	19	59	175	28	329	46
RREB1	7.604591966701259	7.661420637165008	252.50489326938342	0.1629540591417593	0.14324512576990883	0.034106907092750334	0.9208583677488758	0.9593238402600646	0.9896471973241858	574	81	321	476	58	832	187
AGBL5	3.205033769535008	3.3714484423300344	11.187867534735231	0.16334051872861907	0.2638012871909165	0.030136302498417852	0.9513014494460977	0.9503315857980167	0.9841501324876084	24	3	18	16	3	36	10
SMG9	4.131617656092714	4.3941812108482186	23.85001239892748	0.16344606494691266	0.1632913595271489	0.021313551315615055	0.9519282323994022	0.9733578959384879	0.9940449733122109	61	3	41	49	4	85	18
ZNF335	4.4759969989466555	4.824418016482173	33.13517638909662	0.16364548125257977	0.2548871918212989	0.03407253931641697	0.9574815476490243	0.9512353026049302	0.9802841471723875	108	7	49	53	2	87	35
MAP3K14	3.867392414516305	4.304263414649673	22.128386922154824	0.16371764203866795	0.018332701979462414	0.0032677495101319145	0.9600431871856517	0.9954602712360545	0.9999505444996434	80	4	46	28	1	73	16
DAB1	0.39029214968307674	1.2894220173792958	1.5344507191633685	0.16377048920664428	-0.2395493939278796	-0.005002998826772299	0.9764993346422254	0.985041513392189	NA	2	1	6	0	0	4	1
NDUFA6	4.916808520886041	4.988032288004037	38.80625438790716	0.16396710307637402	0.05026198621990874	0.006059931579882686	0.9384187965641793	0.9912525294077252	0.9996815027152848	85	14	32	47	22	124	26
XX-FW83563B9.5	0.3679894065520364	1.2633275148575513	1.3271150839231869	0.1640269910874134	0.7807081535010363	0.014649493823793141	0.9738277939448347	0.9192764708727345	NA	1	1	2	2	0	10	0
POGZ	6.71450784199697	6.773486881137396	135.6831207825557	0.16414645287234733	0.19839733797321962	0.049184739804493185	0.9221511723954756	0.93901631001947	0.9802841471723875	329	31	222	164	48	399	118
HSD17B4	7.69957714004209	7.831176734215709	289.43287881149837	0.16429861136838886	-0.0964492269685755	-0.02392009304425137	0.9375131649988055	0.9831758203436772	0.9926375027355276	361	117	257	243	251	849	182
TDRD3	4.546168703529043	4.636746575816853	29.87166109177696	0.16447390437326778	0.10531416802540836	0.016096304979850692	0.939339139486075	0.9809471013434997	0.9969515244828931	40	7	55	37	17	94	22
DHDDS	5.383094017598026	5.431624721118488	52.87774437153749	0.16450162090070444	0.13345397942579534	0.02899207802702667	0.9272434139762751	0.9647029878068774	0.99247766872203	105	15	56	79	27	175	38
ADARB2	1.3965140272429457	2.0847127855347924	3.6425222977264053	0.16452049111724615	-0.3639835541818532	-0.013980477264543462	0.9726408916253563	0.9639222558142453	0.9888612023158265	3	1	17	1	1	10	2
KDM2A	7.4771685404302195	7.547757962280699	232.79208339489395	0.16454270470221463	0.14854190454337146	0.03403542980300567	0.9242605611409784	0.9587561108482433	0.9888612023158265	446	51	478	376	63	747	179
ZFP62	4.555463882257486	4.700934714716272	30.86311174124721	0.16467270283102292	0.0801463556602756	0.00970999130205163	0.9445326906009518	0.9861015732241935	0.9971206659547955	56	5	31	68	16	108	20
MYEF2	4.631565621175101	4.702441067544027	31.577143608896872	0.1647833834899025	0.11376004451206564	0.01820643601956329	0.9391076075435825	0.9775953980137568	0.9969515244828931	34	10	44	53	17	92	25
VCPIP1	6.188622175167446	6.232926420460703	93.89018170726239	0.16502046105540064	0.07310744727501316	0.012470723578633557	0.9242605611409784	0.9837877256134221	0.9969515244828931	114	34	162	104	51	300	65
MLLT6	7.167158589194634	7.306230182632672	196.1001678415103	0.16509283464570543	0.10589064728574743	0.018434887610794922	0.9396734075947872	0.9785000543232377	0.9969515244828931	404	43	473	305	33	591	155
CAPN5	3.0796367629839483	3.4465772862686914	11.784035724823637	0.1653207961872418	-0.12152587528678525	-0.013479710233101632	0.9651648256136132	0.9859940149901499	0.9964395820198222	31	4	4	30	4	48	4
CREB1	6.229486741689555	6.276217185124387	96.25400217166711	0.16558641826888468	0.11140192314571744	0.02307354349527201	0.9229212638307438	0.9719338882939517	0.9963487469152031	139	32	196	100	42	313	69
CCDC71	2.0874638092410036	2.7065530866207523	5.8261689993595756	0.16576172240504444	-0.053560874376052156	-0.004260255309237447	0.9691632763706337	0.9938979576074572	0.999361024589429	16	0	13	13	1	27	2
LRRC10B	0.41608818477476545	1.6026680080682307	2.5430303030798047	0.16580225681574226	1.0265375407332884	0.026679059131949713	0.9810489836008306	0.9122343556768912	0.9578738102960748	1	1	8	0	0	1	6
IMP4	4.34932908686466	4.472964427101319	26.40702339980571	0.16580625370652513	0.21220483711721486	0.03235355289016682	0.9441118977748849	0.9517185964866285	0.9859649335727403	70	12	25	33	6	75	24
RP11-43F13.1	3.010733085789021	3.2825675423626843	10.61315766585019	0.166502092411666	0.2667626456138161	0.025703790168029362	0.9574815476490243	0.957828094101736	0.9861115346819506	23	5	10	20	1	28	11
DLGAP1-AS2	1.499916915544272	1.9383361647928636	3.359236735325639	0.166508970157082	0.0196587930326689	-5.849289602223655e-4	0.9683040645811332	0.9963385676124945	0.9999505444996434	2	1	3	9	2	11	2
ARHGEF9	4.165460941782542	4.299071635963612	22.66468223436922	0.16657159039749875	0.13814445952112286	0.020068339745286396	0.9427419681105526	0.9748137687645452	0.9963487469152031	42	5	46	32	8	91	13
PGM5	3.5710920992519437	3.892290248748276	17.137467110495585	0.16657807087337265	0.11902005475191492	0.011893930380365587	0.957885800462536	0.985041513392189	0.9969515244828931	48	1	20	15	12	43	16
BBS1	1.9741206762007129	2.5461356597729017	5.27040040691833	0.16658586736461808	-0.10209191335136959	-0.007423762828103424	0.9685296517441403	0.9912525294077252	0.9969515244828931	6	0	13	14	2	22	2
SMNDC1	4.874083597578823	4.916862694705701	36.88593619241808	0.16666986625123714	0.10029596753025206	0.019897426651913963	0.9303274323887814	0.9778839304387725	0.9969515244828931	51	14	45	55	19	118	26
ANAPC2	4.272580678384485	4.441475631380909	25.077688395397953	0.16673110467880015	0.2502203837703849	0.03895633529498072	0.9430035967855309	0.9442276212612474	0.9802841471723875	52	5	46	45	5	82	22
RPL26	8.27801376931441	8.37125852119747	421.4590995649772	0.166739515824214	-0.02243327067663657	-0.012457951638725392	0.9302529801530074	0.9945171578850067	0.9969515244828931	509	248	391	373	261	1193	297
ZC2HC1A	4.484086406145105	4.582017693158898	28.88133405440638	0.1668140904704765	0.027491308961011537	0.0010937105179802899	0.9409667827829468	0.9945171578850067	0.9999505444996434	40	17	50	33	8	103	16
RPAP2	5.566417415036083	5.630522303436067	60.735106105085755	0.1668774921791487	0.1580905039763381	0.03191778687590003	0.9282138956237761	0.9562190523915074	0.9897893163594963	87	22	74	132	18	190	48
ZNF426	4.6816896439128515	4.761666140734185	32.40004810918911	0.16688592608681466	0.14461172217088242	0.025010062581099314	0.9362782503504457	0.9660073692237923	0.9937598982482497	65	11	31	63	11	111	23
SERPINB9	5.697451610156257	5.917144796870686	75.37155741153487	0.16703471171351195	-0.1170679931209699	-0.01976214083525929	0.951268672149117	0.981740636261243	0.9944204946994002	94	52	186	51	12	204	51
RCBTB1	4.591827359896756	4.731225992155769	31.20931414763844	0.16706704004376374	0.23952133537164003	0.040622478163108044	0.9391806963363404	0.9426532864777466	0.9802841471723875	62	6	65	46	8	101	27
RP11-10K16.1	0.6167153640718133	1.359381570938246	1.3875690813805328	0.1671967136673472	0.15069840834443743	0.00449903574930789	0.967880056638085	0.9897968177304795	NA	4	0	4	2	0	6	1
MED23	5.429903497451884	5.487402551525164	54.5172817366523	0.16734000840931856	0.19383293030992474	0.0452002362844905	0.9233516207853185	0.9431756899841118	0.9802841471723875	113	13	75	88	21	187	41
FAM118B	4.221722584575038	4.30705457598037	24.249980761515157	0.16736774594820494	-0.058538807309200865	-0.012131514623776724	0.9436946324581655	0.9912525294077252	0.9969515244828931	35	13	25	23	15	75	14
FTH1P16	2.7794250937232157	3.1174927568338084	10.740650021107625	0.1673928920522225	-0.29278984901980015	-0.023172922665160797	0.9659129920627066	0.9649070769925712	0.980548659914574	13	5	3	8	12	21	7
CTD-2017C7.1	0.19878589638954686	1.1425601675353716	1.275253511798939	0.16743130137207982	-0.17025483198315122	-0.0028511129430238307	0.9761436566558567	0.9897968177304795	NA	1	0	5	0	1	3	1
MED29	5.192212530377324	5.265802288622678	46.71066942568276	0.16752769905680062	0.16983484607289823	0.034821155672515744	0.9288053072932558	0.9535096401086155	0.9872884001715084	81	20	72	76	10	156	35
THAP7	2.058044143488346	2.676312780810258	5.957894169021632	0.16760004855801083	0.20427945107835008	0.009828588384623742	0.9711795691952265	0.9778839304387725	0.9969515244828931	12	3	9	12	0	34	1
RRAGA	5.159298924670061	5.21602792011822	45.30260213886004	0.16773079287359893	0.10788295227835301	0.02116203254466041	0.9287589043454286	0.9759629398988832	0.9964395820198222	65	21	64	75	14	168	27
PSMD5	4.67223044885278	4.839807937347333	35.76024120642594	0.16793721697802355	-0.173977068399906	-0.02867606306133962	0.9478292395623403	0.9690125501836643	0.9843443917074193	39	11	25	50	34	95	22
PTS	2.330820229799597	2.848490476790979	7.475727720143955	0.1679386958022071	-0.18578204359131797	-0.013311199720333722	0.9683885725032632	0.9820887631852909	0.9959118451901906	17	0	4	17	6	20	5
GPR137B	4.008754915064851	4.307070230813401	25.60637067834013	0.16798478892721838	-0.5531186959328591	-0.05517717632212385	0.9588904074890542	0.9034730399415303	0.9424429747089683	15	21	24	14	21	54	12
COPZ2	2.13725193537756	2.564349374299533	6.171780733720273	0.16802507059810307	0.2002595962664744	0.007590897229166815	0.968107335245361	0.978191305121872	0.9969515244828931	8	2	5	5	6	31	1
SDF2L1	2.068331842139148	2.8041709159158947	6.414269859047571	0.16804721857731073	-0.27433224193704353	-0.014553585827694672	0.971180126511548	0.9725587931085509	0.99247766872203	36	0	8	5	2	26	2
RP3-368A4.5	4.809105174905502	5.02634718420942	39.24682159587467	0.168125249855593	-0.01914439286612536	-0.006046358633525716	0.9510285683084752	0.9948395377280768	0.999361024589429	40	4	83	69	24	127	25
SNRNP200	7.888227194642829	7.945125534232382	308.2046792836514	0.1682404625204825	0.17120005273510863	0.0427256946494577	0.9169842567364894	0.9482572486801601	0.9815666464666684	729	60	461	424	127	889	264
TRIM13	5.6762690022365385	5.743123388306832	66.70039921963213	0.1682736359355106	0.0037755158796068063	-0.005328283601635195	0.9324908348148525	0.9988647887967472	0.9997902776782008	67	25	93	92	42	226	39
LDLRAD2	1.0648100136876082	1.6314882172316618	2.355459225537625	0.1684400231324193	0.18710219030161016	0.005452263214945668	0.9683334500165327	0.985041513392189	NA	4	2	3	3	0	10	1
ASB8	3.5762606516917055	3.7447586701942464	15.386568311068931	0.16857628211313427	0.04335591557538569	0.0028395354509865444	0.9541461046277209	0.9938719387223957	0.9999505444996434	18	8	23	23	6	68	5
RAP2B	6.55088271478049	6.737858668473088	136.29543794529778	0.1687260668758431	-0.23916620856411636	-0.0410348140575512	0.9484986391910388	0.9466632872292624	0.97971866353386206	148	99	67	155	87	365	79
SULT1A2	0.9742154127188395	1.6568559425118807	2.3385928219951673	0.16876992750937736	-0.07882259306184865	-0.0020753529012780708	0.971889978267385	0.9938719387223957	NA	1	1	4	8	0	6	2
SLC5A9	0.8068188702716603	2.0539739047145766	3.027259804499566	0.1687751295466328	-0.8909246576030763	-0.01753410878600149	0.9790761604147197	0.9151549807670114	0.9769531514437726	20	0	9	0	0	8	1
ASAH1	7.87824489831777	8.234117126524136	386.67950268745807	0.16878308648500573	-0.4569309823150474	-0.05279126369577408	0.9575005607550825	0.9122343556768912	0.957060904445596	194	238	268	271	396	993	185
ACADSB	4.903525327981316	5.116467609178098	43.6219635823547	0.16880361734924346	-0.21331130071906043	-0.0360489860354557	0.9513076208943324	0.9593854775262728	0.9802841471723875	64	39	39	32	17	160	14
TUBA1A	6.583986544870674	6.697636248260706	129.6018481870427	0.16882707363925972	0.042531305370417785	0.003242428972187371	0.9352102931600006	0.9917837271309584	0.9999505444996434	346	74	158	120	25	402	91
TP53TG1	1.6342991856405362	2.0984211429593556	3.4868541799468913	0.16891404477811028	0.366070352758699	0.018421996702716017	0.9635303202727109	0.9517185964866285	0.9886632708300134	8	1	4	6	1	20	1
SLC35A4	4.791708378335798	4.877207166694245	35.280480213815984	0.16906373203307765	0.19612139103241727	0.03615523226795488	0.9342026759788007	0.9482572486801601	0.9842644001491128	90	14	45	41	9	111	29
SLC25A39P1	1.2111938276117247	2.1305204145435486	3.44131695978594	0.169076007006161	-0.534389116645201	-0.014964288896302884	0.9731034692215451	0.9463485440725483	0.9830702643725019	2	0	8	17	0	9	2
CPNE1	5.776575616568494	5.810798093669954	69.31411900743008	0.16907849792393034	0.16064522113794596	0.04066524901327661	0.9164226787382139	0.9499081808496792	0.9842383021285069	127	31	102	87	21	226	52
C8orf82	2.2408021503598494	2.7912660948567094	6.867914821344794	0.16907987697428548	-0.06681601334664716	-0.0035173985413263394	0.9684144059885225	0.9938719387223957	0.999361024589429	23	3	15	4	0	17	6
RCOR1	5.937354850458585	5.995778309637381	79.43088479254553	0.16923740415454241	0.05284809510883547	0.00617130141497246	0.9293676929501425	0.9892436302877298	0.9996815027152848	77	28	108	139	43	253	54
MYL6	8.824916104260339	8.840669223771778	578.4330781012399	0.16931080347008995	0.15433207178552555	0.04661672627075644	0.898926990259712	0.950269401371341	0.9815666464666684	954	227	919	605	249	1746	463
KBTBD7	3.332362097195927	3.551817188989361	12.984884247006681	0.1693442627572632	-7.329529294209694e-4	-0.0028825236311861594	0.9567438676919057	0.9997801112166467	0.9999505444996434	11	5	25	30	3	44	8
TXNL1	5.538983149972772	5.606947204166835	60.594873729442135	0.16956789463228888	0.026492542128873683	2.9445582729847414e-4	0.9307788198395915	0.9938895281592155	0.9999505444996434	83	21	98	53	39	187	41
LARP4P	-0.06255427909439644	1.0621324214148773	0.7878116669661045	0.16962016268050317	0.38129820935769243	0.003956116550926555	0.9740948886708793	0.9730598131047888	NA	4	0	2	0	0	6	0
PSMB5	4.347027216702813	4.575964102248701	28.667483298069254	0.16964802619119462	-0.05749587390223804	-0.01157487687904613	0.9503650099288559	0.9917837271309584	0.9969515244828931	59	3	25	42	24	92	17
UCHL3	0.6615667442031739	1.6763973100535765	1.8570354931155868	0.16980151698406454	0.6363667231698716	0.015545404756173052	0.9737138689270571	0.9350550081343248	NA	8	0	3	2	0	16	0
RAB20	5.029945828534981	5.109574597551959	43.041112594088375	0.16987203149959845	-0.07156755418796044	-0.018846187855450596	0.9370929153815583	0.9861991570869432	0.9964395820198222	48	26	48	50	23	141	23
AMT	3.2268582736449325	3.7142788240534115	14.79858487084603	0.17018433570390976	-0.1206164824983636	-0.013504292591360057	0.9651648256136132	0.9861015732241935	0.9969515244828931	34	9	17	30	0	42	10
GPR137	2.9578906127926476	3.2498732318479155	10.500802485592622	0.17039039000685324	0.25267982310933473	0.022751183241565456	0.9575005607550825	0.962500094409557	0.9886632708300134	29	6	11	10	1	26	11
SRSF11	8.08561860318067	8.099806486221894	344.69524108212266	0.17052085912105694	0.19099362578113113	0.06556297367845804	0.8976426379674998	0.9350550081343248	0.9758822985548127	649	106	502	442	147	1018	292
DSC2	4.581586542316774	4.7382280444295795	33.29921080897684	0.17067990618937673	-0.21035418527052807	-0.03463071097139817	0.9478292395623403	0.9583340526726004	0.9802841471723875	38	13	43	23	30	98	17
SGIP1	4.062116778586447	4.162007065874468	20.759841623984112	0.17074220489856878	0.16928953074661804	0.026743353776418486	0.9384187965641793	0.9647029878068774	0.99247766872203	38	5	37	26	9	72	15
PRIMA1	0.7219961632384142	1.2880705352807158	1.7038528423258663	0.1707548419850128	0.27607729678593773	0.006522322624908446	0.9695583833934136	0.9772073613037491	NA	1	1	2	2	1	6	1
SAMD15	1.524097569540587	2.15308572682209	4.014688973511789	0.1709920135821346	0.5917801679023466	0.02966028948921598	0.9701467548942329	0.9336052152691643	0.9736335585083674	3	1	7	10	0	6	7
RP11-541N10.3	1.7641521503691353	2.2658270480281093	4.2007338060080714	0.17112963854112767	0.01705495032526667	-4.7002024338661596e-4	0.965568391386024	0.9970149560227708	0.9999505444996434	7	2	7	10	0	17	2
WHAMML1	2.6645252230683454	3.0322029935448147	8.264597856185011	0.17153345438841608	0.02421895019347504	0.0011300002940382962	0.9588904074890542	0.9949578626884729	0.9999505444996434	34	1	7	10	3	27	6
PPP2R5A	5.547729607005653	5.5979440954245545	60.17456314234435	0.17161403117714188	0.05616735050932935	0.006421103655554312	0.9282138956237761	0.9884374404408103	0.999361024589429	61	27	96	79	29	186	42
NDRG4	2.830961873829119	3.4630841094151266	11.760234513309792	0.17164719783115506	-0.2917072957341028	-0.018581087309287078	0.9682035524394809	0.9641249580923316	0.9888612023158265	23	0	45	7	5	30	8
PPP6R2	5.206863959373835	5.409938422847631	50.743221496293856	0.17172698064829017	0.17039739564094572	0.026973491440422496	0.9435252003658221	0.9647029878068774	0.9909357141591766	174	8	70	76	10	166	41
TRUB2	3.6170158797417087	3.744424289990609	15.25182455483392	0.17186118484294977	0.30409819606508404	0.04139874447468438	0.9445326906009518	0.9382866767563419	0.9802841471723875	32	4	15	25	6	44	15
INADL	5.9848626746167035	6.124565195599452	85.02499754392721	0.17194752577430458	0.1450756055898943	0.024334912583146413	0.9372405105158991	0.9660073692237923	0.9940449733122109	156	12	179	144	29	348	48
FARP2	5.303901206530359	5.443962818099556	53.04248560856349	0.17195150067272091	0.15806188787313102	0.026200903267215008	0.9381821334295235	0.9641274658237283	0.99247766872203	94	24	69	108	7	159	44
ACN9	1.9239430102418673	2.3543094097116364	4.665981421610242	0.17214508982080884	0.00758706326582466	-0.0014019014658133793	0.962806071991548	0.9988647887967472	0.9999505444996434	5	1	15	4	2	19	2
ASPA	2.716983647952378	3.3638810573201727	12.268068395318062	0.17229106874665057	-0.6487055289684248	-0.03605243510612665	0.9722837625871719	0.916750040250227	0.9588943284519185	44	13	2	5	2	24	6
ZNF818P	0.7820784036413104	1.7402218675550254	2.4329610700781776	0.17244987663614225	-0.5367458622289902	-0.013753874049714303	0.9740948886708793	0.9500855550862475	NA	1	0	1	14	1	7	1
SGTA	4.700918827822478	5.058280383944966	39.379025786516316	0.17251965184408563	-0.010306044563221003	-0.0017010270385480006	0.9574815476490243	0.9973038639546781	0.9999505444996434	144	14	40	68	2	134	25
LMLN	3.482443907503155	3.789493177663953	16.15897988534803	0.17273305229997754	-0.09957024544390666	-0.014198627426943666	0.9574815476490243	0.9875731637475732	0.9969515244828931	24	13	19	28	1	51	9
CCDC69	6.6794293016602335	6.7491541210906565	134.8837803334985	0.17282609297096255	0.14992467251175964	0.029290406491807655	0.9273017775746878	0.9593854775262728	0.9922512148662471	139	51	282	146	58	342	123
NDUFA10	6.5667685150534565	6.58794789321878	119.97874839020612	0.1729133205142412	0.15003167570451975	0.04231096559954234	0.9059489830768794	0.9500855550862475	0.9837860644618894	248	48	150	138	48	399	87
XK	2.3976009677675063	2.615625733783017	6.566509099877529	0.17306344521621597	0.06828404459510869	0.004330627568236666	0.9580507253808119	0.9931972992942586	0.999361024589429	8	5	6	9	2	21	4
KHDRBS1	6.969158808999844	7.0291298710535735	165.24477432193672	0.17309266629924433	0.03975233750623073	0.0016600307545621004	0.9200097876244099	0.9917837271309584	0.9999505444996434	255	96	185	138	81	474	122
SPDL1	3.4605553169589576	3.6235538642643705	13.734049549145475	0.173106372840648	0.10141855541373362	0.011000568843019243	0.9483681512336674	0.9858202351086794	0.9969515244828931	21	6	19	28	3	52	8
SLC35G1	0.6720043816588487	1.4255155345490904	1.8080951081571395	0.1731164050873878	0.07710236867792061	0.003347600697373397	0.9715254089740236	0.9943370384085141	NA	8	1	1	1	0	4	2
TGIF2	3.5162405306478655	3.8014751547827723	16.01903448722132	0.17312357581736681	0.22178739729567412	0.024379810983562043	0.9559351055991478	0.9641274658237283	0.9893462364528278	36	9	25	17	1	41	16
KANSL2	4.024025581455182	4.178956676988918	21.13507503836889	0.17315678732252984	0.09467371860730903	0.01034301457174963	0.9484986391910388	0.9851988146549971	0.9969515244828931	47	10	22	26	8	98	7
SPCS3	6.8691511153728895	6.897342552311453	150.08516956339957	0.17338806437634335	0.10680284283213624	0.02390100485829369	0.9087861537327375	0.9716788661764281	0.9959118451901906	214	68	195	160	77	451	114
PELP1	6.268901024415087	6.298023010680883	97.92407730011854	0.17345424445686117	0.15023825568825794	0.03852361766901699	0.9118537260750229	0.9517185964866285	0.9862356134155658	185	35	95	153	44	309	75
TMCC1	5.414742866756533	5.468387270411801	54.161242146423604	0.17348220059260944	0.16979035301506162	0.037892166660447084	0.9210175574647615	0.9504132540172084	0.9859649335727403	108	14	86	59	26	174	42
MPZ	1.5949486402066455	2.1289945940727004	4.447976834613105	0.1735952453074033	-0.06042250176471906	-0.007696997633994102	0.9705798554511988	0.9945171578850067	0.9969515244828931	2	5	3	7	1	17	1
KCTD2	3.6659128935111776	3.9859001102159772	17.385191908693457	0.17381622398435623	0.1369069773354527	0.0129030177766504	0.9567316453848219	0.9815133537967802	0.9969515244828931	48	5	27	31	2	87	6
GTF3C2-AS1	0.5527926530759245	1.4348518812285542	1.7807166123959328	0.17391602521345992	-0.3236574442228642	-0.007465148873055457	0.9758655781066415	0.9775953980137568	NA	0	0	6	4	1	5	1
DDX19A	5.459951750031485	5.569601579792987	57.26472029315709	0.17391817527856399	0.17981801845973394	0.03403168689808476	0.9298824924087784	0.9519664574112723	0.9871572003858351	112	13	89	120	14	222	37
PIGBOS1	2.6886702067697463	3.07001434203652	8.833156059911257	0.17396419542820532	0.15006618359568719	0.00906450962161743	0.9610431687023885	0.9832484684417312	0.9969515244828931	15	6	11	14	1	45	2
DRAM1	6.1693661172823315	6.395853529881657	107.98109457366837	0.17404808424477133	-0.2709556493178809	-0.040517835755898624	0.9482667015500323	0.9452658941823606	0.9772635351870352	73	101	79	126	47	246	70
SLC12A2	5.7468813567692365	5.781504692477831	67.82837924655018	0.1740980250251321	0.1364970507742135	0.03254578587979393	0.9164226787382139	0.9601407897724813	0.9917013844562347	89	25	109	105	27	236	46
RBMX	7.352460042181742	7.374156709652368	208.55493699276164	0.17420387413621055	0.1822623213109702	0.05328805105080954	0.9012183345400001	0.9389148706695029	0.9802841471723875	347	95	308	242	72	596	179
PPP3CB-AS1	2.6854987759816913	2.9434526318653775	8.478033759013874	0.17428650792634232	-0.026794780832191615	-0.004794367180524298	0.9588904074890542	0.9948395377280768	0.999361024589429	14	3	5	11	7	33	3
MAP3K4	5.17086271024826	5.318122851367229	48.42794076540682	0.17431563123134483	0.2276192378354551	0.04018264829723355	0.9376021273857236	0.9452696472890834	0.9802841471723875	116	6	69	58	25	133	46
METTL2A	3.18671021353639	3.327009590166426	11.321056891273551	0.17432145429761645	0.05277277427679833	0.00535390859108515	0.9513076208943324	0.9936990873208211	0.999361024589429	23	6	10	13	5	41	6
ABCB9	1.7468238365256654	2.187448118258779	4.200224264630358	0.1743316892886916	0.054374771150465344	0.0018828143227779949	0.9635303202727109	0.9943370384085141	0.9999505444996434	8	3	6	6	0	13	3
HNRNPA1P76	0.3473622766470114	1.2968797369336131	1.8307798553465429	0.1744010814702877	0.3486740240907526	0.0010154564482394385	0.9771112923957105	0.9745437033357646	NA	1	2	0	2	1	9	0
ITCH	6.683132157950642	6.705213493142767	130.30024466204884	0.17443288809843854	0.16113817721856089	0.04558770707689131	0.9054970067173724	0.9466632872292624	0.9815666464666684	236	47	205	137	56	411	101
FLYWCH1	4.380175697911412	4.690206318088164	29.518489450965298	0.17468155633218346	0.12106687400957845	0.014594009535308414	0.9514907414963584	0.9817786586274811	0.9969515244828931	86	3	54	55	5	126	16
GIGYF2	7.575211831286278	7.605895530736534	243.33065419004035	0.17483836721823923	0.17073225819940654	0.04951235108652344	0.9028773688508975	0.9454929729881576	0.9802841471723875	452	61	428	333	96	824	179
KDM4A	5.421275484386143	5.481385414548792	54.81584738424638	0.17488396477895704	0.09931271458978179	0.01783519410116752	0.9279719959989824	0.9778839304387725	0.9969515244828931	126	22	45	81	22	189	36
HMGB1P5	1.6221345169886594	2.1672266300192176	3.69751842914095	0.17500071470035433	0.22323078148749184	0.00942178743682333	0.9661151551267685	0.9775953980137568	0.9969515244828931	12	1	2	7	1	20	1
DPH6	3.353144804288898	3.49949425331726	13.58205579332294	0.17510921701592605	-0.034973674462033914	-0.006277968752314115	0.9513076208943324	0.9945171578850067	0.9981997634210793	15	11	12	16	5	37	9
FBXL12	2.9420299934771017	3.244717706762779	9.779640385859992	0.1752723569561471	0.09995297784510485	0.00790247122441338	0.9558978021492981	0.9875731637475732	0.9971206659547955	27	3	15	17	1	38	6
SMU1	5.945709056946997	5.979003911610385	77.83436773580642	0.17539418795218986	0.16847019668603547	0.043914135084705666	0.9110705779461356	0.9466632872292624	0.9822357522311711	116	23	114	131	33	263	57
CD2BP2	4.98139223485288	5.075639697442365	40.532253638068134	0.17555985809309896	0.2704796696708664	0.05315650349067248	0.9287589043454286	0.9273783079527955	0.9772635351870352	68	10	54	85	12	120	38
MRPS31P5	-0.0625542790943965	1.0743083859142362	0.824787131462412	0.1755832702300565	0.3328835399917281	0.0031571990048719404	0.9731034692215451	0.9775953980137568	NA	2	0	0	4	0	6	0
HDAC5	5.456698282398603	5.730834078400468	63.835894259843954	0.175947028187734	0.08053128079660062	0.011546954807623869	0.9484986391910388	0.9875731637475732	0.9969515244828931	142	7	191	76	12	205	48
ASTE1	1.6276890207933605	2.0652713236462663	3.5834132716898366	0.1760515092561777	0.32451280368580815	0.015341300619705856	0.962806071991548	0.9601407897724813	0.99247766872203	4	1	4	7	2	19	1
C8orf17	0.6167153640718133	1.3711724751465422	1.4275378611482856	0.176101883708325	0.11426833422779761	0.0034276197272924513	0.966458059452855	0.9917837271309584	NA	2	0	4	4	0	6	1
BEND7	3.7089625124015146	4.136092915893239	19.533416037789674	0.17650195994961684	0.045037144058337295	0.00622302484751577	0.9574576646652906	0.9938895281592155	0.9983961900924626	40	2	66	24	2	59	16
ARL1	6.0216847941877365	6.085761180759023	85.42533328524925	0.17672599769556094	0.004452301254597864	-0.0056262666774201334	0.9218254991159462	0.9984742901920888	0.9996815027152848	117	37	81	96	58	259	57
ZCCHC7	4.923295885364431	5.003463867649338	38.534732024094176	0.17675265093384668	0.18375484479541565	0.03463929880930357	0.9282138956237761	0.9514979411779311	0.9862356134155658	68	11	81	43	13	127	30
C7orf50	5.1137648433409115	5.242222996397132	45.39762095997212	0.17718107225273866	0.2045132875970206	0.03621045594493064	0.9341568593546976	0.9480423557320012	0.9822357522311711	133	9	47	75	14	145	38
ACAD9	4.631738456616214	4.882255577832359	34.549455005806074	0.17724411347181745	0.1770232428524231	0.02501560349342887	0.9471001958733208	0.9665324329779187	0.9917013844562347	129	7	39	51	5	107	30
MKNK1	5.885263624112306	5.953428797884842	76.9022701931369	0.1773857970579095	0.07744869490973343	0.011673853704308066	0.9260914509959189	0.9840967822792366	0.9969515244828931	97	26	163	71	38	237	56
NOS1AP	2.1765211614961513	2.4499025953895868	5.679917946561729	0.17763355753682963	0.18561962315449448	0.011826269396837867	0.9584270603735295	0.9811049872114593	0.9969515244828931	9	1	5	6	5	15	5
TRMT10A	2.4462919288003873	2.886245622984703	7.710684230056895	0.1777388822074651	-0.2578273370033599	-0.01847215735445383	0.9635303202727109	0.971044257999344	0.9886632708300134	4	1	8	26	5	23	4
AF131216.6	1.7082098281498341	2.1556374954256072	4.2314533782540815	0.17779442949815133	-0.09005509909101872	-0.006696453093186622	0.9664710232457658	0.9920736740171182	0.9969515244828931	2	3	11	4	1	14	2
UXS1	5.577023717077432	5.653201626132202	62.226707383975956	0.17783246226519167	0.05539550774757411	0.006656712937833123	0.9258832690694676	0.9892436302877298	0.999361024589429	125	17	57	79	41	212	39
FAM124B	0.687566434737872	1.3686710885104458	1.7582423852198255	0.1778719842115769	0.20528028906289336	0.006112485701168694	0.9695583833934136	0.9859940149901499	NA	1	1	5	2	0	4	2
AK2	5.537463399877543	5.64631719518133	61.27328527586534	0.17794952501983796	0.2167972107919385	0.04021625634355993	0.9311347708008924	0.9441913943704214	0.9803895193479815	112	21	58	143	14	170	57
RAD18	3.4112036975266906	3.601293583158293	13.514812487843841	0.17796805243538374	0.04571924259243818	0.002831922996189493	0.9516897120326594	0.9938719387223957	0.9999505444996434	37	5	9	22	5	52	7
WDR90	3.3102669878249964	3.7583219139721553	14.677983886539213	0.17803334150817696	-0.046827255668598494	-0.002809552706404688	0.9588871884021603	0.9938895281592155	0.9999505444996434	68	4	21	11	1	44	11
ZNF211	3.2279721162277157	3.5103774446597127	12.393343820649973	0.17808493897617042	0.30009895940295156	0.032477610693654145	0.9534058338822954	0.9466632872292624	0.9802841471723875	30	4	18	21	1	35	13
POLE4	2.7024442242758293	3.0937518372813697	8.554745711890458	0.17815248787860258	0.15785074539114796	0.013046609316304792	0.9574815476490243	0.9818628279229831	0.9969515244828931	22	1	12	21	1	26	8
NME1	3.4753363701493263	3.776744594436619	15.45294182592821	0.17818537092325695	-0.08983695121049079	-0.010492117167333214	0.9588904074890542	0.9892436302877298	0.9969515244828931	44	6	5	36	4	47	10
AC092071.1	2.7593018743175226	3.1133221668279685	10.880345249670771	0.17853539485869174	-0.4649999777389824	-0.035991469957318854	0.9627599674997114	0.9389148706695029	0.9685274356288743	10	12	8	4	6	27	4
NOB1	4.6648116079744915	4.744225650224869	31.986463454910925	0.1785741947263907	0.1898834599902513	0.03620829315189671	0.9279719959989824	0.9504505955533346	0.9856448362128853	73	13	42	43	8	109	24
ERV3-1	5.080439934863875	5.251755193116844	45.47739717793742	0.17859320924918862	0.16317392208404793	0.02595209326597639	0.9376021273857236	0.9647029878068774	0.99247766872203	92	6	59	111	14	157	34
PNPLA2	5.173789400740319	5.323907801757411	47.743462871499474	0.17879302436873953	0.18880458822317117	0.03263743956707816	0.9337887914439358	0.9537981592895334	0.9871572003858351	103	9	84	94	10	184	32
HSF2	3.0901481311484624	3.623103411822259	14.267026405180406	0.1789845319101355	-0.29033729625765586	-0.025850226517431452	0.9634283691580763	0.9611920725489631	0.9807717441237971	29	0	21	12	15	38	8
PFDN2	4.473050210830938	4.5819753357483455	28.064796005034474	0.1790254945350664	0.21074304310071712	0.036542331176497786	0.9314375029649293	0.9479666128084612	0.9826016853157321	62	8	36	52	7	100	21
DDX60	6.100559936929346	6.168735322734932	89.60846439287963	0.1790321844485381	0.05976126281837308	0.007273864665398746	0.9255353404507187	0.9875731637475732	0.999361024589429	116	34	74	191	43	284	62
EEFSEC	2.5827075376397133	3.0381559376477836	8.477988829052812	0.17903471861423828	0.17738530187597995	0.014387807247580842	0.9610431687023885	0.981740636261243	0.9959118451901906	24	0	10	14	4	21	9
ZSCAN12P1	0.5304899099448843	1.2048188532054644	1.3575139023048963	0.17903774808658723	0.29729629967942045	0.0069011189973841895	0.96623662852802	0.9769786162465223	NA	3	1	1	2	0	5	1
NSUN3	3.3833951633727604	3.552769630350102	12.870137803797784	0.17935474816611693	0.1899676452809664	0.02176860422775145	0.9445326906009518	0.9675717838462449	0.9926375027355276	21	3	28	18	4	44	10
MAPKAPK3	4.418788549173484	4.8869386896853735	34.344127752795906	0.17938035640212469	-0.07269859490838644	-0.004961554869976769	0.957885800462536	0.9913015922829794	0.999361024589429	91	6	27	120	2	109	23
OCLN	4.543131206518926	4.642119017455169	29.66851188854874	0.17950895938644193	0.08760390405681655	0.012014529912646463	0.935613847664902	0.9847031004100003	0.9969515244828931	34	9	47	60	12	112	17
MPP7	4.6468103482636725	4.73580849856523	32.29655367524631	0.17953647678666126	0.026395309415458146	8.022008213687082e-4	0.9359389526165873	0.9945171578850067	0.9999505444996434	44	16	56	32	14	126	15
GPX8	3.6266052378339486	3.9741198735590433	17.342180529997645	0.17969587172066634	-0.04581711076969229	-0.00578167884226727	0.9574576646652906	0.9938895281592155	0.9983961900924626	52	3	10	49	4	66	9
EXOC1	5.848891334485195	5.935463970499262	75.79233600380189	0.18004756114713533	0.1207810966361957	0.021719670348154245	0.9210249648729657	0.973408856917045	0.9959118451901906	125	14	90	117	49	229	59
PCGF6	2.507082624837097	2.8404698488207285	7.126238684828287	0.18036775170670355	0.21365356925596266	0.015465551048494227	0.9584270603735295	0.9735291543278494	0.9959118451901906	16	3	6	13	2	37	2
UNG	3.0512313077090156	3.312207228696725	11.136984370761702	0.18046993233785139	0.33872709866317674	0.03118657278405122	0.9574815476490243	0.9460366196931576	0.9802841471723875	31	5	5	14	3	25	13
MIR155HG	0.0880811186230858	1.0321597750667686	0.9554115989321658	0.18047665869075344	0.8280199559480509	0.0115592561985453	0.97026460410407	0.9158128382831667	NA	1	0	1	1	1	7	0
RP13-638C3.2	0.1987858963895468	1.1472195602967723	1.2892512711399247	0.1806819051088278	-0.18612175416150908	-0.003185312582237269	0.9742998308799367	0.9887322433941759	NA	0	0	1	5	1	3	1
FAM193A	6.038236402773767	6.353054993511174	99.34488556920537	0.18101046252020944	0.023405861206882792	0.0033450636164528385	0.9535495313158188	0.9945171578850067	0.9999505444996434	285	6	241	139	23	335	66
WBP1	1.7068516730434948	2.2218375727650566	3.991206625198163	0.18101182760859674	0.013181440513372548	-4.934278609463185e-4	0.9623471830265121	0.9979422814064176	0.9999505444996434	7	0	11	5	2	16	2
CD99P1	3.419634531017194	3.708656668561101	14.353860751508885	0.1811607473779905	0.0540490197441896	0.004342804057140638	0.9532867324126705	0.9937307039123249	0.9997902776782008	14	2	39	29	4	45	11
ZXDA	1.3734462427512575	2.2370443504502933	3.7523282979145107	0.1812760228099542	-0.26352328884612153	-0.010024895191706244	0.971889978267385	0.9775953980137568	0.9959118451901906	20	0	8	1	1	16	1
PBX2	6.255880323360678	6.287665528280692	97.40375875584218	0.18134607461321073	0.14232426416146915	0.034464200558299636	0.9088643232410932	0.9562190523915074	0.9893462364528278	150	39	167	97	42	302	75
NRDE2	4.361943494884311	4.545618662624065	26.91641053096263	0.1814488589261388	0.15537870722879862	0.021333030052119548	0.940999324840061	0.971152817524438	0.9959118451901906	80	5	34	43	8	117	14
PTPN23	6.436935423929928	6.577768966512238	117.87136093938682	0.18163028779031493	0.14697332096687019	0.025962316855707594	0.9337887914439358	0.9660073692237923	0.99247766872203	361	40	176	145	17	346	99
HYAL2	5.43611532065625	5.54796052604622	58.21688501888364	0.18163476683725885	0.19287339295680672	0.030818840531338612	0.9357518682203387	0.9520497080655216	0.9872884001715084	49	32	88	95	16	134	58
EIF6	3.808508491073376	4.074784553277555	19.607898442674117	0.18169239781308708	0.2344065569800723	0.02623267390572323	0.9549539730295361	0.9600498031088545	0.9862356134155658	54	3	9	34	10	46	21
EFEMP2	4.7706348923030495	4.989905726831261	37.29867222506315	0.18181795187439925	0.13776002944361626	0.01891241371516584	0.9427419681105526	0.9759477445840141	0.9963487469152031	108	9	76	46	5	147	23
SETD3	6.113380584816256	6.152025121072578	88.3691154547581	0.18191955218138062	0.15233357166928513	0.03588836033693465	0.9113136636069942	0.9527380416765484	0.987503462138331	204	36	105	88	35	274	69
TAPBP	7.921754940783748	7.991542326183163	322.51847629615355	0.18218546437459074	0.04770960397734904	0.002410062878960577	0.9108682479165825	0.9908081291171923	0.9999505444996434	424	221	400	342	105	1003	223
PRDM8	0.5785510048852383	1.4989737943257215	2.1882704747832773	0.18221282823145027	0.38303687490824095	0.0037450373297891137	0.9767767798314232	0.9680596686992586	NA	0	2	2	3	1	12	0
ALDH4A1	1.845057819640328	2.3471934737106532	5.777152618532421	0.18252666429692566	1.079523040567056	0.05475292672871524	0.9684644432810455	0.8452095506062228	0.9235222209228293	6	4	2	3	2	6	11
UCHL5	5.255799127127355	5.302317306238658	48.74665372981392	0.18262433775054346	0.12756565797974098	0.02622879164573498	0.9164226787382139	0.9687623489214666	0.9937598982482497	75	27	58	65	16	149	37
TMEM50B	5.039346763261742	5.124875039455	42.86312055977187	0.1829106973912171	0.05361081246650209	0.006167484345548323	0.9271967945235622	0.9905410936878974	0.9996099731705261	66	11	64	42	30	136	29
RPN2	7.498138992871304	7.5582858055202475	238.14072920994752	0.18321495946294494	0.05807210999577096	0.0062229558020949	0.9164226787382139	0.9875731637475732	0.9996815027152848	445	117	168	284	125	723	171
LIPT1	1.257820648051448	1.7228762559787367	2.74656245179423	0.18331443469545067	0.25369929233538985	0.008667312531684275	0.9639487264990471	0.9761063581079814	0.9969515244828931	2	2	3	4	1	12	1
ACOX3	3.5519802205833892	3.9590916347566782	17.124590530584996	0.18347717604921343	0.23607453729495173	0.02630287953215776	0.9555291673323071	0.962500094409557	0.9856448362128853	60	1	21	31	3	47	18
GCFC2	3.8599083681928814	4.08437156029855	19.21527256673251	0.18359460736843208	0.13076220835462854	0.015376430207120727	0.9445326906009518	0.9797425095181341	0.9969515244828931	39	7	40	29	2	70	13
TMEM199	3.2641631251452035	3.39802304706345	12.15423509042556	0.18397500099816497	0.10351817601682618	0.010627301749336501	0.9482762905141404	0.9859940149901499	0.9969515244828931	25	7	9	13	5	36	9
SGPP2	3.8124402415159064	4.256399244651042	23.29274671898259	0.1841556820968544	-0.5236354736462066	-0.046798796957046564	0.9627599674997114	0.9155094487465455	0.9568686225198643	14	19	9	69	7	73	6
OARD1	3.976678463956285	4.182832758746871	22.696602055862545	0.18435510857804926	-0.30579072023341985	-0.040352122313814603	0.951106035957525	0.9459898008175477	0.9757077656957653	25	13	17	19	20	72	8
CLIC6	3.4793068167323353	3.9297717946198416	18.622487595978527	0.1844016529373435	-0.6004000528413784	-0.04916125869121356	0.9651648256136132	0.9081781863736408	0.9457062103773395	8	16	50	8	7	53	5
TMEM164	5.353072126044896	5.645858188479347	63.63311201024778	0.18440875862177897	-0.3056407686017351	-0.03960907448635933	0.9458830836729628	0.9426532864777466	0.9758712707195247	101	68	35	71	11	168	34
ACTN4	8.609990450519549	8.694118909375904	518.3459875158597	0.18444418851015804	0.14295565299021185	0.031123443157056393	0.9168014554792299	0.9648435129472104	0.9910326904582496	1369	149	955	641	105	1499	433
U51561.1	-0.06255427909439647	1.2005079517871466	1.050978207463687	0.18455592291186618	-0.06956954623422312	-0.0017496651651635728	0.9740732741120608	0.9945171578850067	NA	1	0	7	0	0	6	0
SAMD1	4.798681929104709	5.0030546380830465	38.74078007479582	0.18461067528610445	0.0155655416144724	-0.0012957971443203257	0.9443100155689543	0.9950098115654151	0.9999505444996434	100	22	28	69	5	127	25
LA16c-321D4.2	-0.09698400759493858	1.010036178056479	0.8924993577316512	0.1846180860702155	-0.14341308961847257	4.206864372896627e-4	0.9728474738919393	0.9913015922829794	NA	0	0	5	1	0	2	1
TUT1	2.8167446822369344	3.2302951654113112	9.53673998721674	0.18471707261207326	0.08036023250844106	0.0066145448045788	0.9570429140396426	0.9914078181210249	0.997832374832911	17	1	20	25	1	30	8
OAT	5.192196206434778	5.272423276557996	47.762058964211995	0.18473930510543665	0.009954369580043887	-0.0033415072089356137	0.9266672404534758	0.9962672867179112	0.9999505444996434	80	17	54	47	33	173	25
WNK1	9.219810750440546	9.229453379469492	757.0818685919123	0.18485332187931242	0.16836382883735448	0.055541103801978825	0.8780341318740311	0.9463485440725483	0.9802841471723875	1109	280	1134	982	339	2563	549
NDUFB9	4.825684958060864	4.898832212352188	35.80057517492108	0.18491176015665756	0.14661098001138945	0.028807674004623415	0.9242605611409784	0.9641274658237283	0.99247766872203	61	15	49	58	11	147	19
RP4-769N13.6	1.544207746338279	2.0802912218309717	3.6636305171513808	0.18491695270882436	0.571148157329133	0.02960382938971677	0.9623300897513567	0.9325217224458358	0.9757077656957653	6	0	8	5	1	7	6
PLXNB2	7.963936920328324	8.050585377659427	330.3650947016839	0.18497836207463167	0.13574758270510845	0.028605452735488566	0.9164226787382139	0.9659449249474832	0.99247766872203	931	78	412	593	78	1085	245
NRSN2	3.703113384357602	3.9528232291416714	17.651071267992062	0.1850088204541363	0.26747833863738746	0.0318649827152794	0.9484986391910388	0.9499219631737825	0.9815666464666684	53	7	26	16	2	48	18
IQSEC1	6.794089190397623	6.89785508129439	148.136516823902	0.18506723027934235	0.18351777889857077	0.03668559809572092	0.923717789114064	0.9500855550862475	0.9842383021285069	299	50	333	162	28	411	133
EMC7	5.0419072547311075	5.218389156964648	45.963214377887134	0.18509340530988588	0.03466618116928037	0.0015997522275196592	0.9375408851213349	0.9938895281592155	0.9999505444996434	72	7	36	75	38	120	37
UGGT1	7.224056412816924	7.2691350467364035	194.04936221679486	0.18522807231180463	0.10234075744290153	0.02013939735825241	0.9083717870861239	0.975111688392315	0.9969515244828931	419	77	181	193	104	599	144
MRPL10	3.778663513171234	3.908896565828032	17.07485328638144	0.18523847220560713	0.2343764897577158	0.033380047854018775	0.9364548080873394	0.9500855550862475	0.9833627354083696	38	6	20	29	4	57	14
ZNF8	3.186980424496464	3.6925984837040353	14.5524332964562	0.1854424738241997	0.37118159488944313	0.03698087217346316	0.9610431687023885	0.9435548767363582	0.9778570870816113	26	6	26	24	0	29	19
ZNF672	3.9541503128420095	4.260395812610464	21.452574384720783	0.18552377479948762	0.10308821382493548	0.011385959792480525	0.9486737210657324	0.9858202351086794	0.9969515244828931	68	2	27	44	5	85	13
GADD45G	1.6054269846131846	2.176758714834023	3.8855185184026055	0.18578912140207285	0.19023676525814381	0.007382438144406405	0.9645178281892606	0.9831758203436772	0.9969515244828931	9	0	4	6	3	20	1
GREB1	0.8621939235002218	1.507143097121743	2.3579285544164734	0.18580022710915498	0.015343455120089312	-5.538450773373745e-4	0.9685278443994348	0.9979422814064176	NA	2	0	1	4	3	5	2
CLN3	3.3760082320215727	3.626312568549672	13.69704888774999	0.18591991765505914	0.31203105867242265	0.03387374463790211	0.9503650099288559	0.9454929729881576	0.9802841471723875	46	3	18	10	4	36	15
ARID4A	6.407745274275994	6.459809125879183	108.97622425070684	0.18603040182934832	0.16152124697618178	0.03762077133082039	0.909225084513972	0.950114911703045	0.9862356134155658	163	42	206	158	30	420	67
RB1	6.595311520721166	6.629284560804316	124.28599898028303	0.1860371590178862	0.10138094253570842	0.021421865586669017	0.9054970067173724	0.9748137687645452	0.9967356880681193	192	51	165	121	69	394	89
TAP2	5.224041313156407	5.416424710015734	53.82920583814299	0.18605641067402576	-0.14523052260308156	-0.0254638820194729	0.9384704776029876	0.9757990302268528	0.9886632708300134	51	48	86	46	12	141	35
SNORD116-22	0.8981280330710738	1.4094143881273724	2.1978923848230196	0.18630107247817607	0.2617044775275679	0.007184740688224533	0.9666796962224559	0.9778839304387725	NA	2	1	1	2	2	5	2
PSMC4	5.789691249570699	5.837246995593575	70.705599228691	0.186380566473733	0.1830670670963499	0.042595015995519986	0.9113136636069942	0.9460366196931576	0.9815666464666684	134	20	69	111	36	211	59
TPRN	2.5541020979477755	3.451996219320463	11.253626270429706	0.18648134339863898	-0.5077858764554876	-0.025900688272758245	0.9744447965208622	0.9382960162480188	0.9772635351870352	50	3	1	34	1	43	2
PTPN2	6.015997457658055	6.089560506791765	85.23258028922288	0.18652400237869188	0.005129390337639919	-0.005940049794141686	0.9263670172493731	0.9982364639758537	0.9995022508136936	72	42	106	143	42	285	51
HAX1	5.115471708405231	5.158880101455998	43.93436313080141	0.18655314573162873	0.20683978684709192	0.04561819277231512	0.9164226787382139	0.9416893666436811	0.9802841471723875	67	15	50	61	23	123	39
UBE2N	5.077872369848964	5.111404418663272	42.36033972615095	0.1866310653446138	0.1443363454764382	0.03346728888159567	0.914280044323173	0.9609027194171235	0.9888612023158265	72	17	51	53	20	137	31
CWC15	4.8260557179607595	4.899439239374217	36.27206398403813	0.18678682955711653	0.10526137521744412	0.016795562051974754	0.9271967945235622	0.9778839304387725	0.9969515244828931	45	17	40	73	12	116	26
RNF31	3.394042576853049	3.700373991358326	13.947449881879487	0.18679606616393984	0.09348734171114229	0.008704422405234056	0.9503650099288559	0.9875731637475732	0.9971206659547955	52	2	17	21	3	53	9
SCNN1D	0.6184047119856404	1.392093618743784	1.6164320223438686	0.18695805161490137	0.5446017406715985	0.017393738748164096	0.9663032715624508	0.9487190095906898	NA	6	0	2	2	0	3	3
AL136419.6	1.6139974222229072	2.139531347449948	3.683343697064144	0.1870259502645834	0.1719615931269049	0.009481530291661213	0.9607165825673225	0.985041513392189	0.9969515244828931	11	0	8	4	1	10	4
AC006128.2	1.404459535388761	2.1688521420216564	3.5261332522912747	0.18722205781126774	-0.25674292089237316	-0.009158893226283946	0.9666098737217373	0.9775953980137568	0.9964395820198222	5	0	12	10	0	12	2
SPTBN2	2.9497863737704724	3.22218129814119	9.836569806405496	0.187337844299421	0.2931202720148295	0.02873768147658132	0.9503650099288559	0.9504207411013631	0.9822357522311711	20	3	16	18	1	29	10
RNF141	5.326118436669464	5.560212918275261	60.35802039330619	0.18740939640949308	-0.3689005661570461	-0.05146331826848093	0.9478292395623403	0.9259014234045134	0.9638854270607002	35	55	49	73	30	160	29
SULF2	5.810113408842643	5.8390401821679605	71.06920059344054	0.1874250381034133	0.15919701911124456	0.03999909278248515	0.9054970067173724	0.9501045418808821	0.9842383021285069	106	26	107	81	35	218	56
PCDHA3	0.04272652007220444	1.1631391030821134	1.8527445411449368	0.18751844829826472	-0.13589151598027535	-0.009538759873091402	0.9777486471961702	0.9938895281592155	NA	1	2	0	0	2	6	0
NFIX	7.623186865217604	7.712792506572094	264.33565001690255	0.18756754447231253	0.04109612576411115	0.007954295353503796	0.9209372450753802	0.9917837271309584	0.9999505444996434	617	155	179	323	86	903	164
ZNF514	4.391929015213449	4.6745860699270985	29.318472441413512	0.18778583771730656	0.13692822040310842	0.01768704212767405	0.9445326906009518	0.9778839304387725	0.9964395820198222	97	3	50	44	6	114	19
POF1B	1.180632278670546	1.8808582800447737	2.6148742836273935	0.18783236498187028	-0.055540641115741335	-6.553508429062824e-4	0.9635303202727109	0.9945171578850067	0.9999505444996434	9	0	7	4	0	9	2
RASL11B	0.47869418431849736	1.2265021748275504	1.1640657870899893	0.187896718085012	0.26494969187257805	0.0068517850535274654	0.9612982373638566	0.9809952604915478	NA	3	0	3	2	0	5	1
NBAS	6.507820705346085	6.534673543349985	115.37186596363352	0.187898255493179	0.20634564002271796	0.06029064941749352	0.898926990259712	0.9309022838483842	0.9772635351870352	239	46	146	156	36	359	95
ARMC9	4.466381387441821	4.53506030388225	28.328448358838745	0.18791732743999892	0.22626008025066627	0.03898911890129972	0.9287589043454286	0.946174151250082	0.9802841471723875	44	11	27	34	16	72	27
TPR	8.33935765535636	8.35479560948454	410.82038622929224	0.18793415421308546	0.1901065118077731	0.06627459957795798	0.8833252936665312	0.9370317120792296	0.9758712707195247	775	117	639	557	166	1356	315
RAB27A	5.953782960587361	6.067703622342216	84.26200824213034	0.18815669793508374	-0.0639796962496965	-0.018463013090328342	0.9331661338768986	0.9884374404408103	0.9964395820198222	62	55	143	103	31	265	50
CTA-228A9.4	1.813347204004067	2.153013331249397	3.858588562041891	0.1883458024645893	0.23171473156837444	0.013007454297928803	0.9568837007103141	0.9748137687645452	0.9959118451901906	6	1	6	8	1	14	3
RP11-34P13.13	0.9054895045910855	1.7925731142553365	2.361214284517499	0.18845747955050068	-0.2772979088580956	-0.007418987882743614	0.9683040645811332	0.9778839304387725	NA	2	0	12	4	0	9	1
HEATR5B	5.189221504178886	5.255703680973524	46.49456354932072	0.18855835106588562	0.1449572991800919	0.027767773953956687	0.9208067280673398	0.9627579608567461	0.99247766872203	107	18	40	75	16	158	33
ITGA8	6.114086253212422	6.266706491976492	94.70437147906951	0.1885668583088642	0.031139395227248106	0.0018872658033908386	0.9384187965641793	0.9938895281592155	0.9999505444996434	247	24	216	53	34	328	59
VEZT	6.117056032649151	6.13929044932879	87.5696679269358	0.18860283537373737	0.23567810140833387	0.06967026070644654	0.898926990259712	0.9158128382831667	0.9728940061217274	148	32	116	123	34	255	78
RP11-46O21.2	0.21915795288137543	1.1618706312710585	1.3723630084376166	0.18860295472099586	0.5899836072359068	0.006767280790709386	0.9729560102374905	0.9460366196931576	NA	2	1	0	1	1	8	0
CIC	6.88780139360624	7.043787798218053	162.7635918343948	0.18871427274139566	0.1274236120375037	0.022369491103015917	0.9331661338768986	0.9749785801268303	0.9959118451901906	461	35	299	257	24	520	125
NEURL4	3.474675417060122	4.244143125010883	21.147185463009983	0.1887455653573036	0.07870500407759441	0.01205318145517358	0.9648599195637392	0.9917837271309584	0.9969515244828931	105	0	26	25	3	42	24
FAM86DP	2.4126565891511564	2.8848774217765545	6.954569133566781	0.18880021123201945	0.017767063453403967	2.009907391215092e-4	0.9580507253808119	0.9963385676124945	0.9999505444996434	28	1	12	8	1	31	3
RBM18	4.143918466243385	4.377002925281573	26.36039710832086	0.18889839186346255	-0.3954917418590499	-0.048952716207325275	0.9513014494460977	0.9295791336163673	0.9638854270607002	29	19	14	23	21	75	10
PRPF3	6.0232676901460005	6.169830085208826	88.00872184401497	0.1889985664411674	0.23941728720992433	0.04538071279723227	0.9282138956237761	0.9389148706695029	0.9802841471723875	170	16	157	186	17	255	82
ERCC3	5.000017784981317	5.08271739356505	40.73692082465033	0.18901099519687273	0.27726772615898954	0.0576627917196448	0.9183484939396351	0.9216921533573423	0.9757077656957653	98	12	61	51	11	126	37
AHNAK2	5.691400126271201	6.0024788029991845	77.30930673611682	0.18918829344173396	0.02839785873498412	0.004110533854462169	0.9484986391910388	0.9945171578850067	0.9999505444996434	267	7	72	186	16	269	50
HAUS5	3.4443659029503824	3.7583151057782733	15.019912659134047	0.1896123174684489	0.15447679125700103	0.015737814018908114	0.9514907414963584	0.9794950590609763	0.9963487469152031	60	5	12	17	2	42	14
DCN	9.002911941027369	9.09039251145412	689.1386331630443	0.1897015725945154	0.052907490199041535	0.005093608459062704	0.914452668221076	0.9905410936878974	0.9999505444996434	1395	193	535	773	497	2079	500
5S_rRNA	4.721520617120202	5.830645116506551	75.7370977786918	0.18995477916422085	-0.9385055824680127	-0.021964211128156677	0.9741034944567606	0.8856058406405742	0.9638854270607002	6	112	18	57	32	41	52
CMTR1	5.536041841552635	5.737692626850864	64.17370385210029	0.1900282812496521	0.16377767807767174	0.026251391674342213	0.9357518682203387	0.9656512885863908	0.9922512148662471	189	8	90	125	14	227	47
FBXO36	0.8794387614696622	1.8296745550940947	2.865812738550757	0.19005394549812857	-0.33018285311442896	-0.00564925745187335	0.9755188115803536	0.9759629398988832	0.9969515244828931	0	1	6	11	0	4	3
CAPSL	0.35278625524687157	1.7032392038697175	3.143550443098485	0.19008940918173065	0.27920459060005143	0.0065815831094024535	0.9810489836008306	0.985041513392189	0.9964395820198222	0	3	9	0	0	1	5
RP3-522J7.7	1.214269993547388	1.6929735671788053	2.576367810173641	0.19011588386317618	0.15075622370990074	0.005084885610815311	0.9612483780174238	0.9873367504675984	0.9971206659547955	2	1	7	2	1	8	2
MS4A8	0.5058800611005113	2.14322634466381	4.254965486224718	0.19012313964929145	0.11229131409438103	0.006322112104352389	0.9818617699286651	0.9938895281592155	0.9969515244828931	0	2	20	0	0	1	7
SF1	7.7605750605047765	7.826506786055852	282.7423645177103	0.19014623462306876	0.16954826958044344	0.04092264829129864	0.9067755578654035	0.9500855550862475	0.9822357522311711	611	67	544	431	71	956	210
AVEN	3.1960107189642133	3.335901456906907	11.665242424666983	0.19020005376139745	0.10709763427246673	0.010463239478036651	0.9484903236069225	0.9859940149901499	0.9969515244828931	21	6	7	15	6	33	9
AP3S2	4.373955448112107	4.575141169014943	28.95609216043833	0.19026677425297797	-0.03728465070507729	-0.00936327070125385	0.9425591655018325	0.9938895281592155	0.9969515244828931	29	21	37	56	4	86	19
ZSCAN32	1.0246944268930696	1.6189891071009037	2.5162746415492903	0.19028070532570757	0.2783288525068874	0.009743551089040925	0.9661802398051151	0.9778839304387725	0.9959118451901906	5	2	4	1	0	5	3
STX18	4.864534765628008	4.9270729372841	37.13249268899491	0.1904733563899198	0.19511242037588203	0.0375643043273257	0.9201764078378836	0.9479666128084612	0.9822357522311711	62	18	35	61	12	107	32
MTCP1	0.036285392996698945	1.0469940102203308	0.7546953017519461	0.19070559479134178	0.7798688718560617	0.01067576228906539	0.965568391386024	0.9258587398579557	NA	3	0	1	1	0	7	0
HAUS4	3.2074394995138844	3.477990745066968	12.377131964723631	0.19125738801682335	0.29782741843279487	0.03143143805050146	0.9503650099288559	0.9482572486801601	0.9804004917244353	31	6	16	15	1	33	13
BROX	5.94793909481011	6.036453245493818	82.64913566710351	0.19128733934919692	-0.04270938268287447	-0.016332627522434955	0.923935930603725	0.9917837271309584	0.9969515244828931	80	48	94	96	47	287	43
NPTX1	1.368525425817909	2.1384739871936387	4.819917215740297	0.19129931003197112	1.659023188729314	0.06987543789079702	0.972129589719152	0.758843087165642	0.8470901367357769	5	3	1	2	1	3	12
RPS12	7.429691047344707	7.543058085622344	237.24727309682308	0.19143594307510156	-0.057715301661905936	-0.01829325833961382	0.9229212638307438	0.9897968177304795	0.9964395820198222	298	132	212	185	166	694	155
HADHB	6.391402738462418	6.498295233829152	114.56952513801424	0.19145707853198723	-0.06464460509816641	-0.01974230496680799	0.9224757650843483	0.9878501966503054	0.9964395820198222	144	53	109	96	89	329	75
AP4B1-AS1	0.6062777266161385	1.3707193647256395	1.426041203512563	0.19176588380401013	0.11569385737764823	0.00345741818584721	0.9623471830265121	0.9917837271309584	NA	2	0	3	5	0	6	1
CCZ1B	3.0330103738963525	3.396683165796479	11.21758772714784	0.19199281244193947	-0.01016306318020957	-0.0039041360075374953	0.9560827037408953	0.9979422814064176	0.9997902776782008	16	1	31	13	6	49	4
PDLIM1	6.710522079328476	6.737255223667693	133.69336339969797	0.19219215029333914	0.1620008573034195	0.04250725062421176	0.898926990259712	0.9466632872292624	0.9822357522311711	205	58	215	136	55	405	107
NDUFV2	4.552939755866549	4.670653425318502	31.11253843058138	0.19223267130438804	-0.0436811169723924	-0.01165503199030291	0.9331661338768986	0.9931972992942586	0.9969515244828931	35	9	49	32	24	104	17
SNX5	6.723055620685929	6.760978716441004	136.10180794042967	0.19225848846266863	0.10293045177795135	0.020934885253989184	0.9039329386944125	0.9748137687645452	0.9969515244828931	184	61	128	228	64	452	93
NEK1	5.033423332342691	5.1186477809617745	41.94099086780132	0.19227100261593583	0.1342611733679827	0.023479688922069253	0.9244537599313295	0.9696446813332327	0.9959118451901906	105	15	47	48	17	176	21
SLC4A1AP	5.721660254579395	5.764242234099064	67.13920602924253	0.19228678579234365	0.20015839424754342	0.04782405637863154	0.9086974565928995	0.9389148706695029	0.9802841471723875	148	24	64	91	28	200	57
SH3BP1	3.7706808185366323	3.9647752582198055	18.015280550892204	0.1924326004928555	0.017609083349703084	-0.0012860732968711839	0.9445326906009518	0.9950098115654151	0.9999505444996434	34	10	37	14	4	72	8
CHCHD2	5.6654941430807995	5.756196461098172	67.54705146521772	0.19255559054589774	0.03947062028943295	0.0023374863941195904	0.9293676929501425	0.9931972992942586	0.9999505444996434	130	30	38	93	38	185	52
CTDSP2	7.611510544586821	7.625750463017019	247.88980615051616	0.19255675424282936	0.21126180805540093	0.072264177058236	0.8823531882214977	0.9261243715286392	0.9728940061217274	436	98	361	331	83	751	209
HLA-G	3.3453314322537513	3.592284773195963	13.811440205836659	0.19258330527570516	0.0805643898370094	0.006363877423513653	0.9501370689530385	0.9905410936878974	0.9983961900924626	39	9	15	10	2	39	11
PAAF1	3.4730677564460235	3.6818394663874705	14.80566683955919	0.19267737987028727	-0.044423870179500474	-0.008445110329543122	0.9477474909379563	0.9938895281592155	0.9971206659547955	16	3	19	24	12	57	6
PPP6R1	6.769625975788858	6.814210603030751	139.75909085287557	0.19281160155772015	0.20423193428859976	0.054598776158107196	0.9005570438676318	0.9350550081343248	0.9802841471723875	356	38	184	175	50	443	114
NATD1	3.6737251613925075	4.004885944485077	18.51463699386342	0.19313663850713145	-0.09131839269800719	-0.012663304028220386	0.9527022410011577	0.9886798333818017	0.9969515244828931	18	1	35	37	13	59	11
FOXO4	4.2429916859316075	4.328579273409073	23.857842471030253	0.1933274226933654	0.194293120424634	0.031181184062491377	0.9287589043454286	0.9562190523915074	0.9872884001715084	38	9	46	22	9	72	20
DNAAF2	2.984102251254181	3.140031777692208	9.527620208936256	0.1933322279353808	0.14233614262093783	0.015803995710003793	0.9445326906009518	0.9815133537967802	0.9964395820198222	19	4	12	11	4	38	5
TSPAN1	3.0984379851815067	3.367206102046607	11.60622298333484	0.19339683356913356	-0.052625703582789125	-0.007336829911197156	0.9553138282319936	0.9938719387223957	0.9971206659547955	7	7	20	25	2	33	8
GLMN	2.7147563354937807	2.8726004356629007	7.832939185648813	0.19343196951669522	0.35842375458749115	0.03441266040500469	0.9463926307970544	0.9404491622849548	0.9802841471723875	11	3	10	11	3	22	8
GPS1	4.786997887282111	4.962006101695591	37.29556049915624	0.1934789370565825	0.2776559895961329	0.044947591655321376	0.9342026759788007	0.93559661389685	0.9802841471723875	106	14	42	53	5	104	37
RASA2	5.294064332711508	5.345181227635512	49.7775115788326	0.1934850717766537	0.13873455757396388	0.028591532422899017	0.914280044323173	0.9631633527895798	0.99247766872203	83	20	91	48	19	168	35
RPS27L	5.988629693688266	6.132599867887623	88.76757264744636	0.19357331586692827	-0.14713626912408234	-0.030959096420968307	0.9331661338768986	0.9712148445533937	0.9842383021285069	108	43	52	111	70	278	47
DFFA	5.335175617605446	5.474383792771589	53.83922648498837	0.19371689841091652	0.1798319661817966	0.031804959599506126	0.9273017775746878	0.9562190523915074	0.9878759042551815	121	7	60	105	24	174	43
TMEM150B	1.3836379295846428	1.976512815514657	2.9526009863469667	0.1937543186853123	0.23590514957881856	0.009547956090851115	0.9604529548487261	0.9775953980137568	0.9969515244828931	6	0	6	6	1	16	1
NUP50	6.187955842818061	6.24360878808319	94.0551506562362	0.19376233087731107	0.1988817686047498	0.04693295281520118	0.9054970067173724	0.9390742774752141	0.9802841471723875	133	21	144	146	49	276	81
STAG3L2	3.428132734949293	3.7354542399232864	15.085803694230044	0.1937634581206162	-0.013374089530839505	-0.004891351574714835	0.9513076208943324	0.9965421827676069	0.999361024589429	34	10	18	23	1	58	7
SNX6	6.024139038185407	6.092009898572332	85.95328511851734	0.19384603581967416	0.01252858448425426	-0.004376139668163798	0.9134374187901594	0.9950098115654151	0.9999505444996434	99	56	93	102	37	263	57
ZNF175	3.6544909945792954	3.916705396410755	17.149085949367045	0.19388291118689938	0.4198481463830007	0.05148686434395919	0.9461385338753625	0.9158128382831667	0.9690316242419454	38	2	14	37	6	42	21
AP001469.9	1.3527014930447492	1.9181210429543138	3.1384549053545867	0.19416984907974855	0.5202518841753896	0.024148392096798116	0.9611919514131998	0.9425639128211315	0.97971866353386206	5	0	8	3	1	6	5
ASUN	4.35827440295878	4.569848321097054	27.44844664884226	0.19424595788205068	0.1501445959807619	0.018818056797378947	0.9396415851307366	0.9745437033357646	0.9963487469152031	80	4	33	42	11	127	12
TP53	4.675552102455665	4.79653581238134	33.79839267370402	0.19444649984815005	0.18848510368138982	0.027696568441580024	0.934170943824479	0.9583340526726004	0.9897893163594963	44	15	25	77	11	86	32
MCEMP1	3.307281053466429	3.6392112377389743	14.390644020944247	0.1945461189746139	-0.24297876575708624	-0.022612926064297333	0.9574815476490243	0.9657656158178908	0.9861115346819506	7	3	43	13	10	37	9
GSG2	1.0472590497182461	1.6310743273320067	2.3539625679019025	0.19455736120004685	0.18827588478638546	0.005317994291852544	0.9615165774822921	0.985041513392189	NA	4	2	2	4	0	10	1
DDX23	6.7302496165375665	6.822972209253983	140.04569869695445	0.19456422977063612	0.1967680809324241	0.04349712614759726	0.9155273593889669	0.9454929729881576	0.9802841471723875	346	22	205	223	51	434	117
SNX25	5.625517046488809	5.674359197353311	62.92454741066619	0.19460285247209838	0.17636752707454523	0.040183301310783494	0.9083475942980541	0.9475209373666597	0.9822357522311711	108	18	63	110	31	197	50
TMEM161B	4.243738855437512	4.440822057185544	26.815319996522813	0.19491932526580483	-0.23465875180358822	-0.03229030656014855	0.9524154021085045	0.95718592740656006	0.9802841471723875	12	17	52	30	13	69	16
NLE1	1.7165751408928027	2.570682768239294	5.083792539490698	0.19507861416979444	-0.4069358410133669	-0.014977714452619898	0.9666796962224559	0.9562190523915074	0.9888612023158265	27	0	5	12	0	15	3
NEDD8	4.7298963831840055	4.813625887647244	34.930093080746055	0.1951282554793969	0.06463756112054346	0.007247423970689694	0.9272434139762751	0.9892436302877298	0.999361024589429	53	15	30	35	24	91	28
NIPAL2	4.343509282444318	4.473172453514631	26.47970011452529	0.1952169419934848	0.0465113019512517	0.003908492179399765	0.9326944551057681	0.9926939792449342	0.9999505444996434	46	6	26	42	18	103	13
HS1BP3	4.30832918056497	4.431214586884693	25.180623496459877	0.19535210089571983	0.1428697559231579	0.021258664925773264	0.9304790287524267	0.9730598131047888	0.9959118451901906	55	9	25	49	7	102	14
TMEM140	4.941269492740981	5.279429372652087	47.03186651126814	0.1953581439538353	-0.053685056147184586	-0.006390939980105634	0.9494562096487769	0.9931972992942586	0.9981997634210793	52	3	145	47	27	125	36
PSPH	2.815082622855155	3.1651603643554505	9.499430413619889	0.19553364915716265	-0.07666815050898523	-0.007691425477990055	0.9575005607550825	0.9916458427832947	0.9969515244828931	23	3	3	26	3	30	6
UBLCP1	4.856748931560111	4.976895108230643	38.739397787478424	0.19557207927907047	-0.06725877092503342	-0.016009318588910828	0.9364548080873394	0.9889076465598116	0.9969515244828931	33	17	34	85	21	121	23
ADH1C	0.798271212504333	1.7305931055102297	2.6357054341029995	0.19557874606769562	0.42010360827709914	0.006574031848793965	0.9758553506429882	0.9610175372929699	0.9969515244828931	0	1	5	3	2	16	0
IP6K1	4.5459633753471005	4.73123874168543	30.853710424122003	0.1955806424248123	0.19910380876648895	0.03032190739365898	0.9323350820552341	0.9562190523915074	0.9875613656178274	89	6	50	47	6	120	21
LRIG2	5.153140963774427	5.225090244124851	45.191707990653796	0.19567392356137242	0.2550786583138306	0.055288659553737234	0.9123629797261297	0.9274634757050066	0.9772635351870352	76	13	63	88	13	144	39
NREP	3.607420967396089	3.934844988516343	17.4621050410073	0.19577716764941067	-0.14528511397690397	-0.017266105588050005	0.9559351055991478	0.9817615164285635	0.9947142560726787	38	9	7	48	3	62	8
MTRNR2L9	-0.20226480676153952	0.9768278575939288	0.700645536141261	0.19588154644251035	0.3173550336429878	0.0024072605471103154	0.9697257473666943	0.9778839304387725	NA	1	0	0	4	0	5	0
EIF2D	4.6028538491319235	4.719557843920472	31.012536881758653	0.19596699405804371	0.21626226666584097	0.038376155892448305	0.9232586400104501	0.9463485440725483	0.9822357522311711	79	6	47	41	11	112	23
APOL6	7.693346693825968	7.807586794109792	284.71101402923125	0.19607299200999867	-0.027589379762175376	-0.013544241130436436	0.9164226787382139	0.9940342568152098	0.9969515244828931	298	219	258	358	104	920	172
ABCC1	6.534872056081249	6.603497714518606	121.88105371842421	0.19608882644879136	0.18629936805990138	0.038869239906703205	0.9095360010291229	0.9463485440725483	0.9822357522311711	246	34	112	141	75	314	113
FBXW7	6.4492317228691585	6.481305455966664	111.16455208836658	0.19623132391552886	0.2194127339252997	0.06068474487459367	0.8978152748029873	0.927848023636479	0.9769531514437726	159	38	200	150	40	332	96
DMAP1	4.756243295796647	4.826508280259134	33.823758719771945	0.19624775324764498	0.2307744221496537	0.04789389468754805	0.915481820722481	0.9381776598153793	0.9802841471723875	76	10	44	50	11	118	26
PRDM2	7.144050771743137	7.166662178809627	180.4149469173777	0.19626193749094942	0.19096228491971987	0.055118112775185135	0.8910143360012689	0.9364438524215523	0.9802841471723875	280	67	282	193	83	528	153
GSS	3.9657205107381	4.1816405743003475	21.05773395794505	0.19629987157486992	0.0335135399162143	0.0014944998573644828	0.9425591655018325	0.9944867924545461	0.9999505444996434	65	3	19	23	13	73	13
C2CD2L	3.2404806690470913	3.898124078469314	15.9410711187854	0.19639236757304873	-0.20861112817352287	-0.01578815233096836	0.9611919514131998	0.9757990302268528	0.9940449733122109	74	0	25	21	4	60	7
NDUFA5	5.466870634213043	5.570958863802331	60.02161556873618	0.1963933560859848	-0.04941237209545947	-0.01478047087100368	0.9242605611409784	0.9914078181210249	0.9969515244828931	67	28	53	62	46	157	43
CALM2	7.7911438934977015	7.826590685073651	286.12379438859	0.19644363667139714	0.12702775557261778	0.029207823498692526	0.8929464474097122	0.9631632590111139	0.9926375027355276	459	96	288	378	173	924	208
NVL	4.434204388455957	4.653608024794237	28.988181748727186	0.19646164952037684	0.1765670308719855	0.02458458112349321	0.9364043683986093	0.9655481720375215	0.99247766872203	85	4	46	47	7	122	17
ITGA6	7.03914860169027	7.216097311142643	185.51015507213933	0.1965909924185354	-0.020075874546354167	-0.005778786872861396	0.9330464267656817	0.9945171578850067	0.999361024589429	189	62	612	157	51	532	134
HIVEP1	5.914862070639208	6.066239273282488	81.75240585694375	0.19670381850674787	0.16874792337076028	0.030392561142455896	0.9274069159139657	0.9598584142441937	0.9893462364528278	181	9	160	123	30	276	62
RN7SL329P	0.9261166344961105	1.639639742116492	2.782592795532808	0.19673587524677247	0.019504141403598508	5.045697439569464e-4	0.9725263291077768	0.9979422814064176	0.9999505444996434	2	2	0	7	1	4	3
C10orf113	-0.20226480676153952	0.8404290803403484	0.506412111109644	0.19688225983909372	0.9418080931324024	0.009662045121866473	0.962806071991548	0.9061233193498031	NA	1	0	1	1	0	5	0
RP11-252A24.3	-0.20226480676153952	0.8404290803403484	0.506412111109644	0.19688225983909372	0.9418080931324024	0.009662045121866473	0.962806071991548	0.9061233193498031	NA	1	0	1	1	0	5	0
RP5-908M14.10	-0.20226480676153952	0.8404290803403484	0.506412111109644	0.19688225983909372	0.9418080931324024	0.009662045121866473	0.962806071991548	0.9061233193498031	NA	1	0	1	1	0	5	0
HBG2	-0.07340411527058197	2.2853668290073306	7.515956048254426	0.19692662117825657	-2.608946915021774	-0.0070103040832513635	0.9830307617347046	0.8228884614526891	0.9588761523729785	0	18	0	0	0	1	2
NMT1	6.13615262740134	6.195125895249855	90.20713360200884	0.1969297273787285	0.21289330232295028	0.05148959444552383	0.9052933566557966	0.9350550081343248	0.9802841471723875	228	28	105	139	25	297	72
BRD2	7.811981966499027	7.879279713018213	293.70162606097233	0.19726932669181038	0.17838568065551524	0.043297359754255534	0.9052933566557966	0.9479598532502932	0.9815666464666684	629	55	561	411	101	928	235
PALB2	3.4715289118918533	3.6444843748838736	13.881441379041522	0.19743072510831888	0.13153723381886825	0.014274278581853338	0.9409667827829468	0.9814214409774266	0.9969515244828931	37	4	11	24	5	51	9
ILF3	7.555765673263156	7.677448715191576	254.13061821593107	0.19759626698261656	0.14010527584848376	0.027060565938308617	0.9192820665926084	0.9681959795936225	0.99247766872203	722	50	474	356	52	799	199
STK32A	3.1329197632436903	3.367885446420151	12.38066938970404	0.19778122106857593	-0.0882515489885316	-0.010807225632658483	0.9559497159537647	0.9905410936878974	0.9969515244828931	15	9	4	20	6	29	9
CD5L	0.2332156248900889	1.495447199551487	2.6401614123820036	0.19787552608524908	0.28550087256940654	0.005436418415394634	0.9790195495221391	0.985041513392189	0.9969515244828931	0	3	6	0	0	1	4
BAI1	0.9833363387223575	1.5873804704673729	2.3201215828288513	0.19789855664060754	0.6733975396418826	0.024596721775856742	0.9623471830265121	0.9306979741944047	NA	3	1	2	5	0	4	4
VPS9D1	2.45102915950292	2.964682184390829	7.805501160667594	0.19804240842601945	-0.04385560829531895	-0.003424142242937367	0.9588904074890542	0.9945171578850067	0.9997902776782008	29	3	13	8	0	23	6
C10orf131	0.2605160410520876	1.4953834261422798	2.0234355075676023	0.19816593297373383	0.8993108196032206	0.02264696601955618	0.9751421725218555	0.9275302890327132	NA	2	0	8	0	0	1	5
[truncated: 8,126 more rows]
