# Supplementary material for: Genome-wide bioinformatic analyses predict key host and viral factors in SARS-CoV-2 pathogenesis
Source: Commun Biol. 2021 May 17;4:590. doi: 10.1038/s42003-021-02095-0 (PMC8128904; doi:10.1038/s42003-021-02095-0)
Supplement: Supplementary file 5 — Supplementary Data 3 [file 42003_2021_2095_MOESM5_ESM.zip › GSE150316_ValidationDataset/WithoutThreeOutliers/case3/des_Case/unfiltered/controlVscase3_genes.under.edgeR_unfiltered.tsv]

gene_id	LimmaV_AveExpr	edgeR_logCPM	DESeq2_baseMean	LimmaV_FC	edgeR_FC	DESeq2_FC	LimmaV_padj	edgeR_padj	DESeq2_padj	NegControl1	NegControl2	NegControl3	NegControl4	NegControl5	case3-lung1	case3-lung2
WDR48	5.174420683896176	5.318518802396122	48.97499022836496	0.2273615722648085	-1.1291847737722903e-4	-0.0051450941434202585	0.9208583677488758	0.9999281718800365	0.9996815027152848	38	11	68	101	32	162	30
BSG	7.208862072749786	7.2612359698589	192.79933409782646	0.07268137912775961	-4.967252491867093e-4	-0.006565236981663656	0.9718868505415602	0.9997801112166467	0.999361024589429	423	80	137	295	89	543	142
LENG8	8.295573976084379	8.393477940458917	419.70747996294705	0.046681793070546714	-5.068917636907749e-4	-0.001490907160160383	0.9835676167176777	0.9997801112166467	0.9999505444996434	1067	100	795	710	82	1167	320
KCNK15	0.05858813612773927	1.1801854360242472	0.9865350649048896	-0.00958136718517951	-7.099571074713755e-4	-6.701446019939102e-4	0.9986781136146483	0.9997801112166467	NA	4	0	4	0	0	6	0
KBTBD7	3.332362097195927	3.551817188989361	12.984884247006681	0.1693442627572632	-7.329529294209694e-4	-0.0028825236311861594	0.9567438676919057	0.9997801112166467	0.9999505444996434	11	5	25	30	3	44	8
CLASP1	6.664808609094169	6.684192788834831	128.02022796282273	-0.02247152160513414	-8.222399786805103e-4	-0.009906699173767613	0.988301812541611	0.9997801112166467	0.9981997634210793	246	46	215	179	44	371	93
YWHAB	7.913688499018393	7.932849191119812	308.5317241274095	0.05000884047223463	-9.959947611232315e-4	-0.009331168152792342	0.9764993346422254	0.9997801112166467	0.9982730305201218	512	135	359	366	162	924	213
RBM14	5.049123775225891	5.110815684988166	41.88428790053873	-0.1069002952234614	-9.96722022879623e-4	-0.0074564600587141055	0.9583513889799254	0.9997801112166467	0.999361024589429	69	11	66	77	17	105	35
CTD-3092A11.2	2.8969758754384944	3.1573093850704264	9.542031005648422	-6.74824151080064e-4	-0.0013209679520866928	-0.0025846173303344265	0.9999045372148626	0.9997801112166467	0.9999505444996434	13	1	22	14	5	25	8
LY75	1.8141213831004341	2.1038054819004373	4.099972383481959	-0.0028415280734695723	-0.0015540575894358018	-0.0013078927505046313	0.999372125875246	0.9997801112166467	0.9999505444996434	5	2	8	3	2	11	3
CRAT	3.7727764657785072	4.033380338310568	18.187241313793624	0.0642173424676633	-0.001556775017895201	-0.003300703489542413	0.9835676167176777	0.9997801112166467	0.9999505444996434	58	3	20	33	6	80	7
TAF1B	4.118609808667363	4.274666387547657	23.27048721498663	0.19947193922361947	-0.0015968012168871564	-0.0037576629517916673	0.9351515200629249	0.9997801112166467	0.9999505444996434	46	5	28	18	19	72	15
ACADS	2.5258092950285813	2.7371618917758966	7.678975783510266	-0.28504576010325106	-0.002114567070157744	-0.0014838571196904553	0.9331661338768986	0.9997801112166467	0.9999505444996434	11	5	8	5	4	11	8
GPR132	3.0821677442489093	3.408299849825304	11.249543684412895	0.15793109565234353	-0.002160701702758471	-0.002648255645566173	0.9596849164973351	0.9997801112166467	0.9999505444996434	19	4	16	31	1	43	6
PSMF1	6.027159049852916	6.049103612431594	81.87516283012782	-0.015640971682511644	-0.002285082001758547	-0.009545641523964364	0.9931898357017217	0.9991951645864102	0.9981997634210793	158	26	122	119	35	247	57
NFKB1	6.013521723256138	6.0481890278993395	82.24516669803714	0.049074353808740236	-0.002292685625541551	-0.00695486998279489	0.9810489836008306	0.9991951645864102	0.999361024589429	136	26	129	94	46	254	55
METTL21A	2.459438655921729	2.6844302375633586	6.893724949959777	0.1350147891507178	-0.0023247134590321183	-0.0018435448860137011	0.969260253116905	0.9997801112166467	0.9999505444996434	10	3	9	5	5	25	3
RRBP1	9.039162004443606	9.046673719566153	665.6146861606769	-0.004232995820452641	-0.0023434074491021236	-0.011263355314027215	0.997588716863454	0.9991951645864102	0.997521876723425	1325	239	873	1092	245	1977	469
SLC12A6	5.885763650440375	5.9505792924264185	76.4167391864982	0.053868073157703346	-0.0023957839708862545	-0.006265228668666796	0.9810489836008306	0.9991951645864102	0.999361024589429	98	22	171	93	35	227	54
ABCC9	5.633933308074133	5.6828554411170655	63.80247571062456	0.05081353427178912	-0.0024061106536581605	-0.006092315272545524	0.9815830393826939	0.9991951645864102	0.9996660905521499	76	21	104	84	37	174	48
ERH	5.027583942644376	5.243417566464886	48.27720185017391	0.499376830973579	-0.0024332108226489545	-0.007856736006173516	0.818505045693641	0.9996264289514947	0.9971206659547955	34	36	24	59	29	126	35
INTS3	6.332149806785119	6.553094888259589	115.22110100960958	0.09758405244285343	-0.0027999184771189817	-8.206720244554608e-4	0.9726408916253563	0.9992662310917889	0.9999505444996434	367	9	175	180	42	339	85
CACNA2D4	1.7400831464736486	2.1112347661976463	4.138897246788805	-0.06557023091790225	-0.002909715578870018	-0.0026077832733003943	0.9866177581437116	0.9997801112166467	0.9999505444996434	6	3	5	3	2	17	1
ANK2	4.785632344518431	5.07102485571691	40.53429811502427	0.3557975182575335	-0.0029217728291089195	-0.0016752445856972594	0.898926990259712	0.9993552803115743	0.9999505444996434	176	14	23	22	15	121	29
LRP5	5.270841886912189	5.467716188866355	52.976315972642574	-0.009684180909950903	-0.0029459849159783474	-0.0017060588054998449	0.9973144005626645	0.9991951645864102	0.9999505444996434	144	6	81	112	14	160	39
PRKRIRP7	-0.09698400759493858	0.9728965269921375	0.7865907777693784	0.15341456229782727	-0.0031859632102228764	0.002849141865238127	0.9766728664235872	0.9975369207992716	NA	5	0	1	0	0	2	1
SNHG17	3.6312973344836332	3.8731871500919075	16.466322091358457	-0.2235678672839456	-0.003193696497834481	-0.002215542109265819	0.9348813708117222	0.9991951645864102	0.9999505444996434	44	5	22	33	2	36	16
NLK	5.1161798015989834	5.20016869970136	45.19478005470223	0.13942230324446514	-0.0032907039494325	-0.0060831741245234335	0.9490163822265089	0.9991951645864102	0.999361024589429	53	27	62	74	13	158	25
CBR3-AS1	1.9868485727621108	2.412854741297878	5.934954977416724	0.4190760034674183	-0.003374604095730254	-0.003426582745127056	0.9163445108549001	0.9997801112166467	0.999361024589429	4	5	1	10	3	15	4
UNC45A	5.126775722375759	5.438110123299895	51.56252388404933	0.10612785791436477	-0.003424678630125044	-2.673709207811881e-4	0.9726408916253563	0.9991951645864102	0.9999505444996434	155	11	64	127	4	177	33
CALR	9.783832527169322	9.859209771446555	1176.332209483732	0.11699358023807978	-0.0034390268143070705	-0.007603418082046889	0.9547362781564765	0.9991912616619244	0.9992669350763057	2452	490	715	1526	681	3358	851
ZNF274	4.92066516297141	5.247938043217104	44.912330004607576	-7.058707916546848e-4	-0.0034392646234579992	0.0015390984404206386	0.9998962534455607	0.9991951645864102	0.9999505444996434	100	5	87	117	5	123	37
AC009133.12	4.163992859852658	4.52183415698966	27.6759853097896	0.497510042756024	-0.0034449603574903953	-0.005431565329519688	0.8557275219480787	0.9993552803115743	0.9991587555422065	40	20	9	70	4	101	14
CCDC130	3.9420511109972636	4.294466903032672	22.039135515454003	0.024980933679205605	-0.0034796950631018706	2.5433534389538516e-4	0.9938022351318729	0.9991951645864102	0.9999505444996434	60	3	53	37	2	67	17
ANKRD12	7.834006319841984	7.899503053115948	299.8630191893611	0.0759567429327355	-0.003553153096061303	-0.006561282018452863	0.969260253116905	0.9988647887967472	0.999361024589429	411	84	696	298	146	869	216
SRSF1	6.334590326763039	6.389224929684957	103.54899012587069	-0.02062785353314903	-0.003588219063015318	-0.0077775792347143605	0.9904925298782737	0.9988647887967472	0.999361024589429	187	29	147	226	32	300	76
SRCAP	7.934438732361714	7.991119105778833	317.95244699119667	3.7091620349946787e-4	-0.0035918765924451064	-0.0054342238675174435	0.9999045372148626	0.9988647887967472	0.9997902776782008	890	91	506	422	87	866	245
WIPI2	5.566257334156902	5.617374340202574	60.90367794711607	-0.0666656549261479	-0.003600349686977155	-0.0061880459265323245	0.9755188115803536	0.9988647887967472	0.999361024589429	75	20	99	89	32	138	53
UCKL1	3.8665555724956793	4.341704862832752	22.772324410747192	0.15212592184051382	-0.0036206719925535058	0.0023627557102489536	0.9643689519700495	0.999198949626769	0.9999505444996434	100	4	35	28	1	68	18
ZNF518A	5.400209961488051	5.430654519096709	53.203910453367946	0.06206249243748123	-0.003757718449409858	-0.005335088456614166	0.9755188115803536	0.9988647887967472	0.9997902776782008	89	22	62	76	26	173	33
IER5	5.475023494701807	5.537259949188681	57.52021988939949	0.04959772083662452	-0.0037827659302995574	-0.005967179248489243	0.9833864408596756	0.9988647887967472	0.9996099731705261	84	18	54	105	34	154	44
CH17-189H20.1	0.8186432689961617	1.5443103614062847	2.408750688680658	0.39668454570046124	-0.0040131616831080765	-0.0030681709685209096	0.9392827631161157	0.9997801112166467	NA	0	2	5	2	1	8	1
BLOC1S5	3.3371685239929607	3.511150626771929	12.752122782528001	0.11916897075381956	-0.00422095267016882	-0.0026253578736629346	0.9676580847282449	0.9991951645864102	0.9999505444996434	18	4	25	14	7	52	5
DAB2IP	5.718274804545997	6.045211492107235	79.67286735083825	0.09028664958298055	-0.004410854401834418	0.0013979505601956228	0.9774985855433611	0.9991912616619244	0.9999505444996434	235	8	185	137	9	236	60
RXRA	5.98568398340169	6.048707023987183	81.37063749939207	-0.019713596096485538	-0.004670312762140671	-0.007569414405772371	0.9921566974143409	0.9982364639758537	0.999361024589429	211	18	119	110	34	239	59
TTN	8.236847027001993	8.500315992120182	450.49870178553476	0.2394321120012377	-0.004677858998905831	-6.679660036924885e-4	0.9282138956237761	0.9991313485603213	0.9999505444996434	1161	68	479	1384	61	1276	339
CTC-343N3.1	2.714319968981321	3.0660220818248565	8.56545595294795	0.24895121659278022	-0.00469598136147658	-0.0021180007910284364	0.9410016757420391	0.9991951645864102	0.9999505444996434	6	2	20	22	2	31	5
ARL10	4.102278257026674	4.218839182166435	21.95486879600524	-0.07198476692750927	-0.0047331690705006155	-0.005549882462091386	0.97780503725868	0.9988647887967472	0.999361024589429	43	4	33	29	13	56	18
RP11-166O4.6	0.7440277230519668	1.8966193110794725	3.0898420395687296	1.1635978340979483	-0.004842794654540987	-6.627078999313261e-4	0.7933250408427837	0.9997801112166467	0.9999505444996434	0	1	0	15	1	10	2
PPP3CB	5.435884130111816	5.527833155391449	57.49611015612041	0.12351054046598595	-0.005091289384371163	-0.0059329100018344905	0.9541461046277209	0.9984046579702455	0.999361024589429	74	15	73	67	45	155	43
IL1RN	3.4327747241388935	3.6560064149557303	14.000858600048703	-0.04262801707866682	-0.00514008553151553	-0.002964000985188723	0.9877976426324421	0.9988755473897378	0.9999505444996434	23	4	40	15	3	36	12
ZNF500	2.68100429341798	3.2389193865494037	9.43585529197553	0.3027200803456513	-0.0051937005716174356	-0.0012171593907841954	0.935613847664902	0.9991951645864102	0.9999505444996434	26	2	17	22	0	38	5
TRIM41	5.1661815983920745	5.2914770429797455	47.22308169105596	-0.15087127915169166	-0.005338064599404049	-0.0037960140289072957	0.9474704222530528	0.9982364639758537	0.9999505444996434	115	13	60	101	10	111	42
FYCO1	6.709429853189354	6.898598964578497	146.79435736738904	0.08663697171471754	-0.005485648750865752	-0.001491666988479261	0.9740948886708793	0.9984386235722301	0.9999505444996434	406	28	352	197	22	444	105
PRPF19	5.068796902445331	5.265654410382002	45.99014199080543	0.039465803268510645	-0.0058292308826976775	-0.0019903887170993747	0.9877363333774549	0.9983624951942769	0.9999505444996434	137	12	39	108	8	137	34
MYO1C	7.391716336161783	7.464486803139526	219.91315294121085	0.0014844729878051757	-0.005837790539239182	-0.005599082942530817	0.999372125875246	0.9979422814064176	0.9997902776782008	567	68	385	326	46	615	166
TTC7A	5.1075880914190765	5.358150628501142	49.09197071442293	0.08678300995081042	-0.006487743001648895	-0.0023396460334907877	0.9767767798314232	0.9982364639758537	0.9999505444996434	163	17	68	76	4	163	32
GGA2	6.596543126682364	6.615859715062823	122.93571453374713	0.01245483005893879	-0.006589637712951259	-0.009732410940024805	0.9943897626711995	0.9970694935792398	0.9981997634210793	206	61	154	172	46	345	90
PAN2	5.067020089452349	5.37009355346781	49.04140924490011	0.01552668284390682	-0.006684028619640267	0.0012808132071833185	0.9957021088143593	0.9982364639758537	0.9999505444996434	185	5	78	78	8	139	39
SAFB2	6.743690813379522	6.843794601070595	142.09561948549464	0.021812930971614807	-0.006733215441125201	-0.005260726063105002	0.9919564155328026	0.9975369207992716	0.9997902776782008	398	46	234	209	25	426	101
TBC1D1	6.060883694121837	6.187169020989842	89.08445952439868	0.024588957082509615	-0.006994418193482858	-0.004357363203748177	0.990505862839072	0.9975369207992716	0.9997902776782008	201	24	207	126	16	292	58
TSPAN13	5.081551007788383	5.162649943160512	43.92971259710274	0.1415824208592431	-0.007085067827335343	-0.006653868840990923	0.9502100827422908	0.9975369207992716	0.999361024589429	61	17	41	77	25	166	21
RNU1-148P	2.123693885680437	2.708052286016581	8.547168205838329	0.4434404979235986	-0.007121890243771597	-0.005432330880051128	0.9169842567364894	0.99942396496812	0.9969515244828931	3	9	3	2	6	11	8
UFD1L	5.627944196102604	5.704464419238963	63.64451199355436	-0.019385249045126157	-0.007455517060763892	-0.007832387249293544	0.9927986615029517	0.9972042279418717	0.999361024589429	94	15	125	123	22	188	46
CTA-276F8.1	1.0450664833848982	1.7344698809250834	2.641262208912847	-0.554280554270788	-0.007659406480641094	0.00319967064757634	0.8951754043176043	0.9979422814064176	0.999361024589429	5	0	2	8	1	2	4
PIK3AP1	5.917126182130798	6.261308633612627	98.07507230132943	0.7453261649931682	-0.00781506745844529	-0.008055070404964431	0.7613144394072624	0.9982364639758537	0.9969515244828931	32	72	139	46	63	286	65
AMZ2P1	1.3804638913557845	2.2947254894913174	3.911595107636754	-0.4350429307604298	-0.007825326273461728	-0.002365885911268656	0.9294626864058038	0.9991951645864102	0.9997902776782008	15	1	10	3	0	23	0
ZNF254	4.995673553113325	5.105404788499859	41.47836805320492	0.0909472969446772	-0.008468979754986394	-0.0066458833385179316	0.97026460410407	0.9972042279418717	0.999361024589429	44	15	86	79	12	149	23
GAS6-AS2	0.00829679157166222	1.0469736768572284	1.2178706536335344	-0.0329524696987202	-0.008495818739250077	-0.004733569715359224	0.9955632815660991	0.9984742901920888	NA	1	0	0	2	2	5	0
ARHGAP12	6.136651707653877	6.16905861269161	89.99296257548608	0.0808876797413614	-0.008964426179442255	-0.008800755099003908	0.9645867850748933	0.9959801207841408	0.9983961900924626	119	45	135	107	40	286	57
RP11-888D10.4	1.8904124181912094	2.216766944182179	4.340674649956854	-0.08566446313029251	-0.009125079558065153	-0.0015533510213810704	0.9835298327052859	0.9982364639758537	0.9999505444996434	6	1	11	4	2	10	4
CTD-2368P22.1	3.328021079312067	3.7268270746257257	14.147086499724375	0.10283560856224958	-0.00914062107325365	-0.0014216552362659458	0.9764993346422254	0.9979422814064176	0.9999505444996434	33	2	29	34	1	47	10
PSME4	6.5422638988574535	6.575126831492432	118.75177365368647	-0.03933584334519386	-0.009221617357556097	-0.010410653593738141	0.9835676167176777	0.9957751686922266	0.997521876723425	173	44	217	194	39	313	93
SLC50A1	4.2238150396941325	4.289129843977789	23.112313791278943	0.018951397230633237	-0.009567786475568243	-0.006016248562298408	0.9938022351318729	0.9965421827676069	0.999361024589429	35	9	32	41	9	73	15
KLHL7	3.8310135618641814	3.983877578771426	18.088871288526704	0.056085032008922175	-0.009694828146064871	-0.00497210388491202	0.9835676167176777	0.9973014118977839	0.9996815027152848	38	3	29	25	10	65	10
CYTH1	7.238507771765719	7.286878079355631	195.19329010382862	0.011597018184516727	-0.009807430275813102	-0.00888429117927342	0.9955632815660991	0.9957751686922266	0.9983961900924626	255	51	401	315	83	547	145
RP5-965G21.3	0.36798940655203644	1.2534107157183065	1.564794242272797	-0.14165003593117415	-0.009884603009419417	-0.004464448137851364	0.9818617699286651	0.9995556924629547	NA	0	1	2	3	1	7	0
MEN1	4.08064575489361	4.351507093551067	23.148092558879476	0.04744893877501111	-0.010068603349023883	-0.0035648214225313894	0.9862021002314777	0.9972261304911323	0.9999505444996434	69	2	33	46	7	83	14
RP11-415F23.3	1.0107703037576865	1.8343459401331998	2.923707166224622	0.6266202286150695	-0.010086700188247833	-9.082309216222726e-4	0.8897505703803158	0.9988755473897378	0.9999505444996434	2	1	12	0	1	9	2
CCZ1B	3.0330103738963525	3.396683165796479	11.21758772714784	0.19199281244193947	-0.01016306318020957	-0.0039041360075374953	0.9560827037408953	0.9979422814064176	0.9997902776782008	16	1	31	13	6	49	4
SGTA	4.700918827822478	5.058280383944966	39.379025786516316	0.17251965184408563	-0.010306044563221003	-0.0017010270385480006	0.9574815476490243	0.9973038639546781	0.9999505444996434	144	14	40	68	2	134	25
DDX20	4.219112386678726	4.291239184687651	23.112053350742695	0.058297510199826895	-0.010621870790143633	-0.004344610348127318	0.9815830393826939	0.9963385676124945	0.9999505444996434	38	9	36	32	10	84	12
C12orf57	2.5582953312533525	3.2372989673585053	9.1887633330074	0.38484775139646155	-0.010633333701110885	-5.915864185014418e-4	0.9181546698476999	0.9979422814064176	0.9999505444996434	35	1	17	17	0	41	4
ACAA2	5.02923422659581	5.088454827680152	42.272996138713445	0.12238430949086038	-0.010675782596860839	-0.006242866005632682	0.9558978021492981	0.9959801207841408	0.999361024589429	68	21	36	51	24	118	30
AC105760.2	0.07764348116741107	1.0617390934756523	1.0171543564533148	-0.16965549054899356	-0.010781833265726692	-0.0027455410541377266	0.9749449667567975	0.9997801112166467	NA	3	0	0	2	1	5	0
SNX1	7.124760157700133	7.14256693718126	177.60959228495125	0.03981367058199274	-0.010928382734294471	-0.011925928799413125	0.9830307617347046	0.9948395377280768	0.9971206659547955	257	80	260	222	82	567	113
RPL17P17	1.1299752260596705	1.7452607901249904	2.814359738457468	0.031333681929242144	-0.011000462653697324	1.971733752964144e-4	0.9951389505202276	0.9981881038567105	0.9999505444996434	5	2	7	1	0	5	3
FAM122B	5.581661961856993	5.674471802743736	64.18032670339984	0.23742135400677927	-0.011365064729746889	-0.009913928946332359	0.9005570438676318	0.9959334019195263	0.9971206659547955	81	43	59	69	31	224	34
CTB-36H16.2	0.8901825249252584	1.5972102185805255	2.307248882855728	-0.1253636498960484	-0.011631018950191861	0.0016031058113254216	0.9814251031631743	0.9975369207992716	NA	1	1	4	7	0	3	3
ZBTB48	3.350668443364003	4.019572196172339	17.616812939444074	0.342890588486774	-0.011844636221678546	0.0015616483362954655	0.9272434139762751	0.9975369207992716	0.9999505444996434	35	0	43	47	2	57	13
TLR1	3.7857096966043566	4.051283052075486	19.65309574183643	0.4128713978412597	-0.011921267057724729	-0.005115213918952785	0.8819880755196311	0.9972042279418717	0.999361024589429	11	12	53	17	5	63	12
KRT8P3	0.16386893529434013	1.1691938330349874	1.2169586446161043	-0.10062126342146889	-0.01194299104802097	-0.0030255587768452724	0.9847872606327888	0.9997801112166467	NA	2	1	0	4	0	6	0
GNPTAB	6.408566157859764	6.455445049917517	110.08206540491784	0.1027762573816412	-0.01222513034714678	-0.010088686126763391	0.9570429140396426	0.9948395377280768	0.997521876723425	170	41	111	143	71	356	68
TMEM11	3.0601118801948077	3.3142989152081195	10.951107525319568	0.1252428081351294	-0.012429753718490817	-0.003639809870350792	0.9683823105870323	0.9972042279418717	0.9997975394004849	18	1	13	20	8	35	7
ZNHIT6	5.7391219012303285	5.839739592939566	69.98920989810408	0.019769458097307846	-0.012489154711671396	-0.008261402964279603	0.9930303324351366	0.9950098115654151	0.9983961900924626	133	11	135	106	33	232	44
MAP2K5	3.7496319168639203	3.938906691279777	17.206368679145495	0.06641184341439796	-0.012698637395775808	-0.004935837546079114	0.9830307617347046	0.9963385676124945	0.9996660905521499	56	5	26	17	5	65	9
POLRMT	3.991691560518205	4.379831408502682	23.321491947428214	0.1264369107683487	-0.012844207001003171	-0.002815570144918101	0.9702244140417069	0.9965421827676069	0.9999505444996434	93	2	25	41	6	104	9
RP11-85K15.3	1.209759553111094	1.9324944806975852	2.9777206322498784	-0.4990838795430772	-0.012880976485255118	-0.003757391220476611	0.9054970067173724	0.9988647887967472	0.9983961900924626	4	1	2	10	1	16	0
CMBL	3.444962135794509	3.896357084488471	17.351015978239413	0.6275214613139383	-0.012913057773285845	-0.005829213085703834	0.8422091073744788	0.9975369207992716	0.997832374832911	61	5	4	10	13	69	7
S100A11	7.987305530237912	8.112341872316142	352.786590453141	0.23647728231511708	-0.013165510221394457	-0.009963453712256544	0.9033947198750953	0.9952761878788157	0.9971206659547955	328	220	287	359	224	984	253
CCAR1	7.055004045422304	7.129531440622902	174.35394102276888	-0.0057139312723453635	-0.013367876317837047	-0.0022927379094277675	0.9976457829658318	0.9948395377280768	0.999361024589429	422	30	260	255	83	472	134
STAG3L2	3.428132734949293	3.7354542399232864	15.085803694230044	0.1937634581206162	-0.013374089530839505	-0.004891351574714835	0.9513076208943324	0.9965421827676069	0.999361024589429	34	10	18	23	1	58	7
APP	9.47263927356859	9.497956247105908	913.8478165137435	0.007234294820238481	-0.013378900307758386	-0.012204802832717942	0.9964641941714338	0.9948395377280768	0.9971206659547955	1739	297	1184	1033	525	2415	703
EPS15L1	5.459488012608388	5.527764587277376	56.18947532297959	-0.15270351469230836	-0.013413208285454494	-0.01020555021889945	0.9364548080873394	0.9948395377280768	0.997521876723425	119	15	94	97	17	136	48
PTGDS	6.263372713381022	6.357010422876408	103.78486670119527	0.23602342099285448	-0.013783331992829743	-0.01056700658709366	0.9008868684982367	0.9948395377280768	0.9969515244828931	93	64	119	108	58	316	67
USP24	7.063569321521135	7.091573238651905	170.1345757866302	-0.0535245136554916	-0.013864756920682514	-0.012748230539825383	0.9764993346422254	0.9945171578850067	0.9969515244828931	313	50	312	259	61	453	132
NOMO2	3.945679104353273	4.07159791610112	19.249876218439606	-0.03308178209360704	-0.013883554351989102	-0.007419832952533822	0.988301812541611	0.9956468798066427	0.9983961900924626	49	4	28	28	8	61	13
RP11-664D7.4	0.7819730897445092	2.1247409436122897	5.048504397448068	0.686532701739558	-0.01395685398013623	-0.010106738235436221	0.9169842567364894	0.9997801112166467	0.9897893163594963	0	6	3	0	4	21	0
ATP5J	5.615410541461816	5.754119985038705	68.09771949507012	0.3018598456019202	-0.014055250595308098	-0.009004565937201432	0.879447133548754	0.9952603830071884	0.9971206659547955	103	27	51	53	58	197	46
DYNC1H1	9.59104244614724	9.6305299524635	995.8759827462637	0.01939140891931932	-0.014153747779223224	-0.010154899661131186	0.989766651193675	0.9948395377280768	0.997832374832911	2629	238	1387	1327	421	2929	704
SART3	6.258370989718462	6.311489458599379	98.60537322854843	-0.0395084960852435	-0.01424473716007466	-0.010001614946018207	0.9840380611398571	0.9946899170673464	0.997521876723425	167	22	137	177	51	256	78
HDHD2	4.280124887153133	4.367771330043818	24.36495282236995	0.0530055886541561	-0.01438441878286112	-0.005804463787169306	0.9835676167176777	0.9950098115654151	0.999361024589429	42	7	46	28	12	84	14
SF3B3	6.863471405036391	6.897676763480896	148.3642061638336	-0.006825231037347316	-0.014501568322925543	-0.012460427900023512	0.9973144005626645	0.9945171578850067	0.9971206659547955	312	46	171	287	54	462	99
NQO2	4.816018282521521	4.916092621664996	36.288135535673234	-0.00722417207771939	-0.014797068506403579	-0.008034255643739082	0.9975618352098001	0.9948395377280768	0.9989707078027753	84	13	30	76	11	103	27
SDPR	7.1758244736034	7.211451747058868	186.91615688408064	-0.061326582709723826	-0.014826284459975244	-0.010525521846139491	0.9737138689270571	0.9945171578850067	0.997521876723425	292	96	284	214	70	414	162
PRKD3	5.996939431708532	6.050872692110421	82.39785864594725	0.07964630761951777	-0.014940023195131259	-0.01001458938289364	0.969702922446389	0.9946798516688834	0.997521876723425	85	36	157	120	32	260	53
LINC00315	-0.3234072219836752	1.001779068156168	0.9778137257347496	-0.7623342366186702	-0.015258110183075256	0.004911594975673844	0.8848681043514491	0.9948395377280768	NA	1	0	0	5	0	0	2
IL15RA	4.711424013966232	4.899862957990624	35.35663105700964	-0.04479178318749814	-0.015486834747819832	-0.005188269805622591	0.9860446463650935	0.9949750002548088	0.9996815027152848	92	12	67	53	4	101	27
SERPINA1	8.469524093033542	8.596779133829331	492.5720532455465	0.2176637709377793	-0.015537134771074351	-0.010583222635334339	0.9134374187901594	0.9948395377280768	0.9969515244828931	361	365	549	668	183	1492	327
KIAA0226	5.773698904448214	5.952069740660392	75.4301206180794	0.026646636952788485	-0.015566334657656647	-0.004813599269118866	0.991288048945548	0.9948395377280768	0.9997902776782008	152	7	154	136	30	226	54
TTC1	5.668662407904151	5.819304139107693	69.2521973996834	0.0909486433274123	-0.01557157834770523	-0.0072490096505556855	0.97026460410407	0.9948395377280768	0.9989815522069733	154	8	98	95	44	233	42
BCS1L	3.0242884946433835	3.705316145238652	13.966325807003251	0.055275385446815734	-0.015698133452341126	0.004025226723755283	0.9886069231309034	0.9965421827676069	0.999402532241451	60	2	16	26	0	28	15
NPHP4	3.489620677807356	3.8373057148955554	15.941009232896892	-0.19043587108198695	-0.015705708220970307	-7.983266916755668e-4	0.9547362781564765	0.9959801207841408	0.9999505444996434	51	5	30	19	1	33	16
C1RL-AS1	3.993363625962633	4.519250183766463	25.846666846056088	0.2730800055551947	-0.015790871773525297	0.0015628851445750834	0.9342090144845817	0.9962914661847339	0.9999505444996434	125	2	18	49	3	86	18
GPBP1	6.378731909087868	6.422668132063823	107.06719867146981	0.0038256646762886795	-0.01585337291656388	-0.010698858682853326	0.9986348681040995	0.9945171578850067	0.997521876723425	155	28	161	159	63	289	81
HACE1	4.702905457368546	4.761193729329174	32.85862689020758	-0.07701876121930723	-0.015926799952948066	-0.009118499887084365	0.9729560102374905	0.9948395377280768	0.9977156802944606	43	11	58	49	15	81	27
GSTO1	5.684196077542736	5.706523406269166	64.72031863187692	-0.030330602435639058	-0.016040551101758505	-0.011653773061215062	0.986238785847507	0.9945171578850067	0.9971206659547955	123	27	79	88	28	174	49
C15orf52	4.695999798847886	5.037505410180393	38.592047696015264	0.036273769882208824	-0.016096228979241872	-9.348871642223737e-4	0.9895810532664799	0.9954602712360545	0.9999505444996434	114	9	70	74	2	115	29
EHBP1	5.617728003655708	5.728030321113669	64.65127944685571	0.031106241768058422	-0.01612169162716643	-0.008464238483124583	0.987938135136941	0.9947147417401628	0.9981997634210793	157	10	104	84	33	220	39
TMED2	7.532710584709883	7.57227625190171	240.84084831735493	0.07718277365752553	-0.016232200282026186	-0.012541833804077794	0.9651648256136132	0.9945171578850067	0.9969515244828931	352	123	230	302	129	685	171
YY1AP1	6.51399705855915	6.563295029224337	118.43391037408767	0.007904280121521903	-0.01624668832413312	-0.009843430041610457	0.997279051288129	0.9945171578850067	0.997521876723425	200	53	224	101	47	300	94
GPATCH8	6.810915794198158	6.85313421397202	143.5411173779306	-0.016618902135333385	-0.016340535202481073	-0.012148143247983996	0.9929949204748221	0.9945171578850067	0.9971206659547955	325	37	263	183	54	439	98
SLC10A3	3.435815862442348	3.8155177085813103	15.282193052720373	-0.011005550989787548	-0.016361505979278615	-0.0012486097355515393	0.9975618352098001	0.9959334019195263	0.9999505444996434	50	1	20	34	3	42	13
ADCY10P1	2.2256097237071955	2.7683817138967353	6.962335826567033	-0.11719152351670108	-0.01642026961350938	8.408325235105276e-4	0.980471587500429	0.9966209309522204	0.9999505444996434	17	0	4	17	4	11	8
ACTR2	7.967982437363303	8.09026030081095	347.0889218330727	0.23550338998522297	-0.016430761046512563	-0.010868237719062554	0.9052933566557966	0.9948395377280768	0.9969515244828931	283	227	412	302	196	1025	235
PIGS	3.986526091255761	4.168819844877368	20.787679039105168	0.050913790947080054	-0.01646340528314904	-0.006095013536351843	0.9847872606327888	0.9950098115654151	0.999361024589429	58	10	24	31	3	69	13
VPS4A	4.989692837711367	5.071740922850849	40.35751128622156	-0.07325612092232102	-0.01648550382769264	-0.010141701509894982	0.9738277939448347	0.9945823559905533	0.9971206659547955	104	10	51	69	14	116	30
TRA2A	6.190969409624833	6.242398142093849	94.9359782588487	0.11649274542247334	-0.016651101159285742	-0.010620565682908435	0.9537717457232466	0.9945171578850067	0.9971206659547955	128	45	153	83	50	295	61
GLYR1	6.7571272864245575	6.779767023399845	137.17946787255772	-0.0827250813354875	-0.016810615439909568	-0.013997222587915017	0.9598748276903627	0.9945171578850067	0.9969515244828931	237	49	201	239	49	339	112
GOLGA6L5P	2.845405641400854	3.1733070090286604	9.220383476123011	-0.06550432217233805	-0.016940308992338598	-0.0031592029380746074	0.9844433033777996	0.9959339098770618	0.9999505444996434	29	1	16	15	2	25	8
M6PR	6.347531160223781	6.444510059370494	110.46462833362855	0.22320727349349329	-0.017072967634399566	-0.009746368286239633	0.9054970067173724	0.9945171578850067	0.9969515244828931	111	76	102	127	54	320	75
MYCBP2	8.122477544786562	8.185556008232851	364.1877406156592	-0.002063463262200918	-0.017278983231419024	-0.01322512691444143	0.999372125875246	0.9945171578850067	0.9985924231409404	1116	99	472	499	112	966	283
PAQR7	2.836210079010095	3.374939911640177	10.776591713154767	0.25473800753830644	-0.01750955154522759	-0.0012196921315382478	0.9478292395623403	0.9962390166874794	0.9999505444996434	34	3	12	26	0	34	8
ZNF124	3.8470959588904168	4.030563247568028	20.13801275742656	-0.23928319760045946	-0.017677777557134504	-0.0037806911271280564	0.9345121713280988	0.9954602712360545	0.9997902776782008	15	14	31	23	7	29	21
HSPA12B	3.890341280505067	4.198133461688382	20.571365087383136	0.06080840335939142	-0.018153101254702944	-0.0029049512508219993	0.9844713644541787	0.9950098115654151	0.9999505444996434	65	2	48	22	5	68	14
NAB2	4.717289782773195	4.961378984909589	36.36818606980183	0.020542786650932447	-0.0182002869776561	-0.004152410519569836	0.9943897626711995	0.9948395377280768	0.9999073815447775	120	7	61	61	5	133	21
DUOX1	6.681627543760274	6.798686620494614	139.04808481901097	0.08260090207899162	-0.01847855087936332	-0.008652182298526347	0.9718868505415602	0.9945171578850067	0.9981997634210793	267	79	171	248	20	410	97
SFSWAP	6.287447158026861	6.357240995715282	100.71897995742795	-0.02410152806443182	-0.018581434824769257	-0.01131488537480887	0.9888983549291108	0.9945171578850067	0.9971206659547955	235	23	180	164	31	339	62
LACTB	5.013786759596367	5.157417347768303	44.33532172019567	0.2678277520463545	-0.018605827505074363	-0.008996240309087643	0.8957740953986846	0.9947307944563308	0.9971206659547955	50	11	55	45	40	144	26
DIS3	5.870984909977583	5.935349230919183	75.56480719788506	-0.014737135467969127	-0.01863698669829011	-0.010368130978972824	0.9943897626711995	0.9945171578850067	0.9973096212525527	122	17	94	152	39	207	57
RIPK2	3.625687956482498	3.7193160930682407	15.620118760881544	0.09087744119309199	-0.018640959423750384	-0.0045993980695184025	0.9741034944567606	0.9948395377280768	0.9996815027152848	16	8	18	24	8	43	11
LGALSL	4.621341562430088	4.781116788166248	34.1408132418749	0.3167915010356165	-0.018659025078286196	-0.009714208312969009	0.8844371023439246	0.9948395377280768	0.9969515244828931	51	28	40	23	11	120	17
ZNF767P	4.079323448458843	4.464885711680179	25.124484852075028	-0.046157144003182396	-0.018935545730117326	4.216400164979281e-4	0.9877976426324421	0.9950098115654151	0.9999505444996434	54	2	61	56	3	65	22
ZC3H7A	6.102963494976866	6.155762874019926	88.46294965788161	-0.11483875214476981	-0.018955978003131407	-0.010424186767418728	0.9532867324126705	0.9945171578850067	0.997521876723425	155	24	172	108	40	200	77
RP3-368A4.5	4.809105174905502	5.02634718420942	39.24682159587467	0.168125249855593	-0.01914439286612536	-0.006046358633525716	0.9510285683084752	0.9948395377280768	0.999361024589429	40	4	83	69	24	127	25
NRF1	3.750362783250309	4.090487137452445	19.00371238088927	-0.08938784765414269	-0.019247392808371257	-0.0010582560440342223	0.9789530220580076	0.9949750002548088	0.9999505444996434	58	3	24	46	2	48	17
SERPINB6	6.524086696008971	6.5615318118415775	117.68077192301416	-0.030960612695745585	-0.0193880858177577	-0.012345098389616655	0.9861240353017701	0.9945171578850067	0.9969515244828931	197	39	240	133	48	311	91
MPDU1	3.8135383910443834	4.019476480027339	19.443824671905922	0.20069103831993101	-0.019601130028986995	-0.005439349532728389	0.9452316816412805	0.9949536997245142	0.999361024589429	50	14	10	20	5	53	14
TLN1	9.549275152023343	9.606273508535896	979.4098676473	0.016594192321185634	-0.01961492670380711	-0.009338694822084543	0.9931308568024011	0.9945171578850067	0.9981997634210793	2638	328	1749	1077	255	2608	753
EEF1A1	10.565643744636526	10.611873757197777	1986.6964071406169	0.06559016449436468	-0.01964805693414544	-0.014820667613259907	0.97026460410407	0.9945171578850067	0.9969515244828931	2934	1001	2225	1902	1143	6065	1317
EML1	4.496971179686051	4.646570468998277	29.327187682356364	-0.1328349882146799	-0.019750331725221466	-0.007506107499663179	0.9569145715581564	0.9945171578850067	0.9983961900924626	64	6	64	47	7	78	24
TAF9	5.328644350474387	5.39298962388138	52.170461623205675	0.0797415337967175	-0.019818111811199794	-0.009091607732954922	0.9705423712780552	0.9945171578850067	0.997832374832911	67	17	55	81	35	143	38
MGRN1	6.5956900264426395	6.6511906960909775	125.73913240733653	0.05289246981224439	-0.019971816454631378	-0.012500389261678669	0.9795804741262791	0.9945171578850067	0.9969515244828931	194	72	181	189	31	403	79
FUBP1	6.984426017245064	7.0356516858633915	163.46744301630383	0.022080811559685352	-0.020031976729830567	-0.012513495738673407	0.9892854568961311	0.9945171578850067	0.9969515244828931	222	42	253	343	71	535	102
ITGA6	7.03914860169027	7.216097311142643	185.51015507213933	0.1965909924185354	-0.020075874546354167	-0.005778786872861396	0.9330464267656817	0.9945171578850067	0.999361024589429	189	62	612	157	51	532	134
SCARA3	4.773696874373021	4.945375973310439	37.15069845694243	0.21828014232884652	-0.020240254163113036	-0.007210050161601361	0.9352939243213515	0.9945171578850067	0.9981997634210793	119	14	46	19	16	133	20
MAST2	5.31133772443177	5.593539916560648	57.78085088826786	0.03756483485499401	-0.020256796101622784	-0.0017017031466019866	0.988525655718648	0.9947307944563308	0.9999505444996434	134	6	83	168	10	171	43
MED6	4.175547149314231	4.2556279896559985	22.754313273770936	0.11524591359107177	-0.020266548631863685	-0.005805552173425987	0.9606194698680384	0.9945171578850067	0.999361024589429	28	9	30	37	12	80	12
PEX13	4.874806153405381	4.950884306698578	37.094465414016874	0.01776350480396612	-0.020450715365293	-0.009548503770326566	0.9938022351318729	0.9945171578850067	0.997521876723425	57	10	67	62	16	134	20
FNTA	5.487699620060633	5.550713350800465	57.49814735817928	-0.16744888481216888	-0.02058223325872916	-0.011096426976526318	0.9290689329314542	0.9945171578850067	0.9971206659547955	96	14	96	99	25	128	51
MGP	8.208162541020704	8.237533900170437	381.71635682657654	0.05083206988166746	-0.020654277737963415	-0.015218117598794706	0.9769583838459204	0.9945171578850067	0.9969515244828931	527	162	503	431	222	1143	258
EPHB2	3.108207604918479	3.3696405927118387	11.153761347625322	0.1312411174761633	-0.02093789319306954	-0.004938416785613751	0.9673955928859655	0.9949750002548088	0.999361024589429	26	2	8	24	6	44	5
KLHL4	1.315040352277695	2.0628092340611945	3.8300384888247807	0.3605831408574904	-0.021370654056628875	5.723817415797664e-4	0.9448325370820142	0.9965275566662998	0.9999505444996434	16	2	3	0	1	7	4
XIAP	6.498981110346368	6.520035796408252	113.97422882948169	-0.021524639123938007	-0.02147744454189988	-0.016220836940769316	0.9887347759601653	0.9938979576074572	0.9969515244828931	214	42	164	189	40	372	71
ACYP1	2.6473279638586376	2.921193005412688	7.913991953533217	-0.03955173801684978	-0.021478323348256396	-0.0033027516803504275	0.9895158932069267	0.9950098115654151	0.9997902776782008	15	2	21	5	3	19	7
HIAT1	5.570643643138948	5.632626616963049	61.95258188004077	0.13136821704347879	-0.021660362400652593	-0.01015058262274352	0.9503650099288559	0.9945171578850067	0.9971206659547955	74	27	99	57	37	181	42
LILRB4	4.618674763586675	5.303905138804697	51.64531706410527	1.368745458129984	-0.021665720937605847	-0.009042029167549544	0.6032398385326042	0.9959334019195263	0.9969515244828931	10	61	10	44	23	122	38
CNTN6	0.744238674238813	1.6034460722204267	1.826532131333017	0.27375785552899784	-0.02170587968834102	4.5541654838691806e-4	0.9503650099288559	0.9965275566662998	NA	11	0	2	2	0	8	1
COQ2	2.3514864972559506	2.9230556697399575	9.18492808585158	0.6724823691093426	-0.021781639716732956	-0.009563446934845309	0.8298269161277987	0.9965421827676069	0.9969515244828931	9	13	4	5	1	33	3
GDPD5	2.696868937799141	3.593289641195539	12.616685617951482	0.6806268121500119	-0.02203006596446222	0.0029406397871369143	0.847622294593347	0.9959801207841408	0.9997975394004849	32	1	54	5	0	35	11
P3H2	3.765445760207857	4.115815419012119	20.13027337898102	0.35013402247933767	-0.02210993814966978	-0.0029170306252578504	0.9178879425111747	0.9948395377280768	0.9999505444996434	47	5	4	53	9	57	15
ABHD14B	4.869595264230495	5.20736805779004	47.60591192559637	0.7440555618211075	-0.022228415241255114	-0.010540761311687033	0.737368157906955	0.9948395377280768	0.9969515244828931	46	38	15	27	35	124	33
ANTXR2	6.807424593085313	6.856216417155744	145.5080613346692	0.08490242464798124	-0.02230478333383554	-0.013266650848605751	0.962806071991548	0.9943370384085141	0.9969515244828931	174	51	224	175	91	477	88
ATE1	4.684655710114111	4.767307664210141	32.750365572657905	0.010427694924231129	-0.02230596300240608	-0.009843213374731047	0.9964350300660917	0.9945171578850067	0.997521876723425	58	7	53	44	19	100	22
MRPS11	3.668253322997768	3.861824857681728	16.54662303405201	0.0401155254688263	-0.022337431030344346	-0.006469704408980899	0.9877976426324421	0.9946885723018741	0.9991919095119358	41	2	23	21	10	52	11
RPL26	8.27801376931441	8.37125852119747	421.4590995649772	0.166739515824214	-0.02243327067663657	-0.012457951638725392	0.9302529801530074	0.9945171578850067	0.9969515244828931	509	248	391	373	261	1193	297
PCBP4	3.3283758598195092	3.812315393927838	15.062223627578044	0.14583997442881125	-0.02253528078134304	3.2616760143949004e-4	0.9668264761755856	0.9948395377280768	0.9999505444996434	65	1	29	15	2	45	12
ZNF577	3.669465842863552	3.9256285949996026	16.86962997461117	0.05873073906149898	-0.022567988228065612	-0.0057765611805191035	0.9844433033777996	0.9946885723018741	0.999361024589429	34	5	43	25	2	60	10
SH3BP2	6.706107643610343	6.874408371547195	145.2912509841528	0.041868759586006866	-0.022705522835356335	-0.004716705956410933	0.9861240353017701	0.9945171578850067	0.9997902776782008	339	45	384	143	22	368	118
TUBGCP2	5.818215264555608	5.902667712726758	73.1816240302357	-0.04342036658196901	-0.022732625952783445	-0.010663181151513846	0.9840380611398571	0.9945171578850067	0.9971206659547955	186	24	94	138	16	213	53
PNPLA1	0.07221950256755107	1.251366749419794	1.5551392482248765	0.4384298350058281	-0.02274563203332996	0.0017598217740741138	0.9393739246723758	0.9963385676124945	NA	0	0	7	0	1	2	2
COX6A1	4.376954356828082	4.519980454305735	28.17908371365685	0.2555391787713256	-0.022799345152884645	-0.008010892628974269	0.9063399976463726	0.9945171578850067	0.997521876723425	43	8	22	31	25	88	17
ABCB8	4.057159679226957	4.3589248206629865	23.59021717247714	0.010801049542621512	-0.022831556147236785	-0.001569196355558041	0.99750722274907	0.9947147417401628	0.9999505444996434	98	7	19	34	3	61	20
SKAP2	6.5301584795633785	6.581495457475457	120.04798681144763	0.09049541242804006	-0.022851908507455415	-0.012672145851718749	0.9615385682247127	0.9943280182771755	0.9969515244828931	171	48	212	104	66	379	76
RRN3P3	2.647280385098905	2.9736724216480135	7.797559407667191	0.04959514977608725	-0.0228654775211646	-0.004072037837338315	0.9877363333774549	0.9948395377280768	0.9996660905521499	22	2	17	10	1	27	5
ZMAT1	4.012025424274764	4.114003291835076	20.55826146271623	-0.12776489186065038	-0.023315885392178663	-0.007989721033787584	0.9588904074890542	0.9945171578850067	0.997832374832911	24	10	35	34	6	46	18
TXN	5.690443122867754	5.937228966933194	78.05417102846143	0.515483036177609	-0.023435974066270664	-0.010145609300810658	0.8022884343546799	0.9945171578850067	0.9969515244828931	64	32	38	81	78	219	53
EXOG	3.51666371347985	3.7423868820594866	15.006781482534636	0.13592418513296833	-0.023474380165044773	-0.006001947681183053	0.9623643506161277	0.9946885723018741	0.999361024589429	29	7	12	37	3	58	7
ORAOV1	3.4324371098616844	3.6704156841331272	14.024739135048954	0.12185260029042029	-0.023520620758468006	-0.00523889974203832	0.9676580847282449	0.9946899170673464	0.999361024589429	27	3	11	40	5	50	8
RP11-426C22.5	1.2559276446946115	1.786883423546252	2.584819104551757	0.01941953429576347	-0.02355268565110561	-0.0010890319080000515	0.9964350300660917	0.9957751686922266	0.9999505444996434	8	1	4	4	0	8	2
PCSK1	1.5205440454492969	2.1544421699689793	4.607456643511489	0.5619789360572418	-0.023737355911913685	-0.003777906017754954	0.903541555140294	0.9965421827676069	0.9983961900924626	11	4	3	0	2	12	3
FUT3	0.4390117093738006	1.4245262143744692	1.540897319458664	0.4537440523327177	-0.023836924391214733	3.43786249939584e-4	0.9129630253691541	0.9965275566662998	NA	1	0	1	9	0	6	1
PIGQ	3.398930486193218	3.744284190734095	14.524622881937017	0.20440311835505534	-0.023965208029449323	-0.0038232608020264984	0.9499562748324801	0.9948395377280768	0.9997902776782008	66	3	13	14	4	58	7
MT1L	2.176474886693963	2.7389984586888914	6.27185820020211	0.12351642411128888	-0.023988879418126628	-2.2066079904648652e-4	0.9766416810200522	0.9950098115654151	0.9999505444996434	14	0	10	19	1	16	6
TM9SF4	6.001589205323973	6.067499945891752	82.31737427765701	-0.05240799354710806	-0.02407939531564721	-0.012338212736851553	0.9810489836008306	0.9940342568152098	0.9969515244828931	213	20	104	146	28	237	60
MED11	2.683530212160429	3.0077105056521103	9.33390726061525	0.23690309251847563	-0.02412532682037515	-0.00782425894626584	0.9503650099288559	0.9954602712360545	0.9969515244828931	8	8	7	9	5	39	2
BANF1	4.078581872653775	4.192250330634951	22.237635357011676	0.09871667633684597	-0.02424624326188749	-0.006575341995849015	0.9719356197747027	0.9945171578850067	0.9988598807476896	45	10	14	24	14	56	17
FAIM	3.2646532544255527	3.5856675958206727	14.15187254064814	0.24820549042505063	-0.02445282310698907	-0.004458758811285854	0.9376021273857236	0.9948395377280768	0.999361024589429	35	2	8	10	14	35	11
EGFL6	4.965667422009462	5.187945802002817	45.37948731879713	0.32323358136789054	-0.024557543843314225	-0.010778131857601578	0.8850034752765006	0.9945171578850067	0.9969515244828931	68	40	31	65	8	164	22
ERVK3-1	4.193105586967731	4.355004722733578	24.169213644425717	-0.09632267623697896	-0.024662302669467114	-0.005543364014657672	0.9737138689270571	0.9945171578850067	0.999361024589429	21	7	56	45	8	53	22
ACAA1	4.5110309874346894	4.761773927529593	31.40206832018647	0.039667210132272625	-0.024675389962631418	-0.006019821023735398	0.9877976426324421	0.9945171578850067	0.999361024589429	54	5	64	80	6	126	15
MAP1S	4.496145849688806	4.634676788717005	29.351461096332383	-0.12213264978152848	-0.024783269029387798	-0.008681785637017537	0.9588904074890542	0.9945171578850067	0.997521876723425	80	11	45	42	5	76	24
TAB1	3.8368324344823708	4.193424776573137	20.38495356030311	0.09133589264187567	-0.02481863308351459	-0.004608902681250701	0.9790195495221391	0.9945171578850067	0.9996660905521499	59	1	35	40	6	78	11
CDC73	6.238259216028995	6.266176789817304	95.72201277118808	-0.0023971383353684995	-0.024842208578162803	-0.014994888284451365	0.9992265999088877	0.9938895281592155	0.9969515244828931	190	29	124	127	51	287	65
IFIT3	6.001593830392302	6.233877529199214	93.51651381549908	0.2908174700349097	-0.024843828937632678	-0.0068069732273558555	0.9051793012000633	0.9945171578850067	0.9981997634210793	95	50	62	289	17	287	62
FEZ2	5.870458868844828	5.8950225107621135	73.76575367858523	-0.0301969461962336	-0.024914330285439195	-0.014668236571991452	0.9861240353017701	0.9938895281592155	0.9969515244828931	156	27	90	96	34	205	54
CXADR	3.752936458359626	3.9463200408322145	18.130749016856736	0.2637938946269137	-0.025061319216925296	-0.006841734711877554	0.92057305817198265	0.9945171578850067	0.9981997634210793	24	5	11	38	13	65	9
PCYT2	3.0165838722804525	3.535724651762756	12.049562465270538	-0.35167370568117795	-0.025100156854429713	-0.005670491945844487	0.9259775538785397	0.9948395377280768	0.9981997634210793	33	3	17	27	2	66	1
RBL2	6.753608132673607	6.777677668556358	137.5637083071542	0.02926527585655917	-0.025587056652965626	-0.01529078636467707	0.9861240353017701	0.9938719387223957	0.9969515244828931	178	58	228	178	64	419	91
KANK4	1.3657021037005619	2.0358536846003075	3.357710420167361	0.34008366145049995	-0.025588329340472032	-0.0013469147316667598	0.9357518682203387	0.9957751686922266	0.9999505444996434	14	0	1	5	2	12	2
RP11-488L18.4	5.807577227931336	5.867305764300775	71.80029983905257	-0.01064599493745077	-0.025803466831713837	-0.013513719463806141	0.9957021088143593	0.9938895281592155	0.9969515244828931	128	15	115	115	37	221	48
ACOT7	2.596816107400959	3.505178336130513	11.637691047925372	0.5107242873291703	-0.025947562483273044	0.003508420984769012	0.9003108328495522	0.9950098115654151	0.9996815027152848	37	0	14	38	0	30	11
MUTYH	2.1479464264202623	2.460259178512242	5.104029115926714	-0.007100515991031703	-0.025966958583048993	-0.0035102032825159277	0.9986348681040995	0.9948395377280768	0.9996815027152848	15	1	8	6	2	18	3
LGALS9	5.04996108294681	5.256645364567088	48.61301181814578	0.49370672266753596	-0.026098236497795687	-0.012682541924136264	0.8032168463104069	0.9945171578850067	0.9969515244828931	45	43	43	31	23	160	26
FBXL19	3.7719946244997407	4.050555844100182	18.515258327516243	-0.11163074907372576	-0.026175868432148156	-0.0036314361193256813	0.97026460410407	0.9945171578850067	0.9999505444996434	57	3	41	23	3	48	16
RP11-418J17.1	2.87726971162096	3.210469083885324	9.527608329786545	0.12128982317568945	-0.026494674811365346	-0.003853982102801782	0.971889978267385	0.9946899170673464	0.9996815027152848	27	2	25	7	2	33	6
TRAPPC5	1.0712511407631136	1.8124508244613367	3.1687098072765325	0.3985889836279972	-0.026649172551757735	-0.0010365672443073683	0.9380513949648512	0.9962011767099677	0.9999505444996434	2	2	0	10	1	6	3
CCDC170	2.7840724658291327	3.501477054042173	13.68076789434227	-0.19491603482017814	-0.026717613977218904	1.0601421493988392e-4	0.9711795691952265	0.9954602712360545	0.9999505444996434	6	10	41	2	3	10	17
SEPN1	6.86301988685683	6.961268440596393	156.5996459175257	0.026165443462784616	-0.02679367952361319	-0.010156155817903688	0.9888983549291108	0.9938979576074572	0.9971206659547955	340	96	149	231	32	380	127
PPP3CB-AS1	2.6854987759816913	2.9434526318653775	8.478033759013874	0.17428650792634232	-0.026794780832191615	-0.004794367180524298	0.9588904074890542	0.9948395377280768	0.999361024589429	14	3	5	11	7	33	3
WWP1	6.022543942313072	6.041421036492764	81.98980879063863	-0.002332791020212483	-0.026977564119866113	-0.015062890414391104	0.9992265999088877	0.9938719387223957	0.9969515244828931	130	31	110	117	41	238	57
UBAC1	4.185206855617791	4.299481378065913	22.899988074038376	-0.0072029847593297345	-0.02698396396985025	-0.009616192630668378	0.9975618352098001	0.9945171578850067	0.9971206659547955	34	6	51	36	8	73	15
ZNF668	0.7633542514091263	1.5191998915114924	1.6889530271208697	0.10568218054518795	-0.02702033429633736	-7.277310623407757e-5	0.9818617699286651	0.9956468798066427	NA	6	0	5	2	0	7	1
NUFIP1	3.0978634488935395	3.2361230934306167	10.817468331340914	0.013521290534488901	-0.02704482073105943	-0.004881023803696637	0.9964641941714338	0.9945171578850067	0.999361024589429	21	7	12	9	4	28	8
NUDT3	5.005881023915468	5.093463231554486	41.94821267019166	0.14314425844460155	-0.02704994844585658	-0.010345752736242855	0.9503650099288559	0.9943280182771755	0.9971206659547955	62	24	76	35	15	144	23
RP1-29C18.9	3.039073429829137	3.589536700743775	14.225578404226743	0.5276998256193233	-0.02709793607217196	-0.0060078317687274375	0.8729426969954411	0.9948395377280768	0.997521876723425	14	14	25	14	0	42	9
TMEM214	6.056629038672594	6.083831731272326	83.78516282935108	-0.039788028209136565	-0.027177947631452478	-0.016378918996642493	0.9835676167176777	0.9938719387223957	0.9969515244828931	185	28	129	110	32	253	57
CTBP1	6.072265636432419	6.164517999865118	88.16111904842742	-0.030744828518384257	-0.027316864884333332	-0.010629764271757087	0.9877976426324421	0.9938895281592155	0.9971206659547955	232	31	114	160	17	254	64
PRMT5	4.074850879845178	4.245349983799146	21.78918727910621	-0.011954598950502505	-0.027427894701819167	-0.0077358566266261105	0.9964641941714338	0.9945171578850067	0.9981997634210793	61	4	21	44	8	68	15
AKAP1	5.583713321626411	5.644064846914395	61.156098165586485	-0.08736228378734165	-0.027563691064095664	-0.014054046495889693	0.9643689519700495	0.9938895281592155	0.9969515244828931	150	22	98	83	16	165	47
APOL6	7.693346693825968	7.807586794109792	284.71101402923125	0.19607299200999867	-0.027589379762175376	-0.013544241130436436	0.9164226787382139	0.9940342568152098	0.9969515244828931	298	219	258	358	104	920	172
NOL7	5.77516698462645	5.817465247363246	69.9051564815313	-0.02233602069524649	-0.027731066301352695	-0.013349844720945567	0.9895957963219564	0.9938719387223957	0.9969515244828931	155	22	83	81	38	186	53
C3orf70	2.1857393358868156	2.4666109169997954	6.300341305825208	0.1151813950673852	-0.027853906900745597	-0.00366462607423669	0.9774985855433611	0.9950098115654151	0.999361024589429	6	3	6	3	6	13	5
SETD2	7.745100162002651	7.7809495656385215	274.7635484241982	-0.023014954932536278	-0.028060826868700317	-0.016183474088206688	0.988301812541611	0.9938719387223957	0.9969515244828931	552	73	540	400	94	831	187
KIAA0368	7.117690667549569	7.129445670002047	175.34888841481197	-0.019928311839058094	-0.028062888443744657	-0.019441063831491197	0.9888983549291108	0.9937307039123249	0.9969515244828931	336	60	247	233	83	525	119
KBTBD2	5.907207124265816	5.952429244733262	77.47663151988726	0.03508572905576	-0.028147411597741433	-0.011330172835828805	0.985911516894483	0.9938719387223957	0.9969515244828931	85	31	114	105	44	201	59
PMS2CL	2.522928988965477	2.754125861989893	6.703788761659583	-0.01865781130088759	-0.028199830437382955	-0.004835045935150698	0.9955632815660991	0.9945171578850067	0.999361024589429	11	2	12	13	2	23	4
ELF3	5.490287025122651	5.59518695855907	59.56918211241877	0.09505266378403529	-0.028205712104545283	-0.009579205721386272	0.9684144059885225	0.9938979576074572	0.9971206659547955	70	22	51	156	24	168	43
GTF2E2	4.742166070204694	4.8082390138220275	33.905386137775736	0.0622269104693872	-0.02821788170827493	-0.009655933845271965	0.9789872494224515	0.9938895281592155	0.997521876723425	53	10	43	53	20	116	19
GTF3C6	4.904201111818308	4.99596950443504	39.97297834198927	0.23097275050006755	-0.028360640649263243	-0.010423858525375746	0.9101453560822272	0.9943370384085141	0.9969515244828931	54	24	33	39	24	116	26
CBWD3	0.6167153640718133	1.7220249456026633	2.913029873844024	0.15932705510539033	-0.028365086181416376	-0.006857555979913115	0.9811799864118133	0.9979422814064176	0.9964395820198222	2	4	0	6	0	13	0
PRR5	1.671909645140722	2.3913244541747822	4.433294897865569	0.32069968956785005	-0.028456975469963744	9.138113241881175e-4	0.9376021273857236	0.9948395377280768	0.9999505444996434	12	0	14	7	0	13	4
HARS	5.405554652641758	5.438370013496533	53.26103365099064	-0.03249963853336399	-0.02850441448446774	-0.014505282579887192	0.9861240353017701	0.9938719387223957	0.9969515244828931	117	19	65	70	24	152	38
PCDHGA9	2.226154041301858	2.568252795933455	6.374470474867187	-0.04640704398918274	-0.028563276755040074	-0.002699608085910303	0.9888983549291108	0.9948395377280768	0.9999505444996434	15	1	5	4	6	12	6
GCOM1	2.229163247798485	2.6274437083374287	6.029525891449523	-0.0722541812796048	-0.028570948272029127	-0.0014155321087360002	0.9847872606327888	0.9948395377280768	0.9999505444996434	24	2	8	4	1	13	6
PRKCZ	4.621544074253063	4.823761315957203	33.00096537720252	0.0052022052669334585	-0.029026209244052047	-0.007782470331783449	0.9986348681040995	0.9945171578850067	0.9981997634210793	108	6	41	58	9	134	15
ZNF507	5.412450556623517	5.51007511479487	55.33559133186024	-0.07570359938229515	-0.029035683348747458	-0.011324947087750089	0.9729560102374905	0.9938895281592155	0.9969515244828931	129	19	74	111	11	153	42
LDOC1L	4.583138317704145	4.646703633404596	29.872340948596246	-0.06076945277366751	-0.029126329166101673	-0.012775096546472887	0.9796421500375674	0.9938895281592155	0.9969515244828931	71	11	38	44	10	88	21
QRICH2	2.6678651174006216	2.980106371133861	8.06068438820167	0.07460083508092634	-0.029169164683668022	-0.004150336406187189	0.9835676167176777	0.9945171578850067	0.999361024589429	9	1	22	14	3	24	6
NFIB	7.982329924215215	8.012680106001943	324.50532328599735	-0.010661321002449342	-0.029182707783004795	-0.016117023608726536	0.9955632815660991	0.9938719387223957	0.9969515244828931	701	109	564	311	141	894	239
RUSC1-AS1	3.7089894405053663	3.9012883759756627	17.92504051514405	0.25423791959598696	-0.029232832463128196	-0.006760644456960793	0.9229212638307438	0.9945171578850067	0.9981997634210793	14	4	28	20	16	51	12
DNAH9	3.0110804392057506	4.361409303199201	24.664803397630344	-0.6520862583005443	-0.029276385442625962	0.002326963819129736	0.9113136636069942	0.9957751686922266	0.9996660905521499	5	10	117	2	3	6	35
LINC00926	1.5390063179873446	2.1424835687710195	3.6731713821286696	0.24270289604023182	-0.02961946828528671	-7.239852861155951e-4	0.9528575964391436	0.9948395377280768	0.9999505444996434	4	0	14	5	1	11	3
LRSAM1	4.417312473887611	4.6829059765107734	29.855791836815893	-0.2155739751978691	-0.029691138965621075	-0.0023421774266182906	0.9354141777611512	0.9945171578850067	0.9999505444996434	92	5	55	51	4	67	28
AC083884.8	2.824325965073899	3.172842733910463	9.86593064418943	0.2707390569405182	-0.02980005713297848	-0.005317671974696429	0.9345121713280988	0.9945171578850067	0.9984151254653905	16	7	23	6	1	35	5
COMMD5	2.7993631005033017	3.11266090317281	9.040507371951831	0.09658694105590923	-0.02981135155244033	-0.00465589366721997	0.9787992996433991	0.9945171578850067	0.999361024589429	23	4	7	21	1	29	6
TMEM254	1.851036069246434	2.149154760009498	4.666096654931013	-0.02483885814145596	-0.029848082677328237	-0.0029474706612072224	0.9955632815660991	0.9949750002548088	0.9996815027152848	3	2	4	6	4	9	4
C12orf10	2.94678177263878	3.222294539523359	10.065114011880619	0.12284504859629165	-0.02986011113767352	-0.005424070936063814	0.97026460410407	0.9945171578850067	0.999361024589429	15	6	16	19	1	37	5
GYG2	0.006792410501352324	1.1082548683746396	1.0181376106885252	0.39385752615646696	-0.029948761527163113	0.0013778678761472024	0.9342026759788007	0.9954602712360545	NA	1	0	6	0	0	3	1
RP3-417G15.1	0.988273084727553	1.9261691257400442	4.718470017925996	0.869047318849254	-0.030050345819123195	-0.005949609345585709	0.8588426588624689	0.9973127771617886	0.9969515244828931	0	6	1	1	3	6	4
AC008746.12	0.4316502378537888	1.318739668274696	1.536037804146504	0.3286934741829663	-0.030244977289106422	-9.452573940012287e-4	0.9478292395623403	0.9959801207841408	NA	2	0	0	6	1	5	1
PRRT3	1.7981932565831507	2.11287454241145	4.195425411543894	-0.16368100835730323	-0.030246250600819702	-0.0025921413667880262	0.9666796962224559	0.9948395377280768	0.9998747826751544	8	2	2	7	2	8	4
PTGDR	0.8984275960475853	1.785606890342118	2.604620798052841	0.5948682743383383	-0.030303831664775193	-2.070640176432082e-4	0.8845266136946273	0.9954602712360545	0.9999505444996434	1	0	13	1	1	8	2
UBE2L6	5.943952749390504	6.065010158253089	84.11822397861081	0.23228191352240118	-0.030354169515354582	-0.011478831280300491	0.9159119495021754	0.9938895281592155	0.9969515244828931	75	38	58	168	51	244	57
DCHS1	5.147064155668455	5.4167230127816905	51.10721323692147	-0.13100537803987977	-0.030443170040011982	-0.0015135151883536061	0.9620244090807976	0.9945171578850067	0.9999505444996434	165	5	110	63	12	114	47
SNHG6	5.042874458570314	5.110630338294027	42.96892409351835	0.06216796182890801	-0.030728342188597914	-0.010303658469617534	0.9790195495221391	0.9938895281592155	0.9971206659547955	56	16	54	46	30	108	33
FLRT2	3.7006355802238255	3.992922758518415	19.140964342257554	0.3628509011855697	-0.030768388071420745	-0.006560342655832031	0.8984029031161379	0.9945171578850067	0.997832374832911	49	4	13	9	18	54	13
TOR4A	4.493660843988007	4.682491735488244	30.58354793987137	0.07425597831814716	-0.030969269890261435	-0.008128229681835707	0.9799588212966118	0.9943370384085141	0.997521876723425	78	16	27	57	4	96	20
DMBT1	5.940721155631653	6.526051161305089	119.51128971125578	0.7013037960595935	-0.031079565257750387	-0.007301335595653361	0.7623931750924661	0.9945171578850067	NA	107	158	44	67	17	204	111
TUBA1B	6.3962737576021205	6.500113317978042	112.0103446272447	0.03171993012709528	-0.03114031670951412	-0.010409745657076789	0.9877976426324421	0.9938719387223957	0.9971206659547955	356	45	112	159	24	328	79
ARAF	5.0744593304209005	5.142775559510393	42.729733714376536	0.0029624026129226534	-0.031209389685095443	-0.012667233216976147	0.9992265999088877	0.9938719387223957	0.9969515244828931	102	11	58	55	21	145	25
RBM39	8.556471973082465	8.578509941386997	480.52012334469754	-0.018091404710976998	-0.03138412103499606	-0.019262797810452106	0.989766651193675	0.9931972992942586	0.9969515244828931	770	132	867	728	218	1403	335
RP11-73M18.7	1.2890406617429968	1.7542448896058094	2.820131262787058	-0.15804520540593628	-0.03151717962258288	-0.001137714503528529	0.9708148515559977	0.9948395377280768	0.9999505444996434	3	1	8	2	1	5	3
GPRIN3	5.937778466406361	6.278557036102026	98.17935270555178	0.5652665664453562	-0.031570794132533074	-0.009145643688991567	0.8138430333956815	0.9945171578850067	0.9969515244828931	57	86	219	50	19	304	61
C14orf80	0.9153728710405143	1.6443714643779588	2.2321239915829048	0.21881445234326694	-0.03157595773017905	1.488264439702044e-4	0.9600431871856517	0.9948395377280768	NA	11	1	1	2	0	6	2
ZFYVE26	5.985824337096672	6.0798085921513225	82.95675053958686	0.011955756329078311	-0.03169341060083857	-0.012545135294857117	0.9957021088143593	0.9938719387223957	0.9969515244828931	235	16	115	105	38	287	48
C6orf136	2.3926808996669786	2.846748568905321	6.8576873187361995	0.04700924291557866	-0.031967403728658826	-0.004253282294882961	0.9888983549291108	0.9945171578850067	0.999361024589429	25	2	13	6	1	32	2
ICE2	5.239737928546687	5.298841512876171	48.22819827005945	-0.020286256935893993	-0.03218384626245039	-0.01292258781092765	0.9925083659291475	0.9938719387223957	0.9969515244828931	74	19	50	104	18	131	36
RHBDF2	5.764153743034936	5.9272561486793025	74.49057136690053	-0.09935882177057177	-0.03257058281819793	-0.006000874277572427	0.9685296517441403	0.9938895281592155	0.999361024589429	126	24	137	172	10	171	65
ZSCAN25	3.1076412032111045	3.650207773824133	13.933841670541945	0.36230624920451554	-0.03261030659932019	-0.004012639067689251	0.9193722411789383	0.9945171578850067	0.9996099731705261	44	8	10	25	0	45	9
ERICH1	6.079283284361578	6.202906854160913	90.26438175385351	-0.02394019948290918	-0.03263181025550177	-0.008562840176460062	0.991276312239449	0.9938719387223957	0.997832374832911	259	23	190	97	20	251	68
SPAG1	3.59257881724689	3.7029712234364847	15.328544007763746	-0.1910120744061311	-0.032641437023049426	-0.007409997255022313	0.9430035967855309	0.9945171578850067	0.997521876723425	30	7	12	23	7	31	14
RAB11FIP3	5.213462291333736	5.481993605204818	53.27827313220801	-0.010354411717276246	-0.032797669709628934	-0.003413336680533568	0.9974120543637702	0.9943280182771755	0.9999505444996434	182	9	96	87	6	155	40
SEC16A	7.0631439018903155	7.186538576005492	180.09315970723756	0.01396007045421307	-0.032868304976675325	-0.008906256209331847	0.9955632815660991	0.9938719387223957	0.997521876723425	451	28	320	355	47	550	123
GPALPP1	4.947923297841541	5.02084276637501	39.743295695514384	0.026140850595963022	-0.0329455927263426	-0.01152972386550356	0.9895158932069267	0.9938719387223957	0.9969515244828931	51	20	43	82	13	109	29
ZNF26	4.237131861860029	4.39518465859747	24.587999741313283	0.022229213518438956	-0.03294678886088928	-0.009526972216299206	0.9936566792719953	0.9938895281592155	0.9971206659547955	59	11	27	48	4	82	15
SNAP47	3.4556658305943166	3.734790812504431	14.482825650219722	0.015547643632530273	-0.033001476454995696	-0.007043380512450011	0.9961434011449406	0.9945171578850067	0.9981997634210793	32	5	30	24	2	64	5
MGLL	6.573659312871565	6.703530607412134	129.23463035317965	0.07273906682782161	-0.03320954312918738	-0.009440487525716834	0.9764993346422254	0.9938719387223957	0.9971206659547955	426	54	111	192	25	382	90
ZNF76	4.522453764010056	4.72083714970921	30.93099635466297	-0.16213409824269057	-0.033300823519602084	-0.0062076135016579815	0.9501370689530385	0.9938895281592155	0.999361024589429	66	7	77	47	5	75	27
ZKSCAN5	3.832922237533666	3.964352861768394	17.97503537284679	0.04802355673188886	-0.03338012260684408	-0.007314427640931501	0.9850786807745702	0.9942854562043596	0.9981997634210793	38	6	27	20	9	73	7
TAF5L	4.204316060381269	4.276228987960182	23.23098778330144	-0.021911057407356577	-0.03357394805225176	-0.010213557619457794	0.9926706055889056	0.9938895281592155	0.9971206659547955	35	13	32	34	7	63	17
RNA5SP325	1.7348402744685316	2.631648833919783	7.98974571615022	-0.7082735000216035	-0.033614658093685516	-0.002609901087981401	0.8915674155290084	0.9954602712360545	0.999361024589429	5	11	1	7	1	2	10
TRAF2	2.9818792802077705	3.5688406363672387	12.51734686202349	0.35530456496622065	-0.033745644713692236	-0.0029425024398804273	0.9229212638307438	0.9945171578850067	0.9999505444996434	50	4	12	23	0	47	7
CPNE3	6.298243697508276	6.341310366695079	101.82828164767768	0.07549043991491163	-0.03385742937813469	-0.015193618337846899	0.9695583833934136	0.9931972992942586	0.9969515244828931	118	49	110	164	52	297	69
ZBTB2	3.9589165627820893	4.049147760540331	19.879027864606698	0.025216042810556543	-0.03387034918379871	-0.008027778815216055	0.9924793138675525	0.9938979576074572	0.997832374832911	39	9	25	15	11	51	15
IQCE	4.550025020942994	4.782143558888537	31.88983659237971	-0.016054810761667843	-0.03389149904962596	-0.007145643304865862	0.9955632815660991	0.9938895281592155	0.9983961900924626	92	4	55	62	7	113	19
CERCAM	4.446701674141595	4.778647337317925	32.02065289189335	0.15772798514087297	-0.033981647400064076	-0.005902790806060478	0.9593315941056193	0.9945171578850067	0.9983961900924626	115	12	24	61	3	131	14
CAPN7	5.236797802477013	5.376978801842157	49.765068854670325	-0.015159431406719432	-0.0340136535437304	-0.010960540560347006	0.9954494181131804	0.9938719387223957	0.9969515244828931	87	12	108	99	11	186	26
LRRC16A	5.602951384721971	5.684364122879811	62.41708206742867	-0.04221821083522887	-0.03402767656707409	-0.014239051514720226	0.9844740472948661	0.9937307039123249	0.9969515244828931	156	17	105	89	20	237	31
MEAF6	5.496299501968853	5.532911217547702	57.436846567443	0.06496444890628221	-0.03406800612834944	-0.01325651875846979	0.9744972885814361	0.9931972992942586	0.9969515244828931	99	25	71	63	31	183	35
PSMC6	6.108206157072587	6.1313994440114135	87.22025608148869	-0.006520245008294012	-0.034115525086504284	-0.01759033299099062	0.9974120543637702	0.9917837271309584	0.9969515244828931	129	38	147	117	34	259	59
CSTB	6.877575245199112	7.091371411979262	174.3770132487234	0.3798656057364795	-0.03422675345506083	-0.011203200788821697	0.8568828424746902	0.9938895281592155	0.9969515244828931	158	99	94	152	145	442	131
TBC1D15	6.018505772478653	6.103773659030094	86.14299089192595	-0.007090658968589025	-0.03425853732034531	-0.011087691970583608	0.9975618352098001	0.9938719387223957	0.9969515244828931	77	29	156	114	51	189	74
UBE4B	6.009975950478981	6.083447441294458	83.75285723461728	0.020928459195255964	-0.03434721654423053	-0.016140579825802734	0.991833104055576	0.9933999016599323	0.9969515244828931	209	18	101	106	47	263	54
OLFML2A	3.5992170873956653	4.126384201368077	19.806911489894286	0.6212022386030077	-0.03437737699804588	-0.002928758901816502	0.8307047775238309	0.9945171578850067	0.9999505444996434	19	5	88	6	4	68	12
RP11-34E5.4	0.4390117093738005	1.4280773478987043	1.5528705805444454	0.4555601078138939	-0.034406096999053414	1.0572759056026444e-4	0.9129529795638978	0.9950098115654151	NA	1	0	9	1	0	6	1
ZNF300	2.926817181258209	3.29423801257898	10.955287458333057	0.24730255124805672	-0.03444892286879353	-0.007574592268375672	0.9455456669195167	0.9945171578850067	0.9969515244828931	20	2	5	18	10	47	3
NAA15	6.094871456987483	6.1618266537956545	88.15237898807776	-0.03953593837079518	-0.034486108632102434	-0.014876007886282258	0.9845942068498138	0.9931972992942586	0.9969515244828931	157	29	129	196	22	259	62
ZNF720	4.563371550384445	4.677131083555863	30.143331187388558	0.008784565509416352	-0.034664747896676264	-0.011430062324900084	0.9973696956627005	0.9938719387223957	0.9969515244828931	44	8	62	56	10	110	16
GLB1	4.814748281736729	4.986709481460538	39.61048963728603	0.36635245111675674	-0.034787720540540835	-0.011817859411387823	0.8612411686617236	0.9938895281592155	0.9969515244828931	44	14	24	51	36	129	22
NFYB	4.916739816729506	5.037850684795559	40.0644488279021	0.004580764411554182	-0.03492445750858111	-0.010106816275303467	0.9986348681040995	0.9938719387223957	0.9971206659547955	70	7	71	41	27	104	31
DPH6	3.353144804288898	3.49949425331726	13.58205579332294	0.17510921701592605	-0.034973674462033914	-0.006277968752314115	0.9513076208943324	0.9945171578850067	0.9981997634210793	15	11	12	16	5	37	9
RELL1	4.759576651745942	4.822630108308412	34.23307649396964	-0.03239450250022643	-0.03497708543569883	-0.012350078833196707	0.9877976426324421	0.9938719387223957	0.9969515244828931	84	11	39	40	17	95	25
ANXA11	7.104961004561887	7.126416626973551	174.38390385264458	-0.06506486494582447	-0.03515496878835355	-0.02162291739158646	0.969260253116905	0.9916456407285631	0.9969515244828931	338	50	272	288	69	479	129
WDR74	3.0189434677163414	3.334979227279126	10.549704509638065	0.04529370196673057	-0.03526937769162048	-0.005850734360981238	0.9878141082892322	0.9945171578850067	0.9983961900924626	26	3	14	26	1	35	7
ICT1	3.125515585941246	3.4684050964052506	11.731511815391885	0.13191080228799484	-0.03533201095126164	-0.005468478949286482	0.9686705128519828	0.9945171578850067	0.999361024589429	41	1	11	20	5	45	6
C5orf22	4.320060427689341	4.42795223539643	25.768291686154505	0.06172096361413931	-0.03539293218890473	-0.009578464694382938	0.9824220274321508	0.9938895281592155	0.9971206659547955	43	8	19	54	14	74	18
SNHG14	5.9458878487002975	5.9800541739475594	78.16413181840421	-0.0481422178530285	-0.03545928701635767	-0.017358448951549064	0.9811799864118133	0.9917837271309584	0.9969515244828931	158	25	84	134	36	213	58
FDXR	3.1384340344563886	3.4757194959500772	12.296368508344765	0.2929137525064344	-0.035529813485609095	-0.006594128365707389	0.9266672404534758	0.9945171578850067	0.997521876723425	16	2	7	35	8	49	5
ARPC5	7.00605397952363	7.177095087977235	184.90592079858416	0.2756544986335639	-0.03571143146912864	-0.01211435858938011	0.898926990259712	0.9938895281592155	0.9969515244828931	174	142	202	113	96	453	143
SLC4A2	5.409077650628582	5.678300118920941	61.38791562007923	0.09464765062995592	-0.035844056100266905	-0.004129604982879117	0.9741034944567606	0.9938895281592155	0.9997902776782008	262	10	98	60	11	197	41
ZCCHC17	5.073249975946069	5.157906555878552	44.30217185295277	0.10829880052772398	-0.036008268014437184	-0.011749017426332277	0.9596849164973351	0.9938719387223957	0.9969515244828931	80	30	55	39	14	127	30
ACOT9	5.129892708520301	5.201290672491192	44.364977642893145	-0.017348886402613128	-0.03601038764594119	-0.014352714912340636	0.9938022351318729	0.9931972992942586	0.9969515244828931	84	13	91	58	16	155	25
STARD13-IT1	1.000632229278523	1.6667946065064	2.2505906722813376	0.11977035122128879	-0.03604674522244997	-0.0022282498356375126	0.9802694804460611	0.9948395377280768	NA	2	1	3	8	0	9	1
GYG1	4.647162592473258	4.724918243970713	31.57759499947324	0.0015624850796178721	-0.03604783248176078	-0.012240818412090923	0.9993934997526992	0.9938128063653223	0.9969515244828931	71	14	44	44	9	112	17
MBD1	5.766957056910498	5.847329613837017	70.32749221138285	-0.06621007803817894	-0.03608183122611151	-0.015352206030685768	0.9755258944872904	0.9931972992942586	0.9969515244828931	172	23	109	122	15	206	50
CCR1	5.795265865349937	5.984745398482982	80.37593481095197	0.2942525356832927	-0.03610540058894779	-0.011352673226266392	0.8933851516792396	0.9938895281592155	0.9969515244828931	61	70	118	70	22	204	60
SNTG2	0.06208142808838771	1.3161623667454918	1.7304902251463425	-1.0153160427292502	-0.036136168603080845	0.004069242886791021	0.8495111175467696	0.9947307944563308	NA	8	1	1	0	0	0	3
ZMYM2	7.016802463814633	7.035276080344651	163.96585475224444	-0.02288753526599115	-0.036149923515299894	-0.021344892141317573	0.988301812541611	0.9914078181210249	0.9969515244828931	241	56	264	276	69	502	108
LAPTM4A	6.525823599562386	6.594995955556246	122.22373866381051	0.10741062979896387	-0.03631143827871335	-0.014423649490184638	0.9575005607550825	0.9931972992942586	0.9969515244828931	122	56	151	141	80	319	91
ABCC2	0.5649196384454265	1.3835375465829538	1.547465252001265	-0.0110220776892827	-0.03637371795802195	0.002202221703324228	0.9983712162627639	0.9945171578850067	NA	4	0	1	6	0	3	2
STRADB	3.819205208371417	3.885072665576937	17.542925501946513	-0.02873282654957018	-0.036510225314647586	-0.008571965426222423	0.9895158932069267	0.9938895281592155	0.997521876723425	29	8	21	21	9	46	13
CBX7	4.481317225092825	4.749305618611214	31.26154213718693	-0.07385177642896981	-0.036665930347013535	-0.004665397311732747	0.9810489836008306	0.9938895281592155	0.9996815027152848	66	5	79	59	4	86	25
TEX10	4.530899642974942	4.608292705770477	29.18745768731952	-0.17822255451095254	-0.03673560093000735	-0.01177875140499542	0.9331661338768986	0.9938719387223957	0.9969515244828931	66	8	47	34	13	68	25
CD209	2.3747335686899658	2.790211407733492	7.959164648736406	0.5072189146373701	-0.036860944347137985	-0.007881557309260547	0.8907325389419101	0.9945171578850067	0.9969515244828931	5	7	13	2	4	28	3
GUK1	6.520254361680472	6.617602312115683	121.12947443240603	-0.01941558651265065	-0.036978587526285245	-0.01223512776787995	0.9930303324351366	0.9931972992942586	0.9969515244828931	271	34	275	168	25	358	85
USP39	4.856991765054736	4.905150920604447	36.50925267889512	0.004086128305384567	-0.03704854601733348	-0.013213667218027561	0.9986348681040995	0.9931972992942586	0.9969515244828931	68	19	49	47	12	110	24
LINC01125	2.004559069948132	2.282543818224772	4.559687971340229	-0.1561973755841812	-0.03706375918347341	-0.004231306528129078	0.9623643506161277	0.9945171578850067	0.999361024589429	7	1	9	7	2	11	4
C11orf58	7.111871686364386	7.155882218255855	179.569190971289	0.05533209939300508	-0.03712939822248032	-0.017273786386206167	0.977396861633957	0.9917837271309584	0.9969515244828931	204	63	244	260	112	530	121
SEL1L	7.615510880217396	7.661557457826956	256.48881113317145	0.06308791504062022	-0.03725358975599351	-0.017416289875957735	0.9731034692215451	0.9917837271309584	0.9969515244828931	332	122	307	272	155	701	185
AP3S2	4.373955448112107	4.575141169014943	28.95609216043833	0.19026677425297797	-0.03728465070507729	-0.00936327070125385	0.9425591655018325	0.9938895281592155	0.9969515244828931	29	21	37	56	4	86	19
SMC3	7.008952057488166	7.037070307060561	165.0257913997581	0.01597630790123067	-0.03738405257485525	-0.018687339721869214	0.9930134024600333	0.9914078181210249	0.9969515244828931	233	59	263	194	93	477	114
ERC1	7.585628268876333	7.609018145220542	244.19665882492976	-0.040763314898341764	-0.037412651669669186	-0.021187025073753592	0.9818617699286651	0.9914078181210249	0.9969515244828931	565	70	381	324	99	713	170
GSR	5.694833188460111	5.762233653240318	67.77311544844648	0.13386842277256042	-0.037439484097625916	-0.014508715458998414	0.9484986391910388	0.9931972992942586	0.9969515244828931	112	30	61	78	43	235	36
CPEB4	7.66968748626038	7.721433210387648	267.08250560595917	0.026322011785614052	-0.03748388599211273	-0.016055214440343243	0.987938135136941	0.9917837271309584	0.9969515244828931	305	104	383	309	170	660	210
ZBTB32	0.5836688574851767	1.6319637001170446	1.8679765171867717	-0.12182318109477328	-0.037518949426968234	-0.002068152860850463	0.9835676167176777	0.9950098115654151	NA	1	0	6	7	0	11	0
BCORL1	5.443312361217656	5.555552621073006	57.76860483369241	-0.05935463183859467	-0.03785471015688062	-0.009457693222742055	0.9815830393826939	0.9937307039123249	0.9971206659547955	101	13	134	50	29	134	49
PDRG1	2.1334257029546446	2.5369151857788457	5.463508744849962	-0.1857946586333181	-0.03787558867550997	-0.005007457979819629	0.9602546779322977	0.9945171578850067	0.9983961900924626	8	1	9	11	3	26	1
RP11-331F4.5	1.9928346087522246	2.67474581625556	5.844070605790942	0.3614370737854981	-0.03808246135627143	2.2258245977948427e-4	0.9260914509959189	0.9945171578850067	0.9999505444996434	23	0	16	3	1	17	5
NCKAP5	3.8107987111891846	4.352711788142977	23.084601779464528	-0.08460727242104749	-0.0381104506442918	0.0025790775239513844	0.9835676167176777	0.9945171578850067	0.9999505444996434	88	2	61	17	2	45	24
PGS1	5.525371136540622	5.644115817641865	60.64166647735904	-0.11925125292084217	-0.038173553870252605	-0.011099312518954147	0.9574815476490243	0.9931972992942586	0.9969515244828931	151	11	85	127	18	156	49
COL8A2	1.1579638274847073	1.7446638759932047	2.395653064672098	-0.021803684288029652	-0.038200974318717086	-0.0023966652963367157	0.9957021088143593	0.9946885723018741	NA	7	1	5	3	0	10	1
EME2	3.4532337746876856	3.7766499179851203	14.905722674464721	0.09842220504686308	-0.038235432800403285	-0.006536302671323272	0.9767767798314232	0.9943370384085141	0.9981997634210793	57	5	17	20	2	63	6
MYCBP2-AS1	1.209759553111094	1.6682197502665284	2.826491297757739	-0.23873987809273806	-0.038422957274706224	-0.0016856135956493442	0.9574815476490243	0.9946885723018741	0.9999505444996434	5	2	4	1	1	4	3
SPG11	7.066531199328893	7.0952713224371395	170.57548867120377	-0.03622567080526872	-0.03844392892963729	-0.02107812089636346	0.9835676167176777	0.9913015922829794	0.9969515244828931	315	44	297	250	77	509	116
SSRP1	6.786701729330187	6.819985786839997	140.68680396606592	-0.047760252038656824	-0.03849055469454223	-0.019381742954081696	0.9807219214358829	0.9914078181210249	0.9969515244828931	350	41	170	207	59	394	102
C1R	8.895858321557625	8.943756262204506	621.3380710023	0.04047327909802482	-0.03856239661150324	-0.018255293795121585	0.9835676167176777	0.9917837271309584	0.9969515244828931	1577	246	603	604	313	1882	411
AIFM2	4.2667825949707385	4.399302052411793	25.16025433773138	-0.06843219078365191	-0.03856571511164257	-0.009136110782862453	0.9810489836008306	0.9938719387223957	0.9971206659547955	57	6	18	46	14	60	21
RPS2	8.101074737739673	8.172605501739618	363.43213179152525	0.07083837492381896	-0.038577946376353006	-0.014192055866711501	0.9729560102374905	0.9919768024925638	0.9969515244828931	1011	150	267	399	168	1052	252
ZNF549	3.656350814578288	3.8362135833587634	15.932201933502856	-0.016792658101328135	-0.038696591710099273	-0.009698845395052861	0.9955632815660991	0.9938895281592155	0.9969515244828931	28	5	34	29	3	53	10
NSUN2	5.497825835662659	5.617464490659302	59.84237203736226	0.007028609191538938	-0.03871472155759137	-0.012330084421561555	0.9975618352098001	0.9931972992942586	0.9969515244828931	122	25	72	134	10	188	39
RAB38	0.8076885543537191	1.8470861729931256	3.4266876104386443	0.06880092248142934	-0.0387583161546634	-0.008242080790720745	0.9895371862866623	0.9962390166874794	0.9959118451901906	1	5	6	1	0	15	0
MICU1	5.196869617821125	5.242006482774975	46.127124332812116	3.0667865793841556e-4	-0.03880343140950146	-0.015169584388254859	0.9999092657721023	0.9917837271309584	0.9969515244828931	89	15	54	76	22	154	27
LINC00205	1.1282157715761643	1.793831319536263	2.5846039983384563	0.21679979030220217	-0.03884806136954973	-8.83995277886902e-4	0.9588904074890542	0.9945171578850067	0.9999505444996434	6	0	1	9	1	8	2
PAX9	0.827276962405015	1.576079203467806	3.0077906641454533	0.5531068972619504	-0.03886258589727759	-0.004732000264712132	0.9101453560822272	0.9962011767099677	0.9969515244828931	0	4	2	2	1	6	2
RP11-68I3.11	2.159516995226225	2.7678948994299652	6.961259688088979	0.5301422326204932	-0.03894504571083706	-0.0015283199455947668	0.8965303758726016	0.9945171578850067	0.9999505444996434	1	2	27	7	2	17	6
FOXD2	0.12943920679379795	1.082775578227345	0.8379191067926941	-0.3090187323660807	-0.038945319970672354	-0.001280339183970235	0.9425591655018325	0.9952068012298829	NA	4	0	1	2	0	5	0
CAMSAP1	5.134402019616346	5.462132412047646	52.6003513633029	-0.16168900622587784	-0.038991050951595475	-6.620687642417692e-4	0.9574815476490243	0.9938895281592155	0.9999505444996434	184	5	99	84	8	111	50
GOLGA7	4.770341008050845	4.894074785555782	36.45759591658528	0.1209427747927576	-0.03913239214234683	-0.009929388924063207	0.962806071991548	0.9938719387223957	0.9969515244828931	26	13	78	45	20	93	28
PAPD7	5.080692396914382	5.138590481187351	42.555132032308784	-0.04756940789020877	-0.03925958984805042	-0.016465074813086095	0.9835676167176777	0.9917837271309584	0.9969515244828931	97	13	74	51	16	132	28
TOP1	8.132788383667922	8.17107340439125	363.6415062529975	0.03042502865467973	-0.03934345578645318	-0.019277243949804523	0.9861240353017701	0.9914078181210249	0.9969515244828931	439	163	397	722	155	1078	245
XPC	5.9503412309524855	6.052929443676397	81.20520501733041	-0.08062299517753428	-0.039422804861507676	-0.012605714793519211	0.9711533649752127	0.9921289279756514	0.9969515244828931	206	14	121	154	27	221	62
RP11-662I13.3	0.11207320966795321	1.1611567786292143	1.4578588277773779	0.0251937639367609	-0.03943302752150961	-0.005452708481930243	0.9966058746112012	0.9979422814064176	NA	0	2	3	1	0	6	0
POLD3	4.343507929791077	4.416899644612496	25.62492778010818	-0.16474297274671265	-0.039531472059931724	-0.012986891289919806	0.9398012886977927	0.9937307039123249	0.9969515244828931	41	7	39	37	14	58	22
NDC1	3.2999005291334558	3.4138908241530883	11.953474039972402	0.017979722139642842	-0.03964049299429541	-0.007375043491261231	0.9953272224539484	0.9938895281592155	0.9981997634210793	17	5	16	21	5	39	7
HMBOX1	6.343891747478954	6.487894573072722	111.50362852603334	0.09278054571872726	-0.039785327480201964	-0.010676250334768406	0.9693577528722606	0.9933551288346485	0.9969515244828931	169	16	255	114	69	319	79
CTNNB1	7.705823223820763	7.738221567746596	268.20058059762647	-0.007897568736031925	-0.039881338676149423	-0.01949727597517209	0.9964641941714338	0.9913015922829794	0.9969515244828931	399	88	304	559	122	761	190
C9orf114	3.959246916913096	4.459484012192532	24.972365068746903	-0.1206283686935011	-0.039962672257477926	0.0017564788592369979	0.9740948886708793	0.9944867924545461	0.9999505444996434	91	2	28	62	2	52	25
DDX47	2.0454813434943664	2.5530912405087256	5.736009988800463	-0.012274027184006978	-0.040086888683765184	-0.001690090136533227	0.9975618352098001	0.9945171578850067	0.9999505444996434	6	0	8	17	3	11	6
ZC3H3	4.035453589238261	4.366025971159017	23.453455157112916	-0.144100904946218	-0.04036749771346926	-0.003272012620506635	0.9610431687023885	0.9938895281592155	0.9999505444996434	65	4	40	53	2	57	21
COPB1	6.63900069073976	6.6906113012598825	128.76493693190184	0.015042023621389409	-0.040520877614518426	-0.01753284419720961	0.9939643747454955	0.9914078181210249	0.9969515244828931	265	32	136	206	74	404	82
CD63	7.966272811766172	8.03738513920011	333.19332076990617	0.11632237312838753	-0.04055375292545142	-0.017188163262986385	0.9522213085349602	0.9917837271309584	0.9969515244828931	513	165	291	323	216	1022	213
WEE1	4.3739566176547875	4.567349126863469	28.43741136836569	0.16144539225214147	-0.04064961225758115	-0.009190525646057861	0.9535495313158188	0.9938719387223957	0.9971206659547955	25	4	50	51	20	85	19
TJAP1	4.668360221752142	5.13109518940859	40.8153782466074	0.09087199701780015	-0.040795305512055215	-0.0014277352357641294	0.9810310220141041	0.9938895281592155	0.9999505444996434	133	3	74	92	3	132	28
SKP1	7.398824293790294	7.453354905978146	221.78617136146642	0.07297799182561379	-0.04101032012163488	-0.017375422545669136	0.969260253116905	0.9914078181210249	0.9969515244828931	301	90	238	250	152	612	158
VPRBP	4.97745732175682	5.132135086047513	41.99511133159171	-0.015891324619901587	-0.04112639689670687	-0.011477227729544936	0.995429153539662	0.9931972992942586	0.9969515244828931	110	5	67	60	20	131	28
SPPL2B	4.0053444520247865	4.383324584401416	23.5471854383246	-0.03283066708764563	-0.04115810161325413	-0.002605335814669827	0.9917987759467229	0.9938895281592155	0.9999505444996434	80	3	38	48	2	66	19
TDG	4.428563984050122	4.496252071443096	27.33446293673023	-0.07478552260343661	-0.04123462548720969	-0.012110809701464638	0.9755188115803536	0.9931972992942586	0.9969515244828931	48	9	27	42	16	66	22
ZNF28	3.8769108511031907	4.050539770630413	19.24528539294297	0.14844214808695996	-0.041344850405560594	-0.009015857320835758	0.9574815476490243	0.9938719387223957	0.9971206659547955	18	4	28	44	11	65	11
ZNF268	4.0325175193288665	4.35158741734457	23.757422133212803	0.230842181955954	-0.041403241834937	-0.007893916102764	0.9378445902058865	0.9938895281592155	0.9971206659547955	33	12	23	71	2	88	12
MYCT1	4.694460988406496	4.848220630757311	36.13197336274244	0.015602075788793432	-0.04142998364163035	-0.009132928308070795	0.9955632815660991	0.9938719387223957	0.9969515244828931	31	12	41	41	31	67	33
PRCC	4.817072542086923	4.943870107823962	36.64460347123965	-0.0346393525068438	-0.04157178311049233	-0.012509483693744071	0.9877976426324421	0.9931972992942586	0.9969515244828931	93	13	43	74	7	116	24
STXBP1	5.848355791064713	5.883379499861561	72.79383299892712	-0.019749846198084113	-0.04162347416639833	-0.019000030532318697	0.9910067003326262	0.9912525294077252	0.9969515244828931	136	21	98	116	36	238	44
AP3S1	5.23484722670067	5.388175976392416	52.755751931468225	0.3505455833489766	-0.04164529160943589	-0.015018916131645079	0.8628275623057567	0.9937646904017773	0.9969515244828931	50	27	51	45	42	188	25
APLF	3.491155280732306	3.7661228109766434	16.300123062298667	0.37935985313496967	-0.041661398949187	-0.009592290648018885	0.883544130591017	0.9943280182771755	0.9969515244828931	19	3	18	13	18	59	7
ADD1	8.307071182399998	8.3430459367392	407.00846671926547	-0.030285285487049562	-0.04177498454740159	-0.020241635304406994	0.9854411001854302	0.9912525294077252	0.9969515244828931	788	111	850	541	145	1156	290
SP3	6.984200976198948	7.0366113352815765	164.9745344047636	0.0274607694159969	-0.04185584194754775	-0.016977746074150583	0.9877976426324421	0.9913015922829794	0.9969515244828931	241	49	282	168	104	450	120
DCAF13P3	0.2850113505164758	1.1776349025803128	1.2429296650428716	-0.26922981452383793	-0.04187892990462834	-0.0036743863796295973	0.9568837007103141	0.9959801207841408	NA	1	1	4	1	0	6	0
ZBTB33	4.806609243871108	4.885149007763722	35.7596889961044	0.06785375762625695	-0.04189252684383135	-0.01242303016387454	0.977396861633957	0.9920736740171182	0.9969515244828931	46	12	63	49	19	133	17
RBFA	2.6809619634562782	3.233130104045032	9.955322398760615	0.268147190790944	-0.04189645404856769	-0.0027138105889831002	0.9468340110190366	0.9945171578850067	0.9999505444996434	39	5	7	14	0	27	8
TRIM27	5.889763033425778	5.924642709190003	75.10262578766032	-0.009960633417685659	-0.041909649508690264	-0.019046850339712873	0.9957021088143593	0.9912525294077252	0.9969515244828931	133	35	106	116	24	254	43
RN7SL4P	7.816628025849993	8.05943593335946	342.35576166147973	0.14230297076255286	-0.042138065809204144	-0.010290689073408604	0.9584270603735295	0.9938719387223957	0.9969515244828931	277	286	214	335	171	568	328
ZNF107	4.253184278516767	4.444441609975478	25.42019944876612	0.03213592805023438	-0.04215404097413233	-0.011036272448080265	0.989766651193675	0.9938719387223957	0.9969515244828931	33	11	54	43	6	112	8
TSFM	3.460669587759034	3.646355893132549	15.031877007032968	-0.21472009436406503	-0.042205463733963215	-0.00599030887212232	0.9443100155689543	0.9938895281592155	0.9981997634210793	17	5	10	27	11	24	15
TIMP2	8.080024550447117	8.126730162700955	354.1686473120687	0.06292447131772275	-0.04249088729959574	-0.01941964132835568	0.9727960442054818	0.9913015922829794	0.9969515244828931	460	161	440	365	221	1018	243
BROX	5.94793909481011	6.036453245493818	82.64913566710351	0.19128733934919692	-0.04270938268287447	-0.016332627522434955	0.923935930603725	0.9917837271309584	0.9969515244828931	80	48	94	96	47	287	43
AP2M1	7.338007234334154	7.3772862956698395	208.24921852509684	8.765274628690445e-4	-0.04295204413993459	-0.01973958116623239	0.9994695783047197	0.9909200162432268	0.9969515244828931	539	85	198	293	76	626	139
ZNF239	1.0351320643487443	1.7580246604813232	2.5238616291151965	-0.48638088775435007	-0.04310330220558895	-0.004665317263422088	0.9097258392033625	0.9948395377280768	0.9971206659547955	5	1	1	7	1	13	0
STIM1	5.443598482903107	5.591824842728442	58.183060821323174	-0.0059874741105862975	-0.0431971713760489	-0.011999572477026665	0.9983712162627639	0.9921289279756514	0.9969515244828931	170	8	83	93	23	205	33
MX1	6.936089942444469	7.255836432512842	189.07164214968975	0.3048911690789063	-0.0432421863511594	-0.004370653436033405	0.9054970067173724	0.9938719387223957	0.9989815522069733	275	35	125	775	36	605	121
PCBP1	6.706250652964932	6.732219776887031	133.8097703387522	-0.049997511924621665	-0.04329727280416377	-0.01950963990831983	0.9790195495221391	0.9905410936878974	0.9969515244828931	196	67	165	191	57	322	107
TCTN1	4.012958595269231	4.150565465282903	20.482860122054248	-0.23423617385989265	-0.0433414277323525	-0.011896385260085728	0.9164226787382139	0.9937307039123249	0.9969515244828931	53	6	27	37	5	48	18
CCSAP	3.9119230804295415	4.092297689762634	20.83146997454384	0.36411355523725936	-0.04349786382039792	-0.009621612245897259	0.8938737562036765	0.9938895281592155	0.9969515244828931	11	11	37	19	13	61	13
PPIA	7.603762332772297	7.683836762810793	260.2881016463728	0.12744270372599972	-0.043588153500224144	-0.017387066749327502	0.9513076208943324	0.9914078181210249	0.9969515244828931	420	134	166	345	151	819	161
RPS4XP16	-0.3234072219836752	1.0094627403149872	0.9992947732543487	-0.747577587090189	-0.04364289812746716	0.004504448413700519	0.8915674155290084	0.9945171578850067	NA	0	0	1	5	0	0	2
NDUFV2	4.552939755866549	4.670653425318502	31.11253843058138	0.19223267130438804	-0.0436811169723924	-0.01165503199030291	0.9331661338768986	0.9931972992942586	0.9969515244828931	35	9	49	32	24	104	17
TMEM50A	5.741564918388081	5.870642005306848	74.03052878076232	0.2533455781619099	-0.04370455260490128	-0.013996634431289961	0.9051083594376566	0.9931972992942586	0.9969515244828931	61	53	59	112	33	204	51
UBAC2	5.165323418021201	5.268991657799718	46.52476918875351	-0.04826314118571822	-0.04381937922083541	-0.014133598986661548	0.9835676167176777	0.9917837271309584	0.9969515244828931	70	9	101	82	18	136	33
LZTS1	3.1022402377642266	3.611885248689591	13.465128997341953	0.0912989338179863	-0.04383412428280496	-0.00347984613541868	0.9835676167176777	0.9943701713871154	0.9997902776782008	40	6	27	14	0	32	12
VPS9D1	2.45102915950292	2.964682184390829	7.805501160667594	0.19804240842601945	-0.04385560829531895	-0.003424142242937367	0.9588904074890542	0.9945171578850067	0.9997902776782008	29	3	13	8	0	23	6
IDH3A	4.778978991925915	4.82434555141466	34.34253167642495	0.020829803104005975	-0.043873530421406605	-0.013590425701221038	0.9922829470477227	0.9914078181210249	0.9969515244828931	60	13	51	42	17	113	20
DDX17	9.797652479013644	9.833292828782854	1154.3093375968233	-0.0074556494238733305	-0.04402787951538752	-0.02023054105614748	0.9966058746112012	0.9913015922829794	0.9969515244828931	1364	420	2093	1423	611	2967	882
SEC24C	5.597562738018472	5.703753897237092	63.36325682297977	-0.0374320966634417	-0.04405845071479416	-0.014970699078193836	0.9861240353017701	0.9914078181210249	0.9969515244828931	134	22	116	114	11	205	40
ORC3	3.94403471249489	4.1624602776872335	21.00240540784273	0.2034050966146209	-0.04409957279375342	-0.009367433455520184	0.9409667827829468	0.9938719387223957	0.9969515244828931	22	3	25	47	15	74	11
APPL1	6.36213256361729	6.381096820109801	104.1690963724135	-0.017691730548797444	-0.04417154680252249	-0.0212029637034489	0.9919564155328026	0.9898515057332681	0.9969515244828931	192	48	148	120	43	299	72
BRAP	4.4879752660148515	4.560186099120433	28.2335418594538	0.029967716728989707	-0.04417989905108793	-0.012702408330905187	0.9885895808502531	0.9917837271309584	0.9969515244828931	55	13	48	29	10	95	16
PPP4R1	6.519183231999189	6.560266749176518	117.3396077974795	-0.013119823444561482	-0.044181215307883104	-0.02029604209126538	0.9943897626711995	0.9905410936878974	0.9969515244828931	225	29	186	155	63	375	73
PIFO	1.8761203426411006	2.5460754789938074	6.4462739885596365	-1.0146428870962545	-0.04424663427125599	0.0010097240425731002	0.8090230387894068	0.9945171578850067	0.9999505444996434	4	2	18	2	4	2	9
DNAJA2	6.14803470963681	6.20913714344264	92.1241152480566	0.05695478187117064	-0.044302076255984514	-0.017309358821932973	0.9790195495221391	0.9912581355573021	0.9969515244828931	115	27	144	128	58	320	50
CTD-2542L18.1	3.1388334827781015	3.3171033283793325	11.330062961549082	0.022774256606326076	-0.04442142443866071	-0.007408808066976604	0.9942363146813363	0.9938895281592155	0.997521876723425	16	8	17	15	2	31	8
PAAF1	3.4730677564460235	3.6818394663874705	14.80566683955919	0.19267737987028727	-0.044423870179500474	-0.008445110329543122	0.9477474909379563	0.9938895281592155	0.9971206659547955	16	3	19	24	12	57	6
C16orf87	3.6609210171951516	3.791080733668218	16.62995554472231	0.10362801974271668	-0.044440885095709676	-0.008132637773229813	0.97026460410407	0.9938719387223957	0.9971206659547955	19	5	18	20	14	43	12
DNAH3	2.3064017896446773	3.6405667261738675	13.9051095664962	-0.21088460962469477	-0.044595790029746854	0.004693723380762801	0.9767767798314232	0.9945171578850067	0.997521876723425	15	2	69	0	2	6	20
RP11-1094M14.11	1.3869876983559568	2.111815133138046	3.438211576771439	0.2077146196414083	-0.04470555309090633	-0.0032058713914236026	0.9615165774822921	0.9945171578850067	0.999361024589429	3	1	5	14	0	16	1
NAP1L2	0.6407074551166806	1.5364589134003612	1.9696747824357934	-0.1939388569148189	-0.044755470387955826	0.003143174438121528	0.9705798554511988	0.9945171578850067	NA	1	0	6	6	0	2	3
RP11-475C16.1	2.1372366834504044	2.5244454607437676	6.046706406793407	0.20620648970993838	-0.04487667723205899	-0.006230328718093039	0.9588904074890542	0.9945171578850067	0.9971206659547955	8	5	2	11	2	23	2
KANSL3	6.134488315512274	6.226330122504302	92.11232575148591	-0.06579439556886105	-0.04493891210451572	-0.013825503322442086	0.9764993346422254	0.9914078181210249	0.9969515244828931	196	19	213	112	32	244	71
VIM	9.5291070692885	9.57795938190899	969.2484242358746	0.040254268466557885	-0.044968149222653464	-0.019794325737686396	0.9835676167176777	0.9913015922829794	0.9969515244828931	1719	417	938	976	609	2675	693
RP4-614O4.13	2.535889082763752	3.1758390938561525	9.08482765285206	0.15251553238897647	-0.045076285941207286	4.361869953938198e-5	0.9718868505415602	0.9945171578850067	0.9999505444996434	15	0	29	19	1	21	9
RP11-486G15.2	-0.3942582926497339	0.9647294203958305	0.6523276841841911	0.22826948535438799	-0.045102351160615055	-4.372431126827449e-4	0.966458059452855	0.9950098115654151	NA	6	0	0	0	0	4	0
PKM	8.942135995209517	8.989397058262535	640.2945464419323	0.004366062660028959	-0.045112833336857346	-0.017666750679932303	0.9983712162627639	0.9912525294077252	0.9969515244828931	1593	254	513	1069	236	1747	468
MT-TH	2.3316621685019214	3.3618797373878957	14.052460746278879	0.9331290054742548	-0.04517140248651492	-0.006933587679588245	0.8259504340053873	0.9947147417401628	0.9969515244828931	2	10	1	3	17	14	14
ERCC5	4.82787538667553	4.908275146479348	35.83106610930498	-0.037588472896570815	-0.04527262356243029	-0.015667287499702653	0.9859847534411924	0.9914078181210249	0.9969515244828931	79	13	59	54	10	129	19
ZNF79	2.8350865026701673	3.2166522281671974	9.396708093877795	0.10584848291714326	-0.0453908588558209	-0.005606392154563386	0.9764993346422254	0.9938895281592155	0.9983961900924626	27	2	24	11	1	36	5
PDXK	6.3866784980637	6.5010702223905446	111.37379295251289	0.008164479104352505	-0.04544579955404695	-0.012881305931259154	0.9974120543637702	0.9914078181210249	0.9969515244828931	325	28	112	234	28	361	70
SNAP29	5.539984613083324	5.653339158158395	63.27242534024552	0.2132380435935998	-0.04546669147207887	-0.015273527065924962	0.9140276267429485	0.9917837271309584	0.9969515244828931	99	49	54	64	22	205	36
ABCB10	3.653905340156822	3.8688965002847198	16.70895681252995	0.08997515686914508	-0.045658247300579796	-0.009409401285568312	0.9764993346422254	0.9938719387223957	0.9969515244828931	30	10	27	26	2	62	8
PIAS1	6.255194858142542	6.314990754895782	100.08743629029885	0.08233546568544554	-0.04570357519345155	-0.016643374625791837	0.9685296517441403	0.9912525294077252	0.9969515244828931	114	48	173	92	53	275	71
MRPL37	4.264709525232609	4.35353901266762	24.201691835018984	-0.07225291287429934	-0.045713861954207465	-0.013077832373960098	0.977157277486427	0.9921289279756514	0.9969515244828931	65	10	26	31	8	66	18
GPX8	3.6266052378339486	3.9741198735590433	17.342180529997645	0.17969587172066634	-0.04581711076969229	-0.00578167884226727	0.9574576646652906	0.9938895281592155	0.9983961900924626	52	3	10	49	4	66	9
PHKA2	4.084904322874871	4.4290875034582555	24.764912843796456	0.12409731524821363	-0.04623289041227898	-0.008171867911288532	0.9697257473666943	0.9938719387223957	0.9971206659547955	60	1	54	32	12	92	13
GPI	6.982259780324148	7.0182074885725365	162.8822419276342	-0.06523344647494382	-0.046277153547691775	-0.019341785088822883	0.9725263291077768	0.9899755365888564	0.9969515244828931	341	77	156	244	61	387	132
PGM2	4.27035364303493	4.530051311639623	28.477088764112295	0.23826197048538333	-0.04628380280434686	-0.0086956808748251	0.9273017775746878	0.9938719387223957	0.9969515244828931	33	4	19	45	29	69	22
ENPP2	5.325544346911744	5.5082079871572995	57.238458941324446	0.37993616121215557	-0.046330319818337067	-0.01407238018027314	0.8651453704884544	0.9931972992942586	0.9969515244828931	109	29	29	41	43	190	31
AC008079.10	1.5365094898654938	2.254343915688171	4.022042884584063	-0.021973028739362657	-0.046456841119276074	0.0019345049394720187	0.9964350300660917	0.9945171578850067	0.9999505444996434	9	0	9	11	0	7	5
PPIP5K1	3.0256254417551007	3.1939281805895785	9.807074924450061	-0.029934724399130187	-0.04660943061626726	-0.008073418183469377	0.9917616372529694	0.9938719387223957	0.9971206659547955	26	3	14	11	4	32	6
SLX4IP	3.52059307804566	3.9055429738030916	17.153693399350946	0.4642111550133606	-0.04670332480160821	-0.006903907649560224	0.8864090169528379	0.9938895281592155	0.9971206659547955	26	4	4	54	9	61	9
EXOSC7	3.237212445375786	3.3913807230686768	11.612723124877405	0.01912674539639274	-0.04670543832666885	-0.008027334749461278	0.9950279634383378	0.9938719387223957	0.997521876723425	22	6	14	20	3	41	6
WDR90	3.3102669878249964	3.7583219139721553	14.677983886539213	0.17803334150817696	-0.046827255668598494	-0.002809552706404688	0.9588871884021603	0.9938895281592155	0.9999505444996434	68	4	21	11	1	44	11
B4GALNT1	1.0194554151367268	1.6031194473878594	2.5001367476206457	-0.31356709106838726	-0.04685786554245564	-7.388216544032242e-4	0.9436608250646992	0.9945171578850067	0.9999505444996434	6	2	3	2	0	3	3
GCC2	7.389211640336976	7.442133850941111	218.5527532059625	0.035002205422614806	-0.04696344745566642	-0.018666080199227646	0.9856751721287009	0.9904387652262443	0.9969515244828931	201	85	401	369	94	629	151
MKL2	6.541625982351855	6.633583848060785	123.21304467753083	-0.01744230916953412	-0.046995645607261306	-0.013976702769341653	0.9938022351318729	0.9912525294077252	0.9969515244828931	227	23	282	138	58	329	93
ZNF180	2.506065476361452	3.0005133712413814	8.399141442223023	0.4239151519161181	-0.04709986323776581	-0.005509168154237158	0.9063399976463726	0.9945171578850067	0.997832374832911	16	5	24	2	1	31	4
THADA	5.62407541826994	5.7816171394974285	66.85666051364997	0.061670454921464106	-0.04712136861716533	-0.011223355637032638	0.9825037090491728	0.9917837271309584	0.9969515244828931	195	13	49	145	25	229	39
PRR13	4.776062255125313	4.884178145838978	36.62565207646939	0.06839668222591276	-0.04712613849311518	-0.011440011033251294	0.9810489836008306	0.9919465466665934	0.9969515244828931	27	15	46	60	23	83	30
TPM3P7	0.23472000596039883	1.0706885469747003	1.0743293170467996	-0.3939383238790812	-0.0471885983454187	-0.003620005608284688	0.9245636251729479	0.9954602712360545	NA	2	1	1	2	0	5	0
NOP58	5.95993359262883	6.059911774007115	81.91910509845081	-0.021685438154029204	-0.04723134117245935	-0.013868351120414095	0.9922829470477227	0.9913015922829794	0.9969515244828931	169	18	82	204	30	233	59
NR1H2	5.581249118543298	5.640111194181187	61.4211254640977	-0.21872307146502928	-0.04732774049418838	-0.017193230116029374	0.9005570438676318	0.9908311683241843	0.9969515244828931	128	25	84	102	17	129	55
CLPX	6.170877453212677	6.208227049932281	92.8324967376726	0.04714592712085131	-0.04783522470602463	-0.018639216331712213	0.9818617699286651	0.9898515057332681	0.9969515244828931	131	45	92	134	49	262	64
SMURF2	5.601647591345438	5.664437133488964	61.69443497769312	-0.06655015611663744	-0.04800036774925949	-0.020134126259073362	0.9740948886708793	0.9904387652262443	0.9969515244828931	129	16	103	111	20	202	38
AGAP3	5.7173840563443745	5.885752478578087	71.59247407908492	-0.009251606389245565	-0.048307642721741414	-0.011107792825687017	0.9973147489754782	0.9916458427832947	0.9969515244828931	168	17	169	113	11	243	43
SMAD9	4.213638491876275	4.349379890880474	23.88374704156432	-0.2626699708158874	-0.048374189623282646	-0.011136396178328786	0.9054970067173724	0.9923129645832324	0.9969515244828931	64	6	44	25	8	51	22
LRRC25	3.216307356727125	3.8523123326341686	18.671449253573414	1.1506974133414332	-0.04844261019569558	-0.010458529214430438	0.7109996051747632	0.9945171578850067	0.9964395820198222	3	22	23	4	7	47	12
EPG5	6.493553062422947	6.522517991638655	114.1118313706702	-0.085536528255756	-0.0486053367617557	-0.024501269056050892	0.9593315941056193	0.9887869108915003	0.9959118451901906	221	36	162	212	40	312	84
EXOSC2	4.181392774480034	4.385694851055271	24.32330765315021	0.1023922580971918	-0.0487597228166666	-0.00929706199347826	0.9726408916253563	0.9931972992942586	0.9969515244828931	56	5	15	63	10	80	15
NFX1	5.943082727931691	5.982370355334454	77.87106722844361	-0.05107001335942165	-0.04901953937565465	-0.02193009749537994	0.9802694804460611	0.9892436302877298	0.9964395820198222	154	27	149	99	26	239	51
APBA1	2.200286938199788	2.691774272694679	6.403525079202154	-0.8917889649708612	-0.04914319528257649	0.0011505190069080904	0.7662282781460188	0.9944867924545461	0.9999505444996434	18	1	14	8	1	5	9
CHMP4BP1	1.5932215935015015	2.163514713164758	3.6247604581153956	0.13617497493208294	-0.04921680300299694	-0.0027683602852587885	0.9741034944567606	0.9945171578850067	0.9997902776782008	14	1	5	6	0	14	2
PIGU	1.4636681505053464	2.3324175950415875	4.8315704617871225	-0.39057226144250307	-0.04936675564268727	-0.00774417076353608	0.9425591655018325	0.9945171578850067	0.9969515244828931	10	5	2	8	0	24	0
NDUFA5	5.466870634213043	5.570958863802331	60.02161556873618	0.1963933560859848	-0.04941237209545947	-0.01478047087100368	0.9242605611409784	0.9914078181210249	0.9969515244828931	67	28	53	62	46	157	43
FAM221A	2.5389726083719473	2.783525596784425	7.219737694682849	0.07758231519383389	-0.049445342849435484	-0.005836951309297007	0.9835676167176777	0.9938895281592155	0.9981997634210793	8	2	8	14	5	27	3
PLEKHF2	4.545389709354402	4.644911311724281	30.716006079719836	0.20768900367377086	-0.04965221308366837	-0.012748788371335522	0.9272434139762751	0.9917837271309584	0.9969515244828931	30	13	44	34	21	104	16
RP11-274B21.14	2.4800709881210103	3.1267104194767086	8.470283387124178	0.360758137770957	-0.049687534574026096	-0.002650911232212332	0.9213830502833374	0.9943280182771755	0.9999505444996434	25	0	26	11	1	32	5
KDM1A	5.675534906311529	5.756306923083334	65.71902634146028	-0.07439565140170241	-0.049764013768436526	-0.017797810470514944	0.9719517564815662	0.9904387652262443	0.9969515244828931	140	16	121	120	18	206	43
ZCCHC8	4.89491144859644	4.9938438194201336	37.974117817124295	-0.04222835196590614	-0.04987882646510321	-0.016305656685654042	0.9847872606327888	0.9912525294077252	0.9969515244828931	84	8	71	55	15	134	21
SAP30L	4.831121079099537	4.914201890655391	36.46324833212322	0.05189910172506581	-0.049933301460106536	-0.014707062635762155	0.9835676167176777	0.9913015922829794	0.9969515244828931	55	17	75	40	12	129	19
CTB-75G16.1	1.406689785004484	1.935134480570962	3.778035678146389	-0.14998844788460275	-0.05005782538196871	-0.002237791832181983	0.9744972885814361	0.9945171578850067	0.9997975394004849	6	4	3	4	0	5	4
TMEM163	2.522366931575223	2.9815946855269533	8.939680673267898	0.49745386350147636	-0.05034573833296929	-0.008656754688122908	0.9005570438676318	0.9945171578850067	0.9969515244828931	13	7	1	15	4	34	3
UQCRB	6.941609393137667	7.141930937539727	180.45767129386704	0.38387124633938413	-0.05049474511013702	-0.014761724895658732	0.8531523686030594	0.9917837271309584	0.9969515244828931	144	115	153	120	137	535	115
FGF18	0.6720043816588486	1.4697000935830073	1.9584624407943334	0.20165208039512766	-0.050533584874732015	-2.8028801932579125e-4	0.967102680105927	0.9945171578850067	NA	1	1	8	1	0	4	2
DLL1	2.0622951653627792	2.9140046115196885	6.937227539968331	0.5792437610124214	-0.050704440857198115	3.3570557796093367e-4	0.8780222938258792	0.9945171578850067	0.9999505444996434	35	0	13	8	0	24	5
CUEDC2	3.9432616146364894	4.35474381194705	22.83635609526776	0.1487848149160846	-0.05074991700695493	-0.004594414890012712	0.9622685220430854	0.9938719387223957	0.999361024589429	107	3	31	27	3	88	12
HMCN1	7.584078877452746	7.679095233614329	256.3581067582079	0.07063598218552741	-0.05084783438358908	-0.015889197717135057	0.9749041982531106	0.9905410936878974	0.9969515244828931	838	77	284	209	117	832	156
PTMS	7.836089306442964	7.884770946156326	298.1808811299427	0.03493450413427287	-0.05090397646862558	-0.021665165454843035	0.9847872606327888	0.9892436302877298	0.9964395820198222	648	163	384	254	110	880	199
CBWD7	1.1424017744056838	1.582975523069439	2.248724472240623	-0.15690916184180573	-0.05095148046190945	-0.0031571687095712174	0.9684644432810455	0.9945171578850067	NA	3	1	4	3	1	8	1
B4GAT1	3.368398826454012	3.5533987888351577	13.268480631015164	0.02503088990749995	-0.051031725757062364	-0.00916038141598558	0.9935311648999233	0.9937307039123249	0.9969515244828931	24	2	24	14	9	39	9
RHBDD2	4.204519434981916	4.276485278182956	23.074714396449803	-0.07039986971294251	-0.05111799625739504	-0.014087189842577131	0.977396861633957	0.9914078181210249	0.9969515244828931	53	11	27	28	8	62	17
WDR41	4.766759187902256	4.823367030525138	34.230452343512795	0.016660581874159596	-0.05120011420313601	-0.015693895895401894	0.9941847299151347	0.9905410936878974	0.9969515244828931	52	16	57	48	12	116	19
FOXQ1	1.1082094231391342	1.8790592890446225	2.60739099544878	0.29944101072806484	-0.051274681957171706	-3.4725283982893255e-5	0.9435252003658221	0.9945171578850067	0.9999505444996434	9	0	2	9	0	9	2
NUDT14	2.1826095575969306	2.5911535145125857	5.596898042762241	0.014621597011816739	-0.05135109368775568	-0.00522755161121297	0.9973144005626645	0.9938895281592155	0.9981997634210793	20	2	5	9	1	24	2
RP11-378J18.8	1.385404190349089	2.024816123102439	3.7522523866296846	0.410359079730976	-0.05181803473177687	-0.004341530496221414	0.923717789114064	0.9945171578850067	0.997832374832911	1	0	7	6	4	12	2
CASP9	2.7081130377471	3.1164592414497863	8.680444056204566	0.15006979854220748	-0.05196183259025835	-0.005950974674197594	0.9651648256136132	0.9938895281592155	0.9981997634210793	15	2	11	29	1	35	4
DEF8	5.012388712114595	5.261020065687759	45.64146748880038	-0.08164636538944484	-0.05202610180576643	-0.00567965376098601	0.9777787637665967	0.9917837271309584	0.999361024589429	175	10	72	58	6	115	38
SERPINB4	-0.11435000472078337	1.2959135154854902	1.9964250215486503	-0.6965206557046105	-0.052342206944906794	0.0014745496998522455	0.9164226787382139	0.9945171578850067	NA	0	2	6	0	0	0	3
MT-TC	2.1388898653212	2.8735953390575153	9.733626138845361	0.6218285201075543	-0.05249615253039302	-0.007414078624051729	0.8890804083952918	0.9945171578850067	0.9969515244828931	2	12	1	6	5	12	9
PRUNE2	5.992044436390016	6.09789349776101	84.35308335832532	0.024754722077912256	-0.05262419214572238	-0.014780008530614378	0.9904925298782737	0.9905410936878974	0.9969515244828931	190	18	186	69	39	252	57
TSPAN1	3.0984379851815067	3.367206102046607	11.60622298333484	0.19339683356913356	-0.052625703582789125	-0.007336829911197156	0.9553138282319936	0.9938719387223957	0.9971206659547955	7	7	20	25	2	33	8
GRK5	5.744450387021771	5.898714112971224	73.65289555022139	-0.2381697321288633	-0.05279704641634905	-0.008527777734333875	0.9155273593889669	0.9914078181210249	0.997521876723425	106	25	206	77	19	126	73
RNF4	6.014788335069283	6.048553333591327	82.55349187235271	0.021753475178017224	-0.05297576150493138	-0.018405490326849135	0.9895158932069267	0.9881021693190947	0.9969515244828931	158	43	88	107	33	258	51
MON1B	4.817283319023379	4.9442846057173275	36.521128498196695	-0.07243169821847174	-0.05301789006924551	-0.015247051212983155	0.9764993346422254	0.9912525294077252	0.9969515244828931	83	11	55	77	7	115	24
MMP24-AS1	5.1966432822091395	5.337780981918116	50.58414889060666	0.134634233317969	-0.053312880384015944	-0.013234224914223323	0.9569145715581564	0.9914078181210249	0.9969515244828931	64	38	37	89	13	127	38
CCDC71	2.0874638092410036	2.7065530866207523	5.8261689993595756	0.16576172240504444	-0.053560874376052156	-0.004260255309237447	0.9691632763706337	0.9938979576074572	0.999361024589429	16	0	13	13	1	27	2
SEC22C	5.017339763612157	5.089944904586295	40.82351266380096	-0.08260628092403713	-0.053615805896978945	-0.02019036961704399	0.9686705128519828	0.9897968177304795	0.9964395820198222	85	11	70	71	13	130	26
EPN2	4.645784683493831	4.8300203781678075	33.611505203822276	-0.1848953516572662	-0.05364489607318568	-0.010070607562635569	0.9393739246723758	0.9914078181210249	0.9969515244828931	70	9	53	81	5	80	29
TMEM140	4.941269492740981	5.279429372652087	47.03186651126814	0.1953581439538353	-0.053685056147184586	-0.006390939980105634	0.9494562096487769	0.9931972992942586	0.9981997634210793	52	3	145	47	27	125	36
AMER2	-0.5154007078718696	1.0121694776646848	1.0067780614329622	-0.4702757165909946	-0.053797067421059455	0.0039923244478565125	0.9425591655018325	0.9945171578850067	NA	0	0	6	0	0	0	2
DBNDD1	0.9762774538473463	2.188106691781581	3.3272020643797315	-0.06022651502363022	-0.053923793309101214	-0.002041205387061783	0.991833104055576	0.9945171578850067	0.9997902776782008	17	0	1	10	0	20	0
FBXO11	6.145395239612434	6.175853530047424	89.8483168272331	-0.044043178791475006	-0.05404345307605984	-0.023400394674645265	0.9825037090491728	0.9874499192617271	0.9959118451901906	156	39	164	106	31	254	63
RSBN1	5.288163149289399	5.3630624923629995	50.118284915352206	0.011901232609719025	-0.05405880118658225	-0.017377911529341084	0.9957021088143593	0.9897968177304795	0.9969515244828931	72	15	115	61	21	164	30
HMGN4	4.770440301855921	4.835860180626958	35.0827352044558	0.1071962433727667	-0.05419093160356624	-0.014299505733624669	0.9603421985555882	0.9905410936878974	0.9969515244828931	62	20	36	39	16	117	19
MAN1B1	5.683378333758826	5.7701469753370755	67.84391010772887	0.09730112972601514	-0.05423429218798213	-0.017813820056794223	0.9653886768544774	0.9899755365888564	0.9969515244828931	150	36	62	65	32	254	31
PHACTR2	7.313983681499581	7.359068149146826	205.8728948359788	0.0141220436734644	-0.05426234154134117	-0.02253586524473978	0.9943897626711995	0.9875731637475732	0.9963487469152031	386	87	390	175	83	674	122
SYNE3	5.493677804551318	5.611668243470921	59.40568029514359	-0.09079598824502166	-0.05448584004893701	-0.013195420270911052	0.9692747368406772	0.9905410936878974	0.9969515244828931	184	15	107	59	17	153	47
MARCH6	7.493932022539733	7.544354558907364	235.75708241344742	0.023334117906381673	-0.05489457797139129	-0.020591117827099898	0.9888983549291108	0.9880697546708772	0.9964395820198222	257	87	375	285	146	616	175
C18orf32	2.4002300408051434	2.7245464434763735	6.556907096144626	-0.011779508491483782	-0.05494658815488031	-0.0064793468323016135	0.9975618352098001	0.9938895281592155	0.997521876723425	12	2	5	16	3	28	2
RP11-1415C14.3	1.0400085782232984	1.8294211313704658	2.427765151833447	0.2081681766617848	-0.0551680154829774	-0.0017756780803710663	0.9611919514131998	0.9945171578850067	NA	3	0	8	7	0	11	1
GDE1	5.3231268991905125	5.406209520567973	52.69143714716233	0.08688768319756018	-0.0553359255017875	-0.016783328539030924	0.9674424211580457	0.9899755365888564	0.9969515244828931	72	36	65	75	14	160	33
GTPBP4	5.864264505808719	5.917863691273564	74.31869875003001	-0.04673357999068138	-0.05548247986056523	-0.02139413711801661	0.9830307617347046	0.9879077886288335	0.9964395820198222	141	24	87	162	25	226	49
POF1B	1.180632278670546	1.8808582800447737	2.6148742836273935	0.18783236498187028	-0.055540641115741335	-6.553508429062824e-4	0.9635303202727109	0.9945171578850067	0.9999505444996434	9	0	7	4	0	9	2
CWF19L1	3.6379102135139503	3.8612174631058886	17.195067548723763	-0.15307041676620972	-0.055631785944396384	-0.008282979323952139	0.9580507253808119	0.9931972992942586	0.9971206659547955	24	2	28	20	14	33	16
PPIP5K2	5.979668559614592	6.008096572035903	79.62236417679455	-0.0337330946209222	-0.05595249067446727	-0.024026180588601568	0.9847872606327888	0.9865408548420206	0.9959118451901906	166	26	98	117	38	253	49
HSDL2	5.271496148627444	5.331878156825637	49.81523951157319	0.08753085065280361	-0.056069375541590895	-0.017100277245377514	0.9676580847282449	0.9892436302877298	0.9969515244828931	97	25	48	56	25	172	26
WDR73	3.2650542751962357	3.548557740255892	12.839801448336994	-0.0021824315911408315	-0.05607495834978018	-0.008425154876017915	0.9993934997526992	0.993607376054414	0.9969515244828931	18	1	32	21	6	35	10
KRBOX4	2.6152636434627223	2.895358262017138	7.533079681205382	0.023028143218413618	-0.05607783120617939	-0.007192082556443141	0.9946449524323432	0.9938719387223957	0.9971206659547955	19	1	8	14	4	27	4
PDIA6	7.14703809098369	7.226177642232938	188.2192131269043	0.06923758047193886	-0.056275191637741626	-0.01825319546626849	0.9751421725218555	0.9887869108915003	0.9969515244828931	413	60	126	271	118	539	129
COPA	7.789069425303152	7.809141551067833	283.53762007021356	-0.033876995423290535	-0.056471371627574804	-0.026169025807687044	0.9840380611398571	0.9861991570869432	0.9959118451901906	429	138	356	358	135	725	214
ZFAND1	4.762118103562955	4.90574841199417	37.074513392598455	0.1526696164494842	-0.056537343430636246	-0.013627128271923252	0.9503650099288559	0.9913015922829794	0.9969515244828931	38	28	42	63	8	104	25
CLTA	6.197110737009258	6.237657062415619	94.33624289998683	0.029861622824305916	-0.05672137860200173	-0.021197519103469627	0.9874825193406174	0.9872118740743597	0.9964395820198222	185	36	90	119	55	283	61
MAEA	4.934917038064642	5.040869006227779	39.185915818089455	-0.06434936848289242	-0.056805710991617055	-0.017693378680897348	0.9787992996433991	0.9897968177304795	0.9969515244828931	95	12	67	65	9	137	22
DHX40	4.899185952258821	4.94145436792017	37.51091155197247	0.017226195743153597	-0.05694698071269555	-0.017141306365948912	0.9938022351318729	0.9887869108915003	0.9969515244828931	54	14	53	54	20	117	23
NKIRAS2	4.865412852324298	4.942001814588887	36.729014617176226	-0.08281897032269855	-0.057207997900353205	-0.019866796731737225	0.9695583833934136	0.9892436302877298	0.9964395820198222	73	11	54	74	11	114	24
CMTM3	4.393765308871726	4.458198593000282	26.114549644373177	-0.02593798337599117	-0.05730805626609464	-0.019359315228489028	0.9895158932069267	0.9899755365888564	0.9969515244828931	45	10	48	33	10	83	16
PSMB5	4.347027216702813	4.575964102248701	28.667483298069254	0.16964802619119462	-0.05749587390223804	-0.01157487687904613	0.9503650099288559	0.9917837271309584	0.9969515244828931	59	3	25	42	24	92	17
RAB14	6.527726046685683	6.575087361561649	120.24018042770395	0.05345370973948416	-0.057568543039438265	-0.020823447313505224	0.9799193450969614	0.9873367504675984	0.9964395820198222	152	55	162	124	73	327	85
CXorf57	1.0506240108580887	2.003419737956113	3.668813832069194	-1.9472247827799896	-0.05758974971046935	0.0038758691150096976	0.6516352177454442	0.9945171578850067	0.997521876723425	7	0	3	9	2	0	6
RPSAP58	1.9554249036275526	2.4664674863807954	5.28350200054885	-0.01307826152667704	-0.057619904667660996	-0.006514196859765911	0.9975618352098001	0.9938979576074572	0.9969515244828931	15	1	2	8	4	24	1
ZDHHC7	6.016249148004084	6.0398368833947185	81.75344926096481	-0.11969510296543671	-0.05771291663385578	-0.025559481184296795	0.9447074825311762	0.9861991570869432	0.9959118451901906	165	29	108	113	37	199	65
RPS12	7.429691047344707	7.543058085622344	237.24727309682308	0.19143594307510156	-0.057715301661905936	-0.01829325833961382	0.9229212638307438	0.9897968177304795	0.9964395820198222	298	132	212	185	166	694	155
MAGI1-AS1	1.291337056437007	1.8689805257669576	2.8006564142808945	0.11681925351366883	-0.057718618698761034	-0.0024158086897533154	0.9790195495221391	0.9943370384085141	0.9997902776782008	3	0	9	5	1	9	2
H2AFV	6.038371555292718	6.08946236767535	85.3822195948141	0.06825854292776583	-0.05773769671544271	-0.020158794170910706	0.9735190639607172	0.9875731637475732	0.9964395820198222	120	49	132	80	36	254	55
GPN2	4.051919037179106	4.288470384503841	22.668848435146398	-0.13994806213104435	-0.057996929160734845	-0.008164220016624115	0.9600431871856517	0.9917837271309584	0.9971206659547955	50	8	21	61	3	52	20
PPL	6.5657371294879505	6.680920837274567	127.01200652339864	0.04809303307009088	-0.058387954164908606	-0.01568445527655641	0.9835676167176777	0.9892436302877298	0.9969515244828931	440	48	114	166	32	418	76
RTEL1	1.2824712038466852	2.0583340171153472	3.1681160372811887	0.2974687574080536	-0.05843088252660112	7.667992408151192e-4	0.9444431064383734	0.9943370384085141	0.9999505444996434	16	0	6	3	0	9	3
TRIM33	6.513061000446416	6.526600307797133	115.16305730956147	-0.03702576209083932	-0.05853569913184819	-0.028043833202860254	0.9835676167176777	0.9859446972311093	0.9940449733122109	186	49	173	161	48	346	75
FAM118B	4.221722584575038	4.30705457598037	24.249980761515157	0.16736774594820494	-0.058538807309200865	-0.012131514623776724	0.9436946324581655	0.9912525294077252	0.9969515244828931	35	13	25	23	15	75	14
BRD3	6.068854106236924	6.124021984505717	86.21266206630983	-0.023130792441378355	-0.05865740994709951	-0.022565657724814156	0.98908800679849	0.986641648213403	0.9960722770055747	137	39	140	153	22	291	49
SGCB	5.5118474380693145	5.570503774841887	58.96056708677197	0.07257091425249658	-0.05866683411651093	-0.01999609320115071	0.9728474738919393	0.987959489245455	0.9969515244828931	90	24	63	79	36	211	29
TMEM63A	6.302766780577132	6.447425605471403	107.103285693405	-0.0839910926506763	-0.05872654799409355	-0.012137790893277767	0.9726408916253563	0.9897968177304795	0.9969515244828931	259	15	208	204	29	273	85
TM9SF1	2.1630379961532444	2.591879646624595	5.559901526716213	-0.24153525370356915	-0.05891587523993084	-0.006388634379345297	0.9486737210657324	0.9938719387223957	0.9971206659547955	14	2	10	9	1	27	1
ST3GAL5	4.535878772753098	4.811073798940646	35.14949914701147	0.460147339385278	-0.05902438287233635	-0.013452235595730186	0.8422091073744788	0.9919474051828491	0.9969515244828931	34	33	16	61	8	109	20
TAZ	3.9970971003394182	4.192022785160566	21.238301196325843	-0.18638282752411578	-0.059120869708376655	-0.010160683053581514	0.9445326906009518	0.9914078181210249	0.9969515244828931	50	3	46	20	10	47	19
XPO7	6.014720977907864	6.0710038558659285	83.86521046776076	0.042439991122096316	-0.059263029379561204	-0.02065987962329639	0.9835676167176777	0.9872454008205503	0.9964395820198222	135	47	78	148	28	260	52
PPIH	2.99202269259243	3.1583094526324254	9.775416975794982	0.04110799364384178	-0.05949527826250421	-0.007666777752178667	0.988301812541611	0.9931972992942586	0.997521876723425	12	4	14	16	5	37	4
C17orf58	1.3765058145944968	2.012822503749667	3.084956213352597	0.028200682786366678	-0.05980901913252855	-0.0035781064352795044	0.9953272224539484	0.9940342568152098	0.999361024589429	11	1	3	7	0	14	1
C11orf73	3.092306918589277	3.3798446685498797	11.12041401295469	-0.034657987728379205	-0.059950384517863324	-0.009464108145845645	0.991276312239449	0.9931972992942586	0.9969515244828931	19	5	17	24	2	50	3
C1QBP	5.247244647631329	5.366194309934863	51.08953861952414	0.1174301374425933	-0.05998283455630397	-0.014339315776840113	0.9639487264990471	0.9899755365888564	0.9969515244828931	102	24	24	91	24	136	37
NCK1	5.380399034514766	5.484291336704403	56.46433050597275	0.15520710649134817	-0.0600197563886241	-0.01579795929936223	0.9443100155689543	0.9897968177304795	0.9969515244828931	67	25	59	49	44	140	42
TERF1	4.700986585183759	4.853319000058392	34.78745596832779	0.048830268862788705	-0.060029330505086846	-0.014672925132245798	0.9847872606327888	0.9905410936878974	0.9969515244828931	48	19	60	65	5	112	21
NOMO1	4.600516626767496	4.724897181397638	32.08699431360438	0.045054368571055124	-0.06009918628910463	-0.014172225351347207	0.9847872606327888	0.9905410936878974	0.9969515244828931	60	6	32	47	24	91	22
CTDSPL2	5.810227128409531	5.8556577624594315	71.42787103948024	-0.10848869829616754	-0.06015730668864275	-0.023814330143106865	0.9553138282319936	0.9861991570869432	0.9959118451901906	122	18	125	108	34	183	55
MSANTD4	4.763236852017348	4.814085092760885	34.2008756144094	0.031072446642274355	-0.06040683848192278	-0.016558861704075764	0.9877976426324421	0.9884374404408103	0.9969515244828931	48	13	43	56	18	110	20
MPZ	1.5949486402066455	2.1289945940727004	4.447976834613105	0.1735952453074033	-0.06042250176471906	-0.007696997633994102	0.9705798554511988	0.9945171578850067	0.9969515244828931	2	5	3	7	1	17	1
RNA5SP481	2.1106214890588624	2.8582595824305366	9.509765719033963	0.15336090176991038	-0.06043963827831366	-0.0059886157530832885	0.9766728664235872	0.9945171578850067	0.9969515244828931	2	14	5	6	1	8	10
FLAD1	2.719846184129027	3.4270928623460906	10.788640528831817	0.2710739306958765	-0.06063453678408763	-0.0049366489048790554	0.9513076208943324	0.9938719387223957	0.9983961900924626	44	2	22	14	0	52	3
TYMP	6.3636420966432174	6.481192481477218	110.67984601457826	-0.014937773490278234	-0.06078933537544105	-0.015768316258859105	0.995429153539662	0.9886798333818017	0.9969515244828931	292	51	160	161	16	306	80
RAB42	0.5219897654093612	1.4273405433813757	2.2294441938022573	-0.06583239610539345	-0.06112685078917362	-0.00754877135028205	0.9897967534729145	0.9948395377280768	NA	2	1	0	2	3	9	0
TBC1D20	5.666980610632958	5.719937088808672	64.76683272086429	-0.10645791543285746	-0.06134058355250443	-0.023530315303899357	0.9570429140396426	0.9861991570869432	0.9959118451901906	118	15	112	98	31	170	49
RP11-785H5.1	3.7321645787429136	3.8264889099393145	16.730212012070712	-0.08504232133899355	-0.06148424739700663	-0.012489525768678629	0.9744447965208622	0.9913015922829794	0.9969515244828931	30	5	21	19	11	41	13
TSG101	4.647628243658325	4.734955794020192	32.37020502332367	-0.05304675770177334	-0.06153190321649231	-0.015742201220127913	0.9835676167176777	0.9897601749705311	0.9969515244828931	54	8	33	55	21	81	25
AP3M2	4.9297335056966105	5.030866964252677	39.39084535145544	-0.05789277328944606	-0.06190290925476974	-0.01629736051256867	0.9818617699286651	0.989031264349634	0.9969515244828931	79	10	91	37	16	108	29
AASS	4.620958894291939	4.815493775177449	33.59229840840326	-0.133907446731539	-0.06190920399843898	-0.010415869159480411	0.9588904074890542	0.9909200162432268	0.9969515244828931	97	4	57	33	17	77	29
FAM168A	6.213529807848606	6.240702756778173	94.5398727933864	-0.07768333843104926	-0.06194524720081914	-0.024946329951680293	0.9651648256136132	0.9859940149901499	0.9959118451901906	181	47	126	114	35	235	73
PUM2	7.252552993054942	7.2743090812497275	194.20200091336227	-0.053889748176059224	-0.06198863291165422	-0.028505992042933626	0.9755188115803536	0.985041513392189	0.9928226035501762	301	81	364	249	71	532	139
RNU1-139P	2.709848211298374	3.9592646488874186	21.32196737577166	1.680266944412821	-0.0620432054284604	-0.005007087927864022	0.6581405250171064	0.9945171578850067	0.9969515244828931	1	25	3	2	16	29	19
SRP54-AS1	1.0537001767937517	1.742506751755123	2.28422046862813	0.108949301847361	-0.062066415183155914	-5.671162864621392e-4	0.9810489836008306	0.993961305129131	NA	6	0	4	7	0	7	2
FPGT	2.478718197951445	2.853682422336896	7.655083170069621	0.23741572344060663	-0.06212127009259253	-0.0073367863101892195	0.9512813046735404	0.9938719387223957	0.9969515244828931	23	2	3	7	6	29	3
SCAF1	6.0002949260375384	6.125006970724998	85.97458085385381	0.003154034529089299	-0.06239724759812431	-0.01706672973893055	0.9992265999088877	0.9882994920624134	0.9969515244828931	195	40	113	163	12	267	55
PSMD2	6.745286012413953	6.786771201047932	137.69112402531835	-0.03590797400639099	-0.062814814455886	-0.023953572545576205	0.9847872606327888	0.9859940149901499	0.9959118451901906	374	47	152	166	59	390	96
MIF	2.8461481099124466	3.3217873851537028	10.560629110312906	0.3770931120882895	-0.06284120484017484	-0.005132442609562891	0.9110560669284362	0.9938719387223957	0.9982730305201218	52	4	9	4	2	37	6
WDR24	1.3923325500192592	2.062873502838202	3.2920497350304196	0.2622669511844745	-0.06289380039049922	-0.002206757516216972	0.951106035957525	0.9938895281592155	0.9999505444996434	16	1	2	5	0	12	2
EARS2	3.586487554014362	3.837510076468688	15.812925657007879	-0.0033797944624228155	-0.0630354222705935	-0.010561095943660082	0.999372125875246	0.9914078181210249	0.9969515244828931	42	5	18	37	2	52	10
ACTG1	10.470292126059624	10.497467808600803	1827.1521223355878	-0.029848145606683304	-0.06342705598192575	-0.03229773071847477	0.9847872606327888	0.9865717651612627	0.9928226035501762	4141	869	2563	1838	646	5009	1302
SEC61A1	7.345546425186627	7.389826205393666	210.2588361644794	-0.007473844223430282	-0.06343468297703592	-0.025016833413236347	0.997279051288129	0.9859940149901499	0.9959118451901906	499	99	196	326	67	653	132
COL6A2	9.38597098355811	9.460335457317179	883.9621898031595	0.01931191608994486	-0.06354863777587125	-0.020307025964077522	0.9919564155328026	0.9875731637475732	0.9964395820198222	2938	276	871	1159	294	2811	546
PCDH1	6.525553711503628	6.700021390219454	128.00623129188023	-0.09730555053400061	-0.06385172636289825	-0.01032048719142547	0.9697257473666943	0.9892436302877298	0.9969515244828931	290	24	286	247	21	293	109
EIF1AD	4.3142128559230075	4.5434752549463475	28.455233531411494	0.008192659544365355	-0.06385940763438251	-0.01037182812405844	0.9975618352098001	0.9914078181210249	0.9969515244828931	45	3	37	31	26	62	24
CCT5	6.88973424380443	6.925612106149833	151.9793615491623	-0.048778842518876396	-0.06387457634220081	-0.025280631102781895	0.9810489836008306	0.9851988146549971	0.9959118451901906	352	54	141	251	65	412	110
OSR2	1.401265806404624	1.8647509691814632	3.686078813496448	-0.2873186543066544	-0.06392970762752813	-0.002809231268607386	0.9499148498064184	0.9943280182771755	0.999361024589429	6	1	2	2	4	4	4
PDHX	4.681691495390878	4.779516440654921	32.91149024118868	-0.005517353204201317	-0.06396775674323624	-0.016512691914549793	0.9983712162627639	0.9887869108915003	0.9969515244828931	45	10	38	82	13	98	22
RAB27A	5.953782960587361	6.067703622342216	84.26200824213034	0.18815669793508374	-0.0639796962496965	-0.018463013090328342	0.9331661338768986	0.9884374404408103	0.9964395820198222	62	55	143	103	31	265	50
FUT2	0.5183629245753825	1.3138380271485157	1.7739446720363323	0.2948185786673082	-0.06420496598136202	-0.003315101034536006	0.9574815476490243	0.9945171578850067	NA	0	1	1	5	1	5	1
RNU2-59P	0.5183629245753825	1.3138380271485157	1.7739446720363323	0.2948185786673082	-0.06420496598136202	-0.003315101034536006	0.9574815476490243	0.9945171578850067	NA	0	1	1	5	1	5	1
SMG7-AS1	0.7048623252940377	1.5938201298893293	2.2563904568020297	0.4446144387935106	-0.06423564940433099	-0.0031782180516208374	0.9274075141154214	0.9945171578850067	NA	9	2	0	2	0	8	1
SCAND2P	2.5863176081867496	3.178079789019908	9.235507727691349	0.2344768350005394	-0.06426688231934886	-0.00292960804771593	0.954603106479351	0.9938719387223957	0.9999073815447775	11	2	31	18	0	24	8
DYM	5.548914361932961	5.611813087609123	59.86448962314123	-0.037647804613216686	-0.0642786163580255	-0.021546504031719035	0.9850786807745702	0.9861991570869432	0.9963487469152031	115	22	129	64	19	182	39
RP11-394O4.5	4.095891415898754	4.349300681470887	23.35814680086324	-0.08527213679827503	-0.06441553998267804	-0.008283125424524194	0.977396861633957	0.9913015922829794	0.9971206659547955	60	4	65	22	5	61	19
PINK1	3.994930387145911	4.129874800800148	20.36839502645392	0.02186344264351605	-0.06458673932607717	-0.013309538498856749	0.9938022351318729	0.9905410936878974	0.9969515244828931	46	6	42	15	9	63	13
HADHB	6.391402738462418	6.498295233829152	114.56952513801424	0.19145707853198723	-0.06464460509816641	-0.01974230496680799	0.9224757650843483	0.9878501966503054	0.9964395820198222	144	53	109	96	89	329	75
SAYSD1	3.209966895333392	3.3675774511003143	11.517703569158327	0.025538025280550165	-0.06468203383789543	-0.009857390070026133	0.9936566792719953	0.991721450116056	0.9969515244828931	30	4	15	9	6	36	7
PRRC2A	8.036708911931713	8.186069638497033	362.2822326148249	0.026349810377944895	-0.0647037792149487	-0.012667504699661094	0.9904925298782737	0.9889076465598116	0.9969515244828931	1045	59	614	719	73	989	266
FAM160B1	5.6315941677019925	5.656088382197379	62.45580896613316	-0.02791410580515689	-0.06475212190927303	-0.02435322289356459	0.9877363333774549	0.9854458242265568	0.9959118451901906	116	28	87	74	27	184	41
RP13-104F24.3	1.823214095165743	2.4458108449273834	4.87030668738334	0.3332589727473094	-0.06487004260822385	-0.003388793224859847	0.9342026759788007	0.9938895281592155	0.999361024589429	15	0	14	2	2	17	3
OXA1L	5.721092322302596	5.742817754586844	66.56008252721296	-0.02515156574522629	-0.0650332505601938	-0.024493725357779165	0.988301812541611	0.9851072376709474	0.9959118451901906	109	29	91	84	32	190	45
C4B	2.770513958120075	3.2396586460649797	9.923198262198776	0.3098265527581357	-0.06505048244139199	-0.0069766477859623055	0.9330464267656817	0.9937307039123249	0.9971206659547955	39	1	13	4	6	40	4
TMEM59	6.736228604577608	6.8068522877505755	141.76538738778	0.1212730519673874	-0.06511016886249575	-0.02183065752753554	0.9521890717186443	0.9861991570869432	0.9959118451901906	148	77	163	155	86	418	91
STX10	4.549628569779722	4.698300702749386	31.05644974752477	0.03507588259974361	-0.06514900221474322	-0.014301545275188295	0.988301812541611	0.9897968177304795	0.9969515244828931	80	16	55	25	6	95	20
SRGAP2B	2.7721323046408806	3.2140005979237407	9.306451011792712	0.12466629501098415	-0.06517226964600789	-0.005858384820580436	0.9725794673361344	0.9931972992942586	0.9981997634210793	23	1	28	13	1	32	6
ZNF853	2.0805644439494637	2.7104425136603494	5.985074714899631	0.2788281229039588	-0.06532113256040249	-0.004574304151306916	0.9482667015500323	0.9938719387223957	0.9983961900924626	23	1	16	2	1	27	2
OSBPL7	3.5684981294743787	3.9894214325626343	17.444977463843514	0.051527193132791256	-0.06543025617313494	-0.005589308851757418	0.9875670366419629	0.9917837271309584	0.9989815522069733	47	3	22	51	1	52	13
IMP3	2.9044356885047145	3.1058573841904904	9.168087707478701	-0.02232495340288619	-0.06544337380286355	-0.009640668085843665	0.9943897626711995	0.9917837271309584	0.9969515244828931	13	4	13	21	2	28	6
RP4-605O3.4	1.2460597361202064	1.802269334053343	2.9696373753461383	0.02516275585571598	-0.06548700069940333	-0.004988244453211269	0.9955632815660991	0.9943280182771755	0.9971206659547955	5	3	3	4	0	11	1
EXPH5	5.334993262761333	5.412332572682843	51.61010539145261	-0.055631277692495894	-0.06555832481906594	-0.02122494590013149	0.9810489836008306	0.9861991570869432	0.9964395820198222	123	20	74	80	14	192	25
RPS6KB2	4.513142555426754	4.638520576523111	29.692974321367867	-0.14025409795132376	-0.065617057483702	-0.01592438923725503	0.9540831681097758	0.9892436302877298	0.9969515244828931	75	5	36	44	16	73	24
MAPK6PS3	2.1387563164478696	2.4820747649340134	5.388935310588091	-0.11093856530880886	-0.06565428609070051	-0.005044406372074753	0.9766528804936505	0.9938719387223957	0.9981997634210793	8	1	16	5	2	12	5
SRPK1	6.238663719086668	6.300572440381533	97.49224100358306	-0.0385696041597402	-0.06568712846941215	-0.022856009674308453	0.9847872606327888	0.9859940149901499	0.9959118451901906	130	24	168	203	41	286	66
YY1	6.620679033347675	6.6424199058467694	124.40633706023971	-0.055837573216157885	-0.06569873273251696	-0.030656550223736763	0.97498709216477	0.9842986140553949	0.99247766872203	220	47	226	164	46	383	79
NINJ2	1.0950582649644638	1.846038272313452	3.483668516368549	0.3845017574770706	-0.06570745713267274	-0.0071563755633421555	0.9331661338768986	0.9945171578850067	0.9969515244828931	6	5	1	2	0	12	1
FANCE	2.3101523929437073	2.7227895097272756	6.710530677012981	-0.1618177348843342	-0.06577215584300715	-0.003219184782793648	0.9666796962224559	0.9938719387223957	0.9996815027152848	27	3	4	7	1	12	7
KSR1	5.216047289479296	5.363749826132474	49.77743829618042	-0.18279930621690635	-0.06580822011119175	-0.013734183327617373	0.935613847664902	0.9886947253236122	0.9969515244828931	93	7	114	78	19	113	43
MAVS	7.129893076598095	7.2043017807042595	183.1311783579501	-0.04384579924014675	-0.06603869033369741	-0.021381323071673737	0.9835676167176777	0.9859940149901499	0.9964395820198222	339	50	330	394	43	549	122
EIF3E	7.334996109245698	7.4043743123581365	214.82792887754078	0.09994834511514855	-0.06620224804438386	-0.02266110481179515	0.9588871884021603	0.986087917069557	0.9959118451901906	260	112	191	263	135	624	141
FAM174A	3.2549547726147297	3.418296358288542	12.814803492486906	0.15707167436137431	-0.06624211708089331	-0.009234343519514408	0.9588904074890542	0.9917837271309584	0.9969515244828931	13	6	8	18	10	32	9
CDKL1	2.89675710421363	3.3689422728257257	11.73100348484005	0.13005763583685778	-0.06625978456161853	-0.006639879398835915	0.9742998308799367	0.9937307039123249	0.9971206659547955	23	0	15	13	11	26	10
UBE2Q2	5.701031124127335	5.732742960602242	65.92520486534171	-0.0038999309009197336	-0.06626805974807419	-0.02369193539737227	0.9986348681040995	0.9851988146549971	0.9959118451901906	124	29	98	68	30	203	41
CCDC80	8.512167493982469	8.722146414468309	528.3790102583238	0.16140617569044638	-0.06629763751481528	-0.01348663745564591	0.9569145715581564	0.9900961661960963	0.9969515244828931	1556	158	201	1232	170	1952	262
SEC22A	2.4874942167858016	2.7081228733645673	6.936411633253536	-0.16201480459687373	-0.06634068292882554	-0.0073333389230191125	0.9603712500129358	0.9931972992942586	0.9969515244828931	16	4	10	5	2	15	6
LRRCC1	4.2892119902321575	4.4145151694311915	26.187374129255762	0.07286201625631046	-0.06671001664366523	-0.012963140183602208	0.9810310220141041	0.9904387652262443	0.9969515244828931	60	16	18	22	12	63	20
C8orf82	2.2408021503598494	2.7912660948567094	6.867914821344794	0.16907987697428548	-0.06681601334664716	-0.0035173985413263394	0.9684144059885225	0.9938719387223957	0.999361024589429	23	3	15	4	0	17	6
TTC17	7.01222925942618	7.053971569393702	165.76383923239771	-0.04613870908759334	-0.06685401427740557	-0.02714111844027484	0.9811799864118133	0.985041513392189	0.9940449733122109	336	38	274	223	85	492	110
RIPK1	5.5702953880512895	5.648275512990984	60.96020157907715	-0.060177674820619635	-0.06689737002423485	-0.02225291634198785	0.9787992996433991	0.9859940149901499	0.9959118451901906	156	15	82	98	24	222	31
PRR14L	6.768899424340906	6.854160989659359	143.19383445730247	-0.0589614388971224	-0.06696033582036424	-0.019971464308035564	0.9789364004634764	0.9859940149901499	0.9964395820198222	328	27	196	312	49	403	102
UBLCP1	4.856748931560111	4.976895108230643	38.739397787478424	0.19557207927907047	-0.06725877092503342	-0.016009318588910828	0.9364548080873394	0.9889076465598116	0.9969515244828931	33	17	34	85	21	121	23
CD9	7.087672342756423	7.2453702208954764	193.16112746630128	0.26365295376934156	-0.06735960071701409	-0.019262696349978743	0.9003108328495522	0.9887869108915003	0.9959118451901906	188	117	148	171	140	656	102
RN7SKP180	1.6882736861594498	2.4765214858007165	6.697293599650578	0.8650497972771446	-0.06746942547545047	-0.007065857512804002	0.8468127057247335	0.9945171578850067	0.9969515244828931	0	9	6	6	1	13	5
DCAF15	3.3825826127500527	3.748248916196656	14.496216066648254	0.04338514484048163	-0.06747891240199372	-0.0073625251977579124	0.9885058926193376	0.9917837271309584	0.9973096212525527	56	1	17	25	4	46	10
GABARAPL2	5.439752908675082	5.585943899434165	60.27516772713893	0.25549805412319065	-0.06757345168331806	-0.017318411668506083	0.9005570438676318	0.9891280244654398	0.9964395820198222	56	18	72	63	55	189	35
MORF4L1	7.651536721293949	7.678970283689578	258.20015782255217	-0.01083926240057251	-0.0676353644502788	-0.02899472211424793	0.9954494181131804	0.9845370439106857	0.9926375027355276	380	93	410	292	148	760	170
RNA5SP298	5.0488718544842905	5.657354889222079	66.09262284857458	0.12674899291543254	-0.06768631229349663	-0.008567028156586031	0.977396861633957	0.9937307039123249	0.9969515244828931	23	61	22	47	45	51	74
ZDBF2	4.004578425569622	4.11674500639686	20.53527986780599	-0.06162182779231472	-0.06801687496388245	-0.014317427619041059	0.9835244379708856	0.9899755365888564	0.9969515244828931	21	10	34	39	6	51	16
AC093627.10	1.0660082687579966	1.9327467133156884	4.233381358031252	0.8222867619542048	-0.0682076119365163	-0.008086114485283546	0.8337523443388422	0.9945171578850067	0.9963487469152031	1	7	1	4	0	11	2
TXLNA	6.840712134247372	6.874114862495912	146.44857865539444	-0.046527945627303134	-0.0683254800674919	-0.028492129791104454	0.9810489836008306	0.984208987945095	0.9926375027355276	348	66	182	202	44	437	96
TSTD3	0.7792158674646611	1.4337090583060597	1.7195723186692948	-0.013559763853528918	-0.0683352778945039	-0.0023740124906656613	0.9975618352098001	0.9938979576074572	NA	5	0	1	4	1	6	1
ISY1	3.7170612349635275	3.8677941509248464	17.57901535599232	0.20557861116287754	-0.06844547587701988	-0.011680490446563881	0.9410924584625919	0.9912713288425866	0.9969515244828931	36	12	16	11	8	54	10
PUM1	7.1109996483893205	7.160532836813962	178.71227397961934	-0.03588205284776095	-0.06848574125192518	-0.02638506355418348	0.9847872606327888	0.985041513392189	0.9954592908188948	314	38	305	262	97	523	120
RP11-676M6.1	0.928860814167958	1.6703951799797299	2.103119018926795	0.1289260224469561	-0.06865489825844759	2.0162692181905517e-5	0.977396861633957	0.9938895281592155	NA	8	0	6	2	0	6	2
RP11-186N15.3	0.8825659799920504	1.5888970034426144	2.2999128022912174	0.1996071277722225	-0.06875195540934727	-0.003940711072203042	0.965568391386024	0.9945171578850067	NA	2	2	1	7	0	8	1
CAPZA2	6.768530668802018	6.886418416372954	150.24274587566296	0.2096534091167763	-0.06879643781304347	-0.019822070274603986	0.9192237591127888	0.9872118740743597	0.9959118451901906	118	89	199	134	93	441	96
SNX2	6.375148693534013	6.501294595554258	114.86328625072642	0.22971541027336076	-0.06889307095505391	-0.018937972473338213	0.9086974565928995	0.9875731637475732	0.9959118451901906	132	53	125	82	92	341	72
TREML2	0.5822856355712711	1.3152890677928761	1.7784346449435005	0.20330762506222558	-0.06894223371784221	-0.003451288598790249	0.97026460410407	0.9945171578850067	NA	0	1	4	2	1	5	1
CHAF1B	2.0675195230843384	2.640825117707527	5.899423540952278	0.3654679635124118	-0.06907865776818786	-0.004723956709059428	0.9285935989242233	0.9938719387223957	0.9981997634210793	20	2	1	15	1	22	3
SNRPB	5.168730908919788	5.282829926761242	46.67132781069158	-0.05169091712505014	-0.06924235140969176	-0.018541349354719888	0.9835676167176777	0.9864744904430391	0.9964395820198222	136	10	63	72	17	170	24
RGN	2.7008530494294547	3.026946413438952	8.253521543894312	0.060721265493923426	-0.06934674249192571	-0.007929209436679154	0.9850786807745702	0.9919465466665934	0.9969515244828931	18	1	23	8	3	28	5
MRPL52	4.609099302044599	4.675547263153334	30.903594901130244	0.03176554548462153	-0.06943632518589139	-0.017810716888381074	0.9877976426324421	0.986641648213403	0.9969515244828931	44	10	37	53	18	99	18
U51561.1	-0.06255427909439647	1.2005079517871466	1.050978207463687	0.18455592291186618	-0.06956954623422312	-0.0017496651651635728	0.9740732741120608	0.9945171578850067	NA	1	0	7	0	0	6	0
HDX	2.3280694303513294	2.699986897951855	6.599305594115252	0.1562856985958271	-0.06960798989378549	-0.006981490396523034	0.9672501363752284	0.9936990873208211	0.9969515244828931	17	1	3	11	5	24	3
TEAD2	4.310260503891332	4.423094016853051	25.21078373059855	-0.0674517438225402	-0.06972991710361344	-0.017414426584799667	0.9796421500375674	0.9882994920624134	0.9969515244828931	55	10	52	28	6	75	17
SMCHD1	7.91102052829856	7.989180713387115	318.38475392762234	-0.02072111845113028	-0.06973812537090973	-0.020421821228518256	0.991833104055576	0.9859940149901499	0.9964395820198222	402	65	692	561	142	831	238
RP11-274A11.4	2.721921899721224	2.9542313978306627	8.284698341380688	0.07748939470682192	-0.0697615843864844	-0.008348449011017878	0.983258255059675	0.9917837271309584	0.9969515244828931	10	5	18	9	2	29	4
RABL6	5.9285384167408095	6.161149079472946	87.35654279352678	0.006750881297233908	-0.06978049657630159	-0.009349055744442348	0.9983712162627639	0.9892436302877298	0.9969515244828931	335	25	96	142	10	227	68
VPS13C	8.578887246712169	8.598609086749832	490.1638314883575	-0.024646705262447506	-0.06989036210765578	-0.03288723331676514	0.9875271220949952	0.9837877256134221	0.9922243061869672	780	233	725	519	231	1412	329
KAT2B	5.281876804466951	5.34006073590539	49.835651928190345	-0.08085595910322776	-0.06993897881645088	-0.02185177460407632	0.969260253116905	0.9859940149901499	0.9959118451901906	91	13	76	59	30	126	38
SEMA3B	3.896881138920368	4.281068339282247	21.811468262498266	0.05317048676605047	-0.07038230568696287	-0.008722537986160782	0.986960177505322	0.9912713288425866	0.9969515244828931	62	5	43	43	1	76	13
PIK3IP1	5.72931886943403	5.770667947780485	67.89289296962181	0.025334423619350836	-0.0704260053565908	-0.0233746515778842	0.9885895808502531	0.985041513392189	0.9959118451901906	94	25	106	79	40	208	42
CUL4A	6.6001075615190175	6.634654342209507	123.41666535159058	-0.05917289467870933	-0.07047958596883763	-0.030225669538724444	0.9742998308799367	0.9835711776188958	0.99247766872203	243	32	172	210	58	394	75
CTD-3199J23.6	0.5664240195157364	1.2745525085162173	1.5812929650344365	-0.3164314724385585	-0.07052493094142359	3.0050986112742314e-5	0.9445326906009518	0.9938895281592155	NA	5	1	2	1	0	2	2
ZNF641	5.028439903659096	5.151344240947816	43.65731564522657	0.0999692077930002	-0.07054472986907118	-0.018512165828510816	0.9666796962224559	0.9875731637475732	0.9964395820198222	52	29	69	61	11	164	19
FLII	7.259862165509648	7.404594387658115	209.93403768363942	0.03176318942347406	-0.07068256531518835	-0.015166202871522786	0.988301812541611	0.9869264175356324	0.9969515244828931	749	56	325	269	37	651	135
RP5-849H19.3	0.6202086560324618	1.3576776588175878	1.9417768720104949	-0.3670740486451927	-0.07091499547132132	-0.006393969912236574	0.9384187965641793	0.9945171578850067	NA	3	2	1	1	1	8	0
NR6A1	1.9947778002177787	2.3420526489266895	4.93541157840372	0.048685331289892185	-0.07122168094201059	-0.006340691483234448	0.9888983549291108	0.9937307039123249	0.9971206659547955	11	2	2	8	3	18	2
MED14	5.558435326221038	5.601309212708062	59.7733326197028	-0.011809263914108373	-0.07126349214081848	-0.023896256080525938	0.9955632815660991	0.985041513392189	0.9959118451901906	104	23	67	102	28	209	31
RAB20	5.029945828534981	5.109574597551959	43.041112594088375	0.16987203149959845	-0.07156755418796044	-0.018846187855450596	0.9370929153815583	0.9861991570869432	0.9964395820198222	48	26	48	50	23	141	23
GOLGA8R	1.1036694095250508	1.8405133394974402	2.422714928476289	0.0908495523679686	-0.07166262731040665	-0.002322888301656926	0.983989244587278	0.9938895281592155	NA	8	0	6	5	0	11	1
LINC00941	-0.20226480676153952	0.9715986926692647	0.6723120740680675	-0.046671276989918874	-0.07183261277797068	-0.001023189310641736	0.992873160431336	0.9945171578850067	NA	5	0	0	1	0	4	0
DRG2	3.7798381449033007	4.335097015950373	24.0639628376509	0.3857749160152771	-0.07201637075298387	-0.010286617518541033	0.9134374187901594	0.9917837271309584	0.9969515244828931	47	19	38	28	0	77	14
CPT1A	6.621107560362276	6.6525844749093554	125.7476959865626	-0.02577604442133417	-0.07208485530774189	-0.028507025056849697	0.9877976426324421	0.9832484684417312	0.9926375027355276	230	42	208	130	67	373	82
PGP	2.296950554066389	3.0098775962111186	7.691907486085408	0.4404801907308317	-0.07214732388991825	-0.0025694911906755007	0.9054970067173724	0.9937307039123249	0.9999505444996434	33	1	5	20	0	27	5
TNRC6A	6.83362532975569	6.896895127226764	147.5576935346463	-0.06971601229663649	-0.07217656402190756	-0.024938085263209474	0.9719517564815662	0.9849143682121299	0.9959118451901906	337	34	292	225	46	446	97
TMEM168	4.683698324075657	4.807246681275524	34.369808610851614	0.12809017255254995	-0.07226948997065746	-0.01632074601247595	0.957409242138212	0.9879077886288335	0.9969515244828931	55	8	34	42	29	104	21
TIGD2	1.9109622698621536	2.2041095495071734	4.220409315712652	-0.10288143905500777	-0.07233149178048671	-0.006036988347041911	0.9775583039134832	0.9931972992942586	0.9971206659547955	6	1	6	9	2	12	3
GPRASP2	2.732671427998825	3.0291025486096395	9.049065632405988	0.059816968889732924	-0.07234923733033805	-0.007737123679880321	0.985964179925674	0.9921289279756514	0.9969515244828931	14	1	6	17	8	22	7
MAPKAPK3	4.418788549173484	4.8869386896853735	34.344127752795906	0.17938035640212469	-0.07269859490838644	-0.004961554869976769	0.957885800462536	0.9913015922829794	0.999361024589429	91	6	27	120	2	109	23
MED25	4.8090945347791125	4.908712471066168	35.97403486210604	-0.09468028457329127	-0.07278283242468686	-0.019256025571604274	0.9670650069403854	0.9861991570869432	0.9964395820198222	104	8	44	48	16	100	26
TBL2	4.219714139538666	4.300645664979473	23.23207572741097	-0.006004777989653465	-0.07278815251522487	-0.01664306864925755	0.9982601583841698	0.9872454008205503	0.9969515244828931	47	8	26	38	11	81	12
PPP2R3B	2.8730155774498582	3.110445969623159	9.205321264175616	0.014816288181888126	-0.07301673211066619	-0.009055163640358011	0.9964350300660917	0.9914078181210249	0.9969515244828931	30	2	9	9	5	28	6
MAGI1	5.8109337389356845	6.010225392751421	78.25816387449377	-0.003866810452543492	-0.07302792378114552	-0.012014446867806332	0.9991755826804415	0.9875731637475732	0.9969515244828931	204	15	213	87	14	232	54
TMEM243	3.542627135398403	3.6682078065850403	14.416801197436259	0.008219094366246401	-0.07312470909877215	-0.012044483453857042	0.9975618352098001	0.9897968177304795	0.9969515244828931	22	6	21	24	6	55	6
GDI2	8.151794942724147	8.187975621939488	369.34004989049777	0.009468947734421938	-0.0733001727537014	-0.029278823032068257	0.9957021088143593	0.9836168414660458	0.99247766872203	569	178	454	367	209	1041	251
RP11-231I16.1	1.6424166626453753	2.11566753070859	3.6368920174156667	0.05637049050855456	-0.07355603200514155	-0.0044724773775924424	0.9877976426324421	0.9937307039123249	0.9981997634210793	14	1	2	6	1	13	2
BHLHB9	2.966561120618149	3.135613205954706	9.423990838653756	-0.06364900317886932	-0.07364772899066839	-0.011226502346725195	0.9835676167176777	0.9912581355573021	0.9969515244828931	17	2	16	14	5	29	6
ZDHHC17	5.30028645021212	5.3736883341770225	50.24081677477444	-0.068851610882375	-0.07374013826655078	-0.023756165893661328	0.9747797313176918	0.985041513392189	0.9959118451901906	77	13	102	90	18	156	32
VAC14	4.764320870025505	5.00054093590862	37.72140726199656	-0.10708929817772282	-0.07382857471630073	-0.00972524507341609	0.9695583833934136	0.9887869108915003	0.9969515244828931	131	5	42	76	9	99	30
CDK20	1.7160910554287814	2.274786591659073	4.024692532817313	0.12273497980442569	-0.07388394525290137	-0.004653218759974231	0.9767767798314232	0.9937307039123249	0.9981997634210793	7	0	10	10	1	16	2
VPS8	5.950129989302693	6.073436869035914	83.27710726905342	0.03834089529773038	-0.07442384645159467	-0.019467797313902288	0.9861240353017701	0.9859940149901499	0.9964395820198222	143	12	146	106	56	262	51
NHP2	3.7924754579316398	4.15544947051033	20.59256306930061	0.28905630792692316	-0.07469145884741096	-0.0077456591194474695	0.9346196609706315	0.9913015922829794	0.9969515244828931	71	9	5	40	4	61	14
ITSN1	6.475608891465028	6.558074645898843	116.61836872792495	-0.07665565794727965	-0.07500720148732326	-0.020406668966589648	0.9718868505415602	0.985041513392189	0.9964395820198222	362	39	175	132	30	304	88
BICC1	5.307540284622466	5.469955441377198	53.4997269433017	0.03111218198670927	-0.0752934765112374	-0.015288513569880632	0.9888983549291108	0.9865408548420206	0.9969515244828931	194	10	49	72	22	176	32
CFL1	8.46719204092669	8.527682691046707	468.265018104014	0.03501321500858415	-0.07531042928868756	-0.026105011835633594	0.9847872606327888	0.985041513392189	0.9926375027355276	758	309	570	434	176	1299	322
ZMYM4	6.357978627722169	6.417781626011659	107.11534518976372	0.044509411784131446	-0.07542992265742239	-0.025329785670031524	0.9835676167176777	0.9840967822792366	0.9937598982482497	173	59	170	92	45	369	56
SLC15A3	4.45138741477564	4.62786338735411	29.027257312415998	0.0075977788342781365	-0.07547349749591606	-0.01581889624951427	0.9975618352098001	0.9875731637475732	0.9969515244828931	46	4	72	42	13	97	17
ANKRD13A	6.447276634786342	6.47106778384302	110.81773847835616	-0.03959925612971771	-0.07552595798923062	-0.031304619929780356	0.9835676167176777	0.9817786586274811	0.99247766872203	205	55	136	163	39	336	70
JMY	5.177095822915717	5.303048637552522	48.18020410824688	0.04795488996217026	-0.0755442146305605	-0.018545118855507994	0.9842581882094941	0.9861015732241935	0.9964395820198222	59	8	80	86	31	153	29
RPLP2	8.605807082963386	8.626143356224794	498.89958013250384	-0.03472241780130732	-0.07567006976773452	-0.035099736701674183	0.9835676167176777	0.9823961925773389	0.9897893163594963	933	184	575	624	283	1458	329
CYLD	6.764805354183927	6.809727296137122	140.13637302275814	-0.010169940840769042	-0.07569101298815627	-0.027651753987940203	0.9957021088143593	0.9832484684417312	0.9926375027355276	153	48	241	256	63	434	87
HN1L	5.1562454771549096	5.234960223640881	45.49467192344523	-0.0746944155437784	-0.0759968820086928	-0.022928086955893736	0.972791101582074	0.985041513392189	0.9959118451901906	76	13	63	106	15	137	30
ZNF629	4.577415617463878	4.738538900306526	31.18057393965573	-0.06291269656724122	-0.07606825518140037	-0.016650355213944288	0.9814897446124685	0.9865971294003186	0.9969515244828931	99	6	43	51	9	107	18
BCHE	2.247315917033352	2.9160896013602122	8.548720031722599	0.3146614210649147	-0.07619580130193691	-0.004362207560502945	0.9437159800726017	0.9938719387223957	0.9981997634210793	20	0	9	2	10	15	8
LLPH	3.926968376816256	4.049437036107251	19.91586003468599	0.11564261699941338	-0.0762528844561013	-0.013759599755406911	0.9661802398051151	0.9892436302877298	0.9969515244828931	23	12	15	39	8	56	13
KCNC4	4.428406499794087	4.550637884943789	27.71327446617811	-0.07355648985975868	-0.07631115444653122	-0.01729271016089044	0.977157277486427	0.9865408548420206	0.9969515244828931	48	10	69	31	7	77	20
STRN3	5.7485691289784935	5.781153260155603	68.01788512789021	-0.12015515658696764	-0.0763116708821914	-0.0289025716639434	0.9478292395623403	0.9832484684417312	0.99247766872203	139	21	97	88	34	171	52
SLC25A28	3.906472877633376	4.040539491110011	19.20627556058649	-0.4306533377247885	-0.07638703375741261	-0.015459857610749516	0.8302501180364649	0.9887869108915003	0.9969515244828931	39	4	31	29	9	34	19
ZC3HAV1L	2.0444127770485343	2.651373280679887	5.691137677885438	0.27884565245309184	-0.07643816295539246	-0.004883706592708949	0.9437159800726017	0.9931972992942586	0.9981997634210793	9	1	19	11	0	22	3
PSPH	2.815082622855155	3.1651603643554505	9.499430413619889	0.19553364915716265	-0.07666815050898523	-0.007691425477990055	0.9575005607550825	0.9916458427832947	0.9969515244828931	23	3	3	26	3	30	6
EIF4E3	5.568471844141239	5.689769060806941	64.19106128863089	0.14900882598767484	-0.0767809820387681	-0.018510365914936187	0.9513076208943324	0.9859940149901499	0.9964395820198222	60	35	151	55	23	190	41
MEPCE	4.512263988072479	4.7344036703104795	31.074645259147925	-0.03400044644591972	-0.07705051815695015	-0.013165039571010768	0.9888983549291108	0.9879077886288335	0.9969515244828931	95	9	35	67	4	99	20
TIMM23B	2.725057112660498	3.4333339142834998	10.819807495235436	0.36764590061793123	-0.07705076372381213	-0.0046053561696987304	0.9255353404507187	0.992047610462349	0.999361024589429	42	1	24	17	0	45	5
EMC10	6.075193667955924	6.125887516462267	87.20528599526202	0.018491975520909292	-0.07711972977485725	-0.02614042500904693	0.9924892022344001	0.9832793731548807	0.9935682293451222	153	52	100	116	29	290	48
PRRC2B	8.04050937279998	8.15592393482678	355.2396817979756	-0.02357451237463505	-0.07720110436447342	-0.017527178278431886	0.991276312239449	0.9858202351086794	0.9969515244828931	973	62	631	655	86	949	262
MGST3	5.172647801711548	5.232934974256816	46.05690425695415	-0.031961934496711586	-0.07724196049449535	-0.023348594924360384	0.9875670366419629	0.985041513392189	0.9959118451901906	65	12	67	77	27	132	31
RAB29	4.148970799537889	4.410779874538943	26.16710698680766	0.3709449829248314	-0.07725049160379126	-0.015356080100787513	0.8823282280234208	0.9904387652262443	0.9964395820198222	24	24	46	19	5	91	12
ZNF708	4.307388446514065	4.620478395571774	29.081183394663686	0.1327538732307285	-0.07729944877837783	-0.01417006765337487	0.9664676165097092	0.9897968177304795	0.9969515244828931	39	17	56	55	2	118	11
SYNE1	9.27921548640455	9.493710035121998	899.9994178683901	0.14340515705402573	-0.0774053454708059	-0.01213310749212417	0.9575005607550825	0.9882994920624134	0.9969515244828931	2458	113	2508	991	199	2453	651
ANKRD17	8.274009974170754	8.279572499776375	391.0464668527993	-0.07453123300417845	-0.07748158770780268	-0.042810414244697455	0.9588871884021603	0.9798236524044077	0.9842383021285069	733	139	569	546	178	1138	260
NPY1R	0.35586242118253464	1.4423622426186031	2.4109653006702305	0.7038133139111604	-0.07755670630795004	-0.0032391118597008225	0.8912707653541375	0.9945171578850067	NA	5	0	0	0	4	4	2
PSMD6	5.940640005083491	5.971497446236361	77.66635206762304	-0.06477633369197151	-0.07762866399169374	-0.030162589716236324	0.9726408916253563	0.9817786586274811	0.99247766872203	123	28	99	151	32	225	52
TNS3	7.5383057610683215	7.6359953136602625	248.61044728079554	0.010801137415547045	-0.07767232375023066	-0.02101119932136567	0.9961250156167842	0.985041513392189	0.9959118451901906	779	109	312	296	49	728	166
SNX30	6.522801561851574	6.5836867887878245	120.69828371210428	0.04716186097806779	-0.07772183961624342	-0.02486796908570429	0.9833695408047328	0.9836168414660458	0.9940449733122109	149	71	115	215	46	345	80
MARC1	3.114112071729408	3.2926262120443948	11.03221101553687	0.09834277586150483	-0.07808756355672623	-0.010333211226179069	0.9764993346422254	0.9909200162432268	0.9969515244828931	23	6	16	7	5	39	5
RAD54L2	5.981339113510614	6.0594133632042215	82.07068818850213	-0.2399306100527185	-0.07817410399502593	-0.02194371458649101	0.8924475512982871	0.9840967822792366	0.9959118451901906	183	24	132	153	21	174	72
EMG1	3.3246973499282206	3.5302649091574385	13.491649563155963	0.0639486679362485	-0.07819370030803835	-0.01135474402362224	0.9835676167176777	0.9908311683241843	0.9969515244828931	25	11	15	15	2	37	9
UHRF2	5.401613189253516	5.475157055770409	54.35434736191982	-0.02075727289547333	-0.07842973154416727	-0.023582000149358455	0.9924302770452558	0.9845370439106857	0.9959118451901906	76	23	117	79	15	176	32
EPS15	7.570780640008736	7.606525938748184	245.9315711217126	-0.02145773572407522	-0.07845112544680262	-0.029369912286229184	0.9888983549291108	0.9817786586274811	0.99247766872203	328	99	421	257	135	651	177
CH17-472G23.4	4.258268426024159	4.762061498738052	31.196160705383527	0.2536316319528433	-0.07863960780708987	-0.004303118406666571	0.9398012886977927	0.9912525294077252	0.999361024589429	163	2	45	19	7	99	21
SLC25A26	3.216813865782704	3.3544560455068257	11.698028671709345	-0.2004555824241144	-0.07870948194429153	-0.012482338610968773	0.9425591655018325	0.9904387652262443	0.9969515244828931	17	7	15	19	3	25	10
RPP21	0.41091182323139724	1.6587153776230845	1.8548827552010108	0.10886080686465054	-0.07879054614100009	-0.001813476032978087	0.9847872606327888	0.9942747203482916	NA	11	0	0	5	0	11	0
SULT1A2	0.9742154127188395	1.6568559425118807	2.3385928219951673	0.16876992750937736	-0.07882259306184865	-0.0020753529012780708	0.971889978267385	0.9938719387223957	NA	1	1	4	8	0	6	2
ARHGEF28	3.202140589170553	3.5203424299093125	12.157394215664405	-0.06654142498841498	-0.07898007890657291	-0.0106584202767003	0.9837782013528465	0.9905410936878974	0.9969515244828931	34	1	22	24	3	36	9
KAT7	5.610611647598233	5.6766806559474805	62.98906787178674	-0.004664907558180961	-0.07898288136555018	-0.023879909005005515	0.9986348681040995	0.983901814885866	0.9959118451901906	68	26	107	126	21	191	40
CC2D1B	5.0211235362196645	5.177371039923183	43.0840866925565	-0.11395731643831397	-0.07908402769139938	-0.017597009332286688	0.9610431687023885	0.9859940149901499	0.9969515244828931	115	11	77	78	7	127	30
TRAPPC6B	5.497078915480921	5.532305893666491	57.48987181365935	0.009189742787922126	-0.07928462417958831	-0.024971345244676587	0.9964350300660917	0.9832484684417312	0.9955184625183932	74	27	87	73	28	168	37
C14orf79	1.8313339825979067	2.153569691182571	4.1789510869505575	-0.05319150012208715	-0.07955085308879713	-0.006127544211382633	0.9877976426324421	0.9931972992942586	0.9971206659547955	9	3	4	5	1	14	2
RNF103	4.626273980565213	4.731322614725296	31.8369067240274	-0.07709041635073095	-0.08005446671095573	-0.018801674906760206	0.9761436566558567	0.9859940149901499	0.9964395820198222	35	12	66	60	9	83	24
RP11-456K23.1	1.1252097122101803	1.6902476759537743	2.2543052885252153	-0.09007275246889665	-0.08024381047798597	-0.0038839719561550284	0.9835676167176777	0.9938719387223957	NA	5	0	4	5	1	9	1
CTC-277H1.6	0.46656719894899557	1.334151342067027	1.616190469895311	0.30172145302704273	-0.0802607921291993	-0.002363859188843651	0.9553138282319936	0.9938895281592155	NA	0	1	3	5	0	5	1
TCEB3	6.198319080923626	6.243801738186025	94.09778863071325	-0.030034937012792046	-0.08026264758745603	-0.027895572213864715	0.9875177668067455	0.9817786586274811	0.9926375027355276	243	40	94	125	35	288	59
LPHN2	7.527722765753179	7.629343346048117	248.46445527303644	0.0255551374803512	-0.08030129248406741	-0.020059313543969986	0.9892975396716508	0.985041513392189	0.9962202123390258	258	63	639	290	124	640	185
GAS6	5.953816241513085	6.087841402674129	82.97382884884757	-0.04922396816531391	-0.08044966172556126	-0.018216926943035578	0.9835676167176777	0.985041513392189	0.9969515244828931	252	14	161	99	26	251	55
SERPINB8	3.480756141295081	3.685281514137568	15.10634337541555	0.06439503039759355	-0.08068640897637243	-0.01243001158204404	0.9835676167176777	0.9899755365888564	0.9969515244828931	25	12	17	21	2	42	10
BIVM	3.136726559862002	3.485366915922286	12.980683577894036	0.33473710842106547	-0.08074130425312438	-0.009591938270312907	0.9187064250084563	0.9914078181210249	0.9969515244828931	40	10	4	11	3	38	8
UBAP2	6.112906822725695	6.1349868511349515	87.25107477558163	-0.06399322860554703	-0.08081964804822728	-0.03338268403914638	0.9719517564815662	0.9798236524044077	0.9909165296221671	161	29	113	135	43	261	56
NAPA	5.477643248999928	5.542915115350684	56.988887061563766	-0.031323145073019136	-0.08087875505560765	-0.02484696117358499	0.9877976426324421	0.9832793731548807	0.9948957450747703	125	19	100	58	25	206	28
SLC39A10	4.509365229475783	4.638233363969447	30.14689730870579	0.13835555183793785	-0.0809584595357049	-0.01776038057075881	0.9574815476490243	0.9861991570869432	0.9964395820198222	39	10	57	26	20	112	13
B3GAT3	3.4782924446856467	3.834208292112302	15.861319146081245	-0.29685963427165396	-0.0812277585148275	-0.006779466079865309	0.9200058446426974	0.9905410936878974	0.997521876723425	40	1	18	42	5	30	16
MDH1B	0.594412620940773	1.4391359563679385	1.967808582395079	-0.6158030182202222	-0.08124531107339059	0.0015157947243413274	0.8944987407287525	0.9938719387223957	NA	2	0	7	1	1	1	3
AC009403.2	0.7690401097031229	1.7150564964715422	2.258956906265455	-0.24290069876744408	-0.08131517550708021	-0.004640680944481538	0.9611919514131998	0.9938895281592155	NA	3	1	1	10	0	12	0
NR1D2	5.270431852599088	5.359903220403982	51.13556957323309	0.15417418600331978	-0.0814659953507955	-0.021203585785061818	0.9455456669195167	0.985041513392189	0.9959118451901906	46	21	69	67	35	166	28
PKHD1L1	4.644873276814599	4.766133856643533	32.81203471941021	-0.1149366966783611	-0.08148230341909908	-0.01679051259188646	0.9624029741952297	0.9859940149901499	0.9969515244828931	70	8	67	25	17	76	27
ZSCAN22	2.399223536639676	2.686914445082643	6.190761898689982	-0.07551096099335902	-0.08169407081172159	-0.009155514964858615	0.9835676167176777	0.9913015922829794	0.9969515244828931	15	1	12	10	2	20	4
AF001548.4	0.2955665510206246	1.39908246797972	1.5994072928547995	0.4092237831951209	-0.0817689126770279	0.0019076019592322029	0.9345121713280988	0.9938895281592155	NA	2	0	9	0	0	3	2
WNT3A	0.2955665510206246	1.39908246797972	1.5994072928547995	0.4092237831951209	-0.0817689126770279	0.0019076019592322029	0.9345121713280988	0.9938895281592155	NA	2	0	9	0	0	3	2
EIF2B1	4.8394943710012805	4.962194086038549	37.22484058839052	-0.018621263066764846	-0.08185154372699108	-0.019094731924079893	0.9943897626711995	0.9857996875610825	0.9964395820198222	106	9	32	69	15	122	22
FXN	1.8780440940963232	2.301089110524476	4.78978893556297	0.152730588712016	-0.08185334791838142	-0.006837599999689316	0.9726408916253563	0.9931972992942586	0.9969515244828931	11	2	1	8	3	17	2
SLTM	7.5587285506014315	7.572757613147675	238.77698347446469	-0.0769793615171867	-0.08198420863521567	-0.04147662876112172	0.9598748276903627	0.9778839304387725	0.9862356134155658	504	81	364	294	107	688	160
RPS21	6.024581840003467	6.105469098101593	86.69480117560325	0.12102578701904164	-0.08214799395514957	-0.023262222171576277	0.9549539730295361	0.9840773763915439	0.9946815211040405	136	37	73	91	63	257	54
RALGAPA2	7.6825456439449855	7.752242733463667	270.0991736309395	-0.08684098569373004	-0.08238415604768896	-0.023723655193312213	0.9635303202727109	0.9832484684417312	0.9959118451901906	400	57	590	416	122	636	216
CORO2A	4.439125314197946	4.650917058786326	29.97779292653566	0.1608812640790573	-0.08244371378824691	-0.015541867139819438	0.9554162695202081	0.9875731637475732	0.9969515244828931	41	16	23	83	6	110	14
DPP7	4.860889750274417	5.1510523915467905	41.99850266021629	0.0764103030593322	-0.08289712409410081	-0.011090059736190948	0.9810489836008306	0.9875731637475732	0.9969515244828931	173	4	60	41	15	145	24
TNFRSF21	5.030989103074886	5.19364317040452	44.414762005463494	0.1410905545969786	-0.08292090308787332	-0.01749687293586616	0.9574815476490243	0.9859940149901499	0.9964395820198222	51	17	35	130	16	159	22
GPR22	1.0886171378889582	1.7911305826528894	3.669794314060245	-0.13797101397579967	-0.08302992299440096	-0.003282993169718763	0.9810489836008306	0.9938895281592155	0.9981997634210793	2	5	4	2	0	3	4
HUNK	1.2454900072389368	1.8116528149338471	2.686237711606862	0.05624762247012766	-0.08313962148392069	-0.003410300881039881	0.988301812541611	0.9937307039123249	0.999361024589429	3	1	5	8	0	8	2
AP000654.4	0.46656719894899557	1.3350944122447996	1.619183785166756	0.3021691572273399	-0.08324194009421682	-0.002430428521025431	0.9553138282319936	0.9938895281592155	NA	0	1	5	3	0	5	1
KIAA1211L	2.948028116297952	3.4093185663375616	11.494828975914954	0.3434300422075519	-0.08343515683163441	-0.008907797237239777	0.9192237591127888	0.9914078181210249	0.9969515244828931	20	6	37	5	1	44	5
APC	6.293156863058724	6.417329103563008	104.84182022793941	-0.03939281336538984	-0.08364124035340471	-0.01951388103610755	0.985964179925674	0.9843036593633789	0.9964395820198222	293	20	230	121	30	325	67
RNF111	5.712709745358097	5.775194661843878	66.86167787335819	-0.08251276002866076	-0.08378412169510553	-0.02849657838942318	0.9666796962224559	0.9817786586274811	0.99247766872203	137	19	137	93	22	220	39
ZNF451	6.489768145090315	6.53530394135924	114.76227198963021	-0.09125315187536664	-0.08427430663793828	-0.032641260939047706	0.9588904074890542	0.9798793503756235	0.9909165296221671	207	29	213	203	42	343	75
TAF6L	1.9422591964043214	2.4094006154153527	4.898632030195166	0.03577195931261845	-0.08473015591603263	-0.0059570931013144075	0.9931308568024011	0.9917837271309584	0.9971206659547955	8	2	9	12	0	13	4
C6orf165	1.237193518146423	1.8705594291956849	3.021572207558292	0.28945540071212145	-0.08475353860418419	-0.0037760067647464534	0.9484986391910388	0.9938719387223957	0.9981997634210793	2	1	12	1	1	9	2
MLLT10	5.783319429092474	5.844831201656619	70.26519171674401	-0.0929751026477655	-0.08480779720321675	-0.029896287572268372	0.960978101029896	0.981740636261243	0.99247766872203	164	16	114	110	28	223	43
TMEM177	0.8272769624050151	1.664934195412315	2.3105648934826877	0.3597758159817465	-0.08482922926242388	-0.0011828074365598485	0.9427419681105526	0.9938719387223957	NA	7	1	0	7	0	6	2
CTD-2583A14.11	1.511970584171085	2.037429963436706	3.670105938751579	-0.15610939354599737	-0.0848865144446581	-0.0030405251230718267	0.9722837625871719	0.9931972992942586	0.999361024589429	4	2	5	10	0	6	4
PES1	5.424150959150363	5.636137705682742	60.3394384358366	-0.03038376195701396	-0.08496200936288766	-0.012184558123828473	0.9904925298782737	0.9861015732241935	0.9969515244828931	202	19	42	129	10	150	48
CYC1	3.8981489034643255	4.187947716679224	20.32860121225087	-0.002839307925937711	-0.08508060261252988	-0.011918155393389456	0.999372125875246	0.9882994920624134	0.9969515244828931	70	3	24	43	4	74	11
C1orf74	0.7662167875857756	1.8412955791074408	2.7694062213753288	0.050216904699050074	-0.0851173873407097	-0.0057992619291932015	0.9939652484295547	0.9938895281592155	0.9969515244828931	0	1	2	12	1	14	0
RAD50	6.9163295252161126	6.978923326046788	156.89179172234037	-0.04051202085707254	-0.08530154173887627	-0.028485088985612025	0.9840380611398571	0.981740636261243	0.99247766872203	386	40	155	283	72	530	87
WASH3P	2.292329300109552	3.00352402873023	7.667358023849698	0.40195708814843933	-0.08547798409189057	-0.005196638199831673	0.9174049053001812	0.9917837271309584	0.997832374832911	38	2	13	5	0	33	3
RP11-574K11.29	1.003708395214186	1.7484136904431027	3.4817707095181505	0.6406498251026114	-0.08561855436775669	-0.006842565187644114	0.898926990259712	0.9938895281592155	0.9969515244828931	0	2	1	4	4	8	2
ZNF417	4.174633103532529	4.277301323255109	22.961322435181255	-0.4005773011619382	-0.08563408484193082	-0.019226801071358407	0.8325710848920641	0.9859940149901499	0.9959118451901906	41	6	34	41	10	42	22
ZSCAN29	5.1442563123104605	5.199687199738449	44.5198920276023	-0.06413910960185862	-0.08567478996568972	-0.026972507996936988	0.9764993346422254	0.9817786586274811	0.9926375027355276	78	17	71	76	15	156	23
RAN	6.667920505445349	6.692074492385582	129.39511729721957	-0.03798578927608843	-0.08569219837007552	-0.03437147750067527	0.9835676167176777	0.9778839304387725	0.9895320534075408	224	56	136	219	57	400	79
RBBP6	6.426968750669772	6.486057478531016	110.73071213458365	-0.07315586254897175	-0.08569955798689098	-0.030386004950170308	0.97026460410407	0.9809952604915478	0.9922512148662471	215	24	209	174	47	365	64
DUSP2	1.889214163120821	2.547274103831951	5.105560124884159	0.3079122923414008	-0.0859864741974088	-0.0038016540208630463	0.9378445902058865	0.992047610462349	0.999361024589429	24	0	10	4	1	19	3
KIAA1731NL	3.248585962548502	3.601705553794929	13.14433210490257	-0.40709240408543085	-0.08613675778482623	-0.0060106648302280345	0.8848146294320539	0.9903825359050754	0.9981997634210793	47	2	24	17	2	23	14
TMEM150C	2.6697680950734624	2.9068262304712174	8.241449012022544	0.08958225728538934	-0.0861375082052471	-0.009353169101798123	0.9810489836008306	0.9912525294077252	0.9969515244828931	10	6	6	17	2	24	5
LAIR1	6.054071054948008	6.150316911803871	90.00613993856179	0.10108307850592048	-0.08615474112023973	-0.022552891980757234	0.9608251438046221	0.9837877256134221	0.9940449733122109	114	68	87	97	35	227	65
MAU2	5.825185599970956	5.896523744524232	72.822122360097	-0.12105756160925665	-0.08616460449241535	-0.027688108888730106	0.9513076208943324	0.9817615164285635	0.9926375027355276	187	18	132	101	23	206	51
ELP2	5.580169831274204	5.650197307498392	61.64612850637278	-0.015278834204962516	-0.08621309914189094	-0.025829450726903846	0.9943897626711995	0.9822100371917469	0.9928226035501762	76	16	118	103	31	199	36
HCCS	3.692030465688729	3.856261553715261	17.74773428392774	0.2220900554844851	-0.08622264828089128	-0.013682808326469594	0.935613847664902	0.9891674090480944	0.9969515244828931	31	14	13	12	8	49	11
EOGT	5.207296495877425	5.31245998647855	48.418949097348175	-0.24584734573648298	-0.0862268049078812	-0.01992413782041615	0.9012391634574569	0.9840967822792366	0.9959118451901906	71	18	103	84	11	100	43
ABL1	6.028563612898008	6.170456940015338	87.76659996348924	-0.056214271157419886	-0.08625108741736943	-0.019441497060160663	0.9827143011228257	0.984120788079159	0.9964395820198222	245	14	127	183	24	286	53
PTOV1-AS2	1.5127165493292427	2.24065516597404	3.7132721492069387	0.2659991525946694	-0.08642374737512275	-0.0031218515177623956	0.951268672149117	0.9931972992942586	0.999361024589429	12	0	7	10	0	15	2
RP11-641D5.1	2.2202744809764354	3.0922011504070666	9.434546134540676	-0.40957963010144144	-0.08649204495222622	-0.011751858006568435	0.9484986391910388	0.9933999016599323	0.9959118451901906	25	4	8	1	8	47	0
FGD5-AS1	6.5347989727741895	6.561749828028666	118.77194565839604	-0.013589287669359343	-0.08656441891154411	-0.03211201659288906	0.9943897626711995	0.9778839304387725	0.9911549373196394	169	63	149	158	53	340	78
ZNF398	4.624137741392688	4.825330173659987	33.246533264080064	-0.06141911499951704	-0.08676565109719366	-0.016499574097377324	0.9835339997997675	0.9859940149901499	0.9969515244828931	83	10	70	54	4	110	20
APBB1	3.973996694910221	4.167122468888177	20.526559462546672	-0.26203583495044286	-0.08687242298795256	-0.014739084977041812	0.9110560669284362	0.9865408548420206	0.9969515244828931	50	4	48	27	5	47	18
TUBA1C	4.943537365551306	5.109491227704486	41.4916072992376	0.002597415713385762	-0.08699921062865205	-0.015917450029538878	0.999372125875246	0.9858996366065745	0.9969515244828931	96	14	28	110	10	118	29
PWWP2A	4.418743204829253	4.580750460546173	28.089791253225282	0.009975362676372685	-0.08704310374736349	-0.01800767097192763	0.9973144005626645	0.9859940149901499	0.9964395820198222	59	6	64	27	13	109	12
FBXO10	1.9366147817645076	2.3578945364231845	4.895635368305139	-0.14552119582657622	-0.0871338815207543	-0.004374462746993059	0.972450463986417	0.9917837271309584	0.9983961900924626	10	1	2	14	2	9	5
LMNA	7.294949836556381	7.382413085796712	207.2512643687935	-0.03258723288780193	-0.08730885410891888	-0.023986649684712657	0.9872189042833565	0.9820887631852909	0.9948957450747703	671	56	240	332	57	655	127
EIF5A	7.0114876888962225	7.085622219928278	171.71361630408904	0.042231860933052236	-0.08735468564194537	-0.02582886393364621	0.9840380611398571	0.9817786586274811	0.9926375027355276	323	110	128	217	66	456	121
CEP89	4.398859754101029	4.5769807130206095	27.765146250993105	-0.02336368207484765	-0.08742618570443209	-0.01749170630280336	0.9934123153645431	0.9859940149901499	0.9964395820198222	82	5	29	52	11	105	13
TBC1D23	5.187241140223993	5.390525260066834	51.532303240046154	0.13306789820904308	-0.08757927054154607	-0.019011961612697303	0.9581942439738802	0.9859940149901499	0.9959118451901906	78	7	55	82	44	195	22
AKIRIN1	4.718122613980143	4.819988745361497	33.77330840010008	-0.02112327774707034	-0.0877033315909254	-0.02127801191378981	0.9934123153645431	0.9845370439106857	0.9959118451901906	38	11	67	69	11	105	21
SEMA7A	2.797167058743729	3.127191555866467	8.83182950980291	-0.02396363519539421	-0.08771791689717462	-0.010233156047363662	0.9943897626711995	0.9903825359050754	0.9969515244828931	20	1	14	23	2	28	6
CLPP	3.3442598394527683	3.6938397367908955	14.098640959040187	-0.11391345883088005	-0.08810438254050611	-0.008960446614698126	0.9731034692215451	0.9897702073242037	0.9969515244828931	52	4	19	22	1	35	12
SSBP2	4.900649211369928	4.966191752089308	38.7498688374695	0.04799195765391372	-0.08816265875964265	-0.021246590898865148	0.983989244587278	0.9837877256134221	0.9959118451901906	40	17	47	56	24	102	27
STK32A	3.1329197632436903	3.367885446420151	12.38066938970404	0.19778122106857593	-0.0882515489885316	-0.010807225632658483	0.9559497159537647	0.9905410936878974	0.9969515244828931	15	9	4	20	6	29	9
MAPK14	6.344415587240463	6.3797198224283616	104.54350256530574	-0.023363255526723723	-0.08833989092765092	-0.030154737933280832	0.9888983549291108	0.9778839304387725	0.9922512148662471	134	42	126	157	61	277	74
FICD	2.718525995717148	3.053383124799332	8.287550620035692	-0.04437892167077883	-0.08838815810298421	-0.01041905947374545	0.9885440616814366	0.9903825359050754	0.9969515244828931	21	1	13	17	3	35	3
SCNN1A	6.283014597444969	6.506385463683737	113.38694447339866	0.2093687980322362	-0.0885066105084088	-0.016685592886437006	0.9349452459288708	0.9859940149901499	0.9964395820198222	137	68	79	321	18	368	65
ZNF484	4.301152220076722	4.397845774030163	24.741100723974377	-0.038967529930041905	-0.08855202024364842	-0.020084588603233835	0.9862662076847015	0.985041513392189	0.9959118451901906	43	9	46	36	9	93	11
RP11-275F13.3	0.9239240681627625	1.5799916218372076	2.1357952185609324	0.03759573783539488	-0.08861091813543677	-0.0020855661280542513	0.9937755385037004	0.9937307039123249	NA	2	0	2	8	1	5	2
PHKG2	2.8864389548336193	3.423735243017298	11.254778726622133	0.2669210612015683	-0.0887312352275671	-0.00854163373723601	0.9445326906009518	0.9912525294077252	0.9969515244828931	31	0	10	30	5	41	6
MICU2	5.0420074634885355	5.14091103553019	43.839103678055594	0.13885949759506555	-0.08873478816133637	-0.021969831318689285	0.9521840024008658	0.984502889439679	0.995398434786083	75	30	38	48	18	152	21
GOSR2	3.7788480027571825	4.00594590918496	18.06110959763915	-0.1872048854631471	-0.08898063957910222	-0.013887027159060912	0.9445326906009518	0.9872139788433865	0.9969515244828931	31	3	36	44	4	45	15
MRRF	4.3228578762726855	4.407198250799469	25.215965101693943	-0.05515007509229369	-0.08910684165441798	-0.020979266605018747	0.9835676167176777	0.985041513392189	0.9959118451901906	36	10	30	56	9	72	17
OGN	3.7298367679379356	4.059778546191398	21.40857533049848	0.573872171734969	-0.08919781042820335	-0.014124873385237284	0.8258588153146477	0.9905410936878974	0.9959118451901906	18	13	14	7	21	49	15
SCYL2	5.982178784887645	6.014502544870095	80.67495813576527	-0.02763960811682611	-0.08921223262605425	-0.03111507411471082	0.9877363333774549	0.9778839304387725	0.9922017236411441	120	44	113	112	29	235	52
PSMD9	3.05338545405667	3.2026890724914567	9.979942019878633	-0.1296012343192653	-0.08926272670649618	-0.014117844276094828	0.9619440941832292	0.9886468610770338	0.9969515244828931	20	4	12	19	3	28	7
WDR36	5.23824101751058	5.337180278006541	49.24083942792581	-0.007908463983557674	-0.08939835749579897	-0.022756629914932346	0.9975618352098001	0.9832484684417312	0.9959118451901906	111	11	43	93	27	154	30
ZNF91	6.393815265652245	6.4424824427847645	107.58136429447345	-0.08009313900445786	-0.08943482004957581	-0.03325225118484119	0.965568391386024	0.9778839304387725	0.9897893163594963	192	40	171	207	30	365	59
POR	5.769008427955747	5.8491069322006615	70.87190683441696	-0.1824876084080515	-0.08961944065036136	-0.023324504240489707	0.9249451166747511	0.9817615164285635	0.9948957450747703	155	22	74	158	22	160	59
RP11-314B1.2	0.042726520072204385	1.21494810609525	1.0184603060440394	0.005408897133097881	-0.0897675097490872	-0.0015031094542578428	0.999372125875246	0.9938895281592155	NA	7	0	0	2	0	6	0
RPL5	9.008342557782086	9.100279197323053	697.9810665924172	0.08579110752328808	-0.08981586794804067	-0.02637710784629465	0.9666098737217373	0.9832484684417312	0.99247766872203	959	355	714	548	486	2029	450
TRIM32	3.5316058355754265	3.7278019567026703	14.914031805384663	-0.0021957617488455507	-0.08983013140162242	-0.014079898500648396	0.999372125875246	0.9875731637475732	0.9969515244828931	18	6	21	40	3	44	10
NME1	3.4753363701493263	3.776744594436619	15.45294182592821	0.17818537092325695	-0.08983695121049079	-0.010492117167333214	0.9588904074890542	0.9892436302877298	0.9969515244828931	44	6	5	36	4	47	10
PCBP1-AS1	4.436896598029646	4.585510473814681	28.162756827780814	0.0043202602301561565	-0.08988433020148774	-0.018622033089324957	0.9989186255608524	0.9851072376709474	0.9963487469152031	48	8	75	31	9	102	14
APBB2	6.338541630066142	6.4462747885331115	107.22982929709315	-0.03866599580823863	-0.0899828103365953	-0.02228487725640032	0.9859074616549044	0.9822448863750658	0.9959118451901906	332	27	203	109	30	335	67
USP7	6.997962137742065	7.0151075357484505	161.51051008874404	-0.10568849326243063	-0.09003073399747713	-0.04223470896532634	0.9475052221506838	0.9759629398988832	0.9837579604713913	286	58	273	259	57	452	111
AF131216.6	1.7082098281498341	2.1556374954256072	4.2314533782540815	0.17779442949815133	-0.09005509909101872	-0.006696453093186622	0.9664710232457658	0.9920736740171182	0.9969515244828931	2	3	11	4	1	14	2
LIMA1	7.368462519341752	7.397727222363877	211.92378296520695	-0.04326758278961706	-0.09009640931396425	-0.034628561322292764	0.9818617699286651	0.9775953980137568	0.9886632708300134	362	84	387	205	99	606	141
ARRDC1	4.236672158188483	4.366119209147233	23.829689869392148	-0.09506001649467431	-0.09034050521486528	-0.021614244955869718	0.9689395050495097	0.985041513392189	0.9959118451901906	49	5	40	48	8	79	14
CIAPIN1	3.7173033517904526	3.907364340957068	17.26832069304781	-0.21449056247441134	-0.09048940817957439	-0.014105657160321514	0.9364548080873394	0.9872118740743597	0.9969515244828931	50	8	16	28	3	38	15
GRIPAP1	6.358933816900976	6.433420067692574	106.48124242043168	-0.10672750807829791	-0.09060322489022933	-0.0282524103283447	0.9574815476490243	0.9798236524044077	0.99247766872203	264	21	187	168	38	301	74
DCTD	4.947413708943374	5.010292955727157	39.205924549591174	-0.018530647671644696	-0.09060870398815186	-0.024947805227864318	0.9935933088392498	0.9817786586274811	0.9940449733122109	69	11	64	46	23	124	23
RPL4	9.204461679856442	9.240533550594142	765.3277879434851	-0.02509494530066693	-0.09063398394946934	-0.03443074838369563	0.9877976426324421	0.979355585346581	0.9886632708300134	1602	320	819	762	431	2165	513
WDR13	4.739387881170384	4.973642860885773	36.965580047578726	-0.017712205833712767	-0.09065934475679165	-0.012664412510004393	0.9955632815660991	0.9859940149901499	0.9969515244828931	137	7	73	32	8	112	25
ECM1	4.0733680866742095	4.479084902966732	26.055539510362376	0.28875013352587603	-0.09068426401055109	-0.009460015077701712	0.9278567416011327	0.9892436302877298	0.9969515244828931	108	2	13	28	16	83	16
ROBO4	6.1214165444153545	6.2775328532483154	95.44052970243186	0.042511307926032665	-0.09069167081749854	-0.017840326293610098	0.9861240353017701	0.9840967822792366	0.9964395820198222	318	34	176	65	21	287	62
MORC3	6.162129159178963	6.238242488773891	93.96538082022236	-0.06957659633555756	-0.0908028217527015	-0.025170606698845615	0.9740948886708793	0.9815074009345892	0.9929885782253759	150	21	181	105	57	231	72
TCIRG1	6.36222941922023	6.4841798756175155	109.98185082819248	-0.08296895402706785	-0.09087311113982222	-0.02043017733229455	0.9718868505415602	0.9831758203436772	0.9959118451901906	340	27	193	160	22	303	79
KHSRP	7.191041710930027	7.222104070194112	187.50160075700765	-0.055926669533393134	-0.09098274582727288	-0.034836905120550155	0.9761436566558567	0.9775953980137568	0.9887155598847338	403	89	180	289	69	518	129
PIGHP1	-0.06255427909439648	1.1539627044645637	1.4095166053841264	0.07632029816875088	-0.09108005868036591	0.0013971980700971285	0.9889222234730123	0.9938895281592155	NA	0	0	6	0	1	1	2
EEF1B2P3	2.3774777483618137	2.7172579906809564	7.499243907818254	0.24562824684524054	-0.09116374002099605	-0.011001231904561188	0.9514907414963584	0.9914078181210249	0.9969515244828931	4	5	8	6	6	28	2
NATD1	3.6737251613925075	4.004885944485077	18.51463699386342	0.19313663850713145	-0.09131839269800719	-0.012663304028220386	0.9527022410011577	0.9886798333818017	0.9969515244828931	18	1	35	37	13	59	11
MT-CO2	11.474712954635535	11.831223507338787	4672.978439761759	0.4172473639758158	-0.0914384288684885	-0.013846682953365738	0.8850534544538022	0.9893601659835837	0.9964395820198222	4955	3326	2718	1422	3730	10986	3583
KCNQ1	3.135511348254373	3.416633538418924	11.320718534612567	0.03166411705180434	-0.09150542433705158	-0.011765559312317049	0.9923557800284221	0.9887869108915003	0.9969515244828931	34	3	25	9	3	44	5
RNF216P1	3.8955955227132457	4.1841176640273945	20.699289091122953	0.04740063008411498	-0.09151457472540159	-0.01473321386725918	0.9875670366419629	0.9872118740743597	0.9969515244828931	38	9	28	53	2	84	8
NDUFS1	6.6924449735993985	6.722695098712976	132.74741233891538	-0.005785374471930823	-0.09167647698962861	-0.03389058658301355	0.9975618352098001	0.9775953980137568	0.9888612023158265	199	63	164	164	70	429	75
FAM219B	3.841759285216785	4.062487323630379	19.00252853883455	-0.2821241742959047	-0.09181061078333673	-0.015361877646647737	0.9083475942980541	0.9861991570869432	0.9969515244828931	46	2	35	33	7	42	17
DMXL2	7.413433866110242	7.454684432919705	221.34563972472492	-0.02675811662144247	-0.091958567387475	-0.03199948760967241	0.9877976426324421	0.9778839304387725	0.9898573378061736	312	99	392	204	112	578	159
LINC00612	-0.26318145839144436	1.207272571980682	1.072459254983286	0.48914285576711725	-0.09214353346886246	-0.0016755238229516644	0.9282138956237761	0.9943370384085141	NA	0	0	8	0	0	6	0
R3HCC1L	4.8448844860809235	4.963501458443083	37.98732281501395	0.030104771747323362	-0.09219074273702092	-0.02103333974319888	0.9885895808502531	0.9839175711198095	0.9959118451901906	54	7	67	47	27	113	24
FARSA	4.554055470356684	4.764555561750482	31.816083372323906	0.027219262063450708	-0.09253916814305362	-0.015745354179386165	0.9924302770452558	0.9859940149901499	0.9969515244828931	121	9	27	48	8	120	15
SNX3	6.940830813226674	7.06374567884162	170.12934067873323	0.16029880593998513	-0.09258016086075688	-0.020896612898736597	0.9435779115501081	0.9832484684417312	0.9926375027355276	171	95	112	232	114	442	120
PCDHGB9P	0.7274201418382743	1.4556377947972705	1.58180250641215	-0.0018996046141372034	-0.09275210338549418	-0.001796767816413983	0.9994723128451234	0.9934687457963098	NA	4	0	3	5	0	6	1
DBF4B	2.483423354682571	2.945230272875479	7.556312567542699	-0.046867181969196446	-0.0928007445485809	-0.004968233950823833	0.9886969304574529	0.9911773444933061	0.9983961900924626	33	1	7	13	1	18	7
ELK3	6.386977486258091	6.4337456505068955	108.4428515733624	-0.010531429209845932	-0.0928135633377267	-0.029401729015520475	0.9957021088143593	0.9778839304387725	0.9922512148662471	221	43	96	133	64	294	75
LRPPRC	6.485447400709858	6.537640022549403	115.86548028578643	-0.035258966344980956	-0.09310938291561012	-0.02989847255885848	0.9858475825894627	0.9778839304387725	0.9922512148662471	250	47	92	217	46	328	78
RTN3	6.657653496504734	6.770156441182225	138.88003189839557	0.15366800816811782	-0.09318329291196539	-0.023714001004823373	0.9430035967855309	0.9831758203436772	0.9926375027355276	155	79	133	116	97	358	98
RPL7	8.134792944165598	8.286735355811455	398.3405604308703	0.203593489190346	-0.09336258300251468	-0.022386722934127943	0.9244492112368496	0.9840967822792366	0.9926375027355276	459	229	306	298	302	1128	260
LILRB3	4.742910390848457	4.922002449704007	36.14337394738503	0.04178074789474667	-0.09338713950481595	-0.016902834936355204	0.9875271220949952	0.985041513392189	0.9964395820198222	78	13	98	26	8	115	22
CFDP1	6.578357866256348	6.615207218289709	122.79168830234842	-0.04164545827549426	-0.09354281146459406	-0.033231879866966275	0.9835676167176777	0.9775953980137568	0.9895607952591134	199	37	153	176	77	343	83
NCOA3	7.315209199133509	7.386292677185735	210.46076820767496	-0.058334861096582556	-0.09356742026271256	-0.025962187769014655	0.979387185681169	0.9794950590609763	0.9926375027355276	345	75	448	161	104	483	168
RP11-400F19.18	2.3130526124027315	2.9215239821896746	7.410808792257909	-0.06755223403643386	-0.0937613292447804	-0.0028095470104737433	0.9870761685850692	0.9914078181210249	0.9997975394004849	13	0	22	16	1	14	8
RASSF8-AS1	1.6626059818885672	2.1259532242693076	3.7882933932273883	-0.125453896674058	-0.09384869648068228	-0.006891489521850309	0.9764993346422254	0.9916458427832947	0.9969515244828931	13	2	3	4	1	16	1
SPIDR	6.38003328305684	6.435598927609344	108.27808172185765	-0.023554909813785888	-0.09401154458675058	-0.029913857473194787	0.9888983549291108	0.9778839304387725	0.9922243061869672	214	62	168	108	31	307	72
MTND4P26	0.07764348116741104	1.0835408563286397	1.081597499012112	-0.14202885335924034	-0.09423601648191403	-0.004315975821791554	0.9810489836008306	0.9943280182771755	NA	0	0	3	2	1	5	0
RP5-857K21.6	6.024453062167175	6.842502085776274	149.4239634906508	1.4220169001685883	-0.094286217989008	-0.00620400306989275	0.5827273765746727	0.9914078181210249	0.9969515244828931	69	205	65	17	48	369	104
KIAA1033	6.984448590084683	7.033746694228011	165.09327641776355	-0.0025467522687019294	-0.09436849350630903	-0.03128781615201871	0.9992265999088877	0.9778839304387725	0.9909357141591766	223	57	175	252	110	452	113
TERF2IP	6.277742571830375	6.314116502592962	99.47334155144222	-0.015014438253722567	-0.09443837247533117	-0.032373236917414505	0.9939743039328671	0.9775953980137568	0.9897893163594963	117	43	175	131	47	294	63
PSMD8	6.185862560972438	6.2107573558536	92.09982767309288	-0.06501379868987747	-0.0946905354967818	-0.03644301186286211	0.9719517564815662	0.9759629398988832	0.987503462138331	192	33	131	107	45	276	58
ECT2	4.587898832268199	4.745346044870913	33.09702597736084	0.19821286540476843	-0.09471600967499158	-0.020976495091658973	0.9388199122756306	0.9851707836837661	0.9928884668067358	38	16	27	44	24	131	11
RPL4P6	1.5383874007307685	2.064475718536186	3.4450552777530365	-0.0026433159677920356	-0.0950071398893098	-0.004246009570876764	0.9994344391386442	0.9917390219187648	0.9981997634210793	7	1	5	10	0	9	3
LINC00511	1.1458368421152054	2.0529128148288303	4.585429675161707	0.2892273349881558	-0.09517917249911326	-0.003386356187223974	0.9611919514131998	0.9938719387223957	0.9981997634210793	1	5	0	10	1	4	5
UBA1	7.255600083137171	7.29190612547084	195.4059721500012	-0.12373180349672964	-0.09523899458790244	-0.03711616209898009	0.9403198276246885	0.9761063581079814	0.9871572003858351	460	62	310	318	57	516	142
FUCA1	5.081923530708286	6.080530095756584	87.79872250578046	1.870035803421256	-0.09527871709533464	-0.005861501929243373	0.42454541911527877	0.9917837271309584	0.9969515244828931	13	23	18	28	143	246	53
F2R	5.532727184943356	5.594252919987382	59.540365542736055	-0.02740789490607922	-0.09540178097917751	-0.028504441444713004	0.9884060756936176	0.9778839304387725	0.99247766872203	116	32	83	74	19	215	28
VTRNA1-1	4.482561927083875	5.388950284286787	55.64653913454706	0.8941129689857019	-0.09544932514078498	-0.0054957470229623105	0.7933250408427837	0.9917837271309584	0.9969515244828931	9	69	11	26	28	51	58
ST3GAL1	6.833198462742045	6.858665784172274	144.77012784799575	-0.15689491511778408	-0.09546948384801816	-0.03965116887137684	0.9168014554792299	0.9757093852049057	0.9856448362128853	301	48	196	254	53	352	112
RPUSD4	2.887300397827974	3.07442505522531	9.217567541392441	-0.09456017764530006	-0.09564579438594407	-0.011717762585013022	0.977396861633957	0.9887869108915003	0.9969515244828931	23	3	6	14	5	23	7
PTPRU	4.450344862067335	4.706242485671365	30.201891511095752	-0.06377558505502809	-0.09588531548576384	-0.01358411659000004	0.9835676167176777	0.9859940149901499	0.9969515244828931	91	5	36	75	5	94	20
SCP2	6.085172082862818	6.240993807581781	96.09702849570252	0.2710777621174648	-0.09590469405740994	-0.023265467980688747	0.898926990259712	0.9837877256134221	0.99247766872203	128	73	85	61	51	312	51
PTK2	7.187258594884116	7.235986358924572	187.78368759895648	-0.12121057705454706	-0.09598289676062932	-0.03350407775518693	0.9448325370820142	0.9772928822243775	0.9893462364528278	362	45	370	313	66	486	139
ISG20L2	4.499965174543371	4.617448370722618	29.5569215726982	-0.28869077480862027	-0.09627279977779657	-0.018767175387944635	0.8948263221581891	0.9840967822792366	0.9959118451901906	55	13	28	65	8	57	27
SSBP3-AS1	1.9216716459420604	2.466511114995986	4.9471749415189565	0.11209798902410437	-0.09630036440101203	-0.005269997721017028	0.97993714686698	0.9914078181210249	0.997521876723425	8	1	11	14	0	14	4
TMEM194A	4.004241020037155	4.081555949606412	20.291327707546202	0.0330710526968393	-0.09630867302954642	-0.01787926327529787	0.988301812541611	0.985041513392189	0.9964395820198222	26	12	27	28	8	61	12
HSD17B4	7.69957714004209	7.831176734215709	289.43287881149837	0.16429861136838886	-0.0964492269685755	-0.02392009304425137	0.9375131649988055	0.9831758203436772	0.9926375027355276	361	117	257	243	251	849	182
CCDC148	0.4869392554408242	1.3817148395387726	1.7713064619509094	-0.19565155828835057	-0.09646336362283134	-0.006007254393247706	0.9728474738919393	0.9938895281592155	NA	2	1	5	0	1	8	0
FURIN	6.535750540336851	6.57803406209161	118.58196014832637	-0.11310815039001076	-0.09656497303966016	-0.036579009992739824	0.9501370689530385	0.976136447222054	0.9871572003858351	244	46	189	204	30	330	82
NBN	6.183852640345195	6.225611912314358	93.71421904407909	0.012841736479820213	-0.09658427727991	-0.0314599446285549	0.9953272224539484	0.9775953980137568	0.9898573378061736	156	42	86	135	52	292	55
LPHN1	4.422705391152753	4.559794461888489	27.484187109811064	-0.12350529104350141	-0.09676053758237034	-0.021629558053584096	0.9584270603735295	0.9835728633928821	0.9959118451901906	82	7	37	47	7	84	18
EEF1B2	7.506658701522155	7.588282186662985	243.96950543078572	0.07530593888298598	-0.09677176865195625	-0.026857188125639232	0.9719517564815662	0.9794950590609763	0.9922512148662471	429	119	218	201	162	682	162
SLC44A3	1.97339047422677	2.315320242736041	4.677775037519291	-0.0257799527562678	-0.0968402676855947	-0.007784372658413765	0.99477627477211406	0.9912525294077252	0.9969515244828931	7	1	4	11	3	17	2
AC010970.2	5.451203848802163	6.2555871548183966	100.20140670107988	0.5459464793345221	-0.09687545353770777	-0.005296296289164509	0.8813382159047483	0.9914078181210249	0.9969515244828931	23	132	31	65	31	86	108
DGAT1	3.5229594068205548	3.7462979488673067	15.177155150970616	-0.5267694889975976	-0.09689218278384037	-0.011549958964734822	0.818505045693641	0.9870626326109166	0.9969515244828931	45	5	26	17	3	24	16
PTRF	8.500070433836935	8.577609151369371	478.43799611352154	-0.03994327133664641	-0.09691379797305495	-0.02679138658632289	0.9844740472948661	0.9794389166362921	0.9926375027355276	1395	165	830	577	103	1320	333
MGAT1	7.346601381891594	7.365822579715783	208.0800946732753	-0.04992065519683497	-0.09737353297733368	-0.03975370702496766	0.9771112923957105	0.9748137687645452	0.9856097304780399	330	106	263	262	94	579	140
KIF3B	6.051143706394812	6.0910905365919374	85.05739849164485	-0.09424632809783595	-0.09759690178127337	-0.032116439819639325	0.9588871884021603	0.9771362673697082	0.9897893163594963	155	26	108	109	52	210	64
UBTD2	4.400007050724471	4.464795203664003	26.768480041649145	0.014846834672006865	-0.09765718989818191	-0.021403693795529647	0.9955632815660991	0.9832484684417312	0.9959118451901906	34	11	45	30	15	77	17
DHRS13	1.3439155769735358	2.2236419142144364	4.124858651661922	0.696260108889683	-0.0977110477729664	-0.0028147966603816158	0.8557626158160649	0.9931972992942586	0.999361024589429	2	0	20	1	2	12	3
MRPL20	4.387594818386336	4.450320536254146	26.00046745223088	-0.05945850896141781	-0.09779788208529745	-0.024164070753721973	0.9810489836008306	0.9817786586274811	0.9940449733122109	57	10	31	38	11	83	15
TTF1	3.8871587820317006	4.030210529598363	18.509101548453234	-0.13062339084282001	-0.09802860506053762	-0.021142460727336082	0.9577990296115474	0.985041513392189	0.9959118451901906	46	4	34	28	6	57	12
C10orf12	5.08423818310602	5.171630356169016	43.49293252527153	-0.10570110478648564	-0.09805072523700802	-0.02752349937967372	0.9598595950677847	0.9801140283315166	0.99247766872203	70	16	85	81	10	127	29
EIF3B	6.744724993010196	6.825366482615024	141.23185805959636	-0.17648675261397734	-0.09818469041853894	-0.024839028070914322	0.927046338619924	0.9778839304387725	0.9935935744222714	340	41	132	302	49	296	121
TRAPPC10	5.367118127296936	5.548318281718307	56.23091944989575	-0.10329436837468024	-0.09828056974852505	-0.018235690459390632	0.9672501363752284	0.9832484684417312	0.9964395820198222	144	13	123	95	8	163	39
RBM44	0.7772851808254495	1.5517815614127484	1.745352631051064	0.07952788452973411	-0.09837895646912226	-0.0018641024076919857	0.9848605153391016	0.9931972992942586	NA	8	0	4	2	0	7	1
C7orf26	3.0304723593462053	3.257578391359805	10.353180375849897	-0.04409802163228633	-0.09842498162836895	-0.012678811850884535	0.9877976426324421	0.9875731637475732	0.9969515244828931	32	5	9	15	2	30	7
ABHD16A	1.617921353180987	2.187723160969827	3.7194494877948276	0.11004778345380543	-0.0985953128002622	-0.005335049736522683	0.9804602447341663	0.9914078181210249	0.9971206659547955	8	0	12	5	1	14	2
RP11-1046B16.3	0.0241584076271971	1.0842005436711792	1.1142980968145524	-0.06596180230297032	-0.09866216605019286	-0.00452426216657222	0.9891277748149891	0.9938979576074572	NA	0	1	1	4	0	5	0
MTR	6.932961372364486	6.94726553387498	154.30516472956813	-0.1264647343292887	-0.09873447431948307	-0.045560411241049766	0.9331661338768986	0.9730598131047888	0.9815666464666684	295	61	222	247	55	406	111
RET	0.23472000596039885	1.171748032103395	1.2272880404520603	-0.42864207166697393	-0.09878945808144848	0.0024587193743084244	0.9262144757456512	0.9931972992942586	NA	1	0	5	2	0	1	2
BICD1	5.379265762618908	5.47292638873364	54.335004545750415	-0.17122787956483798	-0.09888709743568452	-0.026391590273443892	0.9331661338768986	0.9800017505109172	0.99247766872203	119	25	81	90	10	130	43
USO1	7.343804478526989	7.382569418967656	211.06733813971474	0.006488811729789758	-0.09890379320449816	-0.03495724225614197	0.9974120543637702	0.9759629398988832	0.9872884001715084	292	112	251	237	113	620	133
ZNF835	0.46114322034913546	1.2990878019690555	1.4033392667962377	-0.22713695194936476	-0.09911550764828367	0.0015481469191683632	0.9601362480505924	0.9931972992942586	NA	4	0	1	5	0	2	2
PARP10	4.879407019913157	5.204156074133018	43.28133020876957	0.01443627938460032	-0.09919498028275565	-0.01094525601014688	0.9964350300660917	0.9859940149901499	0.9969515244828931	177	5	51	81	7	145	26
ZBBX	1.0835592327273584	2.6824797969171614	6.555536197222133	-0.4137772509728393	-0.09924987037212732	0.0032658497383859005	0.9574815476490243	0.9938719387223957	0.9981997634210793	0	2	34	3	0	1	10
MSRB2	3.384660361202712	3.5450298014499757	13.427421807591786	0.009170627949514827	-0.09926338865585928	-0.014044479499407785	0.9975618352098001	0.9861991570869432	0.9969515244828931	35	4	11	13	9	37	9
NPLOC4	6.394694287135984	6.438684398955472	107.49924212187031	-0.09869887552779659	-0.0993162711208837	-0.03710217111795515	0.9574815476490243	0.9757990302268528	0.9862356134155658	229	44	165	178	27	320	69
CTD-2095E4.3	0.3902921496830767	1.2516512835394296	1.2326609591647324	0.09641946772861129	-0.0994702365663867	-6.753413939557618e-4	0.9835676167176777	0.9933999016599323	NA	2	0	1	6	0	4	1
YBX1P1	1.6911362223360993	2.2812048269012006	4.3075319461066	0.04598288440534866	-0.09949079627899297	-0.007252314961859485	0.9923557800284221	0.9914078181210249	0.9969515244828931	14	2	9	1	1	19	1
SPRYD3	5.566653225287538	5.704324141593533	63.03539294300384	-0.1192394949497667	-0.09951008950039616	-0.0216970296725242	0.9580507253808119	0.981740636261243	0.9959118451901906	178	13	129	91	14	180	44
LMLN	3.482443907503155	3.789493177663953	16.15897988534803	0.17273305229997754	-0.09957024544390666	-0.014198627426943666	0.9574815476490243	0.9875731637475732	0.9969515244828931	24	13	19	28	1	51	9
GANAB	7.440696585709565	7.482882211051973	226.01883413060835	-0.0036176232057867834	-0.09964043207904387	-0.034569858808590564	0.9986348681040995	0.9759629398988832	0.987503462138331	378	119	191	323	110	647	147
COL3A1	10.517354496894711	11.04141764164225	2666.8719319799443	0.6490148366922547	-0.09975113526761482	-0.0108427914427653	0.8827074831235568	0.9897968177304795	0.9969515244828931	7050	874	159	3606	1951	8856	1467
ZNF676	0.6342663280411752	1.445055280437383	2.0175002548099505	-0.6641371076502721	-0.09980580769230635	7.271614243673876e-4	0.8836824574871572	0.9931972992942586	NA	1	1	3	6	0	1	3
SLC2A11	4.150930951518342	4.413980798307421	26.591402434425785	0.26866562930388854	-0.09981243589215477	-0.014011955105682053	0.9287589043454286	0.9867529674678259	0.9964395820198222	14	22	18	54	8	57	21
INTS1	5.797153213916166	5.9815451878374	76.99505037036216	-0.04489647786493596	-0.09988096530128301	-0.016307217489305352	0.9859074616549044	0.9832484684417312	0.9969515244828931	291	22	77	125	13	205	57
MRPS6	5.183134694816289	5.329470325035261	50.000101418446604	0.23313416387533037	-0.10004722761025722	-0.022233008734642876	0.923935930603725	0.9832793731548807	0.9926375027355276	42	25	101	37	29	173	24
INPP4B	5.511912247483178	5.643729083034343	60.89845173406093	-0.12899020570872194	-0.10008746872340198	-0.02048235723298214	0.9570429140396426	0.9817615164285635	0.9959118451901906	131	19	157	64	13	149	48
NEK6	6.604111304272272	6.637055630727056	124.43594638824318	-0.049001045371771385	-0.10021339348578377	-0.037326902443357	0.9804602447341663	0.9748137687645452	0.9864108738556875	254	62	131	189	44	388	74
UBN2	6.433149418729677	6.453745165145424	109.3784184341694	-0.08979104149192733	-0.10026543558583113	-0.04010971467107798	0.9580507253808119	0.9735614806662234	0.9843443917074193	165	41	192	149	49	301	75
RILPL2	5.40815748129779	5.510562303848134	56.98322812150438	-0.031397559012053974	-0.10031443000354649	-0.021358516696357473	0.9886864213910014	0.9817615164285635	0.9958036314898314	63	29	116	44	27	121	47
GLTSCR1L	5.239716108299296	5.369747064309571	50.115811442159334	0.012742305139046287	-0.10040173067999791	-0.022906839570673604	0.9958574178930648	0.9817615164285635	0.9935935744222714	75	13	131	51	22	186	23
FAM207A	2.5725504238541603	3.111458994523656	8.595511568584184	0.16094432035603895	-0.10043317153821267	-0.007779381408100529	0.96835644145817	0.9899755365888564	0.9969515244828931	28	2	12	20	0	27	6
MEX3D	2.0888804488232053	2.802583801587503	6.511071097549703	0.4861377603571843	-0.10043669172506471	-0.005045096125573443	0.903767611528078	0.9913015922829794	0.997521876723425	28	1	1	17	1	26	3
TBX5-AS1	2.792363117380443	3.0961458432093623	8.977208506418565	0.07890450583096245	-0.10055404568858804	-0.010608862524898389	0.9835676167176777	0.9887869108915003	0.9969515244828931	31	4	5	14	2	30	5
OMG	3.8862321815912795	4.297779311455058	25.534643283406517	0.8435628562670147	-0.10060399915699209	-0.01617730115195721	0.7378500535706581	0.9897968177304795	0.9926375027355276	9	21	19	10	21	64	16
LOXL4	2.049827486958944	2.3628420832124224	4.889552586767862	-0.044308179863177775	-0.1006259704881746	-0.008338415016420598	0.9888983549291108	0.9905410936878974	0.9969515244828931	6	2	12	5	2	18	2
RP11-95I16.4	0.0776434811674111	1.084714052868471	1.115794754450275	-0.14235071583913156	-0.10064975028438493	-0.004625763428798399	0.9810489836008306	0.9938895281592155	NA	0	1	2	3	0	5	0
STK4	7.618128385814548	7.709548341921457	263.66773218778843	0.05435875934962236	-0.10079818263750948	-0.027087904466247165	0.9815830393826939	0.9778839304387725	0.99247766872203	291	93	608	218	147	767	170
TRIM14	5.193189576669298	5.300564569872512	48.202187922283365	0.04907384183389863	-0.10094950785948441	-0.023411782743960708	0.9841772371155333	0.981740636261243	0.9928226035501762	50	22	58	120	15	153	28
ENOX2	3.3610304826560324	3.499115268743855	12.54097829749006	-0.2325712159011882	-0.1010011007606571	-0.01847888315428656	0.9242605611409784	0.9859940149901499	0.9959118451901906	31	4	16	21	4	31	10
ABCF1	6.9808989658675955	7.0087207801358264	161.1320223347096	-0.07478838761189364	-0.10128775994580243	-0.04044971421426101	0.9640433671678762	0.973926687813735	0.9842383021285069	276	45	229	249	89	471	104
ARHGEF40	5.464459229647767	5.67067646247444	61.09722759397407	-0.060084414767722014	-0.10160027272204955	-0.017403596636098126	0.9835676167176777	0.9832484684417312	0.9964395820198222	183	10	134	91	11	203	36
TINF2	5.144720164046378	5.197391669668154	44.71002808555741	-0.12107142226815025	-0.10169955864188059	-0.03183520469739477	0.9521890717186443	0.9776596695593642	0.9895320534075408	102	20	66	58	13	123	31
SLC8B1	5.348830767846453	5.498562844069834	55.488062225842924	-0.11376150822659127	-0.10170055215970858	-0.020936399465553646	0.9612483780174238	0.9817786586274811	0.9959118451901906	113	30	73	103	7	131	44
GLIPR1	4.8561049811364025	5.016208686333936	39.95002061795307	0.20507979703948917	-0.10173212708946179	-0.01911487440507433	0.9388199122756306	0.9839175711198095	0.9959118451901906	27	23	94	37	15	112	26
HEIH	3.6642253085285565	3.868098478212612	17.195578575095887	0.12432776964640462	-0.10184439207333446	-0.014897040047835734	0.965568391386024	0.9861015732241935	0.9966138077912119	20	3	35	15	14	49	11
PDCD6	4.877087548316565	5.074148401128571	40.43148035145533	0.019828043860138464	-0.10188554078656319	-0.01765413265148376	0.9943897626711995	0.9837877256134221	0.9964395820198222	86	17	33	109	6	122	26
HERPUD1	6.552714889231797	6.60624612082744	122.28360129568414	0.018418596907335112	-0.10191924196835221	-0.03186614105070134	0.9928643652197147	0.9765201548860384	0.9890621820322134	127	45	186	175	75	372	74
BBS1	1.9741206762007129	2.5461356597729017	5.27040040691833	0.16658586736461808	-0.10209191335136959	-0.007423762828103424	0.9685296517441403	0.9912525294077252	0.9969515244828931	6	0	13	14	2	22	2
DNM1L	5.8132896132274725	5.847404204476389	70.86951632313672	-0.11026759908790817	-0.10213783562642353	-0.03834575425460942	0.9519969691631056	0.9748137687645452	0.9859649335727403	143	23	90	130	28	208	46
FBXO22	5.052927305390542	5.20297416395209	44.59144356597776	0.020645154525477803	-0.10219208434681659	-0.019462913006720706	0.9938022351318729	0.9831758203436772	0.9959118451901906	60	16	41	135	12	128	30
FOXRED2	3.054712250445366	3.468720885155976	12.156948038820804	0.362143455811622	-0.10242595946220454	-0.010392720677242867	0.9245464510248239	0.9892436302877298	0.9969515244828931	39	4	2	24	5	43	6
SEC31A	7.889458310288123	7.899759556365222	299.88414455609484	-0.096725917401009	-0.1024469712032106	-0.051599804662477364	0.9485406183206854	0.97120592674907	0.9802841471723875	565	118	401	493	116	934	180
PIP4K2A	6.63725810550815	6.753071865681838	136.024293806725	0.13576624308562737	-0.10250598545147607	-0.025380683052287346	0.9547362781564765	0.9800017505109172	0.99247766872203	116	82	278	116	56	412	82
ZMYND10	0.7464754868779462	2.1725298515077758	3.7982664665633137	0.8697786058780189	-0.10250739521492751	0.0029156064768856367	0.8510225612593886	0.9938719387223957	0.9983961900924626	2	0	24	0	0	5	5
SMG1	8.101791570707462	8.220954022557219	371.62556610696623	-0.027173309600836044	-0.10251746342485224	-0.0229359286230226	0.9889699315402675	0.9800017505109172	0.9958036314898314	923	56	735	688	103	1054	253
RNF41	5.018727957269041	5.0812812500835305	41.03165468925165	-0.04917530340244386	-0.10254557889194722	-0.028675495099064932	0.9835676167176777	0.9778839304387725	0.9923725541067882	75	13	45	81	19	134	23
ZDHHC3	6.008601292287069	6.053987209800601	83.18856953254658	0.008347254533203098	-0.10269190540091298	-0.032237722700797854	0.9966058746112012	0.9759629398988832	0.9893462364528278	134	50	109	92	32	256	49
GPAT2	0.5098627800398593	1.505661208811154	1.556186591171405	-0.2620863746935314	-0.10281564615408136	-0.0029187984305505247	0.9574815476490243	0.9937307039123249	NA	7	0	5	1	0	9	0
SIVA1	2.841195993156909	3.5286436798567786	11.93739199530526	0.25357685794083756	-0.10287282017352309	-0.009004351771277378	0.95545034078624	0.9899755365888564	0.9969515244828931	16	3	30	34	0	56	3
TARDBP	6.843388435618473	6.862933812169012	145.16331460724058	-0.13515043432373594	-0.10288810068738961	-0.04576138748864983	0.9293676929501425	0.9716788661764281	0.9815666464666684	267	47	249	226	56	384	104
ZNF415	2.117294651236401	2.4668398883810894	5.064400113442235	-0.12241002359581418	-0.10289292249809977	-0.00838881517129448	0.9726408916253563	0.9897968177304795	0.9969515244828931	15	1	10	7	1	14	4
RP11-16E23.4	2.6510978018717926	2.9091492159292804	8.16181902865	-0.3278205680893976	-0.10294473896028321	-0.010319301101659795	0.912594905636502	0.9892436302877298	0.9969515244828931	15	1	13	9	6	14	8
SETD5	7.8511274969506655	7.952477006116358	308.5801561674727	-0.04744067255839514	-0.10296325293648531	-0.025165503883692975	0.9835676167176777	0.9778839304387725	0.9927805517115467	683	56	730	466	89	861	213
SLC46A2	1.3981896404689609	1.8543331785038395	3.230535791299628	-0.11651213316618306	-0.1029683547264925	-0.004573417128972775	0.9810489836008306	0.9914078181210249	0.997521876723425	9	2	4	1	1	6	3
OBSL1	4.621483228081539	4.801845220610684	32.60166862699434	-0.06325181236595491	-0.10300667793751303	-0.019839840497212536	0.9821836317238455	0.9832484684417312	0.9959118451901906	112	8	47	45	8	124	15
AARS	6.938055646607487	7.08989827768658	169.4182263101849	0.00834205217464176	-0.10301138844294486	-0.020315111570650125	0.9975618352098001	0.981740636261243	0.9959118451901906	492	23	147	309	88	450	122
CWC22	5.567299175113201	5.618766008662279	60.15541242300501	-0.0801523190805291	-0.10330926226573314	-0.03281540315873698	0.9684644432810455	0.9759629398988832	0.9895320534075408	137	22	74	92	24	216	29
ATP2C1	6.726581027199407	6.7670135797811035	137.12908820117448	-0.05719276809932605	-0.10330950203235065	-0.033588632134332844	0.9766728664235872	0.9749785801268303	0.9886632708300134	187	54	144	221	81	338	102
SOX4	6.531185076137192	6.69462775117528	130.07104738603888	0.1276095468595205	-0.10341450233580206	-0.023554021745611074	0.9574815476490243	0.9817786586274811	0.99247766872203	227	28	111	145	118	467	61
CTB-181H17.1	2.9694170108691798	3.3645730543888757	10.558274751439182	0.05309231537092987	-0.10347899843161149	-0.011211373969456977	0.9874825193406174	0.9875731637475732	0.9969515244828931	24	2	17	30	1	41	5
KIF24	2.5136049073455635	2.715807038678821	7.454908349014812	-0.08611339828712945	-0.10370467725302737	-0.009445901824948205	0.9825037090491728	0.9897968177304795	0.9969515244828931	11	5	9	4	4	15	6
SLC12A8	1.6995226222637254	2.4308643922217907	5.692974786919311	0.5679392675142888	-0.10373044207003584	-0.009176400203191475	0.8912707653541375	0.9917837271309584	0.996804828094663	8	0	1	8	8	20	2
MARS2	1.9693688970390344	2.314522403747013	4.81418730822557	0.022107274795528122	-0.10375799244804675	-0.007819728320044333	0.9955632815660991	0.9905410936878974	0.9969515244828931	7	3	3	12	1	14	3
SNW1	6.456876357948864	6.4720709096048745	110.66364861098867	-0.0877384470407053	-0.10378598936734917	-0.044022829717400125	0.9575005607550825	0.971044257999344	0.9822357522311711	188	42	176	154	49	332	69
DDX11	3.742052586007809	4.346989403266962	22.86506276104192	0.09166269356288434	-0.10378854857280738	-0.0067559472601804995	0.9835676167176777	0.9875731637475732	0.997521876723425	75	0	44	44	5	62	18
MICB	3.72380839350292	3.9753048326297233	18.668786514244243	-0.3158024035664585	-0.10382198940378527	-0.01046698390922373	0.912594905636502	0.9861991570869432	0.9969515244828931	16	10	19	51	4	28	19
TRIM5	5.533441041189576	5.592615624021475	58.97070907853105	-0.10593561993077986	-0.1039927279198254	-0.03354085671475724	0.9574815476490243	0.97683740226314	0.9886632708300134	97	22	98	117	16	175	38
CDKN2AIP	3.8583666811944353	4.048684509195801	19.76972750824547	0.1602825107132562	-0.1040382695164237	-0.015201665010983795	0.9588871884021603	0.9859940149901499	0.9964395820198222	11	6	25	43	13	51	14
EXOC6B	5.712867812331102	5.761132681515058	66.86416122012673	-0.18767719841962327	-0.10404316581347088	-0.03439192701892265	0.9118537260750229	0.9757990302268528	0.9872884001715084	142	17	98	97	33	157	53
DNA2	1.4452335869336697	2.5219295807669275	4.673598638590586	0.49547452065685677	-0.10408815030422122	-0.003203245283238653	0.9136847831157838	0.9917837271309584	0.999361024589429	28	0	2	10	0	24	1
CCHCR1	3.4578834846193462	3.6786790320634752	14.340879660333352	0.04241257276823279	-0.10424641965398371	-0.014166773693792033	0.988301812541611	0.9859940149901499	0.9969515244828931	46	4	24	8	6	44	9
MYH10	8.543962988540944	8.7279437704647	529.4221030383898	0.0928742905375475	-0.10427786561067982	-0.019077690967523635	0.971889978267385	0.9832484684417312	0.9959118451901906	1189	142	1618	449	95	1697	312
TMEM180	3.168716933550387	3.434996970794549	12.961228326157846	0.2246610981272993	-0.10435062990050299	-0.013130765794813898	0.9415949627307987	0.9882994920624134	0.9964395820198222	12	13	12	18	2	35	8
CYSLTR2	0.4093474947227487	1.3592126491669583	2.1870198204648337	0.41655386071013945	-0.10454907322361932	-0.0032421516984815525	0.9445326906009518	0.9938719387223957	NA	0	2	5	0	1	3	2
BEND6	0.9600132999850287	1.8191106588818924	2.5077448144683943	0.15656673140252061	-0.10455392085772713	0.0011427757120514134	0.9740948886708793	0.9917837271309584	0.9999505444996434	15	0	2	3	0	5	3
CCDC6	6.691058568269845	6.7834001453825685	139.36820959297472	0.10877380127146193	-0.10456785481857428	-0.02882787136901222	0.9588904074890542	0.9778839304387725	0.9897893163594963	213	89	97	168	71	447	77
RPS6KA3	6.938717146863153	6.978026296878055	157.9847207388313	-0.03898951871410097	-0.10457657427233458	-0.036928874202729146	0.9835676167176777	0.9745437033357646	0.9862356134155658	222	72	318	178	60	483	96
TMEM189	4.804627397579472	4.975923869705494	37.19272506154572	-0.12258462198926633	-0.10482223390298279	-0.019699925514294035	0.9590928549759171	0.982123303624388	0.9959118451901906	96	7	45	92	9	107	26
FAM20A	5.6309062376273715	5.859869576279954	71.43422178011913	0.06989490171641555	-0.10488260682806834	-0.01819948226942985	0.9818617699286651	0.9832484684417312	0.9959118451901906	203	41	78	107	6	215	45
USP21	2.8677557827478353	3.308554952628606	10.005892820532047	0.06606679424950405	-0.10492127096614301	-0.009749016394067384	0.9847872606327888	0.9879077886288335	0.9969515244828931	29	1	25	17	1	35	6
FILIP1	5.625400241043072	5.776416779716517	67.56124083557238	0.09484538350370851	-0.10496942223023703	-0.02066936317628825	0.9731034692215451	0.9817615164285635	0.9959118451901906	154	19	145	32	35	196	44
TMCO6	2.1291244840567165	2.5437285790692954	5.6601169495057295	0.09797411324754782	-0.10501094753717077	-0.0072464089775376465	0.9818617699286651	0.9904387652262443	0.9969515244828931	20	1	2	9	3	16	4
RN7SL674P	4.50965518987706	4.898689283302389	38.51135578849183	0.2822875980229478	-0.10508102307280752	-0.013377775886188655	0.9331661338768986	0.9875731637475732	0.9964395820198222	15	39	20	52	14	56	36
SP100	7.464721583008762	7.487433211437095	225.19496164561474	-0.07677351344865761	-0.10509223155574303	-0.04415913374323096	0.9615165774822921	0.9716788661764281	0.9820908714263946	346	82	382	297	110	748	123
SMEK2	6.7067121003026005	6.734868485655661	134.11292435540835	-0.04819738609383212	-0.10517684331075842	-0.03718045418309289	0.9804607723661324	0.9733578959384879	0.9861115346819506	184	58	173	175	76	353	94
RYR2	5.115841712013453	5.702213446585224	61.89771318483064	0.15648779263211035	-0.10518345335422867	-0.00479331915919256	0.9666796962224559	0.9875731637475732	0.999361024589429	286	4	135	59	4	164	48
PTGES	2.3984775714815183	2.780583488050244	7.809703950367314	0.3378644572444455	-0.10536318685239053	-0.009609762818528716	0.9345121713280988	0.9905410936878974	0.9969515244828931	10	4	1	13	6	20	5
SEPP1	6.656896629340099	6.845172893194728	142.9950249857245	0.15136177373584148	-0.10545007163916277	-0.019814508965259707	0.9569145715581564	0.9829598309554003	0.9959118451901906	525	40	72	154	73	479	78
FAM134A	5.372056574390651	5.410411217075064	52.42423109987875	-0.04060701004364712	-0.10548905023128773	-0.032112702171180646	0.9844433033777996	0.9757990302268528	0.9897893163594963	97	21	53	84	26	158	32
RP11-30L15.4	0.7843470893689498	1.712908084139825	2.4753827266356843	-0.22370701494501838	-0.10557814785980846	-0.006564299708115435	0.9668264761755856	0.9936990873208211	NA	2	2	1	9	0	12	0
KCTD3	5.684589616434347	5.716705618272787	65.51188962438493	-0.05947312063595225	-0.1056730930427511	-0.033383670085099085	0.9766603537579744	0.9748137687645452	0.9886632708300134	95	29	104	74	33	172	46
BRSK1	0.6996934201073739	1.4004038168820359	1.7818185541696583	-0.1503600133243969	-0.10587011220275502	-0.001281548292581697	0.9752523665649429	0.9917837271309584	NA	7	1	1	2	0	3	2
CWC25	5.226719627749915	5.356734741871556	49.202997601013045	-0.13363554811335834	-0.10590790460118078	-0.024469487823513176	0.9536083844073933	0.9791112281075908	0.9926375027355276	103	9	115	79	14	141	34
MRPS35	4.847266621982313	4.932562880527761	38.01459299563631	0.12614866665853908	-0.10594907643371544	-0.023771342657792145	0.9574815476490243	0.9811049872114593	0.9926375027355276	53	25	31	49	18	114	22
FBN1	8.23956548751779	8.369187172549726	416.8455520907007	0.09936483841808337	-0.10602636049813781	-0.024416135550135148	0.966458059452855	0.9800017505109172	0.99257859669757	1252	145	292	322	255	1251	259
PRRC2C	9.86739285007373	9.875710495337831	1186.9799860297546	-0.10140596031912257	-0.10607794303189473	-0.052041681633944285	0.9412300325277956	0.9746170835221862	0.9802841471723875	1904	463	2003	1555	529	3163	833
TXNDC16	3.6561291339932445	3.826029804243766	16.31158405202899	0.09701033151770026	-0.10629178116624853	-0.016474113973534318	0.9744447965208622	0.9851072376709474	0.9964395820198222	15	5	41	20	8	53	9
RPL36A	4.887199973922727	4.9856894794190705	38.69330400848818	-0.012025880348936717	-0.10630125621220034	-0.024992837818487875	0.9957021088143593	0.9797425095181341	0.9926375027355276	70	8	46	54	28	111	25
ELAC2	5.012601794257171	5.261254323741107	45.28350137678257	-0.061206675191480056	-0.10637841994502133	-0.016624525073009305	0.9835676167176777	0.9832484684417312	0.9964395820198222	142	5	73	92	10	158	25
RP11-295D4.3	3.1249413345310186	3.393096954758898	11.577624865690451	-0.3785209474031213	-0.10639240320211243	-0.010041725681412646	0.8957378207291091	0.9872118740743597	0.9969515244828931	11	3	29	23	3	19	12
PDE4DIP	6.502708676236651	6.559353420045904	117.27255903504863	-0.04975826464427137	-0.10639706327178766	-0.03319446594024064	0.9815830393826939	0.9749785801268303	0.9886632708300134	317	35	162	113	57	350	74
CNOT6	5.416259732300597	5.46732907696821	53.94775708294746	-0.14586589719879053	-0.10645861544749398	-0.03664073413833962	0.9371426088945211	0.975732987037379	0.9861115346819506	107	20	86	95	15	151	37
EIF4G1	8.879639643385469	8.925011420698443	609.39666058426894	-0.07813764089888418	-0.10659279968270052	-0.036700614492953164	0.962806071991548	0.975732987037379	0.9864326074780342	1701	180	787	1009	184	1730	408
KMT2E-AS1	1.397712282313334	1.8258472702373105	2.9546491531285612	-0.15807087269141348	-0.10682779081666943	-0.006489647913422102	0.969260253116905	0.9913015922829794	0.9969515244828931	7	1	2	4	2	11	1
ZNF84	5.115361548688761	5.223950474916697	45.068956563239226	-0.2942198247840217	-0.10688725976394936	-0.02553709991696173	0.8748710837276882	0.9778839304387725	0.9924798340882572	94	9	88	78	15	97	39
WLS	5.036692826692637	5.142997669439371	42.455151227847054	-0.06149157872179545	-0.10689721053091769	-0.02600013652265804	0.9810489836008306	0.9778839304387725	0.99247766872203	130	16	56	53	11	144	23
SCARNA2	6.845833518779197	6.8611461949061034	145.1146387195554	-0.1052461608842291	-0.10703560843664398	-0.04820725620493815	0.9478292395623403	0.9690125501836643	0.9802841471723875	281	54	190	246	57	430	92
MLLT4	8.001323601047398	8.101273234994613	342.3061379068362	-0.038566630200817235	-0.10715577267684044	-0.026739866504640754	0.9852480361562456	0.9778839304387725	0.99247766872203	896	57	717	459	117	1010	222
CNNM4	3.8731590758166448	4.195262951777079	20.58225896803169	-0.0673889975314428	-0.10727706352123183	-0.012520808488098027	0.9835676167176777	0.9858202351086794	0.9969515244828931	48	4	29	60	2	59	15
GPR146	0.5649196384454264	1.467837645908703	1.5582645508068385	0.23372546785966528	-0.10757693112866278	-0.0010124877278799513	0.9580507253808119	0.9921289279756514	NA	10	0	2	1	0	6	1
H2AFJ	4.822475812320947	4.862459023157406	35.762666215308975	-0.038391896119348554	-0.10758195129050625	-0.027708836812186763	0.9850786807745702	0.9775953980137568	0.99247766872203	50	17	49	46	18	97	24
TAF10	5.372550978676715	5.431639068637352	53.398491942212814	0.004300641667630404	-0.1076077928179472	-0.029243965883516125	0.9986348681040995	0.9771362673697082	0.9912102296602446	63	28	100	65	20	158	33
RP11-706O15.1	1.5864484956711224	2.38476569333618	4.441508172856489	-0.6472856157673809	-0.10762678044965791	-0.007907043518042776	0.8822695653545949	0.9914078181210249	0.9969515244828931	7	0	12	9	2	24	0
C6orf62	7.2387129538131845	7.278755055175268	196.07535710051675	-0.01031419165497441	-0.10771611115076236	-0.03721898425381437	0.9955632815660991	0.973408856917045	0.9859649335727403	278	110	194	298	87	579	122
LINC00632	0.20522702346505226	1.2062868770926312	1.2221699184957044	-0.17027760610898166	-0.10775008869859092	-0.004076524631323877	0.9758553506429882	0.9938719387223957	NA	5	0	2	0	1	6	0
PROSER3	3.800906506843136	4.26623560666192	21.275053396049497	0.06257907455410142	-0.10785267911723742	-0.009763250555285069	0.9850786807745702	0.9861991570869432	0.9969515244828931	75	1	44	37	3	76	12
SENP2	5.187582585108609	5.280457926232752	46.67625894486912	-0.12063107224060385	-0.10785326090216528	-0.0304723164088773	0.95545034078624	0.9775953980137568	0.9897893163594963	99	13	91	81	12	153	27
AC240274.1	2.728110669453549	3.2861867661886714	10.037766390804643	0.14330602694696376	-0.10800242461633017	-0.004015631923382086	0.9722837625871719	0.9897601749705311	0.999361024589429	50	1	17	4	2	24	9
TMEM230	5.564483071205744	5.624880400184105	61.70745900239978	0.05679863286873007	-0.10824224062052884	-0.029380391368186914	0.9805116168461376	0.9770451685595475	0.9906067439450601	88	37	56	89	28	188	36
PHIP	7.81189983517378	7.855368933000668	290.4709517024922	-0.07003494992273508	-0.10834540486931862	-0.03794644539474894	0.969260253116905	0.9735212984098696	0.9859649335727403	433	73	592	411	144	824	193
KLF12	3.9485338673675785	4.189670920919383	20.80805508038436	-0.015093641220535716	-0.10849453742279032	-0.015480313426707778	0.9957021088143593	0.985041513392189	0.9966138077912119	37	3	64	22	7	62	14
PCMTD1	6.568642408721887	6.6711411183727245	127.68036347368675	0.06316496725148392	-0.10859864885095703	-0.02699112014479337	0.9799588212966118	0.9776596695593642	0.9922512148662471	108	35	254	172	83	373	81
ZNF555	3.0045077254143058	3.29082875191346	10.314937462723995	-0.01488758699502796	-0.10876645586516141	-0.012170188565481186	0.9964350300660917	0.9861991570869432	0.9969515244828931	26	2	28	8	3	31	7
ELF2	5.930754488345853	6.002582391989462	79.16926350345894	-0.05548304080561837	-0.10898141516963525	-0.03039253249355924	0.9810489836008306	0.9757990302268528	0.9897893163594963	106	22	189	100	35	224	53
TMEM220	2.0294096937877484	2.3707924299743204	4.907770274223992	-0.09586495411595818	-0.10918988859492731	-0.007908815251536076	0.9810489836008306	0.9897968177304795	0.9969515244828931	8	2	4	14	1	12	4
MFSD11	3.765689308876654	3.8738263419604033	16.864825002661963	-0.05329159819583823	-0.10922161984843677	-0.02047939944168155	0.983989244587278	0.9832484684417312	0.9959118451901906	33	8	29	21	5	56	9
CAP1	8.391901123405054	8.443478917526436	440.36275171893936	-0.012593345918968976	-0.10923469633082723	-0.03717433268974399	0.9946449524323432	0.9748137687645452	0.9853255803882789	625	165	550	489	303	1408	250
SYT11	5.211600285533378	5.251910862610342	47.11146530024197	-0.029164947023657302	-0.10933996611957202	-0.030804357589343485	0.987933513624841	0.9757990302268528	0.9898399989656823	58	20	70	66	25	131	31
CTTN	7.888059964781195	7.926040917936086	304.8441089750843	-0.09551243327888502	-0.10943799800798373	-0.03926463038537867	0.9570429140396426	0.9723056575980497	0.9845734788473129	823	103	325	481	110	818	214
DDX52	5.2230287632478944	5.289504635978443	47.5350771295807	-0.06530885914261403	-0.10948139185259805	-0.030709445025772813	0.9766728664235872	0.9759629398988832	0.9897893163594963	76	17	64	95	19	173	22
MRPL30	4.429636539004846	4.5022840241687465	27.662406385806307	-0.04425987988898928	-0.10974171675079593	-0.023074488980436427	0.985032485249893	0.9809471013434997	0.9928226035501762	52	12	22	38	16	69	20
CTA-339C12.1	0.0655164957979092	1.102470906534399	0.8978722764443234	-0.19802193214367975	-0.10981024310851178	-0.0025862468715299562	0.9666796962224559	0.9938190893223687	NA	1	0	1	5	0	5	0
FBRSL1	5.203120853151014	5.3884816793329104	50.01355594573122	-0.11941569708139564	-0.10986332288062928	-0.019983372721741742	0.960533183291199	0.9811049872114593	0.9959118451901906	138	7	108	79	12	147	34
ZBED1	4.979796274009114	5.066842464735609	41.165748498778285	0.03550288132831908	-0.10986548108087585	-0.026654155822536173	0.9874652482050581	0.9778839304387725	0.99247766872203	60	26	46	69	12	138	21
LARP1	8.180270729857263	8.189919380865382	367.1154060516208	-0.10884747693711219	-0.1099475888565398	-0.05417103136166315	0.9393739246723758	0.9669410734369104	0.9802841471723875	732	133	463	614	151	1045	242
SH3D21	3.5878503060196523	3.9119174074292107	16.638506784126875	0.06959866483913489	-0.11018298288056141	-0.014310264173907093	0.9835676167176777	0.9859940149901499	0.9966138077912119	36	5	13	52	3	69	6
FAM157C	1.856204974433098	2.6848614337891226	5.898969582463453	0.31432858805957414	-0.11020667772575524	-0.0010197684462470299	0.9430035967855309	0.9913015922829794	0.9999505444996434	9	0	25	9	0	13	6
ZCCHC4	2.9487413496716437	3.17012108794815	9.453071833759736	-0.15004316176496973	-0.11063147803364863	-0.014856524325062296	0.9588904074890542	0.9859940149901499	0.9964395820198222	22	2	11	22	3	26	7
TSTD2	3.597245788453665	3.9195950806082522	16.77235704358637	0.021376422635074662	-0.11079977600623679	-0.01586590475072541	0.9953272224539484	0.9852917235778508	0.9964395820198222	40	1	34	26	8	66	7
ADCY6	5.21083759367076	5.4189186201880934	51.363764030782114	-0.19121706235053698	-0.11080316966748034	-0.017043748557560412	0.939339139486075	0.9817615164285635	0.9964395820198222	135	13	110	86	6	122	42
DACT3	3.400099734796136	3.5592886914470174	13.072927334640863	-0.04779452609151599	-0.11102811794278197	-0.01751922174569475	0.9861240353017701	0.985041513392189	0.9959118451901906	29	5	27	13	4	44	7
RRAS	5.144035179188115	5.181749740129931	44.39477331729388	-0.07080112238611526	-0.11113570487084926	-0.03395334631667772	0.9725263291077768	0.9748137687645452	0.9886632708300134	81	21	63	63	16	138	26
LSM11	2.9136967212060325	3.0952186672419373	9.810762290414436	0.11310780218237282	-0.11162165188785855	-0.012359906252849724	0.9738277939448347	0.9865408548420206	0.9969515244828931	8	6	18	8	5	27	6
ROBO1	6.079266456622472	6.162148486169798	88.03882510065883	-0.09746715240517766	-0.11168569711276358	-0.028907589504904206	0.9611919514131998	0.975732987037379	0.990824266430841	280	25	98	132	28	248	60
POGLUT1	4.046522215809771	4.113378628050768	20.454375621519443	-0.15875918428530625	-0.11173617034525968	-0.02521099789797619	0.9445326906009518	0.9814214409774266	0.99247766872203	41	8	32	23	9	52	15
GSK3B	6.440996515375866	6.465430576654105	109.82549694007828	-0.14547245653029295	-0.11173816035610958	-0.04599174238333902	0.9264680695627102	0.9680146800966728	0.9803895193479815	227	41	151	188	37	291	78
ADNP2	4.673562192501654	4.773406477188366	32.55921194877019	-0.19884222186091283	-0.11180235565871191	-0.02713067091533784	0.9227007187848306	0.9778839304387725	0.9922512148662471	62	9	43	76	10	82	25
COA5	3.7305693997640206	3.9957054076323213	18.18495277765723	0.02790235280142131	-0.11189215744924197	-0.01762024269650671	0.9931242520071957	0.985041513392189	0.9959118451901906	31	2	25	36	12	75	6
SERPING1	9.405739602575075	9.498043510485376	920.0020773403552	0.05783263934338521	-0.1118951605424654	-0.030969610661942773	0.9799588212966118	0.9778839304387725	0.9875613656178274	836	579	1302	872	478	2695	575
SETX	8.197957687685985	8.213449262036038	372.6961056393176	-0.10461331327442495	-0.11195458358334422	-0.052498345441938335	0.9444431064383734	0.9669410734369104	0.9802841471723875	709	112	625	526	170	1123	231
PYCR1	2.53215691610002	3.417146596446842	11.307998169258683	0.9511221511489265	-0.11205168899742639	-0.005810155230587023	0.8298269161277987	0.9905410936878974	0.9971206659547955	40	1	0	30	5	40	6
PCBP2-OT1	0.4891318217741722	1.5373996825181302	1.9636202532937046	0.6262090143269728	-0.11228972004557818	-0.00291742503764226	0.8959673045459348	0.9931972992942586	NA	0	0	1	10	1	7	1
ST7-OT4	1.305919426274177	1.8284760720664015	2.702668535769303	-0.05521798168661569	-0.11230908220079618	-0.004939536955630937	0.988301812541611	0.9911773444933061	0.9971206659547955	7	1	4	6	0	8	2
MGEA5	8.14521844638	8.183680413640518	364.95694981259464	-0.09167508546106735	-0.11241971081067786	-0.039988681970484	0.9574815476490243	0.9715958602062937	0.9829135381717534	528	94	618	717	162	988	253
CALM1	8.604328910387823	8.650117138511943	509.74049272827233	-0.0394575967133241	-0.11260529662819968	-0.037781479373387584	0.9835676167176777	0.9735291543278494	0.9843443917074193	750	317	679	536	202	1309	363
YIF1B	2.9434141329267702	3.3408215606019134	10.392926405225792	0.059031640203636486	-0.11263815769479177	-0.011430674268796915	0.9861240353017701	0.9864744904430391	0.9969515244828931	34	2	8	27	2	43	4
SBF1	5.722017967617384	5.93039492429082	73.68725694136947	-0.04939656279985141	-0.11309421706182264	-0.018273169782292806	0.9847872606327888	0.9811049872114593	0.9963487469152031	235	11	165	94	15	231	46
GAPDH	9.211474527666022	9.235394555600385	762.2461518446884	-0.08472251295571441	-0.11312400384059923	-0.04495376815869447	0.9574815476490243	0.9716788661764281	0.9815666464666684	1616	348	745	1019	346	1979	542
SQLE	4.9016451193748924	5.319122881951294	50.68747142092659	0.6618989017674725	-0.11338201923293247	-0.018075391562471912	0.7454571650952522	0.9861015732241935	0.99247766872203	43	9	36	30	69	168	24
CTB-47B11.3	0.1469901707631599	1.1034694046714737	0.9008655917157687	-0.3199766363245643	-0.11344129734027363	-0.0027868033774440947	0.9425591655018325	0.9933727439203619	NA	1	0	3	3	0	5	0
WTAP	6.522572685921809	6.576152980625728	120.27756469794654	-0.029767746033154713	-0.11346451416220468	-0.03312790603976341	0.9875670366419629	0.973408856917045	0.987503462138331	146	46	160	146	81	297	88
PLXNA1	6.03093096383654	6.3545420028136395	99.37446145370488	0.08802381913603369	-0.1135922734204992	-0.01265479386658564	0.9784915581120819	0.9837877256134221	0.9969515244828931	453	17	116	151	11	304	64
NR3C2	4.707332747849573	4.790938406575445	33.223044040464984	-0.10935559812068753	-0.11381994704408645	-0.029981853727627555	0.9588904074890542	0.9775953980137568	0.9897893163594963	64	7	57	46	18	95	22
GPR161	3.12684004628193	3.4626173045571718	11.768943022465358	-0.02508791026058894	-0.11392817199726249	-0.010565581264611384	0.9943897626711995	0.9861015732241935	0.9969515244828931	46	3	22	8	2	32	9
RAB11A	6.900987066189051	6.950993011284872	156.0451663502544	0.013785752611795528	-0.11413009575840491	-0.03679479416993114	0.9944621264822371	0.972056044167789	0.9856448362128853	173	76	207	200	89	498	87
DPRXP4	0.9258547548019741	1.5889068833741884	2.1974601520615855	0.04920481995827101	-0.11447465490635383	-0.002978668733577845	0.9910761515711944	0.9914078181210249	NA	1	1	6	5	0	5	2
RORC	1.116605739313995	1.7652496598552232	2.6718169484806555	0.15269154888493128	-0.11455580189256304	-0.005888219885392758	0.9751421725218555	0.9914078181210249	0.9969515244828931	1	1	2	10	1	10	1
RPUSD3	3.7794139093049903	3.928646825484304	17.472855579004303	-0.0297342447039969	-0.11464411784473567	-0.02014791708776392	0.9901887962317609	0.9832484684417312	0.9959118451901906	39	9	20	30	4	63	8
ALDH1A1	6.258369794165164	6.376229759847006	103.56703958246281	0.08033175473759681	-0.1146742446823161	-0.02686407464275895	0.9755188115803536	0.9775953980137568	0.9919404178865303	263	36	149	56	60	337	57
ABLIM1	7.414262990173639	7.428516660406675	217.0917559072769	-0.0808409348176915	-0.11474950226246372	-0.048717555286549474	0.9588904074890542	0.9656512885863908	0.9802841471723875	359	102	261	307	100	604	144
C11orf54	4.29435676179109	4.470495950934984	27.920026137332655	0.28272769202621884	-0.1147847451976894	-0.02025006180862085	0.9018519737692192	0.9837877256134221	0.9926375027355276	26	26	26	26	10	76	17
MYO1D	6.6029914269777965	6.64607869941874	124.3945301142096	-0.09466286259965936	-0.11488978429746503	-0.04068409904047774	0.9580507253808119	0.9695091986030999	0.9822357522311711	311	33	184	154	58	376	77
HDDC3	1.7783244185108429	2.1093313396593896	4.164153572777978	-0.03420859133156831	-0.11492761942489774	-0.007854456971049665	0.9931308568024011	0.9899755365888564	0.9969515244828931	7	1	4	4	4	13	2
RP11-102M11.1	1.8875821315990744	2.922655605801799	6.999308240880702	0.8216103955492609	-0.11494813859809547	-0.0012675397012617898	0.8258588153146477	0.9912525294077252	0.9999505444996434	35	0	20	2	0	23	5
MALSU1	2.770536224208889	2.966898652807867	8.372146847179366	-0.1103780957434957	-0.11508635062602139	-0.01325696199874275	0.9726408916253563	0.9861015732241935	0.9969515244828931	19	2	14	7	5	22	6
PLD2	4.405861507252346	4.47142026823011	26.418151877683105	-0.13631401866638815	-0.11544666485674487	-0.029389659059335865	0.9513014494460977	0.9775953980137568	0.9897893163594963	58	11	43	31	9	73	18
PSMD7	6.164657605666865	6.204233926148304	92.1739237286998	-0.10857699077607802	-0.11549797047824217	-0.03697761715584422	0.9536083844073933	0.9707830797244729	0.9859649335727403	164	29	122	113	57	224	69
SLC9A8	4.698864448942474	4.82130847279319	33.85100273540339	-0.15632951757165178	-0.11550850378223627	-0.025233975560405655	0.9469921155572584	0.9778839304387725	0.99247766872203	47	6	60	71	16	84	26
DFFB	1.7228942366888405	2.4763236027559885	4.768791118517111	-0.7434515934284942	-0.1156423789359168	-0.008090126144874388	0.8496293619098683	0.9905410936878974	0.9969515244828931	21	1	5	7	1	26	0
PLEKHB1	2.6265901337840822	3.0083813408925457	9.462026557425316	0.44807987149813144	-0.11572581979962214	-0.011219689639526239	0.9012183345400001	0.9892436302877298	0.9964395820198222	4	7	20	3	5	24	6
ZC3H7B	6.406503231730898	6.570756327402968	116.51811228238616	-0.0655693211127942	-0.11575574676872911	-0.02109372868674105	0.9807359410198015	0.9778839304387725	0.9959118451901906	404	21	177	194	24	330	80
RP11-397P13.6	0.8726315609558964	1.5231674796774741	2.1802611798772347	0.0773393029749983	-0.11579609419102671	-0.0052675905428525	0.9861240353017701	0.9917837271309584	NA	1	2	4	4	0	7	1
EIF2AK1	6.745367715034839	6.7882977217669485	139.74286170881592	-0.03567361505916452	-0.11585192611413547	-0.03612504452762502	0.9847872606327888	0.971044257999344	0.9859649335727403	181	79	169	168	69	348	101
TMEM255B	4.164719441598614	4.387485123424862	25.976900395175793	-0.1421893118589183	-0.1158732638518935	-0.014059267458927481	0.965568391386024	0.985041513392189	0.9966138077912119	28	15	53	11	13	39	25
GTF2A2	3.621580468703656	3.9415466253061866	18.09212004597659	0.2022979062618602	-0.11604150098036951	-0.017796743617399115	0.9549539730295361	0.9859940149901499	0.9928226035501762	16	5	13	39	15	78	4
EIF4A3	5.443031658385366	5.588045550980363	57.939734030683205	-0.12542851156438864	-0.11605860497036415	-0.024123646919736633	0.9574815476490243	0.9775953980137568	0.9926375027355276	180	12	108	82	13	169	39
SEPT5	2.820824453741591	3.2688851262453604	9.807613450196081	0.1275243926419599	-0.11640774558797752	-0.009182775354259598	0.9726408916253563	0.9865903055733198	0.9969515244828931	39	2	22	7	1	33	6
BDP1	8.236258396626894	8.290964815176794	392.47650515325586	-0.12321684125642879	-0.11649363050210777	-0.03624914073669898	0.9445326906009518	0.9719338882939517	0.9864108738556875	1023	84	592	574	167	950	299
APLP2	9.748938223213626	9.836085207371216	1163.3492366870084	0.043380080569695674	-0.11651863228201288	-0.03274337698015903	0.9835676167176777	0.9772928822243775	0.9862356134155658	1278	633	1284	1088	772	3364	734
RBM17	6.770013818532002	6.792764890295828	138.7193082199962	-0.10012966467164591	-0.11684334877017351	-0.04563134385146593	0.9536083844073933	0.9656512885863908	0.980548659914574	231	48	246	167	68	380	94
NME6	3.324998784946797	3.52750778464897	12.9912349385667	-0.10927230417157006	-0.11684711709719747	-0.016271936022316018	0.9718868505415602	0.985041513392189	0.9959118451901906	23	2	12	29	8	32	10
EIF3J	6.386154553294903	6.413099944647991	106.4012502376717	-0.16945494672175845	-0.11684780602660624	-0.04229601702347302	0.9155273593889669	0.9660073692237923	0.9822357522311711	217	41	118	172	46	247	83
RARS	5.093084782591773	5.16063173937741	43.70003761075033	-0.05573603197776803	-0.11694960198277117	-0.031207387158362212	0.9810489836008306	0.975111688392315	0.9888612023158265	82	22	44	83	13	130	27
SERPINB9	5.697451610156257	5.917144796870686	75.37155741153487	0.16703471171351195	-0.1170679931209699	-0.01976214083525929	0.951268672149117	0.981740636261243	0.9944204946994002	94	52	186	51	12	204	51
SMEK1	6.900655856962117	6.9305340615148	152.27678597732893	-0.11437204613175302	-0.11707226215204164	-0.045924201780837746	0.944840575349594	0.9659449249474832	0.9803895193479815	270	40	256	229	76	421	103
RNU1-13P	3.344781921795526	3.9885890119944953	21.092068471102213	0.850942392489722	-0.11732897602344028	-0.012689590535394018	0.803950700090125	0.9900961661960963	0.9947706430329182	3	22	6	15	14	32	18
CTC-550B14.7	0.6307128039498853	1.668429420113571	1.9518437991794557	-0.20090680905000255	-0.11742782102274012	-0.003907316865381095	0.969260253116905	0.9917837271309584	NA	2	0	10	3	0	11	0
RN7SKP163	1.5060135425596008	2.1817386553541698	5.143084432857918	0.6557460870247744	-0.11757378080184057	-0.010817142938044139	0.8912707653541375	0.9917837271309584	0.9944775291772581	5	4	3	0	5	15	2
PDS5A	7.713073603211668	7.7328215385407555	267.4099819882693	-0.09501896902684272	-0.11765297289969619	-0.049252136374121916	0.953214612677204	0.9656512885863908	0.9802841471723875	459	88	318	467	137	754	176
ARPC2	8.044976182416445	8.104763431594833	349.09264234128005	0.015295356971914746	-0.11765919405371875	-0.036499563608216996	0.9939652484295547	0.9725762030102855	0.9842905388711466	349	190	503	394	188	1009	220
ZNF790	2.83276963190082	3.0781817397312228	9.160957662861936	-0.1165633449643689	-0.11783173445208608	-0.013446160435723276	0.9738277939448347	0.9859940149901499	0.9969515244828931	14	5	15	10	4	39	2
SLC43A1	2.7805497856905426	3.124041078516943	8.756038256136378	-0.07628485010723993	-0.117840453085618	-0.013355234435938976	0.9835676167176777	0.9859940149901499	0.9969515244828931	22	1	16	17	3	37	3
MTND5P11	2.9177390721761496	3.2054030617509057	11.512519616094298	0.3382443610520391	-0.11798306687356476	-0.013152741888686236	0.9180398982634768	0.987959489245455	0.9959118451901906	5	11	8	11	6	25	8
PPID	5.233711152278357	5.351936228693861	49.927740838961306	-0.10347103466647072	-0.1179984532013959	-0.026624833363814264	0.962806071991548	0.9772928822243775	0.9923343385495476	102	8	55	91	31	126	37
HYI	3.417121671461005	3.7595977546576567	14.729244554580402	-0.13589629603392533	-0.11806438369788454	-0.015793788722630486	0.969260253116905	0.9851072376709474	0.9959118451901906	47	5	15	28	3	69	3
ERMAP	3.6483214029581297	3.775206284157192	16.51701348680142	0.09395664524822542	-0.11824638482988607	-0.017457651632332562	0.9741566798170985	0.9837877256134221	0.9959118451901906	28	12	12	18	7	46	10
MRPL23	0.9293480467626226	2.0187373529580697	3.6886777526574224	-0.005928902135817021	-0.11828391471243545	-0.008657424675862781	0.999372125875246	0.9927082888681671	0.9959118451901906	8	0	5	0	5	17	0
GALNT11	4.784104744795471	4.835881836938409	34.98766647951456	-0.039768774159772334	-0.11848247959380155	-0.02925799611428298	0.9847872606327888	0.9757990302268528	0.9900017108250462	64	20	43	42	13	100	22
TAPT1	4.167416336006301	4.294521737833972	23.211935359916126	0.03184157554318139	-0.11855088486373566	-0.02222127925937543	0.9888983549291108	0.9809604471828473	0.9926375027355276	25	11	30	55	7	74	13
EIF4G3	7.612427658361214	7.635624008998887	248.8995213980048	-0.11382089685726834	-0.11891125068654507	-0.05033492114380333	0.9425591655018325	0.9649070769925712	0.9802841471723875	577	74	396	322	106	723	160
URI1	5.520416598894493	5.567216164895455	58.032305574448095	-0.09963626003131047	-0.11910950922512388	-0.0390848122155197	0.9581942439738802	0.9704975022895399	0.9842192355576801	115	16	79	98	28	186	33
RPL6	8.112878294463506	8.172039715393627	365.0378658068312	-0.005430894150387761	-0.11912153661620896	-0.037897290396778895	0.9976457829658318	0.9716788661764281	0.9822357522311711	627	174	315	419	224	1188	199
CYP27A1	4.630542210435757	4.9393065641165075	38.24995610430164	0.4501802381973815	-0.1192193060646168	-0.018852677245848087	0.854321343608218	0.985041513392189	0.9926375027355276	79	9	27	16	41	121	20
OGG1	4.345556989003998	4.4740673951580945	26.09866463446518	-0.04842989210852552	-0.11924782811909913	-0.024563414109523122	0.9847872606327888	0.9778839304387725	0.99247766872203	67	11	46	27	7	95	12
WARS2	2.870240115222996	3.219679500433027	10.818812980987627	0.13655065779343642	-0.11928863477348264	-0.01132340260420748	0.97026460410407	0.9872454008205503	0.9969515244828931	14	10	6	21	1	25	8
ZNF587	5.315475993680225	5.430413206089549	52.19704539767225	-0.06626914346224695	-0.11934154225807533	-0.029352493438130442	0.9787992996433991	0.9758938987729365	0.9897893163594963	79	10	110	90	24	188	25
EYA3	5.390096960482161	5.417558721948043	52.65474836822422	-0.10384903460802276	-0.11936301085851488	-0.03946301413855199	0.957305962684528	0.9691849318866722	0.9833627354083696	82	20	74	84	25	146	35
UPRT	3.344745548858321	3.4639063367764993	12.513562813494255	-0.056374447603781574	-0.11939048109412152	-0.01788659343586543	0.9840380611398571	0.9833520402924392	0.9959118451901906	25	7	15	17	4	39	7
CCDC144CP	0.687566434737872	1.34100091308998	1.7576748983963333	-0.03106216102460902	-0.11957348517622769	-0.004409732004526814	0.9948661014192419	0.9917837271309584	NA	4	0	2	1	2	5	1
EXD2	4.15983254304563	4.256685542384462	22.503690629058436	-0.0770194470627035	-0.11957998201308859	-0.025299373083232546	0.9761436566558567	0.9778839304387725	0.99247766872203	51	6	37	23	12	67	14
D2HGDH	3.7622657659115317	4.130423781781719	19.43156082732354	-0.09150215796870742	-0.11962995371595496	-0.011015655865204395	0.9787992996433991	0.985041513392189	0.9969515244828931	80	2	28	31	3	53	15
NPL	5.938488158085469	6.397608211963695	109.16015150525602	0.7763366447193366	-0.11964694972876744	-0.016425601851466055	0.7551801578719797	0.9859940149901499	0.9928884668067358	37	85	49	68	94	235	83
RAB6B	2.1661141620889075	2.5961811499383267	5.910635774994576	0.03695149689082715	-0.11992490592934227	-0.007235073945462825	0.9924793138675525	0.9886947253236122	0.9969515244828931	7	2	4	22	1	14	5
COL11A2	1.1579638274847073	1.8064050532788922	2.7802264918635826	-0.03117357465192239	-0.11999470451533925	-0.0025635808700898706	0.9949489319331957	0.9912525294077252	0.9996099731705261	2	1	10	4	0	5	3
RP11-417L19.5	2.5287695138046176	2.9891389907894323	7.933393013286636	0.01072870694288146	-0.12028382939663407	-0.007476809041838898	0.997588716863454	0.9875731637475732	0.9969515244828931	8	1	25	18	1	19	7
TAF5	2.1930824679076553	2.5990514435175336	5.684120866190819	0.03258308662776239	-0.12041566760997885	-0.008832919262452546	0.9931308568024011	0.9875731637475732	0.9969515244828931	6	1	15	14	1	17	4
TMEM200A	3.80755771336132	3.894730428550275	17.91579568511212	0.051990753512776544	-0.12052815281863706	-0.019335267456615273	0.9847872606327888	0.9817786586274811	0.9959118451901906	20	9	20	24	11	50	11
AMT	3.2268582736449325	3.7142788240534115	14.79858487084603	0.17018433570390976	-0.1206164824983636	-0.013504292591360057	0.9651648256136132	0.9861015732241935	0.9969515244828931	34	9	17	30	0	42	10
KPNB1	7.782923626493437	7.795183830014133	278.8282851435154	-0.11068383021072295	-0.12066729141645716	-0.057392965741113126	0.9398012886977927	0.9623845775264299	0.9802841471723875	578	96	369	405	129	847	169
ZNF613	2.7456905276737475	2.9564123767006447	8.596460879302727	-0.4952686658132771	-0.12069074134607378	-0.011681495314885184	0.8540027036707695	0.9861991570869432	0.9969515244828931	9	4	11	18	3	12	9
RNASEK	2.799749655708021	3.091221477565387	9.842990601383582	0.2300471845584564	-0.12076248381775885	-0.012851550683894333	0.9445326906009518	0.986641648213403	0.9964395820198222	16	2	6	9	11	30	5
CLUAP1	4.5277470741431705	4.590346732517068	29.281945009849263	-0.22338792152826042	-0.12085454269018518	-0.028800943329630443	0.9101453560822272	0.9771362673697082	0.9896471973241858	45	15	48	38	10	63	24
NKTR	8.572120274748785	8.605943388359798	489.567026664117	-0.10668143410258582	-0.12088107473158291	-0.04432438038922589	0.9483610975530845	0.9669410734369104	0.9815666464666684	767	150	1061	725	180	1298	343
HNRNPA2B1	9.938403428146437	9.956726006893565	1257.7563972520443	-0.08990285213032523	-0.12123198548149466	-0.05009421704690934	0.9522213085349602	0.9695091986030999	0.9802841471723875	2031	495	1861	1426	696	3419	851
NABP2	3.395932579985019	3.6341847136267122	14.348600810300463	0.12180617416098882	-0.1212722086008031	-0.015050842368820516	0.9719356197747027	0.985041513392189	0.9964395820198222	41	9	6	19	4	41	9
MOSPD1	2.735232870422036	3.1020626925403327	10.786924170412444	0.5780142070769394	-0.12137039700583527	-0.015005150539170791	0.8522241468065984	0.9887869108915003	0.9926375027355276	6	10	6	5	8	31	5
CAPN5	3.0796367629839483	3.4465772862686914	11.784035724823637	0.1653207961872418	-0.12152587528678525	-0.013479710233101632	0.9651648256136132	0.9859940149901499	0.9964395820198222	31	4	4	30	4	48	4
SNCA	3.8922404201581573	4.28501974900622	22.829037576791553	0.07749100845540248	-0.12159682248201344	-0.011847106248384406	0.9835676167176777	0.985041513392189	0.9969515244828931	49	1	57	14	15	55	18
HTATSF1	6.061639554808644	6.120857390818114	86.53367383801486	-0.022169345140154572	-0.12161755235539991	-0.03558474999099871	0.9909111059155011	0.9705511575227739	0.9861115346819506	202	32	74	117	47	282	47
POLR2J	4.752214587999297	4.833318767560993	34.82162525694546	-0.02146378010577792	-0.12166616533133692	-0.026764503846229942	0.9931308568024011	0.97683740226314	0.9920361515304276	39	15	36	76	16	92	24
CENPH	1.201259408575571	1.6681940981011678	2.8234300838870956	-0.04364002018509262	-0.12184435410127827	-0.006934896332160467	0.9924302770452558	0.9913015922829794	0.9969515244828931	4	2	1	3	2	9	1
FUS	7.661464112412473	7.696137111293464	259.90013410499625	-0.11498126751603878	-0.12198637204019128	-0.045852472486834245	0.9445326906009518	0.9656512885863908	0.9802841471723875	483	108	387	491	68	710	177
RP1-232P20.1	0.7496626528386731	1.6756233566183842	1.9223192130312534	-0.4058509346683511	-0.12202078087711607	-0.003985305044173693	0.9273394061599992	0.9914078181210249	NA	8	0	5	3	0	11	0
KIAA1279	4.678131265979973	4.74943143820248	32.3530217080663	-0.12496896558339757	-0.12219631393271212	-0.031164781560660673	0.9556848139335532	0.9755697831191442	0.9886632708300134	67	14	34	62	10	89	22
AGTPBP1	5.76227723741044	5.840394743740484	70.99207620304372	-0.05554409684948494	-0.12229031435833482	-0.030267132456057343	0.9814897446124685	0.973408856917045	0.9888612023158265	97	23	166	67	35	182	51
ZNF354B	3.2119764703470572	3.517607296294855	12.090959658858583	-0.039088148235850655	-0.12318023341703137	-0.01546564400312132	0.9888983549291108	0.985041513392189	0.9964395820198222	36	3	27	15	2	48	5
CD86	3.8507724483651984	4.442055430990957	27.748338656934894	0.9842752853930204	-0.12347627107523695	-0.016583818227443904	0.7330545588942253	0.9875731637475732	0.9920361515304276	5	35	22	34	4	87	13
SKIV2L	5.2310969183443055	5.4706462753525145	53.006960352731134	-0.17829487208744815	-0.1235390526560316	-0.0166048879328512	0.9464399379379222	0.9788843626218944	0.9964395820198222	145	7	90	124	9	131	42
MFNG	3.44906675310775	3.6850531030026277	14.078637805621822	-0.027924848560466047	-0.12357328623140118	-0.017321019332346525	0.9925891025402976	0.9832793731548807	0.9959118451901906	31	3	39	14	4	47	8
KIAA1107	2.455698275178737	2.798608872838126	6.976570685529111	-0.09802738749937139	-0.1236590550234016	-0.01225899285663349	0.9804602447341663	0.9861991570869432	0.9969515244828931	17	4	12	8	1	29	2
GPR35	0.6580734522425254	1.5408168036693106	2.005300796910481	0.38018056164737696	-0.1237319525553064	-0.0038249934315829387	0.9425591655018325	0.9917837271309584	NA	0	1	5	6	0	7	1
NRD1	7.375660060310383	7.429523548421877	216.3760404404665	-0.06594620205801979	-0.12377321888184975	-0.04275344569901988	0.9722837625871719	0.9669410734369104	0.9822357522311711	408	50	320	269	139	600	144
AMPD2	4.364819088201253	4.862347742256238	33.90861819044979	-0.19424344417154488	-0.12384039130711243	-0.006780924661069434	0.9575005607550825	0.985041513392189	0.997521876723425	109	6	82	50	1	67	32
LRRC23	2.8310355906367706	3.0175486161806457	9.088077317927759	-0.4314923765526037	-0.12402763659364659	-0.01322546977048891	0.8746717049967624	0.9859940149901499	0.9964395820198222	14	5	17	8	3	14	9
AKAP8	5.010887525611187	5.235314170840925	44.91111242741961	-0.02444319053812304	-0.12413916565349	-0.019898726504623758	0.9931308568024011	0.9778839304387725	0.9959118451901906	96	5	128	50	16	143	27
OTUD7B	5.963290498668268	6.026496960007764	80.26004752024981	-0.10172143561615107	-0.12435981713238457	-0.03916573720866826	0.9580507253808119	0.9687148990251022	0.9822629197912749	182	17	123	115	41	248	48
NSA2	6.377862267996174	6.5071727927386656	115.75233179113054	0.19850914500592085	-0.12437783451434288	-0.028866378945831595	0.9251110784632947	0.9759629398988832	0.9873715895200145	123	77	96	105	74	342	68
PPM1F	5.727900488231677	5.828904227186835	69.42815905090669	-0.21203286525730516	-0.12440294803803441	-0.029677134250334462	0.9113136636069942	0.973408856917045	0.9897893163594963	186	20	136	92	16	164	55
CCP110	5.415359393319931	5.455212783444203	54.2452946560121	-0.03742757621199766	-0.12441955965840518	-0.03634764634798011	0.9847872606327888	0.9690125501836643	0.9861115346819506	86	28	83	65	22	172	30
ZNF383	2.7631837885646977	2.985789440886337	8.218187192339876	-0.09198115672518282	-0.12450721068235777	-0.014084605427312854	0.9784915581120819	0.985041513392189	0.9967356880681193	13	3	17	12	3	32	3
FAM178A	6.349766712534938	6.399760918757549	104.99278303997912	-0.1215003077392789	-0.12461079516495242	-0.039883559764154836	0.9484986391910388	0.9659449249474832	0.9822357522311711	263	48	121	157	29	276	74
INPP5A	4.288717830480763	4.497530816435822	26.248897083244746	-0.15526699837387511	-0.1247062058906492	-0.019341930587295893	0.9541461046277209	0.9800017505109172	0.9959118451901906	42	7	70	47	4	68	20
ZBTB18	3.8932018411877745	4.065864492601369	18.939757243929535	-0.08406073990131478	-0.12479144053854	-0.022971584303623203	0.9758655781066415	0.9800017505109172	0.9926375027355276	35	6	37	38	4	69	9
PDCD7	4.61820475764824	4.7143678537135	31.155810028106174	-0.20245825590680108	-0.12509498781737707	-0.030058052420947355	0.9208067280673398	0.9757990302268528	0.9886632708300134	90	9	46	41	10	81	23
HMGCR	5.141026996135545	5.391276948073083	53.45987638418422	0.41301079668835683	-0.12516388055166386	-0.021085173318501474	0.847622294593347	0.9822448863750658	0.9922512148662471	56	20	41	30	58	138	35
S100A16	5.3178145751059125	5.389956122870294	51.074604106396876	-0.10501712582835998	-0.12516892409009198	-0.0340461853028692	0.9593315941056193	0.9716788661764281	0.9862356134155658	115	19	50	106	16	148	33
RP11-609N14.4	3.8903792649414126	4.1020490844068	19.674063394615153	-0.12151689191542263	-0.12518454241424523	-0.02121453207692652	0.9645933192649423	0.981740636261243	0.9928884668067358	53	2	34	25	10	54	14
ST5	5.856836100089359	6.007584156329299	78.18364703351284	-0.0813989811496081	-0.12522045405685264	-0.025988042291402075	0.9738277939448347	0.9757990302268528	0.99247766872203	257	21	111	132	14	263	43
YWHAH	7.308106834649113	7.34528997265674	204.6285816493094	-0.09223243140976027	-0.12548875931887363	-0.04218987705813708	0.9581942439738802	0.9647029878068774	0.9815666464666684	286	74	389	225	108	514	148
CLIC1	7.586652253848357	7.621319542423232	248.91844178509135	-0.05780575865751097	-0.12560005283273695	-0.04330469889790062	0.9753729649681246	0.9647029878068774	0.9815666464666684	286	122	381	319	124	653	172
SHPRH	6.496534362270106	6.547258799315482	116.33584826905337	-0.11951155508349422	-0.12579025525245013	-0.04140884801482715	0.9483862888518055	0.9656512885863908	0.9822357522311711	232	26	195	156	63	310	81
ARHGEF7	6.412451894063167	6.46762717679713	109.62701330898705	-0.17760999649276044	-0.1258837943859812	-0.039899708482094204	0.9163445108549001	0.9657656158178908	0.9822357522311711	189	33	231	182	33	268	83
WDR5	4.055036254141533	4.224943432191651	21.344839997869848	-0.14541262373923589	-0.12589289914538784	-0.023648895485679243	0.9553138282319936	0.9781204755518126	0.99247766872203	50	5	29	51	5	64	14
LRRC37B	3.591414012107192	3.7993958444478246	15.842407359240436	-0.12124666931676634	-0.12595452130777274	-0.018934946649087677	0.966458059452855	0.9832484684417312	0.9958661693695067	32	2	35	16	9	40	12
GCN1L1	6.330150634609313	6.651127277764584	122.57633684752295	0.043782161773206756	-0.12599164330253837	-0.013832054627909865	0.987938135136941	0.9817615164285635	0.9969515244828931	440	13	186	266	15	357	82
SON	9.193877691737672	9.207214010961806	744.3378672419225	-0.11629722070860113	-0.12601492659006078	-0.05787729308557977	0.9331661338768986	0.9639222558142453	0.97971866353386206	1325	231	1311	1042	340	2144	477
EVI5	6.258713441522925	6.281915824585292	96.69090329312851	-0.13146987633095084	-0.12610175859976758	-0.049192756969222505	0.936175727763709	0.9615882340752923	0.9802841471723875	212	32	134	129	45	266	65
ZDHHC18	4.356512245698796	4.636735524054074	29.092250284887562	-0.12355139482764124	-0.12611651937903406	-0.016998681823776497	0.9666796962224559	0.981740636261243	0.9964395820198222	44	2	58	73	11	72	23
KLHDC7B	0.2420814774804106	1.429124688527971	2.5402355454755794	0.3693805492353565	-0.12619151929941794	-0.010039869245964377	0.9566125446432996	0.9938895281592155	0.9862356134155658	0	4	2	0	1	9	0
PDE7A	5.557079746127603	5.685549939257357	63.45730040185426	0.008079023510439903	-0.1263776483345551	-0.026559384260144425	0.9975618352098001	0.9757990302268528	0.9919968296429664	140	13	117	45	41	177	42
CMC2	3.599293838291019	3.834587296438753	17.942055284195575	0.34510379670515123	-0.126484737263061	-0.01761277702619031	0.8982905909659336	0.985041513392189	0.9926375027355276	16	18	10	18	7	46	11
PACSIN2	6.747635377708881	6.7726140753029735	136.54862368989447	-0.13604740033568072	-0.1265985931109155	-0.05052822574336953	0.9311600343787243	0.9611920725489631	0.9802841471723875	254	61	206	220	41	366	94
CEPT1	5.017507158046982	5.1155949356736805	42.96862615952484	0.12764113833463245	-0.12661555446931888	-0.027855418742879317	0.9584270603735295	0.9757990302268528	0.9897893163594963	34	19	64	60	27	136	23
SUPV3L1	3.78286705126482	4.038605442094111	18.277732650064184	-0.13711486420668673	-0.12665496551836844	-0.019620020700315856	0.9619440941832292	0.9817786586274811	0.9945056941377785	38	4	33	40	5	81	5
TG	1.3529633727388855	1.9563450013182748	3.0966350314780513	-0.00416243643296642	-0.12665835159195546	-0.0037020244328021916	0.999372125875246	0.9898820602230692	0.9983961900924626	8	0	2	10	1	7	3
TM2D1	5.313048491656459	5.360792587408916	50.77492792606527	-0.11029217100312971	-0.12681677177431938	-0.03528277298352766	0.9574815476490243	0.9696446813332327	0.9859649335727403	69	17	64	88	29	126	37
AZIN2	1.7313980350946083	2.0742626587783577	3.73850133251577	-0.101642688851744	-0.12682540971867595	-0.008417757758701832	0.9802556712992583	0.9879077886288335	0.9969515244828931	5	1	4	9	2	12	2
CHD9	7.749298779557099	7.769196419505617	273.85088902656713	-0.10658280460027263	-0.12699258634208024	-0.05279034681949501	0.9463926307970544	0.9610175372929699	0.9802841471723875	551	92	466	312	128	806	171
LCMT1	3.460972711207311	3.5784645616948354	13.543481107803476	-0.045163526060475016	-0.12711589951503854	-0.01917613277469481	0.9861240353017701	0.981740636261243	0.9959118451901906	23	5	18	21	7	48	6
NDUFA9P1	0.7484129797980977	1.580440135547983	2.0025364307606766	-0.3890292114312898	-0.1272711540086134	0.0013757728973076483	0.9311347708008924	0.9912525294077252	NA	9	0	4	2	0	2	3
TMEM185B	3.3916725236422005	3.66386613966384	13.90197882871147	0.050601950024447145	-0.12727667277869237	-0.016990069237398698	0.9874825193406174	0.9837207599437496	0.9959118451901906	14	4	23	40	4	56	5
C19orf70	2.857926312662921	3.1203095279312913	9.143414805958527	-0.07712251181885317	-0.12791749170445665	-0.015367838008922493	0.9825037090491728	0.985041513392189	0.9959118451901906	26	1	11	14	5	27	6
SRGN	8.228142434471872	8.495366177175836	461.70071660138063	0.2922263627934934	-0.12793723821416597	-0.020283764251024246	0.9190977985277589	0.981740636261243	0.99257859669757	159	313	591	415	299	1028	356
ZNF480	3.8440793641244606	3.960521837710947	18.05407682152753	-0.15626108140392736	-0.12801295112724642	-0.024277628927026604	0.9513076208943324	0.9785000543232377	0.99247766872203	37	8	18	37	5	47	13
RBPMS	6.627927828017786	6.6506496167476525	125.98177747457254	-0.09820033413213997	-0.12804351684924992	-0.04711618786431511	0.95545034078624	0.9610175372929699	0.9802841471723875	186	57	215	153	55	336	86
LINC00963	5.44475249319015	5.5732412928999695	57.560376127312466	-0.09470623951648556	-0.1280663365966249	-0.028366490275194167	0.9672501363752284	0.9746170835221862	0.9897893163594963	87	13	141	111	15	179	35
DERA	3.4423433171829494	3.7607529135373117	15.758606507619126	0.1524747096569746	-0.12823174242712276	-0.017575027826834077	0.9610431687023885	0.9845370439106857	0.9959118451901906	28	13	21	21	1	55	7
SLC25A35	2.140676174449592	2.665129590757987	7.3814179641490245	0.373259059227894	-0.12839680642629045	-0.013696415140555163	0.9208067280673398	0.9897601749705311	0.9926375027355276	9	10	4	4	1	26	2
EMC1	5.9084205650146675	5.9850024424810595	77.68240251762035	-0.125834074234574	-0.1284608345830059	-0.03611672334126398	0.951268672149117	0.9690125501836643	0.9856448362128853	199	25	87	158	21	223	51
SORD	1.3317154613658657	1.8254310513789769	2.8789104701584787	-0.01149526508052473	-0.12852105484556722	-0.005919114959308408	0.9978904981933486	0.9897601749705311	0.9969515244828931	6	1	1	8	1	8	2
DESI1	5.448808143165438	5.560440979315453	58.05968916123756	0.008638921673311034	-0.12857939689356798	-0.02861355628684522	0.9974120543637702	0.9746170835221862	0.9893462364528278	103	29	43	137	16	175	35
HNRNPF	7.626739549362197	7.639772574861338	251.14880352022234	-0.09516850112497653	-0.1288496275611631	-0.05620638874602996	0.9513076208943324	0.9591766108430344	0.9802841471723875	401	113	376	323	114	752	152
AKAP17A	5.610220436758685	6.153810956767816	86.79763413333193	0.1376781089495765	-0.12889756382582657	-0.010032479933199017	0.97498709216477	0.9837877256134221	0.9969515244828931	289	1	174	103	36	206	69
CLN8	5.155206669495999	5.202380705519662	45.07899796617132	-0.19236816170487042	-0.12898826633421193	-0.03874026372090211	0.91475777137644	0.9690125501836643	0.9822357522311711	95	21	67	59	14	109	34
AREL1	4.91677543533462	5.037140492236934	39.05923873701527	-0.14501671815131573	-0.1292483594946683	-0.031280441744439606	0.9484986391910388	0.9745437033357646	0.9878759042551815	105	7	63	65	14	121	24
ODF3B	3.9741976661319445	4.344044601955091	23.28037940577776	-0.062024409728631075	-0.12926900192179197	-0.01413380985241093	0.9847872606327888	0.9832484684417312	0.9969515244828931	38	7	54	55	1	60	18
YPEL4	2.6747798749528116	2.850110581047597	7.657712043579668	-0.1979869222463996	-0.12939037110318	-0.01475587817349141	0.9484986391910388	0.985041513392189	0.9959118451901906	10	3	16	10	3	18	6
ZNF585B	4.188811996674778	4.356617247982754	24.09777530932395	-0.13497501238397985	-0.12948261177223877	-0.02250406331449253	0.9584270603735295	0.9778839304387725	0.9926375027355276	46	11	25	59	4	61	18
NPEPPS	6.796109225818479	6.818713186272852	142.03349281528358	-0.08451000784811016	-0.12951273462387503	-0.048419817093712576	0.9593315941056193	0.9607001316704435	0.9802841471723875	210	61	200	175	77	376	97
ZBTB39	3.3136480485772912	3.6164029077573483	13.228485346104742	-0.14146628640245074	-0.1295289481328149	-0.016923833106349824	0.9623471830265121	0.9832793731548807	0.9959118451901906	33	1	22	30	4	36	10
COX17	4.423671265205298	4.533762079022955	28.53401179136254	0.14319251237187294	-0.12964437946178178	-0.02453628268398727	0.9540831681097758	0.9776596695593642	0.9922512148662471	36	11	34	27	23	89	15
C11orf98	1.790935489344366	2.2359672668002837	4.398685709306365	0.09355591533256255	-0.1296606795568952	-0.008704893385854017	0.9835676167176777	0.9882994920624134	0.9969515244828931	13	2	1	7	2	15	2
RBM33	7.63225207195967	7.669265139470175	255.08704443947084	-0.16306950272083903	-0.12980138320632695	-0.04483628658406707	0.9163445108549001	0.962500094409557	0.9802841471723875	399	77	518	418	94	603	195
PNP	5.313215866858595	5.344819929268434	50.14032628172741	-0.1980950255016776	-0.12987404950173934	-0.04080908707543012	0.9069427444985998	0.9656512885863908	0.9815666464666684	81	19	75	72	24	115	39
SLC35B3	3.1335041304452487	3.4971907794131343	12.588736580970725	0.14393299900745563	-0.12988532170759107	-0.015175821667719969	0.9673030099987152	0.985041513392189	0.9959118451901906	39	9	12	13	1	47	5
ZKSCAN3	2.8326975465619717	3.125175528454828	8.974526708239292	-0.060461267949460704	-0.1301133766953261	-0.013986952444311128	0.9847872606327888	0.985041513392189	0.9964395820198222	20	2	9	26	2	27	6
CCDC112	4.066127328665388	4.160505419461498	21.48752414188442	0.04979097563787071	-0.13030318641257352	-0.023093182856785854	0.9846553970379208	0.9778839304387725	0.9926375027355276	35	8	21	28	15	69	11
CSNK1G2	4.916912658304405	5.1934703059165335	43.092892758717916	-0.06206498582006597	-0.1303767044746037	-0.01767580136246659	0.9835676167176777	0.9778839304387725	0.9959118451901906	144	8	93	61	5	143	25
SRD5A1	2.7033399883688256	3.0779516711743495	9.982343328087621	0.38592198130659794	-0.13056174078628394	-0.015339926572401881	0.915481820722481	0.9865408548420206	0.9926375027355276	8	9	3	15	5	36	3
ECE1	7.598345931954999	7.67780060475667	256.17331368847454	-0.13778961525083536	-0.13087127012434868	-0.033290645220263655	0.9428365550858063	0.9681980223250851	0.9871572003858351	496	84	636	294	68	582	202
AC114494.1	-0.3234072219836752	1.1085296399021487	0.9163600086924771	0.3835617909957616	-0.13122099054573977	-0.0018917904961998227	0.9456339386026529	0.9937307039123249	NA	0	0	0	7	0	5	0
MRPS17	3.1088715073102953	3.432798598504075	11.610923758060046	0.04702448963692841	-0.13129642201719613	-0.015233193326621727	0.988301812541611	0.9846485074795026	0.9959118451901906	34	2	7	24	6	47	4
GLTSCR1	4.449272525815875	4.550818969136853	28.3331520842189	-0.1253714201958607	-0.13134151709747424	-0.02753379759408033	0.9574815476490243	0.9759629398988832	0.9897893163594963	52	6	37	37	20	69	21
STRN4	6.2438321952041935	6.315504878872697	98.2149859444584	-0.15074250558507263	-0.13196048305646138	-0.037061307885115184	0.9364548080873394	0.9656512885863908	0.9842383021285069	294	31	146	130	27	258	70
RINT1	4.21573507031113	4.409944801705766	25.023840627740274	-0.2215589543753863	-0.1319792358819324	-0.02111609571029642	0.9293676929501425	0.9778839304387725	0.9928226035501762	45	3	30	60	13	55	21
LRRC8C	5.04817283796432	5.191274688351404	44.94896657362241	-0.11674777188550217	-0.13205846189089196	-0.024510830569996204	0.9610431687023885	0.9759477445840141	0.99247766872203	58	27	97	55	8	99	36
NUPR1	6.634940267602629	6.72442574902177	133.19680946719618	0.02462352182288315	-0.1321141651646563	-0.0330730568711842	0.9888983549291108	0.9696446813332327	0.9861115346819506	192	37	134	175	108	366	87
PPP2R2A	6.328700768440211	6.36544147013791	102.670966785943	-0.10188189202153196	-0.13215591394144918	-0.04487189500777087	0.9569145715581564	0.9613560977072555	0.9802841471723875	134	32	168	181	51	284	68
RGS12	5.0860322893649865	5.255063913651206	45.664386764281	-0.08883124029353269	-0.13219788461429882	-0.023406776747953315	0.9728474738919393	0.9759477445840141	0.9926375027355276	159	12	84	44	10	134	30
TLE3	6.751515797243675	6.80944608819548	139.34601034256545	-0.12478264052652455	-0.1322572875371928	-0.04059925703533984	0.9461385338753625	0.9641274658237283	0.9822357522311711	245	38	327	187	49	376	96
RP11-82L18.2	0.2850113505164759	1.2398217545597183	1.6062807312259932	0.362534636675052	-0.13228229605055947	-0.003707726088555894	0.9485470440757144	0.9917837271309584	NA	6	1	0	0	1	4	1
CYFIP1	7.130315797107029	7.151870830560898	178.1951955958827	-0.13202142094868713	-0.13252214486576183	-0.052348110931322654	0.9331661338768986	0.9585875326926213	0.9802841471723875	385	68	288	195	75	468	124
DNAJC13	7.062219103894288	7.081171091148954	169.80158995617614	-0.10832322051407978	-0.13262087701668512	-0.05326541708818897	0.9469921155572584	0.9583340526726004	0.9802841471723875	360	62	206	221	86	478	110
SGSH	5.213538161612501	5.273954812058424	46.81097308039701	-0.17401200808409334	-0.1328331010696853	-0.0417759680961229	0.9237192275216815	0.9659449249474832	0.9815666464666684	105	12	79	73	18	133	31
KNOP1	4.596229665593085	4.715637340102762	31.257975980727863	-0.3908839715060862	-0.1330291453036927	-0.02816234688074105	0.8302501180364649	0.9750839590568587	0.9892254483067843	69	10	57	53	7	62	28
MYL12A	8.561513464725696	8.591334650787019	488.21446100448895	-0.07077070753684683	-0.13315296038835342	-0.04894444994635382	0.9661802398051151	0.961955338271407	0.9802841471723875	806	228	688	472	262	1344	321
RP11-809O17.1	0.687566434737872	1.3439873979174082	1.8275660669083822	-0.026174395911684703	-0.13321051001695522	-0.005011213207127367	0.9955632815660991	0.9913015922829794	NA	4	2	1	2	0	5	1
SCARNA13	7.110858533053509	7.308608565614653	202.6346983108833	0.28147199881515605	-0.13321058997896298	-0.025944844007229333	0.9018519737692192	0.9775953980137568	0.9886632708300134	164	148	219	118	130	573	125
SLC35A5	4.230085050519542	4.381811203881294	25.65359594220043	0.1406479023111472	-0.13326970291389714	-0.022110995367467943	0.9574576646652906	0.9778839304387725	0.99247766872203	31	7	22	33	24	70	16
COX8A	2.760526740775267	2.9979636678569164	8.70261441046706	0.04121683342736214	-0.13331539680733187	-0.013876060008428302	0.9890849618138122	0.985041513392189	0.9964395820198222	19	5	4	16	3	26	5
KB-226F1.2	-0.28897749348313306	1.0073845309268437	0.8850160695530378	0.4584499284114166	-0.13334831091761826	8.982440612547585e-4	0.9293220851378248	0.9917837271309584	NA	0	0	0	6	0	2	1
B3GNT9	2.602397109954389	3.182882805182331	9.190387018805279	0.22901256487092023	-0.134161282775377	-0.009057388492664265	0.9558978021492981	0.9861015732241935	0.9969515244828931	42	3	11	11	0	29	6
GYPC	5.517639013227085	5.66394228929568	61.378925949258246	-0.058863505511747315	-0.13425501123427447	-0.02693591701486578	0.9830307617347046	0.973926687813735	0.9912102296602446	174	15	143	54	17	199	35
OSER1-AS1	0.9602844833025164	1.6029923943681506	2.1879199557972595	-0.03285215408558357	-0.1346606834718343	-0.0035376223721776652	0.9943897626711995	0.990163909527155	NA	6	1	1	6	0	5	2
AP2S1	4.55001064995897	4.805024383151943	35.17652234957117	0.45709166812712576	-0.13475956020307772	-0.02197390255138755	0.8684204085361057	0.981740636261243	0.9897893163594963	51	22	9	41	25	105	19
PDE5A	6.049957496997818	6.1650348313002965	88.25338890480559	-0.031851478963262764	-0.1348766462345659	-0.030362408952444273	0.988301812541611	0.971044257999344	0.9886632708300134	272	29	161	65	28	283	50
RAD1	4.531612923460627	4.587622603844267	29.119989812628337	-0.032211162750301295	-0.13492145189108964	-0.03057029589759241	0.9877976426324421	0.9720881801490024	0.9888612023158265	47	11	37	40	17	91	16
RSPRY1	5.048855986364545	5.145211066291774	43.08163338025531	-0.04367959661130896	-0.13492467496230154	-0.03228170434097584	0.9847872606327888	0.9716788661764281	0.9870120756899194	70	9	51	83	27	133	25
NLRP12	1.795875382480205	2.2997668695902806	4.327784895788092	0.04748658487126068	-0.1350147045233421	-0.007947205817994882	0.9891277748149891	0.9875731637475732	0.9969515244828931	13	0	10	4	2	13	3
GPC4	5.554645088286658	5.6794618206020475	63.81534012618951	0.041546402681980656	-0.13505738524125796	-0.03127313587242857	0.9850786807745702	0.973408856917045	0.9861115346819506	87	47	88	84	15	228	28
PABPN1	6.617649538702121	6.641640637958194	124.73842294661596	-0.10512989835041898	-0.13519537297655665	-0.051874133054632614	0.9512435547145786	0.9582727557755544	0.9802841471723875	257	42	171	153	66	362	78
PTPRE	6.4513420424432	6.604771313059504	120.76540538390346	-0.12434155391247789	-0.1353186946249896	-0.02429332529428624	0.9584270603735295	0.973926687813735	0.99247766872203	163	45	330	185	20	261	99
HHIPL1	1.7353176326241586	2.1388901042154926	3.993284557101475	-0.19701310774124034	-0.1353590199888434	-0.009475628453983871	0.9588904074890542	0.9875731637475732	0.9969515244828931	9	1	3	6	3	16	1
SIRT1	5.00987784867904	5.119152581692131	42.83149606897332	-0.08548906392317265	-0.13536906709794125	-0.027229902089412807	0.9726408916253563	0.9744139759906911	0.9897893163594963	80	11	71	33	30	98	33
FBXW11	4.864300788456245	5.005057846491051	38.54716875325303	-0.047379907963347276	-0.13557307182481204	-0.028785108840599913	0.9847872606327888	0.9746498700104923	0.9888612023158265	70	18	88	48	7	134	19
TRIM28	6.03755655618956	6.23034176894568	91.51980444053254	-0.130115654521954	-0.1357332763854067	-0.021312890111722202	0.9584270603735295	0.9752423604339567	0.9944775291772581	293	15	132	192	17	231	69
SEC24D	6.679331197653431	6.722065704813827	131.25463951807123	-0.14024816576585167	-0.1357792102606933	-0.04724323485508922	0.935613847664902	0.9606280174077875	0.9802841471723875	278	48	219	162	53	479	59
IL6R	6.171456901802499	6.260397256656515	94.92033109693685	-0.06993510876988675	-0.13588283383048588	-0.03348198635479655	0.9761436566558567	0.9665324329779187	0.9862356134155658	97	24	185	202	41	256	65
PCDHA3	0.04272652007220444	1.1631391030821134	1.8527445411449368	0.18751844829826472	-0.13589151598027535	-0.009538759873091402	0.9777486471961702	0.9938895281592155	NA	1	2	0	0	2	6	0
RBFOX2	7.001777126324171	7.01386105220851	161.93905136763564	-0.13519271073077666	-0.13629287395715922	-0.05942994115497474	0.9271675658386045	0.9561746870400863	0.9785118175597797	308	68	252	209	65	442	108
COL16A1	6.418675301957574	6.675052828209577	125.21041725871459	0.04208822082974485	-0.13636868570929792	-0.02007545507377015	0.9877976426324421	0.9775953980137568	0.9943267570716746	479	12	120	227	44	433	65
JAK1	8.257881471670641	8.267732920638522	388.65881411162866	-0.13239110709548169	-0.13644232580374652	-0.06215976447333812	0.9213278500702663	0.9562190523915074	0.9772635351870352	666	143	569	528	197	1017	269
DNAAF1	3.742738865832964	4.407495457236574	25.0002336756454	-1.2775911061563003	-0.13647904487531165	-0.0018102139863868858	0.6849352293317417	0.9861991570869432	0.9999505444996434	22	4	107	17	6	11	33
HNRNPR	7.765311580952001	7.77894514782685	276.2714793364264	-0.11659025112629703	-0.13677742229654608	-0.060739989729088104	0.9373197846768303	0.9562190523915074	0.9772635351870352	494	125	401	368	114	879	154
CTB-176F20.3	1.921983538086166	2.560764006118208	5.981622451927672	0.22184387512712933	-0.13679814762648457	-0.004780418162942995	0.9627599674997114	0.9887869108915003	0.997521876723425	1	1	5	23	3	10	6
CD44	9.067921991146523	9.150413188634856	723.3892507849341	0.014100192171422747	-0.13685892309733008	-0.03713086721808263	0.9945767208465902	0.9691849318866722	0.9822357522311711	784	488	932	693	342	1938	482
RANBP10	4.42666956720664	4.8785056282888295	34.11187396944135	0.05537793908041102	-0.13686126496351092	-0.014767891902015584	0.9875271220949952	0.9817615164285635	0.9964395820198222	76	8	72	85	1	124	17
KCNMB3	1.3496511873729802	1.9899762741953304	3.0370159154627236	-0.00274782019156645	-0.137136364591603	-0.006744974629069965	0.9994344391386442	0.9887322433941759	0.9969515244828931	5	0	11	4	1	13	1
CFLAR	9.007014731118266	9.063920016516146	672.5554075862094	-0.09879537942957806	-0.13721232587815965	-0.041294071832200185	0.9574815476490243	0.9656512885863908	0.9815666464666684	908	205	1460	1288	203	1730	477
THAP1	3.590509789193495	3.6782053596513844	14.870427559614484	-0.17123882712522848	-0.1372643442719475	-0.0239241890896825	0.9467962441854928	0.9778839304387725	0.9922512148662471	20	6	26	20	7	36	11
AKT1	6.6035515042735184	6.6764200938865175	127.23522566678685	-0.1641021893112318	-0.1373593459750813	-0.0385146213490774	0.9293918137084783	0.9641274658237283	0.9822357522311711	264	55	230	199	25	306	96
SLC19A1	4.146897395746739	4.2659343591803545	22.497995415062185	-0.19131686993181166	-0.1375375073629222	-0.027092521536841514	0.9345121713280988	0.9759629398988832	0.9895320534075408	31	7	35	54	7	56	17
SOX13	5.671880301964487	5.881516621506555	71.97868575529219	-0.09229451168343288	-0.13756805690428517	-0.019586983490531708	0.9742348856744238	0.9761063581079814	0.9959118451901906	179	11	200	52	26	164	58
SEMA6C	2.470644604766913	2.916863648446548	7.736498554008859	-0.5012183868820728	-0.1376101776091333	-0.0062052473857777905	0.879447133548754	0.9860805302340933	0.9971206659547955	21	2	5	22	1	10	9
SPDYE3	1.4595975492272888	2.0884782522397907	3.7618557887174644	0.077313195486738	-0.13764202617205726	-0.008766841246066	0.9861240353017701	0.9892436302877298	0.9969515244828931	4	3	3	11	0	15	1
CCT4	5.945391635748243	5.988215822074481	78.4283848959252	-0.10425508182042234	-0.13765474288781038	-0.045182783212115135	0.9570429140396426	0.9609027194171235	0.9802841471723875	171	24	85	134	38	241	46
SEPT2	8.071569191487036	8.128364792480978	355.064859102116	-0.013674058050566514	-0.13779620517719926	-0.04172320308449243	0.9943897626711995	0.963420938218519	0.9804004917244353	490	181	435	328	219	975	231
SSX2IP	3.9939726836135963	4.10637248872957	20.442165050752173	0.008167447508390642	-0.13794115500276924	-0.023911669021048024	0.9975618352098001	0.9772928822243775	0.99247766872203	39	12	25	23	8	75	8
MT-ND5	12.96948414989934	13.390172948676199	13784.288040606025	0.4686217410266655	-0.13797904470832983	-0.0114381363850285	0.879447133548754	0.9851072376709474	0.9926375027355276	16168	13258	6817	3527	7666	36351	9200
RER1	5.558844567909155	5.599222560878712	59.59682946341542	-0.10296280118814564	-0.13805360822840954	-0.043942296293138845	0.9574815476490243	0.9613560977072555	0.9803895193479815	112	26	73	106	21	190	33
CD3EAP	1.4989715042921994	2.101137270439662	3.4313802137675653	0.097593761681708	-0.13842495850653516	-0.006227977611719036	0.9835244379708856	0.9879077886288335	0.9969515244828931	14	1	3	7	0	12	2
MUC4	7.6955493107352675	8.408419358308777	438.27227579187866	1.0697504136961173	-0.13857345787370715	-0.0075662718890733	0.7347577043098675	0.9859940149901499	0.9969515244828931	60	551	450	161	126	1230	269
NRP2	6.634198199342015	6.654290920275074	125.78552814240578	-0.11961162274139596	-0.13872336657322623	-0.05494462543368347	0.941509401379052	0.9562190523915074	0.9802841471723875	232	54	152	218	48	367	78
TRIM37	5.1167042438151356	5.153745911382681	43.562625104992115	-0.0937655932526487	-0.1388347650400167	-0.04060700616413037	0.9610431687023885	0.963420938218519	0.9822357522311711	78	16	53	69	22	130	26
ARG2	0.9838643756268729	2.126154163697858	3.7056625973647814	-0.7921601511938892	-0.13891236264889306	0.003594648381286561	0.8737058649549162	0.9912525294077252	0.997832374832911	6	0	2	18	0	1	6
RP11-855A2.3	1.1230468663895006	1.6869266310327917	2.3652851433943667	-0.0766259715454394	-0.13895009110887863	-0.004787615881798209	0.9848605153391016	0.9892436302877298	NA	3	0	7	4	1	6	2
PDAP1	6.98124794779012	7.04797898229117	166.92099354396515	0.009078086933379389	-0.13907647967825199	-0.03944289471768847	0.9965490020885254	0.9636682740591962	0.9815666464666684	334	79	137	174	101	514	95
SRSF2	5.160904541501628	5.262595399214331	46.92533872965558	-0.04500562109078915	-0.13909611037854613	-0.032860449861501995	0.9846553970379208	0.9702833689529538	0.9861115346819506	82	26	94	53	10	145	27
N4BP1	6.028481351751566	6.058947694287429	82.88648923469813	-0.0870672024485341	-0.13929905133779627	-0.04694591353663175	0.9610431687023885	0.9585875326926213	0.9802841471723875	148	35	142	89	37	250	49
HEXIM2	0.24684699132990068	1.2859533297433048	1.787712887945048	0.01553154297009068	-0.13948060852910943	-0.00784568190680554	0.9979391975161829	0.9931972992942586	NA	0	0	2	2	3	7	0
MAN2A1	6.441917576995009	6.516606764152325	115.35383629201597	0.03432554893481945	-0.1395307643189813	-0.03722844894019482	0.9865390485872693	0.9652725015221336	0.9822357522311711	148	57	100	166	72	383	58
KLF8	3.969358622653146	4.218981325120097	21.649523765651153	-0.5326680022063667	-0.13956968852550683	-0.017059414094351303	0.814307622742882	0.9795901594147681	0.9959118451901906	54	2	38	33	10	34	22
TRIM65	3.362665456272202	3.856137521494076	16.601687933244154	0.21341631111303802	-0.13958702114775418	-0.016434309276545805	0.9574815476490243	0.9840967822792366	0.9959118451901906	27	11	30	29	0	50	10
ECHDC2	5.277510987357175	5.606282840619535	58.53376168204701	-0.05259531679979424	-0.1395899270651038	-0.016206876447094617	0.9861240353017701	0.9778839304387725	0.9964395820198222	102	3	130	148	17	154	43
RANGAP1	6.011352568290231	6.264147384994687	93.94534009286701	-0.11877055547281129	-0.13979437451005092	-0.01719003711275391	0.9671036872242996	0.9771362673697082	0.9959118451901906	270	22	111	247	10	210	77
RNASEH1	4.736116155088591	4.798636135722334	33.32586270003824	-0.19611910838521168	-0.14029365175810612	-0.04017951829238611	0.9164226787382139	0.9660999510757415	0.9815666464666684	69	9	50	57	14	90	23
ZNF334	2.7767758493836525	3.4714492350406556	11.4653168709261	0.5050147243888103	-0.14047176173651793	-0.008408270299592962	0.8912707653541375	0.9859940149901499	0.9969515244828931	26	2	3	50	1	45	5
C1orf228	1.5034704396355618	1.8992861750408827	3.0919695708294714	-0.11933809559685224	-0.1405764467706752	-0.007725246281850922	0.9764993346422254	0.9871151804396135	0.9969515244828931	3	1	7	6	1	9	2
DNAL4	1.8157719295188834	2.4966287528791136	4.986927217741955	0.24734198767807428	-0.1407732602656054	-0.004861311058957057	0.954603106479351	0.9875731637475732	0.997521876723425	25	1	3	9	0	14	4
DOK3	5.026697479782869	5.240477493925915	47.057483522201224	0.256115382078567	-0.14078513309674087	-0.02197059563644371	0.9307788198395915	0.9775953980137568	0.99247766872203	54	23	109	16	26	121	32
TMEM203	2.180500391452762	2.692529639993394	6.15465405209643	0.09959845754961737	-0.14082966941789032	-0.007337459086585749	0.9814897446124685	0.9861015732241935	0.9969515244828931	14	1	3	23	1	16	5
FLNB	7.810453232710311	7.972076415059454	311.68068776760595	-0.026344672520602158	-0.14099563502209841	-0.026524033599475017	0.991276312239449	0.9730598131047888	0.9917492705689509	817	41	691	542	77	956	188
DHRS4L2	2.5599903890599025	2.7620510595901333	7.084376905772415	-0.47735746977436244	-0.14105471603212483	-0.014896904584438458	0.8522241468065984	0.9845370439106857	0.9959118451901906	15	2	10	11	3	12	7
FXR2	4.6363763503005515	4.756503804780944	31.936105453926817	-0.1453593183998427	-0.14115554442116615	-0.030960324585617684	0.9505283839629047	0.9719338882939517	0.9871572003858351	92	10	37	59	8	96	20
SSBP4	4.296254367131284	4.412164236196023	25.04181540094443	-0.38152717574839917	-0.1412572891355488	-0.028650967979623986	0.8408825213667611	0.9748137687645452	0.9880675464694904	69	7	34	39	8	51	22
PPP1R26P1	0.7633542514091264	1.6055126449867596	2.1968999016115958	0.26907761025802224	-0.14146562799735093	-0.002365543132468587	0.9584270603735295	0.9905410936878974	NA	6	1	7	0	0	5	2
WNT7B	1.0734395985251157	2.0503678851563847	3.2618224070360395	0.5279225586843449	-0.14152740167797562	-0.005384926551852621	0.9032462138586591	0.9900961661960963	0.9969515244828931	2	1	1	18	0	14	1
RP11-54O7.1	-0.42868802115027604	0.8564669498649182	0.6409681349286281	0.06737980318775785	-0.14170249783200042	0.00243471616350057	0.9888983549291108	0.9912525294077252	NA	5	0	0	0	0	1	1
TCF7L2	5.978629143523891	6.063206454148174	83.9612900681798	0.027467296397183094	-0.14178410818728765	-0.034974152300802516	0.9887347759601653	0.9656512885863908	0.9833627354083696	131	56	134	66	29	238	52
SLAMF8	3.1975072684213885	3.6075055572005046	15.234864740968156	0.5883597926594947	-0.14190854991756746	-0.018991719434926294	0.8446454846062015	0.9858202351086794	0.9886632708300134	15	17	14	4	6	53	5
HGH1	2.7588720157605118	3.215491547579865	10.346127192498724	0.0633956850246794	-0.14190919911326536	-0.013360936321617108	0.9872189042833565	0.9851988146549971	0.9964395820198222	23	8	15	12	0	24	8
SLC25A32	4.940123579968568	4.983782028152148	38.49055674124065	-0.19456075710545737	-0.1419870051174497	-0.041998636261792045	0.9136847831157838	0.9641274658237283	0.9803895193479815	73	12	52	61	19	96	28
ZSWIM8	6.137408557681113	6.298844288824995	96.28218709353963	-0.1767714975661773	-0.14212187082960973	-0.025099513854088498	0.9384187965641793	0.9715958602062937	0.99247766872203	294	17	185	155	20	230	75
KRT10	3.009414981322269	3.1918600456133808	10.019159733552236	-0.22136175555349036	-0.14214758153787427	-0.018776435128592023	0.9376021273857236	0.9820887631852909	0.9926375027355276	14	5	17	19	2	23	8
AGGF1	5.371897939770569	5.484852133837226	55.11859192387815	-0.032163699545714276	-0.1424345763967336	-0.03326292909538293	0.9877976426324421	0.9690125501836643	0.9859649335727403	104	34	94	66	10	172	31
ZNF454	1.934633042538571	2.3493611949205055	4.591095919323946	0.01270189442426571	-0.14244488505772251	-0.009245249955695551	0.9975618352098001	0.9859940149901499	0.9969515244828931	4	1	11	12	1	14	3
FRS3	1.0266319198132212	1.7198845604592388	2.34340549025785	0.05685982402503083	-0.1425190363152757	-0.005464755108741201	0.9887347759601653	0.9892436302877298	NA	7	1	1	7	0	9	1
DNAJC16	4.921647377300292	4.981693317528101	38.61769557829096	-0.05568597024558816	-0.14268421418390576	-0.0359469269651437	0.9810489836008306	0.9656512885863908	0.9842383021285069	66	21	42	66	13	118	22
RNF168	6.089229062746168	6.1436945492638015	87.60629790271894	-0.07773462443718224	-0.14270849952544085	-0.04289445412984035	0.9695583833934136	0.9606280174077875	0.9802841471723875	114	34	184	121	35	293	45
COMMD8	2.985596757885453	3.2354264141259597	11.372848214830997	0.33125000096922075	-0.14273184449268664	-0.01593039538744155	0.9165223331521264	0.985041513392189	0.9937598982482497	7	7	6	16	9	32	6
MAP7D3	5.057629051415882	5.231502032397097	44.962898151524115	-0.09121187434312318	-0.1431480561082704	-0.0264925297492444	0.9722837625871719	0.973408856917045	0.9909165296221671	151	6	65	57	19	136	28
ANXA2	8.686722795367421	8.73193939396353	535.3676344890557	-0.08497245812201067	-0.14319575104320054	-0.0484976147630212	0.9610431687023885	0.9607001316704435	0.9802841471723875	1096	189	447	1020	257	1678	304
PROM1	0.896623652000764	2.0562854315268533	3.928750907328224	0.8850355671510066	-0.14320206531142884	-0.0022220346903413166	0.8651453704884544	0.9913015922829794	0.999361024589429	0	2	17	0	1	6	4
STAU1	6.944484160027407	6.970575235661248	157.4713887143822	-0.08562583695266231	-0.14321553561111208	-0.05264882090563198	0.9590928549759171	0.9562190523915074	0.9802841471723875	210	74	230	239	70	498	87
MEF2D	6.699897515309061	6.746096805336069	133.54973201735385	-0.12773152168619833	-0.14323851349880654	-0.04712449753188813	0.9425591655018325	0.9583340526726004	0.9802841471723875	248	50	290	167	40	375	87
ATP6V1H	4.588129505552125	4.724936204142934	32.000512292132555	0.020376533731440508	-0.14326152090153504	-0.02848533103777	0.9938022351318729	0.9745437033357646	0.9886632708300134	51	8	36	48	24	121	12
RNU2-3P	2.4996212021553035	3.5411841520978755	16.11666089140678	0.9124235421121364	-0.14335967355562268	-0.01101190630524601	0.8199200315180625	0.9905410936878974	0.9926375027355276	2	24	2	4	6	16	15
LA16c-321D4.2	-0.09698400759493858	1.010036178056479	0.8924993577316512	0.1846180860702155	-0.14341308961847257	4.206864372896627e-4	0.9728474738919393	0.9913015922829794	NA	0	0	5	1	0	2	1
MOB1A	7.161488746266672	7.243849817685597	192.44686863804287	0.04931787096238054	-0.1436809281369081	-0.03751314983661061	0.9833695408047328	0.9645402207296001	0.9815666464666684	196	119	250	186	106	537	121
MARCH7	7.137342310619614	7.152872867341279	179.05664693460022	-0.14865037051131239	-0.14376027234245958	-0.05734556364291228	0.9174049053001812	0.9522065221954288	0.9796585314226542	285	84	269	244	74	442	129
GIPC1	4.73233020218716	4.988422996716833	37.30279477512017	-0.03778450435718325	-0.14394395728072468	-0.02160201811320427	0.9886465257063433	0.9771362673697082	0.99247766872203	148	11	35	58	7	150	14
NAPG	5.244688824180459	5.281989274122424	47.5726764015165	-0.11622420729468853	-0.14399046715541508	-0.04459127373023301	0.9521890717186443	0.9606280174077875	0.9802841471723875	86	16	63	79	23	144	28
LYPLAL1	3.549758603295071	3.7009006924989802	15.610725744499199	0.1618534923281179	-0.14402368403961022	-0.02002711287364835	0.9574576646652906	0.9800017505109172	0.9926375027355276	21	10	10	21	9	51	7
BBX	7.123593709000036	7.146723960728987	177.76324743662275	-0.128195376378139	-0.14403842491835836	-0.055023873007591734	0.9364548080873394	0.9538110600851913	0.9802841471723875	233	68	297	300	77	471	121
MED15	6.933219047812952	7.015816698193449	160.191600178728	-0.13095043404725298	-0.14412805073225152	-0.039371252633391265	0.9477179213787809	0.9623845775264299	0.9822357522311711	433	32	278	265	50	458	104
B4GALT5	6.299740671663968	6.3450208867963545	101.85794502841223	-0.05169496291074713	-0.1442903584465803	-0.04338114570278101	0.9810489836008306	0.9587561108482433	0.9802841471723875	108	51	147	174	43	284	65
TNKS	5.75847325347187	5.884617162817553	71.86624545935425	-0.12417067830272202	-0.14451271226944223	-0.03434237863908504	0.9574815476490243	0.9660999510757415	0.9854055933584795	136	12	128	153	28	262	33
VBP1	3.9178178981863576	4.048416888414699	20.446907344871427	0.08884304745114724	-0.14455796035541613	-0.02154088004524686	0.9761436566558567	0.9778839304387725	0.99247766872203	32	11	14	18	15	49	14
ADCY1	1.0660525150637816	1.6075320120009795	2.1752037478786956	-0.19380107580307834	-0.14472589531707628	-0.004795906596283079	0.9606194698680384	0.9885969010167062	NA	5	0	3	5	1	5	2
TTYH1	1.0113249401473943	1.8040544483110956	2.364513133349658	0.13624281750934775	-0.14516155233152458	-0.004396326392773749	0.9766603537579744	0.9892436302877298	NA	4	0	10	4	0	10	1
PHAX	5.264292140554753	5.373421352457399	51.09795125702253	-0.012655574765521977	-0.1451947694605179	-0.03256839543058868	0.9955632815660991	0.9687148990251022	0.9861115346819506	85	10	58	78	39	149	31
SIRPB2	3.275068901242826	3.7266385401198567	15.736142018398114	0.42110805069733814	-0.14519680862066675	-0.014392920637346027	0.9005570438676318	0.985041513392189	0.9959118451901906	6	14	29	26	1	42	10
TAP2	5.224041313156407	5.416424710015734	53.82920583814299	0.18605641067402576	-0.14523052260308156	-0.0254638820194729	0.9384704776029876	0.9757990302268528	0.9886632708300134	51	48	86	46	12	141	35
NREP	3.607420967396089	3.934844988516343	17.4621050410073	0.19577716764941067	-0.14528511397690397	-0.017266105588050005	0.9559351055991478	0.9817615164285635	0.9947142560726787	38	9	7	48	3	62	8
CPSF2	6.250279851818486	6.283881485819525	97.27593338656146	-0.0783624978677151	-0.14530260108174461	-0.04831038555720994	0.965568391386024	0.9562190523915074	0.9802841471723875	176	35	105	145	56	293	57
MED17	4.47447748006023	4.664937851198971	30.08600812516787	0.05325643887363798	-0.14530593229093527	-0.024786450191299828	0.9847872606327888	0.9757990302268528	0.990271896878283	46	9	22	86	13	114	12
C10orf107	-0.28897749348313306	1.0105665080446558	0.893996015367374	0.46073114796816306	-0.14542362426073613	7.381128479015029e-4	0.9290689329314542	0.9914078181210249	NA	0	0	6	0	0	2	1
RTCA	5.396375492369005	5.445017953342962	53.43479250364121	-0.08721575277368394	-0.14548640566584717	-0.0420362891387714	0.9655668771795051	0.9607001316704435	0.9815666464666684	101	22	57	98	22	175	28
RSAD2	4.557649654964687	5.302673886155153	47.41735946236356	0.6348081120284591	-0.1455155095281862	-0.006561861114139822	0.8538571022754542	0.9859940149901499	0.9969515244828931	33	7	8	249	11	95	42
MCC	5.596296784782113	5.705529108803734	63.83272382035609	-0.10488080461845631	-0.14589196681561314	-0.035472375966721224	0.9610431687023885	0.9656512885863908	0.9841501324876084	100	10	123	115	33	183	41
ARIH2	6.067920618504268	6.133741209521333	86.47954248935629	-0.19975529865669403	-0.1463767089699174	-0.04300080822623178	0.9073488482970807	0.9600498031088545	0.9802841471723875	190	20	176	118	33	214	64
ARSA	4.046720877330945	4.288893535932284	22.06421823972874	-0.13098170736487114	-0.14656827496165026	-0.02278038143026853	0.9610431687023885	0.9771362673697082	0.99247766872203	67	3	39	41	5	72	13
PHF3	8.148681340648192	8.20062762639241	371.2659282857722	-0.0693095861122807	-0.14671483897897927	-0.04524597936506488	0.97026460410407	0.9594049501989904	0.9802841471723875	485	115	687	413	232	992	249
SEMA3E	1.5098002819937006	2.035563222706379	3.4502737602740177	0.02572855944870998	-0.14673279440753265	-0.007796354613327987	0.9955632815660991	0.9871151804396135	0.9969515244828931	11	2	6	3	0	11	2
HAVCR2	4.731690568911259	4.973409919383328	39.8649673760423	0.3765869295459103	-0.14675296164253832	-0.024772997251033543	0.864686350211726	0.9778839304387725	0.9864739473323729	29	41	39	40	11	119	21
CTC-510F12.3	0.5664240195157364	1.299736297184407	1.6300265844032245	-0.29897767219887417	-0.14686600444274547	-0.0017348809233179883	0.9503650099288559	0.9899755365888564	NA	1	0	5	2	1	2	2
VPS35	6.647162200892736	6.738609613506984	135.4359804197577	0.07888313963276043	-0.1469943685489857	-0.03592981238161348	0.9718868505415602	0.9647029878068774	0.9822357522311711	137	69	152	139	96	379	84
RPS27L	5.988629693688266	6.132599867887623	88.76757264744636	0.19357331586692827	-0.14713626912408234	-0.030959096420968307	0.9331661338768986	0.9712148445533937	0.9842383021285069	108	43	52	111	70	278	47
AKIRIN2	5.332144034877407	5.362722366124716	50.80965586209381	-0.10907653825359202	-0.14713790125019394	-0.044538002749797044	0.9555291673323071	0.9587753527812553	0.9802841471723875	94	20	62	68	27	139	33
PNPO	4.167721150663268	4.42347732691371	25.50838010123642	0.026458050599752356	-0.14723408362762552	-0.022664681991773912	0.9931308568024011	0.9775953980137568	0.99247766872203	64	17	29	37	2	77	15
PCM1	8.50595507241969	8.534144764941106	468.0283496198993	-0.10453420146000907	-0.1473536839662968	-0.05480849212312684	0.9482667015500323	0.9562190523915074	0.9802841471723875	679	156	769	585	275	1263	311
FAM213B	4.1538417806825425	4.255296693423352	22.95311272545041	-0.06789730500699462	-0.14738427059507128	-0.0262869480385882	0.9810489836008306	0.9748137687645452	0.9897893163594963	57	10	27	17	12	58	16
DYRK2	4.890962956676994	4.9464454471142405	37.55878005604352	-0.0558649106933691	-0.1474158187484459	-0.03683847496409553	0.9810489836008306	0.9641274658237283	0.9829135381717534	56	13	62	49	21	120	20
XPNPEP3	5.2045873769010615	5.328207969794531	49.641807176124644	0.005215068518801404	-0.147539524591113	-0.02787706733627337	0.9986348681040995	0.971044257999344	0.9886632708300134	52	20	38	127	24	121	36
GTPBP2	6.006856351228974	6.10859517003864	84.33301480396815	-0.16376656578474363	-0.14754674186704178	-0.03684784920993244	0.9345121713280988	0.963006716982004	0.9822629197912749	215	19	132	174	21	238	56
BAG5	5.8604541616860875	5.887124828792001	73.06815691101328	-0.17038034216908607	-0.14780399371078823	-0.0549638604305209	0.9149127881720935	0.9547347445194209	0.9798681102782569	136	24	125	106	31	198	49
PRKAG1	4.778335908632291	4.855080761309985	35.49361532542751	-0.008314668714671913	-0.1478415281151125	-0.03340417359455992	0.9973478203607602	0.9666335370577723	0.9859649335727403	52	23	48	48	11	111	19
TGFBI	6.952082165562073	7.018814373465931	163.51135594983978	-0.0808606420671993	-0.14784702749725723	-0.03986373489093338	0.9672501363752284	0.9606280174077875	0.9815666464666684	361	102	161	186	52	394	119
TFR2	0.3558624211825346	1.1798550546287376	1.4356703221936864	-0.5628494326765473	-0.14803238919328143	-3.4388459907006995e-4	0.898926990259712	0.9900961661960963	NA	5	1	1	1	0	1	2
DNAJC21	6.6376011450661005	6.670620590483089	126.69834009419779	-0.13988435453292541	-0.14848699378783434	-0.055755926867090584	0.9312677017977712	0.9526218423586523	0.97971866353386206	225	34	192	230	59	372	78
LTB4R2	1.5648783483938897	2.204800043813332	3.926076425389494	0.21304065283774798	-0.1485791140340453	-0.00580364142003483	0.9588904074890542	0.9872118740743597	0.9969515244828931	3	1	15	7	0	11	3
MX2	5.349073142150817	5.778513145147776	66.18845846524478	0.05943733139068633	-0.14866684597592608	-0.012100457148355573	0.9854411001854302	0.9800017505109172	0.9969515244828931	82	11	100	263	5	159	52
ASB6	3.5826986628765276	3.8795977125685477	16.070250152135298	-0.11017010697157104	-0.14869192563564249	-0.019683725342353298	0.9718868505415602	0.9778839304387725	0.9932760515896594	47	3	27	35	2	51	10
FAM53B	4.125719325395644	4.447560034373435	24.942941593873783	-0.07856324817680779	-0.14880168736299254	-0.0216255489675128	0.9820600803521113	0.9778839304387725	0.99247766872203	62	9	50	45	2	105	8
ZSWIM1	3.462109744797086	3.7075836211689817	14.741708207439757	0.028735476104090985	-0.14882887974915537	-0.01857467253101895	0.9931308568024011	0.9798236524044077	0.9936542599738596	35	7	8	36	3	44	9
MYO1G	5.518892803015304	5.79242983012786	66.77274352558203	-0.07568626866422902	-0.14907781983328453	-0.019130884837100123	0.9810489836008306	0.9757990302268528	0.9959118451901906	140	12	188	122	7	186	46
ATXN2L	7.138408753322257	7.175524767279479	180.29518730625634	-0.13407028126086182	-0.14939151220995123	-0.05452552848671773	0.9346196609706315	0.9537981592895334	0.9802841471723875	442	47	241	272	83	534	110
SMC1A	7.889682170405149	7.928882662246359	305.7920367296643	-0.12281409418385048	-0.14941992957777778	-0.05186114784444508	0.9415949627307987	0.9562190523915074	0.9802841471723875	652	129	594	346	88	841	201
CD81	7.795210406236704	7.823324390923089	285.4307767886875	-0.12360040040080558	-0.1494719317891914	-0.05472289446229278	0.9376021273857236	0.9527380416765484	0.9799813703155641	601	146	308	418	99	742	196
POMGNT1	4.306147678649097	4.594723368466417	27.847896722137328	-0.10047993724467585	-0.14952180391619993	-0.020878538123285113	0.9738277939448347	0.9771362673697082	0.9928226035501762	95	2	45	45	9	84	18
ICAM1	7.6598071192565715	7.720662302446512	267.14891553978657	-0.012539187391766552	-0.14952917399822535	-0.043646521777197723	0.995429153539662	0.9594049501989904	0.9802841471723875	391	136	229	343	163	820	151
ACOX1	5.886124827074579	5.918260760193766	75.57991639961135	-0.054172935580202385	-0.1495734758904039	-0.046109006139278874	0.9787992996433991	0.9562190523915074	0.9802841471723875	109	39	96	102	36	225	44
CWF19L2	5.273261568764636	5.454496104031871	53.51982853602606	-0.001553523224228617	-0.14959110429927946	-0.02816643634419843	0.9994344391386442	0.9716788661764281	0.9886632708300134	98	6	110	59	36	165	31
RP9	2.84995796956628	3.1132569771471132	9.61513382782935	-0.1777027860813197	-0.14964504365027248	-0.015456267531987863	0.9574815476490243	0.9832484684417312	0.9959118451901906	21	1	10	12	8	20	8
TMEM92	0.35770466175289534	1.874130660723979	2.8285840343636677	0.606607621810744	-0.1497283377490592	-0.005286637114828729	0.9229212638307438	0.9914078181210249	0.9969515244828931	0	0	0	15	2	14	0
ETNK1	6.173946657200056	6.228454356448505	94.46260461231519	-0.011969650952151151	-0.14974473822104084	-0.04145139032623707	0.9955632815660991	0.9592683795076129	0.9802841471723875	110	58	130	112	42	259	60
FCHO2	6.699083166392669	6.818381192956265	143.27977780806356	0.1201265317243151	-0.15007684829212498	-0.03358626580819095	0.9588904074890542	0.9659449249474832	0.9822357522311711	102	92	145	211	77	395	90
TONSL	2.1519556871992296	2.802952118423045	7.104590324644972	0.34888201341000435	-0.15027371682554366	-0.006179385069667489	0.9364548080873394	0.9861991570869432	0.9969515244828931	35	1	1	5	4	16	6
RUFY2	5.035410971189231	5.099052865211005	41.44578984114051	-0.2072280806141986	-0.15036163465842547	-0.0438380271264584	0.9085533183819998	0.9613892842802952	0.9802841471723875	79	16	71	72	11	109	29
RP11-286H15.1	0.7569131243336209	1.3663385777206047	1.6199050861391884	-0.16425657076790198	-0.15063286405155915	-0.004720990521397674	0.9688662700359564	0.989031264349634	NA	3	0	4	2	1	5	1
SUMO3	5.456993128850415	5.547341453475781	57.930953204583204	-0.0034719913323063797	-0.15080067441517403	-0.0360142865961354	0.9991461007451693	0.964225587274522	0.9822357522311711	129	35	68	53	21	203	26
DHRS7	5.158180371760076	5.284374940010917	48.627914370791295	0.13330805548667193	-0.15086374855257167	-0.03092235967319715	0.9555291673323071	0.9704975022895399	0.9856448362128853	64	16	40	63	42	154	25
AP000432.1	2.0007511225194103	2.2669803814747707	5.114875669586819	-0.39552626520093553	-0.151063352505016	-0.009640525492595992	0.9063399976463726	0.9859940149901499	0.9969515244828931	6	2	7	4	4	7	5
DGKE	4.76209630525866	4.955271782915214	37.488733940987544	-0.1014810303414639	-0.15109123253554715	-0.020929130019343937	0.9720505496641484	0.9748137687645452	0.9926375027355276	43	13	120	32	11	80	31
PITRM1	5.800987455674788	5.834107134360769	70.61191204324065	-0.10310688132437631	-0.1511477784096729	-0.04904070437767549	0.9570429140396426	0.9561081649820071	0.9802841471723875	152	28	78	102	33	218	40
LUZP1	6.748470154941942	6.835168991093728	141.82092576155145	-0.14702653088381	-0.1511638926431338	-0.03733844169724842	0.9396734075947872	0.9609027194171235	0.9822357522311711	250	43	369	181	38	346	105
ARHGAP8	1.734887853228264	2.4136256039121	4.489788248029637	-0.03155920305235664	-0.1512084160451486	-0.008898102862410898	0.9946449524323432	0.9861860893195598	0.9969515244828931	11	1	6	15	0	21	1
RP11-395G23.3	0.46607996635433097	1.483675415907532	1.6152244051870221	0.3891773623139952	-0.15141171294033892	-0.0015843065727063888	0.936044552744104	0.9904608453677151	NA	7	0	0	6	0	6	1
SLC25A44	5.081878111876612	5.117895742859429	42.450112626425124	-0.13021288726443103	-0.15150845930494766	-0.04483588695672533	0.9468340110190366	0.9587753527812553	0.9802841471723875	67	15	62	68	21	119	27
RAB11B-AS1	0.5998365995406331	1.3328409664176475	2.043991887278611	0.13300621473593321	-0.15151350055012475	-0.006448518181610399	0.9800786154571967	0.9912525294077252	NA	3	3	1	1	0	5	1
SPINT1	5.255077356409114	5.317176154617899	48.677413952426804	-0.08272880894938697	-0.15156564629408179	-0.04052223506962152	0.9695583833934136	0.9607001316704435	0.9815666464666684	86	18	51	100	21	161	25
SAMHD1	8.036093202216014	8.106113281159708	348.14741440259894	-0.0530383879592104	-0.15185376446869314	-0.04233109593574817	0.9802694804460611	0.9600498031088545	0.9802841471723875	453	212	406	671	93	937	230
INO80	5.721567425266762	5.874306764748398	71.06870493341513	-0.14851081184623582	-0.1520312703391405	-0.029653476279593395	0.9494562096487769	0.9660073692237923	0.9886632708300134	224	14	107	134	15	203	47
NSUN5	3.1066413008143936	3.4240599044204747	11.704316510520853	-0.00814557455324053	-0.15205055887909463	-0.018705814907584592	0.9983712162627639	0.981740636261243	0.9928226035501762	22	7	17	23	1	46	4
DAZAP2	7.4582264217177086	7.651202555311372	257.01061012799573	0.22794832366898135	-0.1521179366192427	-0.028299889844949154	0.9251646261278326	0.9730598131047888	0.9861115346819506	164	178	289	193	171	665	171
RPL22	6.8029698046636495	6.890553334732711	149.36200137150956	0.005367528721958461	-0.1526002541160049	-0.0396780091359922	0.9983712162627639	0.9611920725489631	0.9802841471723875	301	64	158	118	99	508	72
THAP4	4.247044302376542	4.541900637564786	26.802236138114033	-0.04534834606053532	-0.15262472567862723	-0.021021659286262238	0.9877363333774549	0.97683740226314	0.9926375027355276	91	2	31	52	10	89	15
UNC50	4.5528071342183125	4.696168706416272	31.89904381934741	0.11654543897918107	-0.1527772069921612	-0.027701571508356268	0.9610431687023885	0.973408856917045	0.987450189149249	45	8	30	40	29	98	17
NBR1	7.2369000731664155	7.26705569384678	193.6173451265005	-0.0984836153378847	-0.15295103792774015	-0.05541258845952526	0.95545034078624	0.9517185964866285	0.97971866353386206	256	82	263	311	98	633	101
EXOSC8	3.42526443262846	3.5639757080629306	13.614957856368045	-0.014377722686570319	-0.1529689532466823	-0.021420421551131892	0.9961434011449406	0.9776596695593642	0.99247766872203	31	8	11	18	5	43	7
DOCK3	1.2375595915846833	1.9801902780417335	2.9752960433833477	0.09107420316910499	-0.15319889769789727	-0.0025144659706292103	0.9841772371155333	0.9875731637475732	0.9996815027152848	11	0	3	9	0	7	3
FBXO3	5.424003389311806	5.458057929579378	54.16184075482353	-0.1818295126250004	-0.15320542224509193	-0.046385248339574484	0.9163445108549001	0.9562190523915074	0.9802841471723875	84	21	98	74	23	134	39
RPL23AP64	1.5851252211955555	2.152940161083611	3.717292191412368	0.05778161600164835	-0.15346403088497032	-0.0066900418791002395	0.9880031592708521	0.9861991570869432	0.9969515244828931	4	0	9	11	1	10	3
HDAC4	5.117575335013021	5.3679517460423405	49.092243859672685	-0.13039304668699161	-0.15357009954574533	-0.021068965146443287	0.9610431687023885	0.973926687813735	0.9926375027355276	151	9	109	77	6	141	33
RRP1	3.6922921510986493	4.158624626342202	19.700663289291736	-0.016613535726247138	-0.15362201815513865	-0.012187823676448087	0.9964350300660917	0.9811049872114593	0.9969515244828931	81	1	39	26	3	57	14
RP11-809C18.3	1.954124302079687	2.466081102433307	5.983037316881566	-0.18003860423130713	-0.15368228880394955	-0.00802198476098686	0.9672501363752284	0.9865408548420206	0.9969515244828931	9	0	7	5	7	8	6
DAK	2.881728234570015	3.16164246166406	9.694598384213066	0.011480221673473375	-0.1537790427601076	-0.016680477677804107	0.9975618352098001	0.9817786586274811	0.9948957450747703	27	4	5	14	5	38	3
BRWD3	6.412076105175236	6.4953235845832085	112.13963130860269	-0.0796848994193645	-0.1538232622268075	-0.03899973685824302	0.97026460410407	0.9600498031088545	0.9815666464666684	148	47	282	144	30	311	73
ZNF768	4.215315547820925	4.49384501780299	25.951053861934696	-0.1870885378706802	-0.15403820283466707	-0.016977662699068856	0.9485406183206854	0.9771362673697082	0.9959118451901906	105	4	24	46	6	62	21
TPT1	10.140966658681469	10.223090130630297	1522.2770013049246	-0.010920871307195117	-0.15428679009554996	-0.040929607296428916	0.9957021088143593	0.9656512885863908	0.9802841471723875	1567	922	1791	1549	885	4093	995
ICMT	5.473114903931894	5.56621919322679	58.10878592717074	-0.0458599342857757	-0.15442405712067225	-0.036390386864931144	0.9847872606327888	0.962500094409557	0.9822357522311711	147	25	42	107	20	184	32
ZBTB4	7.295649348406879	7.307923505681673	198.77668989965355	-0.16770506215582723	-0.1544710183169917	-0.06764772606831046	0.9021392414271269	0.947417268139071	0.975583292847164	399	79	313	257	80	515	137
IRF2BP2	6.449008897716	6.503810448586491	113.69374121190378	-0.12327025403694766	-0.15462522926411443	-0.04334395512315229	0.9497606412795656	0.9562190523915074	0.9802841471723875	173	38	108	222	65	269	84
TMEM241	2.3528686362207587	2.690443604800057	6.164086739085583	-0.08542933543963233	-0.15463095414055575	-0.013800667616263649	0.9818617699286651	0.9832484684417312	0.9959118451901906	17	2	7	14	1	22	3
AC116366.6	3.3237458818620884	3.620630908644114	13.544043836455682	-0.08769834334252162	-0.1547604925681916	-0.015463127058590934	0.9810489836008306	0.9801140283315166	0.9959118451901906	11	3	32	36	3	32	11
CLIP3	5.334312357263679	5.430188374632176	53.84348419217294	0.08070998971023848	-0.15479319162999144	-0.033844183777912415	0.9740732741120608	0.9655481720375215	0.9822357522311711	115	30	43	46	30	162	30
ADIRF-AS1	2.5311646558316423	2.7616004453960974	6.744050471661133	-0.1618190988456733	-0.15481327178604176	-0.01657750265173766	0.957885800462536	0.9817786586274811	0.9958022326233679	14	2	10	14	2	21	4
PITPNB	6.556417332947768	6.6109081062668515	122.83590689530047	-0.05700586631730701	-0.15489025099656284	-0.04376798216670594	0.9790195495221391	0.9562190523915074	0.9802841471723875	130	52	231	143	66	320	83
GRWD1	4.4102321391929085	4.62622614393175	28.703470406029048	-0.18995743394284084	-0.15493332134993523	-0.023428262039947228	0.9415949627307987	0.974058815985708	0.99247766872203	85	4	33	67	8	76	21
C1orf123	4.050647732498097	4.155244227856055	21.15526389422644	-0.1282850598000984	-0.15493899472700803	-0.027742979215126515	0.9588904074890542	0.973408856917045	0.9886632708300134	56	7	21	22	12	53	15
WRNIP1	4.303625165161165	4.45007211726675	25.411667570464395	-0.18111478015352542	-0.1549530829386203	-0.030050909316256726	0.9388199122756306	0.971044257999344	0.9864585281446308	75	5	30	47	9	72	17
NEIL1	3.2756647568859285	3.5798775007344603	12.862363279504857	-0.08923973326102966	-0.15500025341824272	-0.020305673532170367	0.9790195495221391	0.9778839304387725	0.9926375027355276	31	4	26	25	1	40	8
ZDHHC6	4.873290045233014	4.926475542592266	36.93707034498271	-0.07687636696186366	-0.15507564796337636	-0.03928882321354141	0.9722837625871719	0.9607001316704435	0.9822357522311711	55	16	58	56	16	124	18
ACSS3	4.697620571591468	4.829968596677556	34.25025400346989	-7.605134969113679e-4	-0.15510506450526473	-0.03009223077717662	0.9998651307766296	0.9691849318866722	0.9862356134155658	93	12	25	48	18	126	14
DACH1	4.009893536211116	4.276589517797341	23.025725871215634	0.0536033765888105	-0.15514536496853323	-0.02122335992832591	0.9853449135906006	0.9775953980137568	0.99247766872203	48	2	40	18	19	63	15
PROB1	1.1993219156554193	1.5976197781282628	2.371645178365048	-0.314517542508025	-0.1551506084764606	-0.006763751766499315	0.9302826444941722	0.9865408548420206	NA	5	1	3	3	1	5	2
C6orf1	2.6223485689302275	2.8546120293718507	7.612155318752983	-0.05179715710610014	-0.15542095323940838	-0.015428299106887797	0.9874825193406174	0.982271046624661	0.9959118451901906	21	2	7	8	5	24	4
LSM14A	6.895747781698898	6.914534026357218	151.12831136391944	-0.12374093369563807	-0.1554992192262594	-0.06118353200955917	0.9376021273857236	0.9482572486801601	0.9764754058531434	242	63	263	191	66	444	91
TTC3	7.779321819586379	7.825556582212097	283.99229341444976	-0.12441035056043526	-0.15567761583998632	-0.0523023990960606	0.9428365550858063	0.9537981592895334	0.9802841471723875	745	86	418	308	131	940	148
ASCC3	6.413475551161868	6.511462820074929	112.97014677983186	-0.08067282791338283	-0.15572389778670626	-0.039225890166273904	0.9718868505415602	0.9607001316704435	0.9815666464666684	282	24	106	204	61	386	56
SMAD2	6.831978859765256	6.91215530056486	152.4495450086531	0.040344389449042964	-0.15593252187359827	-0.04041138394653795	0.9847872606327888	0.9599505627633018	0.9802841471723875	167	83	222	133	92	453	88
SLC2A3P2	0.5941507412466367	1.46438000518025	1.8254808986315678	0.3049349851641827	-0.15594601657843513	-0.004169220275285092	0.9553138282319936	0.9899755365888564	NA	0	0	5	5	1	6	1
RCN3	4.651997573557432	4.981034793381787	36.945468845083106	0.013453635710667147	-0.15618312322231415	-0.01678777791140108	0.9966058746112012	0.9771362673697082	0.9959118451901906	175	4	43	40	10	114	23
LAPTM5	8.211484237332304	8.596693666137988	497.9444807654111	0.4931291213776613	-0.1562331199574036	-0.020401361102309737	0.8531523686030594	0.9778839304387725	0.9904958813426494	180	517	463	313	217	1227	343
CTD-2260A17.1	0.7219961632384142	1.4853929913203172	1.621211035729913	-0.0018779882797168685	-0.15626167327764126	-0.003115815450293656	0.9994723128451234	0.9885173243653483	NA	7	0	4	2	0	6	1
NDUFA7	2.2900767522977468	2.769603079744878	6.98395930905795	-0.02042439666300771	-0.15652261114179813	-0.011027067585425012	0.9962127851139985	0.985041513392189	0.9969515244828931	12	4	7	19	0	15	6
MLLT11	3.911343921054713	4.08129866726811	20.067853214112564	0.07650933186500358	-0.15658826778101456	-0.024520220838612317	0.979937197594622	0.9757990302268528	0.9898573378061736	22	4	35	26	16	65	10
RIN2	6.273344248150419	6.299004973476874	98.05987236186485	-0.12747361613635602	-0.15662930135933775	-0.05692761849396325	0.9392827631161157	0.9487783423502266	0.9789607056218171	153	45	164	146	35	288	59
FAM214B	4.387797425093893	4.528600359481699	27.647159806101723	-0.17974322785117913	-0.15663080965537562	-0.028684151451171244	0.9412300325277956	0.9715958602062937	0.9872884001715084	54	15	28	58	5	65	21
NCL	9.595927779397352	9.62393169731023	994.7431076280299	-0.12158140429897439	-0.15664723925563784	-0.059860951975636706	0.9358580803884217	0.9562190523915074	0.9772635351870352	2562	381	1021	1384	420	2820	627
GAB1	6.0791386986893405	6.1272796144202735	86.96036449519444	-0.08068671259390173	-0.156781397657789	-0.04676272126579249	0.9675030289242067	0.9549136133927205	0.9802841471723875	152	40	169	82	34	260	51
C2orf42	2.91156503112717	3.2446835002587724	10.931994595425039	0.3160498883667351	-0.15680037547207643	-0.01626047703379618	0.9343248933408442	0.9832484684417312	0.9927928318831096	24	6	2	14	7	35	5
ZCRB1	5.305670102874976	5.411162587062563	53.7165127305265	0.12609305181080113	-0.15693326551808187	-0.032482932577435404	0.9574815476490243	0.9659449249474832	0.9826016853157321	55	30	44	67	37	142	34
TNKS2	6.672290411944172	6.70200847999989	131.0220610310234	-0.11463415834558405	-0.15700730486882244	-0.05250973779749271	0.9484986391910388	0.9504505955533346	0.9802841471723875	171	60	205	163	67	326	92
SOS1-IT1	1.5240975695405867	1.9568703457810395	3.741692564473594	-0.04361955893195634	-0.15711626622817415	-0.010311458395185498	0.9923557800284221	0.9865408548420206	0.9964395820198222	2	3	6	3	2	13	1
CYP2R1	2.2894621416288845	2.608077551600774	6.005992652062126	-0.02181466557685855	-0.1571500129021228	-0.013445100049183607	0.9955632815660991	0.9835728633928821	0.9959118451901906	6	3	12	13	1	20	3
NOP14-AS1	2.826283827562318	3.195299276448841	9.395723326916054	-0.0029659453802948696	-0.1572176667527154	-0.01417661007239882	0.999372125875246	0.9817786586274811	0.9959118451901906	31	1	7	23	3	29	6
ZCCHC9	4.508272095032248	4.599638535289365	29.26235913622199	-0.009423034992592309	-0.15740597608754675	-0.031936753190316934	0.9973144005626645	0.9660073692237923	0.9861115346819506	71	12	29	31	16	98	14
UNC119B	4.305732898468692	4.361521201097677	24.66993410775981	-0.07801389291915542	-0.15749192224932607	-0.033932374063021215	0.9735190639607172	0.9656512885863908	0.9856448362128853	40	10	31	37	13	74	14
RP3-329A5.8	1.1024197364844757	1.6816949051321484	2.5727310179502596	0.039931349664454094	-0.15756278119892633	-0.005786293216292277	0.9934123153645431	0.9875731637475732	0.9969515244828931	2	1	1	9	1	6	2
DYNC1LI1	5.777542423637352	5.810833736305258	69.96387626445105	-0.0636711245960117	-0.1576393394180937	-0.047793313154869024	0.9742998308799367	0.9526218423586523	0.9802841471723875	111	33	80	99	36	214	39
TMEM263	5.309270139898195	5.360566323327295	50.02650369756922	-0.14152707178883428	-0.15772243137268507	-0.048032074357033064	0.9399078118963962	0.9562190523915074	0.9802841471723875	92	14	74	90	23	157	28
PTGES3P1	2.1265356480747046	2.396606919528379	5.000855136992528	-0.1831793645938671	-0.15792695330687537	-0.012851128377582588	0.9574815476490243	0.9833318956339218	0.9964395820198222	10	2	9	6	2	18	2
ALKBH2	1.9977702956818069	2.5423105651078957	5.35958232242638	0.09488141228686542	-0.15798065723532528	-0.008976799512890815	0.9835676167176777	0.9851988146549971	0.9969515244828931	15	0	4	16	2	15	4
MBOAT2	4.92778525885946	5.064696495453598	40.085654492506606	-0.05821939867030223	-0.15799783776014825	-0.03208852630370341	0.9833864408596756	0.9657656158178908	0.9857581151623278	49	9	101	67	16	137	20
KXD1	5.295281795018133	5.363459938929905	50.05918439376965	-0.21883644175323838	-0.15800791737204686	-0.0440085672111845	0.903211237541067	0.9584735187748283	0.9802841471723875	123	18	62	92	14	127	36
TARS	6.201825091817066	6.2493436267723546	95.01721375856397	-0.0638447406638937	-0.1580200735544548	-0.04762281978417055	0.9742998308799367	0.9535096401086155	0.9802841471723875	165	33	100	138	60	301	51
NEDD4	5.476194231346641	5.612597094954534	60.01162903994745	-0.06851245389962911	-0.1580227040895423	-0.03048989195606432	0.9802694804460611	0.9656512885863908	0.9864326074780342	165	12	104	43	34	155	42
RNU6-487P	2.292763846969596	2.7743242008848608	8.555162869286708	0.08459268528935399	-0.15811199360233166	-0.010573258216392198	0.985964179925674	0.9861991570869432	0.9959118451901906	2	8	3	11	5	10	8
TCEA1	6.162094162263695	6.224163038784109	93.46681017004005	-0.05011673198401584	-0.1583153151212467	-0.043147729208668925	0.9818537839121564	0.9562190523915074	0.9802841471723875	199	30	100	99	63	264	58
KIAA1671	6.235098734951283	6.310545572582732	97.93312785444182	-0.19973951898640324	-0.15840192320921	-0.043051503521324364	0.9095360010291229	0.9562190523915074	0.9802841471723875	202	31	218	142	24	241	72
TMCO3	5.958602942131593	6.025887959270607	80.66323012940795	-0.11087379715099811	-0.15843485117949532	-0.04497717751668525	0.9568837007103141	0.9562190523915074	0.9802841471723875	162	41	95	151	19	236	49
ANGPT1	5.893174062591339	6.054050090836874	81.49420155700521	0.0015075982459688045	-0.15856260137694153	-0.02989492496751656	0.9994344391386442	0.9660073692237923	0.9862356134155658	305	30	106	58	24	281	40
STX7	6.285923308643836	6.444920959664484	111.20029263546024	0.21078507006320932	-0.15872355423226575	-0.03112539230829285	0.9272434139762751	0.9681959795936225	0.9822357522311711	82	77	100	111	72	289	72
TCEANC2	4.121955564795937	4.264682212805528	22.564262482340723	-0.09095031891820485	-0.15875982218920212	-0.030051742132969572	0.9725952485522106	0.9716788661764281	0.9862356134155658	46	12	27	44	4	69	13
REXO1	4.40393732788774	4.992811830559685	36.87943966192327	0.024640758928376118	-0.15883020800021402	-0.009236876472198884	0.9954494181131804	0.9810239994066142	0.9969515244828931	158	4	55	71	1	97	28
TAF13	3.8541333707775762	4.166423020971993	22.69049509947798	0.40330658958030935	-0.15892497853416324	-0.019153686329104976	0.8947891074484324	0.9815133537967802	0.9917492705689509	21	10	6	28	23	50	16
ECHDC1	6.216963254704682	6.313797256544477	100.47825406007892	0.0670660775320866	-0.15892499268270632	-0.03872650404968797	0.9771112923957105	0.9610175372929699	0.9802841471723875	134	56	92	103	66	339	47
MTATP8P1	0.16386893529434018	1.4689531020428819	2.960040271279754	1.1417473984942492	-0.15903504182909878	-0.0092052275655939	0.8007862026206998	0.9931972992942586	0.9872884001715084	1	6	0	0	0	7	1
KANK2	7.643914422198668	7.729876393275295	264.6082554027066	-0.12841468785030155	-0.15941652664202163	-0.03991287909101889	0.9485470440757144	0.9583340526726004	0.9815666464666684	787	63	511	303	80	676	187
CHAMP1	4.970186570038235	5.046405152996833	40.83916127995261	-0.01818613622020647	-0.15963141786104024	-0.03635364552571957	0.9938022351318729	0.962500094409557	0.9822357522311711	59	27	44	64	13	118	24
DNAJC2	5.839121364357436	5.888085633647345	73.05694944593235	-0.11750666035002354	-0.15968329345782345	-0.048944549018253056	0.9514907414963584	0.9526218423586523	0.9802841471723875	145	23	124	86	37	247	36
IPO9	6.075629189693822	6.120303777854622	86.0332662688232	-0.19983059704525924	-0.15979352734496644	-0.05119783008483933	0.903211237541067	0.9517185964866285	0.9802841471723875	213	31	99	148	29	214	62
ALMS1	6.879906769658261	6.911059845871395	149.6749817121496	-0.17570065344447638	-0.15985565385706763	-0.0623394194141419	0.9054970067173724	0.9480423557320012	0.9758712707195247	320	49	248	255	47	421	96
ARF1	7.856558716969134	7.874520999444529	296.26583556867547	-0.14329794838703805	-0.16001084427259696	-0.06307777811493015	0.9190977985277589	0.9477121671479394	0.9757474898474614	447	147	459	390	121	748	206
PLXNA3	5.25422143778271	5.50042338845225	54.20231812561533	-0.053119826149214795	-0.16001313620936505	-0.023674322732272345	0.9847872606327888	0.9719338882939517	0.9922512148662471	207	16	70	85	6	178	30
FAM171B	2.7205444426293233	3.1201992869467317	10.226398077957063	0.3338370151939928	-0.16022529671873326	-0.014690258242350061	0.9173684028732233	0.9845370439106857	0.9937598982482497	7	1	14	8	13	27	6
OBFC1	4.760870564165828	4.87062276024752	35.525330889057024	-0.004054024100244949	-0.1602382617145609	-0.03423275083731117	0.9989748503246911	0.9656512885863908	0.9842383021285069	65	11	60	31	23	127	15
ZFYVE28	4.027004343235351	4.197680836381665	21.172364528575002	-0.28406053638616346	-0.1606356625337711	-0.026925135578932446	0.9008868684982367	0.973408856917045	0.9886632708300134	53	7	47	25	4	49	17
ATP6V0D2	0.8242961355674118	2.4559605592274973	7.058023977168016	2.0611241523728165	-0.16118586632228607	-0.003439232654323488	0.6003494319707594	0.9914078181210249	0.9969515244828931	0	0	0	2	15	15	4
SNAPC3	5.704126937914997	5.8360881685858566	70.69431732777156	-0.019666414920974176	-0.16119388101369697	-0.03338189363508833	0.9937755385037004	0.963458142245319	0.9839015355805935	84	12	93	147	49	197	45
SPATA18	3.6878189156592587	3.851090433925791	17.543610652624665	-0.3142068159414326	-0.16126079371726817	-0.020386386469809177	0.9016792735027985	0.9775953980137568	0.99247766872203	21	13	29	16	5	28	16
NFIA	7.202897297396576	7.2619348137455395	193.72901644347525	-0.050473230981535604	-0.16140707369330412	-0.045687652811626116	0.9811799864118133	0.9543006455370695	0.9802841471723875	310	77	301	156	124	513	128
TCEAL1	4.106783272996289	4.209818248263642	22.29550833251814	-0.09649656231578925	-0.16141412863953375	-0.02936611881210609	0.9695583833934136	0.971044257999344	0.9864585281446308	44	15	28	24	6	57	15
ZNF30	2.0386741429806006	2.4098566568611752	4.831051089326651	-0.18878731065958215	-0.16145814549021717	-0.010948146730619258	0.9574815476490243	0.9837877256134221	0.9969515244828931	17	1	8	6	1	12	4
FARSB	4.326713739933782	4.460565874863211	26.57399354034224	-0.06233235857257214	-0.16151046536229818	-0.027116141265924897	0.9835676167176777	0.9712514824731087	0.9884479937027124	65	8	16	39	17	65	19
DIP2A	5.9934757405284795	6.243012139954962	92.04168744207733	-0.04302387350414094	-0.16156692380161658	-0.02223884994836018	0.9875271220949952	0.9715224627219318	0.99247766872203	250	12	263	114	17	277	57
COL21A1	3.9731822089257136	4.177095762588541	20.50564181513617	-0.13525404854222192	-0.16165495808563546	-0.02670685712538043	0.9598748276903627	0.973408856917045	0.9887724395472062	59	4	32	31	8	83	7
USP15	6.84372602443295	6.90841302465438	151.1217001640071	-0.0853656486930909	-0.1616699102683106	-0.042901437643685245	0.9666796962224559	0.9561746870400863	0.9802841471723875	204	64	315	128	76	364	109
RP3-368A4.6	5.575004721461326	5.66718023792076	62.48860537099944	-0.09602987409006661	-0.16179348868843546	-0.03699875601026954	0.9670650069403854	0.9600498031088545	0.9822357522311711	60	18	133	118	27	163	43
NTAN1P2	-0.09698400759493855	1.0095371307666492	1.0794005919536782	0.19823057872390357	-0.16186059326565783	-0.0013183381776253917	0.9728450557263507	0.9911773444933061	NA	5	1	0	0	0	2	1
ACTA2	7.803778122818764	7.917722404518737	301.9838736969989	-0.04330071807339299	-0.16214710524664092	-0.03621885476157747	0.9847872606327888	0.9610175372929699	0.9822357522311711	903	99	633	223	82	893	183
CNOT7	5.2501114726300955	5.299235465709747	49.159579056699044	-0.0699728116131381	-0.16216374997674646	-0.04005539904030226	0.9744447965208622	0.9582727557755544	0.9803895193479815	65	27	53	69	25	121	34
EEF1A1P3	0.6062777266161385	1.3846265498626007	1.462150883998167	-0.0066787001936537875	-0.16233026437796244	-0.00291815522500127	0.9991461007451693	0.9882994920624134	NA	3	0	6	2	0	5	1
ZNF662	2.877522326590859	3.253558561952575	9.965527704576605	-0.3872641570939412	-0.16239695056530812	-0.01273296263019727	0.8982905909659336	0.981740636261243	0.9964395820198222	27	2	13	26	1	18	10
RP11-582J16.5	1.126592934124086	1.883720849869802	2.5590520919419895	0.060483317451994846	-0.16243020825118018	-0.0055124165214689765	0.988301812541611	0.9865408548420206	0.9969515244828931	6	0	5	9	0	11	1
MARCH5	4.429811591818224	4.643817796313336	30.6448794899078	0.22205672833897808	-0.16255375529962135	-0.0249880170699783	0.9384187965641793	0.9748137687645452	0.9874621225779949	18	23	44	58	7	95	16
LACE1	2.140461650186553	2.431632388445602	5.490411915223895	-0.07894102983909211	-0.16274790899617833	-0.012805613145325198	0.9835676167176777	0.9837877256134221	0.9963487469152031	12	4	4	6	2	19	2
FAM188A	4.350921900655607	4.513003275877028	27.521297494992453	0.04499989011321659	-0.1628904907959535	-0.028682913803828484	0.9858475825894627	0.9713439569419282	0.9864585281446308	48	5	29	39	23	92	13
ESD	4.866328580133413	4.987376124213405	39.07382930464586	0.05460666269335991	-0.1630196201864367	-0.031069620126144785	0.9835676167176777	0.9659449249474832	0.9856097304780399	56	13	25	77	27	109	24
PIGH	2.455930112033925	2.9222988970041084	8.303520040562816	0.20545161014253238	-0.16311917199236411	-0.013968156029613989	0.9579083807823282	0.9845370439106857	0.9959118451901906	12	0	10	11	9	23	5
ACO1	5.682598643469141	5.739259149478674	65.72615047738854	-0.13756272912477244	-0.1631357970123758	-0.04707219030440126	0.9436946324581655	0.9537981592895334	0.9802841471723875	135	19	67	132	31	184	42
ABCG1	5.608283089121695	5.770348291737809	66.90445175190592	-0.15367415724760722	-0.16324162998260902	-0.02956955207721976	0.9510285683084752	0.965459870940772	0.9871572003858351	98	28	161	116	9	157	51
RPUSD1	1.3965140272429457	2.165324492517644	3.6778822647631517	0.31459020508047647	-0.1633408586781409	-0.0040346157244836025	0.9421417176332636	0.9861991570869432	0.9981997634210793	22	1	3	2	0	10	3
GPR133	5.770447974766528	5.936749318019705	74.87565922393448	-0.11962738309039743	-0.16345809818731002	-0.029390917966406128	0.9604529548487261	0.9649070769925712	0.9872884001715084	105	24	157	183	11	194	53
TBL1X	4.717416578756001	4.817650274410911	33.69831159012806	-0.25499303754776453	-0.16375290106093365	-0.03940625715437076	0.8964358760050617	0.9623689724671955	0.9802841471723875	68	13	62	58	7	83	25
ACVRL1	7.034696408663404	7.075435564527764	168.20604220854887	-0.2398538617722967	-0.1638033632233283	-0.055522819553855164	0.8698533052704326	0.9482572486801601	0.9790182980705198	348	55	289	294	50	379	130
FKBP15	7.053271552481346	7.0668593958444825	168.3126737526452	-0.15373998707938652	-0.16386457404703186	-0.06730513330605994	0.9149568289318769	0.9458357381644424	0.975583292847164	291	70	271	210	76	446	112
PTPRB	7.113611457462411	7.346622005201163	202.78445545781364	-0.010239998386988552	-0.16389751332619948	-0.023466395436409396	0.9974120543637702	0.9708923634290366	0.9922512148662471	318	19	602	225	99	454	158
TOPORS	5.336528655230489	5.453845737929559	52.8827906312885	-0.14230808137207165	-0.16393893614283636	-0.0393972467766192	0.9485470440757144	0.9606280174077875	0.9815593467553163	99	9	102	104	21	175	28
DLG5	5.691217374565159	5.927180706779049	73.53374511015153	-0.14419466964955738	-0.16412186277450572	-0.022930739967421405	0.9574815476490243	0.9695091986030999	0.99247766872203	217	11	170	120	11	192	53
C16orf70	2.8563287949784595	3.4534863613980296	11.917374213860391	0.27412021662524455	-0.16425921530900303	-0.015266215149734731	0.9485406183206854	0.9832484684417312	0.9946815211040405	40	8	18	9	0	47	4
RNF122	2.8766563619069734	3.2326864896610457	9.658969124293622	-0.08741441512881538	-0.1643445358880179	-0.016084679555487275	0.9810489836008306	0.9800017505109172	0.9959118451901906	17	1	28	18	2	27	7
ZC3H15	6.496812279000464	6.549320600705117	116.23249654550372	-0.16762183814954676	-0.16440095412938482	-0.05275150257820664	0.9192820665926084	0.9502395639144183	0.979924433253567	237	25	172	206	57	311	78
TTC16	0.9397856842182973	1.615025201000728	2.2026714259411855	0.003896075427189093	-0.1644127962380174	-0.004137965449577973	0.999372125875246	0.9875731637475732	NA	4	0	8	1	1	5	2
VPS4B	5.936292401783581	5.976238205966421	78.78522145285945	-0.08112330943666721	-0.16443429748750565	-0.04780661077563358	0.967102680105927	0.9517185964866285	0.9802841471723875	93	34	103	123	44	207	52
MT-TS1	-0.48048374677666295	0.8582487950440472	0.52818608886304	0.0699841006986833	-0.16460361463332668	-0.0011542225029922465	0.9885895808502531	0.9913015922829794	NA	5	0	0	0	0	3	0
PPP1R1B	2.892448900155821	3.3911211779555344	12.917895183783042	0.44107143500353324	-0.16465781752571798	-0.014349912950223302	0.9035605388637105	0.985041513392189	0.9926375027355276	23	15	12	2	2	28	9
PEX11A	2.0710673449349715	2.4602130613669573	6.119159976240509	0.26400902365933865	-0.16468071643707594	-0.011666541308490952	0.95545034078624	0.9857996875610825	0.9959118451901906	1	4	8	8	4	14	4
NME7	3.8088655125094646	3.909941397429273	17.635333340485637	-0.040120706877495374	-0.16468782215760283	-0.02727293898674076	0.9875670366419629	0.9716788661764281	0.9888612023158265	39	7	22	17	10	56	9
SSU72	6.251747731342609	6.289816319278851	96.96028204685307	-0.15147200955262846	-0.16475135254455536	-0.05616777931843225	0.9282138956237761	0.9482572486801601	0.9785118175597797	191	32	112	197	39	279	60
RNF187	5.206093219215483	5.270075434096018	47.01467488028133	-0.16170648639408383	-0.16486807888575922	-0.04422942512014611	0.9347672908599671	0.9562190523915074	0.9802841471723875	106	19	48	91	15	128	31
METTL2B	4.026762928339449	4.272659296139821	22.167343113812873	-0.08324634653851849	-0.16491707366881642	-0.026321317748008513	0.9787992996433991	0.9737703316714745	0.988749636126203	54	9	33	47	2	73	12
STXBP2	5.5588972083231045	5.731052719196064	67.04344831491935	0.150469062813738	-0.16495552293251203	-0.029085876315481228	0.9504878143139635	0.9687148990251022	0.9856448362128853	81	19	81	48	66	168	45
HDAC6	5.675247639503816	5.762744702755722	66.51112817011546	-0.15943732081143552	-0.16505497052485543	-0.043458609424246626	0.9359389526165873	0.9562190523915074	0.9802841471723875	163	12	107	91	34	182	44
PIGM	3.431189085773741	3.572614611180106	14.245130446914736	-0.03194629032663112	-0.1651443869807238	-0.021249873953924227	0.9910282449559933	0.9775953980137568	0.9922512148662471	20	10	9	22	6	33	10
SLC45A4	4.668788349120154	4.989934383233292	37.37348121493287	-0.057378004084878594	-0.16515382059578423	-0.018725189546868696	0.9847872606327888	0.9748137687645452	0.9948957450747703	72	3	125	46	10	103	26
JMJD6	4.786881388626412	5.009837353360454	38.73106566396855	-0.2768790542416888	-0.16535008438468946	-0.02545762762759853	0.9087240105556494	0.9703909886223758	0.9898573378061736	80	3	66	70	21	79	33
ANXA2P2	3.341837627251638	3.545202406382226	13.76590999633419	0.09760288892049984	-0.1655862590845035	-0.02135464634323877	0.977396861633957	0.9778839304387725	0.9917492705689509	21	8	9	17	9	52	4
ERP44	6.401708376876424	6.502348975007493	114.60007667572843	0.06715651046589977	-0.16584544449365107	-0.03829684113960518	0.9766514213453583	0.9593854775262728	0.9802841471723875	114	45	140	125	92	328	68
SLC39A6	5.533391478695295	5.5802154446766865	59.28810230178531	-0.08070984414337531	-0.16586658312143016	-0.04679118346390963	0.9672501363752284	0.9525575638772386	0.9802841471723875	94	19	82	78	38	173	35
PLCB1	4.791573471499144	4.9542157688662956	37.358853659931995	-0.29857129345098116	-0.16596048681441028	-0.025279891832072802	0.8951754043176043	0.9677599668315578	0.9898399989656823	55	12	109	40	10	71	33
GORASP1	4.723972480292437	4.812146656866507	33.40146218807985	-0.19458566966941204	-0.1661639133455389	-0.04197672932476282	0.9210175574647615	0.9600498031088545	0.9802841471723875	87	8	49	53	13	97	21
CEBPZOS	4.608038494042038	4.763323337210632	32.686081693613836	-0.05277336139064305	-0.16629191946278596	-0.03180405695091452	0.9847872606327888	0.966642100346435	0.9834878377025766	35	14	46	66	15	135	9
MTMR4	5.0366747819674975	5.209264579132472	44.00358122187774	-0.19705542920073515	-0.16636834467395759	-0.03050761079715348	0.9312677017977712	0.9649070769925712	0.9862356134155658	125	7	94	66	11	122	30
IGF2BP2	5.82118123012447	5.884911826873997	72.83527464553359	-0.1695888645433152	-0.16642358824128542	-0.046194566011225714	0.927046338619924	0.9526218423586523	0.9802841471723875	120	19	163	92	33	186	51
CRKL	6.077183550601454	6.1292898118450845	86.16308962880017	-0.17195002594225064	-0.16660390277867382	-0.05394755130944461	0.9189453978184978	0.9497510583840987	0.97971866353386206	169	25	139	150	35	303	40
WWC1	5.316038434419545	5.691257527366178	62.629909119952394	0.14488792619713822	-0.16684936351354981	-0.018918541994606963	0.9661802398051151	0.9757990302268528	0.9926375027355276	173	26	37	178	4	200	35
NDOR1	2.972760010713429	3.5598389581869125	12.293865200332675	0.15927177772912585	-0.16709113511774198	-0.009270697806611841	0.9672501363752284	0.9822448863750658	0.9969515244828931	42	1	8	41	1	35	9
COG2	4.884143559528462	4.985414387561458	38.054857505190455	-0.10449390614295717	-0.16728123634157324	-0.03760236557685503	0.9637698951048339	0.9607001316704435	0.9815666464666684	98	12	38	63	17	139	16
CPEB2	4.786041530319696	4.95503197430333	37.23188736682038	-0.23033346160164522	-0.1673699168619774	-0.03165883239404851	0.9178879425111747	0.9656512885863908	0.9856448362128853	73	4	64	67	20	86	29
ALOX5	5.653235047288762	5.755910043462922	66.75186416222556	-0.0738750203182282	-0.1674058161522158	-0.039382261509201995	0.9742998308799367	0.9584735187748283	0.9802841471723875	116	38	134	78	13	195	40
ARFGEF2	6.861746945429155	6.892465365655536	149.2129741211371	-0.10781663380924869	-0.16743105569961064	-0.059903609014940906	0.9505283839629047	0.9466632872292624	0.9772635351870352	281	55	159	206	88	418	93
DVL2	4.108714015411308	4.294991712589662	22.849340029575608	-0.3467633424038652	-0.16747663794810647	-0.024235766385064427	0.8809841080120991	0.972056044167789	0.9899327819517333	53	7	22	59	5	46	20
AMD1	6.681352695533107	6.728386400166707	133.96702453419965	-0.04841760016732679	-0.16757170762763543	-0.04891275175546735	0.9814897446124685	0.9500855550862475	0.9802841471723875	159	75	155	183	69	359	86
SNRNP27	5.74287121982939	5.819679548574772	70.87635231483151	0.03142048477561471	-0.16760074767673955	-0.040550750700934564	0.9877976426324421	0.957268773347549	0.9802841471723875	131	39	53	81	40	210	40
KCTD7	3.8584224922612944	4.006170404984094	18.770625759806897	0.011061183103376032	-0.1676542398148491	-0.026872664000879135	0.997279051288129	0.9722674851806793	0.9886632708300134	22	5	37	25	12	66	8
POLG	5.591156296858568	5.815395844846379	67.80029721403406	-0.08675924324115425	-0.16766302362738783	-0.02524454977355275	0.9753729649681246	0.9669410734369104	0.990500947994541	255	12	127	85	12	212	40
USP18	1.8078523011470857	2.894349623264696	6.726998291489915	-0.517103067314674	-0.167770293047094	-0.008406111471215665	0.921801554710843	0.9859940149901499	0.9969515244828931	17	0	5	29	1	37	0
AC012314.8	1.3530161485128225	2.0991282941905136	3.4619487163766736	-0.039458611759615556	-0.16777059098730895	-0.0025710609172128213	0.9937755385037004	0.9861991570869432	0.9996815027152848	5	0	11	9	0	6	4
PHRF1	6.412135213474003	6.616796523471696	120.13643469431973	-0.09676138703506496	-0.16784595265990235	-0.026223340961997636	0.9718868505415602	0.9656512885863908	0.9897893163594963	396	19	231	203	20	330	81
DNAJC8	6.101426154759175	6.130617774733107	87.88665492355697	-0.13300252826497494	-0.16789658475010094	-0.05263120074259679	0.9391806963363404	0.9479666128084612	0.9799813703155641	140	39	107	112	49	214	62
UMAD1	4.3116142439969565	4.402508941869445	25.861958498676085	0.05842538552959256	-0.1681667374904664	-0.030616269375936967	0.9835244379708856	0.9660073692237923	0.9861115346819506	28	11	37	29	18	77	14
IMPA1	3.90289230313199	4.058215311821578	20.290697055283456	-0.02478266063703887	-0.16828208966916355	-0.023927964078281985	0.9936566792719953	0.9748137687645452	0.9893462364528278	18	15	20	38	6	45	15
PBX1	6.48428746944913	6.537938087547406	116.99237568382453	-0.062026398261160055	-0.16837568845358425	-0.047302118482613564	0.9761436566558567	0.9510521512514659	0.9802841471723875	238	69	129	110	50	311	76
DPYD	7.012355726199544	7.0359786429141185	165.21946236487634	-0.1915213496970702	-0.16845801085058731	-0.05958399084477623	0.8976426379674998	0.9463485440725483	0.9764754058531434	297	68	231	194	86	371	125
ULK1	5.01984608546223	5.267095405468825	45.803273947790025	-0.12082252965034816	-0.16866782163603852	-0.023484768463523858	0.9642417922640382	0.9695091986030999	0.9922512148662471	75	9	123	100	6	128	31
AIFM1	4.3717427602412755	4.5035175803330105	27.096369099300432	-0.01294880440888888	-0.16868027724802923	-0.03130916553042929	0.996281026343053	0.9659449249474832	0.9856448362128853	58	8	22	45	17	98	11
AKAP10	5.726856130774094	5.768872518220358	67.24791694880233	-0.12879981272269372	-0.16869960004900397	-0.05235044201330982	0.9449480927885273	0.9487783423502266	0.9802841471723875	95	27	130	103	25	202	39
DNAH10	2.9445511307987795	3.891045441127553	16.916955320613887	-0.6291148822056789	-0.16870180436016094	-0.001601267692544724	0.8953902372870431	0.9859940149901499	0.9999505444996434	20	4	80	2	2	9	22
ITGA1	8.314445229966333	8.399689149658728	426.21697846586375	-0.03236402919557546	-0.1687700920144471	-0.04228724901948777	0.9875177668067455	0.9562190523915074	0.9802841471723875	450	190	1043	397	180	1193	267
DROSHA	5.659850645162173	5.7680204985291645	66.55432034126936	-0.11337308539760563	-0.16884692106860366	-0.04066902194847344	0.9584270603735295	0.9576394732926877	0.9802841471723875	179	12	79	109	34	218	35
A1BG-AS1	1.5238356898464505	2.007437440758062	3.780317645598821	-0.34917744138669055	-0.16911165941815284	-0.007392945460824054	0.9311347708008924	0.9859940149901499	0.9969515244828931	6	3	5	6	0	5	4
FAM193B	6.0368096619531855	6.200996898717895	89.88758280416451	-0.17504018756516573	-0.16923962557123706	-0.029687624939091484	0.9394952418151454	0.9623845775264299	0.9872884001715084	248	15	218	115	22	220	67
EML5	0.31619368092564953	1.310090412760691	1.6998498543160752	-0.10371250067716405	-0.16946783494338163	-0.007487886600261432	0.9854457535765684	0.9908600673044236	NA	0	2	3	3	0	7	0
TIMM22	3.591836803254449	3.8154855234442455	15.660626950306604	-0.06571350856741372	-0.1696166345292787	-0.02336198843690796	0.9835676167176777	0.9748137687645452	0.9906385088867412	56	5	17	19	5	60	6
ZNF649	3.568190166483169	3.8450087455188147	16.335359477049874	-0.03702086306569865	-0.16964392796113908	-0.023991264306968806	0.9889599153345232	0.9759477445840141	0.9897893163594963	35	1	21	30	11	48	10
GIN1	1.7628288758935684	2.305186040629035	4.677275449294997	0.15299592805666998	-0.16966383353164943	-0.009712425158523033	0.9726408916253563	0.9851988146549971	0.9969515244828931	11	0	2	10	4	13	3
C7orf55-LUC7L2	5.04460932343355	5.091923925767483	42.13793699832564	-0.11163625261543654	-0.16986203883875423	-0.04224797523328126	0.9575005607550825	0.9562190523915074	0.9802841471723875	52	18	53	69	23	105	29
APBA2	2.921182420309574	3.2193772584057494	9.657085842325149	-0.07528511931845021	-0.16990146067165732	-0.019428185265747706	0.9835676167176777	0.9778839304387725	0.99247766872203	26	1	21	12	4	33	5
WDR11	6.324516806332201	6.345955127602364	101.25015225063174	-0.14323242518826923	-0.16997741770018998	-0.06364996967168807	0.9281243121934366	0.9451048645722057	0.9757077656957653	183	38	140	154	48	318	55
ACAP3	4.584819198319093	5.059349536434249	38.71119531610046	0.022728339892341805	-0.17004067162696582	-0.013167464311837792	0.9953272224539484	0.9775953980137568	0.9969515244828931	167	3	86	41	4	117	25
CFAP74	1.9044098580692814	2.767975751592673	8.258933238512416	-0.7424006607524738	-0.1701569528861696	-0.0055317672595724815	0.8763797448381079	0.9875731637475732	0.9969515244828931	11	10	11	2	0	3	10
SMC5	7.185717185816416	7.198754088394601	183.83495671197045	-0.1847072433215017	-0.17021982993648554	-0.0762385965434665	0.8918251227068372	0.9426532864777466	0.9678543220286075	346	67	304	280	71	494	121
CTD-2017C7.1	0.19878589638954686	1.1425601675353716	1.275253511798939	0.16743130137207982	-0.17025483198315122	-0.0028511129430238307	0.9761436566558567	0.9897968177304795	NA	1	0	5	0	1	3	1
TCERG1	6.675666052813002	6.76453088184332	134.1581455638486	-0.15222048149531334	-0.1702849131637519	-0.045591418176054166	0.9378445902058865	0.9526218423586523	0.9802841471723875	339	25	235	240	45	412	78
SLC33A1	5.38707537371268	5.424166975369783	52.73985685454895	-0.15114436741445395	-0.17038200369670323	-0.053096286642610756	0.9337887914439358	0.9497817509905542	0.9802841471723875	108	18	61	85	26	148	33
CD58	3.7768600814269435	3.899431820842001	17.179956112761296	-0.07514327929286363	-0.17048344387737605	-0.02833297516105712	0.9790195495221391	0.9703092533352339	0.9875613656178274	27	7	34	22	7	62	7
CLCN4	2.8662997303643216	3.125117540149043	10.238300269540549	-0.15098346923956105	-0.170597868978582	-0.014921439229170897	0.969260253116905	0.9817615164285635	0.9958036314898314	19	5	3	14	7	17	9
SLC1A1	3.5394915796015303	3.77403094837133	15.236826285399939	-0.089014873219197585	-0.1705992559621908	-0.0242791204413948	0.9769583838459204	0.9748137687645452	0.9897893163594963	31	6	39	19	2	47	9
QTRTD1	4.230725101525072	4.360133596134724	23.943935870181633	-0.18379870909919657	-0.17068614257364503	-0.03263903493778435	0.9381821334295235	0.9656512885863908	0.9833627354083696	70	6	24	43	9	66	16
RP4-756G23.5	0.7601002902943478	1.6951122471532376	2.000760114931037	-0.41006393611947667	-0.17071363756587243	-0.0054626644825715035	0.9273017775746878	0.9875731637475732	NA	4	0	4	8	0	11	0
MAPK4	1.6301620171477202	2.096214635353176	3.9700553740762974	-0.06969757030837627	-0.17104762469183576	-0.011248162292543797	0.9872189042833565	0.9851072376709474	0.9959118451901906	2	3	8	6	1	15	1
UBE2Q1	5.969156343303054	6.013922914905715	80.41233385383153	-0.10654028418492886	-0.17119596516868668	-0.05194197228395289	0.9554162695202081	0.9482572486801601	0.9802841471723875	151	24	99	108	51	229	49
VNN2	3.541669515409965	4.709719680032641	31.11315197713628	1.7077433675270852	-0.1713367243146841	-0.004289743432558138	0.6637456877688189	0.9859940149901499	0.9969515244828931	1	2	146	9	19	95	18
FBXO46	3.405454717822896	3.7201331124422428	14.413997373919225	-0.0995365204978087	-0.1714159561201696	-0.021624739361067593	0.977396861633957	0.97683740226314	0.9922243061869672	38	6	32	16	2	61	4
SLC38A1	6.372216102358991	6.413264218387957	105.94282648839882	-0.13124825655511174	-0.171488456912261	-0.05586059869686163	0.942343423347268	0.9466632872292624	0.9775522679728641	137	35	200	183	46	312	63
RDH11	5.430378740920331	5.491356881069747	56.104653639320425	-0.03265769271995365	-0.1715478968606071	-0.04172558906905251	0.9877363333774549	0.9559253866754389	0.9802841471723875	59	25	65	94	33	149	36
DNAH10OS	1.2691084444094043	1.9446558071984907	3.183740472345078	-0.6499953898042027	-0.17174790347049051	-0.010320156496321967	0.8713014907216914	0.9861015732241935	0.9959118451901906	11	2	2	3	1	15	0
CCT2	5.717955192600044	5.759385678577549	67.40490402472308	-0.07479874559605383	-0.1718594864446965	-0.04999386399519435	0.9702244140417069	0.9487190095906898	0.9802841471723875	112	36	75	99	29	214	35
MED13L	7.85525238998373	7.910577900553229	300.889735237496	-0.16681380370845783	-0.17186596558025286	-0.052446126457155295	0.9176793940328889	0.9487190095906898	0.9802841471723875	594	70	661	444	111	760	211
HNRNPC	8.494294188090251	8.531210914260376	468.1245451408639	-0.13294395654174898	-0.17186993124017286	-0.0564986311781798	0.9337887914439358	0.94799324979036	0.9772635351870352	605	179	546	794	275	1125	335
INPP5B	5.309029456540078	5.341049920281895	49.72203678150455	-0.18459708113074438	-0.17192428416475874	-0.05472537520561079	0.9134374187901594	0.9482853541904464	0.9787869844972485	97	20	82	63	20	132	33
CSE1L	5.457358570610976	5.517021411964979	55.80261761458438	-0.1631421019609116	-0.17200915560126645	-0.05093841159553392	0.9298614780369625	0.9510521512514659	0.9802841471723875	134	15	70	97	24	171	32
FHOD1	5.175511844625563	5.690377451454093	61.63483206657016	0.01141949175809577	-0.17215423413085182	-0.012590381623476456	0.9975618352098001	0.9775953980137568	0.9969515244828931	237	9	139	86	2	157	46
SPECC1L	5.209950538854845	5.29464540280246	47.407272351465906	-0.20761944633847682	-0.17217959467754462	-0.04387192503053896	0.9124032688290185	0.9562190523915074	0.9802841471723875	138	12	62	74	17	128	32
MALT1	4.940590472525277	5.025771502375353	39.436676680716786	-0.0868318576743932	-0.17228029878628728	-0.04059223028923045	0.9702244140417069	0.9574022137671293	0.9802841471723875	53	18	80	61	12	133	19
ICA1L	2.383490566812517	2.869699943394346	7.534111596445914	0.15747717209416476	-0.17239209291014582	-0.01444034456881563	0.9697257473666943	0.9832484684417312	0.9959118451901906	15	5	18	7	0	24	4
TULP4	6.410719910037727	6.4590734597305515	108.70232711484384	-0.17589102599642747	-0.17240075379731487	-0.05882689902519721	0.9136847831157838	0.9466632872292624	0.976920840144407	227	27	201	176	42	327	64
ZNF207	7.5391407166184345	7.594210290475622	243.55251715247147	-0.09109362003135492	-0.17248861263168871	-0.049697829843557126	0.9611919514131998	0.9487190095906898	0.9802841471723875	241	119	357	481	92	638	162
SERINC2	3.809485890119618	4.160070238898883	20.369824967339213	0.1261920551485829	-0.1724937406572054	-0.02026924672370845	0.9726408916253563	0.9769827247204449	0.9922512148662471	47	8	9	62	4	81	7
SCN4B	1.3254402909420526	2.0680553914979667	3.2992064380985986	0.12467429943061502	-0.17262961621991987	-0.007688986324932384	0.9803170239891912	0.9859940149901499	0.9969515244828931	6	1	14	2	0	14	1
EFTUD1	4.758186286669305	4.879540120334675	35.89341342101713	-0.13133548569604758	-0.1727246102158171	-0.033550978376677164	0.9569145715581564	0.962500094409557	0.9822357522311711	77	7	35	52	26	86	26
GTF2F2	4.830057769865256	4.8907975188697845	36.177363219660904	-0.061916033074713134	-0.17283629888056093	-0.040720849147277485	0.9790195495221391	0.9562190523915074	0.9803895193479815	66	14	45	46	21	121	17
CSDC2	1.5803738910111644	2.159151276490241	3.7567217722798523	-0.17563285012244043	-0.17288217469716344	-0.005675903119089831	0.9666796962224559	0.985041513392189	0.9969515244828931	15	0	7	4	1	7	4
TMEM101	3.3162913475366222	3.5044674642970173	13.128082760920876	0.04788428357350457	-0.17288658526827294	-0.021043854179754767	0.9877976426324421	0.9769163622430955	0.9922512148662471	21	6	6	28	7	36	8
TIGD6	1.860536231353982	2.507462630260394	5.028824344770526	-0.08559938197656598	-0.1729062689503789	-0.011122603066478916	0.9847872606327888	0.9848490080935611	0.9964395820198222	18	2	5	11	0	23	1
NIPBL	8.11060616471679	8.130791587303628	352.58284410113333	-0.17209040418687788	-0.17293161342220062	-0.0694191019486288	0.9005273845392417	0.945037882724059	0.9728940061217274	557	128	691	491	143	900	242
FXR1	7.0426903027893655	7.0736001086506315	169.75758015643171	-0.0897886472644641	-0.17302032510479975	-0.059096102766204424	0.9584270603735295	0.946174151250082	0.976150122811885	241	82	211	226	91	519	94
C11orf68	3.093379560800951	3.285846938136614	10.808214473247048	-0.6058517520942531	-0.17343896311523088	-0.02009946407198792	0.7862846499862103	0.9775953980137568	0.9922512148662471	22	4	22	13	3	16	11
BTBD10	5.121621916976911	5.173396709162346	43.9435024760894	-0.12626570711104917	-0.1735789457857354	-0.047637014258793096	0.951268672149117	0.9517185964866285	0.9802841471723875	81	17	50	85	18	137	24
TECR	5.096430110744464	5.164674197942559	43.49224193688155	-0.1994711362360365	-0.17365890871820863	-0.04473307534664651	0.9164226787382139	0.9546317663538828	0.9802841471723875	122	14	62	50	17	113	30
SPI1	6.4249429814160095	6.550410376696827	118.73445271854084	0.09185599155021555	-0.17388589517768013	-0.03651075733604231	0.9698216093936717	0.9594702314803792	0.9802841471723875	113	84	205	89	50	322	74
PSMD5	4.67223044885278	4.839807937347333	35.76024120642594	0.16793721697802355	-0.173977068399906	-0.02867606306133962	0.9478292395623403	0.9690125501836643	0.9843443917074193	39	11	25	50	34	95	22
RP11-28G8.1	0.6431321806314969	1.5665033666735242	2.0357293804139083	0.37058576367779755	-0.17410263755067532	-0.00471471515439702	0.9415949627307987	0.9884374404408103	NA	3	1	0	9	0	7	1
USPL1	4.116638462557619	4.48578665956706	25.942235493184267	-0.06784466966154376	-0.17424369894757982	-0.01933238409534677	0.9840906622837539	0.9748137687645452	0.9926375027355276	57	1	73	30	11	67	19
TMEM259	6.15701149065149	6.353850082809227	99.92770270209618	-0.16208535750580236	-0.17450324743440715	-0.02659879942897737	0.9491111029052983	0.963006716982004	0.9893462364528278	326	17	211	142	18	242	75
BBS2	4.736201868592017	4.798065056431329	34.31886515932341	-0.05485375410755174	-0.17453306871727653	-0.03787512435794672	0.9820600803521113	0.9584735187748283	0.9815666464666684	56	14	35	42	23	90	22
RALGAPA1	5.884127400114616	5.968083536093734	76.89334302632463	-0.17365630872791146	-0.17485927622011666	-0.04705303022564147	0.9273017775746878	0.9517185964866285	0.9802841471723875	148	14	156	117	36	208	51
PA2G4	5.563245485812638	5.622196629275459	60.099995394082526	-0.17946073259192924	-0.17486935882833127	-0.05303165025914051	0.9180496273773918	0.9487553851120916	0.97971866353386206	151	22	92	91	17	182	35
MCOLN3	2.7207610960568265	2.951224117907226	7.892254133261474	-0.2633579055167071	-0.17489062888528326	-0.02026463548348698	0.9243153192685634	0.9778839304387725	0.9922512148662471	19	2	12	16	2	20	6
SCAF11	8.258048040497153	8.276332645839487	391.0617982841026	-0.1470487503889822	-0.17504026111941814	-0.07057892512767629	0.9164226787382139	0.9442276212612474	0.9724480355574998	565	164	705	503	176	1059	252
RP11-539I5.1	2.47291476052175	2.7364740901165026	7.0408091105652035	-0.23677139948056972	-0.1752303983841348	-0.015446303817061621	0.9435252003658221	0.9815133537967802	0.9940449733122109	8	1	10	14	5	14	6
HAUS6	4.937933407911377	4.983872475367781	39.061655304825834	-0.12433592609488991	-0.17523280526159363	-0.04285713647946589	0.9536083844073933	0.9549136133927205	0.9802841471723875	52	16	55	52	23	96	27
AP000350.5	2.3274715592819586	3.203367638585538	9.551985385550232	0.4471583925038716	-0.1754200493195958	-0.004671136802147545	0.9233933121154023	0.985041513392189	0.997832374832911	33	3	30	1	0	19	9
SHROOM1	3.562716803753242	3.703299839472663	15.200889755948763	-0.1835286921570294	-0.17552120322987502	-0.02719093392514924	0.9443100155689543	0.9732562232413207	0.9864739473323729	25	10	22	22	3	36	11
PPP1CC	5.969123578310753	6.037911737352149	82.57867391547995	0.00796619459532188	-0.17570430419921856	-0.04493997965753579	0.9973144005626645	0.9517270444988566	0.9802841471723875	116	40	101	80	54	262	42
RP11-263K19.4	1.4706124960003728	1.9535138181129656	3.3995663439263875	-0.47850106427838357	-0.1757945745757041	-0.005918919966752923	0.898926990259712	0.9851072376709474	0.9969515244828931	6	1	2	10	1	4	4
RP11-357H14.16	0.8695553950202335	1.749812957892734	2.1848759314535378	0.21515682555486781	-0.17593969675837476	-0.004051166563175105	0.9615165774822921	0.9861991570869432	NA	10	0	1	7	0	9	1
KIAA1958	3.9871434668888805	4.161977616773655	20.71605737033319	-0.12921830933743633	-0.17603178741571654	-0.028191896640948094	0.9607165825673225	0.9691849318866722	0.9862356134155658	26	8	34	54	4	56	14
MCMBP	5.2533055278879335	5.30215750987264	47.98999146560461	-0.17717198761962819	-0.17606860581832087	-0.05312560384072135	0.9196646751102463	0.9487190095906898	0.97971866353386206	87	16	94	69	18	140	29
RAB3GAP1	6.578347463232657	6.644513059768515	124.46688477721248	-0.12923488113458295	-0.17616785574702984	-0.05161059157770681	0.9449918280039287	0.9482572486801601	0.9802841471723875	264	25	195	169	73	358	76
GTDC1	4.310424043508724	4.4217283279762665	25.46399469828311	-0.04919219065108844	-0.17623529700200724	-0.03362481567130007	0.9847872606327888	0.9627579608567461	0.9822629197912749	34	9	51	33	13	93	10
GNAO1	1.1577087540715107	1.8703013790838452	2.6115754347952342	0.09460084390650458	-0.1762660459974612	-0.004679476364887398	0.9835676167176777	0.9859940149901499	0.9971206659547955	7	0	9	4	0	8	2
MCUR1	4.980727177700148	5.060790588257641	40.496142295291286	-0.08385747715771207	-0.17639183628650773	-0.04101827595485418	0.9718868505415602	0.9562190523915074	0.9802841471723875	110	15	42	49	19	134	20
RADIL	1.9037568381293186	2.3267488230028492	4.3748383581175405	-0.09688929878322898	-0.17644489258841087	-0.011646155897923638	0.9810489836008306	0.9831758203436772	0.9964395820198222	14	1	10	4	1	16	2
E2F3	4.740971345857636	4.806587314768723	34.491436947489795	0.0040826668055206775	-0.1768232747614292	-0.03780226673408944	0.9987528228031788	0.9582727557755544	0.9815666464666684	39	16	47	45	21	102	19
KLHL6	5.118092513380731	5.248749058927939	46.35440957963523	-0.07112767015836931	-0.17683194033660793	-0.036866930005604134	0.977396861633957	0.9594702314803792	0.9815666464666684	64	25	100	70	8	138	27
BCL7C	2.7422892621307926	3.3270034076561497	10.564810254215068	0.14023265185085923	-0.1769611276628662	-0.016151196725741064	0.9755188115803536	0.981740636261243	0.9928226035501762	36	6	11	17	0	44	3
SYTL3	3.412576670269939	3.995474211873783	17.90487053472427	0.08957500560644975	-0.17697251427606894	-0.00808740890487097	0.9835676167176777	0.981740636261243	0.9969515244828931	9	3	80	24	2	33	17
OSTC	5.385312544911685	5.493553101474071	56.15581630648177	0.05557019879218096	-0.17699913489056934	-0.03831072242599357	0.9835676167176777	0.9584735187748283	0.9802841471723875	105	24	42	63	40	191	25
TAF4B	2.493816966452084	3.0137643922894184	8.244519033803725	0.12607631351086934	-0.1770064813202387	-0.012830037624772585	0.9764993346422254	0.9822100371917469	0.9963487469152031	12	0	9	28	4	22	6
TLK2	6.119873705189557	6.163037747458603	89.87964955809693	-0.05417049198147171	-0.17713270911724974	-0.05218208543423053	0.9793136775978413	0.9466632872292624	0.97971866353386206	126	42	109	114	53	278	48
IER3IP1	5.014077652269085	5.090211751232408	42.46733380430995	0.04782363173730641	-0.17719811431081425	-0.03855939452954633	0.983989244587278	0.9575117990706711	0.9802841471723875	63	25	39	49	24	130	22
MICAL3	5.548403734804887	5.739287043947224	64.45180440620742	-0.16446954070401024	-0.1772179507033241	-0.02992626578102158	0.9478292395623403	0.9619301257810159	0.9862356134155658	205	15	113	113	9	179	43
ASH1L	8.119724753141652	8.176585179391967	361.7068671027603	-0.15312272806206245	-0.17722986142208447	-0.054228040588010985	0.9273017775746878	0.9480423557320012	0.9790182980705198	811	90	786	513	115	988	235
ZNF431	5.0087017275105845	5.276401207216787	46.15546343769581	-0.03991998338267507	-0.17723159372117006	-0.02518830500915062	0.988301812541611	0.9680146800966728	0.9888612023158265	107	14	49	139	5	159	23
ENOPH1	4.338082612516786	4.419425618992677	25.4371645684968	-0.16356657879679815	-0.17723958825906372	-0.03978158885469237	0.940365111172071	0.9601407897724813	0.9802841471723875	41	12	38	48	7	71	16
SMAD3	5.967154245059057	6.040213626022687	80.53347460649701	-0.1817018492685397	-0.17725653926488447	-0.051792655194901595	0.9176833435941437	0.9482853541904464	0.9798798588545722	171	22	137	162	23	257	44
ARHGEF11	6.298155564596413	6.326982490519579	99.89106895672488	-0.2154997145667265	-0.1773807479774232	-0.062208027944281985	0.8872192818962787	0.9442276212612474	0.9757077656957653	241	38	129	135	40	241	72
VPS37B	5.3220978789980045	5.4407024870578296	52.83655270964932	-0.060473470660854324	-0.17738997732298653	-0.03779975640671808	0.9818617699286651	0.9576394732926877	0.980548659914574	53	13	114	107	23	170	28
ZFR	7.097941685919489	7.131999661476388	175.70969182674176	-0.1322811320674288	-0.17742252236271	-0.06262314832868261	0.9353692874850378	0.9447542509086063	0.9757077656957653	314	53	298	209	99	527	101
RANBP9	6.227994889827423	6.26981669648421	96.860132852656	-0.08042790733509769	-0.17751692443711786	-0.051920072895177506	0.9671036872242996	0.9466632872292624	0.97971866353386206	110	44	152	126	53	259	62
KCNMB1	2.4070754145522057	2.8522361347188645	7.157752631691854	0.07751565456685552	-0.1775600989277917	-0.011905849029017965	0.9840380611398571	0.9817786586274811	0.9964395820198222	14	2	26	4	1	20	5
SEC14L4	0.47327020571863737	1.3333626907011107	1.441251138478278	-0.2531790247083899	-0.1776114328445505	2.603037991502829e-4	0.9574815476490243	0.9872118740743597	NA	7	0	1	3	0	2	2
RP4-568C11.4	1.432814210252058	2.1934151996155777	4.612287870900426	0.47987442544147507	-0.1776127608619752	-0.011979794460048916	0.9326944551057681	0.9861991570869432	0.9924798340882572	0	3	3	11	3	17	1
CRTC3	5.872469978422348	5.925475971031106	74.7799678597116	-0.19287952886457724	-0.17768326983594854	-0.05672392475577521	0.9081186302569213	0.9466632872292624	0.9772635351870352	161	30	132	114	19	207	48
HIATL1	5.248032987346931	5.306257843409494	49.32635950856754	-0.04715557276111879	-0.1777177990103024	-0.04237213647209858	0.9835676167176777	0.9526218423586523	0.9802841471723875	52	28	67	71	23	128	32
PRICKLE2	5.283023583203812	5.471073318381407	53.309122637561536	-0.27597464561181595	-0.17800963964572297	-0.027544263854486207	0.9005570438676318	0.962500094409557	0.9886632708300134	180	11	99	74	10	119	43
EIF4E	5.257855499246064	5.331595381911591	50.24077172545175	-0.05768336339549408	-0.17802716050997378	-0.03949076608401769	0.9810489836008306	0.9562190523915074	0.9802841471723875	54	19	75	60	35	121	35
ZNF576	1.8944500277465208	2.3258950084878887	4.443093752909009	-0.2765189800623027	-0.17818595429148212	-0.012499275187945953	0.9398012886977927	0.9831758203436772	0.9959118451901906	15	1	6	5	2	19	1
FNDC3A	7.424133954481429	7.436735532483904	217.87388970315587	-0.1559585751586481	-0.1783660334174677	-0.07541100016495542	0.9101453560822272	0.9390742774752141	0.9678543220286075	342	87	343	303	105	606	136
RPL23	8.496610675298669	8.635293045913382	507.57698208835956	0.07451832609419243	-0.17838383333003444	-0.03648317743791236	0.9755155741497643	0.9601407897724813	0.9802841471723875	551	302	433	420	373	1287	339
BFSP1	0.12943920679379797	1.1163394438216792	1.0950350079031081	-0.24839701841666909	-0.17863457869231128	-0.005155742546283282	0.9607165825673225	0.9897968177304795	NA	4	0	0	2	1	5	0
ZSWIM4	3.8933661482469204	3.9935405285428773	19.1363367722188	-0.06534334368221272	-0.1786856516472861	-0.02883024084996157	0.9825037090491728	0.9680596686992586	0.9861115346819506	18	11	33	25	8	47	13
RNF145	6.77124840952019	6.862939328915568	147.72545769957023	0.046588117465160915	-0.17870951444063804	-0.04286808880417394	0.9835676167176777	0.9527380416765484	0.9802841471723875	182	79	144	142	104	420	87
HS3ST1	2.182417970976994	2.475097516452997	6.120020393297797	-0.10489099610600039	-0.1787255445512886	-0.0124231523041519	0.9810489836008306	0.9832484684417312	0.9959118451901906	3	5	9	8	2	11	5
RNF40	6.158783553110959	6.3147505990330615	97.29475387395865	-0.1438505634363504	-0.17877301597801584	-0.0344879553897725	0.9521890717186443	0.9582727557755544	0.9822357522311711	286	13	155	190	29	278	62
TM6SF1	2.2821637915186708	2.6477533528906596	6.280836256660151	-0.29491645353545587	-0.17880723166635135	-0.015431954203468474	0.9359389526165873	0.981740636261243	0.9940236850977922	12	2	12	5	4	27	1
FH	4.377224076706108	4.494516001411041	27.69019769029229	-0.03877675868345813	-0.17916611704692145	-0.030650238421411447	0.9877363333774549	0.9652370479341604	0.9842383021285069	61	19	20	30	10	67	19
MRVI1	5.306565457351474	5.6328802031588445	60.68521943286776	0.057899966312514026	-0.17932513355022228	-0.023174097447848478	0.9854411001854302	0.9705223569811097	0.9897893163594963	143	34	137	59	3	172	38
TMEM183A	4.522762198881106	4.655335690554929	30.07762118007279	-0.2709449897933783	-0.17944487356188976	-0.03249700513533042	0.9005570438676318	0.9623845775264299	0.9822357522311711	60	12	30	74	7	66	24
SPG7	5.449745720968603	5.606615624855876	58.650551626592296	-0.1962715260592545	-0.1796829315965137	-0.03438825143507834	0.9287589043454286	0.9585875326926213	0.9822357522311711	184	11	103	98	13	163	39
MITF	4.748879290656644	4.895534243543306	36.87326279862938	0.12558304509212534	-0.17976401050374374	-0.033292254896485796	0.9598748276903627	0.9641274658237283	0.9815666464666684	62	14	29	37	31	128	15
RASSF2	6.526294834984034	6.66897670146104	128.34270457804934	0.04942215941657293	-0.17987631968617088	-0.034262697801363894	0.9847872606327888	0.9593238402600646	0.9815666464666684	107	75	302	98	51	310	90
PGRMC1	5.535654470274462	5.593536146066675	60.48275832216487	-0.008470089811093515	-0.17993932187019365	-0.045030993279348105	0.997279051288129	0.950921981602194	0.9802841471723875	76	36	66	82	30	177	34
SEMA3D	2.786990912766048	3.232531650043796	10.280074716989898	-0.13013847565396966	-0.17996237630581716	-0.010636817112249198	0.977396861633957	0.981740636261243	0.9969515244828931	32	2	22	2	5	17	10
RN7SL328P	1.5133538060849905	2.059694931499348	3.359740909749938	-0.005398935580171772	-0.18003794418407404	-0.008892522422143308	0.9992265999088877	0.9845370439106857	0.9969515244828931	6	1	10	6	0	11	2
TMX1	5.247160222918794	5.322486453956108	48.83708552662333	-0.14677805989848922	-0.18007978228156993	-0.045501642679833074	0.9445326906009518	0.9517185964866285	0.9802841471723875	101	22	70	65	19	185	18
TBL3	3.157734749657103	3.5057780634685516	12.119746103405074	-0.12979845174649593	-0.18016170762096945	-0.018606485492013138	0.9691294455333421	0.9771362673697082	0.9926375027355276	25	3	18	36	1	32	9
ATP8B1	5.371015097762158	5.520477719784929	55.304922746409126	-0.13088316147575224	-0.18024339207865664	-0.03577945311502604	0.956994164626825	0.9583340526726004	0.9819122578183447	86	11	144	104	15	175	31
HEATR3	4.688026485914225	4.765356444413945	33.78827522463012	-0.082973428783115	-0.18031011009663964	-0.03575271351315618	0.9726408916253563	0.9594702314803792	0.9815666464666684	60	22	32	35	15	78	24
CTD-2047H16.3	2.0625227108361335	2.3957684244286557	5.37984774789942	-0.023846059045718217	-0.18034383828109218	-0.011980111190713993	0.9955632815660991	0.9832484684417312	0.9959118451901906	3	3	14	5	2	12	4
CD93	8.509270347811178	8.63699379310676	502.4501571315088	-0.07370170633428738	-0.18036197474552054	-0.03613674814250594	0.9764993346422254	0.9583340526726004	0.9815666464666684	411	212	1378	612	170	1068	392
AUP1	5.701040332092604	5.8323316236812675	69.27826186751581	-0.1915732363966724	-0.18042512060057728	-0.03736646278379441	0.9278567416011327	0.9562190523915074	0.9815666464666684	226	12	95	113	23	182	48
RP5-965G21.6	0.2505816220159337	1.1168422968125844	1.0965316655388309	-0.4256862300782208	-0.18046398766137473	-0.005638301878104193	0.9169842567364894	0.9887869108915003	NA	4	0	1	1	1	5	0
SLC12A7	5.62070550257633	5.771798099462151	66.12399037177084	-0.15690951255705052	-0.18065280535588196	-0.036017631079452155	0.9450218759560503	0.9576394732926877	0.9822294455192567	147	11	100	170	18	198	40
RP4-534N18.2	-0.00726526150736115	1.3299260877740997	1.510891712008336	0.3322944441111425	-0.18094623763939863	-0.004927313387321535	0.9574815476490243	0.9905410936878974	NA	0	1	8	0	0	7	0
NXT2	2.360181857805648	2.664088436018309	7.652614141396665	0.2002749337418787	-0.18107297784449397	-0.014428775071027963	0.9588904074890542	0.9832793731548807	0.9926375027355276	4	6	4	7	6	16	5
NCOA7	6.663245993046912	6.698419908009021	130.347097359424	-0.0997883925931139	-0.1811381684362987	-0.05899273222294965	0.9567722597536	0.9442276212612474	0.9758712707195247	197	52	145	204	76	397	72
GRSF1	5.8075664436870635	5.853851972493496	71.85572610253197	-0.08826773354755942	-0.1811965121466574	-0.05222293136514969	0.9634283691580763	0.9466632872292624	0.97971866353386206	116	28	75	122	40	229	37
KRT8	7.764451430778659	7.9912391652833765	317.7709131623316	0.05983797795358574	-0.18125544686779435	-0.029130614972063262	0.9844740472948661	0.9656512885863908	0.9856448362128853	867	123	135	834	71	1113	147
ZNF445	5.7344932442308085	5.838351826595069	69.61150887514819	-0.18857465466209763	-0.18133820237209447	-0.04447973405299855	0.9218254991159462	0.9517185964866285	0.9802841471723875	150	18	154	119	16	203	43
MTDH	7.397069720075957	7.453155938630967	221.6409136566214	-0.06723208572997544	-0.1814307848189093	-0.05381920607695711	0.9719517564815662	0.9466632872292624	0.9772635351870352	320	144	255	276	89	695	117
HSPA13	5.511198136801808	5.579797845172795	59.434312396663806	-0.03974803721281873	-0.18164387071001567	-0.04506379943695791	0.9847872606327888	0.9510900738839947	0.9802841471723875	86	19	90	65	42	178	33
RP11-440L14.1	2.5352207225360246	3.113375685498581	9.039203523933558	0.31493224547164317	-0.18176414369826688	-0.014410215278007251	0.9375408851213349	0.9817786586274811	0.9958022326233679	8	5	29	13	0	32	4
HIF1AN	5.953867158844514	6.0058377222142765	79.14084503769845	-0.1600289683738114	-0.18181634957494985	-0.056110703740622984	0.9282138956237761	0.9463485440725483	0.9772635351870352	155	29	98	167	26	249	43
GPR110	3.485077776283996	3.9801581077239225	20.01399759713169	0.5519520167126445	-0.18215404090135587	-0.016741335860245923	0.87445698917631	0.981740636261243	0.9918813853272853	12	21	3	36	6	39	15
GLI3	4.522526016724065	4.682490999856678	30.418782650504006	-0.08523984517321437	-0.18224068055746517	-0.03180720592787757	0.9755188115803536	0.962500094409557	0.9836737253579441	95	6	50	25	15	91	18
DCDC2	1.944935848201691	2.5868363422864173	5.474249215321892	-0.9382790752833707	-0.1823058674196896	-0.013580140506432081	0.7852106421061709	0.9832484684417312	0.9948957450747703	15	2	7	12	1	28	0
LNPEP	7.339005564782693	7.377910412159709	209.94070528576904	-0.1050300705695658	-0.1823263139616469	-0.05769257574010089	0.9547362781564765	0.9447542509086063	0.9758822985548127	233	97	350	274	108	552	137
FAM124A	1.979544654800573	2.568340440928182	6.6180753129567575	0.07208545220802777	-0.18241188898533084	-0.009624096462201514	0.9874825193406174	0.985041513392189	0.9964980978997657	4	7	5	14	0	10	6
SSBP3	5.195678065911944	5.244214328620902	46.06618554809105	-0.196060840062087	-0.18247565117188178	-0.055140456476057614	0.9101453560822272	0.9478065551199352	0.9772635351870352	82	14	87	70	19	129	29
HMGXB4	5.274554660767639	5.335022028018455	49.16604296421343	-0.23326444568364438	-0.18281439179537487	-0.05305714780358769	0.8947069240057293	0.9482572486801601	0.9785118175597797	108	20	69	88	13	126	34
MRFAP1L1	6.301180942639567	6.344717737180727	102.037376641599	-0.08611766892096373	-0.18293304713177172	-0.0535992009645764	0.9634283691580763	0.9460366196931576	0.9785118175597797	210	49	106	106	55	277	64
MT-CO1	13.15078668543836	13.474534007633295	14581.236452251222	0.269593722458984	-0.18316002813558363	-0.021879809595169435	0.9326944551057681	0.9775953980137568	0.9862356134155658	18287	10626	10709	4015	10737	34727	10223
SMIM14	6.010928625941741	6.119712597591534	87.8746861058006	0.05538662871282492	-0.18327295744671737	-0.039252350758231636	0.9830307617347046	0.9562190523915074	0.9802841471723875	105	62	140	63	37	234	55
HNRNPA0	6.15900771768555	6.207434900914708	92.66947529865483	-0.13385945354881917	-0.18332053872132534	-0.051279240192245994	0.9434043051860123	0.9463485440725483	0.97971866353386206	201	52	102	98	37	224	65
SLC17A9	3.325770036284988	4.047524576397047	18.048936589329568	0.2804719539275452	-0.18350213199672658	-0.010391355723444844	0.9477179213787809	0.9798793503756235	0.9969515244828931	69	3	52	14	0	54	12
PLCXD1	3.997062200668303	4.268334132100042	23.37447118709448	0.11956603437877493	-0.18350934799625646	-0.02222411442429983	0.9711533649752127	0.9745437033357646	0.9893462364528278	32	18	11	55	4	57	16
ERBB2IP	8.023751298887243	8.069698322475308	339.0716046847167	-0.09906912612784803	-0.18351213938860478	-0.057741338797720795	0.9574815476490243	0.9460366196931576	0.9758822985548127	379	148	675	405	163	960	206
NUMB	7.378558043315304	7.45377045037592	219.3899485491082	-0.09721592382464353	-0.18365280618885743	-0.04859242149710315	0.9594993715528384	0.9480423557320012	0.9802841471723875	308	79	580	241	75	626	134
TJP1	8.188909980900448	8.236797818511866	378.5856962907917	-0.14686045066434306	-0.18365959418043268	-0.05917283320598936	0.9284200664474391	0.946174151250082	0.9758712707195247	758	87	736	469	193	1027	244
TRIM39	3.7910558453037946	3.954590247368704	17.489917885573895	-0.19276823754793967	-0.18393397192665922	-0.03194170070173443	0.9376021273857236	0.9659449249474832	0.9822357522311711	32	5	30	41	4	51	11
SRSF4	7.368101966916938	7.4380642592802415	216.23238977755275	-0.14354091554386456	-0.1840152230650927	-0.05130327193765037	0.9375881377096823	0.9466632872292624	0.9798681102782569	412	49	520	276	85	597	138
SLC36A1	5.012090305752298	5.102880826216749	43.20184117881769	-0.041017530990961275	-0.18445486801115948	-0.036417012530826326	0.9856751721287009	0.9578874637315928	0.9802841471723875	61	31	38	50	19	97	31
AGER	6.121053114362438	6.628928218212699	123.31218170516176	0.48326827774429937	-0.18470237224466685	-0.017696949783208217	0.8947069240057293	0.9769827247204449	0.99247766872203	287	77	335	23	10	356	74
IRF7	3.9766762154316337	4.434276896853216	24.571937551170148	-0.0500561280892013	-0.18489372026583206	-0.015552019069614021	0.9877976426324421	0.975111688392315	0.9959118451901906	71	5	27	75	1	65	18
TP53I3	3.770861943237266	4.164959914520824	20.845675798889832	0.24628162310155224	-0.1849027573772921	-0.019780876067471177	0.9445326906009518	0.9759629398988832	0.9922512148662471	53	2	7	47	15	70	10
CCDC88A	7.212477687796075	7.253814245281153	192.4564440353243	-0.08924189342706967	-0.18498562250881068	-0.05876501058673086	0.9593315941056193	0.9442276212612474	0.9758712707195247	374	89	201	208	110	573	109
UBE2O	5.044403261710263	5.228636868601986	44.663713196852086	-0.17196897005993814	-0.18499342049776235	-0.030407766220421552	0.9443100155689543	0.9607001316704435	0.9859649335727403	168	8	55	70	12	123	30
POP7	2.1515417665677417	2.441769633639227	5.654076757779363	-0.05384719134315848	-0.18503175668296265	-0.01421212663834249	0.9877363333774549	0.981740636261243	0.9959118451901906	9	5	5	8	1	16	3
SAP30L-AS1	1.5989976780381803	2.3869650835825995	4.386674959053268	0.3435355118615985	-0.18514900206871518	-0.006223351184125714	0.9345121713280988	0.985041513392189	0.9969515244828931	6	0	9	18	0	14	3
OSBPL11	4.832351204882511	4.952111585938979	37.945637340555514	-0.06542330720740758	-0.18547006515552747	-0.03671299361870421	0.9802694804460611	0.9584735187748283	0.9804205234097636	60	25	72	39	8	102	24
LIG4	4.974525983382984	5.0462689290135865	40.47360731659457	-0.1870471737780256	-0.18547930570443685	-0.04171947413177854	0.9284200664474391	0.9525575638772386	0.9802841471723875	57	16	41	90	18	93	30
MTA1	5.167143282737903	5.373079872684679	49.352015835533734	-0.14949782051262075	-0.18570299768796092	-0.02947488887072215	0.9542279976485777	0.9610175372929699	0.9861115346819506	183	8	76	76	11	149	30
PTS	2.330820229799597	2.848490476790979	7.475727720143955	0.1679386958022071	-0.18578204359131797	-0.013311199720333722	0.9683885725032632	0.9820887631852909	0.9959118451901906	17	0	4	17	6	20	5
CHTOP	5.624273642955092	5.695782562045748	64.36275643706426	-0.10263316822926948	-0.18580501126787774	-0.04601098732431279	0.9602546779322977	0.9487553851120916	0.9802841471723875	77	36	126	87	19	169	42
FAM46A	5.539578128258194	5.62016107925821	60.04207547682976	-0.2650800252183329	-0.18581594547202135	-0.047191811946270035	0.879447133548754	0.9487190095906898	0.9802841471723875	106	17	93	140	18	141	45
TBXAS1	5.524077192185906	5.631945904785149	62.067193500858075	0.021879243209109216	-0.1858183724857989	-0.03950842158563077	0.9925246367575116	0.9562190523915074	0.9802841471723875	98	45	98	48	19	177	36
KLF10	6.521959217077777	6.580120258439044	118.89098966452286	-0.12948543607283336	-0.18585829550985514	-0.05447072156168848	0.9446512471134587	0.9460366196931576	0.9772635351870352	177	41	282	148	45	366	66
NUDT9	4.167083586973928	4.2945558173553	22.917007159138972	-0.12435055777920465	-0.18588714416554017	-0.03484935556265199	0.9588904074890542	0.9614346191563494	0.9815666464666684	37	9	29	57	6	70	13
GABPB1	4.639698923594461	4.78503716843451	32.90714180163964	-0.20174094463972428	-0.1859350542514716	-0.03209583680851485	0.9331661338768986	0.9607001316704435	0.9822629197912749	36	10	59	86	9	77	25
MDM4	7.60942706143279	7.658873590980679	253.7660736335177	-0.1301165585708212	-0.18596054045140045	-0.058531595119272715	0.9406969863141639	0.9451048645722057	0.9758712707195247	337	120	505	408	71	727	153
USHBP1	1.9614109396176664	2.7645906472978345	6.205166196466473	0.3260933149020436	-0.18603204194018588	-0.006304434297481927	0.9394952418151454	0.983901814885866	0.9969515244828931	17	0	23	8	0	17	5
RP13-638C3.2	0.1987858963895468	1.1472195602967723	1.2892512711399247	0.1806819051088278	-0.18612175416150908	-0.003185312582237269	0.9742998308799367	0.9887322433941759	NA	0	0	1	5	1	3	1
MDN1	7.242648709618481	7.454033749116224	216.83586256910368	-0.04162409325615999	-0.18613250885869115	-0.029804161492467736	0.9877976426324421	0.9611920725489631	0.9861115346819506	617	19	371	458	65	635	132
ABHD2	7.561919523168944	7.598719933716187	244.74686853231643	-0.11009619367910296	-0.18626417447481153	-0.062326482388233316	0.9484986391910388	0.9426532864777466	0.9757077656957653	328	141	312	383	93	707	144
ZNF273	2.5426104772029934	2.9154371532264403	7.860928761044203	0.0777506004334324	-0.18637823526934189	-0.014929825708482865	0.9835676167176777	0.9794950590609763	0.9947706430329182	8	4	26	7	1	22	5
ZNF628	1.5694521680914681	2.138457677761662	4.317857084703988	-0.06013004901577733	-0.18647046624869154	-0.007943628440290536	0.9885440616814366	0.985041513392189	0.9969515244828931	13	4	3	3	0	7	4
ATXN1	6.948422467827531	7.021209227542902	163.361943248655	-0.046129037966808985	-0.1865487967770957	-0.04932434924274145	0.9835676167176777	0.9473374003635673	0.9798681102782569	205	63	324	144	98	497	90
DDRGK1	5.724666828986184	5.867196940775632	70.83268852936368	-0.16502090840418146	-0.18663640518526328	-0.03692566120238507	0.9414863522326018	0.9561746870400863	0.9815666464666684	244	14	92	121	19	202	45
CLASP2	6.126620883617822	6.161904165586118	88.51089248387753	-0.18059653384819785	-0.18669797599207508	-0.0653503052793238	0.9089767123307284	0.9414501840983825	0.974922361011806	145	29	164	150	34	261	52
TRAPPC11	5.969417215374207	5.990866599692166	79.18647666223772	-0.16313904844351276	-0.18673358198924528	-0.0648004882806203	0.9169842567364894	0.9404491622849548	0.975583292847164	124	31	118	114	40	211	51
GPR153	2.5519617139348285	3.079141512916725	8.24598798320402	0.11387441061725796	-0.18680126222458862	-0.011740913011431162	0.9769583838459204	0.9798236524044077	0.9964395820198222	43	1	9	10	1	27	5
CCDC137	3.468874766271175	4.276765863276244	21.380810396787442	0.3251896983272882	-0.18688076676752838	-0.009171693810451433	0.9384187965641793	0.9797425095181341	0.9969515244828931	78	2	19	69	0	65	14
PPP2R1A	5.962038469627592	6.066330611087259	81.99852082517506	-0.14971639516240157	-0.18692206021818614	-0.04436368600109729	0.9435252003658221	0.9500855550862475	0.9802841471723875	254	17	95	141	31	251	47
LHFP	6.394481504012394	6.447312154400353	109.51156576499294	-0.10141766888846676	-0.1870095152239251	-0.05345215025738093	0.9574815476490243	0.9458357381644424	0.9774733744138943	186	66	177	111	36	296	69
SLC39A7	6.501852142393923	6.539224449386661	115.97788799455584	-0.14490246161859657	-0.18710584364180377	-0.061107978688304095	0.9331661338768986	0.9424793666764989	0.9757077656957653	275	43	177	114	54	327	71
CSNK1G1	4.484304479106533	4.573361956197414	28.80004368436151	-0.14391183327275942	-0.18719549412690664	-0.03767123306225021	0.9521890717186443	0.9582727557755544	0.9802841471723875	33	15	40	59	9	71	20
LYRM9	1.108989194380787	1.6349545221231412	2.520774539877756	-0.08910547489325955	-0.18722425211627272	-0.008492318201604064	0.9844740472948661	0.9858202351086794	0.9969515244828931	7	1	1	2	2	8	1
DDX60L	6.54088618989384	6.582680074573602	119.27086289706308	-0.19458474962771585	-0.18739094225803307	-0.06063542697542332	0.9017479350428608	0.9426532864777466	0.9757077656957653	191	38	162	264	47	302	82
SIAH2	4.253186248750076	4.3508072438181005	24.245722333712557	-0.13386346925122572	-0.18754865499519585	-0.03604830657749752	0.9574815476490243	0.9600498031088545	0.9811444190378192	28	8	34	55	11	64	16
PKI55	1.6707364568778997	1.9706490993531978	3.649684107863513	-0.17653566970650997	-0.1876180423519277	-0.011137457817288395	0.9611919514131998	0.9832484684417312	0.9963487469152031	5	2	6	3	2	10	2
TPMT	3.430148663084454	3.5604500655907443	13.405258526639392	-0.06858356538644737	-0.18768084304636892	-0.026782956531992915	0.9820600803521113	0.9691849318866722	0.987503462138331	18	5	17	26	7	45	6
KDM5C	6.67627777384054	6.8324097106366946	140.7041957177101	-0.19355518598173121	-0.18773245764726318	-0.03377703342886555	0.9317947790182715	0.9562190523915074	0.9822357522311711	290	32	300	313	23	319	108
CNN1	4.938513274425253	5.2051668114008915	44.2855429643076	0.055199692598229565	-0.18783534385958028	-0.023639658866008963	0.9861240353017701	0.9660073692237923	0.9897893163594963	125	15	121	19	9	126	28
PCBD1	3.76929900596696	4.095525060711206	19.561811260678173	0.1486045850461911	-0.18804406457568265	-0.021506534862525482	0.9637698951048339	0.9741439168885959	0.9898573378061736	33	3	10	64	10	68	9
TMEM236	1.4188167703739858	1.9943035297821217	3.498078181098454	-0.026301108599901434	-0.188101325634183	-0.010785182344452898	0.9955632815660991	0.985041513392189	0.9959118451901906	3	3	6	7	0	13	1
DTHD1	2.573775030087169	3.6197920581576972	14.454011041967021	0.5036950346815309	-0.18813651402114184	-0.005249005376153949	0.9247263300226294	0.9858202351086794	0.9969515244828931	2	8	61	1	3	14	16
SDK1	4.494587803558606	4.7323846345326235	31.199178201992986	-0.4660396940466492	-0.1881837964867989	-0.022789719351787644	0.8278867335632085	0.9656512885863908	0.9922512148662471	106	7	57	43	5	56	29
POLR3H	3.7892968042683184	4.065043322456704	18.873649355782597	-0.20154197086445905	-0.18826126756136113	-0.023494731550882098	0.9445326906009518	0.971044257999344	0.9897893163594963	68	6	23	32	2	48	14
PDCD5	5.02163241687931	5.146393380432969	43.89225581857508	0.08360968115947533	-0.18854682929534813	-0.036168849628032775	0.9764993346422254	0.9583340526726004	0.9802841471723875	91	20	23	59	28	134	23
MGA	7.218676264025582	7.26605690294768	191.56926857287155	-0.18980269912123995	-0.1888135779912037	-0.0635950508062283	0.9022509199278134	0.9426532864777466	0.9757077656957653	389	54	348	365	57	537	120
MDC1	6.546755406915125	6.584405350537807	119.39145223082546	-0.25433369790925164	-0.18913443288560794	-0.06394384139172776	0.8588426588624689	0.9407119331347991	0.975583292847164	296	44	183	164	39	274	89
MED13	7.528531020666088	7.5495286142912965	234.99328419573675	-0.1872108388117044	-0.18915146664495358	-0.07574533037890996	0.8944987407287525	0.9382866767563419	0.9673302533079834	366	89	443	370	87	621	154
ZNRF1	3.4710300710869713	3.8281589812405605	15.552296389697927	-0.07321852777294169	-0.1891944165782844	-0.02123578476046055	0.9835676167176777	0.9741598028084005	0.9922512148662471	29	4	29	44	1	46	10
PHBP9	1.4146935174014263	1.8409908221632318	3.13007215055651	-0.0694575831764602	-0.18922162663336384	-0.0093321873474386	0.9861240353017701	0.984120788079159	0.9964395820198222	2	1	8	3	2	8	2
GALNT16	2.0654989256100142	2.5120383038436414	5.385183800448156	-0.06713174484888779	-0.18935232222590398	-0.013621997765283929	0.9861240353017701	0.9817615164285635	0.9959118451901906	15	0	10	7	3	14	4
SPOP	5.846676400515055	5.894991747294009	74.54924419105159	-0.04685382006977864	-0.18959556126295132	-0.05182406738774253	0.9835244379708856	0.946174151250082	0.9790182980705198	100	38	90	95	42	230	39
RNF38	5.7199459207683	5.780170090810671	68.3640353380094	-0.06113110103302685	-0.18963884124442298	-0.050024513986349904	0.9774985855433611	0.9466632872292624	0.9798681102782569	83	24	100	99	44	216	35
SUCO	5.621832582607077	5.74537061277467	66.32209448409508	-0.05136740716783262	-0.18982532957324227	-0.04080299282900588	0.9835676167176777	0.9527380416765484	0.9802841471723875	92	11	101	107	49	196	38
TADA1	2.429213241857559	2.6882807365597348	6.773310360034519	-0.1423818061002604	-0.1900121484945748	-0.01682828093654728	0.9674424211580457	0.9778839304387725	0.9926375027355276	11	5	8	9	2	25	2
ZCCHC6	7.566545113080357	7.626809270546465	250.03156133606873	-0.10861061999632632	-0.19052272560102568	-0.051445655151243226	0.9562806463115731	0.9460366196931576	0.978256366872768	295	132	475	242	114	593	177
CTD-3157E16.1	0.23965675196559436	1.2462437445588503	1.1198789130991442	-0.2764865871628308	-0.19065284152358883	-0.0041614759262106156	0.9540758313697333	0.9875731637475732	NA	2	0	1	6	0	6	0
LINC00202-1	0.23965675196559436	1.2462437445588503	1.1198789130991442	-0.2764865871628308	-0.19065284152358883	-0.0041614759262106156	0.9540758313697333	0.9875731637475732	NA	2	0	1	6	0	6	0
FRA10AC1	5.258213627857451	5.356045669812478	50.72103334420285	-0.05577852360032228	-0.1908112305563511	-0.03970382908388718	0.9833695408047328	0.9525575638772386	0.9802841471723875	51	15	59	102	34	128	34
KIF27	3.524013367779998	3.975768489513148	17.472182995712316	-0.3413317146069157	-0.19082496546945035	-0.013134667461858924	0.9129354655619728	0.9759629398988832	0.9964395820198222	27	1	52	39	3	31	17
GLRX2	1.1888400318939596	1.9280380732379665	3.372321863606444	0.27064239511605764	-0.1910287045225325	-0.009722858822081317	0.9589677431615854	0.9859940149901499	0.9959118451901906	11	1	0	3	3	12	1
ZNF460	6.123238743980136	6.192657548484211	89.93105933123279	-0.2346880124364948	-0.19125214402425764	-0.055629712019845304	0.8893235737961249	0.9454929729881576	0.9772635351870352	204	20	148	174	31	231	62
CCRN4L	3.0060236638052786	3.499968524000488	11.7206828249063	0.06533487057071913	-0.19143454840184226	-0.015441386460836629	0.9851338278465159	0.9775953980137568	0.9959118451901906	20	1	36	27	1	38	7
NUP98	7.023306836643346	7.095349953611073	170.38430585333677	-0.1335138517793667	-0.19145588713447437	-0.05293994336002173	0.9444431064383734	0.9460366196931576	0.9779721434452537	252	65	410	257	44	514	97
PGR	3.0474966770229828	3.5642437137040295	12.80361982174724	0.12374985649329263	-0.19146956313636546	-0.01758127918503528	0.9764993346422254	0.9775953980137568	0.9926375027355276	43	0	24	12	7	38	8
CASC4	7.210300242289115	7.235456910718669	189.55465024028533	-0.14516236862832255	-0.19161466352794257	-0.06892642891064013	0.925870289567719	0.9382866767563419	0.9722914018435697	278	79	336	222	94	516	119
ATP6V0C	2.873700234917106	3.1016710100327125	9.547633420125036	-0.048696948695966635	-0.19190753888523124	-0.02037394277383875	0.9877976426324421	0.9759477445840141	0.9922356790524077	17	7	14	8	3	35	3
STRAP	5.871002153043792	5.965428929473143	77.43870101433268	-0.05708841973163439	-0.19192190159479333	-0.04520506958465817	0.9818617699286651	0.9487190095906898	0.9802841471723875	133	27	58	166	42	262	36
DTNA	3.9056000483190787	4.224034266803165	21.314874646366288	-0.19139253218412552	-0.19207774582207102	-0.02508525622370868	0.9513076208943324	0.9695091986030999	0.9886632708300134	60	1	42	32	9	53	16
FPGS	4.775117477291337	5.019960278709889	38.71739437654947	-0.12037990635451981	-0.19217473715311453	-0.029582013512761435	0.9664676165097092	0.962500094409557	0.9856448362128853	117	17	63	56	3	108	25
MLLT1	6.233455642125451	6.320637908481597	98.23582792051026	-0.2206966796204878	-0.19244824200719154	-0.05013236795006532	0.9005570438676318	0.9463485440725483	0.9799813703155641	209	23	198	188	26	256	67
SMPD2	1.5285781653847774	2.1369828125199697	3.5107364713033604	-0.11391790884716424	-0.192551405386351	-0.010356434265285056	0.9810310220141041	0.9832484684417312	0.9964395820198222	7	1	7	10	0	15	1
ATP5F1	5.628657505331676	5.704703137143525	65.27348095208846	-0.0034653309151687194	-0.1926339410241701	-0.04616330869324295	0.9991055950402534	0.9482572486801601	0.9802841471723875	99	32	61	80	42	216	30
CEP95	5.328013026613072	5.423938216101552	51.865773850461395	-0.18488494730209276	-0.19289598833784746	-0.04875927620387636	0.924907616878992	0.9482572486801601	0.9802841471723875	96	11	88	114	19	161	29
FAM186A	-0.25406053238792636	1.0662362351361427	1.7642968588976715	0.3972908362537016	-0.19297159950217177	-0.009842426710672366	0.9522213085349602	0.9931972992942586	NA	0	3	0	0	1	5	0
ZNF134	3.883619763600308	4.062741983788424	19.072323877517736	-0.4714384008211196	-0.1929870696874183	-0.030320522325610593	0.8164241515420299	0.9652370479341604	0.9822629197912749	44	4	31	41	5	37	17
MT-ND6	11.641017674702342	12.184608131944621	5986.647187169473	0.6143510063647869	-0.19308053608394335	-0.02402560285131745	0.8536945916534212	0.9778839304387725	0.988749636126203	5923	5824	2514	1045	3888	16058	3704
AHI1	5.379842795616235	5.415821339295282	52.33789437150207	-0.176268632418792	-0.19310665432136034	-0.06004513983623158	0.9174049053001812	0.9427965316937471	0.9757077656957653	115	21	80	65	21	151	31
NIN	7.011450072949184	7.065385813313393	166.95168834686285	-0.15737083566441856	-0.19312307455411662	-0.05951073169531006	0.9273017775746878	0.9426532864777466	0.9757077656957653	368	65	350	185	48	486	99
MTG2	3.9024629325662024	4.065058550925948	19.26180114319155	-0.0730426160024029	-0.1931938117722822	-0.03088788492852779	0.9810489836008306	0.9641274658237283	0.9833627354083696	41	7	16	45	7	69	8
FOXK2	5.406071594645203	5.578290137944334	57.57736804518351	-0.24421134548818466	-0.19357734697115214	-0.03282886685409312	0.9101453560822272	0.9562190523915074	0.9822357522311711	185	10	74	119	14	139	43
RAD17	4.738363680634095	4.826558765338098	34.4219023004841	-0.114314235776562	-0.19359808672565376	-0.04130709057562506	0.9598748276903627	0.9525575638772386	0.9802841471723875	90	18	31	47	11	96	21
PITPNM3	4.473182871742351	4.560515609527094	28.94060897500797	-0.10089910676214654	-0.19383731607832771	-0.036624514362753456	0.966458059452855	0.9574022137671293	0.9802841471723875	48	10	25	41	21	69	20
AHCY	4.873369051622505	4.9778608873135015	37.78830476198678	-0.12672454610855505	-0.1942253691065661	-0.042187186982657346	0.9574815476490243	0.9517185964866285	0.9802841471723875	109	11	36	62	16	124	19
EPHA3	1.8880089006710152	2.405102463635317	5.349408689003071	0.1618150342420395	-0.19434249686899138	-0.012371593207814667	0.9701419760680746	0.9832484684417312	0.9959118451901906	13	0	5	4	6	15	3
NAT9	3.61232056083424	3.98475732676797	17.314181472789603	-0.15126818527790714	-0.19448253868023344	-0.020069957745467524	0.9610431687023885	0.9723056575980497	0.99247766872203	60	2	35	30	2	49	12
ANKRD35	1.925148272691673	2.431036668454909	4.879407154628243	-0.019683485214778917	-0.19450013853901363	-0.009267075725429758	0.9962358105605591	0.9817615164285635	0.9969515244828931	24	1	3	6	1	12	4
QSOX1	7.208858044198717	7.276083280289169	193.72295424727403	-0.13635433665428537	-0.19475601835655187	-0.05353208436944276	0.9425591655018325	0.9447542509086063	0.9772635351870352	584	82	190	278	57	528	123
MARCH3	1.6751633215631978	2.3939465459949676	4.389108023874724	0.20437212329584273	-0.19492211083520367	-0.00789320770087723	0.9611919514131998	0.9832484684417312	0.9969515244828931	11	0	12	11	0	14	3
ARHGEF4	0.8466318704211984	1.5943968669009527	1.843217672384734	-0.027387897026534727	-0.19496961402968624	-0.004773225772835985	0.9954494181131804	0.9851707836837661	NA	8	0	4	3	0	7	1
RPP25L	0.7155550361629088	1.5134882726161654	2.680216107699498	0.4041975582267957	-0.19501720369649256	-0.009400656363495474	0.9384187965641793	0.9882994920624134	0.9926375027355276	3	1	1	0	4	7	1
CFAP70	3.1076939041828764	3.9491944601842093	17.02788402307767	-0.19656031122180326	-0.19515064808518814	-0.00466545916951943	0.9655926814852835	0.981740636261243	0.9981997634210793	23	0	75	22	2	22	19
MASTL	3.7328279131672017	3.8281413306174854	16.49090469104505	-0.2541323968678236	-0.1952657365962643	-0.03476449870568359	0.9091701439579248	0.962500094409557	0.980548659914574	27	7	33	20	6	39	12
TBC1D22B	4.099314754626771	4.202988767069198	22.012525556695515	-0.010984936908019067	-0.19551316927226856	-0.03393233798057157	0.9969310511368726	0.9600498031088545	0.9822357522311711	25	10	29	37	12	76	9
SLC9A7	3.5552191039800922	3.7251902183283683	15.362131486836196	-0.23120543382345538	-0.19574106571016578	-0.027155008338762353	0.9304556254691014	0.9690125501836643	0.9859649335727403	20	9	19	34	3	33	12
C11orf74	3.7571409799907727	4.039657408827237	19.623612854266085	0.132479260877238	-0.19577559198043412	-0.024968546355997462	0.9639487264990471	0.9719338882939517	0.9862356134155658	39	2	18	21	20	60	10
CASQ2	1.9707250770124396	2.6558087378093083	6.956611904639417	0.5899812358247735	-0.19578690462162662	-0.010798655169539236	0.902836731738569	0.9845370439106857	0.9959118451901906	5	3	19	0	5	15	5
RP11-747H7.3	1.9205302887636977	2.699563120850178	6.902734366853888	0.6895957901208399	-0.19581503932444436	-0.010713398910479321	0.8690041366502096	0.9845370439106857	0.9959118451901906	1	6	21	7	0	19	4
MPDZ	6.60684999585561	6.698092896441736	129.53139452611688	-0.24856192806194505	-0.195879516263853	-0.04463952979988874	0.8944987407287525	0.9466632872292624	0.9802841471723875	287	29	257	124	69	259	105
CDC42	7.0831721851694525	7.2027341966023295	187.59773773922757	0.07566997288917518	-0.19600066129282134	-0.04423731734778233	0.9744972885814361	0.9514979411779311	0.9802841471723875	164	127	193	198	111	530	109
DMXL1	6.57958473214829	6.621120523351502	123.89809206941096	-0.09973367463032985	-0.19609971102205065	-0.05860787822863871	0.9574815476490243	0.9404491622849548	0.9757077656957653	232	57	119	150	72	335	77
CFH	7.994664767240604	8.065503191297013	337.8683313913274	-0.08173386187131566	-0.1961127930935426	-0.05231385463232039	0.967880056638085	0.9460366196931576	0.9772635351870352	924	144	302	310	177	918	212
MATN3	0.5995815261274366	1.5264148737371612	1.8413304207942987	-0.30014395153830387	-0.19613366736366727	-0.007062416799134767	0.9535495313158188	0.9861991570869432	NA	1	0	8	2	1	9	0
FCGR3A	6.957346609920851	7.687508634280298	266.4426171488729	1.0224505695923758	-0.1962740585855184	-0.009518003361669424	0.709196628318989	0.979355585346581	0.9959118451901906	55	372	250	127	37	717	159
NFYA	5.637506065985516	5.71479806837802	64.24532987704659	-0.23553241853974557	-0.19629632485897763	-0.052563371745603604	0.8953902372870431	0.9463485440725483	0.9774733744138943	107	14	131	117	26	161	45
MATR3	8.498621381055209	8.518586963713565	462.9938102164125	-0.16762403242470517	-0.19629947697275227	-0.07777013988462528	0.9005570438676318	0.9382286186969627	0.9644035734110387	772	160	668	612	269	1223	299
AC004980.7	2.163309850163385	2.825244783884786	6.72482232838204	0.27552412276215754	-0.19631166955730753	-0.01163450857753651	0.9484986391910388	0.981740636261243	0.9964395820198222	17	2	4	25	0	25	3
TOMM7	5.3702930023769095	5.497248664030077	56.992963602608974	0.14888071910258854	-0.1963597996493202	-0.038419363180035644	0.9513076208943324	0.9562190523915074	0.9802841471723875	54	29	71	48	44	169	30
CCDC124	4.723463270426994	4.815597081647136	33.93509431140539	-0.0931487997945997	-0.19660468212791185	-0.04223056956189259	0.9695767703124121	0.9517185964866285	0.9802841471723875	79	15	29	60	13	113	16
PPP2R5C	7.063119069180097	7.1174141638386335	175.1179668721104	-0.07914821279920331	-0.1966329768414478	-0.056136954737327556	0.9684644432810455	0.9426532864777466	0.9758712707195247	173	91	303	232	81	491	105
RP11-43N16.4	0.3105078226316531	1.2481278389467783	1.125865543642035	-0.3837878566005712	-0.1967742705020247	-0.004513355839557662	0.9274075141154214	0.9862246198677499	NA	2	0	5	2	0	6	0
PPIE	3.8843181390332537	4.100187625077714	20.045953647896717	0.051367703284655154	-0.19677896488423163	-0.0280140465853611	0.9872189042833565	0.9660073692237923	0.9842644001491128	42	7	10	43	11	75	7
RP11-235E17.6	0.43901170937380063	1.5003216180896508	1.6751775748386517	0.437624588673517	-0.19683373890188516	-0.0025770618836455416	0.9270441374030102	0.9865408548420206	NA	4	0	0	9	0	6	1
ZFP82	1.9784483793883698	2.309330746629602	4.985149475825318	-0.050482500783100355	-0.1968524005149171	-0.013742818881628694	0.9885895808502531	0.9813618135086235	0.9947706430329182	12	2	3	4	4	16	2
BMPR1APS1	0.5490580223898917	1.3399041950747383	1.4627321859978772	-0.36689413040866237	-0.1968895607936253	-6.810611953560211e-4	0.9307788198395915	0.9859940149901499	NA	6	0	2	3	0	2	2
LINC01359	0.9312855396827742	1.7536515287672227	2.255865955005216	0.14853805763889155	-0.1969259284375246	-0.005531670321848581	0.9753729649681246	0.9851072376709474	NA	2	0	7	8	0	9	1
ABHD13	4.819549742795193	4.909521099817961	36.78108588998737	-0.012044453175876192	-0.1969268727011632	-0.04061878600386139	0.9964350300660917	0.9520497080655216	0.9802841471723875	33	14	67	55	21	110	20
ST13P15	0.7913428528341631	1.4567946672742946	2.1589167847117747	0.02729197270929157	-0.19706902663393966	-0.007626703460152741	0.9955632815660991	0.9861991570869432	NA	4	0	1	2	3	6	1
TRIM4	5.5447240342758795	5.585526159420844	59.35882208863748	-0.1732617138527034	-0.19709489933089477	-0.05828804208607355	0.9200032716536447	0.9426532864777466	0.9758583170530927	93	19	103	77	33	154	39
C8orf58	1.9402071641041851	2.607393004275049	5.407392842177352	0.15242608709161812	-0.19738445749032668	-0.011148725549417798	0.9726408916253563	0.9817615164285635	0.9964395820198222	13	1	20	6	0	22	2
MSL3	4.804698038860941	4.881204862696837	35.293851387612825	-0.20974727954504424	-0.19747807920537658	-0.05168106525237213	0.9110560669284362	0.9479666128084612	0.9785118175597797	73	14	60	60	9	103	21
KIAA0141	5.654841083288365	5.768504144075073	66.50714781321084	-0.14322511898823043	-0.1975368909783226	-0.045077774005747695	0.9490163822265089	0.9482572486801601	0.9802841471723875	165	26	143	74	14	217	34
ZNF646	4.766221113101664	4.949683181451852	36.4224878672995	-0.26801834592024004	-0.19761397448251336	-0.03463673309875595	0.9014023528674966	0.95718592740656006	0.9815666464666684	84	6	76	76	8	94	26
GTF2A1	6.262037695425806	6.289039784628993	97.84363708641342	-0.13266456384415617	-0.19764440386206933	-0.0658432978361143	0.9381821334295235	0.9379149001107581	0.9734362622533381	134	44	155	132	48	277	58
LCA5	4.578348274912986	4.689866835765496	31.24394910580179	-0.0180595303432955	-0.19771706903178227	-0.038172198023440164	0.9943897626711995	0.9562190523915074	0.9802841471723875	39	17	67	33	11	105	14
RP11-568K15.1	3.022070031972665	3.3021684495409707	10.935419441610922	-0.019806400608608096	-0.19772988862900137	-0.022796999764443465	0.9955632815660991	0.9748137687645452	0.9888612023158265	23	8	15	15	1	36	5
MYL9	7.642550579945873	7.7721838300316914	276.26113751045693	-0.01169808998590219	-0.1977349010128843	-0.0403661749227213	0.9964350300660917	0.9517185964866285	0.9802841471723875	627	176	439	146	85	692	186
SLC23A2	5.413646152510454	5.463609743971087	54.92288331614905	-0.07638810124332779	-0.19776856325371311	-0.05139842940325408	0.970651635778869	0.9458357381644424	0.9789607056218171	80	33	64	80	22	159	31
RP11-458F8.4	2.16946552111077	2.8771518395345947	8.48552370190744	0.4692370768501904	-0.19814413256336574	-0.011895198275641368	0.9083475942980541	0.9837877256134221	0.9948957450747703	22	10	2	6	0	18	6
AARSD1	1.8759117598936166	2.2697026130291094	4.446330346921902	-0.5415248668015374	-0.19825544694295522	-0.010036045165408652	0.8606388561284023	0.9815133537967802	0.9969051467747309	8	1	6	12	1	6	5
SEC11A	5.992890451560264	6.1978080480596756	93.28996810362455	0.253901167650901	-0.19837880821685655	-0.03366576972868459	0.9110560669284362	0.9606280174077875	0.9802841471723875	71	37	82	92	93	283	48
PTBP1	7.190308554553098	7.214238360387156	185.39076611607183	-0.197205137673288	-0.19843248122377857	-0.08158757532384071	0.888673364735929	0.9350550081343248	0.9633054860660476	397	55	307	271	80	540	109
MFHAS1	4.7908614747797476	4.907670175333777	35.90989436102743	-0.1656362175455103	-0.1984808999192532	-0.039529558726475525	0.9436608250646992	0.9522970151330277	0.9802841471723875	116	10	33	55	14	99	23
BAHCC1	4.689378232466428	5.164602465864448	41.75061994159471	-0.03525091803854499	-0.1984963269202577	-0.017629546923955425	0.9919564155328026	0.971044257999344	0.9937598982482497	149	2	87	80	5	138	23
CCDC84	5.517978612557403	5.628565907794563	60.7760396223074	-0.17773617459986613	-0.19849674045557217	-0.045260073495705475	0.9327042299607452	0.9482572486801601	0.9802841471723875	146	32	93	86	10	156	41
OGFR	5.9555378808739174	6.03462642986018	80.20713212352375	-0.2220434716757885	-0.19851921802985747	-0.05477254555150528	0.898926990259712	0.9447542509086063	0.9772635351870352	206	20	151	126	23	223	51
GPR107	6.490602342889043	6.517486919806118	114.62964070377718	-0.14196442018727176	-0.19854089116078882	-0.06874589426248724	0.9307788198395915	0.9362252806029476	0.9722914018435697	184	49	141	179	58	358	60
TRIP10	6.085538525258829	6.287558391028938	95.38668224599468	-0.1420848444926817	-0.19860517043724726	-0.030705148722803575	0.9574815476490243	0.9562190523915074	0.9843443917074193	290	21	231	119	14	247	66
KRCC1	4.873127639218069	4.946938231474801	37.65467586666214	-0.06823164789539744	-0.19862195044214692	-0.04451034333600527	0.977396861633957	0.9487190095906898	0.9802841471723875	60	14	72	35	21	115	20
MYO15A	0.7133624698295608	1.5896195582714632	1.8867400178739218	0.2058163476575394	-0.1986957609474557	-0.004424840213914399	0.9644944132212774	0.9859940149901499	NA	1	0	5	8	0	7	1
ATG7	4.764836079231256	4.952008417913997	36.75386967644557	-0.2256490985531227	-0.19882946769415516	-0.035303321755019844	0.9225022737699016	0.957268773347549	0.9815666464666684	85	4	83	54	15	94	26
MBD6	6.406016472915357	6.431579604912242	107.57331962165482	-0.1887574573614894	-0.19893705265657943	-0.07160781102172606	0.9005570438676318	0.9352274043903002	0.9689428988515906	194	38	196	131	50	287	69
ZBED8	1.3337895713174455	2.0749915661729625	3.3421571748570096	0.24957172824054724	-0.19896622285497478	-0.0068053277407467425	0.9574815476490243	0.9840967822792366	0.9969515244828931	16	1	1	7	0	11	2
PCTP	4.69121719063152	4.792459170479752	33.406283175045914	-0.16706840796818306	-0.19898359285897216	-0.04021519006720656	0.9425591655018325	0.9522970151330277	0.9802841471723875	41	14	81	46	10	84	23
FAM210B	5.5865667544021465	5.651176485171995	62.88094910984582	-0.04163808898003305	-0.19898764425533375	-0.049360579456707215	0.9844433033777996	0.9463485440725483	0.97971866353386206	93	42	70	82	24	187	34
BACE1	5.579670709228529	5.6337332176186665	62.23811700392151	-0.033333355501182195	-0.19903606216484385	-0.05018984125766129	0.986913417783255	0.9458357381644424	0.9794549990494881	85	35	77	68	34	179	35
GAK	6.527562881699198	6.692310712364717	127.10340607713955	-0.15853210029439774	-0.1992952502269001	-0.03597526651740339	0.9478292395623403	0.9522065221954288	0.9815666464666684	337	27	277	230	20	334	86
GIMAP8	5.939126336671588	6.073576509699592	84.37985693325071	0.07469759859375477	-0.19955537404926332	-0.04090087982826759	0.9790195495221391	0.9520928787200745	0.9802841471723875	123	39	162	43	51	268	42
ZNRF2	3.9989269935975376	4.132523013830537	21.587644859191123	0.06855637571549478	-0.19965898164208154	-0.029931500324771924	0.9818617699286651	0.964225587274522	0.9822357522311711	19	17	30	24	8	56	13
ARFRP1	5.4108159301740555	5.481798745913244	54.20701579545613	-0.22144489697927425	-0.1998357270633303	-0.056562630702244716	0.9003108328495522	0.9448817550506103	0.9758712707195247	130	14	76	105	19	156	33
CLK1	7.968962488010019	8.098556525237626	344.81672478666655	-0.04597476895721452	-0.19997406900169742	-0.04054542126740569	0.9844740472948661	0.9510396148390321	0.9802841471723875	490	72	860	285	216	861	235
MFF	5.288462134814073	5.352956429954811	50.48779308734241	-0.08149764776930842	-0.20002649442850642	-0.04927208356135463	0.9705798554511988	0.9463485440725483	0.979924433253567	85	23	55	71	28	176	21
AC007308.6	1.3552597674328957	1.9392926178471674	3.03208041002212	0.022371140701782217	-0.20016316164886166	-0.008379175889930372	0.9957021088143593	0.9832484684417312	0.9969515244828931	3	1	9	7	0	9	2
CA5BP1	1.2556280817181	1.8751007807165962	2.7954833537458157	0.010077959536433288	-0.20017778304505227	-0.007128387216605148	0.9983712162627639	0.9835728633928821	0.9969515244828931	12	1	2	5	0	8	2
MTHFD1	5.521187121513278	5.5849979732125075	59.70495813036884	-0.05870247142847984	-0.20018316433285588	-0.049877839783624936	0.9802694804460611	0.9460366196931576	0.97971866353386206	126	34	55	71	26	184	31
EFR3A	6.636030425208774	6.740607101379257	135.61814710945694	0.04381064278949266	-0.20022222122954852	-0.04472070083086993	0.9844713644541787	0.9481056739684595	0.9802841471723875	155	61	138	135	109	381	79
MPHOSPH8	7.00316425268187	7.040372911912953	164.40198751369599	-0.17088510877154772	-0.20026268900268857	-0.0683831895077621	0.912594905636502	0.9379112519651318	0.9720550775255535	250	54	354	229	68	467	99
TTC9	2.5917678475555506	3.111161159420645	9.583418117239892	0.12514857754950753	-0.20031457053846818	-0.0152114609250192	0.977396861633957	0.979355585346581	0.9928226035501762	26	8	6	14	0	22	7
PIEZO1	7.055752819152378	7.312561880348645	195.96492082025512	-0.02862842324799305	-0.2005141900416031	-0.02638507427856369	0.9922829470477227	0.9610175372929699	0.9872884001715084	771	33	356	283	25	521	131
RP11-1415C14.4	0.8883046140599838	1.7551784947444966	2.261852585548106	0.21453746362563297	-0.20066673508196664	-0.005332517950485656	0.9611919514131998	0.9851072376709474	NA	2	0	11	4	0	9	1
RAI2	3.78597289858338	4.086646440581726	20.244680334791664	0.06268754234966117	-0.20067142621731884	-0.022701470566138412	0.9847872606327888	0.9716788661764281	0.9886632708300134	29	2	44	13	18	49	14
OPA1	6.546490054269318	6.57093111902009	119.020077258813	-0.1607516227188006	-0.20068934045408973	-0.07091605251713769	0.9169842567364894	0.9350550081343248	0.9689428988515906	237	54	126	182	53	328	73
TNR	0.49906624081032613	1.8667365654596755	2.8620158142208334	1.202454245786159	-0.20086624809523698	-0.0029144270231739548	0.7845072270733272	0.9875731637475732	0.9981997634210793	0	1	17	0	0	8	2
POM121	5.718358569323952	5.80944782329986	68.27983355279699	-0.24822376673841987	-0.20095356118184213	-0.05179538284745683	0.8899289283350844	0.9460366196931576	0.9785118175597797	177	16	126	114	19	180	46
AC092171.2	0.5750351640763234	1.6783673661988787	2.0577734306914497	0.5465487875407795	-0.20099254047805204	-0.003316664828526402	0.9057054378913734	0.9861991570869432	NA	5	0	11	0	0	8	1
BZW2	4.384261505451449	4.433672482049943	26.280857635554884	-0.14381254613127667	-0.20108964958166403	-0.04302428220053805	0.9484986391910388	0.9517185964866285	0.9802841471723875	38	13	34	37	13	67	17
PIKFYVE	6.562269471286545	6.607808396219181	122.25481461277764	-0.11869913792937999	-0.2012036495050043	-0.06142696850042807	0.9474058015718274	0.9389148706695029	0.9757077656957653	203	38	155	164	82	352	71
CCM2	4.744266554535578	4.990410051319276	38.40760283595677	-0.11616354802192004	-0.20130237748456653	-0.02967065760918489	0.9684644432810455	0.9610175372929699	0.9842383021285069	97	22	41	73	3	95	27
CD83	4.111341692322425	4.367681911370613	24.8491446326219	0.2484907885983195	-0.2013434098112213	-0.026442835517524778	0.9378152001359529	0.9672152982326525	0.9843357529180536	32	8	62	9	17	79	12
HSD17B7P2	1.5898907350450457	2.237172618784222	4.128688065689395	0.0027305034761908294	-0.20137422869841454	-0.011520578640738778	0.9994344391386442	0.9832484684417312	0.9959118451901906	10	0	11	2	3	17	1
CA13	2.41239470945702	2.7186098449364366	6.654942150667131	-0.15947612945281722	-0.20148961530516155	-0.01682120988427579	0.9615385682247127	0.9775953980137568	0.99247766872203	9	3	8	19	1	16	5
BRI3BP	2.8651136263644217	3.2427634836268457	10.196792757793174	0.11287714713929999	-0.20149898874945468	-0.01724528933857432	0.9784915581120819	0.9767520851780332	0.99247766872203	34	5	3	20	2	30	6
AMOTL1	7.373118844284838	7.4723502021707215	220.75479053172054	-0.13690839089612714	-0.20156270316222727	-0.047858087660366	0.9469616265086611	0.9463485440725483	0.9802841471723875	498	51	567	267	64	644	131
IER2	5.524492600078902	5.6597369010654015	61.54953265156315	-0.2934510125225913	-0.2015875256108775	-0.038611440935278775	0.8833219197668805	0.9503315857980167	0.9802841471723875	141	11	151	74	22	132	49
R3HDM2	6.057882277500726	6.128169021464385	87.60368343789881	-0.05634631458148931	-0.20180216394574937	-0.051193645411134615	0.9799588212966118	0.9447542509086063	0.9774733744138943	111	28	131	104	64	253	50
ZC3H13	8.330301061165413	8.343038909893382	409.764774738186	-0.17436245229874606	-0.20187355520656114	-0.08777769354119093	0.8944987407287525	0.9336052152691643	0.957060904445596	743	171	538	542	209	1175	241
RP11-111M22.2	1.0555706313023219	1.9574242475792114	3.774543657538514	0.5332536849223556	-0.20195654223530585	-0.006644277596439621	0.914452668221076	0.9861860893195598	0.9969515244828931	11	0	0	2	5	7	3
HSPBAP1	4.172552635370521	4.244859612011837	22.879244256829164	-0.16420831538268488	-0.2023028266306863	-0.038153300037837	0.9445326906009518	0.9562190523915074	0.9802841471723875	28	10	41	27	12	54	16
OTULIN	5.492063871138553	5.543187894100433	57.41826325377531	-0.16463166253888653	-0.2023366799789169	-0.05642146423804814	0.9302529801530074	0.9426532864777466	0.9758712707195247	75	25	113	90	20	156	36
SHISA5	5.9935705448341166	6.052603087925528	81.95984700553797	-0.20537381407741004	-0.20234188797356067	-0.05885553674418623	0.903767611528078	0.9407119331347991	0.9757077656957653	154	33	107	179	22	215	54
TUBG1	3.9333963613909613	4.223848145996321	20.864799909441707	-0.14182552088217448	-0.2028114894725217	-0.02710956614411586	0.9610431687023885	0.9652370479341604	0.9861115346819506	72	3	39	31	5	81	8
C4orf32	3.9452330362429784	4.074000556506027	20.748099048943402	-1.966677653082562e-4	-0.202844432105477	-0.029575816931971165	0.9999789542159057	0.9641274658237283	0.9822357522311711	18	16	24	28	8	48	14
EDNRA	4.817793607843107	4.939964159554191	37.140597864181544	-0.11833567697277235	-0.20288285730890246	-0.04202337591791634	0.9598748276903627	0.9517185964866285	0.9802841471723875	71	21	64	44	10	140	13
DSCR3	5.355252396300002	5.389550781451612	51.55153768681351	-0.2058077997339722	-0.20294737595853357	-0.062075049387574285	0.9018519737692192	0.9398992346413682	0.975583292847164	82	18	73	90	25	133	34
ZW10	3.850620321482078	4.015511028956456	18.78526890985891	-0.0867394271348084	-0.20297623740718435	-0.031838640909940145	0.9764993346422254	0.9623689724671955	0.9822357522311711	33	5	21	34	12	72	6
AC139100.4	-0.394258292649734	1.0059091373673414	0.7722340234874495	0.25936928949507176	-0.20308764128827816	-0.002310437842652891	0.9623471830265121	0.9897861226655774	NA	0	0	0	6	0	4	0
MIIP	3.3431771084350497	3.639904243451393	13.698397599398461	-0.021864021806495892	-0.20319855305196544	-0.022772658552190395	0.9951885007248801	0.97120592674907	0.9888612023158265	52	6	20	11	2	45	7
TET1	2.74984649386899	3.228613641878381	9.90979348430381	0.02316486178678222	-0.203730435176945	-0.017999431508442524	0.9955632815660991	0.9773518444784532	0.99247766872203	33	0	11	15	6	26	7
ZNF473	2.910475390595422	3.225985304253258	9.923979851487921	-0.5022097120041874	-0.20375966421094766	-0.01717254262408235	0.8495564102158781	0.9748748295762545	0.9926375027355276	19	2	29	13	2	16	10
RP11-676J12.7	1.306540207742172	2.1979863536832394	3.59780496613941	0.4265327561341226	-0.2037635979662017	-0.005712850249505312	0.9169842567364894	0.984120788079159	0.9969515244828931	9	0	17	2	0	13	2
TFG	5.968090465330664	6.041157966715073	81.07660019455714	-0.17647752981045078	-0.20388118846059475	-0.05798043878535028	0.9218254991159462	0.9426501540390136	0.9757077656957653	146	16	146	139	41	239	47
ZMPSTE24	5.570464928205353	5.63297910097215	62.10623827862442	-0.028023649016850723	-0.20391081770049008	-0.04982996364437468	0.988525655718648	0.9454929729881576	0.9789607056218171	86	29	59	87	40	182	34
[truncated: 7,492 more rows]
