# Supplementary material for: Genome-wide bioinformatic analyses predict key host and viral factors in SARS-CoV-2 pathogenesis
Source: Commun Biol. 2021 May 17;4:590. doi: 10.1038/s42003-021-02095-0 (PMC8128904; doi:10.1038/s42003-021-02095-0)
Supplement: Supplementary file 5 — Supplementary Data 3 [file 42003_2021_2095_MOESM5_ESM.zip › GSE150316_ValidationDataset/WithoutThreeOutliers/case3/des_Case/unfiltered/controlVscase3_genes.under.DESeq2_unfiltered.tsv]

gene_id	LimmaV_AveExpr	edgeR_logCPM	DESeq2_baseMean	LimmaV_FC	edgeR_FC	DESeq2_FC	LimmaV_padj	edgeR_padj	DESeq2_padj	NegControl1	NegControl2	NegControl3	NegControl4	NegControl5	case3-lung1	case3-lung2
PLTP	6.7008473590088915	6.883437946056725	150.47036712095715	0.44008678828009273	0.05469914851452689	-1.1746194036842175e-5	0.818505045693641	0.9914078181210249	0.9999505444996434	198	119	76	129	72	458	104
AC008982.2	-0.2594845109877864	1.0481155906349389	1.4646472334866945	0.7356211224240204	0.7065129851825795	-1.3870684387240845e-5	0.8947891074484324	0.9458357381644424	NA	0	2	0	0	1	7	0
YBX1P2	0.2850113505164758	1.0906330426277437	1.3013221682145004	-0.20188687017832743	0.2005749357787128	-1.999931744064833e-5	0.9675030289242067	0.985041513392189	NA	1	1	1	1	1	6	0
TEK	6.314079190976685	6.517251578712815	113.42319295221708	0.22713013179399943	0.013302354697891525	-2.2461346728395673e-5	0.9242605611409784	0.9957751686922266	0.9999505444996434	102	20	363	118	49	322	86
KCNJ8	3.1608711081328584	3.342137762103697	11.767368846479739	-0.084101043531937425	0.02119079441950698	-2.3656809286694217e-5	0.9805457403708744	0.9949750002548088	0.9999505444996434	21	8	8	18	3	24	11
PTTG1IP	7.738839869745053	7.751182324679931	270.37429766949293	-0.010607505123368203	0.02445698535825798	-3.306677443254185e-5	0.9950279634383378	0.9938719387223957	0.9999505444996434	509	85	400	407	113	722	215
BCRP3	-0.027637317999189722	1.0000080794471324	0.9564798858292533	-0.016987861452811573	0.20465669880104662	-3.377369936017459e-5	0.9975618352098001	0.9859940149901499	NA	3	1	1	0	0	5	0
MRPS2	2.690321258160034	3.3619453547114255	10.673076824955047	0.4388880840999627	0.037767905729615255	-3.398077334665228e-5	0.9113136636069942	0.9945171578850067	0.9999505444996434	34	5	6	25	0	52	3
FOXQ1	1.1082094231391342	1.8790592890446225	2.60739099544878	0.29944101072806484	-0.051274681957171706	-3.4725283982893255e-5	0.9435252003658221	0.9945171578850067	0.9999505444996434	9	0	2	9	0	9	2
ADAMTSL5	0.269149734460941	1.1176934283782674	1.1420713084377563	-0.24640539252684573	0.1459582557477167	-4.178262643374134e-5	0.9575005607550825	0.9897861226655774	NA	1	1	2	2	0	6	0
ITGB1BP1	3.7374098594292646	3.948663914983651	17.1942839668947	0.06947227701421216	0.024550178925737676	-4.5127939498525346e-5	0.9815830393826939	0.9945171578850067	0.9999505444996434	49	5	33	21	3	64	10
NAP1L3	0.770715722929138	1.6448119128757788	2.166163139838664	0.4490177893651754	0.0213716414067025	-6.382507210385046e-5	0.9237192275216815	0.9972042279418717	NA	6	1	0	7	0	9	1
ZNF668	0.7633542514091263	1.5191998915114924	1.6889530271208697	0.10568218054518795	-0.02702033429633736	-7.277310623407757e-5	0.9818617699286651	0.9956468798066427	NA	6	0	5	2	0	7	1
CPSF4	3.788841764507612	4.040516707466665	18.615956771045884	-0.19594300212087606	0.01143426506864298	-7.937693325110249e-5	0.9445326906009518	0.9972042279418717	0.9999505444996434	45	5	31	38	2	42	18
EBPL	2.552280213893409	3.066261782583288	9.504976363115746	0.47850041464516274	0.0363856070660417	-8.584459515269987e-5	0.8862701590408106	0.9945171578850067	0.9999505444996434	10	0	8	14	11	26	7
ST13P5	0.896623652000764	1.5176853634419372	2.8170567491444127	0.44708422672507436	0.10922797038253096	-9.664122098317348e-5	0.9208067280673398	0.9917837271309584	0.9999505444996434	1	2	1	1	3	6	2
LPHN3	2.857642146925123	3.3554794306763585	11.454513645759723	0.5819923725741762	0.013473284812813409	-1.2247375962797007e-4	0.8777909774850514	0.9975369207992716	0.9999505444996434	16	4	35	1	5	31	9
PDHA1	5.853564970002071	5.944021125474215	76.18186758428399	0.10597785049223339	0.02190914267115118	-1.321505693245343e-4	0.9588904074890542	0.9945171578850067	0.9999505444996434	193	17	86	76	47	226	55
LNX2	4.625870860196014	4.744632080169583	31.82296474597092	0.07519935532913202	0.0249409817086326	-1.3423790175050602e-4	0.9758655781066415	0.9945171578850067	0.9999505444996434	47	12	46	74	7	109	20
FAM151B	0.7207239413495724	1.5626693331149064	2.001870068366967	0.41432079273803274	0.023834730176409826	-1.4570460139490488e-4	0.9230126078368713	0.9965421827676069	NA	1	0	9	1	1	8	1
AADAT	2.235604374873991	2.5764087033612064	6.5582957971544875	0.048066946695276454	0.019517915128990423	-1.6665741105269263e-4	0.9888983549291108	0.9963385676124945	0.9999505444996434	12	6	3	8	1	13	6
RMND1	2.2570776391475387	2.6374539975989806	6.352786381324866	0.3161867756216481	0.03395972467460517	-1.6729117407875973e-4	0.9273017775746878	0.9945171578850067	0.9999505444996434	5	1	5	16	5	24	3
MPV17L2	1.783093809559213	2.1698756855896715	3.83232916984921	0.02626091322153478	0.01938831806180719	-1.8294002262957885e-4	0.9943897626711995	0.9962672867179112	0.9999505444996434	9	1	4	9	1	15	2
HMGCLL1	1.2884099059589977	1.9013864458184866	3.008783979133245	0.29109028938578346	0.0024083027960357622	-1.849058711816543e-4	0.9453984730368661	0.9997801112166467	0.9999505444996434	14	1	2	1	1	10	2
POLR3G	1.5119705841710849	2.0323566366665964	3.730172072294751	0.15319892546234315	0.06552429359209092	-2.0666508496123504e-4	0.9738277939448347	0.9938719387223957	0.9999505444996434	6	3	1	7	1	16	1
PTGDR	0.8984275960475853	1.785606890342118	2.604620798052841	0.5948682743383383	-0.030303831664775193	-2.070640176432082e-4	0.8845266136946273	0.9954602712360545	0.9999505444996434	1	0	13	1	1	8	2
IKZF4	2.92990981438854	3.407827175476952	11.653904702312639	0.34766262246264584	0.01881670604104587	-2.1805454353336352e-4	0.9192237591127888	0.9959801207841408	0.9999505444996434	17	7	15	28	0	37	8
MT1L	2.176474886693963	2.7389984586888914	6.27185820020211	0.12351642411128888	-0.023988879418126628	-2.2066079904648652e-4	0.9766416810200522	0.9950098115654151	0.9999505444996434	14	0	10	19	1	16	6
COX19	2.947802068245069	3.5148529988067523	11.977574582734686	0.40818021364204354	0.010648830104463367	-2.2104133671139076e-4	0.9054970067173724	0.9979422814064176	0.9999505444996434	16	0	22	37	4	49	6
RP11-680A11.5	0.2052270234650522	1.172439889698952	0.9620607021138451	-0.2347631475417262	0.02601207509377632	-2.2586957393741985e-4	0.9581942439738802	0.9962672867179112	NA	5	0	1	2	0	6	0
QRSL1	3.20227873015472	3.445796412121614	11.641130576680416	0.06933230341600159	0.024493314858101963	-2.3407209723193414e-4	0.9833695408047328	0.9946885723018741	0.9999505444996434	19	3	20	29	2	39	8
CXCL6	0.3105078226316532	1.4704873543886459	2.6692849291825707	1.220074319479861	0.23382459614116174	-2.5360655260394955e-4	0.7725644633183506	0.9859940149901499	0.9999505444996434	0	0	2	0	5	6	2
UNC45A	5.126775722375759	5.438110123299895	51.56252388404933	0.10612785791436477	-0.003424678630125044	-2.673709207811881e-4	0.9726408916253563	0.9991951645864102	0.9999505444996434	155	11	64	127	4	177	33
ERO1LB	3.518867204675302	3.7762795157493514	16.266508423393248	0.11513466162086733	0.016208302223904757	-2.720244399429751e-4	0.9738277939448347	0.9961926528063242	0.9999505444996434	9	11	33	23	3	34	15
GRID1	1.2994782991986715	1.8940361790123763	2.9396471157347657	0.1233102095341779	0.036636359315240896	-2.777109190810039e-4	0.9787992996433991	0.9945823559905533	0.9999505444996434	3	0	8	4	2	13	1
FGF18	0.6720043816588486	1.4697000935830073	1.9584624407943334	0.20165208039512766	-0.050533584874732015	-2.8028801932579125e-4	0.967102680105927	0.9945171578850067	NA	1	1	8	1	0	4	2
MYH11	9.318832455356013	9.551996149305769	941.5714706188705	0.3039971139771241	0.010498598210353753	-2.964145765016044e-4	0.9033947198750953	0.9971784161359442	0.9999505444996434	2035	211	2903	383	296	2626	718
CD82	6.206264413373402	6.249069841391227	94.32662715833261	0.06317645038100654	0.024034678532120688	-3.274240273613972e-4	0.9742337658786823	0.9938895281592155	0.9999505444996434	207	43	133	106	31	342	53
MARVELD2	3.776237147873437	3.9840935294878284	17.919336394969072	0.04908289081761239	0.023342313615718077	-3.351201805362738e-4	0.9854411001854302	0.9945171578850067	0.9999505444996434	35	2	23	41	8	56	13
SRPX	5.3644880908149855	5.55356976635916	58.72400812385293	0.2868976696953052	0.03292723137529996	-3.3813637079845406e-4	0.889682977358511	0.9938915811595291	0.9999505444996434	75	10	49	77	56	159	45
TBC1D2	5.802997077662473	5.8817304275844835	72.66808095131375	0.060294168728892455	0.020253510961408393	-3.404218442260088e-4	0.9802694804460611	0.9945171578850067	0.9999505444996434	198	26	55	117	26	207	55
TFR2	0.3558624211825346	1.1798550546287376	1.4356703221936864	-0.5628494326765473	-0.14803238919328143	-3.4388459907006995e-4	0.898926990259712	0.9900961661960963	NA	5	1	1	1	0	1	2
KRTAP5-1	-0.1609067185908274	1.0479791860340357	0.8199916249945299	0.15051001345657644	0.059806264444707956	-3.467891306629072e-4	0.9793254750748085	0.9945171578850067	NA	0	0	1	5	0	5	0
RP11-16E12.1	-0.1643417863003489	1.1542420463963434	1.6459637894013304	0.7249125322990265	0.5773978166477007	-3.598658085158723e-4	0.8912707653541375	0.9562190523915074	NA	0	3	1	0	0	8	0
ABRACL	4.615029188092027	5.089269163544302	43.83092970133211	1.2089934164343992	0.10993977693161416	-3.663518231666138e-4	0.621557949295426	0.9875731637475732	0.9999505444996434	9	26	33	22	43	130	30
C11orf57	4.823089998648439	4.905822117808623	36.67658918586462	0.13295311357256123	0.021200060256541975	-3.687204011045696e-4	0.9541461046277209	0.9945171578850067	0.9999505444996434	78	21	29	50	12	112	25
AC090587.2	1.0053977431280132	1.9310287463956792	3.4926556907604733	0.7609980822672766	0.0037331076016417016	-3.783672286444419e-4	0.8636492019791474	0.9997801112166467	0.9999505444996434	2	3	0	12	0	8	3
MON1A	1.4932061132041792	2.2525406471284244	3.924592450947729	-0.517786068965359	0.060247450918269885	-3.8982495954540097e-4	0.9054970067173724	0.9938895281592155	0.9999505444996434	12	1	2	10	1	23	0
CTD-2516F10.2	1.8106280911397858	2.104084174271003	3.9020342953598837	-0.04587765510497005	0.015247745443555482	-3.988933539101034e-4	0.9885895808502531	0.9973038639546781	0.9999505444996434	5	1	7	6	2	11	3
FCGR1A	1.9071217992691611	2.60494745094537	6.515714602801069	0.7227910683001701	0.03367907956596925	-4.087251526702119e-4	0.8531523686030594	0.9948395377280768	0.9999505444996434	1	6	14	9	0	17	5
COL6A5	4.37621076809776	5.1513062048355645	44.807368121913235	1.3245818422054878	0.09490841935664808	-4.137580426296924e-4	0.6787342510806583	0.9912713288425866	0.9999505444996434	102	50	30	3	4	156	26
RP11-517C16.2	-0.20226480676153952	0.9274310628992974	0.738833176262298	-0.25851505125729746	-0.38665359398580545	-4.228303650383615e-4	0.9588904074890542	0.9748137687645452	NA	5	0	0	1	0	1	1
RP11-5C23.1	-0.20226480676153952	0.9274310628992974	0.738833176262298	-0.25851505125729746	-0.38665359398580545	-4.228303650383615e-4	0.9588904074890542	0.9748137687645452	NA	5	0	0	1	0	1	1
RP11-486G15.2	-0.3942582926497339	0.9647294203958305	0.6523276841841911	0.22826948535438799	-0.045102351160615055	-4.372431126827449e-4	0.966458059452855	0.9950098115654151	NA	6	0	0	0	0	4	0
CIR1	6.021630742258382	6.148568709406272	89.49970472540863	0.334465777094142	0.04491610585457586	-4.422083206942991e-4	0.8562590799752161	0.9917837271309584	0.9999505444996434	73	65	133	84	33	299	55
GPBP1L1	6.76364817725507	6.794906729216716	139.72218055938936	0.05565747090050942	0.023131926395238082	-4.464496334086364e-4	0.9767767798314232	0.9938895281592155	0.9999505444996434	164	62	208	184	68	366	111
ATP5G3	4.916598335217055	5.150021869576283	44.812415221825134	0.5661606264685338	0.055496335725592746	-4.511351594349419e-4	0.814307622742882	0.9917837271309584	0.9999505444996434	58	30	12	57	26	128	32
DNAJC5B	-0.16090671859082736	1.0500184942944555	0.8259782555374207	0.15169882205782226	0.05183028981629033	-4.566749039350408e-4	0.9790195495221391	0.9945171578850067	NA	0	0	5	1	0	5	0
RP11-541N10.3	1.7641521503691353	2.2658270480281093	4.2007338060080714	0.17112963854112767	0.01705495032526667	-4.7002024338661596e-4	0.965568391386024	0.9970149560227708	0.9999505444996434	7	2	7	10	0	17	2
TRIM8	6.79247635158586	6.817351746305602	140.49526895300394	0.03879107120398452	0.024970930599791736	-4.7116861237505355e-4	0.9835676167176777	0.9938719387223957	0.9999505444996434	214	48	205	262	53	463	91
PREP	4.6871116624020415	4.775880190469037	32.53889525620215	0.04751487376655266	0.020507668482137448	-4.7146855157199213e-4	0.9835676167176777	0.9945171578850067	0.9999505444996434	57	8	52	57	14	124	17
FAM149B1	4.370590218301688	4.505457658716967	26.47997747930206	0.0182049104028696	0.024197724571080395	-4.7351608223445004e-4	0.9943897626711995	0.9945171578850067	0.9999505444996434	67	8	30	54	6	87	18
RP11-875O11.1	0.7274201418382743	1.400052210606427	1.7033566007201544	0.07791307662332979	0.0069186242539562345	-4.8050269594850504e-4	0.9854411001854302	0.9991951645864102	NA	3	1	5	1	0	6	1
WBP1	1.7068516730434948	2.2218375727650566	3.991206625198163	0.18101182760859674	0.013181440513372548	-4.934278609463185e-4	0.9623471830265121	0.9979422814064176	0.9999505444996434	7	0	11	5	2	16	2
HMGB1P10	0.12943920679379795	1.0138629057549047	0.9964486655970062	-0.23255942172226923	0.14611942804496028	-5.199532494671994e-4	0.9590493910733475	0.9897968177304795	NA	1	1	1	2	0	5	0
NUP107	4.874143695579176	4.947565396651112	37.278067488347965	0.050505763748893547	0.021290345446409734	-5.237558930753015e-4	0.9835676167176777	0.9945171578850067	0.9999505444996434	93	10	47	41	19	115	26
GOLGA2	7.000633630695966	7.037237190693713	163.4051513746065	0.007391466431262293	0.02272184859529779	-5.305911015192517e-4	0.9969310511368726	0.9938895281592155	0.9999505444996434	378	50	284	218	50	483	120
FAM174B	2.9237512300907227	3.2580555698549865	9.933116991266608	-0.047661135336692015	0.008376192202080386	-5.327467967053449e-4	0.9877976426324421	0.99870234957130255	0.9999505444996434	23	2	24	16	1	26	9
IRAK4	4.499346745394328	4.567189282074513	28.548593558403773	0.10712812883368648	0.016136702189872936	-5.341490674031071e-4	0.9610431687023885	0.9948395377280768	0.9999505444996434	35	14	40	49	10	93	18
COX10	3.3184336263389738	3.6195962383255207	13.254513179995028	0.08012246216793838	0.017856732939520954	-5.353770319803169e-4	0.9810489836008306	0.9954602712360545	0.9999505444996434	33	4	23	26	1	45	9
GTF3C2	4.64401578892026	4.84480227664472	33.536474783569076	-0.0048178919841152835	0.011606681412735192	-5.380671110997604e-4	0.9986348681040995	0.9962914661847339	0.9999505444996434	91	5	66	57	7	111	23
NOP56	6.014209819040766	6.115140496510172	85.2202725792118	-0.0457758813160592	0.010871934791433573	-5.386296244790188e-4	0.9840380611398571	0.9959239990718131	0.9999505444996434	254	24	85	150	23	210	73
TSPYL4	4.300788749740111	4.402940629393702	24.815403801424818	0.036519138558199854	0.0237453801645763	-5.523686433677011e-4	0.9874825193406174	0.9945171578850067	0.9999505444996434	52	10	30	47	6	83	16
GREB1	0.8621939235002218	1.507143097121743	2.3579285544164734	0.18580022710915498	0.015343455120089312	-5.538450773373745e-4	0.9685278443994348	0.9979422814064176	NA	2	0	1	4	3	5	2
SRP54-AS1	1.0537001767937517	1.742506751755123	2.28422046862813	0.108949301847361	-0.062066415183155914	-5.671162864621392e-4	0.9810489836008306	0.993961305129131	NA	6	0	4	7	0	7	2
SDC3	6.793608241055726	7.027840509031085	166.7684863380281	0.40126326225277215	0.044208930010395026	-5.67473644196252e-4	0.8341242708313762	0.9938128063653223	0.9999505444996434	182	162	167	109	41	412	137
DLGAP1-AS2	1.499916915544272	1.9383361647928636	3.359236735325639	0.166508970157082	0.0196587930326689	-5.849289602223655e-4	0.9683040645811332	0.9963385676124945	0.9999505444996434	2	1	3	9	2	11	2
CHRNA10	0.12943920679379797	1.0380812714877323	0.8844558191030482	-0.18224156145892723	-0.210756258116472	-5.889790606986316e-4	0.9684144059885225	0.9857996875610825	NA	5	0	1	1	0	2	1
LINC00685	0.4252091107782834	1.5672473073513864	3.2212910678434348	-0.04635504806281435	0.035305154358846506	-5.915192052952878e-4	0.9949144518230345	0.9962390166874794	0.9999505444996434	0	5	1	3	0	1	4
C12orf57	2.5582953312533525	3.2372989673585053	9.1887633330074	0.38484775139646155	-0.010633333701110885	-5.915864185014418e-4	0.9181546698476999	0.9979422814064176	0.9999505444996434	35	1	17	17	0	41	4
ENTPD5	3.8412331950919065	4.078746446719688	20.55709303936072	0.5339546047623723	0.049661498827856636	-5.917124199927471e-4	0.8368266214525558	0.9938719387223957	0.9999505444996434	26	13	6	34	11	72	11
CTC-543D15.8	-0.4286880211502761	0.9398893332035808	0.6743689821537798	0.30815386468119577	0.02346479224011982	-6.040083847310325e-4	0.9565175255352052	0.9965421827676069	NA	0	0	0	5	0	4	0
RP11-973H7.3	-0.4286880211502761	0.9398893332035808	0.6743689821537798	0.30815386468119577	0.02346479224011982	-6.040083847310325e-4	0.9565175255352052	0.9965421827676069	NA	0	0	0	5	0	4	0
ANKFY1	6.457825982102069	6.522557736591041	113.51348965938347	0.04228669895250187	0.017964374915438418	-6.252641073848565e-4	0.9835676167176777	0.9945171578850067	0.9999505444996434	313	29	127	181	42	391	70
RP11-33O4.2	0.32443875204797634	1.3630285224491894	1.3102658421755293	-0.09407341503588054	0.024048893307357155	-6.324329622782351e-4	0.9847872606327888	0.9965275566662998	NA	2	0	1	7	0	8	0
WDR61	4.45986821552796	4.54820096955091	28.203744871358598	0.10254581094779223	0.015303281275787417	-6.418408284552259e-4	0.962806071991548	0.9948395377280768	0.9999505444996434	52	7	37	31	19	87	19
POF1B	1.180632278670546	1.8808582800447737	2.6148742836273935	0.18783236498187028	-0.055540641115741335	-6.553508429062824e-4	0.9635303202727109	0.9945171578850067	0.9999505444996434	9	0	7	4	0	9	2
CAMSAP1	5.134402019616346	5.462132412047646	52.6003513633029	-0.16168900622587784	-0.038991050951595475	-6.620687642417692e-4	0.9574815476490243	0.9938895281592155	0.9999505444996434	184	5	99	84	8	111	50
RP11-166O4.6	0.7440277230519668	1.8966193110794725	3.0898420395687296	1.1635978340979483	-0.004842794654540987	-6.627078999313261e-4	0.7933250408427837	0.9997801112166467	0.9999505444996434	0	1	0	15	1	10	2
TTN	8.236847027001993	8.500315992120182	450.49870178553476	0.2394321120012377	-0.004677858998905831	-6.679660036924885e-4	0.9282138956237761	0.9991313485603213	0.9999505444996434	1161	68	479	1384	61	1276	339
FAM3C	4.868278556801604	4.948255463414874	37.555452315185526	-0.13349628385328483	0.021130907634687723	-6.698447570994008e-4	0.9532004424123801	0.9945171578850067	0.9999505444996434	51	10	53	72	18	81	35
KCNK15	0.05858813612773927	1.1801854360242472	0.9865350649048896	-0.00958136718517951	-7.099571074713755e-4	-6.701446019939102e-4	0.9986781136146483	0.9997801112166467	NA	4	0	4	0	0	6	0
XXYLT1	2.550244657054631	3.3437733197763877	12.591417127755063	0.6615576515672512	0.053955865392944405	-6.737862495795316e-4	0.8538571022754542	0.9945171578850067	0.9999505444996434	25	16	5	4	0	22	12
CTD-2095E4.3	0.3902921496830767	1.2516512835394296	1.2326609591647324	0.09641946772861129	-0.0994702365663867	-6.753413939557618e-4	0.9835676167176777	0.9933999016599323	NA	2	0	1	6	0	4	1
BMPR1APS1	0.5490580223898917	1.3399041950747383	1.4627321859978772	-0.36689413040866237	-0.1968895607936253	-6.810611953560211e-4	0.9307788198395915	0.9859940149901499	NA	6	0	2	3	0	2	2
C2orf69	3.639741742645672	3.8249394815410596	16.72173684825193	0.253825658587278	0.021715617124828123	-7.047676249833432e-4	0.9226260067510249	0.9948395377280768	0.9999505444996434	29	12	10	28	4	55	10
POLR1C	2.388613142014158	2.726278087986612	6.445434889424683	0.1275886203151975	0.014927322945561861	-7.211818955928709e-4	0.9722837625871719	0.996790579052398	0.9999505444996434	20	2	4	12	2	26	3
GOLGA1	4.931719862537488	5.026524209305817	38.91288420453254	-0.01719870137407037	0.02552471097118249	-7.225265100415259e-4	0.9939754788604702	0.9943701713871154	0.9999505444996434	96	11	51	73	10	121	28
LINC00926	1.5390063179873446	2.1424835687710195	3.6731713821286696	0.24270289604023182	-0.02961946828528671	-7.239852861155951e-4	0.9528575964391436	0.9948395377280768	0.9999505444996434	4	0	14	5	1	11	3
B4GALNT1	1.0194554151367268	1.6031194473878594	2.5001367476206457	-0.31356709106838726	-0.04685786554245564	-7.388216544032242e-4	0.9436608250646992	0.9945171578850067	0.9999505444996434	6	2	3	2	0	3	3
PNKD	5.885777649096829	6.0060727230363256	81.32712357529336	0.29779670106853035	0.03600185229687698	-7.453423418955498e-4	0.8823282280234208	0.9938719387223957	0.9999505444996434	94	54	48	112	40	223	61
ZSWIM5	1.1767130465244575	1.787618160880469	2.524844883350407	0.0783070656718797	0.011265901205905222	-7.493470979883231e-4	0.9847872606327888	0.9982364639758537	0.9999505444996434	3	1	7	5	0	11	1
FAM200A	1.741932070723956	2.5072200939193396	5.300446255843926	0.6010622140922858	0.025456718031169834	-7.502536546426089e-4	0.8827074831235568	0.9957751686922266	0.9999505444996434	22	0	1	6	4	23	2
FBRS	6.336485020529566	6.425736642542039	107.38112706314122	0.11243379520158438	0.02165109933410229	-7.551651581340452e-4	0.9570429140396426	0.9945171578850067	0.9999505444996434	200	66	151	136	20	326	75
LINC00152	3.163300412583466	3.3368730126886867	11.611709409075393	0.21667618483460768	0.012536137990632069	-7.832110110989895e-4	0.9426010027380853	0.996790579052398	0.9999505444996434	19	7	6	19	5	37	7
RP6-74O6.2	-0.09698400759493861	1.1034446020929296	1.3342913258145561	-1.0389947580963674	-0.36055809356876856	-7.936739267389868e-4	0.8337523443388422	0.9778839304387725	NA	1	0	0	5	1	0	2
RN7SL513P	0.5131239128190396	1.9700184966209295	5.185239826779159	1.1135740800652203	0.19264207769884603	-7.958031278168303e-4	0.8446454846062015	0.990163909527155	0.9999505444996434	0	7	0	0	3	3	6
ABT1	3.0775621910512014	3.2218773200524127	10.403658949651627	0.12406492728400703	2.551098419156007e-4	-7.960553402353416e-4	0.96623662852802	0.9997801112166467	0.9999505444996434	13	5	17	12	5	38	5
NPHP4	3.489620677807356	3.8373057148955554	15.941009232896892	-0.19043587108198695	-0.015705708220970307	-7.983266916755668e-4	0.9547362781564765	0.9959801207841408	0.9999505444996434	51	5	30	19	1	33	16
ARMC1	4.149058217380494	4.385141793305549	24.096254970509758	0.06080414684680802	0.01415667610665807	-8.00819194222233e-4	0.9835676167176777	0.9959334019195263	0.9999505444996434	48	2	34	57	10	77	17
RUSC1	3.6009281906754613	3.746172794618372	15.041467176626501	0.05995582267121916	0.018505596650699566	-8.042414238306046e-4	0.9835676167176777	0.9948395377280768	0.9999505444996434	36	4	15	28	6	53	9
INTS3	6.332149806785119	6.553094888259589	115.22110100960958	0.09758405244285343	-0.0027999184771189817	-8.206720244554608e-4	0.9726408916253563	0.9992662310917889	0.9999505444996434	367	9	175	180	42	339	85
PABPC5	1.3408363873693836	1.9061993089347529	3.6700935218674426	0.27323886526532143	0.02095506911335387	-8.269688688772762e-4	0.9503650099288559	0.9965421827676069	0.9999505444996434	4	0	2	4	5	8	3
SULT2B1	0.3558624211825345	1.2428397983929278	1.3026281178052252	-0.22907361088955716	0.07479912442337895	-8.617206099288781e-4	0.9607165825673225	0.9938895281592155	NA	5	1	1	1	0	7	0
RP1-101D8.1	1.8424023758375805	2.1471941450696828	4.346313383955103	-0.09487647435870741	0.005130485883535966	-8.62173080317909e-4	0.9816077222754582	0.9993552803115743	0.9999505444996434	5	3	8	4	1	9	4
L3HYPDH	2.4419735547330377	2.8483133808844614	6.850326867735507	0.01229109429385987	0.015467692677800012	-8.760648361745203e-4	0.9975618352098001	0.9965421827676069	0.9999505444996434	21	1	13	9	2	33	2
LINC00205	1.1282157715761643	1.793831319536263	2.5846039983384563	0.21679979030220217	-0.03884806136954973	-8.83995277886902e-4	0.9588904074890542	0.9945171578850067	0.9999505444996434	6	0	1	9	1	8	2
PRKD1	3.7944456815040724	3.941830303032524	17.66196777736801	0.1161965011950144	0.014334553309520666	-8.951328274748478e-4	0.9645867850748933	0.9957751686922266	0.9999505444996434	44	4	16	26	10	63	10
TMED4	5.629412697178427	5.689625000775135	63.163454572853716	0.039046004629353745	0.02364399640942951	-8.990910181944858e-4	0.9847872606327888	0.9943280182771755	0.9999505444996434	108	25	92	123	16	213	40
RP11-415F23.3	1.0107703037576865	1.8343459401331998	2.923707166224622	0.6266202286150695	-0.010086700188247833	-9.082309216222726e-4	0.8897505703803158	0.9988755473897378	0.9999505444996434	2	1	12	0	1	9	2
TRIOBP	4.5629235607043555	4.712987655042919	31.191373772938007	0.10225695861075576	0.019784379244180448	-9.153732356699597e-4	0.9673883461714414	0.9945171578850067	0.9999505444996434	66	15	63	33	5	108	19
RIMKLBP1	-0.3234072219836752	0.9221519406231202	1.1135127869978425	0.43782441298872765	0.5021063199131959	-9.322858240332116e-4	0.9372405105158991	0.9615882340752923	NA	0	2	0	1	0	5	0
C15orf52	4.695999798847886	5.037505410180393	38.592047696015264	0.036273769882208824	-0.016096228979241872	-9.348871642223737e-4	0.9895810532664799	0.9954602712360545	0.9999505444996434	114	9	70	74	2	115	29
AC008746.12	0.4316502378537888	1.318739668274696	1.536037804146504	0.3286934741829663	-0.030244977289106422	-9.452573940012287e-4	0.9478292395623403	0.9959801207841408	NA	2	0	0	6	1	5	1
MTUS1	7.329775407367887	7.388223429332772	211.3715987953883	0.15483722188157942	0.028084416444563283	-9.537125234840949e-4	0.9322260416099999	0.9938719387223957	0.9999505444996434	227	89	199	371	120	652	145
PARK2	0.8966236520007639	1.6618908753388304	2.105628668187324	-0.44837752368584927	0.04166876745552639	-9.759823739752848e-4	0.9134374187901594	0.9945171578850067	NA	6	1	4	3	0	12	0
GPR146	0.5649196384454264	1.467837645908703	1.5582645508068385	0.23372546785966528	-0.10757693112866278	-0.0010124877278799513	0.9580507253808119	0.9921289279756514	NA	10	0	2	1	0	6	1
FAM157C	1.856204974433098	2.6848614337891226	5.898969582463453	0.31432858805957414	-0.11020667772575524	-0.0010197684462470299	0.9430035967855309	0.9913015922829794	0.9999505444996434	9	0	25	9	0	13	6
LINC00941	-0.20226480676153952	0.9715986926692647	0.6723120740680675	-0.046671276989918874	-0.07183261277797068	-0.001023189310641736	0.992873160431336	0.9945171578850067	NA	5	0	0	1	0	4	0
SRRM1	8.086675879745302	8.111962638484657	346.9023148451299	0.0199942052089411	0.018932897925357538	-0.0010253138623492906	0.9888983549291108	0.9945171578850067	0.9999505444996434	584	92	636	535	142	1012	255
SH3BP5L	4.051823457776435	4.299448819950922	22.230475396932878	0.045711152951540684	0.007173046715857955	-0.0010321928308118474	0.986238785847507	0.9982364639758537	0.9999505444996434	77	4	37	31	4	79	14
TRAPPC5	1.0712511407631136	1.8124508244613367	3.1687098072765325	0.3985889836279972	-0.026649172551757735	-0.0010365672443073683	0.9380513949648512	0.9962011767099677	0.9999505444996434	2	2	0	10	1	6	3
HAUS3	4.419317900476804	4.547108277449569	27.637612955730983	0.09637598043803795	0.016509664582051067	-0.0010407356961929105	0.9684644432810455	0.9948395377280768	0.9999505444996434	60	5	43	33	16	102	15
SLC37A3	4.533490935446023	4.629430924424147	29.402608585892246	0.09131552378184564	0.01931298759010871	-0.0010577132169913577	0.9695583833934136	0.9945171578850067	0.9999505444996434	37	10	65	43	10	101	18
NRF1	3.750362783250309	4.090487137452445	19.00371238088927	-0.08938784765414269	-0.019247392808371257	-0.0010582560440342223	0.9789530220580076	0.9949750002548088	0.9999505444996434	58	3	24	46	2	48	17
SNORD111B	0.42520911077828344	1.5171338391294118	3.196171394208402	0.9659470011125453	0.18412538489664584	-0.001070086612105416	0.8408825213667611	0.9897968177304795	0.9999505444996434	1	5	0	0	1	4	3
ANAPC13	3.8049385530793844	3.992858441416501	19.478258602482075	0.4064953912557587	0.03055216409864471	-0.0010789549359763154	0.8684204085361057	0.9945171578850067	0.9999505444996434	18	8	10	30	16	57	13
RP11-426C22.5	1.2559276446946115	1.786883423546252	2.584819104551757	0.01941953429576347	-0.02355268565110561	-0.0010890319080000515	0.9964350300660917	0.9957751686922266	0.9999505444996434	8	1	4	4	0	8	2
ZNF721	5.688760639879517	5.791917957389189	67.3229186241466	0.029285543914911734	0.019808944915887736	-0.001105940600155069	0.988301812541611	0.9945171578850067	0.9999505444996434	140	20	100	146	14	241	40
RP11-270F18.2	-0.09698400759493858	1.1052048797471203	1.369985238888442	-1.0389947580963674	-0.3690148013206596	-0.001112185652063913	0.8350852870254514	0.9778839304387725	NA	1	1	0	5	0	0	2
RP11-347P5.1	2.880587150933094	3.333591709009328	12.043348802119995	0.7113324879007339	0.05758839923543083	-0.0011138806462976168	0.8085296345322738	0.9938895281592155	0.9999505444996434	5	12	25	5	2	35	8
VKORC1	2.3392835445831355	2.5479020991576125	6.178459851118066	-0.03464999184374018	0.00537642649919056	-0.0011174339894074825	0.991833104055576	0.9991951645864102	0.9999505444996434	9	4	5	10	2	15	5
RP11-73M18.7	1.2890406617429968	1.7542448896058094	2.820131262787058	-0.15804520540593628	-0.03151717962258288	-0.001137714503528529	0.9708148515559977	0.9948395377280768	0.9999505444996434	3	1	8	2	1	5	3
RP11-47I22.2	0.4373360961477853	1.4542289526698005	1.7187533817080685	0.20192054195444503	-0.21545272716264832	-0.0011434465113701723	0.9684644432810455	0.9859940149901499	NA	1	0	10	1	0	3	2
MT-TS1	-0.48048374677666295	0.8582487950440472	0.52818608886304	0.0699841006986833	-0.16460361463332668	-0.0011542225029922465	0.9885895808502531	0.9913015922829794	NA	5	0	0	0	0	3	0
GEMIN7	2.1448117208259028	2.72843843571701	6.988395412717041	0.4849193130186724	0.007082747527892831	-0.0011585488484005654	0.8981214217270529	0.9991912616619244	0.9999505444996434	15	0	2	12	7	20	5
TMEM177	0.8272769624050151	1.664934195412315	2.3105648934826877	0.3597758159817465	-0.08482922926242388	-0.0011828074365598485	0.9427419681105526	0.9938719387223957	NA	7	1	0	7	0	6	2
RN7SL494P	0.16386893529434013	1.2060086833876218	1.5141112240934693	-0.26376601329709665	-0.2341009846465062	-0.001188082500396055	0.962806071991548	0.9859940149901499	NA	1	1	0	6	0	1	2
LPPR3	-0.027637317999189757	1.0149131572544796	0.9994419808684515	-0.005285609970880944	0.14163743278340551	-0.0011916832421129064	0.999372125875246	0.9908495649491154	NA	1	1	3	0	0	5	0
TRAPPC13	3.4330516196124514	3.5469912843356113	13.3224669820922	0.08749951198503969	0.003026397666402515	-0.001200938869074044	0.9749449667567975	0.9992662310917889	0.9999505444996434	19	4	17	21	8	44	8
ZNF500	2.68100429341798	3.2389193865494037	9.43585529197553	0.3027200803456513	-0.0051937005716174356	-0.0012171593907841954	0.935613847664902	0.9991951645864102	0.9999505444996434	26	2	17	22	0	38	5
PAQR7	2.836210079010095	3.374939911640177	10.776591713154767	0.25473800753830644	-0.01750955154522759	-0.0012196921315382478	0.9478292395623403	0.9962390166874794	0.9999505444996434	34	3	12	26	0	34	8
SLC10A3	3.435815862442348	3.8155177085813103	15.282193052720373	-0.011005550989787548	-0.016361505979278615	-0.0012486097355515393	0.9975618352098001	0.9959334019195263	0.9999505444996434	50	1	20	34	3	42	13
RP4-737E23.6	0.036285392996698966	1.1718920190334112	1.1285037537274578	0.3631723445351397	-0.2160632088205257	-0.0012626450631253842	0.9436946324581655	0.9861991570869432	NA	0	0	1	7	0	3	1
RP11-102M11.1	1.8875821315990744	2.922655605801799	6.999308240880702	0.8216103955492609	-0.11494813859809547	-0.0012675397012617898	0.8258588153146477	0.9912525294077252	0.9999505444996434	35	0	20	2	0	23	5
FOXD2	0.12943920679379795	1.082775578227345	0.8379191067926941	-0.3090187323660807	-0.038945319970672354	-0.001280339183970235	0.9425591655018325	0.9952068012298829	NA	4	0	1	2	0	5	0
BRSK1	0.6996934201073739	1.4004038168820359	1.7818185541696583	-0.1503600133243969	-0.10587011220275502	-0.001281548292581697	0.9752523665649429	0.9917837271309584	NA	7	1	1	2	0	3	2
GS1-293C5.1	-0.11435000472078338	1.1998934324837953	1.3003731854339717	-1.0542895206250913	-0.5869813903011865	-0.00128414700123262	0.834615162769332	0.9600970700395098	NA	0	0	6	3	0	0	2
SH3BP1	3.7706808185366323	3.9647752582198055	18.015280550892204	0.1924326004928555	0.017609083349703084	-0.0012860732968711839	0.9445326906009518	0.9950098115654151	0.9999505444996434	34	10	37	14	4	72	8
ESAM	6.217290319012581	6.268681343902811	95.40806690756044	0.003699428635906792	0.020048699333181652	-0.001291702698728271	0.9986348681040995	0.9945171578850067	0.9999505444996434	130	26	171	182	36	265	74
SAMD1	4.798681929104709	5.0030546380830465	38.74078007479582	0.18461067528610445	0.0155655416144724	-0.0012957971443203257	0.9443100155689543	0.9950098115654151	0.9999505444996434	100	22	28	69	5	127	25
CCDC22	2.976865416314094	3.2802037057903655	10.134659541648597	0.13549790436523168	0.005270537388077511	-0.0012971806757789272	0.966209050505419	0.9991951645864102	0.9999505444996434	39	3	9	14	2	37	6
LY75	1.8141213831004341	2.1038054819004373	4.099972383481959	-0.0028415280734695723	-0.0015540575894358018	-0.0013078927505046313	0.999372125875246	0.9997801112166467	0.9999505444996434	5	2	8	3	2	11	3
SIK3	6.211146438937244	6.291501528984883	96.72879792522812	0.0115682984658804	0.01485362018679623	-0.0013181201017927846	0.9957021088143593	0.9947307944563308	0.9999505444996434	146	33	218	154	22	269	75
NTAN1P2	-0.09698400759493855	1.0095371307666492	1.0794005919536782	0.19823057872390357	-0.16186059326565783	-0.0013183381776253917	0.9728450557263507	0.9911773444933061	NA	5	1	0	0	0	2	1
NOS2	0.5664240195157363	1.3469048004668864	1.4857098911531992	-0.3902307940736247	-0.2174206982797007	-0.0013207618593242601	0.9251646261278326	0.985041513392189	NA	5	0	4	2	0	2	2
KCTD21-AS1	-0.027637317999189795	1.0191039625858764	0.9807391424069968	0.008068080991559165	0.12581748538893897	-0.0013322367783030913	0.9991755826804415	0.9914078181210249	NA	0	0	1	3	1	5	0
ZNF616	4.194145598093803	4.308654770279014	22.989335275040023	0.04291231162355231	0.0176909424503869	-0.0013357374311801639	0.9852232722949958	0.9948395377280768	0.9999505444996434	49	5	31	41	10	84	13
KANK4	1.3657021037005619	2.0358536846003075	3.357710420167361	0.34008366145049995	-0.025588329340472032	-0.0013469147316667598	0.9357518682203387	0.9957751686922266	0.9999505444996434	14	0	1	5	2	12	2
SRA1	3.8626120332787997	4.121395145440783	19.707840165463058	-0.14637896399781744	2.2007287047161883e-4	-0.0013634817155163475	0.9588871884021603	0.9999218269594038	0.9999505444996434	49	5	40	34	2	48	18
GOT2	5.340841230926935	5.401117094798849	51.678365817887254	0.08384743032185403	0.018170041329625207	-0.0013733612321038262	0.9684644432810455	0.9945171578850067	0.9999505444996434	95	22	50	99	18	182	30
RP11-13N13.5	-0.6551112355390126	0.8443426695069205	0.6946291404766527	-0.7088194388405925	-0.8938200435857606	-0.0013893780126084504	0.8978175943805229	0.9410118410169288	NA	0	0	0	5	0	0	1
ACN9	1.9239430102418673	2.3543094097116364	4.665981421610242	0.17214508982080884	0.00758706326582466	-0.0014019014658133793	0.962806071991548	0.9988647887967472	0.9999505444996434	5	1	15	4	2	19	2
ZNF571-AS1	0.36322389270254635	1.5156737408416596	2.5877852771428613	1.1436993239339477	0.21901424703530886	-0.0014019192820719807	0.7966264467976796	0.9861015732241935	0.9999505444996434	0	4	4	0	0	9	1
LRRC19	0.26270860738543556	1.1962294761240873	1.4654325433034043	0.007549801009921676	0.16368427986694734	-0.001404626970719339	0.9992265999088877	0.9882994920624134	NA	0	1	1	3	1	7	0
RP1-102H19.7	0.26270860738543556	1.1962294761240873	1.4654325433034043	0.007549801009921676	0.16368427986694734	-0.001404626970719339	0.9992265999088877	0.9882994920624134	NA	0	1	1	3	1	7	0
BLK	0.015658263091673973	1.293702947837024	1.4489891435461673	-0.08582750000532362	-0.42332206467563577	-0.0014072890836282633	0.9877976426324421	0.9741909585263956	NA	0	0	9	1	0	1	2
RDX	7.695133085917433	7.728141216730142	266.9612322460021	0.09191849356687705	0.025589005374707808	-0.0014103385917310228	0.9574815476490243	0.9938895281592155	0.9999505444996434	351	95	410	321	153	908	164
GCOM1	2.229163247798485	2.6274437083374287	6.029525891449523	-0.0722541812796048	-0.028570948272029127	-0.0014155321087360002	0.9847872606327888	0.9948395377280768	0.9999505444996434	24	2	8	4	1	13	6
CTD-2368P22.1	3.328021079312067	3.7268270746257257	14.147086499724375	0.10283560856224958	-0.00914062107325365	-0.0014216552362659458	0.9764993346422254	0.9979422814064176	0.9999505444996434	33	2	29	34	1	47	10
TJAP1	4.668360221752142	5.13109518940859	40.8153782466074	0.09087199701780015	-0.040795305512055215	-0.0014277352357641294	0.9810310220141041	0.9938895281592155	0.9999505444996434	133	3	74	92	3	132	28
ANKRD46	3.3256103031413047	3.5067627131340324	12.444786557566497	0.0528885237849401	0.0056939111783092565	-0.001439041109907424	0.9847872606327888	0.9988647887967472	0.9999505444996434	25	3	21	17	6	52	5
KMO	1.9110906006829596	2.4449238391647015	6.275897310262425	0.6601194959964712	0.13245975851701228	-0.0014411657804491642	0.8495111175467696	0.9887869108915003	0.9999505444996434	4	8	4	2	2	24	2
FNBP1P1	-0.06255427909439648	1.0648812721898029	0.9628967210028312	0.11837348776911145	-0.3048583139184356	-0.0014754883534285953	0.9835676167176777	0.981740636261243	NA	1	0	0	6	0	2	1
RP11-278A23.1	-0.06255427909439648	1.0648812721898029	0.9628967210028312	0.11837348776911145	-0.3048583139184356	-0.0014754883534285953	0.9835676167176777	0.981740636261243	NA	1	0	0	6	0	2	1
ACADS	2.5258092950285813	2.7371618917758966	7.678975783510266	-0.28504576010325106	-0.002114567070157744	-0.0014838571196904553	0.9331661338768986	0.9997801112166467	0.9999505444996434	11	5	8	5	4	11	8
PCDHB16	0.8260047405161733	1.627409800256657	2.360925216306501	0.4833958516491651	0.02039420604743785	-0.0014865212112820133	0.9208067280673398	0.9965421827676069	NA	0	1	8	2	1	9	1
RNU1-140P	0.2347200059603989	1.4946960556391935	3.051769640564378	1.5290077186606108	0.31463536231578515	-0.0014875790248239688	0.7318689821748775	0.9817786586274811	0.9997902776782008	0	5	0	0	1	7	2
LENG8	8.295573976084379	8.393477940458917	419.70747996294705	0.046681793070546714	-5.068917636907749e-4	-0.001490907160160383	0.9835676167176777	0.9997801112166467	0.9999505444996434	1067	100	795	710	82	1167	320
FYCO1	6.709429853189354	6.898598964578497	146.79435736738904	0.08663697171471754	-0.005485648750865752	-0.001491666988479261	0.9740948886708793	0.9984386235722301	0.9999505444996434	406	28	352	197	22	444	105
RP11-115D19.1	-0.1264769900902852	1.1233027196533973	1.1590623830501874	0.3351936795519264	0.1246611107284428	-0.0014930369717074347	0.9558142203994023	0.9917837271309584	NA	0	1	0	5	0	6	0
CLEC12B	-0.6551112355390126	0.8471803456004651	0.7021124286552661	-0.7066947300933124	-0.9051570530603502	-0.0014975829589348505	0.8982905909659336	0.9404491622849548	NA	0	0	5	0	0	0	1
RNF7P1	-0.6551112355390126	0.8471803456004651	0.7021124286552661	-0.7066947300933124	-0.9051570530603502	-0.0014975829589348505	0.8982905909659336	0.9404491622849548	NA	0	0	5	0	0	0	1
RP11-3K24.1	-0.6551112355390126	0.8471803456004651	0.7021124286552661	-0.7066947300933124	-0.9051570530603502	-0.0014975829589348505	0.8982905909659336	0.9404491622849548	NA	0	0	5	0	0	0	1
RP11-314B1.2	0.042726520072204385	1.21494810609525	1.0184603060440394	0.005408897133097881	-0.0897675097490872	-0.0015031094542578428	0.999372125875246	0.9938895281592155	NA	7	0	0	2	0	6	0
DCHS1	5.147064155668455	5.4167230127816905	51.10721323692147	-0.13100537803987977	-0.030443170040011982	-0.0015135151883536061	0.9620244090807976	0.9945171578850067	0.9999505444996434	165	5	110	63	12	114	47
DNAJC1	5.409778362473012	5.443617048889461	53.61607750480135	0.038598487428928234	0.018119427528475333	-0.0015165115283754709	0.9847872606327888	0.9945171578850067	0.9999505444996434	96	21	87	56	24	156	39
RP11-68I3.11	2.159516995226225	2.7678948994299652	6.961259688088979	0.5301422326204932	-0.03894504571083706	-0.0015283199455947668	0.8965303758726016	0.9945171578850067	0.9999505444996434	1	2	27	7	2	17	6
MTM1	4.446000684027611	4.544543099288132	28.86001419104575	0.07846110523315658	0.013935546195846013	-0.0015327038324966973	0.9769583838459204	0.9954602712360545	0.9999505444996434	25	13	42	32	18	64	25
PDK3	4.066471027144586	4.279237628070854	24.080941867241336	0.581898945946801	0.050078341417469134	-0.0015383072990016388	0.8026161940663461	0.9937307039123249	0.9999505444996434	12	12	33	19	19	79	14
HMGN1	6.678690401264301	6.732417909441411	133.6167567204473	0.1512149293084693	0.02558840670920866	-0.0015415695907021606	0.9342819138366464	0.9938895281592155	0.9999505444996434	176	67	115	226	63	454	81
LINC01534	1.0300741591871445	1.7228278924312848	2.9903331130490276	0.37376329595871827	0.07640027530212114	-0.001541976687694976	0.9320632532271648	0.9938719387223957	0.9999505444996434	4	4	3	1	0	11	1
RP11-888D10.4	1.8904124181912094	2.216766944182179	4.340674649956854	-0.08566446313029251	-0.009125079558065153	-0.0015533510213810704	0.9835298327052859	0.9982364639758537	0.9999505444996434	6	1	11	4	2	10	4
ERMN	-0.394258292649734	0.9632514701120573	0.8387551256816801	0.04752551522769201	-0.5195452880209086	-0.0015609860704746295	0.9938022351318729	0.9656512885863908	NA	0	0	0	6	0	1	1
RP11-434P11.1	-0.394258292649734	0.9632514701120573	0.8387551256816801	0.04752551522769201	-0.5195452880209086	-0.0015609860704746295	0.9938022351318729	0.9656512885863908	NA	0	0	0	6	0	1	1
SNHG4	-0.394258292649734	0.9632514701120573	0.8387551256816801	0.04752551522769201	-0.5195452880209086	-0.0015609860704746295	0.9938022351318729	0.9656512885863908	NA	0	0	0	6	0	1	1
ABCB8	4.057159679226957	4.3589248206629865	23.59021717247714	0.010801049542621512	-0.022831556147236785	-0.001569196355558041	0.99750722274907	0.9947147417401628	0.9999505444996434	98	7	19	34	3	61	20
RP11-395G23.3	0.46607996635433097	1.483675415907532	1.6152244051870221	0.3891773623139952	-0.15141171294033892	-0.0015843065727063888	0.936044552744104	0.9904608453677151	NA	7	0	0	6	0	6	1
DNAH10	2.9445511307987795	3.891045441127553	16.916955320613887	-0.6291148822056789	-0.16870180436016094	-0.001601267692544724	0.8953902372870431	0.9859940149901499	0.9999505444996434	20	4	80	2	2	9	22
G3BP2	7.114624942481553	7.173357358506461	182.02687841399586	0.15857978238215964	0.028895606617691177	-0.0016395535665015963	0.9293676929501425	0.9938719387223957	0.9999505444996434	186	105	216	281	73	618	111
PRKG2	0.7331060001322707	1.6333379626189741	2.6661114611260905	0.03652880892281286	0.17797744370325455	-0.0016435736517738837	0.9955632815660991	0.9865408548420206	0.9999505444996434	3	3	3	0	1	13	0
ANK2	4.785632344518431	5.07102485571691	40.53429811502427	0.3557975182575335	-0.0029217728291089195	-0.0016752445856972594	0.898926990259712	0.9993552803115743	0.9999505444996434	176	14	23	22	15	121	29
LINC00612	-0.26318145839144436	1.207272571980682	1.072459254983286	0.48914285576711725	-0.09214353346886246	-0.0016755238229516644	0.9282138956237761	0.9943370384085141	NA	0	0	8	0	0	6	0
MYCBP2-AS1	1.209759553111094	1.6682197502665284	2.826491297757739	-0.23873987809273806	-0.038422957274706224	-0.0016856135956493442	0.9574815476490243	0.9946885723018741	0.9999505444996434	5	2	4	1	1	4	3
BTBD2	4.587505727896418	4.776925680883244	32.014472929840665	0.04820333240731032	0.008165908651742304	-0.001688589549803887	0.9847872606327888	0.9975507585705393	0.9999505444996434	98	8	35	65	6	116	19
DDX47	2.0454813434943664	2.5530912405087256	5.736009988800463	-0.012274027184006978	-0.040086888683765184	-0.001690090136533227	0.9975618352098001	0.9945171578850067	0.9999505444996434	6	0	8	17	3	11	6
CMAS	3.20460989150997	3.4061428329479524	11.532302809950968	0.043010153378356064	0.0032707530340612087	-0.0016945898364416011	0.9877976426324421	0.999198949626769	0.9999505444996434	26	3	16	15	6	50	4
UCHL1	2.6571744935326422	3.4166928830572334	12.052489376020517	1.0372151207526688	0.01849945752105846	-0.0016975976530420774	0.8057694094297521	0.9965421827676069	0.9999505444996434	36	2	0	16	10	41	7
SGTA	4.700918827822478	5.058280383944966	39.379025786516316	0.17251965184408563	-0.010306044563221003	-0.0017010270385480006	0.9574815476490243	0.9973038639546781	0.9999505444996434	144	14	40	68	2	134	25
MAST2	5.31133772443177	5.593539916560648	57.78085088826786	0.03756483485499401	-0.020256796101622784	-0.0017017031466019866	0.988525655718648	0.9947307944563308	0.9999505444996434	134	6	83	168	10	171	43
LRP5	5.270841886912189	5.467716188866355	52.976315972642574	-0.009684180909950903	-0.0029459849159783474	-0.0017060588054998449	0.9973144005626645	0.9991951645864102	0.9999505444996434	144	6	81	112	14	160	39
AC009299.5	-0.394258292649734	0.9665008836184216	0.8477350714960163	0.049806734784438485	-0.5316812562541338	-0.0017098955338358164	0.9937755385037004	0.9656284965174238	NA	0	0	6	0	0	1	1
SRSF8	4.204080025720929	4.311469647846587	24.46401800402705	0.08974761026141609	0.011351885690621785	-0.0017146245949061526	0.972450463986417	0.9965421827676069	0.9999505444996434	30	18	30	25	8	58	20
ISCA2	2.1563754531871173	2.654927714279	5.834806415582684	-0.07833826813641148	0.014778827326088805	-0.0017177322989036885	0.9847872606327888	0.9971784161359442	0.9999505444996434	10	1	6	18	2	30	1
SFTPA2	11.002637831838323	11.63537379113808	4101.275233054573	0.9902248624342423	0.038466221539908634	-0.001730259851200979	0.7331424208669859	0.9945171578850067	0.9999505444996434	1730	4520	1158	1353	2217	11243	3098
CTC-510F12.3	0.5664240195157364	1.299736297184407	1.6300265844032245	-0.29897767219887417	-0.14686600444274547	-0.0017348809233179883	0.9503650099288559	0.9899755365888564	NA	1	0	5	2	1	2	2
U51561.1	-0.06255427909439647	1.2005079517871466	1.050978207463687	0.18455592291186618	-0.06956954623422312	-0.0017496651651635728	0.9740732741120608	0.9945171578850067	NA	1	0	7	0	0	6	0
RP11-1415C14.3	1.0400085782232984	1.8294211313704658	2.427765151833447	0.2081681766617848	-0.0551680154829774	-0.0017756780803710663	0.9611919514131998	0.9945171578850067	NA	3	0	8	7	0	11	1
RELL2	0.14156619216329988	1.628513169753682	1.853101615554295	1.03219881239128	-0.25251338068776424	-0.001778605299088299	0.8138430333956815	0.985041513392189	NA	17	0	0	0	0	7	1
PCDHGB9P	0.7274201418382743	1.4556377947972705	1.58180250641215	-0.0018996046141372034	-0.09275210338549418	-0.001796767816413983	0.9994723128451234	0.9934687457963098	NA	4	0	3	5	0	6	1
DSCC1	0.33849642405668984	1.431059899861813	2.1729289890676444	0.8539918746657916	0.08765528750975085	-0.0018034319664117261	0.8535237336756749	0.9938895281592155	NA	6	3	0	0	0	7	1
DNAAF1	3.742738865832964	4.407495457236574	25.0002336756454	-1.2775911061563003	-0.13647904487531165	-0.0018102139863868858	0.6849352293317417	0.9861991570869432	0.9999505444996434	22	4	107	17	6	11	33
RPP21	0.41091182323139724	1.6587153776230845	1.8548827552010108	0.10886080686465054	-0.07879054614100009	-0.001813476032978087	0.9847872606327888	0.9942747203482916	NA	11	0	0	5	0	11	0
METTL21A	2.459438655921729	2.6844302375633586	6.893724949959777	0.1350147891507178	-0.0023247134590321183	-0.0018435448860137011	0.969260253116905	0.9997801112166467	0.9999505444996434	10	3	9	5	5	25	3
LDLR	6.93148106196927	7.007148470073495	160.08937471265108	0.08220328995428403	0.018934815135146964	-0.0018451860698327398	0.9676580847282449	0.9945171578850067	0.9999505444996434	349	33	160	292	84	563	95
C17orf85	6.682328997084414	6.7154047250562225	130.97376396461334	-0.01206058393915728	0.018593114442539582	-0.00184970741684218	0.9950279634383378	0.9945171578850067	0.9999505444996434	239	34	223	176	62	350	104
RBM44	0.7772851808254495	1.5517815614127484	1.745352631051064	0.07952788452973411	-0.09837895646912226	-0.0018641024076919857	0.9848605153391016	0.9931972992942586	NA	8	0	4	2	0	7	1
RIC8B	3.3409772528191333	3.5424202250403076	13.241941870715705	0.06554164090442034	0.007631558807841619	-0.0018747441044965178	0.9835676167176777	0.9982364639758537	0.9999505444996434	24	8	26	12	2	37	10
HAMP	0.28501135051647586	1.2998919283977763	2.086022347774861	0.797433956324233	0.16468113274543272	-0.0018845779321113164	0.8535237336756749	0.9897968177304795	NA	1	0	1	0	4	6	1
CDHR4	0.33329779835735796	2.0885627235236623	4.577164418320259	-0.8993404401155045	-0.6794732201385459	-0.0018856036673815214	0.9054970067173724	0.9554579603754884	0.9969515244828931	0	5	16	0	0	0	5
AC114494.1	-0.3234072219836752	1.1085296399021487	0.9163600086924771	0.3835617909957616	-0.13122099054573977	-0.0018917904961998227	0.9456339386026529	0.9937307039123249	NA	0	0	0	7	0	5	0
TRMT5	3.5814444045287717	3.7239094415679275	14.744907257429633	0.04568067086089323	0.005496466167661132	-0.0018991129852156464	0.985964179925674	0.9988647887967472	0.9999505444996434	28	4	26	22	6	58	7
COX7A2L	4.491672924802673	4.619689469630592	29.764601537262042	0.2640048894232256	0.017998097002542776	-0.0019047560603126122	0.9079138789813396	0.9948395377280768	0.9999505444996434	26	10	30	63	18	103	17
PDCD2	4.945117436109913	5.034787681250023	39.45914477307423	0.028145124633820837	0.017944791429009795	-0.0019093885666927343	0.9886864213910014	0.9945171578850067	0.9999505444996434	79	16	46	81	9	125	27
RAB3A	0.4455811672701121	1.3167850080852002	1.6289826679423187	-0.14339913392812131	0.08592155227724121	-0.0019284627944724368	0.9810489836008306	0.9938719387223957	NA	4	1	2	0	1	8	0
APOOL	4.2548654343348975	4.387710024576558	25.143806424004964	0.15756265776679257	0.011907589830858737	-0.0019352577414574223	0.948494667604155	0.9962390166874794	0.9999505444996434	44	17	26	38	5	84	15
NUDC	6.74050160205071	6.850274478159442	143.39496550079156	0.016609206709528836	0.0038692301185119723	-0.0019540670533525913	0.9943897626711995	0.9988647887967472	0.9999505444996434	342	22	152	276	70	364	118
CRB3	0.8002087054244846	1.683432763189709	2.103356653888311	-0.3134055000940808	7.162106422774499e-4	-0.0019689955583552334	0.9497606412795656	0.9997801112166467	NA	9	0	1	4	1	12	0
CDC5L	6.141591821371545	6.173222699712046	89.32659690649218	0.032922314008843725	0.019267875372464945	-0.0019713588213474686	0.9850299608076658	0.9945171578850067	0.9999505444996434	144	25	136	147	42	288	59
ETV3	5.134525566660471	5.252258066064868	46.77910736896436	0.0099133034348444	0.0069058667419335945	-0.0019784016004821578	0.9973144005626645	0.9979422814064176	0.9999505444996434	39	21	91	86	13	108	41
CTD-2619J13.14	2.9316482079270334	3.1817291221766446	9.421421229077323	0.07012989849015284	0.005480057219587206	-0.001987047821795472	0.9835676167176777	0.9991354942770188	0.9999505444996434	23	3	10	21	2	36	5
PRPF19	5.068796902445331	5.265654410382002	45.99014199080543	0.039465803268510645	-0.0058292308826976775	-0.0019903887170993747	0.9877363333774549	0.9983624951942769	0.9999505444996434	137	12	39	108	8	137	34
ASCC2	5.325069254010517	5.406864035133225	51.54466716094292	0.045516143339945865	0.016553127267298913	-0.0020114661330152763	0.9835676167176777	0.9945171578850067	0.9999505444996434	113	23	70	81	12	195	27
DDX43	0.038886049479212	1.462036467410672	1.5269377734621994	0.8264839940495484	-0.31655326345045287	-0.002029003168157783	0.8538571022754542	0.981740636261243	NA	14	0	0	0	0	5	1
AMBRA1	5.163776785480633	5.269467753248102	46.328612022409835	-5.152132526184992e-4	0.01693215859782774	-0.0020312600887072104	0.9998962534455607	0.9945171578850067	0.9999505444996434	115	15	72	79	9	152	31
DBNDD1	0.9762774538473463	2.188106691781581	3.3272020643797315	-0.06022651502363022	-0.053923793309101214	-0.002041205387061783	0.991833104055576	0.9945171578850067	0.9997902776782008	17	0	1	10	0	20	0
MR1	5.11407786723731	5.267108387497768	47.640195772417655	0.2970934455367393	0.037754691060952916	-0.0020665079922313596	0.8951754043176043	0.9938719387223957	0.9999505444996434	38	33	64	74	14	191	21
ZBTB32	0.5836688574851767	1.6319637001170446	1.8679765171867717	-0.12182318109477328	-0.037518949426968234	-0.002068152860850463	0.9835676167176777	0.9950098115654151	NA	1	0	6	7	0	11	0
SULT1A2	0.9742154127188395	1.6568559425118807	2.3385928219951673	0.16876992750937736	-0.07882259306184865	-0.0020753529012780708	0.971889978267385	0.9938719387223957	NA	1	1	4	8	0	6	2
RP11-275F13.3	0.9239240681627625	1.5799916218372076	2.1357952185609324	0.03759573783539488	-0.08861091813543677	-0.0020855661280542513	0.9937755385037004	0.9937307039123249	NA	2	0	2	8	1	5	2
ERAP1	6.482507177196402	6.516427431010583	114.7927774727204	0.10557062841877368	0.01880538444852639	-0.0020894107441684928	0.9536083844073933	0.9945171578850067	0.9999505444996434	167	61	125	168	47	382	71
ZNF197	4.448289893381708	4.558505292157223	27.611730076006978	-0.005551742647803877	0.019320420928072804	-0.002095204484775122	0.9983712162627639	0.9945171578850067	0.9999505444996434	55	8	58	40	7	89	19
TMEM25	2.7577282050911043	3.023235069017945	8.238154528028115	0.002322384365207494	2.0993623064133248e-4	-0.002097015857440741	0.999372125875246	0.9997801112166467	0.9999505444996434	21	2	14	11	3	36	3
CTC-343N3.1	2.714319968981321	3.0660220818248565	8.56545595294795	0.24895121659278022	-0.00469598136147658	-0.0021180007910284364	0.9410016757420391	0.9991951645864102	0.9999505444996434	6	2	20	22	2	31	5
WDR24	1.3923325500192592	2.062873502838202	3.2920497350304196	0.2622669511844745	-0.06289380039049922	-0.002206757516216972	0.951106035957525	0.9938895281592155	0.9999505444996434	16	1	2	5	0	12	2
SNHG17	3.6312973344836332	3.8731871500919075	16.466322091358457	-0.2235678672839456	-0.003193696497834481	-0.002215542109265819	0.9348813708117222	0.9991951645864102	0.9999505444996434	44	5	22	33	2	36	16
PROM1	0.896623652000764	2.0562854315268533	3.928750907328224	0.8850355671510066	-0.14320206531142884	-0.0022220346903413166	0.8651453704884544	0.9913015922829794	0.999361024589429	0	2	17	0	1	6	4
STARD13-IT1	1.000632229278523	1.6667946065064	2.2505906722813376	0.11977035122128879	-0.03604674522244997	-0.0022282498356375126	0.9802694804460611	0.9948395377280768	NA	2	1	3	8	0	9	1
CTB-75G16.1	1.406689785004484	1.935134480570962	3.778035678146389	-0.14998844788460275	-0.05005782538196871	-0.002237791832181983	0.9744972885814361	0.9945171578850067	0.9997975394004849	6	4	3	4	0	5	4
MLKL	5.726226640241118	5.803213717359419	68.15663716661909	-0.054301558141517284	0.01573077836412921	-0.0022508451665790284	0.9810489836008306	0.9945171578850067	0.9999505444996434	168	19	100	121	17	188	54
AGBL1	-0.288977493483133	1.004422353693932	1.418386289615337	0.6147320645594521	0.5165895391240388	-0.002252556206268951	0.9134374187901594	0.9613903197954695	NA	0	2	0	0	1	6	0
SETD9	0.7155550361629087	1.5063250010891425	1.9536498523986914	-0.31132767842325615	0.03146286321484622	-0.0022769515918717757	0.9503650099288559	0.9948395377280768	NA	7	1	1	1	1	10	0
KLF13	6.582856132483054	6.615929720855871	121.63872366392174	-0.008301613845335115	0.01987470561584114	-0.0022850160479935796	0.9964350300660917	0.9945171578850067	0.9999505444996434	282	35	166	196	43	356	90
CCAR1	7.055004045422304	7.129531440622902	174.35394102276888	-0.0057139312723453635	-0.013367876317837047	-0.0022927379094277675	0.9976457829658318	0.9948395377280768	0.999361024589429	422	30	260	255	83	472	134
ZC3H18	6.139679266874476	6.226544245876106	91.77954598502237	0.005506323638440431	0.009901888178036299	-0.002305542862455785	0.9979391975161829	0.9959801207841408	0.9999505444996434	264	21	127	150	26	287	64
HSD17B10	3.029324948400157	3.40985328312106	11.468142752071712	0.22433695393487052	0.01763673764146495	-0.0023080140965292266	0.9521890717186443	0.9959801207841408	0.9999505444996434	44	4	7	9	5	54	3
SPAG6	0.47700483640467023	1.8216312039458602	2.9473004171022144	-0.1999719093522399	-0.3755407327126116	-0.0023091973133911236	0.9781519218825536	0.9771362673697082	0.999361024589429	0	1	16	1	0	1	4
AC139100.4	-0.394258292649734	1.0059091373673414	0.7722340234874495	0.25936928949507176	-0.20308764128827816	-0.002310437842652891	0.9623471830265121	0.9897861226655774	NA	0	0	0	6	0	4	0
CHD5	0.39722050935324676	1.4097347644291651	1.478581708160608	0.30264172254777233	-0.2124918564986193	-0.002320509552466543	0.9532867324126705	0.9859940149901499	NA	7	0	5	0	0	5	1
GOLGA8R	1.1036694095250508	1.8405133394974402	2.422714928476289	0.0908495523679686	-0.07166262731040665	-0.002322888301656926	0.983989244587278	0.9938895281592155	NA	8	0	6	5	0	11	1
TTC7A	5.1075880914190765	5.358150628501142	49.09197071442293	0.08678300995081042	-0.006487743001648895	-0.0023396460334907877	0.9767767798314232	0.9982364639758537	0.9999505444996434	163	17	68	76	4	163	32
LRSAM1	4.417312473887611	4.6829059765107734	29.855791836815893	-0.2155739751978691	-0.029691138965621075	-0.0023421774266182906	0.9354141777611512	0.9945171578850067	0.9999505444996434	92	5	55	51	4	67	28
FAM153B	0.1987858963895468	1.2030109167346572	1.1449345778898994	0.09248439559030061	-0.28698183632377017	-0.002343665260272113	0.9850786807745702	0.981740636261243	NA	4	0	0	5	0	3	1
CTC-277H1.6	0.46656719894899557	1.334151342067027	1.616190469895311	0.30172145302704273	-0.0802607921291993	-0.002363859188843651	0.9553138282319936	0.9938895281592155	NA	0	1	3	5	0	5	1
PPP1R26P1	0.7633542514091264	1.6055126449867596	2.1968999016115958	0.26907761025802224	-0.14146562799735093	-0.002365543132468587	0.9584270603735295	0.9905410936878974	NA	6	1	7	0	0	5	2
AMZ2P1	1.3804638913557845	2.2947254894913174	3.911595107636754	-0.4350429307604298	-0.007825326273461728	-0.002365885911268656	0.9294626864058038	0.9991951645864102	0.9997902776782008	15	1	10	3	0	23	0
TSTD3	0.7792158674646611	1.4337090583060597	1.7195723186692948	-0.013559763853528918	-0.0683352778945039	-0.0023740124906656613	0.9975618352098001	0.9938979576074572	NA	5	0	1	4	1	6	1
DCBLD2	6.144141641006438	6.288156289696664	97.92496761632484	0.3096072924558577	0.027002843079540026	-0.002381366885979461	0.8893235737961249	0.9945171578850067	0.9999505444996434	115	53	49	213	42	337	58
LAMTOR1	5.84990182378466	5.919009563481272	75.24754098794563	0.11151502919841304	0.01356286012283231	-0.0023879162958878	0.9587529572403165	0.9948395377280768	0.9999505444996434	170	31	50	110	36	216	55
COL8A2	1.1579638274847073	1.7446638759932047	2.395653064672098	-0.021803684288029652	-0.038200974318717086	-0.0023966652963367157	0.9957021088143593	0.9946885723018741	NA	7	1	5	3	0	10	1
ZNF282	4.3390671138954575	4.44189117189323	25.422536392636143	0.0056486935431244644	0.01635064708635691	-0.0024005486989190955	0.9983712162627639	0.9948395377280768	0.9999505444996434	64	6	31	42	10	83	17
XIRP2	0.43733609614778524	1.5133587603815206	1.93205584098755	-1.6383605062762783	-0.47649107814855696	-0.0024037644399830488	0.6951430564206136	0.9649986382875182	NA	3	0	4	7	0	0	3
MED4	4.853311064426801	4.91343590167254	36.59487524142252	0.09684734184044892	0.004830325988290017	-0.002415286300613078	0.9634283691580763	0.9983636865858474	0.9999505444996434	52	17	52	54	15	138	18
MAGI1-AS1	1.291337056437007	1.8689805257669576	2.8006564142808945	0.11681925351366883	-0.057718618698761034	-0.0024158086897533154	0.9790195495221391	0.9943370384085141	0.9997902776782008	3	0	9	5	1	9	2
AP000654.4	0.46656719894899557	1.3350944122447996	1.619183785166756	0.3021691572273399	-0.08324194009421682	-0.002430428521025431	0.9553138282319936	0.9938895281592155	NA	0	1	5	3	0	5	1
POLR2D	4.3080461379298525	4.467800749401036	26.26802001482273	0.21868960673162458	0.012682745799090999	-0.0024835512663290704	0.9331661338768986	0.9960469664819797	0.9999505444996434	51	8	15	55	14	100	13
ADAT1	4.12304944119939	4.314540436947259	23.332342675617003	0.13850254680548477	0.009793871700933035	-0.002489385489623652	0.9581942439738802	0.9972261304911323	0.9999505444996434	44	13	26	47	3	84	13
DOCK3	1.2375595915846833	1.9801902780417335	2.9752960433833477	0.09107420316910499	-0.15319889769789727	-0.0025144659706292103	0.9841772371155333	0.9875731637475732	0.9996815027152848	11	0	3	9	0	7	3
UBQLN4P1	0.12943920679379797	1.0653996538368917	0.9643933786385539	-0.16510266813128652	-0.3067025940200419	-0.0025459426515205713	0.9726408916253563	0.9778839304387725	NA	1	0	1	5	0	2	1
CABP4	0.3384964240566898	1.191220964436422	1.1079591133935918	-0.12303128665442581	-0.24933234749632643	-0.0025467130165556908	0.979937197594622	0.9831758203436772	NA	6	0	2	1	0	3	1
DYNC2H1	5.5452268344941515	5.593453758312949	59.39056596340762	0.0143059039445273	0.01459219265717135	-0.002559144327385598	0.9945767208465902	0.9947147417401628	0.9999505444996434	150	21	61	77	25	167	45
COL11A2	1.1579638274847073	1.8064050532788922	2.7802264918635826	-0.03117357465192239	-0.11999470451533925	-0.0025635808700898706	0.9949489319331957	0.9912525294077252	0.9996099731705261	2	1	10	4	0	5	3
CAND1	6.4727642775052	6.503372351480769	113.5569290821799	0.09261142131474265	0.015548659214643155	-0.0025636818016229346	0.9581942439738802	0.9945171578850067	0.9999505444996434	163	45	124	176	61	375	71
ELAVL1	5.410979956646046	5.47735953356199	54.88887451403423	0.11345852122321183	0.012010175255645225	-0.0025664073645588026	0.9574815476490243	0.9951268448850318	0.9999505444996434	92	16	50	95	33	178	35
PGP	2.296950554066389	3.0098775962111186	7.691907486085408	0.4404801907308317	-0.07214732388991825	-0.0025694911906755007	0.9054970067173724	0.9937307039123249	0.9999505444996434	33	1	5	20	0	27	5
AC012314.8	1.3530161485128225	2.0991282941905136	3.4619487163766736	-0.039458611759615556	-0.16777059098730895	-0.0025710609172128213	0.9937755385037004	0.9861991570869432	0.9996815027152848	5	0	11	9	0	6	4
RP11-235E17.6	0.43901170937380063	1.5003216180896508	1.6751775748386517	0.437624588673517	-0.19683373890188516	-0.0025770618836455416	0.9270441374030102	0.9865408548420206	NA	4	0	0	9	0	6	1
GCNT1P1	-0.42868802115027604	0.8810514958313475	0.694068890026663	-1.0626393801403051	-0.9928195255310294	-0.0025779114930404266	0.808785086286127	0.9295791336163673	NA	5	0	1	0	0	0	1
RP11-160O5.1	-0.42868802115027604	0.8810514958313475	0.694068890026663	-1.0626393801403051	-0.9928195255310294	-0.0025779114930404266	0.808785086286127	0.9295791336163673	NA	5	0	1	0	0	0	1
RP11-799B12.2	-0.42868802115027604	0.8810514958313475	0.694068890026663	-1.0626393801403051	-0.9928195255310294	-0.0025779114930404266	0.808785086286127	0.9295791336163673	NA	5	0	1	0	0	0	1
RP11-1069G10.1	0.0776434811674111	1.0998970939130908	0.9808242028009954	-0.10561252893037693	-0.3900440611621507	-0.0025818999772270605	0.9840380611398571	0.973408856917045	NA	5	0	0	3	0	2	1
CTD-3092A11.2	2.8969758754384944	3.1573093850704264	9.542031005648422	-6.74824151080064e-4	-0.0013209679520866928	-0.0025846173303344265	0.9999045372148626	0.9997801112166467	0.9999505444996434	13	1	22	14	5	25	8
CTA-339C12.1	0.0655164957979092	1.102470906534399	0.8978722764443234	-0.19802193214367975	-0.10981024310851178	-0.0025862468715299562	0.9666796962224559	0.9938190893223687	NA	1	0	1	5	0	5	0
PRRT3	1.7981932565831507	2.11287454241145	4.195425411543894	-0.16368100835730323	-0.030246250600819702	-0.0025921413667880262	0.9666796962224559	0.9948395377280768	0.9998747826751544	8	2	2	7	2	8	4
NUDT2	1.3981896404689609	2.0558082916321028	3.6346649885419575	-0.5275536769366469	0.04244544442665161	-0.002598926768449648	0.9016792735027985	0.9945171578850067	0.9997902776782008	9	1	4	2	3	19	0
CTB-102L5.7	0.5664240195157364	1.3650691319019579	1.5456630608048285	-0.3779124937449586	-0.2698478970020296	-0.0026039955674261395	0.9302529801530074	0.9811049872114593	NA	2	0	4	5	0	2	2
SPPL2B	4.0053444520247865	4.383324584401416	23.5471854383246	-0.03283066708764563	-0.04115810161325413	-0.002605335814669827	0.9917987759467229	0.9938895281592155	0.9999505444996434	80	3	38	48	2	66	19
CACNA2D4	1.7400831464736486	2.1112347661976463	4.138897246788805	-0.06557023091790225	-0.002909715578870018	-0.0026077832733003943	0.9866177581437116	0.9997801112166467	0.9999505444996434	6	3	5	3	2	17	1
RP13-516M14.8	1.4738661724228486	2.3066223969969926	4.298922702411637	-0.673439912229255	-0.24756307206095735	-0.002608947454460334	0.8751755615174567	0.980127797837214	0.9996099731705261	11	0	11	10	0	3	6
RNA5SP325	1.7348402744685316	2.631648833919783	7.98974571615022	-0.7082735000216035	-0.033614658093685516	-0.002609901087981401	0.8915674155290084	0.9954602712360545	0.999361024589429	5	11	1	7	1	2	10
BLOC1S5	3.3371685239929607	3.511150626771929	12.752122782528001	0.11916897075381956	-0.00422095267016882	-0.0026253578736629346	0.9676580847282449	0.9991951645864102	0.9999505444996434	18	4	25	14	7	52	5
GPR132	3.0821677442489093	3.408299849825304	11.249543684412895	0.15793109565234353	-0.002160701702758471	-0.002648255645566173	0.9596849164973351	0.9997801112166467	0.9999505444996434	19	4	16	31	1	43	6
RP11-274B21.14	2.4800709881210103	3.1267104194767086	8.470283387124178	0.360758137770957	-0.049687534574026096	-0.002650911232212332	0.9213830502833374	0.9943280182771755	0.9999505444996434	25	0	26	11	1	32	5
USP8	7.111072538883767	7.125828127182854	175.2344152215357	0.024783716360551603	0.01728622077068621	-0.0026717619943728297	0.9877363333774549	0.9945171578850067	0.9999505444996434	323	77	200	269	67	504	129
HNRNPA3P12	0.036285392996698994	1.1637523569148964	1.570501757758109	0.2956035298339826	0.23791411229476342	-0.0026751465756051753	0.9580507253808119	0.985041513392189	NA	1	0	1	0	3	7	0
BX004987.4	0.14699017076315996	1.2409426243028545	1.911208289534346	0.8013578255762885	0.09164325201709675	-0.002679737368731123	0.868680646117254	0.9938719387223957	NA	0	3	3	0	0	5	1
AC012358.7	0.129439206793798	1.0674731428540518	0.9703800091814446	-0.16386143363579464	-0.31407190612377106	-0.0026816190002649683	0.9729560102374905	0.9778839304387725	NA	1	0	5	1	0	2	1
LIPN	0.129439206793798	1.0674731428540518	0.9703800091814446	-0.16386143363579464	-0.31407190612377106	-0.0026816190002649683	0.9729560102374905	0.9778839304387725	NA	1	0	5	1	0	2	1
MTND6P5	-0.2022648067615395	0.9659593084726735	0.8462384138602936	-0.22630632711350815	-0.5296606486975061	-0.002696960644070456	0.9674424211580457	0.9613560977072555	NA	0	0	5	1	0	1	1
RP11-325E14.5	-0.2022648067615395	0.9659593084726735	0.8462384138602936	-0.22630632711350815	-0.5296606486975061	-0.002696960644070456	0.9674424211580457	0.9613560977072555	NA	0	0	5	1	0	1	1
PCDHGA9	2.226154041301858	2.568252795933455	6.374470474867187	-0.04640704398918274	-0.028563276755040074	-0.002699608085910303	0.9888983549291108	0.9948395377280768	0.9999505444996434	15	1	5	4	6	12	6
SLC30A4	3.6290860773253257	3.7369562061115102	15.279302719431508	0.010941928561619529	0.006655409141915535	-0.0026997361672667945	0.9968409690237368	0.9982364639758537	0.9999505444996434	23	4	20	28	8	45	11
RP11-121A14.2	0.042726520072204385	1.0996773426272097	1.3584971288079855	0.12269447280261404	0.16153492780798662	-0.002700776694989094	0.9835676167176777	0.9892436302877298	NA	0	2	2	1	0	6	0
RBFA	2.6809619634562782	3.233130104045032	9.955322398760615	0.268147190790944	-0.04189645404856769	-0.0027138105889831002	0.9468340110190366	0.9945171578850067	0.9999505444996434	39	5	7	14	0	27	8
TCTA	3.5758324023484307	3.8474086638552087	17.725543655874766	0.35107249013067693	0.020434635450229947	-0.00273635396875603	0.8938376436065503	0.9950098115654151	0.9999505444996434	25	18	10	19	3	46	13
AC105760.2	0.07764348116741107	1.0617390934756523	1.0171543564533148	-0.16965549054899356	-0.010781833265726692	-0.0027455410541377266	0.9749449667567975	0.9997801112166467	NA	3	0	0	2	1	5	0
SERBP1P1	-0.09698400759493858	0.9907301888253496	1.178677230529072	0.15616414606987952	0.19545471410738005	-0.002747764384200326	0.9810489836008306	0.9861991570869432	NA	0	1	2	0	1	5	0
CHMP4BP1	1.5932215935015015	2.163514713164758	3.6247604581153956	0.13617497493208294	-0.04921680300299694	-0.0027683602852587885	0.9741034944567606	0.9945171578850067	0.9997902776782008	14	1	5	6	0	14	2
C2orf72	-0.480483746776663	0.8941966588634124	0.6281080382824221	0.0989143879247419	-0.31178763378820484	-0.002776654607565666	0.9855995811870688	0.9832793731548807	NA	0	0	0	5	0	3	0
CTA-246H3.11	-0.480483746776663	0.8941966588634124	0.6281080382824221	0.0989143879247419	-0.31178763378820484	-0.002776654607565666	0.9855995811870688	0.9832793731548807	NA	0	0	0	5	0	3	0
VASH2	1.5442491899924617	2.1913818366234397	5.114687583983198	0.7800763007756389	0.061819169684446326	-0.0027768727365314856	0.8538571022754542	0.9943280182771755	0.9994495530273989	3	5	0	6	3	14	3
TDRD7	4.366019526782398	4.509935620020894	27.002608807201955	0.08935870742446056	0.007571365024111821	-0.00278510668352059	0.9722837625871719	0.9979422814064176	0.9999505444996434	37	4	49	44	16	86	18
CTB-47B11.3	0.1469901707631599	1.1034694046714737	0.9008655917157687	-0.3199766363245643	-0.11344129734027363	-0.0027868033774440947	0.9425591655018325	0.9933727439203619	NA	1	0	3	3	0	5	0
RPGRIP1L	3.6240227392695217	3.785565068716408	16.069337165828667	-0.007362130616693702	0.002725058100128356	-0.002795578558825989	0.9979391975161829	0.999492879368696	0.9999505444996434	38	10	20	16	3	41	13
GNGT2	0.622505050726472	1.7962098173133565	3.289897705798128	1.219090236668364	0.014539375832014078	-0.0028001354327006466	0.7839661262042287	0.9979422814064176	0.9982730305201218	0	4	9	0	0	9	2
OSR2	1.401265806404624	1.8647509691814632	3.686078813496448	-0.2873186543066544	-0.06392970762752813	-0.002809231268607386	0.9499148498064184	0.9943280182771755	0.999361024589429	6	1	2	2	4	4	4
RP11-400F19.18	2.3130526124027315	2.9215239821896746	7.410808792257909	-0.06755223403643386	-0.0937613292447804	-0.0028095470104737433	0.9870761685850692	0.9914078181210249	0.9997975394004849	13	0	22	16	1	14	8
WDR90	3.3102669878249964	3.7583219139721553	14.677983886539213	0.17803334150817696	-0.046827255668598494	-0.002809552706404688	0.9588871884021603	0.9938895281592155	0.9999505444996434	68	4	21	11	1	44	11
DHRS13	1.3439155769735358	2.2236419142144364	4.124858651661922	0.696260108889683	-0.0977110477729664	-0.0028147966603816158	0.8557626158160649	0.9931972992942586	0.999361024589429	2	0	20	1	2	12	3
POLRMT	3.991691560518205	4.379831408502682	23.321491947428214	0.1264369107683487	-0.012844207001003171	-0.002815570144918101	0.9702244140417069	0.9965421827676069	0.9999505444996434	93	2	25	41	6	104	9
GOLGA8M	-0.16783507826099736	1.0288239342520444	0.7501927255178609	-0.09918495116723938	-0.25355745359475873	-0.0028368955351951806	0.9847872606327888	0.985041513392189	NA	6	0	0	1	0	4	0
CTD-2017C7.1	0.19878589638954686	1.1425601675353716	1.275253511798939	0.16743130137207982	-0.17025483198315122	-0.0028511129430238307	0.9761436566558567	0.9897968177304795	NA	1	0	5	0	1	3	1
DOK7	0.1673622272549885	1.2334788528881504	1.1628620596880634	0.13134141186662598	-0.35420866826298775	-0.0028515913108918493	0.9814897446124685	0.9759629398988832	NA	8	0	0	2	0	3	1
LINC00670	0.18141989926370206	1.2123086493345647	1.173898913588112	0.12431522379225488	-0.31666192315806896	-0.0028567809144720863	0.9825037090491728	0.9778839304387725	NA	3	0	6	0	0	3	1
KBTBD7	3.332362097195927	3.551817188989361	12.984884247006681	0.1693442627572632	-7.329529294209694e-4	-0.0028825236311861594	0.9567438676919057	0.9997801112166467	0.9999505444996434	11	5	25	30	3	44	8
HSPA12B	3.890341280505067	4.198133461688382	20.571365087383136	0.06080840335939142	-0.018153101254702944	-0.0029049512508219993	0.9844713644541787	0.9950098115654151	0.9999505444996434	65	2	48	22	5	68	14
TNR	0.49906624081032613	1.8667365654596755	2.8620158142208334	1.202454245786159	-0.20086624809523698	-0.0029144270231739548	0.7845072270733272	0.9875731637475732	0.9981997634210793	0	1	17	0	0	8	2
P3H2	3.765445760207857	4.115815419012119	20.13027337898102	0.35013402247933767	-0.02210993814966978	-0.0029170306252578504	0.9178879425111747	0.9948395377280768	0.9999505444996434	47	5	4	53	9	57	15
PCBP2-OT1	0.4891318217741722	1.5373996825181302	1.9636202532937046	0.6262090143269728	-0.11228972004557818	-0.00291742503764226	0.8959673045459348	0.9931972992942586	NA	0	0	1	10	1	7	1
EEF1A1P3	0.6062777266161385	1.3846265498626007	1.462150883998167	-0.0066787001936537875	-0.16233026437796244	-0.00291815522500127	0.9991461007451693	0.9882994920624134	NA	3	0	6	2	0	5	1
GPAT2	0.5098627800398593	1.505661208811154	1.556186591171405	-0.2620863746935314	-0.10281564615408136	-0.0029187984305505247	0.9574815476490243	0.9937307039123249	NA	7	0	5	1	0	9	0
CTC-558O2.1	-0.35003766830237243	1.3795227832777506	1.5009369879137147	-0.751831322620997	-0.9719661910397116	-0.002924328304110268	0.9017479350428608	0.9379149001107581	NA	14	0	0	0	0	0	2
GS1-124K5.4	-0.6206815070384706	0.9171710375747324	0.7924941818103225	-0.7576040140267163	-1.1247303208444197	-0.002924896007305042	0.8912707653541375	0.9273783079527955	NA	0	0	0	6	0	0	1
PIGFP2	-0.6206815070384706	0.9171710375747324	0.7924941818103225	-0.7576040140267163	-1.1247303208444197	-0.002924896007305042	0.8912707653541375	0.9273783079527955	NA	0	0	0	6	0	0	1
RP11-349F21.2	-0.6206815070384706	0.9171710375747324	0.7924941818103225	-0.7576040140267163	-1.1247303208444197	-0.002924896007305042	0.8912707653541375	0.9273783079527955	NA	0	0	0	6	0	0	1
OLFML2A	3.5992170873956653	4.126384201368077	19.806911489894286	0.6212022386030077	-0.03437737699804588	-0.002928758901816502	0.8307047775238309	0.9945171578850067	0.9999505444996434	19	5	88	6	4	68	12
SCAND2P	2.5863176081867496	3.178079789019908	9.235507727691349	0.2344768350005394	-0.06426688231934886	-0.00292960804771593	0.954603106479351	0.9938719387223957	0.9999073815447775	11	2	31	18	0	24	8
TRAF2	2.9818792802077705	3.5688406363672387	12.51734686202349	0.35530456496622065	-0.033745644713692236	-0.0029425024398804273	0.9229212638307438	0.9945171578850067	0.9999505444996434	50	4	12	23	0	47	7
TMEM254	1.851036069246434	2.149154760009498	4.666096654931013	-0.02483885814145596	-0.029848082677328237	-0.0029474706612072224	0.9955632815660991	0.9949750002548088	0.9996815027152848	3	2	4	6	4	9	4
ZNF318	5.791283575020128	5.880265701438315	72.43760122917826	0.04093467958619804	0.006772371112122042	-0.002948824739578225	0.9847872606327888	0.9975369207992716	0.9999505444996434	143	24	171	61	23	204	55
IL1RN	3.4327747241388935	3.6560064149557303	14.000858600048703	-0.04262801707866682	-0.00514008553151553	-0.002964000985188723	0.9877976426324421	0.9988755473897378	0.9999505444996434	23	4	40	15	3	36	12
RAPGEF2	6.915740669553679	6.962257784027116	155.2166979160341	-0.011219476934442736	0.011874739705144466	-0.0029678795761255306	0.9955632815660991	0.9948395377280768	0.9999505444996434	299	42	325	195	55	420	122
PLSCR1	6.6533535998044915	6.697514257143053	130.4151200815905	0.11679921380106896	0.01642939557641654	-0.0029678997768438314	0.9514907414963584	0.9945171578850067	0.9999505444996434	128	60	179	207	62	391	91
BATF	2.1857785499461175	2.809242684286182	7.102520642020938	0.4339711273058588	0.011867738794215727	-0.0029733850164474175	0.9134374187901594	0.9979422814064176	0.9997902776782008	4	0	14	14	6	32	2
DPRXP4	0.9258547548019741	1.5889068833741884	2.1974601520615855	0.04920481995827101	-0.11447465490635383	-0.002978668733577845	0.9910761515711944	0.9914078181210249	NA	1	1	6	5	0	5	2
KLF3P1	0.4093474947227486	1.2791660446401505	1.4030337332355236	-0.7026150566421331	-0.38008141622502895	-0.0029922215323144275	0.8568828424746902	0.9719338882939517	NA	2	0	5	3	0	1	2
MACC1	5.150966332633919	5.234848738977282	46.01506657915389	0.10011188977163687	0.011230114259583172	-0.003002203928506429	0.9613377461549053	0.9957751686922266	0.9999505444996434	72	25	55	85	11	159	27
MTA2	6.209595345438675	6.279024978762752	95.40155418084127	-0.011256361067167093	0.012579625927957994	-0.0030072885864360715	0.9955632815660991	0.9948395377280768	0.9999505444996434	207	21	172	165	29	292	68
DHCR7	3.8678330278297404	4.146679512473424	22.31873161529676	0.6157976018589053	0.037811747725929726	-0.0030079534949811197	0.8111495031473126	0.9945171578850067	0.9999505444996434	19	15	6	27	16	59	16
KRT8P3	0.16386893529434013	1.1691938330349874	1.2169586446161043	-0.10062126342146889	-0.01194299104802097	-0.0030255587768452724	0.9847872606327888	0.9997801112166467	NA	2	1	0	4	0	6	0
CTD-2583A14.11	1.511970584171085	2.037429963436706	3.670105938751579	-0.15610939354599737	-0.0848865144446581	-0.0030405251230718267	0.9722837625871719	0.9931972992942586	0.999361024589429	4	2	5	10	0	6	4
PRPH	-0.6206815070384706	0.920492079964311	0.8014741276246587	-0.7553227944699697	-1.1369680419486714	-0.0030432326755690004	0.8918594772616386	0.9266610558412357	NA	0	0	6	0	0	0	1
RP11-1336O20.2	-0.09698400759493862	0.9919038390849589	1.2128744859672351	0.1293244279628163	0.18844661340648758	-0.003052870940980222	0.9835676167176777	0.9865408548420206	NA	0	2	1	1	0	5	0
CH17-189H20.1	0.8186432689961617	1.5443103614062847	2.408750688680658	0.39668454570046124	-0.0040131616831080765	-0.0030681709685209096	0.9392827631161157	0.9997801112166467	NA	0	2	5	2	1	8	1
GPRIN1	-0.06255427909439641	1.0657777552885355	1.1215873303295858	0.1475812911776202	-0.32871890967271816	-0.003080394383226892	0.9811326885934708	0.9800017505109172	NA	6	0	0	0	1	2	1
GUCY1A3	6.131978515719172	6.239265518952199	93.69587526106021	0.14782583811274794	0.0048976802209153205	-0.0031057354745806227	0.9478292395623403	0.9984386235722301	0.9999505444996434	294	44	94	76	29	305	60
AC046143.3	-0.2022648067615395	1.0085077575760277	0.7797173116660631	-0.014462552846129734	-0.21307923533425113	-0.003106823247186122	0.9979211099697668	0.9875731637475732	NA	0	0	5	1	0	4	0
CTD-2260A17.1	0.7219961632384142	1.4853929913203172	1.621211035729913	-0.0018779882797168685	-0.15626167327764126	-0.003115815450293656	0.9994723128451234	0.9885173243653483	NA	7	0	4	2	0	6	1
PTOV1-AS2	1.5127165493292427	2.24065516597404	3.7132721492069387	0.2659991525946694	-0.08642374737512275	-0.0031218515177623956	0.951268672149117	0.9931972992942586	0.999361024589429	12	0	7	10	0	15	2
TRIM61	-0.3389692750626986	1.077094414173133	0.8080889870837779	0.14593125226763867	-0.39000795101765157	-0.003150855135185989	0.9810489836008306	0.9771362673697082	NA	8	0	0	0	0	4	0
CBWD7	1.1424017744056838	1.582975523069439	2.248724472240623	-0.15690916184180573	-0.05095148046190945	-0.0031571687095712174	0.9684644432810455	0.9945171578850067	NA	3	1	4	3	1	8	1
GOLGA6L5P	2.845405641400854	3.1733070090286604	9.220383476123011	-0.06550432217233805	-0.016940308992338598	-0.0031592029380746074	0.9844433033777996	0.9959339098770618	0.9999505444996434	29	1	16	15	2	25	8
SMG7-AS1	0.7048623252940377	1.5938201298893293	2.2563904568020297	0.4446144387935106	-0.06423564940433099	-0.0031782180516208374	0.9274075141154214	0.9945171578850067	NA	9	2	0	2	0	8	1
RP13-638C3.2	0.1987858963895468	1.1472195602967723	1.2892512711399247	0.1806819051088278	-0.18612175416150908	-0.003185312582237269	0.9742998308799367	0.9887322433941759	NA	0	0	1	5	1	3	1
DNA2	1.4452335869336697	2.5219295807669275	4.673598638590586	0.49547452065685677	-0.10408815030422122	-0.003203245283238653	0.9136847831157838	0.9917837271309584	0.999361024589429	28	0	2	10	0	24	1
RP11-1094M14.11	1.3869876983559568	2.111815133138046	3.438211576771439	0.2077146196414083	-0.04470555309090633	-0.0032058713914236026	0.9615165774822921	0.9945171578850067	0.999361024589429	3	1	5	14	0	16	1
ADAL	2.6230990451042224	2.9821770460519836	8.57678898252655	0.330615427431008	0.006077138986571611	-0.003215979171176106	0.9298824924087784	0.9988647887967472	0.9997902776782008	17	4	2	15	5	35	3
FANCE	2.3101523929437073	2.7227895097272756	6.710530677012981	-0.1618177348843342	-0.06577215584300715	-0.003219184782793648	0.9666796962224559	0.9938719387223957	0.9996815027152848	27	3	4	7	1	12	7
NPY1R	0.35586242118253464	1.4423622426186031	2.4109653006702305	0.7038133139111604	-0.07755670630795004	-0.0032391118597008225	0.8912707653541375	0.9945171578850067	NA	5	0	0	0	4	4	2
CYSLTR2	0.4093474947227487	1.3592126491669583	2.1870198204648337	0.41655386071013945	-0.10454907322361932	-0.0032421516984815525	0.9445326906009518	0.9938719387223957	NA	0	2	5	0	1	3	2
ZC3H3	4.035453589238261	4.366025971159017	23.453455157112916	-0.144100904946218	-0.04036749771346926	-0.003272012620506635	0.9610431687023885	0.9938895281592155	0.9999505444996434	65	4	40	53	2	57	21
UBR1	6.368150586937882	6.396582032539563	104.61083875695316	0.03272619942678851	0.014550672410467503	-0.0032784558383218425	0.9848605153391016	0.9945171578850067	0.9999505444996434	208	43	173	125	35	348	66
GPR22	1.0886171378889582	1.7911305826528894	3.669794314060245	-0.13797101397579967	-0.08302992299440096	-0.003282993169718763	0.9810489836008306	0.9938895281592155	0.9981997634210793	2	5	4	2	0	3	4
MYOF	8.010549956615822	8.074266417545251	338.3442291266947	0.09250788288109084	0.016212987469665093	-0.0032880261614304136	0.9611919514131998	0.9945171578850067	0.9999505444996434	793	142	245	592	120	1193	198
CRAT	3.7727764657785072	4.033380338310568	18.187241313793624	0.0642173424676633	-0.001556775017895201	-0.003300703489542413	0.9835676167176777	0.9997801112166467	0.9999505444996434	58	3	20	33	6	80	7
NINJ1	5.289958797206576	5.356808568358021	50.690713218241065	0.07187634980161026	0.00772222566498077	-0.003301904572436991	0.9758288222999574	0.9972042279418717	0.9999505444996434	49	20	95	65	25	132	40
ACYP1	2.6473279638586376	2.921193005412688	7.913991953533217	-0.03955173801684978	-0.021478323348256396	-0.0033027516803504275	0.9895158932069267	0.9950098115654151	0.9997902776782008	15	2	21	5	3	19	7
TADA2A	3.9685808256854407	4.146813045100122	21.29993384880302	0.2678771930566889	0.013266857381158105	-0.0033081147224004867	0.9101453560822272	0.9962011767099677	0.9999505444996434	30	17	21	28	5	83	9
FRMPD2	0.3145043330118224	1.751604374327043	2.995125889476371	-1.1015775296010293	-0.4525284028746472	-0.0033110385634246256	0.8557275219480787	0.973408856917045	0.9969515244828931	0	2	13	1	0	0	4
RP11-2E11.6	0.573785491035748	1.4191065428703988	1.8687557358728613	-0.22420654596158945	0.029073644066472674	-0.003312549245195401	0.9640433671678762	0.9948395377280768	NA	1	2	2	4	0	9	0
FUT2	0.5183629245753825	1.3138380271485157	1.7739446720363323	0.2948185786673082	-0.06420496598136202	-0.003315101034536006	0.9574815476490243	0.9945171578850067	NA	0	1	1	5	1	5	1
RNU2-59P	0.5183629245753825	1.3138380271485157	1.7739446720363323	0.2948185786673082	-0.06420496598136202	-0.003315101034536006	0.9574815476490243	0.9945171578850067	NA	0	1	1	5	1	5	1
AC092171.2	0.5750351640763234	1.6783673661988787	2.0577734306914497	0.5465487875407795	-0.20099254047805204	-0.003316664828526402	0.9057054378913734	0.9861991570869432	NA	5	0	11	0	0	8	1
CDK6	5.413318898700924	5.502316586524997	55.322482365922596	0.057912579783254495	0.01166386353261234	-0.0033349945919887002	0.9806571980524088	0.9954602712360545	0.9999505444996434	122	27	76	83	11	196	32
OAT	5.192196206434778	5.272423276557996	47.762058964211995	0.18473930510543665	0.009954369580043887	-0.0033415072089356137	0.9266672404534758	0.9962672867179112	0.9999505444996434	80	17	54	47	33	173	25
FTO	6.058494997352841	6.089389510731443	84.40335947816027	0.030254423561403426	0.012609277535643056	-0.0033845220414963173	0.9861240353017701	0.9948395377280768	0.9999505444996434	153	24	109	129	44	260	58
LINC00511	1.1458368421152054	2.0529128148288303	4.585429675161707	0.2892273349881558	-0.09517917249911326	-0.003386356187223974	0.9611919514131998	0.9938719387223957	0.9981997634210793	1	5	0	10	1	4	5
AC009005.2	-0.2976111868919865	1.167094257216338	1.014225050026147	0.3467323951526849	-0.29887440505457635	-0.00338678293304366	0.9533584871490522	0.9837877256134221	NA	0	0	0	8	0	5	0
RP13-104F24.3	1.823214095165743	2.4458108449273834	4.87030668738334	0.3332589727473094	-0.06487004260822385	-0.003388793224859847	0.9342026759788007	0.9938895281592155	0.999361024589429	15	0	14	2	2	17	3
HUNK	1.2454900072389368	1.8116528149338471	2.686237711606862	0.05624762247012766	-0.08313962148392069	-0.003410300881039881	0.988301812541611	0.9937307039123249	0.999361024589429	3	1	5	8	0	8	2
RAB11FIP3	5.213462291333736	5.481993605204818	53.27827313220801	-0.010354411717276246	-0.032797669709628934	-0.003413336680533568	0.9974120543637702	0.9943280182771755	0.9999505444996434	182	9	96	87	6	155	40
VPS9D1	2.45102915950292	2.964682184390829	7.805501160667594	0.19804240842601945	-0.04385560829531895	-0.003424142242937367	0.9588904074890542	0.9945171578850067	0.9997902776782008	29	3	13	8	0	23	6
CBR3-AS1	1.9868485727621108	2.412854741297878	5.934954977416724	0.4190760034674183	-0.003374604095730254	-0.003426582745127056	0.9163445108549001	0.9997801112166467	0.999361024589429	4	5	1	10	3	15	4
ATP6V0D2	0.8242961355674118	2.4559605592274973	7.058023977168016	2.0611241523728165	-0.16118586632228607	-0.003439232654323488	0.6003494319707594	0.9914078181210249	0.9969515244828931	0	0	0	2	15	15	4
TREML2	0.5822856355712711	1.3152890677928761	1.7784346449435005	0.20330762506222558	-0.06894223371784221	-0.003451288598790249	0.97026460410407	0.9945171578850067	NA	0	1	4	2	1	5	1
CCT7	6.162261935968236	6.202831272523009	91.37255660406431	0.014767785039649482	0.012051120147707926	-0.0034773164699132136	0.9939652484295547	0.9948395377280768	0.9999505444996434	199	25	100	140	46	261	68
DOPEY1	5.404285402425922	5.456479418201893	53.503406001163	-0.0036900596984430303	0.015263946077883218	-0.0034796255899357136	0.9986348681040995	0.9945171578850067	0.9999505444996434	102	14	100	71	22	163	38
LZTS1	3.1022402377642266	3.611885248689591	13.465128997341953	0.0912989338179863	-0.04383412428280496	-0.00347984613541868	0.9835676167176777	0.9943701713871154	0.9997902776782008	40	6	27	14	0	32	12
MUTYH	2.1479464264202623	2.460259178512242	5.104029115926714	-0.007100515991031703	-0.025966958583048993	-0.0035102032825159277	0.9986348681040995	0.9948395377280768	0.9996815027152848	15	1	8	6	2	18	3
C8orf82	2.2408021503598494	2.7912660948567094	6.867914821344794	0.16907987697428548	-0.06681601334664716	-0.0035173985413263394	0.9684144059885225	0.9938719387223957	0.999361024589429	23	3	15	4	0	17	6
ADAT3	0.2109128817590487	1.2411615602263484	1.1873364224791079	0.06933111470038385	-0.3779243521634344	-0.003517792008317994	0.988301812541611	0.973926687813735	NA	7	0	3	0	0	3	1
YIPF4	5.61698281863698	5.665774717896261	63.1517172110428	0.12611610721634622	0.009150961985182228	-0.0035269257927386982	0.9510285683084752	0.9962390166874794	0.9999505444996434	66	31	83	102	28	195	42
OSER1-AS1	0.9602844833025164	1.6029923943681506	2.1879199557972595	-0.03285215408558357	-0.1346606834718343	-0.0035376223721776652	0.9943897626711995	0.990163909527155	NA	6	1	1	6	0	5	2
FBXL5	6.689561213515709	6.746610237959795	134.608233890896	0.12541953097150507	0.013499224727651242	-0.003545414743038144	0.9484986391910388	0.9948395377280768	0.9999505444996434	148	48	259	145	74	421	90
MEN1	4.08064575489361	4.351507093551067	23.148092558879476	0.04744893877501111	-0.010068603349023883	-0.0035648214225313894	0.9862021002314777	0.9972261304911323	0.9999505444996434	69	2	33	46	7	83	14
C17orf58	1.3765058145944968	2.012822503749667	3.084956213352597	0.028200682786366678	-0.05980901913252855	-0.0035781064352795044	0.9953272224539484	0.9940342568152098	0.999361024589429	11	1	3	7	0	14	1
CLEC9A	-0.09698400759493851	1.0474342214856487	1.1868058295516737	0.23043930286769246	-0.3033883390890933	-0.0036098857562006053	0.9695767703124121	0.9832484684417312	NA	0	1	5	0	0	2	1
TPM3P7	0.23472000596039883	1.0706885469747003	1.0743293170467996	-0.3939383238790812	-0.0471885983454187	-0.003620005608284688	0.9245636251729479	0.9954602712360545	NA	2	1	1	2	0	5	0
LRRN4CL	0.7614235647699147	1.8936960278628752	4.0711863389446075	1.3670835106607946	0.13160929733335483	-0.0036246196799636465	0.7206700726984488	0.9914078181210249	0.9971206659547955	2	0	0	1	8	12	2
FBXL19	3.7719946244997407	4.050555844100182	18.515258327516243	-0.11163074907372576	-0.026175868432148156	-0.0036314361193256813	0.97026460410407	0.9945171578850067	0.9999505444996434	57	3	41	23	3	48	16
GPATCH2	4.577075636513707	4.676900523115357	30.4143300564817	0.06459386411957933	0.0033912053518912427	-0.0036362801843240053	0.9796432284218769	0.9991951645864102	0.9999505444996434	64	7	35	51	16	113	16
TMEM11	3.0601118801948077	3.3142989152081195	10.951107525319568	0.1252428081351294	-0.012429753718490817	-0.003639809870350792	0.9683823105870323	0.9972042279418717	0.9997975394004849	18	1	13	20	8	35	7
C3orf70	2.1857393358868156	2.4666109169997954	6.300341305825208	0.1151813950673852	-0.027853906900745597	-0.00366462607423669	0.9774985855433611	0.9950098115654151	0.999361024589429	6	3	6	3	6	13	5
DCAF13P3	0.2850113505164758	1.1776349025803128	1.2429296650428716	-0.26922981452383793	-0.04187892990462834	-0.0036743863796295973	0.9568837007103141	0.9959801207841408	NA	1	1	4	1	0	6	0
DDX46	7.036102635815415	7.05449977907389	165.91872459896487	0.007701684412944018	0.015840339827733745	-0.0036913995180417156	0.9964350300660917	0.9945171578850067	0.9999505444996434	349	49	236	236	72	499	118
IQCJ-SCHIP1	1.6692320758075898	2.4481645659084394	4.92434957331408	-0.21875161297879517	-0.2193084224535423	-0.0036918516722999942	0.962806071991548	0.9822100371917469	0.9983961900924626	24	0	10	2	1	6	6
TG	1.3529633727388855	1.9563450013182748	3.0966350314780513	-0.00416243643296642	-0.12665835159195546	-0.0037020244328021916	0.999372125875246	0.9898820602230692	0.9983961900924626	8	0	2	10	1	7	3
RP11-82L18.2	0.2850113505164759	1.2398217545597183	1.6062807312259932	0.362534636675052	-0.13228229605055947	-0.003707726088555894	0.9485470440757144	0.9917837271309584	NA	6	1	0	0	1	4	1
RP11-430H12.2	-0.03306129659904984	1.1265423435172788	1.060761762336501	0.07510815311996435	-0.4789142554169973	-0.003725964102429766	0.987938135136941	0.9656512885863908	NA	1	0	0	7	0	2	1
RP11-85K15.3	1.209759553111094	1.9324944806975852	2.9777206322498784	-0.4990838795430772	-0.012880976485255118	-0.003757391220476611	0.9054970067173724	0.9988647887967472	0.9983961900924626	4	1	2	10	1	16	0
TAF1B	4.118609808667363	4.274666387547657	23.27048721498663	0.19947193922361947	-0.0015968012168871564	-0.0037576629517916673	0.9351515200629249	0.9997801112166467	0.9999505444996434	46	5	28	18	19	72	15
RP11-139K1.2	0.14156619216329983	1.2294528598587184	1.2278654526968504	0.20827125000183383	-0.3699883218109991	-0.0037720917616482262	0.9697257473666943	0.9757990302268528	NA	0	0	2	7	0	3	1
C6orf165	1.237193518146423	1.8705594291956849	3.021572207558292	0.28945540071212145	-0.08475353860418419	-0.0037760067647464534	0.9484986391910388	0.9938719387223957	0.9981997634210793	2	1	12	1	1	9	2
PCSK1	1.5205440454492969	2.1544421699689793	4.607456643511489	0.5619789360572418	-0.023737355911913685	-0.003777906017754954	0.903541555140294	0.9965421827676069	0.9983961900924626	11	4	3	0	2	12	3
ZNF124	3.8470959588904168	4.030563247568028	20.13801275742656	-0.23928319760045946	-0.017677777557134504	-0.0037806911271280564	0.9345121713280988	0.9954602712360545	0.9997902776782008	15	14	31	23	7	29	21
TRIM41	5.1661815983920745	5.2914770429797455	47.22308169105596	-0.15087127915169166	-0.005338064599404049	-0.0037960140289072957	0.9474704222530528	0.9982364639758537	0.9999505444996434	115	13	60	101	10	111	42
DUSP2	1.889214163120821	2.547274103831951	5.105560124884159	0.3079122923414008	-0.0859864741974088	-0.0038016540208630463	0.9378445902058865	0.992047610462349	0.999361024589429	24	0	10	4	1	19	3
PIGQ	3.398930486193218	3.744284190734095	14.524622881937017	0.20440311835505534	-0.023965208029449323	-0.0038232608020264984	0.9499562748324801	0.9948395377280768	0.9997902776782008	66	3	13	14	4	58	7
GPR35	0.6580734522425254	1.5408168036693106	2.005300796910481	0.38018056164737696	-0.1237319525553064	-0.0038249934315829387	0.9425591655018325	0.9917837271309584	NA	0	1	5	6	0	7	1
ACSF3	4.975560775607556	5.075748773840058	40.385883771495386	-0.05488180587207965	0.010019120467376578	-0.003846834208960312	0.9818617699286651	0.9962914661847339	0.9999505444996434	80	12	83	64	9	116	31
CTD-3126B10.5	-0.2540605323879264	0.9276034761750838	0.6260511301967099	-0.2559107537463729	-0.4068144379609254	-0.0038507708949359933	0.9584270603735295	0.973825270714944	NA	5	0	0	1	0	3	0
RP11-418J17.1	2.87726971162096	3.210469083885324	9.527608329786545	0.12128982317568945	-0.026494674811365346	-0.003853982102801782	0.971889978267385	0.9946899170673464	0.9996815027152848	27	2	25	7	2	33	6
GUSBP11	-0.25406053238792636	0.9281337629835159	0.6275477878324326	-0.25490555337497167	-0.4088743884475781	-0.003879087507704095	0.9586479943991492	0.9735291543278494	NA	5	0	1	0	0	3	0
RP11-456K23.1	1.1252097122101803	1.6902476759537743	2.2543052885252153	-0.09007275246889665	-0.08024381047798597	-0.0038839719561550284	0.9835676167176777	0.9938719387223957	NA	5	0	4	5	1	9	1
PTMA	9.952915575066834	9.97870462578314	1279.5584218995248	0.05707010682027703	0.017893036932786155	-0.003896865759079994	0.9722837625871719	0.9945171578850067	0.9999505444996434	1887	633	1678	1356	623	3494	980
CCZ1B	3.0330103738963525	3.396683165796479	11.21758772714784	0.19199281244193947	-0.01016306318020957	-0.0039041360075374953	0.9560827037408953	0.9979422814064176	0.9997902776782008	16	1	31	13	6	49	4
CTC-550B14.7	0.6307128039498853	1.668429420113571	1.9518437991794557	-0.20090680905000255	-0.11742782102274012	-0.003907316865381095	0.969260253116905	0.9917837271309584	NA	2	0	10	3	0	11	0
TRGC1	-0.03306129659904984	1.1300893953107842	1.0712383657865598	0.07760753725498597	-0.49087776211070266	-0.003918970565475864	0.9877976426324421	0.9647029878068774	NA	1	0	7	0	0	2	1
RP11-114H24.2	-0.4286880211502761	0.9098423352941588	0.7725097919264462	-1.0473813144976447	-1.0982816904654449	-0.003936008686444901	0.816364183134239	0.9220300013602946	NA	1	0	0	5	0	0	1
SLC25A18	-0.4286880211502761	0.9098423352941588	0.7725097919264462	-1.0473813144976447	-1.0982816904654449	-0.003936008686444901	0.816364183134239	0.9220300013602946	NA	1	0	0	5	0	0	1
RP11-186N15.3	0.8825659799920504	1.5888970034426144	2.2999128022912174	0.1996071277722225	-0.06875195540934727	-0.003940711072203042	0.965568391386024	0.9945171578850067	NA	2	2	1	7	0	8	1
RP11-1000B6.3	0.23472000596039883	1.1004047143553264	0.9823208604367181	-0.34171153319860764	-0.3918066409328685	-0.003942914094425862	0.9347672908599671	0.9691849318866722	NA	5	0	1	2	0	2	1
AC004076.5	0.49557294884967756	1.3056810181561447	1.332022658134125	-0.06423194169286059	-0.2401950997380604	-0.003948738217213494	0.9877976426324421	0.9832484684417312	NA	2	0	2	6	0	4	1
MYLK-AS1	-0.4165610357807742	0.9800974947984151	0.6839473917626268	-0.024809078350286246	-0.5641668568932185	-0.0039573041977308	0.9965490020885254	0.9606280174077875	NA	7	0	0	0	0	3	0
RN7SL5P	4.92923313597716	5.130686910610122	44.445176736749715	0.41481836995524174	0.023351907692175253	-0.003964657134814627	0.8422091073744788	0.9945171578850067	0.9997902776782008	37	39	26	59	16	113	34
RNA5SP99	2.2075832502846833	3.371804476629059	14.094509949412782	0.7089618971961189	0.0054947382208097246	-0.003974406961440819	0.9050370883274516	0.9993552803115743	0.997521876723425	0	14	2	8	11	9	16
RP1-232P20.1	0.7496626528386731	1.6756233566183842	1.9223192130312534	-0.4058509346683511	-0.12202078087711607	-0.003985305044173693	0.9273394061599992	0.9914078181210249	NA	8	0	5	3	0	11	0
SIX1	1.0069162310467141	2.0630925563776144	4.474243435447167	1.0794988096596023	0.14825535304808143	-0.004004130288299377	0.808193686933771	0.990163909527155	0.9971206659547955	0	7	4	3	0	18	1
SMARCD2	5.584726465578162	5.66488080778147	62.26685982234403	0.08735298691835579	0.007512938866496322	-0.0040096942084411466	0.968107335245361	0.9972042279418717	0.9999505444996434	170	29	75	64	18	219	36
KB-1125A3.12	0.47327020571863737	1.4210198478019185	2.096669666323547	0.24300936180944918	-0.21100097920217453	-0.004010560920841514	0.965568391386024	0.986536238333125	NA	1	2	0	7	0	3	2
ZSCAN25	3.1076412032111045	3.650207773824133	13.933841670541945	0.36230624920451554	-0.03261030659932019	-0.004012639067689251	0.9193722411789383	0.9945171578850067	0.9996099731705261	44	8	10	25	0	45	9
EFHB	0.1859004951078928	1.8792503694705018	3.675023338580568	-1.0856419113565208	-1.3360552061781985	-0.004014740533717325	0.8751755615174567	0.9074323782774604	0.991819477794987	0	4	15	0	0	0	3
AC240274.1	2.728110669453549	3.2861867661886714	10.037766390804643	0.14330602694696376	-0.10800242461633017	-0.004015631923382086	0.9722837625871719	0.9897601749705311	0.999361024589429	50	1	17	4	2	24	9
PRKAA1	6.754723304958995	6.804908410668047	141.0407030837685	0.1246491854724933	0.013259815488699284	-0.004022307601875669	0.9473977626548147	0.9948395377280768	0.9999505444996434	164	79	216	144	62	404	102
RPUSD1	1.3965140272429457	2.165324492517644	3.6778822647631517	0.31459020508047647	-0.1633408586781409	-0.0040346157244836025	0.9421417176332636	0.9861991570869432	0.9981997634210793	22	1	3	2	0	10	3
RP11-357H14.16	0.8695553950202335	1.749812957892734	2.1848759314535378	0.21515682555486781	-0.17593969675837476	-0.004051166563175105	0.9615165774822921	0.9861991570869432	NA	10	0	1	7	0	9	1
RP11-1017G21.4	0.19878589638954677	1.230425259534354	1.2308587679682959	0.12356713051474974	-0.37307860416518346	-0.004067607130664382	0.9835676167176777	0.9748137687645452	NA	0	0	4	5	0	3	1
RRN3P3	2.647280385098905	2.9736724216480135	7.797559407667191	0.04959514977608725	-0.0228654775211646	-0.004072037837338315	0.9877363333774549	0.9948395377280768	0.9996660905521499	22	2	17	10	1	27	5
LINC00632	0.20522702346505226	1.2062868770926312	1.2221699184957044	-0.17027760610898166	-0.10775008869859092	-0.004076524631323877	0.9758553506429882	0.9938719387223957	NA	5	0	2	0	1	6	0
CXCR2P1	0.7799618326228188	1.8859615735570159	3.9959100695214405	1.1607609467186477	0.184247429295237	-0.004085038447102145	0.7723335501194627	0.9875731637475732	0.9969515244828931	2	7	0	2	0	15	1
MT-ND3	8.79193782990337	9.284672967241228	801.0826075858137	0.8508590035470845	0.021450751496046454	-0.004096700433313511	0.7487608551351157	0.9950098115654151	0.9996815027152848	548	655	395	179	621	2539	516
RP11-473O4.5	0.5078810408139225	1.622850697290011	2.0800904971000347	0.39293514158596565	-0.3631653969458314	-0.004111926852582476	0.9425591655018325	0.975732987037379	NA	0	0	11	4	0	4	2
SLC4A2	5.409077650628582	5.678300118920941	61.38791562007923	0.09464765062995592	-0.035844056100266905	-0.004129604982879117	0.9741034944567606	0.9938895281592155	0.9997902776782008	262	10	98	60	11	197	41
GCSH	1.3458900043432418	2.1820520033703676	3.9284289937495416	-0.4126082831518974	0.0021908727881697794	-0.004130753983180842	0.9345121713280988	0.9993552803115743	0.9981997634210793	9	3	2	9	0	21	0
TTC16	0.9397856842182973	1.615025201000728	2.2026714259411855	0.003896075427189093	-0.1644127962380174	-0.004137965449577973	0.999372125875246	0.9875731637475732	NA	4	0	8	1	1	5	2
HHIP	5.355078995601118	5.745322697992134	68.78574934994082	0.671962042626913	0.023211297016939032	-0.004143401567723045	0.7669204165909086	0.9948395377280768	0.999361024589429	94	75	56	19	16	165	55
RP11-535M15.2	0.02415840762719706	1.0360413244951998	0.77167377303746	-0.38132220037527226	-0.2796328835863123	-0.004148249344789954	0.9272434139762751	0.9817786586274811	NA	5	0	1	1	0	4	0
QRICH2	2.6678651174006216	2.980106371133861	8.06068438820167	0.07460083508092634	-0.029169164683668022	-0.004150336406187189	0.9835676167176777	0.9945171578850067	0.999361024589429	9	1	22	14	3	24	6
NAB2	4.717289782773195	4.961378984909589	36.36818606980183	0.020542786650932447	-0.0182002869776561	-0.004152410519569836	0.9943897626711995	0.9948395377280768	0.9999073815447775	120	7	61	61	5	133	21
CTD-3157E16.1	0.23965675196559436	1.2462437445588503	1.1198789130991442	-0.2764865871628308	-0.19065284152358883	-0.0041614759262106156	0.9540758313697333	0.9875731637475732	NA	2	0	1	6	0	6	0
LINC00202-1	0.23965675196559436	1.2462437445588503	1.1198789130991442	-0.2764865871628308	-0.19065284152358883	-0.0041614759262106156	0.9540758313697333	0.9875731637475732	NA	2	0	1	6	0	6	0
LUM	8.931304904746113	9.15266242076535	723.1169801724795	0.37388039969438336	0.014113846441931333	-0.004163671088523374	0.8651453704884544	0.9957751686922266	0.9997902776782008	1062	242	297	733	677	2416	444
SLC2A3P2	0.5941507412466367	1.46438000518025	1.8254808986315678	0.3049349851641827	-0.15594601657843513	-0.004169220275285092	0.9553138282319936	0.9899755365888564	NA	0	0	5	5	1	6	1
CARM1	4.561926105139659	4.684938101873187	30.36049698871726	0.033903153356268416	0.003026264699231256	-0.004189981049120083	0.988301812541611	0.9991951645864102	0.9999505444996434	47	11	53	56	9	129	12
HNRNPA1P50	0.3114281670761595	1.3664460592868672	1.3893586692500524	0.199187818608453	-0.36931066443682775	-0.0041916446094452	0.9702244140417069	0.9746369600170415	NA	9	0	3	0	0	4	1
SF3B6	4.667463217951385	4.834687004264204	35.17664020002816	0.337423163881745	0.01609900764410504	-0.00422101002390723	0.8702689865459884	0.9950098115654151	0.9997902776782008	46	9	27	45	32	127	18
LINC01125	2.004559069948132	2.282543818224772	4.559687971340229	-0.1561973755841812	-0.03706375918347341	-0.004231306528129078	0.9623643506161277	0.9945171578850067	0.999361024589429	7	1	9	7	2	11	4
RPL4P6	1.5383874007307685	2.064475718536186	3.4450552777530365	-0.0026433159677920356	-0.0950071398893098	-0.004246009570876764	0.9994344391386442	0.9917390219187648	0.9981997634210793	7	1	5	10	0	9	3
C6orf136	2.3926808996669786	2.846748568905321	6.8576873187361995	0.04700924291557866	-0.031967403728658826	-0.004253282294882961	0.9888983549291108	0.9945171578850067	0.999361024589429	25	2	13	6	1	32	2
CCDC71	2.0874638092410036	2.7065530866207523	5.8261689993595756	0.16576172240504444	-0.053560874376052156	-0.004260255309237447	0.9691632763706337	0.9938979576074572	0.999361024589429	16	0	13	13	1	27	2
CXCL9	3.6338575351048252	6.977094423949457	166.298041078544	4.447988682143877	-0.608755540695823	-0.004265126313060958	0.166520263486249	0.9583340526726004	NA	4	335	29	0	0	424	59
GAD1	0.12943920679379797	1.2497239097725381	1.3752605216123197	-1.438757108761627	-0.7083858330134846	-0.004275049656227584	0.7302372343655441	0.9463485440725483	NA	1	0	4	5	0	0	2
VNN2	3.541669515409965	4.709719680032641	31.11315197713628	1.7077433675270852	-0.1713367243146841	-0.004289743432558138	0.6637456877688189	0.9859940149901499	0.9969515244828931	1	2	146	9	19	95	18
RP11-295P9.12	-0.4286880211502761	0.9177245316497151	0.7939908394460453	-1.032624664969163	-1.1267720263296208	-0.0042912630380426975	0.8238138518064095	0.9204363008640946	NA	0	0	1	5	0	0	1
CH17-472G23.4	4.258268426024159	4.762061498738052	31.196160705383527	0.2536316319528433	-0.07863960780708987	-0.004303118406666571	0.9398012886977927	0.9912525294077252	0.999361024589429	163	2	45	19	7	99	21
MTND4P26	0.07764348116741104	1.0835408563286397	1.081597499012112	-0.14202885335924034	-0.09423601648191403	-0.004315975821791554	0.9810489836008306	0.9943280182771755	NA	0	0	3	2	1	5	0
RNU1-20P	1.4239856755606497	2.302324382649087	6.475994964196188	0.832250738673398	0.04726200923814015	-0.00431630968560063	0.8497445818601735	0.9945171578850067	0.9971206659547955	1	9	1	1	3	8	6
RP11-378J18.8	1.385404190349089	2.024816123102439	3.7522523866296846	0.410359079730976	-0.05181803473177687	-0.004341530496221414	0.923717789114064	0.9945171578850067	0.997832374832911	1	0	7	6	4	12	2
DDX20	4.219112386678726	4.291239184687651	23.112053350742695	0.058297510199826895	-0.010621870790143633	-0.004344610348127318	0.9815830393826939	0.9963385676124945	0.9999505444996434	38	9	36	32	10	84	12
TBC1D1	6.060883694121837	6.187169020989842	89.08445952439868	0.024588957082509615	-0.006994418193482858	-0.004357363203748177	0.990505862839072	0.9975369207992716	0.9997902776782008	201	24	207	126	16	292	58
ADAM1B	0.129439206793798	1.168344099605576	1.4396396553268394	-1.3687924748091826	-0.5423360254997414	-0.004361875192139962	0.74098081456933	0.9606280174077875	NA	1	0	5	1	1	0	2
BCHE	2.247315917033352	2.9160896013602122	8.548720031722599	0.3146614210649147	-0.07619580130193691	-0.004362207560502945	0.9437159800726017	0.9938719387223957	0.9981997634210793	20	0	9	2	10	15	8
ITPKA	-0.09698400759493862	1.015970744564196	0.8966513872475972	-0.4032909432637266	-0.6678028457175909	-0.004370010017810927	0.9359389526165873	0.9473374003635673	NA	2	0	0	5	0	1	1
MX1	6.936089942444469	7.255836432512842	189.07164214968975	0.3048911690789063	-0.0432421863511594	-0.004370653436033405	0.9054970067173724	0.9938719387223957	0.9989815522069733	275	35	125	775	36	605	121
RP1-20B11.2	-0.1383420957656507	1.0464183900917483	0.8960911367976075	-0.35519736917947714	-0.7334848237956314	-0.004371283834494916	0.9468340110190366	0.9441913943704214	NA	7	0	1	0	0	1	1
FBXO10	1.9366147817645076	2.3578945364231845	4.895635368305139	-0.14552119582657622	-0.0871338815207543	-0.004374462746993059	0.972450463986417	0.9917837271309584	0.9983961900924626	10	1	2	14	2	9	5
SNX6	6.024139038185407	6.092009898572332	85.95328511851734	0.19384603581967416	0.01252858448425426	-0.004376139668163798	0.9134374187901594	0.9950098115654151	0.9999505444996434	99	56	93	102	37	263	57
RP11-1399P15.1	0.1933619177896867	1.3967166935225945	1.4227805680249248	0.37168046470257726	-0.4316381155262029	-0.004382035934337095	0.9425591655018325	0.9690125501836643	NA	12	0	0	1	0	4	1
PAIP1P1	-0.42868802115027604	0.9199385602119889	0.799977469988936	-1.031435856367918	-1.1349305172879525	-0.004387128918480142	0.8239331956326265	0.9188396886916803	NA	0	0	5	1	0	0	1
TPM3P6	-0.42868802115027604	0.9199385602119889	0.799977469988936	-1.031435856367918	-1.1349305172879525	-0.004387128918480142	0.8239331956326265	0.9188396886916803	NA	0	0	5	1	0	0	1
TTYH1	1.0113249401473943	1.8040544483110956	2.364513133349658	0.13624281750934775	-0.14516155233152458	-0.004396326392773749	0.9766603537579744	0.9892436302877298	NA	4	0	10	4	0	10	1
CHFR	6.054651497690509	6.132421292198505	85.96326037824726	-0.03406706045589664	0.005409845714771342	-0.004401277698665669	0.9861240353017701	0.9979422814064176	0.9999505444996434	197	21	158	144	22	251	64
LDHAL6B	0.3040666955561477	1.1758004486633595	1.324384933763821	-0.004097560582050918	-0.25173349141841467	-0.004401501262496438	0.999372125875246	0.9837877256134221	NA	5	1	2	0	0	3	1
CCDC144CP	0.687566434737872	1.34100091308998	1.7576748983963333	-0.03106216102460902	-0.11957348517622769	-0.004409732004526814	0.9948661014192419	0.9917837271309584	NA	4	0	2	1	2	5	1
MYO15A	0.7133624698295608	1.5896195582714632	1.8867400178739218	0.2058163476575394	-0.1986957609474557	-0.004424840213914399	0.9644944132212774	0.9859940149901499	NA	1	0	5	8	0	7	1
FAIM	3.2646532544255527	3.5856675958206727	14.15187254064814	0.24820549042505063	-0.02445282310698907	-0.004458758811285854	0.9376021273857236	0.9948395377280768	0.999361024589429	35	2	8	10	14	35	11
C7orf57	0.33205529698118436	1.515288204444257	2.177445997055991	-1.388670312316771	-0.5227864887948102	-0.004462437883924225	0.7655051616510712	0.962500094409557	NA	1	1	10	1	0	0	3
RP5-965G21.3	0.36798940655203644	1.2534107157183065	1.564794242272797	-0.14165003593117415	-0.009884603009419417	-0.004464448137851364	0.9818617699286651	0.9995556924629547	NA	0	1	2	3	1	7	0
RP11-231I16.1	1.6424166626453753	2.11566753070859	3.6368920174156667	0.05637049050855456	-0.07355603200514155	-0.0044724773775924424	0.9877976426324421	0.9937307039123249	0.9981997634210793	14	1	2	6	1	13	2
RP11-1D12.1	0.34030036810351116	1.3029065699641933	1.5034294753794435	0.21799799781257634	-0.2534399880275925	-0.004482241177112586	0.9672501363752284	0.9837877256134221	NA	8	1	0	1	0	4	1
OR7E128P	0.5250659313450242	1.327348076180542	1.3299657500484126	-0.12578447829598075	-0.2798885760005067	-0.004487632087459953	0.9784915581120819	0.9778839304387725	NA	7	0	2	2	0	4	1
MTMR14	5.204739191260064	5.291854033125818	48.45549358611613	0.03712548846134567	0.001796454908591426	-0.004500801312784224	0.9861240353017701	0.9996264289514947	0.9999505444996434	90	31	61	58	11	126	38
RP11-43N16.4	0.3105078226316531	1.2481278389467783	1.125865543642035	-0.3837878566005712	-0.1967742705020247	-0.004513355839557662	0.9274075141154214	0.9862246198677499	NA	2	0	5	2	0	6	0
OR7E2P	-0.09698400759493857	1.0186164493773149	0.9041346754262106	-0.4010555610582596	-0.6771199357954858	-0.004514270486649913	0.9367333105570923	0.9466632872292624	NA	2	0	5	0	0	1	1
RP11-120K19.4	-0.09698400759493857	1.0186164493773149	0.9041346754262106	-0.4010555610582596	-0.6771199357954858	-0.004514270486649913	0.9367333105570923	0.9466632872292624	NA	2	0	5	0	0	1	1
LCP1	8.361213083460918	8.769107716690021	557.0145003174034	0.7013839475185717	5.030400387457795e-4	-0.004515657134594273	0.8145121429003603	0.9997801112166467	0.999361024589429	122	396	998	266	315	1676	376
PPIEL	0.42520911077828344	1.280266680271827	1.5054863834651557	0.10500521774758395	-0.2109923874948511	-0.0045167267788512365	0.9841772371155333	0.9859940149901499	NA	3	1	0	5	0	4	1
TNFRSF13C	0.8175234016410325	2.0911299719461085	3.210698085829723	0.8662348787337267	-0.20405104094791499	-0.00452171131934376	0.8535237336756749	0.9859940149901499	0.9969515244828931	0	0	6	18	0	14	1
RP11-1046B16.3	0.0241584076271971	1.0842005436711792	1.1142980968145524	-0.06596180230297032	-0.09866216605019286	-0.00452426216657222	0.9891277748149891	0.9938979576074572	NA	0	1	1	4	0	5	0
TINCR	0.04815049867206449	1.1857125325636024	0.9921837520565582	-0.1923000755984187	-0.32925918965603723	-0.004542070967606978	0.971889978267385	0.9778839304387725	NA	6	0	0	3	0	5	0
RBBP4P1	0.3384964240566897	1.2186770649796002	1.1938833034719885	-0.10885959762687059	-0.3366503325144352	-0.004543013105402418	0.9830331454450312	0.9757990302268528	NA	2	0	6	1	0	3	1
SLC46A2	1.3981896404689609	1.8543331785038395	3.230535791299628	-0.11651213316618306	-0.1029683547264925	-0.004573417128972775	0.9810489836008306	0.9914078181210249	0.997521876723425	9	2	4	1	1	6	3
ZNF853	2.0805644439494637	2.7104425136603494	5.985074714899631	0.2788281229039588	-0.06532113256040249	-0.004574304151306916	0.9482667015500323	0.9938719387223957	0.9983961900924626	23	1	16	2	1	27	2
THOC7	4.6831305589535575	4.84127688928389	36.12772738786164	0.4783591265728408	0.026099255234134984	-0.004578347093995759	0.8093319551884696	0.9945171578850067	0.9996815027152848	29	23	32	31	25	117	21
TCEAL8	5.760738884046523	5.9460353710680485	78.44511483971505	0.44140160669383033	0.02319071282593343	-0.004586782839408372	0.8238138518064095	0.9945171578850067	0.9996815027152848	116	61	55	42	40	224	55
ACTBP2	0.43165023785378887	1.5140320367985203	3.1033737380266904	1.1113221004061928	0.06322377009197519	-0.004588937225314772	0.8107392642126939	0.9945171578850067	0.9969515244828931	0	5	0	1	1	6	2
CUEDC2	3.9432616146364894	4.35474381194705	22.83635609526776	0.1487848149160846	-0.05074991700695493	-0.004594414890012712	0.9622685220430854	0.9938719387223957	0.999361024589429	107	3	31	27	3	88	12
RIPK2	3.625687956482498	3.7193160930682407	15.620118760881544	0.09087744119309199	-0.018640959423750384	-0.0045993980695184025	0.9741034944567606	0.9948395377280768	0.9996815027152848	16	8	18	24	8	43	11
TIMM23B	2.725057112660498	3.4333339142834998	10.819807495235436	0.36764590061793123	-0.07705076372381213	-0.0046053561696987304	0.9255353404507187	0.992047610462349	0.999361024589429	42	1	24	17	0	45	5
TAB1	3.8368324344823708	4.193424776573137	20.38495356030311	0.09133589264187567	-0.02481863308351459	-0.004608902681250701	0.9790195495221391	0.9945171578850067	0.9996660905521499	59	1	35	40	6	78	11
LYST-AS1	0.8014583784650601	2.2666139641294567	5.92771063715996	0.78368231544756894	-0.5427703898820448	-0.004614643534151363	0.8981230469422968	0.962500094409557	0.9959118451901906	0	0	8	0	11	4	5
RP11-95I16.4	0.0776434811674111	1.084714052868471	1.115794754450275	-0.14235071583913156	-0.10064975028438493	-0.004625763428798399	0.9810489836008306	0.9938895281592155	NA	0	1	2	3	0	5	0
KCNJ11	0.12943920679379797	1.07265174268674	1.141571720213462	-0.12512678686484952	-0.35291898181074083	-0.004628968176937168	0.9831962282732625	0.97683740226314	NA	5	0	0	1	1	2	1
AC009403.2	0.7690401097031229	1.7150564964715422	2.258956906265455	-0.24290069876744408	-0.08131517550708021	-0.004640680944481538	0.9611919514131998	0.9938895281592155	NA	3	1	1	10	0	12	0
CDK20	1.7160910554287814	2.274786591659073	4.024692532817313	0.12273497980442569	-0.07388394525290137	-0.004653218759974231	0.9767767798314232	0.9937307039123249	0.9981997634210793	7	0	10	10	1	16	2
COMMD5	2.7993631005033017	3.11266090317281	9.040507371951831	0.09658694105590923	-0.02981135155244033	-0.00465589366721997	0.9787992996433991	0.9945171578850067	0.999361024589429	23	4	7	21	1	29	6
ZNF239	1.0351320643487443	1.7580246604813232	2.5238616291151965	-0.48638088775435007	-0.04310330220558895	-0.004665317263422088	0.9097258392033625	0.9948395377280768	0.9971206659547955	5	1	1	7	1	13	0
CBX7	4.481317225092825	4.749305618611214	31.26154213718693	-0.07385177642896981	-0.036665930347013535	-0.004665397311732747	0.9810489836008306	0.9938895281592155	0.9996815027152848	66	5	79	59	4	86	25
CFAP70	3.1076939041828764	3.9491944601842093	17.02788402307767	-0.19656031122180326	-0.19515064808518814	-0.00466545916951943	0.9655926814852835	0.981740636261243	0.9981997634210793	23	0	75	22	2	22	19
AP000350.5	2.3274715592819586	3.203367638585538	9.551985385550232	0.4471583925038716	-0.1754200493195958	-0.004671136802147545	0.9233933121154023	0.985041513392189	0.997832374832911	33	3	30	1	0	19	9
RNU1-67P	1.727093348830956	3.1792153926202222	11.533219623687836	1.6718832767129501	-0.24888686572487168	-0.004678430455872679	0.7028604147107861	0.9839175711198095	0.9966138077912119	0	17	1	22	0	21	8
GNAO1	1.1577087540715107	1.8703013790838452	2.6115754347952342	0.09460084390650458	-0.1762660459974612	-0.004679476364887398	0.9835676167176777	0.9859940149901499	0.9971206659547955	7	0	9	4	0	8	2
RP11-28G8.1	0.6431321806314969	1.5665033666735242	2.0357293804139083	0.37058576367779755	-0.17410263755067532	-0.00471471515439702	0.9415949627307987	0.9884374404408103	NA	3	1	0	9	0	7	1
SH3BP2	6.706107643610343	6.874408371547195	145.2912509841528	0.041868759586006866	-0.022705522835356335	-0.004716705956410933	0.9861240353017701	0.9945171578850067	0.9997902776782008	339	45	384	143	22	368	118
RP11-286H15.1	0.7569131243336209	1.3663385777206047	1.6199050861391884	-0.16425657076790198	-0.15063286405155915	-0.004720990521397674	0.9688662700359564	0.989031264349634	NA	3	0	4	2	1	5	1
CHAF1B	2.0675195230843384	2.640825117707527	5.899423540952278	0.3654679635124118	-0.06907865776818786	-0.004723956709059428	0.9285935989242233	0.9938719387223957	0.9981997634210793	20	2	1	15	1	22	3
PAX9	0.827276962405015	1.576079203467806	3.0077906641454533	0.5531068972619504	-0.03886258589727759	-0.004732000264712132	0.9101453560822272	0.9962011767099677	0.9969515244828931	0	4	2	2	1	6	2
GAS6-AS2	0.00829679157166222	1.0469736768572284	1.2178706536335344	-0.0329524696987202	-0.008495818739250077	-0.004733569715359224	0.9955632815660991	0.9984742901920888	NA	1	0	0	2	2	5	0
LSM5	4.284130354436577	4.446873529054946	26.93556110755216	0.3654860836470972	0.0044637196463143125	-0.004758792750224773	0.8823282280234208	0.9991313485603213	0.9996660905521499	46	15	11	31	17	82	17
ORMDL1	4.543862706538235	4.695450565838214	32.073346409552315	0.2928264220679186	0.007022528327187934	-0.004768788869581421	0.8922336460572216	0.9979422814064176	0.9996815027152848	31	26	33	47	8	100	20
ARHGEF4	0.8466318704211984	1.5943968669009527	1.843217672384734	-0.027387897026534727	-0.19496961402968624	-0.004773225772835985	0.9954494181131804	0.9851707836837661	NA	8	0	4	3	0	7	1
CTB-176F20.3	1.921983538086166	2.560764006118208	5.981622451927672	0.22184387512712933	-0.13679814762648457	-0.004780418162942995	0.9627599674997114	0.9887869108915003	0.997521876723425	1	1	5	23	3	10	6
RP11-855A2.3	1.1230468663895006	1.6869266310327917	2.3652851433943667	-0.0766259715454394	-0.13895009110887863	-0.004787615881798209	0.9848605153391016	0.9892436302877298	NA	3	0	7	4	1	6	2
RYR2	5.115841712013453	5.702213446585224	61.89771318483064	0.15648779263211035	-0.10518345335422867	-0.00479331915919256	0.9666796962224559	0.9875731637475732	0.999361024589429	286	4	135	59	4	164	48
PPP3CB-AS1	2.6854987759816913	2.9434526318653775	8.478033759013874	0.17428650792634232	-0.026794780832191615	-0.004794367180524298	0.9588904074890542	0.9948395377280768	0.999361024589429	14	3	5	11	7	33	3
ADCY1	1.0660525150637816	1.6075320120009795	2.1752037478786956	-0.19380107580307834	-0.14472589531707628	-0.004795906596283079	0.9606194698680384	0.9885969010167062	NA	5	0	3	5	1	5	2
HPGDS	0.31450433301182246	1.2944496335665052	1.5202378536090817	0.2817625005080612	-0.2527937162115018	-0.004796073620861102	0.9574815476490243	0.9843036593633789	NA	1	0	7	0	1	4	1
KIAA0226	5.773698904448214	5.952069740660392	75.4301206180794	0.026646636952788485	-0.015566334657656647	-0.004813599269118866	0.991288048945548	0.9948395377280768	0.9997902776782008	152	7	154	136	30	226	54
PMS2CL	2.522928988965477	2.754125861989893	6.703788761659583	-0.01865781130088759	-0.028199830437382955	-0.004835045935150698	0.9955632815660991	0.9945171578850067	0.999361024589429	11	2	12	13	2	23	4
BEGAIN	0.46114322034913546	1.255953095379384	1.5577946201050996	-0.7119058710469411	-0.3588051719968658	-0.004843781981958417	0.8597183016877391	0.9746170835221862	NA	2	0	1	5	1	1	2
RP11-157P1.4	0.6838694873342142	1.5252020870801755	1.700588344815429	0.05483694397982246	-0.24527893419425956	-0.004861035951062753	0.9888983549291108	0.982167764044126	NA	8	0	5	1	0	6	1
DNAL4	1.8157719295188834	2.4966287528791136	4.986927217741955	0.24734198767807428	-0.1407732602656054	-0.004861311058957057	0.954603106479351	0.9875731637475732	0.997521876723425	25	1	3	9	0	14	4
PRMT1P1	-0.5154007078718696	0.8745497914946545	0.5598057964414758	-0.25555483463761264	-0.8376281446343509	-0.004861927474116574	0.9610431687023885	0.9389148706695029	NA	6	0	0	0	0	2	0
RP1-34H18.1	-0.5154007078718696	0.8745497914946545	0.5598057964414758	-0.25555483463761264	-0.8376281446343509	-0.004861927474116574	0.9610431687023885	0.9389148706695029	NA	6	0	0	0	0	2	0
SEC14L1P1	0.3384964240566898	1.2230941424149022	1.207881062812974	-0.10273022015383654	-0.3502628605796287	-0.004862029400216468	0.9835676167176777	0.9748137687645452	NA	1	0	2	6	0	3	1
NUFIP1	3.0978634488935395	3.2361230934306167	10.817468331340914	0.013521290534488901	-0.02704482073105943	-0.004881023803696637	0.9964641941714338	0.9945171578850067	0.999361024589429	21	7	12	9	4	28	8
ZC3HAV1L	2.0444127770485343	2.651373280679887	5.691137677885438	0.27884565245309184	-0.07643816295539246	-0.004883706592708949	0.9437159800726017	0.9931972992942586	0.9981997634210793	9	1	19	11	0	22	3
STAG3L2	3.428132734949293	3.7354542399232864	15.085803694230044	0.1937634581206162	-0.013374089530839505	-0.004891351574714835	0.9513076208943324	0.9965421827676069	0.999361024589429	34	10	18	23	1	58	7
LRRC2	0.9627092088173325	1.7730080158279922	3.6136323450915664	0.7930715694838397	0.010483749159043909	-0.004905125638855725	0.8562590799752161	0.9979422814064176	0.9969515244828931	1	5	0	4	1	9	2
RP4-534N18.2	-0.00726526150736115	1.3299260877740997	1.510891712008336	0.3322944441111425	-0.18094623763939863	-0.004927313387321535	0.9574815476490243	0.9905410936878974	NA	0	1	8	0	0	7	0
FAM83A	0.26270860738543556	1.651191016034503	1.9335783739900696	0.2713342430607933	-0.2538494863951706	-0.004935013023467358	0.9635303202727109	0.985041513392189	NA	0	0	2	13	0	10	0
MAP2K5	3.7496319168639203	3.938906691279777	17.206368679145495	0.06641184341439796	-0.012698637395775808	-0.004935837546079114	0.9830307617347046	0.9963385676124945	0.9996660905521499	56	5	26	17	5	65	9
FLAD1	2.719846184129027	3.4270928623460906	10.788640528831817	0.2710739306958765	-0.06063453678408763	-0.0049366489048790554	0.9513076208943324	0.9938719387223957	0.9983961900924626	44	2	22	14	0	52	3
EPHB2	3.108207604918479	3.3696405927118387	11.153761347625322	0.1312411174761633	-0.02093789319306954	-0.004938416785613751	0.9673955928859655	0.9949750002548088	0.999361024589429	26	2	8	24	6	44	5
ST7-OT4	1.305919426274177	1.8284760720664015	2.702668535769303	-0.05521798168661569	-0.11230908220079618	-0.004939536955630937	0.988301812541611	0.9911773444933061	0.9971206659547955	7	1	4	6	0	8	2
ARMC4	0.44878900310264	1.8998473986885915	2.9412333123653296	-1.4434475480644458	-0.6901587148848626	-0.004957901315905123	0.7672214200473758	0.9478065551199352	0.9969515244828931	3	0	18	1	0	0	4
MAPKAPK3	4.418788549173484	4.8869386896853735	34.344127752795906	0.17938035640212469	-0.07269859490838644	-0.004961554869976769	0.957885800462536	0.9913015922829794	0.999361024589429	91	6	27	120	2	109	23
RP11-44D5.2	-0.16783507826099742	1.0330887477313138	0.9456001128296863	-0.27635134017794644	-0.7264076008196154	-0.004965636246806744	0.9593315941056193	0.9460366196931576	NA	0	0	6	1	0	1	1
DBF4B	2.483423354682571	2.945230272875479	7.556312567542699	-0.046867181969196446	-0.0928007445485809	-0.004968233950823833	0.9886969304574529	0.9911773444933061	0.9983961900924626	33	1	7	13	1	18	7
KLHL7	3.8310135618641814	3.983877578771426	18.088871288526704	0.056085032008922175	-0.009694828146064871	-0.00497210388491202	0.9835676167176777	0.9973014118977839	0.9996815027152848	38	3	29	25	10	65	10
RP4-605O3.4	1.2460597361202064	1.802269334053343	2.9696373753461383	0.02516275585571598	-0.06548700069940333	-0.004988244453211269	0.9955632815660991	0.9943280182771755	0.9971206659547955	5	3	3	4	0	11	1
DAB1	0.39029214968307674	1.2894220173792958	1.5344507191633685	0.16377048920664428	-0.2395493939278796	-0.005002998826772299	0.9764993346422254	0.985041513392189	NA	2	1	6	0	0	4	1
RNU1-139P	2.709848211298374	3.9592646488874186	21.32196737577166	1.680266944412821	-0.0620432054284604	-0.005007087927864022	0.6581405250171064	0.9945171578850067	0.9969515244828931	1	25	3	2	16	29	19
PDRG1	2.1334257029546446	2.5369151857788457	5.463508744849962	-0.1857946586333181	-0.03787558867550997	-0.005007457979819629	0.9602546779322977	0.9945171578850067	0.9983961900924626	8	1	9	11	3	26	1
RP11-809O17.1	0.687566434737872	1.3439873979174082	1.8275660669083822	-0.026174395911684703	-0.13321051001695522	-0.005011213207127367	0.9955632815660991	0.9913015922829794	NA	4	2	1	2	0	5	1
TOP2B	7.272733237915236	7.319525664322065	200.97164510467599	0.09148062997071266	0.011953580587037185	-0.005025580741101983	0.9584270603735295	0.9948395377280768	0.9999073815447775	302	117	310	237	59	663	126
MAPK6PS3	2.1387563164478696	2.4820747649340134	5.388935310588091	-0.11093856530880886	-0.06565428609070051	-0.005044406372074753	0.9766528804936505	0.9938719387223957	0.9981997634210793	8	1	16	5	2	12	5
MEX3D	2.0888804488232053	2.802583801587503	6.511071097549703	0.4861377603571843	-0.10043669172506471	-0.005045096125573443	0.903767611528078	0.9913015922829794	0.997521876723425	28	1	1	17	1	26	3
CASP5	-0.03306129659904981	1.2306238274457773	1.5761919250058405	-1.1290988045994204	-0.7066206108630969	-0.005076564104342973	0.8238138518064095	0.9497817509905542	NA	1	1	7	0	0	0	2
CTB-25B13.12	0.3090034415613432	1.2750049454216925	1.1378063948973083	-0.39645283115836666	-0.2540817764535253	-0.0050768729959327135	0.9258832690694676	0.9832484684417312	NA	6	0	1	3	0	6	0
RIBC1	0.39378544164372514	1.5232441973206432	2.5978869634385995	-0.18884119561075305	-0.35471588879266974	-0.005078933729039349	0.9810310220141041	0.9778839304387725	0.9969515244828931	0	2	8	0	1	1	3
RP11-83B20.2	-0.0625542790943965	1.0902108666943822	0.8480577668515308	-0.25479176714290674	-0.4346301994368979	-0.005108598504978698	0.9588904074890542	0.9694736774683698	NA	6	0	0	2	0	4	0
TLR1	3.7857096966043566	4.051283052075486	19.65309574183643	0.4128713978412597	-0.011921267057724729	-0.005115213918952785	0.8819880755196311	0.9972042279418717	0.999361024589429	11	12	53	17	5	63	12
MIF	2.8461481099124466	3.3217873851537028	10.560629110312906	0.3770931120882895	-0.06284120484017484	-0.005132442609562891	0.9110560669284362	0.9938719387223957	0.9982730305201218	52	4	9	4	2	37	6
WDR48	5.174420683896176	5.318518802396122	48.97499022836496	0.2273615722648085	-1.1291847737722903e-4	-0.0051450941434202585	0.9208583677488758	0.9999281718800365	0.9996815027152848	38	11	68	101	32	162	30
PAPSS2	6.754747577863044	6.775778323485329	137.56574961823176	0.05198668863621601	0.0070647588395587645	-0.005149125311080571	0.977157277486427	0.9965421827676069	0.9999505444996434	235	59	191	145	68	402	98
APOM	-0.5498304363724117	0.8492227489011775	0.589330382589678	-0.17354574656352498	-0.7808827781177529	-0.005154198171616872	0.9764993346422254	0.9458357381644424	NA	0	0	5	0	0	2	0
SPATA13-AS1	-0.5498304363724117	0.8492227489011775	0.589330382589678	-0.17354574656352498	-0.7808827781177529	-0.005154198171616872	0.9764993346422254	0.9458357381644424	NA	0	0	5	0	0	2	0
BFSP1	0.12943920679379797	1.1163394438216792	1.0950350079031081	-0.24839701841666909	-0.17863457869231128	-0.005155742546283282	0.9607165825673225	0.9897968177304795	NA	4	0	0	2	1	5	0
IL15RA	4.711424013966232	4.899862957990624	35.35663105700964	-0.04479178318749814	-0.015486834747819832	-0.005188269805622591	0.9860446463650935	0.9949750002548088	0.9996815027152848	92	12	67	53	4	101	27
WASH3P	2.292329300109552	3.00352402873023	7.667358023849698	0.40195708814843933	-0.08547798409189057	-0.005196638199831673	0.9174049053001812	0.9917837271309584	0.997832374832911	38	2	13	5	0	33	3
RP11-506O24.2	-0.09698400759493865	1.0309735924917094	0.9396134822867954	-0.38120625809845154	-0.7190527089655464	-0.005208245422940768	0.9432994608588554	0.9454929729881576	NA	0	0	2	5	0	1	1
SLCO4C1	4.254682991892685	4.919405027288025	38.80991335898343	1.4924190195244196	0.06248654329378565	-0.005221920868234161	0.5923412391770014	0.9938719387223957	0.997832374832911	4	14	25	24	50	135	20
NUDT14	2.1826095575969306	2.5911535145125857	5.596898042762241	0.014621597011816739	-0.05135109368775568	-0.00522755161121297	0.9973144005626645	0.9938895281592155	0.9981997634210793	20	2	5	9	1	24	2
MMRN1	5.542939934557752	5.782589599086384	68.9229649239464	0.4029676247435695	0.006853322695426645	-0.005229706160969695	0.8422091073744788	0.9982364639758537	0.999361024589429	128	12	57	47	70	225	42
ORAOV1	3.4324371098616844	3.6704156841331272	14.024739135048954	0.12185260029042029	-0.023520620758468006	-0.00523889974203832	0.9676580847282449	0.9946899170673464	0.999361024589429	27	3	11	40	5	50	8
MANEA	4.232398827303265	4.4253902519892705	26.24718453129323	0.3510731579914891	0.01784597630458106	-0.005239928348754626	0.8879113356934139	0.9948539142257008	0.999361024589429	44	12	24	17	20	110	9
DTHD1	2.573775030087169	3.6197920581576972	14.454011041967021	0.5036950346815309	-0.18813651402114184	-0.005249005376153949	0.9247263300226294	0.9858202351086794	0.9969515244828931	2	8	61	1	3	14	16
RAG1	0.5183629245753824	1.33886946855848	1.3684378721804429	-0.1113484706167772	-0.3134962391980709	-0.0052600114129382775	0.9818617699286651	0.9765201548860384	NA	5	0	1	5	0	4	1
SAFB2	6.743690813379522	6.843794601070595	142.09561948549464	0.021812930971614807	-0.006733215441125201	-0.005260726063105002	0.9919564155328026	0.9975369207992716	0.9997902776782008	398	46	234	209	25	426	101
RP11-397P13.6	0.8726315609558964	1.5231674796774741	2.1802611798772347	0.0773393029749983	-0.11579609419102671	-0.0052675905428525	0.9861240353017701	0.9917837271309584	NA	1	2	4	4	0	7	1
SSBP3-AS1	1.9216716459420604	2.466511114995986	4.9471749415189565	0.11209798902410437	-0.09630036440101203	-0.005269997721017028	0.97993714686698	0.9914078181210249	0.997521876723425	8	1	11	14	0	14	4
NAPEPLD	3.4994565744040163	3.8467040115681743	17.61224645238365	0.5887095146962734	0.019677254385438058	-0.005270787677442054	0.8199200315180625	0.9954602712360545	0.9988598807476896	35	18	11	7	4	60	9
TMEM92	0.35770466175289534	1.874130660723979	2.8285840343636677	0.606607621810744	-0.1497283377490592	-0.005286637114828729	0.9229212638307438	0.9914078181210249	0.9969515244828931	0	0	0	15	2	14	0
SCIMP	3.1981152815842253	4.052445310428267	21.24618287086933	1.2793727955260736	0.013343790273976057	-0.0052891475650987	0.6935552815369602	0.9979422814064176	0.9971206659547955	2	28	30	12	1	50	16
AC010970.2	5.451203848802163	6.2555871548183966	100.20140670107988	0.5459464793345221	-0.09687545353770777	-0.005296296289164509	0.8813382159047483	0.9914078181210249	0.9969515244828931	23	132	31	65	31	86	108
AC083884.8	2.824325965073899	3.172842733910463	9.86593064418943	0.2707390569405182	-0.02980005713297848	-0.005317671974696429	0.9345121713280988	0.9945171578850067	0.9984151254653905	16	7	23	6	1	35	5
TRIM13	5.6762690022365385	5.743123388306832	66.70039921963213	0.1682736359355106	0.0037755158796068063	-0.005328283601635195	0.9324908348148525	0.9988647887967472	0.9997902776782008	67	25	93	92	42	226	39
RP11-1415C14.4	0.8883046140599838	1.7551784947444966	2.261852585548106	0.21453746362563297	-0.20066673508196664	-0.005332517950485656	0.9611919514131998	0.9851072376709474	NA	2	0	11	4	0	9	1
ABHD16A	1.617921353180987	2.187723160969827	3.7194494877948276	0.11004778345380543	-0.0985953128002622	-0.005335049736522683	0.9804602447341663	0.9914078181210249	0.9971206659547955	8	0	12	5	1	14	2
ZNF518A	5.400209961488051	5.430654519096709	53.203910453367946	0.06206249243748123	-0.003757718449409858	-0.005335088456614166	0.9755188115803536	0.9988647887967472	0.9997902776782008	89	22	62	76	26	173	33
TOB2	6.012329747634835	6.062119720850896	82.07718810909022	-0.007543201469577344	0.009864820812494514	-0.00536199627354821	0.997279051288129	0.9957751686922266	0.9999505444996434	147	22	149	144	27	259	56
RP11-709D24.8	-0.2540605323879264	0.9556539959486018	0.7059886897322156	-0.2396474877323111	-0.5123874845073607	-0.00536450182741451	0.9611919514131998	0.9628605477896373	NA	1	0	0	5	0	3	0
ATP1B1P1	0.3972205093532467	1.3389721767175762	1.5208831644530698	-0.6764432429642172	-0.5278475761601613	-0.005373491302563962	0.8763797448381079	0.9562190523915074	NA	1	0	5	5	0	1	2
WNT7B	1.0734395985251157	2.0503678851563847	3.2618224070360395	0.5279225586843449	-0.14152740167797562	-0.005384926551852621	0.9032462138586591	0.9900961661960963	0.9969515244828931	2	1	1	18	0	14	1
RP11-642A1.2	0.882924881765909	1.6763893129534875	2.1752677567229735	0.02778949561921996	-0.27394645107180227	-0.0054126622281719435	0.9955632815660991	0.9778839304387725	NA	2	0	5	9	0	5	2
EXOSC4	0.7219961632384142	1.5865203594786055	2.0179629491381865	0.2352238392925245	-0.2073368575375809	-0.005419220773097605	0.962806071991548	0.9858202351086794	NA	7	0	0	6	1	7	1
RP11-110G21.1	0.6580734522425253	1.4274511052171006	1.5400315354479603	-0.0895475725102363	-0.26225141696068627	-0.005419403205481827	0.9840380611398571	0.9800026063818703	NA	4	0	6	2	0	5	1
C12orf10	2.94678177263878	3.222294539523359	10.065114011880619	0.12284504859629165	-0.02986011113767352	-0.005424070936063814	0.97026460410407	0.9945171578850067	0.999361024589429	15	6	16	19	1	37	5
AC009133.12	4.163992859852658	4.52183415698966	27.6759853097896	0.497510042756024	-0.0034449603574903953	-0.005431565329519688	0.8557275219480787	0.9993552803115743	0.9991587555422065	40	20	9	70	4	101	14
RNU1-148P	2.123693885680437	2.708052286016581	8.547168205838329	0.4434404979235986	-0.007121890243771597	-0.005432330880051128	0.9169842567364894	0.99942396496812	0.9969515244828931	3	9	3	2	6	11	8
SRCAP	7.934438732361714	7.991119105778833	317.95244699119667	3.7091620349946787e-4	-0.0035918765924451064	-0.0054342238675174435	0.9999045372148626	0.9988647887967472	0.9997902776782008	890	91	506	422	87	866	245
MPDU1	3.8135383910443834	4.019476480027339	19.443824671905922	0.20069103831993101	-0.019601130028986995	-0.005439349532728389	0.9452316816412805	0.9949536997245142	0.999361024589429	50	14	10	20	5	53	14
RP11-662I13.3	0.11207320966795321	1.1611567786292143	1.4578588277773779	0.0251937639367609	-0.03943302752150961	-0.005452708481930243	0.9966058746112012	0.9979422814064176	NA	0	2	3	1	0	6	0
RP4-756G23.5	0.7601002902943478	1.6951122471532376	2.000760114931037	-0.41006393611947667	-0.17071363756587243	-0.0054626644825715035	0.9273017775746878	0.9875731637475732	NA	4	0	4	8	0	11	0
FRS3	1.0266319198132212	1.7198845604592388	2.34340549025785	0.05685982402503083	-0.1425190363152757	-0.005464755108741201	0.9887347759601653	0.9892436302877298	NA	7	1	1	7	0	9	1
ICT1	3.125515585941246	3.4684050964052506	11.731511815391885	0.13191080228799484	-0.03533201095126164	-0.005468478949286482	0.9686705128519828	0.9945171578850067	0.999361024589429	41	1	11	20	5	45	6
ARL6IP5	6.309921765449997	6.420789477442539	108.34821890987726	0.2938872658654831	0.015574976087935814	-0.005471219998330848	0.8748710837276882	0.9948395377280768	0.9996099731705261	97	51	106	120	80	360	65
C16orf46	0.23472000596039888	1.1224229220027686	1.0482606606312381	-0.3296746250295902	-0.4655770311431084	-0.0054862448205812596	0.9393917478206276	0.9611920725489631	NA	2	0	5	1	0	2	1
XRN2	6.764614116217326	6.797832702566334	139.40344914841765	0.08001175590424639	0.007739423831352822	-0.00548680029168044	0.9639487264990471	0.9965275566662998	0.9998747826751544	239	57	217	131	70	468	85
VTRNA1-1	4.482561927083875	5.388950284286787	55.64653913454706	0.8941129689857019	-0.09544932514078498	-0.0054957470229623105	0.7933250408427837	0.9917837271309584	0.9969515244828931	9	69	11	26	28	51	58
RP11-477E3.2	-0.25406053238792636	0.958305153292118	0.7134719779108291	-0.23745347875966408	-0.5224621882727701	-0.005498039489686177	0.9619477793989358	0.9623689724671955	NA	1	0	5	0	0	3	0
ZNF180	2.506065476361452	3.0005133712413814	8.399141442223023	0.4239151519161181	-0.04709986323776581	-0.005509168154237158	0.9063399976463726	0.9945171578850067	0.997832374832911	16	5	24	2	1	31	4
LPPR4	0.1933619177896868	1.2908123886618776	1.7198552957496724	0.45891822035225105	-0.26744303416272924	-0.00551088133255871	0.9331661338768986	0.985041513392189	NA	7	2	0	0	0	4	1
RP11-582J16.5	1.126592934124086	1.883720849869802	2.5590520919419895	0.060483317451994846	-0.16243020825118018	-0.0055124165214689765	0.988301812541611	0.9865408548420206	0.9969515244828931	6	0	5	9	0	11	1
AC009950.2	0.31450433301182246	1.3024228868387526	1.5759161565668438	0.2965432742307698	-0.2792627349906785	-0.005521844907964599	0.9574815476490243	0.9831758203436772	NA	0	1	7	1	0	4	1
VTRNA1-3	0.07221950256755104	1.3034224520195692	1.8548793009832667	-0.09170305676408548	-0.5241184830927756	-0.005523320473786141	0.988301812541611	0.9656512885863908	NA	0	0	0	7	2	1	2
LINC01359	0.9312855396827742	1.7536515287672227	2.255865955005216	0.14853805763889155	-0.1969259284375246	-0.005531670321848581	0.9753729649681246	0.9851072376709474	NA	2	0	7	8	0	9	1
CFAP74	1.9044098580692814	2.767975751592673	8.258933238512416	-0.7424006607524738	-0.1701569528861696	-0.0055317672595724815	0.8763797448381079	0.9875731637475732	0.9969515244828931	11	10	11	2	0	3	10
APOA1-AS	-0.10204191275653841	1.341197915213024	1.4370654540856944	0.5661552853391488	-0.6431691889904312	-0.005536175042977175	0.9149127881720935	0.9528437676229194	NA	0	0	11	0	0	3	1
ERVK3-1	4.193105586967731	4.355004722733578	24.169213644425717	-0.09632267623697896	-0.024662302669467114	-0.005543364014657672	0.9737138689270571	0.9945171578850067	0.999361024589429	21	7	56	45	8	53	22
ARL10	4.102278257026674	4.218839182166435	21.95486879600524	-0.07198476692750927	-0.0047331690705006155	-0.005549882462091386	0.97780503725868	0.9988647887967472	0.999361024589429	43	4	33	29	13	56	18
OSBPL7	3.5684981294743787	3.9894214325626343	17.444977463843514	0.051527193132791256	-0.06543025617313494	-0.005589308851757418	0.9875670366419629	0.9917837271309584	0.9989815522069733	47	3	22	51	1	52	13
ZSWIM3	0.9159785600169471	1.689354315582814	2.0437432615199556	0.010327425568527589	-0.21473035843356159	-0.005590215287862381	0.9983712162627639	0.9835728633928821	NA	10	0	3	4	0	8	1
FGD5P1	-0.36476531015438735	1.0036245217317177	0.8483335352905272	-1.1613408582651035	-1.3386272053746726	-0.0055968773640530595	0.7908587615278919	0.9006112902854151	NA	7	0	0	1	0	0	1
MYO1C	7.391716336161783	7.464486803139526	219.91315294121085	0.0014844729878051757	-0.005837790539239182	-0.005599082942530817	0.999372125875246	0.9979422814064176	0.9997902776782008	567	68	385	326	46	615	166
ZNF79	2.8350865026701673	3.2166522281671974	9.396708093877795	0.10584848291714326	-0.0453908588558209	-0.005606392154563386	0.9764993346422254	0.9938895281592155	0.9983961900924626	27	2	24	11	1	36	5
ARL1	6.0216847941877365	6.085761180759023	85.42533328524925	0.17672599769556094	0.004452301254597864	-0.0056262666774201334	0.9218254991159462	0.9984742901920888	0.9996815027152848	117	37	81	96	58	259	57
RP5-965G21.6	0.2505816220159337	1.1168422968125844	1.0965316655388309	-0.4256862300782208	-0.18046398766137473	-0.005638301878104193	0.9169842567364894	0.9887869108915003	NA	4	0	1	1	1	5	0
RP11-147I3.1	0.6136391981361503	1.6450651766339552	1.8500872487331288	-0.3081122066412549	-0.22411651574878344	-0.00564393025566632	0.9514907414963584	0.985041513392189	NA	9	0	1	6	0	10	0
FBXO36	0.8794387614696622	1.8296745550940947	2.865812738550757	0.19005394549812857	-0.33018285311442896	-0.00564925745187335	0.9755188115803536	0.9759629398988832	0.9969515244828931	0	1	6	11	0	4	3
PCYT2	3.0165838722804525	3.535724651762756	12.049562465270538	-0.35167370568117795	-0.025100156854429713	-0.005670491945844487	0.9259775538785397	0.9948395377280768	0.9981997634210793	33	3	17	27	2	66	1
CSDC2	1.5803738910111644	2.159151276490241	3.7567217722798523	-0.17563285012244043	-0.17288217469716344	-0.005675903119089831	0.9666796962224559	0.985041513392189	0.9969515244828931	15	0	7	4	1	7	4
DEF8	5.012388712114595	5.261020065687759	45.64146748880038	-0.08164636538944484	-0.05202610180576643	-0.00567965376098601	0.9777787637665967	0.9917837271309584	0.999361024589429	175	10	72	58	6	115	38
DLEC1	2.959003290838678	3.848725274761906	16.403160903933006	-0.6486793798652207	-0.22892457761566848	-0.005702090446722265	0.879447133548754	0.9778839304387725	0.9971206659547955	18	6	71	10	0	11	20
RP11-676J12.7	1.306540207742172	2.1979863536832394	3.59780496613941	0.4265327561341226	-0.2037635979662017	-0.005712850249505312	0.9169842567364894	0.984120788079159	0.9969515244828931	9	0	17	2	0	13	2
RP11-635N19.2	0.3244387520479763	1.3812296624179743	1.3618699396378418	-0.24034829673110958	-0.2634747257274253	-0.005723668105957091	0.9598748276903627	0.9832484684417312	NA	2	0	1	8	0	7	0
RP11-700A24.1	-0.027637317999189785	1.0610861999954848	0.9390532318368059	-0.5147092624306066	-0.7818673313570852	-0.005737001022436487	0.9132550944598896	0.9382960162480188	NA	5	0	3	0	0	1	1
UMODL1-AS1	-0.5653924894514352	1.0565345244164508	1.0001975255634439	-0.8338594723278968	-1.5081197328779825	-0.005744998308382461	0.8823282280234208	0.8981998606631513	NA	0	0	8	0	0	0	1
RP11-160A9.2	-0.2540605323879264	0.9631907891173607	0.7274697372518147	-0.22489083820382952	-0.5403536120581348	-0.005755377340587996	0.966209050505419	0.9607001316704435	NA	0	0	1	5	0	3	0
TYRO3P	0.5213689839413663	1.5753291458693177	1.8229277489401434	0.3069053181152066	-0.35830746596506036	-0.005775329978609613	0.954603106479351	0.9748137687645452	NA	7	0	8	0	0	6	1
ZNF577	3.669465842863552	3.9256285949996026	16.86962997461117	0.05873073906149898	-0.022567988228065612	-0.0057765611805191035	0.9844433033777996	0.9946885723018741	0.999361024589429	34	5	43	25	2	60	10
ITGA6	7.03914860169027	7.216097311142643	185.51015507213933	0.1965909924185354	-0.020075874546354167	-0.005778786872861396	0.9330464267656817	0.9945171578850067	0.999361024589429	189	62	612	157	51	532	134
GPX8	3.6266052378339486	3.9741198735590433	17.342180529997645	0.17969587172066634	-0.04581711076969229	-0.00578167884226727	0.9574576646652906	0.9938895281592155	0.9983961900924626	52	3	10	49	4	66	9
GOSR1	5.780374053667411	5.835954869594275	71.19971282622876	0.1304976205364191	0.0017772860772388515	-0.0057824708866152305	0.9480675175480345	0.9994770650661123	0.9996815027152848	92	39	70	123	28	232	44
RP3-329A5.8	1.1024197364844757	1.6816949051321484	2.5727310179502596	0.039931349664454094	-0.15756278119892633	-0.005786293216292277	0.9934123153645431	0.9875731637475732	0.9969515244828931	2	1	1	9	1	6	2
C1orf74	0.7662167875857756	1.8412955791074408	2.7694062213753288	0.050216904699050074	-0.0851173873407097	-0.0057992619291932015	0.9939652484295547	0.9938895281592155	0.9969515244828931	0	1	2	12	1	14	0
LTB4R2	1.5648783483938897	2.204800043813332	3.926076425389494	0.21304065283774798	-0.1485791140340453	-0.00580364142003483	0.9588904074890542	0.9872118740743597	0.9969515244828931	3	1	15	7	0	11	3
HDHD2	4.280124887153133	4.367771330043818	24.36495282236995	0.0530055886541561	-0.01438441878286112	-0.005804463787169306	0.9835676167176777	0.9950098115654151	0.999361024589429	42	7	46	28	12	84	14
MED6	4.175547149314231	4.2556279896559985	22.754313273770936	0.11524591359107177	-0.020266548631863685	-0.005805552173425987	0.9606194698680384	0.9945171578850067	0.999361024589429	28	9	30	37	12	80	12
PYCR1	2.53215691610002	3.417146596446842	11.307998169258683	0.9511221511489265	-0.11205168899742639	-0.005810155230587023	0.8298269161277987	0.9905410936878974	0.9971206659547955	40	1	0	30	5	40	6
LINC00243	-0.12647699009028524	1.1457315910181025	1.18395251325295	0.14933941242189847	-0.2812540076042868	-0.00581085923337192	0.9820600803521113	0.985041513392189	NA	0	0	6	0	1	5	0
RP11-927P21.1	0.426592332692189	1.5711172353948184	1.8694434097007768	0.4895636337722369	-0.36473271841709204	-0.005814507172474549	0.9210249648729657	0.9753304803090658	NA	0	0	11	3	0	6	1
CMBL	3.444962135794509	3.896357084488471	17.351015978239413	0.6275214613139383	-0.012913057773285845	-0.005829213085703834	0.8422091073744788	0.9975369207992716	0.997832374832911	61	5	4	10	13	69	7
FAM221A	2.5389726083719473	2.783525596784425	7.219737694682849	0.07758231519383389	-0.049445342849435484	-0.005836951309297007	0.9835676167176777	0.9938895281592155	0.9981997634210793	8	2	8	14	5	27	3
PPP1R8P1	0.23472000596039883	1.127555828228895	1.0637550776079465	-0.3234788120295118	-0.48233698899900046	-0.00584464707215429	0.9425591655018325	0.9600498031088545	NA	1	0	2	5	0	2	1
WDR74	3.0189434677163414	3.334979227279126	10.549704509638065	0.04529370196673057	-0.03526937769162048	-0.005850734360981238	0.9878141082892322	0.9945171578850067	0.9983961900924626	26	3	14	26	1	35	7
SRGAP2B	2.7721323046408806	3.2140005979237407	9.306451011792712	0.12466629501098415	-0.06517226964600789	-0.005858384820580436	0.9725794673361344	0.9931972992942586	0.9981997634210793	23	1	28	13	1	32	6
FUCA1	5.081923530708286	6.080530095756584	87.79872250578046	1.870035803421256	-0.09527871709533464	-0.005861501929243373	0.42454541911527877	0.9917837271309584	0.9969515244828931	13	23	18	28	143	246	53
OR52D1	-0.394258292649734	0.9824969876194227	0.8793547790744521	-1.0953248474654782	-1.3094300431383488	-0.005863590121298134	0.8116181530360903	0.9061233193498031	NA	1	0	6	0	0	0	1
CTB-55B8.1	-0.6551112355390126	0.7587735284519722	0.4356642011203247	-0.6064368528552329	-1.3478147961410294	-0.0058810565911637	0.8957740953986846	0.8969289022632827	NA	5	0	0	0	0	1	0
CYP21A1P	-0.6551112355390126	0.7587735284519722	0.4356642011203247	-0.6064368528552329	-1.3478147961410294	-0.0058810565911637	0.8957740953986846	0.8969289022632827	NA	5	0	0	0	0	1	0
RORC	1.116605739313995	1.7652496598552232	2.6718169484806555	0.15269154888493128	-0.11455580189256304	-0.005888219885392758	0.9751421725218555	0.9914078181210249	0.9969515244828931	1	1	2	10	1	10	1
SLC9A7P1	0.4732702057186373	1.3533521275785547	1.4958485512120359	-0.8175087280585788	-0.5438122140824888	-0.0058892101449470055	0.827533363149738	0.9522065221954288	NA	7	0	3	2	0	1	2
CERCAM	4.446701674141595	4.778647337317925	32.02065289189335	0.15772798514087297	-0.033981647400064076	-0.005902790806060478	0.9593315941056193	0.9945171578850067	0.9983961900924626	115	12	24	61	3	131	14
RP11-286E11.1	0.02415840762719707	1.0628432947318849	0.8516113325729657	-0.3641833070476318	-0.37483435954405714	-0.005909052652617399	0.9342090144845817	0.9748137687645452	NA	1	0	1	5	0	4	0
RP11-263K19.4	1.4706124960003728	1.9535138181129656	3.3995663439263875	-0.47850106427838357	-0.1757945745757041	-0.005918919966752923	0.898926990259712	0.9851072376709474	0.9969515244828931	6	1	2	10	1	4	4
SORD	1.3317154613658657	1.8254310513789769	2.8789104701584787	-0.01149526508052473	-0.12852105484556722	-0.005919114959308408	0.9978904981933486	0.9897601749705311	0.9969515244828931	6	1	1	8	1	8	2
KPNA1	6.183289442692959	6.245796490117543	93.368383325828745	-0.0044976728266687424	0.0027982273506081358	-0.005921807791853315	0.9983890388166963	0.9991951645864102	0.9996815027152848	225	20	159	130	36	292	64
PPP3CB	5.435884130111816	5.527833155391449	57.49611015612041	0.12351054046598595	-0.005091289384371163	-0.0059329100018344905	0.9541461046277209	0.9984046579702455	0.999361024589429	74	15	73	67	45	155	43
HNRNPH1	8.83401663393547	8.854568621586154	584.369542923365	0.027510941333611108	0.0074864616374085155	-0.005936824522769372	0.985964179925674	0.9965421827676069	0.9997902776782008	822	190	909	792	316	1613	442
PTPN2	6.015997457658055	6.089560506791765	85.23258028922288	0.18652400237869188	0.005129390337639919	-0.005940049794141686	0.9263670172493731	0.9982364639758537	0.9995022508136936	72	42	106	143	42	285	51
EHD4	5.7344232687486905	5.796651107022018	68.9416028682715	0.11696453739196887	1.3088132785464543e-4	-0.005942487803477855	0.956994164626825	0.9999178837944552	0.9996660905521499	70	29	84	141	30	217	45
MAPKAPK2	6.616400491071617	6.643891569140403	124.66967702644247	-0.09512298597985759	0.0071407513385413875	-0.00594560484147656	0.957409242138212	0.9965421827676069	0.9997902776782008	223	41	195	202	46	292	108
RP3-417G15.1	0.988273084727553	1.9261691257400442	4.718470017925996	0.869047318849254	-0.030050345819123195	-0.005949609345585709	0.8588426588624689	0.9973127771617886	0.9969515244828931	0	6	1	1	3	6	4
CASP9	2.7081130377471	3.1164592414497863	8.680444056204566	0.15006979854220748	-0.05196183259025835	-0.005950974674197594	0.9651648256136132	0.9938895281592155	0.9981997634210793	15	2	11	29	1	35	4
TAF6L	1.9422591964043214	2.4094006154153527	4.898632030195166	0.03577195931261845	-0.08473015591603263	-0.0059570931013144075	0.9931308568024011	0.9917837271309584	0.9971206659547955	8	2	9	12	0	13	4
XXbac-B476C20.9	0.23321562489008893	1.20402138717446	1.4103091238422174	0.11776031170178022	-0.34408163751413134	-0.005957237153590077	0.9835676167176777	0.9775953980137568	NA	1	1	6	0	0	3	1
IER5	5.475023494701807	5.537259949188681	57.52021988939949	0.04959772083662452	-0.0037827659302995574	-0.005967179248489243	0.9833864408596756	0.9988647887967472	0.9996099731705261	84	18	54	105	34	154	44
RNA5SP481	2.1106214890588624	2.8582595824305366	9.509765719033963	0.15336090176991038	-0.06043963827831366	-0.0059886157530832885	0.9766728664235872	0.9945171578850067	0.9969515244828931	2	14	5	6	1	8	10
TSFM	3.460669587759034	3.646355893132549	15.031877007032968	-0.21472009436406503	-0.042205463733963215	-0.00599030887212232	0.9443100155689543	0.9938895281592155	0.9981997634210793	17	5	10	27	11	24	15
RHBDF2	5.764153743034936	5.9272561486793025	74.49057136690053	-0.09935882177057177	-0.03257058281819793	-0.006000874277572427	0.9685296517441403	0.9938895281592155	0.999361024589429	126	24	137	172	10	171	65
UBE2L3	5.695267524425972	5.780593751147107	68.98621076871527	0.23885333547273932	0.005109093666054155	-0.0060012904633498015	0.9005570438676318	0.9982364639758537	0.999361024589429	89	34	51	92	44	228	41
EXOG	3.51666371347985	3.7423868820594866	15.006781482534636	0.13592418513296833	-0.023474380165044773	-0.006001947681183053	0.9623643506161277	0.9946885723018741	0.999361024589429	29	7	12	37	3	58	7
CCDC148	0.4869392554408242	1.3817148395387726	1.7713064619509094	-0.19565155828835057	-0.09646336362283134	-0.006007254393247706	0.9728474738919393	0.9938895281592155	NA	2	1	5	0	1	8	0
RP1-29C18.9	3.039073429829137	3.589536700743775	14.225578404226743	0.5276998256193233	-0.02709793607217196	-0.0060078317687274375	0.8729426969954411	0.9948395377280768	0.997521876723425	14	14	25	14	0	42	9
KIAA1731NL	3.248585962548502	3.601705553794929	13.14433210490257	-0.40709240408543085	-0.08613675778482623	-0.0060106648302280345	0.8848146294320539	0.9903825359050754	0.9981997634210793	47	2	24	17	2	23	14
SLC50A1	4.2238150396941325	4.289129843977789	23.112313791278943	0.018951397230633237	-0.009567786475568243	-0.006016248562298408	0.9938022351318729	0.9965421827676069	0.999361024589429	35	9	32	41	9	73	15
ACAA1	4.5110309874346894	4.761773927529593	31.40206832018647	0.039667210132272625	-0.024675389962631418	-0.006019821023735398	0.9877976426324421	0.9945171578850067	0.999361024589429	54	5	64	80	6	126	15
TIGD2	1.9109622698621536	2.2041095495071734	4.220409315712652	-0.10288143905500777	-0.07233149178048671	-0.006036988347041911	0.9775583039134832	0.9931972992942586	0.9971206659547955	6	1	6	9	2	12	3
BTBD7	5.683435468160697	5.731692167774787	65.09708626120128	0.016936638028180757	0.002379214942264557	-0.006040554476520731	0.9934123153645431	0.9991951645864102	0.9996815027152848	129	17	106	90	30	228	38
RP3-368A4.5	4.809105174905502	5.02634718420942	39.24682159587467	0.168125249855593	-0.01914439286612536	-0.006046358633525716	0.9510285683084752	0.9948395377280768	0.999361024589429	40	4	83	69	24	127	25
ZNF385A	4.66606146480816	4.937281605602695	38.81192628029076	0.429006940880437	0.006314042887291426	-0.006062382967198323	0.8393023834593056	0.9987387022785568	0.9983961900924626	37	40	47	26	7	99	29
RP11-70P17.1	-0.41656103578077425	1.0316274238648713	0.8343147243998207	0.010583484680444904	-0.7444266803886468	-0.0060658411342563645	0.9986781136146483	0.9466632872292624	NA	0	0	7	0	0	3	0
OR10A5	0.07221950256755107	1.3069972567647348	1.926267127131038	-0.09170305676408548	-0.5397444036634554	-0.006076730404719213	0.988301812541611	0.9647029878068774	NA	0	2	0	7	0	1	2
NLK	5.1161798015989834	5.20016869970136	45.19478005470223	0.13942230324446514	-0.0032907039494325	-0.0060831741245234335	0.9490163822265089	0.9991951645864102	0.999361024589429	53	27	62	74	13	158	25
ABCC9	5.633933308074133	5.6828554411170655	63.80247571062456	0.05081353427178912	-0.0024061106536581605	-0.006092315272545524	0.9815830393826939	0.9991951645864102	0.9996660905521499	76	21	104	84	37	174	48
C11orf88	0.21915795288137543	1.329215538213283	1.7417989577304671	-0.32660384056606295	-0.5499383421124537	-0.00609440810422931	0.9574815476490243	0.9594702314803792	NA	0	1	8	1	0	1	2
PIGS	3.986526091255761	4.168819844877368	20.787679039105168	0.050913790947080054	-0.01646340528314904	-0.006095013536351843	0.9847872606327888	0.9950098115654151	0.999361024589429	58	10	24	31	3	69	13
RP11-1148L6.9	0.5822856355712712	1.2889414717934717	1.5329540615276456	-0.12103015056441327	-0.2380286537078266	-0.006126893220970951	0.9810310220141041	0.9832484684417312	NA	2	1	5	1	0	4	1
C14orf79	1.8313339825979067	2.153569691182571	4.1789510869505575	-0.05319150012208715	-0.07955085308879713	-0.006127544211382633	0.9877976426324421	0.9931972992942586	0.9971206659547955	9	3	4	5	1	14	2
RPL7AP10	0.7569131243336208	1.5742244205378113	2.800911646574387	-0.22691883770595456	-0.26016707430366787	-0.00613602200122705	0.9674200473245634	0.9837877256134221	0.9969515244828931	1	0	1	5	4	2	3
RNASEH1-AS1	0.4770048364046703	1.3196555972791675	1.527688731957187	0.02083713996549797	-0.3016572208864915	-0.006172569360245087	0.997279051288129	0.9778839304387725	NA	5	0	0	4	1	4	1
PAICSP1	-0.007265261507361148	1.192580281581243	1.1801078511897702	0.05215223282385589	-0.6559985458215534	-0.006177407817019994	0.9928444107434228	0.9482853541904464	NA	0	0	1	8	0	2	1
TONSL	2.1519556871992296	2.802952118423045	7.104590324644972	0.34888201341000435	-0.15027371682554366	-0.006179385069667489	0.9364548080873394	0.9861991570869432	0.9969515244828931	35	1	1	5	4	16	6
WIPI2	5.566257334156902	5.617374340202574	60.90367794711607	-0.0666656549261479	-0.003600349686977155	-0.0061880459265323245	0.9755188115803536	0.9988647887967472	0.999361024589429	75	20	99	89	32	138	53
RP5-857K21.6	6.024453062167175	6.842502085776274	149.4239634906508	1.4220169001685883	-0.094286217989008	-0.00620400306989275	0.5827273765746727	0.9914078181210249	0.9969515244828931	69	205	65	17	48	369	104
SEMA6C	2.470644604766913	2.916863648446548	7.736498554008859	-0.5012183868820728	-0.1376101776091333	-0.0062052473857777905	0.879447133548754	0.9860805302340933	0.9971206659547955	21	2	5	22	1	10	9
ZNF76	4.522453764010056	4.72083714970921	30.93099635466297	-0.16213409824269057	-0.033300823519602084	-0.0062076135016579815	0.9501370689530385	0.9938895281592155	0.999361024589429	66	7	77	47	5	75	27
RP3-406P24.5	-0.14877973322132557	0.9937977687587644	0.7239161715303797	-0.4107708258664553	-0.6128193320623108	-0.006207669706497133	0.9293918137084783	0.9504132540172084	NA	5	0	0	2	0	3	0
SAP30L-AS1	1.5989976780381803	2.3869650835825995	4.386674959053268	0.3435355118615985	-0.18514900206871518	-0.006223351184125714	0.9345121713280988	0.985041513392189	0.9969515244828931	6	0	9	18	0	14	3
CD3EAP	1.4989715042921994	2.101137270439662	3.4313802137675653	0.097593761681708	-0.13842495850653516	-0.006227977611719036	0.9835244379708856	0.9879077886288335	0.9969515244828931	14	1	3	7	0	12	2
RP11-475C16.1	2.1372366834504044	2.5244454607437676	6.046706406793407	0.20620648970993838	-0.04487667723205899	-0.006230328718093039	0.9588904074890542	0.9945171578850067	0.9971206659547955	8	5	2	11	2	23	2
ACAA2	5.02923422659581	5.088454827680152	42.272996138713445	0.12238430949086038	-0.010675782596860839	-0.006242866005632682	0.9558978021492981	0.9959801207841408	0.999361024589429	68	21	36	51	24	118	30
SLC12A6	5.885763650440375	5.9505792924264185	76.4167391864982	0.053868073157703346	-0.0023957839708862545	-0.006265228668666796	0.9810489836008306	0.9991951645864102	0.999361024589429	98	22	171	93	35	227	54
DPH6	3.353144804288898	3.49949425331726	13.58205579332294	0.17510921701592605	-0.034973674462033914	-0.006277968752314115	0.9513076208943324	0.9945171578850067	0.9981997634210793	15	11	12	16	5	37	9
HDC	0.13680067831380976	1.356216290544171	1.6767745131719591	0.5519048525483525	-0.41097051108817684	-0.0062858135017493455	0.9169842567364894	0.9746439673168732	NA	0	1	9	0	0	4	1
RNF208	0.3090034415613432	1.2931005809622158	1.1977595645489376	-0.38762095144381964	-0.30909016163599734	-0.006303206758743426	0.9290689329314542	0.9778839304387725	NA	3	0	1	6	0	6	0
USHBP1	1.9614109396176664	2.7645906472978345	6.205166196466473	0.3260933149020436	-0.18603204194018588	-0.006304434297481927	0.9394952418151454	0.983901814885866	0.9969515244828931	17	0	23	8	0	17	5
NR6A1	1.9947778002177787	2.3420526489266895	4.93541157840372	0.048685331289892185	-0.07122168094201059	-0.006340691483234448	0.9888983549291108	0.9937307039123249	0.9971206659547955	11	2	2	8	3	18	2
RFX3-AS1	0.269149734460941	1.1540800465625722	1.0616981695222343	-0.39615971783823767	-0.5356207126118345	-0.006366014648447687	0.9229212638307438	0.9522065221954288	NA	6	0	2	1	0	2	1
LINC00599	-0.5911885245431239	1.2491218724109985	2.7006471343669496	-0.7082702635355623	-2.3268248076817426	-0.006376305395929409	0.9168014554792299	0.8564152918932972	0.9674945567237848	0	0	0	0	7	0	1
TM9SF1	2.1630379961532444	2.591879646624595	5.559901526716213	-0.24153525370356915	-0.05891587523993084	-0.006388634379345297	0.9486737210657324	0.9938719387223957	0.9971206659547955	14	2	10	9	1	27	1
TMEM140	4.941269492740981	5.279429372652087	47.03186651126814	0.1953581439538353	-0.053685056147184586	-0.006390939980105634	0.9494562096487769	0.9931972992942586	0.9981997634210793	52	3	145	47	27	125	36
RP5-849H19.3	0.6202086560324618	1.3576776588175878	1.9417768720104949	-0.3670740486451927	-0.07091499547132132	-0.006393969912236574	0.9384187965641793	0.9945171578850067	NA	3	2	1	1	1	8	0
RAB11B-AS1	0.5998365995406331	1.3328409664176475	2.043991887278611	0.13300621473593321	-0.15151350055012475	-0.006448518181610399	0.9800786154571967	0.9912525294077252	NA	3	3	1	1	0	5	1
IGFBP4	8.084177309484309	8.11399929854078	350.6759328679927	0.037413411494490525	0.004933276232805221	-0.006461567988601306	0.9835676167176777	0.9979422814064176	0.9996660905521499	527	151	401	417	199	898	279
MRPS11	3.668253322997768	3.861824857681728	16.54662303405201	0.0401155254688263	-0.022337431030344346	-0.006469704408980899	0.9877976426324421	0.9946885723018741	0.9991919095119358	41	2	23	21	10	52	11
C18orf32	2.4002300408051434	2.7245464434763735	6.556907096144626	-0.011779508491483782	-0.05494658815488031	-0.0064793468323016135	0.9975618352098001	0.9938895281592155	0.997521876723425	12	2	5	16	3	28	2
KMT2E-AS1	1.397712282313334	1.8258472702373105	2.9546491531285612	-0.15807087269141348	-0.10682779081666943	-0.006489647913422102	0.969260253116905	0.9913015922829794	0.9969515244828931	7	1	2	4	2	11	1
CTD-2555O16.4	0.8671306695054173	1.604733341155359	2.0126540392697922	-0.1834016050595146	-0.3169298377022468	-0.00650253470126046	0.9672501363752284	0.9749785801268303	NA	3	0	6	6	0	4	2
RPSAP58	1.9554249036275526	2.4664674863807954	5.28350200054885	-0.01307826152667704	-0.057619904667660996	-0.006514196859765911	0.9975618352098001	0.9938979576074572	0.9969515244828931	15	1	2	8	4	24	1
EME2	3.4532337746876856	3.7766499179851203	14.905722674464721	0.09842220504686308	-0.038235432800403285	-0.006536302671323272	0.9767767798314232	0.9943370384085141	0.9981997634210793	57	5	17	20	2	63	6
FLRT2	3.7006355802238255	3.992922758518415	19.140964342257554	0.3628509011855697	-0.030768388071420745	-0.006560342655832031	0.8984029031161379	0.9945171578850067	0.997832374832911	49	4	13	9	18	54	13
ANKRD12	7.834006319841984	7.899503053115948	299.8630191893611	0.0759567429327355	-0.003553153096061303	-0.006561282018452863	0.969260253116905	0.9988647887967472	0.999361024589429	411	84	696	298	146	869	216
RSAD2	4.557649654964687	5.302673886155153	47.41735946236356	0.6348081120284591	-0.1455155095281862	-0.006561861114139822	0.8538571022754542	0.9859940149901499	0.9969515244828931	33	7	8	249	11	95	42
RP11-30L15.4	0.7843470893689498	1.712908084139825	2.4753827266356843	-0.22370701494501838	-0.10557814785980846	-0.006564299708115435	0.9668264761755856	0.9936990873208211	NA	2	2	1	9	0	12	0
BSG	7.208862072749786	7.2612359698589	192.79933409782646	0.07268137912775961	-4.967252491867093e-4	-0.006565236981663656	0.9718868505415602	0.9997801112166467	0.999361024589429	423	80	137	295	89	543	142
AC002543.2	0.3384964240566898	1.3264908084503018	1.7031117293851359	-0.5016564292297337	-0.5396784941030811	-0.006570106499248835	0.9277743363827176	0.9583340526726004	NA	0	0	6	3	1	1	2
BANF1	4.078581872653775	4.192250330634951	22.237635357011676	0.09871667633684597	-0.02424624326188749	-0.006575341995849015	0.9719356197747027	0.9945171578850067	0.9988598807476896	45	10	14	24	14	56	17
AP002954.3	1.1488429014811892	1.7788185095746587	2.823507935639713	-0.24253508805933674	-0.23590692605895514	-0.006580768196927348	0.9581942439738802	0.9817786586274811	0.9969515244828931	8	0	1	6	2	4	3
FDXR	3.1384340344563886	3.4757194959500772	12.296368508344765	0.2929137525064344	-0.035529813485609095	-0.006594128365707389	0.9266672404534758	0.9945171578850067	0.997521876723425	16	2	7	35	8	49	5
FAM86B1	-0.5154007078718696	0.9175738359900599	0.6797121357447343	-0.22445503049692858	-0.9963634638217239	-0.006612732471930688	0.969260253116905	0.9298247170250015	NA	0	0	0	6	0	2	0
RP11-462G2.1	-0.5154007078718696	0.9175738359900599	0.6797121357447343	-0.22445503049692858	-0.9963634638217239	-0.006612732471930688	0.969260253116905	0.9298247170250015	NA	0	0	0	6	0	2	0
CDKL1	2.89675710421363	3.3689422728257257	11.73100348484005	0.13005763583685778	-0.06625978456161853	-0.006639879398835915	0.9742998308799367	0.9937307039123249	0.9971206659547955	23	0	15	13	11	26	10
RP11-111M22.2	1.0555706313023219	1.9574242475792114	3.774543657538514	0.5332536849223556	-0.20195654223530585	-0.006644277596439621	0.914452668221076	0.9861860893195598	0.9969515244828931	11	0	0	2	5	7	3
ZNF254	4.995673553113325	5.105404788499859	41.47836805320492	0.0909472969446772	-0.008468979754986394	-0.0066458833385179316	0.97026460410407	0.9972042279418717	0.999361024589429	44	15	86	79	12	149	23
RP11-499P20.2	0.3040666955561477	1.1251218427663552	1.152209968496593	-0.5011899680371938	-0.21177041830978172	-0.0066485612195971615	0.8991185124225173	0.9859940149901499	NA	3	1	1	2	0	5	0
TSPAN13	5.081551007788383	5.162649943160512	43.92971259710274	0.1415824208592431	-0.007085067827335343	-0.006653868840990923	0.9502100827422908	0.9975369207992716	0.999361024589429	61	17	41	77	25	166	21
RP11-755B10.2	-0.31604575046366346	1.1874542860536133	1.0658291474884591	0.147738828198905	-0.7130858426886973	-0.006676041104273061	0.9820600803521113	0.9480423557320012	NA	0	0	0	9	0	4	0
RPL23AP64	1.5851252211955555	2.152940161083611	3.717292191412368	0.05778161600164835	-0.15346403088497032	-0.0066900418791002395	0.9880031592708521	0.9861991570869432	0.9969515244828931	4	0	9	11	1	10	3
RP11-296O14.2	0.058588136127739214	1.0532367447704092	0.916075526681484	-0.6473057823452877	-0.7560065010855905	-0.006690854818995071	0.8702291065694663	0.9379112519651318	NA	6	0	1	1	0	1	1
AF131216.6	1.7082098281498341	2.1556374954256072	4.2314533782540815	0.17779442949815133	-0.09005509909101872	-0.006696453093186622	0.9664710232457658	0.9920736740171182	0.9969515244828931	2	3	11	4	1	14	2
TLCD1	0.6008537480162784	1.4832184450120167	2.036641389431338	0.30094714145625795	-0.22773632662845325	-0.006719113903937486	0.9555291673323071	0.9851072376709474	NA	2	0	0	7	2	6	1
RP11-22N19.2	-0.5154007078718696	0.9208213103228561	0.6886920815590706	-0.22217381094018257	-1.0084089489262982	-0.006735583730106014	0.9697257473666943	0.9295600912589597	NA	0	0	6	0	0	2	0
KCNMB3	1.3496511873729802	1.9899762741953304	3.0370159154627236	-0.00274782019156645	-0.137136364591603	-0.006744974629069965	0.9994344391386442	0.9887322433941759	0.9969515244828931	5	0	11	4	1	13	1
C6orf201	0.6236437237419833	1.368813137074183	1.8777963439128929	0.14230754695418613	-0.20609830558472841	-0.006754003267364301	0.9810489836008306	0.9859940149901499	NA	0	1	5	2	1	5	1
RP11-666F17.1	0.048150498672064425	1.2262203270420482	1.121070037174153	-0.156201920078327	-0.45667502698416385	-0.006754219756087674	0.9796992038476714	0.9660073692237923	NA	0	0	6	3	0	5	0
DDX11	3.742052586007809	4.346989403266962	22.86506276104192	0.09166269356288434	-0.10378854857280738	-0.0067559472601804995	0.9835676167176777	0.9875731637475732	0.997521876723425	75	0	44	44	5	62	18
RUSC1-AS1	3.7089894405053663	3.9012883759756627	17.92504051514405	0.25423791959598696	-0.029232832463128196	-0.006760644456960793	0.9229212638307438	0.9945171578850067	0.9981997634210793	14	4	28	20	16	51	12
RP11-552M6.1	-0.06255427909439651	1.0830528419305447	1.0034963743956031	-0.45191308043724987	-0.8531549845334255	-0.006762386922939698	0.9282138956237761	0.9350550081343248	NA	2	0	6	0	0	1	1
PROB1	1.1993219156554193	1.5976197781282628	2.371645178365048	-0.314517542508025	-0.1551506084764606	-0.006763751766499315	0.9302826444941722	0.9865408548420206	NA	5	1	3	3	1	5	2
KIAA1257	1.1007441232584603	1.8541891671081814	3.328278798476201	-0.5591159709123491	-0.30789238629887244	-0.006768558948300774	0.9041314512327068	0.9775953980137568	0.9969515244828931	2	0	10	2	3	2	4
B3GAT3	3.4782924446856467	3.834208292112302	15.861319146081245	-0.29685963427165396	-0.0812277585148275	-0.006779466079865309	0.9200058446426974	0.9905410936878974	0.997521876723425	40	1	18	42	5	30	16
HECW1	-0.03306129659904985	1.1436663400453104	0.9289317335727695	-0.2991093617958505	-0.577127447772905	-0.0067797788978968135	0.9553138282319936	0.9537981592895334	NA	7	0	2	0	0	4	0
AMPD2	4.364819088201253	4.862347742256238	33.90861819044979	-0.19424344417154488	-0.12384039130711243	-0.006780924661069434	0.9575005607550825	0.985041513392189	0.997521876723425	109	6	82	50	1	67	32
AC097721.2	-0.3234072219836752	0.8817248403765413	0.5797901863253522	-0.5304955969819192	-0.8644955212200301	-0.006797678231615112	0.9018519737692192	0.9325217224458358	NA	5	0	0	1	0	2	0
RP11-2J18.1	0.06551649579790923	1.2257417124350276	1.1195733795384304	-0.18228885941594739	-0.45516238968715195	-0.00679800635522757	0.9751421725218555	0.9660073692237923	NA	0	0	5	4	0	5	0
ZBED8	1.3337895713174455	2.0749915661729625	3.3421571748570096	0.24957172824054724	-0.19896622285497478	-0.0068053277407467425	0.9574815476490243	0.9840967822792366	0.9969515244828931	16	1	1	7	0	11	2
IFIT3	6.001593830392302	6.233877529199214	93.51651381549908	0.2908174700349097	-0.024843828937632678	-0.0068069732273558555	0.9051793012000633	0.9945171578850067	0.9981997634210793	95	50	62	289	17	287	62
RAD23A	6.051552366840066	6.102588286680625	84.48392208100955	-0.0060914883355451	0.001989526354812648	-0.0068099166088687844	0.9975618352098001	0.9993552803115743	0.999361024589429	211	23	139	107	30	267	57
KCNA4	-0.31604575046366346	1.1918385900721857	1.0792990662099635	0.15038802918623512	-0.7267649003060815	-0.006833960927970596	0.9818617699286651	0.9471724042976034	NA	0	0	9	0	0	4	0
FXN	1.8780440940963232	2.301089110524476	4.78978893556297	0.152730588712016	-0.08185334791838142	-0.006837599999689316	0.9726408916253563	0.9931972992942586	0.9969515244828931	11	2	1	8	3	17	2
CXADR	3.752936458359626	3.9463200408322145	18.130749016856736	0.2637938946269137	-0.025061319216925296	-0.006841734711877554	0.92057305817198265	0.9945171578850067	0.9981997634210793	24	5	11	38	13	65	9
TRIP11	7.00939575741603	7.056530411168685	165.33151695418428	0.0093629859954805425	0.0021836803710049476	-0.006842322159610714	0.9959567640578115	0.9991951645864102	0.9995022508136936	384	37	249	263	66	548	105
RP11-574K11.29	1.003708395214186	1.7484136904431027	3.4817707095181505	0.6406498251026114	-0.08561855436775669	-0.006842565187644114	0.898926990259712	0.9938895281592155	0.9969515244828931	0	2	1	4	4	8	2
RNA5SP494	0.6860620536675621	1.6928753459525339	3.6913432324469206	-0.4292484483670857	-0.2658314921880502	-0.006844488961798689	0.9426010027380853	0.985041513392189	0.9963487469152031	1	6	1	3	0	1	4
CBWD3	0.6167153640718133	1.7220249456026633	2.913029873844024	0.15932705510539033	-0.028365086181416376	-0.006857555979913115	0.9811799864118133	0.9979422814064176	0.9964395820198222	2	4	0	6	0	13	0
FOXD2-AS1	0.6637593105365219	1.6096301998343137	2.133594421747578	0.3393925339652013	-0.2688933856782023	-0.0068712982345255115	0.9484986391910388	0.9817615164285635	NA	3	1	0	10	0	7	1
EIF2S1	5.989890589773939	6.015241974194941	80.0753167402894	8.49130969217995e-4	0.0035887147409945507	-0.006885881249739534	0.9994695783047197	0.9988647887967472	0.999361024589429	145	29	95	142	32	237	57
RASSF8-AS1	1.6626059818885672	2.1259532242693076	3.7882933932273883	-0.125453896674058	-0.09384869648068228	-0.006891489521850309	0.9764993346422254	0.9916458427832947	0.9969515244828931	13	2	3	4	1	16	1
RNA5SP263	2.2867113421806176	3.6787834215631885	17.911248349705282	0.746987667386172	-0.32690060095580686	-0.006900938024561816	0.8971864385583516	0.9775953980137568	0.9929064514114699	3	24	0	4	11	10	17
SLX4IP	3.52059307804566	3.9055429738030916	17.153693399350946	0.4642111550133606	-0.04670332480160821	-0.006903907649560224	0.8864090169528379	0.9938895281592155	0.9971206659547955	26	4	4	54	9	61	9
RP11-803D5.4	0.15523524188548665	1.228822895124017	1.051576671258198	-0.35681232307371685	-0.43598380542830806	-0.006919679183577625	0.9376021273857236	0.9656512885863908	NA	8	0	1	1	0	5	0
MT-TH	2.3316621685019214	3.3618797373878957	14.052460746278879	0.9331290054742548	-0.04517140248651492	-0.006933587679588245	0.8259504340053873	0.9947147417401628	0.9969515244828931	2	10	1	3	17	14	14
LRRC37A	0.6167153640718133	1.5136501234538442	1.9620331683105687	0.27506146898471506	-0.27252947552599305	-0.006934518692431322	0.9588904074890542	0.9817615164285635	NA	0	1	7	4	0	6	1
CENPH	1.201259408575571	1.6681940981011678	2.8234300838870956	-0.04364002018509262	-0.12184435410127827	-0.006934896332160467	0.9924302770452558	0.9913015922829794	0.9969515244828931	4	2	1	3	2	9	1
PERM1	0.6167153640718133	1.3139855043864712	1.5092009997090332	-0.193465946759934	-0.2847639633064664	-0.006938732682978667	0.9640433671678762	0.9778839304387725	NA	6	0	1	2	1	4	1
NFKB1	6.013521723256138	6.0481890278993395	82.24516669803714	0.049074353808740236	-0.002292685625541551	-0.00695486998279489	0.9810489836008306	0.9991951645864102	0.999361024589429	136	26	129	94	46	254	55
SCO2	1.1682129019889345	1.978180967505768	2.795992895123529	0.0857006381629326	-0.21259575613274756	-0.006967873015131827	0.9847872606327888	0.9832484684417312	0.9969515244828931	11	0	3	9	0	12	1
C4B	2.770513958120075	3.2396586460649797	9.923198262198776	0.3098265527581357	-0.06505048244139199	-0.0069766477859623055	0.9330464267656817	0.9937307039123249	0.9971206659547955	39	1	13	4	6	40	4
HDX	2.3280694303513294	2.699986897951855	6.599305594115252	0.1562856985958271	-0.06960798989378549	-0.006981490396523034	0.9672501363752284	0.9936990873208211	0.9969515244828931	17	1	3	11	5	24	3
HBG2	-0.07340411527058197	2.2853668290073306	7.515956048254426	0.19692662117825657	-2.608946915021774	-0.0070103040832513635	0.9830307617347046	0.8228884614526891	0.9588761523729785	0	18	0	0	0	1	2
CDC42SE2	6.026873217876149	6.179934633974995	91.82328644686902	0.3612723918448082	0.005066533516529277	-0.007017392434268242	0.8561816028978566	0.9987387022785568	0.9983961900924626	64	67	139	74	40	284	59
RP11-363E7.4	0.12943920679379792	1.0972625268290233	0.8695388143711299	-0.5407921721149536	-0.4584090062065937	-0.007037548272857541	0.8879113356934139	0.962500094409557	NA	5	0	1	2	0	4	0
RP11-539L10.2	0.06208142808838769	1.268178870266061	1.531151870331209	0.3775854317735049	-0.5118528312495656	-0.007038643639176668	0.949969852281898	0.9641274658237283	NA	0	1	8	0	0	3	1
SNAP47	3.4556658305943166	3.734790812504431	14.482825650219722	0.015547643632530273	-0.033001476454995696	-0.007043380512450011	0.9961434011449406	0.9945171578850067	0.9981997634210793	32	5	30	24	2	64	5
MATN3	0.5995815261274366	1.5264148737371612	1.8413304207942987	-0.30014395153830387	-0.19613366736366727	-0.007062416799134767	0.9535495313158188	0.9861991570869432	NA	1	0	8	2	1	9	0
RP11-785H5.2	0.12943920679379792	1.0977610281480414	0.8710354720068526	-0.5402899883868468	-0.46012521688168107	-0.00706455075783529	0.8885943387262267	0.9623845775264299	NA	5	0	2	1	0	4	0
RN7SKP180	1.6882736861594498	2.4765214858007165	6.697293599650578	0.8650497972771446	-0.06746942547545047	-0.007065857512804002	0.8468127057247335	0.9945171578850067	0.9969515244828931	0	9	6	6	1	13	5
ARHGAP5-AS1	0.3040666955561477	1.1600953935552807	1.0801859017703879	-0.44796090673222017	-0.5547192008477456	-0.0070712100113160875	0.909225084513972	0.9500855550862475	NA	5	0	1	3	0	2	1
RN7SL2	11.58261659067733	11.650620746091144	4093.000486055501	0.07820482044979374	0.0022604523672457924	-0.007088950219528215	0.9659867588678174	0.99942396496812	0.999361024589429	5647	2615	3817	4556	1830	10098	3327
RP11-849H4.4	1.7674501298504055	2.5560709705719358	5.2201277891973055	0.11687353369683377	-0.2388240468659344	-0.007093116278627667	0.9814897446124685	0.9778839304387725	0.9969515244828931	13	0	20	7	0	11	5
WRAP53	1.6006207638128302	2.2814230815834278	4.405962961537232	0.12398208115594009	-0.2064222232404391	-0.007093550752809212	0.9810489836008306	0.9832484684417312	0.9969515244828931	13	2	1	13	0	9	4
CA5BP1	1.2556280817181	1.8751007807165962	2.7954833537458157	0.010077959536433288	-0.20017778304505227	-0.007128387216605148	0.9983712162627639	0.9835728633928821	0.9969515244828931	12	1	2	5	0	8	2
IQCE	4.550025020942994	4.782143558888537	31.88983659237971	-0.016054810761667843	-0.03389149904962596	-0.007145643304865862	0.9955632815660991	0.9938895281592155	0.9983961900924626	92	4	55	62	7	113	19
RP4-785G19.2	0.7356275296782259	1.8265595132490264	2.28309607797323	-0.29034862543159595	-0.2763825362219049	-0.007148371281242672	0.9574815476490243	0.979355585346581	NA	12	0	7	1	0	12	0
PTK6	1.4459888557151785	2.0630146324670404	3.77623623146199	-0.9790878073369532	-0.27827174594228454	-0.007153359456456655	0.7816211362609767	0.9771362673697082	0.9969515244828931	6	0	6	9	2	2	5
NINJ2	1.0950582649644638	1.846038272313452	3.483668516368549	0.3845017574770706	-0.06570745713267274	-0.0071563755633421555	0.9331661338768986	0.9945171578850067	0.9969515244828931	6	5	1	2	0	12	1
KRBOX4	2.6152636434627223	2.895358262017138	7.533079681205382	0.023028143218413618	-0.05607783120617939	-0.007192082556443141	0.9946449524323432	0.9938719387223957	0.9971206659547955	19	1	8	14	4	27	4
RNU1-14P	0.182924280334012	1.4952823458717488	3.3822464550957	0.6968692353353202	-0.23814736387178295	-0.0071933781187772045	0.9117188173929939	0.9892436302877298	0.9926375027355276	0	5	0	0	2	2	3
CFAP52	0.072219502567551	1.292270125778937	1.6583474431495009	-1.2678752272484157	-0.8550482705408265	-0.0071971107238186505	0.8007862026206998	0.9382960162480188	NA	0	0	7	2	1	0	2
SIRPAP1	-0.6206815070384705	0.8264444770421192	0.5135448525701182	-0.6573909449559814	-1.5636081497840948	-0.007200424612544756	0.8879113356934139	0.8757919290278814	NA	6	0	0	0	0	1	0
PDXDC1	7.185568095296345	7.204841808313799	184.21780961426165	0.01188165695464855	0.005457815456261728	-0.00720191334460898	0.9943897626711995	0.9975369207992716	0.999361024589429	386	58	278	241	79	619	114
SCARA3	4.773696874373021	4.945375973310439	37.15069845694243	0.21828014232884652	-0.020240254163113036	-0.007210050161601361	0.9352939243213515	0.9945171578850067	0.9981997634210793	119	14	46	19	16	133	20
RAB6B	2.1661141620889075	2.5961811499383267	5.910635774994576	0.03695149689082715	-0.11992490592934227	-0.007235073945462825	0.9924793138675525	0.9886947253236122	0.9969515244828931	7	2	4	22	1	14	5
TMCO6	2.1291244840567165	2.5437285790692954	5.6601169495057295	0.09797411324754782	-0.10501094753717077	-0.0072464089775376465	0.9818617699286651	0.9904387652262443	0.9969515244828931	20	1	2	9	3	16	4
TTC1	5.668662407904151	5.819304139107693	69.2521973996834	0.0909486433274123	-0.01557157834770523	-0.0072490096505556855	0.97026460410407	0.9948395377280768	0.9989815522069733	154	8	98	95	44	233	42
RP11-678G14.4	-0.1383420957656507	1.4618973510991875	1.7801906056685033	-1.032180778650756	-1.1862860754802855	-0.007250616938735068	0.8495111175467696	0.9169255461229561	NA	1	0	13	0	0	0	2
YBX1P1	1.6911362223360993	2.2812048269012006	4.3075319461066	0.04598288440534866	-0.09949079627899297	-0.007252314961859485	0.9923557800284221	0.9914078181210249	0.9969515244828931	14	2	9	1	1	19	1
SEPT7	7.895528869339887	7.921150564159707	305.2558804331224	0.045463594959848565	0.002895613228670899	-0.007290758773690012	0.9802694804460611	0.9991313485603213	0.999361024589429	511	102	480	322	169	905	215
RP3-428L16.2	0.07221950256755104	1.209418422515182	1.9204865325358937	0.3237072913378168	0.030617879547136274	-0.007301105126318296	0.9588904074890542	0.9945171578850067	NA	0	2	1	0	2	7	0
DMBT1	5.940721155631653	6.526051161305089	119.51128971125578	0.7013037960595935	-0.031079565257750387	-0.007301335595653361	0.7623931750924661	0.9945171578850067	NA	107	158	44	67	17	204	111
ZKSCAN5	3.832922237533666	3.964352861768394	17.97503537284679	0.04802355673188886	-0.03338012260684408	-0.007314427640931501	0.9850786807745702	0.9942854562043596	0.9981997634210793	38	6	27	20	9	73	7
POSTN	6.791872152768289	7.909085451817979	308.69263022975406	1.5327520931310041	-0.2397669235580583	-0.00731824668514501	0.6362820800374213	0.9778839304387725	0.9964395820198222	328	32	21	71	522	713	207
SEC22A	2.4874942167858016	2.7081228733645673	6.936411633253536	-0.16201480459687373	-0.06634068292882554	-0.0073333389230191125	0.9603712500129358	0.9931972992942586	0.9969515244828931	16	4	10	5	2	15	6
FPGT	2.478718197951445	2.853682422336896	7.655083170069621	0.23741572344060663	-0.06212127009259253	-0.0073367863101892195	0.9512813046735404	0.9938719387223957	0.9969515244828931	23	2	3	7	6	29	3
TSPAN1	3.0984379851815067	3.367206102046607	11.60622298333484	0.19339683356913356	-0.052625703582789125	-0.007336829911197156	0.9553138282319936	0.9938719387223957	0.9971206659547955	7	7	20	25	2	33	8
TMEM203	2.180500391452762	2.692529639993394	6.15465405209643	0.09959845754961737	-0.14082966941789032	-0.007337459086585749	0.9814897446124685	0.9861015732241935	0.9969515244828931	14	1	3	23	1	16	5
RP11-573N10.1	0.3400008051269997	1.132225388691039	1.1736910160161922	-0.5487295753298576	-0.23666726018131157	-0.00733864299843531	0.8850034752765006	0.985041513392189	NA	2	1	2	2	0	5	0
RP11-318C2.1	0.7331060001322707	1.6714637359765334	2.271911908859917	-0.9051327499185786	-0.5629201248832995	-0.007350936539999677	0.8238138518064095	0.9504132540172084	NA	3	0	4	10	0	1	3
RN7SL566P	0.12943920679379803	1.1112869139337782	1.2846708708853436	-0.09120529157949211	-0.48878124320287797	-0.007355717144541613	0.9865390485872693	0.9635603259311795	NA	0	1	5	1	0	2	1
TPRG1-AS1	-0.46011169028483434	0.9953966045566893	0.7155670993410627	-0.33789306772436184	-1.182840427172725	-0.0073587990841818204	0.9516478983809585	0.9122343556768912	NA	8	0	0	0	0	2	0
DCAF15	3.3825826127500527	3.748248916196656	14.496216066648254	0.04338514484048163	-0.06747891240199372	-0.0073625251977579124	0.9885058926193376	0.9917837271309584	0.9973096212525527	56	1	17	25	4	46	10
FAM53A	0.1707972949645101	1.2168704238992212	1.176554285468335	-0.24568163665993237	-0.6991430233318018	-0.007372350081748637	0.9611919514131998	0.9426532864777466	NA	5	0	0	5	0	2	1
RP11-474O21.5	-0.06255427909439652	1.0945725205189492	1.0374785236204653	-0.4320515921013522	-0.8899069674233843	-0.00737491992943984	0.9347672908599671	0.9325217224458358	NA	0	0	2	6	0	1	1
NDC1	3.2999005291334558	3.4138908241530883	11.953474039972402	0.017979722139642842	-0.03964049299429541	-0.007375043491261231	0.9953272224539484	0.9938895281592155	0.9981997634210793	17	5	16	21	5	39	7
PYCRL	1.5049116992960736	2.1989185562715354	3.778525515154966	0.14089151910389244	-0.22533172193544532	-0.007376755459922227	0.9755587724448807	0.9811049872114593	0.9969515244828931	20	0	2	6	1	10	3
A1BG-AS1	1.5238356898464505	2.007437440758062	3.780317645598821	-0.34917744138669055	-0.16911165941815284	-0.007392945460824054	0.9311347708008924	0.9859940149901499	0.9969515244828931	6	3	5	6	0	5	4
RP11-248J23.6	0.4482578190674814	1.710524102538768	2.175317328348282	0.6029675081839582	-0.4534938290266109	-0.007399720712717336	0.8995179810856344	0.9656512885863908	NA	2	0	15	0	0	7	1
LAMA5-AS1	0.09994622429845136	1.2557632975396733	1.1389975189723172	-0.2629919455826469	-0.5175999032309194	-0.007400588612886043	0.9598214260545677	0.9594700526033093	NA	4	0	6	0	0	5	0
KCNAB3	0.36798940655203644	1.3838494822067788	1.5190638913288734	-0.25420544021936925	-0.2899682307876134	-0.007405482782637889	0.9613377461549053	0.9812435257666615	NA	7	0	0	3	1	7	0
AC093585.6	-0.6551112355390127	0.7964555729538464	0.5355861505397069	-0.5775065656291741	-1.4959608150459918	-0.007405553475316323	0.9054970067173724	0.8856058406405742	NA	0	0	0	5	0	1	0
CTB-60B18.18	-0.6551112355390127	0.7964555729538464	0.5355861505397069	-0.5775065656291741	-1.4959608150459918	-0.007405553475316323	0.9054970067173724	0.8856058406405742	NA	0	0	0	5	0	1	0
EIF3CL	-0.6551112355390127	0.7964555729538464	0.5355861505397069	-0.5775065656291741	-1.4959608150459918	-0.007405553475316323	0.9054970067173724	0.8856058406405742	NA	0	0	0	5	0	1	0
FRMD6-AS1	-0.6551112355390127	0.7964555729538464	0.5355861505397069	-0.5775065656291741	-1.4959608150459918	-0.007405553475316323	0.9054970067173724	0.8856058406405742	NA	0	0	0	5	0	1	0
RP11-407N8.6	-0.6551112355390127	0.7964555729538464	0.5355861505397069	-0.5775065656291741	-1.4959608150459918	-0.007405553475316323	0.9054970067173724	0.8856058406405742	NA	0	0	0	5	0	1	0
RPS2P32	-0.6551112355390127	0.7964555729538464	0.5355861505397069	-0.5775065656291741	-1.4959608150459918	-0.007405553475316323	0.9054970067173724	0.8856058406405742	NA	0	0	0	5	0	1	0
CTD-2014D20.1	0.5613661143541365	1.5053829158210117	1.7557670595488972	-0.394227176784694	-0.5647832216548541	-0.00740735216025722	0.9327042299607452	0.9500855550862475	NA	11	0	3	1	0	2	2
CTD-2542L18.1	3.1388334827781015	3.3171033283793325	11.330062961549082	0.022774256606326076	-0.04442142443866071	-0.007408808066976604	0.9942363146813363	0.9938895281592155	0.997521876723425	16	8	17	15	2	31	8
SPAG1	3.59257881724689	3.7029712234364847	15.328544007763746	-0.1910120744061311	-0.032641437023049426	-0.007409997255022313	0.9430035967855309	0.9945171578850067	0.997521876723425	30	7	12	23	7	31	14
MT-TC	2.1388898653212	2.8735953390575153	9.733626138845361	0.6218285201075543	-0.05249615253039302	-0.007414078624051729	0.8890804083952918	0.9945171578850067	0.9969515244828931	2	12	1	6	5	12	9
RP11-34P13.13	0.9054895045910855	1.7925731142553365	2.361214284517499	0.18845747955050068	-0.2772979088580956	-0.007418987882743614	0.9683040645811332	0.9778839304387725	NA	2	0	12	4	0	9	1
NOMO2	3.945679104353273	4.07159791610112	19.249876218439606	-0.03308178209360704	-0.013883554351989102	-0.007419832952533822	0.988301812541611	0.9956468798066427	0.9983961900924626	49	4	28	28	8	61	13
BBS1	1.9741206762007129	2.5461356597729017	5.27040040691833	0.16658586736461808	-0.10209191335136959	-0.007423762828103424	0.9685296517441403	0.9912525294077252	0.9969515244828931	6	0	13	14	2	22	2
ZNF564	1.2200086276153213	1.9476502495701205	3.0690558745184275	0.24788037203011196	-0.2184726878550259	-0.007435356344721777	0.9575005607550825	0.9832484684417312	0.9969515244828931	1	1	7	11	0	9	2
RBM14	5.049123775225891	5.110815684988166	41.88428790053873	-0.1069002952234614	-9.96722022879623e-4	-0.0074564600587141055	0.9583513889799254	0.9997801112166467	0.999361024589429	69	11	66	77	17	105	35
GTF3C2-AS1	0.5527926530759245	1.4348518812285542	1.7807166123959328	0.17391602521345992	-0.3236574442228642	-0.007465148873055457	0.9758655781066415	0.9775953980137568	NA	0	0	6	4	1	5	1
WDR93	-0.06255427909439656	1.0966385596523602	1.0434651541633562	-0.4311575156526264	-0.8968015060465959	-0.007472985050934002	0.9352307692513601	0.9317426207579008	NA	0	0	6	2	0	1	1
RP11-417L19.5	2.5287695138046176	2.9891389907894323	7.933393013286636	0.01072870694288146	-0.12028382939663407	-0.007476809041838898	0.997588716863454	0.9875731637475732	0.9969515244828931	8	1	25	18	1	19	7
EML5	0.31619368092564953	1.310090412760691	1.6998498543160752	-0.10371250067716405	-0.16946783494338163	-0.007487886600261432	0.9854457535765684	0.9908600673044236	NA	0	2	3	3	0	7	0
EML1	4.496971179686051	4.646570468998277	29.327187682356364	-0.1328349882146799	-0.019750331725221466	-0.007506107499663179	0.9569145715581564	0.9945171578850067	0.9983961900924626	64	6	64	47	7	78	24
RPL7L1P3	0.3679894065520365	1.358076992500308	1.7320436552528404	-0.5768642127047755	-0.6022726743148582	-0.0075097115692915805	0.9097258392033625	0.9514979411779311	NA	3	0	0	7	1	1	2
LINC00968	-0.6551112355390126	0.7992879058049054	0.5430694387183204	-0.5753818568818944	-1.5071701281751053	-0.007513932301830372	0.9059489830768794	0.8856058406405742	NA	0	0	5	0	0	1	0
RP11-35O15.2	-0.6551112355390126	0.7992879058049054	0.5430694387183204	-0.5753818568818944	-1.5071701281751053	-0.007513932301830372	0.9059489830768794	0.8856058406405742	NA	0	0	5	0	0	1	0
RP11-554A11.4	-0.6551112355390126	0.7992879058049054	0.5430694387183204	-0.5753818568818944	-1.5071701281751053	-0.007513932301830372	0.9059489830768794	0.8856058406405742	NA	0	0	5	0	0	1	0
LRRC16B	0.21915795288137543	1.3653384967631754	1.5244749435190263	-1.6029398565373119	-0.9570940369475589	-0.007529539800495924	0.6964602858432004	0.9259014234045134	NA	8	0	1	4	0	0	2
RAB42	0.5219897654093612	1.4273405433813757	2.2294441938022573	-0.06583239610539345	-0.06112685078917362	-0.00754877135028205	0.9897967534729145	0.9948395377280768	NA	2	1	0	2	3	9	0
CYP51A1P3	0.12093906225827494	1.2479689119232447	1.1974750825379445	-0.1761622307916093	-0.7624610064707499	-0.007559964241616058	0.97498709216477	0.9382960162480188	NA	9	0	2	0	0	2	1
MUC4	7.6955493107352675	8.408419358308777	438.27227579187866	1.0697504136961173	-0.13857345787370715	-0.0075662718890733	0.7347577043098675	0.9859940149901499	0.9969515244828931	60	551	450	161	126	1230	269
RXRA	5.98568398340169	6.048707023987183	81.37063749939207	-0.019713596096485538	-0.004670312762140671	-0.007569414405772371	0.9921566974143409	0.9982364639758537	0.999361024589429	211	18	119	110	34	239	59
ZNF300	2.926817181258209	3.29423801257898	10.955287458333057	0.24730255124805672	-0.03444892286879353	-0.007574592268375672	0.9455456669195167	0.9945171578850067	0.9969515244828931	20	2	5	18	10	47	3
CALR	9.783832527169322	9.859209771446555	1176.332209483732	0.11699358023807978	-0.0034390268143070705	-0.007603418082046889	0.9547362781564765	0.9991912616619244	0.9992669350763057	2452	490	715	1526	681	3358	851
FAM204A	5.193142929864974	5.3210742360969565	50.2912755734213	0.35666305826408534	3.755082908563527e-4	-0.007603636528826148	0.8555068768322989	0.9997801112166467	0.9981997634210793	45	33	66	38	28	165	29
ST13P15	0.7913428528341631	1.4567946672742946	2.1589167847117747	0.02729197270929157	-0.19706902663393966	-0.007626703460152741	0.9955632815660991	0.9861991570869432	NA	4	0	1	2	3	6	1
C16orf59	-0.8815344499277492	0.7053342247059241	0.3894032572489671	-1.4127456506346774	-3.177156374702236	-0.007648933090531549	0.7206700726984488	0.7251349286316157	NA	5	0	0	0	0	0	0
CBX1P1	-0.8815344499277492	0.7053342247059241	0.3894032572489671	-1.4127456506346774	-3.177156374702236	-0.007648933090531549	0.7206700726984488	0.7251349286316157	NA	5	0	0	0	0	0	0
FLG-AS1	-0.8815344499277492	0.7053342247059241	0.3894032572489671	-1.4127456506346774	-3.177156374702236	-0.007648933090531549	0.7206700726984488	0.7251349286316157	NA	5	0	0	0	0	0	0
NYAP2	-0.8815344499277492	0.7053342247059241	0.3894032572489671	-1.4127456506346774	-3.177156374702236	-0.007648933090531549	0.7206700726984488	0.7251349286316157	NA	5	0	0	0	0	0	0
NTNG1	1.959664262276055	2.9085176321940462	6.781195027097631	0.539283870585949	-0.20916684134798894	-0.007654761718429753	0.896514432988253	0.9817786586274811	0.9969515244828931	39	0	13	6	0	27	3
LINC00886	0.32443875204797634	1.3680489061367955	1.7640013062224984	-0.5033910858741978	-0.6302416483179655	-0.0076642619118654975	0.9258832690694676	0.9497553243974364	NA	2	0	8	0	1	1	2
RP11-216B9.6	-0.02763731799918984	0.9943166487816122	0.7254128291661024	-0.5905616771317265	-0.614697313735622	-0.007666655453327892	0.8748710837276882	0.9471724042976034	NA	5	0	1	1	0	3	0
PPIH	2.99202269259243	3.1583094526324254	9.775416975794982	0.04110799364384178	-0.05949527826250421	-0.007666777752178667	0.988301812541611	0.9931972992942586	0.997521876723425	12	4	14	16	5	37	4
LIPC	-0.08962253607492683	1.1548277074433173	1.0518524396971944	-0.4302611379771284	-1.0107269625396178	-0.00767356069551373	0.9345121713280988	0.9216921533573423	NA	9	0	1	0	0	1	1
SCN4B	1.3254402909420526	2.0680553914979667	3.2992064380985986	0.12467429943061502	-0.17262961621991987	-0.007688986324932384	0.9803170239891912	0.9859940149901499	0.9969515244828931	6	1	14	2	0	14	1
PSPH	2.815082622855155	3.1651603643554505	9.499430413619889	0.19553364915716265	-0.07666815050898523	-0.007691425477990055	0.9575005607550825	0.9916458427832947	0.9969515244828931	23	3	3	26	3	30	6
MPZ	1.5949486402066455	2.1289945940727004	4.447976834613105	0.1735952453074033	-0.06042250176471906	-0.007696997633994102	0.9705798554511988	0.9945171578850067	0.9969515244828931	2	5	3	7	1	17	1
C1orf228	1.5034704396355618	1.8992861750408827	3.0919695708294714	-0.11933809559685224	-0.1405764467706752	-0.007725246281850922	0.9764993346422254	0.9871151804396135	0.9969515244828931	3	1	7	6	1	9	2
PRMT5	4.074850879845178	4.245349983799146	21.78918727910621	-0.011954598950502505	-0.027427894701819167	-0.0077358566266261105	0.9964641941714338	0.9945171578850067	0.9981997634210793	61	4	21	44	8	68	15
GPRASP2	2.732671427998825	3.0291025486096395	9.049065632405988	0.059816968889732924	-0.07234923733033805	-0.007737123679880321	0.985964179925674	0.9921289279756514	0.9969515244828931	14	1	6	17	8	22	7
TPT1P4	-0.09698400759493858	1.1224929123441436	1.413094541541743	0.13033838779403306	-0.2645257149171247	-0.007738691099666057	0.9840112128838461	0.9861015732241935	NA	0	2	4	0	0	5	0
PIGU	1.4636681505053464	2.3324175950415875	4.8315704617871225	-0.39057226144250307	-0.04936675564268727	-0.00774417076353608	0.9425591655018325	0.9945171578850067	0.9969515244828931	10	5	2	8	0	24	0
NHP2	3.7924754579316398	4.15544947051033	20.59256306930061	0.28905630792692316	-0.07469145884741096	-0.0077456591194474695	0.9346196609706315	0.9913015922829794	0.9969515244828931	71	9	5	40	4	61	14
HNRNPA3P5	0.23472000596039883	1.2349772591907289	1.0715610611420743	-0.47688459589736376	-0.4547856186429531	-0.0077511313708488235	0.9061799150004631	0.9623845775264299	NA	7	0	1	2	0	5	0
SRSF1	6.334590326763039	6.389224929684957	103.54899012587069	-0.02062785353314903	-0.003588219063015318	-0.0077775792347143605	0.9904925298782737	0.9988647887967472	0.999361024589429	187	29	147	226	32	300	76
KB-318B8.7	0.5213689839413663	1.5207471104334982	1.6018040580908266	-0.4122098276893375	-0.34417677821680626	-0.00777854707293601	0.9279719959989824	0.9748137687645452	NA	7	0	1	6	0	8	0
FAM207A	2.5725504238541603	3.111458994523656	8.595511568584184	0.16094432035603895	-0.10043317153821267	-0.007779381408100529	0.96835644145817	0.9899755365888564	0.9969515244828931	28	2	12	20	0	27	6
ASGR2	0.5694002342896172	1.7013035501760705	2.261822820426389	0.28387232734007484	-0.5256027485725331	-0.007782426644677397	0.9574576646652906	0.9562190523915074	NA	1	0	15	1	0	4	2
PRKCZ	4.621544074253063	4.823761315957203	33.00096537720252	0.0052022052669334585	-0.029026209244052047	-0.007782470331783449	0.9986348681040995	0.9945171578850067	0.9981997634210793	108	6	41	58	9	134	15
ARHGAP31-AS1	0.2745737130608011	1.2743905168123915	1.3927043373995676	-0.2679008371438585	-0.30083202477792204	-0.007782586728672908	0.9590493910733475	0.9810239994066142	NA	3	1	0	5	0	6	0
SLC44A3	1.97339047422677	2.315320242736041	4.677775037519291	-0.0257799527562678	-0.0968402676855947	-0.007784372658413765	0.99477627477211406	0.9912525294077252	0.9969515244828931	7	1	4	11	3	17	2
SEMA3E	1.5098002819937006	2.035563222706379	3.4502737602740177	0.02572855944870998	-0.14673279440753265	-0.007796354613327987	0.9955632815660991	0.9871151804396135	0.9969515244828931	11	2	6	3	0	11	2
CTD-2517M22.14	0.5508619664367129	1.4616669306892054	1.8800993629150462	-0.30257493739876273	-0.5102841297478435	-0.007807118411839947	0.9574815476490243	0.9576394732926877	NA	8	0	4	0	1	2	2
MARS2	1.9693688970390344	2.314522403747013	4.81418730822557	0.022107274795528122	-0.10375799244804675	-0.007819728320044333	0.9955632815660991	0.9905410936878974	0.9969515244828931	7	3	3	12	1	14	3
MED11	2.683530212160429	3.0077105056521103	9.33390726061525	0.23690309251847563	-0.02412532682037515	-0.00782425894626584	0.9503650099288559	0.9954602712360545	0.9969515244828931	8	8	7	9	5	39	2
UFD1L	5.627944196102604	5.704464419238963	63.64451199355436	-0.019385249045126157	-0.007455517060763892	-0.007832387249293544	0.9927986615029517	0.9972042279418717	0.999361024589429	94	15	125	123	22	188	46
SMPD4P1	-0.847104721427207	0.7760665069120818	0.4672839086987605	-1.4636997427354264	-3.393687187725338	-0.007832732259463389	0.7149555092520471	0.7140671163422511	NA	6	0	0	0	0	0	0
ZNF474	0.8262598139293696	1.8917772211402264	4.3199865287004	-1.496086779626744	-0.3715135424717844	-0.007836185956649143	0.7941990401596969	0.9775953980137568	0.9959118451901906	0	3	4	3	4	0	5
HEXIM2	0.24684699132990068	1.2859533297433048	1.787712887945048	0.01553154297009068	-0.13948060852910943	-0.00784568190680554	0.9979391975161829	0.9931972992942586	NA	0	0	2	2	3	7	0
AC074367.1	-0.8815344499277493	0.7439726436319152	0.4893252066683493	-1.3838153634086177	-3.3261143046528896	-0.007853644654379613	0.737368157906955	0.7216857738760538	NA	0	0	0	5	0	0	0
CTD-3216D2.5	-0.8815344499277493	0.7439726436319152	0.4893252066683493	-1.3838153634086177	-3.3261143046528896	-0.007853644654379613	0.737368157906955	0.7216857738760538	NA	0	0	0	5	0	0	0
CTNNAP1	-0.8815344499277493	0.7439726436319152	0.4893252066683493	-1.3838153634086177	-3.3261143046528896	-0.007853644654379613	0.737368157906955	0.7216857738760538	NA	0	0	0	5	0	0	0
DPH6-AS1	-0.8815344499277493	0.7439726436319152	0.4893252066683493	-1.3838153634086177	-3.3261143046528896	-0.007853644654379613	0.737368157906955	0.7216857738760538	NA	0	0	0	5	0	0	0
RP11-136K14.1	-0.8815344499277493	0.7439726436319152	0.4893252066683493	-1.3838153634086177	-3.3261143046528896	-0.007853644654379613	0.737368157906955	0.7216857738760538	NA	0	0	0	5	0	0	0
RP11-284M14.1	-0.8815344499277493	0.7439726436319152	0.4893252066683493	-1.3838153634086177	-3.3261143046528896	-0.007853644654379613	0.737368157906955	0.7216857738760538	NA	0	0	0	5	0	0	0
RP11-407G23.4	-0.8815344499277493	0.7439726436319152	0.4893252066683493	-1.3838153634086177	-3.3261143046528896	-0.007853644654379613	0.737368157906955	0.7216857738760538	NA	0	0	0	5	0	0	0
RP11-864J10.4	-0.8815344499277493	0.7439726436319152	0.4893252066683493	-1.3838153634086177	-3.3261143046528896	-0.007853644654379613	0.737368157906955	0.7216857738760538	NA	0	0	0	5	0	0	0
TVP23CP1	-0.8815344499277493	0.7439726436319152	0.4893252066683493	-1.3838153634086177	-3.3261143046528896	-0.007853644654379613	0.737368157906955	0.7216857738760538	NA	0	0	0	5	0	0	0
U4	-0.8815344499277493	0.7439726436319152	0.4893252066683493	-1.3838153634086177	-3.3261143046528896	-0.007853644654379613	0.737368157906955	0.7216857738760538	NA	0	0	0	5	0	0	0
HDDC3	1.7783244185108429	2.1093313396593896	4.164153572777978	-0.03420859133156831	-0.11492761942489774	-0.007854456971049665	0.9931308568024011	0.9899755365888564	0.9969515244828931	7	1	4	4	4	13	2
ERH	5.027583942644376	5.243417566464886	48.27720185017391	0.499376830973579	-0.0024332108226489545	-0.007856736006173516	0.818505045693641	0.9996264289514947	0.9971206659547955	34	36	24	59	29	126	35
AC009362.2	-0.8815344499277492	0.746871296516838	0.4968084948469627	-1.3816906546613388	-3.3373854959413016	-0.007865650417512866	0.737368157906955	0.7216857738760538	NA	0	0	5	0	0	0	0
CTB-4E7.1	-0.8815344499277492	0.746871296516838	0.4968084948469627	-1.3816906546613388	-3.3373854959413016	-0.007865650417512866	0.737368157906955	0.7216857738760538	NA	0	0	5	0	0	0	0
DOCK9-AS1	-0.8815344499277492	0.746871296516838	0.4968084948469627	-1.3816906546613388	-3.3373854959413016	-0.007865650417512866	0.737368157906955	0.7216857738760538	NA	0	0	5	0	0	0	0
EIF4E2P1	-0.8815344499277492	0.746871296516838	0.4968084948469627	-1.3816906546613388	-3.3373854959413016	-0.007865650417512866	0.737368157906955	0.7216857738760538	NA	0	0	5	0	0	0	0
OR2F1	-0.8815344499277492	0.746871296516838	0.4968084948469627	-1.3816906546613388	-3.3373854959413016	-0.007865650417512866	0.737368157906955	0.7216857738760538	NA	0	0	5	0	0	0	0
RP1-229K20.9	-0.8815344499277492	0.746871296516838	0.4968084948469627	-1.3816906546613388	-3.3373854959413016	-0.007865650417512866	0.737368157906955	0.7216857738760538	NA	0	0	5	0	0	0	0
RP11-259G18.2	-0.8815344499277492	0.746871296516838	0.4968084948469627	-1.3816906546613388	-3.3373854959413016	-0.007865650417512866	0.737368157906955	0.7216857738760538	NA	0	0	5	0	0	0	0
RP11-65N13.6	-0.8815344499277492	0.746871296516838	0.4968084948469627	-1.3816906546613388	-3.3373854959413016	-0.007865650417512866	0.737368157906955	0.7216857738760538	NA	0	0	5	0	0	0	0
RP13-228J13.10	-0.8815344499277492	0.746871296516838	0.4968084948469627	-1.3816906546613388	-3.3373854959413016	-0.007865650417512866	0.737368157906955	0.7216857738760538	NA	0	0	5	0	0	0	0
CD209	2.3747335686899658	2.790211407733492	7.959164648736406	0.5072189146373701	-0.036860944347137985	-0.007881557309260547	0.8907325389419101	0.9945171578850067	0.9969515244828931	5	7	13	2	4	28	3
RP11-76E17.3	-0.428688021150276	0.9583064558760199	1.0942839418089585	-0.98561463957044	-1.297332535083739	-0.007891837530363623	0.8535237336756749	0.9122343556768912	NA	0	1	5	0	0	0	1
MARCH3	1.6751633215631978	2.3939465459949676	4.389108023874724	0.20437212329584273	-0.19492211083520367	-0.00789320770087723	0.9611919514131998	0.9832484684417312	0.9969515244828931	11	0	12	11	0	14	3
ZNF268	4.0325175193288665	4.35158741734457	23.757422133212803	0.230842181955954	-0.041403241834937	-0.007893916102764	0.9378445902058865	0.9938895281592155	0.9971206659547955	33	12	23	71	2	88	12
GPRC5D	0.48693925544082417	1.539941944219336	1.744709154099128	0.16069722757500476	-0.501953894704425	-0.007894160797192391	0.977396861633957	0.9582727557755544	NA	8	0	0	7	0	5	1
RP11-146F11.1	0.4526430758136123	1.4370614943140552	1.419205950753769	-0.4561021291123979	-0.3773339373971203	-0.007899507235405428	0.9134374187901594	0.971044257999344	NA	9	0	2	2	0	7	0
CTC-204F22.1	0.4869392554408241	1.511684934692597	1.6328253018747516	-0.3325066309458955	-0.3389632953888468	-0.007901972777353983	0.9474755497472415	0.9757990302268528	NA	1	0	7	5	0	8	0
RP11-706O15.1	1.5864484956711224	2.38476569333618	4.441508172856489	-0.6472856157673809	-0.10762678044965791	-0.007907043518042776	0.8822695653545949	0.9914078181210249	0.9969515244828931	7	0	12	9	2	24	0
SRSF3	6.734155544641182	6.763679242477064	135.34029057089145	-0.005496368294677725	4.907844065822126e-4	-0.007907219136294445	0.9975618352098001	0.9997801112166467	0.999361024589429	232	40	261	177	56	390	99
TMEM220	2.0294096937877484	2.3707924299743204	4.907770274223992	-0.09586495411595818	-0.10918988859492731	-0.007908815251536076	0.9810489836008306	0.9897968177304795	0.9969515244828931	8	2	4	14	1	12	4
RNU4ATAC	4.302240572009188	4.854988542602042	37.994695177414435	1.020825577868131	0.002443361662241273	-0.007916889148797894	0.6849352293317417	0.9997801112166467	0.9969515244828931	18	44	8	22	18	78	31
GLB1L2	0.7376692163425015	1.7448055174231396	2.146077224211073	-0.3637438911563814	-0.2784642128858177	-0.007917845076407245	0.9415025026214111	0.9785000543232377	NA	2	0	9	6	0	11	0
RP5-836N17.4	-0.20226480676153952	0.9797959585931212	0.8718714908958387	-1.3811566105694195	-1.300097079594753	-0.007921542691503155	0.7208309440114425	0.8971583131789402	NA	1	0	1	5	0	0	1
RGN	2.7008530494294547	3.026946413438952	8.253521543894312	0.060721265493923426	-0.06934674249192571	-0.007929209436679154	0.9850786807745702	0.9919465466665934	0.9969515244828931	18	1	23	8	3	28	5
ZNF628	1.5694521680914681	2.138457677761662	4.317857084703988	-0.06013004901577733	-0.18647046624869154	-0.007943628440290536	0.9885440616814366	0.985041513392189	0.9969515244828931	13	4	3	3	0	7	4
NLRP12	1.795875382480205	2.2997668695902806	4.327784895788092	0.04748658487126068	-0.1350147045233421	-0.007947205817994882	0.9891277748149891	0.9875731637475732	0.9969515244828931	13	0	10	4	2	13	3
TMEM38A	1.0114287685080563	1.751421653769725	2.469298460103999	0.11433730128474354	-0.21897773586909658	-0.007955034295481951	0.9826296548308469	0.9832793731548807	NA	1	1	5	9	0	9	1
RP11-64B16.2	1.7091329752459432	2.473397576215862	5.089996811025311	0.0987890733763181	-0.27017209748132126	-0.007956299452981484	0.9835676167176777	0.9769975583940296	0.9969515244828931	4	1	5	25	0	9	5
TDRD10	1.170846081635718	1.7071434016052	2.5824322647370277	-0.1235067808304057	-0.20432862314755879	-0.007957131019831542	0.9784915581120819	0.9839175711198095	0.9969515244828931	5	0	6	2	2	6	2
NCR1	0.41732788349933647	1.7451412066879946	2.369986332759915	0.20047439592393498	-0.3074403169789055	-0.007989485012814473	0.975755621390105	0.9800017505109172	NA	1	1	14	0	0	11	0
ZMAT1	4.012025424274764	4.114003291835076	20.55826146271623	-0.12776489186065038	-0.023315885392178663	-0.007989721033787584	0.9588904074890542	0.9945171578850067	0.997832374832911	24	10	35	34	6	46	18
COX6A1	4.376954356828082	4.519980454305735	28.17908371365685	0.2555391787713256	-0.022799345152884645	-0.008010892628974269	0.9063399976463726	0.9945171578850067	0.997521876723425	43	8	22	31	25	88	17
AP1S2	4.795499828193806	5.16155147455587	45.84858301297976	0.9069784663832811	0.009860302188750626	-0.008013136749362652	0.7115768679769565	0.9979422814064176	0.9969515244828931	12	29	38	34	40	139	28
RP11-809C18.3	1.954124302079687	2.466081102433307	5.983037316881566	-0.18003860423130713	-0.15368228880394955	-0.00802198476098686	0.9672501363752284	0.9865408548420206	0.9969515244828931	9	0	7	5	7	8	6
EXOSC7	3.237212445375786	3.3913807230686768	11.612723124877405	0.01912674539639274	-0.04670543832666885	-0.008027334749461278	0.9950279634383378	0.9938719387223957	0.997521876723425	22	6	14	20	3	41	6
ZBTB2	3.9589165627820893	4.049147760540331	19.879027864606698	0.025216042810556543	-0.03387034918379871	-0.008027778815216055	0.9924793138675525	0.9938979576074572	0.997832374832911	39	9	25	15	11	51	15
RP11-177H13.2	1.7311433270648737	2.2854481292516295	4.326488016462922	-0.4189916232700522	-0.21220763717755606	-0.008030797545023425	0.9113136636069942	0.9815133537967802	0.9969515244828931	11	1	8	10	0	6	5
NQO2	4.816018282521521	4.916092621664996	36.288135535673234	-0.00722417207771939	-0.014797068506403579	-0.008034255643739082	0.9975618352098001	0.9948395377280768	0.9989707078027753	84	13	30	76	11	103	27
SBK1	0.9519126695877993	1.896531981870614	3.150335655497965	0.5734048047537328	-0.2814626496923497	-0.008040818181098003	0.9085533183819998	0.9796780967749251	0.9963487469152031	0	2	13	3	0	8	2
PIK3AP1	5.917126182130798	6.261308633612627	98.07507230132943	0.7453261649931682	-0.00781506745844529	-0.008055070404964431	0.7613144394072624	0.9982364639758537	0.9969515244828931	32	72	139	46	63	286	65
RAB40A	-0.14877973322132554	1.0290353208278875	0.82683143622120725	-0.37860196058752704	-0.7353318684545027	-0.008064410119882863	0.9414208643241344	0.9426532864777466	NA	0	0	2	5	0	3	0
PPIP5K1	3.0256254417551007	3.1939281805895785	9.807074924450061	-0.029934724399130187	-0.04660943061626726	-0.008073418183469377	0.9917616372529694	0.9938719387223957	0.9971206659547955	26	3	14	11	4	32	6
ZNF446	1.1071852503339656	1.7570474943563148	2.471537470261875	-0.08114686326074677	-0.27108884562545527	-0.008079015629930516	0.9847872606327888	0.9775953980137568	NA	12	0	2	3	1	6	2
AC093627.10	1.0660082687579966	1.9327467133156884	4.233381358031252	0.8222867619542048	-0.0682076119365163	-0.008086114485283546	0.8337523443388422	0.9945171578850067	0.9963487469152031	1	7	1	4	0	11	2
SYTL3	3.412576670269939	3.995474211873783	17.90487053472427	0.08957500560644975	-0.17697251427606894	-0.00808740890487097	0.9835676167176777	0.981740636261243	0.9969515244828931	9	3	80	24	2	33	17
DFFB	1.7228942366888405	2.4763236027559885	4.768791118517111	-0.7434515934284942	-0.1156423789359168	-0.008090126144874388	0.8496293619098683	0.9905410936878974	0.9969515244828931	21	1	5	7	1	26	0
ZNF346-IT1	0.8966236520007639	1.4764297033843665	2.072550408718525	-0.14739847832042985	-0.21349045916587134	-0.008093096678667552	0.9737138689270571	0.9846243910011133	NA	4	2	3	2	0	6	1
TOR4A	4.493660843988007	4.682491735488244	30.58354793987137	0.07425597831814716	-0.030969269890261435	-0.008128229681835707	0.9799588212966118	0.9943370384085141	0.997521876723425	78	16	27	57	4	96	20
C16orf87	3.6609210171951516	3.791080733668218	16.62995554472231	0.10362801974271668	-0.044440885095709676	-0.008132637773229813	0.97026460410407	0.9938719387223957	0.9971206659547955	19	5	18	20	14	43	12
CARD14	0.47869418431849736	1.272321815363529	1.28725837189849	-0.3240121124855198	-0.47172739590303414	-0.008140874570857708	0.9376021273857236	0.9578874637315928	NA	2	0	3	5	0	3	1
RP11-180P8.1	0.8103981978738348	1.555185606453737	1.8819655629557606	-0.39490876503494354	-0.42359939200739943	-0.008158143628898685	0.9212728555209018	0.9613560977072555	NA	7	0	3	5	0	3	2
GPN2	4.051919037179106	4.288470384503841	22.668848435146398	-0.13994806213104435	-0.057996929160734845	-0.008164220016624115	0.9600431871856517	0.9917837271309584	0.9971206659547955	50	8	21	61	3	52	20
PHKA2	4.084904322874871	4.4290875034582555	24.764912843796456	0.12409731524821363	-0.04623289041227898	-0.008171867911288532	0.9697257473666943	0.9938719387223957	0.9971206659547955	60	1	54	32	12	92	13
UBXN10	1.7768490318191628	2.5597021173542793	6.14753950460977	-0.31521774088695875	-0.2876300075402749	-0.008200459442552491	0.9513076208943324	0.97683740226314	0.9969515244828931	3	4	23	4	0	5	7
RAB38	0.8076885543537191	1.8470861729931256	3.4266876104386443	0.06880092248142934	-0.0387583161546634	-0.008242080790720745	0.9895371862866623	0.9962390166874794	0.9959118451901906	1	5	6	1	0	15	0
LINC00484	0.7477921983301029	1.6372921753099903	2.1477856414415144	0.20130480976292456	-0.32076894260295896	-0.00825287289338543	0.9704560120531314	0.9759629398988832	NA	6	0	8	0	1	7	1
ERVH48-1	0.5304899099448842	1.4187529393671687	1.422759516475204	-0.5629685885660297	-0.34780462599219686	-0.008253986868118403	0.8844371023439246	0.9735291543278494	NA	4	0	3	5	0	7	0
PPFIA3	0.5304899099448842	1.4187529393671687	1.422759516475204	-0.5629685885660297	-0.34780462599219686	-0.008253986868118403	0.8844371023439246	0.9735291543278494	NA	4	0	3	5	0	7	0
CKMT1B	-0.3234072219836752	0.9104081923737931	0.6597277458608579	-0.5142323309678576	-0.970339975355939	-0.00825870062517979	0.9086974565928995	0.9259014234045134	NA	1	0	0	5	0	2	0
ZNHIT6	5.7391219012303285	5.839739592939566	69.98920989810408	0.019769458097307846	-0.012489154711671396	-0.008261402964279603	0.9930303324351366	0.9950098115654151	0.9983961900924626	133	11	135	106	33	232	44
CWF19L1	3.6379102135139503	3.8612174631058886	17.195067548723763	-0.15307041676620972	-0.055631785944396384	-0.008282979323952139	0.9580507253808119	0.9931972992942586	0.9971206659547955	24	2	28	20	14	33	16
RP11-394O4.5	4.095891415898754	4.349300681470887	23.35814680086324	-0.08527213679827503	-0.06441553998267804	-0.008283125424524194	0.977396861633957	0.9913015922829794	0.9971206659547955	60	4	65	22	5	61	19
LINC00936	0.687566434737872	1.429440637111919	1.762228880147779	-0.04471936873661117	-0.3086919627031118	-0.008290158627132994	0.9924793138675525	0.97683740226314	NA	1	0	7	2	1	5	1
CNTFR	0.1415661921632999	1.327901923025011	1.6962593148315415	-1.3991625479618637	-0.9273020060488391	-0.008297917452637442	0.7636834966080397	0.9325217224458358	NA	3	0	7	0	1	0	2
WNT9A	1.10074412325846	1.7364582877035422	2.7330033453067353	-0.41316769962651984	-0.3215791177303332	-0.008309927321285472	0.924907616878992	0.9735614806662234	0.9964395820198222	12	1	1	2	1	3	3
RP3-354N19.3	0.05858813612773919	1.1234373115914231	0.9494763739066355	-0.4159123300118493	-0.5448665954451299	-0.008316507201029078	0.9242605611409784	0.9562190523915074	NA	1	0	1	6	0	4	0
RP11-4K3__A.5	0.0241584076271971	1.1278600341375211	1.052412690147184	-0.5915684487772352	-0.9604091186155879	-0.008330569055988475	0.9003108328495522	0.9230477953038305	NA	4	0	0	5	0	1	1
LOXL4	2.049827486958944	2.3628420832124224	4.889552586767862	-0.044308179863177775	-0.1006259704881746	-0.008338415016420598	0.9888983549291108	0.9905410936878974	0.9969515244828931	6	2	12	5	2	18	2
EXOSC5	0.7061345471828794	1.8190913959510113	2.469060905009524	-0.17175221525639403	-0.2833416082967565	-0.00834070575633214	0.9790195495221391	0.9796780967749251	NA	12	1	0	6	0	12	0
RP11-90L20.2	0.6136391981361502	1.688445529143474	2.0219356288899215	-0.2747230260498629	-0.33100930565618547	-0.008345555608440077	0.9584270603735295	0.9759433090859567	NA	1	0	9	6	0	10	0
ADI1	5.1706718255868305	5.383754586242909	51.281207365293454	0.1519550759924105	7.2891447083026e-4	-0.008348415078634487	0.9575005607550825	0.9997801112166467	0.9971206659547955	63	15	38	99	37	237	14
RP11-274A11.4	2.721921899721224	2.9542313978306627	8.284698341380688	0.07748939470682192	-0.0697615843864844	-0.008348449011017878	0.983258255059675	0.9917837271309584	0.9969515244828931	10	5	18	9	2	29	4
AC007308.6	1.3552597674328957	1.9392926178471674	3.03208041002212	0.022371140701782217	-0.20016316164886166	-0.008379175889930372	0.9957021088143593	0.9832484684417312	0.9969515244828931	3	1	9	7	0	9	2
ZNF415	2.117294651236401	2.4668398883810894	5.064400113442235	-0.12241002359581418	-0.10289292249809977	-0.00838881517129448	0.9726408916253563	0.9897968177304795	0.9969515244828931	15	1	10	7	1	14	4
USP18	1.8078523011470857	2.894349623264696	6.726998291489915	-0.517103067314674	-0.167770293047094	-0.008406111471215665	0.921801554710843	0.9859940149901499	0.9969515244828931	17	0	5	29	1	37	0
ZNF334	2.7767758493836525	3.4714492350406556	11.4653168709261	0.5050147243888103	-0.14047176173651793	-0.008408270299592962	0.8912707653541375	0.9859940149901499	0.9969515244828931	26	2	3	50	1	45	5
ATP7B	1.8745508021356747	2.746159073333979	5.903867390987175	0.41827996048949195	-0.22199821853245036	-0.008411468270312394	0.9190211598685103	0.9800017505109172	0.9969515244828931	32	0	11	7	0	22	3
AZIN2	1.7313980350946083	2.0742626587783577	3.73850133251577	-0.101642688851744	-0.12682540971867595	-0.008417757758701832	0.9802556712992583	0.9879077886288335	0.9969515244828931	5	1	4	9	2	12	2
RP11-872J21.5	0.6407074551166807	1.49957655709327	2.1524879682540305	0.27299535640996664	-0.2771431376830834	-0.008419080779166177	0.9593369490490002	0.9817615164285635	NA	0	2	3	6	0	6	1
RP11-131M11.2	-0.11254606067396206	1.147754834630039	1.1123658597988133	-0.37379298030547237	-1.0221754803889929	-0.0084243828138645	0.9461385338753625	0.9222234335483401	NA	1	0	0	8	0	1	1
WDR73	3.2650542751962357	3.548557740255892	12.839801448336994	-0.0021824315911408315	-0.05607495834978018	-0.008425154876017915	0.9993934997526992	0.993607376054414	0.9969515244828931	18	1	32	21	6	35	10
NPPA-AS1	-0.5911885245431239	0.8907791669363722	0.5914255040199116	-0.701230031904202	-1.7481294968346217	-0.008426031471533575	0.8816950817490309	0.8576627123069999	NA	7	0	0	0	0	1	0
PAAF1	3.4730677564460235	3.6818394663874705	14.80566683955919	0.19267737987028727	-0.044423870179500474	-0.008445110329543122	0.9477474909379563	0.9938895281592155	0.9971206659547955	16	3	19	24	12	57	6
IGSF6	4.682035989391072	5.099887397681108	43.5419489336151	0.9731168012474397	0.0016283631203498428	-0.00845849829851609	0.714261574795365	0.9997801112166467	0.9969515244828931	11	23	65	18	39	143	24
AGAP7P	-0.8176117389318605	0.8431501768560802	0.5451645601485539	-1.5075388296836454	-3.578902803611927	-0.008461162072689895	0.7109996051747632	0.7001350092494867	NA	7	0	0	0	0	0	0
CDH15	-0.8176117389318605	0.8431501768560802	0.5451645601485539	-1.5075388296836454	-3.578902803611927	-0.008461162072689895	0.7109996051747632	0.7001350092494867	NA	7	0	0	0	0	0	0
PPIAP10	-0.8176117389318605	0.8431501768560802	0.5451645601485539	-1.5075388296836454	-3.578902803611927	-0.008461162072689895	0.7109996051747632	0.7001350092494867	NA	7	0	0	0	0	0	0
PPIAP2	-0.8176117389318605	0.8431501768560802	0.5451645601485539	-1.5075388296836454	-3.578902803611927	-0.008461162072689895	0.7109996051747632	0.7001350092494867	NA	7	0	0	0	0	0	0
EHBP1	5.617728003655708	5.728030321113669	64.65127944685571	0.031106241768058422	-0.01612169162716643	-0.008464238483124583	0.987938135136941	0.9947147417401628	0.9981997634210793	157	10	104	84	33	220	39
RTN4RL1	1.3843870418734439	2.5246419907013498	5.351488561436969	0.9967850193913537	-0.2847097193236849	-0.008464435724681765	0.8018477965729272	0.9778839304387725	0.9964395820198222	1	2	1	31	0	16	3
OPTN	7.485810410490975	7.512226169137781	228.82087647684548	0.03228962145547377	2.998296486002867e-4	-0.008473060849885443	0.9847872606327888	0.9997801112166467	0.999361024589429	440	70	356	259	118	769	140
C6orf141	1.558708404635872	2.2358457934865785	4.2081945299104335	0.32931465787223707	-0.21874175661265027	-0.008484326891701187	0.9415949627307987	0.9817786586274811	0.9969515244828931	1	1	4	19	1	11	3
HHIP-AS1	0.06551649579790927	1.1459070041658668	1.3693570898392542	-0.09988174705318086	-0.30666826366219724	-0.008489003063551189	0.9861240353017701	0.9831758203436772	NA	5	1	0	0	1	5	0
LYRM9	1.108989194380787	1.6349545221231412	2.520774539877756	-0.08910547489325955	-0.18722425211627272	-0.008492318201604064	0.9844740472948661	0.9858202351086794	0.9969515244828931	7	1	1	2	2	8	1
ASTN2	0.642511399163502	1.4687799202678196	1.6891608969606682	-0.5220628433526231	-0.2605026322360448	-0.008503125464744013	0.899602855808515	0.981740636261243	NA	6	0	4	1	1	8	0
GRK5	5.744450387021771	5.898714112971224	73.65289555022139	-0.2381697321288633	-0.05279704641634905	-0.008527777734333875	0.9155273593889669	0.9914078181210249	0.997521876723425	106	25	206	77	19	126	73
KIF19	0.63100519526199494	1.8282572057892361	2.6457978636904027	0.6831530731983362	-0.3717693426047009	-0.008532288533558747	0.8890324100832907	0.973825270714944	0.9940236850977922	1	0	16	0	1	9	1
PHKG2	2.8864389548336193	3.423735243017298	11.254778726622133	0.2669210612015683	-0.0887312352275671	-0.00854163373723601	0.9445326906009518	0.9912525294077252	0.9969515244828931	31	0	10	30	5	41	6
PAXIP1-AS1	0.965581719309986	1.686894240190226	2.289478561825086	0.04659565276609991	-0.25070534772574765	-0.008543495396694661	0.9921566974143409	0.9805741741032663	NA	1	0	5	8	1	8	1
ERICH1	6.079283284361578	6.202906854160913	90.26438175385351	-0.02394019948290918	-0.03263181025550177	-0.008562840176460062	0.991276312239449	0.9938719387223957	0.997832374832911	259	23	190	97	20	251	68
RP11-574K11.8	0.2986427169562876	1.2046342375664816	1.1380821633363047	-0.44396533188497067	-0.662271299490039	-0.008566121939505823	0.9134374187901594	0.9424065476293955	NA	7	0	1	2	0	2	1
RNA5SP298	5.0488718544842905	5.657354889222079	66.09262284857458	0.12674899291543254	-0.06768631229349663	-0.008567028156586031	0.977396861633957	0.9937307039123249	0.9969515244828931	23	61	22	47	45	51	74
RP11-81H14.2	-0.16783507826099736	1.1052998896389863	1.1644055366411419	-0.01917756968559644	-0.5457054165761202	-0.008569510100654876	0.9975618352098001	0.9623845775264299	NA	0	1	0	6	0	4	0
STRADB	3.819205208371417	3.885072665576937	17.542925501946513	-0.02873282654957018	-0.036510225314647586	-0.008571965426222423	0.9895158932069267	0.9938895281592155	0.997521876723425	29	8	21	21	9	46	13
RP13-452N2.1	0.4611432203491355	1.3212587558537676	1.7558727071998965	0.0910903879340902	-0.35541997954675925	-0.008576694106681873	0.9861240353017701	0.9757990302268528	NA	2	0	5	0	2	4	1
RNA5-8SP6	5.664901501331216	6.631279946177071	130.2696590025684	0.8702197286183113	-0.24408129440940707	-0.008603785138621258	0.7843003700642251	0.9775953980137568	0.9959118451901906	27	192	28	63	35	125	125
RP11-54A4.2	-0.2022648067615395	1.0834453997841698	0.9921539869348408	-1.3972459746670765	-1.552319155212782	-0.008637031004587029	0.7378500535706581	0.8778965942646418	NA	5	0	4	0	0	0	1
TAS2R64P	0.8208358353295097	1.7795726623797334	2.5338873252824907	-0.4760922706221299	-0.568313317334501	-0.008645139158230002	0.9177100831998977	0.9484040502643196	0.9939390534097342	2	0	4	13	0	2	3
DUOX1	6.681627543760274	6.798686620494614	139.04808481901097	0.08260090207899162	-0.01847855087936332	-0.008652182298526347	0.9718868505415602	0.9945171578850067	0.9981997634210793	267	79	171	248	20	410	97
TMEM163	2.522366931575223	2.9815946855269533	8.939680673267898	0.49745386350147636	-0.05034573833296929	-0.008656754688122908	0.9005570438676318	0.9945171578850067	0.9969515244828931	13	7	1	15	4	34	3
MRPL23	0.9293480467626226	2.0187373529580697	3.6886777526574224	-0.005928902135817021	-0.11828391471243545	-0.008657424675862781	0.999372125875246	0.9927082888681671	0.9959118451901906	8	0	5	0	5	17	0
MAP1S	4.496145849688806	4.634676788717005	29.351461096332383	-0.12213264978152848	-0.024783269029387798	-0.008681785637017537	0.9588904074890542	0.9945171578850067	0.997521876723425	80	11	45	42	5	76	24
PGM2	4.27035364303493	4.530051311639623	28.477088764112295	0.23826197048538333	-0.04628380280434686	-0.0086956808748251	0.9273017775746878	0.9938719387223957	0.9969515244828931	33	4	19	45	29	69	22
GNB3	0.7302826780149235	1.7347809929730433	2.3456787441382856	-0.9277135280355145	-0.6761777747889267	-0.008699087588358466	0.822140592463674	0.9412965728449997	NA	14	0	4	2	0	1	3
C11orf98	1.790935489344366	2.2359672668002837	4.398685709306365	0.09355591533256255	-0.1296606795568952	-0.008704893385854017	0.9835676167176777	0.9882994920624134	0.9969515244828931	13	2	1	7	2	15	2
SEMA3B	3.896881138920368	4.281068339282247	21.811468262498266	0.05317048676605047	-0.07038230568696287	-0.008722537986160782	0.986960177505322	0.9912713288425866	0.9969515244828931	62	5	43	43	1	76	13
RP11-6O2.4	0.0067924105013523394	1.1375300295008357	1.0813770258453967	-0.5597376205752809	-0.9908933880399584	-0.008726925242206671	0.9063399976463726	0.9213365704119516	NA	3	0	6	0	0	1	1
TNNC1	1.114797686695828	2.1034019671464357	3.535960395257939	0.46297674851482695	-0.24421090617347288	-0.008731124749372866	0.9302529801530074	0.9817786586274811	0.9959118451901906	18	2	5	0	0	14	1
PRRX2	-0.3234072219836752	0.9202800413674147	0.6871954239233479	-0.4982868728381302	-1.0064034440318448	-0.008736693336334781	0.9163445108549001	0.9216921533573423	NA	0	0	5	1	0	2	0
SPDYE3	1.4595975492272888	2.0884782522397907	3.7618557887174644	0.077313195486738	-0.13764202617205726	-0.008766841246066	0.9861240353017701	0.9892436302877298	0.9969515244828931	4	3	3	11	0	15	1
ARHGAP12	6.136651707653877	6.16905861269161	89.99296257548608	0.0808876797413614	-0.008964426179442255	-0.008800755099003908	0.9645867850748933	0.9959801207841408	0.9983961900924626	119	45	135	107	40	286	57
CTD-2302E22.4	-0.7918157038401719	1.2642657636665662	2.8518208006384524	-1.412285266068891	-4.960041278609464	-0.008804872753571126	0.801778596007032	0.6747552435095179	0.8714233363350078	0	0	0	0	8	0	0
PKD1P5	-0.11435000472078338	1.9943389992471374	2.785775970394399	-2.5820063434428002	-5.659795185576913	-0.00881647345074096	0.5417140713708173	0.488819671465602	0.8689195010390689	32	0	0	3	0	0	0
TAF5	2.1930824679076553	2.5990514435175336	5.684120866190819	0.03258308662776239	-0.12041566760997885	-0.008832919262452546	0.9931308568024011	0.9875731637475732	0.9969515244828931	6	1	15	14	1	17	4
DNAH8	-0.5030926159076247	1.2330865653763394	1.281819388478672	-0.9258602273875084	-1.9261312543805174	-0.00885695577418893	0.8702291065694663	0.862027637347693	NA	0	0	0	11	0	0	1
RP11-777B9.5	-0.7688921792411366	1.3832879221745953	3.5295436183832307	-1.437911022383293	-5.222044323114246	-0.008857440640470077	0.8033698391268147	0.66238587044639	0.8528412869964191	0	9	0	0	0	0	0
DECR2	0.8208358353295097	1.5143911375743286	2.037501806488627	-0.3256901865934222	-0.3766637050978358	-0.008873054369106537	0.9425591655018325	0.9680146800966728	NA	4	1	1	7	0	3	2
EEF1A1P32	0.269149734460941	1.2488449718764763	1.5691613780020437	-0.23198826957350974	-0.2737653137004984	-0.008876929112843372	0.9664710232457658	0.9837877256134221	NA	4	2	0	2	0	6	0
COL18A1-AS2	-0.8471047214272072	0.8211755446405369	0.5871902480020191	-1.432599938594743	-3.5537862551547224	-0.008882752789257658	0.7369248046660969	0.7103318003845518	NA	0	0	0	6	0	0	0
DIO1	-0.8471047214272072	0.8211755446405369	0.5871902480020191	-1.432599938594743	-3.5537862551547224	-0.008882752789257658	0.7369248046660969	0.7103318003845518	NA	0	0	0	6	0	0	0
RP11-14I17.3	-0.8471047214272072	0.8211755446405369	0.5871902480020191	-1.432599938594743	-3.5537862551547224	-0.008882752789257658	0.7369248046660969	0.7103318003845518	NA	0	0	0	6	0	0	0
RP11-269G24.8	-0.8471047214272072	0.8211755446405369	0.5871902480020191	-1.432599938594743	-3.5537862551547224	-0.008882752789257658	0.7369248046660969	0.7103318003845518	NA	0	0	0	6	0	0	0
CYTH1	7.238507771765719	7.286878079355631	195.19329010382862	0.011597018184516727	-0.009807430275813102	-0.00888429117927342	0.9955632815660991	0.9957751686922266	0.9983961900924626	255	51	401	315	83	547	145
CTD-2545G14.6	-0.6206815070384706	0.8704776301287334	0.6334511918733767	-0.626291140815298	-1.722873696486951	-0.008890833515184203	0.8998536438588497	0.8628238786853141	NA	0	0	0	6	0	1	0
CTD-3138B18.6	-0.6206815070384706	0.8704776301287334	0.6334511918733767	-0.626291140815298	-1.722873696486951	-0.008890833515184203	0.8998536438588497	0.8628238786853141	NA	0	0	0	6	0	1	0
FDPSP7	-0.6206815070384706	0.8704776301287334	0.6334511918733767	-0.626291140815298	-1.722873696486951	-0.008890833515184203	0.8998536438588497	0.8628238786853141	NA	0	0	0	6	0	1	0
RP13-991F5.2	-0.6206815070384706	0.8704776301287334	0.6334511918733767	-0.626291140815298	-1.722873696486951	-0.008890833515184203	0.8998536438588497	0.8628238786853141	NA	0	0	0	6	0	1	0
RN7SL328P	1.5133538060849905	2.059694931499348	3.359740909749938	-0.005398935580171772	-0.18003794418407404	-0.008892522422143308	0.9992265999088877	0.9845370439106857	0.9969515244828931	6	1	10	6	0	11	2
ARHGAP8	1.734887853228264	2.4136256039121	4.489788248029637	-0.03155920305235664	-0.1512084160451486	-0.008898102862410898	0.9946449524323432	0.9861860893195598	0.9969515244828931	11	1	6	15	0	21	1
RP11-707O23.5	-0.2540605323879263	2.276083594572473	4.132222160916724	-2.234261682198136	-6.091897007257482	-0.008898160990380943	0.6900478932813832	0.5267606266817363	0.8416197725176866	0	0	38	0	1	0	0
SEC16A	7.0631439018903155	7.186538576005492	180.09315970723756	0.01396007045421307	-0.032868304976675325	-0.008906256209331847	0.9955632815660991	0.9938719387223957	0.997521876723425	451	28	320	355	47	550	123
KIAA1211L	2.948028116297952	3.4093185663375616	11.494828975914954	0.3434300422075519	-0.08343515683163441	-0.008907797237239777	0.9192237591127888	0.9914078181210249	0.9969515244828931	20	6	37	5	1	44	5
RP11-185E12.2	0.537851381464896	1.6245119926835885	1.8793063013206168	-0.2784453139977863	-0.38034176027494293	-0.00891836144500081	0.9574815476490243	0.9715958602062937	NA	1	0	10	4	0	9	0
MTND4P24	-0.3978118167410239	1.7547232176737613	5.026841844850228	-1.8304083883570483	-5.795352104013258	-0.008926443282534656	0.7590382975568986	0.5917937743685725	0.819472606594426	0	11	0	0	2	0	0
RP11-122K13.12	0.17750030173415185	1.4411193018404433	1.641764124286583	-1.5442970952946142	-1.1119783962498628	-0.008928951446929503	0.7143637031267726	0.9122343556768912	NA	12	0	2	1	0	0	2
KIAA1875	0.042726520072204455	1.1630258330004282	1.4780649304093922	0.022539115211409805	-0.6440770525936141	-0.008931670348429026	0.9973478203607602	0.9517185964866285	NA	6	0	0	0	2	2	1
CYP1A1	-0.030030370040521746	4.086947752693051	24.332998693169564	-0.6581027054245617	-5.608392116755875	-0.00893969772809163	0.9435252003658221	0.5853814809595481	NA	0	0	0	0	68	2	0
RP1-20N2.8	0.5585823397305831	1.6225020683516254	1.8718230131420035	-0.3103948619679196	-0.3752474107025548	-0.00894186325635318	0.953214612677204	0.9716788661764281	NA	1	0	5	9	0	9	0
CHRM2	0.9109134831909457	1.6552257224506874	2.0839878097267053	-0.2704743605976122	-0.4137786712387771	-0.008959779264719402	0.9513076208943324	0.9611920725489631	NA	9	0	3	5	0	4	2
CLPP	3.3442598394527683	3.6938397367908955	14.098640959040187	-0.11391345883088005	-0.08810438254050611	-0.008960446614698126	0.9731034692215451	0.9897702073242037	0.9969515244828931	52	4	19	22	1	35	12
ALKBH2	1.9977702956818069	2.5423105651078957	5.35958232242638	0.09488141228686542	-0.15798065723532528	-0.008976799512890815	0.9835676167176777	0.9851988146549971	0.9969515244828931	15	0	4	16	2	15	4
PENK	-0.8471047214272072	0.8245684732025521	0.5961701938163554	-1.4303187190379971	-3.5659355594628557	-0.00898041128519772	0.737368157906955	0.7103318003845518	NA	0	0	6	0	0	0	0
RP11-330M19.1	-0.8471047214272072	0.8245684732025521	0.5961701938163554	-1.4303187190379971	-3.5659355594628557	-0.00898041128519772	0.737368157906955	0.7103318003845518	NA	0	0	6	0	0	0	0
TRAT1	0.9833363387223575	2.074974024660537	3.3416478933637817	0.6038414472846705	-0.3032802220817084	-0.008988736682745704	0.9054970067173724	0.9775953980137568	0.9959118451901906	0	0	17	5	1	13	1
LACTB	5.013786759596367	5.157417347768303	44.33532172019567	0.2678277520463545	-0.018605827505074363	-0.008996240309087643	0.8957740953986846	0.9947307944563308	0.9971206659547955	50	11	55	45	40	144	26
SIVA1	2.841195993156909	3.5286436798567786	11.93739199530526	0.25357685794083756	-0.10287282017352309	-0.009004351771277378	0.95545034078624	0.9899755365888564	0.9969515244828931	16	3	30	34	0	56	3
ATP5J	5.615410541461816	5.754119985038705	68.09771949507012	0.3018598456019202	-0.014055250595308098	-0.009004565937201432	0.879447133548754	0.9952603830071884	0.9971206659547955	103	27	51	53	58	197	46
WDR18	2.5387982415865302	3.2953387819000035	10.050125437674316	0.16075134643911843	-0.23480954703308146	-0.009007483707071743	0.9727960442054818	0.9772073613037491	0.9969515244828931	45	2	4	26	0	21	9
RP11-384C4.6	-0.6206815070384706	0.8737955668476893	0.642431137687713	-0.6240099212585524	-1.7349598048104213	-0.009008941942159496	0.9005570438676318	0.8623310008729945	NA	0	0	6	0	0	1	0
ZNF28	3.8769108511031907	4.050539770630413	19.24528539294297	0.14844214808695996	-0.041344850405560594	-0.009015857320835758	0.9574815476490243	0.9938719387223957	0.9971206659547955	18	4	28	44	11	65	11
PINX1	1.6922991909182492	2.5173596960146227	5.0031771794136555	-0.015914035836602947	-0.3250757719813812	-0.009017930710104795	0.9975618352098001	0.9691849318866722	0.9969515244828931	23	0	5	13	0	9	5
ASB16	0.9153728710405142	1.7107480813120304	2.2321201018279844	-0.5815101408786307	-0.22499795384836163	-0.009019286393943655	0.8864090169528379	0.9832484684417312	NA	7	1	2	6	0	11	0
AC007405.6	0.687566434737872	1.4242793743520705	1.8919551537763208	-0.04013700014235422	-0.3143555999480311	-0.009031615394995007	0.9937755385037004	0.9769827247204449	NA	7	0	1	1	2	5	1
RNU1-88P	1.9800127078970187	3.341580502687594	13.773144504325225	0.8978016085309299	-0.5209532067229706	-0.009032258932150056	0.8708610990673316	0.9562190523915074	0.9862356134155658	0	22	1	16	2	11	11
SLC39A3	1.8176749071917242	2.5849148992205917	5.778182726518	-0.07473970838956005	-0.3045377105873003	-0.009040468215063768	0.9875670366419629	0.973408856917045	0.9969305987844403	31	0	5	2	3	8	6
LILRB4	4.618674763586675	5.303905138804697	51.64531706410527	1.368745458129984	-0.021665720937605847	-0.009042029167549544	0.6032398385326042	0.9959334019195263	0.9969515244828931	10	61	10	44	23	122	38
PPP2R3B	2.8730155774498582	3.110445969623159	9.205321264175616	0.014816288181888126	-0.07301673211066619	-0.009055163640358011	0.9964350300660917	0.9914078181210249	0.9969515244828931	30	2	9	9	5	28	6
B3GNT9	2.602397109954389	3.182882805182331	9.190387018805279	0.22901256487092023	-0.134161282775377	-0.009057388492664265	0.9558978021492981	0.9861015732241935	0.9969515244828931	42	3	11	11	0	29	6
NUDT16P1	0.2420814774804106	1.4204336538614935	1.674664143706018	-0.04401169420799182	-0.3960168862770167	-0.009078274309990492	0.9943897626711995	0.973926687813735	NA	1	1	0	9	0	7	0
RGPD8	1.4263005605074723	2.273984878483091	4.045002262765495	0.4150817600931232	-0.2567535384527041	-0.00908684024306697	0.92228276804449	0.9778839304387725	0.9964395820198222	7	0	20	1	1	14	2
TAF9	5.328644350474387	5.39298962388138	52.170461623205675	0.0797415337967175	-0.019818111811199794	-0.009091607732954922	0.9705423712780552	0.9945171578850067	0.997832374832911	67	17	55	81	35	143	38
HACE1	4.702905457368546	4.761193729329174	32.85862689020758	-0.07701876121930723	-0.015926799952948066	-0.009118499887084365	0.9729560102374905	0.9948395377280768	0.9977156802944606	43	11	58	49	15	81	27
PCNPP1	0.16386893529434007	1.149585210467095	0.9474194658209233	-0.5957444264474915	-0.5958574394843706	-0.009132885835776485	0.8751755615174567	0.9475209373666597	NA	6	0	1	2	0	4	0
MYCT1	4.694460988406496	4.848220630757311	36.13197336274244	0.015602075788793432	-0.04142998364163035	-0.009132928308070795	0.9955632815660991	0.9938719387223957	0.9969515244828931	31	12	41	41	31	67	33
AIFM2	4.2667825949707385	4.399302052411793	25.16025433773138	-0.06843219078365191	-0.03856571511164257	-0.009136110782862453	0.9810489836008306	0.9938719387223957	0.9971206659547955	57	6	18	46	14	60	21
GPRIN3	5.937778466406361	6.278557036102026	98.17935270555178	0.5652665664453562	-0.031570794132533074	-0.009145643688991567	0.8138430333956815	0.9945171578850067	0.9969515244828931	57	86	219	50	19	304	61
CTD-3065B20.2	0.7477921983301028	1.818674520302127	3.305432973032233	-1.6652649623088642	-0.6070739163543027	-0.009146750595172346	0.750686431997606	0.9517185964866285	0.99247766872203	0	1	6	8	2	0	4
ZSCAN22	2.399223536639676	2.686914445082643	6.190761898689982	-0.07551096099335902	-0.08169407081172159	-0.009155514964858615	0.9835676167176777	0.9913015922829794	0.9969515244828931	15	1	12	10	2	20	4
AC006128.2	1.404459535388761	2.1688521420216564	3.5261332522912747	0.18722205781126774	-0.25674292089237316	-0.009158893226283946	0.9666098737217373	0.9775953980137568	0.9964395820198222	5	0	12	10	0	12	2
B4GAT1	3.368398826454012	3.5533987888351577	13.268480631015164	0.02503088990749995	-0.051031725757062364	-0.00916038141598558	0.9935311648999233	0.9937307039123249	0.9969515244828931	24	2	24	14	9	39	9
ZNF517	1.2441892816116362	1.9770693726892101	3.3396303360695585	0.0661709618756073	-0.3154240874191211	-0.009161100653633921	0.9888983549291108	0.9741439168885959	0.9959118451901906	13	1	0	7	1	6	3
RPL35P5	0.06551649579790922	1.3149550207598029	2.4953312602672226	0.9297445901387908	-0.21781019494410203	-0.009162962959902297	0.8468127057247335	0.9904387652262443	0.9862356134155658	0	5	0	1	0	5	1
C1orf168	0.6666469135207375	1.8845417024448559	2.757461242748064	-0.2652140618155886	-0.7602127238560508	-0.00917097962068084	0.965568391386024	0.9379149001107581	0.9919124444031778	11	0	12	0	0	2	3
CCDC137	3.468874766271175	4.276765863276244	21.380810396787442	0.3251896983272882	-0.18688076676752838	-0.009171693810451433	0.9384187965641793	0.9797425095181341	0.9969515244828931	78	2	19	69	0	65	14
SLC12A8	1.6995226222637254	2.4308643922217907	5.692974786919311	0.5679392675142888	-0.10373044207003584	-0.009176400203191475	0.8912707653541375	0.9917837271309584	0.996804828094663	8	0	1	8	8	20	2
SEPT5	2.820824453741591	3.2688851262453604	9.807613450196081	0.1275243926419599	-0.11640774558797752	-0.009182775354259598	0.9726408916253563	0.9865903055733198	0.9969515244828931	39	2	22	7	1	33	6
WEE1	4.3739566176547875	4.567349126863469	28.43741136836569	0.16144539225214147	-0.04064961225758115	-0.009190525646057861	0.9535495313158188	0.9938719387223957	0.9971206659547955	25	4	50	51	20	85	19
MTATP8P1	0.16386893529434018	1.4689531020428819	2.960040271279754	1.1417473984942492	-0.15903504182909878	-0.0092052275655939	0.8007862026206998	0.9931972992942586	0.9872884001715084	1	6	0	0	0	7	1
FO538757.2	1.5146294649047247	2.2248087463451003	3.7466642828600936	0.05188130807694486	-0.26412052189332597	-0.00922355244320213	0.9892975396716508	0.9761063581079814	0.9969515244828931	14	0	8	8	0	10	3
RP11-175B9.2	0.9364773591011661	1.5221471491248308	1.8983113267242036	-0.2554557194917105	-0.2734499608079242	-0.009224879701851329	0.9490163822265089	0.9775953980137568	NA	6	0	3	3	1	6	1
FAM174A	3.2549547726147297	3.418296358288542	12.814803492486906	0.15707167436137431	-0.06624211708089331	-0.009234343519514408	0.9588904074890542	0.9917837271309584	0.9969515244828931	13	6	8	18	10	32	9
REXO1	4.40393732788774	4.992811830559685	36.87943966192327	0.024640758928376118	-0.15883020800021402	-0.009236876472198884	0.9954494181131804	0.9810239994066142	0.9969515244828931	158	4	55	71	1	97	28
ZNF454	1.934633042538571	2.3493611949205055	4.591095919323946	0.01270189442426571	-0.14244488505772251	-0.009245249955695551	0.9975618352098001	0.9859940149901499	0.9969515244828931	4	1	11	12	1	14	3
ANKRD35	1.925148272691673	2.431036668454909	4.879407154628243	-0.019683485214778917	-0.19450013853901363	-0.009267075725429758	0.9962358105605591	0.9817615164285635	0.9969515244828931	24	1	3	6	1	12	4
NDOR1	2.972760010713429	3.5598389581869125	12.293865200332675	0.15927177772912585	-0.16709113511774198	-0.009270697806611841	0.9672501363752284	0.9822448863750658	0.9969515244828931	42	1	8	41	1	35	9
EXOSC2	4.181392774480034	4.385694851055271	24.32330765315021	0.1023922580971918	-0.0487597228166666	-0.00929706199347826	0.9726408916253563	0.9931972992942586	0.9969515244828931	56	5	15	63	10	80	15
MXRA5Y	0.16736222725498862	1.3955686736699786	2.1493468233257316	-0.24551931715727937	-0.750736897445448	-0.009308184264355314	0.9718868505415602	0.9463485440725483	NA	8	0	0	0	3	1	2
EFNB3	0.5369310370203897	1.4169667129448176	1.6381723452206267	-0.9092965932629025	-0.6943855967364715	-0.009322248367198438	0.8091616628102236	0.93901631001947	NA	5	0	6	2	0	1	2
RP11-521B24.5	0.006792410501352307	1.1889158025573217	1.0703191203956273	-0.322953564243109	-0.7176528661518227	-0.009326120534778106	0.9540831681097758	0.9426532864777466	NA	0	0	3	6	0	4	0
YWHAB	7.913688499018393	7.932849191119812	308.5317241274095	0.05000884047223463	-9.959947611232315e-4	-0.009331168152792342	0.9764993346422254	0.9997801112166467	0.9982730305201218	512	135	359	366	162	924	213
RP1-168P16.3	0.649439758833672	1.476492537140609	1.746335857554153	-0.5256011673120575	-0.28395507168520795	-0.009331232667226793	0.9000188634304318	0.9778839304387725	NA	5	1	5	1	0	8	0
PHBP9	1.4146935174014263	1.8409908221632318	3.13007215055651	-0.0694575831764602	-0.18922162663336384	-0.0093321873474386	0.9861240353017701	0.984120788079159	0.9964395820198222	2	1	8	3	2	8	2
TLN1	9.549275152023343	9.606273508535896	979.4098676473	0.016594192321185634	-0.01961492670380711	-0.009338694822084543	0.9931308568024011	0.9945171578850067	0.9981997634210793	2638	328	1749	1077	255	2608	753
WSCD1	1.0906060487792968	1.8235221112438955	3.251556861270908	-1.100307752927927	-0.41771759421162385	-0.009339147327693254	0.779269653002401	0.9647029878068774	0.9940449733122109	3	0	3	8	3	1	4
C9orf117	1.7450270032741648	3.267662041231876	10.80951882282075	-0.2999019913208019	-1.027638587505954	-0.009344990154835819	0.9674424211580457	0.9051601651033454	0.9815666464666684	6	7	56	0	0	4	9
RABL6	5.9285384167408095	6.161149079472946	87.35654279352678	0.006750881297233908	-0.06978049657630159	-0.009349055744442348	0.9983712162627639	0.9892436302877298	0.9969515244828931	335	25	96	142	10	227	68
TMEM150C	2.6697680950734624	2.9068262304712174	8.241449012022544	0.08958225728538934	-0.0861375082052471	-0.009353169101798123	0.9810489836008306	0.9912525294077252	0.9969515244828931	10	6	6	17	2	24	5
AP3S2	4.373955448112107	4.575141169014943	28.95609216043833	0.19026677425297797	-0.03728465070507729	-0.00936327070125385	0.9425591655018325	0.9938895281592155	0.9969515244828931	29	21	37	56	4	86	19
RP11-382A20.7	-0.7918157038401717	0.9069354812496024	0.6230452115983474	-1.5460379758221763	-3.740768925686554	-0.009366827743993049	0.709196628318989	0.6892415251709687	NA	8	0	0	0	0	0	0
ZNF536	-0.7918157038401717	0.9069354812496024	0.6230452115983474	-1.5460379758221763	-3.740768925686554	-0.009366827743993049	0.709196628318989	0.6892415251709687	NA	8	0	0	0	0	0	0
ORC3	3.94403471249489	4.1624602776872335	21.00240540784273	0.2034050966146209	-0.04409957279375342	-0.009367433455520184	0.9409667827829468	0.9938719387223957	0.9969515244828931	22	3	25	47	15	74	11
RP11-12A16.3	0.34542478372685975	1.2482131033634658	1.1145231561812727	-0.6419163736266379	-0.49489387037730415	-0.009386030123436884	0.8555068768322989	0.9562190523915074	NA	5	0	3	2	0	5	0
BRINP3	0.24208147748041062	1.2474919969272764	1.1959784249022218	-0.36042933754079914	-0.7610265366489991	-0.009386168296464019	0.9374323613547978	0.9350550081343248	NA	9	0	1	1	0	2	1
MKRN2OS	-0.46011169028483434	1.04997009168817	0.8754422184120741	-0.3032532997432677	-1.3584893572771921	-0.009390559070108696	0.9584270603735295	0.8971583131789402	NA	0	0	0	8	0	2	0
ZNF670	0.46114322034913546	1.3338046608154515	1.7958414869676493	0.11407852657179722	-0.39249484693397113	-0.009391658675676528	0.9841180621249178	0.972767042878327	NA	0	0	5	2	2	4	1
RPP25L	0.7155550361629088	1.5134882726161654	2.680216107699498	0.4041975582267957	-0.19501720369649256	-0.009400656363495474	0.9384187965641793	0.9882994920624134	0.9926375027355276	3	1	1	0	4	7	1
ABCB10	3.653905340156822	3.8688965002847198	16.70895681252995	0.08997515686914508	-0.045658247300579796	-0.009409401285568312	0.9764993346422254	0.9938719387223957	0.9969515244828931	30	10	27	26	2	62	8
FAM84A	2.4531733807811884	3.1738808799701412	9.202834137237966	0.24831896070158746	-0.22330039405584992	-0.009409687817092342	0.9560827037408953	0.9778839304387725	0.9969515244828931	5	0	35	21	2	20	8
ANKLE1	0.3607991671877301	1.2872204634656925	1.434169774803043	-0.38170171038500383	-0.3403780277044093	-0.009414158540634817	0.935613847664902	0.9763068862412011	NA	1	1	1	6	0	6	0
RP4-583P15.15	0.33849642405668984	1.211970391415981	1.1610598684916267	-0.5025365107564036	-0.6845484562590043	-0.009431554895593103	0.8991185124225173	0.9389148706695029	NA	6	0	3	1	0	2	1
MGLL	6.573659312871565	6.703530607412134	129.23463035317965	0.07273906682782161	-0.03320954312918738	-0.009440487525716834	0.9764993346422254	0.9938719387223957	0.9971206659547955	426	54	111	192	25	382	90
KIF24	2.5136049073455635	2.715807038678821	7.454908349014812	-0.08611339828712945	-0.10370467725302737	-0.009445901824948205	0.9825037090491728	0.9897968177304795	0.9969515244828931	11	5	9	4	4	15	6
BCORL1	5.443312361217656	5.555552621073006	57.76860483369241	-0.05935463183859467	-0.03785471015688062	-0.009457693222742055	0.9815830393826939	0.9937307039123249	0.9971206659547955	101	13	134	50	29	134	49
ECM1	4.0733680866742095	4.479084902966732	26.055539510362376	0.28875013352587603	-0.09068426401055109	-0.009460015077701712	0.9278567416011327	0.9892436302877298	0.9969515244828931	108	2	13	28	16	83	16
C11orf73	3.092306918589277	3.3798446685498797	11.12041401295469	-0.034657987728379205	-0.059950384517863324	-0.009464108145845645	0.991276312239449	0.9931972992942586	0.9969515244828931	19	5	17	24	2	50	3
HHIPL1	1.7353176326241586	2.1388901042154926	3.993284557101475	-0.19701310774124034	-0.1353590199888434	-0.009475628453983871	0.9588904074890542	0.9875731637475732	0.9969515244828931	9	1	3	6	3	16	1
RN7SKP78	0.445581167270112	1.4414031238250513	1.7211032200275778	-0.749335694935954	-0.7585929792927231	-0.009493955425144347	0.8625520429585444	0.9379149001107581	NA	1	0	8	4	0	1	2
IL1RL2	-0.19013782139203764	1.0909761470568964	0.9231998199191545	-0.3182762023214721	-0.9019549623692062	-0.009507636963228655	0.954603106479351	0.9309022838483842	NA	0	0	1	7	0	3	0
FCGR3A	6.957346609920851	7.687508634280298	266.4426171488729	1.0224505695923758	-0.1962740585855184	-0.009518003361669424	0.709196628318989	0.979355585346581	0.9959118451901906	55	372	250	127	37	717	159
ZNF26	4.237131861860029	4.39518465859747	24.587999741313283	0.022229213518438956	-0.03294678886088928	-0.009526972216299206	0.9936566792719953	0.9938895281592155	0.9971206659547955	59	11	27	48	4	82	15
NPAS3	-0.46011169028483434	1.0541060578122787	0.8874154794978557	-0.3007104887981091	-1.3718661040285665	-0.009531313015091542	0.9588871884021603	0.8970576515718749	NA	0	0	8	0	0	2	0
PCDHA3	0.04272652007220444	1.1631391030821134	1.8527445411449368	0.18751844829826472	-0.13589151598027535	-0.009538759873091402	0.9777486471961702	0.9938895281592155	NA	1	2	0	0	2	6	0
WWTR1-IT1	0.07764348116741118	1.5113627867990453	1.8860667758002683	-1.3439968888596892	-1.2870606774707607	-0.009541522208732882	0.7933250408427837	0.9051601651033454	NA	0	0	5	10	0	0	2
PSMF1	6.027159049852916	6.049103612431594	81.87516283012782	-0.015640971682511644	-0.002285082001758547	-0.009545641523964364	0.9931898357017217	0.9991951645864102	0.9981997634210793	158	26	122	119	35	247	57
RPL3P7	-0.25406053238792636	0.9997133723206647	1.0202795514361145	-0.18007482177775336	-0.6979478176962594	-0.009547984046568148	0.977396861633957	0.9482572486801601	NA	0	1	0	5	0	3	0
PEX13	4.874806153405381	4.950884306698578	37.094465414016874	0.01776350480396612	-0.020450715365293	-0.009548503770326566	0.9938022351318729	0.9945171578850067	0.997521876723425	57	10	67	62	16	134	20
COQ2	2.3514864972559506	2.9230556697399575	9.18492808585158	0.6724823691093426	-0.021781639716732956	-0.009563446934845309	0.8298269161277987	0.9965421827676069	0.9969515244828931	9	13	4	5	1	33	3
YY2	0.41428424072794406	1.351014768165216	1.3186023110379292	-0.5425083233048935	-0.45358306296603434	-0.009568885441799046	0.8933851516792396	0.9610175372929699	NA	2	0	3	6	0	6	0
C5orf22	4.320060427689341	4.42795223539643	25.768291686154505	0.06172096361413931	-0.03539293218890473	-0.009578464694382938	0.9824220274321508	0.9938895281592155	0.9971206659547955	43	8	19	54	14	74	18
ELF3	5.490287025122651	5.59518695855907	59.56918211241877	0.09505266378403529	-0.028205712104545283	-0.009579205721386272	0.9684144059885225	0.9938979576074572	0.9971206659547955	70	22	51	156	24	168	43
AL590762.11	0.6516323251670201	1.3966615006852336	1.49227393394088	-0.31046542914265746	-0.4537489691112893	-0.00958670490589904	0.9385775052355508	0.9576394732926877	NA	4	0	5	3	0	4	1
BIVM	3.136726559862002	3.485366915922286	12.980683577894036	0.33473710842106547	-0.08074130425312438	-0.009591938270312907	0.9187064250084563	0.9914078181210249	0.9969515244828931	40	10	4	11	3	38	8
APLF	3.491155280732306	3.7661228109766434	16.300123062298667	0.37935985313496967	-0.041661398949187	-0.009592290648018885	0.883544130591017	0.9943280182771755	0.9969515244828931	19	3	18	13	18	59	7
PTGES	2.3984775714815183	2.780583488050244	7.809703950367314	0.3378644572444455	-0.10536318685239053	-0.009609762818528716	0.9345121713280988	0.9905410936878974	0.9969515244828931	10	4	1	13	6	20	5
CMB9-22P13.1	0.5261622067572272	1.6458813522947076	2.0302225261270133	0.3205803455121454	-0.5177237193494656	-0.009611835216471111	0.9485470440757144	0.9562190523915074	NA	1	0	1	14	0	6	1
UBAC1	4.185206855617791	4.299481378065913	22.899988074038376	-0.0072029847593297345	-0.02698396396985025	-0.009616192630668378	0.9975618352098001	0.9945171578850067	0.9971206659547955	34	6	51	36	8	73	15
CCSAP	3.9119230804295415	4.092297689762634	20.83146997454384	0.36411355523725936	-0.04349786382039792	-0.009621612245897259	0.8938737562036765	0.9938895281592155	0.9969515244828931	11	11	37	19	13	61	13
FAM124A	1.979544654800573	2.568340440928182	6.6180753129567575	0.07208545220802777	-0.18241188898533084	-0.009624096462201514	0.9874825193406174	0.985041513392189	0.9964980978997657	4	7	5	14	0	10	6
AP000432.1	2.0007511225194103	2.2669803814747707	5.114875669586819	-0.39552626520093553	-0.151063352505016	-0.009640525492595992	0.9063399976463726	0.9859940149901499	0.9969515244828931	6	2	7	4	4	7	5
IMP3	2.9044356885047145	3.1058573841904904	9.168087707478701	-0.02232495340288619	-0.06544337380286355	-0.009640668085843665	0.9943897626711995	0.9917837271309584	0.9969515244828931	13	4	13	21	2	28	6
BDNF-AS	0.2420814774804106	1.5402423776915262	2.3874234553099987	0.2697195788024389	-0.3134724108727424	-0.009640707245987675	0.9672501363752284	0.9831758203436772	NA	7	0	0	0	4	9	0
RP11-244J10.1	-0.09698400759493854	1.4457399637851618	3.4435959407565173	-0.5912839076362316	-2.6012286541566203	-0.009654135330293209	0.9351020464867685	0.7957036353210594	0.9287616819222909	0	4	0	0	5	2	0
GTF2E2	4.742166070204694	4.8082390138220275	33.905386137775736	0.0622269104693872	-0.02821788170827493	-0.009655933845271965	0.9789872494224515	0.9938895281592155	0.997521876723425	53	10	43	53	20	116	19
AC005592.2	-0.2540605323879263	1.002385043474312	1.0277628396147278	-0.17788081280510618	-0.7079138080433692	-0.00966169757579241	0.9774985855433611	0.9480423557320012	NA	0	1	5	0	0	3	0
LRRC34	1.0753514795039452	1.7863484710085946	2.472452825897887	-0.024462232583802576	-0.2759481388023103	-0.009662838997880783	0.9957021088143593	0.9771362673697082	NA	9	0	7	1	1	9	1
CCDC114	1.5703387913622726	2.4929504700436285	5.792988144753623	-0.8074596404294009	-0.4268599566451933	-0.009662899623837406	0.8864090169528379	0.9616590675622215	0.9959118451901906	10	2	20	0	2	2	7
C1orf159	1.8267958331952423	2.539521953611553	5.225119807224199	-0.027393414635551706	-0.28963064364653207	-0.009669211939249333	0.9955632815660991	0.9730598131047888	0.9964395820198222	27	0	3	10	1	10	5
RP11-477H21.2	0.5114345649052124	1.3268710639608998	1.8040677219790453	0.06017017554835526	-0.37429782283103147	-0.009670908661152765	0.9904852048764812	0.973408856917045	NA	1	1	0	6	1	4	1
RP11-849N15.3	0.8825659799920503	1.677116609377222	2.0434377279592417	-0.0822948519319473	-0.37362622284604335	-0.009678981508637536	0.9848605153391016	0.9656512885863908	NA	8	0	7	2	0	7	1
LINC00937	0.6996934201073739	1.4438302477048317	1.8866462439079266	-0.5133388655401209	-0.48475217275428484	-0.009698573004908883	0.9019323593920835	0.9563728386077424	NA	3	0	7	1	1	2	2
ZNF549	3.656350814578288	3.8362135833587634	15.932201933502856	-0.016792658101328135	-0.038696591710099273	-0.009698845395052861	0.9955632815660991	0.9938895281592155	0.9969515244828931	28	5	34	29	3	53	10
GIN1	1.7628288758935684	2.305186040629035	4.677275449294997	0.15299592805666998	-0.16966383353164943	-0.009712425158523033	0.9726408916253563	0.9851988146549971	0.9969515244828931	11	0	2	10	4	13	3
LGALSL	4.621341562430088	4.781116788166248	34.1408132418749	0.3167915010356165	-0.018659025078286196	-0.009714208312969009	0.8844371023439246	0.9948395377280768	0.9969515244828931	51	28	40	23	11	120	17
GLRX2	1.1888400318939596	1.9280380732379665	3.372321863606444	0.27064239511605764	-0.1910287045225325	-0.009722858822081317	0.9589677431615854	0.9859940149901499	0.9959118451901906	11	1	0	3	3	12	1
VAC14	4.764320870025505	5.00054093590862	37.72140726199656	-0.10708929817772282	-0.07382857471630073	-0.00972524507341609	0.9695583833934136	0.9887869108915003	0.9969515244828931	131	5	42	76	9	99	30
GGA2	6.596543126682364	6.615859715062823	122.93571453374713	0.01245483005893879	-0.006589637712951259	-0.009732410940024805	0.9943897626711995	0.9970694935792398	0.9981997634210793	206	61	154	172	46	345	90
M6PR	6.347531160223781	6.444510059370494	110.46462833362855	0.22320727349349329	-0.017072967634399566	-0.009746368286239633	0.9054970067173724	0.9945171578850067	0.9969515244828931	111	76	102	127	54	320	75
USP21	2.8677557827478353	3.308554952628606	10.005892820532047	0.06606679424950405	-0.10492127096614301	-0.009749016394067384	0.9847872606327888	0.9879077886288335	0.9969515244828931	29	1	25	17	1	35	6
PROSER3	3.800906506843136	4.26623560666192	21.275053396049497	0.06257907455410142	-0.10785267911723742	-0.009763250555285069	0.9850786807745702	0.9861991570869432	0.9969515244828931	75	1	44	37	3	76	12
CTC-444N24.8	0.8262598139293696	1.5831462096532558	2.616320639995895	-0.9242457375868519	-0.46147382091991346	-0.009781476617047367	0.8225179246525032	0.9623845775264299	0.99247766872203	5	0	4	1	3	1	3
CYP2E1	0.20522702346505228	1.2217161660815463	1.2894835391480262	-0.36317490438162686	-0.46605462991191954	-0.009789796694069078	0.9445326906009518	0.9641274658237283	NA	6	1	2	0	0	5	0
PLEKHG4B	0.7067930119332493	1.6076372131379788	1.9443307458791248	0.048707349574912656	-0.4400490524354587	-0.009789940094701738	0.9919564155328026	0.9610175372929699	NA	1	0	9	5	0	6	1
MEF2C-AS1	0.02415840762719707	1.1563948475940338	1.1383368802255807	-0.5604857138527861	-1.0487837530887236	-0.009818750959436217	0.9110560669284362	0.9151138930695806	NA	0	0	4	5	0	1	1
RP11-521I2.3	0.02415840762719707	1.1563948475940338	1.1383368802255807	-0.5604857138527861	-1.0487837530887236	-0.009818750959436217	0.9110560669284362	0.9151138930695806	NA	0	0	4	5	0	1	1
RNF182	0.6618813996712473	1.599224071696309	1.9246050425064851	-0.43238641719391446	-0.333664369845745	-0.009831549421356186	0.9251110784632947	0.9748137687645452	NA	11	0	1	2	1	9	0
FAM186A	-0.25406053238792636	1.0662362351361427	1.7642968588976715	0.3972908362537016	-0.19297159950217177	-0.009842426710672366	0.9522213085349602	0.9931972992942586	NA	0	3	0	0	1	5	0
ATE1	4.684655710114111	4.767307664210141	32.750365572657905	0.010427694924231129	-0.02230596300240608	-0.009843213374731047	0.9964350300660917	0.9945171578850067	0.997521876723425	58	7	53	44	19	100	22
YY1AP1	6.51399705855915	6.563295029224337	118.43391037408767	0.007904280121521903	-0.01624668832413312	-0.009843430041610457	0.997279051288129	0.9945171578850067	0.997521876723425	200	53	224	101	47	300	94
RAB9B	0.19028575185402377	1.3019169758513633	1.2968367815073372	-0.2806666219398704	-0.8891812062616936	-0.009854266730093361	0.9580507253808119	0.927527786773385	NA	9	0	3	0	0	2	1
SAYSD1	3.209966895333392	3.3675774511003143	11.517703569158327	0.025538025280550165	-0.06468203383789543	-0.009857390070026133	0.9936566792719953	0.991721450116056	0.9969515244828931	30	4	15	9	6	36	7
MMP1	1.1200047551947536	5.166742730901426	49.16905182028296	-0.8840697825585186	-5.116646401954832	-0.009857514691908164	0.9258832690694676	0.5547746029440123	NA	0	1	0	7	134	7	0
C2orf54	0.16386893529434016	1.4779007772364323	1.4887375300142454	-0.18344046172159245	-0.7075029103520964	-0.009880181672060633	0.975755621390105	0.9426532864777466	NA	13	0	2	0	0	6	0
RP11-54I5.1	-0.4286880211502761	0.8343394697999263	0.5350259000897173	-0.9313265069288872	-1.5926447008781053	-0.009897199269218388	0.8057694094297521	0.8593512984067517	NA	5	0	1	0	0	1	0
RS1	-0.4286880211502761	0.8343394697999263	0.5350259000897173	-0.9313265069288872	-1.5926447008781053	-0.009897199269218388	0.8057694094297521	0.8593512984067517	NA	5	0	1	0	0	1	0
ZNF497	-0.4286880211502761	0.8343394697999263	0.5350259000897173	-0.9313265069288872	-1.5926447008781053	-0.009897199269218388	0.8057694094297521	0.8593512984067517	NA	5	0	1	0	0	1	0
RNU6-1144P	-0.2336884758960978	1.4368619938305187	3.379363131768236	-1.0439763092058463	-3.3405905896976944	-0.009906543449758309	0.8535237336756749	0.7381315160324545	0.9055463083694313	0	8	0	2	0	1	0
CLASP1	6.664808609094169	6.684192788834831	128.02022796282273	-0.02247152160513414	-8.222399786805103e-4	-0.009906699173767613	0.988301812541611	0.9997801112166467	0.9981997634210793	246	46	215	179	44	371	93
FAM122B	5.581661961856993	5.674471802743736	64.18032670339984	0.23742135400677927	-0.011365064729746889	-0.009913928946332359	0.9005570438676318	0.9959334019195263	0.9971206659547955	81	43	59	69	31	224	34
HS6ST1P1	0.5998365995406331	1.763679626661531	2.1046500001521187	-0.2952281632679342	-0.4573462080396158	-0.009925436921104695	0.9568837007103141	0.9607001316704435	NA	16	0	3	1	0	10	0
GOLGA7	4.770341008050845	4.894074785555782	36.45759591658528	0.1209427747927576	-0.03913239214234683	-0.009929388924063207	0.962806071991548	0.9938719387223957	0.9969515244828931	26	13	78	45	20	93	28
HCAR2	0.668380564493359	2.8592791049192106	6.780856875556133	0.36378903932674767	-2.1695781076578173	-0.009942798594524028	0.9580507253808119	0.8014352628315947	NA	1	0	61	0	0	5	2
S100A11	7.987305530237912	8.112341872316142	352.786590453141	0.23647728231511708	-0.013165510221394457	-0.009963453712256544	0.9033947198750953	0.9952761878788157	0.9971206659547955	328	220	287	359	224	984	253
CCK	-0.8176117389318606	0.8943820203964667	0.685055289335689	-1.474568811998004	-3.748190997684947	-0.009966788770845187	0.7347577043098675	0.6973118285324755	NA	0	0	0	7	0	0	0
MST1P2	0.24014398456025893	1.2253853991351351	1.2707807006865712	-0.41411764824091785	-0.47511374888132496	-0.009990443611742882	0.9337887914439358	0.9623689724671955	NA	5	0	0	3	1	5	0
SART3	6.258370989718462	6.311489458599379	98.60537322854843	-0.0395084960852435	-0.01424473716007466	-0.010001614946018207	0.9840380611398571	0.9946899170673464	0.997521876723425	167	22	137	177	51	256	78
PRKD3	5.996939431708532	6.050872692110421	82.39785864594725	0.07964630761951777	-0.014940023195131259	-0.01001458938289364	0.969702922446389	0.9946798516688834	0.997521876723425	85	36	157	120	32	260	53
ILF2P1	0.4026002416473217	1.4363495148895262	1.7370714297288237	0.12187254803246075	-0.5607591675465396	-0.010019901844480572	0.9835676167176777	0.9522065221954288	NA	11	1	0	1	0	4	1
ZXDA	1.3734462427512575	2.2370443504502933	3.7523282979145107	0.1812760228099542	-0.26352328884612153	-0.010024895191706244	0.971889978267385	0.9775953980137568	0.9959118451901906	20	0	8	1	1	16	1
RP11-676B18.1	1.0489483976320733	1.7979236328427426	2.752869047652097	-0.37737202715370555	-0.43698188932567833	-0.01003076243789878	0.9337887914439358	0.9598505155981963	0.9926375027355276	2	0	12	3	1	3	3
AKAP17A	5.610220436758685	6.153810956767816	86.79763413333193	0.1376781089495765	-0.12889756382582657	-0.010032479933199017	0.97498709216477	0.9837877256134221	0.9969515244828931	289	1	174	103	36	206	69
AARSD1	1.8759117598936166	2.2697026130291094	4.446330346921902	-0.5415248668015374	-0.19825544694295522	-0.010036045165408652	0.8606388561284023	0.9815133537967802	0.9969051467747309	8	1	6	12	1	6	5
KLHDC7B	0.2420814774804106	1.429124688527971	2.5402355454755794	0.3693805492353565	-0.12619151929941794	-0.010039869245964377	0.9566125446432996	0.9938895281592155	0.9862356134155658	0	4	2	0	1	9	0
ZNF223	-0.13834209576565074	1.167199498740404	1.237053268350985	-0.058267285132034594	-0.7075948912452541	-0.01004167572842146	0.9926706055889056	0.9466632872292624	NA	0	0	7	0	1	4	0
RP11-295D4.3	3.1249413345310186	3.393096954758898	11.577624865690451	-0.3785209474031213	-0.10639240320211243	-0.010041725681412646	0.8957378207291091	0.9872118740743597	0.9969515244828931	11	3	29	23	3	19	12
EPN2	4.645784683493831	4.8300203781678075	33.611505203822276	-0.1848953516572662	-0.05364489607318568	-0.010070607562635569	0.9393739246723758	0.9914078181210249	0.9969515244828931	70	9	53	81	5	80	29
RP11-63M22.1	-0.8176117389318606	0.8982445390233939	0.6955318927857478	-1.4721462666529148	-3.7610636177263217	-0.010072924617874365	0.7356357215629322	0.6968637386051385	NA	0	0	7	0	0	0	0
STAC2	-0.8176117389318606	0.8982445390233939	0.6955318927857478	-1.4721462666529148	-3.7610636177263217	-0.010072924617874365	0.7356357215629322	0.6968637386051385	NA	0	0	7	0	0	0	0
TXNDC8	-0.8176117389318606	0.8982445390233939	0.6955318927857478	-1.4721462666529148	-3.7610636177263217	-0.010072924617874365	0.7356357215629322	0.6968637386051385	NA	0	0	7	0	0	0	0
GNPTAB	6.408566157859764	6.455445049917517	110.08206540491784	0.1027762573816412	-0.01222513034714678	-0.010088686126763391	0.9570429140396426	0.9948395377280768	0.997521876723425	170	41	111	143	71	356	68
RP11-664D7.4	0.7819730897445092	2.1247409436122897	5.048504397448068	0.686532701739558	-0.01395685398013623	-0.010106738235436221	0.9169842567364894	0.9997801112166467	0.9897893163594963	0	6	3	0	4	21	0
NFYB	4.916739816729506	5.037850684795559	40.0644488279021	0.004580764411554182	-0.03492445750858111	-0.010106816275303467	0.9986348681040995	0.9938719387223957	0.9971206659547955	70	7	71	41	27	104	31
ITGB1BP2	0.28850464247712426	1.3887164495048523	1.5244538919693054	-0.011276014254166442	-0.7475328042841957	-0.010118029665086124	0.9986348681040995	0.9383452678539244	NA	0	0	4	8	0	3	1
KIAA2022	0.024158407627197138	1.0612682420514905	1.1827316240562238	-0.5166215429954565	-0.8446296666365685	-0.010134360806985567	0.9169842567364894	0.9350550081343248	NA	1	0	5	0	1	1	1
VPS4A	4.989692837711367	5.071740922850849	40.35751128622156	-0.07325612092232102	-0.01648550382769264	-0.010141701509894982	0.9738277939448347	0.9945823559905533	0.9971206659547955	104	10	51	69	14	116	30
RP11-536K7.3	1.5292664747272504	2.317592730125637	4.216548188299756	-0.005979471682773456	-0.3465691272738834	-0.010144809172406035	0.9992300698871093	0.9659449249474832	0.9959118451901906	6	0	9	17	0	8	4
TXN	5.690443122867754	5.937228966933194	78.05417102846143	0.515483036177609	-0.023435974066270664	-0.010145609300810658	0.8022884343546799	0.9945171578850067	0.9969515244828931	64	32	38	81	78	219	53
RP11-274H2.3	0.6996934201073739	1.3481911686599224	1.7205555451723837	-0.6595499621502594	-0.25736460799023075	-0.010147884826408134	0.8538571022754542	0.981740636261243	NA	2	1	2	3	1	7	0
HIAT1	5.570643643138948	5.632626616963049	61.95258188004077	0.13136821704347879	-0.021660362400652593	-0.01015058262274352	0.9503650099288559	0.9945171578850067	0.9971206659547955	74	27	99	57	37	181	42
DYNC1H1	9.59104244614724	9.6305299524635	995.8759827462637	0.01939140891931932	-0.014153747779223224	-0.010154899661131186	0.989766651193675	0.9948395377280768	0.997832374832911	2629	238	1387	1327	421	2929	704
SEPN1	6.86301988685683	6.961268440596393	156.5996459175257	0.026165443462784616	-0.02679367952361319	-0.010156155817903688	0.9888983549291108	0.9938979576074572	0.9971206659547955	340	96	149	231	32	380	127
TAZ	3.9970971003394182	4.192022785160566	21.238301196325843	-0.18638282752411578	-0.059120869708376655	-0.010160683053581514	0.9445326906009518	0.9914078181210249	0.9969515244828931	50	3	46	20	10	47	19
EPS15L1	5.459488012608388	5.527764587277376	56.18947532297959	-0.15270351469230836	-0.013413208285454494	-0.01020555021889945	0.9364548080873394	0.9948395377280768	0.997521876723425	119	15	94	97	17	136	48
TAF5L	4.204316060381269	4.276228987960182	23.23098778330144	-0.021911057407356577	-0.03357394805225176	-0.010213557619457794	0.9926706055889056	0.9938895281592155	0.9971206659547955	35	13	32	34	7	63	17
AC010226.4	1.2211374261917949	1.7296475128089617	2.6980637373464194	-0.12304401786242695	-0.2605371649257364	-0.010219214807712177	0.9802694804460611	0.9775953980137568	0.9959118451901906	1	1	6	6	1	6	2
SEMA7A	2.797167058743729	3.127191555866467	8.83182950980291	-0.02396363519539421	-0.08771791689717462	-0.010233156047363662	0.9943897626711995	0.9903825359050754	0.9969515244828931	20	1	14	23	2	28	6
MAN1B1-AS1	-0.21812642281707434	0.9713453002574973	0.7376083973106514	-0.6752714889883483	-1.1426394626826322	-0.010236134908500321	0.8737524154225065	0.9060072798022395	NA	2	0	0	5	0	2	0
GCNT3	0.3040666955561477	1.547720207611341	1.6918802776851691	-0.2212116701235599	-0.6273101095739616	-0.010237778605590997	0.970256037451451	0.9473374003635673	NA	5	0	0	10	0	7	0
DRG2	3.7798381449033007	4.335097015950373	24.0639628376509	0.3857749160152771	-0.07201637075298387	-0.010286617518541033	0.9134374187901594	0.9917837271309584	0.9969515244828931	47	19	38	28	0	77	14
RN7SL4P	7.816628025849993	8.05943593335946	342.35576166147973	0.14230297076255286	-0.042138065809204144	-0.010290689073408604	0.9584270603735295	0.9938719387223957	0.9969515244828931	277	286	214	335	171	568	328
RNA5SP155	-0.2889774934831331	0.9815061378596189	0.766572733008864	-0.562175863935691	-1.1773219359004619	-0.010290737568056872	0.9018519737692192	0.9060072798022395	NA	1	0	6	0	0	2	0
SNHG6	5.042874458570314	5.110630338294027	42.96892409351835	0.06216796182890801	-0.030728342188597914	-0.010303658469617534	0.9790195495221391	0.9938895281592155	0.9971206659547955	56	16	54	46	30	108	33
SOS1-IT1	1.5240975695405867	1.9568703457810395	3.741692564473594	-0.04361955893195634	-0.15711626622817415	-0.010311458395185498	0.9923557800284221	0.9865408548420206	0.9964395820198222	2	3	6	3	2	13	1
RP11-16E23.4	2.6510978018717926	2.9091492159292804	8.16181902865	-0.3278205680893976	-0.10294473896028321	-0.010319301101659795	0.912594905636502	0.9892436302877298	0.9969515244828931	15	1	13	9	6	14	8
DNAH10OS	1.2691084444094043	1.9446558071984907	3.183740472345078	-0.6499953898042027	-0.17174790347049051	-0.010320156496321967	0.8713014907216914	0.9861015732241935	0.9959118451901906	11	2	2	3	1	15	0
PCDH1	6.525553711503628	6.700021390219454	128.00623129188023	-0.09730555053400061	-0.06385172636289825	-0.01032048719142547	0.9697257473666943	0.9892436302877298	0.9969515244828931	290	24	286	247	21	293	109
MARC1	3.114112071729408	3.2926262120443948	11.03221101553687	0.09834277586150483	-0.07808756355672623	-0.010333211226179069	0.9764993346422254	0.9909200162432268	0.9969515244828931	23	6	16	7	5	39	5
NUDT3	5.005881023915468	5.093463231554486	41.94821267019166	0.14314425844460155	-0.02704994844585658	-0.010345752736242855	0.9503650099288559	0.9943280182771755	0.9971206659547955	62	24	76	35	15	144	23
SMPD2	1.5285781653847774	2.1369828125199697	3.5107364713033604	-0.11391790884716424	-0.192551405386351	-0.010356434265285056	0.9810310220141041	0.9832484684417312	0.9964395820198222	7	1	7	10	0	15	1
RP5-908M14.9	0.0241584076271971	1.0603394360137952	1.210942248951496	-0.5189123067209328	-0.8437652194944703	-0.01036251033732091	0.9169842567364894	0.9350550081343248	NA	1	1	0	5	0	1	1
CTC-457L16.1	-0.36476531015438735	1.0880455316821793	1.246836823223799	-1.0777399727888441	-1.6312524929114876	-0.010363413214306809	0.8397462935927074	0.8843125019204418	NA	0	0	0	7	1	0	1
DIS3	5.870984909977583	5.935349230919183	75.56480719788506	-0.014737135467969127	-0.01863698669829011	-0.010368130978972824	0.9943897626711995	0.9945171578850067	0.9973096212525527	122	17	94	152	39	207	57
EIF1AD	4.3142128559230075	4.5434752549463475	28.455233531411494	0.008192659544365355	-0.06385940763438251	-0.01037182812405844	0.9975618352098001	0.9914078181210249	0.9969515244828931	45	3	37	31	26	62	24
RP4-695O20.1	0.12093906225827487	1.303810765898694	1.3773345914928325	-0.13742432855728776	-0.9208760163190511	-0.010379158529245907	0.9827143011228257	0.927848023636479	NA	0	0	2	9	0	2	1
RP11-473O4.4	-0.591188524543124	0.9446126608278559	0.7417928366571055	-0.665837468873471	-1.92937382535553	-0.010383772268666776	0.8957740953986846	0.8484411171148859	NA	0	0	7	0	0	1	0
RP11-81A1.7	-0.591188524543124	0.9446126608278559	0.7417928366571055	-0.665837468873471	-1.92937382535553	-0.010383772268666776	0.8957740953986846	0.8484411171148859	NA	0	0	7	0	0	1	0
TREML3P	-0.591188524543124	0.9446126608278559	0.7417928366571055	-0.665837468873471	-1.92937382535553	-0.010383772268666776	0.8957740953986846	0.8484411171148859	NA	0	0	7	0	0	1	0
RP11-756P10.3	0.05858813612773925	1.125930244535947	1.1423642386715531	-0.37645795201396187	-0.5774947138077767	-0.010387897133554546	0.9425591655018325	0.9537981592895334	NA	6	1	0	1	0	4	0
SLC17A9	3.325770036284988	4.047524576397047	18.048936589329568	0.2804719539275452	-0.18350213199672658	-0.010391355723444844	0.9477179213787809	0.9798793503756235	0.9969515244828931	69	3	52	14	0	54	12
FOXRED2	3.054712250445366	3.468720885155976	12.156948038820804	0.362143455811622	-0.10242595946220454	-0.010392720677242867	0.9245464510248239	0.9892436302877298	0.9969515244828931	39	4	2	24	5	43	6
NOXA1	0.14130431246916342	1.3323308598597376	1.3168001198414927	-0.29593821227292666	-0.7103930742283949	-0.010402630516548822	0.9582060640166875	0.9426532864777466	NA	0	0	6	5	0	5	0
TUBA1B	6.3962737576021205	6.500113317978042	112.0103446272447	0.03171993012709528	-0.03114031670951412	-0.010409745657076789	0.9877976426324421	0.9938719387223957	0.9971206659547955	356	45	112	159	24	328	79
PSME4	6.5422638988574535	6.575126831492432	118.75177365368647	-0.03933584334519386	-0.009221617357556097	-0.010410653593738141	0.9835676167176777	0.9957751686922266	0.997521876723425	173	44	217	194	39	313	93
AASS	4.620958894291939	4.815493775177449	33.59229840840326	-0.133907446731539	-0.06190920399843898	-0.010415869159480411	0.9588904074890542	0.9909200162432268	0.9969515244828931	97	4	57	33	17	77	29
FICD	2.718525995717148	3.053383124799332	8.287550620035692	-0.04437892167077883	-0.08838815810298421	-0.01041905947374545	0.9885440616814366	0.9903825359050754	0.9969515244828931	21	1	13	17	3	35	3
GTF3C6	4.904201111818308	4.99596950443504	39.97297834198927	0.23097275050006755	-0.028360640649263243	-0.010423858525375746	0.9101453560822272	0.9943370384085141	0.9969515244828931	54	24	33	39	24	116	26
ZC3H7A	6.102963494976866	6.155762874019926	88.46294965788161	-0.11483875214476981	-0.018955978003131407	-0.010424186767418728	0.9532867324126705	0.9945171578850067	0.997521876723425	155	24	172	108	40	200	77
CTD-3128G10.6	-0.08962253607492689	1.2131431249018485	1.2317119486520824	-0.39253563504614275	-1.1841363087271797	-0.010429836958102985	0.9450218759560503	0.9102941668830369	NA	0	0	1	9	0	1	1
LRRC25	3.216307356727125	3.8523123326341686	18.671449253573414	1.1506974133414332	-0.04844261019569558	-0.010458529214430438	0.7109996051747632	0.9945171578850067	0.9964395820198222	3	22	23	4	7	47	12
MICB	3.72380839350292	3.9753048326297233	18.668786514244243	-0.3158024035664585	-0.10382198940378527	-0.01046698390922373	0.912594905636502	0.9861991570869432	0.9969515244828931	16	10	19	51	4	28	19
KLHL35	-0.31604575046366346	1.175933919368373	1.1854510047807247	-1.1976651643005514	-1.7964531137558861	-0.0104849707737427	0.8043165320328368	0.862027637347693	NA	0	0	1	9	0	0	1
XIST	3.8209611901950855	9.23476679320618	758.112089699224	-7.049769660067741	-11.371334341097613	-0.010487225013023153	0.7378500535706581	0.16128503533370336	0.1463645456441137	0	400	3106	2988	0	0	1
NME1	3.4753363701493263	3.776744594436619	15.45294182592821	0.17818537092325695	-0.08983695121049079	-0.010492117167333214	0.9588904074890542	0.9892436302877298	0.9969515244828931	44	6	5	36	4	47	10
A2M-AS1	1.356398440448407	1.9298534217968952	4.179023622861258	0.25506396680713067	-0.21324073770670324	-0.010497206683871796	0.9588904074890542	0.985041513392189	0.9935935744222714	1	2	5	1	5	7	3
RP11-327J17.9	-0.16783507826099736	1.1490302057100878	1.1040167876094962	-1.4485861395579118	-1.717192876070507	-0.010498399408623646	0.7372307116742263	0.8608457116818075	NA	4	0	0	6	0	0	1
RP11-345P4.9	0.40784311365243864	1.2983112633709326	1.5213965678535821	-0.15296971629654854	-0.5690280241417169	-0.01050345038045985	0.9786248829777722	0.9504132540172084	NA	3	0	0	6	1	3	1
AC073109.2	-0.6551112355390127	0.7835869366142244	0.487268298582637	-1.7386405050797336	-3.4207963089919113	-0.010519180745816014	0.619652018520974	0.6802344086768513	NA	5	0	0	1	0	0	0
RP11-385F5.5	-0.6551112355390127	0.7835869366142244	0.487268298582637	-1.7386405050797336	-3.4207963089919113	-0.010519180745816014	0.619652018520974	0.6802344086768513	NA	5	0	0	1	0	0	0
SDPR	7.1758244736034	7.211451747058868	186.91615688408064	-0.061326582709723826	-0.014826284459975244	-0.010525521846139491	0.9737138689270571	0.9945171578850067	0.997521876723425	292	96	284	214	70	414	162
RP11-423P10.2	1.2077005356510764	1.980590030967144	3.346156165512718	0.3674213572689333	-0.3008475612631825	-0.010531247276748082	0.9468340110190366	0.9757990302268528	0.993836542853241	0	1	6	12	1	9	2
ABHD14B	4.869595264230495	5.20736805779004	47.60591192559637	0.7440555618211075	-0.022228415241255114	-0.010540761311687033	0.737368157906955	0.9948395377280768	0.9969515244828931	46	38	15	27	35	124	33
NSUN5P2	-0.6551112355390126	0.7841519692118291	0.4887649562183597	-1.7376353047083317	-3.422882035445163	-0.01054239972981227	0.6207322353255122	0.6802344086768513	NA	5	0	1	0	0	0	0
RP11-535M15.1	-0.6551112355390126	0.7841519692118291	0.4887649562183597	-1.7376353047083317	-3.422882035445163	-0.01054239972981227	0.6207322353255122	0.6802344086768513	NA	5	0	1	0	0	0	0
CTD-3118D7.1	0.03628539299669899	1.1932589367438633	1.1702621213647304	-0.6064918772163652	-1.1261478395500852	-0.010548090506799791	0.8999221906888416	0.9102941668830369	NA	3	0	0	7	0	1	1
FOXP1-AS1	0.4596388392788255	1.3318711074355987	1.406604460751759	-0.2870242311123443	-0.6169169001039512	-0.010551010772762891	0.9513014494460977	0.9454929729881576	NA	1	0	4	6	0	3	1
EARS2	3.586487554014362	3.837510076468688	15.812925657007879	-0.0033797944624228155	-0.0630354222705935	-0.010561095943660082	0.999372125875246	0.9914078181210249	0.9969515244828931	42	5	18	37	2	52	10
GPR161	3.12684004628193	3.4626173045571718	11.768943022465358	-0.02508791026058894	-0.11392817199726249	-0.010565581264611384	0.9943897626711995	0.9861015732241935	0.9969515244828931	46	3	22	8	2	32	9
PTGDS	6.263372713381022	6.357010422876408	103.78486670119527	0.23602342099285448	-0.013783331992829743	-0.01056700658709366	0.9008868684982367	0.9948395377280768	0.9969515244828931	93	64	119	108	58	316	67
RNU6-487P	2.292763846969596	2.7743242008848608	8.555162869286708	0.08459268528935399	-0.15811199360233166	-0.010573258216392198	0.985964179925674	0.9861991570869432	0.9959118451901906	2	8	3	11	5	10	8
DNAH12	3.2181247490882496	3.9920224174858614	18.74122240335883	-0.7511808929881358	-0.2967875538363456	-0.010578676864047136	0.8516991760780269	0.9704975022895399	0.9964395820198222	8	8	83	7	3	10	22
RP11-120K24.4	-0.08962253607492693	1.217090124838306	1.243685209737864	-0.3908135349235084	-1.1958747443676099	-0.010582124190576577	0.9458830836729628	0.909477169046671	NA	0	0	9	1	0	1	1
SERPINA1	8.469524093033542	8.596779133829331	492.5720532455465	0.2176637709377793	-0.015537134771074351	-0.010583222635334339	0.9134374187901594	0.9948395377280768	0.9969515244828931	361	365	549	668	183	1492	327
RP11-1090M7.1	0.445581167270112	1.4066345206839945	1.7731428968699063	0.10518648673165722	-0.5267805584017206	-0.010589896660080558	0.9847872606327888	0.9562190523915074	NA	0	1	8	2	0	4	1
LL0XNC01-237H1.2	1.258479112801818	1.844618103071706	2.647782751269632	-0.18364303678010646	-0.24274625305726052	-0.01060229250193317	0.9635303202727109	0.9778839304387725	0.9959118451901906	9	1	4	5	0	10	1
TBX5-AS1	2.792363117380443	3.0961458432093623	8.977208506418565	0.07890450583096245	-0.10055404568858804	-0.010608862524898389	0.9835676167176777	0.9887869108915003	0.9969515244828931	31	4	5	14	2	30	5
TRA2A	6.190969409624833	6.242398142093849	94.9359782588487	0.11649274542247334	-0.016651101159285742	-0.010620565682908435	0.9537717457232466	0.9945171578850067	0.9971206659547955	128	45	153	83	50	295	61
CTBP1	6.072265636432419	6.164517999865118	88.16111904842742	-0.030744828518384257	-0.027316864884333332	-0.010629764271757087	0.9877976426324421	0.9938895281592155	0.9971206659547955	232	31	114	160	17	254	64
RP5-966M1.6	0.7882666868985	1.7244575813150438	2.053300619579082	-0.5766770335898324	-0.39045527844191286	-0.010636753323497571	0.8912707653541375	0.9656512885863908	NA	9	0	6	3	0	10	0
SEMA3D	2.786990912766048	3.232531650043796	10.280074716989898	-0.13013847565396966	-0.17996237630581716	-0.010636817112249198	0.977396861633957	0.981740636261243	0.9969515244828931	32	2	22	2	5	17	10
MARCH4	-0.5424689648524	1.0106256762263421	0.7471868069194985	-0.7740564284212604	-2.052516965712138	-0.010644475840154264	0.8702291065694663	0.8380808540462634	NA	9	0	0	0	0	1	0
ARHGEF28	3.202140589170553	3.5203424299093125	12.157394215664405	-0.06654142498841498	-0.07898007890657291	-0.0106584202767003	0.9837782013528465	0.9905410936878974	0.9969515244828931	34	1	22	24	3	36	9
GRIK4	0.9227923803071323	1.9295181691123924	2.814924654974503	0.318720703913343	-0.393603257273559	-0.010658992476020292	0.9497606412795656	0.9656512885863908	0.99247766872203	20	1	1	1	0	10	1
GAS2L2	-0.09698400759493862	1.0480114850289153	0.9757231627723993	-1.538757635839566	-1.4812767440119485	-0.0106629529313998	0.6856520669249121	0.8771687143217316	NA	1	0	5	2	0	0	1
TUBGCP2	5.818215264555608	5.902667712726758	73.1816240302357	-0.04342036658196901	-0.022732625952783445	-0.010663181151513846	0.9840380611398571	0.9945171578850067	0.9971206659547955	186	24	94	138	16	213	53
AC092535.3	0.07764348116741103	1.0581070887871877	0.824774528135495	-0.7495294651433	-0.7953062227948063	-0.01066358731555239	0.8258588153146477	0.9309022838483842	NA	5	0	2	1	0	3	0
HMBOX1	6.343891747478954	6.487894573072722	111.50362852603334	0.09278054571872726	-0.039785327480201964	-0.010676250334768406	0.9693577528722606	0.9933551288346485	0.9969515244828931	169	16	255	114	69	319	79
CCDC150P1	2.050443304226364	2.822105599594118	6.571236643374095	0.04979111828997909	-0.2731276587315202	-0.010678525543972854	0.9909827816026917	0.973825270714944	0.9964395820198222	21	0	15	16	0	14	6
GPBP1	6.378731909087868	6.422668132063823	107.06719867146981	0.0038256646762886795	-0.01585337291656388	-0.010698858682853326	0.9986348681040995	0.9945171578850067	0.997521876723425	155	28	161	159	63	289	81
EGF	1.4169388595087113	1.9675763823431052	3.060452085439835	-0.10528575458098176	-0.24532274493081552	-0.010705500438275894	0.9810489836008306	0.9775953980137568	0.9959118451901906	11	1	4	6	0	9	2
AC017028.10	0.03628539299669899	1.1967192891941225	1.1807387248147891	-0.6039014116191163	-1.136652396423358	-0.010707975093492583	0.9005570438676318	0.909477169046671	NA	3	0	7	0	0	1	1
EYA1	-0.23368847589609776	1.166269847707071	1.1559588284630307	-1.3391583782152876	-1.7686172029511293	-0.010708414637866532	0.7611459180440964	0.8606722524683074	NA	2	0	8	0	0	0	1
RP11-747H7.3	1.9205302887636977	2.699563120850178	6.902734366853888	0.6895957901208399	-0.19581503932444436	-0.010713398910479321	0.8690041366502096	0.9845370439106857	0.9959118451901906	1	6	21	7	0	19	4
LGI3	0.44377722322329083	1.6780102704911806	3.667016077269979	1.0273153315443089	-0.3244203557402266	-0.01071878026058452	0.8257623852948229	0.9832484684417312	0.9841431569220599	3	7	0	0	0	6	2
CFAP53	1.7317448577116743	2.5993906144717114	5.729520504652316	-0.09322072919018107	-0.40243089295171647	-0.010725240776661002	0.9847872606327888	0.9606280174077875	0.9952784055901213	4	1	30	5	0	7	6
DPP6	0.3384964240566898	1.232484056203732	1.2255030110504241	-0.4930728733339758	-0.7458389807509787	-0.010751449312597618	0.9027803424308208	0.9350550081343248	NA	3	0	6	1	0	2	1
MGC50722	0.6996934201073739	1.4573968899631757	1.9623089367495652	-0.4945582444443682	-0.5230455780092678	-0.010755588930767923	0.9100314565628311	0.9522970151330277	NA	1	1	7	3	0	2	2
RTEL1P1	1.152539848884847	1.9177321957905817	2.818025479521121	-0.3697094426145326	-0.46317377171011187	-0.010760566254525492	0.9322260416099999	0.9535096401086155	0.9926375027355276	12	0	4	7	0	4	3
CACNG6	-0.3647653101543873	1.0935045205359197	1.2930073397477435	-1.0752405886538223	-1.6513761916585503	-0.010761332514606108	0.8408825213667611	0.8837511941406636	NA	0	1	7	0	0	0	1
RP11-677M14.7	-0.007265261507361188	1.2441073160128076	1.1666875040935745	-0.3023259944960496	-0.8495346574812711	-0.010767752648504617	0.9574815476490243	0.9332952272206597	NA	0	0	2	8	0	4	0
RP13-36G14.4	-0.007265261507361188	1.2441073160128076	1.1666875040935745	-0.3023259944960496	-0.8495346574812711	-0.010767752648504617	0.9574815476490243	0.9332952272206597	NA	0	0	2	8	0	4	0
ZNF408	2.035668083614617	2.662937173831068	5.740152869207236	0.12895047851698085	-0.21425853229318942	-0.010770533832875831	0.9766416810200522	0.9778839304387725	0.9964395820198222	22	0	5	16	1	17	4
EGFL6	4.965667422009462	5.187945802002817	45.37948731879713	0.32323358136789054	-0.024557543843314225	-0.010778131857601578	0.8850034752765006	0.9945171578850067	0.9969515244828931	68	40	31	65	8	164	22
TMEM236	1.4188167703739858	1.9943035297821217	3.498078181098454	-0.026301108599901434	-0.188101325634183	-0.010785182344452898	0.9955632815660991	0.985041513392189	0.9959118451901906	3	3	6	7	0	13	1
CTB-174D11.3	-0.1836966943165322	1.0090594659239784	0.7555358791088155	-0.7386160871349069	-1.2276511629646523	-0.01079756533137891	0.8550936166370345	0.895946331207974	NA	6	0	0	2	0	2	0
CASQ2	1.9707250770124396	2.6558087378093083	6.956611904639417	0.5899812358247735	-0.19578690462162662	-0.010798655169539236	0.902836731738569	0.9845370439106857	0.9959118451901906	5	3	19	0	5	15	5
AC130469.1	1.0695617928492864	2.1363913420139857	3.337598086036635	0.34772669620197155	-0.39302219874506544	-0.010806497693706296	0.9436946324581655	0.9647862687986526	0.99247766872203	7	0	19	1	0	13	1
STK32A	3.1329197632436903	3.367885446420151	12.38066938970404	0.19778122106857593	-0.0882515489885316	-0.010807225632658483	0.9559497159537647	0.9905410936878974	0.9969515244828931	15	9	4	20	6	29	9
RN7SKP163	1.5060135425596008	2.1817386553541698	5.143084432857918	0.6557460870247744	-0.11757378080184057	-0.010817142938044139	0.8912707653541375	0.9917837271309584	0.9944775291772581	5	4	3	0	5	15	2
DNAH2	2.4020834783163876	3.3925439400982316	12.05199448912992	-0.7052212718769534	-0.3852656201809553	-0.010825286618166287	0.8918251227068372	0.9628809879414296	0.9959118451901906	10	7	50	1	1	5	14
COL3A1	10.517354496894711	11.04141764164225	2666.8719319799443	0.6490148366922547	-0.09975113526761482	-0.0108427914427653	0.8827074831235568	0.9897968177304795	0.9969515244828931	7050	874	159	3606	1951	8856	1467
RP1-149A16.19	1.2954817888185022	1.9302282588856619	3.6749944895435434	0.14631052780404208	-0.2859848632795619	-0.010844645675721905	0.9814897446124685	0.9775953980137568	0.9927805517115467	0	2	8	5	2	6	3
ACTR2	7.967982437363303	8.09026030081095	347.0889218330727	0.23550338998522297	-0.016430761046512563	-0.010868237719062554	0.9052933566557966	0.9948395377280768	0.9969515244828931	283	227	412	302	196	1025	235
DCTPP1	1.628106146818346	2.062926546519299	3.603440353519077	-0.1964730812317902	-0.22303911465466553	-0.010884659913772542	0.9588904074890542	0.9778839304387725	0.9959118451901906	10	1	9	2	1	8	3
RP11-295M3.4	1.1245512474598103	2.2228894992550807	5.344834506902844	0.2938890064618693	-0.4181311095543127	-0.010914157793117305	0.962806071991548	0.9704975022895399	0.9897893163594963	0	7	12	2	0	4	5
PARP10	4.879407019913157	5.204156074133018	43.28133020876957	0.01443627938460032	-0.09919498028275565	-0.01094525601014688	0.9964350300660917	0.9859940149901499	0.9969515244828931	177	5	51	81	7	145	26
ZNF30	2.0386741429806006	2.4098566568611752	4.831051089326651	-0.18878731065958215	-0.16145814549021717	-0.010948146730619258	0.9574815476490243	0.9837877256134221	0.9969515244828931	17	1	8	6	1	12	4
SPTBN4	0.47300832602450094	1.382448184282959	1.3550175250842473	-0.6447800103669065	-0.5180198593278968	-0.01095772089129985	0.8603407801695355	0.9520497080655216	NA	5	0	2	5	0	6	0
CAPN7	5.236797802477013	5.376978801842157	49.765068854670325	-0.015159431406719432	-0.0340136535437304	-0.010960540560347006	0.9954494181131804	0.9938719387223957	0.9969515244828931	87	12	108	99	11	186	26
C20orf144	0.9627092088173326	1.6440768696430845	2.2417420118677267	-0.27738068496274493	-0.41702736662271467	-0.010967718153709808	0.9513076208943324	0.9607001316704435	NA	9	0	1	5	1	4	2
RRS1-AS1	0.5304899099448842	1.2588658534622061	1.5021875346329965	-0.3206204437752318	-0.4836087601190712	-0.010974680993210766	0.9427440000059604	0.9562190523915074	NA	1	1	2	5	0	3	1
RP11-800A3.4	1.3002466105881811	2.2084179025871498	3.8527101094871354	0.45744928393581286	-0.3436664997622179	-0.010983424766713663	0.9164226787382139	0.9702833689529538	0.9926375027355276	1	0	4	21	1	12	2
ATP5HP4	2.2921123174032156	3.007011965243816	8.73362631767561	0.42329743962900773	-0.2194781181768094	-0.010989165436335711	0.923717789114064	0.9809053895862846	0.9959118451901906	2	6	27	13	0	18	7
EEF1B2P3	2.3774777483618137	2.7172579906809564	7.499243907818254	0.24562824684524054	-0.09116374002099605	-0.011001231904561188	0.9514907414963584	0.9914078181210249	0.9969515244828931	4	5	8	6	6	28	2
GRK4	0.83958505436926	1.6424543254822133	2.3673874734659814	0.08845749795824231	-0.3541534513628965	-0.011010129202900678	0.9853449135906006	0.9719338882939517	NA	11	2	1	1	0	7	1
RNU2-3P	2.4996212021553035	3.5411841520978755	16.11666089140678	0.9124235421121364	-0.14335967355562268	-0.01101190630524601	0.8199200315180625	0.9905410936878974	0.9926375027355276	2	24	2	4	6	16	15
D2HGDH	3.7622657659115317	4.130423781781719	19.43156082732354	-0.09150215796870742	-0.11962995371595496	-0.011015655865204395	0.9787992996433991	0.985041513392189	0.9969515244828931	80	2	28	31	3	53	15
NDUFA7	2.2900767522977468	2.769603079744878	6.98395930905795	-0.02042439666300771	-0.15652261114179813	-0.011027067585425012	0.9962127851139985	0.985041513392189	0.9969515244828931	12	4	7	19	0	15	6
AMZ1	1.5148581871553004	2.0909934732338447	3.435909797350708	-0.007720384273222772	-0.23775512161178752	-0.011036156254613837	0.9986348681040995	0.9778839304387725	0.9959118451901906	5	0	6	12	1	11	2
ZNF107	4.253184278516767	4.444441609975478	25.42019944876612	0.03213592805023438	-0.04215404097413233	-0.011036272448080265	0.989766651193675	0.9938719387223957	0.9969515244828931	33	11	54	43	6	112	8
AIG1P1	-0.21812642281707434	0.9879603613975889	0.7850604652570177	-0.6524517827514196	-1.198920884754108	-0.01103896421988878	0.8856044913530604	0.9006112902854151	NA	0	0	5	2	0	2	0
GJA1P1	0.9674747226668226	1.8052128911163539	2.5297735091110662	-0.7351093208377979	-0.6045467273726207	-0.011068208443318859	0.8522241468065984	0.9430504325840489	0.9897893163594963	12	0	4	5	0	2	3
TBC1D15	6.018505772478653	6.103773659030094	86.14299089192595	-0.007090658968589025	-0.03425853732034531	-0.011087691970583608	0.9975618352098001	0.9938719387223957	0.9969515244828931	77	29	156	114	51	189	74
DPP7	4.860889750274417	5.1510523915467905	41.99850266021629	0.0764103030593322	-0.08289712409410081	-0.011090059736190948	0.9810489836008306	0.9875731637475732	0.9969515244828931	173	4	60	41	15	145	24
RP1-229K20.5	-0.7918157038401719	0.9682771343973805	0.7948935917551404	-1.508855396895923	-3.9312855550876495	-0.011094990103975402	0.7343414127234299	0.6857528880703111	NA	0	0	8	0	0	0	0
RP11-259G18.3	-0.7918157038401719	0.9682771343973805	0.7948935917551404	-1.508855396895923	-3.9312855550876495	-0.011094990103975402	0.7343414127234299	0.6857528880703111	NA	0	0	8	0	0	0	0
FNTA	5.487699620060633	5.550713350800465	57.49814735817928	-0.16744888481216888	-0.02058223325872916	-0.011096426976526318	0.9290689329314542	0.9945171578850067	0.9971206659547955	96	14	96	99	25	128	51
PGS1	5.525371136540622	5.644115817641865	60.64166647735904	-0.11925125292084217	-0.038173553870252605	-0.011099312518954147	0.9574815476490243	0.9931972992942586	0.9969515244828931	151	11	85	127	18	156	49
RNA5SP202	7.1319347923179075	7.955080345128296	323.01510450381096	0.47456516742561233	-0.30265367672539195	-0.011103636820971772	0.909225084513972	0.9656512885863908	0.99247766872203	57	388	104	181	173	291	308
NTRK2	3.7141595885592484	4.570402083688926	27.487962724285193	0.7537687160936237	-0.24478093738970094	-0.011104685765332507	0.8153819914099154	0.9757990302268528	NA	12	6	155	9	2	67	20
AGAP3	5.7173840563443745	5.885752478578087	71.59247407908492	-0.009251606389245565	-0.048307642721741414	-0.011107792825687017	0.9973147489754782	0.9916458427832947	0.9969515244828931	168	17	169	113	11	243	43
TIGD6	1.860536231353982	2.507462630260394	5.028824344770526	-0.08559938197656598	-0.1729062689503789	-0.011122603066478916	0.9847872606327888	0.9848490080935611	0.9964395820198222	18	2	5	11	0	23	1
LINC01004	0.64620834656716	1.7082092202087447	2.3922709893379923	0.39706824656332373	-0.4783880947028616	-0.011128403786908657	0.9427419681105526	0.9600498031088545	NA	0	1	2	13	0	7	1
GPR113	0.6167153640718133	1.5017565755154312	2.456001465589942	0.3145828144779905	-0.3438432799111855	-0.011136350007857704	0.9547362781564765	0.9775953980137568	NA	2	0	0	4	4	6	1
SMAD9	4.213638491876275	4.349379890880474	23.88374704156432	-0.2626699708158874	-0.048374189623282646	-0.011136396178328786	0.9054970067173724	0.9923129645832324	0.9969515244828931	64	6	44	25	8	51	22
PKI55	1.6707364568778997	1.9706490993531978	3.649684107863513	-0.17653566970650997	-0.1876180423519277	-0.011137457817288395	0.9611919514131998	0.9832484684417312	0.9963487469152031	5	2	6	3	2	10	2
SS18L2	1.116605739313995	1.842179914049392	2.9062342594933264	0.11404132258865038	-0.2726699480984271	-0.011139693332173335	0.9835676167176777	0.9778839304387725	0.9926375027355276	1	2	4	10	0	10	1
ZNF524	1.5685243672902576	2.066124643833694	3.546642143971965	-0.06672924514460335	-0.20465649802144179	-0.011142166961704765	0.986238785847507	0.9817615164285635	0.9959118451901906	11	2	5	5	0	11	2
LINC00997	1.5773976762372834	2.107329064735993	5.030577272343462	0.08381612695107746	-0.2137357968870707	-0.01114758729415995	0.9851338278465159	0.9845370439106857	0.9926375027355276	5	7	2	2	1	7	4
AP000240.9	0.03628539299669894	1.246492384222418	1.1741707922721878	-0.36629241812772734	-0.8565780396873082	-0.011147743066023064	0.9477179213787809	0.9314601403120898	NA	0	0	7	3	0	4	0
C8orf58	1.9402071641041851	2.607393004275049	5.407392842177352	0.15242608709161812	-0.19738445749032668	-0.011148725549417798	0.9726408916253563	0.9817615164285635	0.9964395820198222	13	1	20	6	0	22	2
RP11-416A14.1	0.9419782505516453	1.6575436390702751	2.1954204057706734	-0.10102140525654721	-0.3573929225353973	-0.011184386481855435	0.9835676167176777	0.9670361618443538	NA	10	1	4	1	0	7	1
PDGFD	1.3843870418734436	2.0697640269765802	3.4716643726502894	-0.03673510375254217	-0.34616362577573995	-0.011193414924736187	0.9938022351318729	0.9660073692237923	0.9929689624439212	4	0	3	16	1	7	3
FAM50B	0.48913182177417214	1.4421259667530169	1.7570558196127002	-0.005565111902379391	-0.5761683762832708	-0.011198099236688356	0.999372125875246	0.9487783423502266	NA	10	1	0	2	0	4	1
CSTB	6.877575245199112	7.091371411979262	174.3770132487234	0.3798656057364795	-0.03422675345506083	-0.011203200788821697	0.8568828424746902	0.9938895281592155	0.9969515244828931	158	99	94	152	145	442	131
CTB-181H17.1	2.9694170108691798	3.3645730543888757	10.558274751439182	0.05309231537092987	-0.10347899843161149	-0.011211373969456977	0.9874825193406174	0.9875731637475732	0.9969515244828931	24	2	17	30	1	41	5
PLEKHB1	2.6265901337840822	3.0083813408925457	9.462026557425316	0.44807987149813144	-0.11572581979962214	-0.011219689639526239	0.9012183345400001	0.9892436302877298	0.9964395820198222	4	7	20	3	5	24	6
THADA	5.62407541826994	5.7816171394974285	66.85666051364997	0.061670454921464106	-0.04712136861716533	-0.011223355637032638	0.9825037090491728	0.9917837271309584	0.9969515244828931	195	13	49	145	25	229	39
RNF112	1.807485414742374	2.3093854054011986	4.44758944946315	-0.16526129613091992	-0.2508403454191053	-0.011226015680685082	0.9684644432810455	0.9757990302268528	0.9959118451901906	19	1	2	8	1	9	4
RP11-638I2.10	0.7155550361629087	1.5317852301087225	2.8302599419603536	0.4224386834867233	-0.25365223955680466	-0.01122625273171163	0.9371449013266359	0.985041513392189	0.9887724395472062	1	4	3	0	1	7	1
BHLHB9	2.966561120618149	3.135613205954706	9.423990838653756	-0.06364900317886932	-0.07364772899066839	-0.011226502346725195	0.9835676167176777	0.9912581355573021	0.9969515244828931	17	2	16	14	5	29	6
RNF217-AS1	0.0880811186230858	1.1512898783123715	1.1228424632488723	-0.6706948901450892	-1.0333582391090113	-0.011228033490972457	0.8748710837276882	0.9122343556768912	NA	1	0	7	1	0	1	1
RP11-236L14.2	0.0880811186230858	1.1512898783123715	1.1228424632488723	-0.6706948901450892	-1.0333582391090113	-0.011228033490972457	0.8748710837276882	0.9122343556768912	NA	1	0	7	1	0	1	1
UNC5CL	1.2355555882027829	1.9622255226524592	3.1341185324214567	-0.1911466754249203	-0.4120385849564831	-0.01123118313355084	0.9688662700359564	0.9594702314803792	0.99247766872203	13	1	1	8	0	5	3
CTD-2349P21.5	1.2406357575203464	2.0109985582444776	3.1072904415559823	0.05543312876286715	-0.29455945648855547	-0.011234551457634523	0.9895158932069267	0.9748137687645452	0.9929689624439212	10	1	1	11	0	12	1
MAPK4	1.6301620171477202	2.096214635353176	3.9700553740762974	-0.06969757030837627	-0.17104762469183576	-0.011248162292543797	0.9872189042833565	0.9851072376709474	0.9959118451901906	2	3	8	6	1	15	1
RRBP1	9.039162004443606	9.046673719566153	665.6146861606769	-0.004232995820452641	-0.0023434074491021236	-0.011263355314027215	0.997588716863454	0.9991951645864102	0.997521876723425	1325	239	873	1092	245	1977	469
CYP4Z2P	0.015658263091674042	1.2887616629198375	1.584252625429244	0.07205041200002929	-0.9328591483106435	-0.011263719336627832	0.989766651193675	0.9309022838483842	NA	0	1	9	0	0	2	1
FAM86HP	-0.42868802115027616	0.8631428637573674	0.6134668019895003	-0.916068441286227	-1.6967685064111546	-0.011278881615240492	0.816039329838213	0.8549414719697387	NA	1	0	0	5	0	1	0
RP11-723D22.3	0.19336191778968675	1.3143787557914497	2.147635661583252	0.08300315433589385	-0.26740442535697156	-0.011285386808334076	0.9880031592708521	0.9859940149901499	NA	2	4	1	0	0	7	0
RNF139-AS1	1.3962521475488092	1.8459295204744646	3.456163864542961	-0.26569581594038183	-0.2673779008007771	-0.011292516810216658	0.9535495313158188	0.9775953980137568	0.9928226035501762	5	3	1	6	1	5	3
LL0XNC01-7P3.1	0.9567058924036601	1.883265007894964	3.3540735203448175	0.15922968371947255	-0.4758760427795105	-0.01129535886365227	0.9810489836008306	0.9599505627633018	0.9893462364528278	1	1	0	14	2	4	3
TMEM178B	-0.32340722198367516	1.0266553648913486	1.3790502173646553	-1.1430021989674928	-1.5138562836721108	-0.01130998562749779	0.8238138518064095	0.8955426780764182	NA	5	2	0	0	0	0	1
SFSWAP	6.287447158026861	6.357240995715282	100.71897995742795	-0.02410152806443182	-0.018581434824769257	-0.01131488537480887	0.9888983549291108	0.9945171578850067	0.9971206659547955	235	23	180	164	31	339	62
WARS2	2.870240115222996	3.219679500433027	10.818812980987627	0.13655065779343642	-0.11928863477348264	-0.01132340260420748	0.97026460410407	0.9872454008205503	0.9969515244828931	14	10	6	21	1	25	8
CTC-277H1.7	1.273682264106983	2.3656489901170477	4.076721547823939	0.3306618970513601	-0.38258722498952624	-0.011324628417383301	0.9503650099288559	0.9641399473742144	0.99247766872203	22	0	1	13	0	17	1
ZNF507	5.412450556623517	5.51007511479487	55.33559133186024	-0.07570359938229515	-0.029035683348747458	-0.011324947087750089	0.9729560102374905	0.9938895281592155	0.9969515244828931	129	19	74	111	11	153	42
KBTBD2	5.907207124265816	5.952429244733262	77.47663151988726	0.03508572905576	-0.028147411597741433	-0.011330172835828805	0.985911516894483	0.9938719387223957	0.9969515244828931	85	31	114	105	44	201	59
RP11-315I20.1	-0.09698400759493865	0.9508969766200083	0.6791518852947448	-0.8651465203672728	-1.0725406078835418	-0.011349887629097175	0.7933250408427837	0.904375444206146	NA	5	0	1	1	0	2	0
RP11-83A24.1	-0.09698400759493865	0.9508969766200083	0.6791518852947448	-0.8651465203672728	-1.0725406078835418	-0.011349887629097175	0.7933250408427837	0.904375444206146	NA	5	0	1	1	0	2	0
CCR1	5.795265865349937	5.984745398482982	80.37593481095197	0.2942525356832927	-0.03610540058894779	-0.011352673226266392	0.8933851516792396	0.9938895281592155	0.9969515244828931	61	70	118	70	22	204	60
EMG1	3.3246973499282206	3.5302649091574385	13.491649563155963	0.0639486679362485	-0.07819370030803835	-0.01135474402362224	0.9835676167176777	0.9908311683241843	0.9969515244828931	25	11	15	15	2	37	9
CTD-2561B21.11	-0.42868802115027604	0.8659077378212955	0.6209500901681138	-0.9138744323135793	-1.7069052389103423	-0.011403763895665175	0.8165129588065599	0.8549204733503417	NA	1	0	5	0	0	1	0
SPEF1	-0.42868802115027604	0.8659077378212955	0.6209500901681138	-0.9138744323135793	-1.7069052389103423	-0.011403763895665175	0.8165129588065599	0.8549204733503417	NA	1	0	5	0	0	1	0
HMGB1P21	0.46850469186914717	1.509711733503034	1.6154962838710984	-0.46928570322251567	-0.5499766793567606	-0.011415465756978754	0.9163445108549001	0.9505827292842574	NA	4	0	1	9	0	7	0
ZNF720	4.563371550384445	4.677131083555863	30.143331187388558	0.008784565509416352	-0.034664747896676264	-0.011430062324900084	0.9973696956627005	0.9938719387223957	0.9969515244828931	44	8	62	56	10	110	16
YIF1B	2.9434141329267702	3.3408215606019134	10.392926405225792	0.059031640203636486	-0.11263815769479177	-0.011430674268796915	0.9861240353017701	0.9864744904430391	0.9969515244828931	34	2	8	27	2	43	4
FAM110B	1.1975624611719131	2.0762921080911694	4.330642849398317	0.5011951147340318	-0.32237482458309213	-0.01143536286553944	0.9208067280673398	0.97683740226314	0.9917492705689509	4	0	9	0	6	8	3
MT-ND5	12.96948414989934	13.390172948676199	13784.288040606025	0.4686217410266655	-0.13797904470832983	-0.0114381363850285	0.879447133548754	0.9851072376709474	0.9926375027355276	16168	13258	6817	3527	7666	36351	9200
PRR13	4.776062255125313	4.884178145838978	36.62565207646939	0.06839668222591276	-0.04712613849311518	-0.011440011033251294	0.9810489836008306	0.9919465466665934	0.9969515244828931	27	15	46	60	23	83	30
LRFN5	1.2190632163632489	1.8781906834148563	2.7714247583664893	-0.08959106069641039	-0.34977497575964883	-0.011446502204145092	0.9840380611398571	0.9656512885863908	0.9926375027355276	14	0	2	4	1	7	2
VPRBP	4.97745732175682	5.132135086047513	41.99511133159171	-0.015891324619901587	-0.04112639689670687	-0.011477227729544936	0.995429153539662	0.9931972992942586	0.9969515244828931	110	5	67	60	20	131	28
UBE2L6	5.943952749390504	6.065010158253089	84.11822397861081	0.23228191352240118	-0.030354169515354582	-0.011478831280300491	0.9159119495021754	0.9938895281592155	0.9969515244828931	75	38	58	168	51	244	57
AC011284.3	0.35278625524687157	1.5029048909806677	2.5317401485600244	0.13687467972193681	-0.27916913444289965	-0.011496706072361659	0.9835676167176777	0.985041513392189	0.9822357522311711	3	0	1	0	5	9	0
RP13-735L24.1	0.3320552969811844	1.361837672509735	1.6129298344076728	-0.055824734851130604	-0.697923423822209	-0.011507198528484829	0.9919564155328026	0.9424741941949255	NA	10	1	0	1	0	3	1
RN7SKP16	0.03628539299669895	1.2141299672401846	1.2347052639235279	-0.5788652400266113	-1.1870756270377292	-0.011514861990296317	0.909225084513972	0.9043120597628999	NA	0	0	3	7	0	1	1
HSD17B7P2	1.5898907350450457	2.237172618784222	4.128688065689395	0.0027305034761908294	-0.20137422869841454	-0.011520578640738778	0.9994344391386442	0.9832484684417312	0.9959118451901906	10	0	11	2	3	17	1
GPALPP1	4.947923297841541	5.02084276637501	39.743295695514384	0.026140850595963022	-0.0329455927263426	-0.01152972386550356	0.9895158932069267	0.9938719387223957	0.9969515244828931	51	20	43	82	13	109	29
DGAT1	3.5229594068205548	3.7462979488673067	15.177155150970616	-0.5267694889975976	-0.09689218278384037	-0.011549958964734822	0.818505045693641	0.9870626326109166	0.9969515244828931	45	5	26	17	3	24	16
CTD-2587M2.1	1.1071852503339656	1.8052687479525797	2.66636355557399	-0.05172148667728612	-0.3833465254702433	-0.011565418502453371	0.9895810532664799	0.963420938218519	0.99247766872203	3	0	12	2	1	6	2
PSMB5	4.347027216702813	4.575964102248701	28.667483298069254	0.16964802619119462	-0.05749587390223804	-0.01157487687904613	0.9503650099288559	0.9917837271309584	0.9969515244828931	59	3	25	42	24	92	17
RP11-146D12.2	0.3642924591483785	1.4403058597674332	1.5633021708370791	-0.16544765193050917	-0.8376060831237164	-0.011575683851683626	0.977157277486427	0.9298154869747552	NA	8	0	6	0	0	3	1
ABTB2	2.0485042124833774	2.711938340794018	6.1488627157985425	-0.13826566506656982	-0.28956839382390936	-0.011591332643100695	0.9764993346422254	0.9708923634290366	0.9959118451901906	18	0	5	22	1	11	6
RP11-713P17.3	0.03628539299669893	1.10514823022317	0.8811741320656892	-0.6912922524232695	-0.9108209988807913	-0.011601885636241302	0.8531523686030594	0.921035708835318	NA	7	0	1	1	0	3	0
RP11-362K14.5	0.5009969274495376	1.3886726470742405	1.3764985726038463	-0.6838576464305982	-0.5351743040920676	-0.011630935865254058	0.8489162487142828	0.9500855550862475	NA	4	0	3	5	0	6	0
PCDHGB5	2.2677740091667067	2.8223479635042925	7.127541611297159	0.08906346412257267	-0.23619935072750417	-0.011631357984573399	0.9847872606327888	0.97683740226314	0.9959118451901906	31	2	12	1	2	15	6
AC004980.7	2.163309850163385	2.825244783884786	6.72482232838204	0.27552412276215754	-0.19631166955730753	-0.01163450857753651	0.9484986391910388	0.981740636261243	0.9964395820198222	17	2	4	25	0	25	3
KLRF1	0.20808955964170153	1.611705398615284	1.8706516955705859	-0.060463246662195685	-0.7643610736483191	-0.011636554136270516	0.9919564155328026	0.9388028796259565	NA	2	0	14	0	0	7	0
RAPGEF4-AS1	-0.42868802115027616	0.8710305885287736	0.6349478495090994	-0.9013117917577448	-1.724890151622998	-0.011637736314358594	0.8250922622929966	0.8533427119115428	NA	0	0	1	5	0	1	0
RP11-274H2.2	-0.42868802115027616	0.8710305885287736	0.6349478495090994	-0.9013117917577448	-1.724890151622998	-0.011637736314358594	0.8250922622929966	0.8533427119115428	NA	0	0	1	5	0	1	0
ZNF625	-0.42868802115027616	0.8710305885287736	0.6349478495090994	-0.9013117917577448	-1.724890151622998	-0.011637736314358594	0.8250922622929966	0.8533427119115428	NA	0	0	1	5	0	1	0
NUTM2B	-0.16090671859082734	1.177945479568055	1.1914376353236154	-1.4273965864507534	-1.8024882266649014	-0.011645602243907873	0.749079948740108	0.8559942750704707	NA	0	0	5	5	0	0	1
RADIL	1.9037568381293186	2.3267488230028492	4.3748383581175405	-0.09688929878322898	-0.17644489258841087	-0.011646155897923638	0.9810489836008306	0.9831758203436772	0.9964395820198222	14	1	10	4	1	16	2
RP11-43F13.3	-0.20226480676153946	1.1337409763617694	1.89935247094095	0.2976852980874512	-0.40952480251564877	-0.011652329819208265	0.9611919514131998	0.9800017505109172	NA	0	4	1	0	0	5	0
GSTO1	5.684196077542736	5.706523406269166	64.72031863187692	-0.030330602435639058	-0.016040551101758505	-0.011653773061215062	0.986238785847507	0.9945171578850067	0.9971206659547955	123	27	79	88	28	174	49
NDUFV2	4.552939755866549	4.670653425318502	31.11253843058138	0.19223267130438804	-0.0436811169723924	-0.01165503199030291	0.9331661338768986	0.9931972992942586	0.9969515244828931	35	9	49	32	24	104	17
TPSD1	-0.5218418349473751	1.0666379537319945	0.8250674583692919	-0.8050378624567102	-2.1813147002060447	-0.011655956641690526	0.8651453704884544	0.8245509264418942	NA	10	0	0	0	0	1	0
PEX11A	2.0710673449349715	2.4602130613669573	6.119159976240509	0.26400902365933865	-0.16468071643707594	-0.011666541308490952	0.95545034078624	0.9857996875610825	0.9959118451901906	1	4	8	8	4	14	4
SLC6A20	-0.0689954061699019	1.2622581769350192	1.3080959424661531	-0.43817353999106007	-1.2926527152850558	-0.011669229521696817	0.9364548080873394	0.8977860131229749	NA	1	0	0	10	0	1	1
ISY1	3.7170612349635275	3.8677941509248464	17.57901535599232	0.20557861116287754	-0.06844547587701988	-0.011680490446563881	0.9410924584625919	0.9912713288425866	0.9969515244828931	36	12	16	11	8	54	10
ZNF613	2.7456905276737475	2.9564123767006447	8.596460879302727	-0.4952686658132771	-0.12069074134607378	-0.011681495314885184	0.8540027036707695	0.9861991570869432	0.9969515244828931	9	4	11	18	3	12	9
RPS7P11	-0.2022648067615395	1.0171236469876557	1.1646813050801386	-1.324041835975342	-1.4516647741561304	-0.011700907769024792	0.7648418495138851	0.8888675506184947	NA	1	1	0	5	0	0	1
POU5F1P4	-0.6551112355390127	0.8136603842286386	0.5672058581181427	-1.7223772390656718	-3.5275496547855516	-0.011708616939414673	0.6384419263169524	0.6801765626950285	NA	1	0	0	5	0	0	0
RP11-164P12.3	-0.6551112355390127	0.8136603842286386	0.5672058581181427	-1.7223772390656718	-3.5275496547855516	-0.011708616939414673	0.6384419263169524	0.6801765626950285	NA	1	0	0	5	0	0	0
RPUSD4	2.887300397827974	3.07442505522531	9.217567541392441	-0.09456017764530006	-0.09564579438594407	-0.011717762585013022	0.977396861633957	0.9887869108915003	0.9969515244828931	23	3	6	14	5	23	7
EIF5P1	-0.4286880211502761	0.8732425466404742	0.6409344800519902	-0.9001229831564991	-1.7329475673812411	-0.011735100444339083	0.8257623852948229	0.8533427119115428	NA	0	0	5	1	0	1	0
GPR153	2.5519617139348285	3.079141512916725	8.24598798320402	0.11387441061725796	-0.18680126222458862	-0.011740913011431162	0.9769583838459204	0.9798236524044077	0.9964395820198222	43	1	9	10	1	27	5
ZCCHC17	5.073249975946069	5.157906555878552	44.30217185295277	0.10829880052772398	-0.036008268014437184	-0.011749017426332277	0.9596849164973351	0.9938719387223957	0.9969515244828931	80	30	55	39	14	127	30
RP11-641D5.1	2.2202744809764354	3.0922011504070666	9.434546134540676	-0.40957963010144144	-0.08649204495222622	-0.011751858006568435	0.9484986391910388	0.9933999016599323	0.9959118451901906	25	4	8	1	8	47	0
RP11-603J24.7	1.0091323738140463	1.7434587114025821	2.3992844544140293	-0.04730121526238348	-0.35919560146903995	-0.011760494781577363	0.9918215570751828	0.9660073692237923	NA	5	0	1	10	1	8	1
RP11-686D22.7	1.0537001767937517	1.869791981274339	2.5918839751451546	-0.07398479276411968	-0.47315647176386466	-0.011763962274140588	0.9872189042833565	0.9522065221954288	0.9917492705689509	13	0	7	2	0	6	2
KCNQ1	3.135511348254373	3.416633538418924	11.320718534612567	0.03166411705180434	-0.09150542433705158	-0.011765559312317049	0.9923557800284221	0.9887869108915003	0.9969515244828931	34	3	25	9	3	44	5
TEX10	4.530899642974942	4.608292705770477	29.18745768731952	-0.17822255451095254	-0.03673560093000735	-0.01177875140499542	0.9331661338768986	0.9938719387223957	0.9969515244828931	66	8	47	34	13	68	25
ANKRD2	-0.6206815070384706	0.8504746244705358	0.5651489500324304	-1.7911541792570533	-3.6035754562263578	-0.011779172313151178	0.615038316847746	0.6670861240223641	NA	6	0	0	1	0	0	0
RP11-72I2.2	-0.6206815070384706	0.8504746244705358	0.5651489500324304	-1.7911541792570533	-3.6035754562263578	-0.011779172313151178	0.615038316847746	0.6670861240223641	NA	6	0	0	1	0	0	0
SF3A3P1	0.5649196384454264	1.2817419131795618	1.4986339689115615	-0.3964901683742297	-0.5228601598130008	-0.01177982521295594	0.921801554710843	0.9504132540172084	NA	6	1	1	2	0	3	1
RP11-687M24.8	-0.6206815070384705	0.8510263828802903	0.5666456076681531	-1.7901452318431181	-3.605485763326446	-0.011801152027825671	0.615038316847746	0.6670861240223641	NA	6	0	1	0	0	0	0
HLA-F-AS1	1.5946935667934492	2.3215771839667685	4.198996863237335	-0.12967942579863678	-0.35000218714050846	-0.011808677432366218	0.9790195495221391	0.9641399473742144	0.9937598982482497	12	0	12	9	0	8	4
C2orf73	-0.6551112355390126	0.8164875526454473	0.5746891462967562	-1.7201832300930242	-3.5377402115956302	-0.01181184606719729	0.6413856146370479	0.6801765626950285	NA	1	0	5	0	0	0	0
RP11-142C4.6	-0.6551112355390126	0.8164875526454473	0.5746891462967562	-1.7201832300930242	-3.5377402115956302	-0.01181184606719729	0.6413856146370479	0.6801765626950285	NA	1	0	5	0	0	0	0
RP11-9N20.3	-0.6551112355390126	0.8164875526454473	0.5746891462967562	-1.7201832300930242	-3.5377402115956302	-0.01181184606719729	0.6413856146370479	0.6801765626950285	NA	1	0	5	0	0	0	0
GLB1	4.814748281736729	4.986709481460538	39.61048963728603	0.36635245111675674	-0.034787720540540835	-0.011817859411387823	0.8612411686617236	0.9938895281592155	0.9969515244828931	44	14	24	51	36	129	22
RP11-707O23.1	0.15742780821883476	2.4781898424689133	5.436072272168814	-2.709038585710128	-6.384105895946458	-0.011819417120562867	0.6384419263169524	0.4445910495543604	0.7297265568724409	0	1	40	0	3	0	0
UGDH-AS1	1.3789630632735836	1.8632594044537087	3.585071201210276	-0.9155418953445871	-0.34745326829097295	-0.011827908598431825	0.7941990401596969	0.9690125501836643	0.9922512148662471	7	3	4	2	1	2	4
SNCA	3.8922404201581573	4.28501974900622	22.829037576791553	0.07749100845540248	-0.12159682248201344	-0.011847106248384406	0.9835676167176777	0.985041513392189	0.9969515244828931	49	1	57	14	15	55	18
PCDH15	0.9519126695877992	1.7410928512367965	2.797140954304819	-0.5436184669619066	-0.5357971884934201	-0.01184735611678899	0.9163445108549001	0.9504505955533346	0.9878759042551815	7	1	8	0	1	2	3
RP11-81A22.4	0.5350003503811781	1.4961846776155394	2.2691165102748507	-0.1977071006985329	-0.6469372142568351	-0.011862397890010135	0.9752523665649429	0.9466632872292624	NA	0	2	2	8	0	2	2
ANKRD24	0.9261166344961106	1.9587730976047542	3.1018342963413637	0.3858183347750252	-0.5154972052422583	-0.011893310039087817	0.9425591655018325	0.9525575638772386	0.9878759042551815	4	1	0	17	0	7	2
RP11-458F8.4	2.16946552111077	2.8771518395345947	8.48552370190744	0.4692370768501904	-0.19814413256336574	-0.011895198275641368	0.9083475942980541	0.9837877256134221	0.9948957450747703	22	10	2	6	0	18	6
TCTN1	4.012958595269231	4.150565465282903	20.482860122054248	-0.23423617385989265	-0.0433414277323525	-0.011896385260085728	0.9164226787382139	0.9937307039123249	0.9969515244828931	53	6	27	37	5	48	18
KCNMB1	2.4070754145522057	2.8522361347188645	7.157752631691854	0.07751565456685552	-0.1775600989277917	-0.011905849029017965	0.9840380611398571	0.9817786586274811	0.9964395820198222	14	2	26	4	1	20	5
GPR137C	0.4611432203491354	1.1668226702924884	1.4323035747623287	-0.6595963890888448	-0.37817742400758114	-0.01191001730597245	0.8583507230150789	0.9715224627219318	NA	2	1	2	1	1	5	0
CYC1	3.8981489034643255	4.187947716679224	20.32860121225087	-0.002839307925937711	-0.08508060261252988	-0.011918155393389456	0.999372125875246	0.9882994920624134	0.9969515244828931	70	3	24	43	4	74	11
SNX1	7.124760157700133	7.14256693718126	177.60959228495125	0.03981367058199274	-0.010928382734294471	-0.011925928799413125	0.9830307617347046	0.9948395377280768	0.9971206659547955	257	80	260	222	82	567	113
RP11-720N19.1	0.1933619177896867	1.1678232829080812	1.0918212194649473	-0.8548897450686945	-1.050288753346926	-0.011935402250672543	0.816364183134239	0.9074323782774604	NA	7	0	1	2	0	1	1
IVL	-0.7688921792411366	1.0302607049021273	0.8807853720030288	-1.5442303998909095	-4.068238989025855	-0.01193541558505528	0.7313386536131575	0.6791150128470558	NA	0	0	0	9	0	0	0
DNAJC30	1.4022031555658039	2.4577199694336618	5.247935194543534	0.5905697516347457	-0.26346542601195877	-0.011956576666502726	0.9113136636069942	0.9796780967749251	0.9922512148662471	7	4	0	20	0	21	1
RP11-127I20.8	0.9156789970404358	1.649583539488526	3.140398172041763	-0.45789305592262874	-0.4492623995998426	-0.011959646086178893	0.9229212638307438	0.9649070769925712	0.9864585281446308	2	0	3	2	5	2	3
DYDC2	0.1902857518540237	1.4504170625498702	1.9549358824219558	-1.4437034426736162	-1.2006706238004399	-0.011965427822325295	0.7696744745201354	0.9111905381280652	NA	0	0	9	3	1	0	2
IGF2BP2-AS1	-0.31128023661417337	1.3214825375179138	1.3311232192467835	-0.14001577755560476	-1.4302995384815183	-0.01196550028338066	0.9835676167176777	0.8893561433866913	NA	0	0	12	0	0	3	0
RP4-568C11.4	1.432814210252058	2.1934151996155777	4.612287870900426	0.47987442544147507	-0.1776127608619752	-0.011979794460048916	0.9326944551057681	0.9861991570869432	0.9924798340882572	0	3	3	11	3	17	1
CTD-2047H16.3	2.0625227108361335	2.3957684244286557	5.37984774789942	-0.023846059045718217	-0.18034383828109218	-0.011980111190713993	0.9955632815660991	0.9832484684417312	0.9959118451901906	3	3	14	5	2	12	4
RN7SL434P	0.40934749472274856	1.237369587824491	1.2409974280271325	-0.5971405436693318	-0.760077513031642	-0.011996203874853381	0.8733132878638764	0.9314378947780748	NA	2	0	3	5	0	2	1
STIM1	5.443598482903107	5.591824842728442	58.183060821323174	-0.0059874741105862975	-0.0431971713760489	-0.011999572477026665	0.9983712162627639	0.9921289279756514	0.9969515244828931	170	8	83	93	23	205	33
ST13P6	0.05858813612773923	1.2270796784404172	2.0219974086263783	0.11443832229742877	-0.3282944029491639	-0.012011920393011848	0.9847872606327888	0.9832793731548807	NA	1	4	0	1	0	6	0
MAGI1	5.8109337389356845	6.010225392751421	78.25816387449377	-0.003866810452543492	-0.07302792378114552	-0.012014446867806332	0.9991755826804415	0.9875731637475732	0.9969515244828931	204	15	213	87	14	232	54
TMEM243	3.542627135398403	3.6682078065850403	14.416801197436259	0.008219094366246401	-0.07312470909877215	-0.012044483453857042	0.9975618352098001	0.9897968177304795	0.9969515244828931	22	6	21	24	6	55	6
AC005592.1	-0.7688921792411366	1.0349944146111953	0.8942552907245329	-1.5415811989035793	-4.082241685048225	-0.012053128709265093	0.7324762725387817	0.6791150128470558	NA	0	0	9	0	0	0	0
RP11-318A15.8	-0.7688921792411366	1.0349944146111953	0.8942552907245329	-1.5415811989035793	-4.082241685048225	-0.012053128709265093	0.7324762725387817	0.6791150128470558	NA	0	0	9	0	0	0	0
LRRC74B	-0.20226480676153946	1.0270137976432199	1.1921489831426284	-1.3072592340176257	-1.4843822710029115	-0.012074395903259786	0.774121935605539	0.886649697911533	NA	0	1	5	1	0	0	1
OR2A3P	-0.6551112355390127	0.8240029459271216	0.5946735361806326	-1.7064317809359448	-3.5639128317790973	-0.012090084469404587	0.6566005982800085	0.6801765626950285	NA	0	0	5	1	0	0	0
RP11-147L13.14	-0.6551112355390127	0.8240029459271216	0.5946735361806326	-1.7064317809359448	-3.5639128317790973	-0.012090084469404587	0.6566005982800085	0.6801765626950285	NA	0	0	5	1	0	0	0
BCL2L12	1.5360395880665716	1.9571763943620168	3.136751018859907	-0.30685071071048114	-0.21354725307377168	-0.012090182179306738	0.9293676929501425	0.9778839304387725	0.9959118451901906	7	1	4	7	1	12	1
SLC6A1	-0.04500331512503461	1.1532780198349555	1.0285481494314377	-0.531602771738733	-1.0582478494599357	-0.012091121490064442	0.9134374187901594	0.9122343556768912	NA	0	0	6	3	0	3	0
MX2	5.349073142150817	5.778513145147776	66.18845846524478	0.05943733139068633	-0.14866684597592608	-0.012100457148355573	0.9854411001854302	0.9800017505109172	0.9969515244828931	82	11	100	263	5	159	52
RSPO2	1.5360395880665714	2.2417210423552363	4.552941640998233	0.0545934367321143	-0.3601899865405049	-0.012109143658465384	0.991276312239449	0.9656512885863908	0.99247766872203	22	2	1	1	2	7	4
TDG	4.428563984050122	4.496252071443096	27.33446293673023	-0.07478552260343661	-0.04123462548720969	-0.012110809701464638	0.9755188115803536	0.9931972992942586	0.9969515244828931	48	9	27	42	16	66	22
ARPC5	7.00605397952363	7.177095087977235	184.90592079858416	0.2756544986335639	-0.03571143146912864	-0.01211435858938011	0.898926990259712	0.9938895281592155	0.9969515244828931	174	142	202	113	96	453	143
RP11-327J17.2	0.6975008537740259	1.556253839212918	1.9386198837752306	-0.5766477628847353	-0.692183699794174	-0.0121249659546824	0.8912707653541375	0.9382866767563419	NA	2	0	5	8	0	2	2
FAM118B	4.221722584575038	4.30705457598037	24.249980761515157	0.16736774594820494	-0.058538807309200865	-0.012131514623776724	0.9436946324581655	0.9912525294077252	0.9969515244828931	35	13	25	23	15	75	14
SYNE1	9.27921548640455	9.493710035121998	899.9994178683901	0.14340515705402573	-0.0774053454708059	-0.01213310749212417	0.9575005607550825	0.9882994920624134	0.9969515244828931	2458	113	2508	991	199	2453	651
TMEM63A	6.302766780577132	6.447425605471403	107.103285693405	-0.0839910926506763	-0.05872654799409355	-0.012137790893277767	0.9726408916253563	0.9897968177304795	0.9969515244828931	259	15	208	204	29	273	85
RP11-206L10.8	0.08808111862308587	1.3823878345852605	2.289959455591843	0.25172081112280226	-0.44303877298402	-0.012143145737762475	0.9703372596877904	0.9748137687645452	NA	0	4	4	0	0	7	0
GPATCH8	6.810915794198158	6.85313421397202	143.5411173779306	-0.016618902135333385	-0.016340535202481073	-0.012148143247983996	0.9929949204748221	0.9945171578850067	0.9971206659547955	325	37	263	183	54	439	98
RP4-798P15.3	0.3902921496830767	1.2661579441598383	1.2559315945538512	-0.5830233928610145	-0.8150056164127305	-0.012160614082908425	0.8815272876695988	0.9273295232405406	NA	6	0	1	4	0	2	1
PCDHB7	0.8686350505757272	1.8054491902805534	2.658014483384673	0.1058058395722239	-0.5536973569570403	-0.012166840548550552	0.9847872606327888	0.9482572486801601	0.9864739473323729	6	0	12	0	1	5	2
GREB1L	0.8984275960475853	1.765383316929745	2.516412584659143	0.15024128781428336	-0.411645693872477	-0.012168335121256752	0.9769583838459204	0.9626794030947271	0.9888612023158265	1	1	2	13	0	8	1
PIGV	1.6190553273845072	2.2430441007815003	4.1235465243010445	-0.21722645624156023	-0.3311534817077736	-0.012169556005159286	0.9588904074890542	0.9659449249474832	0.9926375027355276	8	1	4	16	0	7	4
ZNF555	3.0045077254143058	3.29082875191346	10.314937462723995	-0.01488758699502796	-0.10876645586516141	-0.012170188565481186	0.9964350300660917	0.9861991570869432	0.9969515244828931	26	2	28	8	3	31	7
PES1	5.424150959150363	5.636137705682742	60.3394384358366	-0.03038376195701396	-0.08496200936288766	-0.012184558123828473	0.9904925298782737	0.9861015732241935	0.9969515244828931	202	19	42	129	10	150	48
CH17-360D5.2	0.31450433301182246	1.5372288409866413	1.82631163043418	-0.18151828842948667	-0.6217589485282223	-0.012185144231051789	0.9767767798314232	0.9479666128084612	NA	13	1	0	1	0	7	0
RRP1	3.6922921510986493	4.158624626342202	19.700663289291736	-0.016613535726247138	-0.15362201815513865	-0.012187823676448087	0.9964350300660917	0.9811049872114593	0.9969515244828931	81	1	39	26	3	57	14
APP	9.47263927356859	9.497956247105908	913.8478165137435	0.007234294820238481	-0.013378900307758386	-0.012204802832717942	0.9964641941714338	0.9948395377280768	0.9971206659547955	1739	297	1184	1033	525	2415	703
RP11-685M7.3	-0.32340722198367516	0.9560996334285935	0.9458079826694845	-0.45246565604065275	-1.1580711264480636	-0.012205377866165455	0.935613847664902	0.9122343556768912	NA	0	0	5	0	1	2	0
RIMS3	2.1875280280064815	2.698917219362761	6.3849826405276415	-0.4769515454044704	-0.27643621859767054	-0.012210793155348624	0.8937535801419457	0.971044257999344	0.9959118451901906	6	1	23	11	1	8	7
RP11-333I13.1	1.306540207742172	1.8280569962352515	2.909248626314493	-0.17195713760673081	-0.28355563850105714	-0.01222924376413152	0.9673955928859655	0.9748137687645452	0.9926375027355276	9	2	3	4	0	7	2
AC114730.11	0.11387715371477457	1.302353046402815	1.205535782961348	-0.5218955012974928	-0.9567826786757395	-0.012233059988310887	0.91475777137644	0.9173070225640072	NA	8	0	4	0	0	4	0
GUK1	6.520254361680472	6.617602312115683	121.12947443240603	-0.01941558651265065	-0.036978587526285245	-0.01223512776787995	0.9930303324351366	0.9931972992942586	0.9969515244828931	271	34	275	168	25	358	85
UBAP1L	3.0047792886671667	3.641034494181508	13.125676889802717	-0.01147872013710343	-0.20835104549094158	-0.012239332662195068	0.997814477658693	0.9769827247204449	0.9965678759514074	55	0	22	23	2	31	11
GYG1	4.647162592473258	4.724918243970713	31.57759499947324	0.0015624850796178721	-0.03604783248176078	-0.012240818412090923	0.9993934997526992	0.9938128063653223	0.9969515244828931	71	14	44	44	9	112	17
EFHC2	1.1748425920158874	1.805650461220329	3.3086783682800784	0.09174037707519608	-0.3005024751643131	-0.012243146897703564	0.9847872606327888	0.9769827247204449	0.9917492705689509	4	4	6	1	0	7	2
ADAMTS13	0.9779123601224975	1.6563542645673448	2.3174047047093653	-0.2921803353556157	-0.44920023790506675	-0.012248808450485319	0.9485470440757144	0.9562190523915074	NA	7	1	1	7	0	4	2
HERC2P9	3.2400513595186777	3.886330918148068	16.26661736974626	-0.42682285190414987	-0.24293937797046658	-0.01225508500972588	0.9107391323961159	0.9716788661764281	0.9964395820198222	61	0	37	19	4	23	17
KIAA1107	2.455698275178737	2.798608872838126	6.976570685529111	-0.09802738749937139	-0.1236590550234016	-0.01225899285663349	0.9804602447341663	0.9861991570869432	0.9969515244828931	17	4	12	8	1	29	2
RP11-171I2.2	1.547904693741937	1.9578818198942987	3.1397443341313522	-0.32445601982797073	-0.21512578972259355	-0.012306179810208052	0.9229212638307438	0.9778839304387725	0.9959118451901906	7	1	6	5	1	12	1
NSUN2	5.497825835662659	5.617464490659302	59.84237203736226	0.007028609191538938	-0.03871472155759137	-0.012330084421561555	0.9975618352098001	0.9931972992942586	0.9969515244828931	122	25	72	134	10	188	39
TM9SF4	6.001589205323973	6.067499945891752	82.31737427765701	-0.05240799354710806	-0.02407939531564721	-0.012338212736851553	0.9810489836008306	0.9940342568152098	0.9969515244828931	213	20	104	146	28	237	60
SERPINB6	6.524086696008971	6.5615318118415775	117.68077192301416	-0.030960612695745585	-0.0193880858177577	-0.012345098389616655	0.9861240353017701	0.9945171578850067	0.9969515244828931	197	39	240	133	48	311	91
RELL1	4.759576651745942	4.822630108308412	34.23307649396964	-0.03239450250022643	-0.03497708543569883	-0.012350078833196707	0.9877976426324421	0.9938719387223957	0.9969515244828931	84	11	39	40	17	95	25
LSM11	2.9136967212060325	3.0952186672419373	9.810762290414436	0.11310780218237282	-0.11162165188785855	-0.012359906252849724	0.9738277939448347	0.9865408548420206	0.9969515244828931	8	6	18	8	5	27	6
EPHA3	1.8880089006710152	2.405102463635317	5.349408689003071	0.1618150342420395	-0.19434249686899138	-0.012371593207814667	0.9701419760680746	0.9832484684417312	0.9959118451901906	13	0	5	4	6	15	3
ZBTB33	4.806609243871108	4.885149007763722	35.7596889961044	0.06785375762625695	-0.04189252684383135	-0.01242303016387454	0.977396861633957	0.9920736740171182	0.9969515244828931	46	12	63	49	19	133	17
HS3ST1	2.182417970976994	2.475097516452997	6.120020393297797	-0.10489099610600039	-0.1787255445512886	-0.0124231523041519	0.9810489836008306	0.9832484684417312	0.9959118451901906	3	5	9	8	2	11	5
SERPINB8	3.480756141295081	3.685281514137568	15.10634337541555	0.06439503039759355	-0.08068640897637243	-0.01243001158204404	0.9835676167176777	0.9899755365888564	0.9969515244828931	25	12	17	21	2	42	10
EFCAB1	1.5340021439846376	2.23737002250281	4.797912060032995	-0.3964454601431074	-0.3889791447179776	-0.012435585101848308	0.934170943824479	0.9641274658237283	0.9919968296429664	3	4	15	3	0	4	5
TUBA4B	-0.21076495129706266	1.2375098943437348	1.295289307200176	-1.3522040894046625	-1.9387610077223234	-0.012448510108069025	0.7707308698907326	0.8490539480105288	NA	0	0	9	2	0	0	1
RPL26	8.27801376931441	8.37125852119747	421.4590995649772	0.166739515824214	-0.02243327067663657	-0.012457951638725392	0.9302529801530074	0.9945171578850067	0.9969515244828931	509	248	391	373	261	1193	297
SF3B3	6.863471405036391	6.897676763480896	148.3642061638336	-0.006825231037347316	-0.014501568322925543	-0.012460427900023512	0.9973144005626645	0.9945171578850067	0.9971206659547955	312	46	171	287	54	462	99
GSDMC	0.4611432203491354	1.1734469144112543	1.4522879646462052	-0.6510708495007225	-0.40035561144063425	-0.012468239186902095	0.8651453704884544	0.9681959795936225	NA	1	1	2	2	1	5	0
PCDHGA3	0.06208142808838767	1.2535047743443433	1.2801004237841818	-0.6426616300977818	-1.2687208829770098	-0.012473948403752915	0.8957740953986846	0.8958370063025509	NA	3	0	8	0	0	1	1
SLC25A26	3.216813865782704	3.3544560455068257	11.698028671709345	-0.2004555824241144	-0.07870948194429153	-0.012482338610968773	0.9425591655018325	0.9904387652262443	0.9969515244828931	17	7	15	19	3	25	10
RP11-785H5.1	3.7321645787429136	3.8264889099393145	16.730212012070712	-0.08504232133899355	-0.06148424739700663	-0.012489525768678629	0.9744447965208622	0.9913015922829794	0.9969515244828931	30	5	21	19	11	41	13
ZNF576	1.8944500277465208	2.3258950084878887	4.443093752909009	-0.2765189800623027	-0.17818595429148212	-0.012499275187945953	0.9398012886977927	0.9831758203436772	0.9959118451901906	15	1	6	5	2	19	1
MGRN1	6.5956900264426395	6.6511906960909775	125.73913240733653	0.05289246981224439	-0.019971816454631378	-0.012500389261678669	0.9795804741262791	0.9945171578850067	0.9969515244828931	194	72	181	189	31	403	79
PRCC	4.817072542086923	4.943870107823962	36.64460347123965	-0.0346393525068438	-0.04157178311049233	-0.012509483693744071	0.9877976426324421	0.9931972992942586	0.9969515244828931	93	13	43	74	7	116	24
FUBP1	6.984426017245064	7.0356516858633915	163.46744301630383	0.022080811559685352	-0.020031976729830567	-0.012513495738673407	0.9892854568961311	0.9945171578850067	0.9969515244828931	222	42	253	343	71	535	102
FABP7P1	-0.5498304363724118	0.8589011604248811	0.5881266551877522	-1.8920002160660032	-3.6318906800032216	-0.012514662080145528	0.5788339620601788	0.6584183112579752	NA	5	0	2	0	0	0	0
RP11-100G15.12	-0.5498304363724118	0.8589011604248811	0.5881266551877522	-1.8920002160660032	-3.6318906800032216	-0.012514662080145528	0.5788339620601788	0.6584183112579752	NA	5	0	2	0	0	0	0
CNNM4	3.8731590758166448	4.195262951777079	20.58225896803169	-0.0673889975314428	-0.10727706352123183	-0.012520808488098027	0.9835676167176777	0.9858202351086794	0.9969515244828931	48	4	29	60	2	59	15
XXbac-B562F10.11	0.7270537837077113	1.837942840434412	2.5406493923557125	-0.30270308612751484	-0.47164519440803454	-0.012532982917202352	0.9588904074890542	0.9584735187748283	0.9845734788473129	11	1	0	8	0	11	0
PELI3	1.639554126468726	2.2530822053745654	4.066747720443304	-0.27781749018649105	-0.33999956788078606	-0.012534408560199186	0.9477474909379563	0.9641274658237283	0.9926375027355276	19	0	6	5	1	7	4
TMED2	7.532710584709883	7.57227625190171	240.84084831735493	0.07718277365752553	-0.016232200282026186	-0.012541833804077794	0.9651648256136132	0.9945171578850067	0.9969515244828931	352	123	230	302	129	685	171
ZFYVE26	5.985824337096672	6.0798085921513225	82.95675053958686	0.011955756329078311	-0.03169341060083857	-0.012545135294857117	0.9957021088143593	0.9938719387223957	0.9969515244828931	235	16	115	105	38	287	48
AC073130.3	0.6008537480162784	1.5555036091094383	2.1423294962268957	-0.33243320383556546	-0.7282262119952773	-0.012558316668702463	0.9560827037408953	0.9382960162480188	NA	0	0	7	6	1	2	2
FHOD1	5.175511844625563	5.690377451454093	61.63483206657016	0.01141949175809577	-0.17215423413085182	-0.012590381623476456	0.9975618352098001	0.9775953980137568	0.9969515244828931	237	9	139	86	2	157	46
RP11-45A17.3	-0.3234072219836751	0.9578055874213879	0.9815018957433703	-0.45246565604065286	-1.1666081832460988	-0.012597484757649671	0.936044552744104	0.9122343556768912	NA	0	1	5	0	0	2	0
XPC	5.9503412309524855	6.052929443676397	81.20520501733041	-0.08062299517753428	-0.039422804861507676	-0.012605714793519211	0.9711533649752127	0.9921289279756514	0.9969515244828931	206	14	121	154	27	221	62
GOLGA2P7	0.05858813612773922	1.1237322936539362	1.308807290285166	-0.5687520482152799	-1.0103442076281108	-0.012623571109003862	0.9097791766901908	0.9194277859832806	NA	1	1	0	6	0	1	1
ALS2CR11	0.5131239128190396	1.419460013548923	1.414410444285887	-0.7110395693722774	-0.5962552751034276	-0.012630922049904299	0.8422091073744788	0.9454624835927455	NA	7	0	3	3	0	6	0
PLXNA1	6.03093096383654	6.3545420028136395	99.37446145370488	0.08802381913603369	-0.1135922734204992	-0.01265479386658564	0.9784915581120819	0.9837877256134221	0.9969515244828931	453	17	116	151	11	304	64
NATD1	3.6737251613925075	4.004885944485077	18.51463699386342	0.19313663850713145	-0.09131839269800719	-0.012663304028220386	0.9527022410011577	0.9886798333818017	0.9969515244828931	18	1	35	37	13	59	11
WDR13	4.739387881170384	4.973642860885773	36.965580047578726	-0.017712205833712767	-0.09065934475679165	-0.012664412510004393	0.9955632815660991	0.9859940149901499	0.9969515244828931	137	7	73	32	8	112	25
ARAF	5.0744593304209005	5.142775559510393	42.729733714376536	0.0029624026129226534	-0.031209389685095443	-0.012667233216976147	0.9992265999088877	0.9938719387223957	0.9969515244828931	102	11	58	55	21	145	25
PRRC2A	8.036708911931713	8.186069638497033	362.2822326148249	0.026349810377944895	-0.0647037792149487	-0.012667504699661094	0.9904925298782737	0.9889076465598116	0.9969515244828931	1045	59	614	719	73	989	266
SKAP2	6.5301584795633785	6.581495457475457	120.04798681144763	0.09049541242804006	-0.022851908507455415	-0.012672145851718749	0.9615385682247127	0.9943280182771755	0.9969515244828931	171	48	212	104	66	379	76
SPSB3	0.11207320966795319	1.1121791680793032	0.9026551795852884	-0.8044798335110365	-0.9328634259545195	-0.01267233797289621	0.816039329838213	0.9151138930695806	NA	6	0	2	1	0	3	0
CCDC107	1.2247741414648114	2.0680112538023803	3.0815768903264438	-0.003928872486660506	-0.38108112255135695	-0.012676451419355412	0.999372125875246	0.9619301257810159	0.9917492705689509	12	0	11	3	0	12	1
C7orf26	3.0304723593462053	3.257578391359805	10.353180375849897	-0.04409802163228633	-0.09842498162836895	-0.012678811850884535	0.9877976426324421	0.9875731637475732	0.9969515244828931	32	5	9	15	2	30	7
GDF5	0.7254894551990626	1.501801520793599	2.0184934344664587	-0.5378520589656969	-0.6142891711757369	-0.012682285363026695	0.9008868684982367	0.9450668785860986	NA	1	0	3	8	1	2	2
LGALS9	5.04996108294681	5.256645364567088	48.61301181814578	0.49370672266753596	-0.026098236497795687	-0.012682541924136264	0.8032168463104069	0.9945171578850067	0.9969515244828931	45	43	43	31	23	160	26
RNU1-13P	3.344781921795526	3.9885890119944953	21.092068471102213	0.850942392489722	-0.11732897602344028	-0.012689590535394018	0.803950700090125	0.9900961661960963	0.9947706430329182	3	22	6	15	14	32	18
BRAP	4.4879752660148515	4.560186099120433	28.2335418594538	0.029967716728989707	-0.04417989905108793	-0.012702408330905187	0.9885895808502531	0.9917837271309584	0.9969515244828931	55	13	48	29	10	95	16
CTD-3126B10.2	1.5986832708926786	2.2878775921063115	4.363788821023535	-0.6248011120105688	-0.42626715375969665	-0.012717464751220355	0.8746119905321504	0.9562190523915074	0.9922512148662471	10	1	16	4	0	4	5
LINC00843	0.3872159837474137	1.4447270204867808	1.5033279496357288	-0.5055114199201372	-0.6631221869337155	-0.012722048353086445	0.9069427444985998	0.9424793666764989	NA	3	0	9	1	0	6	0
TCAP	0.3972205093532467	1.2742717514122184	1.2819026149806183	-0.5898707554391963	-0.8383270674990358	-0.012722065677244487	0.879447133548754	0.9243827667510988	NA	5	0	5	1	0	2	1
RP11-49K24.8	0.47971133279414274	1.6943048954845878	2.2736804451797155	-0.22190302287258037	-0.9782984791532762	-0.0127248352025951	0.9725794673361344	0.9176480885204432	NA	0	0	6	12	0	2	2
ZNF662	2.877522326590859	3.253558561952575	9.965527704576605	-0.3872641570939412	-0.16239695056530812	-0.01273296263019727	0.8982905909659336	0.981740636261243	0.9964395820198222	27	2	13	26	1	18	10
IGSF21	0.09639270020716141	1.433204932505177	1.5200134906874458	-0.2278183627129545	-0.9288082266939948	-0.01273774290733652	0.9702244140417069	0.9259014234045134	NA	0	0	11	2	0	5	0
USP24	7.063569321521135	7.091573238651905	170.1345757866302	-0.0535245136554916	-0.013864756920682514	-0.012748230539825383	0.9764993346422254	0.9945171578850067	0.9969515244828931	313	50	312	259	61	453	132
PLEKHF2	4.545389709354402	4.644911311724281	30.716006079719836	0.20768900367377086	-0.04965221308366837	-0.012748788371335522	0.9272434139762751	0.9917837271309584	0.9969515244828931	30	13	44	34	21	104	16
SOCS1	1.2051857334135156	2.141925126920533	4.060776904514628	0.5868203037929665	-0.37045501413674004	-0.012769885955820248	0.909225084513972	0.9691849318866722	0.9887254827887492	0	3	5	15	0	11	2
LDOC1L	4.583138317704145	4.646703633404596	29.872340948596246	-0.06076945277366751	-0.029126329166101673	-0.012775096546472887	0.9796421500375674	0.9938895281592155	0.9969515244828931	71	11	38	44	10	88	21
RP11-803B1.8	-0.18369669431653224	1.051004094268313	0.8784355336835195	-0.7040321378259735	-1.3618382943199419	-0.012795131729794204	0.8763797448381079	0.8853872692631434	NA	0	0	2	6	0	2	0
LACE1	2.140461650186553	2.431632388445602	5.490411915223895	-0.07894102983909211	-0.16274790899617833	-0.012805613145325198	0.9835676167176777	0.9837877256134221	0.9963487469152031	12	4	4	6	2	19	2
VWFP1	0.6008537480162784	1.5568061172788885	2.1765267516650586	-0.3288850618192939	-0.7336476057892939	-0.012824453402836184	0.956994164626825	0.9382960162480188	NA	0	1	6	7	0	2	2
TAF4B	2.493816966452084	3.0137643922894184	8.244519033803725	0.12607631351086934	-0.1770064813202387	-0.012830037624772585	0.9764993346422254	0.9822100371917469	0.9963487469152031	12	0	9	28	4	22	6
PP7080	0.5995815261274368	1.6362300203361733	1.8554304023240833	-0.5365028042090926	-0.5833369242105686	-0.012842792325962317	0.9043425346264143	0.9463485440725483	NA	9	0	1	7	0	8	0
RNU6-1180P	1.313535971207385	1.9209620233936344	4.21549949913327	-0.3908258646731902	-0.37098189214679794	-0.01284489970920498	0.9364548080873394	0.970823965253002	0.9875613656178274	3	1	1	4	6	3	4
PTGES3P1	2.1265356480747046	2.396606919528379	5.000855136992528	-0.1831793645938671	-0.15792695330687537	-0.012851128377582588	0.9574815476490243	0.9833318956339218	0.9964395820198222	10	2	9	6	2	18	2
RNASEK	2.799749655708021	3.091221477565387	9.842990601383582	0.2300471845584564	-0.12076248381775885	-0.012851550683894333	0.9445326906009518	0.986641648213403	0.9964395820198222	16	2	6	9	11	30	5
RP11-496I9.1	1.2978554617465934	2.1131330268219157	3.2662319057492137	-0.0038431550016898275	-0.3522157417061574	-0.012874347081588524	0.999372125875246	0.9656512885863908	0.9922512148662471	5	0	10	11	0	13	1
PDXK	6.3866784980637	6.5010702223905446	111.37379295251289	0.008164479104352505	-0.04544579955404695	-0.012881305931259154	0.9974120543637702	0.9914078181210249	0.9969515244828931	325	28	112	234	28	361	70
AC011242.6	-0.01719968054351501	1.346942723330105	1.3618783878606455	-0.543847596986589	-1.440240193188602	-0.012894689590338782	0.9164226787382139	0.8824868519570918	NA	13	0	0	1	0	1	1
MGC27382	2.0042444144800586	2.694280510000942	8.233958020183533	0.2815829646894818	-0.23243044429284196	-0.012900893423769502	0.954603106479351	0.9831758203436772	0.9920361515304276	5	12	1	8	1	10	7
RP4-597J3.1	-0.36476531015438735	0.9590651553400407	0.6892905453535814	-1.0300279850536853	-1.931890834106689	-0.012903814819068835	0.7857358885872676	0.8339727134181817	NA	7	0	0	1	0	1	0
CYP4Z1	-0.7482650493361117	1.0986832479314115	0.9936169896939254	-1.5711120860740486	-4.218039942412975	-0.012904727204867331	0.7313386536131575	0.6681165337552952	NA	0	0	10	0	0	0	0
C4orf47	0.30406669555614774	1.2290299455453015	1.4447070404787974	-0.3451392948840475	-0.7889999950516202	-0.012909268051179574	0.9503650099288559	0.9350550081343248	NA	0	0	5	3	1	2	1
NPM1P29	-0.1901378213920376	1.1303622889738185	1.226486237553513	-0.2675067618884889	-1.0527349918133875	-0.012917289343112016	0.9651648256136132	0.921035708835318	NA	0	1	7	0	0	3	0
ICE2	5.239737928546687	5.298841512876171	48.22819827005945	-0.020286256935893993	-0.03218384626245039	-0.01292258781092765	0.9925083659291475	0.9938719387223957	0.9969515244828931	74	19	50	104	18	131	36
RP11-697N18.1	0.34030036810351116	1.4592576120127465	2.414101050912994	0.026748252955969443	-0.3767978299666901	-0.012937627225559346	0.9966058746112012	0.9775953980137568	NA	1	4	4	0	0	8	0
RP11-274A11.3	0.9067391776316608	1.829155311391948	2.3382537411569775	-0.6472031403934068	-0.4380170891855699	-0.012944431054268011	0.8751755615174567	0.9582727557755544	NA	7	0	8	5	0	11	0
RNA5SP388	-0.6551112355390126	1.044401425817693	2.1661614995767646	-0.6354878957777063	-1.7941433303318022	-0.012953804933965056	0.9258832690694676	0.8968751846856131	NA	0	5	0	0	0	0	1
LRRCC1	4.2892119902321575	4.4145151694311915	26.187374129255762	0.07286201625631046	-0.06671001664366523	-0.012963140183602208	0.9810310220141041	0.9904387652262443	0.9969515244828931	60	16	18	22	12	63	20
SCGB1A1	4.464034788044114	5.7687758208922215	68.66621742430296	1.5962540604338151	-0.5878451383415718	-0.012968748772352082	0.7106636006192237	0.9382866767563419	0.9815666464666684	8	61	272	2	8	135	38
IL20RA	0.09994622429845129	1.2995380347646566	1.2705391759701352	-0.4620995871768781	-0.9759377513256855	-0.012970262070015465	0.9307788198395915	0.9168346790154622	NA	0	0	6	5	0	4	0
TRIM60P18	-0.09698400759493864	0.97886113838828	0.7590894448302505	-0.8480076270396325	-1.1681417454655025	-0.012972132512718884	0.809622838366607	0.8964037665959337	NA	1	0	1	5	0	2	0
RP1-39G22.7	0.7124788702272458	1.6409514593105388	2.0844801615774964	-0.4874677136181013	-0.43670995148582425	-0.01297594747336683	0.9134374187901594	0.9611920725489631	NA	3	0	1	10	1	9	0
POLD3	4.343507929791077	4.416899644612496	25.62492778010818	-0.16474297274671265	-0.039531472059931724	-0.012986891289919806	0.9398012886977927	0.9937307039123249	0.9969515244828931	41	7	39	37	14	58	22
POC1B-GALNT4	-0.11435000472078334	1.0733954170704993	0.8578908933496534	-0.8404302968349858	-1.3926065253928444	-0.012994051089415839	0.8337523443388422	0.8753514801968855	NA	6	0	3	0	0	2	0
ST3GAL3	1.9835662319883085	2.487572541062427	5.154261226823277	-0.048050175779725625	-0.21685263493765103	-0.01300498878676183	0.9889599153345232	0.9778839304387725	0.9959118451901906	11	0	6	16	2	13	4
ZSCAN21	2.0281832085782736	2.5692314849009406	6.132210702088094	0.007604728632489817	-0.23265790325909128	-0.01303411907370601	0.9989082446217997	0.9778839304387725	0.9940449733122109	18	5	9	3	0	12	5
LRRC71	0.2814578264251859	1.5372436027663174	1.9129742034127686	-1.68603227981241	-1.3300978545439284	-0.013051963233354854	0.6937400727129324	0.8935618793423519	NA	4	0	11	1	0	0	2
GAREML	0.9001169439614123	1.571988244384876	2.1783289428614956	-0.433497438042314	-0.5045341975561266	-0.013064212294417328	0.9163445108549001	0.9516295190135223	NA	2	1	3	8	0	3	2
KRT18P62	-0.394258292649734	0.9336897911877632	0.7113318433231701	-0.9663675814576035	-1.8930037705312863	-0.0130676747612714	0.8091616628102236	0.8397549496287096	NA	1	0	0	6	0	1	0
RPS12P26	-0.394258292649734	0.9336897911877632	0.7113318433231701	-0.9663675814576035	-1.8930037705312863	-0.0130676747612714	0.8091616628102236	0.8397549496287096	NA	1	0	0	6	0	1	0
WFDC21P	-0.08962253607492689	1.247113226599528	1.4888278497624963	-0.34162107313428164	-1.3047153675824505	-0.013070062968037624	0.9574815476490243	0.9003620046062142	NA	0	0	0	9	1	1	1
RP5-991G20.1	1.938232841432049	2.4619031021733635	5.164474994122693	-0.26248041233827035	-0.2562053934105259	-0.013075266320735014	0.9503650099288559	0.9750330126824626	0.9940449733122109	15	2	5	13	0	9	5
MRPL37	4.264709525232609	4.35353901266762	24.201691835018984	-0.07225291287429934	-0.045713861954207465	-0.013077832373960098	0.977157277486427	0.9921289279756514	0.9969515244828931	65	10	26	31	8	66	18
BTBD9-AS1	0.48913182177417214	1.3870102397485844	1.9664518959999566	-0.35614228541287346	-0.39247000069810567	-0.013082771005844304	0.9445326906009518	0.9730598131047888	NA	1	0	4	1	3	7	0
RP11-47J17.3	-0.09698400759493862	0.9809771292765181	0.7650760753731413	-0.8467663925441402	-1.1754875043371573	-0.013086759585219827	0.8111495031473126	0.8961438469258617	NA	1	0	5	1	0	2	0
RP4-604K5.3	1.6467443658330323	2.0800970001164183	3.955105285336201	-0.4632989834497875	-0.3036639821897448	-0.013100498508628558	0.8996710032174845	0.9703909886223758	0.99247766872203	4	1	12	3	2	5	4
SCN2A	-0.09698400759493858	1.055915979605911	1.185602102149748	-1.4932799342039953	-1.534132445867631	-0.013107596445654669	0.7264451937597584	0.8756060362169894	NA	5	1	2	0	0	0	1
TMEM180	3.168716933550387	3.434996970794549	12.961228326157846	0.2246610981272993	-0.10435062990050299	-0.013130765794813898	0.9415949627307987	0.9882994920624134	0.9964395820198222	12	13	12	18	2	35	8
KIF27	3.524013367779998	3.975768489513148	17.472182995712316	-0.3413317146069157	-0.19082496546945035	-0.013134667461858924	0.9129354655619728	0.9759629398988832	0.9964395820198222	27	1	52	39	3	31	17
RP11-264B17.2	0.12943920679379797	1.16639591940986	1.2652638932462572	-0.4435839887071948	-0.7073355340524192	-0.013149000180798334	0.9330464267656817	0.9426532864777466	NA	0	1	2	5	0	4	0
TRIM16L	1.0679900079839333	1.841176977289873	2.6769693940266124	-4.373384870362477e-5	-0.39121874743346347	-0.013152645514496322	0.9999893063494981	0.9623845775264299	0.988749636126203	5	1	1	12	0	9	1
MTND5P11	2.9177390721761496	3.2054030617509057	11.512519616094298	0.3382443610520391	-0.11798306687356476	-0.013152741888686236	0.9180398982634768	0.987959489245455	0.9959118451901906	5	11	8	11	6	25	8
BMPR1B	0.9261166344961106	1.6175893779284019	2.6656461166243566	-0.08549759910206099	-0.44212077183990595	-0.013153512830138658	0.9875177668067455	0.9613892842802952	0.9861115346819506	3	2	7	0	1	4	2
NANOGP5	0.6024540366200903	1.6413297526924755	1.8754147922079598	-0.538999387250776	-0.5954329367717063	-0.01315655827712406	0.9039197213558254	0.9460366196931576	NA	8	0	1	8	0	8	0
NIP7P3	-0.6206815070384706	0.8870698389434276	0.6650708994518125	-1.7726763792370481	-3.7245144347908727	-0.013158803780622936	0.6338377567933308	0.6647135301707082	NA	1	0	0	6	0	0	0
RP11-92C4.3	-0.6206815070384706	0.8870698389434276	0.6650708994518125	-1.7726763792370481	-3.7245144347908727	-0.013158803780622936	0.6338377567933308	0.6647135301707082	NA	1	0	0	6	0	0	0
DSTNP2	1.6934821862978195	2.3931853381265844	5.104089750420288	0.39861166487658284	-0.24183333180961197	-0.01316422866230593	0.939339139486075	0.9778839304387725	0.99247766872203	13	1	0	11	4	17	2
MEPCE	4.512263988072479	4.7344036703104795	31.074645259147925	-0.03400044644591972	-0.07705051815695015	-0.013165039571010768	0.9888983549291108	0.9879077886288335	0.9969515244828931	95	9	35	67	4	99	20
ACAP3	4.584819198319093	5.059349536434249	38.71119531610046	0.022728339892341805	-0.17004067162696582	-0.013167464311837792	0.9953272224539484	0.9775953980137568	0.9969515244828931	167	3	86	41	4	117	25
FRMD5	1.415263246282696	2.032988671358259	3.8745296158021736	0.005028392983977562	-0.33236010130229227	-0.013184162521386959	0.999372125875246	0.971044257999344	0.9909165296221671	3	0	2	11	4	7	3
AC018462.2	0.3040666955561477	1.229766932300195	1.477407638281238	-0.34558699908434487	-0.7936134984020323	-0.013193104959808806	0.9506037078465516	0.9347698930560207	NA	0	1	3	5	0	2	1
SYNE3	5.493677804551318	5.611668243470921	59.40568029514359	-0.09079598824502166	-0.05448584004893701	-0.013195420270911052	0.9692747368406772	0.9905410936878974	0.9969515244828931	184	15	107	59	17	153	47
USP39	4.856991765054736	4.905150920604447	36.50925267889512	0.004086128305384567	-0.03704854601733348	-0.013213667218027561	0.9986348681040995	0.9931972992942586	0.9969515244828931	68	19	49	47	12	110	24
MYCBP2	8.122477544786562	8.185556008232851	364.1877406156592	-0.002063463262200918	-0.017278983231419024	-0.01322512691444143	0.999372125875246	0.9945171578850067	0.9985924231409404	1116	99	472	499	112	966	283
LRRC23	2.8310355906367706	3.0175486161806457	9.088077317927759	-0.4314923765526037	-0.12402763659364659	-0.01322546977048891	0.8746717049967624	0.9859940149901499	0.9964395820198222	14	5	17	8	3	14	9
LINC01094	1.7992403436200473	2.1006498551418193	4.086612698611459	-0.22398944134258325	-0.21451505124813275	-0.013226982764384628	0.9521437947785193	0.9778839304387725	0.9940449733122109	4	1	6	7	3	9	3
ABHD14A	1.2499789682662947	1.7712184595751896	2.823655143253816	-0.1724768440481188	-0.29484062088891133	-0.013232474404727872	0.9695583833934136	0.973926687813735	0.9922512148662471	9	1	3	1	2	9	1
MMP24-AS1	5.1966432822091395	5.337780981918116	50.58414889060666	0.134634233317969	-0.053312880384015944	-0.013234224914223323	0.9569145715581564	0.9914078181210249	0.9969515244828931	64	38	37	89	13	127	38
RP4-633I8.4	0.35586242118253464	1.2120324469311659	1.4901998363282458	-0.5108124648187573	-0.49082270903503966	-0.013250416481271253	0.9154499610593327	0.9600498031088545	NA	4	1	2	0	1	5	0
ZNF503-AS1	0.35586242118253464	1.2120324469311659	1.4901998363282458	-0.5108124648187573	-0.49082270903503966	-0.013250416481271253	0.9154499610593327	0.9600498031088545	NA	4	1	2	0	1	5	0
MEAF6	5.496299501968853	5.532911217547702	57.436846567443	0.06496444890628221	-0.03406800612834944	-0.01325651875846979	0.9744972885814361	0.9931972992942586	0.9969515244828931	99	25	71	63	31	183	35
MALSU1	2.770536224208889	2.966898652807867	8.372146847179366	-0.1103780957434957	-0.11508635062602139	-0.01325696199874275	0.9726408916253563	0.9861015732241935	0.9969515244828931	19	2	14	7	5	22	6
ANTXR2	6.807424593085313	6.856216417155744	145.5080613346692	0.08490242464798124	-0.02230478333383554	-0.013266650848605751	0.962806071991548	0.9943370384085141	0.9969515244828931	174	51	224	175	91	477	88
C10orf35	-0.3234072219836752	0.9265440661714981	0.6913474534392938	-1.0771075993067172	-1.8692693247574723	-0.01326926005940834	0.7699571827775555	0.8380808540462634	NA	2	0	0	5	0	1	0
DPYD-AS2	0.12943920679379797	1.8457070402428397	4.919048757809558	-2.530534689500914	-5.83607737467245	-0.013274383937306332	0.6496414949057803	0.4953073093059839	0.7161307316881771	0	7	0	4	5	0	0
CTA-797E19.1	-0.6206815070384706	0.8903807936800613	0.6740508452661488	-1.7703207720335048	-3.7356243876219173	-0.013276825580407861	0.6368059556730079	0.6647135301707082	NA	1	0	6	0	0	0	0
SMAD9-IT1	-0.6206815070384706	0.8903807936800613	0.6740508452661488	-1.7703207720335048	-3.7356243876219173	-0.013276825580407861	0.6368059556730079	0.6647135301707082	NA	1	0	6	0	0	0	0
RP11-197N18.7	1.6029290289832334	2.0970889282121776	3.6643088788067186	-0.04388688584602466	-0.267873186734908	-0.013293587484424956	0.9904925298782737	0.9746170835221862	0.9926375027355276	4	1	14	3	1	11	2
PLEKHN1	0.6689282157231856	1.7325538790461807	2.0774370389789043	-0.5142009267484592	-0.5795541033052366	-0.013300433923157886	0.9110560669284362	0.9463485440725483	NA	10	0	1	8	0	9	0
PINK1	3.994930387145911	4.129874800800148	20.36839502645392	0.02186344264351605	-0.06458673932607717	-0.013309538498856749	0.9938022351318729	0.9905410936878974	0.9969515244828931	46	6	42	15	9	63	13
PTS	2.330820229799597	2.848490476790979	7.475727720143955	0.1679386958022071	-0.18578204359131797	-0.013311199720333722	0.9683885725032632	0.9820887631852909	0.9959118451901906	17	0	4	17	6	20	5
NOL7	5.77516698462645	5.817465247363246	69.9051564815313	-0.02233602069524649	-0.027731066301352695	-0.013349844720945567	0.9895957963219564	0.9938719387223957	0.9969515244828931	155	22	83	81	38	186	53
SLC43A1	2.7805497856905426	3.124041078516943	8.756038256136378	-0.07628485010723993	-0.117840453085618	-0.013355234435938976	0.9835676167176777	0.9859940149901499	0.9969515244828931	22	1	16	17	3	37	3
USP46-AS1	0.21735400883455416	1.2682731325166452	2.0085058440445236	-0.058710357905532924	-0.41987398199286213	-0.013356069124639375	0.9929949204748221	0.9750839590568587	NA	3	2	0	0	2	6	0
HGH1	2.7588720157605118	3.215491547579865	10.346127192498724	0.0633956850246794	-0.14190919911326536	-0.013360936321617108	0.9872189042833565	0.9851988146549971	0.9964395820198222	23	8	15	12	0	24	8
RN7SL674P	4.50965518987706	4.898689283302389	38.51135578849183	0.2822875980229478	-0.10508102307280752	-0.013377775886188655	0.9331661338768986	0.9875731637475732	0.9964395820198222	15	39	20	52	14	56	36
TKTL1	-0.2151502080431935	1.4784932239285895	1.7419903622205493	-0.20662958569569853	-1.7432393359034837	-0.013399058219559121	0.9764993346422254	0.8639665769511623	NA	0	0	15	0	0	1	1
ILDR2	0.5426168953143862	1.3782220041095943	1.4889750851087205	-0.42023929443540947	-0.7196049481636001	-0.013401571335125243	0.9164226787382139	0.9342676067215959	NA	2	0	7	3	0	3	1
CHST9	1.350974461848547	2.2355401285655345	4.405139432911294	-0.7526645071283149	-0.5922956450963516	-0.01342061274284525	0.8684727579486125	0.9447542509086063	0.9862356134155658	2	1	22	2	1	2	5
RP11-431K24.1	-0.6206815070384706	0.8949337829451355	0.6865519469714116	-1.7578234537899895	-3.750032490244252	-0.01343899505864523	0.6516352177454442	0.6647135301707082	NA	0	0	1	6	0	0	0
RP11-887P2.6	-0.6206815070384706	0.8949337829451355	0.6865519469714116	-1.7578234537899895	-3.750032490244252	-0.01343899505864523	0.6516352177454442	0.6647135301707082	NA	0	0	1	6	0	0	0
CYP2R1	2.2894621416288845	2.608077551600774	6.005992652062126	-0.02181466557685855	-0.1571500129021228	-0.013445100049183607	0.9955632815660991	0.9835728633928821	0.9959118451901906	6	3	12	13	1	20	3
ZNF790	2.83276963190082	3.0781817397312228	9.160957662861936	-0.1165633449643689	-0.11783173445208608	-0.013446160435723276	0.9738277939448347	0.9859940149901499	0.9969515244828931	14	5	15	10	4	39	2
RP4-535B20.4	0.19336191778968667	1.240258760399512	1.1541864023883115	-0.6188952736238847	-0.8387227097160074	-0.01344907137037637	0.879447133548754	0.927848023636479	NA	1	0	7	2	0	4	0
PEMT	0.6615667442031739	1.6327122829441554	1.8414326429830976	-0.6326426117914011	-0.5750683924061378	-0.01345096890197173	0.8763797448381079	0.9463485440725483	NA	10	0	5	2	0	8	0
ST3GAL5	4.535878772753098	4.811073798940646	35.14949914701147	0.460147339385278	-0.05902438287233635	-0.013452235595730186	0.8422091073744788	0.9919474051828491	0.9969515244828931	34	33	16	61	8	109	20
RP11-4C20.3	-0.11254606067396206	1.1693425579983379	1.1654666148968482	-1.5164306821558067	-1.7772562200947934	-0.013455048973997016	0.7058455206142408	0.8536533455112651	NA	1	0	1	8	0	0	1
CTC-308K20.1	-0.5498304363724118	0.8825143249679428	0.6525697977465496	-1.881181014880694	-3.7099833523304238	-0.013455528374613173	0.5921647115762855	0.6584183112579752	NA	2	0	5	0	0	0	0
RN7SL285P	-0.5498304363724118	0.8825143249679428	0.6525697977465496	-1.881181014880694	-3.7099833523304238	-0.013455528374613173	0.5921647115762855	0.6584183112579752	NA	2	0	5	0	0	0	0
RP11-357N13.3	-0.5498304363724118	0.8825143249679428	0.6525697977465496	-1.881181014880694	-3.7099833523304238	-0.013455528374613173	0.5921647115762855	0.6584183112579752	NA	2	0	5	0	0	0	0
RP11-798M19.6	0.8689346135522386	1.597505121441068	2.1392755187297547	-0.11942617434692052	-0.4512169956537439	-0.013458459119447092	0.9815830393826939	0.957268773347549	NA	1	1	8	4	0	6	1
CAPN5	3.0796367629839483	3.4465772862686914	11.784035724823637	0.1653207961872418	-0.12152587528678525	-0.013479710233101632	0.9651648256136132	0.9859940149901499	0.9964395820198222	31	4	4	30	4	48	4
RP11-452F19.3	1.6616155308743819	2.126025204732837	3.948659386950697	-0.07040917024023248	-0.22384465043182736	-0.013483140317985873	0.9860446463650935	0.9778839304387725	0.9935899254043755	8	3	6	6	0	12	2
PTTG4P	-0.027637317999189826	1.0635056903679645	1.0839473373316213	-0.500766641747783	-0.8756384078333724	-0.013484685682451428	0.9192237591127888	0.9308010866799542	NA	0	0	1	5	1	3	0
CCDC80	8.512167493982469	8.722146414468309	528.3790102583238	0.16140617569044638	-0.06629763751481528	-0.01348663745564591	0.9569145715581564	0.9900961661960963	0.9969515244828931	1556	158	201	1232	170	1952	262
AMT	3.2268582736449325	3.7142788240534115	14.79858487084603	0.17018433570390976	-0.1206164824983636	-0.013504292591360057	0.9651648256136132	0.9861015732241935	0.9969515244828931	34	9	17	30	0	42	10
AP000936.1	-0.39425829264973405	0.9440726416894675	0.7402961790213828	-0.9501679962209375	-1.9275465872464494	-0.013508987282779533	0.8198111737895223	0.8381885585201879	NA	0	0	6	1	0	1	0
RP11-488L18.4	5.807577227931336	5.867305764300775	71.80029983905257	-0.01064599493745077	-0.025803466831713837	-0.013513719463806141	0.9957021088143593	0.9938895281592155	0.9969515244828931	128	15	115	115	37	221	48
LRRC43	-0.4165610357807742	1.5429555283276832	1.8944528162879768	-1.0480313368506644	-2.546004275379036	-0.013524438697923295	0.8557275219480787	0.8174155935322163	NA	0	0	17	0	0	0	1
RP11-362F19.3	-0.6206815070384706	0.8976927252679755	0.6940352351500252	-1.756476794000382	-3.7592272285502824	-0.01353545524627018	0.6529077849763618	0.6647135301707082	NA	0	0	6	1	0	0	0
RP11-203L2.3	-0.1901378213920376	1.2893730134102441	1.382677745083787	-1.3843166317609126	-2.0488387546501623	-0.013537444877624481	0.7662103609698157	0.8405612713689079	NA	0	0	2	10	0	0	1
APOL6	7.693346693825968	7.807586794109792	284.71101402923125	0.19607299200999867	-0.027589379762175376	-0.013544241130436436	0.9164226787382139	0.9940342568152098	0.9969515244828931	298	219	258	358	104	920	172
RP11-158H5.8	0.5649196384454264	1.3117400770018142	1.5643586628927804	-0.3758942660501825	-0.6077759400895397	-0.013569503059014958	0.9307788198395915	0.9444592837808562	NA	1	0	2	6	1	3	1
DCDC2	1.944935848201691	2.5868363422864173	5.474249215321892	-0.9382790752833707	-0.1823058674196896	-0.013580140506432081	0.7852106421061709	0.9832484684417312	0.9948957450747703	15	2	7	12	1	28	0
PTPRU	4.450344862067335	4.706242485671365	30.201891511095752	-0.06377558505502809	-0.09588531548576384	-0.01358411659000004	0.9835676167176777	0.9859940149901499	0.9969515244828931	91	5	36	75	5	94	20
IDH3A	4.778978991925915	4.82434555141466	34.34253167642495	0.020829803104005975	-0.043873530421406605	-0.013590425701221038	0.9922829470477227	0.9914078181210249	0.9969515244828931	60	13	51	42	17	113	20
GALNT16	2.0654989256100142	2.5120383038436414	5.385183800448156	-0.06713174484888779	-0.18935232222590398	-0.013621997765283929	0.9861240353017701	0.9817615164285635	0.9959118451901906	15	0	10	7	3	14	4
RP5-1139B12.4	0.5824706024147883	1.3718237474623494	1.4674940375891214	-0.48636672058673275	-0.7023216972282018	-0.013626310966600262	0.898926990259712	0.9347698930560207	NA	3	0	6	3	0	3	1
ZFAND1	4.762118103562955	4.90574841199417	37.074513392598455	0.1526696164494842	-0.056537343430636246	-0.013627128271923252	0.9503650099288559	0.9913015922829794	0.9969515244828931	38	28	42	63	8	104	25
AJ003147.11	0.7569131243336209	1.3933055803867918	1.7286841441949854	-0.3841142027931033	-0.49010733963476566	-0.013632933445878157	0.9208067280673398	0.9517185964866285	NA	2	1	5	3	0	4	1
RP11-253A20.1	-0.7295158302963614	1.1595957850194534	1.0929786886633182	-1.5980230128508222	-4.342647260001223	-0.013663638465584053	0.7297668493984186	0.6602507256674688	NA	0	0	11	0	0	0	0
HCCS	3.692030465688729	3.856261553715261	17.74773428392774	0.2220900554844851	-0.08622264828089128	-0.013682808326469594	0.935613847664902	0.9891674090480944	0.9969515244828931	31	14	13	12	8	49	11
RNU1-18P	2.107822802975185	3.8888207529199734	20.848282779608578	1.338942388675351	-1.464474706787168	-0.0136961366741817	0.8168950196954118	0.8549414719697387	0.957060904445596	0	36	0	13	9	22	6
SLC25A35	2.140676174449592	2.665129590757987	7.3814179641490245	0.373259059227894	-0.12839680642629045	-0.013696415140555163	0.9208067280673398	0.9897601749705311	0.9926375027355276	9	10	4	4	1	26	2
KSR1	5.216047289479296	5.363749826132474	49.77743829618042	-0.18279930621690635	-0.06580822011119175	-0.013734183327617373	0.935613847664902	0.9886947253236122	0.9969515244828931	93	7	114	78	19	113	43
ZFP82	1.9784483793883698	2.309330746629602	4.985149475825318	-0.050482500783100355	-0.1968524005149171	-0.013742818881628694	0.9885895808502531	0.9813618135086235	0.9947706430329182	12	2	3	4	4	16	2
ZNF818P	0.7820784036413104	1.7402218675550254	2.4329610700781776	0.17244987663614225	-0.5367458622289902	-0.013753874049714303	0.9740948886708793	0.9500855550862475	NA	1	0	1	14	1	7	1
LLPH	3.926968376816256	4.049437036107251	19.91586003468599	0.11564261699941338	-0.0762528844561013	-0.013759599755406911	0.9661802398051151	0.9892436302877298	0.9969515244828931	23	12	15	39	8	56	13
ALOXE3	-0.2954186205586385	1.2675498964028653	1.5404319472248085	-1.1760938583970044	-2.044848453533389	-0.013779128622812036	0.8273665155430157	0.848158525086274	NA	0	0	0	10	1	0	1
FAM154B	0.7877893287428732	1.7145286071731272	2.7066153124221204	0.04902361794301196	-0.6061557127225066	-0.01378118673523176	0.9937755385037004	0.9466632872292624	0.9815666464666684	3	2	11	0	0	4	2
RP11-10J21.4	-0.38062692620992217	1.2880987812701115	1.284862275375426	-0.4146006207911513	-1.8900861989962063	-0.01378832249393939	0.9463926307970544	0.8495581564441995	NA	0	0	12	0	0	2	0
CENPV	1.361778172742482	2.1322984259638913	3.3701046291754952	0.01598982908647918	-0.4075575066012021	-0.013798236786185039	0.99750722274907	0.957268773347549	0.9897893163594963	13	0	11	4	0	10	2
TMEM241	2.3528686362207587	2.690443604800057	6.164086739085583	-0.08542933543963233	-0.15463095414055575	-0.013800667616263649	0.9818617699286651	0.9832484684417312	0.9959118451901906	17	2	7	14	1	22	3
KANSL3	6.134488315512274	6.226330122504302	92.11232575148591	-0.06579439556886105	-0.04493891210451572	-0.013825503322442086	0.9764993346422254	0.9914078181210249	0.9969515244828931	196	19	213	112	32	244	71
GCN1L1	6.330150634609313	6.651127277764584	122.57633684752295	0.043782161773206756	-0.12599164330253837	-0.013832054627909865	0.987938135136941	0.9817615164285635	0.9969515244828931	440	13	186	266	15	357	82
BANF1P1	-0.28897749348313306	0.9670999703159483	0.7122682505089033	-1.1389462390048644	-1.9577823343404133	-0.01384227549895775	0.7551801578719797	0.8234494648515972	NA	6	0	2	0	0	1	0
RP11-958N24.2	-0.28897749348313306	0.9670999703159483	0.7122682505089033	-1.1389462390048644	-1.9577823343404133	-0.01384227549895775	0.7551801578719797	0.8234494648515972	NA	6	0	2	0	0	1	0
MT-CO2	11.474712954635535	11.831223507338787	4672.978439761759	0.4172473639758158	-0.0914384288684885	-0.013846682953365738	0.8850534544538022	0.9893601659835837	0.9964395820198222	4955	3326	2718	1422	3730	10986	3583
TLR7	0.9674747226668227	1.5069452023308008	2.4606305545819667	-0.4105734363661955	-0.44345165253468816	-0.013851782195952513	0.9260658104189	0.9593854775262728	NA	1	2	5	2	1	3	2
TWF1P1	0.4437772232232907	1.2894602881306374	1.847758326632057	-0.41458275433108094	-0.42605018336625705	-0.013867288177093545	0.9375408851213349	0.9690125501836643	NA	3	2	0	2	1	6	0
NOP58	5.95993359262883	6.059911774007115	81.91910509845081	-0.021685438154029204	-0.04723134117245935	-0.013868351120414095	0.9922829470477227	0.9913015922829794	0.9969515244828931	169	18	82	204	30	233	59
CATIP	0.2505816220159337	1.1892573184804476	1.1577610196594674	-0.9343500437691239	-1.1145774166749645	-0.013869960631974404	0.7933250408427837	0.8977860131229749	NA	4	0	5	1	0	1	1
COX8A	2.760526740775267	2.9979636678569164	8.70261441046706	0.04121683342736214	-0.13331539680733187	-0.013876060008428302	0.9890849618138122	0.985041513392189	0.9964395820198222	19	5	4	16	3	26	5
ZNF793	1.8815976181876128	2.595893061819488	5.260941381293081	-0.10325033440681264	-0.24588383107226172	-0.013886030889739652	0.9835676167176777	0.9759629398988832	0.9926375027355276	12	0	8	19	1	24	1
GOSR2	3.7788480027571825	4.00594590918496	18.06110959763915	-0.1872048854631471	-0.08898063957910222	-0.013887027159060912	0.9445326906009518	0.9872139788433865	0.9969515244828931	31	3	36	44	4	45	15
CADM2	0.19336191778968667	1.2031864608054557	1.2007231146986657	-0.8378986404036944	-1.1555622612794905	-0.013907965699644422	0.8258588153146477	0.8971583131789402	NA	2	0	7	1	0	1	1
CTD-2114J12.1	0.02415840762719717	1.1062074687671397	1.4970224857601226	-0.4439654009391542	-1.0220284656524328	-0.013908001159593508	0.9427419681105526	0.9234036117189246	NA	0	1	5	0	1	1	1
LINC01503	1.279106242706843	1.9259666858326698	3.542755299902931	-0.1760931803169426	-0.4057774516927891	-0.013924466335339999	0.9722837625871719	0.961955338271407	0.9871572003858351	10	0	1	4	4	5	3
TAS2R20	0.2505816220159337	1.2393042150055167	1.151193087116866	-0.7066258076490989	-0.8358873664521645	-0.013940511081953688	0.8531523686030594	0.9266610558412357	NA	1	0	5	4	0	4	0
JAKMIP2	0.9224196870924526	1.7885004621647664	2.663323393253067	0.10867955377658982	-0.46486518333901733	-0.013941834110916793	0.9847872606327888	0.95718592740656006	0.9842383021285069	10	0	6	0	2	8	1
RP11-616M17.1	0.0067924105013523455	1.086509587211422	1.0961032948001956	-0.585697428770416	-0.9141208083892851	-0.013947718168848966	0.9003259293992446	0.9259014234045134	NA	6	1	0	1	0	3	0
LRRC17	1.5399591855961217	1.9781357230296868	3.3441203089767266	-0.38615718358512047	-0.3177552427375599	-0.01395972706380719	0.9113136636069942	0.9656512885863908	0.9917492705689509	13	1	3	4	1	6	3
AC108488.4	0.33849642405668984	1.3337941748435833	1.8542511519340787	-0.3137515193566903	-0.5228949357962518	-0.013963521104381505	0.9568165083782768	0.9600498031088545	NA	4	0	0	2	3	6	0
PIGH	2.455930112033925	2.9222988970041084	8.303520040562816	0.20545161014253238	-0.16311917199236411	-0.013968156029613989	0.9579083807823282	0.9845370439106857	0.9959118451901906	12	0	10	11	9	23	5
RN7SL57P	-0.3234072219836753	0.9419126217783992	0.7343095484784921	-1.0550229141414431	-1.9202292319473981	-0.013968537874378621	0.787622102401849	0.8349832576157138	NA	0	0	2	5	0	1	0
MKL2	6.541625982351855	6.633583848060785	123.21304467753083	-0.01744230916953412	-0.046995645607261306	-0.013976702769341653	0.9938022351318729	0.9912525294077252	0.9969515244828931	227	23	282	138	58	329	93
ADARB2	1.3965140272429457	2.0847127855347924	3.6425222977264053	0.16452049111724615	-0.3639835541818532	-0.013980477264543462	0.9726408916253563	0.9639222558142453	0.9888612023158265	3	1	17	1	1	10	2
ZKSCAN3	2.8326975465619717	3.125175528454828	8.974526708239292	-0.060461267949460704	-0.1301133766953261	-0.013986952444311128	0.9847872606327888	0.985041513392189	0.9964395820198222	20	2	9	26	2	27	6
LRRC75B	1.699749231108105	2.218377530742625	3.9466592790678816	-0.1427478414871879	-0.27040054870186464	-0.013989446333863315	0.9726408916253563	0.973408856917045	0.99257859669757	9	1	9	9	0	10	3
CXorf22	1.0526830283181063	1.9554957152856773	3.373033828003501	-0.029986134579165546	-0.5866383859528644	-0.013990547543332135	0.9958683292877941	0.9463485440725483	0.9822357522311711	3	1	16	0	1	4	3
TMEM50A	5.741564918388081	5.870642005306848	74.03052878076232	0.2533455781619099	-0.04370455260490128	-0.013996634431289961	0.9051083594376566	0.9931972992942586	0.9969515244828931	61	53	59	112	33	204	51
GLYR1	6.7571272864245575	6.779767023399845	137.17946787255772	-0.0827250813354875	-0.016810615439909568	-0.013997222587915017	0.9598748276903627	0.9945171578850067	0.9969515244828931	237	49	201	239	49	339	112
DNAJB13	-0.5498304363724118	0.8971409198237601	0.6925385775143025	-1.8605966908492326	-3.757389983974202	-0.014007303885869826	0.6176475753811301	0.6584183112579752	NA	0	0	5	2	0	0	0
ITPKB-IT1	-0.5498304363724118	0.8971409198237601	0.6925385775143025	-1.8605966908492326	-3.757389983974202	-0.014007303885869826	0.6176475753811301	0.6584183112579752	NA	0	0	5	2	0	0	0
RDH16	-0.5498304363724118	0.8971409198237601	0.6925385775143025	-1.8605966908492326	-3.757389983974202	-0.014007303885869826	0.6176475753811301	0.6584183112579752	NA	0	0	5	2	0	0	0
SLC2A11	4.150930951518342	4.413980798307421	26.591402434425785	0.26866562930388854	-0.09981243589215477	-0.014011955105682053	0.9287589043454286	0.9867529674678259	0.9964395820198222	14	22	18	54	8	57	21
MSRB2	3.384660361202712	3.5450298014499757	13.427421807591786	0.009170627949514827	-0.09926338865585928	-0.014044479499407785	0.9975618352098001	0.9861991570869432	0.9969515244828931	35	4	11	13	9	37	9
RPS3AP34	-0.1414182617013138	1.2927367778582806	1.393154348533846	-1.4561832067323206	-2.0580265380047367	-0.014044618910447247	0.7507403307840894	0.8388649057119312	NA	0	0	9	3	0	0	1
AKAP1	5.583713321626411	5.644064846914395	61.156098165586485	-0.08736228378734165	-0.027563691064095664	-0.014054046495889693	0.9643689519700495	0.9938895281592155	0.9969515244828931	150	22	98	83	16	165	47
TMEM255B	4.164719441598614	4.387485123424862	25.976900395175793	-0.1421893118589183	-0.1158732638518935	-0.014059267458927481	0.965568391386024	0.985041513392189	0.9966138077912119	28	15	53	11	13	39	25
AC006538.8	0.27457371306080103	1.3134517604333649	1.4775476372539595	-0.4286373149765862	-0.7062529961712055	-0.014063076022941696	0.9371449013266359	0.9407119331347991	NA	0	0	6	3	1	5	0
ENPP2	5.325544346911744	5.5082079871572995	57.238458941324446	0.37993616121215557	-0.046330319818337067	-0.01407238018027314	0.8651453704884544	0.9931972992942586	0.9969515244828931	109	29	29	41	43	190	31
TRIM32	3.5316058355754265	3.7278019567026703	14.914031805384663	-0.0021957617488455507	-0.08983013140162242	-0.014079898500648396	0.999372125875246	0.9875731637475732	0.9969515244828931	18	6	21	40	3	44	10
ZNF383	2.7631837885646977	2.985789440886337	8.218187192339876	-0.09198115672518282	-0.12450721068235777	-0.014084605427312854	0.9784915581120819	0.985041513392189	0.9967356880681193	13	3	17	12	3	32	3
RHBDD2	4.204519434981916	4.276485278182956	23.074714396449803	-0.07039986971294251	-0.05111799625739504	-0.014087189842577131	0.977396861633957	0.9914078181210249	0.9969515244828931	53	11	27	28	8	62	17
RP11-750B16.1	0.6720043816588487	2.824075981873607	10.855778770993544	0.4788846620033983	-2.5456101313307693	-0.014095456216627614	0.9503650099288559	0.784579921822587	0.9189230119713945	0	25	1	0	1	4	2
CIAPIN1	3.7173033517904526	3.907364340957068	17.26832069304781	-0.21449056247441134	-0.09048940817957439	-0.014105657160321514	0.9364548080873394	0.9872118740743597	0.9969515244828931	50	8	16	28	3	38	15
PSMD9	3.05338545405667	3.2026890724914567	9.979942019878633	-0.1296012343192653	-0.08926272670649618	-0.014117844276094828	0.9619440941832292	0.9886468610770338	0.9969515244828931	20	4	12	19	3	28	7
OGN	3.7298367679379356	4.059778546191398	21.40857533049848	0.573872171734969	-0.08919781042820335	-0.014124873385237284	0.8258588153146477	0.9905410936878974	0.9959118451901906	18	13	14	7	21	49	15
UBAC2	5.165323418021201	5.268991657799718	46.52476918875351	-0.04826314118571822	-0.04381937922083541	-0.014133598986661548	0.9835676167176777	0.9917837271309584	0.9969515244828931	70	9	101	82	18	136	33
ODF3B	3.9741976661319445	4.344044601955091	23.28037940577776	-0.062024409728631075	-0.12926900192179197	-0.01413380985241093	0.9847872606327888	0.9832484684417312	0.9969515244828931	38	7	54	55	1	60	18
MORN5	-0.29541862055863843	1.2742324667843634	1.5910924366559211	-1.1732470678750226	-2.0659482419791537	-0.01414325831931509	0.8300368684732737	0.8465626414118862	NA	0	1	10	0	0	0	1
KY	0.39029214968307663	1.2230213457743027	1.4262193082306438	-0.4896842185894072	-0.7711919831171934	-0.014158498545268402	0.909225084513972	0.9325217224458358	NA	1	0	6	1	1	2	1
CTC-487M23.6	0.9779123601224974	1.6550083550520855	2.473856303878244	-0.07981287077271523	-0.4008794000369515	-0.014159262677944841	0.9861240353017701	0.9628605477896373	NA	1	2	4	7	0	7	1
CCHCR1	3.4578834846193462	3.6786790320634752	14.340879660333352	0.04241257276823279	-0.10424641965398371	-0.014166773693792033	0.988301812541611	0.9859940149901499	0.9969515244828931	46	4	24	8	6	44	9
ZNF708	4.307388446514065	4.620478395571774	29.081183394663686	0.1327538732307285	-0.07729944877837783	-0.01417006765337487	0.9664676165097092	0.9897968177304795	0.9969515244828931	39	17	56	55	2	118	11
RP1-102K2.8	-0.09698400759493864	1.0891058731546335	1.2498301384952444	-1.4605572922289813	-1.63460865614491	-0.014170825967749996	0.7393054214255579	0.865008801760187	NA	0	0	2	5	1	0	1
PHACTR2P1	0.3972205093532467	1.2990526107421259	1.3618401745161242	-0.5705048646986766	-0.9078562829429134	-0.01417159240172033	0.8912707653541375	0.9158128382831667	NA	1	0	5	5	0	2	1
NOMO1	4.600516626767496	4.724897181397638	32.08699431360438	0.045054368571055124	-0.06009918628910463	-0.014172225351347207	0.9847872606327888	0.9905410936878974	0.9969515244828931	60	6	32	47	24	91	22
NOP14-AS1	2.826283827562318	3.195299276448841	9.395723326916054	-0.0029659453802948696	-0.1572176667527154	-0.01417661007239882	0.999372125875246	0.9817786586274811	0.9959118451901906	31	1	7	23	3	29	6
ACKR4	1.456621334453408	2.0470297930503523	3.845338200402409	-0.05995347862033399	-0.3463446585338567	-0.014176759093535824	0.9886069231309034	0.9661394935587644	0.9888612023158265	2	3	5	11	0	7	3
RPS2	8.101074737739673	8.172605501739618	363.43213179152525	0.07083837492381896	-0.038577946376353006	-0.014192055866711501	0.9729560102374905	0.9919768024925638	0.9969515244828931	1011	150	267	399	168	1052	252
LMLN	3.482443907503155	3.789493177663953	16.15897988534803	0.17273305229997754	-0.09957024544390666	-0.014198627426943666	0.9574815476490243	0.9875731637475732	0.9969515244828931	24	13	19	28	1	51	9
POP7	2.1515417665677417	2.441769633639227	5.654076757779363	-0.05384719134315848	-0.18503175668296265	-0.01421212663834249	0.9877363333774549	0.981740636261243	0.9959118451901906	9	5	5	8	1	16	3
SLC6A16	1.8445949421709287	2.382289131593348	4.591596747129662	-0.18044608053372685	-0.2785610220535313	-0.014215757497165464	0.9635303202727109	0.9715224627219318	0.9924963256077287	10	0	13	9	1	10	4
CCDC33	-0.20226480676153952	1.525208238330847	1.8413520611899419	-0.22530112674210714	-1.8306602568167225	-0.014234970370780503	0.9742998308799367	0.8579540588793604	NA	0	0	16	0	0	1	1
LRRC16A	5.602951384721971	5.684364122879811	62.41708206742867	-0.04221821083522887	-0.03402767656707409	-0.014239051514720226	0.9844740472948661	0.9937307039123249	0.9969515244828931	156	17	105	89	20	237	31
ISPD-AS1	-0.6551112355390126	0.8200880406643638	0.7458808573287736	-1.6928192882822555	-3.5753460721333843	-0.014241351063543633	0.6849352293317417	0.6857528880703111	NA	5	0	0	0	1	0	0
OLIG1	-0.6551112355390126	0.8200880406643638	0.7458808573287736	-1.6928192882822555	-3.5753460721333843	-0.014241351063543633	0.6849352293317417	0.6857528880703111	NA	5	0	0	0	1	0	0
LEKR1	-0.14877973322132548	1.101049918576068	1.3485465266206487	-0.3023644858515759	-1.0261249345278645	-0.014250414101540924	0.9601362480505924	0.9259014234045134	NA	0	0	5	0	2	3	0
TSPYL6	1.5498936046322753	2.0165106825973838	3.93269503927225	-0.09600270840427097	-0.3109802860774039	-0.014266943751375076	0.9841772371155333	0.971044257999344	0.9897893163594963	1	3	8	6	1	7	3
TRIM29	1.1579638274847073	1.6821555052920594	2.8209916521122254	-0.26229993639103055	-0.37250483763669096	-0.014282286377005625	0.9519969691631056	0.9656512885863908	0.9866314686225742	4	3	4	3	0	5	2
RP11-344N10.2	-0.33896927506269864	1.0179560535500805	0.7686678544390976	-1.0686892535200825	-2.0750189961623815	-0.014286876004297108	0.7816211362609767	0.8164815203098863	NA	8	0	1	0	0	1	0
CDHR3	3.131593168961399	4.026957335758368	19.53161993107618	-0.8324979281778839	-0.3963746839711414	-0.014298179033568344	0.8499640940215969	0.9578970346840111	0.9917492705689509	8	11	83	4	3	8	22
HMGN4	4.770440301855921	4.835860180626958	35.0827352044558	0.1071962433727667	-0.05419093160356624	-0.014299505733624669	0.9603421985555882	0.9905410936878974	0.9969515244828931	62	20	36	39	16	117	19
STX10	4.549628569779722	4.698300702749386	31.05644974752477	0.03507588259974361	-0.06514900221474322	-0.014301545275188295	0.988301812541611	0.9897968177304795	0.9969515244828931	80	16	55	25	6	95	20
CCDC151	0.0067924105013522995	1.1586616053245984	1.132981123307709	-1.709126815772109	-1.7461153715630466	-0.01430613881277618	0.643697755766852	0.8486044811904534	NA	3	0	6	1	0	0	1
RP11-426C22.4	1.7452779119242063	2.4380207056521415	5.441238746853129	0.2529173064265394	-0.32781934132890994	-0.014306272524379457	0.9588904074890542	0.9691849318866722	0.9897893163594963	1	4	12	13	0	11	4
AC009404.2	1.744079656853818	2.3641524532576508	5.059303529747067	0.2192112912123082	-0.2821247675979684	-0.014307153594253318	0.9598748276903627	0.9748137687645452	0.9917492705689509	4	4	3	17	0	13	3
SH3D21	3.5878503060196523	3.9119174074292107	16.638506784126875	0.06959866483913489	-0.11018298288056141	-0.014310264173907093	0.9835676167176777	0.9859940149901499	0.9966138077912119	36	5	13	52	3	69	6
LDHAL6A	-0.42868802115027604	0.8714976659475994	0.827835714274017	-0.8865104905028108	-1.7525049893844467	-0.014311063507135057	0.8422091073744788	0.8549414719697387	NA	5	1	0	0	0	1	0
KBTBD6	2.3235567603201552	3.1936605202541464	8.951702381695734	-0.0026994996399175735	-0.2426075182108881	-0.014317235549126856	0.9994533761240565	0.97683740226314	0.99247766872203	34	0	4	27	3	43	1
ZDBF2	4.004578425569622	4.11674500639686	20.53527986780599	-0.06162182779231472	-0.06801687496388245	-0.014317427619041059	0.9835244379708856	0.9899755365888564	0.9969515244828931	21	10	34	39	6	51	16
JAKMIP3	0.791342852834163	1.7308536989832777	2.2558744032280194	-0.37544612995545723	-0.7797045931645952	-0.014318484405015885	0.9374766421543342	0.927848023636479	NA	13	0	6	1	0	3	2
C1QBP	5.247244647631329	5.366194309934863	51.08953861952414	0.1174301374425933	-0.05998283455630397	-0.014339315776840113	0.9639487264990471	0.9899755365888564	0.9969515244828931	102	24	24	91	24	136	37
CHDH	1.5620733657757144	2.549398797639489	5.223950323544833	-0.8469737003478373	-0.6492085477082439	-0.014344878393148635	0.8424671388630016	0.9355151144501073	0.9861115346819506	28	0	6	11	0	3	6
PPP1R1B	2.892448900155821	3.3911211779555344	12.917895183783042	0.44107143500353324	-0.16465781752571798	-0.014349912950223302	0.9035605388637105	0.985041513392189	0.9926375027355276	23	15	12	2	2	28	9
ACOT9	5.129892708520301	5.201290672491192	44.364977642893145	-0.017348886402613128	-0.03601038764594119	-0.014352714912340636	0.9938022351318729	0.9931972992942586	0.9969515244828931	84	13	91	58	16	155	25
RNU2-36P	0.28343956565112277	1.9829100030779796	5.715958950529353	-1.734056818002185	-3.6687702425960516	-0.014368454750133614	0.7794637257686191	0.7001350092494867	0.8661368448430329	0	9	2	0	5	0	1
TTC29	-0.17138860235228726	1.33450971612703	1.4540439253712083	-1.4323870522230937	-2.1393733503493224	-0.01436859003757282	0.7507403307840894	0.8363416618311067	NA	2	0	11	0	0	0	1
PROSER2-AS1	-0.2540605323879264	0.9730195431597074	0.7292593251213343	-1.1903535981570916	-1.9765472048877009	-0.014375433515211485	0.7394812646211121	0.8189635234169544	NA	5	0	0	3	0	1	0
AC073410.1	0.573785491035748	1.5568026889464703	1.7253345862905498	-0.6279443027832186	-0.6500807869826177	-0.014386037651196764	0.8765383573849662	0.9404491622849548	NA	4	0	9	2	0	7	0
RP11-46C24.7	0.537851381464896	1.4323757735064508	1.535834492774589	-0.4357600046720957	-0.8170002753133381	-0.014387847140134049	0.9164226787382139	0.9248496068403433	NA	9	0	1	4	0	3	1
SIRPB2	3.275068901242826	3.7266385401198567	15.736142018398114	0.42110805069733814	-0.14519680862066675	-0.014392920637346027	0.9005570438676318	0.985041513392189	0.9959118451901906	6	14	29	26	1	42	10
RP11-440L14.1	2.5352207225360246	3.113375685498581	9.039203523933558	0.31493224547164317	-0.18176414369826688	-0.014410215278007251	0.9375408851213349	0.9817786586274811	0.9958022326233679	8	5	29	13	0	32	4
LAPTM4A	6.525823599562386	6.594995955556246	122.22373866381051	0.10741062979896387	-0.03631143827871335	-0.014423649490184638	0.9575005607550825	0.9931972992942586	0.9969515244828931	122	56	151	141	80	319	91
UBL7-AS1	1.186707697691253	1.7284338596082618	2.488998367976883	-0.378515437306752	-0.40311030004619847	-0.014428114814583153	0.9169842567364894	0.9582727557755544	0.9870120756899194	6	1	6	4	0	5	2
NXT2	2.360181857805648	2.664088436018309	7.652614141396665	0.2002749337418787	-0.18107297784449397	-0.014428775071027963	0.9588904074890542	0.9832793731548807	0.9926375027355276	4	6	4	7	6	16	5
ICA1L	2.383490566812517	2.869699943394346	7.534111596445914	0.15747717209416476	-0.17239209291014582	-0.01444034456881563	0.9697257473666943	0.9832484684417312	0.9959118451901906	15	5	18	7	0	24	4
PLA2G7	4.448701894411849	5.390996984083623	54.81677386708816	1.6066326850286574	-0.3723588280250494	-0.0144856301536503	0.6102307799097761	0.9583340526726004	0.9815666464666684	4	27	16	26	79	158	21
HARS	5.405554652641758	5.438370013496533	53.26103365099064	-0.03249963853336399	-0.02850441448446774	-0.014505282579887192	0.9861240353017701	0.9938719387223957	0.9969515244828931	117	19	65	70	24	152	38
HTR3A	-0.591188524543124	0.95684982740275	0.7629359407854824	-1.815941713886195	-3.8962241936762494	-0.014505988492772707	0.6325219037271219	0.6584183112579752	NA	1	0	0	7	0	0	0
GSR	5.694833188460111	5.762233653240318	67.77311544844648	0.13386842277256042	-0.037439484097625916	-0.014508715458998414	0.9484986391910388	0.9931972992942586	0.9969515244828931	112	30	61	78	43	235	36
SDF2L1	2.068331842139148	2.8041709159158947	6.414269859047571	0.16804721857731073	-0.27433224193704353	-0.014553585827694672	0.971180126511548	0.9725587931085509	0.99247766872203	36	0	8	5	2	26	2
FAM83H	3.911408389918348	4.529790440655982	26.726215085026283	0.3663307023446126	-0.20853293908397688	-0.014561604277824249	0.9236175732909009	0.975732987037379	0.9959118451901906	74	10	7	92	1	80	16
ARHGAP39	1.4218854799529446	2.1908776405139365	3.71289000347503	0.11036115188961769	-0.40947568303537846	-0.014571498182523441	0.9835676167176777	0.9567215223119698	0.9878759042551815	16	0	11	1	1	11	2
ADCK2	2.3086480118733976	2.712862493074236	6.4309096106297385	-0.30375255706621584	-0.237517819447738	-0.014595952037840006	0.9308779177409002	0.9746170835221862	0.9928226035501762	24	1	4	13	2	12	6
ZNF287	0.7772851808254495	1.6676882561783084	2.986106305253939	0.08823639046391965	-0.5686524729921354	-0.01462886002245157	0.9875670366419629	0.9519664574112723	0.9802841471723875	8	4	2	0	0	4	2
SPATA17	0.8395850543692599	1.9230580642740294	3.8343718620782274	-1.86971052428821	-0.8290434286492034	-0.01465356352253415	0.6914282488199882	0.9345479270448068	0.9802841471723875	2	4	11	2	0	0	4
KIRREL3	0.4869392554408242	1.5280308149717352	2.1287691501579786	-0.7198455647940856	-0.9774934805962157	-0.014654911926765867	0.8951754043176043	0.9177700731489293	NA	0	1	5	8	0	1	2
RP13-128O4.3	0.43165023785378887	1.3192259160970161	1.353796635887521	-0.6465204515854126	-0.9368393177115758	-0.0146633265532678	0.8651453704884544	0.9122343556768912	NA	6	0	1	5	0	2	1
RP11-76C10.4	0.6102742369963079	1.5349419296081455	1.7798824273989988	-0.24874635316361038	-0.7511752315019428	-0.01466737366643049	0.9575005607550825	0.9316331949854494	NA	4	0	1	10	0	4	1
FEZ2	5.870458868844828	5.8950225107621135	73.76575367858523	-0.0301969461962336	-0.024914330285439195	-0.014668236571991452	0.9861240353017701	0.9938895281592155	0.9969515244828931	156	27	90	96	34	205	54
TERF1	4.700986585183759	4.853319000058392	34.78745596832779	0.048830268862788705	-0.060029330505086846	-0.014672925132245798	0.9847872606327888	0.9905410936878974	0.9969515244828931	48	19	60	65	5	112	21
GGT7	2.6981291749815135	3.3922848880735748	10.563499059741591	0.14757880741413512	-0.2556211186627678	-0.014676269840146227	0.9731034692215451	0.971044257999344	0.9940449733122109	46	0	23	15	1	31	7
WASH2P	1.2919884968578539	1.7622371118702125	2.990873551530719	-0.18804195278708455	-0.35456702288386066	-0.01467709875003285	0.9672501363752284	0.9656512885863908	0.9872172707264653	1	2	5	6	1	6	2
FAM171B	2.7205444426293233	3.1201992869467317	10.226398077957063	0.3338370151939928	-0.16022529671873326	-0.014690258242350061	0.9173684028732233	0.9845370439106857	0.9937598982482497	7	1	14	8	13	27	6
MTX2	2.470569895018069	3.1961242118157736	8.94659325013789	0.25152026710407666	-0.2519608599255119	-0.014702124972349014	0.9547362781564765	0.973408856917045	0.9926375027355276	28	1	9	32	0	33	4
SAP30L	4.831121079099537	4.914201890655391	36.46324833212322	0.05189910172506581	-0.049933301460106536	-0.014707062635762155	0.9835676167176777	0.9913015922829794	0.9969515244828931	55	17	75	40	12	129	19
RNF216P1	3.8955955227132457	4.1841176640273945	20.699289091122953	0.04740063008411498	-0.09151457472540159	-0.01473321386725918	0.9875670366419629	0.9872118740743597	0.9969515244828931	38	9	28	53	2	84	8
APBB1	3.973996694910221	4.167122468888177	20.526559462546672	-0.26203583495044286	-0.08687242298795256	-0.014739084977041812	0.9110560669284362	0.9865408548420206	0.9969515244828931	50	4	48	27	5	47	18
YPEL4	2.6747798749528116	2.850110581047597	7.657712043579668	-0.1979869222463996	-0.12939037110318	-0.01475587817349141	0.9484986391910388	0.985041513392189	0.9959118451901906	10	3	16	10	3	18	6
C17orf59	1.4770536230758782	2.082642660205721	3.3167959765055404	-0.22263886829711507	-0.3068650854408475	-0.014758286458322813	0.9574815476490243	0.9680596686992586	0.9910326904582496	12	1	6	6	0	13	1
UQCRB	6.941609393137667	7.141930937539727	180.45767129386704	0.38387124633938413	-0.05049474511013702	-0.014761724895658732	0.8531523686030594	0.9917837271309584	0.9969515244828931	144	115	153	120	137	535	115
RANBP10	4.42666956720664	4.8785056282888295	34.11187396944135	0.05537793908041102	-0.13686126496351092	-0.014767891902015584	0.9875271220949952	0.9817615164285635	0.9964395820198222	76	8	72	85	1	124	17
TMEM120B	3.269126668595858	3.8891454315697906	16.115610766435534	0.06615963165766439	-0.20880747260006927	-0.014772885128675129	0.9872189042833565	0.9757990302268528	0.9959118451901906	38	3	25	52	0	42	12
PARS2	0.3902921496830767	1.3090355676046304	1.909208153919409	-0.3037487830302155	-0.48555026356116954	-0.014777605075260911	0.9586091580075231	0.9628605477896373	NA	0	2	1	4	1	6	0
PRUNE2	5.992044436390016	6.09789349776101	84.35308335832532	0.024754722077912256	-0.05262419214572238	-0.014780008530614378	0.9904925298782737	0.9905410936878974	0.9969515244828931	190	18	186	69	39	252	57
NDUFA5	5.466870634213043	5.570958863802331	60.02161556873618	0.1963933560859848	-0.04941237209545947	-0.01478047087100368	0.9242605611409784	0.9914078181210249	0.9969515244828931	67	28	53	62	46	157	43
SLC2A3P4	0.49557294884967756	1.5284746090194485	2.1302658077937013	-0.7324399213063515	-0.9786032129901779	-0.014786960789321344	0.8927641379778124	0.9170131030113471	NA	0	1	6	7	0	1	2
MRPL34	2.3491034242393045	2.920741507880221	8.459456723604653	0.09501608535282327	-0.2494680874409932	-0.014793978701644174	0.9835676167176777	0.9761063581079814	0.99247766872203	6	0	7	20	9	15	7
RP4-755D9.1	0.2850113505164758	1.1833039102719944	1.20603202456706	-0.7120124099648049	-0.7231245771238695	-0.014807815989108642	0.8496605240980216	0.9356737381179997	NA	6	0	1	1	1	4	0
EEF1A1	10.565643744636526	10.611873757197777	1986.6964071406169	0.06559016449436468	-0.01964805693414544	-0.014820667613259907	0.97026460410407	0.9945171578850067	0.9969515244828931	2934	1001	2225	1902	1143	6065	1317
ZCCHC4	2.9487413496716437	3.17012108794815	9.453071833759736	-0.15004316176496973	-0.11063147803364863	-0.014856524325062296	0.9588904074890542	0.9859940149901499	0.9964395820198222	22	2	11	22	3	26	7
CTA-228A9.3	0.9194136277264687	1.5012054892963567	1.9077286858106082	-0.4164615667465058	-0.4613339966641314	-0.014863148714757824	0.9073488482970807	0.9522065221954288	NA	5	1	3	4	0	5	1
PCDHGB2	1.5342130951714839	2.393842182807892	4.512489919396769	0.20509397627830472	-0.463743202262774	-0.014871397110539083	0.9666796962224559	0.9503315857980167	0.9864739473323729	27	1	8	1	0	11	3
RP5-850O15.3	-0.591188524543124	0.9677385067534894	0.7933969341194177	-1.7995205293510272	-3.929603234032622	-0.01487334550117509	0.6516352177454442	0.6584183112579752	NA	0	0	7	1	0	0	0
RP11-26J3.3	1.0365152862626499	2.043330290743449	4.162592612256035	-0.4033424685688149	-0.6862361499262285	-0.014874962362453434	0.9516478983809585	0.9424793666764989	0.9802841471723875	0	4	11	6	0	2	4
NAA15	6.094871456987483	6.1618266537956545	88.15237898807776	-0.03953593837079518	-0.034486108632102434	-0.014876007886282258	0.9845942068498138	0.9931972992942586	0.9969515244828931	157	29	129	196	22	259	62
DOC2A	0.34736227664701147	1.4461959933204294	1.9706454056119653	-1.6920004808521496	-1.1925607392544497	-0.014879606049023681	0.6935552815369602	0.9031577310499533	NA	1	1	9	2	0	0	2
DHRS4L2	2.5599903890599025	2.7620510595901333	7.084376905772415	-0.47735746977436244	-0.14105471603212483	-0.014896904584438458	0.8522241468065984	0.9845370439106857	0.9959118451901906	15	2	10	11	3	12	7
HEIH	3.6642253085285565	3.868098478212612	17.195578575095887	0.12432776964640462	-0.10184439207333446	-0.014897040047835734	0.965568391386024	0.9861015732241935	0.9966138077912119	20	3	35	15	14	49	11
HSD17B2	-0.11435000472078342	1.1148260560275434	0.9822872055600801	-0.8061876149742795	-1.517148236199498	-0.014908240144161393	0.8538571022754542	0.8628238786853141	NA	0	0	6	3	0	2	0
CLCN4	2.8662997303643216	3.125117540149043	10.238300269540549	-0.15098346923956105	-0.170597868978582	-0.014921439229170897	0.969260253116905	0.9817615164285635	0.9958036314898314	19	5	3	14	7	17	9
ZNF273	2.5426104772029934	2.9154371532264403	7.860928761044203	0.0777506004334324	-0.18637823526934189	-0.014929825708482865	0.9835676167176777	0.9794950590609763	0.9947706430329182	8	4	26	7	1	22	5
INPP5E	2.7534508025192808	3.4529842104030224	11.125943066268489	0.09752404849547529	-0.26760680746330695	-0.014944511091951426	0.9835676167176777	0.9681534017059248	0.9935682293451222	50	0	19	20	1	30	8
RP11-201O14.1	0.3558624211825345	1.237901434542884	1.5701373958637515	-0.47752375711618744	-0.5715300366041176	-0.014946422808824278	0.9272434139762751	0.9517185964866285	NA	0	1	2	4	1	5	0
MFSD1P1	1.1244512962980282	2.1374572896740354	3.6450265722376054	0.41089523128652666	-0.5635777462281696	-0.014953030855031503	0.9425591655018325	0.9463485440725483	0.9822357522311711	0	0	10	15	1	9	2
PGBD1	1.942077618612755	2.525288806845766	5.0779187929723095	0.009448776184716167	-0.2674160931845973	-0.014959756935878754	0.9984499842950356	0.9722674851806793	0.99247766872203	20	1	7	11	0	16	3
SLC25A39P1	1.2111938276117247	2.1305204145435486	3.44131695978594	0.169076007006161	-0.534389116645201	-0.014964288896302884	0.9731034692215451	0.9463485440725483	0.9830702643725019	2	0	8	17	0	9	2
SEC24C	5.597562738018472	5.703753897237092	63.36325682297977	-0.0374320966634417	-0.04405845071479416	-0.014970699078193836	0.9861240353017701	0.9914078181210249	0.9969515244828931	134	22	116	114	11	205	40
NLE1	1.7165751408928027	2.570682768239294	5.083792539490698	0.19507861416979444	-0.4069358410133669	-0.014977714452619898	0.9666796962224559	0.9562190523915074	0.9888612023158265	27	0	5	12	0	15	3
CTD-2262B20.1	1.664448222458928	2.3077219549199315	4.187853897393567	0.054630493135719056	-0.31720575735029016	-0.014981451025930789	0.9887347759601653	0.9659449249474832	0.9904958813426494	4	0	10	15	1	14	2
ATAD3C	0.8918581381512738	1.6720827388931345	2.072624370716222	-0.25374853575625034	-0.5656607964043447	-0.014982203423302597	0.9549539730295361	0.9442518998476661	NA	4	0	4	9	0	6	1
CDC73	6.238259216028995	6.266176789817304	95.72201277118808	-0.0023971383353684995	-0.024842208578162803	-0.014994888284451365	0.9992265999088877	0.9938895281592155	0.9969515244828931	190	29	124	127	51	287	65
MOSPD1	2.735232870422036	3.1020626925403327	10.786924170412444	0.5780142070769394	-0.12137039700583527	-0.015005150539170791	0.8522241468065984	0.9887869108915003	0.9926375027355276	6	10	6	5	8	31	5
AP3S1	5.23484722670067	5.388175976392416	52.755751931468225	0.3505455833489766	-0.04164529160943589	-0.015018916131645079	0.8628275623057567	0.9937646904017773	0.9969515244828931	50	27	51	45	42	188	25
RP11-197K3.1	0.18292428033401192	1.1382728699861906	0.9825927391207941	-0.8998611104853826	-1.0130112139007952	-0.015025030742709758	0.7816211362609767	0.9065219102669809	NA	2	0	2	5	0	3	0
RP11-354E23.4	-0.2540605323879264	0.986962096354607	0.7692281048890872	-1.1844756809265127	-2.0206003225149534	-0.015027294183847519	0.7438674303851048	0.8160538680475787	NA	3	0	0	5	0	1	0
RPL35AP32	-0.2540605323879264	0.986962096354607	0.7692281048890872	-1.1844756809265127	-2.0206003225149534	-0.015027294183847519	0.7438674303851048	0.8160538680475787	NA	3	0	0	5	0	1	0
NABP2	3.395932579985019	3.6341847136267122	14.348600810300463	0.12180617416098882	-0.1212722086008031	-0.015050842368820516	0.9719356197747027	0.985041513392189	0.9964395820198222	41	9	6	19	4	41	9
WWP1	6.022543942313072	6.041421036492764	81.98980879063863	-0.002332791020212483	-0.026977564119866113	-0.015062890414391104	0.9992265999088877	0.9938719387223957	0.9969515244828931	130	31	110	117	41	238	57
TMEM42	1.5654556577112988	2.225157504528004	4.766251755246361	0.12146047114859589	-0.24061508822310465	-0.015088462888162558	0.9810489836008306	0.9810239994066142	0.9886632708300134	5	0	6	3	7	17	1
WASH1	1.0798551136592989	1.816165971056939	2.512761382948914	-0.2903531801992936	-0.5528071744664564	-0.01509565114073687	0.947569790200359	0.9442850704977328	0.9822357522311711	5	0	9	6	0	5	2
PCDHB4	1.853636725728947	2.3637507722299347	4.494163395421088	-0.22252598780630525	-0.23993662705830698	-0.015100503116265785	0.956994164626825	0.9757990302268528	0.99247766872203	5	1	14	9	1	19	1
ZNF367	1.9616045717510953	2.8028123764581903	7.595976903528378	0.6985655591925793	-0.3059161271735294	-0.015104528234922969	0.8839056237467896	0.973408856917045	0.9878759042551815	29	7	0	5	1	20	4
RP11-861A13.3	0.8901825249252585	1.699353245268493	2.554515164386182	0.10919647370353855	-0.48837803367529753	-0.01511347078979179	0.9847872606327888	0.9549136133927205	0.9815666464666684	0	1	3	10	1	7	1
CTB-36O1.7	1.029631172898265	1.941099671527901	4.187875958854887	0.29730522048607994	-0.5062779704301864	-0.01512256803875846	0.9596849164973351	0.9585875326926213	0.9802841471723875	0	6	6	4	0	5	3
NOC4L	2.1155068523047165	2.6638011324844246	5.955158022070186	0.07930001739151255	-0.23294438981549048	-0.015127762545728831	0.9847872606327888	0.9761063581079814	0.9926375027355276	24	0	5	10	3	20	3
RP11-589N15.2	0.3384964240566898	1.2841100844307565	1.5395787665410219	-0.3963498086720739	-0.9170066499369702	-0.015130514788625826	0.9425591655018325	0.9216921533573423	NA	0	0	3	6	1	2	1
RP11-680G10.1	-0.5424689648524	1.0325776060122154	0.7987909043818107	-1.9114115636275169	-4.033463596687023	-0.015133965897808353	0.6047540825711829	0.6333415169946393	NA	9	0	0	1	0	0	0
CTC-265F19.1	-0.3647653101543874	1.011543100497009	0.8396578779907753	-0.9932117315715829	-2.097251238815346	-0.015135949832952274	0.814307622742882	0.8203368108133159	NA	0	0	7	1	0	1	0
CD300C	1.439547728639673	1.9633158199779537	3.7147797699076794	-0.019257613801010567	-0.3104141907089004	-0.015146172742283586	0.9966058746112012	0.9726318804984979	0.9886632708300134	3	4	6	5	0	9	2
RP3-525N10.2	1.0734139865837935	1.9316808455776036	2.655153155423744	-0.11070842978856961	-0.5267042813092561	-0.015147933323027472	0.9830307617347046	0.9463485440725483	0.9822357522311711	16	0	3	5	0	9	1
NLRP2	1.1331623920203973	2.0688469959912235	3.1227367941692052	0.04602256904286716	-0.5103140032453015	-0.015158152812538506	0.9926706055889056	0.9479666128084612	0.9822357522311711	8	0	16	2	0	11	1
RP11-567J20.2	-0.39425829264973394	0.9335425476089823	0.8700224526499247	-0.9371597780490951	-1.9177640203771344	-0.01516354643868388	0.8337523443388422	0.8403039527366352	NA	6	0	0	0	1	1	0
FLII	7.259862165509648	7.404594387658115	209.93403768363942	0.03176318942347406	-0.07068256531518835	-0.015166202871522786	0.988301812541611	0.9869264175356324	0.9969515244828931	749	56	325	269	37	651	135
MICU1	5.196869617821125	5.242006482774975	46.127124332812116	3.0667865793841556e-4	-0.03880343140950146	-0.015169584388254859	0.9999092657721023	0.9917837271309584	0.9969515244828931	89	15	54	76	22	154	27
SLC35B3	3.1335041304452487	3.4971907794131343	12.588736580970725	0.14393299900745563	-0.12988532170759107	-0.015175821667719969	0.9673030099987152	0.985041513392189	0.9959118451901906	39	9	12	13	1	47	5
BX470102.3	0.5304899099448843	1.2185080300022875	1.5101842262121221	-0.769206209133164	-0.5112909644355611	-0.015183112166979006	0.8258588153146477	0.9522065221954288	NA	3	1	2	1	1	5	0
RP11-386I14.4	-0.3942582926497339	1.187049362343326	2.3904304781585006	0.13029207121086522	-1.441510516956553	-0.015184452734022443	0.9848605153391016	0.9122343556768912	NA	0	0	0	0	6	1	1
HMGA1P4	-0.4286880211502761	0.906746031385663	0.8920637506195135	-0.8564957753316689	-1.8753315191085853	-0.015192237678590024	0.8561816028978566	0.8463107993503259	NA	0	0	0	5	1	1	0
CPNE3	6.298243697508276	6.341310366695079	101.82828164767768	0.07549043991491163	-0.03385742937813469	-0.015193618337846899	0.9695583833934136	0.9931972992942586	0.9969515244828931	118	49	110	164	52	297	69
CDKN2AIP	3.8583666811944353	4.048684509195801	19.76972750824547	0.1602825107132562	-0.1040382695164237	-0.015201665010983795	0.9588871884021603	0.9859940149901499	0.9964395820198222	11	6	25	43	13	51	14
TTC9	2.5917678475555506	3.111161159420645	9.583418117239892	0.12514857754950753	-0.20031457053846818	-0.0152114609250192	0.977396861633957	0.979355585346581	0.9928226035501762	26	8	6	14	0	22	7
ST8SIA6-AS1	-0.2540605323879264	1.5167976990772591	1.7285700151243537	-0.22269682923118223	-1.8013300209243857	-0.015211954043137526	0.9740948886708793	0.8549414719697387	NA	0	0	16	0	0	3	0
RP11-674P19.2	1.4490934013098653	2.141810919396268	3.805496844012582	-0.5371873132061658	-0.5068507144595359	-0.01521513702960269	0.8953902372870431	0.9466632872292624	0.9856448362128853	8	1	15	3	0	4	4
AGAP2-AS1	0.44377722322329066	1.4600552905174642	2.1633551379266804	-0.30683133885947605	-0.5522880584342235	-0.015216991464244515	0.9575005607550825	0.9562190523915074	NA	6	3	0	2	0	7	0
MGP	8.208162541020704	8.237533900170437	381.71635682657654	0.05083206988166746	-0.020654277737963415	-0.015218117598794706	0.9769583838459204	0.9945171578850067	0.9969515244828931	527	162	503	431	222	1143	258
MRPS17	3.1088715073102953	3.432798598504075	11.610923758060046	0.04702448963692841	-0.13129642201719613	-0.015233193326621727	0.988301812541611	0.9846485074795026	0.9959118451901906	34	2	7	24	6	47	4
ALPP	-0.2594845109877865	1.0242498643758362	0.7871555866872513	-1.1862805577504982	-2.0941206855583956	-0.015241640859391312	0.7455682543618313	0.807244289973502	NA	7	0	0	2	0	1	0
DIRAS3	1.0524279549049098	1.8017301639767709	3.1070872090276858	0.12375057199287792	-0.3905385125841159	-0.015242176611794956	0.9821393297420413	0.9656512885863908	0.9822357522311711	1	0	2	8	4	9	1
MON1B	4.817283319023379	4.9442846057173275	36.521128498196695	-0.07243169821847174	-0.05301789006924551	-0.015247051212983155	0.9764993346422254	0.9912525294077252	0.9969515244828931	83	11	55	77	7	115	24
ARRDC3-AS1	1.2765698670911985	2.057810858404319	3.5000062829462864	-0.9319789594822216	-0.6369326394390432	-0.015258421823676607	0.8096242813055914	0.9379149001107581	0.9822357522311711	11	0	2	12	1	2	4
LCAT	2.147475943074221	2.999153098217459	7.414302472065773	0.276443071519589	-0.30648218361214885	-0.015266150283024438	0.9541461046277209	0.9660073692237923	0.9922512148662471	25	0	22	14	0	28	3
C16orf70	2.8563287949784595	3.4534863613980296	11.917374213860391	0.27412021662524455	-0.16425921530900303	-0.015266215149734731	0.9485406183206854	0.9832484684417312	0.9946815211040405	40	8	18	9	0	47	4
SNAP29	5.539984613083324	5.653339158158395	63.27242534024552	0.2132380435935998	-0.04546669147207887	-0.015273527065924962	0.9140276267429485	0.9917837271309584	0.9969515244828931	99	49	54	64	22	205	36
RP11-373D23.2	1.0400085782232984	2.097946945386511	3.264124180992063	0.22604386085320208	-0.567960671610645	-0.0152743668425268	0.965568391386024	0.9458357381644424	0.9815666464666684	1	0	17	8	0	11	1
BICC1	5.307540284622466	5.469955441377198	53.4997269433017	0.03111218198670927	-0.0752934765112374	-0.015288513569880632	0.9888983549291108	0.9865408548420206	0.9969515244828931	194	10	49	72	22	176	32
RBL2	6.753608132673607	6.777677668556358	137.5637083071542	0.02926527585655917	-0.025587056652965626	-0.01529078636467707	0.9861240353017701	0.9938719387223957	0.9969515244828931	178	58	228	178	64	419	91
C1QL3	-0.6551112355390127	0.8579408134743675	0.8458028067481559	-1.6628045731111138	-3.707229605087121	-0.01529389659511268	0.7058455206142408	0.6833858537163531	NA	0	0	0	5	1	0	0
GPR89B	1.926652653761983	2.369367176531042	5.348812661207155	0.13530419945696903	-0.22552069214314074	-0.015296097217879437	0.9764993346422254	0.9778839304387725	0.9922512148662471	2	5	10	7	1	17	2
SRD5A1	2.7033399883688256	3.0779516711743495	9.982343328087621	0.38592198130659794	-0.13056174078628394	-0.015339926572401881	0.915481820722481	0.9865408548420206	0.9926375027355276	8	9	3	15	5	36	3
SLC19A3	1.467058971909083	1.9062333341217954	3.3710799228599972	-0.22063976239087782	-0.2920217706652588	-0.015342931953524076	0.9575005607550825	0.9722674851806793	0.9888612023158265	4	1	2	7	3	11	1
MBD1	5.766957056910498	5.847329613837017	70.32749221138285	-0.06621007803817894	-0.03608183122611151	-0.015352206030685768	0.9755258944872904	0.9931972992942586	0.9969515244828931	172	23	109	122	15	206	50
RAB29	4.148970799537889	4.410779874538943	26.16710698680766	0.3709449829248314	-0.07725049160379126	-0.015356080100787513	0.8823282280234208	0.9904387652262443	0.9964395820198222	24	24	46	19	5	91	12
FAM219B	3.841759285216785	4.062487323630379	19.00252853883455	-0.2821241742959047	-0.09181061078333673	-0.015361877646647737	0.9083475942980541	0.9861991570869432	0.9969515244828931	46	2	35	33	7	42	17
C19orf70	2.857926312662921	3.1203095279312913	9.143414805958527	-0.07712251181885317	-0.12791749170445665	-0.015367838008922493	0.9825037090491728	0.985041513392189	0.9959118451901906	26	1	11	14	5	27	6
RP1-127D3.4	-0.6551112355390126	0.8607913532710731	0.8532860949267692	-1.660610564138467	-3.717282095973792	-0.015369186333716927	0.7058455206142408	0.683198717394233	NA	0	0	5	0	1	0	0
GATA6-AS1	0.05858813612773923	1.1949222435965434	1.163409706811136	-1.799077335299147	-1.8186282477048226	-0.015373552269212639	0.615038316847746	0.8403039527366352	NA	6	0	1	4	0	0	1
AC144530.1	0.3040666955561476	1.2012104079437118	1.1947364841557748	-1.008064956853056	-1.1496073013953791	-0.015394490682119184	0.7656050290880171	0.8935839869279233	NA	2	0	3	5	0	1	1
RP11-521B24.4	1.8459406480017153	2.5862661836094234	5.184810707036833	-0.12199948940270189	-0.29413997764887595	-0.015394898601632161	0.9810489836008306	0.9693703374238405	0.9911549373196394	25	1	7	9	0	23	1
HOXA4	0.5649196384454264	1.3538818582881784	1.69799360742878	-0.6757851878166553	-0.5293337290679004	-0.015394987325729482	0.8594216824691759	0.9517185964866285	NA	4	0	3	1	2	6	0
AC013474.4	-0.08962253607492693	1.3458123218401423	1.491019389867516	-1.5343616912864437	-2.168012757628445	-0.01540128447942011	0.7378500535706581	0.8255188887989021	NA	0	0	9	4	0	0	1
SCLY	2.3450200816260205	2.821627413496314	7.137566067883031	-0.324337477863454	-0.22629865741076785	-0.015406673656000515	0.9327042299607452	0.9765011742294393	0.9926375027355276	18	3	15	11	0	12	7
RP11-489G11.3	0.1638689352943401	1.1807293329843074	1.3956678875492956	-0.7270083645254025	-1.149283263393462	-0.015410581844900028	0.8780222938258792	0.903924240368398	NA	2	1	6	0	0	1	1
AC091132.1	0.46850469186914717	1.5640197776789304	1.958536375059909	-0.3627025018210916	-0.7048711856171163	-0.01541861526645417	0.9516304228731729	0.93901631001947	NA	0	0	4	9	1	7	0
C6orf1	2.6223485689302275	2.8546120293718507	7.612155318752983	-0.05179715710610014	-0.15542095323940838	-0.015428299106887797	0.9874825193406174	0.982271046624661	0.9959118451901906	21	2	7	8	5	24	4
TM6SF1	2.2821637915186708	2.6477533528906596	6.280836256660151	-0.29491645353545587	-0.17880723166635135	-0.015431954203468474	0.9359389526165873	0.981740636261243	0.9940236850977922	12	2	12	5	4	27	1
RP11-611O2.1	0.24208147748041062	1.3320805285961697	1.6486633581575332	-0.2718491377294421	-1.022853880515361	-0.015432355821448593	0.9610431687023885	0.9143232789980992	NA	1	1	0	9	0	2	1
CCRN4L	3.0060236638052786	3.499968524000488	11.7206828249063	0.06533487057071913	-0.19143454840184226	-0.015441386460836629	0.9851338278465159	0.9775953980137568	0.9959118451901906	20	1	36	27	1	38	7
RP11-539I5.1	2.47291476052175	2.7364740901165026	7.0408091105652035	-0.23677139948056972	-0.1752303983841348	-0.015446303817061621	0.9435252003658221	0.9815133537967802	0.9940449733122109	8	1	10	14	5	14	6
FIBCD1	-0.09698400759493864	0.9855831086597376	0.9362677864051587	-0.8080317457731951	-1.214849861294904	-0.015455734191872988	0.8429315228455332	0.895946331207974	NA	5	0	0	1	1	2	0
RP9	2.84995796956628	3.1132569771471132	9.61513382782935	-0.1777027860813197	-0.14964504365027248	-0.015456267531987863	0.9574815476490243	0.9832484684417312	0.9959118451901906	21	1	10	12	8	20	8
SLC25A28	3.906472877633376	4.040539491110011	19.20627556058649	-0.4306533377247885	-0.07638703375741261	-0.015459857610749516	0.8302501180364649	0.9887869108915003	0.9969515244828931	39	4	31	29	9	34	19
AC116366.6	3.3237458818620884	3.620630908644114	13.544043836455682	-0.08769834334252162	-0.1547604925681916	-0.015463127058590934	0.9810489836008306	0.9801140283315166	0.9959118451901906	11	3	32	36	3	32	11
[truncated: 7,656 more rows]
