# Supplementary material for: Genome-wide bioinformatic analyses predict key host and viral factors in SARS-CoV-2 pathogenesis
Source: Commun Biol. 2021 May 17;4:590. doi: 10.1038/s42003-021-02095-0 (PMC8128904; doi:10.1038/s42003-021-02095-0)
Supplement: Supplementary file 5 — Supplementary Data 3 [file 42003_2021_2095_MOESM5_ESM.zip › GSE150316_ValidationDataset/WithoutThreeOutliers/case3/des_Case/unfiltered/controlVscase3_genes.over.DESeq2_unfiltered.tsv]

gene_id	LimmaV_AveExpr	edgeR_logCPM	DESeq2_baseMean	LimmaV_FC	edgeR_FC	DESeq2_FC	LimmaV_padj	edgeR_padj	DESeq2_padj	NegControl1	NegControl2	NegControl3	NegControl4	NegControl5	case3-lung1	case3-lung2
RNA5SP355	2.1806278183709935	3.573293910440827	16.40839210534105	1.1481690377126639	0.1815144788610179	3.046086849023103e-6	0.8217601862121248	0.9879077886288335	0.9999505444996434	0	17	2	3	13	11	20
USMG5	4.495117536939941	4.733562897046787	33.28748683496254	0.6375219880072721	0.08512893216860008	9.545944032028523e-6	0.7643278034368117	0.9882994920624134	0.9999505444996434	30	17	15	38	28	130	15
HCG27	1.0501466527024619	1.9140646829373182	3.3340410715621625	0.8621748481500472	0.06552232285863138	1.4714383570390987e-5	0.8435834409864952	0.9944867924545461	0.9999505444996434	0	2	1	12	1	11	2
COL6A6	5.646192211867877	5.997621697355507	78.17394042723859	0.38513529287982395	0.011123601025517382	1.6486325498681246e-5	0.8957740953986846	0.9972042279418717	0.9999505444996434	292	35	136	30	8	258	51
ZNF506	4.969054484939951	5.137566882338326	41.963677494842614	0.11986361599506887	0.022484529589997117	1.7080499705674245e-5	0.9610431687023885	0.9945171578850067	0.9999505444996434	47	8	89	98	13	155	24
RP11-676M6.1	0.928860814167958	1.6703951799797299	2.103119018926795	0.1289260224469561	-0.06865489825844759	2.0162692181905517e-5	0.977396861633957	0.9938895281592155	NA	8	0	6	2	0	6	2
CXXC4	1.4549319865395811	2.2374196610917285	5.8745266965527225	1.0275318732802015	0.19328617307671941	2.4016132843167404e-5	0.7925472155355106	0.9859940149901499	0.9999505444996434	1	4	1	1	7	11	5
CTD-3199J23.6	0.5664240195157364	1.2745525085162173	1.5812929650344365	-0.3164314724385585	-0.07052493094142359	3.0050986112742314e-5	0.9445326906009518	0.9938895281592155	NA	5	1	2	1	0	2	2
RP4-614O4.13	2.535889082763752	3.1758390938561525	9.08482765285206	0.15251553238897647	-0.045076285941207286	4.361869953938198e-5	0.9718868505415602	0.9945171578850067	0.9999505444996434	15	0	29	19	1	21	9
PTPLAD1	5.837428072495589	5.930358334080735	75.46922940093532	0.15843835218353777	0.029104531077910775	4.371062094713918e-5	0.9399078118963962	0.9938895281592155	0.9999505444996434	118	37	60	169	22	259	46
ZNF184	3.2988640134850784	3.469486188440378	12.450277382040852	0.09946803814313873	0.02263717585990672	6.155699432134708e-5	0.9737138689270571	0.9948395377280768	0.9999505444996434	20	3	27	10	7	37	9
PHYKPL	5.793551119312176	5.919916272514117	73.7040634805077	-0.01677097816270978	0.015323518453776944	6.68432980484579e-5	0.9943897626711995	0.9948395377280768	0.9999505444996434	149	17	138	156	14	211	57
MIATNB	2.0956676440928463	2.5049525222216493	5.259659133425576	0.12428948279787812	0.031002742294610735	7.021764719377892e-5	0.9742998308799367	0.9946798516688834	0.9999505444996434	10	2	4	15	1	23	2
RNF220	4.868784777201731	4.946739259482564	37.046439024241224	-0.13324194501991127	0.033207658086571876	8.513572953198258e-5	0.9503650099288559	0.9938719387223957	0.9999505444996434	84	11	51	64	11	90	33
LINC00310	0.6236437237419833	1.3029083644619817	1.514771862840206	0.03326049845131224	0.017718520950817787	8.681860718514527e-5	0.9943897626711995	0.9979422814064176	NA	5	1	2	1	0	5	1
PCNXL3	5.2053769782022625	5.423071466571251	51.28891993445093	-0.0027868355023818268	6.958328451122773e-4	9.406535801098434e-5	0.999372125875246	0.9997801112166467	0.9999505444996434	176	11	68	92	7	147	40
ATP8B3	1.1366782328293124	1.6828873718687007	2.5577572407475664	0.09422751716130512	0.018142431917673896	9.697951291911068e-5	0.9835676167176777	0.9975369207992716	0.9999505444996434	7	2	3	2	0	7	2
MTSS1L	5.132138259461598	5.429927418571429	51.287948880039544	0.07712114848643382	0.0014401787711373411	1.0033791775358226e-4	0.9810489836008306	0.9997801112166467	0.9999505444996434	143	3	106	87	14	172	34
RP11-34E5.4	0.4390117093738005	1.4280773478987043	1.5528705805444454	0.4555601078138939	-0.034406096999053414	1.0572759056026444e-4	0.9129529795638978	0.9950098115654151	NA	1	0	9	1	0	6	1
CCDC170	2.7840724658291327	3.501477054042173	13.68076789434227	-0.19491603482017814	-0.026717613977218904	1.0601421493988392e-4	0.9711795691952265	0.9954602712360545	0.9999505444996434	6	10	41	2	3	10	17
RP11-7F17.8	1.4081240595051148	1.947184678130471	3.245747231195959	0.10395045050843722	3.9848919862342366e-5	1.1167745219120997e-4	0.9818617699286651	0.9997801112166467	0.9999505444996434	6	0	2	9	2	8	3
PSENEN	2.5494720574773795	2.729692232830568	7.3075739700571605	-0.3771187623510501	0.025735840603055806	1.1750013844043359e-4	0.8981214217270529	0.9948395377280768	0.9999505444996434	10	3	9	9	4	11	8
RP11-231C14.4	0.07764348116741106	1.041774142874358	0.8015038927463762	-0.21572835285596614	0.08365273269239071	1.1773586117986525e-4	0.960533183291199	0.9938895281592155	NA	1	0	2	3	0	5	0
MAP3K13	4.891074862075841	5.039184608580782	40.014843847350456	0.2761596118005432	0.03995337049895053	1.2597554260914844e-4	0.9052933566557966	0.9938719387223957	0.9999505444996434	39	19	34	98	15	158	19
FGFBP3	0.02415840762719707	1.041264215374092	0.8000072351106535	-0.13616836252467687	0.08565972461193253	1.3105510668525212e-4	0.9779796218482242	0.9938895281592155	NA	1	0	1	4	0	5	0
MAP7D1	7.058250714146617	7.1735542082162995	178.66065878287333	0.07396078625021252	0.01684715815463978	1.469169091702828e-4	0.9742998308799367	0.9945171578850067	0.9999505444996434	533	50	283	276	31	591	117
C14orf80	0.9153728710405143	1.6443714643779588	2.2321239915829048	0.21881445234326694	-0.03157595773017905	1.488264439702044e-4	0.9600431871856517	0.9948395377280768	NA	11	1	1	2	0	6	2
EID2	2.499366128742107	2.8451390856344165	8.439656805185118	0.06218603790158544	0.032837563751919104	1.7296872564370237e-4	0.9861240353017701	0.9946798516688834	0.9999505444996434	12	9	7	6	1	15	8
RNF14	4.963501461800754	5.0277889970126335	39.613175929271776	0.10342013869994945	0.01879760182163983	1.8637160988525385e-4	0.9603172005750337	0.9945171578850067	0.9999505444996434	57	13	63	54	21	150	20
RPL17P17	1.1299752260596705	1.7452607901249904	2.814359738457468	0.031333681929242144	-0.011000462653697324	1.971733752964144e-4	0.9951389505202276	0.9981881038567105	0.9999505444996434	5	2	7	1	0	5	3
FAM86DP	2.4126565891511564	2.8848774217765545	6.954569133566781	0.18880021123201945	0.017767063453403967	2.009907391215092e-4	0.9580507253808119	0.9963385676124945	0.9999505444996434	28	1	12	8	1	31	3
HCG18	5.482962144564626	5.587936552825506	58.34615714024507	0.0012566573535272658	0.022751569423258306	2.1446386996620413e-4	0.9994344391386442	0.9945171578850067	0.9999505444996434	96	15	136	97	14	172	44
WDR25	1.6653124782780397	2.18077935003612	3.7433140285105737	0.11754293613796318	0.003961473281730417	2.2059480494642918e-4	0.977157277486427	0.9997801112166467	0.9999505444996434	12	0	6	7	1	12	3
RP11-331F4.5	1.9928346087522246	2.67474581625556	5.844070605790942	0.3614370737854981	-0.03808246135627143	2.2258245977948427e-4	0.9260914509959189	0.9945171578850067	0.9999505444996434	23	0	16	3	1	17	5
HSPA14	3.7177920463867506	3.9990235444381756	17.958635901324502	0.10797206344652915	0.011346366413870962	2.325732403848638e-4	0.9720530726601639	0.9973014118977839	0.9999505444996434	21	4	27	58	3	53	14
ACTR6	3.1521179108034842	3.370504657523623	11.602327798642165	0.2923611721007065	0.02921578927269504	2.4368947560715376e-4	0.9187064250084563	0.9945171578850067	0.9999505444996434	8	4	12	29	6	39	7
PSMA1	4.9642865840397485	5.029073544272549	39.72205914998416	0.11707711601115406	0.02062596506131842	2.452808637736544e-4	0.9574576646652906	0.9945171578850067	0.9999505444996434	50	12	60	63	22	139	23
CCDC130	3.9420511109972636	4.294466903032672	22.039135515454003	0.024980933679205605	-0.0034796950631018706	2.5433534389538516e-4	0.9938022351318729	0.9991951645864102	0.9999505444996434	60	3	53	37	2	67	17
SEC14L4	0.47327020571863737	1.3333626907011107	1.441251138478278	-0.2531790247083899	-0.1776114328445505	2.603037991502829e-4	0.9574815476490243	0.9872118740743597	NA	7	0	1	3	0	2	2
GABRB3	1.263244626651308	1.7234962580872464	2.9261585302878457	-0.10108029168341004	0.015289594382469188	2.604871110072128e-4	0.9835676167176777	0.9982364639758537	0.9999505444996434	7	2	1	3	1	5	3
PANK4	3.7286692273958315	4.002844414903272	17.766555404004873	0.1286532088654069	0.02024120386381213	2.706148749139797e-4	0.9645933192649423	0.9948395377280768	0.9999505444996434	50	4	44	17	3	68	10
CCT8P1	0.5508619664367129	1.5098808865894617	2.1441514993916306	0.7143044234537383	0.11496480153115188	2.7907660520646335e-4	0.8763797448381079	0.9921289279756514	NA	0	2	1	7	0	8	1
SLC22A4	0.12943920679379797	1.2357539419600791	1.343640814033884	-0.2554996789346022	-0.27538128783659993	2.856184858460143e-4	0.9645867850748933	0.9832484684417312	NA	0	0	4	5	0	1	2
TXNL1	5.538983149972772	5.606947204166835	60.594873729442135	0.16956789463228888	0.026492542128873683	2.9445582729847414e-4	0.9307788198395915	0.9938895281592155	0.9999505444996434	83	21	98	53	39	187	41
ACRC	1.101336488171331	2.1811962804749068	3.3406013599262065	-0.18230701771939736	0.04590610527878626	3.2166063561610915e-4	0.9744972885814361	0.9945171578850067	0.9999505444996434	9	0	3	14	0	21	0
PCBP4	3.3283758598195092	3.812315393927838	15.062223627578044	0.14583997442881125	-0.02253528078134304	3.2616760143949004e-4	0.9668264761755856	0.9948395377280768	0.9999505444996434	65	1	29	15	2	45	12
DLL1	2.0622951653627792	2.9140046115196885	6.937227539968331	0.5792437610124214	-0.050704440857198115	3.3570557796093367e-4	0.8780222938258792	0.9945171578850067	0.9999505444996434	35	0	13	8	0	24	5
FUT3	0.4390117093738006	1.4245262143744692	1.540897319458664	0.4537440523327177	-0.023836924391214733	3.43786249939584e-4	0.9129630253691541	0.9965275566662998	NA	1	0	1	9	0	6	1
TRAK1	6.41535014391591	6.466811447274582	109.62894238367743	-0.029385496115270852	0.024603115729022563	3.459644267623007e-4	0.9875177668067455	0.9938895281592155	0.9999505444996434	228	25	198	146	46	286	90
KIAA1598	6.04198525972793	6.128107645948437	88.24855014343225	0.27518255692378335	0.04332595394011434	3.568644628678961e-4	0.8751694427742548	0.9917837271309584	0.9999505444996434	113	58	81	88	43	299	53
MIR4458HG	1.728218040798283	2.2746459413441116	5.5849674581269015	0.753847675664295	0.15526326045888286	3.670131924930659e-4	0.8273665155430157	0.9865971294003186	0.9999505444996434	3	7	1	4	2	17	3
RP11-956A19.1	-0.0969840075949386	1.0360762146138436	0.7845128181339452	0.03774354022321642	0.10563490949363268	3.773464557626493e-4	0.9943897626711995	0.9937307039123249	NA	2	0	4	0	0	5	0
RP6-109B7.4	-0.0969840075949386	1.0360762146138436	0.7845128181339452	0.03774354022321642	0.10563490949363268	3.773464557626493e-4	0.9943897626711995	0.9937307039123249	NA	2	0	4	0	0	5	0
RPL4P4	2.322682769650383	2.795126662685559	7.532280714923112	0.15304889210512634	0.10806041761890985	3.794323514248972e-4	0.9726392823554182	0.9897968177304795	0.9999505444996434	9	2	4	9	8	37	1
RP11-112J1.1	-0.20226480676153943	0.9209967565863777	1.0793155315596796	0.2976852980874514	0.5090632858690142	3.7956925393158654e-4	0.9588871884021603	0.9584735187748283	NA	0	1	1	0	1	5	0
PAFAH1B1	6.934054099423729	6.960418683546183	156.48770731068774	0.07251408310355034	0.027269093666687096	3.837622629844568e-4	0.965568391386024	0.9938719387223957	0.9999505444996434	242	84	210	209	53	469	111
PSD	0.24208147748041056	1.3822918162221152	1.5357620357075077	0.22969448400082806	0.16763585002620773	3.8433816410285204e-4	0.9683334500165327	0.9892436302877298	NA	1	0	0	7	1	9	0
RPL27	7.915902577373224	7.978740226868403	319.5476211401964	0.14501620601946488	0.03280423918618218	4.0492978445133706e-4	0.935613847664902	0.9937307039123249	0.9999505444996434	541	138	261	340	205	880	245
AC012358.8	1.1644049545602126	1.9533314128720398	2.8492362993677833	-0.44386424320645573	0.07969014262941139	4.1872353406414086e-4	0.9179146227233644	0.9938719387223957	0.9999505444996434	5	1	6	7	0	17	0
LA16c-321D4.2	-0.09698400759493858	1.010036178056479	0.8924993577316512	0.1846180860702155	-0.14341308961847257	4.206864372896627e-4	0.9728474738919393	0.9913015922829794	NA	0	0	5	1	0	2	1
ZNF767P	4.079323448458843	4.464885711680179	25.124484852075028	-0.046157144003182396	-0.018935545730117326	4.216400164979281e-4	0.9877976426324421	0.9950098115654151	0.9999505444996434	54	2	61	56	3	65	22
ANKEF1	2.501233862674463	2.7573143439547927	6.7439014301549784	0.02667465214916014	0.031770163188921334	4.31054731003504e-4	0.9937755385037004	0.9945171578850067	0.9999505444996434	13	1	14	9	3	21	5
COG5	5.574088301000485	5.63722569096423	60.503206083954986	0.01274873756539613	0.03062060512098925	4.4933376345204844e-4	0.9954494181131804	0.9938719387223957	0.9999505444996434	125	16	112	93	19	205	39
MAP3K5	5.717164037291014	5.849418822457863	70.54465350068645	0.040128505392152826	0.006217414467287979	4.522101057792838e-4	0.985964179925674	0.9979422814064176	0.9999505444996434	124	9	151	102	34	207	52
LAS1L	5.319449142744911	5.381582838173151	50.61123967006251	-0.0549605379518646	0.03280297555616945	4.5370852609470457e-4	0.9804602447341663	0.9937307039123249	0.9999505444996434	122	13	76	74	18	138	41
CNTN6	0.744238674238813	1.6034460722204267	1.826532131333017	0.27375785552899784	-0.02170587968834102	4.5541654838691806e-4	0.9503650099288559	0.9965275566662998	NA	11	0	2	2	0	8	1
INA	-0.4286880211502761	0.8932568192108022	0.7408900843480104	0.0963100904138167	-0.2903213195904975	4.5990264785988476e-4	0.9861240353017701	0.9835728633928821	NA	0	0	0	5	0	1	1
PRKAR1AP	-0.4286880211502761	0.8932568192108022	0.7408900843480104	0.0963100904138167	-0.2903213195904975	4.5990264785988476e-4	0.9861240353017701	0.9835728633928821	NA	0	0	0	5	0	1	1
RP11-823P9.4	-0.4286880211502761	0.8932568192108022	0.7408900843480104	0.0963100904138167	-0.2903213195904975	4.5990264785988476e-4	0.9861240353017701	0.9835728633928821	NA	0	0	0	5	0	1	1
SLFN11	6.612560917794722	6.653874149276537	126.08363028715007	0.08521341797224344	0.02798523804996474	4.8080599332954915e-4	0.9611919514131998	0.9938719387223957	0.9999505444996434	226	68	195	133	38	385	88
CTD-2371O3.2	-0.5498304363724117	0.849429967075411	1.0156477456641728	0.7380329714323175	0.924468596121578	4.938732153656271e-4	0.8844371023439246	0.9298247170250015	NA	0	2	0	0	0	5	0
LINC01059	-0.5498304363724117	0.849429967075411	1.0156477456641728	0.7380329714323175	0.924468596121578	4.938732153656271e-4	0.8844371023439246	0.9298247170250015	NA	0	2	0	0	0	5	0
MAP4K2	4.034056266568003	4.172951319802281	20.935358956491857	0.14862847638099544	0.029692418026575157	5.010624123305668e-4	0.95545034078624	0.9945171578850067	0.9999505444996434	21	6	47	35	8	72	13
TFAP2E	0.5824706024147883	1.510934947735414	1.5860167108803214	-0.24211438249940423	0.07226312113062865	5.021185276525229e-4	0.9584270603735295	0.9938895281592155	NA	3	0	6	3	0	10	0
RN7SL329P	0.9261166344961105	1.639639742116492	2.782592795532808	0.19673587524677247	0.019504141403598508	5.045697439569464e-4	0.9725263291077768	0.9979422814064176	0.9999505444996434	2	2	0	7	1	4	3
RAVER1	3.8145128050195796	4.025280544968042	18.22189659749298	0.06978808842727106	0.02996204238737391	5.194050171909732e-4	0.9818617699286651	0.9945171578850067	0.9999505444996434	44	4	21	39	6	81	7
RING1	3.650267500644704	3.968202796191422	17.10165618240659	0.097877366641036	0.030097484731904055	5.418359706658323e-4	0.9764993346422254	0.9945171578850067	0.9999505444996434	62	3	27	21	4	80	6
RPSA	7.29476853026781	7.354292090452627	205.82413891279762	0.14368902839906975	0.03218763060454899	5.582911600873202e-4	0.937026641475967	0.9937307039123249	0.9999505444996434	420	69	169	249	130	671	134
RAB40B	2.313698460678293	2.584364699391438	5.815847275434298	-0.050991524530803065	0.03685776485537614	5.606162717051989e-4	0.9874825193406174	0.9945171578850067	0.9999505444996434	12	2	11	9	1	16	5
KLHL4	1.315040352277695	2.0628092340611945	3.8300384888247807	0.3605831408574904	-0.021370654056628875	5.723817415797664e-4	0.9448325370820142	0.9965275566662998	0.9999505444996434	16	2	3	0	1	7	4
RP11-114F10.3	-0.06255427909439648	1.1593417732391615	0.9205952647103695	0.1616614698299107	0.07154842403250376	5.787284502455779e-4	0.9766728664235872	0.9945171578850067	NA	7	0	0	1	0	6	0
RP11-386M24.6	0.09994622429845135	1.140681025792717	0.944133220315681	-0.058154282474406065	0.11002463381093945	5.847280362150006e-4	0.9888983549291108	0.9931972992942586	NA	1	0	1	5	0	6	0
ANKRD44-IT1	1.1200660395518973	2.007199004346321	3.1133220852562986	0.5378199226461596	0.055314021666698916	5.910522639293462e-4	0.8980521485461528	0.9945171578850067	0.9999505444996434	3	1	15	1	0	15	1
RP4-665N4.8	0.269149734460941	1.1110722495991023	1.12208691855388	-0.2535649850392776	0.17140338469511313	5.913649355765688e-4	0.956994164626825	0.9872118740743597	NA	2	1	2	1	0	6	0
SDR39U1	2.1126439061856024	2.7296239815346204	6.22465248858517	0.025810898559999414	0.05408129232467768	5.956219057119097e-4	0.9955632815660991	0.9938895281592155	0.9999505444996434	16	3	10	11	0	33	1
BDH1	2.4065199840888893	2.695698428671874	6.910461307682933	0.24416377109021864	0.03922511998443096	5.982518965881982e-4	0.9447074825311762	0.9945171578850067	0.9999505444996434	16	3	4	5	5	26	3
ZFAND4	3.2859369597052543	3.4506466136932463	12.0082793780102	-0.03767640447267973	0.038455739262054936	6.010365034520182e-4	0.988301812541611	0.9938979576074572	0.9999505444996434	19	3	27	17	4	33	10
DDIAS	0.4093474947227486	1.246936546974899	1.6703081063730725	0.3915395837755971	0.1268778624067188	6.034983429994569e-4	0.9350110466240824	0.9914078181210249	NA	2	2	0	3	0	5	1
ITGA3	7.606478279278534	7.7094239509759825	260.5061254580793	0.08434748117374018	0.018367727305215815	6.055193175604614e-4	0.9692747368406772	0.9945171578850067	0.9999505444996434	767	78	312	479	49	810	182
SLC2A8	2.0325443441992737	2.6225830941147583	5.519670821417803	0.24550970681378992	0.029019177844957476	6.056646778377583e-4	0.9522213085349602	0.9948395377280768	0.9999505444996434	22	0	8	7	2	26	2
MLK4	2.7460754785494887	3.1757692598664597	9.900314121275832	0.5686951606920314	0.06663294819477435	6.238265863367299e-4	0.8655967592506775	0.9937307039123249	0.9999505444996434	11	5	2	28	4	41	4
TMEM256	2.9496443088154294	3.3650617181576368	12.733155587490367	0.9216541439905213	0.1379454729432904	6.450869129998346e-4	0.7374561856078076	0.9859940149901499	0.9999505444996434	5	12	14	4	7	46	6
SNORA70G	0.1135775907382631	1.0350561651546184	0.7815195028624998	-0.2766409649564971	0.10966946149653321	6.477355880804104e-4	0.9484986391910388	0.9923585589600348	NA	2	0	2	2	0	5	0
WDR34	3.4727808099443207	3.632798837536652	13.877899500562311	0.030593955251860074	0.03251050498819766	6.568906604582876e-4	0.9899158083871619	0.9945171578850067	0.9999505444996434	38	6	19	16	3	43	10
MESDC1	5.247830540307185	5.33565220374554	50.57230852799713	0.24887320229592638	0.03470029510059103	6.613965169364209e-4	0.9005570438676318	0.9938719387223957	0.9999505444996434	84	28	35	52	29	146	36
AC022007.5	0.3679894065520364	1.211500136366825	1.250503380568898	-0.22908283136461682	0.15852457979508916	6.638822186279316e-4	0.9598748276903627	0.9883920756253495	NA	1	0	2	3	1	7	0
SGSM1	1.2649202398773234	2.063647130115182	3.1212184961378395	-0.482059045131767	0.07385790962732938	6.649340130448603e-4	0.910650655724623	0.9938719387223957	0.9999505444996434	9	0	7	5	1	19	0
TSNARE1	2.6067022734329504	3.101143680521752	8.466525813585744	0.2622968854243675	0.0010571989039603684	6.685065083023588e-4	0.9398012886977927	0.9999178837944552	0.9999505444996434	33	1	20	6	1	29	6
SAFB	7.322174876881448	7.393962827729884	209.2067581500758	0.05584173260140721	0.022346259117000018	6.837376487643487e-4	0.9790195495221391	0.9945171578850067	0.9999505444996434	532	38	348	285	85	669	142
RNA5-8SP2	1.09597860940897	2.385783289470614	6.953056035407827	1.689796499178962	0.29433776047793475	6.982992833414345e-4	0.7058455206142408	0.9817786586274811	0.9999505444996434	0	9	0	1	4	10	7
HKDC1	2.924068321506153	3.852377880002429	16.255755707974348	1.3142319284621116	0.015064564773193723	7.218513873863946e-4	0.7403224623156852	0.9975369207992716	0.9999505444996434	16	4	0	71	5	53	11
CHST7	1.2890406617429968	1.9391745309176691	3.2597774003674527	0.3214747186064175	0.009609230868420476	7.237185638360679e-4	0.9427419681105526	0.9991951645864102	0.9999505444996434	1	0	10	5	2	8	3
ZNF676	0.6342663280411752	1.445055280437383	2.0175002548099505	-0.6641371076502721	-0.09980580769230635	7.271614243673876e-4	0.8836824574871572	0.9931972992942586	NA	1	1	3	6	0	1	3
USP27X	1.9894790738367267	2.2417041653790104	4.532350339097041	0.020755844966666336	0.02984249507306617	7.289684638143651e-4	0.9955632815660991	0.9947307944563308	0.9999505444996434	5	2	8	6	2	14	3
C10orf107	-0.28897749348313306	1.0105665080446558	0.893996015367374	0.46073114796816306	-0.14542362426073613	7.381128479015029e-4	0.9290689329314542	0.9914078181210249	NA	0	0	6	0	0	2	1
ZNF559	3.0273674879263273	3.380023903487729	10.968306338793258	-0.13180428645711179	0.010494817908253923	7.396681987487339e-4	0.9684644432810455	0.9979422814064176	0.9999505444996434	22	1	25	23	2	25	11
RTEL1	1.2824712038466852	2.0583340171153472	3.1681160372811887	0.2974687574080536	-0.05843088252660112	7.667992408151192e-4	0.9444431064383734	0.9943370384085141	0.9999505444996434	16	0	6	3	0	9	3
RAB34	4.12360755786706	4.245484940191874	22.25203870931148	0.1259771289629305	0.026161277749572852	7.758425385214387e-4	0.9588904074890542	0.9945171578850067	0.9999505444996434	48	11	20	39	6	82	12
SLC4A8	2.1929295752511218	2.7151929354570927	7.048789270188194	0.47879536090685243	0.036316390626385725	7.790165073854287e-4	0.8970810463684008	0.9945171578850067	0.9999505444996434	3	5	22	3	1	17	6
TMEM147-AS1	1.9273111185123528	2.4704473916603913	5.3027569979310485	0.3427271371844141	0.02623383014771201	7.938793890368973e-4	0.9282138956237761	0.9954602712360545	0.9999505444996434	9	3	3	16	0	16	4
LINC00847	3.343794866234555	3.547612216326397	13.4259842436389	0.27015361037849545	0.03250422707268139	7.984408075241398e-4	0.9179617090203473	0.9945171578850067	0.9999505444996434	16	3	13	22	11	52	6
MPP7	4.6468103482636725	4.73580849856523	32.29655367524631	0.17953647678666126	0.026395309415458146	8.022008213687082e-4	0.9359389526165873	0.9945171578850067	0.9999505444996434	44	16	56	32	14	126	15
HOXB7	1.9507593409398447	2.4921352421328424	5.559333343447636	0.2053528089826422	0.09412147403207849	8.056967746579915e-4	0.9651648256136132	0.9914078181210249	0.9999505444996434	13	2	1	8	4	27	1
USP42	4.255540208428834	4.431802498480682	25.36271847055844	-0.016534786382487118	0.022240295550266954	8.151942357058615e-4	0.9955632815660991	0.9945171578850067	0.9999505444996434	36	4	66	31	11	64	22
SUCNR1	2.4450974067613602	3.0150622403027185	10.267893729280054	1.0778651125027876	0.17565804166626528	8.235131834513441e-4	0.7225802726113038	0.985041513392189	0.9999505444996434	4	6	4	2	12	28	7
RP11-691H4.4	-0.007265261507361148	1.231272731674494	1.3296430546928983	-0.06617019263735283	-0.26157072965671413	8.30579276035113e-4	0.989766651193675	0.985041513392189	NA	1	0	8	0	0	1	2
RP11-797H7.1	0.9971389373178746	1.6268365945309333	2.157215603854836	0.12588538723599782	0.053999962080361126	8.407863890309748e-4	0.9774985855433611	0.9945171578850067	NA	2	1	6	4	0	9	1
ADCY10P1	2.2256097237071955	2.7683817138967353	6.962335826567033	-0.11719152351670108	-0.01642026961350938	8.408325235105276e-4	0.980471587500429	0.9966209309522204	0.9999505444996434	17	0	4	17	4	11	8
EEF1A1P13	1.7137839497154486	2.367899385970621	4.711273548465358	0.5584808971052674	0.06164302088103317	8.56511591200368e-4	0.8836824574871572	0.9938895281592155	0.9999505444996434	4	1	1	19	2	20	2
TRIM71	0.9954633240918593	1.9428399865012858	2.8017842314214167	-0.19219271210442604	0.10448236006032412	8.585571207636807e-4	0.9724619695645317	0.9917837271309584	0.9999505444996434	7	1	1	10	0	17	0
PLEKHG5	3.039033015508236	3.2344056275055064	10.115777788960107	-0.08156169535127628	0.04002013666557174	8.625569025689138e-4	0.979937197594622	0.9943280182771755	0.9999505444996434	23	2	20	11	4	26	9
C20orf96	2.7077593492462535	2.895485741587214	8.159022498082672	0.1583514122116849	0.019759162438612553	8.63342148537174e-4	0.9593369490490002	0.9952068012298829	0.9999505444996434	15	4	6	9	5	29	4
NTSR1	-0.3234072219836751	1.0498091884038567	1.2995878756172619	-0.7005675616914656	-0.21303441112442673	8.707269176247842e-4	0.9079138789813396	0.9886947253236122	NA	0	1	5	0	0	0	2
HMGB1P8	2.2256699558378368	2.5389431482176783	6.804226578147401	0.20958497714626267	0.05565344819063545	8.768572204708628e-4	0.9574815476490243	0.9938979576074572	0.9999505444996434	4	3	6	4	7	13	6
EIF2B5	5.31755383125392	5.407581075242712	51.20994702876809	-2.9763833281780513e-4	0.031199570413423833	8.8221713473815e-4	0.9999092657721023	0.9938719387223957	0.9999505444996434	123	10	77	89	18	163	36
RABEPK	3.211639557446612	3.439234177031937	12.65555126311083	0.1369655410600585	0.029488638415560948	8.958755443757503e-4	0.9684144059885225	0.9945171578850067	0.9999505444996434	35	6	9	6	7	29	11
KB-226F1.2	-0.28897749348313306	1.0073845309268437	0.8850160695530378	0.4584499284114166	-0.13334831091761826	8.982440612547585e-4	0.9293220851378248	0.9917837271309584	NA	0	0	0	6	0	2	1
MT-ND1	11.630951032776617	12.049895338809103	5431.703605701348	0.7199356099119798	0.08968410030976319	9.013643514730825e-4	0.7852106421061709	0.9903825359050754	0.9999505444996434	5433	3943	2287	1466	4251	17322	3774
CENPL	2.18623337476242	2.5626506712410313	5.593221203302286	-0.1489746265832492	0.04649437556736171	9.03465809316594e-4	0.969260253116905	0.9943280182771755	0.9999505444996434	8	2	10	10	2	28	1
SLCO2B1	7.130996465296834	7.296437837187652	199.5921998725307	0.33761599516052765	0.04381038800579461	9.054246286469935e-4	0.8541000027657867	0.9931972992942586	0.9999505444996434	356	167	163	143	55	615	137
PRR5	1.671909645140722	2.3913244541747822	4.433294897865569	0.32069968956785005	-0.028456975469963744	9.138113241881175e-4	0.9376021273857236	0.9948395377280768	0.9999505444996434	12	0	14	7	0	13	4
KRI1	5.269961987347265	5.5597481378329645	56.540430179940806	0.10511704635708793	0.009175927535166472	9.221692502536663e-4	0.9726408916253563	0.9975369207992716	0.9999505444996434	170	3	96	92	20	187	38
RP11-111E14.1	0.8871063589895953	1.5676185620268281	2.4677278404705794	0.35924657709926283	0.12685294656358606	9.312604249038319e-4	0.9345121713280988	0.9911773444933061	NA	1	3	3	3	0	9	1
CTD-2227E11.1	-0.09698400759493861	1.1614965669174102	1.205323326921545	0.4560827374164953	0.31420453424727207	9.375729656794864e-4	0.9347672908599671	0.9795901594147681	NA	0	1	0	5	0	7	0
CHST1	0.7234005931469418	1.8242782006204796	2.4363729105340006	0.06514559741954987	0.11911741890854202	9.477182079114556e-4	0.9904925298782737	0.9916456407285631	NA	9	0	0	7	1	15	0
LAMTOR5-AS1	1.6023101117266574	2.1775100596883687	3.754533578793415	0.21839615500127163	0.009868521171295868	9.643335628141767e-4	0.9574815476490243	0.9991313485603213	0.9999505444996434	13	1	3	9	0	12	3
MYH9	11.404096113823202	11.4899350950309	3611.906992843497	0.10956804169442498	0.013398285617824943	9.674026743591217e-4	0.9567722597536	0.9954602712360545	0.9999505444996434	9491	921	7886	3727	928	10162	2739
RN7SL105P	0.2627086073854355	1.2342912574289804	1.0927491784278767	-0.13762568765233943	0.12307890906390895	9.678634970690369e-4	0.9784915581120819	0.9914078181210249	NA	1	0	4	3	0	7	0
UBE2M	4.566074502321867	4.67230545371646	30.725138929301366	-0.38704934126063484	0.02520919380053135	9.709993234817719e-4	0.837744139317385	0.9945171578850067	0.9999505444996434	56	8	42	54	13	51	33
COX7C	7.05138513864946	7.190655753614235	185.31664067159818	0.33258513308174276	0.053504667924474655	9.85898747179223e-4	0.8565286971621047	0.9912525294077252	0.9999505444996434	219	98	135	163	135	692	99
RRP1B	5.667664153819912	5.712301778629	65.05692606331051	0.0822633116210482	0.02704677809510814	9.896690593765307e-4	0.9661151551267685	0.9938895281592155	0.9999505444996434	116	35	67	99	21	195	46
PIFO	1.8761203426411006	2.5460754789938074	6.4462739885596365	-1.0146428870962545	-0.04424663427125599	0.0010097240425731002	0.8090230387894068	0.9945171578850067	0.9999505444996434	4	2	18	2	4	2	9
HNRNPA1P76	0.3473622766470114	1.2968797369336131	1.8307798553465429	0.1744010814702877	0.3486740240907526	0.0010154564482394385	0.9771112923957105	0.9745437033357646	NA	1	2	0	2	1	9	0
NTN1	2.7956741512870096	3.1512661078030333	9.175650360136462	0.22340675509983557	0.030053864230977105	0.001030622857785396	0.9445326906009518	0.9945171578850067	0.9999505444996434	15	3	29	9	1	32	6
RP11-757F18.5	1.2155848260230793	2.320780930355242	4.03267276451143	-0.05506030074767507	0.10010062565169314	0.001089668054567132	0.9926706055889056	0.9926939792449342	0.9999505444996434	8	1	1	18	0	25	0
ZC2HC1A	4.484086406145105	4.582017693158898	28.88133405440638	0.1668140904704765	0.027491308961011537	0.0010937105179802899	0.9409667827829468	0.9945171578850067	0.9999505444996434	40	17	50	33	8	103	16
AC093620.5	0.5274137440092213	1.4249142670621604	1.397431973000373	-0.28456573206648184	0.09322021453930468	0.0011031095757769666	0.9503650099288559	0.9937307039123249	NA	5	0	3	3	0	9	0
ADCY4	4.86401896340117	5.050376706660371	39.97280650190538	0.08912517552656933	0.01972427956118621	0.0011035405749482373	0.9740948886708793	0.9946885723018741	0.9999505444996434	48	16	116	44	7	105	33
ANO10	4.59006856980845	4.686222654033315	30.925900070411657	-0.007160729385819071	0.03158197209811569	0.0011043877626325885	0.9975618352098001	0.9938895281592155	0.9999505444996434	63	6	38	46	18	83	25
AC007283.4	-0.5498304363724118	0.8460274478688001	0.9442599195164012	0.7380329714323172	0.9451781591663864	0.001125916409109078	0.883544130591017	0.9275302890327132	NA	0	0	0	0	2	5	0
WHAMML1	2.6645252230683454	3.0322029935448147	8.264597856185011	0.17153345438841608	0.02421895019347504	0.0011300002940382962	0.9588904074890542	0.9949578626884729	0.9999505444996434	34	1	7	10	3	27	6
MCTP2	6.502887129950699	6.565587586473499	117.79909131620902	0.037273947287025495	0.027190230517612733	0.0011315610630027795	0.9847872606327888	0.9938895281592155	0.9999505444996434	150	44	259	178	33	321	93
TUFM	6.3715053491083475	6.431429499648833	107.37045796238226	0.09018248033597677	0.028464547073968886	0.0011347326944595435	0.9635303202727109	0.9938719387223957	0.9999505444996434	240	33	83	186	52	323	77
HMGB1P31	0.21735400883455408	1.1347370540911113	0.9256454880675272	-0.2419613963374567	0.13150228712759449	0.001138840856402222	0.9570429140396426	0.9913015922829794	NA	2	0	2	3	0	6	0
BEND6	0.9600132999850287	1.8191106588818924	2.5077448144683943	0.15656673140252061	-0.10455392085772713	0.0011427757120514134	0.9740948886708793	0.9917837271309584	0.9999505444996434	15	0	2	3	0	5	3
TBC1D24	4.283707990330661	4.374484883440077	24.81596659540977	0.1402362470556779	0.02632163786620593	0.0011450878380108713	0.9554162695202081	0.9945171578850067	0.9999505444996434	55	11	18	36	11	80	16
VWA3B	-0.002472038691500222	1.6748924386077908	2.568757120884516	-0.674778276589376	-0.25977032437860464	0.0011474661940598465	0.924907616878992	0.9861015732241935	0.9999505444996434	0	0	14	0	1	0	4
APBA1	2.200286938199788	2.691774272694679	6.403525079202154	-0.8917889649708612	-0.04914319528257649	0.0011505190069080904	0.7662282781460188	0.9944867924545461	0.9999505444996434	18	1	14	8	1	5	9
NDE1	5.150892766884274	5.262503116862893	46.424508313860336	0.09910973156318208	0.028890461799835798	0.0011590885936821002	0.965568391386024	0.9938895281592155	0.9999505444996434	78	13	120	43	16	148	32
ZNF581	2.004610487918319	2.410742890046271	4.918076864485216	-0.10104076391104792	0.05157218770632647	0.0011682138970600818	0.9810489836008306	0.9938895281592155	0.9999505444996434	11	1	8	5	3	24	1
APC2	1.2770472252468252	1.8857931507076637	2.969116763304245	0.14726700525298095	0.006176644190823639	0.0011792512746995755	0.9740948886708793	0.9997801112166467	0.9999505444996434	2	1	9	6	0	7	3
RASL11A	1.439672912329836	2.1851329671414774	3.547066652687801	0.4003349115818888	0.014162201042530898	0.0011807246339883008	0.9164226787382139	0.9982364639758537	0.9999505444996434	6	0	12	8	0	15	2
FGF12	0.6702004376120273	1.3435782679114723	1.8374117967334218	0.2116555954189693	0.11349442118292388	0.0011841763343892655	0.9612549593267012	0.9916458427832947	NA	1	2	2	3	0	6	1
KLHL11	2.7167262361922946	2.9500924502803283	7.952455707309484	0.047177332714527176	0.027981846806293356	0.001186433120579097	0.9877363333774549	0.9945171578850067	0.9999505444996434	14	2	11	14	4	34	3
CHERP	5.051542605167312	5.233202652967416	44.61526357591139	0.01165575840569419	0.021395472861791495	0.0011947298501726214	0.9964350300660917	0.9945171578850067	0.9999505444996434	115	8	87	81	8	150	30
SDS	2.0829950752265463	2.778066189420472	6.971016909790405	0.7036448794968259	0.07827068266276355	0.001213671057720871	0.8422091073744788	0.9937307039123249	0.9999505444996434	9	5	2	22	0	29	3
VIM-AS1	-0.09698400759493864	1.159821565589296	1.1696294138476593	0.4560827374164954	0.32229785645134224	0.0012451406753947061	0.9345121713280988	0.9778839304387725	NA	0	0	0	5	1	7	0
TTLL12	4.046135008830596	4.479398369606226	26.187172744454568	0.6052067328894116	0.029084989714979966	0.0012503992885609847	0.8625520429585444	0.9945171578850067	0.9999505444996434	78	9	3	60	8	88	17
XAB2	4.510246257541079	4.79542095579492	32.14970820153217	0.022706011248436152	0.009721908047255515	0.0012576383898034414	0.9939592205992758	0.9974015424873189	0.9999505444996434	92	3	66	57	6	104	23
CTD-2267D19.3	0.9445789070341583	1.9423462246655188	2.9067774557476778	0.7073600638494998	0.0777714599404487	0.0012668554802663231	0.8748710837276882	0.9938895281592155	0.9999505444996434	5	1	0	13	0	14	1
EEF1DP3	0.537851381464896	1.3840932148912457	1.5417486662503983	-0.2083501307295539	0.1617246504853733	0.0012716687163349938	0.9655668771795051	0.9879077886288335	NA	1	0	4	3	1	9	0
PAN2	5.067020089452349	5.37009355346781	49.04140924490011	0.01552668284390682	-0.006684028619640267	0.0012808132071833185	0.9957021088143593	0.9982364639758537	0.9999505444996434	185	5	78	78	8	139	39
DUSP16	5.673026231685088	5.758544142063923	66.86973029287861	0.03831402433326068	0.028110176421765786	0.001286271267196813	0.9861240353017701	0.9938895281592155	0.9999505444996434	64	27	127	125	20	169	56
CINP	2.7755682671737447	3.304606305584039	10.399817139699648	0.41883624153483245	0.03309872707418663	0.001295195863203493	0.9033947198750953	0.9945171578850067	0.9999505444996434	28	0	7	24	6	39	6
RP11-20O24.4	0.06208142808838767	1.4202523513165808	1.6377012825366275	0.619201017110897	0.2734200101974323	0.001302889712246825	0.9101453560822272	0.9832484684417312	NA	0	1	0	8	0	10	0
P2RY11	1.9057097233101203	2.600062403467933	5.851309000367123	0.7228658708589242	0.05720441582223245	0.001341193750944377	0.8684204085361057	0.9943280182771755	0.9999505444996434	18	2	0	13	2	23	3
COPRS	3.006985235666593	3.303369856861734	10.92049852914662	0.3080994136688583	0.04002706558250615	0.0013417201061104948	0.92228276804449	0.9945171578850067	0.9999505444996434	35	6	4	13	3	36	7
RPS2P44	0.3403003681035111	1.3201927487204057	1.236875163632904	-0.11011651956092137	0.1368321364847382	0.0013544205201162561	0.9835676167176777	0.9912525294077252	NA	1	0	4	4	0	8	0
STIP1	6.275307997929536	6.457351746269112	107.63617173816783	0.040984750830671934	0.00986302418943761	0.0013703741241914691	0.9865390485872693	0.9965421827676069	0.9999505444996434	283	14	142	260	26	299	85
NDUFA9P1	0.7484129797980977	1.580440135547983	2.0025364307606766	-0.3890292114312898	-0.1272711540086134	0.0013757728973076483	0.9311347708008924	0.9912525294077252	NA	9	0	4	2	0	2	3
GYG2	0.006792410501352324	1.1082548683746396	1.0181376106885252	0.39385752615646696	-0.029948761527163113	0.0013778678761472024	0.9342026759788007	0.9954602712360545	NA	1	0	6	0	0	3	1
ZNF311	0.6702004376120273	1.3558770205908057	1.7054345603555876	-0.10252196487778723	0.0027502070077337526	0.0013837113505178495	0.9835676167176777	0.9993552803115743	NA	6	1	2	1	0	3	2
TLK1	6.919087513551125	7.008272394149333	162.8403023592664	0.21267511536446781	0.04062655284313322	0.0013939426897953886	0.9076580595232006	0.9917837271309584	0.9999505444996434	146	61	199	194	119	452	124
PIGHP1	-0.06255427909439648	1.1539627044645637	1.4095166053841264	0.07632029816875088	-0.09108005868036591	0.0013971980700971285	0.9889222234730123	0.9938895281592155	NA	0	0	6	0	1	1	2
DAB2IP	5.718274804545997	6.045211492107235	79.67286735083825	0.09028664958298055	-0.004410854401834418	0.0013979505601956228	0.9774985855433611	0.9991912616619244	0.9999505444996434	235	8	185	137	9	236	60
ALG10B	3.3717834676595917	3.4728697086525013	12.943060880998733	0.03862011555370224	0.024997678927513336	0.0014083873219155926	0.987938135136941	0.9945171578850067	0.9999505444996434	24	7	13	13	6	34	10
RP11-316K19.3	0.08808111862308583	1.211672318883014	1.1837446434131516	0.5713837782034551	0.002859734074933176	0.001408915226319466	0.8998536438588497	0.9997801112166467	NA	0	0	7	1	0	4	1
IFT46	3.5989498820067647	3.7143881531523077	14.901154848781513	0.08925873261469677	0.01915674239937413	0.0014147298550669638	0.9737138689270571	0.9948395377280768	0.9999505444996434	25	6	24	20	6	58	7
LDLRAD1	0.7927472827426907	2.3608812300075437	5.976279741669808	-0.9912834274193302	0.10555003134205108	0.0014243955528675932	0.9002355337676464	0.9938895281592155	0.9996660905521499	0	4	15	0	3	0	9
DCAF7	6.931200451466258	6.969260839987511	157.9450535473201	0.10228356274767103	0.03294334060290463	0.001429236654887269	0.95545034078624	0.9931972992942586	0.9999505444996434	189	86	188	239	63	444	119
ZNF765	4.355053730761651	4.468300354235329	25.978166038219886	-0.16840901679691872	0.04126657682697318	0.0014323992383991676	0.9396734075947872	0.9936990873208211	0.9999505444996434	59	6	43	42	8	62	24
ASB14	3.341602299901207	3.4917146756872057	13.008450304029642	-0.16351771525056077	0.035304513054869265	0.0014339107239817385	0.956994164626825	0.9945171578850067	0.9999505444996434	17	5	27	11	6	25	13
YEATS2-AS1	1.9158838234988205	2.5434630329639876	5.085822003666754	0.32255774985182223	0.04553682210059829	0.001436020657587888	0.9337887914439358	0.9945171578850067	0.9999505444996434	7	0	14	13	1	24	2
ZNF317	4.307583022313879	4.4893354834942025	25.923218023975082	0.05457011662835367	0.03325912734958173	0.0014373545118688356	0.9835676167176777	0.9938895281592155	0.9999505444996434	72	8	42	41	4	97	15
RPL5P34	0.7219961632384142	1.3220259487548656	1.9609687434362804	0.2033796445998607	0.13882633581907844	0.0014535725473347192	0.9648991381360937	0.9897968177304795	NA	1	1	1	2	2	6	1
RP11-582E3.4	0.129439206793798	1.187287940104375	1.2047630764715553	0.10376018588658457	0.24470019259684658	0.0014549478428566858	0.9847872606327888	0.9837877256134221	NA	5	1	1	0	0	7	0
C2CD5	5.030891441217854	5.127655214818911	43.583307609413566	0.2859326133900586	0.04292278727673567	0.0014648165121720893	0.879447133548754	0.9926939792449342	0.9999505444996434	64	31	46	38	17	146	26
SERPINB4	-0.11435000472078337	1.2959135154854902	1.9964250215486503	-0.6965206557046105	-0.052342206944906794	0.0014745496998522455	0.9164226787382139	0.9945171578850067	NA	0	2	6	0	0	0	3
RPS15AP16	-0.10204191275653847	1.4380937138242853	1.8067555314218984	-0.792465013797627	-0.3186307894344397	0.0014851758232731277	0.8974206333176735	0.9832484684417312	NA	0	0	11	1	0	0	3
RPL13AP7	0.08808111862308583	1.2852894124248033	2.052905982560703	1.2416453456772156	0.4711228490146412	0.0014892189202973772	0.7617895686640329	0.9659449249474832	NA	0	0	0	1	4	7	1
TOPBP1	5.395520454231255	5.456108616471106	54.188878075757245	0.040748735786280285	0.030770750822532895	0.0014917265962039769	0.9844740472948661	0.9938719387223957	0.9999505444996434	108	30	66	71	14	149	42
GSS	3.9657205107381	4.1816405743003475	21.05773395794505	0.19629987157486992	0.0335135399162143	0.0014944998573644828	0.9425591655018325	0.9944867924545461	0.9999505444996434	65	3	19	23	13	73	13
MDH1B	0.594412620940773	1.4391359563679385	1.967808582395079	-0.6158030182202222	-0.08124531107339059	0.0015157947243413274	0.8944987407287525	0.9938719387223957	NA	2	0	7	1	1	1	3
STK33	2.961884972782163	3.216662478102449	10.298357823882379	-0.09379683636156096	0.03915873420388481	0.0015276230947540409	0.9786248829777722	0.9945171578850067	0.9999505444996434	15	6	15	19	1	22	10
TMEM45B	2.3895722105670445	2.9138261040567977	8.632499528745454	0.11580418113548507	0.03758351793855306	0.0015369207499373622	0.9799588212966118	0.9945171578850067	0.9999505444996434	9	0	8	11	10	14	9
RP11-384C4.3	-0.09698400759493862	0.9549684816586712	0.9200646717829354	0.10688012994070033	0.3755339652180763	0.0015372120059417912	0.9846553970379208	0.9726383568797234	NA	0	1	2	1	0	5	0
ZNF274	4.92066516297141	5.247938043217104	44.912330004607576	-7.058707916546848e-4	-0.0034392646234579992	0.0015390984404206386	0.9998962534455607	0.9991951645864102	0.9999505444996434	100	5	87	117	5	123	37
ZNF788	2.768656263460053	3.0517379602763928	8.585321395408826	0.055920789387519834	0.04219990505280862	0.0015444695664112351	0.985911516894483	0.9943701713871154	0.9999505444996434	13	3	14	21	1	25	7
ZNF835	0.46114322034913546	1.2990878019690555	1.4033392667962377	-0.22713695194936476	-0.09911550764828367	0.0015481469191683632	0.9601362480505924	0.9931972992942586	NA	4	0	1	5	0	2	2
MOB3A	5.722427745112249	5.762516917040487	67.27685803839624	0.10377221951862158	0.026327960738668693	0.0015484818851511698	0.9574815476490243	0.9938895281592155	0.9999505444996434	118	34	93	75	26	240	38
LINC00861	2.854808162247583	3.9260490172044493	17.14224902751428	1.5079357012967942	7.333445736206929e-4	0.0015612439515922118	0.7322601688745581	0.9999178837944552	0.9999505444996434	0	1	70	23	7	47	14
ZBTB48	3.350668443364003	4.019572196172339	17.616812939444074	0.342890588486774	-0.011844636221678546	0.0015616483362954655	0.9272434139762751	0.9975369207992716	0.9999505444996434	35	0	43	47	2	57	13
C1RL-AS1	3.993363625962633	4.519250183766463	25.846666846056088	0.2730800055551947	-0.015790871773525297	0.0015628851445750834	0.9342090144845817	0.9962914661847339	0.9999505444996434	125	2	18	49	3	86	18
ADH5	5.939818942980504	6.017750409086024	80.34579505966332	0.1359521119107702	0.039089009903252134	0.0015655910080588898	0.9497606412795656	0.9919465466665934	0.9999505444996434	178	31	67	99	43	321	38
CTD-2179L22.1	0.11207320966795324	1.2143807534041935	1.2777010138393639	-0.257197328577313	-0.20794487394667627	0.0015657836832993538	0.9620082049248614	0.9861991570869432	NA	3	0	0	6	0	1	2
NFYC	5.128191900058641	5.230199233600604	45.06830958101868	0.045761462035047225	0.03338368106684185	0.0015768999228562655	0.9840380611398571	0.9938719387223957	0.9999505444996434	92	9	58	97	17	158	28
NHLRC3	5.476457407711022	5.569436374593035	59.523624826672105	0.27671088772294106	0.04570706081295851	0.0015867756891897358	0.879447133548754	0.9916456407285631	0.9999505444996434	67	42	78	57	22	196	37
EMC7	5.0419072547311075	5.218389156964648	45.963214377887134	0.18509340530988588	0.03466618116928037	0.0015997522275196592	0.9375408851213349	0.9938895281592155	0.9999505444996434	72	7	36	75	38	120	37
CTB-36H16.2	0.8901825249252584	1.5972102185805255	2.307248882855728	-0.1253636498960484	-0.011631018950191861	0.0016031058113254216	0.9814251031631743	0.9975369207992716	NA	1	1	4	7	0	3	3
PCDH9	4.196812840802654	4.497962268288404	27.761574296971215	0.3182332427312315	0.04630172757145465	0.0016302569490960082	0.9074230454815575	0.9938719387223957	0.9999505444996434	31	22	13	62	4	65	24
PFN1P1	-0.14141826170131377	1.1926223407635546	1.692224733272688	0.8208099301031788	0.729314616571089	0.0016302860265284352	0.8714461203130072	0.9427965316937471	NA	0	3	1	0	0	9	0
ZNF622	4.85958136272461	4.944661623698594	37.31250650980105	-0.03374383817209979	0.03209621754424614	0.0016450360754143784	0.9877976426324421	0.9938895281592155	0.9999505444996434	88	10	33	61	18	93	32
TMEM45A	2.7572173188531153	3.0212207162797746	8.74954859641207	0.24135469992838313	0.04463816333605858	0.0016498616148633426	0.9425591655018325	0.9938979576074572	0.9999505444996434	20	5	4	14	3	34	4
ENOX1	0.7690401097031228	1.427184747569505	1.9830344395741721	0.23159145239529752	0.12155716608744328	0.0016508675588969763	0.9584270603735295	0.9913015922829794	NA	1	2	3	3	0	7	1
KHDRBS1	6.969158808999844	7.0291298710535735	165.24477432193672	0.17309266629924433	0.03975233750623073	0.0016600307545621004	0.9200097876244099	0.9917837271309584	0.9999505444996434	255	96	185	138	81	474	122
RP11-426J5.3	1.5001054784957195	2.0586136678214584	3.325433420460771	0.21070461663208484	0.04654481571041997	0.0016624320246233077	0.9574815476490243	0.9945171578850067	0.9999505444996434	7	1	4	10	0	13	2
ZFP69	1.3313860537972513	2.0625769200307613	3.198398898164921	0.2575355122998661	0.06287262208318557	0.00167894731557585	0.9543838120810025	0.9938895281592155	0.9999505444996434	15	1	5	2	0	16	1
MRPL22	3.477351239544477	3.6305077868985354	14.128848095081874	0.09769322458040192	0.033980339164533545	0.0016811840809304735	0.9726408916253563	0.9945171578850067	0.9999505444996434	29	3	12	23	9	43	10
TMEM79	1.263244626651308	1.6868085246194409	3.014796920580109	-0.06532004094115128	0.06493552183522751	0.0016964022478480525	0.9877363333774549	0.9940342568152098	0.9999505444996434	4	1	2	2	3	5	3
RP11-278C7.5	0.573785491035748	1.37990767919889	1.5574581894404078	-0.2669998212785246	0.17334588237146906	0.00170287888277615	0.9553138282319936	0.9862246198677499	NA	2	1	4	2	0	9	0
RBM34	0.5092043152894894	1.4844744993831342	2.349017992195744	0.3165126566756451	0.3926132565516892	0.001736143286930852	0.9581942439738802	0.9690125501836643	NA	0	2	2	1	2	12	0
C1orf194	0.9434057187713362	2.0109817697321537	4.8263174691709665	0.5097793736271946	0.16630790684895794	0.0017435133153434076	0.9384187965641793	0.9905410936878974	0.9999505444996434	0	3	5	0	5	3	6
CNOT1	7.657028302712696	7.668201422705911	255.47106657017795	0.030095266419619657	0.030888790895096555	0.0017498107668522224	0.9847872606327888	0.9926939792449342	0.9999505444996434	437	102	322	433	95	748	188
C9orf114	3.959246916913096	4.459484012192532	24.972365068746903	-0.1206283686935011	-0.039962672257477926	0.0017564788592369979	0.9740948886708793	0.9944867924545461	0.9999505444996434	91	2	28	62	2	52	25
PNPLA1	0.07221950256755107	1.251366749419794	1.5551392482248765	0.4384298350058281	-0.02274563203332996	0.0017598217740741138	0.9393739246723758	0.9963385676124945	NA	0	0	7	0	1	2	2
MPV17L	0.8621939235002217	1.4642456734805234	1.768826577812098	0.029222088615116652	0.07498326226920501	0.001780902691347446	0.9943897626711995	0.9938895281592155	NA	5	0	3	2	1	7	1
ATP7A	5.217533653032277	5.261466697341092	47.2110226839553	0.08176507844067937	0.027568806380004907	0.0017902960213311496	0.9685470344967356	0.9938895281592155	0.9999505444996434	80	18	76	45	24	139	34
MIR17HG	0.687566434737872	1.4246462315202735	1.914639928697846	0.348339089601487	0.13344447084644664	0.0018071924670831762	0.9375881377096823	0.9908600673044236	NA	1	0	5	1	2	7	1
ZNF583	1.8729639247787595	2.2052548504593146	4.935720894120193	-0.039699248755535536	0.05537991202559378	0.0018121811382210181	0.9926706055889056	0.9943370384085141	0.9999505444996434	4	3	2	8	3	8	5
C3orf33	0.6702004376120273	1.3405875717345004	1.7675206282213731	0.20660428903266168	0.12737393233153763	0.0018162574988882015	0.9620244090807976	0.9912525294077252	NA	1	0	3	2	2	6	1
ZNF43	4.238433137905512	4.366673841832648	24.546008389286616	0.14861942438506204	0.03296995553535162	0.001817554085622919	0.9513076208943324	0.9938895281592155	0.9999505444996434	51	15	27	34	5	87	14
CTD-2015H6.3	0.5664240195157363	1.571539668359867	2.0549365797424417	0.08700781516550463	0.23183454134643497	0.0018196655119119447	0.9877363333774549	0.9840784662696963	NA	5	0	4	0	2	12	0
CCL24	0.2175351154292972	1.5131465771261328	2.774393581131091	1.5756290612005168	0.5725802888143664	0.001837855519239245	0.7031833305716422	0.9562190523915074	0.9996815027152848	0	5	1	0	0	11	1
AP000462.1	0.2627086073854356	1.340198653923438	2.017167686168057	0.9646343627648889	0.3373804480345398	0.0018568437208500647	0.8232097972401594	0.9776596695593642	NA	4	3	0	0	0	7	1
RP11-15H20.6	2.574898226184638	2.9139261874919065	7.8152752087142545	0.3079823977736876	0.05140836005955405	0.0018643115563731117	0.9233516207853185	0.9938895281592155	0.9999505444996434	6	1	19	11	5	30	4
PPM1N	-0.09698400759493865	0.9527551583480767	0.882874101073327	0.10640866546811295	0.38690221249530027	0.0018653369088045366	0.9844740472948661	0.971044257999344	NA	0	0	1	2	1	5	0
TLR10	-0.09698400759493865	0.9527551583480767	0.882874101073327	0.10640866546811295	0.38690221249530027	0.0018653369088045366	0.9844740472948661	0.971044257999344	NA	0	0	1	2	1	5	0
GREM2	0.39722050935324676	1.2673920051863772	1.4456560509914476	0.38161718478643586	0.10908084073099716	0.0018710996468882088	0.9355603302436827	0.9931972992942586	NA	2	0	5	0	1	5	1
ABCB9	1.7468238365256654	2.187448118258779	4.200224264630358	0.1743316892886916	0.054374771150465344	0.0018828143227779949	0.9635303202727109	0.9943370384085141	0.9999505444996434	8	3	6	6	0	13	3
ITGA8	6.114086253212422	6.266706491976492	94.70437147906951	0.1885668583088642	0.031139395227248106	0.0018872658033908386	0.9384187965641793	0.9938895281592155	0.9999505444996434	247	24	216	53	34	328	59
PRPF40A	7.4858535532036266	7.497789994942458	227.5882288699658	0.0594409461454369	0.029966913171576407	0.0018943945015953679	0.9708094571973626	0.9931972992942586	0.9999505444996434	376	95	287	287	111	679	163
AF001548.4	0.2955665510206246	1.39908246797972	1.5994072928547995	0.4092237831951209	-0.0817689126770279	0.0019076019592322029	0.9345121713280988	0.9938895281592155	NA	2	0	9	0	0	3	2
WNT3A	0.2955665510206246	1.39908246797972	1.5994072928547995	0.4092237831951209	-0.0817689126770279	0.0019076019592322029	0.9345121713280988	0.9938895281592155	NA	2	0	9	0	0	3	2
GSTM4	3.331288411125493	3.5217713178849808	12.756587938671723	0.018601495951838853	0.04336267726064034	0.0019095230483651999	0.995429153539662	0.9938895281592155	0.9999505444996434	33	6	19	15	2	37	10
FCF1P2	0.27457371306080103	1.2991013435849394	1.3218839980752883	0.5234355267846237	0.049979817314507596	0.0019097342609345465	0.9077019147176927	0.9948395377280768	NA	0	0	3	6	0	5	1
THOC3	1.6865980729334347	2.0272764171177684	3.7527730264037	0.09207220729641702	0.05889387155789506	0.0019140939847943435	0.9821836317238455	0.9938895281592155	0.9999505444996434	5	1	6	3	3	13	2
TIGD7	0.9213511206466204	1.614205001382433	2.1097635359084697	0.22757760267018015	0.08825471380284158	0.0019151621463950467	0.9580507253808119	0.9937307039123249	NA	4	1	1	7	0	9	1
AC008079.10	1.5365094898654938	2.254343915688171	4.022042884584063	-0.021973028739362657	-0.046456841119276074	0.0019345049394720187	0.9964350300660917	0.9945171578850067	0.9999505444996434	9	0	9	11	0	7	5
RP11-203B9.4	1.5100398975318734	2.0413004736284495	3.437049515908356	0.2523812600646534	0.06340578317453356	0.0019380922877458412	0.9503650099288559	0.9938895281592155	0.9999505444996434	3	0	7	8	2	13	2
ACTG1P14	-0.20226480676153952	0.9842269533438154	0.7221265836608601	0.21052317654844205	0.2861651880672437	0.001951075019798221	0.9683334500165327	0.9817786586274811	NA	0	0	1	4	0	5	0
LINC01569	-0.20226480676153952	0.9842269533438154	0.7221265836608601	0.21052317654844205	0.2861651880672437	0.001951075019798221	0.9683334500165327	0.9817786586274811	NA	0	0	1	4	0	5	0
KLHL32	-0.14877973322132554	0.9852687694377348	0.7251198989323056	0.13362881795892656	0.28173201363000655	0.001964446277883329	0.9810489836008306	0.9817786586274811	NA	0	0	3	2	0	5	0
MARVELD3	1.8040058574695375	2.4802415377751035	5.489205134284701	0.7485207055979411	0.12356160939923316	0.0019661617468058907	0.8422091073744788	0.9897968177304795	0.9999505444996434	2	2	1	19	3	24	2
NOX4	0.9436675984654724	1.9487625731318698	2.6188127196565683	-0.1893381493996203	0.10877714977228467	0.001984956220336899	0.9719517564815662	0.9917837271309584	0.9999505444996434	7	0	10	3	0	17	0
CTA-384D8.35	-0.1487797332213255	0.9847478576758677	0.7236232412965827	0.13332055116886052	0.2839482456332765	0.001995611213977257	0.9810489836008306	0.9817615164285635	NA	0	0	2	3	0	5	0
FAM160A2	4.27960393916868	4.4343865170252394	25.899678677962143	0.2338880680592626	0.04665858741646142	0.0019963930505165757	0.9193722411789383	0.9931972992942586	0.9999505444996434	30	17	40	37	6	106	11
C1S	9.255488902089386	9.306237601421959	801.1399780202155	0.12975716114770566	0.038994982839893846	0.0020196048960740686	0.9380513949648512	0.9917837271309584	0.9999505444996434	1491	287	828	768	521	2445	566
WDR33	5.754082546322466	5.887380662012744	72.67135426576326	0.1229155580625903	0.03657288685564481	0.002024242628044079	0.9574815476490243	0.9937307039123249	0.9999505444996434	114	35	121	139	10	256	44
SNORD123	-0.027637317999189795	1.1175169940460847	1.7109882339598383	1.0367362546306471	0.5129436206515783	0.002037316981527917	0.8110026156592147	0.9623845775264299	NA	0	3	0	1	0	5	1
ZNF341	2.256299358722077	2.8240601377760948	6.56348835619135	0.32184080865190196	0.033653979117145	0.0020383597476540424	0.9290689329314542	0.9945171578850067	0.9999505444996434	17	0	14	15	1	26	4
ALG3	4.551098697732722	4.631510066705869	29.918111996488822	-0.08317357557417247	0.035794169589155836	0.002048087450177826	0.9726408916253563	0.9938719387223957	0.9999505444996434	67	9	28	44	15	69	27
AC005884.1	-0.021196190923684383	1.1144303410374274	0.8626990031444526	0.10449767546322468	0.20615982668170826	0.002053335341103357	0.9841772371155333	0.9861991570869432	NA	5	0	0	2	0	6	0
HNRNPK	8.990982301784076	9.022889037795775	658.3410163239237	0.11039202012498373	0.04033472620216836	0.0020861955809385446	0.9445326906009518	0.9914078181210249	0.9999505444996434	901	274	868	709	384	2111	441
BMP8B	1.2285087721508443	1.9273013691676126	3.317318556747347	0.10346296947588864	0.006731448096615156	0.0020871979056880374	0.9840112128838461	0.9997801112166467	0.9999505444996434	1	0	4	11	2	5	4
RP11-848P1.9	0.7742090148897864	1.5724196842919573	1.7701325274028226	0.23109091020592276	0.04712111592927331	0.0020914230295054144	0.9574815476490243	0.9945171578850067	NA	9	0	3	2	0	8	1
SDAD1P1	1.0626174473542602	1.7825541245612326	2.346912236661929	0.23469184010034216	0.011671482793903884	0.0021051352838303418	0.9561986948123463	0.9991951645864102	NA	10	0	3	5	0	8	2
BBS7	3.300776424528646	3.5139535481206274	12.46950579169256	0.07412641765645069	0.03967015497777385	0.0021137265915593764	0.9821393297420413	0.9938895281592155	0.9999505444996434	27	4	23	13	5	57	4
RP11-333E1.2	-0.42868802115027604	0.8477275435396898	0.979953832590287	0.5953665455377714	0.9348579175121912	0.002129384349332822	0.910650655724623	0.9240408460158078	NA	0	1	0	0	1	5	0
CACTIN	4.117592924595977	4.292156311043305	22.514567654102798	-0.07282882144114135	0.03792919119493737	0.0021338691903523173	0.9790195495221391	0.9938895281592155	0.9999505444996434	65	6	36	34	4	62	19
KLLN	1.271489697773635	1.7131165444373597	2.8217255564115744	0.12735680028643756	0.08168574353511893	0.0021498371411534326	0.977157277486427	0.9937307039123249	0.9999505444996434	4	2	1	5	1	8	2
TEKT2	0.26270860738543556	1.3845185298568565	2.1063537513155146	-0.03688228718055307	0.0069425040328314255	0.00215181206558274	0.9957021088143593	0.9997801112166467	NA	0	1	7	0	1	1	3
PTGER4	4.014259104022549	4.2130873318080235	22.13718472260716	0.36992249535027627	0.048673621728737314	0.0021543611729608297	0.8912707653541375	0.9937307039123249	0.9999505444996434	38	8	44	8	13	73	14
CLDN20	0.989777465797863	1.499981357238927	2.1529373905423865	-0.003309331211288207	0.0740074112211954	0.002168685239088585	0.999372125875246	0.9938895281592155	NA	6	1	1	2	1	5	2
RNU1-75P	0.827276962405015	1.913187461780966	4.6996344168653215	0.2686009115422037	0.23312049177958016	0.0021868380596526417	0.9673883461714414	0.9859940149901499	0.9996815027152848	1	7	0	2	1	2	6
SPSB2	1.6493450223155453	2.3690218576033875	4.581777708952866	-0.4693501911008089	0.13604925363521173	0.002200858845173629	0.9164226787382139	0.9879077886288335	0.9999505444996434	4	2	14	5	1	27	0
ABCC2	0.5649196384454265	1.3835375465829538	1.547465252001265	-0.0110220776892827	-0.03637371795802195	0.002202221703324228	0.9983712162627639	0.9945171578850067	NA	4	0	1	6	0	3	2
TRAPPC3	4.278478805924179	4.378285982832827	24.56487606342045	0.1310193192229972	0.03017743450466534	0.002218135780620663	0.9574815476490243	0.9938979576074572	0.9999505444996434	32	9	35	44	11	99	11
PTPRD	4.536423171373191	4.768630885583509	31.852670001180464	9.382906080429889e-4	0.021868161732511243	0.0022219271883284625	0.9997084184389237	0.9945171578850067	0.9999505444996434	118	4	44	41	9	90	26
ZNF213-AS1	0.94486585353586094	1.716897571012189	2.1813052039373027	0.2660326185395074	0.0020063064105545416	0.0022366090853767418	0.9503978292927748	0.9997801112166467	NA	11	0	2	4	0	7	2
UPF3AP3	2.1864884481756164	2.7566140154871746	6.365984342518676	0.37878107042303194	0.038666280715242994	0.0022380656799663597	0.9163445108549001	0.9945171578850067	0.9999505444996434	24	2	13	5	0	24	4
RP11-421L21.3	1.1265401583501489	1.9066256472111038	2.6856095902897956	0.39716981462744894	0.021722021189880855	0.0022471981622181484	0.9177100831998977	0.9973034107999527	0.9999505444996434	8	0	10	2	0	10	2
HERC6	3.877322792011852	4.147704265404449	20.177692192731225	0.24757474037413155	0.03951832012238683	0.002254779798619703	0.9282138956237761	0.9938895281592155	0.9999505444996434	36	3	14	62	8	74	12
ANXA8	0.4252091107782834	1.4818557924966929	2.939055493097988	0.9088322265184675	0.3162354248194349	0.00226693000234201	0.8362204188187615	0.981740636261243	0.999361024589429	1	5	1	0	0	4	3
TARID	1.6207446752983343	2.1553999054757744	3.7291552186471457	0.2163450707510721	0.046048730500095364	0.0022676878905702473	0.9574576646652906	0.9945171578850067	0.9999505444996434	5	1	10	8	0	12	3
B3GNT4	1.1347852294724756	1.742162638398077	2.5149819917305667	0.23277542475447555	0.0639841110957428	0.0022709951111354997	0.9569145715581564	0.9943370384085141	0.9999505444996434	2	1	8	4	0	8	2
PLA2G2A	3.9878588541490765	4.357241907896981	25.38394542974539	0.8342498491532022	0.09896111377501572	0.00228377951968372	0.737368157906955	0.9884374404408103	0.9999505444996434	11	8	9	49	24	79	17
NCF1B	1.1767130465244575	1.9893786744111286	3.45363203175045	0.596744035041019	0.16770777521155344	0.0022852674763120602	0.8875886886300198	0.9861991570869432	0.9999505444996434	2	3	1	11	0	16	1
C1orf210	0.9542090642818094	1.7842273654423828	2.8036073665684125	0.660147234415797	0.0998113897825283	0.002287388051948363	0.879447133548754	0.9933999016599323	0.9997902776782008	4	2	0	9	0	9	2
ZNF605	4.8312629015037585	4.996472734648237	38.01457773824374	0.025398161121522843	0.02891546391968084	0.0023045895559520445	0.991833104055576	0.9943701713871154	0.9999505444996434	69	6	44	103	13	109	30
DNAH9	3.0110804392057506	4.361409303199201	24.664803397630344	-0.6520862583005443	-0.029276385442625962	0.002326963819129736	0.9113136636069942	0.9957751686922266	0.9996660905521499	5	10	117	2	3	6	35
RP11-493E3.1	0.09801553765923976	1.5379897157125966	1.7677318724118751	1.2896621513360058	0.10921643976353108	0.002327151663311722	0.7455682543618313	0.9938719387223957	NA	0	0	12	0	0	8	1
CHCHD2	5.6654941430807995	5.756196461098172	67.54705146521772	0.19255559054589774	0.03947062028943295	0.0023374863941195904	0.9293676929501425	0.9931972992942586	0.9999505444996434	130	30	38	93	38	185	52
WDR63	1.2770472252468252	1.8774548242740443	2.8226581015745085	0.24991923685533649	0.06076629845475953	0.002341513325808451	0.9513076208943324	0.9943370384085141	0.9999505444996434	6	1	9	2	0	10	2
CRY2	4.7086816357650445	4.830341123948933	33.869799178938635	-0.17800256569135323	0.03547160837204139	0.002342721485474008	0.935613847664902	0.9938719387223957	0.9999505444996434	72	9	69	50	8	77	32
C11orf71	2.320852825501965	2.676587973053029	6.710865511402692	0.3775245843252595	0.07721681151535871	0.0023536490192625076	0.9138633885499312	0.9919465466665934	0.9999505444996434	8	3	2	15	4	26	3
ANGEL2	4.841994938508542	4.892980038759475	36.332883178609364	0.14549938924075034	0.02296572001088932	0.0023560643369441056	0.9436929350839917	0.9945171578850067	0.9999505444996434	54	17	43	48	18	129	20
NSUN5P1	3.1280897193225052	3.7521736821235385	14.5785893333828	0.4289724841641254	0.011106078661463303	0.0023615649495521782	0.9051190941945613	0.9979422814064176	0.9999505444996434	45	0	8	42	5	46	11
UCKL1	3.8665555724956793	4.341704862832752	22.772324410747192	0.15212592184051382	-0.0036206719925535058	0.0023627557102489536	0.9643689519700495	0.999198949626769	0.9999505444996434	100	4	35	28	1	68	18
RNU2-50P	1.072926753989129	2.1094443038121113	5.411905317547723	0.895689481068529	0.2698562451150534	0.0023709680629721563	0.8273665155430157	0.9832484684417312	0.9996660905521499	1	9	1	2	0	6	6
AC069063.2	0.6978004167505373	1.5193064928444615	1.9382022824714604	0.4522340966619921	0.12640186572284423	0.0023925859265136297	0.9134374187901594	0.9913015922829794	NA	1	1	8	1	0	8	1
DNAJA1	7.51466950516902	7.5902381039422036	242.0668003500535	0.13952369183334307	0.03758604892551668	0.0023988885086484403	0.9391806963363404	0.9923129645832324	0.9999505444996434	363	49	356	310	167	771	164
MTRNR2L9	-0.20226480676153952	0.9768278575939288	0.700645536141261	0.19588154644251035	0.3173550336429878	0.0024072605471103154	0.9697257473666943	0.9778839304387725	NA	1	0	0	4	0	5	0
TAPBP	7.921754940783748	7.991542326183163	322.51847629615355	0.18218546437459074	0.04770960397734904	0.002410062878960577	0.9108682479165825	0.9908081291171923	0.9999505444996434	424	221	400	342	105	1003	223
7SK	0.6949279062578837	1.593902705571848	2.065122086850756	0.6022883334033776	0.1296217086707639	0.0024113537028109372	0.8967328938225728	0.9913015922829794	NA	0	0	7	4	1	9	1
RP11-54O7.1	-0.42868802115027604	0.8564669498649182	0.6409681349286281	0.06737980318775785	-0.14170249783200042	0.00243471616350057	0.9888983549291108	0.9912525294077252	NA	5	0	0	0	0	1	1
CEP135	4.864209608877749	4.917134983312028	36.46157959113974	-0.0743042334774277	0.04473893966034198	0.002447212665680072	0.9725263291077768	0.9914078181210249	0.9999505444996434	79	12	52	52	13	94	31
DTX3L	7.26446995243941	7.320991201655555	200.93093781207367	0.13434655380253224	0.040082436115073034	0.0024492068374750145	0.9416396411526506	0.9914078181210249	0.9999505444996434	227	101	234	406	65	648	134
RET	0.23472000596039885	1.171748032103395	1.2272880404520603	-0.42864207166697393	-0.09878945808144848	0.0024587193743084244	0.9262144757456512	0.9931972992942586	NA	1	0	5	2	0	1	2
PRELID2	2.0793104873225468	2.5798583100681935	6.047443657711339	0.15137370303570488	0.12209935242264783	0.0024611466602858325	0.9726408916253563	0.9882994920624134	0.9999505444996434	6	5	4	13	1	30	1
RP11-1017G21.5	0.21258849498506394	1.3337693504021992	1.4735909074477234	0.27256382965083875	0.3041513127184764	0.002462818696238962	0.9600431871856517	0.9778839304387725	NA	1	1	0	6	0	9	0
MRPL9	3.594373153725784	3.8284981314017688	15.955476990305911	0.1347856761410818	0.04940168578869368	0.0024646369644522417	0.963128621814395	0.9937307039123249	0.9999505444996434	27	3	18	33	9	74	5
PSMB4	4.654722247113419	4.727096413478065	31.75464156011662	0.07710371896863362	0.03205204729946813	0.0024684936826678914	0.9726408916253563	0.9938719387223957	0.9999505444996434	57	8	39	53	17	107	20
ACIN1	8.202403342014144	8.253525270196343	381.66953075433213	0.05378280248297501	0.027597114819098382	0.00247085529515911	0.977396861633957	0.9938719387223957	0.9999505444996434	1066	105	608	465	117	1154	275
SMCR5	1.6369209468219426	2.203217205509979	3.891768936100327	0.2931525134025714	0.04945705243080671	0.002471312378150521	0.939339139486075	0.9945171578850067	0.9999505444996434	4	1	9	11	0	13	3
RP11-849F2.5	-0.21812642281707434	1.0755343875742192	1.0986564722237413	-0.9012887094738868	-0.24266977077890114	0.002498089636307372	0.8599176831433861	0.9859940149901499	NA	0	0	2	5	0	0	2
RP4-675C20.4	0.058588136127739235	1.026211163427268	1.2019604692451078	0.11443832229742877	0.4542212204544396	0.0025090032211582663	0.9840080568812425	0.9610175372929699	NA	1	1	0	1	1	6	0
SOX12	4.246205132618129	4.425703997883544	26.09174037949908	0.27541779983283626	0.047019385631791186	0.0025311265518298126	0.9179617090203473	0.9937307039123249	0.9999505444996434	64	15	10	33	10	72	20
RPL10AP6	0.989777465797863	1.5457601168920867	2.465854431788484	0.25373883449793927	0.11579228212377658	0.002541084576664058	0.9574815476490243	0.9914078181210249	NA	1	1	5	1	2	6	2
PPCDC	2.3427324576571444	3.0078326097884167	7.826955460722621	0.5558409190754652	0.047188310382221786	0.0025513632673280833	0.8731656783461809	0.9945171578850067	0.9999505444996434	17	2	29	5	0	33	4
SFT2D2	6.810549669346582	6.890384372948416	150.33579029470522	0.21438935069988807	0.04826222882575563	0.0025778096577347303	0.9018519737692192	0.991059481101105	0.9999505444996434	183	101	185	131	63	424	113
NCKAP5	3.8107987111891846	4.352711788142977	23.084601779464528	-0.08460727242104749	-0.0381104506442918	0.0025790775239513844	0.9835676167176777	0.9945171578850067	0.9999505444996434	88	2	61	17	2	45	24
RP11-264I13.2	0.7413510712545974	1.6631295461574194	2.119964370919532	-0.10623310562547666	0.19141135767709933	0.0026004307205412134	0.9840380611398571	0.9859940149901499	NA	3	1	8	1	0	13	0
KIAA1429	6.490839785720187	6.506366960028026	113.71235161659585	0.06977124074868657	0.029840099626627325	0.0026189873476410905	0.9672501363752284	0.9931972992942586	0.9999505444996434	175	47	153	152	54	357	77
SETMAR	2.711072129821641	3.0428899396888736	8.286664949654357	0.14358862983069468	0.05003167339295663	0.0026196528384417658	0.9635303202727109	0.9938895281592155	0.9999505444996434	13	1	14	23	2	28	6
SLC22A3	3.654272176411495	4.0824574125256685	20.954226053158173	0.948090272996487	0.16692866952520066	0.0026211121558771897	0.7356996814864207	0.9811426737421374	0.9999505444996434	15	16	4	28	13	93	7
RBBP9	3.7184836690550505	4.077738673913413	20.6554240628307	0.673706239178188	0.1295848564317262	0.0026281111012102193	0.779719603493481	0.985041513392189	0.9999505444996434	29	21	23	8	4	87	8
GS1-44D20.1	1.0831931592890984	1.7440108187463759	2.9667028884083364	0.4649245079956811	0.18289660461583768	0.0026335612191563	0.9210175574647615	0.9859940149901499	0.9996815027152848	4	2	4	0	2	12	1
SAMD11	1.5442207889462796	2.243010459789799	4.257450924783146	0.4156148072915107	0.13788917512564774	0.0026339264516588995	0.9251110784632947	0.9882994920624134	0.9997902776782008	17	1	1	2	3	21	1
BCL7A	3.148141857343179	3.2971281507181556	11.115482832806183	-0.049167301257419395	0.050371190181984216	0.0026431712884177195	0.9861240353017701	0.9938719387223957	0.9999505444996434	14	6	13	21	3	26	10
RNU5F-7P	0.1987858963895468	1.4351185804018605	2.859678184012472	1.2294182299241365	0.4421266142975482	0.0026657203595071123	0.779269653002401	0.973825270714944	0.9981997634210793	0	5	0	1	0	4	3
ABCA6	6.186246851278259	6.410624775489185	105.58990161659518	0.09114581107685074	0.02314055576883217	0.0026767431583683424	0.975064134702585	0.9945171578850067	0.9999505444996434	278	10	172	86	67	236	96
C9orf85	2.707539089002319	3.3481756781526255	11.440421238984387	0.7098054141736819	0.1234253604691383	0.002681004170713768	0.8253128945398726	0.9879077886288335	0.9999505444996434	25	0	10	7	13	51	4
LA16c-361A3.3	0.34736227664701147	1.4602060266827717	1.6086393108496206	0.7746171684166667	0.10375944908842476	0.0026861848121333713	0.8533728585779385	0.9938719387223957	NA	0	0	2	9	0	7	1
ARHGAP22	2.477853354980096	2.8338463522825257	7.4172823342564715	-0.11961314007008648	0.03550983921844514	0.002704854156353447	0.9754197739674394	0.9945171578850067	0.9999505444996434	26	1	8	5	4	14	8
RP11-75C10.6	2.227900602267823	2.8056199794887475	6.9317735806344905	0.6772293846787781	0.08770963278985526	0.0027245383101474445	0.8562590799752161	0.9917837271309584	0.9999505444996434	1	2	17	17	2	30	3
SPATA6	3.8784407982035574	4.030026100655374	19.125543118825128	0.15206694151171565	0.04253340151261756	0.0027364831009554043	0.9574815476490243	0.9938719387223957	0.9999505444996434	41	9	37	11	6	57	14
RP11-254F7.2	0.34030036810351116	1.3023683420747267	1.1769219939812747	-0.1256158435330956	0.19508536238722554	0.0027386007699852655	0.9810310220141041	0.9859940149901499	NA	4	0	4	1	0	8	0
RP11-83A24.2	3.106071202116953	3.328004313279639	10.795481476482038	0.11015808524449179	0.05155514166627885	0.002754635753078971	0.9718868505415602	0.9938719387223957	0.9999505444996434	12	2	21	24	4	34	8
NOD1	4.256367205348837	4.56886606574904	27.16341553066405	0.05685028412544796	0.020310893244025754	0.0027574255769576297	0.9847872606327888	0.9948395377280768	0.9999505444996434	69	4	40	72	3	87	20
C4orf22	-0.28897749348313306	1.0706979233259595	1.0846587128827556	-0.8102777695865027	-0.22630858271635135	0.002761112386725008	0.8784242963726557	0.9861991570869432	NA	1	0	6	0	0	0	2
COPS6	5.5583653417885754	5.640761613702424	60.74509200693965	0.04336273156090514	0.03612653414330145	0.002764278481940075	0.9840380611398571	0.9931972992942586	0.9999505444996434	167	13	89	74	25	195	42
FES	4.665173537915266	4.898119708361149	34.96149072655606	0.002654528027881769	0.023970522641702605	0.0027712678042740996	0.999372125875246	0.9945171578850067	0.9999505444996434	105	8	51	69	4	105	27
CLPB	3.911464574713074	4.167572152123429	20.246334169500493	0.143574471026958	0.035678265027125136	0.0027720189541751324	0.9588904074890542	0.9943280182771755	0.9999505444996434	78	4	17	32	5	72	13
AGPAT3	6.21496247128995	6.286224459513847	97.49129542534187	0.11132615773611937	0.038862220581417556	0.002789278197480501	0.95545034078624	0.9917837271309584	0.9999505444996434	182	59	111	137	22	288	71
C19orf66	4.462148719474526	4.753532553188502	31.179819926662848	0.09910371827462948	0.029604851777737657	0.0027907878989892267	0.9735190639607172	0.9945171578850067	0.9999505444996434	66	6	58	78	3	115	19
CEACAM4	-0.015510332629687902	1.280800697761958	1.730765636891781	0.7659443671202978	0.6630239282640191	0.0027994419254001378	0.8836824574871572	0.9465427930277017	NA	0	0	2	0	3	10	0
SLC34A2	9.771059305166462	10.080932289331855	1377.095858264702	0.5551580555135068	0.06576201222179315	0.002800343547529648	0.8322986606048839	0.9914078181210249	0.9999505444996434	759	773	416	3145	753	4474	927
CTNNBIP1	3.1752712399370258	3.4365136120410424	11.911156123794932	0.25838075138804256	0.058323917433745445	0.002829609508065431	0.9322260416099999	0.9931972992942586	0.9999505444996434	22	6	7	28	3	50	5
RAD18	3.4112036975266906	3.601293583158293	13.514812487843841	0.17796805243538374	0.04571924259243818	0.002831922996189493	0.9516897120326594	0.9938719387223957	0.9999505444996434	37	5	9	22	5	52	7
ASB8	3.5762606516917055	3.7447586701942464	15.386568311068931	0.16857628211313427	0.04335591557538569	0.0028395354509865444	0.9541461046277209	0.9938719387223957	0.9999505444996434	18	8	23	23	6	68	5
TMEM182	-0.14877973322132548	0.9715102404103461	0.6851511191645526	0.1134356422789302	0.3397844641080633	0.002841837956997052	0.9835676167176777	0.9771362673697082	NA	2	0	3	0	0	5	0
PRKRIRP7	-0.09698400759493858	0.9728965269921375	0.7865907777693784	0.15341456229782727	-0.0031859632102228764	0.002849141865238127	0.9766728664235872	0.9975369207992716	NA	5	0	1	0	0	2	1
SLC2A12	1.7174742773426868	2.066191576166751	3.9449323815548043	0.1194745137791593	0.07465004101984947	0.0028598256492798004	0.9766416810200522	0.9937307039123249	0.9997902776782008	6	1	7	2	3	11	3
NDUFB5	4.598657927370347	4.7688905154062295	33.680143970089865	0.4134780873563633	0.06433718538728676	0.0028612503643427904	0.8408825213667611	0.9905410936878974	0.9999505444996434	41	10	19	50	29	111	21
HCFC1	6.868962912314116	6.9875341581753325	156.91704039569186	0.07486578032773986	0.026362536897840533	0.0028633143142825818	0.9741034944567606	0.9943280182771755	0.9999505444996434	477	41	180	299	31	473	115
FTCDNL1	0.7633542514091263	1.4796604649663214	2.119300385554213	0.3204407271761095	0.11418276120782107	0.002871394518143172	0.9445326906009518	0.9919768024925638	NA	1	0	1	6	2	5	2
FAM218A	0.09994622429845139	1.2236634946204141	1.415970414320803	0.8272115213421358	0.22995440877307868	0.0028918924139253836	0.8536945916534212	0.9859940149901499	NA	0	1	0	6	0	5	1
CCDC96	0.5785510048852383	1.4749050385563003	2.236664673562349	-0.017490894243133628	0.045016281327897985	0.0028953148856310494	0.9975618352098001	0.9954602712360545	NA	7	2	2	0	0	2	3
PRICKLE3	2.4617787521765915	3.0429947199734815	8.071730419966435	0.2680065145128734	0.0256359190484898	0.0029110181241117227	0.9445326906009518	0.9950098115654151	0.9999505444996434	19	1	21	16	0	24	7
LYRM7	3.73718110279733	3.966270743901225	17.430384157191337	0.1428238752112223	0.046347632725857145	0.002915092106035379	0.9588904074890542	0.9938719387223957	0.9999505444996434	44	3	16	41	6	70	9
ZMYND10	0.7464754868779462	2.1725298515077758	3.7982664665633137	0.8697786058780189	-0.10250739521492751	0.0029156064768856367	0.8510225612593886	0.9938719387223957	0.9983961900924626	2	0	24	0	0	5	5
RNF25	3.1421002799487456	3.2613394404968825	10.738253577708457	0.08031949152547704	0.03462102955924184	0.0029334874266515884	0.9787992996433991	0.9945171578850067	0.9999505444996434	20	4	11	14	6	34	7
GDPD5	2.696868937799141	3.593289641195539	12.616685617951482	0.6806268121500119	-0.02203006596446222	0.0029406397871369143	0.847622294593347	0.9959801207841408	0.9997975394004849	32	1	54	5	0	35	11
MORF4L1P1	3.647641123173631	3.8777737965301	17.43915652669618	0.3857369697273702	0.07018302272263627	0.0029482510419511776	0.879137700116899	0.9913015922829794	0.9999505444996434	33	14	22	10	4	68	8
HOXB3	3.862555139859234	4.050560579424801	18.66984788174852	0.01888890095782727	0.04767058577333823	0.00296980014353393	0.9943897626711995	0.9933999016599323	0.9999505444996434	38	4	44	28	4	59	14
MYNN	3.3571392861726643	3.5498279023315717	12.82651390483276	0.13985698673874894	0.04733791904677202	0.0029787693342981122	0.9588904074890542	0.9938719387223957	0.9999505444996434	22	3	31	14	5	49	7
IGLV10-54	0.5667235824922477	2.2300625047903857	3.869234038902609	2.0741602848348073	0.27240893992528087	0.002992325420421238	0.5596359202264494	0.9833775982244015	0.9969515244828931	0	0	0	25	0	13	4
RNA5SP435	0.5304899099448843	1.6532664836402062	3.4440018436758875	-1.1314097624156272	0.16311445560509782	0.002994014343202282	0.849358153836266	0.9914078181210249	0.9981997634210793	0	4	2	3	1	0	5
LA16c-306A4.1	0.6580734522425254	1.472356448011829	1.5851013552443092	0.26552104538854177	0.0873440515998185	0.0030287262077032633	0.9513014494460977	0.9938719387223957	NA	6	0	1	5	0	7	1
PGAM5	3.736296323473635	3.921333526636227	17.00065278001744	-0.029194483035561946	0.05029677767456926	0.003034535763382692	0.9904925298782737	0.9931972992942586	0.9999505444996434	41	3	21	37	5	49	14
HUWE1	9.041523126948022	9.057693686230403	669.7706539249697	0.032249387798662384	0.030903800441282794	0.003052867850073902	0.9839029018601905	0.9933999016599323	0.9999505444996434	1556	224	904	1001	226	2002	486
CPSF7	6.231770672450418	6.261412985085228	95.68298633460357	0.08128355918589601	0.034589721516609634	0.0030673691030554226	0.9635303202727109	0.9917837271309584	0.9999505444996434	133	41	170	110	40	289	68
FMO1	0.3384964240566899	1.2546817326978763	1.8573321777730205	0.7383564060595099	0.34695583649148665	0.0030794044007652977	0.8748775498820202	0.9757990302268528	NA	3	2	0	0	1	6	1
PPP2R3C	4.932591473435648	5.013577376704912	40.190510364092574	-0.03408114516441067	0.0395686393740334	0.0030803097557721773	0.9877976426324421	0.993450963165294	0.9999505444996434	42	23	52	56	16	81	38
GNB1L	0.884496666631262	1.5123123633756352	1.956495960056034	0.07909819201655324	0.07831147853812173	0.0031120555536639175	0.9850522377200954	0.9938895281592155	NA	6	0	1	4	1	5	2
RNF138	4.319522811088333	4.473318544017115	27.32285244510494	0.20245023182646368	0.052023281860004	0.003113141410616781	0.9331661338768986	0.9919571035516235	0.9999505444996434	28	21	43	28	6	70	22
RNF181	3.6532355875134073	3.824611797894248	16.10183387420336	0.1419775648070591	0.044569260761542634	0.0031140273725051675	0.9588904074890542	0.9938719387223957	0.9999505444996434	41	7	21	15	6	70	6
MAST3	4.839191975486638	5.137012700730256	41.64850221717076	-0.006778392391504617	0.009313525933224568	0.003114883007241213	0.9983890388166963	0.9975369207992716	0.9999505444996434	100	8	117	54	4	108	36
TRAIP	0.0585881361277393	1.1455260509690965	1.214109218072301	0.6274357317259437	0.18648131336611212	0.0031292503385874568	0.8947069240057293	0.9892436302877298	NA	6	0	0	0	1	4	1
NAP1L2	0.6407074551166806	1.5364589134003612	1.9696747824357934	-0.1939388569148189	-0.044755470387955826	0.003143174438121528	0.9705798554511988	0.9945171578850067	NA	1	0	6	6	0	2	3
C1orf216	3.5443854242718267	3.726659753289933	14.975034322671398	-0.009111678532406466	0.0481303155527963	0.0031452933559009705	0.9975618352098001	0.9938719387223957	0.9999505444996434	42	3	24	12	7	39	13
CACNA1C-AS1	0.008296791571662207	0.9778697369547094	0.7036388514127064	-0.11204497238215357	0.31289790396246053	0.0031558966116998987	0.9815830393826939	0.9775953980137568	NA	1	0	2	2	0	5	0
MRPS31P5	-0.0625542790943965	1.0743083859142362	0.824787131462412	0.1755832702300565	0.3328835399917281	0.0031571990048719404	0.9731034692215451	0.9775953980137568	NA	2	0	0	4	0	6	0
PDS5B	6.869421148057723	6.913730984474084	151.21078868723617	0.12154668495408794	0.038542580889894776	0.003160549885042284	0.9468340110190366	0.9914078181210249	0.9999505444996434	187	51	273	167	84	473	104
KCNIP2	1.1230468663895006	1.66410504552357	2.2877100255052873	0.08483550655067043	0.08559752504736082	0.0031698231843697118	0.9835676167176777	0.9938719387223957	NA	4	0	3	6	1	7	2
ARHGEF25	2.9691782195931036	3.6072479380794937	12.692828975401689	0.447392235514237	0.02802641415413537	0.003183931337993122	0.8981060347123074	0.9948395377280768	0.9999505444996434	28	0	43	17	2	48	8
HLA-DOA	4.000190556984187	5.138457522830725	45.613174826066704	2.2877015092884854	0.33379453602453446	0.0031885014017888668	0.33284669838070924	0.9656512885863908	0.9992669350763057	4	66	39	8	3	185	25
CTA-276F8.1	1.0450664833848982	1.7344698809250834	2.641262208912847	-0.554280554270788	-0.007659406480641094	0.00319967064757634	0.8951754043176043	0.9979422814064176	0.999361024589429	5	0	2	8	1	2	4
PRIM1	1.497176842481571	2.2649730074398673	4.034036037505183	0.3764029178661939	0.11777595866095417	0.0032067232048879225	0.9307788198395915	0.9905410936878974	0.999361024589429	19	2	4	2	0	21	1
MIR181A2HG	-0.3873299329795639	0.9492935144292391	0.6207079766057553	0.44538495235908887	0.434878772618738	0.003212560249281912	0.9272434139762751	0.970823965253002	NA	5	0	0	0	0	5	0
SH3TC2	1.1990157896554978	1.729428502611241	2.538778633847115	0.1104788531004588	0.12123513419819948	0.0032200308255903574	0.9810489836008306	0.9899755365888564	0.999361024589429	5	1	1	6	1	11	1
RAD51-AS1	2.571695317656584	3.2757245211304857	9.72539453745498	0.45438986034952916	0.008944267834580686	0.0032252649228235223	0.9003350328804682	0.9988647887967472	0.9997902776782008	28	1	8	34	0	30	8
AKT3-IT1	0.49557294884967756	1.372531701034199	1.4320278340554538	0.36193220025337125	0.10999583880066756	0.003238068896548694	0.9293676929501425	0.9931972992942586	NA	2	0	7	1	0	6	1
TUBA1A	6.583986544870674	6.697636248260706	129.6018481870427	0.16882707363925972	0.042531305370417785	0.003242428972187371	0.9352102931600006	0.9917837271309584	0.9999505444996434	346	74	158	120	25	402	91
RP11-385F5.4	0.0585881361277392	1.082894823269185	0.8507581518891792	0.004736879354939938	0.29887557520285035	0.0032572710770786034	0.999372125875246	0.9778839304387725	NA	1	0	4	1	0	6	0
SPACA6P-AS	0.0585881361277392	1.082894823269185	0.8507581518891792	0.004736879354939938	0.29887557520285035	0.0032572710770786034	0.999372125875246	0.9778839304387725	NA	1	0	4	1	0	6	0
ZBBX	1.0835592327273584	2.6824797969171614	6.555536197222133	-0.4137772509728393	-0.09924987037212732	0.0032658497383859005	0.9574815476490243	0.9938719387223957	0.9981997634210793	0	2	34	3	0	1	10
MAP3K14	3.867392414516305	4.304263414649673	22.128386922154824	0.16371764203866795	0.018332701979462414	0.0032677495101319145	0.9600431871856517	0.9954602712360545	0.9999505444996434	80	4	46	28	1	73	16
NAALADL1	0.9954633240918593	1.6736317051299878	2.2656687275356986	0.2630609070270757	0.07437381102565829	0.003273420761026977	0.9513076208943324	0.9938895281592155	NA	10	0	3	1	1	7	2
EEF1A1P11	0.11207320966795327	1.204897949518492	1.815145439397113	1.0158023260263525	0.5103609142947904	0.003301325156547494	0.8091616628102236	0.9610175372929699	NA	2	3	0	0	0	6	1
LY9	1.4412098287087307	2.8085539995451874	6.489565867407282	1.5514299008525498	0.01746276158468651	0.0033013509542231504	0.6443215824708848	0.9979422814064176	0.999361024589429	1	0	41	3	0	22	5
CTD-2621I17.3	-0.42868802115027604	0.9191360206423033	0.6287515152343583	0.5345622272649301	0.5519134053706414	0.0033062141553313273	0.910650655724623	0.9577954824067201	NA	0	0	4	0	0	5	0
RP11-336A10.2	1.0993435705488124	1.825634788778891	2.4820906858831284	0.3225887096533829	0.056744776505527096	0.0033081246600158857	0.9347672908599671	0.9945171578850067	0.999361024589429	6	0	9	3	0	9	2
EYS	1.4166242040406378	2.019659784522185	4.164771768673747	0.5021979613314447	0.1244895844470071	0.003311218829805559	0.9187064250084563	0.9912525294077252	0.999361024589429	0	3	5	6	2	8	4
RP11-194N12.2	0.19336191778968673	1.1233076314363952	1.326102064566259	0.08194633136420269	0.4224513038321389	0.003312722875416954	0.9877363333774549	0.9641274658237283	NA	2	1	0	1	1	7	0
SLC26A8	0.5713607655209318	1.3720786433492207	1.430531176419731	0.24579796685113203	0.11141932455825584	0.0033180548944646026	0.954603106479351	0.9925880647448645	NA	2	0	6	2	0	6	1
SLC6A4	4.417875955483626	5.153707024010783	42.523333091379705	1.0573507240614934	0.06405393860365813	0.0033312990925994566	0.7614543964725524	0.9938719387223957	0.9997902776782008	69	17	164	3	4	163	24
ZNF707	2.8754685485298483	3.1610419844689805	9.894689487076233	-0.09042932203291823	0.0529327287044463	0.0033352338308305085	0.9810489836008306	0.9938895281592155	0.9999505444996434	21	6	18	8	1	20	10
MFSD6	6.043166737648076	6.080725420626369	84.37503587403825	0.11993599799159112	0.0363301806254303	0.0033433870701818653	0.9484986391910388	0.9917837271309584	0.9999505444996434	113	41	143	94	34	274	55
FAM193A	6.038236402773767	6.353054993511174	99.34488556920537	0.18101046252020944	0.023405861206882792	0.0033450636164528385	0.9535495313158188	0.9945171578850067	0.9999505444996434	285	6	241	139	23	335	66
CYP2T1P	0.008296791571662243	1.1707803583600116	0.9689131166674395	0.2354709134414474	0.32282817648390744	0.003345081297601974	0.9624029741952297	0.9778839304387725	NA	2	0	0	5	0	7	0
SLC35G1	0.6720043816588487	1.4255155345490904	1.8080951081571395	0.1731164050873878	0.07710236867792061	0.003347600697373397	0.9715254089740236	0.9943370384085141	NA	8	1	1	1	0	4	2
LINC01123	0.05858813612773921	1.081393148798661	0.8462681789820111	0.0036992871445974593	0.3048830863391024	0.0033674854944485974	0.999372125875246	0.9778839304387725	NA	1	0	1	4	0	6	0
CCT6B	0.3657968402186884	1.2955043032069251	1.153944288825953	-0.16830872745449826	0.21788549547275793	0.0033676259867530776	0.9718868505415602	0.985041513392189	NA	5	0	2	2	0	8	0
SLC26A6	3.91755340327262	4.101329335115098	19.638229515765374	0.007888692903042048	0.04679491971321444	0.003380932342555311	0.9975730939439871	0.9937307039123249	0.9999505444996434	53	3	19	38	8	56	16
LA16c-380H5.5	-0.21963080388738426	1.0497350612283314	0.9312770134243954	0.7315783595952293	0.15283245921926322	0.003387025437809133	0.8702291065694663	0.9917837271309584	NA	0	0	0	6	0	3	1
RP11-478C6.2	-0.21963080388738426	1.0497350612283314	0.9312770134243954	0.7315783595952293	0.15283245921926322	0.003387025437809133	0.8702291065694663	0.9917837271309584	NA	0	0	0	6	0	3	1
RP11-147L13.12	0.44528160429360064	1.2577133580537347	1.3469396628660433	-0.1939245135910663	0.004049329184838308	0.003388121399060197	0.966338674955824	0.9988647887967472	NA	2	0	2	5	0	2	2
LINC01415	0.02415840762719709	0.9473334122296501	0.8985836242633363	-0.08028004884309002	0.41127587030432033	0.0033947661858264562	0.9861240353017701	0.9645697981382292	NA	1	1	1	1	0	5	0
LINC01021	-0.4286880211502761	0.9170066672913668	0.6227648846914676	0.5326240343854632	0.561895753267362	0.003411052993377444	0.910650655724623	0.9562190523915074	NA	0	0	0	4	0	5	0
RP11-378J18.9	-0.4286880211502761	0.9170066672913668	0.6227648846914676	0.5326240343854632	0.561895753267362	0.003411052993377444	0.910650655724623	0.9562190523915074	NA	0	0	0	4	0	5	0
KRT8P46	2.489632986345883	3.0065395344881645	7.916288465803781	0.20417460996430084	0.040565766278419374	0.0034170856458757078	0.9574815476490243	0.9945171578850067	0.9997902776782008	25	0	10	18	2	23	7
DNM1P47	0.3972205093532467	1.2477678577821798	1.4139135062350907	0.3685002501089597	0.1735404208632179	0.0034221615200447004	0.9375131649988055	0.9886798333818017	NA	5	1	0	2	0	5	1
C8orf17	0.6167153640718133	1.3711724751465422	1.4275378611482856	0.176101883708325	0.11426833422779761	0.0034276197272924513	0.966458059452855	0.9917837271309584	NA	2	0	4	4	0	6	1
DXO	2.1989820800401008	3.048260327254211	7.865135081385539	0.6427451045603311	0.0105621826542713	0.0034573001180157165	0.8569764808899157	0.9988647887967472	0.9996660905521499	25	0	8	27	0	27	6
AP4B1-AS1	0.6062777266161385	1.3707193647256395	1.426041203512563	0.19176588380401013	0.11569385737764823	0.00345741818584721	0.9623471830265121	0.9917837271309584	NA	2	0	3	5	0	6	1
RP11-347I19.7	0.006792410501352377	1.041609579322823	1.0012441720648881	0.1218525272536398	0.4266986419833089	0.0034647995879541803	0.9835339997997675	0.9656512885863908	NA	3	1	0	1	0	6	0
RPL11	8.238327882199199	8.324685242518495	407.38716870154735	0.23642125423085578	0.05630225866212131	0.0034682944755383863	0.8912707653541375	0.9892436302877298	0.9999505444996434	495	205	373	377	274	1238	290
ZNF574	2.9674537560962846	3.2154259861197882	9.891223369567276	0.04735035229141518	0.05941317273647855	0.0034719640909893035	0.9875670366419629	0.9931972992942586	0.9999505444996434	24	1	17	12	5	29	8
AK9	4.11534622868848	4.302672725237042	23.5335459277643	0.0537164913711523	0.04061917883312771	0.003474224176162493	0.9850786807745702	0.9938895281592155	0.9999505444996434	31	7	62	14	11	52	22
ODF2L	5.908971133417408	6.002559821442908	78.7148926724133	0.07245063216498793	0.040385264543769984	0.003485624328542637	0.9738277939448347	0.9917837271309584	0.9999505444996434	153	32	157	111	14	262	52
TGM1	0.46656719894899557	1.2797771584214896	1.2589375131522136	0.20569670680695293	0.11188520895381047	0.003491447920730845	0.9603712500129358	0.9931972992942586	NA	3	0	1	5	0	5	1
CTB-50L17.8	0.5098627800398592	1.359293170559655	1.4573211338077245	-0.187894328427672	0.24239702297164803	0.0035017012088654482	0.9688662700359564	0.9817786586274811	NA	5	0	1	2	1	9	0
ACOT7	2.596816107400959	3.505178336130513	11.637691047925372	0.5107242873291703	-0.025947562483273044	0.003508420984769012	0.9003108328495522	0.9950098115654151	0.9996815027152848	37	0	14	38	0	30	11
AC074117.10	2.286345268742357	2.7348833214945207	6.559137658079698	0.2709325577943185	0.09553297733418825	0.0035086767994153825	0.9436608250646992	0.9909200162432268	0.9997902776782008	12	1	3	17	4	31	2
TIMM17B	3.4913606571447353	3.6121600097229414	14.515342895515692	0.13926471765928267	0.04482728431531348	0.003514881160440989	0.9588871884021603	0.9938719387223957	0.9999505444996434	18	10	13	21	5	39	11
TXNDC12	4.869676048455123	4.963825176330675	38.21956974836368	0.21917854468638598	0.04785465832122831	0.0035233125685137806	0.9164226787382139	0.9914078181210249	0.9999505444996434	56	22	33	61	15	150	18
ZNF814	4.9609801189244935	5.148877922998555	42.34321125761831	0.014409867551002847	0.0295090518330093	0.003535458122704627	0.9957021088143593	0.9943701713871154	0.9999505444996434	55	9	94	100	8	116	35
SLC26A5	-0.2889774934831331	1.1260387001696261	0.9110168551015224	0.6862873719328672	0.4690277360717575	0.003543691569273368	0.8872192818962787	0.9659449249474832	NA	0	0	0	6	0	7	0
QRICH1	6.319556486246249	6.3809712632838815	102.81087290999733	0.0075663014731530975	0.03772945793088757	0.00354984560482946	0.9973144005626645	0.9917837271309584	0.9999505444996434	247	33	157	169	24	301	78
SPAG4	1.170090812854209	2.064676388129694	3.252472946548833	0.6207163535149339	0.030811695716333135	0.003552464976300896	0.864273940580536	0.9959801207841408	0.9983961900924626	4	0	2	17	0	10	3
RP11-539L10.3	-0.1678350782609973	0.9670309953645798	1.1255764754310371	0.43755294775672493	0.730279071953684	0.0035579020147818267	0.9375296517126555	0.9382960162480188	NA	0	1	1	0	1	6	0
RP11-99A14.1	-0.1678350782609973	0.9670309953645798	1.1255764754310371	0.43755294775672493	0.730279071953684	0.0035579020147818267	0.9375296517126555	0.9382960162480188	NA	0	1	1	0	1	6	0
TPT1P9	-0.13834209576565076	1.100409353087649	1.0717643725139894	0.5138602314552062	0.5362202951169255	0.003565040329522001	0.9210249648729657	0.95718592740656006	NA	0	0	0	4	1	7	0
RP11-334C17.5	2.819291569010936	3.250759687080877	9.864092201075891	0.2752493935046029	0.04359452875559121	0.0035658178087235957	0.9322795816279669	0.9945171578850067	0.9997902776782008	10	2	14	36	1	30	8
RP3-424M6.4	1.8490985763262824	2.3114246827803253	4.865265613135355	0.0820943352740644	0.07057865118606514	0.0035699321527780476	0.9844740472948661	0.9938719387223957	0.999361024589429	6	0	10	5	4	10	5
C11orf1	1.3829469416700022	2.106953171464259	3.276111290450891	0.40058994045495383	0.07004471293245317	0.0035739637697654544	0.9158091641035404	0.9938895281592155	0.999361024589429	7	0	6	11	0	14	2
TIPRL	4.800755521467512	4.898857918553685	36.465981855199914	0.22355623359924426	0.04436533379010818	0.003578852092707387	0.9113136636069942	0.9919465466665934	0.9999505444996434	69	11	37	37	26	132	20
LCA5L	0.3403003681035111	1.2494476463101796	1.3354515527855868	-0.041684133302475855	0.3123896104644916	0.003582950076360939	0.9937755385037004	0.9759629398988832	NA	1	1	4	1	0	8	0
RAB19	0.042726520072204545	1.6967715874056908	3.8826785033229934	1.3803828743896969	1.2108431253176195	0.0035887657886282116	0.7816211362609767	0.9122343556768912	0.9964395820198222	0	6	0	0	0	2	7
RP11-848G14.5	1.6283421440290522	2.443370775552178	4.674687460609755	0.5907680949203473	0.02899255724112064	0.003590450003917129	0.8702291065694663	0.9957751686922266	0.999361024589429	5	0	20	8	0	15	4
RNASET2	5.4646835817216495	5.581349012137886	59.29205182076172	0.20821009148642947	0.047706004147237864	0.0035935495360162493	0.9218254991159462	0.9914078181210249	0.9999505444996434	66	32	137	50	17	173	44
NOS1	2.3619888255209585	2.8194692945877162	8.592242282873247	0.7076063355567827	0.15382190385110953	0.0035941443284227864	0.8394116355934369	0.9859940149901499	0.999361024589429	5	6	9	1	7	20	7
ARG2	0.9838643756268729	2.126154163697858	3.7056625973647814	-0.7921601511938892	-0.13891236264889306	0.003594648381286561	0.8737058649549162	0.9912525294077252	0.997832374832911	6	0	2	18	0	1	6
FAXC	0.12943920679379795	1.1775759911174746	0.9903941641870386	0.06273477539016302	0.29781729444803945	0.003594957115257332	0.9885895808502531	0.9778839304387725	NA	1	0	1	5	0	7	0
RP13-270P17.1	1.8230474678213975	2.1784496841829912	4.121115515342457	-0.2855234719929117	0.06946543438925476	0.0035958423381675974	0.9345121713280988	0.9938719387223957	0.999361024589429	7	1	6	9	1	7	5
CTD-2515A14.1	0.5822856355712711	1.25334737842742	1.4011972983165268	0.09536382955759623	0.15634138246886153	0.0036463038199659055	0.9835676167176777	0.9887869108915003	NA	4	0	2	1	1	5	1
CTD-2012K14.6	0.02415840762719707	0.9456614622643665	0.8628897111894505	-0.08028004884308979	0.4200529643854055	0.0036499009299488768	0.9861240353017701	0.9628605477896373	NA	1	0	1	1	1	5	0
PCDHB12	1.7314579825329472	2.3984459122311375	5.4159198657760035	0.3431010238165115	0.06648886512595155	0.0036621960440748665	0.949022343956188	0.9938979576074572	0.999361024589429	11	1	11	0	4	9	6
CDH2	0.8103981978738348	1.5934818762670118	1.9326611844620052	-0.3083518169082907	0.20086258526003595	0.0036634183003964177	0.9458830836729628	0.985041513392189	NA	3	0	3	5	1	12	0
WSB1	8.958875510585088	8.996608590430652	645.8034771722301	0.08793929302132467	0.041520311525590256	0.003668211745776113	0.9580507253808119	0.9914078181210249	0.9999505444996434	790	342	981	990	197	1819	494
CDIPT	4.348549326521297	4.476141268812817	27.188707782167956	0.31754596148826264	0.05568893857210938	0.0036695290576141057	0.8880868516674297	0.9914078181210249	0.9999505444996434	36	17	16	47	11	89	17
TIAM1	3.830877995442054	4.1089319756042375	20.145465309094067	0.25488384070013453	0.046965367131358744	0.0036732796760190144	0.9307405188949366	0.9938719387223957	0.9999505444996434	14	3	59	22	11	53	17
PIDD1	3.0196436316493536	3.5555333407298018	12.34812691102023	0.31125760458242674	0.02435970264144848	0.003683377790548624	0.9233516207853185	0.9949750002548088	0.9997902776782008	18	1	17	48	1	38	10
MGME1	4.05654137029253	4.180306772151889	22.32095216750221	0.1589449204521654	0.05143724341465501	0.003685761978444603	0.9541461046277209	0.9931972992942586	0.9999505444996434	34	14	27	13	11	52	19
IL34	0.5822856355712711	1.2528646179557743	1.3997006406808041	0.09483920369022494	0.1580144607422835	0.0036913346970456912	0.9835676167176777	0.9887322433941759	NA	4	0	1	2	1	5	1
RP11-330L19.1	0.008296791571662228	0.9709892606989617	0.6836544615288299	-0.11867945970411635	0.34202264848856384	0.0036929489275411218	0.980471587500429	0.9748137687645452	NA	2	0	2	1	0	5	0
HCFC1R1	3.308755327310113	3.6938746897816537	13.93082112109446	0.3144553998889815	0.055342082984215266	0.0036958625562810155	0.9169842567364894	0.9938719387223957	0.9999073815447775	56	4	24	8	2	58	7
GCNT7	0.4045819808732584	1.3342288285859671	1.4750875650834463	-0.007738429097059049	0.3025443077439051	0.0037071254613743887	0.9991461007451693	0.9772928822243775	NA	1	1	1	5	0	9	0
ADORA1	0.008296791571662228	0.9704682904348308	0.6821578038931072	-0.11915896736119357	0.3442614184596629	0.003731121485477397	0.9804602447341663	0.9746170835221862	NA	2	0	1	2	0	5	0
RP11-972P1.11	0.008296791571662228	0.9704682904348308	0.6821578038931072	-0.11915896736119357	0.3442614184596629	0.003731121485477397	0.9804602447341663	0.9746170835221862	NA	2	0	1	2	0	5	0
LINC01024	0.14156619216329985	1.1420208875403715	1.1453701572699158	0.09110121698484944	0.3903720903963791	0.003741416457824018	0.985964179925674	0.9692442680312544	NA	3	1	0	2	0	7	0
PRDM8	0.5785510048852383	1.4989737943257215	2.1882704747832773	0.18221282823145027	0.38303687490824095	0.0037450373297891137	0.9767767798314232	0.9680596686992586	NA	0	2	2	3	1	12	0
NLRX1	2.0864435136347153	2.697752766451779	5.975807562498471	0.3510281291911383	0.04167473042058172	0.0037451418411026233	0.9242605611409784	0.9945171578850067	0.999361024589429	22	1	5	15	0	19	5
RPF1	3.9373349850280697	4.211419472532836	21.432539189794127	0.1542489627535635	0.045115595973695063	0.0037466462480662604	0.9580397828813189	0.9938719387223957	0.9999505444996434	28	9	26	62	2	62	17
RPTOR	5.248498675542238	5.445808402008253	52.208432365114874	0.04419636299097639	0.028225628630066956	0.0037567397258789605	0.9861240353017701	0.9945171578850067	0.9999505444996434	164	10	53	115	10	156	40
CCDC92	5.459899084410304	5.5796962703832795	58.49812110754276	0.07922932701908772	0.037121430404090376	0.003773573033978601	0.9744972885814361	0.9937307039123249	0.9999505444996434	171	13	88	44	28	160	47
B3GNT7	4.405171118584762	4.646123068122906	31.071794911027407	0.5078658715990357	0.11005344959836658	0.003778072962236011	0.7968348093219423	0.985041513392189	0.999361024589429	32	29	42	25	5	106	19
NID2	4.941354372357483	5.180335696155428	43.43623035022289	0.298095714842766	0.0466945774691523	0.0037875373026902454	0.9101453560822272	0.9936990873208211	0.9999505444996434	169	14	20	60	12	158	26
AC017002.1	0.9748361941868344	1.6883079730777	2.124905600007108	0.22353462799928592	0.06294296781491376	0.003816090450186638	0.9574815476490243	0.9945171578850067	NA	9	0	3	4	0	7	2
SELO	3.0174056114278454	3.3231234054047354	10.583744009998076	-0.04774165161991359	0.05494947232764504	0.0038192281308189018	0.9877363333774549	0.9938719387223957	0.9997975394004849	32	3	18	15	1	27	10
RP11-1094M14.5	1.0435621023145882	1.908428523657748	3.6131805145367357	0.6302272594107421	0.1343595453580947	0.00382560165824002	0.898926990259712	0.9914078181210249	0.997832374832911	0	0	8	3	4	6	4
SCIN	3.3693247560180284	4.052551333211118	20.85757739073346	1.360376651077142	0.2386455752416976	0.0038329163329180347	0.6071892792861772	0.9757093852049057	0.999361024589429	10	26	3	27	3	87	9
LMNB2	5.762759243232371	5.960398606516848	75.75984757685862	0.13827325898934628	0.030474437585774592	0.0038391315193322135	0.9574815476490243	0.9943280182771755	0.9999505444996434	273	21	59	139	13	235	55
TNRC6B	7.843345999684184	7.865215261466061	292.28719919694373	0.0317297921856043	0.035504962690081195	0.0038444496734452343	0.9847872606327888	0.9916458427832947	0.9999505444996434	500	97	562	401	101	853	218
ARPC4-TTLL3	0.1987858963895468	1.1762737633815903	1.0733460905437107	0.37424191161794684	0.12299483389443447	0.0038494263908629227	0.9343248933408442	0.9931972992942586	NA	5	0	0	3	0	4	1
RP11-140H17.2	0.16386893529434007	1.0545338185656559	1.0085123540302008	-0.0922003773550722	0.3722832637427823	0.0038583002531749236	0.9847872606327888	0.9691849318866722	NA	1	0	2	1	1	6	0
CXorf57	1.0506240108580887	2.003419737956113	3.668813832069194	-1.9472247827799896	-0.05758974971046935	0.0038758691150096976	0.6516352177454442	0.9945171578850067	0.997521876723425	7	0	3	9	2	0	6
KMT2C	8.80852573310768	8.87383414963975	587.431713285686	0.08266538847164759	0.032718485993397814	0.0038916386351155992	0.9648496906277599	0.9938719387223957	0.9999505444996434	1141	111	1243	874	215	1828	413
MYL12B	8.036680902772632	8.07659789665847	341.98276745288194	0.14069846970471528	0.04697407021493048	0.0039003163603906657	0.9303274323887814	0.9899755365888564	0.9999505444996434	478	171	358	380	188	1016	248
NIPAL2	4.343509282444318	4.473172453514631	26.47970011452529	0.1952169419934848	0.0465113019512517	0.003908492179399765	0.9326944551057681	0.9926939792449342	0.9999505444996434	46	6	26	42	18	103	13
RTN2	0.3301773861159098	1.4902028735724595	1.6656355446822737	0.3012041914777632	0.30261830423806035	0.0039205488530308485	0.9574815476490243	0.9778839304387725	NA	9	0	1	0	1	11	0
CTC1	5.243979815797527	5.467608492524443	52.90401775815022	0.04402554537719483	0.028108566900077205	0.003947538809912995	0.9861240353017701	0.9945171578850067	0.9999505444996434	108	7	140	88	10	161	40
LARP4P	-0.06255427909439644	1.0621324214148773	0.7878116669661045	0.16962016268050317	0.38129820935769243	0.003956116550926555	0.9740948886708793	0.9730598131047888	NA	4	0	2	0	0	6	0
FZD10-AS1	0.6702004376120273	1.4493159748182676	1.5701671887175903	0.2625847880121797	0.1357571153477462	0.003956830708595614	0.9503650099288559	0.991059481101105	NA	2	0	3	6	0	7	1
TIPIN	2.118327944827183	2.466279425791276	5.454723396835544	0.2556578642637221	0.08606982652732136	0.003968154954307635	0.9425591655018325	0.9914078181210249	0.999361024589429	8	1	3	12	4	20	3
AMER2	-0.5154007078718696	1.0121694776646848	1.0067780614329622	-0.4702757165909946	-0.053797067421059455	0.0039923244478565125	0.9425591655018325	0.9945171578850067	NA	0	0	6	0	0	0	2
GALNT2	6.619726937988248	6.684110158718646	128.07236880250312	0.11177002427882812	0.04329042483346301	0.0039956544559463306	0.9553138282319936	0.9913015922829794	0.9999505444996434	320	62	124	180	34	440	80
BCS1L	3.0242884946433835	3.705316145238652	13.966325807003251	0.055275385446815734	-0.015698133452341126	0.004025226723755283	0.9886069231309034	0.9965421827676069	0.999402532241451	60	2	16	26	0	28	15
ATP5B	6.911900764280451	6.943727507663517	154.46468338326792	0.08181832062860421	0.038409234454247314	0.004031011080281363	0.9619440941832292	0.9914078181210249	0.9999505444996434	306	56	143	214	82	447	115
EIF4A1P10	1.589262781912649	2.097454420201742	4.4157797147898785	0.55210955617285	0.1899680099639652	0.004042803363058473	0.8809841080120991	0.9837877256134221	0.9988598807476896	2	5	6	2	1	16	2
RBM12B-AS1	0.9261166344961105	1.817472267821749	2.3326387088819467	0.4661390886295475	0.11698770071038889	0.004045130405173952	0.9079138789813396	0.9914078181210249	NA	10	0	7	1	0	12	1
OVGP1	0.5508619664367129	1.4352166250282132	1.6641559689743108	0.31155944138580377	0.06787722659100501	0.004046000259477944	0.9447074825311762	0.9945171578850067	NA	1	0	8	2	0	4	2
FLJ46284	1.441119513505026	1.9788643564997601	3.221695872190135	-0.11320501202858685	0.056930585190461444	0.0040689811272628575	0.9802747878405667	0.9945171578850067	0.9983961900924626	10	0	6	4	1	6	4
SNTG2	0.06208142808838771	1.3161623667454918	1.7304902251463425	-1.0153160427292502	-0.036136168603080845	0.004069242886791021	0.8495111175467696	0.9947307944563308	NA	8	1	1	0	0	0	3
AHNAK2	5.691400126271201	6.0024788029991845	77.30930673611682	0.18918829344173396	0.02839785873498412	0.004110533854462169	0.9484986391910388	0.9945171578850067	0.9999505444996434	267	7	72	186	16	269	50
HIST3H2A	-0.02763731799918979	0.9635856195905769	0.6621734140092308	-0.0700511127425019	0.3735612602066166	0.004155437637024546	0.987389083610084	0.97120592674907	NA	3	0	1	1	0	5	0
TBC1D9B	6.720191976427731	6.836510360837906	141.37451176021239	0.0564387514277372	0.03211461368926731	0.004161557335118777	0.9814897446124685	0.9938719387223957	0.9999505444996434	442	42	161	242	27	393	112
CTB-61M7.2	0.22621986142487568	1.2668020659847625	1.5237571756079564	0.2972980977775877	0.4850612589185846	0.004171482914322527	0.9575005607550825	0.9584735187748283	NA	0	0	2	2	2	9	0
ZNF839	2.7160562007346196	3.0381825883478353	8.474922842539383	0.12691232018577292	0.06574961530288291	0.004175660626268471	0.97026460410407	0.9931972992942586	0.9996815027152848	18	3	7	23	1	25	7
SFRP2	4.831010420241891	5.999686471759374	81.9667241095792	2.333074414827546	0.29580294369082727	0.004210762260260308	0.3104236929407106	0.9726994799183565	NA	62	9	5	13	131	326	49
NDUFAB1	4.266562945492083	4.475573230185974	27.396074200686208	0.48153411273224156	0.08183543774418067	0.004212259781976112	0.8278867335632085	0.9887322433941759	0.9997902776782008	52	9	12	24	24	87	18
TRIM45	0.5822856355712712	1.4168077287301337	1.7021654766451457	0.45400771544718166	0.19578112783233897	0.00421943820581317	0.9176458797122851	0.9859940149901499	NA	5	1	0	4	0	7	1
AC004057.1	-0.1264769900902852	1.0550384641408073	0.7663306194465054	0.2603629479547081	0.4098004826580026	0.004254894099779782	0.9581942439738802	0.970394006395744	NA	5	0	1	0	0	6	0
TAL1	4.092351845011711	4.36360265450624	23.662653431185447	-0.07620101546156133	0.034791981070610475	0.0042591093699605575	0.9810489836008306	0.9943370384085141	0.9997902776782008	50	2	60	34	7	58	22
ANKRD10	6.075372245277729	6.132749146371034	86.22970793236439	0.03265691792978464	0.042606171997888076	0.004263073051318537	0.9861240353017701	0.9912713288425866	0.9999505444996434	152	22	174	137	28	276	60
PMS2P3	3.376118774585698	3.917194320109615	16.174424065852733	0.34754423832455617	0.03270857245015319	0.004264270826525854	0.9128361952287609	0.9945171578850067	0.9996511201726463	76	1	14	29	2	62	10
ABCC13	0.6342663280411752	1.5562125872395525	2.6425410158232303	0.5869952356416475	0.20862491804508645	0.004285655108908426	0.9052000066501683	0.9865408548420206	0.9969515244828931	1	3	0	6	0	4	3
COL4A6	1.7298936540242984	2.111903034284443	3.9993219244487634	0.03802743532855815	0.09217308055716955	0.004288792778969772	0.9924793138675525	0.9917837271309584	0.9989463914296796	6	1	10	2	2	9	4
PPP1R3F	1.2328082614002922	2.0558013286401384	3.0639885969656313	0.5293753929101273	0.07529111711631419	0.004291091995389965	0.888673364735929	0.9938895281592155	0.9981475957847248	15	0	2	7	0	13	2
MEGF11	1.6445517994996843	2.2146973192335837	4.457753208576659	0.21236812182283632	0.07925024515100586	0.00430325336276801	0.9610431687023885	0.9938719387223957	0.9981997634210793	2	2	2	16	1	8	5
XK	2.3976009677675063	2.615625733783017	6.566509099877529	0.17306344521621597	0.06828404459510869	0.004330627568236666	0.9580507253808119	0.9931972992942586	0.999361024589429	8	5	6	9	2	21	4
CD99P1	3.419634531017194	3.708656668561101	14.353860751508885	0.1811607473779905	0.0540490197441896	0.004342804057140638	0.9532867324126705	0.9937307039123249	0.9997902776782008	14	2	39	29	4	45	11
PPAT	3.1158443565437803	3.3672000932885955	12.14126465232919	0.4091492333395163	0.08578189761208836	0.004373729670636159	0.8870667909039072	0.9905410936878974	0.9995969224716956	8	9	7	25	4	34	9
IPO11	4.0565915967389525	4.313815709978866	22.855423513631216	0.13250693107383946	0.041733707797218494	0.004392779553592893	0.9643689519700495	0.9938895281592155	0.9997902776782008	69	4	13	54	7	68	18
STARD3	4.450186050059326	4.606840887519637	28.525793278648333	0.13907277006858554	0.05269490963130604	0.004399249616313986	0.9574815476490243	0.9914078181210249	0.9999505444996434	92	8	38	27	10	116	14
RP11-366L20.2	0.9124852680562987	1.6285461334736768	2.3152753395565715	0.433461944147252	0.1970938312735426	0.0044156171822021615	0.924749906345266	0.985041513392189	NA	4	1	0	6	1	10	1
TMEM65	4.721936752343476	4.8817697548766334	36.89314558767894	0.2283506165467604	0.06353135310602916	0.004432890052930406	0.9310598544619451	0.9909200162432268	0.9997902776782008	25	18	64	28	23	78	34
RP11-31F15.2	1.1579638274847073	1.8739422023650856	2.7052388749876495	0.23163286945532102	0.05566733384953352	0.004436881691435064	0.9574815476490243	0.9945171578850067	0.997521876723425	5	0	4	10	0	7	3
TRIM36	1.1071852503339656	1.5346257208818577	2.4570895921874487	0.06373319657590736	0.1457667066253175	0.0044393429434395025	0.9875670366419629	0.9884374404408103	NA	3	2	2	2	1	6	2
AC007566.10	1.0727555218334235	1.8768698669191524	2.717212136073431	0.36479707785831755	0.04861657241430708	0.004439689350256006	0.9287763848314847	0.9945171578850067	0.9971206659547955	5	0	12	2	0	7	3
RP11-425L10.1	2.015040953709592	2.4876127341681764	6.338050674620865	0.6024950762820468	0.1537467806017165	0.0044547731233456865	0.866395150058651	0.9861991570869432	0.9983961900924626	4	2	1	9	7	16	5
ZRANB3	2.985839352533112	3.2391958622491037	10.082245736201273	0.21567943886289695	0.06735288305872304	0.004466259404451103	0.9445326906009518	0.9917837271309584	0.9996815027152848	33	3	6	14	4	37	6
RP11-737O24.2	-0.25406053238792636	0.9175389853829579	0.6242615423271902	0.28526381144786706	0.559399437815372	0.004467918347331635	0.9555291673323071	0.9522065221954288	NA	0	0	1	3	0	5	0
RP11-165F24.3	1.397712282313334	2.0069950688717575	3.383104622659968	0.4212934991373398	0.13167978795589722	0.004472433606079644	0.9101453560822272	0.9893601659835837	0.9981997634210793	4	2	2	11	0	13	2
RP11-10K16.1	0.6167153640718133	1.359381570938246	1.3875690813805328	0.1671967136673472	0.15069840834443743	0.00449903574930789	0.967880056638085	0.9897968177304795	NA	4	0	4	2	0	6	1
RPS4XP16	-0.3234072219836752	1.0094627403149872	0.9992947732543487	-0.747577587090189	-0.04364289812746716	0.004504448413700519	0.8915674155290084	0.9945171578850067	NA	0	0	1	5	0	0	2
RP4-728D4.2	0.0067924105013523845	1.1585351030476971	1.7587458354669185	1.1793248928941253	0.6809419485132594	0.004509512401876464	0.7721181210166139	0.9463485440725483	NA	0	3	1	0	0	6	1
KDELC1	1.822155503035915	2.402865086981598	4.822461300906429	0.42549653361234074	0.08400003985529468	0.00451505166339344	0.9057054378913734	0.9931972992942586	0.9983961900924626	3	0	8	16	2	15	4
ZNF227	4.308492808719787	4.371502720269778	24.86295199940594	0.06264682144796073	0.04532724604433283	0.004529955202187771	0.9804602447341663	0.9917837271309584	0.9999505444996434	31	12	37	38	9	70	19
CH507-9B2.9	-0.16783507826099736	1.0263115780546328	0.7683875275322177	0.350390826217716	0.5054770338540469	0.004535363181690108	0.9445326906009518	0.9587850228482008	NA	0	0	1	4	0	6	0
RP11-1260E13.4	0.705117398707234	1.4436437167380853	1.550182798833714	0.2042776339074747	0.15258334650036548	0.004537758310756049	0.9588904074890542	0.9892436302877298	NA	3	0	3	5	0	7	1
NTF3	-0.036758244002707836	1.2218092357617671	1.0641227861208862	0.46906713988401993	0.4300393941641549	0.004541829039340209	0.9251110784632947	0.9671913788077585	NA	0	0	6	1	0	8	0
RP11-124A7.1	-0.21812642281707437	0.9180713170257836	0.6257581999629129	0.23392747636877492	0.5569036030337644	0.004544840104005854	0.9611919514131998	0.9519664574112723	NA	0	0	2	2	0	5	0
CBLB	6.618878622460469	6.683853550493534	128.47628901451327	0.10544293624461072	0.043065393985604467	0.00454775660699498	0.9580507253808119	0.9913015922829794	0.9999505444996434	128	37	254	189	65	358	100
AC141586.5	2.5309756822559453	3.1281484167363365	8.580022546293012	0.33662232893905436	0.051351679634524	0.004549408062175746	0.9259775538785397	0.9940342568152098	0.999361024589429	25	0	14	22	1	28	7
RAC3	0.29193971018664583	1.215517519920362	1.3602921113630408	0.5393205585741787	0.26067314760376525	0.004557392995396933	0.9017479350428608	0.9832484684417312	NA	1	0	0	5	1	5	1
TK2	5.325122482183215	5.402132275999858	52.04853068984956	0.1096733781245055	0.0443050445275108	0.004557825465542768	0.9588904074890542	0.9914078181210249	0.9999505444996434	134	17	45	56	28	147	40
ANKS1B	1.363101447218049	1.9546208925532875	3.1795640723929504	0.37492038752605383	0.12846439356938816	0.004559587784279336	0.9194610373990436	0.9897968177304795	0.9981997634210793	4	0	10	2	2	12	2
OCLM	0.48913182177417214	1.8383077719495233	2.514520882199987	0.6156149563475414	0.33159817170442674	0.004562052631659906	0.9113136636069942	0.9765201548860384	0.9969515244828931	0	0	1	13	1	17	0
TMEM178A	0.129439206793798	1.2409648310238974	1.2100211974006327	0.724915989366373	0.21542577779966282	0.004574038899615949	0.8550936166370345	0.9861991570869432	NA	1	0	7	0	0	5	1
LRRC4C	0.3679894065520364	1.4259568984551723	1.4117676757325808	0.09040654205116992	0.29181998695463257	0.00458464657206405	0.9850786807745702	0.9778839304387725	NA	2	0	7	1	0	10	0
ZFPM1	2.586289080652179	3.211902781349148	9.142162531985727	0.4320730237874095	0.053236235058561586	0.004592132881819653	0.9015337955608828	0.9938895281592155	0.999361024589429	25	1	25	15	0	35	6
MICAL1	6.223790701149719	6.331961026765847	98.71989588294232	0.047116510086447926	0.03738279054312169	0.004599012071718053	0.9835676167176777	0.9931972992942586	0.9999505444996434	286	18	168	138	29	313	70
ZNF155	1.6775591153293288	2.4728655396688675	5.608258300700087	0.7382206861792735	0.25744366800549906	0.004600725742193616	0.8588426588624689	0.9775953980137568	0.9981981428182435	2	5	15	1	1	29	1
CTD-2540F13.2	-0.09698400759493864	1.126530204322639	0.9125135127372452	0.41126672099041917	0.46705586323251164	0.004616453705594102	0.9345121713280988	0.963006716982004	NA	0	0	1	5	0	7	0
KLHL20	4.124980897452508	4.221543263512982	22.501453759071754	0.24555844428973647	0.04330858663990118	0.004621072716974168	0.9086974565928995	0.9937307039123249	0.9999505444996434	27	8	28	26	16	77	13
PCDHB2	1.744079656853818	2.1554049863082296	4.251693135762734	0.1417430931461834	0.1004371725195605	0.004623632537794028	0.9728474738919393	0.9914078181210249	0.9981997634210793	13	1	3	2	3	10	4
DFFBP1	0.5131239128190396	1.3385616660711772	1.4695846005514717	0.07197882996829184	0.07563700755246829	0.004625890311381623	0.9874825193406174	0.9945171578850067	NA	3	0	1	6	0	3	2
PHB	3.863879536746636	4.324139303573687	22.1999262906911	0.2540933992516976	0.050384402643823975	0.004627949484054138	0.9376021273857236	0.9938719387223957	0.9996099731705261	86	3	21	50	2	99	10
MCTS2P	0.26914973446094104	1.2087298856552948	1.424756305471559	0.12023916812390077	0.11887965179843679	0.00466371817770288	0.9835676167176777	0.9938719387223957	NA	6	0	0	1	1	2	2
LINC00176	-0.11435000472078338	1.026822617463918	0.7698841851679404	0.27318820083813483	0.5032647694812847	0.004672117405702754	0.9574815476490243	0.9583340526726004	NA	0	0	2	3	0	6	0
CTD-2349P21.9	0.8606895424299117	1.5514339518973093	2.176683243719618	-0.08444325837817208	0.09731590821786161	0.004688213403249923	0.9858475825894627	0.9938719387223957	NA	1	0	6	4	1	3	3
DNAH3	2.3064017896446773	3.6405667261738675	13.9051095664962	-0.21088460962469477	-0.044595790029746854	0.004693723380762801	0.9767767798314232	0.9945171578850067	0.997521876723425	15	2	69	0	2	6	20
UBXN6	5.634365031844324	5.695129081822466	63.31388662382677	0.04038315015588587	0.04572492947845281	0.00473509346377732	0.9844740472948661	0.991059481101105	0.9999505444996434	153	20	113	69	20	199	45
TTLL5	5.343675544579637	5.504705767924328	54.73240073732024	-0.014162491752469976	0.03693788730615736	0.00474891356319305	0.9955632815660991	0.9938719387223957	0.9999073815447775	158	15	98	79	8	151	45
PIGK	4.4756600181948665	4.621303090277554	30.698869225988037	0.3446651038845284	0.07141748059217995	0.004760771195351633	0.879137700116899	0.9897601749705311	0.9997902776782008	55	17	20	20	20	81	24
CTSO	5.384565092808354	5.565039084758623	59.983559565191655	0.4666574734159799	0.0882135359408637	0.004786647296924483	0.8158252661066618	0.9859940149901499	0.9996815027152848	62	47	79	29	25	166	46
RPS7	7.455917942068176	7.485100691824594	225.73131770836727	0.10108303902013148	0.042580201896098756	0.004786668959289955	0.9528575964391436	0.9905410936878974	0.9999505444996434	425	88	230	262	126	671	164
ADAT2	3.4305152775276255	3.725053251842866	15.499759499425394	0.27042877854229136	0.07325567134282	0.004787650082708008	0.9279719959989824	0.9914078181210249	0.999361024589429	21	11	8	36	2	40	13
C5	3.648671397804605	3.7821519451029175	16.86602237802536	0.20511898011705218	0.06515356749884411	0.004789123239055554	0.9393617556600197	0.9914078181210249	0.9996660905521499	17	12	20	13	8	40	14
ZNF689	2.695798991221097	2.9667143618761442	7.928328358175216	0.12593963799380567	0.07480025354496993	0.004805782315793157	0.9684644432810455	0.9914078181210249	0.999361024589429	15	3	14	15	1	29	5
LINC00954	-0.015510332629687948	1.1275132078994439	0.9155068280086905	0.29289756015808205	0.4631149342063677	0.004812208008831178	0.9565175255352052	0.9623845775264299	NA	0	0	3	3	0	7	0
AK8	-0.12840767672949682	1.2172083584561662	1.2980233471144627	0.6798109513317535	0.10862277480424838	0.004818487395729746	0.8933851516792396	0.9943280182771755	NA	0	0	8	0	0	2	2
TSC1	5.950571415264237	6.052757270041382	81.14731291694187	0.043960628556514295	0.04221151692737526	0.004840869080085388	0.9841657336985492	0.9917837271309584	0.9999505444996434	198	13	115	151	30	260	57
TNF	0.07221950256755111	1.2021831110474424	1.4047719155876826	0.4016135815237258	0.14119185958080477	0.004841812909706729	0.9427419681105526	0.9931972992942586	NA	7	0	0	0	1	2	2
RABIF	1.1379930653050037	1.9067794370348838	3.0642242904359334	-0.20247553580120298	0.2603878083653498	0.004876583139253556	0.9699427880003911	0.9775953980137568	0.9971206659547955	3	1	8	1	2	18	0
RP3-340B19.2	-0.42868802115027604	0.8888088234759006	0.5428273251559618	0.5062725953396802	0.6944684586276038	0.0048989910459607475	0.9110560669284362	0.9442276212612474	NA	4	0	0	0	0	5	0
MOCOS	2.191240227337295	2.6478400916722324	6.158678337068928	0.022909447092680665	0.12855980350308255	0.004899128424743248	0.9957021088143593	0.9861991570869432	0.999361024589429	10	4	5	13	1	32	1
PYCR2	4.337619611188122	4.556350056048094	27.28625558155361	-0.009094136433065609	0.04266454803967703	0.004901636805830469	0.9975618352098001	0.9938719387223957	0.9997902776782008	75	4	28	65	7	76	23
RP11-134L10.1	1.003708395214186	1.7033850025025492	2.608055416351275	-0.4812960960379555	0.05640979435852402	0.004907128644190611	0.9108682479165825	0.9945171578850067	0.9969515244828931	4	1	8	2	0	2	4
PDZD11	2.761262506911716	3.0874802169888866	9.733918439911829	0.5152330247673914	0.1266868197693247	0.0049094512743453516	0.862935267387982	0.986087917069557	0.999361024589429	20	8	6	4	4	39	4
LINC00315	-0.3234072219836752	1.001779068156168	0.9778137257347496	-0.7623342366186702	-0.015258110183075256	0.004911594975673844	0.8848681043514491	0.9948395377280768	NA	1	0	0	5	0	0	2
NARFL	3.013874228760337	3.37572654479313	10.987609776779134	0.2065030491404131	0.056596733030571625	0.004917498717383754	0.9513076208943324	0.9938719387223957	0.999361024589429	46	2	16	6	3	33	9
DNAJC6	3.0424269013849896	3.259557778505332	10.289173643424062	0.009640243310164779	0.07200216715839271	0.0049276168862224965	0.9975618352098001	0.9914078181210249	0.999361024589429	24	2	22	9	4	28	9
CDPF1	0.9224196870924526	1.7445320527850403	2.2460538800568135	0.4510099767702431	0.0957168230821548	0.004940752416021739	0.9073488482970807	0.9937307039123249	NA	10	0	1	6	0	8	2
FXYD1	-0.06255427909439648	0.9989216910034101	0.966325615654293	0.24674777960997477	0.5956418923056525	0.004952864154277843	0.9615165774822921	0.9466632872292624	NA	0	1	2	1	0	6	0
CTA-305I2.1	0.6167153640718133	1.4370892683302896	1.527205093678392	0.33447125221567936	0.17221109183898115	0.004954280948262479	0.9342026759788007	0.9875731637475732	NA	4	0	1	6	0	7	1
PCCB	4.1155754985907915	4.257666808765608	23.118098182251096	0.2524503251466851	0.06120836575744704	0.004961347094584834	0.9179617090203473	0.9913015922829794	0.9996815027152848	58	13	14	20	10	67	17
CTD-2006H14.2	-0.25406053238792636	0.9099591776387146	0.6027804948075911	0.2707452133728038	0.5948301052553574	0.004964795285628677	0.9568837007103141	0.9482572486801601	NA	1	0	0	3	0	5	0
POLE3	5.267442384984159	5.351304058239282	49.69789833052865	0.11767304452105604	0.050814725374789135	0.004971140114027434	0.9568837007103141	0.9905410936878974	0.9996815027152848	97	11	55	83	28	184	28
RP11-774O3.3	0.8653810894609487	1.7983558561929	3.209074555748327	1.0569646164411421	0.3055806218577198	0.004976039397505273	0.7839661262042287	0.9775953980137568	0.9969515244828931	8	4	0	1	0	11	2
ATOX1	3.7733599633552664	4.004122788318834	20.0391596398239	0.640431418983273	0.12179418004224199	0.004994809993532377	0.7636086929504032	0.985041513392189	0.999361024589429	18	18	10	19	9	66	12
BAG6	6.924879650524579	6.968091773761002	156.00520908577883	0.04086894914768201	0.04510378490592959	0.004999793100793513	0.9835676167176777	0.9903825359050754	0.9997902776782008	386	60	239	188	42	451	119
CDKN2A	0.5426168953143861	1.3855263476589184	1.7057950324950246	-0.07869049502582234	0.35274937425413333	0.005002187921292757	0.9872189042833565	0.9708923634290366	NA	3	0	2	1	2	10	0
PLA2G4A	3.298491320270399	3.4450610718739365	12.454622849642334	0.2163793405027317	0.05121794725699639	0.005008523169718178	0.9364548080873394	0.9937307039123249	0.9996099731705261	24	5	12	12	8	47	6
RP5-894A10.6	0.7155550361629087	1.6203212117080126	2.142586970888831	0.6952647336022673	0.23510446278009914	0.005010320223306439	0.875396750130719	0.9832793731548807	NA	0	1	4	7	0	10	1
OXER1	-0.16783507826099736	1.0190638729834165	0.7469064800126186	0.33574919611178444	0.5366080451400677	0.005012327812749154	0.9453042316999768	0.9562190523915074	NA	1	0	0	4	0	6	0
RP11-574K11.24	1.1330089943920252	1.8940707601406161	2.7642709653562942	0.4466179833543837	0.17738642906029747	0.0050329204764372	0.9136847831157838	0.9859940149901499	0.9971206659547955	1	0	6	9	1	14	1
CADPS	0.30406669555614774	1.179492580053581	1.4825675066434774	0.5389781033129113	0.3467729465499808	0.0050497763514191505	0.9017479350428608	0.9757093852049057	NA	3	0	1	0	2	5	1
ANKRD45	-0.2022648067615395	0.884873324307485	0.8207029728135429	0.2541042373179468	0.7074824260440292	0.005068859478045005	0.9603016480494406	0.9382866767563419	NA	0	1	1	1	0	5	0
CGREF1	-0.2022648067615395	0.884873324307485	0.8207029728135429	0.2541042373179468	0.7074824260440292	0.005068859478045005	0.9603016480494406	0.9382866767563419	NA	0	1	1	1	0	5	0
LINC01146	-0.2022648067615395	0.884873324307485	0.8207029728135429	0.2541042373179468	0.7074824260440292	0.005068859478045005	0.9603016480494406	0.9382866767563419	NA	0	1	1	1	0	5	0
RP11-805I24.3	-0.2022648067615395	0.884873324307485	0.8207029728135429	0.2541042373179468	0.7074824260440292	0.005068859478045005	0.9603016480494406	0.9382866767563419	NA	0	1	1	1	0	5	0
RN7SKP80	1.837233470650917	2.4136047636769393	5.495472908015917	0.4499475409542467	0.2272067605923478	0.005081082626779094	0.9165223331521264	0.9778839304387725	0.997832374832911	4	4	10	1	3	27	1
RP3-522J7.7	1.214269993547388	1.6929735671788053	2.576367810173641	0.19011588386317618	0.15075622370990074	0.005084885610815311	0.9612483780174238	0.9873367504675984	0.9971206659547955	2	1	7	2	1	8	2
ZC3HC1	2.6089714575211973	2.884395956375612	7.612605363084089	0.1472364062023823	0.08076728718738412	0.0050869702782651285	0.9645867850748933	0.9914078181210249	0.999361024589429	18	2	4	17	3	23	6
DCN	9.002911941027369	9.09039251145412	689.1386331630443	0.1897015725945154	0.052907490199041535	0.005093608459062704	0.914452668221076	0.9905410936878974	0.9999505444996434	1395	193	535	773	497	2079	500
ARHGAP17	6.3192047157816384	6.337496127932126	100.59162614212138	0.05833281045660002	0.036536839837645406	0.005124617992859234	0.9738277939448347	0.9914078181210249	0.9999505444996434	187	41	149	124	40	333	65
AKAP13	9.606992852863195	9.613598919777141	988.9774918804931	0.04168579878203701	0.03826056907736568	0.0051353615007786145	0.9784915581120819	0.9914078181210249	0.9999505444996434	1567	397	1611	1300	392	2864	739
EMC9	1.6467443658330325	2.060435947653111	3.590253082916514	0.008209482753116117	0.13153394286931422	0.005135708432976895	0.9986348681040995	0.9871151804396135	0.9981997634210793	4	1	5	7	2	17	1
CTD-2192J16.15	1.1589809759603527	1.8618690045367994	3.553916838133574	0.79505541242738	0.2677836290152295	0.005152408261622487	0.8428631713106897	0.9778839304387725	0.9969515244828931	6	4	0	2	1	12	2
SMPD4	4.715144597526402	4.885077997754587	34.60978936043076	0.06109607970577705	0.050451461288948646	0.005153584617859722	0.9818617699286651	0.9914078181210249	0.9997902776782008	106	7	49	58	8	132	20
FCGR2B	2.713244782759069	3.119894829659464	10.042225937824378	0.6359897265472129	0.13636482322364862	0.005154098951927959	0.8212185030130253	0.9859940149901499	0.9983961900924626	5	10	17	9	1	34	6
ARIH2OS	0.21258849498506394	1.3021462279179434	1.3379750449544556	0.25301415158477863	0.41604764367806274	0.0051638177838115775	0.9611919514131998	0.9656512885863908	NA	6	0	0	1	1	9	0
ATXN3	6.277311080173115	6.359845994965773	102.59837499211011	0.13583069549249616	0.048076009529051215	0.005167219460761076	0.9499148498064184	0.9911773444933061	0.9999073815447775	112	38	235	94	47	273	83
CHKB	2.0763253094316507	2.5212566178564226	5.630115853853074	0.020359292033762244	0.08733044279495458	0.005177106465674697	0.9960242732009681	0.9917837271309584	0.9981997634210793	14	3	7	9	0	12	6
ZNF510	4.135906496953921	4.2622072351093845	22.33518279104414	0.0281942490187075	0.05972848131016215	0.005183881245147261	0.989766651193675	0.9911773444933061	0.9997902776782008	30	6	52	34	7	64	18
SYF2	6.5647760611208845	6.647295188130485	126.06004311614517	0.2422451213983827	0.06237450684588098	0.005200415136030839	0.8957740953986846	0.9872454008205503	0.9999505444996434	154	57	194	96	76	462	71
PPP6C	5.456739485422727	5.535698939299942	58.09317786605822	0.2539599082946482	0.056332237350413365	0.005208923549812103	0.8897158337373356	0.9897968177304795	0.9997902776782008	67	23	57	69	42	174	41
PPCS	4.735728219091277	4.929274799798145	37.12529021957257	0.29279211845078285	0.08111967368982126	0.005215745260042239	0.8978152748029873	0.9865903055733198	0.9996815027152848	72	27	32	52	6	152	17
AC005776.1	0.2420814774804106	1.5375140021609364	2.2928960183287197	-1.0321418065028816	0.05071171352218299	0.0052240143277795	0.8562590799752161	0.9960864326558019	NA	0	1	2	9	0	0	4
AIMP1	5.0964919996910325	5.17833644840066	43.99459695119283	0.11932156133022138	0.04563530881172029	0.005224751865205503	0.9567455345467893	0.9914078181210249	0.9999073815447775	81	11	55	63	26	172	22
TSPAN8	1.065565282469117	1.8002852252982602	2.31321456944806	0.25914475091048106	0.1500877296285116	0.005234064416450404	0.951106035957525	0.9879077886288335	NA	6	0	6	5	0	12	1
SNHG3	6.516345864480944	6.6198353809003745	124.35798799864142	0.1342364989235231	0.055069729478263225	0.005236178967778259	0.9538395135758042	0.9899755365888564	0.9997902776782008	150	54	82	201	78	274	113
SULF1	5.567909888887908	5.693554984841592	63.65786548517092	0.23479967378741257	0.06295031378424305	0.005253853069846561	0.9164226787382139	0.9887869108915003	0.9997902776782008	174	26	37	82	28	252	32
SNAI3	-0.06255427909439651	0.996724205074782	0.9291350449446846	0.24627631513738713	0.6069555257715038	0.005261629578552584	0.9612549593267012	0.9463485440725483	NA	0	0	1	2	1	6	0
FBXO15	-0.32340722198367516	1.0688166049726304	0.820635101946466	0.7371966558662705	0.6839729244738159	0.005265714863000877	0.873690688156529	0.9459898008175477	NA	0	0	5	0	0	7	0
ZNF528	4.797871395869913	4.897889396462942	35.47361445176746	0.04022848094426447	0.05372805884689035	0.005270172506187012	0.9850786807745702	0.9905410936878974	0.9997902776782008	63	8	50	79	12	115	25
CTA-363E6.3	0.85006693813072	1.4788700034175024	1.9045863290330078	0.1395760707136722	0.1547519122206978	0.005274218496597327	0.9754929226328269	0.9892436302877298	NA	4	0	5	1	1	5	2
UACA	7.173519475433626	7.229987975767431	186.696088080529	0.07123563892370313	0.04345238788560384	0.00528220487381867	0.9704046462317016	0.9912525294077252	0.9999505444996434	407	47	378	209	69	656	115
WDR55	4.022534402473314	4.396035275413438	23.636958553169453	0.1235926374517595	0.04195968922655184	0.005287454302092593	0.9686827957395102	0.9938895281592155	0.999361024589429	75	2	41	48	3	84	16
FGD1	2.8942015758193764	3.3170270320710014	10.097511955965667	0.20798263256286698	0.06607049643462132	0.0052880492707554115	0.9506037078465516	0.9931972992942586	0.999361024589429	29	1	18	22	1	37	7
CLEC10A	1.0192704482932096	1.8312513883688553	4.0739781101297705	0.9274519917297861	0.3568201353403165	0.005288667761048883	0.8271805302957242	0.9746170835221862	0.9969515244828931	2	5	1	0	2	7	4
NUDT18	2.152063921969331	2.5819272774800015	5.380179292158215	0.12320035618631897	0.09927704584606131	0.005296140566234813	0.9738277939448347	0.9900961661960963	0.9983961900924626	16	1	7	11	1	26	2
RP11-550I24.2	0.11387715371477455	1.192006944709506	1.231599880909026	0.2860956898372038	0.5049538898745958	0.005301372368847275	0.9574815476490243	0.9562190523915074	NA	1	1	0	4	0	8	0
PHYH	3.7514787740999846	3.9065536548073734	17.985034367335626	0.3485763057909358	0.07096314685488009	0.005302468059141175	0.8893235737961249	0.9906470473958786	0.999361024589429	19	10	10	34	9	56	12
ITGB1P1	0.7514891457337608	1.3581502365218068	2.0444202580172464	0.32878970426781967	0.2769252924618123	0.0053165713333743385	0.941509401379052	0.9775953980137568	NA	1	2	2	1	1	7	1
GSG2	1.0472590497182461	1.6310743273320067	2.3539625679019025	0.19455736120004685	0.18827588478638546	0.005317994291852544	0.9615165774822921	0.985041513392189	NA	4	2	2	4	0	10	1
ONECUT2	-0.20226480676153952	0.883203241875941	0.7850090597396571	0.2541042373179468	0.7165386224062816	0.0053224474186126846	0.9600431871856517	0.9379112519651318	NA	0	0	1	1	1	5	0
VAT1	7.137069789543559	7.239033593677167	190.27265968408898	0.22272584983134447	0.05672994202061657	0.005330242318256778	0.9011143712561138	0.9893601659835837	0.9997902776782008	366	49	197	161	147	577	137
ZNF784	1.6571820032887072	2.003974443871733	3.54684545534388	0.11480783862334158	0.12106804348071984	0.0053324986942517505	0.9764993346422254	0.9886947253236122	0.9977141390324394	4	2	4	7	1	13	2
METTL2A	3.18671021353639	3.327009590166426	11.321056891273551	0.17432145429761645	0.05277277427679833	0.00535390859108515	0.9513076208943324	0.9936990873208211	0.999361024589429	23	6	10	13	5	41	6
ORMDL2	2.8408283250567106	3.0092088212468635	9.242150202007982	0.2777811726889321	0.07251089215088469	0.005354744669001356	0.9246606097784762	0.9916458427832947	0.999361024589429	7	5	10	11	6	28	6
C16orf58	4.499037194833487	4.645273149353842	29.179431303361138	0.031139452100117447	0.055802985884883465	0.005363329304974531	0.9885895808502531	0.9912525294077252	0.9997902776782008	79	5	47	46	9	99	20
SUOX	3.600510499454259	3.839084830402265	16.46533479037817	0.3404457300632651	0.08731326927104854	0.005392055075942246	0.9054970067173724	0.9886798333818017	0.999361024589429	35	7	7	29	8	73	6
UQCC1	4.902239816577627	5.020669099042733	38.91504843442722	-0.04847116314391488	0.050832947838884666	0.005410702469064856	0.9840380611398571	0.9913015922829794	0.9997902776782008	58	11	67	88	9	100	34
CARD9	1.935054413431682	2.8449266956416683	6.574975068940353	0.6849072256597882	0.025911694571753054	0.005431033118813875	0.846011492169242	0.9959801207841408	0.9971206659547955	39	0	7	7	0	20	6
CD5L	0.2332156248900889	1.495447199551487	2.6401614123820036	0.19787552608524908	0.28550087256940654	0.005436418415394634	0.9790195495221391	0.985041513392189	0.9969515244828931	0	3	6	0	0	1	4
COL19A1	-0.48048374677666295	0.8487404536421997	0.5293898162649658	0.6069096038442143	0.8979500351421468	0.005447953544855488	0.8947069240057293	0.9259014234045134	NA	0	0	3	0	0	5	0
CTD-2561B21.8	-0.48048374677666295	0.8487404536421997	0.5293898162649658	0.6069096038442143	0.8979500351421468	0.005447953544855488	0.8947069240057293	0.9259014234045134	NA	0	0	3	0	0	5	0
LDLRAD2	1.0648100136876082	1.6314882172316618	2.355459225537625	0.1684400231324193	0.18710219030161016	0.005452263214945668	0.9683334500165327	0.985041513392189	NA	4	2	3	3	0	10	1
NDUFA6-AS1	-0.39425829264973394	0.9613934803093742	0.6690258285628252	0.6724916840547371	0.7812676582262229	0.005458296462335439	0.883544130591017	0.937457714412796	NA	0	0	0	4	0	6	0
AC017002.2	0.5354266559500798	1.3471142472125894	1.3461036439770573	0.2863699167169386	0.18910744879214353	0.0054596409803234335	0.9445326906009518	0.9861991570869432	NA	6	0	3	1	0	6	1
HS6ST2	0.7184426391471243	1.648524603846592	2.087553978775057	0.6454089923179247	0.14139834328965978	0.005485497103714417	0.8625520429585444	0.9912525294077252	NA	1	0	2	11	0	7	2
BLOC1S4	1.0886171378889582	1.614161975397325	2.4932290377947703	0.20325901275686378	0.2030106066487786	0.005494053035287462	0.9611919514131998	0.9832484684417312	0.9969515244828931	5	2	1	2	1	10	1
BRINP1	-0.2540605323879263	0.9873858665975406	0.840895260269339	0.7824876435286323	0.3697211836184543	0.005504701460905155	0.8536945916534212	0.9778839304387725	NA	0	0	5	0	0	3	1
DPF2	4.786164186663036	4.834881590815225	34.38403149834698	0.07568477097501679	0.04138314688020691	0.005520956673866475	0.9719517564815662	0.9917837271309584	0.9997902776782008	67	13	41	53	14	119	21
RP11-307P22.1	0.4860556558385091	1.3222558742445865	1.4351187853156933	-0.1411277549927696	0.3438204191823112	0.005525800260809177	0.977396861633957	0.9714434458334463	NA	3	1	1	3	0	9	0
RP11-384M15.3	-0.48048374677666295	0.8471081504093678	0.5248998433577977	0.6052082230826434	0.9065201043610959	0.005533296949756963	0.8947069240057293	0.9258220392899497	NA	0	0	0	3	0	5	0
ZC3H12B	1.3059608699283596	2.0121754999851484	3.2754190526903852	0.5028991171538232	0.11837126514541967	0.005535616512352997	0.8936049442308264	0.9913015922829794	0.9969515244828931	2	0	14	3	1	10	3
DCLRE1C	3.845459219716697	4.140827806742894	19.65233464425688	0.12585620196968406	0.05902350761118632	0.005539962197192818	0.9649201880883004	0.9917837271309584	0.999361024589429	41	2	50	34	4	71	13
PNMAL2	0.12093906225827483	1.3150164453062076	1.1572431376581123	0.3288519761586117	0.40603764102857387	0.0055460300654137235	0.9503650099288559	0.9690125501836643	NA	7	0	0	2	0	9	0
HMGCL	3.7776396702122925	4.00910785597164	19.49654869118896	0.6245054663626424	0.10968055673454126	0.005549236859856607	0.8033698391268147	0.9859940149901499	0.999361024589429	8	9	20	30	14	73	10
RP11-510N19.5	0.12943920679379797	1.1090757873686057	1.1234363685754998	-0.27104104639682663	0.08677786965550517	0.00555415228001636	0.9574815476490243	0.9945171578850067	NA	1	0	1	5	0	1	2
FLJ20021	-0.21812642281707437	0.9029102480159802	0.5827961049237147	0.21253588053162545	0.6279147745912029	0.0055585621041582605	0.9637698951048339	0.9460366196931576	NA	2	0	0	2	0	5	0
KLHL17	1.8289693233261	2.4127573516116305	4.61407762183335	0.31634230772732236	0.08362298374867333	0.00557132130865844	0.9314375029649293	0.9931972992942586	0.997521876723425	20	0	7	5	1	15	4
DGCR6L	2.476807666382343	2.810569947331783	6.72317479534811	0.12262291545062204	0.08857918420045686	0.005596055769104115	0.9718868505415602	0.9905410936878974	0.9989815522069733	16	1	13	11	2	30	3
TMEM158	0.5304899099448843	1.2794268826672959	1.6081297694719072	0.12841827328953748	0.19404378123041466	0.005599040945709267	0.9808062233925111	0.9872118740743597	NA	1	1	1	5	0	3	2
BLZF1	4.495289655087762	4.6225108672657935	28.968553057668622	0.07144990281407261	0.056507449578957376	0.0056049193673026985	0.977396861633957	0.9909200162432268	0.9996815027152848	68	6	29	61	11	96	20
LRP8	3.298407465359923	3.4783466495798336	12.13129782772258	0.05541348228001418	0.0731986124337276	0.005618063409907421	0.9846553970379208	0.9905410936878974	0.999361024589429	35	3	13	19	4	39	9
KAL1	3.493010933497364	3.8759826003175575	16.427396715391318	0.3316865148134018	0.11239331925886309	0.005618303677774806	0.9242605611409784	0.9861015732241935	0.999361024589429	55	6	6	24	6	84	4
CDHR1	0.03628539299669896	1.095287100855384	1.056269955537281	0.2554710975629624	0.5580634622430364	0.005625611854775081	0.9601362480505924	0.9500855550862475	NA	1	0	3	0	1	7	0
CP	4.469458586623608	4.7349299526054045	32.869455123868406	0.20060013047407377	0.07257254621002307	0.005626464474083039	0.9449480927885273	0.9905410936878974	0.999361024589429	23	25	45	59	4	70	31
OPHN1	4.698569185832653	4.79541101806123	33.27414361363272	-0.053503287808500055	0.0556962619136127	0.005626944183044122	0.9835676167176777	0.9905410936878974	0.9996815027152848	88	13	47	40	8	85	29
GABRE	3.383898426129796	4.1720398872603175	19.77356779046189	0.45281116646927017	0.02357557509113844	0.0056386097765714245	0.9052933566557966	0.9950458843825866	0.9981997634210793	44	1	41	59	0	61	16
ZNF790-AS1	0.41978513217842334	1.4213367723571897	1.4717418969339309	0.6301261831951748	0.21967421509707533	0.005639824787351939	0.879447133548754	0.9858202351086794	NA	7	0	4	0	0	7	1
WBP1L	5.691716334327718	5.734442558417271	65.20379727390076	0.052767434455521754	0.04527311492955335	0.005642817743111479	0.9799193450969614	0.9905410936878974	0.9999073815447775	122	20	118	86	25	229	40
RCOR2	-0.11435000472078335	1.0123246016173892	0.7269220901287421	0.2515205015419884	0.5656969831837934	0.005647717227622309	0.9584270603735295	0.950269401371341	NA	2	0	0	3	0	6	0
AC245100.1	0.7410515082780861	1.4975844431842327	1.7593332285972494	0.23709764460838803	0.1366030456496893	0.005651546606058808	0.9567722597536	0.9913015922829794	NA	3	0	2	7	0	5	2
TSR2	5.113437894676806	5.182989708557585	44.24850688512971	0.08185798388075258	0.04965966150929719	0.005662651345612705	0.9695583833934136	0.9906470473958786	0.9997902776782008	69	21	83	58	11	139	31
C8orf31	0.26914973446094104	1.31863606069616	1.323686189271725	0.7016354661373408	0.258573067066898	0.0056658788148212956	0.8568828424746902	0.9833775982244015	NA	2	0	0	7	0	6	1
TMEM71	1.9185438810096815	3.018094250393442	8.217258852280592	1.3974491263668918	0.10152174135702467	0.005667988566676447	0.7322601688745581	0.9920736740171182	0.9969515244828931	0	0	35	11	3	25	7
RP11-206L10.2	1.7678867810551682	2.587618431330872	5.585136212309742	0.5107951227006647	0.19260250690687192	0.005669790658336175	0.909309271094417	0.9833520402924392	0.9971206659547955	16	0	1	12	4	31	1
ZMIZ2	6.699729754335918	6.780725826170637	135.85628785440997	0.03251913973837795	0.04138819889807678	0.0056759422248561795	0.9869451221265929	0.9914078181210249	0.9997902776782008	331	32	267	196	34	401	103
FUK	2.980099851779996	3.4824870535014814	11.767759400113045	0.3527855688521422	0.07462426975998661	0.00567838965788473	0.9174049053001812	0.9917837271309584	0.999361024589429	32	4	21	21	0	46	7
KLRAP1	1.3279509860877297	1.9376263001634384	3.1035568296252527	0.2591209498880734	0.18373991612174967	0.005683891537091461	0.9518005791174698	0.9847031004100003	0.9971206659547955	3	2	8	4	0	15	1
NDUFV2-AS1	-0.06255427909439648	0.9909236353011324	0.9433479104989712	0.23134055490602387	0.6338613639775174	0.005686475137942597	0.9635303202727109	0.9443914325598226	NA	1	1	0	2	0	6	0
SMYD5	3.051801299357939	3.493824694381086	11.882842952454254	0.12569465891180456	0.04830569957822831	0.005688097059359134	0.9725794673361344	0.9938895281592155	0.9983961900924626	42	2	9	29	1	32	11
NT5C3B	3.9981576848520564	4.172551751648192	20.494673623981843	0.09475842798130844	0.06273488540489654	0.005697338012070305	0.971889978267385	0.991059481101105	0.999361024589429	48	5	47	23	5	74	13
GDPD1	0.5038594636261869	1.578243305734618	2.331420442126597	0.3865406842931384	0.5205496291766096	0.005724534489919843	0.9456339386026529	0.9535096401086155	NA	4	3	0	2	0	14	0
CTD-3088G3.6	-0.5498304363724117	0.9428643438762351	0.9074163624635696	-0.4216476522143374	0.17797484107179815	0.0057360097391072305	0.9484986391910388	0.9938719387223957	NA	0	0	5	0	0	0	2
TOP3A	3.9844165588170797	4.546454530374583	27.289819832338793	0.20349611088816738	0.03831660829865883	0.005758560679390206	0.9588871884021603	0.9945171578850067	0.999361024589429	83	0	45	32	14	67	25
TRABD	4.411923291516169	4.798021669900401	32.07713295462153	0.053453539417880405	0.028048713808969672	0.005763755297987147	0.9861240353017701	0.9945171578850067	0.999361024589429	101	3	65	59	3	95	26
SPAST	4.598279557536941	4.6954733867024725	32.07217040642649	0.3174042424956052	0.06311903097975256	0.0057988165639088615	0.871813657932434	0.9897968177304795	0.999361024589429	37	14	39	27	23	101	21
SNORA63	2.0323368442657577	2.934571918780843	9.899410386212832	1.517508616724454	0.3444357214205959	0.005801433594887076	0.6937065330178115	0.9706830934945242	0.9969515244828931	2	9	5	0	8	22	9
AP3D1	7.748156554883812	7.843759852016334	286.5730287756354	0.05884593974508722	0.013665335652501625	0.005804394608288951	0.9790195495221391	0.9948395377280768	0.9999505444996434	966	68	307	410	89	772	227
SSPO	1.7215746160835184	2.2217705714461307	4.002494074080203	0.1380565324105221	0.10282595764153034	0.005808470180640617	0.9726408916253563	0.9913015922829794	0.9971206659547955	9	1	9	7	0	11	4
HRH2	1.9283979298604423	2.6622848797757404	5.921911804314792	0.7776548098829676	0.13497848721813221	0.005814113015326741	0.822140592463674	0.9882994920624134	0.9971206659547955	2	2	21	11	0	26	3
CCDC64	2.5599143937450455	3.0852477003821153	8.548163936439517	0.4394573359555515	0.09152000521212138	0.005822253890949332	0.8978152748029873	0.9912525294077252	0.9981997634210793	12	3	14	25	0	34	5
CAP2	2.063220033834891	2.596794679958024	5.420631737936884	0.3049220828291983	0.09143242682839675	0.005825162610983791	0.9322260416099999	0.9914078181210249	0.997832374832911	16	0	11	10	1	20	4
APBA3	3.1179948847296504	3.7138022797670227	13.891396038764025	0.31683163508830403	0.048238338050047735	0.005848280770483023	0.9307788198395915	0.9938895281592155	0.9983961900924626	35	0	30	32	2	45	11
DCUN1D5	2.7986462748369423	3.3216311354458243	9.983547499397067	0.33145298845891574	0.08855104437750003	0.005855453754796424	0.9192237591127888	0.991059481101105	0.9981997634210793	24	1	12	32	1	48	4
CTC-451P13.1	0.6925031807430676	1.5325593694202568	2.0679754031494797	0.6070096612725682	0.20919286845745402	0.005857836740582363	0.8947069240057293	0.9859940149901499	NA	0	1	6	4	0	6	2
GAPDHP51	-0.5498304363724118	0.9400888279216851	0.8999330742849562	-0.4237723609616168	0.1892565051652601	0.005858222219923389	0.9482667015500323	0.9937307039123249	NA	0	0	0	5	0	0	2
LRAT	-0.5498304363724118	0.9400888279216851	0.8999330742849562	-0.4237723609616168	0.1892565051652601	0.005858222219923389	0.9482667015500323	0.9937307039123249	NA	0	0	0	5	0	0	2
NDUFAF3	2.9277712811515877	3.259060099861831	10.660462759295447	0.3135592562034164	0.08827952423710478	0.0058699543252024936	0.9164226787382139	0.9905410936878974	0.9983961900924626	29	1	10	7	9	32	8
ATP6AP1L	2.042063085407872	2.5073656401001974	5.349086723289469	0.29606306923955855	0.10484810781957461	0.005883521631589192	0.9345121713280988	0.9905410936878974	0.9976623792886196	11	0	5	13	3	18	4
STAG1	6.265386814492407	6.32919578480993	99.44896333049564	0.07529192491482305	0.04616186337854153	0.005895469237169792	0.97026460410407	0.9905410936878974	0.9997902776782008	222	23	182	100	46	309	71
GCNT4	1.6875926725608137	2.2267203130524744	4.091777775216454	-0.01569761198722168	0.08645977634113723	0.005906513391313892	0.9973144005626645	0.9931972992942586	0.9971206659547955	6	0	8	11	1	8	5
RP11-884K10.7	0.5304899099448843	1.2776894343785683	1.5724358563980216	0.12743475423348544	0.20171388832204604	0.005926159615295787	0.9808062233925111	0.9861991570869432	NA	1	0	1	5	1	3	2
RNVU1-17	0.23472000596039885	1.142849029503647	1.5160434611092084	0.6625750316000436	0.45788409228637833	0.005927629889976866	0.8814149558885456	0.962500094409557	NA	0	2	1	2	0	5	1
HDGF	7.324952237567911	7.358796541079247	205.38048000709253	-0.02341621581430466	0.040667000060274926	0.005930442435621953	0.988301812541611	0.9912525294077252	0.9997902776782008	445	56	255	342	85	504	177
RHOT2	4.859077900902036	5.166614431761415	42.36255236566104	0.024986354162945326	0.030222167644185404	0.0059306114962259125	0.9937755385037004	0.9945171578850067	0.999361024589429	132	5	103	51	6	116	36
TMEM176A	4.555183064079908	4.6777441014596155	31.980353594394092	0.40725840558636767	0.08098661766575985	0.005937053871295953	0.8320165384419201	0.9865408548420206	0.999361024589429	39	22	22	32	17	100	21
STXBP5	5.1246978194507715	5.180891946417742	44.14884592333771	0.07214231480464701	0.04651433085043846	0.0059644843030834385	0.9725794673361344	0.9912525294077252	0.9997902776782008	85	11	60	61	24	142	30
NOP14	6.084068597150576	6.189407316371744	89.48057690881541	-0.014983308486119767	0.04061633445255819	0.00596502206283798	0.9948661014192419	0.9917837271309584	0.9997902776782008	262	17	130	138	27	237	75
ST20-AS1	2.8237593966678083	2.999301403488281	8.53933103946583	-0.07267396372336518	0.09121973830675134	0.005971065941703748	0.9823405100183303	0.9893601659835837	0.998568208033415	16	2	15	10	4	21	8
RP11-876N24.5	1.4735000989845883	1.8899481123647783	3.019189959408274	0.13987929335893953	0.1449320240900675	0.005989594112211458	0.9718868505415602	0.9861991570869432	0.9969515244828931	6	1	2	7	1	11	2
RP11-53B2.1	2.5149281818211304	2.7182093285335927	7.220867816780636	-0.05979530343027476	0.09461336547716968	0.005995743800571438	0.9854411001854302	0.9905410936878974	0.9981997634210793	12	5	9	6	2	15	7
MBLAC2	1.961740847012895	2.30498712517734	4.3649880698246175	0.1051827940038854	0.1116294065393496	0.006004281183267759	0.9764993346422254	0.9888706864708663	0.997521876723425	10	1	9	6	1	16	3
TMEM53	1.8527254171602612	2.1996126841184287	4.244849434781136	0.1504970576926275	0.12256869587538632	0.006005973896456553	0.9675605868775998	0.9875731637475732	0.997521876723425	9	1	3	6	3	17	2
LRRC37BP1	1.8917864185571518	2.4924583523702077	5.127115843083739	0.5893082193567397	0.13204821463151395	0.006008931109307654	0.85334190428690615	0.987959489245455	0.9971206659547955	4	1	22	3	1	21	3
RP11-87E22.1	0.573785491035748	1.5678332958365928	2.947850097820741	1.3460505918815306	0.529901279412015	0.006010563561951574	0.7393054214255579	0.9562190523915074	0.9969515244828931	0	4	0	2	1	9	2
ATXN7	6.542882600417547	6.590504232190395	120.6362676567886	0.07556579086942414	0.04759042656940127	0.0060136925110357	0.9695583833934136	0.9899755365888564	0.9997902776782008	169	49	241	115	51	319	98
RP11-172H24.4	-0.20226480676153946	0.8759275818983608	0.7650246698557807	0.24046332060859812	0.7554930762141372	0.006017097848166142	0.9610431687023885	0.9332952272206597	NA	1	0	1	0	1	5	0
RP11-834C11.4	-0.20226480676153946	0.8759275818983608	0.7650246698557807	0.24046332060859812	0.7554930762141372	0.006017097848166142	0.9610431687023885	0.9332952272206597	NA	1	0	1	0	1	5	0
PAK3	1.4976482298166325	2.2184493990348133	3.8662969095872244	0.5737515116766073	0.11797186806312186	0.00601721392914645	0.8763797448381079	0.991059481101105	0.9969515244828931	11	0	13	1	1	14	3
AC010886.2	1.242617496746283	1.7527409747658111	2.7332100032972324	0.23243756862168574	0.16762359247261868	0.006020701372103317	0.9553054302838012	0.9859940149901499	0.9969515244828931	3	2	5	4	0	9	2
CCDC158	0.5772277304096713	1.4932465943350646	1.5314192981465637	-0.12613885843675876	0.3078109393764009	0.006053430381618061	0.9810310220141041	0.9757990302268528	NA	3	0	4	4	0	11	0
CD33	3.6465735706538775	3.9033921521539297	17.63533446132572	0.1325122258500117	0.07025944164053559	0.006055939755441958	0.9697257473666943	0.9914078181210249	0.9986160182498864	31	9	41	6	5	38	17
THEM6	1.779339688010023	2.2961813924905043	4.553967263682077	0.3609034075167607	0.11883757785252917	0.006058816120317742	0.9258832690694676	0.9899755365888564	0.9971206659547955	18	2	1	5	1	13	4
NDUFA6	4.916808520886041	4.988032288004037	38.80625438790716	0.16396710307637402	0.05026198621990874	0.006059931579882686	0.9384187965641793	0.9912525294077252	0.9996815027152848	85	14	32	47	22	124	26
TFPT	2.598010985455264	3.1630587311105685	8.819901369473715	0.40671040052320806	0.08361785769165964	0.006064221542427568	0.9054970067173724	0.9914078181210249	0.9981997634210793	26	0	11	23	2	37	5
ZBTB8A	3.2541368714965753	3.4248488419449927	11.970540249557533	0.023164164422834668	0.07815613378006832	0.006067187417210719	0.9938022351318729	0.9900961661960963	0.999361024589429	19	6	19	20	2	33	10
SMIM4	1.2476825735722845	2.1192745847643026	4.094950685665096	0.05790338437046506	0.3752335876415347	0.006069472521761566	0.9921566974143409	0.963420938218519	0.9969515244828931	1	4	2	8	1	24	0
MOB2	3.234654416976743	3.6248786298783213	13.135277352724884	0.12105394048386263	0.06166394539888868	0.0060763154789365455	0.9718868505415602	0.9931972992942586	0.9983961900924626	34	2	34	19	1	40	11
RN7SL381P	2.860334112741966	3.246134884001221	11.987940711811033	0.25563172763562186	0.15225466167842963	0.006076692924803326	0.9503650099288559	0.9851988146549971	0.9971206659547955	7	10	3	13	7	17	13
RP11-775C24.5	-0.21963080388738415	1.0897266325689987	1.552302397275869	1.4776695937263555	0.9996160071257045	0.006077612832072795	0.7121372282318468	0.9222234335483401	NA	0	0	0	0	3	6	1
C3AR1	4.4240593094035585	4.8064013089845865	34.75437936806779	0.8975067619048253	0.12094119082776594	0.006078040744786385	0.759368935495538	0.9851072376709474	0.9982730305201218	6	19	79	25	18	99	27
RP5-886K2.1	1.258916923463651	2.031228326343241	2.9920945760587285	0.49107755357818517	0.1241945985700459	0.006083533374569939	0.895106405493879	0.9905410936878974	0.9969515244828931	14	0	6	3	0	13	2
HAUS7	1.5033368907622315	2.072966984792576	3.609169542596861	-0.24672261250205896	0.08211213968181301	0.006101357340834395	0.9553138282319936	0.9938719387223957	0.9969515244828931	10	1	4	8	0	5	5
TTC27	2.8549633032583843	3.4530563839005617	11.31232539308264	0.49108787389088954	0.08220124742929945	0.0061031715521871225	0.8857430720582449	0.9914078181210249	0.9981997634210793	46	0	9	20	4	48	6
U73166.2	0.7827091594253096	1.5068473075192799	1.6543400042709886	0.22718438292004775	0.19864627409403107	0.006104134949405589	0.9562806463115731	0.985041513392189	NA	5	0	3	4	0	8	1
RP11-1099M24.6	2.0962595552616463	2.6198063489222725	5.9662813469563085	0.34213920130293773	0.13315579620092693	0.0061056128363494964	0.9282138956237761	0.9865408548420206	0.997521876723425	8	4	9	12	0	28	2
TM7SF2	1.6865828210062794	2.412130367598252	5.038669378150481	0.7794512694534295	0.19470697182004318	0.006106062421012956	0.8536213191959996	0.9833520402924392	0.9969515244828931	11	3	0	12	1	23	2
AC068831.6	-0.11435000472078337	1.0055828927213273	0.7069377002448657	0.24729887675420287	0.5949470015536164	0.006107960528042569	0.9588871884021603	0.9473374003635673	NA	3	0	0	2	0	6	0
RP11-486A14.2	-0.11435000472078337	1.0055828927213273	0.7069377002448657	0.24729887675420287	0.5949470015536164	0.006107960528042569	0.9588871884021603	0.9473374003635673	NA	3	0	0	2	0	6	0
ZBTB20-AS4	-0.11435000472078337	1.0055828927213273	0.7069377002448657	0.24729887675420287	0.5949470015536164	0.006107960528042569	0.9588871884021603	0.9473374003635673	NA	3	0	0	2	0	6	0
IMMP2L	2.5113135506608257	3.0351425396492955	8.217553107427559	0.4287466063920205	0.09339856578241511	0.006111301432063278	0.9001716622702303	0.9912525294077252	0.9981981428182435	26	0	6	17	4	32	5
FAM124B	0.687566434737872	1.3686710885104458	1.7582423852198255	0.1778719842115769	0.20528028906289336	0.006112485701168694	0.9695583833934136	0.9859940149901499	NA	1	1	5	2	0	4	2
CCDC42B	0.2173540088345541	1.3659741284048583	2.0889469092913657	0.5386753172521864	0.30291883324535235	0.006132621100390219	0.9258832690694676	0.9832793731548807	NA	0	2	6	0	0	2	3
PDIA3P1	1.3644162796937402	2.085951464329706	3.483432493936811	0.40036415012201537	0.19914161005099945	0.006145964979742553	0.9257712358810404	0.9832484684417312	0.9969515244828931	10	2	1	8	0	18	1
EXO5	1.8196825066815552	2.6635692179850476	5.705512839008296	0.8118702056249262	0.09655445463145834	0.006157746523110259	0.818505045693641	0.9917837271309584	0.9969515244828931	27	1	1	13	0	22	4
TMEM50B	5.039346763261742	5.124875039455	42.86312055977187	0.1829106973912171	0.05361081246650209	0.006167484345548323	0.9271967945235622	0.9905410936878974	0.9996099731705261	66	11	64	42	30	136	29
RCOR1	5.937354850458585	5.995778309637381	79.43088479254553	0.16923740415454241	0.05284809510883547	0.00617130141497246	0.9293676929501425	0.9892436302877298	0.9996815027152848	77	28	108	139	43	253	54
PODXL2	0.8272769624050151	1.4901391785956009	2.340521712392324	0.4826316739135324	0.25928143022451905	0.00618122656431886	0.9155273593889669	0.981740636261243	NA	2	1	0	4	2	6	2
RSRP1	7.10728632917287	7.186049327872903	181.1620968469571	0.10193696220711866	0.04752784646126124	0.006188248856211879	0.9584270603735295	0.9905410936878974	0.9996815027152848	293	34	406	248	78	591	123
CCNL2P1	0.7155550361629087	1.3924511181818435	1.6887279677541496	0.27672980415657494	0.2508414484411171	0.0061956092880420975	0.9484986391910388	0.9805099929775072	NA	1	1	3	4	0	7	1
PPFIA4	1.6354132385777373	2.736943474792481	6.228626060370887	0.5333970936086048	0.0029496415255301205	0.006217964016038642	0.9067755578654035	0.9999950146133053	0.9969515244828931	19	0	1	26	0	10	8
RPN2	7.498138992871304	7.5582858055202475	238.14072920994752	0.18321495946294494	0.05807210999577096	0.0062229558020949	0.9164226787382139	0.9875731637475732	0.9996815027152848	445	117	168	284	125	723	171
BEND7	3.7089625124015146	4.136092915893239	19.533416037789674	0.17650195994961684	0.045037144058337295	0.00622302484751577	0.9574576646652906	0.9938895281592155	0.9983961900924626	40	2	66	24	2	59	16
PRDX3P4	1.063120665773781	1.6408440701768083	2.1605144526869955	0.1344049862816593	0.19298953134301933	0.006226471990906103	0.9742998308799367	0.984120788079159	NA	4	1	4	4	0	10	1
TTC3P1	2.8744127429869	3.159894660720908	9.447493775247805	0.24745603881986414	0.08900713600079084	0.00624730347771408	0.9373774685291847	0.9899755365888564	0.9981997634210793	27	4	5	18	2	34	6
MRPL53	0.4611432203491354	1.2322969990216717	1.182553519338143	0.21924665936779394	0.24510664124954679	0.006259854749395213	0.9574815476490243	0.9832484684417312	NA	2	0	2	4	0	5	1
ZNF502	1.8721472846154805	2.4063824357158707	4.7228395180943465	0.1419275102914119	0.09296995438820947	0.0062717281219322775	0.9726408916253563	0.9917837271309584	0.9971206659547955	15	1	10	6	0	12	5
RHOV	-0.09698400759493865	0.9110237577930702	0.6057738100790365	0.04367431341137534	0.5898201408237932	0.006271808093545886	0.9923557800284221	0.9462779529637313	NA	1	0	2	1	0	5	0
ANKMY1	4.420811756296364	4.564610104251751	29.427425837527146	0.3019579129020761	0.08087327183654869	0.006278908524580393	0.8959673045459348	0.9875731637475732	0.999361024589429	21	22	39	34	10	75	24
SRP72P2	1.5219050032072388	2.0871248576987327	4.890015020188191	0.5181607622604214	0.25090278512697134	0.006280903181728199	0.9019323593920835	0.9800017505109172	0.9969515244828931	1	2	2	3	6	8	5
SPESP1	0.5944126209407731	1.6925460822337335	2.844292266797963	1.3379364382106305	0.4234093664382538	0.006281832411875046	0.737368157906955	0.9669410734369104	0.9969515244828931	7	0	0	0	4	10	2
ZFP28	2.7107398030514895	3.255539949846348	9.798844855147987	0.3650818123264568	0.07320781559759384	0.006283809611132953	0.9163445108549001	0.9931972992942586	0.997832374832911	23	0	30	9	3	31	8
SFTPA1	10.581952188904811	11.209615257342847	3051.146961567126	1.092955235305524	0.13536762999641982	0.006286518416088308	0.6968717829606346	0.9859940149901499	0.9983961900924626	1343	3377	857	982	1513	8980	2368
NDRG2	5.543010141397002	5.703170078219549	63.96637374516766	0.010912463334589824	0.046199548115092005	0.0062898664831801615	0.9966058746112012	0.9917837271309584	0.999361024589429	97	9	155	70	33	146	59
RP11-798G7.8	1.1589809759603524	1.9194657004549003	3.3490755465185877	0.4051654068851359	0.1477128253606563	0.0062956494948209225	0.9287589043454286	0.9899755365888564	0.9969515244828931	1	2	12	2	0	6	4
RP11-56B16.1	-0.28897749348313306	0.9308092695213349	0.8654672590491778	0.5604694425664859	0.9307878250344167	0.006296608732819321	0.9086974565928995	0.9180059491591775	NA	0	1	0	2	0	6	0
FUT10	3.1102752508876885	3.370585426823018	11.169079421704875	0.14592603908891746	0.0812863887032387	0.00629765583597792	0.9604529548487261	0.9904387652262443	0.9989815522069733	20	5	17	23	1	37	8
HPS3	5.316710881440229	5.368174862855997	50.65454660158483	0.11954662010103734	0.047319757087512467	0.006298590151429479	0.9530364914758087	0.9905410936878974	0.9996815027152848	69	24	68	88	17	179	30
RP11-1105G2.3	-0.09698400759493865	0.9104914604022287	0.6042771524433138	0.043202848938787855	0.5923249314463815	0.0063116216425362914	0.9924302770452558	0.9460366196931576	NA	1	0	1	2	0	5	0
RP11-15A1.8	-0.09698400759493865	0.9104914604022287	0.6042771524433138	0.043202848938787855	0.5923249314463815	0.0063116216425362914	0.9924302770452558	0.9460366196931576	NA	1	0	1	2	0	5	0
KIAA1755	1.527975375216416	2.214976281210698	4.136694636019606	0.6592719042478619	0.1908238409347074	0.006316257893736982	0.8532779333978366	0.9840967822792366	0.9969515244828931	2	0	3	14	3	18	2
KRT8P12	1.0886171378889584	1.684583868758025	2.441957508974351	0.06901324763261467	0.14851640999713528	0.006317135619437728	0.9872189042833565	0.9893601659835837	NA	2	0	4	7	1	5	3
MS4A8	0.5058800611005113	2.14322634466381	4.254965486224718	0.19012313964929145	0.11229131409438103	0.006322112104352389	0.9818617699286651	0.9938895281592155	0.9969515244828931	0	2	20	0	0	1	7
NAE1	4.664400334742033	4.765728904145764	32.2135143560445	0.042383782500651626	0.06048560034771551	0.006326051339324791	0.9847872606327888	0.9892436302877298	0.999361024589429	56	8	46	72	10	104	23
SMDT1	2.744874206066269	2.904412884221826	8.46429372342922	0.07803364146205423	0.08289258857135953	0.006354790762665222	0.9818617699286651	0.9912525294077252	0.9981997634210793	11	6	10	8	3	21	7
RP11-390P2.2	-0.16783507826099736	0.9988389098398739	0.6869533103609893	0.32210827940243564	0.6243477794704619	0.0063584199304963975	0.9471760851909219	0.9463485440725483	NA	4	0	0	1	0	6	0
CDK11B	5.921316093897976	5.942135238597757	76.2214583407764	0.01536029813667699	0.046944782291759225	0.006358680649544144	0.9937347588336943	0.9892436302877298	0.9997902776782008	145	29	112	95	31	211	60
ARHGAP33	2.208465086873061	2.806070566448545	6.424657465678499	0.39673938683669174	0.10627497832837803	0.006361012649184427	0.9108682479165825	0.9899755365888564	0.997521876723425	15	1	15	14	0	30	3
HLA-G	3.3453314322537513	3.592284773195963	13.811440205836659	0.19258330527570516	0.0805643898370094	0.006363877423513653	0.9501370689530385	0.9905410936878974	0.9983961900924626	39	9	15	10	2	39	11
FBXL8	1.108989194380787	1.7660238641284747	2.445773107825605	0.2777022890367039	0.20362098934554335	0.006372191153787189	0.9467962441854928	0.9832484684417312	NA	4	1	2	8	0	12	1
RP11-319G6.1	0.24208147748041053	1.2739715599718373	1.3200475631562913	0.22282181560404524	0.49649500734439284	0.00640231242142299	0.9666796962224559	0.9562190523915074	NA	2	0	0	4	1	9	0
LINC00957	0.38872036481772354	1.3276331756430064	1.2002052326973105	-0.07241132965034612	0.3631719248872538	0.006404491923983218	0.9874825193406174	0.9702833689529538	NA	5	0	2	2	0	9	0
DARS	6.410949504063385	6.436686041983442	108.12179310694184	0.08969557154573612	0.04425684416084685	0.0064046801626409956	0.9584270603735295	0.9899755365888564	0.9997902776782008	183	51	119	172	40	354	71
SHISA4	1.184747166459938	1.8820829625726736	3.2253380036348096	0.5037607030151264	0.27515314970955007	0.006419350636497859	0.9003259293992446	0.97683740226314	0.9969515244828931	4	0	1	5	4	15	1
PPP2R5A	5.547729607005653	5.5979440954245545	60.17456314234435	0.17161403117714188	0.05616735050932935	0.006421103655554312	0.9282138956237761	0.9884374404408103	0.999361024589429	61	27	96	79	29	186	42
MAPK8IP1	0.7690401097031228	1.6570477652751672	2.128480217278264	0.22641936405792443	0.08444317287550551	0.006422731389071068	0.9604529548487261	0.9940342568152098	NA	12	0	1	3	0	4	3
RPS19BP1	4.216063074941532	4.642179152781016	28.406527512977405	0.20421916774969803	0.04633800060957644	0.006426835789802397	0.9491111029052983	0.9938719387223957	0.9981997634210793	112	2	31	59	4	102	19
FIP1L1	6.313235435836614	6.332757097212324	100.35655784265411	0.05780777270465159	0.04407225001680458	0.006432218422463708	0.9742998308799367	0.9897968177304795	0.9997902776782008	142	37	153	157	43	305	72
SIGLEC15	-0.23368847589609773	1.054702177495701	1.2522956186119154	0.8052377438793639	1.077957505295179	0.006436870131557133	0.8658557432621623	0.9086948705381291	NA	0	2	0	1	0	8	0
ADPRM	1.8009159568460626	2.436688443749867	5.479078455510031	0.48691897727138794	0.2573541410180977	0.0064486809840014975	0.9067755578654035	0.9757990302268528	0.9969515244828931	6	1	1	9	6	28	1
PSMD14	5.3248007313764525	5.399423913235361	52.55135611969399	0.12777246020080674	0.05695305778751636	0.0064716615357825105	0.9540831681097758	0.9895851808264691	0.999361024589429	86	31	40	80	19	136	43
ZBED2	0.558478511369921	1.584130113405691	1.96436984218936	0.2683503474631893	0.07469270120122076	0.006478475888062029	0.9574815476490243	0.9945171578850067	NA	13	0	1	1	0	3	3
C10orf88	2.3425838914216177	2.6888560945024063	6.729254130463557	0.060385865674776454	0.10282895348343653	0.006489606680043546	0.9875670366419629	0.9904608453677151	0.9971206659547955	15	3	14	2	2	14	7
ANKRD52	5.846398690534943	5.95779790608823	75.75786162089608	0.02527228724063209	0.04799223784367235	0.00649164842110173	0.9895371862866623	0.9913015922829794	0.999361024589429	192	16	97	161	19	226	58
KRT18P4	0.7430404191684246	1.5573865401993277	1.9914613635161067	0.011751687041623765	0.1155778739179367	0.00649538358224431	0.9983712162627639	0.9933999016599323	NA	2	0	3	8	0	3	3
RP11-283I3.6	1.4990851828894307	1.9503851946184902	3.0827970830780855	0.020858811532637647	0.16253589993213477	0.006498956655701497	0.9957021088143593	0.985041513392189	0.9969515244828931	7	1	6	3	1	15	1
PRIMA1	0.7219961632384142	1.2880705352807158	1.7038528423258663	0.1707548419850128	0.27607729678593773	0.006522322624908446	0.9695583833934136	0.9772073613037491	NA	1	1	2	2	1	6	1
MRPS24	0.630346730511625	1.4204584147479693	1.4687485816624855	0.3064025781296501	0.22240945377015509	0.006525914954293683	0.9381821334295235	0.9840967822792366	NA	7	0	2	2	0	7	1
ABCC3	5.957779131423042	6.111773075626289	84.4774677245983	0.16253657559485102	0.05945377523241365	0.006537387685824118	0.9475052221506838	0.9898515057332681	0.999361024589429	249	19	59	175	28	329	46
AC104134.2	0.04272652007220435	1.0200860773299174	0.749899795284064	0.027822677287120495	0.532160686738186	0.006550394780798786	0.9955632815660991	0.9500855550862475	NA	1	0	2	2	0	6	0
RP4-647C14.3	-0.2889774934831331	0.9291445687845912	0.829773345975292	0.560469442566486	0.9397794101695266	0.00655510458445028	0.9079138789813396	0.9158128382831667	NA	0	0	0	2	1	6	0
THOC7-AS1	-0.2889774934831331	0.9291445687845912	0.829773345975292	0.560469442566486	0.9397794101695266	0.00655510458445028	0.9079138789813396	0.9158128382831667	NA	0	0	0	2	1	6	0
CTC-301O7.4	0.129439206793798	1.1188305840010198	0.9784743644814862	0.47890409148847934	0.3010847366466052	0.006562059315348136	0.9085568469239218	0.9811049872114593	NA	5	0	2	0	0	4	1
ADH1C	0.798271212504333	1.7305931055102297	2.6357054341029995	0.19557874606769562	0.42010360827709914	0.006574031848793965	0.9758553506429882	0.9610175372929699	0.9969515244828931	0	1	5	3	2	16	0
SRSF9	5.111315864411244	5.194142266343614	44.568636469476196	0.13647581565282701	0.05375613075706948	0.006580601539124368	0.9484986391910388	0.9900961661960963	0.999361024589429	65	10	55	82	26	153	28
CAPSL	0.35278625524687157	1.7032392038697175	3.143550443098485	0.19008940918173065	0.27920459060005143	0.0065815831094024535	0.9810489836008306	0.985041513392189	0.9964395820198222	0	3	9	0	0	1	5
RPL23AP2	-0.0625542790943965	0.9823133001653761	0.8876696075412089	0.22486728635923595	0.6759230455583203	0.006600587800562037	0.9639487264990471	0.9389148706695029	NA	2	0	0	1	1	6	0
AC034220.3	0.687566434737872	1.544648404529832	1.8118184379730136	-0.12771723614871505	0.3284516713509556	0.006614504270372198	0.9810489836008306	0.9730598131047888	NA	4	0	1	5	1	12	0
TUT1	2.8167446822369344	3.2302951654113112	9.53673998721674	0.18471707261207326	0.08036023250844106	0.0066145448045788	0.9570429140396426	0.9914078181210249	0.997832374832911	17	1	20	25	1	30	8
KHDC1	0.5369310370203897	1.5516506250141968	1.6310865306766702	0.027255763795596976	0.3375615568280502	0.0066205183066425895	0.9957021088143593	0.973825270714944	NA	5	0	1	6	0	12	0
TLR5	2.55571528160293	3.1154176329642467	9.703726543086512	0.36758451580425977	0.09813117426623734	0.0066280802890308875	0.9376021273857236	0.9914078181210249	0.9969515244828931	1	5	26	14	2	16	11
RP5-1142A6.8	0.59133645500511	1.4898535912351654	1.805309690457614	-0.1479226588020501	0.08213289096710727	0.00663064147731713	0.977396861633957	0.9945171578850067	NA	9	0	3	1	0	2	3
RP11-477J21.6	0.29193971018664583	1.1914075925334946	1.3160484649014208	0.5221816652465381	0.34623891227925385	0.006631115105293195	0.9033947198750953	0.9753304803090658	NA	5	1	0	1	0	5	1
SLC51B	0.5664240195157363	1.2100602198905044	1.3433010367506097	0.128348217706724	0.28011052551642374	0.006645589330385927	0.9764993346422254	0.9776596695593642	NA	2	0	2	2	1	5	1
CLTB	5.513635838150586	5.591823484740186	58.95544997254571	0.0064123896827462425	0.053029021634420206	0.006651551518112878	0.9975618352098001	0.9897968177304795	0.999361024589429	145	19	55	112	18	158	49
UXS1	5.577023717077432	5.653201626132202	62.226707383975956	0.17783246226519167	0.05539550774757411	0.006656712937833123	0.9258832690694676	0.9892436302877298	0.999361024589429	125	17	57	79	41	212	39
RP5-1159O4.1	1.69303920000894	2.1827271202933463	4.175733622932378	0.3309532436991957	0.154842653286788	0.006662668216230583	0.9282138956237761	0.9859940149901499	0.9969515244828931	6	0	6	5	4	17	2
B3GALT6	1.7898705805303934	2.483606844060904	5.128677132567118	0.6761935949983208	0.14794511189293538	0.006666243370497586	0.8520709945016726	0.9865903055733198	0.9969515244828931	19	0	9	1	3	21	3
BCL9	4.341119325649315	4.495486130702247	26.74201883836112	0.16073715895449406	0.06457355810273543	0.006669992980532522	0.9482667015500323	0.9899755365888564	0.999361024589429	58	15	31	42	4	96	16
TMEM70	3.0345147549666622	3.2182095201932537	10.448449654390398	0.26559340256318653	0.0782583778515271	0.0066723844790039675	0.9249672397547489	0.9908600673044236	0.9981997634210793	16	4	7	16	7	40	5
ZNF66	1.3498872068032224	2.196315615209017	3.7325387711797453	-0.2533758860986572	0.25357974973348135	0.0066815247451575315	0.9603421985555882	0.9775953980137568	0.9969515244828931	3	0	8	9	2	24	0
CITF22-49D8.1	-0.4286880211502761	0.8112485210659077	0.7213412738441503	0.5639952899616172	1.1571026517334893	0.006691548922830053	0.9054970067173724	0.8955426780764182	NA	0	1	0	1	0	5	0
RP11-180N14.1	-0.4286880211502761	0.8112485210659077	0.7213412738441503	0.5639952899616172	1.1571026517334893	0.006691548922830053	0.9054970067173724	0.8955426780764182	NA	0	1	0	1	0	5	0
RP11-349N19.2	-0.4286880211502761	0.8112485210659077	0.7213412738441503	0.5639952899616172	1.1571026517334893	0.006691548922830053	0.9054970067173724	0.8955426780764182	NA	0	1	0	1	0	5	0
RP11-649A18.4	-0.4286880211502761	0.8112485210659077	0.7213412738441503	0.5639952899616172	1.1571026517334893	0.006691548922830053	0.9054970067173724	0.8955426780764182	NA	0	1	0	1	0	5	0
LINC01560	0.5114345649052124	1.2680538900622536	1.6409063574027916	0.4634824057530252	0.3472467212008151	0.006695818823013896	0.9164226787382139	0.972767042878327	NA	4	1	0	1	1	6	1
SPA17	3.067675285246852	3.280338862970812	11.546311112738406	-0.04737486392787778	0.09529637929170287	0.0066968665404498065	0.9877976426324421	0.9897601749705311	0.997521876723425	9	9	13	16	3	20	12
RP11-274B21.1	2.643290354303326	2.9387764246902246	7.85839026274665	0.1069373061867961	0.09807498390091204	0.006716608303122348	0.97498709216477	0.9894877430598426	0.997521876723425	10	1	21	11	3	22	7
ZNF704	5.4259738563026	5.559076791746584	57.90059554514285	0.08425189517223043	0.054344009692218954	0.00672230724367566	0.9738277939448347	0.9912525294077252	0.999361024589429	89	14	147	43	27	142	51
OR2A1-AS1	0.40784311365243864	1.401665073275526	1.3258434856541843	0.014844258514736669	0.36967916593635347	0.006724354851731256	0.9975618352098001	0.9695091986030999	NA	6	0	3	1	0	10	0
RP11-348N5.7	0.28343956565112266	1.3019121766282826	1.1867677238063146	0.10768777128096149	0.4309961055490763	0.00672465097049689	0.9835676167176777	0.9623845775264299	NA	1	0	5	2	0	9	0
GOLGA6L17P	-0.48048374677666295	0.8254380629385666	0.4649466737061684	0.58203633743723	1.0211495272718512	0.0067248398875496	0.8944987407287525	0.9122343556768912	NA	3	0	0	0	0	5	0
RP11-359E3.4	0.39029214968307674	1.209823127152733	1.7994359162071036	0.6785668701778139	0.4920370222373611	0.006728261162759704	0.8763797448381079	0.9562190523915074	NA	1	2	0	1	1	6	1
PLXNB1	5.814655800632281	5.979755600854002	76.68298113878764	0.0617455502715817	0.04591888529880621	0.00673334302823122	0.9814897446124685	0.9917837271309584	0.999361024589429	230	19	112	139	11	237	57
TMEM161A	2.182536427358762	2.6766382173551255	6.436966789945325	-0.18368096724725966	0.08706984124222683	0.006733916000597073	0.9640706984918933	0.9919465466665934	0.9969515244828931	19	3	8	9	0	10	8
AJAP1	0.09994622429845132	1.1908514262882979	1.1306438883151166	0.7818815251171656	0.3655173493217958	0.006749242353837186	0.8422091073744788	0.9757990302268528	NA	0	0	6	1	0	5	1
RP11-108M9.4	0.39029214968307674	1.382695363453562	2.3113106714670413	1.1007111283491509	0.5255466219188377	0.006749270901484446	0.77864225497324	0.9583340526726004	NA	0	0	1	1	4	6	2
RP11-46O21.2	0.21915795288137543	1.1618706312710585	1.3723630084376166	0.18860295472099586	0.5899836072359068	0.006767280790709386	0.9729560102374905	0.9460366196931576	NA	2	1	0	1	1	8	0
CD244	1.2868245189756649	2.3335287806068856	4.627015708045998	1.27727573362972	0.27921161093950564	0.00677111418942342	0.7378500535706581	0.9778839304387725	0.9969515244828931	3	3	18	0	0	22	2
RNA5S9	5.7552332916117654	6.181392873805886	94.01968287792934	0.4159302458590243	0.13464952714775544	0.006771296911758824	0.883686641996865	0.9837877256134221	0.9977141390324394	49	94	47	69	40	123	107
MAF	6.849872866727312	6.922265060194203	153.15710713558357	0.2337244560819705	0.0670437218598724	0.006773142746002041	0.8930202395186224	0.9859940149901499	0.999361024589429	250	95	115	179	66	502	101
CECR1	5.829716887753713	6.574288387314108	123.70928285437188	1.6682789368550544	0.20853834717177988	0.006774250862516932	0.4623255832403427	0.9778839304387725	0.9971206659547955	33	146	58	21	54	352	100
PDCD1LG2	2.8846501121721713	3.2112169183514325	10.221917137464574	0.26710242414316576	0.09754252841499124	0.006775021539994265	0.9330725856155808	0.989658275820622	0.997521876723425	31	7	8	9	1	30	8
CYB5B	5.386859415066947	5.442923538802921	54.110644957754815	0.2064214929478506	0.05387248698326012	0.006779789138795248	0.9101453560822272	0.9897601749705311	0.999361024589429	83	28	45	74	27	176	35
CNEP1R1	3.095952934262643	3.658514521606658	15.920959463634523	0.7845650222221486	0.17525200662802215	0.006786519690360987	0.8422091073744788	0.9832793731548807	0.9969515244828931	1	7	16	15	15	26	17
ALDH1B1	3.8672699900898655	4.01054460920682	18.42682069052664	0.059639029625890426	0.07222602396348451	0.006789349585033586	0.9835676167176777	0.9892436302877298	0.999361024589429	48	6	34	17	5	57	14
C2orf40	0.0241584076271971	1.090957320348796	0.9790346149314758	0.6632837180172927	0.3793774224144828	0.006797313225786189	0.8729426969954411	0.9748137687645452	NA	0	0	1	5	0	4	1
AC004951.6	2.052460631671827	2.6139742065799	5.457546540207496	0.36144187874416367	0.11514075612973683	0.006806285560013237	0.9169842567364894	0.9892436302877298	0.9971206659547955	15	1	12	10	0	24	3
MMAB	2.9459226570206773	3.369945876451925	11.72242549672592	0.5835881688297464	0.11962502887861491	0.006810738691043393	0.8536945916534212	0.9871433732522016	0.9971206659547955	17	2	2	28	9	35	9
MED27	1.1061681018583203	1.8408358619625915	2.616353779468316	0.3130593694786353	0.12566369677970599	0.006820994584554528	0.9385775052355508	0.9913015922829794	0.9969515244828931	5	0	10	3	0	7	3
ARL3	4.745691752292876	4.791372560422772	33.58939305355358	0.04137310559691472	0.052932712161075375	0.0068278030571946695	0.9847872606327888	0.9900961661960963	0.999361024589429	54	11	52	42	17	95	26
AAMDC	2.552907125186901	2.891987317179035	8.261925373621484	0.4481576636777532	0.12933859675666007	0.006842177312769874	0.8765383573849662	0.9861991570869432	0.9971206659547955	11	1	10	5	9	28	5
RASL11B	0.47869418431849736	1.2265021748275504	1.1640657870899893	0.187896718085012	0.26494969187257805	0.0068517850535274654	0.9612982373638566	0.9809952604915478	NA	3	0	3	2	0	5	1
RPS4Y1	4.040043126291094	6.259945674307366	95.78446348217142	4.1780466041313415	0.6920013010216786	0.006852779331534084	0.30725189894727933	0.9325217224458358	0.9932760515896594	277	8	0	0	97	425	82
AIFM3	0.6702004376120272	1.4276423784183598	1.9703861302548065	-0.16363681152522977	0.1812959838333349	0.006853898244667892	0.9753729649681246	0.9887869108915003	NA	1	1	6	2	0	2	3
ANKRD27	5.454527035229649	5.489823079940816	55.071015629641856	-0.0026948972672598236	0.05453749528888942	0.006853987264970668	0.9992265999088877	0.9879077886288335	0.9996099731705261	113	17	83	72	23	153	44
PCDHB5	1.3577816623623127	1.872071580825915	3.0229586313430103	0.290625641156351	0.17762056953366745	0.006859516348207054	0.9398012886977927	0.985041513392189	0.9969515244828931	3	2	6	5	0	11	2
RP11-736K20.4	2.1605070306665057	2.88783154083909	7.0990725929719645	0.6570756711821696	0.09124294263017561	0.006876783640792178	0.8397462935927074	0.9917837271309584	0.9969515244828931	5	0	30	11	1	23	6
FBXO24	-0.09698400759493864	0.9034424811715057	0.5842927625594374	0.036729580391999535	0.6254020124243578	0.0068807643204647	0.9937755385037004	0.9426247050979677	NA	2	0	1	1	0	5	0
ADRM1	4.952929001754561	5.158177208601054	42.46116271816768	0.132628737304269	0.06366566898586208	0.006885407378124901	0.9588904074890542	0.9899755365888564	0.999361024589429	133	15	55	66	5	164	24
ST8SIA6	1.5754857828413145	2.4786761249346743	4.929953111624954	1.0156092193876394	0.1647620086888208	0.006889116880645427	0.7642900668886944	0.9861991570869432	0.9969515244828931	1	1	23	6	0	21	3
CTD-2527I21.5	-0.42868802115027604	0.810147737791753	0.6871440184059873	0.5649643864013508	1.1628405394469084	0.00689313348336093	0.9054970067173724	0.8935839869279233	NA	0	0	1	0	1	5	0
GPR85	-0.42868802115027604	0.810147737791753	0.6871440184059873	0.5649643864013508	1.1628405394469084	0.00689313348336093	0.9054970067173724	0.8935839869279233	NA	0	0	1	0	1	5	0
MRVI1-AS1	-0.42868802115027604	0.810147737791753	0.6871440184059873	0.5649643864013508	1.1628405394469084	0.00689313348336093	0.9054970067173724	0.8935839869279233	NA	0	0	1	0	1	5	0
ZSCAN12P1	0.5304899099448843	1.2048188532054644	1.3575139023048963	0.17903774808658723	0.29729629967942045	0.0069011189973841895	0.96623662852802	0.9769786162465223	NA	3	1	1	2	0	5	1
FKBP9	6.1594678373309915	6.2137367924469356	92.68232315462492	0.13576808817200453	0.05273980820525034	0.006916353007726209	0.9445326906009518	0.9891989363985687	0.999361024589429	221	41	91	85	43	271	69
SYNPO2L	0.2505816220159337	1.1677680005989797	1.3240920035300239	0.615303506031153	0.407353014628683	0.00692615241427519	0.8893235737961249	0.9681534017059248	NA	0	1	4	1	0	5	1
MAGEE1	0.3734133851518965	1.3831603831468497	1.330893709011342	0.08895823093222995	0.4117787448386944	0.006932184424297386	0.9850786807745702	0.9641274658237283	NA	1	0	5	3	0	10	0
RP11-1109F11.3	0.036285392996698945	1.1969942463120946	1.8035101217025535	1.3014692994932135	0.8337841107089153	0.006934030509570068	0.7393054214255579	0.9332952272206597	NA	0	3	0	1	0	7	1
TSN	4.648259951938591	4.705089135308	31.440799812187635	0.10905415836960695	0.046919389676227434	0.0069355406974052555	0.9584270603735295	0.9914078181210249	0.999361024589429	58	15	36	47	11	109	19
TRPV4	0.29864271695628763	1.4761013825694091	1.7207153838455251	0.47313243842631747	0.5113485339197397	0.0069389476313878465	0.9287589043454286	0.9562190523915074	NA	1	1	7	0	0	12	0
EMCN	5.055899959434762	5.758437466001324	64.8194120389194	0.7026707244929664	0.0639780505074923	0.006939488628868053	0.8238138518064095	0.9937307039123249	0.9971206659547955	152	3	269	16	11	206	49
KLHDC1	1.6016893302586623	2.103626797889687	4.019204172010881	0.24458573760502395	0.21695862860252121	0.006948890432571007	0.9553138282319936	0.978646711386173	0.9969515244828931	8	1	3	2	4	19	1
COL4A4	4.604679490113883	4.70931461836255	31.64617558648498	0.22565870128433377	0.06437736259384617	0.006958739069560247	0.9180496273773918	0.9892436302877298	0.999361024589429	74	16	21	43	12	111	19
PTMAP5	2.6978547748022024	2.9949557506809654	9.259931078298589	0.49613379501226407	0.13865598133458967	0.006968631263422064	0.8567843820715118	0.9851988146549971	0.9971206659547955	6	9	13	7	2	29	6
ARNT2	1.7606363095602204	2.702353393570021	5.787352978036986	0.9659923319117549	0.1360208073193781	0.006973339960718125	0.77864225497324	0.9892436302877298	0.9969515244828931	34	1	1	8	0	27	3
PNMA2	3.9628421231807995	4.081196649844169	19.537968034475703	0.1251265277922377	0.05846328540734894	0.006976937719121433	0.9588904074890542	0.9912525294077252	0.999361024589429	47	7	23	25	8	80	9
IGSF8	2.5280368908992634	2.935413606018974	7.414840385675035	0.24045648798196165	0.1127087823895671	0.006984824901010873	0.9435252003658221	0.9875731637475732	0.9971206659547955	17	1	7	21	2	35	3
CTC-492K19.4	0.5098627800398593	1.4654465049996268	1.7119135704813913	0.6036218551359757	0.2104979160127805	0.0069939206737996	0.8765383573849662	0.9861991570869432	NA	1	0	9	1	0	5	2
CTC-205M6.5	1.0277004862590535	1.6569264151273604	2.5281944412548425	0.4392173614115601	0.231473820507507	0.007002843810288455	0.9113021382599159	0.982123303624388	0.9969515244828931	1	2	3	6	0	8	2
SEMA3F-AS1	1.82935224337197	2.3366972480307027	4.563479199755301	0.32191284667828796	0.12920021946188756	0.007005857028939742	0.9302529801530074	0.9884374404408103	0.9969515244828931	4	0	10	11	2	14	4
SCGB2B2	-0.13834209576565076	1.0668098938674497	0.8146484714035754	0.47127988408228494	0.6928004481070417	0.007014594193285284	0.9187064250084563	0.9402501408327302	NA	0	0	1	4	0	7	0
VPS33A	3.430655003716547	3.6987006452144056	14.61048612018906	0.2046643220821622	0.0809859689968488	0.007018625012119802	0.9445326906009518	0.9897968177304795	0.9981997634210793	24	8	23	27	1	49	10
BRIX1	3.9876772701972203	4.149111954387185	20.467514343219925	0.031454618844462205	0.07293139995751502	0.007025511897181312	0.9888983549291108	0.9892436302877298	0.9989815522069733	34	7	25	51	4	58	17
CTB-12A17.2	0.16031541120305018	1.4174514458123986	1.392649069859408	0.5323822175773385	0.5163166281855662	0.007036768711772663	0.9159119495021754	0.9562190523915074	NA	0	0	2	7	0	11	0
INF2	6.446939344103237	6.6026608836818355	119.32435141903505	0.11914059356847585	0.04787916262403042	0.007055221750317754	0.9588904074890542	0.9914078181210249	0.999361024589429	409	25	126	216	25	377	86
SIGLEC1	5.596262268739339	6.0504185358113425	81.04230978163098	0.5850583267042004	0.07890334925120288	0.007065233788685976	0.8408825213667611	0.9906849157901828	0.997521876723425	344	35	22	120	7	268	57
CTCF	5.7580102393606865	5.822920863660681	69.74589621460206	0.12336785932007381	0.05616738776916465	0.007081088836490195	0.9513076208943324	0.9882994920624134	0.999361024589429	111	32	139	77	20	252	41
KMT2D	8.536152401282406	8.63178496653881	495.8586759911745	0.10360110116846402	0.043894109481384024	0.007083841104281495	0.9593315941056193	0.991721450116056	0.999361024589429	1340	141	885	742	88	1428	381
THAP5	4.5758412282057135	4.675770564330444	30.470875940799125	0.11773508021259697	0.061940076679292244	0.007108194780572459	0.9588871884021603	0.9892436302877298	0.999361024589429	61	13	61	29	8	103	20
RP11-269G24.2	-0.21963080388738423	0.9619154364272609	0.6705224861985478	0.4251314611171414	0.7787776418411134	0.007119664471328824	0.9273394061599992	0.9325217224458358	NA	0	0	1	3	0	6	0
FAM13B	5.416058225680751	5.5317883865878	56.24683698400375	0.13436813538057382	0.06136973116785003	0.007125266994480695	0.9522213085349602	0.9886947253236122	0.999361024589429	100	10	117	64	29	215	31
ANKRD20A11P	1.7402360391301823	2.201400971139056	3.972324177088012	0.27513458350446446	0.1413650954361185	0.007131641746997825	0.9394952418151454	0.9861991570869432	0.9969515244828931	15	1	6	2	1	14	3
CNTN2	0.042726520072204364	1.012835753108184	0.7284187477644649	0.020708682308080793	0.5634627268432932	0.007145020048214038	0.9964350300660917	0.9466632872292624	NA	2	0	1	2	0	6	0
HNRNPA1P15	0.008296791571662316	1.080677298498724	1.4196750774112612	0.9767409425696169	0.7003038051825137	0.007150437498270473	0.8165129588065599	0.9431756899841118	NA	0	2	2	0	0	5	1
SNORD116-22	0.8981280330710738	1.4094143881273724	2.1978923848230196	0.18630107247817607	0.2617044775275679	0.007184740688224533	0.9666796962224559	0.9778839304387725	NA	2	1	1	2	2	5	2
SEPW1	5.895368032654629	5.931369910705151	75.67655848325882	-0.00399518385364237	0.05249167234586562	0.007185435377120355	0.9986348681040995	0.9882994920624134	0.999361024589429	125	31	90	138	26	193	64
KRT222	-0.3234072219836752	0.8481963321989597	0.5278931586292431	0.3850015487673829	0.9008067844717611	0.007190006313310686	0.9331661338768986	0.9165144936469715	NA	0	0	2	1	0	5	0
RP3-492J12.2	-0.3234072219836752	0.8481963321989597	0.5278931586292431	0.3850015487673829	0.9008067844717611	0.007190006313310686	0.9331661338768986	0.9165144936469715	NA	0	0	2	1	0	5	0
LINC00482	0.6357707091114851	1.552467056575742	1.6340798459481156	-0.12294905183218492	0.3350658184168724	0.007213633809950673	0.9810489836008306	0.9726383568797234	NA	5	0	3	4	0	12	0
ALOX12-AS1	1.974360267271318	2.434182190554444	4.876382505692221	0.04615470766919549	0.1584129413523129	0.0072185876315293985	0.98956689007789	0.9842986140553949	0.9969515244828931	5	1	11	9	2	26	1
C2orf16	-0.3234072219836752	0.8476522310930111	0.5263965009935204	0.38454457856922963	0.9036634780154559	0.007225532515476293	0.9331661338768986	0.9158128382831667	NA	0	0	1	2	0	5	0
GGN	-0.3234072219836752	0.8476522310930111	0.5263965009935204	0.38454457856922963	0.9036634780154559	0.007225532515476293	0.9331661338768986	0.9158128382831667	NA	0	0	1	2	0	5	0
RP5-994D16.9	-0.3234072219836752	0.8476522310930111	0.5263965009935204	0.38454457856922963	0.9036634780154559	0.007225532515476293	0.9331661338768986	0.9158128382831667	NA	0	0	1	2	0	5	0
CDK2AP2	4.1057806857421895	4.287169458232097	22.255311289443288	0.013172719742792665	0.07190238409657296	0.0072346451916601015	0.9958683292877941	0.9891820602534992	0.9989815522069733	57	4	38	40	5	71	17
ATF2	5.7053020753771255	5.75398616817573	66.68175863855939	0.048272766750482	0.05261221013004867	0.007244305096944875	0.9818617699286651	0.9891820602534992	0.999361024589429	104	18	119	80	35	184	53
NEDD8	4.7298963831840055	4.813625887647244	34.930093080746055	0.1951282554793969	0.06463756112054346	0.007247423970689694	0.9272434139762751	0.9892436302877298	0.999361024589429	53	15	30	35	24	91	28
MFSD4	2.546769437936776	3.2095035874975215	9.380990042597942	0.7478419935652844	0.10144827734326282	0.007256089488198162	0.8138430333956815	0.991059481101105	0.9969515244828931	3	1	35	20	1	33	7
CBLC	0.07221950256755104	1.4305037931872766	1.596664215871787	0.8095383481158687	0.6528743044126833	0.007259991563214327	0.8746724600777184	0.9458357381644424	NA	0	0	0	7	1	12	0
CDC34	3.895869027470718	4.16914637482339	20.265899982065072	-0.08503819860651655	0.06091324096406722	0.007260518128531333	0.9774985855433611	0.9916458427832947	0.9981997634210793	58	3	35	38	3	52	19
SNX12	4.928000790956664	5.120753602145167	44.339124085844176	0.23885491094537287	0.10107101249712659	0.00726333948398532	0.9234930884060224	0.985041513392189	0.9981997634210793	58	34	30	29	22	82	44
RP11-830F9.5	0.8262598139293696	1.546707990639257	1.9529892413840764	-0.12465099088851735	0.14458191938913884	0.007263775299021899	0.979937197594622	0.9912525294077252	NA	4	0	4	5	0	3	3
DDX60	6.100559936929346	6.168735322734932	89.60846439287963	0.1790321844485381	0.05976126281837308	0.007273864665398746	0.9255353404507187	0.9875731637475732	0.999361024589429	116	34	74	191	43	284	62
LIAS	2.298391481012466	2.6889312434103076	6.296903555145888	0.36586982659688727	0.13330930868541532	0.007303868880656492	0.9108682479165825	0.9859940149901499	0.9969515244828931	4	1	11	16	3	27	3
RP11-77K12.3	-0.36476531015438735	1.0060727239353113	0.7212734029770737	0.7953189347987729	0.95872578514727	0.00731607285511885	0.8536945916534212	0.9164433954583003	NA	0	0	4	0	0	7	0
TIMM21	3.586741972772795	3.8656810818922094	15.928775904223217	0.1548434162874663	0.08065104593930536	0.007322850322184975	0.9574815476490243	0.9893601659835837	0.9981997634210793	49	4	21	30	2	64	9
SVILP1	0.896623652000764	1.5365281354388585	2.018466427117401	0.2551658220041635	0.2159388133356131	0.007328050037426432	0.9521890717186443	0.9840967822792366	NA	7	1	1	3	0	6	2
ZFYVE27	3.581775337111524	3.8575917169157115	15.810905421455951	0.1465084614565158	0.0820193398369546	0.0073331292733350715	0.9588904074890542	0.9892436302877298	0.9981997634210793	42	4	24	32	2	67	8
CNTD1	0.9878467791586513	1.6507393855986694	2.505216736099521	0.4882735942005648	0.24849967151005645	0.007344258345351428	0.9003259293992446	0.9811049872114593	0.9969515244828931	2	2	1	7	0	8	2
RP11-282O18.3	0.8002087054244846	1.6036822632955443	2.3193336228386436	-0.7398045837925753	0.11914958129078164	0.0073480889106297765	0.8600115649060365	0.9933999016599323	NA	9	0	2	2	1	1	4
SPTY2D1-AS1	-0.13834209576565074	1.0617126979100593	0.799154054426867	0.4586396807695192	0.715002771450994	0.007370564934655297	0.918864825795895	0.9382960162480188	NA	1	0	4	0	0	7	0
GADD45G	1.6054269846131846	2.176758714834023	3.8855185184026055	0.18578912140207285	0.19023676525814381	0.007382438144406405	0.9645178281892606	0.9831758203436772	0.9969515244828931	9	0	4	6	3	20	1
CHRNG	-0.027637317999189788	1.1969212779099114	1.5967702202163445	-0.8469843227486642	0.2680614747247678	0.007394443743688727	0.8835220189679723	0.9861991570869432	NA	0	1	1	5	0	0	3
AMFR	5.586979683069409	5.611281205846295	60.142109729556616	0.01750326970321615	0.05282125441440846	0.007414142582142559	0.9925083659291475	0.9875731637475732	0.999361024589429	110	22	86	89	23	174	46
AC133528.2	1.2146360669856482	2.0225460496237986	3.470852055484522	0.7595791118664917	0.19851472810632664	0.007420700565418925	0.8535237336756749	0.985041513392189	0.9969515244828931	10	2	0	8	0	11	3
SUSD6	6.723869632553493	6.7661651986392934	135.95866183701392	0.09966712885450296	0.0534937411995221	0.007423661968153137	0.9574815476490243	0.9875731637475732	0.999361024589429	171	59	267	187	43	420	97
RP11-433P17.2	-0.36476531015438735	1.0040241395129235	0.7152867724341828	0.7933807419193059	0.9686596442228651	0.007424600184210439	0.8536945916534212	0.9158128382831667	NA	0	0	0	4	0	7	0
RP4-752I6.1	-0.36476531015438735	1.0040241395129235	0.7152867724341828	0.7933807419193059	0.9686596442228651	0.007424600184210439	0.8536945916534212	0.9158128382831667	NA	0	0	0	4	0	7	0
NRG3	0.6202086560324618	1.4743200610732596	1.6024303732479623	0.4833257020310371	0.27712475961173305	0.007426505566804931	0.898926990259712	0.9778839304387725	NA	3	0	7	1	0	8	1
TXNRD3	1.78001376642467	2.1302905690606475	4.179239458716471	0.2199355168705496	0.15187911914522734	0.007430087516537967	0.9542279976485777	0.9859940149901499	0.9969515244828931	7	3	2	7	1	13	3
EMC3-AS1	1.994794080907926	2.508653560488477	5.251306742349798	0.2558711866195956	0.11754348010380936	0.007436378595271979	0.9475052221506838	0.9897861226655774	0.9969515244828931	16	0	4	12	2	15	5
RP11-392O17.2	1.0953578279409752	1.8335272323300875	2.6998659562749774	-0.05449935253493088	0.10677891157876394	0.007446865558421149	0.9891277748149891	0.9931972992942586	0.9969515244828931	4	0	8	6	0	4	4
VPS26B	5.130759929001234	5.200463372787843	44.69302803480521	0.0559435169958907	0.05960889645363066	0.007449856615034741	0.9810489836008306	0.9881021693190947	0.999361024589429	102	20	51	70	11	136	33
RP11-512F24.1	2.0232447885614344	2.44450612207556	4.971490389517467	0.2262514672937669	0.14475311971602836	0.007456509978054779	0.9518005791174698	0.9854517896856407	0.9969515244828931	15	2	9	3	1	23	2
LINC00339	1.7328392947551203	2.1740903114797376	4.094676156807522	0.10030851256471107	0.18096665207589796	0.0074598265835868855	0.9825037090491728	0.9831758203436772	0.9969515244828931	10	2	2	5	2	20	1
CLDN7	3.541184238930985	3.86925311084802	17.12237765379619	0.5668311724399792	0.1186721090964915	0.007475091994744759	0.8408825213667611	0.9859940149901499	0.9971206659547955	28	11	4	39	4	59	11
RPS11P5	0.43733609614778524	1.3356909175694105	1.640630588963795	0.11786268743542785	0.506508111499886	0.007485861941587118	0.9835676167176777	0.9517185964866285	NA	3	1	0	2	1	10	0
CTD-3222D19.9	0.4770048364046703	1.196667264582685	1.3018355993471342	0.25454148604555976	0.32859326474560735	0.0074972921751359336	0.9529699722070096	0.9745437033357646	NA	4	0	1	1	1	5	1
POMGNT2	2.639464317255074	2.811641325156326	7.4448094349632346	-0.06214924116819891	0.10783382238157765	0.0074983525806348985	0.9844433033777996	0.9873367504675984	0.9971206659547955	14	2	10	9	4	18	7
CTC-425O23.2	0.05858813612773923	0.9914499760202727	0.9448445681346939	0.05958760082618464	0.6313184739618494	0.007498853125093689	0.9888983549291108	0.940333506237908	NA	1	1	1	1	0	6	0
TMEM51-AS1	0.6008537480162784	1.3790758529421199	1.5433132224853192	0.2276673363297375	0.21434477643694613	0.007501192051430243	0.9575005607550825	0.9859940149901499	NA	2	0	6	2	0	4	2
ACTR3B	1.4029551543184509	1.9990995441834136	3.197160847173395	0.3193933742504739	0.15419209104952675	0.007512686843028068	0.934170943824479	0.986641648213403	0.9969515244828931	12	1	6	2	0	10	3
RP11-529H20.3	-0.6551112355390126	0.734325043926842	0.6234762325104805	0.8654935157373493	1.845554565210031	0.007535419144792481	0.8422091073744788	0.8203368108133159	NA	0	1	0	0	0	5	0
KLRG1	0.8208358353295097	2.026319551158454	3.902075961898727	1.522224211238971	0.3532025501195276	0.00754127538583488	0.716652220159047	0.9757990302268528	0.9964395820198222	0	0	12	0	4	10	4
VWA9	3.63011449979954	3.9020436521471624	17.523350230224107	0.42756204570671086	0.10680529468547513	0.0075526661471922146	0.8555068768322989	0.9859940149901499	0.997521876723425	22	2	15	29	16	68	9
GABARAP	3.764158759356801	3.9143381581510717	17.865814750856096	0.31561142217521504	0.07786992730220062	0.007575978662358723	0.8922376418231606	0.9892436302877298	0.9981997634210793	25	5	26	14	14	64	10
RP11-454F8.4	0.41670896624276027	1.2826861538313636	1.378719181385499	-0.024997485385218628	0.4627016515545654	0.007580213356644212	0.9958683292877941	0.9562190523915074	NA	1	1	2	3	0	9	0
STK31	0.036285392996699015	1.3537461104573085	1.307937055405741	1.191744703743959	0.4136555700425294	0.007580610465499147	0.747631648416336	0.9720881801490024	NA	10	0	0	0	0	7	1
RPS3AP5	0.16386893529434013	1.1544786283456239	1.6858613516834244	0.9994201757465133	0.7026994797603365	0.007583119111684625	0.8172318989077577	0.9404491622849548	NA	0	1	0	1	2	6	1
RN7SL138P	-0.19013782139203755	1.0196948302676192	0.9496400746025759	0.5618508832118296	0.8887837269141039	0.007583365757255536	0.9063399976463726	0.9222234335483401	NA	3	1	0	0	0	7	0
COPZ2	2.13725193537756	2.564349374299533	6.171780733720273	0.16802507059810307	0.2002595962664744	0.007590897229166815	0.968107335245361	0.978191305121872	0.9969515244828931	8	2	5	5	6	31	1
RP11-832A4.7	0.6167153640718133	1.6172700318089221	2.226582813706409	-0.4992355869807703	0.09763959883706418	0.007593128846776181	0.9210249648729657	0.9938895281592155	NA	1	0	6	7	0	1	4
ARID1A	7.951598042251141	7.9714103845659725	315.34247517745536	0.07001374682118851	0.047812831785757196	0.00759909652117019	0.9651648256136132	0.9887869108915003	0.999361024589429	639	113	511	320	135	974	224
TVP23C	4.752246907756735	4.8156174629111	33.9504202356904	0.12218205800527565	0.05743131188371171	0.007599975596861228	0.9560827037408953	0.9892436302877298	0.999361024589429	41	13	52	62	13	114	22
PLCD3	3.0183871634743076	3.6804051192583107	13.743307957759976	0.5452661974982097	0.0755874292465321	0.007613138282666561	0.8712653955061411	0.9926112661511916	0.9969515244828931	68	0	15	9	5	44	11
TGIF1	4.8619858540445	4.916643077022677	36.67146011429132	0.013474566739680784	0.0600183194435606	0.0076168470817447355	0.9954494181131804	0.9882994920624134	0.999361024589429	59	10	49	59	19	99	30
KNSTRN	3.8633407667677755	3.9730438722063366	18.86457000890082	0.2769477469465294	0.07005887003833716	0.00762341316268815	0.90514375487	0.9899755365888564	0.9981997634210793	26	11	13	28	9	61	12
AC113189.5	-0.21076495129706257	1.2107182208396545	0.9615130549907726	0.8139025020049082	0.750046872310139	0.007640381753816863	0.8536945916534212	0.9382960162480188	NA	7	0	0	0	0	9	0
ZNF528-AS1	3.8506396524253237	4.044877711498414	18.950556931602073	0.07520121137315668	0.079021834006307	0.007660437239175071	0.9804607723661324	0.9887869108915003	0.9981997634210793	22	7	35	43	3	53	16
BLACAT1	0.07221950256755102	1.3686163698133003	1.7309345180983555	0.8324541106105732	0.8391871585884867	0.007660904898066484	0.8702291065694663	0.9295791336163673	NA	0	2	0	4	0	12	0
FASTKD3	2.170179985582428	2.7000370210993183	7.021685150999238	0.5759421710735535	0.16661729325600588	0.007668914557036211	0.8588426588624689	0.985041513392189	0.9969515244828931	16	7	5	5	0	22	5
AC016747.3	1.5036515462303048	2.132064021198235	4.445500840229213	0.6443197556852841	0.22329219918032436	0.007675418044738004	0.8822695653545949	0.9820887631852909	0.9969515244828931	9	4	0	5	1	11	4
COPB2	7.345580824394906	7.376858916255975	208.57101066154394	0.09494111037370262	0.050440558290774165	0.0076772892691539104	0.9555291673323071	0.9882994920624134	0.999361024589429	358	58	259	292	122	661	144
C1orf87	0.16736222725498853	1.3547759321143706	1.6128276399509953	-0.03835409356125702	0.16099424587106484	0.007682768811474267	0.995429153539662	0.9917837271309584	NA	2	0	8	0	0	1	3
RP5-981L23.2	-0.06255427909439643	1.0750069601884635	1.0235144191561176	-0.005033743102498566	0.2091439532516449	0.007687733441215605	0.999372125875246	0.9904608453677151	NA	6	0	1	0	0	1	2
COLEC11	-0.3234072219836752	0.8409730621243618	0.5079087687453666	0.37162614436302294	0.9389489951375702	0.007695666076726685	0.9337887914439358	0.9122343556768912	NA	1	0	2	0	0	5	0
AGBL3	1.8070523028925323	2.1442295009968166	3.925041765636923	0.13343152746966433	0.1492278677236944	0.007710052908560427	0.9711795691952265	0.985041513392189	0.9969515244828931	5	1	5	8	2	16	2
SMG1P6	0.770715722929138	1.5507796025607987	1.7620507754296981	0.3920850739419268	0.26762120387363597	0.007733911183056827	0.9164226787382139	0.9778839304387725	NA	2	0	4	6	0	9	1
RAB39A	0.062081428088387666	1.1422441285156155	1.1582092023664008	0.3762736804785308	0.6875089319742609	0.007757972418427196	0.9430035967855309	0.9383069015870544	NA	0	1	3	1	0	8	0
COX5BP3	-0.3234072219836752	0.8398851201216304	0.5049154534739213	0.37018638659140163	0.9446669708930362	0.007767049545280208	0.9339184117355142	0.9122343556768912	NA	1	0	0	2	0	5	0
TULP3	5.270559027922717	5.3159378437294	48.841400687237225	0.02590803265865388	0.05795708204823036	0.007768025555236604	0.9885895808502531	0.9875731637475732	0.999361024589429	91	22	80	57	15	135	39
C6orf118	-0.27666940151888814	1.4582980691393301	1.9141944238965318	-0.3297413332957665	0.270483121281078	0.007784540997972596	0.9639487264990471	0.9875731637475732	NA	0	0	11	0	0	0	4
SORCS2	1.7535774246852092	2.3069700263233646	4.509987047681729	0.4189911798486025	0.17800586125311008	0.007796256601343247	0.9081186302569213	0.9837877256134221	0.9969515244828931	8	3	3	11	0	20	2
HDAC8	4.36008328170473	4.482626500078394	26.526843211698022	0.026451083723406862	0.07154126070788203	0.007814900073900339	0.9904925298782737	0.9879077886288335	0.9983961900924626	46	12	32	55	5	73	22
RP11-713M15.1	0.7642745958536327	1.5787733117265697	2.2511548124862477	0.3416587703396409	0.22148989301612074	0.007821429117338683	0.9425591655018325	0.9851988146549971	NA	1	1	1	9	0	4	3
POLDIP2	4.941029119385235	5.147263025803761	43.26891168626235	0.20576361314060312	0.06955921593294778	0.007828139863268538	0.9426010027380853	0.9897968177304795	0.9981981428182435	116	9	18	70	26	108	38
UBA5	5.509123955588663	5.536258430889906	57.49098398369034	0.0906335745792725	0.04917947855421595	0.007830040992620102	0.9603421985555882	0.9897601749705311	0.999361024589429	83	23	74	80	29	170	42
DLGAP2	-0.027637317999189788	1.1896066878001843	1.5752891726967453	-0.8625256902108889	0.2936612746224684	0.007842632596986842	0.8763797448381079	0.9858202351086794	NA	1	1	0	5	0	0	3
VIPAS39	3.339843141114693	3.717059503976029	14.221182807903748	0.2845605405969351	0.10257896963255428	0.007843784394056596	0.9258832690694676	0.9867826185664671	0.9971206659547955	29	5	16	39	1	65	6
SZRD1	5.928096629120451	6.012776013449269	79.74600989949153	0.07393481350112206	0.057280524023324425	0.007845054848316135	0.9729560102374905	0.9887322433941759	0.999361024589429	214	36	79	116	18	225	63
RNU1-117P	0.5250659313450242	1.2968264928600848	1.9235775115282547	0.6488915212494147	0.47096517731948406	0.007845772087908667	0.8815272876695988	0.957268773347549	NA	2	2	0	1	1	7	1
SF3B2	7.9828491159570305	8.007300923043593	322.069247962486	0.038960023375765915	0.04637434036680234	0.007848208314085116	0.9830307617347046	0.9893601659835837	0.999361024589429	736	102	480	494	99	972	236
USP43	1.4148971728444357	1.923234994188373	3.148596884299884	0.3008136124548408	0.19212299063265148	0.007860857807908307	0.9364548080873394	0.9832793731548807	0.9969515244828931	4	2	7	4	0	12	2
MYO16	1.6774238499832643	2.3667549260778267	5.064621129745289	0.3160891434359402	0.14105920383534867	0.007861681131896748	0.9452316816412805	0.9892436302877298	0.9969515244828931	18	0	1	5	4	9	6
HMGN3-AS1	0.7913428528341631	1.604993873958451	1.9546628717556194	-0.1947980628617796	0.3418052646976878	0.007872991206932906	0.9674424211580457	0.9691849318866722	NA	6	1	3	2	0	13	0
FLRT1	0.5649196384454264	1.307970366080621	1.2882073824111402	0.24642887016889295	0.2933911118257988	0.007877147078037485	0.9513014494460977	0.9775953980137568	NA	4	0	3	2	0	6	1
RP11-479G22.8	0.6167153640718134	1.2891169255497208	1.4816554976260474	0.24011984349276994	0.3160291107781042	0.007882788315176236	0.9553138282319936	0.9746170835221862	NA	4	1	1	2	0	6	1
FBXL12	2.9420299934771017	3.244717706762779	9.779640385859992	0.1752723569561471	0.09995297784510485	0.00790247122441338	0.9558978021492981	0.9875731637475732	0.9971206659547955	27	3	15	17	1	38	6
GPC5	1.256185741776297	2.1214279486388357	3.3203363777862576	0.6725261439352691	0.1392836692779902	0.007909400319368912	0.8422091073744788	0.9897968177304795	0.9969515244828931	20	0	3	3	0	12	3
BHLHE22	2.096662158596357	2.678758310722784	6.8980545230800026	0.8133448667742705	0.20380947858430998	0.00790978022331943	0.814307622742882	0.9817615164285635	0.9969515244828931	21	2	1	2	6	22	5
CTD-2287O16.5	-0.0896225360749269	1.1780858119687143	1.1999801733305904	0.7164142526161515	0.8417968369561805	0.007911549089110667	0.8850034752765006	0.9289717060298142	NA	0	1	0	4	0	9	0
U2SURP	7.296257078269121	7.3191019142409965	199.81709156966585	0.05076853408837644	0.04889370548837575	0.007917969174790365	0.9767767798314232	0.9882994920624134	0.999361024589429	391	78	235	355	64	603	146
RP11-820K3.2	-0.5498304363724118	0.7748245680911899	0.4300281172955732	0.7030008933291934	1.364601945151582	0.007938961936208001	0.8648783331987792	0.8639665769511623	NA	0	0	2	0	0	5	0
ZNRF2P1	-0.5498304363724118	0.7748245680911899	0.4300281172955732	0.7030008933291934	1.364601945151582	0.007938961936208001	0.8648783331987792	0.8639665769511623	NA	0	0	2	0	0	5	0
bP-21264C1.1	-0.5498304363724118	0.7748245680911899	0.4300281172955732	0.7030008933291934	1.364601945151582	0.007938961936208001	0.8648783331987792	0.8639665769511623	NA	0	0	2	0	0	5	0
RTN4IP1	2.2462296819478187	2.5560637245671063	6.250712510272353	0.29446358115233523	0.1564839063050175	0.007945421005696196	0.9331661338768986	0.9840967822792366	0.9969515244828931	7	3	7	4	5	27	2
MAD2L1BP	2.0014233219575917	2.3167695300181177	4.807685440390115	0.2264800472269768	0.14384465286887838	0.007951737933379463	0.9484986391910388	0.9858202351086794	0.9969515244828931	5	3	10	5	1	17	3
NFIX	7.623186865217604	7.712792506572094	264.33565001690255	0.18756754447231253	0.04109612576411115	0.007954295353503796	0.9209372450753802	0.9917837271309584	0.9999505444996434	617	155	179	323	86	903	164
ZSCAN9	2.765965551641954	3.1722642853922083	9.331444158198305	0.11735111598978014	0.13267554547227867	0.00795620910485017	0.9764993346422254	0.985041513392189	0.9971206659547955	24	5	14	11	1	49	2
PRTG	3.483591654985538	3.736232051659976	15.400421239824205	0.4135519898278202	0.10466574015622282	0.007960971995669724	0.8846262538232973	0.9861991570869432	0.9971206659547955	22	6	5	39	7	49	11
COL4A5	3.8083344187178683	4.199940865117884	20.66679594517371	0.27845444434004324	0.0946468213624736	0.007964564509362632	0.9284200664474391	0.9875731637475732	0.997521876723425	68	8	34	24	1	93	9
PIAS4	3.8995081014186006	4.155155854632797	20.20071650731895	6.553034972307927e-4	0.07273708647611475	0.007967222732145868	0.9998962534455607	0.9903825359050754	0.997521876723425	47	2	25	50	6	55	18
RP11-76C10.5	1.1208543000561526	1.6797521956376282	2.328199445047055	0.232510192656691	0.21382487010042775	0.007976873167480879	0.9540831681097758	0.9831758203436772	NA	6	1	2	5	0	8	2
VWCE	0.7484129797980977	1.4673983276798643	2.249020052647918	0.5567655530810014	0.39622967180050783	0.007986405614533749	0.8864090169528379	0.9641274658237283	NA	2	3	1	2	0	9	1
CTA-315H11.2	-0.5498304363724118	0.7737121909455205	0.42703480202412786	0.7016042357171981	1.371281279520297	0.007993703413485645	0.8648783331987792	0.8637455986998679	NA	0	0	0	2	0	5	0
RNU5D-1	1.0216182609574065	2.0132913754337207	4.766753653892627	1.4003341997601237	0.5081979122311132	0.007997906892591665	0.7408562239565507	0.9573210398678106	0.9964395820198222	0	5	0	3	3	9	5
ZBTB42	2.2372197559693645	2.8550505562605952	8.55157034266417	-0.1771170241745419	0.15894262301171316	0.007999516992253652	0.9704046462317016	0.9861991570869432	0.9969515244828931	8	9	6	12	0	8	11
ZNF547	0.062081428088387645	1.1405771217596536	1.122515289292515	0.3762736804785307	0.695805319194332	0.008007410777469933	0.9427419681105526	0.9382866767563419	NA	0	0	3	1	1	8	0
GOPC	5.3392433067935405	5.379933343570833	51.3986323230498	0.13564806281736053	0.050590821809549734	0.008015544588900534	0.9432994608588554	0.9897968177304795	0.999361024589429	75	26	58	80	20	170	33
SERPINB9P1	0.8890578329579314	1.9415059853834047	3.360437825814689	0.3056792301687353	0.5070516874759184	0.0080181955852156	0.9574815476490243	0.950269401371341	0.9969515244828931	8	4	1	1	0	21	0
PLA1A	2.725897079302432	3.431449391593207	13.23041140988852	1.40568226102926	0.2856180981750101	0.008022749188463926	0.6620003707488253	0.971044257999344	0.9969515244828931	1	15	21	6	2	44	9
SNHG5	4.858718822733168	5.019492066398207	40.42846661933427	0.3771158953908509	0.09481430402573891	0.008024418904964381	0.8394116355934369	0.985041513392189	0.998026513669479	52	10	34	40	38	118	30
HECTD1	8.022906462264494	8.06456347929629	335.5776855343829	0.06445282356932827	0.04821117267707875	0.008027721197262916	0.9718868505415602	0.9897968177304795	0.999361024589429	680	70	482	522	165	982	253
JARID2	5.896831587692274	5.936927202041609	75.75821431151294	0.06007430793268458	0.05410844112637005	0.008033592835241816	0.975755621390105	0.9875731637475732	0.999361024589429	112	21	135	104	37	223	57
NDUFA13	3.9725369286755043	4.063649872716259	19.53557696515453	0.13160804078329533	0.0632844841257543	0.008035604777597204	0.9574815476490243	0.9903825359050754	0.9981997634210793	45	8	19	26	8	68	12
C1orf112	1.3435130391667531	2.1021708775649266	3.7222045515267133	0.8070745173440503	0.2436608363353966	0.008043696137572227	0.8408825213667611	0.9785560924771968	0.9969515244828931	15	1	3	0	2	16	2
AC006978.6	1.8199713018857344	2.283694691996895	4.318311358541542	0.2814263163222569	0.15099909062589537	0.008086540999705277	0.9381821334295235	0.9859940149901499	0.9969515244828931	9	2	6	9	0	16	3
PKN3	3.3344682818100497	3.641685648769484	13.518850363886358	-0.01583555295353553	0.08454757925160747	0.008094987775340838	0.9958683292877941	0.9897968177304795	0.9971206659547955	27	2	35	22	2	35	13
CCNJL	2.6648716460766666	3.4387560763480653	12.322422126944717	0.9059669677914935	0.15864275132124606	0.008100650524147636	0.7843588783366147	0.9859940149901499	0.9969515244828931	14	9	2	38	0	33	11
HNRNPCP1	0.6615667442031739	1.4689761680381057	1.6579146215421445	0.34457734453320377	0.21895743877833093	0.008102433232929265	0.9330464267656817	0.985041513392189	NA	8	0	1	3	0	5	2
SEPHS1	3.760227333302493	4.138098549710561	19.490240161450345	0.1599302435730796	0.07315910864898915	0.008117601246896847	0.9588904074890542	0.9912525294077252	0.9971206659547955	61	1	34	36	4	68	14
WDYHV1	1.6363067283773578	2.50599111193389	5.763341200951594	1.1282033984297846	0.22639966495440916	0.008122672702919172	0.7816211362609767	0.9823892066688859	0.9969515244828931	0	0	10	12	5	17	5
RPL7P7	0.229662100798799	1.3378970101600745	1.689163547134166	0.5154847770391972	0.7219437983225356	0.008184839494552544	0.9206358346859931	0.9358696281868064	NA	0	2	3	1	0	11	0
GOLGA3	7.526974688377086	7.6516639357454395	249.69997998456304	0.11939085224564086	0.049809796231996016	0.008188010324910944	0.9574815476490243	0.9913015922829794	0.9983961900924626	831	43	380	333	69	743	189
DIABLO	3.488123930736749	3.735594950940325	15.18169778967265	0.26215451082791696	0.09439604935709735	0.008194296345058198	0.9258832690694676	0.9875731637475732	0.9971206659547955	12	2	22	36	9	45	12
RP11-1391J7.1	2.706772045362711	3.0935874106401933	10.612853300911734	0.82046978480743	0.22987130302496334	0.008197872994249738	0.7677669547552345	0.9759629398988832	0.9969515244828931	5	10	3	9	6	29	8
RP11-981G7.1	0.8262598139293696	1.7510941430768125	2.5208214146593546	0.09788877304596183	0.13346082750755506	0.008198474300567289	0.9847872606327888	0.9917837271309584	0.9959118451901906	1	0	10	5	0	3	4
TRPV1	2.049242802590844	2.9842218721371436	7.205800919404417	0.6879579920919537	0.1607264296206823	0.008200155416917362	0.8583507230150789	0.9859940149901499	0.9969515244828931	20	0	9	25	0	41	2
MYCBP	3.376371094712854	3.5943494077852987	14.376886922157162	0.43055593375950335	0.11646203966077111	0.008204409337583055	0.8535237336756749	0.9852285338688774	0.9971206659547955	16	13	17	13	3	51	8
CTNND1	8.313697414690939	8.336980523942865	407.72432660109644	0.08995581971606088	0.05234994804817175	0.008206816507100938	0.9568837007103141	0.9875731637475732	0.999361024589429	556	166	740	459	177	1219	299
ACY1	0.41670896624276027	1.2770399918707924	1.3602314491373453	-0.03210451777289477	0.48355277370625505	0.008212496129886596	0.9951389505202276	0.9522152400721746	NA	2	1	3	1	0	9	0
GALNT4	0.17079729496451013	1.1750831472779502	1.0816951627330278	0.654941922031385	0.42319639275169163	0.008215964510561903	0.8655976266280462	0.9666335370577723	NA	2	0	0	5	0	5	1
TMEM37	2.1431157531356564	3.0786985776613256	10.486627790155813	1.682058692958354	0.3785466060941728	0.008220901511067512	0.6554987829866556	0.962500094409557	0.9969515244828931	15	11	1	0	5	32	8
THSD7A	2.904712996754946	3.134859234749435	9.210800480314159	0.13667069113344024	0.10604999766736985	0.0082242481500016	0.9621826149346835	0.9862837082946823	0.9971206659547955	14	2	11	24	3	30	7
RBM4	3.9952465513025257	4.230569109040008	22.302444214520072	0.2290221654001872	0.08857403999767476	0.008231787785816264	0.9342819138366464	0.9875731637475732	0.9971206659547955	18	13	52	30	3	59	19
LINC00989	-0.32340722198367516	0.8332055142247445	0.48642772122576755	0.3649499652879482	0.9800268453166249	0.00823999537388622	0.9342026759788007	0.9095008566022135	NA	2	0	1	0	0	5	0
PDIA3	7.759715281460987	7.804717824644356	282.47496119015204	0.1610904141118845	0.061846447402753975	0.008243766791747527	0.9187064250084563	0.9859940149901499	0.999361024589429	464	113	254	336	175	879	199
PDZRN3	4.812362270393619	5.209933169278287	43.4170572387491	0.22233206154678584	0.05814417544957864	0.008245707455717998	0.9415673023787204	0.9921289279756514	0.9971206659547955	195	3	51	61	8	147	31
FAM92B	0.3384964240566899	1.5004685037657541	1.779655561872348	1.067608976231561	0.32032933974918093	0.008250749223633308	0.7776233152700579	0.9781204755518126	NA	0	0	10	1	0	6	2
AP000437.3	0.9261166344961105	1.781932177551815	2.69999600209428	0.686483754880205	0.22850570963126401	0.00825669016898908	0.8567843820715118	0.9840967822792366	0.9964395820198222	1	1	12	1	0	7	3
RP11-175P13.3	-0.3234072219836752	0.8326616897625598	0.48493106359004484	0.36396717771448006	0.9828859243621719	0.00827571131885536	0.9342026759788007	0.9086948705381291	NA	2	0	0	1	0	5	0
SLC26A10	-0.3234072219836752	0.8326616897625598	0.48493106359004484	0.36396717771448006	0.9828859243621719	0.00827571131885536	0.9342026759788007	0.9086948705381291	NA	2	0	0	1	0	5	0
PIGCP1	1.9655629781067159	2.356091985252398	4.929576072961973	0.29829637791942365	0.1569196969172841	0.008293199119292435	0.9345121713280988	0.985041513392189	0.9969515244828931	17	2	4	2	2	15	4
PLIN5	2.4689559489328974	2.768801277578753	7.2381145189023295	0.13297813762866012	0.12684927175538113	0.00831521132644041	0.9706638819324805	0.9861991570869432	0.9969515244828931	6	1	16	8	5	17	7
HOXA5	2.804965952709431	3.059583948205207	8.902092435293477	0.2544032829188014	0.1084447384024543	0.00831752263647482	0.933587234790133	0.9865903055733198	0.9969515244828931	19	2	6	14	6	37	4
SMIM5	1.4047590983652725	2.034885094500002	3.13819240895547	0.2461549732928423	0.21606195178689094	0.008327545362470476	0.953214612677204	0.9800017505109172	0.9969515244828931	4	0	7	8	1	17	1
LL22NC03-86G7.1	3.6895344024590515	3.854348827303727	16.263729312022665	-0.023451654403201273	0.09116524570282006	0.008329726451066088	0.9931308568024011	0.9861991570869432	0.9977156802944606	36	5	30	25	3	46	14
RP11-384L8.1	0.23965675196559438	1.266024116479242	1.2258211479380552	0.7455177253226782	0.4130189432429077	0.00833073341581485	0.8422091073744788	0.9680146800966728	NA	2	0	0	6	0	6	1
ADH6	0.0655164957979093	1.1327124033055218	1.218183423567751	0.8455390308352912	0.544880310593795	0.00833962018027564	0.8371211253032826	0.9562190523915074	NA	5	1	0	0	0	5	1
RP11-855A2.2	0.2191579528813754	1.1951140345583309	0.9781985960424896	0.05888599322247825	0.529876064680407	0.008347085187478372	0.9885895808502531	0.9487783423502266	NA	4	0	2	1	0	8	0
PBK	0.5944126209407731	1.5097508743950303	2.1715849337315603	0.2183507482353641	0.5468127405121272	0.00834879489607599	0.9702244140417069	0.9477121671479394	NA	3	2	0	2	1	13	0
E2F1	1.010515595727952	1.8609557847046962	2.8220482794992106	0.6680412217826702	0.20425743239885294	0.008353435168005564	0.8751755615174567	0.9851988146549971	0.9964395820198222	11	1	0	6	0	8	3
RP11-290F5.2	-0.2540605323879263	1.1373365933511266	1.5048918094255654	-0.5240984938059884	0.45256283264692776	0.008359795439572817	0.9381821334295235	0.9771362673697082	NA	0	1	5	0	0	0	3
RPL23AP53	1.204335574511234	1.801664680140954	2.654999527717584	0.2487710420982371	0.24501838006373028	0.00836533844467573	0.9524154021085045	0.9778839304387725	0.9969515244828931	7	0	2	4	2	13	1
SNORD38A	1.9350528471357238	2.814380219216259	9.142098547967935	1.2653719562128192	0.38914717635658685	0.008367905920841698	0.7560222224351598	0.9647862687986526	0.9969515244828931	0	10	4	3	5	15	10
RP11-762H8.2	1.5069126790094851	2.1635038790948937	3.9744192186512053	-0.35321166893481576	0.10498173838910188	0.008373721902492387	0.9362883892587767	0.9919474051828491	0.9969515244828931	10	1	11	3	0	4	6
RP11-574F21.2	0.21091288175904868	1.344828731146673	1.5808699889813373	-0.11081712181674537	0.191535540836789	0.008381799749039812	0.9847872606327888	0.9905410936878974	NA	3	0	0	7	0	1	3
LL22NC03-80A10.6	1.0177660672228996	1.747980737421028	2.7399233017659697	0.5862138499287909	0.3412399867855256	0.008412767287422624	0.8833252936665312	0.9691182226333706	0.9969515244828931	1	0	2	6	3	13	1
STOX1	0.2986427169562876	1.3404907483029895	1.4869136185551248	0.7069498737571707	0.3134039563925648	0.008413043142270184	0.8684204085361057	0.9800017505109172	NA	0	0	7	2	0	4	2
RP11-554J4.1	-0.03306129659904991	1.0394725681735177	0.9768926464517649	0.3676368374745433	0.7924696971024796	0.008414141429032978	0.9427419681105526	0.9295600912589597	NA	0	0	2	1	1	7	0
RP13-36G14.3	0.7931467968809843	1.454298880825717	1.7743974409432706	0.29010317556950804	0.302573633930271	0.00842080021702464	0.9435252003658221	0.9748137687645452	NA	4	1	4	1	0	8	1
RP1-142L7.9	0.0999462242984514	1.2031735036582818	1.3643663168584907	1.0171517213683878	0.5810348438079124	0.008422819491337465	0.8051151731802371	0.9514979411779311	NA	0	1	0	5	0	6	1
MEGF8	4.93331205369779	5.177910187066991	42.94329153886105	0.13825541789822632	0.061733832369847245	0.008446047420659937	0.9588904074890542	0.9912525294077252	0.997521876723425	157	5	38	76	13	137	32
SLC24A4	2.0199776997147874	2.536852846284514	5.555415363696925	0.20628115848605946	0.13336647474618993	0.008498186327036496	0.9584270603735295	0.9875731637475732	0.9969515244828931	6	2	16	9	0	13	6
SDSL	0.9290042374803261	1.8601923164456438	2.982358977950238	1.0432171032442081	0.33044850031309864	0.008511620181205774	0.7816211362609767	0.9746170835221862	0.9964395820198222	2	2	0	11	0	12	2
TSSC4	3.1933596792731853	3.5992837908517528	13.121899086460715	0.3669246957052141	0.10297667070013021	0.008522125191029599	0.9039197213558254	0.9879077886288335	0.9969515244828931	48	5	7	24	1	47	9
DCAF8	5.763722728750247	5.8041735990925805	69.45938541415387	0.027416420646089207	0.05714958604261578	0.008527792510722642	0.9877976426324421	0.9873367504675984	0.9992036381181797	116	36	91	98	21	179	58
SRCIN1	1.0313974336627114	1.5766689672799716	2.345596333917785	0.2696812275792544	0.25947634350517523	0.008571700888908554	0.9478292395623403	0.9778839304387725	NA	3	2	4	2	0	7	2
RP11-110I1.5	-0.2196308038873842	0.9412158399166168	0.6105693165469186	0.4011701905019488	0.8777596771333787	0.008572569241211258	0.9282138956237761	0.9187918434963401	NA	3	0	1	0	0	6	0
SNHG15	3.6911178834333236	3.902626656350217	16.721128145569605	0.11955454641444208	0.08712059400989436	0.0085796548396241	0.9645867850748933	0.9872118740743597	0.997521876723425	36	6	29	30	2	60	11
AC005785.5	0.11387715371477455	1.1157887353745093	1.3159634045074222	0.35733984226925275	0.7747221128666292	0.008583497683807076	0.9484986391910388	0.9298247170250015	NA	0	1	1	1	1	8	0
DDX3Y	4.039765871701326	6.148652855750369	88.33504179691218	4.134962478694803	0.813649002264597	0.008587287921840471	0.3086885282993938	0.9122343556768912	0.9888612023158265	270	11	0	0	77	400	83
AC144831.1	0.737857779293949	1.5613252787584067	2.3221658875876465	-0.606376858221772	0.20101072343796347	0.0085908782027689385	0.898926990259712	0.9875731637475732	NA	1	1	4	6	0	1	4
CLTC	8.869789823317873	8.906243233907748	607.2706600161753	0.1318423369467812	0.06104858346680128	0.008594522984854807	0.9342090144845817	0.9861991570869432	0.999361024589429	1081	268	529	733	331	1814	447
RP11-214O1.2	0.5718479981155965	1.4057777609574782	1.8214944037036143	0.5913811757110791	0.3333197100494592	0.008608103760524207	0.8957740953986846	0.9759629398988832	NA	0	1	3	5	0	5	2
RP11-1277A3.1	1.6261172359280074	2.079432680686834	3.7489356007140224	0.10295925734822761	0.17165658923697422	0.008612517005979965	0.9810489836008306	0.985041513392189	0.9969515244828931	7	2	5	7	0	9	4
PLEKHA7	4.1801770562436165	4.327590832316583	23.441314359766846	0.05110440426642854	0.07820302601902906	0.008615043707892206	0.9846553970379208	0.9875731637475732	0.997521876723425	69	9	22	36	5	68	19
RPP40	0.06551649579790927	1.13102407867994	1.1824895104938653	0.8455390308352915	0.5529786320227819	0.008620026770093155	0.8350852870254514	0.9546317663538828	NA	5	0	0	0	1	5	1
TNFRSF1B	6.550705500929672	6.772633327204424	136.705380825801	0.2941995559833285	0.07647792371956628	0.008650829311915274	0.9033947198750953	0.9879077886288335	0.997521876723425	99	58	430	109	35	327	123
CHD7	6.534172001942867	6.6422580081201446	123.4853758396559	-0.031163442370730383	0.05058722757252385	0.00866669733623576	0.9877976426324421	0.9905410936878974	0.9981997634210793	237	21	261	209	39	292	112
LIPT1	1.257820648051448	1.7228762559787367	2.74656245179423	0.18331443469545067	0.25369929233538985	0.008667312531684275	0.9639487264990471	0.9761063581079814	0.9969515244828931	2	2	3	4	1	12	1
CATSPER2P1	1.3843870418734439	1.9308570316586355	3.5617696687171794	0.4824984575412415	0.25647650913050063	0.008685775621543481	0.8947069240057293	0.9775953980137568	0.9969515244828931	5	4	3	3	0	13	2
RNF31	3.394042576853049	3.700373991358326	13.947449881879487	0.18679606616393984	0.09348734171114229	0.008704422405234056	0.9503650099288559	0.9875731637475732	0.9971206659547955	52	2	17	21	3	53	9
PSORS1C2	0.09994622429845137	1.2014727556464393	1.328672403784605	1.0171517213683878	0.5890805982716619	0.00870450028828792	0.8033698391268147	0.9500855550862475	NA	0	0	0	5	1	6	1
LRRC4B	1.4410592813743848	2.036314201233084	3.329345981123149	0.38206280020345784	0.18384107153410534	0.008712030844744643	0.9164226787382139	0.985041513392189	0.9969515244828931	8	1	10	2	0	11	3
RP11-23P13.6	-0.16783507826099736	0.9296821897950907	0.8312700036110147	0.3939718869872205	0.9368529094663175	0.008717835141572705	0.9364548080873394	0.9122343556768912	NA	0	0	1	1	1	6	0
RP11-345K20.2	-0.16783507826099736	0.9296821897950907	0.8312700036110147	0.3939718869872205	0.9368529094663175	0.008717835141572705	0.9364548080873394	0.9122343556768912	NA	0	0	1	1	1	6	0
FAM3D	-0.5498304363724118	0.7589033071704702	0.387066022256375	0.6826222966035412	1.4616862280911929	0.008723472551137878	0.8625972049473143	0.8533427119115428	NA	2	0	0	0	0	5	0
RP11-195E2.1	-0.5498304363724118	0.7589033071704702	0.387066022256375	0.6826222966035412	1.4616862280911929	0.008723472551137878	0.8625972049473143	0.8533427119115428	NA	2	0	0	0	0	5	0
RP11-297N6.4	-0.5498304363724118	0.7589033071704702	0.387066022256375	0.6826222966035412	1.4616862280911929	0.008723472551137878	0.8625972049473143	0.8533427119115428	NA	2	0	0	0	0	5	0
RPL12L3	-0.5498304363724118	0.7589033071704702	0.387066022256375	0.6826222966035412	1.4616862280911929	0.008723472551137878	0.8625972049473143	0.8533427119115428	NA	2	0	0	0	0	5	0
RPL7P15	-0.5498304363724118	0.7589033071704702	0.387066022256375	0.6826222966035412	1.4616862280911929	0.008723472551137878	0.8625972049473143	0.8533427119115428	NA	2	0	0	0	0	5	0
PPP2R2B	0.20329633682584067	1.5999187095736933	1.9730358062201785	1.5783286177643483	0.42422970947030647	0.008725145047715795	0.6797586332019593	0.9716788661764281	NA	0	0	12	0	0	8	2
AB019441.29	-0.05024618713015151	1.36874339679429	2.1400847167124635	1.9204735323518782	1.1592254363555676	0.008728762747586218	0.6140248312023207	0.9047079768676553	NA	0	0	0	0	4	11	1
POLD1	3.652516923946391	4.0092206644008614	17.862486463443908	0.014846625567794912	0.06790967487053129	0.008735402803250646	0.9964350300660917	0.9915214120539403	0.9969515244828931	71	3	20	29	2	46	17
RP11-82O19.2	1.3843870418734439	2.0296586892131367	3.1137180461644256	0.2718100060108078	0.22830917216683108	0.008736848423646939	0.9474755497472415	0.9778839304387725	0.9969515244828931	5	0	4	10	1	17	1
PIGR	7.698547164189671	8.090108567174124	350.19282449917023	0.824700034060953	0.14597654200838933	0.008761313866485454	0.7310615830530524	0.9811049872114593	0.9969515244828931	118	291	202	239	223	924	298
HIP1R	5.4770700848684	5.638577351024387	60.08741067728192	0.09215129533696786	0.06311698524202344	0.008776642440413101	0.9701419760680746	0.9892436302877298	0.9981997634210793	136	9	73	151	17	200	42
CENPQ	2.2644497549777287	2.5638238144513146	5.5945917048736264	0.14272392063552491	0.13553372767836655	0.008790768619875131	0.9645867850748933	0.9851988146549971	0.9969515244828931	15	1	6	10	2	20	4
PAMR1	1.749106718062718	3.1168672076156745	10.634959357849468	2.5961034106975003	0.9111129448320795	0.00882572660903488	0.3316390053497512	0.9060072798022395	0.9917492705689509	3	0	0	4	17	41	10
ZNF57	1.28935531721107	1.9097447964145393	3.0927245266785417	0.4060964127042156	0.20906902975913588	0.008839007677769663	0.9164226787382139	0.9832484684417312	0.9969515244828931	11	0	1	4	2	9	3
DHX30	5.554913677583686	5.681276620132709	62.104895134030116	0.07285131967320897	0.0622019002710059	0.0088531690400009	0.9755188115803536	0.9885195480155203	0.9981997634210793	195	11	80	93	20	203	44
ZNF644	6.442538583652765	6.508009761806785	112.41027142992208	0.0644890035138228	0.05805356487910852	0.008862119506549507	0.9742998308799367	0.9872454008205503	0.9983961900924626	203	30	253	153	33	353	81
RP13-514E23.1	-0.4460540182761208	0.8728192233266724	0.511207617577526	0.7219039871065044	1.2402774877073257	0.008862348538211674	0.8565286971621047	0.8835311512799725	NA	3	0	0	0	0	6	0
BAP1	5.57999352479051	5.7526547458292105	65.28253230588469	-0.021784922943831466	0.05364153350518141	0.008870151799212954	0.9934123153645431	0.9912581355573021	0.997832374832911	177	8	108	119	18	170	57
DMTF1	6.500038316199312	6.563428893076985	117.39516550285856	0.03838669895390221	0.056371531516163094	0.008873871233317962	0.9847872606327888	0.9875731637475732	0.9983961900924626	169	25	223	201	51	318	96
CLN6	3.3968139151747265	3.579401817793224	13.890458706424013	0.3343156776324921	0.10148196771208814	0.008874628571464349	0.9014513920246604	0.9861991570869432	0.9969515244828931	31	7	6	17	7	46	9
HLA-DQA1	5.517847909142119	6.42309783701768	109.19059677010807	1.9445245402136948	0.3760662341248642	0.008909693363093212	0.47861596815898183	0.9519664574112723	0.9964395820198222	11	118	204	25	11	455	70
LINC00654	2.0707700115533405	2.5630630359561812	5.948780730966163	0.4745178592641617	0.17375198302266545	0.00893977741705465	0.8908172930566661	0.9833775982244015	0.9969515244828931	10	5	10	5	0	24	3
MSNP1	1.337343095408735	1.8133527992432372	3.2231581785041357	0.025755320137507868	0.22421375647129574	0.008945783002659982	0.9957021088143593	0.9817786586274811	0.9966157808548555	1	1	6	4	2	5	4
BCR	5.781165621445659	6.155456678563989	86.126301055122	0.22711563285892633	0.06380077738287405	0.008963931546873237	0.9425591655018325	0.9914078181210249	0.9971206659547955	289	13	160	153	5	284	62
RP11-864N7.2	0.705117398707234	1.448268806813931	2.1958823237867846	0.2400481186024352	0.3144344012763454	0.008970055819980298	0.9651648256136132	0.9778839304387725	NA	0	1	5	2	1	3	3
RP11-333J10.3	0.44558116727011204	1.3628586775549996	1.8505563753906211	0.8651773156965797	0.5264632513391984	0.00897022784891913	0.8318070493287136	0.9520497080655216	NA	0	2	1	4	0	8	1
ZSCAN16-AS1	1.271489697773635	1.9313117249690948	3.3251443522497732	0.6837301892668592	0.277615548928571	0.008995674955445239	0.8683656577576383	0.9759629398988832	0.9969515244828931	5	2	0	8	1	13	2
EME1	0.2745737130608011	1.2598640602265283	1.2058367580541787	0.6891718157735448	0.4344503488216783	0.008999002029848498	0.8546485459313354	0.9647029878068774	NA	3	0	0	5	0	6	1
LRRC61	1.7320544028199298	2.2209197488320545	3.9881030760757135	0.3362297042496381	0.193837715967217	0.009012139816016427	0.9237709356294763	0.981740636261243	0.9969515244828931	8	1	2	12	1	18	2
RNY1	5.685733511562731	6.487484377796979	116.61678711011523	1.1630877686498897	0.33044566577848344	0.009029663201629009	0.7334769806631968	0.9585875326926213	0.9966138077912119	12	92	66	42	88	133	153
ILK	3.573831231379328	3.9768613047597703	17.192762423418582	0.24920330866924928	0.09086985028278265	0.009048760288513202	0.9347672908599671	0.9887869108915003	0.9969515244828931	39	3	46	28	1	66	11
RBSN	5.9182161812468825	5.96783612352236	77.27488106041828	-3.0883924868441886e-4	0.060768340972599096	0.009053397755782856	0.9999092657721023	0.9861991570869432	0.9983961900924626	160	32	113	118	19	207	64
RP11-319G9.3	0.6994315404132376	1.4999769820959437	1.9233795948418755	0.5556945742579011	0.3064139366109993	0.00905366614773885	0.8967328938225728	0.9775953980137568	NA	5	0	0	5	1	6	2
LEF1	2.6933843613380497	3.1810185553057155	9.549696661248392	0.4972180641663	0.1286731070675658	0.00905465980477535	0.8758153695667483	0.9861015732241935	0.9969515244828931	11	0	24	13	6	36	6
ROPN1L	1.1717664260802243	1.8649971572058988	3.331805356848578	0.44195354529082265	0.2493052758915927	0.009060398496491987	0.9278567416011327	0.981740636261243	0.9964395820198222	3	1	9	0	2	6	4
PIGBOS1	2.6886702067697463	3.07001434203652	8.833156059911257	0.17396419542820532	0.15006618359568719	0.00906450962161743	0.9610431687023885	0.9832484684417312	0.9969515244828931	15	6	11	14	1	45	2
MTND6P4	2.0789636647054808	2.5074943572570287	6.095726564036058	0.5878159193951433	0.2442966121391577	0.009070078098350266	0.86942773051456	0.9749785801268303	0.9969515244828931	2	4	9	4	4	27	2
FANCG	1.0313974336627114	1.8168332360018178	2.400962002272614	0.5364242449019713	0.22109943073062613	0.009089854026440811	0.8799318427050691	0.9832484684417312	NA	12	0	4	2	0	10	2
LILRA2	1.651297907496347	2.397458172991603	4.692549693982219	0.7667419700159823	0.23752668425520249	0.009091241041104774	0.8240088390818787	0.9778839304387725	0.9969515244828931	2	2	18	5	0	23	2
PPP1R32	1.0331244648589135	1.743608906403645	2.3713694376581733	0.2576119699154334	0.1978328706368845	0.009101133970384942	0.9513076208943324	0.9858063184111778	NA	5	0	8	3	0	6	3
RP11-264B17.3	0.6167153640718133	1.3601402686003776	1.5501187899894364	0.399109725925496	0.3576053533651576	0.009110948412635083	0.9169842567364894	0.9690125501836643	NA	6	0	1	1	1	7	1
SLCO5A1	0.630346730511625	1.3240534146971101	1.7858076992711096	0.43799910955943355	0.41513918712679215	0.0091185143248508	0.9113136636069942	0.9611920725489631	NA	1	2	2	2	0	7	1
SUGT1	5.81002996648946	5.868678759599797	73.31189611694235	0.22329349855280337	0.06859241653870392	0.009127043144790325	0.8991185124225173	0.9859940149901499	0.9981997634210793	121	39	64	75	39	223	52
ANKRD33B	2.730525012388231	3.1949398595605123	9.694641583414645	0.4484676528273388	0.12814896876350756	0.009138541475357675	0.8912707653541375	0.9859940149901499	0.9969515244828931	15	0	15	17	7	40	5
DGCR8	4.748562260785072	4.946578834835126	36.29012168577264	0.05767885188166892	0.06839734814018941	0.009141847941754596	0.9835676167176777	0.9892436302877298	0.997521876723425	114	9	57	56	5	117	27
SSBP1	5.4593024544292454	5.53528304871248	57.845520100912694	0.24002349876005616	0.0727117652269594	0.009143777336166291	0.9001716622702303	0.9859940149901499	0.9981475957847248	82	24	41	87	36	173	42
CARHSP1	5.344802043104304	5.457747090022678	52.88021978074313	0.04252053743212333	0.06711844923149922	0.009158375042914446	0.9847872606327888	0.9865408548420206	0.9981997634210793	107	12	103	98	12	176	37
SCEL	5.66627638933292	5.8506426554113675	70.34076130970799	0.1339447940454206	0.08740898134336868	0.009184239657337388	0.9588904074890542	0.9851072376709474	0.9981997634210793	152	29	54	163	15	327	26
RP11-35G9.3	1.971263067328538	2.3386985675797423	4.958240242052887	0.34517111057028277	0.1758597130037907	0.009202252191742064	0.9183484939396351	0.9832484684417312	0.9969515244828931	9	1	8	2	4	18	3
PCDHAC1	0.8844966666312621	1.5077862281178724	1.9805545554353605	0.2826423821857547	0.28149322936431204	0.009212401516695709	0.9449480927885273	0.9775953980137568	NA	4	1	1	5	0	6	2
RP11-3K16.2	-0.1678350782609973	0.9242283747265024	0.8469795268010241	0.380330970277872	0.966808717359581	0.009224554940647035	0.9376021273857236	0.9106345670824528	NA	1	1	1	0	0	6	0
MSANTD2	3.9478763694986125	4.081240993524621	19.80516898232656	0.20118898003433072	0.08359976258617881	0.009236765124578293	0.9331661338768986	0.9865408548420206	0.9971206659547955	27	10	43	20	5	67	13
ZNRD1	1.9899012863432246	2.4242807759882883	5.753115172547319	0.5722630637736635	0.21782648435060106	0.009243588734428035	0.8702291065694663	0.9778839304387725	0.9969515244828931	12	5	1	4	2	18	4
KCNJ14	-0.08485702222543672	1.1925757566620918	1.2344459885663688	0.9830292220771477	0.4871770153456355	0.009258980364013158	0.814307622742882	0.9675717838462449	NA	0	0	0	7	0	3	2
PITPNA-AS1	0.7633542514091263	1.5727677486411367	2.067505580046903	0.6261128197911616	0.3076727175234583	0.009282579710812804	0.879447133548754	0.9771362673697082	NA	5	0	0	6	1	7	2
NIF3L1	2.2323846857489933	2.6078389699200333	5.813244197424007	0.201126529002199	0.15829211340470684	0.009305252992187811	0.9564669828320999	0.9832484684417312	0.9969515244828931	10	1	5	14	3	28	2
RN7SKP69	-0.33896927506269864	1.0450372797145162	0.7615477163055404	0.9000373652760991	1.1323662149322715	0.009305968151439602	0.8278867335632085	0.8971583131789402	NA	0	0	0	4	0	8	0
POC1A	1.0835592327273584	1.656895830441805	2.401720169408983	0.25099342797586693	0.2878275120962405	0.009307355420196584	0.9513076208943324	0.9747975813986784	NA	4	2	3	3	0	11	1
CTD-2135D7.2	-0.11254606067396203	1.0530096864175564	1.2166017055380296	0.6640979155815041	1.087719836409577	0.009324960218145521	0.8964358760050617	0.8986325158339713	NA	0	1	0	1	1	8	0
KCNQ4	0.49557294884967756	1.2299032858173677	1.5687972302825879	0.4664551877374213	0.4634529366531	0.00935467450511929	0.9054970067173724	0.9562190523915074	NA	1	0	1	2	2	6	1
MAP6	1.97694399831806	2.4453341796210974	4.985250513896937	0.2983558660143104	0.15651619641580095	0.009355415288089709	0.9332628551190745	0.985041513392189	0.9969515244828931	13	2	10	6	0	17	4
RASGEF1A	1.0829895038460888	1.790759594064127	3.0727697943172205	0.7251299079066809	0.3060743081246247	0.009362169595812955	0.8690041366502096	0.9757990302268528	0.9959118451901906	0	1	2	8	2	8	3
FAM229A	1.0831931592890982	1.9792365005528736	3.10031867075091	0.5719154606391517	0.18245451479574248	0.009392020598868303	0.8907325389419101	0.9865408548420206	0.9959118451901906	1	0	12	7	0	7	4
SNORA28	0.5009969274495377	1.6637610374107605	3.3532340882308302	1.4182666264421444	0.671919206459651	0.009416232934625282	0.7347577043098675	0.9466632872292624	0.99247766872203	0	5	0	3	0	6	4
HMGB1P5	1.6221345169886594	2.1672266300192176	3.69751842914095	0.17500071470035433	0.22323078148749184	0.00942178743682333	0.9661151551267685	0.9775953980137568	0.9969515244828931	12	1	2	7	1	20	1
LINGO3	0.8186432689961616	1.4476919879460652	1.7514197357879486	0.24733337519156165	0.3232883703870222	0.009444439377334317	0.9513076208943324	0.97120592674907	NA	5	1	2	2	0	8	1
LINC01290	0.4685046918691472	1.4969862914946768	1.6287069272354435	0.8452647056485206	0.4113754243331976	0.009450886647026065	0.8221045948666007	0.9656512885863908	NA	4	0	7	0	0	9	1
BMX	1.227310517080456	1.880955748061101	3.585373059190972	0.7013547734646783	0.3293424634190496	0.00945388786089373	0.8408825213667611	0.9720721676023351	0.9963487469152031	3	0	1	4	5	10	3
NICN1	3.9623278409131277	4.149402358232093	20.013185999861392	0.1040660019339669	0.08776413404338153	0.009463976377300539	0.9684644432810455	0.9861015732241935	0.9971206659547955	55	5	36	28	4	77	12
DRAM2	4.310132551076814	4.464390515415853	27.025145120393663	0.4377108591231522	0.10689042093452827	0.009464359581976948	0.8257291905805632	0.9837877256134221	0.9971206659547955	23	8	35	28	23	95	16
SNAPC4	3.3576983345963365	4.143038110441993	19.190475631680034	0.5393888582084727	0.08130865828370275	0.009466519608456557	0.8827167476960972	0.9914078181210249	0.9969515244828931	71	1	39	34	0	69	14
MRPL11	2.7351925516873146	3.0838680503398725	9.248612237805188	0.42586498203210144	0.17040579896984073	0.009467453025525234	0.8957740953986846	0.9811049872114593	0.9969515244828931	23	3	4	8	7	43	3
RP11-11N9.4	-0.3389692750626986	0.9879356540577375	1.11873666420436	0.9627798764284071	1.5124521769013557	0.009469497346544837	0.8378650215966331	0.8559942750704707	NA	0	1	0	0	1	8	0
IL18	4.349608895398729	4.68019373121128	32.14238074713868	0.8956836532097263	0.17716465803706027	0.009470564956017237	0.7143637031267726	0.9759477445840141	0.9969515244828931	18	20	8	57	20	101	23
ZNF425	0.7312280892669961	1.6382637357759224	2.10086681659608	0.7356363042733305	0.3700045698346735	0.009477152057349853	0.8538571022754542	0.9680146800966728	NA	9	1	0	3	0	11	1
ASNA1	3.6544263269733226	3.849569198164176	16.455105457558933	0.21732747196520252	0.09691422755337303	0.009481307509110828	0.9380513949648512	0.9861991570869432	0.9969515244828931	46	4	9	27	8	53	12
AL136419.6	1.6139974222229072	2.139531347449948	3.683343697064144	0.1870259502645834	0.1719615931269049	0.009481530291661213	0.9607165825673225	0.985041513392189	0.9969515244828931	11	0	8	4	1	10	4
DNAJC15	4.4871006730778085	4.568975928141631	29.115202024528582	0.23981398186348138	0.07388686192567091	0.009497326735774865	0.9059489830768794	0.9869264175356324	0.997521876723425	45	18	23	38	12	90	20
RP11-441O15.3	0.46313213123947394	1.499305155297096	1.8491375695075158	0.42869998976226725	0.2595700948773137	0.009508413744832172	0.9307788198395915	0.985041513392189	NA	4	0	0	8	0	3	3
C17orf97	1.8451789787967323	2.3557144174721585	4.74743396575536	0.3373438605429047	0.17136897957893488	0.00951206159610097	0.9287589043454286	0.985041513392189	0.9969515244828931	2	1	7	16	1	12	5
SLC25A29	4.27984658672535	4.602043022325369	27.9351422486541	0.10324780411525528	0.07141550128738132	0.009527376111949567	0.972791101582074	0.9905410936878974	0.9969515244828931	45	3	71	63	4	84	23
IRX6	0.36798940655203644	1.2607410769398986	1.2917819996822961	0.283576030318522	0.2999015764068682	0.009540979057458375	0.9503650099288559	0.9808202486517265	NA	7	0	1	1	0	3	2
TMEM150B	1.3836379295846428	1.976512815514657	2.9526009863469667	0.1937543186853123	0.23590514957881856	0.009547956090851115	0.9604529548487261	0.9775953980137568	0.9969515244828931	6	0	6	6	1	16	1
ANKIB1	5.866525135491194	5.970046257224695	77.29924288110568	0.15683736966396664	0.06907419054354781	0.009548749423260935	0.9384187965641793	0.9861991570869432	0.997832374832911	170	13	83	113	48	261	51
ICAM5	2.607474256758235	2.8937517794166414	7.440124891988269	0.04286742987726862	0.13315246311863385	0.009555855049558243	0.988301812541611	0.985041513392189	0.9969515244828931	15	1	12	16	2	21	7
NBPF25P	0.11207320966795324	1.30328388972902	1.128616745351122	0.46317559949299114	0.6728984407775472	0.009560550410953344	0.9213830502833374	0.93901631001947	NA	6	0	2	0	0	10	0
ISOC2	2.837332838712027	3.2884799264905666	10.415706642492532	0.513125783215183	0.13928904414440751	0.009585343804348017	0.8705446927760541	0.985041513392189	0.9969515244828931	34	5	3	20	1	38	7
COQ10A	1.1319127189798222	1.6609542702367317	2.8929571046796885	0.5256076777114241	0.328779076652279	0.009586071415040155	0.8957740953986846	0.9704975022895399	0.9959118451901906	1	2	1	4	2	9	2
IDUA	2.8478091589210486	3.1851686498457537	9.298614674290944	0.13734776247756358	0.11705186343586328	0.009592238847957913	0.965568391386024	0.9859940149901499	0.9969515244828931	25	1	22	11	2	29	8
POPDC2	0.4252091107782834	1.158962584003332	1.266917042936539	0.34714234417486284	0.44289825192093196	0.009595049306434528	0.9323671273696301	0.9587561108482433	NA	1	0	3	1	1	5	1
FANK1	0.7362859944285959	1.7418663961684167	3.087596371701726	0.9269252547933896	0.38257674476431547	0.00960231174055951	0.8485564796083302	0.973408856917045	0.9926375027355276	0	2	9	0	1	5	4
RNA5SP48	0.7436474659486076	2.4063669694695653	6.712708294067064	2.306857828176228	1.5948091132080386	0.009610281545318112	0.520606556959905	0.8446113248159202	0.9802841471723875	0	9	0	1	0	9	13
ZCWPW1	1.8092448692258802	2.6931873113046465	6.190226498200269	-0.23821882091213165	0.31619086783783235	0.009613890799865063	0.9662398656813574	0.9669410734369104	0.9969515244828931	5	0	10	12	5	40	0
POP1	1.9873741794170303	2.811457525711837	6.396180765613163	0.8448488069040634	0.1617317123953165	0.009623377353205457	0.7941023613414981	0.9859940149901499	0.9969515244828931	34	0	2	11	1	28	4
MYOC	1.055635790737438	2.0326599486738206	3.0890213763146135	0.8385679488508555	0.32798455000264515	0.00963486510580621	0.8408825213667611	0.9716788661764281	0.9959118451901906	9	0	10	0	1	18	1
RP11-20I23.5	1.055635790737438	2.0326599486738206	3.0890213763146135	0.8385679488508555	0.32798455000264515	0.00963486510580621	0.8408825213667611	0.9716788661764281	0.9959118451901906	9	0	10	0	1	18	1
CTD-2245F17.3	0.49557294884967756	1.8666097782229305	2.3648610353590067	0.6413701495162107	0.5251448027708236	0.009636542046420697	0.9013701262766859	0.9518287697499875	NA	4	0	0	12	0	19	0
KCNE3	4.105181083762097	4.380830033507158	25.879724829935796	0.7297942360006013	0.1652177250131547	0.009636681451103963	0.7448105070662273	0.9773518444784532	0.9969515244828931	10	23	33	29	7	86	17
CEP19	1.4613480468075202	2.0170281778316674	3.314670501107667	0.42973892769850147	0.23023173404878586	0.009649061117906565	0.9054970067173724	0.9778839304387725	0.9969515244828931	13	1	4	1	1	14	2
AC234582.1	0.8166349774265196	2.390434210240925	6.313064930882586	3.031494671712616	1.6374877964198205	0.00965270663843839	0.3104236929407106	0.834338342183018	0.9815666464666684	0	8	0	0	1	21	9
C10orf113	-0.20226480676153952	0.8404290803403484	0.506412111109644	0.19688225983909372	0.9418080931324024	0.009662045121866473	0.962806071991548	0.9061233193498031	NA	1	0	1	1	0	5	0
RP11-252A24.3	-0.20226480676153952	0.8404290803403484	0.506412111109644	0.19688225983909372	0.9418080931324024	0.009662045121866473	0.962806071991548	0.9061233193498031	NA	1	0	1	1	0	5	0
RP5-908M14.10	-0.20226480676153952	0.8404290803403484	0.506412111109644	0.19688225983909372	0.9418080931324024	0.009662045121866473	0.962806071991548	0.9061233193498031	NA	1	0	1	1	0	5	0
RN7SL151P	5.348456096590896	6.18286287232518	94.61589478894167	1.6221278106290349	0.38282627631446314	0.009664611506351898	0.5602165094736488	0.9504505955533346	0.9961021245396587	13	83	16	52	66	152	116
ZNF782	3.3354784518574494	3.596976747737783	13.208332036139993	-0.04238651789829606	0.10255854208436108	0.009670210019237735	0.9877976426324421	0.9861991570869432	0.9969515244828931	28	3	33	17	2	33	13
TMEM234	2.538462886795291	3.1926764604546336	8.96765877994871	0.5463483711439003	0.12252665637237195	0.009677513669596318	0.8702291065694663	0.9875731637475732	0.9969515244828931	31	1	23	10	0	36	6
OAF	3.5800018482983447	3.8242635710353574	16.046521679369054	0.27233893446382734	0.10343997526300971	0.009679771109926173	0.9164226787382139	0.9859940149901499	0.9969515244828931	25	2	13	41	9	55	11
TPBG	2.55604477917548	3.1264482710172534	9.14422980649462	0.739428011051087	0.1594909872607177	0.00968688861543581	0.8225179246525032	0.985041513392189	0.9969515244828931	14	2	1	33	3	31	7
METTL21AP1	1.4047590983652725	2.1287572146340796	4.161342901754407	-1.134721220678402	0.14449040798740442	0.00970151107785267	0.7784651784707979	0.9904387652262443	0.9959118451901906	2	1	8	10	1	1	7
AC006129.1	0.5114345649052124	1.2518175920951318	1.408049712870121	0.41163878537968873	0.4245501581268223	0.009704583044545724	0.9164226787382139	0.9606280174077875	NA	1	0	1	4	1	6	1
RAB26	-0.05906098713374806	1.1063345590310871	0.8624060729106556	0.5007338820594966	0.8545731396447678	0.009705490740063178	0.9127537702365334	0.9216921533573423	NA	0	0	2	3	0	8	0
ZFP62	4.555463882257486	4.700934714716272	30.86311174124721	0.16467270283102292	0.0801463556602756	0.00970999130205163	0.9445326906009518	0.9861015732241935	0.9971206659547955	56	5	31	68	16	108	20
RPL7P46	0.4611432203491354	1.1601631190333392	1.3011142983747022	0.29395467392766056	0.4367252433604404	0.00972221089256806	0.9436946324581655	0.9587850228482008	NA	1	1	2	2	0	5	1
CLCN7	5.307250618407416	5.38659754360136	50.78323324063207	0.06110796144177528	0.06945053649418237	0.009726723618663452	0.9789364004634764	0.9859940149901499	0.997832374832911	110	17	52	106	14	156	38
ZSCAN32	1.0246944268930696	1.6189891071009037	2.5162746415492903	0.19028070532570757	0.2783288525068874	0.009743551089040925	0.9661802398051151	0.9778839304387725	0.9959118451901906	5	2	4	1	0	5	3
RP11-92K2.2	-0.39425829264973394	0.8588508250769158	0.7319083046416222	0.7038629396308913	1.3870161983104223	0.009749080149987167	0.8763797448381079	0.8615355663658064	NA	0	0	0	1	1	6	0
UPF3B	4.971757688362805	5.060909859476619	40.64457823586163	0.06344864163462789	0.07024437549254388	0.009756379232155502	0.9784915581120819	0.9861991570869432	0.997521876723425	82	8	50	54	25	112	33
PKIG	5.9151526109995105	5.950874021950558	76.3073721765719	-0.006009215390007364	0.06309156675571147	0.009766822640431116	0.9975618352098001	0.9859446972311093	0.9981997634210793	136	21	123	120	31	206	63
ASGR1	1.942998355281539	2.377044596754259	6.060311398536102	0.6253917954666187	0.28335857477444043	0.00979080906895015	0.8467132157621784	0.9733578959384879	0.9969515244828931	5	7	2	3	2	15	5
FAM95C	0.41978513217842334	1.3315876951234649	1.4579492828569123	0.5094571023209684	0.34218051241894926	0.009796802384214676	0.898926990259712	0.9761063581079814	NA	1	0	1	7	0	4	2
KIAA0895	1.9578726674535318	2.24284197502649	4.8562757141676	0.06623817363751504	0.18393314106320147	0.009800739681969609	0.9861240353017701	0.9831758203436772	0.9969515244828931	3	2	5	8	3	10	5
RP11-44F14.6	1.5949486402066455	2.124586217293777	3.6316717010026336	0.3459337409019727	0.20774694010172373	0.00980505696302717	0.9229212638307438	0.9809471013434997	0.9969515244828931	10	0	7	3	2	16	2
GNAL	2.173447924642548	2.5939712289959016	5.890080852545855	0.5015576401248829	0.18640669211381847	0.009809588019369079	0.8836824574871572	0.9811049872114593	0.9969515244828931	2	2	12	13	2	25	3
SUB1	6.797807795262166	6.866642920526422	147.61832673203298	0.24924250863635036	0.08066969051423431	0.009817127677407736	0.8827074831235568	0.9832484684417312	0.997521876723425	156	88	193	141	71	452	106
PRKAB1	4.380571121071202	4.5887590603619515	28.708244728494247	0.3391513536440665	0.11267192833302053	0.00982856238697805	0.8869289300566772	0.9832484684417312	0.9969515244828931	27	17	38	62	5	122	13
THAP7	2.058044143488346	2.676312780810258	5.957894169021632	0.16760004855801083	0.20427945107835008	0.009828588384623742	0.9711795691952265	0.9778839304387725	0.9969515244828931	12	3	9	12	0	34	1
RP11-495P10.1	0.7274201418382743	1.5829078391899851	1.8297927668206548	0.5868481072589092	0.35810987048733456	0.00985628663745271	0.8748710837276882	0.9691849318866722	NA	1	0	5	6	0	10	1
MRPS16	4.994032341557355	5.156090613073635	44.798400436020636	0.4666959240756786	0.11571098848433556	0.009857725895715538	0.8238138518064095	0.981740636261243	0.9969515244828931	69	28	18	49	25	129	34
RP11-793H13.10	0.49557294884967756	1.3512818597670284	1.3714437907788053	0.5286065241542424	0.40205790211275216	0.009862274692725105	0.8839056237467896	0.9647029878068774	NA	2	0	1	6	0	7	1
ASMTL-AS1	2.624687156111241	3.1459077846958268	8.950177702781756	0.097761089801366	0.09627705440214186	0.009872636986453208	0.9810489836008306	0.9911773444933061	0.9969515244828931	43	1	10	9	1	20	10
RPL37	7.717627624391496	7.8070518082470866	284.0705971959073	0.2818859971976335	0.093672727056355	0.00987384218081141	0.8648783331987792	0.9815133537967802	0.997521876723425	310	166	269	285	162	1028	170
CDH1	6.499697516542522	6.681716255068717	129.10724867217127	0.402895364462885	0.11807262243131221	0.009882418851011801	0.8397462935927074	0.9778839304387725	0.9971206659547955	116	91	89	259	35	518	67
BMS1	6.192655697168612	6.304109216589236	96.78393822571593	0.031720251624850544	0.05308853483066118	0.009885094589215921	0.9877976426324421	0.9899755365888564	0.9983961900924626	260	19	170	157	23	286	75
PRDM15	4.111215635386144	4.301243858405248	22.66005261371818	0.039488355420717186	0.08627453103080542	0.009886390079424668	0.9877363333774549	0.9861991570869432	0.9969515244828931	52	5	56	24	5	66	19
FAM101B	4.415344179592812	4.633621528414376	29.048868758755038	0.20265283456149355	0.08605313710077198	0.00989495784500574	0.9391076075435825	0.9861991570869432	0.9969515244828931	100	10	48	21	5	100	20
CNNM3	3.751446234052281	4.000782771902251	17.916415243331308	0.15236374081271067	0.09524112198442515	0.009903151549257912	0.9574815476490243	0.9861991570869432	0.9969515244828931	42	2	44	19	6	61	13
PLA2R1	3.5098817266492475	3.9058000591302244	16.46325021626065	0.3283629528533097	0.10283558916329352	0.00990392759789573	0.9097258392033625	0.9871151804396135	0.9969515244828931	68	1	22	14	6	61	11
LAT2	4.038316858003658	4.21447366247502	21.670611214467428	0.03745446231159433	0.08883896308375104	0.009904679406011807	0.988301812541611	0.9861991570869432	0.9969515244828931	43	7	54	15	6	54	20
FOLR3	-0.2889774934831331	0.895083938518025	0.5741541025006007	0.524869198436657	1.1202858314965545	0.009906874812081719	0.9018519737692192	0.8903574680245017	NA	0	0	2	1	0	6	0
RP13-93L13.2	-0.2889774934831331	0.895083938518025	0.5741541025006007	0.524869198436657	1.1202858314965545	0.009906874812081719	0.9018519737692192	0.8903574680245017	NA	0	0	2	1	0	6	0
CHAC1	1.4626502628084028	2.2082519402864946	3.730211818302009	0.6568007962915962	0.23395245864536968	0.009909858174786155	0.8530348676012088	0.9778839304387725	0.9964395820198222	11	0	1	12	1	18	2
TRIL	0.9281997783613115	2.141425748630632	3.6274476509802045	1.5432005416397936	0.36745524038015154	0.009933393655910113	0.7041324202372244	0.9705082299766029	0.9947706430329182	21	1	0	0	1	18	2
RP11-580I16.2	-0.2889774934831331	0.8945507285988894	0.572657444864878	0.5244122282385038	1.123133750337638	0.009943561407831269	0.9018519737692192	0.8897381778485306	NA	0	0	1	2	0	6	0
EFCAB12	1.684667386294223	2.5833156329921247	6.219780753348351	-0.7444818728073278	0.13443935338243918	0.009956623487772672	0.8780341318740311	0.9912525294077252	0.9959118451901906	2	2	25	3	1	2	10
SLC25A1	3.948861831390272	4.233764079001934	21.97198086495954	0.3433212360893678	0.12016342853775555	0.009971171873528932	0.8957740953986846	0.9832793731548807	0.9969515244828931	42	14	19	43	2	94	10
AC006042.7	0.12943920679379797	1.0766735742207452	1.346790593627767	0.8095521440865974	0.7217014575370357	0.00997512220868973	0.8408825213667611	0.9382109942949702	NA	0	0	1	1	2	5	1
CELSR3	1.0569315890602637	1.8693071204924976	2.8660542909993145	-0.4921006025802923	0.14220333563951512	0.009975851195134064	0.9113136636069942	0.9912525294077252	0.9948957450747703	6	0	5	8	0	2	5
AC074289.1	2.259671499793012	2.7382330718936028	6.624968384137596	0.20239705284274398	0.14407846810932395	0.009976319290057425	0.9580507253808119	0.9859940149901499	0.9969515244828931	8	0	10	18	3	16	7
RPS23P8	0.31450433301182246	1.5243037397077948	1.5380169958108825	0.4558529285011644	0.5901432869123908	0.009977147326313367	0.9284200664474391	0.9463485440725483	NA	7	0	0	4	0	13	0
TAGLN2P1	0.3301773861159098	1.5576210377133817	1.9514372884760725	1.3614910628511547	0.5701663460983823	0.009995773715183178	0.7343770092988972	0.9503315857980167	NA	0	0	0	9	1	11	1
POLA2	3.5604085530471123	3.8951153514566355	16.253444248393972	0.06928868335170653	0.091522580925741	0.010010748020755116	0.9835676167176777	0.9881021693190947	0.9969515244828931	50	2	30	28	2	49	14
IL10RB-AS1	0.49557294884967756	1.2679109206847696	1.231807778480946	0.3614265110828411	0.406354996448649	0.010020421222030444	0.9210249648729657	0.9628605477896373	NA	2	0	4	2	0	6	1
LSM2	3.207861796582733	3.452926237997876	12.487697236298244	0.10471404719442286	0.11766927789926838	0.010029589549036372	0.9761436566558567	0.9859940149901499	0.9969515244828931	36	7	6	15	3	29	12
SLC5A4	0.8574284096507316	1.7617258841105252	2.353424873932249	0.7379056862244788	0.3616897042935983	0.010045231854455636	0.8546851365044918	0.9669410734369104	NA	9	0	0	5	1	13	1
C15orf57	3.5587742075820583	3.7232208879736373	14.70153663135222	0.13381895927370036	0.09125619851683729	0.010070892626518986	0.9588904074890542	0.9861991570869432	0.9969515244828931	31	6	25	21	3	58	8
AC083843.4	0.5304899099448843	1.4758475717116666	2.1624433430841523	1.0245600407597557	0.5819721611978808	0.01009308857724385	0.8089631011810465	0.9466632872292624	NA	5	1	0	0	2	10	1
THOC2	7.397357415053959	7.426358142426446	214.89109356535903	0.061157226253820626	0.06370205670246519	0.010093616464634109	0.9719517564815662	0.985041513392189	0.9971206659547955	408	52	347	326	94	657	158
THAP3	1.7730556862418319	2.525160465945593	5.174188871968499	0.09873943076549188	0.113458184839412	0.010104438426202402	0.9835676167176777	0.9913015922829794	0.9964395820198222	16	0	13	8	0	9	7
LINC01271	-0.5154007078718696	0.8244974065207737	0.47628906116693087	0.8428685429984676	1.584212224814561	0.010115312558950432	0.8292621190803174	0.8403039527366352	NA	0	0	2	0	0	6	0
RP3-508I15.21	0.7133624698295608	1.422462202743605	1.702288313823067	0.4247636597984209	0.38554981936575106	0.010126155295525572	0.9113136636069942	0.9633195230137606	NA	1	0	5	2	1	8	1
LRRC20	1.976255813055022	3.0250239245447124	8.059888449746087	1.266852971354601	0.18206888624670498	0.010158627304372057	0.7398778563148604	0.9851988146549971	0.9964395820198222	25	2	0	27	0	27	7
NUP50-AS1	1.5828216548371437	2.129624113915193	3.774899412499409	0.004931586883230915	0.17790395282751087	0.010161464869620168	0.999372125875246	0.9851072376709474	0.9964395820198222	5	0	10	7	1	7	5
CTB-46B19.2	1.0133573581222195	2.212804936574305	3.5963011053270133	1.3528362594747436	0.3193285209619936	0.01017208547576852	0.712293923021522	0.9750839590568587	0.9940449733122109	7	0	0	18	0	19	2
NKAPL	0.5566006005046463	1.5953215100582132	2.029317939925866	1.0203385850722713	0.4691362114248487	0.010176979132485697	0.7866936456178562	0.9583340526726004	NA	1	0	0	9	1	11	1
SCHIP1	2.1613209392730464	2.724311082033588	6.476307448396011	0.03395651494161968	0.12936929483212492	0.010181382317319698	0.9938022351318729	0.9882994920624134	0.9969515244828931	22	2	13	5	0	12	8
LRRC18	-0.07943304362557667	1.186867007209562	1.3034001555820551	-0.858322645920563	0.3508856788882136	0.010208386334983447	0.871045577464767	0.9831758203436772	NA	5	0	3	0	0	0	3
ZNF37A	5.663845702892652	5.756148432923901	65.87979796939914	-0.0027004375173777383	0.06786815440728607	0.01022240180395403	0.9992300698871093	0.9861015732241935	0.997521876723425	118	15	108	143	18	181	55
RP11-64K7.1	-0.3942582926497339	0.8532096748256961	0.7476178278316314	0.6906872201079999	1.4250889599473426	0.010226991618891216	0.8765383573849662	0.8576627123069999	NA	1	1	0	0	0	6	0
RP11-6N17.4	0.21753511542929715	1.3470641346726837	1.4682477538567689	0.48925150522210803	0.718541497454748	0.010231517245544369	0.9213830502833374	0.9350550081343248	NA	1	1	0	5	0	11	0
PHF5A	3.5820458729590694	3.8003449008805936	15.564086557462481	0.2514281332473441	0.10673218738357208	0.010248369481713258	0.9229212638307438	0.9851072376709474	0.9969515244828931	28	3	13	39	7	64	8
UQCC3	1.9523586989858275	2.6932702151717423	5.8332544904068016	0.35800160839054446	0.23409548419560866	0.010256019135469209	0.9337887914439358	0.9772928822243775	0.9969515244828931	7	0	7	21	2	35	1
TMEM173	5.238913455007672	5.299221958089611	48.139041037950676	0.07276591026261728	0.06929293128198814	0.010261949107109754	0.9726408916253563	0.9859940149901499	0.997521876723425	83	21	93	52	14	141	37
CTBP1-AS	1.2273105170804561	1.897893669857026	3.1562087333033912	-0.30028807001190283	0.19298835401385478	0.01026930935454307	0.9485447488131635	0.9859940149901499	0.9959118451901906	4	1	10	3	0	3	5
TMEM246	2.3280029198895806	2.6799477409414534	7.514416200307908	0.2551984386734297	0.20762549585439888	0.010277453355508462	0.9499333777143615	0.9796780967749251	0.9969515244828931	4	3	10	3	7	13	8
RNU1-78P	0.3216176595255097	1.5818970513649482	3.4112498403560867	1.2028958036781605	0.824972224425495	0.010280492502425414	0.8152411841276216	0.9389148706695029	0.9886632708300134	0	3	0	0	3	3	5
IFT74	3.946162141307437	4.035718381398722	19.569592554057706	0.16199074259885313	0.08400570928220431	0.010310112045531344	0.9483862888518055	0.9861991570869432	0.9969515244828931	22	10	20	35	8	56	15
KANSL2	4.024025581455182	4.178956676988918	21.13507503836889	0.17315678732252984	0.09467371860730903	0.01034301457174963	0.9484986391910388	0.9851988146549971	0.9969515244828931	47	10	22	26	8	98	7
TTLL7-IT1	-0.09698400759493858	1.0139668383928906	1.318816720806146	1.1180521291125083	1.0184167434467324	0.010345150391778668	0.7753838564058506	0.9122343556768912	NA	0	2	0	1	0	5	1
DNAJC3-AS1	1.1245512474598105	1.8137160022433272	3.2788734552249963	0.792165871356597	0.3951018352544218	0.010389412526787193	0.8199200315180625	0.9619301257810159	0.9959118451901906	2	4	1	5	0	12	2
STK36	4.0779595899119885	4.402711277742022	24.001297623963158	0.23306129748436066	0.09471941473280678	0.010392902621141037	0.9347473250485682	0.9861991570869432	0.9969515244828931	81	2	21	51	7	92	15
PLEKHA5	5.981785839809416	6.076673998983832	82.94309115546756	0.11259703413567056	0.06880103024912858	0.010393637437252086	0.9574815476490243	0.9859940149901499	0.997521876723425	174	13	135	115	43	290	53
CHCHD5	0.747543361243967	1.8585630115445055	3.227698611389184	0.5555185619465021	0.7070658686237055	0.010409706508513514	0.9134374187901594	0.9336052152691643	0.9926375027355276	1	0	3	1	5	21	0
RP1-92O14.6	0.7673507617892956	1.5714990032998053	1.859576039480094	-0.15547930005610955	0.42840963307363755	0.010418481434559871	0.9744972885814361	0.9568085733968514	NA	4	0	2	4	1	13	0
RP11-673C5.1	1.1500826002057603	1.8469189564813362	2.559937093610362	0.37715442063271426	0.2948511603439354	0.010424803823147578	0.9207812502492654	0.9730598131047888	0.9959118451901906	11	0	3	2	1	14	1
MEG8	0.6860620536675621	1.5526944838116008	1.923103826402879	0.7010299042419074	0.4183771257916986	0.010436281629481866	0.8588426588624689	0.961499969641579	NA	4	0	0	6	1	10	1
TTI1	4.289358134086607	4.570666619544002	27.186493035270196	0.12511006247645556	0.08383332015237861	0.01044066507153449	0.9635303202727109	0.9875731637475732	0.9969515244828931	86	4	34	59	4	96	19
CTD-2002H8.2	0.594412620940773	1.352646251977294	1.3759337636859734	0.3783948394699499	0.3974712259719484	0.010441071762856717	0.9164226787382139	0.9628605477896373	NA	2	0	4	3	0	7	1
HOXA3	2.145130360004904	2.565596016930129	5.880929388612067	0.10595008426490482	0.21528516027379907	0.010442793631385497	0.9814897446124685	0.9771362673697082	0.9969515244828931	13	3	3	7	3	31	1
PTPRF	6.507164856704255	6.866251252137402	143.28388200877356	0.35363542286085087	0.0894302218285586	0.010445145903579913	0.9052933566557966	0.9873367504675984	0.9969515244828931	418	36	156	364	7	490	99
UNC13B	6.642020326783382	6.718242511101223	129.89460747199857	0.06539608423703368	0.06243858302486587	0.010448091522165148	0.9746840151340461	0.9861991570869432	0.997521876723425	337	27	209	206	39	427	90
MMAA	2.1450512175594048	2.9310339767013405	8.732399307893475	1.380542225852411	0.3927499721010919	0.010449443506644581	0.7237645966447491	0.9562190523915074	0.9964395820198222	4	6	0	14	6	42	3
RPL5P13	-0.39425829264973394	0.8515570453860729	0.7119239147577457	0.6906872201079999	1.4341186059004007	0.010458871647334141	0.8760096891156831	0.8559942750704707	NA	1	0	0	0	1	6	0
AVEN	3.1960107189642133	3.335901456906907	11.665242424666983	0.19020005376139745	0.10709763427246673	0.010463239478036651	0.9484903236069225	0.9859940149901499	0.9969515244828931	21	6	7	15	6	33	9
POC5	2.9632338257435924	3.23600122430897	10.091293818231877	0.22316607738530178	0.13891816338440116	0.010475330401330704	0.9448325370820142	0.9832484684417312	0.9969515244828931	15	4	8	23	4	49	3
MRPL36	3.112087323101593	3.264243962968808	10.485742475020926	0.13413094254807498	0.10612740922886925	0.010476240015463776	0.9609706246190493	0.9859940149901499	0.9969515244828931	26	4	10	14	4	36	7
MORC2	4.746809654938951	5.019682792931105	37.958941878808275	0.14325614257350983	0.08487086292424938	0.010496403928548689	0.9584270603735295	0.9861991570869432	0.9969515244828931	91	3	62	87	10	150	22
AC006126.4	-0.6551112355390126	0.6970472982423777	0.33066641832618066	0.8471961024813437	2.078215100767701	0.010509210413804544	0.8210035366450142	0.7658290857942784	NA	0	0	1	0	0	5	0
AC110299.5	-0.6551112355390126	0.6970472982423777	0.33066641832618066	0.8471961024813437	2.078215100767701	0.010509210413804544	0.8210035366450142	0.7658290857942784	NA	0	0	1	0	0	5	0
CH17-118O6.2	-0.6551112355390126	0.6970472982423777	0.33066641832618066	0.8471961024813437	2.078215100767701	0.010509210413804544	0.8210035366450142	0.7658290857942784	NA	0	0	1	0	0	5	0
GABRP	-0.6551112355390126	0.6970472982423777	0.33066641832618066	0.8471961024813437	2.078215100767701	0.010509210413804544	0.8210035366450142	0.7658290857942784	NA	0	0	1	0	0	5	0
IGKV2-40	-0.6551112355390126	0.6970472982423777	0.33066641832618066	0.8471961024813437	2.078215100767701	0.010509210413804544	0.8210035366450142	0.7658290857942784	NA	0	0	1	0	0	5	0
RP1-193H18.2	-0.6551112355390126	0.6970472982423777	0.33066641832618066	0.8471961024813437	2.078215100767701	0.010509210413804544	0.8210035366450142	0.7658290857942784	NA	0	0	1	0	0	5	0
RP11-297C4.1	-0.6551112355390126	0.6970472982423777	0.33066641832618066	0.8471961024813437	2.078215100767701	0.010509210413804544	0.8210035366450142	0.7658290857942784	NA	0	0	1	0	0	5	0
RP11-375N15.2	-0.6551112355390126	0.6970472982423777	0.33066641832618066	0.8471961024813437	2.078215100767701	0.010509210413804544	0.8210035366450142	0.7658290857942784	NA	0	0	1	0	0	5	0
RP11-384C4.2	-0.6551112355390126	0.6970472982423777	0.33066641832618066	0.8471961024813437	2.078215100767701	0.010509210413804544	0.8210035366450142	0.7658290857942784	NA	0	0	1	0	0	5	0
TRBV19	-0.6551112355390126	0.6970472982423777	0.33066641832618066	0.8471961024813437	2.078215100767701	0.010509210413804544	0.8210035366450142	0.7658290857942784	NA	0	0	1	0	0	5	0
XCL1	-0.6551112355390126	0.6970472982423777	0.33066641832618066	0.8471961024813437	2.078215100767701	0.010509210413804544	0.8210035366450142	0.7658290857942784	NA	0	0	1	0	0	5	0
VN1R1	0.7254894551990626	1.5763759419022347	1.8053184040296106	0.58116235308944	0.3773559628442711	0.01051151168617909	0.8702291065694663	0.9656512885863908	NA	2	0	2	8	0	10	1
NAPSB	0.46114322034913546	1.1535598021349829	1.2811299084908256	0.28679508141522925	0.46239437909714226	0.01051443125203794	0.9445326906009518	0.9562190523915074	NA	2	1	2	1	0	5	1
KB-1674E1.1	0.932557761571616	1.7250654805919459	2.1114978562378295	0.4634351612805236	0.3248516386839836	0.010521416920281882	0.9003259293992446	0.971152817524438	NA	6	0	2	7	0	12	1
AC112229.1	-0.6551112355390127	0.696478715596658	0.329169760690458	0.8462574815052708	2.0822278903395155	0.010534100770729951	0.8210035366450142	0.7658290857942784	NA	0	0	0	1	0	5	0
CTD-2554C21.1	-0.6551112355390127	0.696478715596658	0.329169760690458	0.8462574815052708	2.0822278903395155	0.010534100770729951	0.8210035366450142	0.7658290857942784	NA	0	0	0	1	0	5	0
LL22NC03-2H8.4	-0.6551112355390127	0.696478715596658	0.329169760690458	0.8462574815052708	2.0822278903395155	0.010534100770729951	0.8210035366450142	0.7658290857942784	NA	0	0	0	1	0	5	0
MORF4L2-AS1	-0.6551112355390127	0.696478715596658	0.329169760690458	0.8462574815052708	2.0822278903395155	0.010534100770729951	0.8210035366450142	0.7658290857942784	NA	0	0	0	1	0	5	0
OR5P4P	-0.6551112355390127	0.696478715596658	0.329169760690458	0.8462574815052708	2.0822278903395155	0.010534100770729951	0.8210035366450142	0.7658290857942784	NA	0	0	0	1	0	5	0
PDE6G	-0.6551112355390127	0.696478715596658	0.329169760690458	0.8462574815052708	2.0822278903395155	0.010534100770729951	0.8210035366450142	0.7658290857942784	NA	0	0	0	1	0	5	0
RP11-315O6.1	-0.6551112355390127	0.696478715596658	0.329169760690458	0.8462574815052708	2.0822278903395155	0.010534100770729951	0.8210035366450142	0.7658290857942784	NA	0	0	0	1	0	5	0
RP11-468H14.2	-0.6551112355390127	0.696478715596658	0.329169760690458	0.8462574815052708	2.0822278903395155	0.010534100770729951	0.8210035366450142	0.7658290857942784	NA	0	0	0	1	0	5	0
RPS26P31	-0.6551112355390127	0.696478715596658	0.329169760690458	0.8462574815052708	2.0822278903395155	0.010534100770729951	0.8210035366450142	0.7658290857942784	NA	0	0	0	1	0	5	0
RPS2P4	-0.6551112355390127	0.696478715596658	0.329169760690458	0.8462574815052708	2.0822278903395155	0.010534100770729951	0.8210035366450142	0.7658290857942784	NA	0	0	0	1	0	5	0
SLC25A5P1	-0.6551112355390127	0.696478715596658	0.329169760690458	0.8462574815052708	2.0822278903395155	0.010534100770729951	0.8210035366450142	0.7658290857942784	NA	0	0	0	1	0	5	0
WNT10A	-0.6551112355390127	0.696478715596658	0.329169760690458	0.8462574815052708	2.0822278903395155	0.010534100770729951	0.8210035366450142	0.7658290857942784	NA	0	0	0	1	0	5	0
PIN1	4.591422844471895	4.753268350650869	31.73887083687795	0.13069893026046547	0.08364147230960711	0.010540278810610116	0.9575005607550825	0.9859940149901499	0.9969515244828931	97	5	48	34	13	112	21
PEX11B	3.101080508607499	3.289920841870769	10.904971265778805	0.2942882202628757	0.1156705955504989	0.010553138967586403	0.915481820722481	0.9851988146549971	0.9969515244828931	19	5	6	20	5	41	6
RNA5SP267	2.2802792400932703	3.200634854129226	12.120720896330297	1.0165663523808448	0.39981292068418733	0.010589455727324601	0.8138430333956815	0.9611920725489631	0.9959118451901906	5	14	0	7	5	15	15
CCNC	5.141353085078855	5.257893509379616	47.889825850835024	0.37692994019757853	0.0923773942415643	0.010590030616383136	0.8488420202847222	0.9840967822792366	0.997521876723425	36	26	40	77	27	142	35
ZNF860	1.0321810821032442	1.8271354550270573	2.943026438760919	0.7804338902546467	0.41908502093884825	0.010592652347687224	0.8522845474077719	0.9583340526726004	0.9959118451901906	2	1	0	8	2	15	1
TRIP6	4.556030804679157	4.694348051623654	31.518319208350583	0.2574724674572572	0.09281912209107628	0.01059771254566223	0.9164226787382139	0.985041513392189	0.9969515244828931	67	12	14	50	17	89	25
TMEM199	3.2641631251452035	3.39802304706345	12.15423509042556	0.18397500099816497	0.10351817601682618	0.010627301749336501	0.9482762905141404	0.9859940149901499	0.9969515244828931	25	7	9	13	5	36	9
SOS1	6.837312120698316	6.863579659230714	145.99257309563876	0.08721235306280098	0.05866509005475842	0.010633703093426256	0.9588871884021603	0.9859940149901499	0.997832374832911	230	50	233	159	77	422	111
ARPIN	5.6552215920666375	5.749171464171705	67.35728696620733	0.274374601120593	0.08964173724516991	0.010635241381167343	0.8748710837276882	0.9832484684417312	0.9971206659547955	83	48	69	92	19	216	46
CABYR	0.679066290202349	1.5639189992810434	1.8918238961077176	0.705320652234927	0.34826449033491935	0.010672669312540822	0.8397462935927074	0.9735291543278494	NA	1	0	2	9	0	7	2
TMEM57	5.420864054921376	5.462264956458006	54.03166067872152	-0.05277873438004021	0.0725451552380157	0.010675520925439863	0.9804607723661324	0.9846243910011133	0.997521876723425	96	18	87	82	19	134	48
MTCP1	0.036285392996698945	1.0469940102203308	0.7546953017519461	0.19070559479134178	0.7798688718560617	0.01067576228906539	0.965568391386024	0.9258587398579557	NA	3	0	1	1	0	7	0
IGHV3-20	0.41253466068347555	1.5953622930648768	1.956572572227229	1.2701886055579061	0.4378122860432764	0.010677309841789513	0.7268572009631837	0.9656512885863908	NA	0	0	1	11	0	8	2
RP11-12G12.7	0.46850469186914717	1.4501800673781475	1.741065969515811	0.9191189756510271	0.511010660091868	0.010687849887063878	0.8112104798165819	0.9526218423586523	NA	1	0	0	7	1	9	1
CH507-513H4.5	6.345045919076447	7.030625244590675	169.77540753902656	1.2327994203832675	0.22102002052070113	0.010696529925363287	0.6275751451769166	0.9757990302268528	0.9969515244828931	40	199	61	78	65	311	182
ANXA8L1	0.7698237581436554	1.6839202011684848	2.1050810210642514	0.002175183926563602	0.4507929797439605	0.010707524860335311	0.9994723128451234	0.955669124331051	NA	8	1	3	1	0	15	0
TMPPE	3.761511622448345	3.875531608611361	17.251991854216968	0.21435938074587826	0.0871318813781583	0.010714448867300736	0.9287589043454286	0.9862246198677499	0.9969515244828931	36	10	14	21	6	58	11
RP11-58H15.1	0.9312344870960491	1.6636116887069672	1.9703651863042475	0.3630250593552405	0.3254872786918479	0.01072648967520691	0.9210586683241573	0.9706830934945242	NA	6	0	4	4	0	11	1
THNSL2	2.142188681382755	2.6184975081937356	5.943808359361624	0.3495153765208844	0.16775384333265006	0.010743943802542805	0.9188384786331297	0.9837877256134221	0.9969515244828931	19	3	8	6	0	19	5
TCHH	1.0990547753446331	1.7640614868514644	2.5556378287481913	0.40871823826291476	0.333296926629215	0.0107500689347118	0.9164226787382139	0.9665324329779187	0.9959118451901906	7	0	1	4	2	13	1
LRRC15	0.7338612689137798	2.0416761636435354	3.3622445155481753	1.100776823605346	0.26274610519956415	0.010759392631953385	0.7888807215435684	0.9837877256134221	0.9917492705689509	0	0	2	19	0	6	5
CTD-3032J10.2	-0.42868802115027604	0.7668632993359698	0.4085470697759741	0.5204174113023053	1.4132313273469843	0.010759424112704257	0.8981214217270529	0.8506185523733034	NA	1	0	1	0	0	5	0
HAVCR1	-0.42868802115027604	0.7668632993359698	0.4085470697759741	0.5204174113023053	1.4132313273469843	0.010759424112704257	0.8981214217270529	0.8506185523733034	NA	1	0	1	0	0	5	0
RPL17	5.358195948009484	5.437527614612544	54.105563210113	0.14692537414727974	0.0797557572215407	0.010765287584319293	0.9474058015718274	0.985041513392189	0.9971206659547955	74	22	40	84	33	132	47
ACAT2	2.963920537887631	3.3294822538470505	11.774744482864524	0.7663435613003092	0.2070995444035434	0.010773308646902258	0.7914353602867893	0.9757990302268528	0.9969515244828931	18	5	13	2	10	46	6
PPP1R3E	2.6975717296549817	3.103495938741222	8.768916599889433	-0.04971295203235687	0.12441907471727368	0.01078465665171159	0.9877976426324421	0.9861991570869432	0.9969515244828931	16	1	17	22	1	19	10
EMC2	5.723603544916369	5.8090234989928184	70.43740106535347	0.3179012940964795	0.0900650359426688	0.010788301509697479	0.8516783046294637	0.9831758203436772	0.9971206659547955	78	30	83	64	50	225	48
CTC-490E21.10	-0.4286880211502761	0.7663073431188417	0.4070504121402514	0.5194483148625717	1.4165558234995592	0.010790322527257356	0.8981214217270529	0.8495581564441995	NA	1	0	0	1	0	5	0
DLK2	-0.4286880211502761	0.7663073431188417	0.4070504121402514	0.5194483148625717	1.4165558234995592	0.010790322527257356	0.8981214217270529	0.8495581564441995	NA	1	0	0	1	0	5	0
RP11-192M23.1	0.38554037052139833	1.3272217284484729	1.2100509625223503	0.0627193324765068	0.5861741796882113	0.010793511945567099	0.988301812541611	0.9426532864777466	NA	2	0	3	3	0	10	0
CTD-2201E18.3	1.2156233708691904	1.9010499080588448	2.7025664211796663	0.35986594719850423	0.29386661821442456	0.010803982788949834	0.9258832690694676	0.9720881801490024	0.9959118451901906	11	0	2	4	1	15	1
PANK1	1.8954703233528094	2.318048210698495	4.71075532124777	-0.5532165614575951	0.16723658974495229	0.010807831646572048	0.8652804151072364	0.985041513392189	0.9964395820198222	13	1	6	7	1	5	7
HNRNPU	9.344780330458486	9.365486831655083	829.9322235561021	0.058050680006039725	0.051772070667488575	0.010818961508323437	0.971180126511548	0.9886947253236122	0.9981997634210793	1605	208	1247	1258	380	2420	628
LINC01140	1.6053862776623202	1.9365805082477343	3.4848788780374336	-0.06070495215690369	0.22716885253397745	0.01082177952181621	0.9872189042833565	0.9778839304387725	0.9964395820198222	7	1	3	4	2	7	4
BOD1L1	8.22732847573477	8.28074852526009	389.2405449834308	0.07606624647375536	0.05730800460479676	0.01083377787986645	0.966458059452855	0.9875731637475732	0.997521876723425	714	87	834	556	136	1132	299
EEF1A1P4	0.7254894551990626	1.3956970495492622	1.8884682470726615	0.4301508683857571	0.4338824250259102	0.010842551202166187	0.910650655724623	0.9575226678264852	NA	3	2	1	2	0	8	1
MAP2K2	5.9456134190385885	6.007802448827228	79.15475516452459	0.04835289915801671	0.06728527772651327	0.010843540132323599	0.9825037090491728	0.9859940149901499	0.997521876723425	218	25	85	119	25	230	62
SNAPC2	2.782225398916558	3.0598777997336826	8.728013520933734	0.27184070815746575	0.1392691118152809	0.010853891665708125	0.9282138956237761	0.9837877256134221	0.9969515244828931	28	2	5	12	4	31	6
CYB5R1	4.286362563803694	4.4118271183804305	25.398530994047725	0.26241127050447743	0.09028439244003574	0.010858759564267361	0.9054970067173724	0.9851707836837661	0.9969515244828931	50	8	35	20	16	103	12
PXN-AS1	1.1144131729806472	1.6488206161230345	2.23909924331442	0.2472330439847862	0.28602598051047856	0.010865728688350512	0.9484986391910388	0.9748137687645452	NA	4	0	5	3	1	8	2
CTD-2514C3.1	-0.6551112355390126	0.6888858225457234	0.30918537080658154	0.8334913702607397	2.137725650242572	0.010890203539309539	0.818505045693641	0.7552157617467493	NA	1	0	0	0	0	5	0
FAM21FP	-0.6551112355390126	0.6888858225457234	0.30918537080658154	0.8334913702607397	2.137725650242572	0.010890203539309539	0.818505045693641	0.7552157617467493	NA	1	0	0	0	0	5	0
MGC15885	-0.6551112355390126	0.6888858225457234	0.30918537080658154	0.8334913702607397	2.137725650242572	0.010890203539309539	0.818505045693641	0.7552157617467493	NA	1	0	0	0	0	5	0
RP11-289A15.1	-0.6551112355390126	0.6888858225457234	0.30918537080658154	0.8334913702607397	2.137725650242572	0.010890203539309539	0.818505045693641	0.7552157617467493	NA	1	0	0	0	0	5	0
RP11-349G13.3	-0.6551112355390126	0.6888858225457234	0.30918537080658154	0.8334913702607397	2.137725650242572	0.010890203539309539	0.818505045693641	0.7552157617467493	NA	1	0	0	0	0	5	0
SYT1	-0.6551112355390126	0.6888858225457234	0.30918537080658154	0.8334913702607397	2.137725650242572	0.010890203539309539	0.818505045693641	0.7552157617467493	NA	1	0	0	0	0	5	0
TSSK6	-0.6551112355390126	0.6888858225457234	0.30918537080658154	0.8334913702607397	2.137725650242572	0.010890203539309539	0.818505045693641	0.7552157617467493	NA	1	0	0	0	0	5	0
VN1R108P	-0.6551112355390126	0.6888858225457234	0.30918537080658154	0.8334913702607397	2.137725650242572	0.010890203539309539	0.818505045693641	0.7552157617467493	NA	1	0	0	0	0	5	0
RP11-96C23.9	0.19878589638954686	1.105870178394547	1.221736989289186	0.6882957971153397	0.6296597209978416	0.010890845966349942	0.8670712033249643	0.9442276212612474	NA	0	1	1	3	0	5	1
RP1-224A6.8	0.5149278568658608	1.3802450972133622	1.6586049178114364	0.736608653529262	0.5042276148785656	0.010893726695117543	0.8545055810603653	0.9522065221954288	NA	0	1	4	3	0	8	1
DDX42	7.392724762846967	7.415514539604901	213.14654267340896	0.038593802673806715	0.05683061824896966	0.010894115510309828	0.9833695408047328	0.9859940149901499	0.9981981428182435	421	64	356	331	71	643	158
QPRT	2.619883294265254	3.0524726750280826	9.489192102639338	0.6348252712948147	0.19938171725532938	0.010894748088131949	0.8522845474077719	0.9778839304387725	0.9969515244828931	21	3	1	9	8	26	8
KEL	-0.5154007078718696	0.8089315708741898	0.4333269661277326	0.8224899462728155	1.6809416678820601	0.010904329994740796	0.8258588153146477	0.8228884614526891	NA	2	0	0	0	0	6	0
RP11-528A4.2	-0.5154007078718696	0.8089315708741898	0.4333269661277326	0.8224899462728155	1.6809416678820601	0.010904329994740796	0.8258588153146477	0.8228884614526891	NA	2	0	0	0	0	6	0
RP11-589P10.5	-0.5154007078718696	0.8089315708741898	0.4333269661277326	0.8224899462728155	1.6809416678820601	0.010904329994740796	0.8258588153146477	0.8228884614526891	NA	2	0	0	0	0	6	0
TMC3-AS1	-0.5154007078718696	0.8089315708741898	0.4333269661277326	0.8224899462728155	1.6809416678820601	0.010904329994740796	0.8258588153146477	0.8228884614526891	NA	2	0	0	0	0	6	0
RNF212	0.6825085295762723	1.5782638906474042	1.9527345244948007	0.360990547711167	0.27247017598034784	0.010905280345013552	0.934170943824479	0.9817786586274811	NA	11	0	1	2	0	4	3
AC074212.5	0.16736222725498853	1.1452276952094629	0.9003179445926962	0.14046615833145348	0.7063172781329247	0.010910642057085647	0.9764993346422254	0.9325217224458358	NA	3	0	2	1	0	8	0
RP11-473M20.5	1.2530551342019578	1.9421260385029038	3.194405086996425	0.3928904208396317	0.24309319851343852	0.01091107200943074	0.9264680695627102	0.9811865937327217	0.9958036314898314	1	1	9	7	0	7	4
RP1-187B23.1	0.5664240195157364	1.407966062858703	1.5820908781780634	0.5084006928813004	0.3648363551772572	0.010913113955467024	0.8942551516585608	0.9720959450032399	NA	2	0	1	7	0	5	2
RP11-302F12.10	0.4437772232232907	1.3535935025996015	2.1612765095782844	1.0138071253056555	0.6453706728948474	0.010913981499000283	0.7943866510753327	0.9452639398888525	NA	0	3	2	1	0	6	2
RP11-54C4.3	-0.4165610357807742	0.9182230406867129	0.5574685614488837	0.8427930449710728	1.4274546941502337	0.010922813729766449	0.8273486921621813	0.8555225172975109	NA	3	0	0	0	0	7	0
DAPK1-IT1	0.10563208259244777	1.2688087844781006	1.087711558397636	0.4792216595782088	0.7865594294974223	0.010926583402277137	0.9164226787382139	0.927848023636479	NA	3	0	0	4	0	10	0
FLRT3	3.93571410413286	4.16860317057672	22.347567272452164	0.5671895833409064	0.16058648747352305	0.010930503575775853	0.7839542440522607	0.9775953980137568	0.9969515244828931	28	21	23	11	6	68	16
COL23A1	1.0289401849836246	1.9262085999752565	3.2901861851632033	1.0767475393228094	0.4106283546842825	0.010937869047357393	0.7724132331501391	0.961499969641579	0.9929064514114699	11	3	2	0	0	14	2
C6orf47	3.6414434874842057	3.8504691186386384	15.898499815420267	0.14476291107723244	0.10455668307114235	0.010940494430249047	0.9574815476490243	0.985041513392189	0.9969515244828931	30	4	32	30	3	64	9
DDX49	3.864395095043531	4.234314527093377	21.479823836778372	0.4325319562445225	0.11262183033837017	0.01094463898157275	0.8869289300566772	0.9859940149901499	0.9969515244828931	61	5	6	59	5	72	16
RP11-165M1.1	0.29193971018664583	1.1562933998285054	1.0232386507171212	0.46506689065246026	0.4929290488369613	0.010955448348594429	0.898926990259712	0.9559253866754389	NA	5	0	1	1	0	5	1
DCK	4.705941745128895	4.7965362725388445	34.34176497212915	0.3389081741590858	0.08994617268048379	0.01095728470758627	0.8538571022754542	0.9845370439106857	0.9969515244828931	47	16	30	36	23	121	20
EMP2	7.476683186856467	7.58067069623174	240.55467235804826	0.22316411473754055	0.08493771583605454	0.010960988009366368	0.9052933566557966	0.9833775982244015	0.9971206659547955	443	141	438	198	49	816	159
KCNN2	1.4695922003940844	2.231914192165648	4.1612525820061554	0.11568874205273612	0.1690286053097007	0.010962365311857175	0.9833695408047328	0.9865717651612627	0.9959118451901906	15	1	10	1	0	6	6
SRM	4.642690636523628	4.850715067423746	34.14674568316895	0.04185776966397386	0.07808557466021772	0.010962593401668361	0.9877363333774549	0.9875731637475732	0.9969515244828931	114	8	24	66	8	88	31
AP5S1	2.6570305478386325	3.109109225547808	8.886097031800395	0.37974980573581973	0.14013574285679445	0.010964391754487931	0.9079138789813396	0.985041513392189	0.9969515244828931	18	4	17	15	0	33	6
AC018442.1	0.9035520116709339	1.727464560594148	2.399295223848894	-0.06882921365915208	0.4543854941950489	0.010973685938545542	0.988301812541611	0.9522970151330277	NA	2	0	5	3	2	16	0
TMSB4XP8	0.6431321806314969	1.5559576477826365	2.6714711077988826	1.2074515450759085	0.6096748412916132	0.010979813929491024	0.7605166424984414	0.9463485440725483	0.9912102296602446	4	3	0	0	1	9	2
CDH19	1.1230468663895006	1.7549780536311808	2.632075878253121	0.40170901839163	0.3437581375640275	0.010982348058044163	0.9164226787382139	0.9656512885863908	0.9959118451901906	2	2	3	6	0	13	1
FGF14-AS2	-0.28897749348313306	0.8804190660229609	0.5326886650971251	0.5048176149572221	1.1992798677786773	0.010994775405502128	0.9016824286060074	0.877305284727118	NA	2	0	1	0	0	6	0
SPDL1	3.4605553169589576	3.6235538642643705	13.734049549145475	0.173106372840648	0.10141855541373362	0.011000568843019243	0.9483681512336674	0.9858202351086794	0.9969515244828931	21	6	19	28	3	52	8
STAB1	7.996603214268856	8.176162355323056	362.75467885142893	0.2742507480089303	0.07276938576525843	0.011011364115789424	0.9008868684982367	0.9875731637475732	0.9971206659547955	1378	151	362	215	91	981	299
NDUFB4	4.250988295019429	4.355524705248993	24.655412882543065	0.302206416828854	0.08751449147904193	0.011012527193991473	0.8869204657920671	0.9859940149901499	0.9969515244828931	25	9	30	36	16	93	13
PNKP	4.458824528353547	4.5677712558200625	28.066906936574846	0.13339275682911877	0.08373912099083212	0.011016497108468833	0.9558978021492981	0.9856000738641321	0.9969515244828931	78	7	36	28	13	95	19
RP3-342P20.2	0.8500669381307199	1.7052702393666406	3.206339847121078	0.6912373160144898	0.4508010614562075	0.01101977484015986	0.8780341318740311	0.9627579608567461	0.9922512148662471	5	4	0	2	0	5	4
CH17-340M24.3	0.16031541120305018	1.2844020387730488	1.5883051905290508	0.6125059782479726	0.9291462168297847	0.011028478955873921	0.9008868684982367	0.9122343556768912	NA	0	2	1	2	0	11	0
RP11-43D2.2	0.35586242118253464	1.2883525302043768	1.4602972872843696	0.8063443671622215	0.5633057199686877	0.011031033185342532	0.8336801793702129	0.9479666128084612	NA	1	0	5	0	1	7	1
RP4-614O4.12	0.594412620940773	1.3467276691254153	1.3559493738020971	0.3734868459416132	0.41701797659456186	0.011041927682236786	0.9164226787382139	0.9606280174077875	NA	3	0	4	2	0	7	1
FBLN7	1.0235557538775581	1.8166045330524856	3.129507341638637	0.9451295612248458	0.3816233948551401	0.011042681994373657	0.818505045693641	0.9659449249474832	0.9926375027355276	0	1	9	1	2	9	3
MRS2	4.338475411918146	4.4794898447945055	26.546598593490053	0.010170116722192242	0.09103516004876762	0.01104279853604555	0.9973144005626645	0.9857996875610825	0.9969515244828931	46	7	20	64	11	63	25
PITPNM1	4.658782864073336	5.104814432002225	40.31260273007339	0.1146881130641249	0.0699960154787098	0.011075408315014447	0.9739033237516288	0.9913015922829794	0.9969515244828931	129	5	93	60	2	110	36
RP11-1094M14.8	0.35080451602093476	1.5738955130915262	1.8056563474208325	1.2819313460751325	0.5472529621901265	0.011088592664839013	0.7268572009631837	0.9517185964866285	NA	0	0	10	1	0	11	1
VSIG1	0.06208142808838774	1.2227522540046103	1.7227049364683775	1.3972576805645323	1.0281135810126805	0.011090474134620245	0.7106636006192237	0.9122343556768912	NA	1	0	0	0	3	8	1
IQCH	0.6422118361869905	1.410223904496252	1.589574166356677	0.3938597141732141	0.35767631839874825	0.011106033210376927	0.9164226787382139	0.9716893509264029	NA	2	0	6	2	0	5	2
SLX4	3.6275528095219256	4.398498823138	23.58618222531685	0.3899627562409299	0.07904053995568687	0.01112947743943497	0.9187064250084563	0.9917837271309584	0.9969515244828931	100	2	35	41	0	65	22
ARMC5	2.2260075989109867	2.8510164670973945	7.414978539965615	0.4113379719023611	0.1659293153182377	0.01115069659227461	0.914452668221076	0.985041513392189	0.9964395820198222	30	4	3	8	0	17	8
RP11-324I22.4	0.8383867992988716	1.7034661076965691	2.39249537999175	0.06974899084749758	0.24455360526535105	0.011160196199476505	0.9877976426324421	0.9840513593484626	NA	2	0	3	10	0	3	4
CCDC149	4.971161458634072	5.121986308448137	41.952828156910705	0.029449398834818796	0.07864165264746234	0.011169906745049595	0.9889599153345232	0.9861015732241935	0.9969515244828931	84	6	94	44	19	109	37
CROCCP3	3.022817285339072	3.5553741632884988	12.382028005001091	0.39365042005542944	0.12247044654166897	0.011173739627277557	0.9063399976463726	0.9859940149901499	0.9969515244828931	34	3	19	28	0	45	9
SLC35C2	3.8713777037758463	4.44221200009692	24.847498783279033	0.39284976159376644	0.10350242249972506	0.011182981694199621	0.9111239478183406	0.9872118740743597	0.9969515244828931	74	8	35	49	0	86	18
POLR2C	4.9711016843304865	5.049322190548277	39.64637732370465	0.06502213215902006	0.07618820926121109	0.01118989004783569	0.9764993346422254	0.985041513392189	0.9971206659547955	75	9	62	72	15	138	26
ANO7	0.540927547400559	1.3408037460614464	1.3359649839182206	0.4519315865626161	0.4367044689062691	0.011189984202606378	0.9005273845392417	0.9585875326926213	NA	4	0	4	1	0	7	1
RP11-867G23.8	0.4252091107782834	1.1447514968009598	1.2239549478973408	0.3346077403826617	0.49844570931580645	0.011199554643885971	0.9331661338768986	0.9510521512514659	NA	3	0	1	1	1	5	1
LRRC37A17P	1.4583549854260298	2.2652092459571502	3.801968592544143	0.7059203983975695	0.2170158036103943	0.011209134961010388	0.8278867335632085	0.9817786586274811	0.9959118451901906	20	0	5	4	0	16	3
ZNF511	1.8860037090905293	2.496875215880811	5.161607273801828	0.5731880681956265	0.2019718356082107	0.011213349227516468	0.8666761873603352	0.981740636261243	0.9964395820198222	18	2	2	11	0	19	4
PHF13	3.6677366401328433	3.7865743454896124	16.37146496799835	3.99854238683469e-5	0.10784522613860413	0.011222372557854084	0.9999893063494981	0.985041513392189	0.9969515244828931	15	6	27	21	9	35	16
SH2B2	1.2544963938624698	2.1741741329300375	4.238401622636539	1.2951584369077709	0.4354965925723722	0.01123336916153211	0.737368157906955	0.9564201832995923	0.9939666012319681	1	3	13	0	1	20	2
RN7SL49P	-0.007265261507361166	1.0812511131357734	1.0573508457612855	0.4738219963587494	0.9505962551535762	0.011256228482071402	0.9210249648729657	0.9122343556768912	NA	0	1	1	2	0	8	0
PPARA	4.878558881588172	4.935109708572579	36.87316682323664	-0.04168426241257239	0.08299672942876228	0.011276865980094222	0.9844740472948661	0.9832793731548807	0.9971206659547955	73	12	59	54	12	97	32
FTH1P23	1.4367108044043462	2.1146208136363387	4.222942666696399	0.8767806182721737	0.3713750418932659	0.011282342308969661	0.8217059428998393	0.9615882340752923	0.9959118451901906	6	4	0	6	1	18	2
STYK1	0.11207320966795323	1.1860567201348966	1.2144615986824923	0.6849216548381041	0.5108140274487593	0.011292752066235269	0.8690041366502096	0.9611920725489631	NA	1	0	0	6	0	3	2
LYPLA1	4.955353950326938	5.108177547653821	42.873522840988585	0.4577739500800107	0.13365313755628142	0.011294286801752372	0.8165129588065599	0.97683740226314	0.9969515244828931	59	22	26	46	29	180	19
MFN1	5.7693248114207	5.7999397898613	68.60401174903262	0.039477533624174846	0.06616881268604755	0.011315395021910687	0.9835676167176777	0.985041513392189	0.997521876723425	133	23	116	85	26	204	52
SNORA36A	3.0696904486253622	3.439143846824737	13.743508099625117	0.4297001769292327	0.2271933905417904	0.01131809520057303	0.898926990259712	0.9754743461702381	0.9969515244828931	5	7	12	7	13	22	15
GBAP1	-0.32340722198367516	0.9499000460399734	0.8462720687369316	0.37236583810594176	0.6407142421287532	0.01134574007986151	0.9455456669195167	0.9562190523915074	NA	5	0	0	0	0	1	2
CCDC51	2.4105800044143164	2.919405306961733	7.078447563775852	0.22374490683052747	0.18070080872060357	0.011362348443244994	0.953214612677204	0.9796780967749251	0.9969515244828931	25	1	10	12	1	39	2
AC027612.6	0.10563208259244779	1.2628163802146761	1.0677271685137595	0.47598568290502924	0.8098456050018519	0.011380947408049059	0.9164226787382139	0.9258220392899497	NA	4	0	0	3	0	10	0
ZNF672	3.9541503128420095	4.260395812610464	21.452574384720783	0.18552377479948762	0.10308821382493548	0.011385959792480525	0.9486737210657324	0.9858202351086794	0.9969515244828931	68	2	27	44	5	85	13
CDK12	7.057509121257992	7.125507664953546	173.08289232232278	0.07537569573296	0.06543180222081865	0.011388596006724417	0.9695583833934136	0.9859940149901499	0.9971206659547955	415	45	261	320	42	572	119
WNT11	0.442505001334449	1.4719505594934912	1.538292764249879	0.8735183843468627	0.4892598595539594	0.011399069203661617	0.8138430333956815	0.9562190523915074	NA	8	0	0	3	0	9	1
HEXDC	3.6365801163571896	4.110276438407655	19.11930658630216	0.1256226190895838	0.08822505682166228	0.011407961767445804	0.9719517564815662	0.9897968177304795	0.9969515244828931	51	2	51	29	1	52	18
OAS2	5.7068348758323815	5.919349452468005	75.25773977958264	0.4425755328193209	0.1144030386263854	0.011414260190753575	0.8368266214525558	0.9817615164285635	0.9969515244828931	53	42	56	208	18	234	56
PRPF38A	5.667471988092446	5.72361322979507	64.84934914653459	0.03337202797599509	0.07265791805827743	0.011420167023802002	0.9861240353017701	0.985041513392189	0.9971206659547955	101	23	96	131	18	184	52
RNA5SP382	0.3972205093532467	1.5628638761359006	3.255644815336157	0.6646043877451057	0.733058445272778	0.011429037723480799	0.9005570438676318	0.9454929729881576	0.9861115346819506	1	5	0	1	0	2	5
RNU1-55P	0.35586242118253464	1.6138061678372821	3.49320469730133	1.4196725885270336	0.9033039562475454	0.011434853203478744	0.7605166424984414	0.9325217224458358	0.9856448362128853	0	4	0	0	2	4	5
HSD3B7	0.02415840762719717	1.0765864824149056	1.1046088590440717	0.9060494066264464	0.7571501641053403	0.011448562159075594	0.8178889517357342	0.9350550081343248	NA	4	0	0	0	1	5	1
CTSD	8.77932516337833	8.952703036161706	631.9481234023373	0.4359597560609394	0.12185352991184417	0.01144996052380905	0.818409491330174	0.9778839304387725	0.9969515244828931	628	439	320	681	353	2001	458
DPP3	3.8718736806068774	4.132728057784808	20.050502645397764	0.3576414195616635	0.1218364559778142	0.011450598022026337	0.8960991752768456	0.9832484684417312	0.9969515244828931	56	4	9	41	9	81	11
FHAD1	2.5096746065061053	3.5862917082611827	12.71342400732372	0.33132531922705716	0.09139349623594299	0.011465729355480465	0.9467962441854928	0.9931972992942586	0.9959118451901906	25	0	55	10	0	18	17
ZNF18	2.7936131464362965	3.0423378433014037	8.493871355356681	0.14763305184149952	0.1434220346837928	0.011471188388695555	0.9600431871856517	0.9832484684417312	0.9969515244828931	11	2	19	16	2	27	7
TXLNB	2.0079692408449676	2.7213578714028253	6.2777170784056375	0.8646910996761945	0.2459324365145725	0.011486651988569702	0.7941023613414981	0.975979761442444	0.9964395820198222	2	0	10	21	3	30	3
RP11-665C16.1	0.37985451222740196	1.3709161577454	1.5271879318835917	0.8130952494686606	0.4625210327491952	0.01149205830858413	0.8351860409605015	0.962500094409557	NA	0	0	3	6	0	5	2
SF3A1	7.204722244344649	7.233764393746097	188.30198962801336	0.023025173560251862	0.05954007946894061	0.011516992252735773	0.988301812541611	0.9859940149901499	0.997521876723425	296	51	315	303	82	498	156
RP11-277P12.20	-0.3907650006890855	0.9836835830356371	0.6681726478790386	0.9743229347348507	1.46877861216886	0.011524228173360528	0.808193686933771	0.8533427119115428	NA	0	0	3	0	0	8	0
GORAB	3.732141607851524	3.822919031074076	16.729536969301837	0.08237184140722008	0.09521053949112054	0.011529628602285796	0.975755621390105	0.9859940149901499	0.9969515244828931	29	6	15	22	10	44	14
HDAC5	5.456698282398603	5.730834078400468	63.835894259843954	0.175947028187734	0.08053128079660062	0.011546954807623869	0.9484986391910388	0.9875731637475732	0.9969515244828931	142	7	191	76	12	205	48
TMEM99	0.9453432116914877	1.8753019309169001	3.825786257454868	1.2143143676523602	0.5476416812121497	0.011553466193673199	0.737368157906955	0.9504132540172084	0.9917492705689509	2	0	0	3	6	9	4
USP33	6.405575611267156	6.424518006775711	106.72122176814844	0.04377216964575573	0.060431998799582394	0.011555327098212618	0.9810489836008306	0.9851072376709474	0.997521876723425	204	33	158	150	46	322	79
MIR155HG	0.0880811186230858	1.0321597750667686	0.9554115989321658	0.18047665869075344	0.8280199559480509	0.0115592561985453	0.97026460410407	0.9158128382831667	NA	1	0	1	1	1	7	0
B4GALT3	4.027552967417727	4.389171031104101	23.839626109760964	0.12602935356820957	0.09188766684908518	0.011575535922866254	0.9684644432810455	0.9873367504675984	0.9969515244828931	49	1	49	53	6	72	20
PPP1R16A	1.4041114959736636	2.1971084170082826	3.7504323659489076	0.7917776103873712	0.25577083974987724	0.011592083411063851	0.8142882905685412	0.9778839304387725	0.9958022326233679	20	1	1	4	0	15	3
FAM157B	1.3217810423297118	2.005347968371027	3.289958503355107	0.3878113264499932	0.2376826202512622	0.011608528155065188	0.9233516207853185	0.9811049872114593	0.9940449733122109	13	1	6	1	0	8	4
TRMT1L	4.34579282806015	4.463138739008026	25.860629967565774	0.1319651450492717	0.08517479210650165	0.011617084524903782	0.9565175255352052	0.9851988146549971	0.9969515244828931	45	11	39	46	6	105	13
NOC2L	5.31116774083083	5.57327315569065	57.23340367529753	0.03666432001722538	0.07015215828597282	0.011622102467636569	0.9885895808502531	0.9897968177304795	0.9969515244828931	221	12	69	87	7	142	53
RP11-61F12.1	2.046394516274471	2.3224902604445132	5.197051027430899	-0.07139928447407963	0.20239633156768302	0.011623949128239589	0.9847872606327888	0.9795901594147681	0.9964395820198222	4	2	9	5	3	9	6
CDKN2B	4.778269419998627	5.0571855622810045	39.33113569129913	0.2048078699697157	0.1098720124821731	0.011639200947829902	0.9425591655018325	0.9832484684417312	0.9969515244828931	117	3	49	58	19	178	17
CTD-2310F14.1	0.9620507440669626	1.7371675582818604	3.285356327373599	1.1336789974209278	0.5596844973775295	0.011664176986968032	0.7643278034368117	0.9463485440725483	0.99247766872203	0	4	2	2	1	12	2
HCST	0.5944126209407731	1.5654155089913007	2.427771664029744	1.1335959027848568	0.6613609804996995	0.01166901164806684	0.7692992705277603	0.9389148706695029	NA	0	3	1	4	0	12	1
MKNK1	5.885263624112306	5.953428797884842	76.9022701931369	0.1773857970579095	0.07744869490973343	0.011673853704308066	0.9260914509959189	0.9840967822792366	0.9969515244828931	97	26	163	71	38	237	56
WBSCR27	-0.13834209576565076	0.9758912527260877	0.9132248605562581	0.5148609448517896	1.1161926101582127	0.011676192754089631	0.9113136636069942	0.8897381778485306	NA	0	1	1	1	0	7	0
CTD-2528A14.5	0.269149734460941	1.1644535664126796	1.449451141429319	0.7822387344650525	0.7015909632930789	0.011677151734179974	0.8393023834593056	0.9375379923235084	NA	2	0	0	1	2	6	1
AC002467.7	-0.23368847589609776	1.0164914667728355	0.9222952337180073	0.7880151237878479	1.292605643316895	0.011679964190148407	0.8588426588624689	0.8718672463087775	NA	0	0	0	2	1	8	0
CRELD2	4.140074876930789	4.46446849571241	25.705565967328127	0.1420042989786074	0.09606452547605059	0.011700294936908034	0.9622980986940212	0.9861991570869432	0.9969515244828931	73	1	36	36	13	73	22
CTA-363E6.2	0.036285392996698904	1.2359579335003625	1.0557863172584863	0.6084386424536845	0.9028625103254803	0.011707548912221118	0.8953902372870431	0.9143232789980992	NA	0	0	4	2	0	10	0
RP11-429J17.7	-0.21812642281707428	1.0295675754663753	0.9924549620276714	0.8048509848190588	0.7255612301026316	0.011708492149100629	0.8536945916534212	0.9463485440725483	NA	0	0	0	5	0	2	2
VLDLR-AS1	-0.21812642281707428	1.0295675754663753	0.9924549620276714	0.8048509848190588	0.7255612301026316	0.011708492149100629	0.8536945916534212	0.9463485440725483	NA	0	0	0	5	0	2	2
CCL28	1.4561553098533657	2.0512780078759834	3.3066527579788203	0.4745350746112964	0.26785761422352355	0.0117258378730641	0.8920157634965288	0.9748137687645452	0.9959118451901906	3	1	7	9	0	15	2
RNA5SP335	3.32672126042082	4.121754801090122	23.22024747443439	0.5511404268641363	0.34223571171590433	0.01172755139006728	0.8944987407287525	0.963420938218519	0.9959118451901906	4	27	6	13	9	19	31
LINC01291	0.9035520116709339	1.5599690292175763	2.5731704870851964	0.4428625570706569	0.39686404138507836	0.011729737912627016	0.9245217077772044	0.9656512885863908	0.9922512148662471	5	2	0	2	1	5	3
TMEM102	0.43733609614778524	1.3093534693036355	1.4034990777372576	0.054018058774676504	0.619179649600667	0.011733835622767214	0.9897943522431837	0.9382960162480188	NA	2	1	1	3	0	10	0
AC109826.1	0.19336191778968678	1.370851084332323	1.897974199614427	0.7882344854713481	1.0445057380850686	0.011738990332314483	0.8763797448381079	0.9021169670644023	NA	2	2	0	0	1	13	0
PAOX	0.7155550361629087	1.6354257350454113	2.183366001777935	-0.13400584720105208	0.252826327769718	0.011740301277403413	0.9810489836008306	0.984120788079159	NA	10	0	1	4	0	2	4
MRPS33	3.505381735673294	3.8514195450694544	16.999065343742657	0.6000487620682471	0.16886788432166716	0.011744421375118238	0.8130873083041068	0.9778839304387725	0.9969515244828931	30	2	6	26	16	60	11
SPRY3	1.5482707671801972	1.969072709637354	3.71374513788723	0.3724172398105763	0.2727726383682878	0.011747060297771767	0.918864825795895	0.9740683865192802	0.9959118451901906	6	3	1	5	1	11	3
ERCC2	3.2578765788225867	3.7857596816800454	15.056897453780394	0.24188947326447527	0.1110242006566793	0.011753265696772755	0.9503650099288559	0.9871433732522016	0.9969515244828931	43	4	25	29	0	42	14
UBE3B	5.822156543459687	5.906073042322664	73.58066252221964	0.05455431672370289	0.0721656338371775	0.011756529291879838	0.9810489836008306	0.9851707836837661	0.9971206659547955	168	13	91	127	34	214	58
RAB4A	3.635176834900742	3.7914831394374553	16.481105419126965	0.38473223630293	0.1201310585986446	0.011759577079246622	0.8726349296221323	0.9833520402924392	0.9969515244828931	34	10	14	10	8	57	10
RP11-17G12.3	0.19878589638954683	1.0984352804557227	1.1690520016028692	0.6749421061529001	0.6624644721130702	0.011780545738506567	0.863599432881614	0.9398539828086152	NA	1	0	3	0	1	5	1
STRADA	4.249418903339875	4.343857422758145	23.949836970360337	0.1263673071638871	0.08587496686403683	0.011786049785048902	0.9574576646652906	0.9851072376709474	0.9969515244828931	37	11	32	45	6	81	16
PJA1	4.636306342393941	4.817572869306361	33.05252188450006	0.16082977963594858	0.0950512390911908	0.011805229998939052	0.9503650099288559	0.9847031004100003	0.9969515244828931	99	8	29	67	8	130	19
CTD-3074O7.5	0.39029214968307663	1.3084435246150314	1.3010464275076254	0.6966158682675773	0.5267483791256858	0.011815063179713812	0.8393023834593056	0.9500855550862475	NA	1	0	6	1	0	7	1
HPN	2.5561154821921446	2.9781958936328587	8.09746043654569	0.3914004651706331	0.16795797451647348	0.011817527803203727	0.9027925359547998	0.9823892066688859	0.9969515244828931	17	3	3	24	1	25	7
CTD-2328D6.1	6.626238389243746	7.232599643522521	194.98791277539053	0.42445169136982946	0.20654683854331235	0.01182360849934241	0.9016824286060074	0.9759629398988832	0.9969515244828931	74	206	78	126	80	184	250
NOS1AP	2.1765211614961513	2.4499025953895868	5.679917946561729	0.17763355753682963	0.18561962315449448	0.011826269396837867	0.9584270603735295	0.9811049872114593	0.9969515244828931	9	1	5	6	5	15	5
CADM4	1.0674106701701211	1.7724222597867316	2.7906742185444955	0.6022996666003633	0.4202802519456797	0.01183005122755893	0.8760096891156831	0.9562190523915074	0.9926375027355276	1	0	5	3	3	14	1
RP11-456P18.2	0.7133624698295606	1.622725677167947	2.1958995133137065	-0.11838744703220118	0.27354109032825485	0.011840076165510851	0.9835676167176777	0.9831758203436772	NA	5	0	8	1	0	2	4
UBTD1	3.2638493421970747	3.7340958555018706	13.997828096140013	0.3469472189110462	0.13490242663938878	0.011870889847391736	0.9087240105556494	0.9840967822792366	0.9969515244828931	53	2	17	27	1	64	7
MED24	5.200428059831786	5.37548750863743	49.6145281622137	0.09785686562121036	0.0821156317371909	0.011873658645483424	0.9686705128519828	0.9859940149901499	0.9969515244828931	157	12	63	88	8	168	35
PGM5	3.5710920992519437	3.892290248748276	17.137467110495585	0.16657807087337265	0.11902005475191492	0.011893930380365587	0.957885800462536	0.985041513392189	0.9969515244828931	48	1	20	15	12	43	16
CTF1	1.2200086276153213	1.8034855259187177	2.8160089983928294	0.5461632532130545	0.3321710620704403	0.011894161903565263	0.879447133548754	0.9659449249474832	0.9935935744222714	2	1	9	1	1	11	2
FIGNL1	3.3396716132619955	3.652765851148	13.886198157721294	0.39161361154052804	0.14415536294514802	0.011894997565698626	0.886626054549405	0.9817615164285635	0.9969515244828931	49	2	11	12	8	59	7
NUP133	5.233976394564291	5.27406281471828	47.31829095040725	0.01174018559565266	0.0750190492775659	0.011904027693951137	0.9955632815660991	0.9840967822792366	0.9971206659547955	101	19	60	65	16	129	39
TMCC1-AS1	0.23321562489008896	1.205086236932345	1.107971716720509	0.7507473177804104	0.6109159514153478	0.01191638760326926	0.834047726907154	0.9454929729881576	NA	3	0	0	4	0	6	1
SNORA37	3.3136870583386804	4.148715132300152	23.36405432903219	1.6563222640222204	0.3883840831148485	0.011936060341843193	0.5778329906580059	0.9562190523915074	0.9959118451901906	2	16	4	11	23	46	25
UCP3	0.40934749472274856	1.2184508854525347	1.2353823957521017	0.2253388175984913	0.41969364978729	0.011941733795851393	0.9581942439738802	0.9657656158178908	NA	5	0	2	1	0	3	2
FMO3	3.674305827013761	3.9355968510261956	17.092892854508666	0.2942403234524597	0.13192831954499343	0.011961971790656993	0.9134374187901594	0.9817615164285635	0.9969515244828931	34	4	45	12	6	79	7
CTD-2376I4.2	-0.5911885245431239	0.8365862508372647	0.7159981202531956	1.1262502232711928	2.256024131466005	0.011964740146617048	0.7816211362609767	0.7614915650833146	NA	0	1	0	0	0	7	0
ZDHHC15	0.8695553950202335	1.4929189484123573	1.8249332515084953	0.3142309255341495	0.39218688970967935	0.011982514233848105	0.9342090144845817	0.9600498031088545	NA	2	0	4	3	1	9	1
SNORA77	1.3046027148220203	1.976861772149074	4.284342220448652	0.6865497488167657	0.4076879104842457	0.011991688715582852	0.886190936569195	0.962500094409557	0.99247766872203	0	3	2	5	3	7	5
RP4-800G7.2	0.9261166344961106	1.7163634787717537	2.600171688663692	0.8177812930623966	0.4066936171437598	0.011994649584975784	0.8322986606048839	0.9623689724671955	0.99247766872203	7	2	4	0	0	10	2
CTB-119C2.1	0.5718479981155964	1.3726133585136506	1.6813885683031782	0.5557697905668996	0.44178918039744014	0.012000285060337861	0.8953902372870431	0.9613560977072555	NA	5	0	0	3	1	5	2
INPP5J	0.18292428033401206	1.182023642868487	1.2019604969772293	0.5764170191944572	0.5253566987126694	0.01201227826300957	0.8929464474097122	0.9584735187748283	NA	2	0	5	0	0	3	2
EIF4BP3	0.7254894551990626	1.4973889166867995	2.5902916075169298	0.9795845402017419	0.5894525754432198	0.012012451376171577	0.8011278553402479	0.946174151250082	0.9888612023158265	1	3	2	0	1	8	2
OCLN	4.543131206518926	4.642119017455169	29.66851188854874	0.17950895938644193	0.08760390405681655	0.012014529912646463	0.935613847664902	0.9847031004100003	0.9969515244828931	34	9	47	60	12	112	17
C4orf46	2.6116293206752736	2.939257071560399	8.186962511607412	0.051646642744713644	0.16175803020940685	0.012021185082513139	0.9877976426324421	0.9832484684417312	0.9969515244828931	29	2	5	6	4	17	9
AC012360.6	0.7716407661856356	1.6081373127738736	1.9473024207549272	-0.0637143506954447	0.4902023413403469	0.012029086636088458	0.9885440616814366	0.9482572486801601	NA	2	0	3	5	1	14	0
IQSEC3	1.2441892816116362	2.033356361218891	4.09002111258166	0.1613483882009316	0.31679398761484057	0.012045136732953843	0.9768954675670479	0.9759629398988832	0.99247766872203	2	0	10	1	4	4	6
NEURL4	3.474675417060122	4.244143125010883	21.147185463009983	0.1887455653573036	0.07870500407759441	0.01205318145517358	0.9648599195637392	0.9917837271309584	0.9969515244828931	105	0	26	25	3	42	24
RNFT1	2.455001981205411	2.7507693629908285	7.025655989063006	0.41344028581532166	0.1823085569530057	0.012085150864978642	0.8944987407287525	0.9778839304387725	0.9969515244828931	4	4	9	15	2	27	4
PRKCA	4.992381198235011	5.093587927803216	41.54439386200204	0.2204657239414091	0.08953913936907464	0.012089223182322079	0.9164226787382139	0.9837877256134221	0.9969515244828931	120	17	34	40	17	139	28
ABHD12	4.6780145308098815	4.777746841802165	33.8242928762647	0.29502525530723445	0.0959174993150336	0.01209478987145634	0.8820244234397768	0.9833775982244015	0.9969515244828931	56	12	26	36	25	104	24
CTC-250P20.1	-0.3647653101543873	0.908152146847714	0.8153598192225883	0.8257210939351933	1.563037044615869	0.012100186815043393	0.8495564102158781	0.8422139132359064	NA	0	1	1	0	0	7	0
APH1A	5.0270056095984845	5.12342806182286	43.60104897380802	0.35817356649452703	0.10469567069647635	0.012100370362617815	0.8350852870254514	0.9811049872114593	0.9969515244828931	51	31	43	44	18	141	29
C9orf156	3.5005844445258405	3.6685198251267823	15.066762503486096	0.378120354325354	0.12563622830257545	0.012108592001242646	0.8702291065694663	0.9832484684417312	0.9969515244828931	14	4	19	16	13	49	10
SIGLEC11	0.6131618399805233	1.3805125069011828	1.729853627874351	-0.020912186729013217	0.5797180359455659	0.012121424911907423	0.9968605034721376	0.9402454703297102	NA	1	1	2	2	1	11	0
OSCAR	3.2622558254995795	3.638487597905127	15.059421583672382	0.9522037860995951	0.2377405516737745	0.012123722022045121	0.7347577043098675	0.9691849318866722	0.9969515244828931	3	13	20	16	5	55	9
LRRN4	2.3769084243339886	3.7199368878385424	15.624042957047006	2.4712170552915236	0.8326127537419846	0.012131326570331492	0.4333343821776702	0.9020154525284431	0.9822357522311711	4	13	40	0	0	55	18
RPS3AP6	1.147774335035357	2.489024105375075	5.730072800624846	0.9226942822692131	0.72928746392096655	0.012136128792224756	0.8761874305553944	0.9304344053171393	0.9917492705689509	0	1	9	1	7	40	0
LARP7	5.9595313084531165	5.982214955470722	78.67016979832248	0.11698113382348789	0.059560895626627655	0.012155473440175363	0.9469921155572584	0.9859940149901499	0.9971206659547955	115	35	102	110	35	258	52
DDX41	5.56137086889067	5.706924369741648	63.51800037367725	-0.030469360604840734	0.07374845962808535	0.012158576519887939	0.9887347759601653	0.9861991570869432	0.9969515244828931	179	16	67	131	13	153	59
ULK3	3.774879150077478	4.235900910577972	21.25236875011045	0.04275533612203829	0.08852447181659089	0.012164354276493056	0.9888983549291108	0.9897968177304795	0.9969515244828931	79	4	20	45	1	49	22
RNA5SP132	1.2511176412818061	2.1022042027123957	5.168063438807266	0.6377687904871046	0.5056224775890586	0.012169611212487838	0.9018519737692192	0.9562190523915074	0.9911549373196394	1	5	0	4	3	5	7
TAF1D	7.446591642002152	7.49531497514238	227.2102404851306	0.11373205314751515	0.07126333760913846	0.012176247706470843	0.9503650099288559	0.9845370439106857	0.9971206659547955	260	69	286	389	132	609	186
CRHR1-IT1	3.069234097622118	3.3313249773676636	10.827091258639177	0.1359973098162748	0.1394986971104611	0.012176803792137873	0.9643689519700495	0.9832484684417312	0.9969515244828931	11	3	27	20	2	30	10
BACH2	2.7589423464608807	3.360074797414659	10.966268211804618	0.5701820763347398	0.15789490320557528	0.012186353776999042	0.8561816028978566	0.984502889439679	0.9969515244828931	14	0	39	7	5	32	10
ZNF229	1.232808261400292	1.8854559005598417	2.6846389393815024	0.34275164019137316	0.3249494017560709	0.012188844154118979	0.9287589043454286	0.9656512885863908	0.9940449733122109	7	0	2	7	1	15	1
NSFL1C	5.2000667475701645	5.321012282013149	48.143981018822345	0.12895992550151297	0.08522655683790362	0.012210796508512764	0.9553138282319936	0.9840967822792366	0.9969515244828931	92	8	98	62	22	187	27
COX7CP1	-0.48590772537652305	0.8719949492561275	0.5225500050382885	0.9637576008630363	1.7718527948709621	0.01221946041431276	0.8011278553402479	0.8113392902679463	NA	0	0	2	0	0	7	0
AL133243.3	-0.5911885245431239	0.8349413709270971	0.68030420717931	1.126250223271193	2.265248270460102	0.012228950645340006	0.779269653002401	0.7584980067319339	NA	0	0	0	0	1	7	0
RMI2	1.0313974336627114	1.5406189922187228	2.3232548693408965	0.30359271977227864	0.38702159177905004	0.012250131969519408	0.9396734075947872	0.9588734943449798	NA	2	1	2	2	2	10	1
LINC00662	2.29007989942839	2.6754979147298887	5.96741844307258	0.29042030387979434	0.18046543852373492	0.012254791092209802	0.9245519609030826	0.9795901594147681	0.9969515244828931	13	1	16	7	1	24	4
SUV420H2	1.9348201199538793	2.5623974552147786	5.307234066281985	0.6162147562856999	0.21349811617933406	0.012266538909851953	0.8422091073744788	0.9785000543232377	0.9959118451901906	5	0	19	9	1	21	4
FAM60A	4.987549239646026	5.114939538093799	42.82004434378474	0.06274049755993605	0.09329105080354544	0.01229503119006695	0.9810489836008306	0.9840967822792366	0.9969515244828931	46	9	64	57	31	93	41
C19orf44	2.333903106225657	3.016162955024046	7.809368406943231	0.5754570215675437	0.1594800529674522	0.012296033598341055	0.8606388561284023	0.985041513392189	0.9964395820198222	30	0	20	5	1	26	7
ANKRD10-IT1	3.1378753782345123	3.286187394049131	10.904611596660192	0.13510455164373394	0.1265241352252035	0.012320199393227696	0.9611919514131998	0.9834446426089801	0.9969515244828931	11	3	17	18	6	31	9
CSMD1	-0.1487797332213255	1.126044525661645	1.2040384566126625	-0.755488145733525	0.5414770438084845	0.012335740365436856	0.8901869505879116	0.9660073692237923	NA	5	0	2	0	0	0	3
ITPKB-AS1	-0.36476531015438735	0.9064987452764212	0.7796659061487025	0.8257210939351934	1.572165081707972	0.012343981421196389	0.8480822251297334	0.8405612713689079	NA	0	0	1	0	1	7	0
MAP3K3	5.797406040145808	5.919446214915411	73.78844721963183	0.10431903246195053	0.0781242751665859	0.012344864500153084	0.9611919514131998	0.985041513392189	0.9969515244828931	157	12	171	88	26	240	53
ARHGDIA	7.15104048527459	7.187022945756386	181.8776351837438	0.0755804027304669	0.06518864150756214	0.012348868880857183	0.9651648256136132	0.985041513392189	0.9971206659547955	395	74	293	236	47	576	129
R3HDM1	5.674182045004874	5.714798275282692	64.43100333807088	0.009084288460093163	0.07494755175565525	0.012365803677402013	0.9964350300660917	0.9832484684417312	0.9971206659547955	143	22	94	93	20	182	52
GTF2IRD1	3.718435615298707	4.189954195629366	20.298528846977636	0.11859061123655175	0.09521981676247379	0.0123683227134559	0.9735190639607172	0.9884374404408103	0.9969515244828931	55	2	43	42	1	56	19
PSMB8-AS1	2.79274277635587	3.1063056429941014	9.747266946518987	0.6288076275947766	0.20326218778312233	0.01238045963249254	0.8217059428998393	0.9759629398988832	0.9969515244828931	4	7	20	8	3	35	6
HMGN1P37	-0.36476531015438735	0.90596018464791	0.7781692485129797	0.8247519974954599	1.5756460310064824	0.012396124842820357	0.8478874554400375	0.8403039527366352	NA	0	0	0	1	1	7	0
RP11-274B21.10	-0.36476531015438735	0.90596018464791	0.7781692485129797	0.8247519974954599	1.5756460310064824	0.012396124842820357	0.8478874554400375	0.8403039527366352	NA	0	0	0	1	1	7	0
AL133245.2	-0.027637317999189788	1.1747273058684142	1.5436694651183096	0.31299563611094233	0.6495404356821474	0.012405898810435275	0.9588904074890542	0.9525575638772386	NA	0	1	0	5	0	1	3
FBP1	3.832765956570299	4.5424660488143385	29.85155331958076	1.6317090435588149	0.3772785661040112	0.01241209968082036	0.4840942854963695	0.9497817509905542	0.9963487469152031	19	38	23	3	5	117	18
TRPV3	0.3508045160209347	1.3646874652074041	1.277792953913307	0.23177626758552783	0.6828215268608275	0.012419818833922909	0.9603421985555882	0.9342676067215959	NA	1	0	4	3	0	11	0
ABHD6	2.5337990043732925	2.8544715667906373	7.857414403595601	0.44632618542032393	0.1893394728089127	0.012426942204873585	0.8748710837276882	0.9778839304387725	0.9969515244828931	10	1	9	7	8	31	4
RSPH1	2.4443566685524805	3.987315982713676	19.21740785352398	0.5201135910600552	0.6343676783677573	0.01243031872027282	0.9307788198395915	0.9382866767563419	0.9822357522311711	2	12	66	2	0	9	35
MFI2-AS1	0.31450433301182246	1.2875120474120285	1.2321133120416599	0.7934365597112094	0.6005990227756035	0.012455000632243021	0.8250922622929966	0.9454929729881576	NA	4	0	0	4	0	7	1
TAS2R19	0.46850469186914717	1.5196302712825316	2.0033850529765793	-0.28346136928668936	0.3348592119154387	0.01245533363973436	0.9584270603735295	0.9778839304387725	NA	2	0	1	9	0	1	4
SCARA5	4.362940457408618	4.592108877144016	28.25293026768818	0.09989147165479643	0.09582800284361412	0.01245586406183149	0.9725794673361344	0.9859940149901499	0.9969515244828931	106	4	26	33	11	77	25
CTU2	2.437431317437568	2.8900252447275254	7.081077060289278	0.37312820250140843	0.17319635771445963	0.012460268553436533	0.9014513920246604	0.981740636261243	0.9969515244828931	30	1	7	10	1	28	5
PTCD1	1.253055134201958	1.9306126494556655	2.9294832822189236	0.5924692672132221	0.31646352505471337	0.012464281218010968	0.8641213576881677	0.9693260608402811	0.9926375027355276	7	1	1	9	0	13	2
CHST6	1.9905753647578717	2.7657191677985953	6.32273919053206	0.5299277733392996	0.16733871245917503	0.012470704561359727	0.886626054549405	0.9858202351086794	0.9959118451901906	12	0	22	10	0	17	7
VCPIP1	6.188622175167446	6.232926420460703	93.89018170726239	0.16502046105540064	0.07310744727501316	0.012470723578633557	0.9242605611409784	0.9837877256134221	0.9969515244828931	114	34	162	104	51	300	65
WAPAL	6.744497178853053	6.778382488549729	136.9435610836995	0.07586112303289412	0.0668511981899346	0.012479352582342517	0.9659867588678174	0.985041513392189	0.9971206659547955	182	45	268	196	54	400	105
CCDC81	0.5304899099448843	1.307146120782041	1.3780117233214066	0.32281489021972753	0.4219888204403633	0.012480415977006212	0.9359742484774376	0.9636238502558765	NA	5	0	1	3	0	4	2
MPG	2.4033062067408064	2.7711853131076447	6.4317216398268124	0.24904174907729365	0.17260407105254352	0.012481782799928419	0.9364043683986093	0.9798236524044077	0.9969515244828931	16	1	12	12	1	27	4
RHCE	0.28278110090075276	1.3567160737158166	1.6909657383306027	0.5150374920623947	0.8880716959131191	0.01248722683077194	0.9164226787382139	0.9143232789980992	NA	2	2	0	2	0	12	0
MAFG-AS1	0.36579684021868847	1.3722301959954464	1.460687881239082	0.7951811554782378	0.4778713014214663	0.012487586075793334	0.8318070493287136	0.9607001316704435	NA	8	0	0	2	0	5	2
LINC01420	4.044095811083384	4.152789493775009	21.1369871892478	0.2099094806995561	0.0907234228502698	0.012498121689620787	0.9233516207853185	0.9858202351086794	0.9969515244828931	32	5	25	28	15	70	14
RP11-98I9.4	0.5434005437549189	1.6375962259106691	1.809838142058496	0.2863170246106124	0.5887766924054418	0.012500132765587771	0.9558978021492981	0.9431756899841118	NA	3	0	1	8	0	15	0
KMT2A	8.274970350237282	8.353251987408719	409.7768324018158	0.119997471611758	0.06918867044916276	0.012502933881171881	0.9514907414963584	0.9859940149901499	0.9969515244828931	641	71	877	609	182	1169	323
TMEM139	1.6615856862822787	2.1317270509756177	4.442491246050833	0.6080049209180692	0.31618171095735925	0.012516243378278377	0.854321343608218	0.9660073692237923	0.9953353620696179	6	1	1	4	5	15	3
VTI1A	5.3327542171190805	5.446058741109601	52.823657375884096	-0.013180075103225795	0.08028682440794148	0.012516696135590243	0.9955632815660991	0.985041513392189	0.9969515244828931	117	8	93	81	21	140	46
PRRG2	0.7732588258531771	1.6588925514209356	2.0641758341107654	0.003866993588287346	0.512347454447717	0.012519880388177505	0.999372125875246	0.9466632872292624	NA	5	1	1	5	0	15	0
FAM136A	4.251051532759469	4.353383628756911	24.181046691601836	0.1065362168299724	0.09112920296865272	0.012521881067967401	0.9623471830265121	0.985041513392189	0.9969515244828931	52	5	30	31	14	75	18
RP11-20B24.5	-0.2594845109877865	0.9394987491579412	0.6189183887362356	0.6453012861030724	1.3106305027918304	0.012547373629941067	0.8751755615174567	0.8609130790556149	NA	0	0	1	2	0	7	0
MIR762HG	0.06208142808838766	1.0993666141676004	0.8409250253910565	0.3082722010337301	0.8854027258658042	0.012555169972470182	0.9445326906009518	0.9122343556768912	NA	1	0	1	3	0	8	0
MRPS25	5.46164204228145	5.651367766650977	60.49834131916045	0.14722596088862536	0.08830982965934438	0.012564609438549743	0.9522213085349602	0.985041513392189	0.9969515244828931	127	11	72	170	12	212	41
WAC-AS1	4.322157624532025	4.403963051568874	26.071358185995685	0.13853442445472383	0.0976366582083588	0.01257053904955989	0.9554162695202081	0.9840967822792366	0.9969515244828931	29	12	26	33	16	62	23
SKP1P1	0.3040666955561477	1.1240836149654063	1.0068078265546796	0.46449936326781455	0.5935778046312885	0.012571911580252474	0.8981214217270529	0.9441913943704214	NA	1	0	2	3	0	5	1
RASA1	6.040584161979939	6.070531700285365	83.11368458159032	0.009574566955101737	0.07068884361159203	0.012576993978992979	0.9957021088143593	0.9833740571925417	0.9971206659547955	170	30	130	113	27	228	68
SEMA4C	4.222026180385772	4.518734356324324	26.354717452454672	0.03175113464087597	0.09407973650221364	0.012606470022914098	0.9904925298782737	0.9861991570869432	0.9969515244828931	49	4	63	55	3	72	24
RSU1	5.998745918656823	6.123242551401157	88.2578205230273	0.3499526004570413	0.11521065784150335	0.012609996258481597	0.8422091073744788	0.9778839304387725	0.9969515244828931	142	65	69	67	35	243	71
MTHFD2L	3.455695719470031	3.6877931420159054	15.339159296202771	0.43566277118839236	0.15700957460831022	0.012614917693899769	0.8751755615174567	0.9788843626218944	0.9969515244828931	7	10	15	31	5	41	13
BRD1	5.5367896330132815	5.689607654076852	62.3157289811592	0.03701057653073094	0.078457704013232335	0.012620266066276	0.9874825193406174	0.9859940149901499	0.9969515244828931	150	10	129	103	14	185	50
BMS1P20	0.9315406130959706	1.5212624184148424	2.6832899248970588	0.44630626539337237	0.4583917429417899	0.012622677215339436	0.9164226787382139	0.957268773347549	0.9888612023158265	1	1	2	1	3	5	3
RP4-561L24.3	1.221886538480596	1.7999105207215758	3.7639621151197393	0.632778685479514	0.4574720902468163	0.012626847058642102	0.8780222938258792	0.9562190523915074	0.9912102296602446	1	3	1	2	3	7	4
HSF2BP	0.21915795288137546	1.3381262553597715	1.338327425564647	1.096465966338776	0.666121722692652	0.012628231050893422	0.7476430347391392	0.9407119331347991	NA	1	0	0	7	0	8	1
SH3RF2	2.7101706552666207	3.2395297693829983	9.674381889384492	0.47667036203274843	0.15768680884800218	0.01262950513382713	0.8836824574871572	0.9832484684417312	0.9969515244828931	37	0	9	14	4	36	7
AFTPH	5.1790665436697525	5.258557707232076	46.73996328989619	0.14061952007942793	0.08173507181796547	0.012631995668764717	0.9467237818637256	0.9840967822792366	0.9969515244828931	73	11	90	49	26	146	34
RNF123	3.9195289760144774	4.246670984582251	21.407637344465687	0.04748129651843875	0.10001540247417325	0.012636537569283962	0.9874825193406174	0.9861991570869432	0.9969515244828931	78	3	23	41	3	58	20
MAPK9	5.285225645860758	5.332079253957049	50.18493316562149	0.1497435501075571	0.0765283186932063	0.012645404970550063	0.9384187965641793	0.985041513392189	0.9969515244828931	79	25	55	51	26	136	40
ERICH2	0.46850469186914717	1.3884577470944168	1.8753362717423796	0.9477978621159628	0.6693359847446075	0.012652949288178193	0.8049790386324944	0.9382866767563419	NA	1	2	0	4	0	9	1
SYMPK	6.0216813924151955	6.236895483999189	91.80140153748744	0.14165080311804698	0.0832196061093037	0.012656271588612088	0.9574815476490243	0.9859940149901499	0.9969515244828931	257	19	156	180	10	296	68
RP11-488C13.5	-0.13834209576565074	0.9672687715649818	0.8575465575984959	0.5012200281424407	1.1639153174308332	0.012687546853203925	0.9108682479165825	0.8836071213213648	NA	1	0	1	0	1	7	0
FZD2	0.08500495268742286	1.1593971901220579	1.1415236613146837	0.44632286724197734	0.9250950249044351	0.012690921990115329	0.9258832690694676	0.9122343556768912	NA	3	1	1	0	0	9	0
COA3	2.183068640156913	2.508625594607902	5.763233691676421	0.358676263422047	0.2045539097530556	0.012702236558569715	0.9079138789813396	0.9775953980137568	0.9964395820198222	8	1	9	4	5	23	3
AQR	6.2000147961694605	6.24207088357932	93.81097555444403	0.023772434310873884	0.07053872064609891	0.012703253301944979	0.9886864213910014	0.9840967822792366	0.9969515244828931	183	25	109	170	41	252	78
C7orf43	3.0505746146252326	3.4503243806707395	11.228476705744246	0.2953350519676283	0.14583728753445233	0.012719141279701508	0.9194610373990436	0.9822100371917469	0.9969515244828931	35	1	24	15	2	50	6
KRTAP5-AS1	0.40784311365243864	1.2191268662779717	1.1524304693954297	0.5018490551611717	0.5585811315488916	0.012722380386474393	0.8886478547600858	0.9463485440725483	NA	1	0	3	3	0	6	1
MATK	2.2470133303883513	2.79893757688324	6.589123489089764	0.48992115503947464	0.1861299625398105	0.012733305021414539	0.8819880755196311	0.981740636261243	0.9964395820198222	22	0	15	5	2	25	5
AC018738.2	0.08500495268742282	1.158909148457442	1.140027003678961	0.44529560627915427	0.9273133211967615	0.012743191461275642	0.9258832690694676	0.9122343556768912	NA	3	1	0	1	0	9	0
SMG5	6.163661391410072	6.3493086125455935	99.69096378052947	0.09934683282277096	0.07624484863235463	0.01275346068275576	0.9685470344967356	0.9861991570869432	0.9969515244828931	361	19	130	151	18	276	84
NANS	4.803087249809406	4.883565477663133	35.26743155503624	0.10063587601442835	0.08378903980402494	0.012770091869288592	0.9613377461549053	0.983901814885866	0.9969515244828931	83	13	40	59	10	127	22
RP11-39K24.14	-0.2954186205586385	1.124630229753165	0.8600562345911464	1.084862260548464	1.399712317644717	0.012785631424685267	0.7839868488036993	0.8593049219923334	NA	0	0	4	0	0	10	0
RP11-10N23.2	1.4324481368137978	2.230262576317641	5.1750258381174685	1.3542109852135797	0.5989100494150303	0.012789259571426318	0.6962922211095737	0.9382866767563419	0.99247766872203	1	2	2	1	7	24	2
RP11-159G9.5	2.7661090748312884	3.27394078050771	10.13165674728312	0.5246751946512191	0.17282929350098036	0.012794232162523097	0.8684992681105114	0.9811049872114593	0.9969515244828931	17	0	25	11	6	45	5
TOB1	5.173980901295494	5.227634835001008	45.54344976579636	0.12326122475551043	0.07414416330280972	0.012795456131964133	0.9514907414963584	0.985041513392189	0.9969515244828931	62	16	81	69	18	166	27
LINC00087	0.4345127740304381	1.5399302338718948	1.7807193701685926	0.42702376443293105	0.6931710528768038	0.012797040344669549	0.9351050162439822	0.9350550081343248	NA	7	1	0	2	0	14	0
OSTF1	5.664670803846152	5.800023279246018	70.41132042541943	0.49400687136926963	0.13206565093892086	0.012804871637879597	0.7783453031339442	0.9752423604339567	0.9969515244828931	53	40	81	58	46	234	47
CYSRT1	-0.6206815070384705	0.7498211273376941	0.3769273621975383	0.987063752150618	2.2979841992826113	0.012805695794851829	0.7816211362609767	0.7216857738760538	NA	0	0	1	0	0	6	0
EIF2S2P3	-0.6206815070384705	0.7498211273376941	0.3769273621975383	0.987063752150618	2.2979841992826113	0.012805695794851829	0.7816211362609767	0.7216857738760538	NA	0	0	1	0	0	6	0
PRR13P5	-0.6206815070384705	0.7498211273376941	0.3769273621975383	0.987063752150618	2.2979841992826113	0.012805695794851829	0.7816211362609767	0.7216857738760538	NA	0	0	1	0	0	6	0
RP11-362F19.2	-0.6206815070384705	0.7498211273376941	0.3769273621975383	0.987063752150618	2.2979841992826113	0.012805695794851829	0.7816211362609767	0.7216857738760538	NA	0	0	1	0	0	6	0
SOX11	-0.6206815070384705	0.7498211273376941	0.3769273621975383	0.987063752150618	2.2979841992826113	0.012805695794851829	0.7816211362609767	0.7216857738760538	NA	0	0	1	0	0	6	0
SLITRK6	0.6580734522425254	1.9972720052058994	2.98699294718421	1.7291716078528585	0.5058586207148683	0.012819718335073761	0.6437599249086188	0.9561746870400863	0.9862356134155658	19	0	0	0	1	16	2
AADAC	-0.6206815070384706	0.7492645611575839	0.3754307045618156	0.9861251311745448	2.3019767717581865	0.012830717641896618	0.7816211362609767	0.7216857738760538	NA	0	0	0	1	0	6	0
AP000266.7	-0.6206815070384706	0.7492645611575839	0.3754307045618156	0.9861251311745448	2.3019767717581865	0.012830717641896618	0.7816211362609767	0.7216857738760538	NA	0	0	0	1	0	6	0
CTB-133G6.2	-0.6206815070384706	0.7492645611575839	0.3754307045618156	0.9861251311745448	2.3019767717581865	0.012830717641896618	0.7816211362609767	0.7216857738760538	NA	0	0	0	1	0	6	0
CTD-2583P5.3	-0.6206815070384706	0.7492645611575839	0.3754307045618156	0.9861251311745448	2.3019767717581865	0.012830717641896618	0.7816211362609767	0.7216857738760538	NA	0	0	0	1	0	6	0
GOLGA6B	-0.6206815070384706	0.7492645611575839	0.3754307045618156	0.9861251311745448	2.3019767717581865	0.012830717641896618	0.7816211362609767	0.7216857738760538	NA	0	0	0	1	0	6	0
LINC01215	-0.6206815070384706	0.7492645611575839	0.3754307045618156	0.9861251311745448	2.3019767717581865	0.012830717641896618	0.7816211362609767	0.7216857738760538	NA	0	0	0	1	0	6	0
MMP23B	-0.6206815070384706	0.7492645611575839	0.3754307045618156	0.9861251311745448	2.3019767717581865	0.012830717641896618	0.7816211362609767	0.7216857738760538	NA	0	0	0	1	0	6	0
PLD4	-0.6206815070384706	0.7492645611575839	0.3754307045618156	0.9861251311745448	2.3019767717581865	0.012830717641896618	0.7816211362609767	0.7216857738760538	NA	0	0	0	1	0	6	0
RP11-210K20.5	-0.6206815070384706	0.7492645611575839	0.3754307045618156	0.9861251311745448	2.3019767717581865	0.012830717641896618	0.7816211362609767	0.7216857738760538	NA	0	0	0	1	0	6	0
RP11-424C20.2	-0.6206815070384706	0.7492645611575839	0.3754307045618156	0.9861251311745448	2.3019767717581865	0.012830717641896618	0.7816211362609767	0.7216857738760538	NA	0	0	0	1	0	6	0
RP11-666A8.8	-0.6206815070384706	0.7492645611575839	0.3754307045618156	0.9861251311745448	2.3019767717581865	0.012830717641896618	0.7816211362609767	0.7216857738760538	NA	0	0	0	1	0	6	0
RP3-337H4.6	-0.6206815070384706	0.7492645611575839	0.3754307045618156	0.9861251311745448	2.3019767717581865	0.012830717641896618	0.7816211362609767	0.7216857738760538	NA	0	0	0	1	0	6	0
RP5-1021I20.1	-0.6206815070384706	0.7492645611575839	0.3754307045618156	0.9861251311745448	2.3019767717581865	0.012830717641896618	0.7816211362609767	0.7216857738760538	NA	0	0	0	1	0	6	0
AGPAT6	5.091644556891777	5.241518508178939	45.20638779726035	-0.0013560273741798894	0.08500436919642809	0.012834994179918784	0.9994344391386442	0.985041513392189	0.9969515244828931	104	10	82	86	8	129	38
PCDHGA7	0.5508619664367129	1.5266111023418258	1.7549264821920278	0.8779355014545835	0.4574525776155459	0.012845740005526182	0.8130655226417971	0.9607001316704435	NA	8	0	4	0	0	7	2
YKT6	5.412265374010458	5.477606537664335	54.275732768907964	0.07872368852921827	0.07994766560503168	0.012848254981990938	0.9701419760680746	0.9832793731548807	0.9969515244828931	128	20	58	95	15	174	39
RIC3	1.803720939464238	2.6937006045943517	5.797299253908804	-0.3221784831300071	0.33114865948488753	0.01285625417805198	0.9536083844073933	0.963458142245319	0.9959118451901906	9	2	10	15	0	40	0
E2F5	2.189441210594948	2.439982533675676	5.6328750394922436	0.2854908899933084	0.19725282663028956	0.012858520419265282	0.9307788198395915	0.9778839304387725	0.9964395820198222	7	3	9	3	3	18	4
PPIC	4.128915327248885	4.374352539809296	24.990939860313258	0.5527131275834245	0.1694626552581175	0.012883466248919	0.8202214080094585	0.9748137687645452	0.9969515244828931	40	17	9	43	8	108	11
TTC39B	4.8494168013552565	5.0147614330940495	39.097644176973084	0.25336968980668473	0.1047331947354171	0.012886804611455306	0.9164226787382139	0.9831758203436772	0.9969515244828931	27	16	82	78	9	116	31
RNVU1-15	3.2357492294264696	4.045990675805954	22.03000738327784	-0.3420244398387025	0.34917098499278315	0.012896578942725641	0.9430035967855309	0.963420938218519	0.9948957450747703	10	26	5	11	7	9	32
ZNF747	2.740084571177506	3.1793728976230593	9.03763702918959	0.31597658912736076	0.15508529560240095	0.01289661091514952	0.9164226787382139	0.9831758203436772	0.9969515244828931	33	1	10	18	1	33	7
KCTD2	3.6659128935111776	3.9859001102159772	17.385191908693457	0.17381622398435623	0.1369069773354527	0.0129030177766504	0.9567316453848219	0.9815133537967802	0.9969515244828931	48	5	27	31	2	87	6
CDY4P	-0.0072652615073610805	1.1720791844163245	1.6805181980924697	1.5291414921213822	1.27709953800642	0.012903860671055853	0.7058455206142408	0.8843125019204418	NA	0	1	0	0	2	8	1
LINC00638	0.3816584562742233	1.3646009920277271	1.356254907362811	0.8380667225298999	0.5921105734779575	0.012905443948418634	0.816364183134239	0.9458357381644424	NA	5	0	0	4	0	8	1
RAD21	7.967370470489937	8.013616982354232	325.7178070427789	0.15086254225571927	0.07575201833106514	0.012914137425954368	0.9273017775746878	0.9832484684417312	0.9969515244828931	404	107	598	336	182	982	242
F11	-0.3907650006890855	0.9618130136681975	0.6037295053202413	0.9494496683278664	1.5909665261032029	0.012916013108890016	0.8026161940663461	0.8380808540462634	NA	3	0	0	0	0	8	0
DCAF6	6.1592730674984555	6.1843940503771275	90.45139893713957	0.10521124712819595	0.06322154852409545	0.012920228244426735	0.9523339150829065	0.985041513392189	0.9971206659547955	176	41	105	119	35	307	58
CTC-490E21.11	0.34736227664701147	1.3250312954999264	1.9611964529764983	1.1905823337346395	0.8646189689671702	0.012923402923388743	0.7683521774707268	0.921035708835318	NA	0	2	2	0	1	9	1
MBTD1	4.76198171277121	4.894017522054925	36.62204297731906	0.37673276429130864	0.11814673140613681	0.012939681123011743	0.8496293619098683	0.9778839304387725	0.9969515244828931	66	25	47	22	12	131	22
CSRNP3	1.273682264106983	1.7526415769903352	2.657852844016308	0.32777818381403756	0.3215197602710192	0.012948390174393235	0.9293676929501425	0.9656512885863908	0.9926375027355276	7	1	1	4	1	10	2
SIRT7	4.115367872639726	4.33277024048844	22.859820380933265	0.1287836845978281	0.10770137921635775	0.01296131766077199	0.9598214260545677	0.9832793731548807	0.9969515244828931	56	3	46	37	6	89	14
CTD-2521M24.9	0.7111463270622287	1.7422950219381115	2.6180438751895747	0.4189094662203548	0.6782074959536014	0.012983295728319891	0.9425591655018325	0.9342490513320836	0.9886632708300134	7	2	1	0	1	18	0
RNF39	0.8984275960475853	1.5744464955599142	2.3182514930332165	0.6875228696937249	0.4372337592632804	0.0130048410294025	0.8699481836698064	0.957828094101736	NA	0	1	4	4	1	8	2
CTA-228A9.4	1.813347204004067	2.153013331249397	3.858588562041891	0.1883458024645893	0.23171473156837444	0.013007454297928803	0.9568837007103141	0.9748137687645452	0.9959118451901906	6	1	6	8	1	14	3
RP5-882C2.2	0.16386893529434018	1.1198684883941696	1.430242108208733	0.9779898375556149	0.8772129016973762	0.013018791555727797	0.814307622742882	0.9200556691157417	NA	0	1	2	0	1	6	1
EDRF1-AS1	-0.1678350782609974	0.8874853287341309	0.5526730549810016	0.3367499095083674	1.1611720348425845	0.01302239058199417	0.9345121713280988	0.8718672463087775	NA	1	0	1	1	0	6	0
RP11-425M5.7	-0.1678350782609974	0.8874853287341309	0.5526730549810016	0.3367499095083674	1.1611720348425845	0.01302239058199417	0.9345121713280988	0.8718672463087775	NA	1	0	1	1	0	6	0
ITGA11	2.4310329284717067	2.692229801475861	6.844712243265532	0.30453926688255617	0.1844302054304802	0.013028517451491972	0.9208067280673398	0.9778839304387725	0.9964395820198222	16	2	6	4	5	22	5
SMAP1	4.708833963246613	4.762434231651981	32.84330624794002	0.1075782095738471	0.07996439213969184	0.013038908983811543	0.9588904074890542	0.985041513392189	0.9969515244828931	67	14	48	32	13	101	24
ZNF233	1.070966222757814	1.8465675584395083	2.6192917994674803	0.6244005433931177	0.40807828982898153	0.013039857261452117	0.867566148076689	0.95718592740656006	0.99247766872203	1	0	9	4	1	15	1
AC011753.5	-0.48590772537652305	0.8567641471902065	0.47958790999909023	0.9433790041373845	1.8682510232008671	0.013045491938983375	0.7943531141536477	0.7861995391982743	NA	2	0	0	0	0	7	0
POLE4	2.7024442242758293	3.0937518372813697	8.554745711890458	0.17815248787860258	0.15785074539114796	0.013046609316304792	0.9574815476490243	0.9818628279229831	0.9969515244828931	22	1	12	21	1	26	8
SRD5A3-AS1	0.46114322034913546	1.3019364886193612	1.2795653799880262	0.5823668719443639	0.549509269479482	0.013059353024638808	0.8638303380406515	0.9463485440725483	NA	2	0	5	1	0	7	1
PSMD10P1	1.3936907051255985	1.9935004872080102	3.076042332245407	0.4549918833488811	0.29477177752408346	0.013083278613542621	0.8953902372870431	0.970823965253002	0.9928226035501762	12	1	4	3	0	14	2
PDCL	4.9833835972404	5.104235578710487	42.07564697152827	0.2445089292883649	0.09814869710150008	0.013085185448817191	0.9053479296101362	0.9831758203436772	0.9969515244828931	74	9	70	32	29	134	30
ZNF597	2.300125318489608	2.596535435955484	5.899243494742983	0.23833249296418096	0.18311472332079226	0.013098215079606897	0.940365111172071	0.9778839304387725	0.9969051467747309	8	3	9	11	1	25	3
RBM41	4.596961619240204	4.690525524023429	31.12121099102828	0.23189822231735852	0.09231614913667391	0.01309905353414865	0.9110560669284362	0.9835728633928821	0.9969515244828931	50	10	58	25	17	111	19
ZCWPW2	0.7690401097031228	1.4874383701020237	2.202412122851905	0.6863853921700072	0.5421271166588887	0.013102213042531759	0.8666761873603352	0.9463485440725483	NA	3	1	0	2	2	10	1
MAB21L1	-0.39425829264973394	0.8239526475004766	0.47479240353120816	0.6734607804944709	1.587539674608867	0.013105438671316999	0.8619752495478914	0.8272613979171418	NA	0	0	1	1	0	6	0
RP11-446E24.4	-0.39425829264973394	0.8239526475004766	0.47479240353120816	0.6734607804944709	1.587539674608867	0.013105438671316999	0.8619752495478914	0.8272613979171418	NA	0	0	1	1	0	6	0
SPRN	1.3009507476218485	2.0858108085084672	3.3996273868963525	-0.244246438191695	0.40150319462616463	0.013107789420513811	0.9600431871856517	0.9562190523915074	0.9926375027355276	6	2	5	6	0	23	0
BNIP1	2.189271841906766	2.726477227140899	7.03171377812135	0.28797332997879244	0.2141576794533777	0.013127489612853026	0.9436946324581655	0.9794950590609763	0.9959118451901906	12	0	3	14	6	14	8
NLGN3	-0.2594845109877865	0.9320594367960715	0.5974373412166365	0.6309430941252443	1.3514107586473796	0.013130483363351516	0.8746724600777184	0.8559942750704707	NA	1	0	0	2	0	7	0
SERPINB3	1.119431887385255	2.7271672348287557	6.6354172593907155	0.8128424074658068	0.892834518016622	0.01313410392127	0.8833252936665312	0.9151351648044255	0.979924433253567	0	0	29	5	0	4	15
ZNF142	4.646815993531537	5.021393941753383	38.02630068751084	-0.0015844023566443063	0.08065184803437345	0.013140673179505147	0.9994533761240565	0.9893601659835837	0.9969515244828931	133	3	59	71	5	93	37
CTD-2515H24.4	-0.6206815070384705	0.7418475698961486	0.35544631467793913	0.973359019930014	2.3572105353475123	0.01315953370296984	0.779269653002401	0.7113871046105151	NA	1	0	0	0	0	6	0
PLA2G2D	-0.6206815070384705	0.7418475698961486	0.35544631467793913	0.973359019930014	2.3572105353475123	0.01315953370296984	0.779269653002401	0.7113871046105151	NA	1	0	0	0	0	6	0
RP11-578O24.2	-0.6206815070384705	0.7418475698961486	0.35544631467793913	0.973359019930014	2.3572105353475123	0.01315953370296984	0.779269653002401	0.7113871046105151	NA	1	0	0	0	0	6	0
SLC5A10	-0.6206815070384705	0.7418475698961486	0.35544631467793913	0.973359019930014	2.3572105353475123	0.01315953370296984	0.779269653002401	0.7113871046105151	NA	1	0	0	0	0	6	0
TMEM191A	-0.6206815070384705	0.7418475698961486	0.35544631467793913	0.973359019930014	2.3572105353475123	0.01315953370296984	0.779269653002401	0.7113871046105151	NA	1	0	0	0	0	6	0
TMEM240	-0.6206815070384705	0.7418475698961486	0.35544631467793913	0.973359019930014	2.3572105353475123	0.01315953370296984	0.779269653002401	0.7113871046105151	NA	1	0	0	0	0	6	0
CYP20A1	5.9669995323605844	6.019470355330783	79.97694706739817	0.07589306129280657	0.0408153229199356	0.013160963475543868	0.9697257473666943	0.9914078181210249	0.9999505444996434	156	32	84	151	26	295	45
PPARGC1B	4.277221936946038	4.380836440821093	24.42870208892788	4.883936853130049e-5	0.10480799817014337	0.013166597962489195	0.9999893063494981	0.9817615164285635	0.9969515244828931	40	8	44	43	6	68	21
GLE1	4.9220284081408945	5.007464719877372	39.82812765089436	0.30248679038377185	0.09748433660447217	0.013168246187513102	0.8746724600777184	0.9819895755360705	0.9969515244828931	73	18	35	33	25	128	27
AC016739.2	2.2398361336320454	2.5438626982502814	6.029956884629534	0.3645006120172171	0.21040962131021468	0.01320950017538122	0.9078414498999852	0.9771362673697082	0.9963487469152031	15	4	3	5	2	21	4
SNX24	3.6329634947850127	3.916448057641918	16.97725622618101	0.3575904036591251	0.13840047454080923	0.013217130566846634	0.8912707653541375	0.9817615164285635	0.9969515244828931	25	3	11	55	6	60	12
RP11-273G15.2	0.18141989926370206	1.168927782991837	1.0745498179456363	0.8539665441099744	0.729857355538477	0.013222533281317209	0.8150308854389512	0.9342490513320836	NA	0	0	3	3	0	6	1
RP11-87E22.2	1.2726619685006944	1.8626738334027713	2.8803590688954226	0.3359001749046982	0.35365278398717703	0.013225583670013459	0.9312215035512795	0.9611920725489631	0.9926375027355276	4	2	3	6	0	15	1
B3GNT8	2.3485659998406683	2.70629198532736	6.318629474000505	0.23904019971993018	0.20500015704191152	0.013230288940522588	0.9456339386026529	0.9759477445840141	0.9964395820198222	6	2	11	14	2	32	2
CTD-3185P2.1	0.9141746159701258	1.465804680248802	1.8699733061831265	0.2394403782427832	0.39117134101207124	0.013241273481555314	0.9513076208943324	0.9610175372929699	NA	3	0	3	3	1	6	2
RNA5SP150	4.340542771451704	5.038517825734552	43.31519286350342	0.31181379894452677	0.30030842440648914	0.013243363385829295	0.9396122312727841	0.9647029878068774	0.9959118451901906	14	45	14	22	21	31	59
NAA10	4.179067054280294	4.475839317410902	25.711100026946976	-0.2714979078316379	0.08642670110114758	0.013243565329525838	0.918118893242036	0.987959489245455	0.9969515244828931	82	3	46	37	5	48	29
PLB1	2.181293481626581	2.810968895615504	8.001659955272205	0.5074020207895229	0.2720567290883356	0.01324735490142724	0.8960412759284524	0.9748137687645452	0.9943996689385217	12	8	12	2	0	15	9
NNT-AS1	4.0159368682862135	4.151326723130403	20.374844412253996	0.118423749476699	0.10685973635903565	0.013248714464352159	0.960856802895675	0.9832484684417312	0.9969515244828931	53	5	36	21	7	71	14
MRPL49	4.109698869378421	4.349293283554727	23.070183331537763	0.14069299467921223	0.11665604806742076	0.013254993687757052	0.9588871884021603	0.9819895755360705	0.9969515244828931	56	3	37	45	7	106	10
AGL	4.8681923219130905	4.977514862566068	38.78742363833289	0.27843738680221947	0.10215831947359974	0.013276561724382994	0.8888005044914161	0.9817786586274811	0.9969515244828931	75	11	31	40	29	120	28
SRRM2	10.511549175780726	10.63504959877583	1993.0355246486329	0.15870712971926978	0.07010312154263497	0.01328075534339757	0.9415949627307987	0.9882994920624134	0.9969515244828931	5474	341	4057	2780	475	5030	1733
RP11-13N13.6	0.34736227664701147	1.4155249452394476	1.4729456243358567	1.0350870186280727	0.6398017007370459	0.01329829209641185	0.7643278034368117	0.9423931517463845	NA	2	0	7	0	0	9	1
CTB-193M12.5	1.9199496469923412	2.457929619764433	5.517236358241472	0.5427854450520011	0.25259393583999146	0.013318143033635694	0.8751755615174567	0.9757990302268528	0.9959118451901906	10	0	10	2	5	16	5
NIT1	3.599860559392529	3.7293207004939366	14.893433953373505	0.09648077832127129	0.11714604923479022	0.01333045842250402	0.97026460410407	0.9822100371917469	0.9969515244828931	25	5	29	22	4	49	11
IL12RB1	1.7024444370618141	2.4777979542284174	6.141667899285997	1.2934147348121927	0.44933173474943316	0.013341416259897362	0.7183095001917431	0.9517185964866285	0.99247766872203	11	7	3	0	1	23	4
RP11-1191J2.5	-0.2022648067615395	1.0054396769689466	0.828068818499771	1.212851750509244	1.0745859147434078	0.013345505237677016	0.7326577841933908	0.904375444206146	NA	0	0	0	4	0	5	1
ACTL10	0.6790662902023489	1.4783261200757465	1.5612704694052009	0.5141770374882906	0.46923704369639424	0.013347681459006819	0.8830653219977485	0.9522065221954288	NA	7	0	2	2	0	9	1
STAM	5.117523451453028	5.201158113549292	45.37510862511766	0.27994578040001966	0.10403222691311682	0.013362826531530288	0.879447133548754	0.9781204755518126	0.9969515244828931	75	15	37	59	31	160	28
AC009120.6	1.677333623740582	2.2406290813996756	4.544539951442253	0.639779647790504	0.29927641253558146	0.013368940918170482	0.8536945916534212	0.9705223569811097	0.9926375027355276	16	3	2	1	1	14	4
CASC2	1.9888091039934255	2.674611347004985	7.1405144099663715	-0.010645320877371097	0.26199108851401953	0.013383486230710723	0.9986348681040995	0.9775953980137568	0.9926375027355276	3	6	16	6	0	7	10
RP11-521B24.3	0.19878589638954686	1.083873886206703	1.126089906563671	0.6632398546709698	0.7253095699333543	0.013386459514486098	0.8626304187923491	0.9336052152691643	NA	3	0	1	0	1	5	1
PNN	8.222783731507615	8.246056351726029	381.2637783652647	0.07194160071202527	0.062362829214073635	0.01343077745776866	0.9628377494813292	0.9851988146549971	0.9970559991945076	688	96	551	591	186	1151	282
TSHZ2	4.572069995013234	4.742773362684445	32.54998568148933	0.3828675284862693	0.12270820325667314	0.013433995906374856	0.8751755615174567	0.9798236524044077	0.9969515244828931	86	13	38	13	17	102	24
FAM86C2P	0.9847195606362631	1.81084634282184	2.3848367116708866	0.7224890948503259	0.3652308399473358	0.013439687918986646	0.8273486921621813	0.9656512885863908	NA	10	0	1	6	0	11	2
RP11-10L12.4	0.024158407627197127	1.0122327284300194	1.2831228077322603	0.976912300814649	1.028257155145449	0.013463303823333703	0.8142882905685412	0.9051601651033454	NA	0	1	0	1	1	5	1
ZNF684	1.579386587127622	2.1436977278279814	3.548389067628242	0.40890283695668106	0.2743808292586341	0.013466852189301524	0.9052933566557966	0.9716788661764281	0.9945985599415742	10	1	4	8	0	17	2
LMOD3	0.09801553765923969	1.0933813480524075	0.8224372931429028	0.24873387118652	0.9120317515232561	0.0134873512000754	0.9559351055991478	0.9068237883828817	NA	2	0	2	1	0	8	0
PTPLAD2	4.167299879217884	4.416912482601937	25.61121808366758	0.48914637306632086	0.14795061423693495	0.013505989504847101	0.8341274807964422	0.9778839304387725	0.9969515244828931	16	15	67	24	5	82	19
USP3	5.60098483098308	5.666805974468998	62.301212428261984	0.09136457001306966	0.08211671746965382	0.013509970096128749	0.9635303202727109	0.9832484684417312	0.9969515244828931	76	16	110	117	26	186	48
OTUD4P1	0.9674747226668227	1.5166075759870896	2.6975027904513453	0.3967329797148135	0.470977479786125	0.013521053457282809	0.9278567416011327	0.9554579603754884	0.9871572003858351	2	2	1	1	2	5	3
BPIFA1	1.3354124087695236	3.0379385574021396	9.568074672638819	1.6704184377213631	1.3641103621095556	0.013531616123243849	0.723136421452755	0.8506185523733034	0.9769531514437726	0	0	22	0	7	8	22
FRAT1	1.309982447116095	1.9305506700574386	3.466169433041142	0.6843179040448448	0.36905159697809264	0.013533418420476269	0.84697606768595	0.9628552450688911	0.9922512148662471	1	3	7	4	0	11	3
CRYM	-0.39425829264973394	0.816714181903151	0.4548080136473317	0.6602850609715791	1.63266709047965	0.013553385469891011	0.8588426588624689	0.8167153676692284	NA	1	0	1	0	0	6	0
EFCAB5	-0.39425829264973394	0.816714181903151	0.4548080136473317	0.6602850609715791	1.63266709047965	0.013553385469891011	0.8588426588624689	0.8167153676692284	NA	1	0	1	0	0	6	0
RP1-151F17.1	-0.39425829264973394	0.816714181903151	0.4548080136473317	0.6602850609715791	1.63266709047965	0.013553385469891011	0.8588426588624689	0.8167153676692284	NA	1	0	1	0	0	6	0
RP11-455O6.5	0.8383867992988716	1.7241706725069963	2.2383100714749116	0.867895668315795	0.42318275660115157	0.013557986116211163	0.7887224368100456	0.9606280174077875	NA	1	0	10	3	0	10	2
RP5-1029F21.2	0.3400008051269997	1.1175129209412473	0.9868234366708032	0.4035867511672838	0.6196635201987274	0.013561223765947535	0.9072797803013061	0.9389761644103326	NA	2	0	2	2	0	5	1
RNA5SP85	1.0640609013988074	1.9996460340279156	4.48752046468418	0.8667915391179356	0.5656433001490034	0.013575651161293131	0.8403925175065242	0.9487190095906898	0.9862356134155658	3	6	0	4	0	6	6
LINC01558	-0.39425829264973394	0.8161696168122053	0.45331135601160905	0.6593159645318458	1.6359783219245978	0.013583796756750996	0.8588426588624689	0.8164815203098863	NA	1	0	0	1	0	6	0
STKLD1	-0.39425829264973394	0.8161696168122053	0.45331135601160905	0.6593159645318458	1.6359783219245978	0.013583796756750996	0.8588426588624689	0.8164815203098863	NA	1	0	0	1	0	6	0
RENBP	3.967339532448535	4.3132584877907405	23.44860684556192	0.3434385824493846	0.13761378169379979	0.013624854031391123	0.9005570438676318	0.981740636261243	0.9969515244828931	65	15	25	26	1	74	18
LINC01057	-0.08962253607492686	1.1180786980730304	0.8272327996107849	0.6465520718245332	1.1180780944234763	0.013635929011048192	0.8763797448381079	0.8872478790342687	NA	4	0	1	0	0	9	0
RP11-855A2.1	-0.08962253607492686	1.1180786980730304	0.8272327996107849	0.6465520718245332	1.1180780944234763	0.013635929011048192	0.8763797448381079	0.8872478790342687	NA	4	0	1	0	0	9	0
RP3-468K18.6	-0.08962253607492686	1.1180786980730304	0.8272327996107849	0.6465520718245332	1.1180780944234763	0.013635929011048192	0.8763797448381079	0.8872478790342687	NA	4	0	1	0	0	9	0
TMEM161B-AS1	3.7601841025083456	3.941139420920895	18.614749230498358	0.4842726678427267	0.15255166977607915	0.01363801457116741	0.8318070493287136	0.9778839304387725	0.9969515244828931	11	14	22	26	6	59	13
ROM1	-0.027637317999189785	1.203983579992754	0.9513743949319359	0.6707953315689683	1.0367499428325302	0.013642187806120955	0.8748710837276882	0.8975303481912291	NA	5	0	1	0	0	10	0
SLC37A4	3.141811459558825	3.4504863475002736	11.677686954878546	0.12895971181392668	0.14643307442060433	0.01364694163846865	0.9665728844126481	0.9817786586274811	0.9969515244828931	19	2	15	35	2	33	11
SCARNA10	8.006497216828613	8.107494577218588	348.8129807813831	0.2893512858412282	0.10265902036300092	0.013647341360782187	0.8702689865459884	0.9778839304387725	0.9969515244828931	285	122	600	334	235	1106	251
HERC2	6.928914410162598	7.0817790019361135	167.20878579120296	0.1580422321209961	0.09368121828469005	0.0136555167044157	0.9449480927885273	0.9832484684417312	0.9969515244828931	539	23	259	247	45	514	129
TATDN2	3.36501697409669	3.7436351158613346	14.379998116032597	0.30312296703879055	0.14244405713352648	0.013676483740608694	0.9155273593889669	0.9817786586274811	0.9969515244828931	31	3	20	40	1	58	9
PHF11	6.112905539999471	6.144781535846541	87.24835764669093	0.06299370492792437	0.07032081649394036	0.01368072875462498	0.9726408916253563	0.9832793731548807	0.9969515244828931	164	29	147	129	29	299	57
RP4-569M23.2	0.06208142808838767	1.4059841573414138	1.4508337031912386	1.5892859771233439	0.8696600152178882	0.013680764990491185	0.6595888688521918	0.9258220392899497	NA	0	0	0	8	0	10	1
TTF2	4.334394186440834	4.487585892947115	25.990283103177074	0.14791488128192518	0.10708056476645376	0.013696235184249655	0.9528575964391436	0.9817786586274811	0.9969515244828931	63	7	27	55	7	106	14
DARS2	4.149092423203709	4.291136453667904	23.189451795402604	0.30546450339359604	0.11493805076840329	0.013705210818931444	0.8951754043176043	0.9817615164285635	0.9969515244828931	44	7	15	39	14	92	12
POMZP3	1.45142662575586	2.117485708664048	3.409037537341376	0.3831970473570348	0.3339580446841928	0.013715045049631705	0.9192820665926084	0.962500094409557	0.9926375027355276	4	1	6	10	0	20	1
IPCEF1	2.4162708736472367	2.778703991898927	7.351809878001682	0.5505975273065276	0.2304606008492499	0.013736234106110315	0.8513689444016647	0.9741439168885959	0.9959118451901906	4	6	10	12	1	29	4
RP11-34P13.15	-0.2540605323879263	1.4780804321140661	2.0201366587354426	-0.18574855925489622	0.7589897605139665	0.013739886627049393	0.9820134342970809	0.9482572486801601	NA	0	0	10	0	0	0	5
CCDC85B	4.487787323733589	4.58661145421799	28.28551198680449	0.11241590499584447	0.09456425791098075	0.013759640625778518	0.9590493910733475	0.9832484684417312	0.9969515244828931	63	7	52	32	11	102	18
STARD5	0.9704509374407034	1.7498671967209845	3.019615585634871	0.8445489938865047	0.5895351514452996	0.013773018059919704	0.8138430333956815	0.9398992346413682	0.9886632708300134	2	4	3	1	0	15	1
TCTE3	-0.06899540616990196	1.1813502731410062	0.9579212759248164	0.7618239232285589	1.128044657833419	0.01378518846552446	0.8546485459313354	0.8882686920290701	NA	0	0	4	1	0	10	0
SFTPC	7.8672966658071966	8.916451342194723	622.5428024616596	2.0030834703303184	0.5169310957988567	0.013785825643068362	0.5351424836534131	0.9382866767563419	0.9887155598847338	236	754	549	24	88	1498	735
C9orf69	3.7873882623811714	4.096444963867787	19.700055869742652	0.19956281970440118	0.13038335004811277	0.01380691071452049	0.9484986391910388	0.9832484684417312	0.9969515244828931	74	9	16	20	2	53	18
DNAI2	0.6451880509608715	1.910519039316663	3.28482313973691	0.3616583788943274	0.39439753867312155	0.013813270548144931	0.9549539730295361	0.9746170835221862	0.9822357522311711	1	1	15	0	0	2	6
C5orf34	1.6246128548576975	2.0323725210953913	3.5509335037476695	0.13987572940103055	0.27325970586060416	0.013834780890730071	0.9718868505415602	0.9720881801490024	0.9926375027355276	10	1	2	6	1	9	4
PRIM2	2.9683802850542804	3.4908327413602476	12.581363421002699	0.40758434085181355	0.17363117445318088	0.013847488788131924	0.921801554710843	0.9817786586274811	0.9959118451901906	36	3	1	27	5	26	14
ZNF468	3.3163219639181074	3.6080080205333935	13.249418077788306	0.01775483804006511	0.13839237327106163	0.013848793852653208	0.9955632815660991	0.9817786586274811	0.9969515244828931	31	1	21	27	4	35	13
ART4	1.0384970254885868	1.8067884639475553	2.5993131332305763	0.2521042007962853	0.3094323590555472	0.01386149478046808	0.9558978021492981	0.9757990302268528	0.9875613656178274	6	0	2	9	0	5	4
ZNF236	5.081192399650772	5.286126729492457	46.39062115349573	0.09793314175698425	0.09500717948823331	0.0138651798458525	0.9702244140417069	0.9844210565930622	0.9969515244828931	127	10	94	71	6	155	34
HSD17B11	5.145951168323457	5.386746267637474	52.883497318687425	0.6843407908614395	0.17240296677689015	0.013872350906575114	0.7623931750924661	0.9716788661764281	0.9969515244828931	19	32	82	40	31	145	44
LGALS8	6.4572148703706	6.479027896920859	111.22786830620824	0.07055545247316351	0.06865527123470498	0.013874688756715428	0.9675030289242067	0.9832793731548807	0.9969515244828931	165	38	189	147	50	325	85
PCDHGB8P	1.724091061966282	2.5196961793008685	4.887848194623625	0.7650333524497672	0.24274062451384584	0.013878629822653948	0.814307622742882	0.9778839304387725	0.9926375027355276	20	0	12	4	0	20	4
BCLAF1	7.376249192715782	7.399552348754494	211.7934355999646	0.08996571475045169	0.0683053003058431	0.013882107498309721	0.9574815476490243	0.9835728633928821	0.9969515244828931	316	84	398	253	79	643	156
MYCBPAP	0.5995815261274368	1.6240178357615658	2.0133101195486454	1.1248294496919071	0.5249333683323214	0.013885057333469973	0.7528747917200618	0.9517185964866285	NA	0	0	8	4	0	9	2
CNIH4	4.254020642269257	4.406853900303038	25.247256107765903	0.33042930484659416	0.12518330855876972	0.013906022095544028	0.8836824574871572	0.9778839304387725	0.9969515244828931	24	14	31	51	7	105	12
GLIDR	0.13680067831380968	1.174842680220097	0.9250978409444547	0.3128241196299924	0.87984903497645806	0.013908001953290575	0.9436946324581655	0.9122343556768912	NA	4	0	1	1	0	9	0
CPT1C	1.041359561665236	1.7771961575213222	2.563426650487519	0.5820192218772144	0.4400835161580532	0.013912119054042715	0.8763797448381079	0.9522065221954288	0.9897893163594963	9	0	2	1	2	14	1
DGKD	6.212550967012116	6.427065495831151	105.3891890841575	0.00934317694532018	0.07983830740279056	0.013928262172792617	0.99750722274907	0.9861991570869432	0.9969515244828931	256	15	221	200	17	243	101
TMEM190	0.3114281670761594	1.461221746715477	1.7930759089685435	0.9670929701569493	0.5473746064002363	0.013934584609736175	0.8098270760418944	0.9562190523915074	NA	0	0	9	1	0	4	3
MMS19	4.563620824555284	5.029990834018995	38.10669632162566	0.21967284763572514	0.10404395617324726	0.013939626539773594	0.9484986391910388	0.9859940149901499	0.9969515244828931	109	1	90	60	7	120	31
FAM3A	3.39443341799992	3.8901363079788687	16.469023829041397	0.40288254985160743	0.1434264575925971	0.013942213293160593	0.9054970067173724	0.984120788079159	0.9964395820198222	61	4	4	38	2	44	16
NPHP1	3.18701468256865	3.466394930118063	11.975980580157936	0.15697159873439342	0.14866822196381696	0.013945315398441047	0.9588904074890542	0.981740636261243	0.9969515244828931	44	3	17	8	3	34	11
CTD-2647E9.3	-0.06255427909439647	1.053711018792066	1.2936898385297322	1.259650104474463	1.203823550851823	0.013946434737776578	0.737368157906955	0.8886182613142094	NA	0	0	0	1	2	6	1
RP11-181C21.4	-0.06255427909439647	1.053711018792066	1.2936898385297322	1.259650104474463	1.203823550851823	0.013946434737776578	0.737368157906955	0.8886182613142094	NA	0	0	0	1	2	6	1
HHLA3	1.386500465761292	2.1843566986358827	3.725898738263621	0.8955246290939197	0.36295885104718423	0.013972217682586037	0.7899669450531017	0.9619301257810159	0.9922512148662471	1	1	6	14	0	19	2
AC007875.3	0.48913182177417214	1.2954237238592687	1.2580843324684272	0.5348792680672059	0.5724476791144503	0.013978329119193895	0.8758153695667483	0.9439007921629913	NA	3	0	4	1	0	7	1
LINC01133	0.1552352418854867	1.2725695621837558	1.4211942915273201	1.2496031071138574	0.8656094593008724	0.013986259092568587	0.7378500535706581	0.9217505185248092	NA	0	0	0	5	1	8	1
RP11-475J5.11	-0.06255427909439641	1.0501618928101346	1.3450932747936273	1.2462747000701024	1.2235980854030692	0.013988960570969464	0.737368157906955	0.8856058406405742	NA	1	2	0	0	0	6	1
ZNF277	4.512693883096437	4.573025018236743	29.077621770484246	0.23225742451915174	0.08358068148763426	0.014005793678473119	0.9052933566557966	0.985041513392189	0.9969515244828931	40	13	33	33	17	95	19
RP11-126K1.6	-0.5653924894514352	0.884311730771745	0.7622590641245532	1.2329068466279858	2.4214408637265326	0.014018825119212491	0.7551801578719797	0.7282597638224272	NA	0	1	0	0	0	8	0
ZNF416	0.9519126695877993	1.7429095047237821	2.7773968772880773	0.8114226832296807	0.4443400129146313	0.0140424296754407	0.8350852870254514	0.9585875326926213	0.9871572003858351	4	2	7	0	0	8	3
GRB2	7.073961574060175	7.197298372613674	186.81676554821598	0.377310107234277	0.12472628352555928	0.014048591913495003	0.8210035366450142	0.9750839590568587	0.9969515244828931	176	135	163	183	87	542	146
MTHFS	2.5762706391933228	2.7984049190126794	7.914915841700359	0.38845966022060413	0.20073741518436256	0.014104200350175525	0.895106405493879	0.9772073613037491	0.9959118451901906	6	3	8	7	7	23	6
DALRD3	2.09591621465854	2.634712097139904	5.686103947610118	0.4169439474247521	0.21163047442030444	0.014116329476373903	0.9005273845392417	0.9778839304387725	0.9959118451901906	15	1	14	8	0	20	5
RP11-440D17.3	0.3816584562742233	1.3212113098297975	1.5347688560509993	0.913369919681603	0.6950125929765163	0.01412087368549388	0.807295117907719	0.9350550081343248	NA	1	1	0	5	0	8	1
CNOT4	5.567434811176592	5.614029055070605	60.624122232040854	-0.027943408208203527	0.08107621482024904	0.014122883905275035	0.987938135136941	0.9831758203436772	0.9969515244828931	113	18	78	78	32	140	56
TAGLN2	8.01632516395441	8.027313780642665	328.8730929289282	0.08119702321676328	0.0649521072998387	0.014141751062367352	0.9574815476490243	0.9840967822792366	0.9969515244828931	476	147	455	477	131	974	246
H6PD	6.775791634680962	6.874254375840343	145.06601107634967	0.0979596341030796	0.07895442401070113	0.014143250763163044	0.9611919514131998	0.984502889439679	0.9969515244828931	356	35	317	172	34	436	112
AP001469.7	0.20522702346505226	1.4898318267486734	2.4759335948007144	-0.7865854153958449	0.6713006432970651	0.014145032508608843	0.9003259293992446	0.9504132540172084	0.9802841471723875	1	2	0	6	0	0	5
LAPTM4B	4.130735322410879	4.265914149427584	22.302215223706447	0.19938211613821868	0.11043816943018274	0.014146823193425412	0.9330190929132312	0.9817615164285635	0.9969515244828931	33	7	26	51	8	93	11
COQ3	1.3968075780121259	2.609556074845665	5.501829565192726	1.2271793650755296	0.2833885978106435	0.01415121497959544	0.7492731731402845	0.9778839304387725	0.9875613656178274	20	0	0	19	0	14	7
HRNR	1.96035878455606	2.5380719096554003	5.2690263543081635	0.30216161219747273	0.21320147011262292	0.014179431581617148	0.935613847664902	0.9788843626218944	0.9937598982482497	20	0	5	10	1	14	6
C1D	2.744883712306535	3.0358579333703215	9.17110013827336	0.5112431135713964	0.2068535181101583	0.014184016414238172	0.8499250348092056	0.9757093852049057	0.9963487469152031	7	7	6	19	2	32	6
MEIS3	2.566602568247861	2.8904203855835235	7.464457501781581	0.34899122333165034	0.19487013187837537	0.014184325776799333	0.9057054378913734	0.97683740226314	0.9964395820198222	26	2	8	5	3	32	4
TBX6	0.2627086073854355	1.2632755454519005	1.0692238261494822	0.2412813009174531	0.8080359601824567	0.01419029775546651	0.9575005607550825	0.9158128382831667	NA	4	0	1	2	0	10	0
RP11-506O24.1	0.3558624211825345	1.0979207543274327	1.1675553439671464	0.44815968909943416	0.6646920324240488	0.014193152999915824	0.9052933566557966	0.9350550081343248	NA	1	0	2	1	1	5	1
PSTK	1.2736822641069827	1.7069671805542375	2.8829035050148506	0.2532990113862064	0.36158245538519884	0.014204283748658052	0.9513076208943324	0.9623845775264299	0.9897893163594963	4	2	1	4	1	7	3
RP5-1059L7.1	-0.14877973322132548	1.071579573798894	1.038715905899029	1.0737826706665339	0.9162717011366431	0.014220258676747373	0.7794637257686191	0.927848023636479	NA	0	0	0	5	0	3	2
BAZ2A	7.985092963642571	8.039191213560779	328.7332707702318	0.09519841921884363	0.0719824117356527	0.014222340476416566	0.9580397828813189	0.9846485074795026	0.9969515244828931	628	105	614	562	73	1050	234
CTB-39G8.3	1.0246944268930696	1.589337349343484	2.2077553041749813	0.1546080454673363	0.3816551820268476	0.014226415478322001	0.9711795691952265	0.9631077010582727	NA	4	0	5	2	1	5	3
MIR497HG	0.7671621988378481	1.6071355442921762	1.8095536600475028	0.6082481501678657	0.4746557103966422	0.01422736646065013	0.8557122351944938	0.9514979411779311	NA	9	0	2	2	0	11	1
CEP164	5.191876076673983	5.475918932298589	53.22982530759778	0.1074715759459235	0.09472875786168335	0.01424508838512007	0.9718868505415602	0.9858202351086794	0.9969515244828931	168	12	89	90	4	154	45
GPAM	3.408842094539736	3.7703970751471196	15.016539562721128	0.4592731076932979	0.16698983847202412	0.014246527751636411	0.8625972049473143	0.9778839304387725	0.9966643302785166	28	5	8	48	2	61	9
TEFM	2.425381717994853	2.7402562421349073	6.63465166610874	0.06397257223918759	0.1973832986077733	0.014246799717686515	0.9847872606327888	0.9775953980137568	0.9959118451901906	18	2	6	13	1	17	7
PTAFR	4.438784809389207	4.639805910292912	31.405470032785395	0.5398754238634023	0.1760565697889297	0.014247343870533818	0.7716735632816953	0.971651989743831	0.9969515244828931	27	29	25	31	9	88	25
RP11-435O5.5	0.3558624211825345	1.0974062240511206	1.1660586863314237	0.4476682944015115	0.666920819110597	0.014256925605380406	0.9052933566557966	0.9350550081343248	NA	1	0	1	2	1	5	1
RCL1	2.950536944293565	3.2004583971005127	9.584208520512822	0.1494464612558547	0.16187093913326928	0.014269665432259264	0.9588871884021603	0.9778839304387725	0.9969515244828931	15	2	17	22	2	31	8
RP11-333E13.2	-0.2022648067615394	0.9433833449130756	1.1852577663985904	1.2755942616615523	1.453434772404865	0.014272741674054538	0.7455682543618313	0.8591167059340001	NA	0	1	0	0	1	5	1
PALB2	3.4715289118918533	3.6444843748838736	13.881441379041522	0.19743072510831888	0.13153723381886825	0.014274278581853338	0.9409667827829468	0.9814214409774266	0.9969515244828931	37	4	11	24	5	51	9
GTF2H2B	0.1933619177896868	1.2409124942049778	1.2401779022199837	0.826502840956194	0.6280854857158117	0.014283693113271713	0.8238138518064095	0.9466632872292624	NA	7	0	1	0	0	4	2
TTC21B	4.431391831751745	4.772057366748256	32.49853102742453	0.23389708915447738	0.11666516987836939	0.01428394062150491	0.937447131151547	0.9832793731548807	0.9969515244828931	74	1	51	43	20	95	27
MARCH9	3.085233121025082	3.3884457332711246	12.145394180829042	0.077463206361880907	0.17231922441780456	0.014305222468625233	0.9835676167176777	0.9780858705387169	0.9964395820198222	12	9	15	21	1	24	13
GGNBP2	6.493239505816611	6.529930406133604	114.38093268060392	0.06104937393248085	0.07223695477683963	0.014305885231039187	0.9732048524646357	0.9832484684417312	0.9969515244828931	225	29	167	200	44	372	80
C19orf52	2.0406048296198125	2.4088319030704155	4.785751759294861	0.24127570603069365	0.2281747315265033	0.014319541498393228	0.940999324840061	0.9748137687645452	0.9959118451901906	16	1	6	6	1	17	4
PLCG1	6.6544804333706695	6.847754218517272	141.55479098222833	0.1457721749207868	0.0867350044276572	0.014323142201185211	0.9553138282319936	0.9851707836837661	0.9969515244828931	385	21	296	236	23	420	113
FHOD3	2.022993633519809	2.3741005845848018	5.566694257717626	-0.07771652708738017	0.2602383167760897	0.014339883428758015	0.9847872606327888	0.9746170835221862	0.9926375027355276	11	2	5	2	4	8	7
GS1-124K5.12	2.0582327064397936	2.5925268174519576	5.431558357985928	0.4504139062973563	0.2213081717986455	0.014345124111527498	0.8912707653541375	0.9771362673697082	0.9959118451901906	12	1	10	13	0	22	4
C6orf211	4.732992653768847	4.902304514541856	36.884479611471555	0.5052172380719974	0.1527071638281103	0.014351372301430496	0.8035383922292021	0.973408856917045	0.9969515244828931	53	14	18	49	28	147	19
PITPNC1	4.720726627141907	4.786106652118358	33.26635629580058	-0.056183277178276696	0.09854824391455384	0.014360976061933192	0.9811799864118133	0.981081496909416	0.9969515244828931	50	10	56	53	13	80	31
WTIP	3.756628297840456	4.080092442601657	18.74411583791392	0.20031516160229446	0.12890753014386988	0.01436640007590499	0.9440309855051889	0.9829259587568472	0.9969515244828931	38	2	51	30	3	66	14
SH3GL1P1	1.5572590828844672	2.2709301122545025	4.0510237932311535	0.6632399994286664	0.277374868414265	0.01437826643870285	0.8368266214525558	0.9748137687645452	0.9922512148662471	21	0	2	4	1	14	4
RP11-158L12.4	0.9109134831909456	1.844138625288513	2.8224937321656056	0.12502045215703456	0.32643835480926764	0.014386163524544446	0.983258255059675	0.97683740226314	0.9842644001491128	1	0	9	7	0	3	5
EEFSEC	2.5827075376397133	3.0381559376477836	8.477988829052812	0.17903471861423828	0.17738530187597995	0.014387807247580842	0.9610431687023885	0.981740636261243	0.9959118451901906	24	0	10	14	4	21	9
CBLL1	4.963662966443968	5.014163717665085	39.35683679909814	0.12169798407199589	0.08547198971614407	0.014389779391888846	0.9541461046277209	0.9831758203436772	0.9969515244828931	47	16	63	64	15	121	29
TANK	6.021079083182893	6.086240800911951	85.01903276920538	0.2366840978719488	0.09215374882274292	0.014398898043803133	0.8918251227068372	0.9800017505109172	0.9969515244828931	90	29	124	98	56	269	60
MCRS1	3.3164846922444533	3.7300000632834927	14.145452006577962	0.2593972090699824	0.14190173270729817	0.014410318866905242	0.9327042299607452	0.9831758203436772	0.9969051467747309	50	2	25	21	1	50	11
RP11-226M10.3	1.4240557821303288	2.199613003333601	3.9196154132761434	0.8422698153492976	0.3234092087346395	0.014442981639246835	0.8026354920967465	0.9702833689529538	0.9898573378061736	1	0	5	16	1	13	4
ATG12P2	-0.235311313348176	1.1840042884816584	0.898273639833901	1.0755436151307989	1.3993344900490257	0.014454258334702381	0.7816211362609767	0.8565985588955932	NA	5	0	0	0	0	11	0
N4BP2L1	4.3730075527338235	4.652620643405229	30.704576548253147	0.6291781175970909	0.16958318203841263	0.014467194927601386	0.7941023613414981	0.9757093852049057	0.9969515244828931	15	17	83	18	10	90	25
CCDC153	-0.14877973322132548	1.3189420630363753	2.4017576064413793	-0.25712274233784904	1.1660803921163607	0.014499248900133396	0.9740948886708793	0.9155094487465455	NA	0	3	2	0	0	0	5
AP4M1	2.411763953673021	2.90756882536775	7.515295232979116	0.0645727858159448	0.1840637511364116	0.014502979326646166	0.9865390485872693	0.981740636261243	0.9959118451901906	19	2	14	13	0	16	9
RN7SL430P	0.3744305336275419	1.2957645198576127	2.0247242398992835	1.147120964715908	0.8509727458095299	0.014514668014101909	0.7769263676025313	0.9259014234045134	NA	0	2	0	2	1	6	2
MT-RNR1	12.32832844020136	12.718557687087152	8655.944011918647	0.7678396190501459	0.2806846949573019	0.014530427984549583	0.7398778563148604	0.9576394732926877	0.9886632708300134	4449	7627	4145	4888	4669	21017	8726
C1QC	7.291731728828508	7.889828787219906	305.5160470486942	1.3361283685665344	0.26251413480044083	0.014542489962389632	0.5767874015134488	0.9641274658237283	0.9959118451901906	69	336	108	192	123	993	239
S100A14	4.311634015673074	5.17287328775586	43.45725476364695	1.5759538466881031	0.24467463796675337	0.014561100932285687	0.6748186363435801	0.9735291543278494	0.9947706430329182	36	15	1	179	9	155	33
INTS9	2.7557483502262325	3.4206722312780333	10.695524983134202	0.5373500151277871	0.20160429103951769	0.014582914535808738	0.8763797448381079	0.9775953980137568	0.9959118451901906	42	0	16	17	2	57	4
RAD51D	3.691770450206011	3.7976424723171367	15.798646172405139	0.0386276131541584	0.12462119772962002	0.014586508299749956	0.9874825193406174	0.9795901594147681	0.9969515244828931	28	5	27	24	5	47	13
FLYWCH1	4.380175697911412	4.690206318088164	29.518489450965298	0.17468155633218346	0.12106687400957845	0.014594009535308414	0.9514907414963584	0.9817786586274811	0.9969515244828931	86	3	54	55	5	126	16
KRTCAP3	1.359585606409134	2.2575784247899695	5.300427407117014	0.9483242980663618	0.4809840579801824	0.014594568538835992	0.8333877264175209	0.9561746870400863	0.9864419321977844	0	5	1	11	1	8	7
IGKV2-29	-0.2766694015188882	1.159533077722898	0.9003305479196133	1.1627826971571733	1.5294251770008376	0.014624548218818048	0.7656050290880171	0.8444428048841247	NA	0	0	0	4	0	11	0
AC007238.1	0.3937854416437252	1.2909316914946674	1.6912415067695992	0.9119765543089384	0.7777148887152937	0.01463151062252203	0.808193686933771	0.9273783079527955	NA	3	2	0	1	0	8	1
XX-FW83563B9.5	0.3679894065520364	1.2633275148575513	1.3271150839231869	0.1640269910874134	0.7807081535010363	0.014649493823793141	0.9738277939448347	0.9192764708727345	NA	1	1	2	2	0	10	0
MLX	5.152948951448752	5.198843781239122	44.72536078157605	0.10219358118175753	0.081583152775315193	0.014651315644149319	0.9587529572403165	0.9832484684417312	0.9969515244828931	92	17	46	73	17	146	31
CLDN2	-0.33896927506269864	0.9527493451026293	0.8601241054582232	0.9314086208522532	1.7314691696815665	0.014665101362848598	0.8240590487260864	0.818859734128959	NA	0	1	0	1	0	8	0
PLCE1-AS1	1.0246944268930696	1.584272893965198	2.2189748544578225	0.15344143223283507	0.39476807765126887	0.01467372255020472	0.9718868505415602	0.9611920725489631	NA	5	1	2	4	0	5	3
ATP5G1	3.007344275811796	3.2895901067133697	11.063649842647102	0.22284025053109785	0.18082092760550875	0.01469966469830435	0.9478292395623403	0.9778839304387725	0.9959118451901906	34	3	7	6	7	26	11
SIRT5	1.793194733338719	2.6023012471933145	5.330886847403012	0.870292481617728	0.2682390747547067	0.014707337698023872	0.7816211362609767	0.9748137687645452	0.99247766872203	5	0	15	16	0	23	4
PCDHAC2	1.5320430776864022	2.0886908876404315	4.13281414543621	-0.001961142232358449	0.3215597895070491	0.014712006637592284	0.9994723128451234	0.9708923634290366	0.9888612023158265	2	2	2	12	1	5	6
AC093110.3	1.9587012960975507	2.7824844254154297	6.454945376031534	0.5107117824436528	0.20177171438864272	0.0147245418659139	0.8957740953986846	0.9832484684417312	0.99247766872203	16	0	23	6	0	15	8
LPCAT2	3.8737128001435015	4.13698158566453	22.062018510435415	0.7970933321889752	0.22364339593049373	0.014733466144604175	0.7313386536131575	0.9656512885863908	0.9964395820198222	9	16	27	13	13	65	17
AC010642.1	0.594412620940773	1.4916261850707755	1.7652856154175798	0.8321298425971079	0.5946867167061866	0.014749857137743823	0.822494273691292	0.9426532864777466	NA	7	0	0	2	1	10	1
ZBTB45	2.644908588576239	3.085210896904718	8.359292990255685	0.40275473819658014	0.20212229534448123	0.014751330228919743	0.8953902372870431	0.9759433090859567	0.9959118451901906	33	2	13	7	1	40	4
RP11-661G16.2	0.31450433301182246	1.2329679083474725	1.390642870845972	0.8636431199329152	0.7523085961422497	0.014755111369792299	0.816364183134239	0.9298247170250015	NA	1	1	0	4	0	7	1
AC004453.8	1.6910786687776254	2.1114421942493515	4.476182306729864	0.6000991267164213	0.35356839567301573	0.014756394373698606	0.8568828424746902	0.9600498031088545	0.99247766872203	5	4	4	1	2	15	3
UTP14A	4.327665594394683	4.5025514141447305	26.28544815036642	0.1984819900083223	0.11898383517116255	0.0147572968107011	0.9347672908599671	0.9798236524044077	0.9969515244828931	59	6	23	64	8	105	15
PEPD	4.878635538803724	5.094066444972005	41.12243833258713	0.3777844997262546	0.13180303417543998	0.014760465696333618	0.8708639176887124	0.9778839304387725	0.9969515244828931	138	8	23	45	23	156	25
CDH26	1.1859524289097438	2.1691260610859664	3.9595289055675296	1.1090410492154605	0.5513404946860598	0.014777497128502154	0.7656050290880171	0.9426532864777466	0.9875613656178274	1	3	13	1	0	24	1
BOLA1	0.883919357313853	1.7906213981252492	2.602419412393564	0.9430203687572696	0.5397514023732919	0.014779349151721891	0.8130655226417971	0.9454929729881576	0.9862356134155658	11	1	0	1	1	15	1
COA7	3.749786611923266	3.838429054968967	16.92986189723864	0.11939347639998396	0.11555642820526195	0.01479225817966217	0.9612982373638566	0.9829259587568472	0.9969515244828931	32	8	14	21	8	46	14
BTN2A1	5.452301049573045	5.620221890453258	59.52932085985744	0.1111032576018123	0.09493416936224251	0.014800105498118882	0.9623471830265121	0.9832484684417312	0.9969515244828931	133	7	137	71	22	181	47
CTSS	7.613854678710933	8.318803714117971	409.83483011437903	1.6703868477802792	0.43418168891032344	0.014804525650480599	0.580026160778806	0.9382960162480188	0.9910326904582496	35	350	319	141	240	1416	357
FAM227B	0.6357707091114851	1.3594015929931422	1.4887158097515616	0.40332151729141974	0.5000250994722009	0.014830219021878867	0.9108682479165825	0.9514979411779311	NA	2	0	4	3	0	5	2
RP11-382J12.1	1.4970293125600564	2.0231607982268813	3.81481675901768	0.667784493930497	0.37447177712789725	0.014847755237982256	0.8441344293547982	0.9587561108482433	0.9909357141591766	2	1	1	9	3	13	3
MCMDC2	0.6342663280411752	1.4975365226683572	1.926440808712519	-0.5505411478558199	0.3975636668517603	0.014868496202777637	0.9015337955608828	0.9716788661764281	NA	6	0	3	3	0	1	4
MAPKAPK5-AS1	3.5527070934505867	3.6728398393203023	14.68466071019352	0.06698834244962218	0.13295157140982375	0.014879034031276845	0.9815830393826939	0.9798236524044077	0.9969515244828931	18	7	26	21	4	39	13
CTB-55O6.8	0.46850469186914717	1.4185984400820455	1.483950068405397	0.8584972617016153	0.6295969280290195	0.014884564445151613	0.7923230034142262	0.9389148706695029	NA	1	0	1	7	0	9	1
SRL	0.3558624211825346	1.092338685495212	1.181768209521433	0.4407956260047286	0.6875043726240463	0.014886864533185678	0.9054970067173724	0.9325217224458358	NA	2	1	1	1	0	5	1
RPL36	7.185956111071941	7.223567735468763	187.66442465480162	0.1463367909426733	0.08065676992286971	0.01488777000673018	0.9293676929501425	0.9815133537967802	0.9969515244828931	333	91	165	313	68	616	128
ZNF665	1.9688008913449766	2.526114775016711	5.29034635130532	0.3112155741106257	0.2313002082134521	0.014891080135870817	0.9331661338768986	0.9775953980137568	0.9926375027355276	11	1	6	16	0	14	6
TBCD	5.656740976521149	5.7071065659212685	64.34309001643531	0.06064538943431914	0.08316069315486811	0.014891873243931663	0.9764993346422254	0.9817786586274811	0.9969515244828931	144	29	85	84	17	185	51
GABPA	5.324618607976197	5.43042179052947	53.957773736940055	0.34870956230376826	0.11817364480265893	0.01489256050642572	0.8403925175065242	0.9775953980137568	0.9969515244828931	55	18	56	61	43	163	40
LYVE1	5.595540555839921	6.064661719315121	85.15422019215862	1.1188253769584287	0.24489418135000565	0.014947539520478927	0.5993235664730537	0.9628809879414296	0.9959118451901906	35	19	28	106	100	264	68
OFD1	5.451900939513713	5.5827590378433705	57.73449082958345	0.07478555801104576	0.09380169480415873	0.014959530932855642	0.9744447965208622	0.9820887631852909	0.9969515244828931	132	13	101	112	11	195	41
PIANP	0.015658263091673962	1.1133688780872986	1.0821307421130442	0.5547836339315378	1.133451685598524	0.014964790003010672	0.9022509199278134	0.8849569156186655	NA	1	1	0	2	0	9	0
CECR7	-0.5911885245431239	0.8001567143071135	0.42318830606889596	1.1079528100151874	2.485785794792431	0.014971949980458662	0.7492731731402845	0.6895422993312369	NA	0	0	1	0	0	7	0
HCAR1	-0.5911885245431239	0.8001567143071135	0.42318830606889596	1.1079528100151874	2.485785794792431	0.014971949980458662	0.7492731731402845	0.6895422993312369	NA	0	0	1	0	0	7	0
LINC00694	-0.5911885245431239	0.8001567143071135	0.42318830606889596	1.1079528100151874	2.485785794792431	0.014971949980458662	0.7492731731402845	0.6895422993312369	NA	0	0	1	0	0	7	0
PRKCG	-0.5911885245431239	0.8001567143071135	0.42318830606889596	1.1079528100151874	2.485785794792431	0.014971949980458662	0.7492731731402845	0.6895422993312369	NA	0	0	1	0	0	7	0
RP11-764K9.4	-0.5911885245431239	0.8001567143071135	0.42318830606889596	1.1079528100151874	2.485785794792431	0.014971949980458662	0.7492731731402845	0.6895422993312369	NA	0	0	1	0	0	7	0
SLC47A2	-0.5911885245431239	0.8001567143071135	0.42318830606889596	1.1079528100151874	2.485785794792431	0.014971949980458662	0.7492731731402845	0.6895422993312369	NA	0	0	1	0	0	7	0
SUSD4	0.11387715371477455	1.074586833776826	1.0373664558774092	0.2871332820475463	0.9836379444310989	0.014975399339943664	0.9517973704052474	0.8971583131789402	NA	1	1	1	1	0	8	0
GPR124	4.812727741135136	4.9465056339238345	36.51130895533097	0.11456822853637971	0.10316784210140793	0.014987402407996429	0.9596849164973351	0.981740636261243	0.9969515244828931	116	8	45	50	11	128	25
TNPO3	5.77068334431797	5.806194564590735	69.29954602424868	0.05205964635386618	0.07856120240271204	0.014988092927330707	0.979937197594622	0.9822448863750658	0.9969515244828931	137	21	89	85	36	188	57
DIMT1	4.411352012902091	4.48676190471445	26.96120157759928	0.06303376604073234	0.10432852843862962	0.014989329460814427	0.9802694804460611	0.981740636261243	0.9969515244828931	38	13	48	33	8	72	23
GPR87	-0.591188524543124	0.7996114806722148	0.42169164843317325	1.1070141890391143	2.48975953597857	0.01499593686410243	0.7492731731402845	0.6895422993312369	NA	0	0	0	1	0	7	0
RP4-539M6.20	-0.591188524543124	0.7996114806722148	0.42169164843317325	1.1070141890391143	2.48975953597857	0.01499593686410243	0.7492731731402845	0.6895422993312369	NA	0	0	0	1	0	7	0
SEC24A	5.909275243741313	5.9397191247362064	76.26150100343467	0.12956796324155817	0.07576630539500862	0.014997524036294731	0.9425591655018325	0.9831758203436772	0.9969515244828931	93	30	118	111	35	240	54
FAM101A	0.687566434737872	1.4880169052314869	1.8917598872634398	0.7446337620318116	0.5286015089423841	0.015001538726958955	0.8422091073744788	0.9482572486801601	NA	4	0	0	5	1	7	2
AC090286.2	0.41428424072794406	1.6700054975177727	1.8409102025138593	0.6247725227419931	0.7959234641976282	0.015009137892416665	0.898926990259712	0.9232392592157014	NA	6	0	0	6	0	17	0
FANCM	3.385917418529346	3.560776687785287	13.100681310628936	0.04184140238904962	0.1469462988405247	0.015011139634655266	0.9877363333774549	0.9778839304387725	0.9969515244828931	38	3	13	18	5	36	12
MTO1	4.327735166116469	4.499567008146788	26.38123605435872	0.002100703065033573	0.11351374386675317	0.01502231727233896	0.999372125875246	0.981740636261243	0.9969515244828931	66	7	57	29	5	71	24
GPNMB	7.641619289203408	8.462602008210213	452.19855896698857	1.8756369916381732	0.4885363950655605	0.015033684969071669	0.45924730702344135	0.9350550081343248	0.9880675464694904	137	173	53	173	545	1592	407
SMIM12	4.527032376454653	4.595833339408934	29.778959634706958	0.03850749741033529	0.10429816020718329	0.015053617147172418	0.986238785847507	0.981740636261243	0.9969515244828931	45	13	34	30	17	66	28
CAMK4	2.1929715900291766	2.994273679778112	7.871752965274295	1.2194232012168267	0.3196180456958457	0.015077064281398316	0.7068909422966506	0.9647029878068774	0.99247766872203	1	1	34	7	2	39	4
IFT27	3.3727050570909847	3.64939078881362	13.526247459688712	0.2391783701012692	0.15052655971681053	0.01507762364448616	0.9287589043454286	0.9778839304387725	0.9969515244828931	25	3	36	19	2	52	9
STT3B	7.038072035251787	7.077652523928685	170.33194547354884	0.15251818844949974	0.04563636608971909	0.015089478837974592	0.925870289567719	0.9903825359050754	0.9999505444996434	237	73	187	198	103	544	114
RGS9	2.571663800583356	3.4466925839617426	11.627072131671566	0.8350903779009728	0.20881826040221427	0.015105370108723159	0.8257291905805632	0.9811049872114593	0.99247766872203	38	0	32	1	4	28	13
LINC01588	0.07764348116741114	1.0497263199430298	0.868974005453257	0.7891334668248592	0.8828463810587789	0.015114279029355767	0.8181115493878931	0.9151138930695806	NA	3	0	2	0	0	5	1
HTRA2	1.8378431068009031	2.6125829359492814	5.30024176035483	0.7580420809253707	0.25390149446767846	0.015115784774543152	0.814307622742882	0.9757990302268528	0.99247766872203	21	0	12	6	0	23	4
AC011899.9	0.4955729488496776	1.191221237486582	1.3273908523621833	0.42839305677718376	0.6279526472946517	0.015117390583943707	0.9060458085976123	0.9364079989944611	NA	2	1	2	1	0	6	1
BMPER	3.066130197225678	3.4321519559452613	11.535443308433718	0.4293475434834947	0.18028637094593275	0.015119210435905304	0.8748710837276882	0.9775953980137568	0.9959118451901906	17	2	40	7	3	40	9
RP1-142L7.5	0.6389578750722121	1.5793434186095385	1.834609324838258	0.8865375118022353	0.4995014524938364	0.01512307499685534	0.7816211362609767	0.9525575638772386	NA	11	0	1	1	0	8	2
IPPK	2.2543361730786824	2.934061883481139	7.20967773141362	0.6630939168880307	0.25473075841757364	0.015128847670030617	0.8397462935927074	0.972767042878327	0.9937598982482497	33	2	9	6	0	38	3
CTAGE5	2.6000327831911867	2.783728036936462	7.526991973716574	0.2648212436978417	0.17606876954499076	0.015150546806865525	0.9278009141999252	0.9778839304387725	0.9959118451901906	12	5	6	8	3	25	5
RP11-696N14.1	1.576563265010275	1.9701279946581989	3.376616570000731	0.30488353255954265	0.3112968189983498	0.015155306721546906	0.9303274323887814	0.963006716982004	0.99247766872203	8	1	2	4	2	14	2
NDRG3	4.687323157651058	4.9061045949661075	36.254520766545625	0.39120753850768525	0.1397395552151672	0.015157974489546871	0.856700816358605	0.9772928822243775	0.9969515244828931	85	5	51	22	27	132	23
RP11-617F23.2	1.2801233911824883	2.0384525860160307	3.125365967185902	0.5766277804441828	0.4125886502659087	0.015161625417865759	0.8746717049967624	0.9532882765416456	0.9896471973241858	4	0	2	12	1	19	1
TRAPPC2B	0.5250659313450242	1.443161866707622	1.858069428690952	0.2658395008088056	0.7856645031097012	0.015177458889106358	0.9580170905193192	0.921035708835318	NA	1	2	2	2	0	13	0
RP1-228H13.5	0.11387715371477453	1.072929226897006	1.0016725428035234	0.2871332820475464	0.9922749756702292	0.015179523458895644	0.9513076208943324	0.8961438469258617	NA	1	0	1	1	1	8	0
SLC27A4	3.0187402315856953	3.4328217973474593	11.171620210999828	0.3465472412939098	0.1701592582805709	0.015193285875298543	0.9052933566557966	0.9778839304387725	0.9960793976467343	43	2	11	20	1	43	8
DNAJB11	6.3504426195872234	6.417907535181749	107.36030317724367	0.2630886837654839	0.10063789278904135	0.015211246738055711	0.8751755615174567	0.9775953980137568	0.9969515244828931	174	45	85	125	68	378	67
RP11-550F7.1	0.65163232516702	1.4543629283804689	2.0879636827882764	-0.4911663579766919	0.4697967010016489	0.015225591267704909	0.9165223331521264	0.9613560977072555	NA	3	1	5	1	0	1	4
RPL39P3	-0.21076495129706257	1.0459245871122222	0.9642813108954977	0.8643179083107186	1.5076358944332366	0.015230602468021503	0.8389730282831606	0.8444428048841247	NA	2	1	0	0	0	9	0
FZD8	1.0894007863294912	1.966259839573561	2.9541865941316083	0.6671264892070422	0.3393747631479255	0.015252120001413986	0.8536945916534212	0.9716788661764281	0.9859649335727403	15	0	5	1	0	8	4
LPAR4	-0.06899540616990188	1.1264697215917505	1.2891392033968685	0.8333437012650524	1.4098717406085948	0.015255303709810878	0.8552531936775928	0.8559942750704707	NA	1	1	0	0	1	10	0
GBP1P1	1.1619193048349437	1.9650962335669233	2.9712695810858616	-0.11787125755172909	0.48594099629715887	0.0152556402948476	0.9835676167176777	0.946174151250082	0.988749636126203	11	1	2	2	1	21	0
USP30-AS1	0.14156619216329988	1.2774363735163263	2.0103107131465796	1.591168829256514	1.1898089558889615	0.015257419254219548	0.6705777453982875	0.8953001905084019	NA	0	3	1	0	0	7	2
CTD-2047H16.2	2.2435782626788296	2.7019362542260303	6.5578221397612335	0.045230921068419465	0.21827992983275346	0.015266130192189684	0.989766651193675	0.9775953980137568	0.9937598982482497	15	3	8	12	0	13	8
ORAI1	2.972319309730605	3.344108516916571	10.776999495612978	-0.13458711832526157	0.16053375272820752	0.015272181541604755	0.9689395050495097	0.981740636261243	0.9959118451901906	18	1	20	27	2	21	13
ANO5	3.031264654100658	3.2908156038824985	11.760637333077558	0.5245584475756402	0.22324771013701675	0.015276411099370625	0.8435834409864952	0.9719338882939517	0.9959118451901906	6	10	8	17	4	31	10
MARCKSL1P1	0.024158407627197124	1.0419661983018604	0.8459963002979352	0.8624683458569422	0.9167855003565095	0.015288511923960437	0.7971220154517275	0.9122343556768912	NA	4	0	0	1	0	5	1
RP11-313P13.5	0.40784311365243864	1.3540115005669549	1.811937045644488	0.5872213887280803	0.6125283401033265	0.01529974893746277	0.8993744715365655	0.9479598532502932	NA	1	1	0	6	0	3	3
RN7SKP271	0.38385102260757126	1.2418471365640262	1.486365943699931	0.20854551343593197	0.8430010583246803	0.015305811095826185	0.9670650069403854	0.9122343556768912	NA	1	1	1	1	1	10	0
MBP	5.724162180026312	5.790188910937444	68.26886825551529	0.1255963751447227	0.0909058852805776	0.015306362458333278	0.9513076208943324	0.9809471013434997	0.9969515244828931	92	22	153	72	28	198	54
SMARCA5	7.591921903532674	7.609297659650355	245.09243012054188	0.0857237320611273	0.07064386670052808	0.015308146953334585	0.9574815476490243	0.9831758203436772	0.9969515244828931	381	97	302	447	90	761	177
ST7	4.0527668041484555	4.137860550717245	21.149070135722866	0.1604910221949603	0.11160496431539861	0.015311707035383171	0.9478292395623403	0.9817786586274811	0.9969515244828931	37	11	16	30	9	59	17
SSTR1	1.7297601051509681	2.5398545185484553	5.062655646329303	0.9351045282240353	0.31654551134381764	0.015312698151024295	0.7725644633183506	0.9660073692237923	0.9919968296429664	16	0	16	1	1	25	3
FAAH	2.0541362448978417	2.5475169234185544	5.704455542908349	0.3242072672940485	0.2422405909664107	0.015315652701717261	0.929704923178312	0.9757990302268528	0.9926375027355276	17	3	4	9	0	15	6
CPTP	2.3304468445051056	3.213861853545296	8.834528898189582	0.8611097668610193	0.2416145269082635	0.015325187432770192	0.8026161940663461	0.9757990302268528	0.9926375027355276	32	0	13	21	0	47	4
SERPINI2	-0.27468766229295133	1.4278537069624222	1.9207749597660502	-0.1562176720844266	0.8992342276417544	0.015326718622891401	0.9840380611398571	0.9382960162480188	NA	0	0	9	0	0	0	5
USP9Y	3.182203595679181	5.161179969295927	43.653893797359025	3.994287421253288	1.297982550416682	0.015330344424129576	0.22281978183293075	0.8304867004811843	0.9769531514437726	119	2	0	0	35	217	54
PRPF8	8.346005307245857	8.390827158963285	419.77884650688463	0.08160263640653853	0.07031184887768152	0.015339608406320464	0.9611919514131998	0.985041513392189	0.9969515244828931	1006	102	624	719	128	1288	311
ASTE1	1.6276890207933605	2.0652713236462663	3.5834132716898366	0.1760515092561777	0.32451280368580815	0.015341300619705856	0.962806071991548	0.9601407897724813	0.99247766872203	4	1	4	7	2	19	1
PPAPDC1B	4.309875566335614	4.3948538916254405	24.71996690975116	0.14218818668270677	0.09445327812946132	0.01534458129610691	0.9503650099288559	0.9832484684417312	0.9969515244828931	41	9	34	43	9	98	13
NUDCD1	4.1710643544960195	4.23860858938637	22.853968379504046	0.2158426372540974	0.09723459754866957	0.015360229443478335	0.9164226787382139	0.9837877256134221	0.9969515244828931	32	13	27	25	10	71	16
RP11-48B3.5	-0.5911885245431239	0.7923599445726386	0.4017072585492968	1.094248077794583	2.5447473259143503	0.015374517574901122	0.7448105070662273	0.6787658469938275	NA	1	0	0	0	0	7	0
RP11-83J16.1	-0.5911885245431239	0.7923599445726386	0.4017072585492968	1.094248077794583	2.5447473259143503	0.015374517574901122	0.7448105070662273	0.6787658469938275	NA	1	0	0	0	0	7	0
GCFC2	3.8599083681928814	4.08437156029855	19.21527256673251	0.18359460736843208	0.13076220835462854	0.015376430207120727	0.9445326906009518	0.9797425095181341	0.9969515244828931	39	7	40	29	2	70	13
RP11-51J9.5	0.12943920679379797	1.0410820721967289	1.0881780348816303	0.786636381591894	0.9003810719915947	0.015384721561000587	0.8350852870254514	0.9122343556768912	NA	0	0	1	2	1	5	1
C1orf233	-0.12647699009028518	1.075607673288478	0.8722728542854162	1.2672106438448245	1.110292275042725	0.015385596791103715	0.7062052994209413	0.8964037665959337	NA	5	0	0	0	0	6	1
RTTN	3.529207348418445	3.7646561376816017	15.14710565966183	-0.0737294023059152	0.14503789974079753	0.015392356710617845	0.9814897446124685	0.9787194241519201	0.9966138077912119	23	3	27	36	3	35	16
PRR36	2.060271065930174	2.643446503504722	7.41218675328553	1.1989982147748606	0.46767891991616095	0.015397345772643517	0.7009430967217095	0.9463485440725483	0.9911549373196394	6	4	1	2	8	26	5
APOL2	5.878114618902452	5.947190910733045	77.06135440871401	0.24326404443357372	0.10069803402334505	0.015409022026494301	0.8855925993122146	0.9778839304387725	0.9969515244828931	101	49	95	95	25	283	45
RP11-573D15.9	0.8695553950202335	1.714667550978713	3.011378795363512	1.1095359716100763	0.6165040438318274	0.015431664153836984	0.7577848797765857	0.9426532864777466	0.9822357522311711	2	0	4	0	4	9	3
AC019117.2	0.84313857846055	1.709681493901017	2.0583971011397946	0.6960169719260366	0.505612668633038	0.01543890657513549	0.8391413312447522	0.9466632872292624	NA	6	0	1	7	0	13	1
ZNF586	3.98314620384686	4.109614306994924	19.92880564240621	0.0025158577945555176	0.12781302728833757	0.015439594420474764	0.999372125875246	0.9778839304387725	0.9969515244828931	32	6	41	31	5	54	18
PMS2P5	0.05503461203644937	1.2150246869843313	1.4132807987180196	0.7644423155908504	1.2499357785114473	0.015447996929978539	0.87445698917631	0.8708333009482765	NA	2	1	0	0	1	11	0
RP11-96D1.10	0.4252091107782834	1.4549509361404465	1.5546853750677991	1.0600730172892037	0.7132177899383232	0.015458223650839004	0.7656050290880171	0.933123678407736	NA	0	0	4	5	0	10	1
SIGLEC6	-0.3389692750626986	0.9457634498838687	0.8401397155743467	0.9182329013293616	1.7784413598603093	0.015458603857798145	0.8223433335901557	0.8087267309632252	NA	1	1	0	0	0	8	0
PCGF6	2.507082624837097	2.8404698488207285	7.126238684828287	0.18036775170670355	0.21365356925596266	0.015465551048494227	0.9584270603735295	0.9735291543278494	0.9959118451901906	16	3	6	13	2	37	2
SLC23A1	0.07764348116741111	1.2132678639733512	1.5899304089896673	0.708903470178162	0.8077264187052917	0.015469739113931654	0.8893235737961249	0.9381625010358792	NA	0	1	0	5	0	2	3
ZBED6CL	0.8002087054244846	1.4470173042505274	1.7597688079772658	0.421792613318293	0.5198482155427276	0.015470979565197149	0.9054970067173724	0.9451048645722057	NA	2	1	2	4	0	9	1
POLR1B	3.958412591196825	4.130383874437377	20.100143777967713	0.040903822383442756	0.1297820739996256	0.01547334671987472	0.9874825193406174	0.9778839304387725	0.9969515244828931	43	6	21	47	4	56	18
LSM12P1	-0.2022648067615394	0.9778508186863007	0.7481312589642652	1.1865003114634611	1.2069773456695707	0.015489439244373718	0.7244539224873874	0.8843125019204418	NA	4	0	0	0	0	5	1
RP11-276H7.2	-0.2022648067615394	0.9778508186863007	0.7481312589642652	1.1865003114634611	1.2069773456695707	0.015489439244373718	0.7244539224873874	0.8843125019204418	NA	4	0	0	0	0	5	1
RP11-592N21.1	-0.2022648067615394	0.9778508186863007	0.7481312589642652	1.1865003114634611	1.2069773456695707	0.015489439244373718	0.7244539224873874	0.8843125019204418	NA	4	0	0	0	0	5	1
HLA-U	0.7804930166579774	1.7233353916827496	2.598619735755688	0.32669231426822365	0.7272344019213764	0.015493602020249915	0.9558978021492981	0.9266992315956312	0.9822629197912749	3	2	0	4	1	18	0
GOLGA7B	0.7633542514091264	1.422349238924906	1.789099339461888	0.47189786017673985	0.509588530118316	0.015503675770315055	0.8982905909659336	0.9479666128084612	NA	2	0	1	5	1	6	2
FA2H	0.1896649703860288	1.2865593899657568	1.240462384230977	1.139731300987923	0.8379853050113445	0.015506181460291847	0.7356357215629322	0.9216921533573423	NA	1	0	0	6	0	8	1
STAT5B	6.207048235362422	6.304189323552801	97.24371322850617	0.11325169745445918	0.08997386596337409	0.015519125516669448	0.9574815476490243	0.9817615164285635	0.9969515244828931	131	20	215	181	31	300	74
ZNF440	4.312959692334939	4.564143309064705	27.367739591360337	0.10053675783898118	0.11834780554156775	0.015537164919010233	0.971889978267385	0.9817786586274811	0.9969515244828931	48	6	65	53	3	83	23
UCHL3	0.6615667442031739	1.6763973100535765	1.8570354931155868	0.16980151698406454	0.6363667231698716	0.015545404756173052	0.9737138689270571	0.9350550081343248	NA	8	0	3	2	0	16	0
OSBPL2	5.755487034450471	5.8202127546296065	69.65494462018931	0.1336788765356952	0.0913929570298685	0.01554915062237188	0.9474058015718274	0.9800017505109172	0.9969515244828931	84	25	155	89	24	211	53
TMOD2	4.667424560230364	4.74385262669117	32.98710052410018	0.3172751443584324	0.10412123615564062	0.015557792349132462	0.861918640057581	0.9811049872114593	0.9969515244828931	41	15	34	37	21	115	20
ARL6IP4	1.2706060981713196	1.8511660218380899	2.76072128938978	0.4026270213638633	0.3553409363037275	0.015574989211550542	0.9079138789813396	0.962500094409557	0.9886632708300134	10	0	4	2	1	9	3
MRTO4	4.15556634718866	4.413431839495271	24.701380247667416	-0.015583463031879947	0.11854427786876397	0.015577991404828519	0.9957021088143593	0.9832484684417312	0.9969515244828931	78	3	20	49	8	58	25
RP5-1039K5.19	3.9888384536093042	4.148408763027115	20.602827531036173	0.08395795611998556	0.13052918663477	0.015579150225557503	0.9764993346422254	0.9778839304387725	0.9969515244828931	20	5	45	38	7	54	19
RP11-419C5.2	-0.23368847589609773	0.9763948920002786	0.6466916003594395	0.7390394752536592	1.509454949012749	0.015579714000922913	0.844321224185369	0.8380808540462634	NA	1	0	2	0	0	8	0
FNDC4	1.19687415182944	1.831978244069108	2.721765501246833	0.4710010574826331	0.4357258883693965	0.015580574241804493	0.9005570438676318	0.9487190095906898	0.9886632708300134	10	1	1	2	1	15	1
CCSER1	1.5932592922928184	2.167126119480763	3.7919202522335573	0.45503614599696074	0.3023694291470445	0.015581397181989993	0.8940951251563615	0.9690125501836643	0.9909357141591766	5	0	4	13	1	12	4
FAIM2	0.5998365995406332	1.5809411954120718	2.747331142952478	-0.20454028907078717	0.5950805353954242	0.015584390176920985	0.9750479545957478	0.9517185964866285	0.9802841471723875	4	0	0	3	3	1	5
FANCF	1.8904634707779346	2.4405112316994244	4.9093174195697165	0.4835850889361943	0.2913843932076655	0.01563869881040469	0.8893235737961249	0.9659449249474832	0.9926375027355276	9	0	4	12	3	25	2
GTSF1	0.2605160410520876	1.2935542728294265	1.2634400893862987	1.051075968304084	0.811463925433589	0.015645704006077746	0.7605166424984414	0.9234036117189246	NA	0	0	2	5	0	8	1
CRYBB2P1	3.6059462037368206	3.7840691091827567	15.574467553054493	0.2519584546063299	0.13245298875268782	0.01565623841137358	0.9169842567364894	0.9800017505109172	0.9969515244828931	30	3	28	15	9	64	8
ALG1L2	-0.8815344499277492	0.6150178233470194	0.23130471935678812	1.1505038587742806	3.6096192201253507	0.015671634250287413	0.737368157906955	0.5855535032250971	NA	0	0	0	0	0	5	0
CTAGE4	-0.8815344499277492	0.6150178233470194	0.23130471935678812	1.1505038587742806	3.6096192201253507	0.015671634250287413	0.737368157906955	0.5855535032250971	NA	0	0	0	0	0	5	0
CTD-2380F24.1	-0.8815344499277492	0.6150178233470194	0.23130471935678812	1.1505038587742806	3.6096192201253507	0.015671634250287413	0.737368157906955	0.5855535032250971	NA	0	0	0	0	0	5	0
ENPP3	-0.8815344499277492	0.6150178233470194	0.23130471935678812	1.1505038587742806	3.6096192201253507	0.015671634250287413	0.737368157906955	0.5855535032250971	NA	0	0	0	0	0	5	0
IGHV3-71	-0.8815344499277492	0.6150178233470194	0.23130471935678812	1.1505038587742806	3.6096192201253507	0.015671634250287413	0.737368157906955	0.5855535032250971	NA	0	0	0	0	0	5	0
IGKV1OR2-118	-0.8815344499277492	0.6150178233470194	0.23130471935678812	1.1505038587742806	3.6096192201253507	0.015671634250287413	0.737368157906955	0.5855535032250971	NA	0	0	0	0	0	5	0
LGALS8-AS1	-0.8815344499277492	0.6150178233470194	0.23130471935678812	1.1505038587742806	3.6096192201253507	0.015671634250287413	0.737368157906955	0.5855535032250971	NA	0	0	0	0	0	5	0
PSMA6P1	-0.8815344499277492	0.6150178233470194	0.23130471935678812	1.1505038587742806	3.6096192201253507	0.015671634250287413	0.737368157906955	0.5855535032250971	NA	0	0	0	0	0	5	0
RP1-102G20.4	-0.8815344499277492	0.6150178233470194	0.23130471935678812	1.1505038587742806	3.6096192201253507	0.015671634250287413	0.737368157906955	0.5855535032250971	NA	0	0	0	0	0	5	0
RP11-1070N10.3	-0.8815344499277492	0.6150178233470194	0.23130471935678812	1.1505038587742806	3.6096192201253507	0.015671634250287413	0.737368157906955	0.5855535032250971	NA	0	0	0	0	0	5	0
RP11-15A1.7	-0.8815344499277492	0.6150178233470194	0.23130471935678812	1.1505038587742806	3.6096192201253507	0.015671634250287413	0.737368157906955	0.5855535032250971	NA	0	0	0	0	0	5	0
RP11-347C18.3	-0.8815344499277492	0.6150178233470194	0.23130471935678812	1.1505038587742806	3.6096192201253507	0.015671634250287413	0.737368157906955	0.5855535032250971	NA	0	0	0	0	0	5	0
RP11-366M4.1	-0.8815344499277492	0.6150178233470194	0.23130471935678812	1.1505038587742806	3.6096192201253507	0.015671634250287413	0.737368157906955	0.5855535032250971	NA	0	0	0	0	0	5	0
RP11-380M21.3	-0.8815344499277492	0.6150178233470194	0.23130471935678812	1.1505038587742806	3.6096192201253507	0.015671634250287413	0.737368157906955	0.5855535032250971	NA	0	0	0	0	0	5	0
RP11-443B7.3	-0.8815344499277492	0.6150178233470194	0.23130471935678812	1.1505038587742806	3.6096192201253507	0.015671634250287413	0.737368157906955	0.5855535032250971	NA	0	0	0	0	0	5	0
RP11-474P12.3	-0.8815344499277492	0.6150178233470194	0.23130471935678812	1.1505038587742806	3.6096192201253507	0.015671634250287413	0.737368157906955	0.5855535032250971	NA	0	0	0	0	0	5	0
RP11-503G7.1	-0.8815344499277492	0.6150178233470194	0.23130471935678812	1.1505038587742806	3.6096192201253507	0.015671634250287413	0.737368157906955	0.5855535032250971	NA	0	0	0	0	0	5	0
RP11-687M24.7	-0.8815344499277492	0.6150178233470194	0.23130471935678812	1.1505038587742806	3.6096192201253507	0.015671634250287413	0.737368157906955	0.5855535032250971	NA	0	0	0	0	0	5	0
RP11-89C3.4	-0.8815344499277492	0.6150178233470194	0.23130471935678812	1.1505038587742806	3.6096192201253507	0.015671634250287413	0.737368157906955	0.5855535032250971	NA	0	0	0	0	0	5	0
RP4-610C12.4	-0.8815344499277492	0.6150178233470194	0.23130471935678812	1.1505038587742806	3.6096192201253507	0.015671634250287413	0.737368157906955	0.5855535032250971	NA	0	0	0	0	0	5	0
SNRPGP10	-0.8815344499277492	0.6150178233470194	0.23130471935678812	1.1505038587742806	3.6096192201253507	0.015671634250287413	0.737368157906955	0.5855535032250971	NA	0	0	0	0	0	5	0
TRAV13-2	-0.8815344499277492	0.6150178233470194	0.23130471935678812	1.1505038587742806	3.6096192201253507	0.015671634250287413	0.737368157906955	0.5855535032250971	NA	0	0	0	0	0	5	0
TRAV8-2	-0.8815344499277492	0.6150178233470194	0.23130471935678812	1.1505038587742806	3.6096192201253507	0.015671634250287413	0.737368157906955	0.5855535032250971	NA	0	0	0	0	0	5	0
RFX8	0.07258557600581128	1.2498200545975566	1.0361074609353236	0.6357449178372255	1.1061716835346356	0.015674980748975303	0.8827074831235568	0.8856058406405742	NA	3	0	0	3	0	11	0
CITED4	0.6136391981361502	1.4383158814710617	1.4848864755911302	0.6172794455761911	0.58068228383625	0.015690197975353915	0.8522845474077719	0.940957065355198	NA	6	0	3	1	0	9	1
[truncated: 6,833 more rows]
