# Supplementary material for: Genome-wide bioinformatic analyses predict key host and viral factors in SARS-CoV-2 pathogenesis
Source: Commun Biol. 2021 May 17;4:590. doi: 10.1038/s42003-021-02095-0 (PMC8128904; doi:10.1038/s42003-021-02095-0)
Supplement: Supplementary file 5 — Supplementary Data 3 [file 42003_2021_2095_MOESM5_ESM.zip › GSE150316_ValidationDataset/WithoutThreeOutliers/case3/des_Case/unfiltered/controlVscase3_genes.edgeR_unfiltered.tsv]

gene_id	LimmaV_AveExpr	edgeR_logCPM	DESeq2_baseMean	LimmaV_FC	edgeR_FC	DESeq2_FC	LimmaV_padj	edgeR_padj	DESeq2_padj	NegControl1	NegControl2	NegControl3	NegControl4	NegControl5	case3-lung1	case3-lung2
IGHV1-58	0.5683139393899762	3.385159977161864	11.143818697904502	6.024023995171907	8.671153807841185	9.200032237550543	6.590230198681053e-4	0.004288127814318838	4.976079454416874e-7	0	0	0	0	0	90	34
IGLV4-69	1.7339573878250631	5.861919811883329	69.8477491077055	8.257800960406167	8.583098580357142	8.585002974213365	9.206907931792822e-5	3.3169915297731664e-5	1.9204433072970894e-17	0	0	0	3	0	718	177
IGHV2-70	1.153878951178225	4.517213441340472	26.005337313559792	7.0852339667024316	8.366303103843368	8.44514650968132	1.9597078076216394e-4	6.260016833343036e-5	7.534949551403227e-11	0	0	0	1	0	276	64
CRISP3	0.4095615126979051	2.908638643188905	7.543908053743794	5.449924975089705	8.10720945348837	8.456627528968935	0.001190961011372079	0.010364499722591335	3.578584179728402e-5	0	0	0	0	0	61	23
IGHV1-45	0.23670891685073742	2.485046905774554	4.782435026493134	5.053663823465246	7.49437186606143	7.542177695648046	0.0023304738196893325	0.02420213018381097	0.0016899823680182982	0	0	0	0	0	59	10
AC244250.2	0.12238032191878692	2.2896489917440923	4.892514721979149	4.097541438936755	7.430343633693369	0.03728268985440983	0.03025335310919161	0.04677504640513369	0.5009488011247958	0	0	0	0	0	17	20
IGKV2-24	0.8363201528054298	3.525531308704814	12.019340881179602	5.9794665170152514	7.251123317230258	7.196617471254569	5.446305812022839e-4	0.0010474644215945454	8.939174732909588e-7	0	0	0	1	0	129	29
ZNF683	0.15301909911815476	2.324948319402808	3.9814794495827934	4.840981666396752	7.249968292919423	7.115059565937896	0.003938857112141365	0.036804321025223775	0.0068529026879352575	0	0	0	0	0	55	7
IGHV1-69	1.23904799810052	4.0697173557925925	18.717131598142764	6.238165012808143	7.1490028886192425	7.087470143167205	3.6023109468650844e-4	3.243118115921933e-4	7.790870474989344e-9	0	0	1	1	0	174	51
IGLV3-27	1.184732242543092	3.929927429617124	16.357487534637063	6.133486321732888	6.971188850628974	6.883997172604269	3.766143876837956e-4	4.2813724011030917e-4	3.3069144377765024e-8	0	0	1	1	0	194	35
IGHV1-69-2	1.69792852041258	4.8282348028204485	32.869421577361116	6.762239269958657	6.840303118615953	6.748482578604321	3.586555571543053e-4	3.243118115921933e-4	1.1552182349239816e-11	0	0	1	4	0	336	82
IGHM	5.865878583932839	10.03641206780656	1307.909625934313	8.570644660364714	6.687155799016279	5.848633073169293	0.0031429053495053484	0.0042652922605816105	0.009097589784215954	0	6	159	98	6	12857	3328
IGHV4-59	1.516928175659413	4.4167216090649815	24.013337725802536	6.404118035178121	6.673655316568294	6.565420307295072	3.6023109468650844e-4	4.2813724011030917e-4	4.360676443285188e-10	0	0	3	1	0	262	56
IGLV5-45	-0.016635024597014957	1.77916684186217	2.6139112917649374	3.9356025823925167	6.57561363353234	0.1376604008188176	0.02299815480037849	0.09087502474212633	0.07989892546015614	0	0	0	0	0	21	8
HBM	-0.10204191275653837	1.6531061857037601	2.5619097206679684	3.415102233088558	6.494854458944326	0.12044875440302667	0.07923131799255777	0.12634682551854792	0.10962792390441578	0	0	0	0	0	11	10
IGLV3-1	1.2447923523903055	4.106311103703648	19.362493207436735	6.236905575662934	6.347783244100367	5.066111044674666	6.590230198681053e-4	0.0020743128845768506	0.1014073143160907	0	0	0	4	0	166	55
AC007386.4	-0.14141826170131372	1.662463688807872	1.9112182298229239	3.8194446139940745	6.225417297026899	0.09593991434904882	0.03282113324210639	0.12634682551854792	NA	0	0	0	0	0	28	3
IGLV3-21	2.521537978186034	5.679270847521257	61.448555312418975	6.890856909419492	6.221873062096143	5.303435991380172	6.590230198681053e-4	0.0010191565804454315	0.009097589784215954	0	0	1	10	3	594	155
IGHV4-34	2.4251623319244082	5.836950515452373	68.66882136885306	7.163835624552075	6.180519288632271	5.158363101950772	5.213788108042326e-4	0.0012143889381076186	0.0646565935875839	0	0	3	15	0	674	174
APLNR	0.9347277790566975	3.1430810716384867	9.010716205335383	5.12649129707973	6.107254368036737	5.900162189823777	0.001017077414686123	0.0032388951845280685	3.966110944130911e-5	1	0	1	0	0	80	25
IGHV1-46	1.7636625391112706	4.713802041987117	30.199278016949197	6.468231703491812	6.088810051405102	5.920141566006858	5.213788108042326e-4	0.0012143889381076186	1.827199128556749e-8	0	0	1	7	0	303	75
IGHV2-26	0.47452261696524384	2.588786504955374	5.137605572732077	4.862226608610907	6.046530353549545	5.644834113269639	0.0031429053495053484	0.012888317248566615	0.0031713574565458854	0	0	0	1	0	69	9
IGHV3-33	3.156177001134414	6.542731543779112	113.71272917235267	7.170769514188224	6.001810452430573	5.16745013543227	6.733604369776215e-4	0.0013359482321055258	0.027011201532383892	0	1	24	9	0	1092	290
IGLV9-49	1.1390513438384706	3.4574992792438004	11.78299724496361	5.304502058347339	5.975640058043234	5.778099585787945	0.0011383647203645623	0.002958875427501996	6.887187773304385e-6	0	0	1	2	0	93	35
IGLV1-47	2.3023238353907898	5.478171307047632	52.88174794970415	6.810033752742815	5.876279608521117	4.8210741975853635	6.453127556576854e-4	0.0017091134676274838	0.07656844074676127	0	0	3	14	0	539	128
IGHV1-24	2.9277050564695255	6.714570472307144	128.98540663305832	7.706487741615729	5.872035462050817	4.05409396538897	6.733604369776215e-4	0.007359477469774276	0.18378713447110534	0	1	1	41	0	1071	365
IGLV3-10	1.7667149985161332	5.089651042622896	40.24657191780895	6.966765500285334	5.8376009681757814	0.03752268672075757	6.733604369776215e-4	0.005028470083953709	0.5000404028859914	0	0	0	13	0	341	113
IGLV5-37	-0.3389692750626986	1.4684976559466814	1.361827530592244	3.246106319484012	5.812967154077868	0.06319755910613385	0.1357783006687797	0.20909951241682614	NA	0	0	0	0	0	25	1
CXCR3	0.4252091107782835	2.380114983671189	4.419187286748951	4.564946505372687	5.799380930792776	5.319653063256333	0.004205944845707971	0.020808776435872124	0.006938494001377514	0	0	1	0	0	49	10
RP11-1D12.2	-0.23531131334817593	1.3158410624062025	1.535390051626451	3.1477364052317593	5.794101110546105	0.07564747907371967	0.10430731400424777	0.2033804875610269	NA	0	0	0	0	0	11	5
RP5-1028K7.2	-0.25406053238792636	1.335608217209289	1.3560869033666323	3.277417599255027	5.69922410659834	0.06821363379883097	0.07979835238765019	0.2027930280178602	NA	0	0	0	0	0	16	3
IGKV2D-40	-0.35290020447902176	1.177540440527479	1.4631283222066087	2.5764025935263533	5.653304134700011	0.06675757985885933	0.2892847612976313	0.26576424238747104	NA	0	0	0	0	0	5	6
RP11-588L15.2	-0.35290020447902176	1.177540440527479	1.4631283222066087	2.5764025935263533	5.653304134700011	0.06675757985885933	0.2892847612976313	0.26576424238747104	NA	0	0	0	0	0	5	6
IGHV3-73	-0.3741350732440411	1.3537837552464387	1.1767837551068134	3.073563099326481	5.606969294245722	0.05578308602228426	0.16029789995788196	0.2332443040019821	NA	0	0	0	0	0	21	1
IGLV3-16	-0.2806909787066237	1.270286331429929	1.263565015623917	3.153977505453688	5.586973534189942	0.06352371661712714	0.0993573949209973	0.22006219806778043	NA	0	0	0	0	0	14	3
RP11-689B22.2	-0.31128023661417326	1.2974951063029754	1.1970439134296864	3.1615585935289374	5.5678859751401575	0.059646954755725984	0.10918836892993132	0.22467677202579486	NA	0	0	0	0	0	17	2
IGHV5-51	2.2321069753324574	5.104797990716976	40.49835110947117	6.31496628814771	5.55864156850971	4.654132126685595	8.61974538302344e-4	0.0020743128845768506	0.06003650870460652	0	0	5	11	0	371	106
METTL24	-0.29541862055863843	1.2360938163017061	1.2173040717525594	3.0866014354327156	5.52696165006057	0.06116076810983029	0.11195215768000964	0.23107551314432423	NA	0	0	0	0	0	13	3
CTSG	1.686262269532783	4.0188630451307885	18.7777566003273	5.263457285837023	5.522634597926115	5.186119208474599	0.003271787024516605	0.006283064188029985	1.0858733122575385e-5	2	0	1	0	3	111	60
DEFA4	1.1415753928191597	3.1349842687520435	9.287694791134012	4.697105540706909	5.512065155352442	5.232732965829596	0.003648187115197803	0.007811952850705293	8.619844429447268e-5	1	0	0	1	1	65	28
IGLL5	2.372419843200214	5.278751245668965	46.04900892113926	6.35291340688903	5.504485881065696	4.47068368921571	0.0010590667445576271	0.0021401745553396127	0.08476594932996737	0	0	11	8	0	409	123
AC244157.1	-0.38732993297956386	1.0935162751089882	1.2578243883983053	2.5059331440701986	5.4402488854036966	0.05872655363357019	0.30124520871438226	0.29519857611265915	NA	0	0	0	0	0	5	5
RP13-297E16.4	-0.38732993297956386	1.0935162751089882	1.2578243883983053	2.5059331440701986	5.4402488854036966	0.05872655363357019	0.30124520871438226	0.29519857611265915	NA	0	0	0	0	0	5	5
CD3D	0.7323032754892478	2.6136708493927787	5.462807132271642	4.531675448675081	5.399196769548938	4.99926759865635	0.0029355512152360666	0.014502689828300663	0.002794639954141479	1	0	1	0	0	61	12
IGLV1-40	2.6464459738718964	5.453116906373075	52.04488993403201	6.2897353811611465	5.38430198542357	4.606527509096163	0.0011747959498682513	0.002440740840391852	0.02899015808863131	0	0	5	17	1	507	127
MSMB	-0.1901378213920376	1.8685867088959185	3.6357895175819084	1.6595310112435446	5.376252656947175	0.11306794895004914	0.7064095297344121	0.17001103171630533	0.1463645456441137	0	0	1	0	0	1	17
RP5-1148A21.3	-0.428688021150276	1.0513943327394828	1.2115634445269476	2.3432979469113566	5.368809087455867	0.05570141889001662	0.37080638492640083	0.31809135824367807	NA	0	0	0	0	0	4	5
APOBEC3H	-0.34721434618502534	1.1265146836294513	1.0785212401384865	2.8549452176694974	5.327946365918038	0.053955590797295325	0.16427513792081327	0.2704984051853169	NA	0	0	0	0	0	10	3
IGHV3-30	3.312768175202395	6.453431656842506	106.48881981902245	6.772643374034543	5.325839584078261	4.0070668820136826	0.0018259676739541346	0.005028470083953709	0.13336169027575978	0	0	16	35	1	1063	253
FTH1P25	-0.847104721427207	0.9622363115926789	1.2318236028498206	0.7713902683378134	5.314406156909819	0.037609051007623955	0.8951754043176043	0.44996583560484876	NA	0	0	0	0	0	0	6
IGKV1D-16	-0.42868802115027604	1.1916417012412082	0.9454790357500253	2.814048428095072	5.2951201614692085	0.04613336943672116	0.2048045549602735	0.28333932301866316	NA	0	0	0	0	0	16	1
HIST1H3J	0.31450433301182257	2.1528644681835316	3.644042891592236	4.235971815587861	5.28088742210666	4.282586570395592	0.02299815480037849	0.07439259458249728	0.04162238906488573	0	0	0	0	1	40	7
SERTAD4-AS1	-0.3942582926497339	1.0490148822066745	1.0987813984613595	2.555383330615175	5.272410151955184	0.05301861571072622	0.26550236414681433	0.30411283589350113	NA	0	0	0	0	0	6	4
TRBV20-1	-0.3942582926497339	1.0490148822066745	1.0987813984613595	2.555383330615175	5.272410151955184	0.05301861571072622	0.26550236414681433	0.30411283589350113	NA	0	0	0	0	0	6	4
IGHV2-5	0.24111500775365377	1.9117049884838884	3.1889053029094447	3.6082165952335026	5.253036867702612	4.407534001728802	0.039154752932716475	0.06978728732836598	0.0658372122888905	0	0	0	1	0	18	11
MZB1	2.4276202282138777	5.375192736231596	49.29887271341447	6.405547269927517	5.226033458732342	0.07406239517382886	0.001190961011372079	0.006242072353724394	0.23924198987365078	0	0	5	20	0	449	127
PRSS57	-0.5498304363724117	0.9616316405407689	1.1190415567842324	1.8872269051400297	5.210578708065585	0.049046936662832274	0.5553043748995521	0.3686012410746255	NA	0	0	0	0	0	2	5
IGKV1-16	1.6375819878399227	4.09939661382274	18.33805029431345	5.626142720429061	5.207392150910173	4.923837747890331	0.001793928062295228	0.006700594192877389	3.2287339864645397e-5	0	0	7	2	0	244	30
MYL4	-0.42868802115027604	1.0059556961358307	1.0525204545900018	2.416004068366118	5.19187355085641	0.05034126010730882	0.31374666732670803	0.32395361191782285	NA	0	0	0	0	0	5	4
SLC44A5	-0.42868802115027604	1.0059556961358307	1.0525204545900018	2.416004068366118	5.19187355085641	0.05034126010730882	0.31374666732670803	0.32395361191782285	NA	0	0	0	0	0	5	4
IGHG3	4.235097285821948	7.5830703517936575	237.58001758866902	7.041318903316554	5.164564896413932	3.570256651073341	0.003988274635819151	0.01767398755068025	0.17810207596342464	0	1	37	98	1	1877	666
E2F3P2	-0.6551112355390126	0.9136350956105096	1.0727806129128747	1.50469349153756	5.122035292080031	0.04474016420868899	0.7023354375664929	0.41158993192582816	NA	0	0	0	0	0	1	5
CD79B	-0.4165610357807742	1.0044857001106453	0.9397384085244137	2.55767402498043	5.090405644012723	0.04660449411794156	0.25104355199397527	0.31878689025852247	NA	0	0	0	0	0	7	3
PCP4	-0.6551112355390126	1.1162300552995776	0.7401751019417219	2.106413969979541	5.0563847524758865	0.027639876058292736	0.4941068922807046	0.3735449129913529	NA	0	0	0	0	0	16	0
IGKV4-1	3.062597236834641	6.25096316525579	91.97534741783033	6.757380233091302	5.0545468825281965	0.05306506505327699	0.0022788100289422796	0.010364499722591335	0.4453953547876029	0	0	19	36	0	957	206
IGHV1-18	2.6304124790256447	5.503053239079791	53.811452950880515	6.301820119988745	5.054393735338669	0.0720679339746535	0.0019709655196982687	0.006383648594527459	0.27896757598287847	0	0	14	17	0	538	126
IGKV1-17	1.6674753240987195	3.92607368784822	16.873806201912174	5.259230588875292	5.049049873454175	4.801700266861678	0.0022788100289422796	0.007359477469774276	1.680010894081608e-5	0	0	4	5	0	137	47
OR11I1P	-0.8815344499277492	0.8632787374151527	1.0265196690415173	0.6777367825996673	5.025510188384888	0.03262673222847476	0.9057054378913734	0.4880413704127549	NA	0	0	0	0	0	0	5
RP11-397J20.1	-0.8815344499277492	0.8632787374151527	1.0265196690415173	0.6777367825996673	5.025510188384888	0.03262673222847476	0.9057054378913734	0.4880413704127549	NA	0	0	0	0	0	0	5
RP5-826L7.1	-0.8815344499277492	0.8632787374151527	1.0265196690415173	0.6777367825996673	5.025510188384888	0.03262673222847476	0.9057054378913734	0.4880413704127549	NA	0	0	0	0	0	0	5
IGLV1-51	1.8258931573904371	4.246767445304302	21.040543740962963	5.603289216862181	4.991038892735826	4.716169697456961	0.0017512258307195354	0.007811952850705293	4.010213588073744e-5	0	0	9	3	0	225	46
IGKV1-12	0.19213695554139967	1.8498998819500414	2.5122130265159157	3.7934957351389356	4.9893304273957915	0.14605351442917544	0.025844100716487434	0.08355813983799583	0.13370410026014615	0	0	0	1	0	30	5
AC244250.3	-0.4371881656857991	1.0030743869790044	0.8269563624588254	2.592032847784857	4.988976144968929	0.04181199653134705	0.2343955206111339	0.32245770727719075	NA	0	0	0	0	0	9	2
IGKV1D-8	-0.4371881656857991	1.0030743869790044	0.8269563624588254	2.592032847784857	4.988976144968929	0.04181199653134705	0.2343955206111339	0.32245770727719075	NA	0	0	0	0	0	9	2
RHAG	0.10563208259244784	1.6643934510841158	2.593529428246404	3.012979154230792	4.975307939346432	0.13061821299707035	0.13280564812368006	0.12610445024738673	0.1563753549305453	1	0	0	0	0	10	10
IGLV2-18	0.17815876648452192	1.8084220154677553	2.4211877964089235	3.7258828837842173	4.9258859503603984	0.13941849381778265	0.028690604620489828	0.09605539168798764	NA	0	0	1	0	0	28	5
CD79A	0.6075912497496857	2.2593029925845345	4.120963991563275	3.9810623307711865	4.917188673375248	4.31378181527517	0.010315019209634665	0.0417681048017844	0.01936014895275236	0	0	1	1	0	36	11
RP11-463D19.1	-0.48048374677666295	0.9146137834510759	0.8472165207816985	2.2952293440104468	4.900315839981328	0.041621380477582466	0.34786164569900513	0.3550610327107589	NA	0	0	0	0	0	5	3
SLC22A8	-0.48048374677666295	0.9146137834510759	0.8472165207816985	2.2952293440104468	4.900315839981328	0.041621380477582466	0.34786164569900513	0.3550610327107589	NA	0	0	0	0	0	5	3
ZNF385D-AS1	-0.48048374677666295	0.9146137834510759	0.8472165207816985	2.2952293440104468	4.900315839981328	0.041621380477582466	0.34786164569900513	0.3550610327107589	NA	0	0	0	0	0	5	3
IGHV4-39	2.749048081662622	5.515283310526339	53.8582062879316	6.1898071545763615	4.898448888151241	3.4713760642394336	0.0022788100289422796	0.00980609761974837	0.16775024277512546	0	0	5	28	1	625	104
ITIH4	-0.46011169028483423	0.9599697436379206	0.7806954185874678	2.4934474024338282	4.893739708078292	0.03953040499894478	0.26550236414681433	0.3409546963508765	NA	0	0	0	0	0	8	2
RP11-488L18.8	-0.46011169028483423	0.9599697436379206	0.7806954185874678	2.4934474024338282	4.893739708078292	0.03953040499894478	0.26550236414681433	0.3409546963508765	NA	0	0	0	0	0	8	2
RP11-981G7.2	-0.46011169028483423	0.9599697436379206	0.7806954185874678	2.4934474024338282	4.893739708078292	0.03953040499894478	0.26550236414681433	0.3409546963508765	NA	0	0	0	0	0	8	2
SPOCK3	-0.46011169028483423	0.9599697436379206	0.7806954185874678	2.4934474024338282	4.893739708078292	0.03953040499894478	0.26550236414681433	0.3409546963508765	NA	0	0	0	0	0	8	2
IGHV1-3	-0.5030926159076247	1.0017183899419484	0.7141743163932373	2.4756108455883856	4.888560279477038	0.03596661129127295	0.2891086753303886	0.3409546963508765	NA	0	0	0	0	0	11	1
TNFRSF17	-0.5030926159076247	1.0017183899419484	0.7141743163932373	2.4756108455883856	4.888560279477038	0.03596661129127295	0.2891086753303886	0.3409546963508765	NA	0	0	0	0	0	11	1
RP11-764K9.2	-0.68174168185771	1.04036891529159	0.6476532141990068	1.987951362580762	4.884505539764068	0.024624477504094196	0.5213709775499679	0.3967671568947185	NA	0	0	0	0	0	14	0
CAMP	0.6119635849101351	2.599442644198724	5.047818393616611	4.55502383920614	4.883342228798338	4.244428246704662	0.006583651218043618	0.04677504640513369	0.02641819722044901	3	0	0	0	0	73	7
GZMA	1.6612122637791298	4.0023904200886165	17.82894238541749	5.504259286567745	4.872668838100491	0.0719545541847174	0.004205944845707971	0.022571011771715794	0.411792632951012	0	3	6	0	0	174	39
IGHV3-21	1.8564774772382342	4.216208377191651	20.341451171658907	5.488452923640475	4.839267207979507	4.5457961630925885	0.0022788100289422796	0.00980609761974837	8.443747312497976e-5	0	0	4	9	0	239	39
RETN	1.3136477841989003	3.1805307149370816	9.804283668047852	4.463186848514008	4.836619806519197	4.423929944930723	0.01353296174025074	0.024565213864835192	7.923022987014229e-4	3	1	0	0	1	62	29
IGHV3-53	1.7204255493884364	3.980150921469156	17.35708654462316	5.301524992691905	4.81996866614301	4.525729196654136	0.0022788100289422796	0.010929309844164766	1.0895260976958664e-4	0	0	3	8	0	161	43
IGHV3-66	0.44528160429360064	2.159436242833061	3.9114160881650823	3.898200778717838	4.8123216262081625	4.022579915961589	0.02400298176896144	0.08290481584235389	0.05459787328717316	0	0	2	0	0	27	12
IGLC2	3.996154028275927	7.521597783854655	226.85375274871765	7.219884262885753	4.806342080068444	0.0529123326082781	0.004114960206798519	0.04888211394887352	NA	0	1	26	143	0	1994	573
IGHGP	1.813864142494296	4.061694779801707	18.772305795005312	5.212508677616184	4.800999276966679	4.5289111227918095	0.0031429053495053484	0.010300240236285051	6.34809934388469e-5	0	0	6	6	0	145	53
IGLV3-19	2.7060883353215606	5.573327229681998	56.043851839536615	6.253819569512169	4.799719173966372	0.06027467216422072	0.0029771801403150706	0.01179400245287093	0.42506632849950227	0	0	13	26	0	667	104
RP11-291L22.6	-0.485907725376523	0.91507069151658	0.7344344747161102	2.384173486622404	4.790344035466422	0.03721195173550243	0.30421396064760553	0.35440306543087857	NA	0	0	0	0	0	7	2
SEC14L5	-0.485907725376523	0.91507069151658	0.7344344747161102	2.384173486622404	4.790344035466422	0.03721195173550243	0.30421396064760553	0.35440306543087857	NA	0	0	0	0	0	7	2
AF127936.5	-0.521841834947375	0.959461319045478	0.6679133725218797	2.393057440744939	4.789837962389667	0.033818699099269836	0.30951027134179243	0.3531913350217366	NA	0	0	0	0	0	10	1
CYTL1	-0.521841834947375	0.959461319045478	0.6679133725218797	2.393057440744939	4.789837962389667	0.033818699099269836	0.30951027134179243	0.3531913350217366	NA	0	0	0	0	0	10	1
MYBPHL	-0.521841834947375	0.959461319045478	0.6679133725218797	2.393057440744939	4.789837962389667	0.033818699099269836	0.30951027134179243	0.3531913350217366	NA	0	0	0	0	0	10	1
RP11-778J16.2	-0.521841834947375	0.959461319045478	0.6679133725218797	2.393057440744939	4.789837962389667	0.033818699099269836	0.30951027134179243	0.3531913350217366	NA	0	0	0	0	0	10	1
TRAV12-3	-0.521841834947375	0.959461319045478	0.6679133725218797	2.393057440744939	4.789837962389667	0.033818699099269836	0.30951027134179243	0.3531913350217366	NA	0	0	0	0	0	10	1
XKR9	-0.521841834947375	0.959461319045478	0.6679133725218797	2.393057440744939	4.789837962389667	0.033818699099269836	0.30951027134179243	0.3531913350217366	NA	0	0	0	0	0	10	1
IGKV1-39	1.1513148866365601	3.0554655980522916	7.988424012801916	4.658778270407631	4.761442753604529	4.3654360656677715	0.003607437510102008	0.021859021495800428	0.0015450798541298447	0	0	3	2	0	91	16
IGHV3-48	1.09597860940897	3.032589201580957	7.913168968110628	4.696658621420159	4.744483263864181	4.313771562058316	0.003607437510102008	0.027405316177097253	0.0029480329739592606	0	0	1	4	0	85	17
IGLV2-11	1.9290257647711415	4.309555094433589	21.62164416363303	5.475347008502672	4.730909756800687	4.409035633982839	0.0031429053495053484	0.011415538218306286	2.1985218834797422e-4	0	0	10	5	0	280	35
IGLV7-46	1.1716869431283887	3.5238058421385623	12.123264058510516	5.364744012880705	4.7280415258903865	0.04572488227302486	0.0031429053495053484	0.041021221132578965	0.6050424487649811	0	0	0	8	0	112	30
PF4	1.234983316894646	3.1108289648299925	8.901370578263451	4.466112345052573	4.726886359117627	4.377913509255132	0.004132265912464119	0.020808776435872124	0.0011137461837334576	4	0	2	0	0	66	26
RP11-761N21.2	-0.7123309397652596	0.9589733896567095	0.5551313264562915	1.854647501253253	4.6886940099157854	0.021525065363319763	0.5538941337005523	0.41860028192410337	NA	0	0	0	0	0	12	0
DNAJC12	-0.5424689648524	0.9155078573358345	0.6216524286505221	2.303239079119269	4.68277473095573	0.03170212969801272	0.3328792758693651	0.37102837887242934	NA	0	0	0	0	0	9	1
IGHG1	6.696789914709077	10.816763532465206	2251.438218104024	7.578276107412962	4.670518436584123	0.05239056980075522	0.03029765342518836	0.21431763434614703	NA	2	7	539	1455	0	19069	5701
FOLR2	1.5772977250755014	3.488881745448505	12.024346948257746	4.761266527943738	4.665954847400262	4.264490488697032	0.005565966231697297	0.02135010923954218	4.8802984963635575e-4	0	2	4	1	0	108	28
IGKV1OR2-108	0.07764348116741111	1.6779706097601397	1.9643189849209588	3.479868693659374	4.653028393363833	0.10662900976692449	0.054150750409277984	0.14207926726759984	NA	0	0	1	0	0	27	3
IGHV3-74	1.0703432129002817	2.950941597611813	7.45504950230422	4.575962484654364	4.642240267980068	4.179931117093988	0.004199544777950534	0.03665698354857958	0.00474874203931074	0	0	4	1	0	75	17
SNORA24	0.03628539299669905	1.6241964765893784	2.7690374583362303	2.740264449782528	4.641035233926553	0.10053768987068197	0.30124520871438226	0.26506516074229075	0.2157801052082129	0	1	0	0	0	7	10
IGHD	1.6665596068607091	4.085827685932914	18.62490880187685	5.547394483508667	4.592449074231558	0.07548844206472008	0.0022788100289422796	0.027688042720510956	0.35750857274680586	0	0	1	13	0	191	41
DEFA3	2.475230997544446	5.001770044995585	38.12631708406137	5.8300415220738415	4.587008398218222	0.08148531884608656	0.006487173080237328	0.02420213018381097	0.3602376589731501	0	1	0	20	4	281	104
OVCH2	-0.7295158302963612	0.9159265410432087	0.5088703825849338	1.7806625215459906	4.578917894418848	0.01993975881417256	0.573482408730552	0.4352482446426259	NA	0	0	0	0	0	11	0
PLA2G12B	-0.7295158302963612	0.9159265410432087	0.5088703825849338	1.7806625215459906	4.578917894418848	0.01993975881417256	0.573482408730552	0.4352482446426259	NA	0	0	0	0	0	11	0
RP11-16F15.1	-0.7295158302963612	0.9159265410432087	0.5088703825849338	1.7806625215459906	4.578917894418848	0.01993975881417256	0.573482408730552	0.4352482446426259	NA	0	0	0	0	0	11	0
RP11-339B21.13	-0.7295158302963612	0.9159265410432087	0.5088703825849338	1.7806625215459906	4.578917894418848	0.01993975881417256	0.573482408730552	0.4352482446426259	NA	0	0	0	0	0	11	0
IGLV3-25	2.1847065701005532	4.576179147704193	27.408244823728737	5.488991423223021	4.578431783018613	0.08996847282001856	0.003343139605661318	0.013148048480415526	0.2600703457811669	0	0	12	9	0	237	70
RP13-977J11.2	-0.036758244002707746	1.4158359744134956	1.9978777851443665	2.5046988523436466	4.568897257481412	0.09548317053160617	0.2826542129024656	0.22396768488727342	NA	1	0	0	0	0	6	8
IGHV3-64	-0.5653924894514352	0.8697111015396367	0.5753914847791644	2.2047809360054855	4.565731842014876	0.029519812096239707	0.3729257369932745	0.39292328598523535	NA	0	0	0	0	0	8	1
HIST1H2AM	-0.5498304363724117	0.8192189620576309	0.6419125869733949	2.1203912975820978	4.55177570790236	0.032448076656193946	0.41002156832629105	0.4058173859087001	NA	0	0	0	0	0	5	2
RP11-1008C21.1	-0.5498304363724117	0.8192189620576309	0.6419125869733949	2.1203912975820978	4.55177570790236	0.032448076656193946	0.41002156832629105	0.4058173859087001	NA	0	0	0	0	0	5	2
RP11-190A12.8	-0.5498304363724117	0.8192189620576309	0.6419125869733949	2.1203912975820978	4.55177570790236	0.032448076656193946	0.41002156832629105	0.4058173859087001	NA	0	0	0	0	0	5	2
DERL3	1.0861973396786166	2.8342961440742522	6.917185018899356	4.286572074741167	4.516084076057547	4.052484373847274	0.006487173080237328	0.04066568932527124	0.0053618435933931894	0	0	2	3	0	59	18
HIST1H2BL	1.681562942062415	3.6613227484405226	13.880738197863929	4.734864626844188	4.509646054148777	4.172225944108932	0.00480205144692228	0.020808776435872124	7.077687215176629e-4	9	0	0	1	1	102	39
RP11-496H1.2	-0.7482650493361117	0.8711403858949636	0.46260943871357624	1.700803892057814	4.459298345355378	0.01831733228285716	0.599692255209189	0.4504046698957167	NA	0	0	0	0	0	10	0
RP11-703I16.1	-0.7482650493361117	0.8711403858949636	0.46260943871357624	1.700803892057814	4.459298345355378	0.01831733228285716	0.599692255209189	0.4504046698957167	NA	0	0	0	0	0	10	0
BPIFB1	1.643362073897448	4.586125872828972	29.36769092745392	4.426304672917538	4.442172639720597	0.040768838464486805	0.15511517395076177	0.11279550528322882	0.6924711954721359	0	0	22	0	1	34	123
ADPRHL1	-0.5911885245431239	0.8219041163729061	0.5291305409078068	2.095464619760629	4.436518754209362	0.027355976103025304	0.41364237697260575	0.41158993192582816	NA	0	0	0	0	0	7	1
C17orf50	-0.5911885245431239	0.8219041163729061	0.5291305409078068	2.095464619760629	4.436518754209362	0.027355976103025304	0.41364237697260575	0.41158993192582816	NA	0	0	0	0	0	7	1
RP11-7F18.2	-0.5911885245431239	0.8219041163729061	0.5291305409078068	2.095464619760629	4.436518754209362	0.027355976103025304	0.41364237697260575	0.41158993192582816	NA	0	0	0	0	0	7	1
ST13P4	-0.5911885245431239	0.8219041163729061	0.5291305409078068	2.095464619760629	4.436518754209362	0.027355976103025304	0.41364237697260575	0.41158993192582816	NA	0	0	0	0	0	7	1
IGLV1-44	2.6946577922655837	5.395812554544302	49.44797038765132	5.979727770344832	4.4265896594693395	0.05506211358750915	0.004114089138801444	0.02420213018381097	0.5457551955879336	0	0	14	30	0	536	99
PGLYRP1	0.6867320235108634	2.2605599778713326	3.885278401168062	3.860569643813364	4.426332731007231	3.706185239830868	0.010788035542184733	0.06555311778335243	0.049984360372781346	2	0	0	1	0	43	8
IGHV3-15	2.398720582000509	4.5238084075931475	26.262638341191106	5.059156583505181	4.389927645023318	4.112963617136657	0.0022788100289422796	0.010364499722591335	1.6226261931620258e-4	1	0	14	8	0	235	64
CEBPE	0.006792410501352403	1.4070450858765742	1.7937947405327894	2.8329739860013152	4.379209290123862	0.09177747732344269	0.16427513792081327	0.2332443040019821	NA	0	0	1	0	0	10	6
IGKV1-6	1.2912332280763448	3.0913122956560195	8.584777366270362	4.411805701455267	4.376299674348785	3.945308902654045	0.006487173080237328	0.040286171038833384	0.004284190316581053	0	0	4	3	0	73	22
IGHV3-23	3.2212682309228873	5.84039546724425	68.88716133883673	5.9000575855489625	4.375415029980482	0.08032830165763051	0.006024429736647586	0.021859021495800428	0.3602376589731501	0	0	30	32	1	617	165
IGHV4-4	0.4863997281914694	2.308830869778023	3.8226957350030064	4.146315038033998	4.36165653301152	3.210394298892133	0.02299815480037849	0.1261321215846082	0.13449061775259924	0	0	3	0	0	54	5
HIST1H4A	-0.02409904583505515	1.5199956387017262	1.5739712756272246	3.1498275305543575	4.343911063149034	0.08252411114800227	0.1084581437257852	0.21711164845863237	NA	0	0	1	0	0	23	2
IGLC3	3.028875096956042	5.861040564530508	70.15535765563438	6.103298953484358	4.337701054669187	0.046460886409827956	0.006066306436493251	0.036804321025223775	0.6572796765227656	0	0	33	34	0	566	182
AC244250.4	-0.7688921792411366	0.824463794790408	0.4163484948422186	1.6138145874690697	4.327832453365231	0.017795328471929286	0.621557949295426	0.46458211097536706	NA	0	0	0	0	0	9	0
COL2A1	-0.7688921792411366	0.824463794790408	0.4163484948422186	1.6138145874690697	4.327832453365231	0.017795328471929286	0.621557949295426	0.46458211097536706	NA	0	0	0	0	0	9	0
PTP4A2P1	-0.7688921792411366	0.824463794790408	0.4163484948422186	1.6138145874690697	4.327832453365231	0.017795328471929286	0.621557949295426	0.46458211097536706	NA	0	0	0	0	0	9	0
RP11-336K24.5	-0.7688921792411366	0.824463794790408	0.4163484948422186	1.6138145874690697	4.327832453365231	0.017795328471929286	0.621557949295426	0.46458211097536706	NA	0	0	0	0	0	9	0
RP11-99J16__A.2	-0.7688921792411366	0.824463794790408	0.4163484948422186	1.6138145874690697	4.327832453365231	0.017795328471929286	0.621557949295426	0.46458211097536706	NA	0	0	0	0	0	9	0
RP13-580F15.2	-0.7688921792411366	0.824463794790408	0.4163484948422186	1.6138145874690697	4.327832453365231	0.017795328471929286	0.621557949295426	0.46458211097536706	NA	0	0	0	0	0	9	0
TRAV13-1	-0.7688921792411366	0.824463794790408	0.4163484948422186	1.6138145874690697	4.327832453365231	0.017795328471929286	0.621557949295426	0.46458211097536706	NA	0	0	0	0	0	9	0
HIST1H3F	1.9034243006559577	3.4569601719929364	11.957303348346736	3.9818829149523656	4.326230774316468	4.037319144141591	0.005191840206833339	0.010300240236285051	1.3423482066626772e-4	4	0	4	1	1	78	35
HIST1H3C	2.1055112459379774	4.139793113753284	19.905531200802116	4.869664490353388	4.312434474538327	3.998010176503677	0.004788369710142171	0.020154652211323412	6.791808179668517e-4	15	1	0	3	0	155	53
PRTN3	1.7721177068788965	3.7087917600643308	15.085067234742784	4.489177573799034	4.308601691832574	3.5611344491285717	0.0171648195109007	0.05641166048303201	0.010350233084931425	4	0	0	1	5	79	45
IGKV1-9	1.5373786903599493	3.414316405182791	10.91106857517946	4.676756754424777	4.3083655409265	3.83888078164485	0.006487173080237328	0.03800866534124881	0.004014012654245099	0	0	1	7	1	118	21
IGHG4	1.8693521764363428	4.0120971965919585	17.54280034114029	5.092323129314863	4.304720487552254	3.920014039596066	0.004199544777950534	0.027647753193354045	0.0021386290906934345	0	0	5	11	0	181	37
AMPD1	-0.6206815070384705	0.7718961219403557	0.48286959703644916	1.9723295502600153	4.292109770276105	0.0251346465565812	0.4552265109043062	0.4352482446426259	NA	0	0	0	0	0	6	1
HNRNPKP1	-0.6206815070384705	0.7718961219403557	0.48286959703644916	1.9723295502600153	4.292109770276105	0.0251346465565812	0.4552265109043062	0.4352482446426259	NA	0	0	0	0	0	6	1
IGKV1D-39	-0.6206815070384705	0.7718961219403557	0.48286959703644916	1.9723295502600153	4.292109770276105	0.0251346465565812	0.4552265109043062	0.4352482446426259	NA	0	0	0	0	0	6	1
IGLC6	-0.6206815070384705	0.7718961219403557	0.48286959703644916	1.9723295502600153	4.292109770276105	0.0251346465565812	0.4552265109043062	0.4352482446426259	NA	0	0	0	0	0	6	1
LAMP5	-0.6206815070384705	0.7718961219403557	0.48286959703644916	1.9723295502600153	4.292109770276105	0.0251346465565812	0.4552265109043062	0.4352482446426259	NA	0	0	0	0	0	6	1
RP11-757O6.6	-0.6206815070384705	0.7718961219403557	0.48286959703644916	1.9723295502600153	4.292109770276105	0.0251346465565812	0.4552265109043062	0.4352482446426259	NA	0	0	0	0	0	6	1
IGLV3-9	0.1983889789985868	1.9496410758497604	2.503036649009609	3.589859138377144	4.281768412407771	0.11206182474970357	0.07406483257238675	0.1804769348360918	0.3108169893068901	0	0	0	2	0	41	2
HIST1H2BO	1.9664743118335828	3.815052074375372	15.686572014486709	4.513165583209176	4.280041601840156	3.9611902202283105	0.007096727108695277	0.020808776435872124	3.6951256063712603e-4	5	1	0	8	0	110	44
IGLV2-8	0.6677703514893205	2.187739636120802	3.7634568790447025	3.722583063347499	4.2772119345576565	3.4431419845471485	0.021442943220837857	0.09746299747310609	0.07203468934257097	0	0	2	1	0	35	9
IGHV3-49	1.4873149017453466	3.415160303829288	10.799575316909797	4.7015831628374585	4.245799246961167	3.7996494060636037	0.00542896635305934	0.041021221132578965	0.005002988210974836	0	0	3	7	0	119	21
LTF	5.08967433020055	6.620834820430936	121.5043750543166	4.418476527545646	4.207137445337629	4.006793793050429	6.733604369776215e-4	0.0010191565804454315	1.5111375170681056e-8	21	11	10	53	8	847	328
IGKV3D-20	-0.027637317999189722	1.3356217523743301	1.588490806724486	2.761232335592325	4.205869244855003	0.08176193511470034	0.17207664480877305	0.2698804648216073	NA	0	0	1	0	0	10	5
IGHV3-43	0.9374044308540669	2.971153205109349	7.465489806168851	4.756030684590046	4.189285173444633	0.04580465995921443	0.007096727108695277	0.11279550528322882	0.6931216604282219	0	0	0	7	0	80	15
IGHV6-1	-0.7918157038401717	0.7757249862330361	0.37008755097086093	1.5179171896649164	4.181827979596249	0.01739977800097298	0.6516352177454442	0.488819671465602	NA	0	0	0	0	0	8	0
RN7SKP30	-0.7918157038401717	0.7757249862330361	0.37008755097086093	1.5179171896649164	4.181827979596249	0.01739977800097298	0.6516352177454442	0.488819671465602	NA	0	0	0	0	0	8	0
RP1-241P17.4	-0.7918157038401717	0.7757249862330361	0.37008755097086093	1.5179171896649164	4.181827979596249	0.01739977800097298	0.6516352177454442	0.488819671465602	NA	0	0	0	0	0	8	0
RP11-291L22.8	-0.7918157038401717	0.7757249862330361	0.37008755097086093	1.5179171896649164	4.181827979596249	0.01739977800097298	0.6516352177454442	0.488819671465602	NA	0	0	0	0	0	8	0
RP11-576C2.1	-0.7918157038401717	0.7757249862330361	0.37008755097086093	1.5179171896649164	4.181827979596249	0.01739977800097298	0.6516352177454442	0.488819671465602	NA	0	0	0	0	0	8	0
SERF1A	-0.7918157038401717	0.7757249862330361	0.37008755097086093	1.5179171896649164	4.181827979596249	0.01739977800097298	0.6516352177454442	0.488819671465602	NA	0	0	0	0	0	8	0
SPIC	-0.7918157038401717	0.7757249862330361	0.37008755097086093	1.5179171896649164	4.181827979596249	0.01739977800097298	0.6516352177454442	0.488819671465602	NA	0	0	0	0	0	8	0
TRAV25	-0.7918157038401717	0.7757249862330361	0.37008755097086093	1.5179171896649164	4.181827979596249	0.01739977800097298	0.6516352177454442	0.488819671465602	NA	0	0	0	0	0	8	0
LAG3	1.19687415182944	2.891686299848008	7.552783526269652	4.247793772509584	4.173079113257027	3.1835190034022838	0.01885489774548427	0.11279550528322882	0.04485313779729954	0	3	1	1	0	67	15
SNORA80B	0.647897694480987	2.1648872878395267	4.1261175413593705	3.4988193508581076	4.1556550374095185	3.098150551740615	0.07027504815688815	0.16128503533370336	0.08748228723093268	0	0	0	2	1	24	12
NSFP1	-0.6551112355390126	0.7194677305669605	0.43660865316509156	1.8307315748980617	4.128150249844922	0.022837193077454774	0.5006133497772219	0.46163370424841127	NA	0	0	0	0	0	5	1
PLA2G1B	-0.6551112355390126	0.7194677305669605	0.43660865316509156	1.8307315748980617	4.128150249844922	0.022837193077454774	0.5006133497772219	0.46163370424841127	NA	0	0	0	0	0	5	1
RP11-493L12.4	-0.6551112355390126	0.7194677305669605	0.43660865316509156	1.8307315748980617	4.128150249844922	0.022837193077454774	0.5006133497772219	0.46163370424841127	NA	0	0	0	0	0	5	1
RP11-863K10.4	-0.6551112355390126	0.7194677305669605	0.43660865316509156	1.8307315748980617	4.128150249844922	0.022837193077454774	0.5006133497772219	0.46163370424841127	NA	0	0	0	0	0	5	1
SHANK2-AS3	-0.6551112355390126	0.7194677305669605	0.43660865316509156	1.8307315748980617	4.128150249844922	0.022837193077454774	0.5006133497772219	0.46163370424841127	NA	0	0	0	0	0	5	1
TMSB4XP2	-0.6551112355390126	0.7194677305669605	0.43660865316509156	1.8307315748980617	4.128150249844922	0.022837193077454774	0.5006133497772219	0.46163370424841127	NA	0	0	0	0	0	5	1
TRAV14DV4	-0.6551112355390126	0.7194677305669605	0.43660865316509156	1.8307315748980617	4.128150249844922	0.022837193077454774	0.5006133497772219	0.46163370424841127	NA	0	0	0	0	0	5	1
TRAV21	-0.6551112355390126	0.7194677305669605	0.43660865316509156	1.8307315748980617	4.128150249844922	0.022837193077454774	0.5006133497772219	0.46163370424841127	NA	0	0	0	0	0	5	1
KIF12	0.008296791571662387	1.4338652385491184	1.9738225086515009	2.940003544139523	4.108570986891374	0.07769221601793923	0.1978873638183023	0.3409546963508765	NA	0	1	0	0	0	12	5
ARSE	-0.07118797250324982	1.2674697705616287	1.4959689189817706	2.57226338280472	4.093669488380897	0.07518111917427582	0.2349612492421247	0.3067203131944355	NA	0	0	1	0	0	8	5
IGLC7	-0.14771185885530452	1.4013690642263539	1.276145454076206	2.7702553430335444	4.073097759096996	0.0635652556065091	0.21661278834897424	0.2945620110529863	NA	0	0	1	0	0	21	1
HIST3H2BB	1.036913161466441	2.792235118125262	7.2069786083197265	3.7202371771548606	4.0626451159214945	3.3490343933287328	0.04830199800340762	0.1240436089170096	0.05828896980255288	0	0	1	6	0	30	25
IGLV2-14	2.539859769602898	4.947274593570299	35.63341936926322	5.486611759877155	4.046325131273811	0.056362134319117387	0.006583651218043618	0.041670532695793974	0.6109278035193443	0	0	21	19	0	361	73
SNORD116-29	-0.13834209576565062	1.31634396037838	2.014342825297247	2.1868757303223023	4.0437453047612255	0.06816059939817867	0.49288741321301266	0.41158993192582816	NA	0	1	0	0	0	4	7
SNORA2A	0.34030036810351116	1.7199902198271533	2.1534850248006174	3.1951722592599427	4.032881327338958	0.12789188624565873	0.0523161413819403	0.17303419948824034	NA	1	0	0	1	0	25	4
HIST1H3G	1.7702000909710158	3.3228269017821486	10.639762854389858	4.167639724169188	4.022056630969783	3.498127064386574	0.0171648195109007	0.046409913331546364	0.005204775215042432	1	2	0	5	1	91	23
AL158801.1	-0.8176117389318605	0.7247275907641579	0.3238266070995034	1.4112605663081235	4.01754445066843	0.01693446250697865	0.6821072013048417	0.5267606266817363	NA	0	0	0	0	0	7	0
ANKRD20A9P	-0.8176117389318605	0.7247275907641579	0.3238266070995034	1.4112605663081235	4.01754445066843	0.01693446250697865	0.6821072013048417	0.5267606266817363	NA	0	0	0	0	0	7	0
LOH12CR2	-0.8176117389318605	0.7247275907641579	0.3238266070995034	1.4112605663081235	4.01754445066843	0.01693446250697865	0.6821072013048417	0.5267606266817363	NA	0	0	0	0	0	7	0
RP11-556K13.1	-0.8176117389318605	0.7247275907641579	0.3238266070995034	1.4112605663081235	4.01754445066843	0.01693446250697865	0.6821072013048417	0.5267606266817363	NA	0	0	0	0	0	7	0
RP11-848P1.3	-0.8176117389318605	0.7247275907641579	0.3238266070995034	1.4112605663081235	4.01754445066843	0.01693446250697865	0.6821072013048417	0.5267606266817363	NA	0	0	0	0	0	7	0
TRAV17	-0.8176117389318605	0.7247275907641579	0.3238266070995034	1.4112605663081235	4.01754445066843	0.01693446250697865	0.6821072013048417	0.5267606266817363	NA	0	0	0	0	0	7	0
TRAV6	-0.8176117389318605	0.7247275907641579	0.3238266070995034	1.4112605663081235	4.01754445066843	0.01693446250697865	0.6821072013048417	0.5267606266817363	NA	0	0	0	0	0	7	0
TMEM40	0.3292319748638373	1.6267877177741483	2.262023101276317	2.8679381155765173	4.0168384250681015	0.12736442945816862	0.10430404092323829	0.21252436157753712	NA	1	0	1	0	0	14	7
C1orf141	-0.5653924894514352	1.2483401902705296	2.0346029836201196	0.6314783816188607	4.0099459886074325	0.045324626883854906	0.9257712358810404	0.5331545890250987	NA	0	1	0	0	0	0	8
RP11-638I2.9	-0.08962253607492686	1.2195063530629036	1.3154448815252258	2.5674527292062312	4.004747134835023	0.06898686437367717	0.2105213639295107	0.3080625316242379	NA	1	0	0	0	0	9	4
RPL17P22	-0.08962253607492686	1.2195063530629036	1.3154448815252258	2.5674527292062312	4.004747134835023	0.06898686437367717	0.2105213639295107	0.3080625316242379	NA	1	0	0	0	0	9	4
IGKV1-8	-0.09698400759493858	1.3160521144700117	1.2486480108919986	2.800372719332016	3.9777389764978417	0.06541162669363926	0.16661758033918467	0.30137318046328837	NA	0	0	0	1	0	16	2
CLCA2	0.6062777266161385	2.1333113771377143	3.5419471527085564	3.677872338953215	3.977002064653237	0.1716349563282382	0.04969902282298024	0.18726799523253926	0.1463645456441137	0	0	0	2	1	38	6
BPI	2.8639451000295026	4.4858122278376555	25.60150092103105	4.431993485943818	3.969139525151364	3.664925886225099	0.010788035542184733	0.010735291494154938	6.34809934388469e-5	11	3	0	10	2	251	50
M1AP	-0.16090671859082728	1.1488637388591305	1.3357050398480987	2.1889206555566596	3.9607161143113387	0.06561228890567189	0.37493244748038274	0.3510247774629856	NA	1	0	0	0	0	5	5
METTL15P1	-0.08962253607492686	1.2263777775328069	1.3369259290448248	2.581157461426835	3.9489348977386047	0.0683589889643371	0.22281978183293075	0.3303446239844188	NA	0	0	1	0	0	9	4
IGJ	4.85979970900062	7.824538386755566	279.65497231374513	6.386936028743546	3.939874092570194	0.05030753126698839	0.032658825603655704	0.13823112493521922	NA	0	0	244	99	11	2644	582
CD27	0.8554466704247947	2.381493045852915	4.711164047918577	3.655103489495751	3.93680930376936	3.097151273051636	0.02613484081257729	0.1361654206403504	0.08730006972685228	1	0	0	4	0	34	13
IGHV4-28	0.32346658377581705	1.6787070187377608	2.0824441845775015	3.127570732681435	3.918098198001031	0.12045237578932741	0.07174137352690402	0.2138754496885973	NA	0	0	1	1	0	23	4
CTD-2033A16.2	-0.12647699009028512	1.2737639556898732	1.8552998353603012	2.2913922504894213	3.905443393977605	0.06457202010974629	0.44203894583534814	0.4251431029559683	NA	0	1	0	0	0	5	6
MMP7	2.047886818187988	3.977688725532062	17.653825460609404	4.766735912743405	3.891925521466965	2.77946892620236	0.00996002146648602	0.10600458432370224	0.06941960247377935	2	0	0	4	8	175	30
ALDH8A1	-0.2022648067615394	1.1087806415855708	1.289444095976741	2.0262854583978154	3.890929251635911	0.062030466866746264	0.4506167489830598	0.3805406650815225	NA	1	0	0	0	0	4	5
CDC37L1-AS1	-0.07118797250324979	1.303105404846124	1.7887787331660705	2.590560796060724	3.884938943561077	0.06612055381791006	0.3104236929407106	0.4080105672621172	NA	0	1	0	0	0	8	5
SNORD116-25	0.15742780821883476	1.5796480256954257	2.7081352781719508	1.9967016905809112	3.8692926169725155	0.09657317671227396	0.5328388323326744	0.37573706182515654	0.3371858245339933	1	1	0	0	0	4	10
SMPDL3B	-0.05024618713015149	1.3306375370735124	1.7222576309718398	2.7724483612715414	3.8657763060353494	0.0657659607686329	0.24356892862950974	0.39580967468897	NA	0	1	0	0	0	11	4
HIST1H4L	0.7461693608780245	2.5189969362542146	5.444925280561033	3.972772378784376	3.865019172520297	2.6752040956582452	0.03191135486137257	0.21252436157753712	0.17124101242212972	0	0	0	6	0	34	16
IGKV2D-29	0.8402477536269058	2.688988459178959	6.2107036944165825	4.217588546407356	3.8607668684794123	2.7659836094205863	0.02299815480037849	0.19538026996935007	0.15414725080295608	0	0	0	7	0	44	17
IGKV3-11	2.9952798244703978	5.62594508099988	59.24047671756931	5.7172803891424815	3.853364753978474	0.04136747761085959	0.012351374345258303	0.08189558547999234	0.7593458369955233	0	0	44	33	0	455	149
RP11-62I21.1	-0.12079113179628877	1.1783181414652317	1.15640189158828	2.537932729155956	3.8496784029907847	0.06135142781652642	0.21314220933289896	0.3409546963508765	NA	1	0	0	0	0	10	3
RP11-378A13.1	-0.12361445391363592	1.2502676935445483	1.1561261231492834	2.676806701120244	3.8496587990923197	0.06030771586209616	0.19638364621923834	0.3381355838955097	NA	0	0	0	1	0	14	2
KIAA0125	2.0077727812587356	3.754794764033096	14.600261160378158	4.418774106113344	3.849318883664403	3.351328167811444	0.005683084466772821	0.04913962495344704	0.01059399290230097	1	0	1	14	1	128	33
IGLV2-23	2.211757555843968	4.077298246088745	18.561116056546894	4.668940234153785	3.8428242866322493	3.3935476905407724	0.010788035542184733	0.04462197334958342	0.006480630207119797	0	0	14	7	1	180	38
IGKV5-2	-0.19013782139203764	1.2780048816075298	1.089605020955053	2.566582095622294	3.8340964632833052	0.05476431265463284	0.26067068955965444	0.344369517866028	NA	0	0	0	1	0	17	1
SNORD127	0.3499493310115446	1.7034272257042624	2.518863233947734	3.086251994721916	3.8336184481644366	0.11592062188028	0.13312351862096725	0.29519857611265915	0.28571003962697467	0	0	0	1	1	18	6
AC007969.5	-0.847104721427207	0.6712457330495196	0.27756566322814574	1.2903715084435547	3.829565554621654	0.01636739470976876	0.7058455206142408	0.5547746029440123	NA	0	0	0	0	0	6	0
AC008268.1	-0.847104721427207	0.6712457330495196	0.27756566322814574	1.2903715084435547	3.829565554621654	0.01636739470976876	0.7058455206142408	0.5547746029440123	NA	0	0	0	0	0	6	0
CITF22-92A6.1	-0.847104721427207	0.6712457330495196	0.27756566322814574	1.2903715084435547	3.829565554621654	0.01636739470976876	0.7058455206142408	0.5547746029440123	NA	0	0	0	0	0	6	0
CLEC6A	-0.847104721427207	0.6712457330495196	0.27756566322814574	1.2903715084435547	3.829565554621654	0.01636739470976876	0.7058455206142408	0.5547746029440123	NA	0	0	0	0	0	6	0
CTA-276F8.2	-0.847104721427207	0.6712457330495196	0.27756566322814574	1.2903715084435547	3.829565554621654	0.01636739470976876	0.7058455206142408	0.5547746029440123	NA	0	0	0	0	0	6	0
CTC-231O11.1	-0.847104721427207	0.6712457330495196	0.27756566322814574	1.2903715084435547	3.829565554621654	0.01636739470976876	0.7058455206142408	0.5547746029440123	NA	0	0	0	0	0	6	0
DNAJB8	-0.847104721427207	0.6712457330495196	0.27756566322814574	1.2903715084435547	3.829565554621654	0.01636739470976876	0.7058455206142408	0.5547746029440123	NA	0	0	0	0	0	6	0
EPHX3	-0.847104721427207	0.6712457330495196	0.27756566322814574	1.2903715084435547	3.829565554621654	0.01636739470976876	0.7058455206142408	0.5547746029440123	NA	0	0	0	0	0	6	0
GRID2IP	-0.847104721427207	0.6712457330495196	0.27756566322814574	1.2903715084435547	3.829565554621654	0.01636739470976876	0.7058455206142408	0.5547746029440123	NA	0	0	0	0	0	6	0
IGHV3-41	-0.847104721427207	0.6712457330495196	0.27756566322814574	1.2903715084435547	3.829565554621654	0.01636739470976876	0.7058455206142408	0.5547746029440123	NA	0	0	0	0	0	6	0
MEIS3P2	-0.847104721427207	0.6712457330495196	0.27756566322814574	1.2903715084435547	3.829565554621654	0.01636739470976876	0.7058455206142408	0.5547746029440123	NA	0	0	0	0	0	6	0
PTCHD3P2	-0.847104721427207	0.6712457330495196	0.27756566322814574	1.2903715084435547	3.829565554621654	0.01636739470976876	0.7058455206142408	0.5547746029440123	NA	0	0	0	0	0	6	0
RP11-173C1.1	-0.847104721427207	0.6712457330495196	0.27756566322814574	1.2903715084435547	3.829565554621654	0.01636739470976876	0.7058455206142408	0.5547746029440123	NA	0	0	0	0	0	6	0
RP11-18D7.3	-0.847104721427207	0.6712457330495196	0.27756566322814574	1.2903715084435547	3.829565554621654	0.01636739470976876	0.7058455206142408	0.5547746029440123	NA	0	0	0	0	0	6	0
RP11-307C12.12	-0.847104721427207	0.6712457330495196	0.27756566322814574	1.2903715084435547	3.829565554621654	0.01636739470976876	0.7058455206142408	0.5547746029440123	NA	0	0	0	0	0	6	0
RP11-66N11.8	-0.847104721427207	0.6712457330495196	0.27756566322814574	1.2903715084435547	3.829565554621654	0.01636739470976876	0.7058455206142408	0.5547746029440123	NA	0	0	0	0	0	6	0
RP11-756G20.1	-0.847104721427207	0.6712457330495196	0.27756566322814574	1.2903715084435547	3.829565554621654	0.01636739470976876	0.7058455206142408	0.5547746029440123	NA	0	0	0	0	0	6	0
SLC27A6	-0.847104721427207	0.6712457330495196	0.27756566322814574	1.2903715084435547	3.829565554621654	0.01636739470976876	0.7058455206142408	0.5547746029440123	NA	0	0	0	0	0	6	0
ZNF732	-0.847104721427207	0.6712457330495196	0.27756566322814574	1.2903715084435547	3.829565554621654	0.01636739470976876	0.7058455206142408	0.5547746029440123	NA	0	0	0	0	0	6	0
IGKV1-5	3.6475450933812548	6.20436452606891	88.92390641726803	5.749401738768635	3.826571528313119	0.0613867093739113	0.01728890074972314	0.08189558547999234	0.6191692436854396	0	0	76	40	2	869	178
ST3GAL5-AS1	-0.20226480676153946	1.2390349631584057	1.0233596871998187	2.4970359395815316	3.817405132811701	0.0529505783749221	0.26067068955965444	0.3419772232449399	NA	1	0	0	0	0	16	1
IGHV3-7	1.152539848884847	2.6199958997449144	5.721005724301285	3.7873848183922227	3.8045857904960063	3.065649003835725	0.027946000351312613	0.12185777216915906	0.05191868218644997	0	0	4	1	1	52	12
HIST1H2BF	2.330377837804558	3.8567541952408746	15.799695770180668	4.053272202446525	3.799921546869624	3.4770044087671224	0.005329472647619759	0.020808776435872124	7.077687215176629e-4	8	0	10	1	1	137	36
APOBEC3B	0.29531846276730944	1.604981070280988	1.9436613529634286	2.992096736751056	3.7992072979568228	0.11058298238607306	0.08905043851110207	0.25471463514409337	NA	0	0	1	1	0	20	4
OTOGL	-0.1678350782609973	1.1053707301232878	1.1766620499111529	2.238370842101634	3.795115880523482	0.059548240438803704	0.3305295966640161	0.37573706182515654	NA	1	0	0	0	0	6	4
HIST2H3D	-0.06899540616990182	1.324107479219995	1.6094755849062519	2.801591092395785	3.7858140817883705	0.06132384932441743	0.2349612492421247	0.4058173859087001	NA	0	1	0	0	0	13	3
SNORA80A	0.2790543089049918	1.5283544854583428	1.8961795198953448	2.7972296077036107	3.7778474510486464	0.10720181167680216	0.11013222026063536	0.26506516074229075	NA	1	0	0	1	0	15	5
LHFPL3-AS2	0.13219642907364607	1.5598115537598367	1.7431529256230072	3.0683938051155395	3.777621920106816	0.0835263003217599	0.09657646252298215	0.30137318046328837	NA	2	0	0	0	0	21	3
TRAV12-2	-0.09698400759493854	1.3482057757006003	1.5072605696381354	2.819608753564094	3.7775473235272132	0.05900232568519505	0.2369803886758306	0.40354349311244414	NA	0	0	0	0	1	16	2
TCN1	0.9153728710405142	2.305289910064677	4.68307267167562	3.4840898244045007	3.776464848287693	2.547738724761117	0.07979835238765019	0.20370697283057218	0.11296379270740799	0	1	0	2	1	32	11
CTD-2083E4.4	-0.25406053238792636	1.0741494514457164	1.2631675419892598	1.840843280019575	3.7615896026215236	0.05759919714659701	0.5347356157327868	0.42814609005915344	NA	0	0	0	1	0	3	5
HIST1H2AH	1.5247608504545238	3.1827742308604416	9.178886173400162	4.174695317380707	3.7557990550315847	3.1805202451860386	0.013799169672221005	0.09126393285973378	0.027943787822207578	10	0	0	1	1	83	20
PPBP	1.6796099728947538	3.524157902399547	12.566312587259576	4.354187587069809	3.755084341008394	3.0830226087783976	0.01885489774548427	0.11279550528322882	0.04868105789730974	1	0	13	0	1	79	35
IFNG-AS1	0.684490268802209	2.0835435680166743	3.4927310270432343	3.3649069986438653	3.746210421528315	0.17411541636120578	0.04821200794944917	0.20018190355125456	0.18232345944679756	0	0	3	1	0	27	9
SIT1	0.09801553765923977	1.4638534088537813	2.002945170296325	2.5563779185935576	3.7354462231192054	0.08542153515340616	0.26550236414681433	0.3608511715940185	NA	0	0	0	2	0	8	7
FAM26F	0.7133624698295608	2.063221327838273	3.7394877671959748	3.3293415648112967	3.7333481238316373	0.14909793544745753	0.10794218553534997	0.259343432338614	0.18378713447110534	0	1	1	0	1	27	8
C20orf196	-0.14141826170131377	1.1474069499105481	1.130125337600799	2.460779746279084	3.7231849583717187	0.05791436587735942	0.2576300965129114	0.37573706182515654	NA	0	0	0	1	0	9	3
RNU1-3	-0.14141826170131377	1.1474069499105481	1.130125337600799	2.460779746279084	3.7231849583717187	0.05791436587735942	0.2576300965129114	0.37573706182515654	NA	0	0	0	1	0	9	3
CEACAM8	3.2910247022835875	4.7045285665926135	30.369647571657005	3.8842035837211633	3.7218061909917566	3.4772270555223193	0.0031429053495053484	0.0066001703394966025	6.34809934388469e-5	13	1	4	22	1	226	76
SUSD3	0.15301909911815462	1.5533334137474926	1.852636122856436	3.060821155006301	3.710641065397649	0.08604406712277536	0.11164831963256167	0.33312981799533203	NA	0	0	2	0	0	18	4
SNORD88A	0.2908010371711345	1.6914365755595582	3.0127330123504485	2.643715050574105	3.707234287766927	0.08775198496691962	0.33792497558502144	0.40778914873096656	0.37081098976148286	0	1	0	0	1	9	9
RP11-166B2.1	0.23321562489008898	1.4503749405218993	1.8716753919825828	2.506195294822276	3.705266984959442	0.09969505575731569	0.1978873638183023	0.3059311557057283	NA	1	0	1	0	0	10	6
SNORA19	0.24495398797306414	1.5665897639011812	2.5025555759246507	2.468680040709438	3.703446021439078	0.09703025501812228	0.3316390053497512	0.3797225270602672	0.37081098976148286	0	1	0	1	0	8	8
MIR205HG	0.8208358353295097	2.057503083739552	3.244189229756736	3.1584999908794114	3.6975380916186418	2.6768798754733347	0.029295376607511196	0.13823112493521922	0.14009785400703548	1	0	1	2	0	31	7
IGLV6-57	2.008133195727919	4.615576265131823	27.81165690524581	5.77210811524343	3.6890974704405792	0.03651702330320068	0.007096727108695277	0.1676814345176966	0.8170727543667736	0	0	0	37	1	280	53
IGKC	4.609548180915473	7.37360856527362	204.30368049597013	6.007243448061513	3.6812310035008844	0.04977296694837014	0.03945618560317362	0.1589526834191822	0.7346388637036287	0	0	128	170	7	1713	454
WDR72	0.4786941843184974	1.7841536600855308	2.3904086661873567	3.09070428997016	3.6771651799807015	0.13105579466341766	0.060356181650214086	0.22835327333773042	NA	2	0	0	1	0	24	5
HIST1H4D	1.6581972727878873	3.1565836518890413	9.476307534037417	3.6904346539435204	3.666479220250275	3.1367660738452723	0.03413687502384627	0.0923910269818278	0.018716554695769952	4	1	0	7	0	55	27
HIST2H2BC	-0.20226480676153946	1.0718603388379366	1.1518821535593944	2.1126963120731794	3.657409158121209	0.05563625316503652	0.41364237697260575	0.42023589076055695	NA	0	0	1	0	0	5	4
CDC20	0.85006693813072	2.368840444379876	4.191182084937284	3.693960199105323	3.656762237698789	2.592652912871658	0.025400534258472118	0.1676814345176966	0.16396188576350065	5	0	0	1	0	49	7
TRBV28	0.28025957135479757	1.6770987441823046	2.217707666460578	3.0811312636722783	3.65023030558285	0.0955712113386593	0.1532976649321741	0.3409546963508765	NA	0	1	1	0	0	24	3
RPL7AP64	-0.3942582926497339	1.1143541095682197	1.6345621468009848	1.2997745964655263	3.6416557457777863	0.048838044765564186	0.768653369086078	0.5547746029440123	NA	0	0	0	0	1	1	6
GPR55	-0.16434178630034887	1.1092504367944716	1.085361051365164	2.3632902416338633	3.640716112436148	0.05493684232415866	0.29476545037692437	0.4046566671349318	NA	0	0	1	0	0	8	3
RP11-89K10.1	-0.17138860235228723	1.1435088934399418	1.0173432915352105	2.4606801432449004	3.6300202498791174	0.05242708071930153	0.25933129186272824	0.3927139759231873	NA	0	0	0	1	0	11	2
CETP	-0.1713886023522872	1.1439979583434179	1.0188399491709332	2.461618764220973	3.626201071324223	0.05239185264625856	0.26016016407139414	0.3932601053872704	NA	0	0	1	0	0	11	2
OR2I1P	-0.19013782139203755	1.311591633837812	1.3839114927750753	2.585818129854371	3.623957060575377	0.04835486313246156	0.3328792758693651	0.4445910495543604	NA	0	1	0	0	0	17	1
AC007099.1	-0.1901378213920376	1.0618278712634817	1.0176190599742072	2.2406615364668903	3.614119395133055	0.05259801195766268	0.31374666732670803	0.4058173859087001	NA	1	0	0	0	0	7	3
ALG1L2	-0.8815344499277492	0.6150178233470194	0.23130471935678812	1.1505038587742806	3.6096192201253507	0.015671634250287413	0.737368157906955	0.5855535032250971	NA	0	0	0	0	0	5	0
CTAGE4	-0.8815344499277492	0.6150178233470194	0.23130471935678812	1.1505038587742806	3.6096192201253507	0.015671634250287413	0.737368157906955	0.5855535032250971	NA	0	0	0	0	0	5	0
CTD-2380F24.1	-0.8815344499277492	0.6150178233470194	0.23130471935678812	1.1505038587742806	3.6096192201253507	0.015671634250287413	0.737368157906955	0.5855535032250971	NA	0	0	0	0	0	5	0
ENPP3	-0.8815344499277492	0.6150178233470194	0.23130471935678812	1.1505038587742806	3.6096192201253507	0.015671634250287413	0.737368157906955	0.5855535032250971	NA	0	0	0	0	0	5	0
IGHV3-71	-0.8815344499277492	0.6150178233470194	0.23130471935678812	1.1505038587742806	3.6096192201253507	0.015671634250287413	0.737368157906955	0.5855535032250971	NA	0	0	0	0	0	5	0
IGKV1OR2-118	-0.8815344499277492	0.6150178233470194	0.23130471935678812	1.1505038587742806	3.6096192201253507	0.015671634250287413	0.737368157906955	0.5855535032250971	NA	0	0	0	0	0	5	0
LGALS8-AS1	-0.8815344499277492	0.6150178233470194	0.23130471935678812	1.1505038587742806	3.6096192201253507	0.015671634250287413	0.737368157906955	0.5855535032250971	NA	0	0	0	0	0	5	0
PSMA6P1	-0.8815344499277492	0.6150178233470194	0.23130471935678812	1.1505038587742806	3.6096192201253507	0.015671634250287413	0.737368157906955	0.5855535032250971	NA	0	0	0	0	0	5	0
RP1-102G20.4	-0.8815344499277492	0.6150178233470194	0.23130471935678812	1.1505038587742806	3.6096192201253507	0.015671634250287413	0.737368157906955	0.5855535032250971	NA	0	0	0	0	0	5	0
RP11-1070N10.3	-0.8815344499277492	0.6150178233470194	0.23130471935678812	1.1505038587742806	3.6096192201253507	0.015671634250287413	0.737368157906955	0.5855535032250971	NA	0	0	0	0	0	5	0
RP11-15A1.7	-0.8815344499277492	0.6150178233470194	0.23130471935678812	1.1505038587742806	3.6096192201253507	0.015671634250287413	0.737368157906955	0.5855535032250971	NA	0	0	0	0	0	5	0
RP11-347C18.3	-0.8815344499277492	0.6150178233470194	0.23130471935678812	1.1505038587742806	3.6096192201253507	0.015671634250287413	0.737368157906955	0.5855535032250971	NA	0	0	0	0	0	5	0
RP11-366M4.1	-0.8815344499277492	0.6150178233470194	0.23130471935678812	1.1505038587742806	3.6096192201253507	0.015671634250287413	0.737368157906955	0.5855535032250971	NA	0	0	0	0	0	5	0
RP11-380M21.3	-0.8815344499277492	0.6150178233470194	0.23130471935678812	1.1505038587742806	3.6096192201253507	0.015671634250287413	0.737368157906955	0.5855535032250971	NA	0	0	0	0	0	5	0
RP11-443B7.3	-0.8815344499277492	0.6150178233470194	0.23130471935678812	1.1505038587742806	3.6096192201253507	0.015671634250287413	0.737368157906955	0.5855535032250971	NA	0	0	0	0	0	5	0
RP11-474P12.3	-0.8815344499277492	0.6150178233470194	0.23130471935678812	1.1505038587742806	3.6096192201253507	0.015671634250287413	0.737368157906955	0.5855535032250971	NA	0	0	0	0	0	5	0
RP11-503G7.1	-0.8815344499277492	0.6150178233470194	0.23130471935678812	1.1505038587742806	3.6096192201253507	0.015671634250287413	0.737368157906955	0.5855535032250971	NA	0	0	0	0	0	5	0
RP11-687M24.7	-0.8815344499277492	0.6150178233470194	0.23130471935678812	1.1505038587742806	3.6096192201253507	0.015671634250287413	0.737368157906955	0.5855535032250971	NA	0	0	0	0	0	5	0
RP11-89C3.4	-0.8815344499277492	0.6150178233470194	0.23130471935678812	1.1505038587742806	3.6096192201253507	0.015671634250287413	0.737368157906955	0.5855535032250971	NA	0	0	0	0	0	5	0
RP4-610C12.4	-0.8815344499277492	0.6150178233470194	0.23130471935678812	1.1505038587742806	3.6096192201253507	0.015671634250287413	0.737368157906955	0.5855535032250971	NA	0	0	0	0	0	5	0
SNRPGP10	-0.8815344499277492	0.6150178233470194	0.23130471935678812	1.1505038587742806	3.6096192201253507	0.015671634250287413	0.737368157906955	0.5855535032250971	NA	0	0	0	0	0	5	0
TRAV13-2	-0.8815344499277492	0.6150178233470194	0.23130471935678812	1.1505038587742806	3.6096192201253507	0.015671634250287413	0.737368157906955	0.5855535032250971	NA	0	0	0	0	0	5	0
TRAV8-2	-0.8815344499277492	0.6150178233470194	0.23130471935678812	1.1505038587742806	3.6096192201253507	0.015671634250287413	0.737368157906955	0.5855535032250971	NA	0	0	0	0	0	5	0
AVPR2	-0.19013782139203755	1.0989165794321003	0.9510979577799765	2.3650189583637196	3.6011482685145215	0.05024691737184066	0.26738477123368953	0.395539515012647	NA	1	0	0	0	0	10	2
IGLV1-36	0.4596388392788256	2.0153525463270032	3.0573730281965865	3.5860357732176724	3.5790477319697342	0.11137663198912486	0.0523161413819403	0.30137318046328837	0.3988275404894835	0	0	0	4	0	31	6
CTSW	1.3490334295734743	2.711065859600037	6.52874730584184	3.230488312592229	3.5777427007949933	2.9128779761908747	0.039154752932716475	0.12707627618411613	0.06003650870460652	2	0	6	1	0	34	20
RP11-400F19.6	0.3937854416437251	1.6207283932979364	2.3586672534132602	2.459879124933401	3.5619032289400967	0.11311214978345892	0.22281978183293075	0.31878689025852247	NA	2	0	0	1	0	10	8
CTD-2336O2.1	-0.20226480676153943	1.2772600449411873	1.3019566358298318	2.52903808505814	3.561649593281461	0.04711982085484104	0.34769101230646193	0.4565748749701962	NA	0	0	0	0	1	16	1
PIK3CD-AS2	-0.19013782139203764	1.0686251284936037	1.0376034498580835	2.2534276477114203	3.5602195489528516	0.05201941404509377	0.3305295966640161	0.42037388659347696	NA	0	0	0	1	0	7	3
CTD-2587H19.2	-0.2436228949322516	1.1397419522462107	0.9045612454696224	2.319579909047486	3.537078794557517	0.04541749263818463	0.322871105690529	0.4135335512874376	NA	0	0	0	1	0	13	1
CENPI	0.2627086073854356	1.5530483359398632	2.077703945649779	2.854579834067118	3.53146050902129	0.09202560796545789	0.17206934190225645	0.3744979561374244	NA	1	1	0	0	0	17	4
SNORD83A	1.3597771930290707	2.655082644393579	6.954201823047822	2.7627605759989886	3.5148231146684648	2.412982382635609	0.22699857475410046	0.21736057596223485	0.11568386158176944	1	2	0	3	1	20	22
OLFM4	3.6099241374096493	4.618811319060695	28.434211953557437	3.471390648542369	3.5122512539877375	3.3496107360628757	0.0018259676739541346	0.0017091134676274838	1.504328798203274e-7	11	4	8	11	3	259	54
HIST1H2BI	2.008677249985922	3.521795227663266	12.214931646452026	3.9823378397202975	3.5112246795560695	3.0150599784941363	0.02400298176896144	0.08189558547999234	0.011973033091097925	6	2	0	9	0	107	25
BZRAP1-AS1	-0.2594845109877864	1.0958602768739116	0.8383159117143884	2.235287971460718	3.504521931023649	0.0434924634096493	0.3305295966640161	0.41515848520231036	NA	1	0	0	0	0	12	1
RP11-354E23.3	-0.15420371182118547	1.2136615533221242	1.3222167941527048	2.5568502328668616	3.4983840283707583	0.04960048741182977	0.3104236929407106	0.46458211097536706	NA	0	0	0	0	1	12	2
IGKV3-15	2.2476445553031796	4.0425422902574235	18.074225465692287	4.487039132686468	3.4908006551793136	2.903458133571368	0.01926525568029063	0.09746299747310609	0.03935066438372839	0	0	7	19	1	168	36
LRRC36	1.2685295134344796	2.387100390259188	4.7217217942755925	3.1025413121987753	3.481002284374332	2.7465954885954025	0.03583355820372206	0.1259308835574922	0.0658372122888905	1	1	2	2	0	39	10
CYSLTR1	0.9093296191688	2.1147484991562964	3.5010972610273514	3.0770841661624755	3.4803687905147367	2.3794237300059504	0.03703543420927007	0.17716344021333888	0.16685784803187628	1	0	1	3	0	30	8
HIST1H3B	3.084931558632284	4.699108174591849	30.254652766431985	4.23401407538557	3.473237114450311	3.0518867493311213	0.026537196184472582	0.041670532695793974	0.006519855998867053	19	3	0	23	1	234	69
RP11-494M8.4	0.16386893529434016	1.4489891403384985	1.4668081515915876	2.6374057655752337	3.4728606952672862	0.08038813582134113	0.16556611111819325	0.3409546963508765	NA	1	0	1	0	0	19	2
RN7SKP107	-0.21963080388738423	1.0269322367062834	0.9913425059867259	2.131113811605511	3.4690059384958385	0.048988913429154506	0.3855357728470964	0.44996583560484876	NA	0	0	0	1	0	6	3
RPS4XP6	-0.21076495129706255	1.0665243918509324	0.926318061428218	2.2887250914919215	3.455336303395026	0.046961944677116375	0.31152102495134404	0.4352482446426259	NA	0	0	1	0	0	9	2
VSTM1	-0.2594845109877864	1.1027750353128847	0.8597969592339875	2.2489927036813224	3.4471605597543533	0.04295873404356616	0.34786164569900513	0.4371552626829079	NA	0	0	1	0	0	12	1
AP001626.2	-0.20226480676153943	1.1071486452544266	1.4089980546698084	2.1309937253291853	3.4430602692793637	0.04953164332051865	0.47441918610302436	0.531150630257507	NA	0	0	0	0	1	5	4
SNORD116-23	0.2850113505164759	1.6086141325337324	2.581864986410969	2.814451635743081	3.4360662083527393	0.07789351102297541	0.26700713614484667	0.44996583560484876	0.475504442711539	0	1	0	0	1	13	6
EMR1	0.4373360961477853	1.8160330886702238	3.327965675925616	2.618294984532248	3.4351834618104484	0.09404122021669578	0.3104236929407106	0.42565283934117387	0.42165903240844455	0	0	1	0	2	10	10
SLAMF1	1.5869437780760274	2.834291576144316	7.24440175905684	3.4245541208811265	3.433160405280127	2.737974870805979	0.05942440298910636	0.13470451928060187	0.05040567012816667	0	1	5	2	1	50	17
FLVCR1-AS1	-0.25406053238792636	0.9764323591659132	0.9250971722314919	1.978216855496907	3.424291462486322	0.04647840212999544	0.43595746327689244	0.4609267131403939	NA	1	0	0	0	0	5	3
HSPA1L	0.1552352418854867	1.3150119130632778	1.5723529127958416	2.244515595185946	3.4241448428272374	0.08135683879011744	0.2891086753303886	0.38162330698462615	NA	1	0	0	1	0	8	5
KIF2C	1.6749751521173772	3.0029230015275425	8.267325839144522	3.6479204973299466	3.42211804843661	2.6530701677229307	0.04292158611042574	0.14207926726759984	0.06003650870460652	1	1	0	6	2	65	17
IGKV3-20	3.488563299063298	5.840583119819881	68.30920266761171	5.3573780884729	3.4186856008983977	0.056488359831359136	0.026512437816335995	0.1465630513377728	0.7169183428487551	0	0	32	82	2	682	121
FBXO43	-0.2766694015188881	1.05695807554842	0.7920549678430306	2.158598357074846	3.413109419932913	0.041701659275874	0.36020866831171966	0.43740414071625616	NA	1	0	0	0	0	11	1
FASLG	0.4197851321784233	1.6943897226068665	2.1355449396755364	2.9356738587656577	3.40788079897717	0.10610113273395494	0.10717596700482535	0.3214182172428435	NA	0	0	2	1	0	22	4
HIST1H2BB	1.9570982884640302	3.30237105482776	10.694450990235636	3.677866422965183	3.390323946090538	2.7192815441715603	0.04499260051868164	0.1240436089170096	0.03934155074385236	9	2	1	0	2	75	24
TNFRSF13B	1.1802665706157474	2.6563679146414527	5.825502707021833	3.6702452116464355	3.3876623629107088	2.4434466410800115	0.034322844271857327	0.21252436157753712	0.1423666119795969	0	0	6	3	0	49	13
HIST1H2BH	2.441272328429018	3.889166399821381	15.836176007000459	3.875365813301135	3.3848194594002607	2.924826787784665	0.0081969132482961	0.05641166048303201	0.01278998782919802	5	0	2	18	1	164	27
HIST1H2AL	2.2529703719998353	3.2832673924950675	10.361075766381123	3.1393081692627622	3.3770638772793276	2.9885690597543686	0.0171648195109007	0.03671723815294069	0.004284190316581053	4	1	2	7	1	71	25
RAD17P1	-0.25406053238792636	0.9835304913662755	0.9450815621153683	1.9909829667414374	3.3699693248658926	0.045924493027775355	0.4464741082181587	0.48111715519285764	NA	0	0	0	1	0	5	3
AL121932.1	-0.42868802115027604	1.0232440825684588	1.4292582129926814	1.2196831485006296	3.3695846634362168	0.04221729118654402	0.7818228600507974	0.5986349699007589	NA	0	0	0	0	1	1	5
ZNRF2P2	-0.428688021150276	1.0250563491738147	1.4649521260665672	1.2196831485006296	3.3605457613174936	0.04144507344826805	0.7831219464585726	0.6062807244288754	NA	0	1	0	0	0	1	5
DEPDC1B	0.5206631637598991	2.049052423738013	3.334541217790075	3.4686557943426095	3.358470762279812	0.10602941277833532	0.07056760161986696	0.3546723543472412	0.4453953547876029	0	0	0	5	0	26	8
IGLV4-3	-0.4553184674689734	1.0992249188699246	0.7455182555326766	1.6837049853117527	3.355861060707027	0.028974015095310474	0.6131465651991252	0.5059154304041416	NA	0	0	0	1	0	14	0
RP11-504G3.4	-0.2766694015188881	1.064003370586331	0.8135360153626298	2.1723030892954496	3.355397893747174	0.04048886738217758	0.37773748810823893	0.4577778630614197	NA	0	0	1	0	0	11	1
ELANE	2.6480640335394376	3.915849038791557	17.570968050389297	3.506849115117273	3.354785229506346	2.761281025534698	0.031711233979555734	0.07226605990076887	0.01936014895275236	3	5	1	12	1	93	46
IGLV8-61	0.129439206793798	1.2875035637792152	1.547573016444083	2.1497060709795996	3.318259013450096	0.07672792532701232	0.3480173504272213	0.4194530208307719	NA	0	0	1	1	0	7	5
S1PR4	0.5131239128190396	1.8876011650619036	2.472227753666325	3.0753714942749695	3.3167963551124395	0.11042702211412253	0.0932765792400539	0.31878689025852247	NA	1	0	3	0	0	32	3
IGKV1-33	0.6228853078298311	2.1227181668120303	3.032426465274575	3.141354197245308	3.313947538520512	0.11957758983591753	0.13754661028577025	0.3080249399940798	0.42506632849950227	0	0	3	2	0	46	2
IGHV1-2	0.6434762529844572	2.4015085580598043	4.209665927430518	3.922967225185546	3.3091294789421166	0.10843319051063782	0.04830199800340762	0.34594824686078557	0.458991386479121	0	0	0	7	0	54	5
IRF4	3.274883742940712	4.526703654142367	26.5200121156415	3.750910499113574	3.2939115752035075	2.8936491042989623	0.010342445047134103	0.03160604888143538	0.005204775215042432	2	2	9	27	2	217	55
C20orf85	0.8550036841359155	2.292976186007814	5.1452010650363595	1.8315404005703158	3.2873479325485193	0.13763853335646692	0.5827273765746727	0.3744979561374244	0.3123744893277978	1	1	5	0	0	6	19
SNORA38B	0.6314430059238281	2.0217723924217204	4.390506404265255	2.0439365696510854	3.2701924909687214	0.09391441239961437	0.5553043748995521	0.46163370424841127	0.48298646913630583	0	2	0	1	1	6	14
SNORD117	-0.6551112355390126	0.9783513740757139	1.4186911821952095	0.3927264395627353	3.262259321544737	0.030798258025110797	0.9568837007103141	0.6681165337552952	NA	0	1	0	0	0	0	5
HIST1H2AJ	2.1589288500290755	3.7466579757567846	14.303682506754434	4.025944649219911	3.2607174657909908	2.6916568745912	0.026537196184472582	0.12176950905508674	0.049386957918187056	18	0	0	8	1	130	28
IGKV6-21	-0.2954186205586385	1.0233004151575689	0.7657784138555496	2.08881106347593	3.260632554647125	0.03800820323828521	0.4087633709347025	0.4794456400178029	NA	0	0	0	1	0	10	1
IGLV7-43	-0.2954186205586385	1.0233004151575689	0.7657784138555496	2.08881106347593	3.260632554647125	0.03800820323828521	0.4087633709347025	0.4794456400178029	NA	0	0	0	1	0	10	1
U47924.27	0.16386893529434013	1.4851430160112897	1.7439084425858782	2.6809836442345447	3.2567854262533134	0.07147202689821261	0.25195305240551247	0.44420456377908857	NA	0	0	0	1	1	19	2
CHRM1	-0.2954186205586385	1.0238068235885787	0.7672750714912723	2.0897496844520034	3.256733602579417	0.03797589372408937	0.40993487401867684	0.48119892436390943	NA	0	0	1	0	0	10	1
DEPDC7	-0.2954186205586385	1.0238068235885787	0.7672750714912723	2.0897496844520034	3.256733602579417	0.03797589372408937	0.40993487401867684	0.48119892436390943	NA	0	0	1	0	0	10	1
TTC6	1.6229497037970964	2.7581016472748394	6.736221780340361	3.1862942261791285	3.252162813220297	2.5821390695432376	0.06635220404108584	0.14510548880774374	0.05828896980255288	5	1	3	0	1	48	15
HMGN1P38	0.5261622067572272	1.6395526074385602	2.41319676754782	2.5273785917222726	3.2476182762908	0.11360716727749046	0.21782007986537505	0.37573706182515654	NA	1	0	1	0	1	14	6
LINC01550	0.6462083465671601	1.9074434282831358	2.865752606596558	2.960370694480683	3.2455708150633438	0.1266970942888274	0.08851415590660106	0.32245770727719075	0.3859620884432777	4	0	1	0	0	22	7
POU2AF1	2.2881558267904127	3.983344680988233	17.39026371050448	4.260524616848585	3.2449179639163015	2.5685687804928037	0.03025335310919161	0.14105827639706475	0.07551550141044214	0	1	10	19	0	146	36
IGHV4-61	1.0888786852483683	2.401914761483514	4.689598608717942	3.370873068129008	3.241140970042506	1.89491643351214	0.06788864739751045	0.2653894446647483	0.20908239904938697	0	0	1	5	1	41	9
CCL5	4.744821390391069	5.907888973916477	73.13711826835276	3.8640271564284268	3.2351510809334503	2.8201956947725115	0.006487173080237328	0.021859021495800428	0.0032619350436702164	7	12	64	12	9	574	149
RNU1-28P	1.9192718015626675	3.1172578190953817	9.521928258914349	3.4045468886892634	3.228707475467765	2.3362526505759464	0.07979835238765019	0.1804769348360918	0.08379986533903888	0	3	3	3	2	59	21
BMP3	1.007974509580181	2.094645089757794	3.410796650779252	2.868888331430174	3.21163682687879	0.19604303583724528	0.07779705812789982	0.23107551314432423	0.20958547795001015	1	1	1	2	0	35	5
ZNF833P	-0.31604575046366346	0.9747456576596865	0.6995330801003155	1.9862265906057281	3.2078418380322806	0.035925436828582916	0.42351689360377553	0.48793394045661126	NA	1	0	0	0	0	9	1
LAX1	2.1631642586826514	3.7331702466676258	14.033074390326666	3.9684753803161867	3.2017134200883244	2.5902052824376196	0.01885489774548427	0.13106099238645325	0.06457757619463945	1	0	12	13	0	133	26
ACKR1	1.939639254875331	3.5069827902139785	12.78272338295243	4.10266717336738	3.1936465861120364	0.16875948878017982	0.039154752932716475	0.2861649759220289	0.3076124922669714	0	1	3	1	8	100	22
SNORD30	0.0685225551638932	1.4651818361855702	2.3862541801280663	2.5341664805789885	3.175816315984443	0.05284477777554375	0.3755001865580989	0.5855535032250971	NA	0	2	0	0	0	8	6
RN7SKP230	0.39029214968307674	1.6184004931121856	2.385423555924616	2.6396868831025193	3.171809230982398	0.09132308739363156	0.2519393781657345	0.44996583560484876	NA	0	0	0	2	1	13	6
TRPM6	0.8149363472764994	1.8541784417957181	2.946241703010057	2.3260791437423345	3.1696083174950664	0.15048161044769442	0.1761495243498812	0.3007383407938237	0.3113104907137964	2	0	1	2	0	14	9
ASB9	-0.033061296599049765	1.2573433916833852	1.1677614408438428	2.445782430714387	3.1522176631031202	0.05270908957937937	0.25195305240551247	0.46240273789778497	NA	2	0	0	0	0	13	2
ITM2C	3.9861413491707784	4.89017886784845	34.852795652047774	3.093315347194066	3.1498212677902844	2.958739355610099	0.0031429053495053484	0.002958875427501996	1.4845385093900235e-6	17	2	20	19	4	261	75
HIST1H3H	1.9643906638385062	3.475852568335883	12.089162050846886	3.6517784889789735	3.1498139320583527	2.4146293406048023	0.053194621184234694	0.18728801045345356	0.0993448953170406	6	1	0	15	0	69	32
PMS2P4	0.792847233904473	2.0341988860000164	3.1934257096512937	3.006407873495546	3.148353572643261	0.14247892981344792	0.07779705812789982	0.31809135824367807	0.35591142585301344	4	0	0	2	0	27	7
AC005822.1	-0.288977493483133	0.9382058926871488	0.7860385721784224	1.9570420984758048	3.1472952191650507	0.03852428806557615	0.4462427038248807	0.531150630257507	NA	0	0	0	1	0	6	2
SKAP1	1.4377021015524551	3.047740057440525	8.188367671821428	3.8911592097050978	3.1447600567933	1.9863458771542684	0.03413687502384627	0.2718099488800327	0.2111478655429752	0	0	12	3	0	65	18
SNORD114-14	-0.2540605323879263	1.021249402477897	1.2393880339353909	2.0102190009735166	3.140194819239354	0.040059544985019534	0.5067829961565531	0.5917937743685725	NA	0	1	0	0	0	5	3
AC006548.28	-0.033061296599049744	1.4087754351006854	2.4065143384509393	2.0594151860172705	3.1397063804097454	0.04905112904717048	0.5549703771014173	0.6118566037173391	NA	0	2	0	0	0	4	7
TRAV29DV5	-0.23368847589609765	1.0616104536320794	1.1728669317411602	2.208437059396896	3.1356441132071637	0.0388861868117516	0.437932593798655	0.5784942194129891	NA	0	1	0	0	0	8	2
CATSPERB	0.41608818477476545	1.4382910379225815	1.8770185455735375	1.9930157689857653	3.1318939733151576	0.09657674817671401	0.3250776813779859	0.39580967468897	NA	1	0	1	1	0	8	6
IGHA1	5.929104724053905	8.804465971927177	557.0633815822532	5.998437235183946	3.1167535473951142	0.03595896509232498	0.1532976649321741	0.3961038950753685	0.8677970266071195	0	0	444	596	60	3924	1226
EPB42	0.8171388879258517	1.9309434863822348	3.209373999785079	2.670315740959365	3.115920125864281	0.1470285970000256	0.1651314799150454	0.34344294678805753	0.31442319251959916	3	0	0	1	1	19	8
TREM2	1.0591241553936117	2.2447513019363248	4.327786836651664	3.1298493214424816	3.1117994624250276	0.14130454165928957	0.13373221249652226	0.3409546963508765	0.341106721541622	0	2	1	1	1	38	6
AZU1	2.371390309787155	3.636416239676214	14.221880253160158	3.4475874702162717	3.1108055793573635	2.341017046139934	0.07825517326983017	0.15536064584404813	0.07203468934257097	3	2	0	11	4	76	35
SLC29A3	1.833687187514255	3.0703558534494753	8.860669737271833	3.5212213993683905	3.1060533090646727	1.941560451005639	0.06989510584701857	0.23173198843578285	0.1492958579632479	0	4	3	3	1	75	14
RP1-63M2.7	-0.3389692750626986	0.9311940000778488	0.6532721362289579	1.8877684474919445	3.0910624109869067	0.03331448866509811	0.4552265109043062	0.5267606266817363	NA	1	0	0	0	0	8	1
MS4A15	0.8049742192739748	1.8954522511792797	3.3191329654575044	2.279868912654758	3.090308240226716	0.13827718180132775	0.30836485988884343	0.3742991847412155	0.33612506604369213	2	0	2	0	1	12	10
POLR2J2	0.4373360961477853	1.6523217867536288	2.0530938133924597	2.5841039291597983	3.089911146489437	0.09377984693200656	0.22623698370133632	0.40815498564337893	NA	1	0	0	1	1	24	2
IFIT1B	0.6314430059238281	1.6448581462958716	2.2324648602514765	2.323644851505673	3.080572884486648	0.11842151186742474	0.16796460486292053	0.3461534405806394	NA	2	0	1	1	0	14	6
NUF2	0.65665938637592	2.107474893960641	3.0798163582687152	3.1902643403293327	3.0730987644618306	0.10904799600011578	0.10038250352102605	0.3686012410746255	0.5076671746379594	1	0	0	5	0	41	3
RP11-202G18.1	-0.5030926159076248	0.9806282805266223	0.6067354239186037	1.4764161442769812	3.0504342536496374	0.023244591320337685	0.6681638095965343	0.5807639623732616	NA	0	0	0	1	0	11	0
AC233755.2	0.5303312347053609	2.0255821594703276	3.293623427509672	3.299297628232639	3.0472715783196804	0.0911498670865238	0.10277239439263439	0.44324877893918124	0.5830339550011526	0	0	0	6	0	23	8
LTB	0.9786573797333493	2.1306071651569085	3.604452663566079	2.952488764373508	3.0451424467703485	0.16875630794615587	0.10717596700482535	0.31878689025852247	0.28793703962491063	2	1	3	0	0	33	6
CD2	2.6516334687367986	4.393454373733444	23.54098582615965	4.3191624878991215	3.0386290027712533	2.1166235826135713	0.01750794714728979	0.21252436157753712	0.16333729395210878	1	0	40	3	2	222	40
BCO1	-0.3389692750626986	0.9381471587129417	0.6732565261128343	1.9005345587364755	3.0366488788766897	0.0328329278962957	0.4642959218720278	0.5509886629010006	NA	0	0	0	1	0	8	1
CTC-203F4.2	-0.3389692750626986	0.9386728092419302	0.674753183748557	1.9014731797125488	3.032719202313749	0.03280025083787028	0.4642959218720278	0.5521135403987598	NA	0	0	1	0	0	8	1
RP11-295H24.3	-0.3389692750626986	0.9386728092419302	0.674753183748557	1.9014731797125488	3.032719202313749	0.03280025083787028	0.4642959218720278	0.5521135403987598	NA	0	0	1	0	0	8	1
RP11-481J2.4	-0.3389692750626986	0.9386728092419302	0.674753183748557	1.9014731797125488	3.032719202313749	0.03280025083787028	0.4642959218720278	0.5521135403987598	NA	0	0	1	0	0	8	1
C1orf186	-0.25948451098778635	1.019461274943249	1.1266059878698025	2.099163143585473	3.031068506838456	0.03628817715278372	0.4711939412835838	0.5966712836234916	NA	0	1	0	0	0	7	2
HLA-DQA2	1.942239911357844	3.5724612495140367	13.030009559647548	4.094001709629205	3.0299916182471156	0.1934602420028406	0.04688418661787521	0.2945032499333703	0.25934161572154907	0	0	14	1	5	100	25
MALRD1	1.706688091349699	2.809716741891238	6.548255685706869	3.1072369258314483	3.0292108660887695	2.3237786127729674	0.03413687502384627	0.15536064584404813	0.08748228723093268	8	0	3	1	1	63	11
RPL39L	0.23965675196559438	1.3744971080209196	1.7830000001950996	1.9348818421392102	3.027609760405916	0.07633461653043033	0.44159765647435073	0.484373845309024	NA	1	0	0	2	0	6	6
EPHA7	0.6736937295726757	1.932856012609025	3.4254149775796896	2.0841099137313344	3.0264829589502407	0.11238693435484697	0.4417882402898698	0.4352482446426259	0.46061599712063456	0	0	3	3	0	8	12
PACSIN1	-0.32340722198367516	0.8919707359848548	0.7397776283070648	1.8161449203130888	3.0218548439908597	0.03558271366459335	0.4969635011173912	0.5652886370879089	NA	0	0	0	1	0	5	2
ITGA2B	3.296014356853902	4.47501068892904	25.839168591385427	3.274054328182225	3.0211317848636803	2.667425778499923	0.028332415224715517	0.04767922228244381	0.00474874203931074	22	0	19	4	5	163	61
PEX11G	0.11387715371477462	1.2756247198552435	1.6613554508075603	2.1863055067675914	3.018424491621572	0.06367880606451298	0.40539376033776	0.5460162643474357	NA	1	1	0	0	0	8	4
RN7SKP36	-0.3234072219836751	0.8925190190724323	0.7412742859427875	1.817083541289161	3.017901337189758	0.03554601347276298	0.49796007946987814	0.5679563512879031	NA	0	0	1	0	0	5	2
CCNB1	2.693837098968949	3.549166819499091	13.068186090582191	2.7614144752522516	3.0071434279155356	2.609676578005562	0.03562253032284049	0.048564437590893766	0.007028628813926385	12	2	3	4	2	73	32
LINC00278	0.48913182177417225	1.7483918051926188	2.464769967906154	2.851766485676262	3.0067487779348854	0.09441203507376233	0.17674723263554862	0.44420456377908857	NA	3	1	0	0	0	22	4
RGL4	1.7138984890954332	2.861950123618276	7.006015811356101	3.046197785447609	3.005930491623948	2.3307631400879965	0.034987098274059214	0.17303419948824034	0.08748228723093268	8	0	5	2	0	52	16
FNDC1	0.7457930382691073	1.9571620990458929	2.832004202578291	2.8169385756940755	3.0011942312795026	0.12455504433127951	0.16029789995788196	0.3592327813884667	0.4318949590483277	3	0	1	0	1	33	3
CLEC3B	3.884420306087683	5.070903556336074	40.5269482421953	3.2954417416888004	2.9966179463180707	2.6093587539706373	0.025400534258472118	0.04497272506893609	0.004612045207507658	14	0	19	20	14	231	97
SCAMP5	1.1230468663895006	2.0965860314406672	3.510434118187641	2.65997910412366	2.993395408920867	0.20157849711016507	0.09097551882095282	0.2653894446647483	0.23503037889565462	2	1	2	1	0	31	6
HIST1H2BN	3.317507377724579	4.1630656455030675	20.66427180487513	2.7746496484970895	2.9931641981119266	2.705641224846173	0.01885489774548427	0.01767160656507184	7.325479627489737e-4	11	2	8	16	2	114	52
LINC01484	1.101795766697871	2.6683385408804465	6.12613407394149	3.532263707777183	2.992582254699705	0.13909490798745186	0.06989510584701857	0.3797225270602672	0.38534609502092543	0	0	1	11	0	36	16
RTN4RL2	-0.5218418349473751	0.9312826102384162	0.5404900901633697	1.3837914035442735	2.985310615836101	0.021553913633086404	0.6828090505260658	0.5855535032250971	NA	1	0	0	0	0	10	0
CD3E	2.905989260175416	4.279356044030398	21.89788187811818	3.8676081122917427	2.972586431047969	2.216898700013038	0.025400534258472118	0.15011241907607273	0.10261479116743584	1	2	33	3	2	189	39
IGHG2	3.9750946584024245	5.90657455109236	72.54923292593465	4.492270582807565	2.96628176075083	0.07386177938928375	0.04851779286942727	0.2255988949051904	0.6871310644613432	1	0	56	96	4	489	163
KLF1	-0.32340722198367516	1.0396926612482975	1.2285419158124617	1.036811929366822	2.965381480938788	0.04429417716388012	0.8045705720242355	0.6234638922376393	NA	2	0	0	0	0	1	5
IGKV2-28	1.0636047512378026	2.417275149789649	4.453399614922217	3.3287061842025274	2.965119017136527	0.15863861047364586	0.07406483257238675	0.3409546963508765	0.3515784627772375	0	0	5	4	0	46	7
MYLK4	0.3679894065520365	1.5123609811653818	2.092461139440678	2.0053691958233593	2.963596100495983	0.0841271471341398	0.4119650894145182	0.48119892436390943	NA	3	0	0	1	0	7	7
HIST1H2AI	1.6456571107877078	2.718212932177237	6.38024440946569	3.05081852635263	2.9624574929890954	1.9868302727297067	0.05756728272728966	0.24122439276356555	0.14273083872111156	3	3	1	3	0	59	9
COLCA2	-0.3647653101543873	0.8858249906950969	0.6070111923576003	1.7784521312470885	2.9621097820963707	0.030648649336154576	0.4937536313748256	0.5581087482712012	NA	1	0	0	0	0	7	1
GBP6	-0.3647653101543873	0.8858249906950969	0.6070111923576003	1.7784521312470885	2.9621097820963707	0.030648649336154576	0.4937536313748256	0.5581087482712012	NA	1	0	0	0	0	7	1
PTGER1	-0.3647653101543873	0.8858249906950969	0.6070111923576003	1.7784521312470885	2.9621097820963707	0.030648649336154576	0.4937536313748256	0.5581087482712012	NA	1	0	0	0	0	7	1
UBD	-0.3647653101543873	0.8858249906950969	0.6070111923576003	1.7784521312470885	2.9621097820963707	0.030648649336154576	0.4937536313748256	0.5581087482712012	NA	1	0	0	0	0	7	1
CLEC4M	0.8901825249252584	2.0416052402577467	3.7269587342610464	2.6046713743350995	2.9526780055178463	0.1337881513841233	0.23342715525026247	0.4058173859087001	0.38871974888734095	0	1	4	1	0	17	10
HIST1H4F	0.9326084874619915	2.142290921529071	4.170615068492613	2.8647499228618556	2.945068770603602	0.1250499824900857	0.22281978183293075	0.4194530208307719	0.42506632849950227	0	1	4	0	1	21	10
RP11-158I9.8	0.024158407627197093	1.1343084826107284	1.2497471948930643	1.7990933404170333	2.9426496827025908	0.05879935879092798	0.4940262394894266	0.547090936111254	NA	0	0	1	1	0	5	4
GLI1	0.27743624923745036	1.409870656883832	1.5186880174928965	2.368423611967358	2.941955079899823	0.07341664934400938	0.22281978183293075	0.4565748749701962	NA	2	0	1	0	0	14	3
ANKRD36BP2	2.815469784941546	4.057083906197463	18.181106006256655	3.5645849419859488	2.93728147313066	2.35648796230135	0.030673184254567703	0.11279550528322882	0.05772089137858894	1	1	16	18	1	174	29
SNX18P3	0.9141746159701258	1.9350235622950547	2.870819991748516	2.572901600484607	2.934693790797631	0.15009018235033791	0.09239481194567464	0.31878689025852247	0.3735086257049037	3	0	1	2	0	24	6
PDCD1	0.7223247205935553	2.0536005748256994	3.5522359862558086	3.069092993716266	2.9330604333756547	0.10702615141321815	0.16139235348002404	0.4463573922697411	0.5129469353702933	0	0	0	5	1	23	8
THEMIS	2.6817848752912274	3.9285608848333435	16.96969890219819	3.515818422168396	2.932497310141482	2.284353704836807	0.02923926823514111	0.14207926726759984	0.0658372122888905	2	4	20	5	0	134	32
MT-TA	-0.5218418349473751	0.9380908671710858	0.5604744800472461	1.3965575147888043	2.930974369786228	0.021258151343544567	0.6861863249015236	0.5966712836234916	NA	0	0	0	1	0	10	0
TRAC	3.550140450354826	4.715096189430856	31.04172132722063	3.756820603253097	2.9283347913328464	2.177717860201954	0.027185082000136637	0.11279550528322882	0.07282206394649023	2	6	28	3	8	249	54
LINC00944	-0.5218418349473751	0.938605588725176	0.5619711376829688	1.3974961357648776	2.9270504748662454	0.021233831540349676	0.6866591640345786	0.5970644434448722	NA	0	0	1	0	0	10	0
LINC00964	-0.3160457504636634	1.017744133900408	1.0138239418042143	2.0182287360823374	2.924422527883705	0.03096618395916837	0.5032965949021063	0.6130549309431269	NA	0	1	0	0	0	9	1
CPZ	-0.08485702222543669	1.1511534579561251	1.02897860922977	2.214149884706521	2.921493223941177	0.04519360828554075	0.32588759637508735	0.5484535446147286	NA	2	0	0	0	0	10	2
RIBC2	-0.20226480676153946	1.0474446119403544	1.2500229633320608	0.8746070440655861	2.9175892202863114	0.050999547061489604	0.8336801793702129	0.6116763778905419	NA	1	0	1	0	0	1	5
RP1-68D18.2	-0.28897749348313295	0.9755723740838294	1.080345043998445	1.9762781327078838	2.9165435368234496	0.03357502177839258	0.5113761307396563	0.6215692662272587	NA	0	1	0	0	0	6	2
AC006129.2	0.05503461203644935	1.2007526407371638	1.1167049905046031	2.1480157925648253	2.913322752177449	0.0565169277197126	0.3269947205893367	0.5044009152258272	NA	0	0	1	1	0	11	2
SAMD10	0.8907425776925931	2.092284786412223	3.4004302811801974	2.976456854797003	2.9132091179481217	0.13261688385607787	0.13733199877535715	0.3805406650815225	0.425091346940782	0	0	1	4	1	33	5
LINC00865	-0.36476531015438735	0.8929284581040048	0.6269955822414767	1.7912182424916188	2.90747506492565	0.030158101201734212	0.5013207146450351	0.5832592644112119	NA	0	0	0	1	0	7	1
RP11-1299A16.3	-0.36476531015438735	0.8929284581040048	0.6269955822414767	1.7912182424916188	2.90747506492565	0.030158101201734212	0.5013207146450351	0.5832592644112119	NA	0	0	0	1	0	7	1
KLHL14	0.4373360961477853	1.532963169479565	1.9360677977369825	2.424254353181483	2.9071746441831285	0.087445114806295	0.25104355199397527	0.46163370424841127	NA	1	0	1	0	1	17	3
GZMK	0.38433510807159277	1.7782009639907168	2.6278501895754514	2.888012350311132	2.906127323168604	0.07587915250160067	0.18394405062967842	0.5216884721396583	0.6871310644613432	0	0	5	0	0	15	7
CTD-2521M24.6	-0.3647653101543873	0.8934645082631864	0.6284922398771994	1.792156863467692	2.903528500639967	0.03012510914687097	0.5025857300153644	0.585237011714889	NA	0	0	1	0	0	7	1
RP11-242D8.3	-0.3647653101543873	0.8934645082631864	0.6284922398771994	1.792156863467692	2.903528500639967	0.03012510914687097	0.5025857300153644	0.585237011714889	NA	0	0	1	0	0	7	1
MPO	4.829280395148567	6.153814298571827	88.70513206922656	3.8929228954213175	2.902096400375241	2.056246311716602	0.034130580598092194	0.14207926726759984	0.10897075973665563	23	8	2	49	39	435	218
DCC	0.048150498672064584	1.2880109882159918	1.5377272866190432	2.0763810666306965	2.898343745620106	0.05668322845217028	0.42454541911527877	0.5679654884336548	NA	3	0	0	0	0	6	5
TMSB10P1	0.34030036810351116	1.5311452861769042	2.6754860581547493	1.6668088935733594	2.8901498214867734	0.07093680566604714	0.6591545625396095	0.5894571340543816	0.6360060080285508	0	1	1	0	1	4	8
NCF1C	1.1109198810199985	2.4116468612877084	4.905626983185636	2.994403107924051	2.8865801986249093	0.15419946334084064	0.13733199877535715	0.3805406650815225	0.3620155094172315	0	0	6	4	0	27	13
RSPH14	-0.2022648067615395	1.054643440435459	1.2700073532159373	0.8877827635884775	2.872890088154281	0.050301532849346485	0.8337523443388422	0.6213907741795525	NA	0	0	1	1	0	1	5
RP11-139H15.6	-0.17258685742267565	1.511235789613684	1.4083477498207606	1.9388319527026363	2.8716175558426498	0.03696273175938549	0.5849326686166307	0.5901168474152021	NA	0	0	3	0	0	24	0
CTD-2553L13.9	0.47587086220115027	1.59520560384967	2.068626363846649	2.448073941071837	2.8692011277040823	0.08781678822623307	0.2285408377888078	0.46458211097536706	NA	0	0	2	2	0	14	5
BHLHA15	-0.01719968054351501	1.189478648427654	0.9824418969194159	1.9927707424047867	2.8680316933870538	0.04987707732252649	0.3928227970599332	0.5203406858833232	NA	1	0	0	1	0	13	1
RASA4CP	-0.01719968054351501	1.189478648427654	0.9824418969194159	1.9927707424047867	2.8680316933870538	0.04987707732252649	0.3928227970599332	0.5203406858833232	NA	1	0	0	1	0	13	1
VTRNA1-2	0.4860556558385091	1.8291059113403851	3.5647400338991773	2.4831092456894	2.845836844707597	0.06605942904960437	0.3729128928081091	0.5917937743685725	0.7172282835184243	1	3	0	0	0	10	9
RP11-436I24.1	0.24208147748041062	1.3222857430020059	1.4926872319444118	2.098911324233439	2.8385971267236525	0.06867408698535486	0.3241048145547902	0.51323861831124	NA	2	0	1	0	0	9	4
NEK2	1.2068309170969458	2.4988309255877383	5.984353636620575	2.8308551719098136	2.8384594764676856	0.12834293738371522	0.2730248069689953	0.44420456377908857	0.4391272472812124	0	2	0	6	1	21	16
RTP4	0.8466318704211984	1.922014024460791	3.2319233342017655	2.4873710900723625	2.83708602038739	0.12730580214359996	0.229122208380971	0.42023589076055695	0.42875513715527247	4	1	1	0	0	17	8
CAPN6	0.05858813612773924	1.2075508184565433	1.5531240398748358	1.9688747618025109	2.8320354687729745	0.05561962144247606	0.49413952227586	0.5946242321915932	NA	0	0	0	1	1	6	4
SNORA11B	0.36429245914837854	1.6002119115229332	2.570069857775389	1.996262928376086	2.8305631157475935	0.07605261216834107	0.516383227919678	0.5796220693317766	0.6671019004808122	0	0	0	3	1	6	8
CPNE5	1.2283276655561015	2.4229585982871074	4.480529349593485	3.035065421776089	2.828170675838122	0.17751002323245746	0.060356181650214086	0.3303446239844188	0.3336136832404575	1	0	2	7	0	45	7
LY6G6E	-0.0848570222254367	1.1649223310703072	1.0719407042689681	2.2345284814321733	2.8276581462786035	0.0441106242691159	0.3495274163087443	0.5832592644112119	NA	0	0	2	0	0	10	2
RP11-112J3.16	0.2627086073854355	1.3673060206709629	1.580413613219245	2.2089592754900393	2.8265257458226505	0.06914606976419724	0.3104236929407106	0.5267606266817363	NA	0	0	2	1	0	10	4
CLIC3	1.399694021539271	2.592841550890209	5.6427526383659785	3.1439578112390163	2.8234996740706104	0.20223646880361187	0.0941452834372786	0.3433397609679931	0.2681186942432921	7	2	2	0	0	49	9
PLEK2	0.46114322034913546	1.568615137877218	2.022365419975291	2.380529713740157	2.823305806194722	0.08458314837719617	0.25195305240551247	0.4880413704127549	NA	0	0	2	2	0	13	5
IL2RB	3.169257498804819	4.442174843672934	24.63250869297314	3.6524638484701275	2.818045482659317	2.06330372994306	0.029295376607511196	0.15840942541192332	0.11305508863270176	6	3	39	1	2	227	38
AC005477.1	-0.3942582926497339	0.8384745196793254	0.5607502484862426	1.655317061746475	2.8179496855687494	0.02791125900454245	0.5332466232599912	0.5917937743685725	NA	1	0	0	0	0	6	1
CNTNAP2	-0.3942582926497339	0.8384745196793254	0.5607502484862426	1.655317061746475	2.8179496855687494	0.02791125900454245	0.5332466232599912	0.5917937743685725	NA	1	0	0	0	0	6	1
RP11-248B24.1	-0.3942582926497339	0.8384745196793254	0.5607502484862426	1.655317061746475	2.8179496855687494	0.02791125900454245	0.5332466232599912	0.5917937743685725	NA	1	0	0	0	0	6	1
RP11-293K20.3	-0.3942582926497339	0.8384745196793254	0.5607502484862426	1.655317061746475	2.8179496855687494	0.02791125900454245	0.5332466232599912	0.5917937743685725	NA	1	0	0	0	0	6	1
RP11-327E2.5	-0.3942582926497339	0.8384745196793254	0.5607502484862426	1.655317061746475	2.8179496855687494	0.02791125900454245	0.5332466232599912	0.5917937743685725	NA	1	0	0	0	0	6	1
RP4-760C5.3	-0.3942582926497339	0.8384745196793254	0.5607502484862426	1.655317061746475	2.8179496855687494	0.02791125900454245	0.5332466232599912	0.5917937743685725	NA	1	0	0	0	0	6	1
SNORA13	1.9138432197836424	2.726401874011193	6.924249205912511	2.387729876964476	2.816180585508947	2.027151590841683	0.14947621239099637	0.2104767982934593	0.10784098983658134	4	1	1	4	2	33	17
NUGGC	2.0872674507191054	3.244403169237692	9.937616839187037	3.0967512382247784	2.8116912120767403	2.03344396953671	0.06571483797898603	0.22467677202579486	0.12742187555421555	1	1	12	7	0	62	23
TEKT4P2	-0.3234072219836752	1.2263163688426253	0.938898499880507	1.6589110045344535	2.81101527600096	0.02912134808179131	0.6396177583085008	0.6118566037173391	NA	0	0	2	0	0	16	0
RP11-726G1.1	0.07221950256755107	1.268512084680045	1.4200818354863747	2.2553520070911297	2.80518644884274	0.05327307443659906	0.3855357728470964	0.5832592644112119	NA	0	0	0	1	1	12	2
TMEM35	-0.06255427909439638	1.2565814368790276	2.072994603826035	1.4068115779684565	2.8046532332403844	0.045535287441952656	0.7419559819690165	0.6775639645437103	NA	0	1	0	0	1	2	6
RNU4-58P	0.006792410501352347	1.0836318912947092	1.0692231574365194	1.8043046449628117	2.7999118353296084	0.052485166810618794	0.4563605486401313	0.5618076757364264	NA	1	0	0	1	0	6	3
FAM64A	-0.5424689648524001	0.8938443425187143	0.5142135361758885	1.3095682102000594	2.79967831288632	0.01919240479295897	0.7058455206142408	0.6220046107832741	NA	0	0	0	1	0	9	0
E2F2	2.1710206280714552	3.1446977085016368	9.640687048975828	2.8076047953845036	2.7990880353164207	2.056494331938022	0.06988366983740033	0.2255988949051904	0.08962318895199999	4	0	4	3	5	55	21
RP11-251M1.1	0.4045819808732584	1.4388589684970232	1.9965725042666047	2.077819020434754	2.7988462321805527	0.0801427612647756	0.41002156832629105	0.5370175098478068	NA	0	0	1	1	1	9	5
PSMB10	2.3803631660763127	3.3535775761581093	10.68017999279279	2.834331339838989	2.7984400811175254	2.3109063263786527	0.03905360925776147	0.12112466338979148	0.032520555783721886	13	1	5	6	0	75	23
IGHV4-55	-0.5424689648524	0.8943687073437622	0.5157101938116112	1.3105068311761323	2.7957387796786817	0.01916778720187114	0.7058455206142408	0.6238352411664768	NA	0	0	1	0	0	9	0
LINC01232	0.07258557600581132	1.3094587815452097	1.3584241383592244	2.3693495548571883	2.7932713704158965	0.05247529365232341	0.287206700705054	0.5634698239064017	NA	3	0	0	0	0	11	3
C7orf55	-0.3234072219836751	0.9297877229954655	1.0340841001270873	1.8353809545451667	2.7897627610623346	0.030797355675310285	0.5602165094736488	0.6600081982702096	NA	0	1	0	0	0	5	2
ZBP1	1.969297608792749	3.1639509883270565	8.828170558041844	3.175791785729774	2.787210419028728	2.032065035239611	0.034130580598092194	0.2265499957380635	0.131211919670926	4	0	4	13	0	77	16
RP11-3P17.5	0.3276465878805043	1.5941574980915523	2.3108324688665256	2.6623133527645435	2.777589428501812	0.06136601555476209	0.2706135277054418	0.5855535032250971	NA	1	2	0	0	0	18	3
RXFP1	0.8208358353295097	1.853845588971048	2.7967560711322372	2.394119411620161	2.7708693214506908	0.119225657245573	0.17207664480877305	0.41515848520231036	0.49507726568351534	1	0	4	1	0	17	7
ENAM	0.08500495268742282	1.3340151685482549	1.5311593540764419	2.339169582028135	2.7686153828514923	0.05343730853034092	0.327522586826543	0.5894571340543816	NA	0	0	0	3	0	9	4
APOBEC3D	2.37990247387663	3.29331845175251	10.680932412231474	2.4845595045637845	2.7640071804066917	2.233332292592354	0.11013222026063536	0.14510548880774374	0.04485313779729954	9	2	4	8	0	49	28
LINC01521	-0.39425829264973394	0.8457371697187365	0.5807346383701191	1.6680831729910057	2.7630776475861243	0.027418546923176655	0.5450230896736705	0.6118566037173391	NA	0	0	0	1	0	6	1
RP11-255B23.1	-0.09698400759493854	1.1338479789770235	1.5748808558334315	1.3016874327671013	2.7619597865940673	0.04888144576971321	0.7378500535706581	0.6600081982702096	NA	0	0	1	0	1	2	5
CHIT1	1.3313860537972513	2.3600842094293655	4.255448895741103	2.738237040857138	2.761698994958606	0.19861853946013652	0.09657646252298215	0.30783304455251265	0.3028285453427625	2	0	1	5	1	46	5
CTD-2538C1.2	-0.3942582926497339	0.8462842071549738	0.5822312960058417	1.6690217939670788	2.7591129635399314	0.027385080852981896	0.5457968719569259	0.6130549309431269	NA	0	0	1	0	0	6	1
YWHAZP2	0.40260024164732167	1.4251504700165216	1.86380606831714	2.1474181661427907	2.7576962583283713	0.07908448643514092	0.3465831089469187	0.5317009289012805	NA	1	0	1	0	1	11	4
GLYCTK-AS1	0.12438130163219821	1.3438286782465776	1.8734312972433431	2.38267976295773	2.7573431347796724	0.04867932009869967	0.4146938409388708	0.6195660483019542	NA	0	1	0	0	1	11	3
IGHV3-11	1.4322596169821713	3.0051881467883077	7.673277927416204	3.7540270146715664	2.7557406804307942	0.14719534865056352	0.052576899912888775	0.39580967468897	0.4173830756946376	0	0	3	15	0	70	13
TBC1D27	-0.11435000472078333	1.0914340804074099	1.0922008625918411	1.987857223429433	2.7489016632978203	0.043192952332777104	0.4552265109043062	0.6130549309431269	NA	0	0	2	0	0	6	3
RAMP3	3.8303688275812062	4.5915009859160305	28.37288008917498	2.595977148915304	2.7477285792128514	2.4616406328190776	0.02400298176896144	0.020808776435872124	0.0014044365288611157	24	3	24	9	3	152	68
RP11-967K21.1	-0.14877973322132546	1.0354169550335766	1.0029778236812854	1.827347781839708	2.745354757261925	0.04152741398617088	0.49383267674393344	0.6130549309431269	NA	2	0	0	0	0	5	3
IGLV4-60	0.4078431136524387	1.9386296958712836	2.646171255253352	3.198738055090844	2.744322424450592	0.06853307485972795	0.14947621239099637	0.5426622176990268	0.7592993390148777	0	0	6	0	0	31	3
RNASE3	0.9865235046830844	2.349099373624034	5.239828913756555	3.3069422372049044	2.7357704961496774	0.08108921296515785	0.16427513792081327	0.547090936111254	0.7135970711483183	0	4	1	0	1	34	8
HIST1H2AG	3.474794024825617	4.532606293007104	27.70863817332957	3.4272574222930325	2.733258177302371	1.8484947042058075	0.03945618560317362	0.15536064584404813	0.12042046718782987	7	5	1	17	12	179	53
HIST1H2BE	1.8166063407458921	3.091818032379395	8.829032051617151	3.4149082499348	2.729921934324245	0.19382366104624554	0.08731043846887256	0.3445154867634025	0.3108169893068901	1	2	0	13	1	66	16
CD3G	1.3720636979820435	2.9996252686237117	8.070768203788463	3.903623987645985	2.726731480217916	0.11461795047328242	0.08206590815050567	0.4552231625494443	0.5548553516510789	0	3	12	0	0	70	12
AMACR	0.129439206793798	1.2227757557078909	1.4651897887602043	1.556761265851555	2.7245421518355557	0.06053873252414301	0.5865534893080814	0.5888582755372541	NA	2	0	0	1	0	4	5
GYPE	0.3558624211825346	1.3684847737177062	1.8825695690042905	1.8555755473664175	2.7178237127036424	0.07440904822235593	0.47989828371082177	0.5636372229146895	NA	1	0	0	1	1	7	5
GPR174	0.3454247837268599	1.7120555636673984	2.3097642097015596	2.8712808893665214	2.7145687582275535	0.06598034651868162	0.18520491292869756	0.5680192030493024	NA	0	0	5	0	0	17	5
MYBL2	1.95903084098129	3.1924816287153592	9.827613303408908	3.149499224969355	2.7078328909902067	1.5335374048266357	0.11810265008537438	0.3298471165996622	0.2157801052082129	6	3	0	11	0	56	22
C2orf76	0.4345127740304381	1.5328397870662547	1.8633224300383453	2.357321588271604	2.704247176992676	0.0771078334525805	0.26016016407139414	0.5267606266817363	NA	0	0	2	2	0	14	4
CD200R1	0.9403238027787144	2.0993171726897977	3.5245421113796307	2.862933834429244	2.702707062472072	0.12140559594794724	0.16395055537757824	0.44324877893918124	0.5079179184728575	0	0	5	1	1	29	6
LY86	0.9833363387223576	2.0801563911418426	3.370294627910567	2.7415606083617488	2.701013379720688	0.13294024048854494	0.16050816268462056	0.4159287574826437	0.4693965109427582	2	0	4	0	1	31	5
RP11-362F19.1	0.5058800611005112	1.5635534040398607	1.7087991781302851	2.209582540660905	2.6999115412106085	0.08392978745624505	0.2347764317837681	0.46064919760768125	NA	1	0	1	2	0	20	2
KIFC1	2.479931704948989	3.374973102364307	10.752390985408233	2.817284760518841	2.697154121631247	2.13317685500727	0.03657237147962745	0.1288165391011496	0.06393074366911548	16	1	2	6	1	88	19
AC159540.1	0.3679894065520365	1.4586280754859065	1.7078540573725554	2.244348772954703	2.6948856444853093	0.07234963414908685	0.27209962061376786	0.5345548753160574	NA	3	0	0	1	0	12	4
RP11-611E13.2	0.6177306335709933	1.820656312693723	2.6317264506524007	2.6580100686883936	2.689668995974227	0.08979179950917647	0.17506086808527851	0.5044009152258272	0.6587342867587751	1	0	0	5	0	18	6
KCNQ5	-0.05024618713015152	1.1169087080584366	0.8914166668124233	1.845524398116411	2.687759132047378	0.044123989887651524	0.4462427038248807	0.5728885343895145	NA	1	0	1	0	0	11	1
RP11-111A22.1	-0.13834209576565068	1.278722934017967	2.0050447425952798	-0.06139395056258262	2.686586391780933	0.04901583580520865	0.9934123153645431	0.6895422993312369	NA	1	1	0	1	0	0	7
TBC1D10C	2.7235660225173404	3.6392732453591474	13.541700629061088	2.8990352787445333	2.679664953448395	2.0989587534753413	0.037426367634433196	0.1368772493901599	0.06586108167530638	7	2	18	2	1	98	26
ANG	-0.017199680543514964	1.2223187405728377	1.2410544556655525	2.024141997980941	2.6792229416864317	0.045171205899980846	0.46517611124614455	0.6062807244288754	NA	1	0	0	0	1	13	1
DLGAP5	2.5628469364752062	3.365049251236377	10.989668111655304	2.6615477490456496	2.6782400775349062	2.160484361554016	0.047687824920606504	0.12176950905508674	0.04312750387118507	8	1	2	11	2	75	22
CTD-2517O10.6	-0.2022648067615395	1.0911539684509464	1.5271232543263513	0.9181849227248989	2.675713129448952	0.043806052980668274	0.8450815324379429	0.6922310495069242	NA	0	0	0	1	1	1	5
HIST1H1B	3.30736899376184	4.395265329653021	24.187309183369898	3.2903135870102656	2.6732875172937423	1.980418747053354	0.04851779286942727	0.1513644244900739	0.0993448953170406	39	6	1	7	2	192	41
RP4-665J23.1	0.19336191778968678	1.3093253593450709	1.2656264821775127	2.127127311825326	2.6719681435729794	0.058422152069407186	0.3104236929407106	0.5506609720850281	NA	2	0	0	1	0	13	2
C6orf226	-0.2022648067615394	1.0935154802771823	1.5643138250359596	0.9191540191646318	2.66326525976469	0.04314139670211868	0.84697606768595	0.6973118285324755	NA	0	1	1	0	0	1	5
GRB14	0.1741760475451738	1.4967395543223632	1.7214177223279334	2.297676334334327	2.661318761955694	0.054329255075440154	0.4238703341953425	0.5934321856702258	NA	0	1	2	0	0	20	1
MS4A3	1.8157442205525125	2.881971214826807	7.8334124643002365	2.8838763036291475	2.6584637931570905	0.209561182581384	0.16377644499026087	0.357311324404748	0.2783094161264119	2	1	0	8	3	42	17
LINC00882	-0.42868802115027604	0.7889550797944768	0.514489304614885	1.5137190863845198	2.654212559631401	0.025097544321376165	0.5913219561697489	0.6333415169946393	NA	1	0	0	0	0	5	1
RP13-942N8.1	-0.42868802115027604	0.7889550797944768	0.514489304614885	1.5137190863845198	2.654212559631401	0.025097544321376165	0.5913219561697489	0.6333415169946393	NA	1	0	0	0	0	5	1
AC108004.3	-0.02763731799918979	1.0497827528791368	1.044443261084761	1.6783186160613626	2.653030840141386	0.04818110243974776	0.5291427623501737	0.607513140377789	NA	0	0	1	1	0	5	3
snoU2-30	0.6080816706629598	1.6017136993449845	2.798130995840178	1.505995172518606	2.6510927612357067	0.08276474360158335	0.6584747747935844	0.5855535032250971	0.6199926772936245	1	1	0	1	1	5	8
ASPHD2	-0.5653924894514352	0.8482751555669407	0.4694492499402535	1.2146094333719801	2.6498976967830714	0.0171300884790635	0.7297668493984186	0.6602507256674688	NA	0	0	1	0	0	8	0
SNORD116-13	0.07764348116741111	1.1850615909328694	1.4189288448888469	1.3585529762287833	2.6494701093281257	0.056439393058002274	0.6738523556868331	0.6150232012949763	NA	2	0	0	1	0	3	5
HIST1H2AE	3.0492791328079254	3.7826033614462515	15.404724076609313	2.6968995452136246	2.6488863885314045	2.2664892143030206	0.02594534560609654	0.07717182937306036	0.009897332431573832	8	1	8	7	6	113	27
HIST1H2BM	2.507197892900256	3.7078942273956588	14.512144842675706	3.0072660583382427	2.648582782061472	1.8294829792217608	0.0904562964536722	0.2594047675541627	0.16269579524189814	10	0	1	22	2	73	36
CMTM5	-0.007265261507361125	1.0879058579316956	0.9779221588905302	1.8765366744847443	2.647640956431149	0.04705730778526792	0.4415298444281223	0.5901168474152021	NA	0	0	1	1	0	8	2
GP9	-0.3500376683023726	1.1558833177978152	0.8433832968663465	1.5390517395236802	2.645136762889463	0.025720997567022775	0.6681638095965343	0.6569740200510504	NA	0	0	0	2	0	14	0
TMEM126A	0.9415200123356106	1.9766127898427532	3.3602718976175856	2.5696148094870916	2.6449323769975104	0.11794107059559028	0.2105213639295107	0.4677680174689948	0.5177365967088053	2	0	0	2	2	23	6
HIST1H3I	2.348985804437821	3.2838339188348487	10.239208377940654	2.8683081848558465	2.644927347657996	1.9852681795139382	0.0523161413819403	0.21711164845863237	0.0841510704708223	6	0	3	6	5	87	15
PIK3CG	3.2249337532148674	4.135958539732815	20.3589222348158	3.0607927301795916	2.6421432702073306	1.9247525774528833	0.02643362641511467	0.14259732554372018	0.084605252318102	5	10	13	6	1	161	31
ATP13A4-AS1	0.03628539299669897	1.1664867898616447	1.429774963011776	1.9711654561677672	2.6414208522447153	0.04860578593893091	0.4935556881174641	0.6359356565800991	NA	0	1	0	1	0	7	3
CAPN9	1.366836077904082	2.39613062673555	4.91715087411798	2.8283102061007757	2.6393994195062604	0.1588615851845847	0.16427513792081327	0.4058173859087001	0.39216465291417835	5	2	1	0	1	40	7
ZBED9	0.26270860738543556	1.4246745226293216	1.8052056675735915	2.3566993695556473	2.63728400552529	0.061027804293090855	0.3480357524130108	0.5961916845887468	NA	0	1	0	2	0	13	3
TMEM156	-0.017199680543514964	1.2290005819764374	1.2625355031851517	2.0382868139435657	2.6310129606863777	0.04356484709305887	0.4796825592467666	0.6194668687907898	NA	0	0	1	0	1	13	1
RP11-686D22.10	0.7014654315070622	1.9634459435576135	2.9898605470410713	2.8603747688970564	2.629747390873137	0.09175330955047827	0.1573287130251874	0.5185118069874157	0.6628685540753045	0	0	6	1	0	23	6
TRIM59	1.2458046627070098	2.3745733012794923	4.480131875958827	2.815204462459092	2.6273235920958835	0.15415334164529235	0.0904562964536722	0.4046566671349318	0.42123304873047984	1	0	2	8	0	34	9
CLEC1B	0.8567699449003616	1.9770837339493268	2.7457705891842603	2.1117276948164463	2.6272428997862645	0.10852445282626445	0.3755001865580989	0.4352482446426259	0.6046675289917545	1	0	2	2	1	37	1
SEPT1	2.7869546723419076	3.7690895410017045	15.153284499838291	3.1038223244858383	2.6270291348654546	1.8966335246389925	0.06579158952649063	0.18728801045345356	0.10962792390441578	1	4	17	8	1	111	27
BANK1	3.1227242871909	3.824112850922797	15.785994560793474	2.490657450797452	2.6205060690189956	2.272902356735729	0.030655827996609913	0.04975660546710012	0.005919728869186587	16	1	9	8	3	100	33
CEACAM21	0.5664240195157364	1.5750181614365026	2.270410947923956	2.1813901583428743	2.6146826587107572	0.08526502776812526	0.36066376104289816	0.557256045514505	NA	0	1	2	1	0	12	5
KIF11	3.4418859021100556	4.144948697937301	20.651137201815406	2.738019113248928	2.6129960614728445	2.191213680984288	0.02299815480037849	0.06978728732836598	0.013693851801771434	14	8	6	7	3	140	37
UBASH3A	0.9779123601224974	2.173915175790822	3.8125255219920704	2.8791702465063884	2.6121668636503292	0.10751484245909124	0.19391040849685853	0.4815667274961869	0.6001784304345678	0	2	4	1	0	37	4
RP5-864K19.4	0.15742780821883473	1.3926835011889176	1.5953477797459636	2.3302303220623366	2.60969494909284	0.05391144836970968	0.3104236929407106	0.6062807244288754	NA	4	0	0	0	0	10	4
BUB1	2.8645826734841235	3.869687753982859	15.853968061158627	3.0290130543146945	2.6072909869805465	1.9917019903111672	0.05542198394297842	0.15489573218292765	0.08748228723093268	19	2	1	17	1	137	25
CD28	2.301511701731935	3.260909728363081	9.656588730348544	2.941547258312585	2.6032355788754136	1.7181192374587007	0.07904789511372538	0.23062608898423895	0.16552717234631098	1	1	12	5	2	98	11
C2orf48	-0.42868802115027604	0.7963867261679898	0.5344736944987614	1.526485197629051	2.5990840042856354	0.024596502895414957	0.6028930709628172	0.6584183112579752	NA	0	0	0	1	0	5	1
CTD-2203K17.1	-0.42868802115027604	0.7963867261679898	0.5344736944987614	1.526485197629051	2.5990840042856354	0.024596502895414957	0.6028930709628172	0.6584183112579752	NA	0	0	0	1	0	5	1
TMED6	-0.42868802115027604	0.7963867261679898	0.5344736944987614	1.526485197629051	2.5990840042856354	0.024596502895414957	0.6028930709628172	0.6584183112579752	NA	0	0	0	1	0	5	1
AP001604.3	-0.42868802115027604	0.7969453996515503	0.5359703521344841	1.5274238186051243	2.595099737291397	0.02456244256130881	0.6028930709628172	0.6588354169282273	NA	0	0	1	0	0	5	1
RASSF10	-0.42868802115027604	0.7969453996515503	0.5359703521344841	1.5274238186051243	2.595099737291397	0.02456244256130881	0.6028930709628172	0.6588354169282273	NA	0	0	1	0	0	5	1
TMEM105	-0.42868802115027604	0.7969453996515503	0.5359703521344841	1.5274238186051243	2.595099737291397	0.02456244256130881	0.6028930709628172	0.6588354169282273	NA	0	0	1	0	0	5	1
CTD-2192J16.22	-0.03306129659904985	1.040192087298725	0.9101801674995735	1.7531179427106953	2.5920243556428897	0.04443931505733454	0.4623255832403427	0.5970644434448722	NA	1	0	0	1	0	7	2
GPR39	0.7331060001322707	1.777295662434462	2.2349238004397294	2.365680268206131	2.591828815696852	0.09927433018712647	0.17207664480877305	0.44996583560484876	NA	4	0	1	1	0	24	3
B3GALT4	0.8431385784605498	1.6973448033856031	2.562665906343802	1.9865256684830395	2.5906175487517222	0.11148761251369592	0.31576680010227237	0.46458211097536706	0.5385392119610883	1	0	1	2	1	13	6
CTC-435M10.12	0.2850113505164758	1.2245247354311695	1.3738887902142154	1.6017617316799875	2.590531617046243	0.06563402660834561	0.49290357423789294	0.5634698239064017	NA	1	0	1	1	0	6	4
RP11-199F11.2	-0.03306129659904981	1.040707330886922	0.9116768251352962	1.7540870391504297	2.58875958518155	0.0443967768894927	0.46401047907648924	0.5973233702890847	NA	1	0	1	0	0	7	2
LCN2	5.360532946356551	5.96260482878062	77.0379470853681	2.6676368329071454	2.588437948536773	2.3676454176123225	0.004199544777950534	0.007811952850705293	1.0895260976958664e-4	49	19	33	30	17	433	163
TMSB4XP4	0.015658263091674073	1.1556198853288935	1.2970085270623113	1.9923485594493027	2.587726958789143	0.045801405313287295	0.4630276628860749	0.6349899091722103	NA	1	1	0	0	0	9	2
RP11-410L14.2	0.5304899099448843	1.6169837709119985	2.010747264075532	2.3585508749522375	2.5840531682891847	0.07977259743595327	0.23463943882627858	0.5426622176990268	NA	2	0	0	3	0	16	4
FAM71F2	0.44878900310264	1.5977432007619998	1.8579964382421912	2.4201049739133373	2.5721198352813297	0.0723743539278375	0.22657363401822986	0.5521135403987598	NA	4	0	0	1	0	18	3
RP11-69L16.5	0.07764348116741109	1.1989702957109394	1.4603942822923224	1.3791303770835337	2.571710287448454	0.05410396803780335	0.6828090505260658	0.6484436891601755	NA	0	0	1	2	0	3	5
RP11-314A20.1	-0.5424689648524	0.9300304533704618	0.808520007995911	1.3288042444321375	2.568506003773661	0.015993896994522465	0.737368157906955	0.7069690919537397	NA	0	1	0	0	0	9	0
CTD-2192J16.21	-0.42868802115027604	1.048987292024767	1.5165562235288794	0.09122821378700327	2.568465247330771	0.033071556132593445	0.9885895808502531	0.746897613307046	NA	0	1	0	1	0	0	5
CTD-3035D6.1	-0.428688021150276	1.0495499034580689	1.5180528811646021	0.0921973102267366	2.564983307377138	0.03300197329420986	0.9885895808502531	0.7478642841626463	NA	0	1	1	0	0	0	5
RN7SL242P	-0.428688021150276	1.0495499034580689	1.5180528811646021	0.0921973102267366	2.564983307377138	0.03300197329420986	0.9885895808502531	0.7478642841626463	NA	0	1	1	0	0	0	5
RP11-556O9.3	-0.428688021150276	1.0495499034580689	1.5180528811646021	0.0921973102267366	2.564983307377138	0.03300197329420986	0.9885895808502531	0.7478642841626463	NA	0	1	1	0	0	0	5
MTND4P14	0.16386893529434016	1.2795893584301063	1.9137437440492906	1.0655492697486317	2.5551562850125302	0.05851617106055228	0.7916366352844504	0.6626193917082069	NA	0	1	1	1	0	2	6
FAM24B	0.1814198992637021	1.3148710913904262	1.7036100877826663	1.328376225429818	2.55383597670629	0.05996225018531154	0.6941215956708547	0.6333415169946393	NA	3	0	1	0	0	3	6
RP4-669L17.10	0.7343042552026591	1.7176627501916837	2.5191904079040914	1.9939012604366897	2.5486083540993474	0.09657644137754987	0.3310440861718849	0.5267606266817363	0.6346283416301549	1	0	4	1	0	11	7
PTTG1	1.959262509143857	2.938610053412272	7.853046688210243	2.8849993979790174	2.546668366648338	1.2343536809766114	0.14142645665763856	0.3409546963508765	0.23211238381478913	7	3	0	5	1	61	12
C8orf48	-0.06899540616990192	1.0850014338300276	0.8651401128249421	1.776146712795856	2.5448027475923376	0.04063819367247032	0.4895656464382493	0.611343187581029	NA	0	0	1	1	0	10	1
IGKV3D-11	-0.06899540616990192	1.0850014338300276	0.8651401128249421	1.776146712795856	2.5448027475923376	0.04063819367247032	0.4895656464382493	0.611343187581029	NA	0	0	1	1	0	10	1
RP11-48B3.5	-0.5911885245431239	0.7923599445726386	0.4017072585492968	1.094248077794583	2.5447473259143503	0.015374517574901122	0.7448105070662273	0.6787658469938275	NA	1	0	0	0	0	7	0
RP11-83J16.1	-0.5911885245431239	0.7923599445726386	0.4017072585492968	1.094248077794583	2.5447473259143503	0.015374517574901122	0.7448105070662273	0.6787658469938275	NA	1	0	0	0	0	7	0
ARL17B	-0.03306129659904985	1.0474924930506293	0.9316612150191727	1.7672627586733214	2.5441908361240477	0.04376293918274834	0.4814323680603741	0.6150232012949763	NA	0	0	1	1	0	7	2
TRGV7	-0.03306129659904985	1.0474924930506293	0.9316612150191727	1.7672627586733214	2.5441908361240477	0.04376293918274834	0.4814323680603741	0.6150232012949763	NA	0	0	1	1	0	7	2
CD6	2.056705245295375	3.4651129197453536	11.445389131642377	3.5451369256733374	2.541439920816372	0.17409068239864675	0.04563037241473049	0.3927139759231873	0.3937864033011428	1	1	25	2	0	95	19
CCL22	-0.15420371182118553	1.0480076353881298	0.9331578726548954	1.9366705211773187	2.5409085059745475	0.0362269446350268	0.4623255832403427	0.6588354169282273	NA	0	0	2	0	0	7	2
MED14OS	-0.3942582926497339	0.8814698746706587	0.8393471971162557	1.687319207223085	2.5392818867100266	0.023812846890667726	0.611334642103605	0.6968637386051385	NA	0	0	0	0	1	6	1
GZMB	3.4781187503846747	4.466640750032159	26.264537313330226	3.137731044039226	2.538425097663839	1.5786057632467236	0.030673184254567703	0.20535079051007227	0.1689997179510804	11	14	18	3	1	187	43
BLNK	2.526678423362959	3.2796250876775535	10.184161899612098	2.560953152403039	2.5377054852320384	1.9658271587887859	0.059637563770343155	0.15489573218292765	0.07021112573748578	9	2	2	10	1	75	18
SNORD14A	0.6580734522425256	1.8725026256898865	3.001064147378413	2.586624317416692	2.535768345704514	0.0851058139201454	0.2697901893503876	0.5748989045977886	0.6871310644613432	6	0	0	0	1	16	7
P2RX5	0.30406669555614774	1.3863323457159598	1.7218220515918234	1.8868581535272066	2.5345748173507032	0.06369455570519725	0.4545246505831019	0.6062807244288754	NA	1	0	0	3	0	7	5
CD8B	0.5836688574851767	1.978395899658045	2.6775151943927913	2.7971551283450697	2.5333745248179937	0.07584234775160657	0.22281978183293075	0.5547746029440123	0.7552505433688423	0	0	6	1	0	34	2
AC145212.2	0.1673622272549886	1.213021508340408	1.2411223542647507	1.8810441044404678	2.5328234694280143	0.054519508564986115	0.4194625021775669	0.5966712836234916	NA	2	0	1	0	0	8	3
SNORD116-27	0.05858813612773922	1.232941511582768	1.810307839584448	0.6737436879401911	2.530762844985553	0.054444407468932865	0.8937535801419457	0.683198717394233	NA	1	0	0	1	1	1	6
NACA2	-0.3942582926497339	0.8831480384682029	0.8750411101901415	1.6873192072230845	2.5300988995093525	0.023438115450068936	0.615038316847746	0.7001350092494867	NA	0	1	0	0	0	6	1
MS4A1	1.4926206034593763	2.749154937976316	6.833190348661002	2.772511417440114	2.5266836022066332	0.14439283350441556	0.22313535184515568	0.46163370424841127	0.4586831663217552	0	0	12	3	1	28	18
FAUP1	0.6860620536675621	1.7326644848528938	2.485302004913103	2.417393045787801	2.521773070793949	0.08986122925205378	0.2804949112844639	0.5508648546958178	0.6698689346230662	0	1	1	3	0	19	4
SCARNA20	0.7086556708713686	2.0940148334482345	4.39059898532004	3.1027440890736364	2.5199373413809862	0.055877678566372185	0.2522476814657226	0.654441119081858	0.8481666908762334	0	3	0	0	2	23	7
LRRC56	0.5913364550051099	1.6342635183467886	2.556717409278392	0.9991936525090752	2.512953654430914	0.08362124924632655	0.7712756189853357	0.5917937743685725	0.6871310644613432	1	0	2	3	0	3	9
PIPOX	0.2505816220159337	1.1874904912959234	1.3276278463428577	1.4623824694309298	2.510726160443918	0.0613708797159065	0.5549703771014173	0.5917937743685725	NA	1	0	1	1	0	5	4
NCF1	3.3228456245047524	3.9307188063224205	17.60808125729394	2.3382004812512416	2.5106668730613353	2.1572122607734667	0.04441644834379043	0.06387708244694303	0.008651442947433252	11	5	11	9	2	93	38
AC009237.8	0.9615616324958326	1.852823611488329	2.714097075009362	2.140758875898879	2.5066472875779655	0.12106843510338691	0.2061215570932465	0.44996583560484876	0.5463794567579248	2	0	3	2	0	18	6
VSIG2	1.4746439065214383	2.370126887963115	4.71873027969937	2.4075105239496732	2.5065763651480997	0.18597086763786042	0.16427513792081327	0.38775538966876827	0.3605091878334696	1	0	6	3	1	29	10
ASPM	3.8318284439953745	4.783010098792364	32.487567813526844	3.078675228724563	2.504691280965571	1.895409790982422	0.08326306731351817	0.13854183497095798	0.084605252318102	31	7	1	34	4	224	59
FAM186B	0.129439206793798	1.3923691611844125	1.7418064414757	2.148736974539866	2.503030318486768	0.05054802928776693	0.4333343821776702	0.6602507256674688	NA	0	0	0	4	0	7	5
CD5	2.257995390315851	3.4455878984308757	11.626403663006952	3.019732048764099	2.498809017748738	0.23602564223766892	0.07406483257238675	0.3445154867634025	0.28799733882068757	2	0	23	4	1	67	26
HSD17B8	0.16736222725498853	1.2188926923843808	1.2596100865129045	1.8862805257439201	2.498511298624213	0.05347278415210111	0.42398420054325037	0.611343187581029	NA	1	0	0	2	0	8	3
LCK	1.965630505981194	3.7390757735549878	14.506003251390792	4.203857658155057	2.4957872862078476	0.04461617385003575	0.0746996528408745	0.48124203693744927	0.8682295039913736	0	1	32	0	2	110	25
FAM129C	0.28850464247712426	1.2193786169660847	1.2611067441486272	1.712976398991611	2.4957504435306	0.06191763985996209	0.42454541911527877	0.5748592816313136	NA	1	0	1	1	0	8	3
GPR114	0.9258547548019741	2.0174216988273024	3.0474810401679915	2.5943216343734607	2.4930979797405697	0.10866743349446294	0.14517260797068032	0.4794456400178029	0.6157703208300503	1	0	6	1	0	27	5
CTD-2165H16.4	0.00829679157166228	1.1601300149026454	1.4141333384209647	1.1212676249349807	2.4906818394350454	0.049821067789959275	0.759790140120493	0.6791150128470558	NA	0	0	1	2	0	2	5
GPR87	-0.591188524543124	0.7996114806722148	0.42169164843317325	1.1070141890391143	2.48975953597857	0.01499593686410243	0.7492731731402845	0.6895422993312369	NA	0	0	0	1	0	7	0
RP4-539M6.20	-0.591188524543124	0.7996114806722148	0.42169164843317325	1.1070141890391143	2.48975953597857	0.01499593686410243	0.7492731731402845	0.6895422993312369	NA	0	0	0	1	0	7	0
RP11-1228E12.1	-0.2594845109877864	1.0757880464948546	0.7323736768754775	1.224561053781278	2.4891191495975913	0.028435509026965584	0.7143637031267726	0.6584183112579752	NA	1	0	1	0	0	12	0
CECR7	-0.5911885245431239	0.8001567143071135	0.42318830606889596	1.1079528100151874	2.485785794792431	0.014971949980458662	0.7492731731402845	0.6895422993312369	NA	0	0	1	0	0	7	0
HCAR1	-0.5911885245431239	0.8001567143071135	0.42318830606889596	1.1079528100151874	2.485785794792431	0.014971949980458662	0.7492731731402845	0.6895422993312369	NA	0	0	1	0	0	7	0
LINC00694	-0.5911885245431239	0.8001567143071135	0.42318830606889596	1.1079528100151874	2.485785794792431	0.014971949980458662	0.7492731731402845	0.6895422993312369	NA	0	0	1	0	0	7	0
PRKCG	-0.5911885245431239	0.8001567143071135	0.42318830606889596	1.1079528100151874	2.485785794792431	0.014971949980458662	0.7492731731402845	0.6895422993312369	NA	0	0	1	0	0	7	0
RP11-764K9.4	-0.5911885245431239	0.8001567143071135	0.42318830606889596	1.1079528100151874	2.485785794792431	0.014971949980458662	0.7492731731402845	0.6895422993312369	NA	0	0	1	0	0	7	0
SLC47A2	-0.5911885245431239	0.8001567143071135	0.42318830606889596	1.1079528100151874	2.485785794792431	0.014971949980458662	0.7492731731402845	0.6895422993312369	NA	0	0	1	0	0	7	0
CDC25C	-0.0896225360749269	1.0381266208452862	0.7973981214339854	1.67218353520756	2.4856241164067794	0.03827042694470839	0.5006133497772219	0.6176361244304674	NA	1	0	0	1	0	9	1
RNU6-4P	0.2347200059603989	1.4125694077666051	2.232554343782075	2.0539373531431306	2.484526215034854	0.05000192573019955	0.5006133497772219	0.6850457210826679	NA	0	2	0	1	0	7	5
AURKB	1.727858806689698	2.485525661876129	5.148020014094751	2.371027816129736	2.4822503581805635	0.260250135363009	0.13140886488366874	0.31072825752054317	0.2579083542937648	6	1	1	3	1	41	8
ACOT1	0.30406669555614774	1.4545169467533408	1.5222587450091318	2.2248604511995485	2.4799626962623744	0.059102052722950445	0.30836485988884343	0.5917937743685725	NA	1	0	0	3	0	16	2
ZNF843	-0.06255427909439644	0.9980353778293752	0.8639192236282158	1.6302329318331057	2.4788306333515693	0.041058144239394016	0.5116836572460761	0.6327134422553277	NA	1	0	0	1	0	6	2
IGKV3-7	-0.02763731799918977	1.1935721394216976	1.3461155785910113	1.8707084326744794	2.476152565490884	0.043032875300511794	0.5182597853155968	0.6802344086768513	NA	0	0	0	3	0	5	4
PRADC1	0.5752267506962601	1.594694892548377	1.766695439696202	2.0963285789796156	2.474891675390319	0.07983769014400088	0.26700713614484667	0.5267606266817363	NA	3	0	1	1	0	20	2
SPINK5	1.828112544647399	3.0259767313447177	7.7016694892045505	3.0805900450786843	2.4727338007572643	0.18727081506408777	0.07406483257238675	0.3805406650815225	0.3855824209578259	19	0	2	1	1	76	10
SNORD14E	0.6008537480162784	1.4992659181634116	2.007999952121366	1.5680616738042077	2.4709406481812906	0.08304159361768629	0.49727517023328976	0.5636372229146895	NA	2	0	2	1	0	7	6
SNORA42	0.550861966436713	1.6549163336696826	3.0259163654659695	2.0184463667369923	2.465344005981153	0.06279950292048682	0.5189860352927232	0.6602507256674688	0.7711892044231713	1	2	0	0	1	8	7
FAM155A	0.7690401097031228	1.9014771917748199	3.2323351841264416	2.6719672908305627	2.464187841770371	0.07644076306137311	0.29916240867929805	0.5917937743685725	0.7478454166350292	0	1	0	2	2	24	4
BSCL2	0.9419782505516454	2.0266566351719644	3.5167292481655585	2.1229051940957984	2.459457337783854	0.10549824822818477	0.3209145268172028	0.5435926006509727	0.6129176054780119	1	0	1	7	0	13	10
HJURP	2.352356692898092	3.404219655626237	10.88596321185567	2.9377313123785953	2.45879087462051	1.5543215660252623	0.08197992045955114	0.2945620110529863	0.2002896674317061	16	2	1	11	0	95	16
HIST1H2BG	3.8928929349624473	4.624770232123527	28.684244832024486	2.5855498941520536	2.455345445275608	2.0631147755245234	0.027288765216782244	0.06387708244694303	0.01936014895275236	12	2	16	40	4	189	55
PDGFRL	0.7754812367786281	1.8587761170640593	3.3191164446435453	2.5043824015400373	2.4547214388375544	0.07731525006690694	0.3382283745358864	0.6062807244288754	0.7312698737451219	0	1	0	2	2	17	6
TMEM217	0.5540698022692409	1.6365676893613874	2.4086975102001955	2.35225301191163	2.453431552476479	0.06909123056859799	0.31374666732670803	0.6096831932061434	NA	1	2	0	1	0	18	3
FCRL5	2.6839805081918606	4.368475220133475	23.401396400022456	3.964185933827687	2.452939979359293	0.051086886049905515	0.09097551882095282	0.4058173859087001	0.8470901367357769	0	1	26	38	0	157	46
COLCA1	1.5648665497167882	2.85215100250754	7.142181446947692	3.2368612214766945	2.452499875932226	0.12346138730052446	0.1532976649321741	0.4880413704127549	0.5830339550011526	0	4	8	2	0	68	7
RP11-750H9.7	0.0032388864100624843	1.254905146562643	1.2130733742025501	2.2196308848222723	2.449197590258933	0.04043779431113771	0.37523143013495164	0.6596526538966109	NA	0	0	0	3	0	11	2
C16orf54	1.508417060079795	2.596766411222747	5.883104250523571	2.833183743580599	2.447231642876742	0.15682742276520947	0.1837686861914535	0.45972754732401855	0.43937644677782833	0	2	4	7	0	38	11
C6orf57	1.6543734988082692	2.513266858302122	5.510412144343926	2.3810411638268265	2.4436662748241353	0.21395409990360875	0.16556611111819325	0.39292328598523535	0.31590954217237865	7	2	3	1	0	33	11
RNU1-27P	0.7195864466839742	2.0311350065085434	3.530301004650182	2.9438466846994054	2.44326509468094	0.06819293005212224	0.23149762797158666	0.6130549309431269	0.799730885723231	0	0	3	0	3	29	4
RPL24P4	0.25058162201593376	1.3744255082664085	1.5148928993229036	1.9040078899293889	2.4430049552336874	0.05590958155732939	0.4814323680603741	0.6130549309431269	NA	1	1	1	0	0	16	1
HSD17B6	2.1443748660242345	3.015431544642519	8.239963098092003	2.712329525548163	2.4371645755662317	0.24119003511924536	0.13266657167322884	0.3409546963508765	0.2942336400995398	1	4	5	5	1	78	8
HSH2D	2.1082093761891154	3.167037526492866	8.888951701723425	2.8045123011897872	2.437130709724153	1.5030565850197102	0.07406483257238675	0.32166867003425403	0.2157801052082129	7	0	5	14	0	69	16
SNORA40	2.413484538217941	3.2634235746346665	11.05808312480897	2.397338861368	2.436794828387173	0.23983496683222585	0.229122208380971	0.349825149284056	0.2792423789122367	1	2	3	9	5	41	26
FGFBP2	-0.21076495129706257	1.0457942441906156	0.8203758265893072	1.855736113674182	2.434572459055346	0.03085925136076568	0.4988340509158599	0.6747552435095179	NA	0	0	2	0	0	9	1
ATP6V0CP1	-0.18369669431653216	1.004965224524529	0.8839036135120923	1.812388852687733	2.4341339090734357	0.033583460428783664	0.5052672566555281	0.6830121632871167	NA	0	0	0	2	0	6	2
CDA	1.209759553111094	2.3064070520361306	3.943965092132373	2.6772779566215816	2.4314117428529394	0.13247168885135238	0.13266657167322884	0.45323444724967704	0.5422444620454325	1	0	7	3	0	40	5
IGHA2	3.656035829596148	5.6830682878645975	61.82881400158724	4.450962175623993	2.4287202681605224	0.03925902004830969	0.11810265008537438	0.44996583560484876	0.8909608907977171	0	0	101	75	3	352	132
XCR1	-0.18369669431653213	1.006015704796267	0.8868969287835377	1.8137855102997282	2.427547964687767	0.0334946985712849	0.5062856772278599	0.6835464911014831	NA	0	0	2	0	0	6	2
KIF4A	1.4283015402208838	2.672173491643997	6.142220394848085	3.060802676264225	2.4267250027402905	0.13180225128702014	0.14249565899198838	0.4883320635016645	0.532393070917263	13	2	0	1	0	43	11
RP11-126K1.6	-0.5653924894514352	0.884311730771745	0.7622590641245532	1.2329068466279858	2.4214408637265326	0.014018825119212491	0.7551801578719797	0.7282597638224272	NA	0	1	0	0	0	8	0
C12orf75	1.658642411819581	2.5089091692208196	4.878428886645872	2.3734248541376846	2.4115946034671927	0.23264906109877773	0.14142645665763856	0.3445154867634025	0.3236427894890126	4	1	4	4	0	51	5
CRABP2	1.7842871943593717	2.7762097684735414	6.548290542678149	2.705541471400095	2.4091619171323218	0.18005923061655002	0.22054942271456704	0.41158993192582816	0.4102833109047563	5	2	0	5	2	68	5
MAB21L3	-0.25406053238792636	1.1192246563899195	1.3663757369138843	0.9593978558459223	2.4063195811546163	0.0376782701813846	0.8320165384419201	0.7335496076342811	NA	0	0	0	3	0	1	5
GFI1	1.4722278770957467	2.594677678903748	5.47759172702071	2.890873037005737	2.404432898655754	0.14193570376932357	0.11190211015405169	0.45692382073554666	0.5096246177914515	1	1	11	1	0	47	8
SNORD36C	0.17079729496451018	1.3354427736640693	2.048660240007712	1.779878293880287	2.402014599673093	0.047024693950816696	0.5888999309265557	0.7056380545842681	NA	1	0	0	0	2	5	5
SPC25	1.1525805558357114	2.1438377790793983	3.926004827555346	2.3168188827580383	2.401383636149884	0.12703563406646484	0.28435978914175775	0.5092332976024695	0.5392329928255505	6	1	0	3	0	20	9
ACSL6	0.6102742369963079	1.544738551863177	1.8964387952525037	1.9976008871113058	2.4007956605312044	0.08004148055838786	0.30129630373448374	0.564701113072053	NA	1	0	3	1	0	13	4
RP11-51F16.1	0.37944231350689117	1.4474802497458583	1.4109733565792664	1.817571995863336	2.400663012101557	0.06258477599581591	0.4238703341953425	0.5766327886595471	NA	1	0	1	2	0	18	1
SNORA2B	0.15301909911815464	1.4669517210250569	1.9002246012499187	2.198818155508917	2.396899645935684	0.041269074983506356	0.4613807858945197	0.6835464911014831	NA	1	2	0	0	0	18	1
ZNF215	1.4090252127312675	2.220366817505343	3.8059714323578087	2.2517954212794358	2.39252118831319	0.17780212090772793	0.16139235348002404	0.39230072332836463	0.4161052689351208	4	0	2	3	1	35	5
ERN2	0.20922353384522158	1.243950875885049	1.0818035958888084	1.6702046873813088	2.392325454560128	0.052519007549915876	0.46137287895870804	0.5908129146916231	NA	1	0	1	1	0	13	1
MT-TI	0.8307702543656635	1.8805943559050469	3.5363314645854045	2.1748792802754155	2.3911167151194603	0.08045131218235733	0.44981670119445805	0.6171349914909764	0.7211047973325685	3	1	0	0	2	12	8
CYP4F3	1.9928775011171056	2.992518636456997	7.7188614741097945	2.626564409440114	2.390432195159375	1.314311888906578	0.093646213136372	0.3445154867634025	0.2508123308730089	13	0	4	7	0	55	15
COX16	1.643420111644054	2.3947349200707686	5.029596136506728	1.8304199509286154	2.390259940635901	0.20770653620270257	0.30951027134179243	0.39064531881972653	0.3336136832404575	5	0	3	4	1	20	13
TSTD1	2.163850979439438	2.7711798093486664	7.065580488977556	2.035329677134685	2.3897089173157346	1.5483296919025502	0.16661758033918467	0.2704984051853169	0.16333729395210878	5	2	5	3	1	36	15
DGKZP1	-0.2766694015188882	1.036138399392293	0.6846160753683971	1.1496069776342823	2.38298713936272	0.026160740778028234	0.7343531549780666	0.6787658469938275	NA	1	0	0	1	0	11	0
CTC-559E9.1	0.43451277403043814	1.3905992029658287	1.4112491250182628	1.8672788000069733	2.3816372669405923	0.0664928261769881	0.33681080156678417	0.5701582206932159	NA	2	0	1	1	0	14	2
FAM27E3	0.7525854211459638	1.7673089937705808	2.7312662543398742	2.221991061021046	2.3789268230469225	0.08690547169470116	0.3511860108983251	0.5903590094361495	0.6972050724367816	0	0	4	1	1	14	6
BUB1B	2.698174800433651	3.7255438780538865	13.910264712694918	2.915526645074186	2.3689930952417235	1.3677310483858864	0.08197992045955114	0.28951160703844825	0.23816964500327387	16	1	1	22	1	129	18
HNRNPA1P3	-0.11254606067396203	0.9967596353467791	0.7511371775626277	1.5737253920937768	2.3688135745663175	0.035223260231570526	0.5346743703619299	0.6584183112579752	NA	1	0	0	1	0	8	1
TPM3P8	-0.11254606067396203	0.9967596353467791	0.7511371775626277	1.5737253920937768	2.3688135745663175	0.035223260231570526	0.5346743703619299	0.6584183112579752	NA	1	0	0	1	0	8	1
SYT2	0.5649196384454265	1.579664512708492	1.7604032755925971	2.0578472244160215	2.3685832910254594	0.07416120464242774	0.30100228051133543	0.5676154743325345	NA	1	0	1	3	0	19	2
HIST2H2AB	3.2335659911675316	3.884618580466658	16.470108075990016	2.241845944815265	2.3647078378600996	1.9611555734743948	0.060356181650214086	0.09718854768501793	0.0223644095780781	16	2	13	14	1	96	34
RP11-55K13.1	-0.428688021150276	0.8342477638074124	0.8287801663187838	1.54572123186113	2.364653899297665	0.020734296189297098	0.6619625095126739	0.7282597638224272	NA	0	1	0	0	0	5	1
SNORD111	0.6202086560324617	1.8211183984334671	3.2808441008220677	2.2242224153505195	2.3637657341648293	0.06673564469075943	0.4566068773958164	0.6626193917082069	0.7901808967310905	0	2	0	4	0	10	8
HIST1H4J	0.41978513217842334	1.9626205009957094	2.85176420180841	1.7522694942088761	2.362761147348383	0.05123381460123786	0.6944059210926169	0.6588354169282273	0.8688717025537067	0	1	0	4	1	37	0
RP11-439E19.10	0.4611432203491356	1.543103484151782	2.1786782597528713	1.5129057223405369	2.3596985009757616	0.06803138841238766	0.6186747934919529	0.6550656619866329	NA	4	0	2	0	0	5	7
CTD-2515H24.4	-0.6206815070384705	0.7418475698961486	0.35544631467793913	0.973359019930014	2.3572105353475123	0.01315953370296984	0.779269653002401	0.7113871046105151	NA	1	0	0	0	0	6	0
PLA2G2D	-0.6206815070384705	0.7418475698961486	0.35544631467793913	0.973359019930014	2.3572105353475123	0.01315953370296984	0.779269653002401	0.7113871046105151	NA	1	0	0	0	0	6	0
RP11-578O24.2	-0.6206815070384705	0.7418475698961486	0.35544631467793913	0.973359019930014	2.3572105353475123	0.01315953370296984	0.779269653002401	0.7113871046105151	NA	1	0	0	0	0	6	0
SLC5A10	-0.6206815070384705	0.7418475698961486	0.35544631467793913	0.973359019930014	2.3572105353475123	0.01315953370296984	0.779269653002401	0.7113871046105151	NA	1	0	0	0	0	6	0
TMEM191A	-0.6206815070384705	0.7418475698961486	0.35544631467793913	0.973359019930014	2.3572105353475123	0.01315953370296984	0.779269653002401	0.7113871046105151	NA	1	0	0	0	0	6	0
TMEM240	-0.6206815070384705	0.7418475698961486	0.35544631467793913	0.973359019930014	2.3572105353475123	0.01315953370296984	0.779269653002401	0.7113871046105151	NA	1	0	0	0	0	6	0
MTFR2	-0.24362289493225162	1.152346149006929	1.0557349117411254	1.3367964421973366	2.3558996440635673	0.026145546485968646	0.7331424208669859	0.7103318003845518	NA	0	0	0	1	1	13	0
HIST1H4E	3.5145389403906133	4.274159595373555	22.555418551214125	2.8027207271194015	2.355797407945553	1.6323447480237214	0.04821200794944917	0.18644087476647767	0.12308307158271842	9	3	22	3	10	161	35
RP11-930O11.1	0.17573404096970574	1.4827082127748619	2.006197760924929	2.0411354038802356	2.354002577703026	0.04973493113969745	0.49299884613166894	0.6968637386051385	NA	0	0	5	0	0	6	6
SNORA71C	1.4988248926612218	2.765550890839624	7.732193546894613	3.0919984538058998	2.3529484009587143	0.08710138234459196	0.2198932505205919	0.5946242321915932	0.7433177433812718	3	3	0	0	5	36	14
SIGLEC7	1.0504904619847584	1.9939116768255054	2.9683966613162722	2.286751220109278	2.3515993423709367	0.11749005758953672	0.17550138090955114	0.48124203693744927	0.6109278035193443	5	0	3	1	0	25	5
RP11-144G6.12	0.28850464247712426	1.3545210428537742	1.5872534244459222	1.9215137903470587	2.3461774027096305	0.05615153971071365	0.4500848877248299	0.6584183112579752	NA	0	0	3	1	0	8	4
RP11-36C20.1	0.2774362492374504	1.3972017206032987	1.4342268301735848	2.1030491384596277	2.3455191643105167	0.05369905066013729	0.35038224383700367	0.6258453684528903	NA	1	0	3	0	0	14	2
FLJ37035	-0.5498304363724117	1.088951825099073	1.8108626953489018	0.26526589525770256	2.3399601120859908	0.021247805386360105	0.9726408916253563	0.8014352628315947	NA	0	2	0	0	0	0	5
TXNDC5	4.598943250174816	5.12799597618221	42.133812464675515	2.1336227016367144	2.337440258099632	2.085312925789319	0.03069078516414206	0.020808776435872124	0.0013159003278251345	47	5	24	29	8	202	93
HIST1H3D	2.609450545782747	3.4893182779632275	11.76396911177696	2.640381514843199	2.3363429477118456	1.4624465338850445	0.07524354125933452	0.272431373825977	0.20795407188405382	25	1	7	2	1	88	20
CTC-523E23.5	0.3558624211825346	1.2868375268900545	1.586032535249196	1.236468401548451	2.3276611707495207	0.06230360550634503	0.6723205033876437	0.6484436891601755	NA	1	0	2	1	0	4	5
GYPA	0.9016354318801132	1.7329268483533702	2.476952932723786	2.0122002859359895	2.327138865339239	0.1031408098934966	0.29541806960342865	0.5331545890250987	0.6484302982746623	3	1	1	1	0	18	4
PADI4	2.130263343576748	3.112967315576935	9.012548242847462	2.1295351880571087	2.319362748012378	0.2918032795557284	0.26645993826987274	0.37866676563348	0.2667511606772615	12	0	8	8	0	34	24
SERPINB10	0.44878900310264	1.6504974427148043	2.202533187066724	2.4929692948947055	2.3165108809017436	0.0603958250544556	0.32158006394609684	0.6584183112579752	NA	0	0	4	0	1	18	3
TTK	1.4851143992848523	2.3857948729332406	4.90635613378029	2.508295313692867	2.3143857691129144	0.14689556677887639	0.229122208380971	0.4794456400178029	0.49507726568351534	6	2	0	2	1	36	7
HIST1H4K	0.17079729496451018	1.4778386159758565	1.5401862268072959	2.399500190185834	2.311652126587684	0.04539549788750758	0.3104236929407106	0.6676546626313347	NA	5	0	0	0	0	16	2
FAIM3	1.4284845667448114	2.852936015889134	6.96644686703203	3.3610766553831506	2.311512676835453	0.10777452302554869	0.1160666688791648	0.5581087482712012	0.6593818691773006	0	0	17	1	1	51	12
C15orf65	-0.48048374677666295	1.0771747232821511	1.3201147930425268	0.13244114690803005	2.3106990038678403	0.028721086498251367	0.9847872606327888	0.7778170497692413	NA	0	0	0	3	0	0	5
HAS3	2.2909348361152087	3.154911472597225	9.49863102972149	2.6485716858702175	2.310393055773409	0.23095381401707382	0.1379866353288541	0.37293670129249445	0.3308017907719001	1	3	3	14	1	59	17
RP5-1171I10.5	3.8955142708344317	4.412352091872326	24.649592852858703	2.332752151481373	2.3080621863199613	2.0209095061789917	0.02400298176896144	0.041670532695793974	0.004300699666365581	21	4	21	10	6	178	39
OPRL1	-0.3234072219836752	1.0777192380138558	1.3216114506782495	-0.08822249760538593	2.307860326739674	0.034914841551461746	0.9884060756936176	0.7658290857942784	NA	0	0	1	2	0	0	5
STIL	2.466377659902077	3.1106570961329703	9.226436451313965	2.372868113316763	2.3073527934682834	1.4488758199082077	0.1197325603346481	0.2879405684648312	0.17409829729520215	2	3	5	8	2	61	15
FCRL1	-0.09698400759493858	0.9617638939678365	0.8391393272764573	1.5034805696330145	2.3052858120623965	0.03692418485172945	0.5886488160067848	0.6857528880703111	NA	0	0	1	1	0	5	2
C8orf46	-0.07943304362557661	1.0918096372626553	1.0808584751310788	1.7267618226733963	2.30249724430782	0.037067808320885895	0.5346743703619299	0.7069690919537397	NA	3	0	0	0	0	5	3
FAM131B	-0.07943304362557661	1.0918096372626553	1.0808584751310788	1.7267618226733963	2.30249724430782	0.037067808320885895	0.5346743703619299	0.7069690919537397	NA	3	0	0	0	0	5	3
AADAC	-0.6206815070384706	0.7492645611575839	0.3754307045618156	0.9861251311745448	2.3019767717581865	0.012830717641896618	0.7816211362609767	0.7216857738760538	NA	0	0	0	1	0	6	0
AP000266.7	-0.6206815070384706	0.7492645611575839	0.3754307045618156	0.9861251311745448	2.3019767717581865	0.012830717641896618	0.7816211362609767	0.7216857738760538	NA	0	0	0	1	0	6	0
CTB-133G6.2	-0.6206815070384706	0.7492645611575839	0.3754307045618156	0.9861251311745448	2.3019767717581865	0.012830717641896618	0.7816211362609767	0.7216857738760538	NA	0	0	0	1	0	6	0
CTD-2583P5.3	-0.6206815070384706	0.7492645611575839	0.3754307045618156	0.9861251311745448	2.3019767717581865	0.012830717641896618	0.7816211362609767	0.7216857738760538	NA	0	0	0	1	0	6	0
GOLGA6B	-0.6206815070384706	0.7492645611575839	0.3754307045618156	0.9861251311745448	2.3019767717581865	0.012830717641896618	0.7816211362609767	0.7216857738760538	NA	0	0	0	1	0	6	0
LINC01215	-0.6206815070384706	0.7492645611575839	0.3754307045618156	0.9861251311745448	2.3019767717581865	0.012830717641896618	0.7816211362609767	0.7216857738760538	NA	0	0	0	1	0	6	0
MMP23B	-0.6206815070384706	0.7492645611575839	0.3754307045618156	0.9861251311745448	2.3019767717581865	0.012830717641896618	0.7816211362609767	0.7216857738760538	NA	0	0	0	1	0	6	0
PLD4	-0.6206815070384706	0.7492645611575839	0.3754307045618156	0.9861251311745448	2.3019767717581865	0.012830717641896618	0.7816211362609767	0.7216857738760538	NA	0	0	0	1	0	6	0
RP11-210K20.5	-0.6206815070384706	0.7492645611575839	0.3754307045618156	0.9861251311745448	2.3019767717581865	0.012830717641896618	0.7816211362609767	0.7216857738760538	NA	0	0	0	1	0	6	0
RP11-424C20.2	-0.6206815070384706	0.7492645611575839	0.3754307045618156	0.9861251311745448	2.3019767717581865	0.012830717641896618	0.7816211362609767	0.7216857738760538	NA	0	0	0	1	0	6	0
RP11-666A8.8	-0.6206815070384706	0.7492645611575839	0.3754307045618156	0.9861251311745448	2.3019767717581865	0.012830717641896618	0.7816211362609767	0.7216857738760538	NA	0	0	0	1	0	6	0
RP3-337H4.6	-0.6206815070384706	0.7492645611575839	0.3754307045618156	0.9861251311745448	2.3019767717581865	0.012830717641896618	0.7816211362609767	0.7216857738760538	NA	0	0	0	1	0	6	0
RP5-1021I20.1	-0.6206815070384706	0.7492645611575839	0.3754307045618156	0.9861251311745448	2.3019767717581865	0.012830717641896618	0.7816211362609767	0.7216857738760538	NA	0	0	0	1	0	6	0
CYSRT1	-0.6206815070384705	0.7498211273376941	0.3769273621975383	0.987063752150618	2.2979841992826113	0.012805695794851829	0.7816211362609767	0.7216857738760538	NA	0	0	1	0	0	6	0
EIF2S2P3	-0.6206815070384705	0.7498211273376941	0.3769273621975383	0.987063752150618	2.2979841992826113	0.012805695794851829	0.7816211362609767	0.7216857738760538	NA	0	0	1	0	0	6	0
PRR13P5	-0.6206815070384705	0.7498211273376941	0.3769273621975383	0.987063752150618	2.2979841992826113	0.012805695794851829	0.7816211362609767	0.7216857738760538	NA	0	0	1	0	0	6	0
RP11-362F19.2	-0.6206815070384705	0.7498211273376941	0.3769273621975383	0.987063752150618	2.2979841992826113	0.012805695794851829	0.7816211362609767	0.7216857738760538	NA	0	0	1	0	0	6	0
SOX11	-0.6206815070384705	0.7498211273376941	0.3769273621975383	0.987063752150618	2.2979841992826113	0.012805695794851829	0.7816211362609767	0.7216857738760538	NA	0	0	1	0	0	6	0
RP5-1166A24.1	0.19878589638954683	1.2937191006430846	1.6075135827687952	1.4788219421552689	2.2931363872498407	0.05208698892251446	0.6471841862795852	0.6903619882531885	NA	0	0	3	1	0	4	5
IL4I1	1.7110331502671814	2.3930727584121545	5.278349122519485	1.9916428054798292	2.291314805904074	0.17488745300145989	0.30239573480991133	0.4352482446426259	0.40767485862148595	1	2	4	3	1	24	11
EXOC3L2	0.129439206793798	1.2303225539103548	1.6404220504110338	1.6861020024890474	2.2894526854161024	0.04644824812362608	0.6079188067163216	0.7113871046105151	NA	0	1	0	2	0	5	4
GOLGA8O	-0.2594845109877864	0.9468140691476108	0.6848918438073937	1.6275830575898893	2.284416449700364	0.02682397187183226	0.5538941337005523	0.7001350092494867	NA	2	0	0	0	0	7	1
SNORD46	3.1260940811237723	3.8523901267467364	17.588478143056154	2.2540454574891613	2.279932538554072	0.2930465182337141	0.19391040849685853	0.32395361191782285	0.272981874864534	9	6	3	5	8	58	40
CHMP4C	1.6756035041027368	2.3316754511150806	4.469692213075039	2.0947930226311455	2.2755249532637976	0.20206018003180734	0.17860763438956795	0.37573706182515654	0.3816299130208485	3	1	2	4	1	36	6
TMEM130	0.7323032754892478	1.6366894034232935	2.1009706912839774	1.933820269999848	2.2748764173510447	0.08376709661057008	0.3724672499052865	0.576808236045535	NA	1	1	1	2	0	20	2
MKI67	6.75967193829456	7.544238031872796	232.47151026663352	2.843137215424491	2.270461840342682	1.669888859888744	0.13002195036071887	0.15536064584404813	0.10414572251555454	349	47	13	169	47	1441	417
LINC01410	-0.036137462534712846	1.1857367284775477	1.125041459367003	2.0484385928547915	2.2702159367026025	0.03563542574643351	0.4417882402898698	0.7022305065941855	NA	0	0	3	0	0	9	2
SH2D1B	-0.036137462534712846	1.1857367284775477	1.125041459367003	2.0484385928547915	2.2702159367026025	0.03563542574643351	0.4417882402898698	0.7022305065941855	NA	0	0	3	0	0	9	2
SLITRK5	0.08808111862308587	1.3947188053358124	1.9742103448335537	0.7104037325407794	2.265327705457803	0.04968974976015182	0.8899012941454687	0.7274170482868567	NA	0	0	1	4	0	1	7
AL133243.3	-0.5911885245431239	0.8349413709270971	0.68030420717931	1.126250223271193	2.265248270460102	0.012228950645340006	0.779269653002401	0.7584980067319339	NA	0	0	0	0	1	7	0
LINC01547	0.07764348116741109	1.0985644754649997	1.100842865014955	1.5086926629506459	2.2643535569829134	0.04439094543128439	0.573482408730552	0.6857528880703111	NA	2	0	0	1	0	5	3
MTL5	0.20522702346505228	1.5650207852944533	2.2556225040169315	1.9086838737283325	2.2635131962420556	0.04940492062057954	0.5519404689420367	0.7204107561963736	NA	0	0	0	6	0	5	7
ORC1	0.9194136277264687	1.7727953551669853	2.846850879899788	2.056737454162828	2.2617072240175	0.09306704370969489	0.3855357728470964	0.5885964965489837	0.6871310644613432	3	1	0	1	1	16	5
BCL11B	2.295307519506352	3.562471138470671	12.515668256936351	3.386854921308464	2.2608254387722737	0.1466863287148853	0.1532976649321741	0.4677680174689948	0.5449262190927042	0	2	24	2	3	117	13
DND1P1	-0.2669459336695804	1.2457004749518168	0.9919992549785419	1.5053446984985586	2.2606988138882773	0.023769146518428614	0.6888139130508802	0.7216857738760538	NA	0	0	3	0	0	15	0
SNORD116-2	2.5777870838721784	3.3079754966547457	11.875032974952799	2.070547914209847	2.259720851337966	0.1971051052950016	0.29541806960342865	0.41035011183633696	0.3859620884432777	3	5	3	4	5	36	27
MGC16275	0.09801553765923976	1.1341485226942885	1.0343217628207246	1.7069107213740269	2.2585251855075184	0.043479938611430215	0.4814323680603741	0.6681165337552952	NA	2	0	0	1	0	8	2
TUBB1	3.199557706824948	4.213124189293298	20.9123708466145	2.6250610513832346	2.258089093964587	1.516426539600415	0.11657795585811884	0.2861649759220289	0.18378713447110534	34	0	27	5	2	120	43
SFTPD	5.101410211373781	5.7249836089532335	65.51101996521312	2.7533030317714435	2.256237461303437	1.6771695793120422	0.0171648195109007	0.10600458432370224	0.07346733157993436	41	25	14	23	21	402	111
CTD-2376I4.2	-0.5911885245431239	0.8365862508372647	0.7159981202531956	1.1262502232711928	2.256024131466005	0.011964740146617048	0.7816211362609767	0.7614915650833146	NA	0	1	0	0	0	7	0
RAMP2	4.5434549336730985	5.079986387497368	40.472238627114955	2.4287692242083576	2.2527861729215513	1.9161965075401266	0.02622255307711814	0.04574905388890116	0.00973477603752664	14	6	42	27	11	271	67
RIMS1	1.2765698670911982	2.1746053967779075	4.313847338457272	1.6035509316806922	2.251053500768994	0.11735585353004695	0.5267494816148128	0.5581087482712012	0.6001784304345678	2	1	7	1	0	11	12
FAM46C	6.06330181872313	6.663015165287815	124.99124947578491	2.270500513462215	2.2500240998335546	1.9431840290434574	0.03216650897242658	0.0417681048017844	0.007478206147917714	99	24	94	144	6	705	242
TIMD4	-0.0896225360749269	1.0790031235567485	1.0759950700639984	1.7167305103066055	2.2415065700817247	0.0330046923483531	0.5799150291549874	0.7146553536614048	NA	0	0	0	1	1	9	1
MGAT5B	-0.13834209576565076	0.9537506164327021	0.7048762336912701	1.4644090758489188	2.2398079607387555	0.032088546678241514	0.580453138757536	0.6849169356527791	NA	1	0	0	1	0	7	1
FCGR1B	-0.08962253607492686	1.0795120472901387	1.0774917276997211	1.7176996067463386	2.238062013765651	0.03291685305504654	0.580026160778806	0.7146553536614048	NA	0	0	1	0	1	9	1
RP13-188A5.1	0.8290170362092177	1.753375483352588	2.2169837153146483	2.05434269060277	2.2367756241563788	0.08914752842273091	0.2610801266554348	0.5581087482712012	NA	3	0	3	1	0	21	3
KRT4	0.43165023785378887	1.600257378153844	1.7783307573907614	2.2374836525583603	2.2355029102856347	0.058634859448123924	0.31374666732670803	0.6425023953640544	NA	5	0	1	0	0	19	2
RNVU1-18	1.633224812384736	2.5757022548543853	6.647052996428286	2.4968769880612975	2.23535709198398	0.102138385451474	0.25392515226270074	0.5855535032250971	0.6871310644613432	1	2	1	1	5	29	12
RP3-355L5.4	-0.06255427909439644	1.0402663801223457	1.142516172258229	1.6747799069321512	2.2333341186061197	0.0353985484030046	0.5910400989536839	0.7216857738760538	NA	0	0	0	1	1	6	2
CDCA8	1.7168035861006459	2.3981369624981865	4.922334216767914	2.0582028114392283	2.2318346772409927	0.19119122752174003	0.22255267589242364	0.41158993192582816	0.40579430668614913	7	1	1	3	1	30	9
RP11-96H19.1	0.02415840762719713	1.3963321208948074	1.3429258316275956	2.1981067965857197	2.2303551628492087	0.03631225329860535	0.4333343821776702	0.701242505040344	NA	0	0	4	0	0	16	1
SNORD42B	1.7278616602204655	2.9066927966811478	9.135471704114467	2.387261588984773	2.22943957459722	0.08827407984975731	0.41467761243670237	0.6195660483019542	0.7549331482871262	0	7	2	2	2	21	21
CKS1B	1.3275707289843703	2.3562879713075184	4.605935630306865	2.4922973873097862	2.225033161976998	0.12325225419788902	0.23594447111837988	0.5547746029440123	0.6076086713560658	4	0	8	0	1	28	9
SHC4	-0.06255427909439641	1.0419756191747844	1.1782100853321147	1.674779906932152	2.224350699035516	0.03503059818106081	0.5958098965495859	0.7216857738760538	NA	0	1	0	1	0	6	2
ZNF763	0.2596324414497725	1.30765680513671	1.403736071717932	1.8852674781466172	2.224201591411204	0.05063285652229557	0.4363252052450427	0.6747552435095179	NA	1	0	0	3	0	9	3
RPS7P10	-0.12840767672949677	1.1603095151636802	1.5650384448948524	2.0809765150918644	2.2234549749991057	0.025609555054928696	0.5113029385759892	0.7646888812460325	NA	0	2	0	0	0	8	2
ACSBG1	0.5114345649052124	1.4320105961467506	2.3412621843522134	1.2384525247027678	2.2231808112934552	0.061612979241620736	0.7322668739697751	0.6913652169504734	NA	1	1	0	1	1	4	6
RPA3	2.5309479732895745	3.1239004697556743	9.686806233776203	1.8633112104954297	2.2218087689979438	1.2549090302811954	0.2730248069689953	0.31878689025852247	0.20802366967164687	8	2	2	8	3	37	22
ZNF503-AS2	0.20922353384522163	1.2765209908766753	1.3404161546349451	1.7137857481508134	2.219296027282796	0.04775957225690065	0.5332466232599912	0.6743758380875311	NA	1	0	1	0	1	13	1
RHEBL1	-0.41656103578077425	1.0021933481798562	0.658339521380916	1.2519042690007323	2.219229898669442	0.018351672457554116	0.7322601688745581	0.7318617171783535	NA	0	0	0	2	0	10	0
SNORA5A	2.915744554884868	3.775681846271233	16.710916859583605	2.5450178478267342	2.218484355242014	0.1828302603761498	0.22281978183293075	0.4184974462185236	0.4453953547876029	1	8	7	6	6	58	36
RNU1-32P	1.3965140272429457	2.5139797680722165	6.84452151054218	1.7438137999805368	2.216914366557673	0.08032036304053833	0.6196800629664679	0.659001670947959	0.7748088859577313	2	4	0	1	3	10	17
AC064852.4	0.5492391289846347	1.6020976546013326	2.1255736148999156	2.054828660269	2.216878254039745	0.06593575795271037	0.40514329939695115	0.6600081982702096	NA	0	0	2	4	0	11	5
IGKV1-27	1.1536187685672246	2.548061434614048	4.76043979620713	2.4170232852533613	2.2165752366552236	0.0893488520151874	0.4506167489830598	0.5901168474152021	0.7552505433688423	0	0	8	5	1	63	1
RN7SL838P	-0.0969840075949386	1.1575929732513845	1.6606822087339068	0.7747914256604932	2.2140703634500274	0.038941896194798015	0.8814149558885456	0.7658290857942784	NA	0	1	0	2	0	1	5
SNORA33	3.6315291606715587	4.387607651244746	25.531114630758573	2.2083024686109063	2.213199811967264	1.1875903110442794	0.2602381894310752	0.2879405684648312	0.2299486163833497	14	7	2	25	8	75	62
RP11-400K9.4	0.5836688574851769	2.013745390359185	3.1727726361616466	2.8539397670832836	2.2121159591829516	0.06291959175508569	0.2105213639295107	0.6704338431591662	0.8204022123538751	11	0	0	0	0	19	7
SH2D1A	0.8500669381307199	2.0052672106148077	2.957033222305789	2.569273944952136	2.211691387677141	0.08277178748419722	0.2398299701397052	0.604439209092544	0.7629941455583822	0	0	4	5	0	27	4
LIPE-AS1	-0.12361445391363594	1.2053517192837886	0.9242572635875853	1.209073648169505	2.211565967642324	0.02920691732261711	0.7313386536131575	0.7022305065941855	NA	1	0	2	0	0	14	0
RP11-1275H24.1	0.20922353384522163	1.278174849536713	1.376110067708831	1.7137857481508132	2.211257868811945	0.04744032716922279	0.5351424836534131	0.6789465864355815	NA	1	1	1	0	0	13	1
SEC14L6	0.4214744800922504	1.4393541355973571	1.600415164897922	1.971708176628283	2.209881932470565	0.058483374924689455	0.38038846556809236	0.6578860348426919	NA	3	0	0	2	0	12	3
IMMP1L	0.4039235161228885	1.3343601506699532	1.338711627159424	1.7345595660682993	2.208690692188017	0.058579136612369964	0.41364237697260575	0.6195660483019542	NA	1	0	1	2	0	12	2
RAC2	5.0651233454271365	5.751745890371441	66.29395756332852	2.6428633473658296	2.2061568801800666	1.5998870049002514	0.0523161413819403	0.14467663366695496	0.1065398260220482	13	7	76	30	27	349	128
HNRNPA1P70	0.35586242118253464	1.5387624653263638	2.2168448483241874	1.473081036642774	2.201107977840186	0.056948683081830875	0.6734854814015067	0.7103318003845518	NA	0	0	5	1	0	4	7
ABCD2	0.6250018788483227	1.5336942240319	2.2094408691604785	1.9934001580580256	2.2001153160446076	0.06681237354521996	0.4555591954815024	0.6588354169282273	NA	0	1	1	1	1	14	3
N6AMT2	1.264889895458606	2.197562700103684	4.177489203308891	2.313776891779406	2.1960196989508525	0.11362980713582009	0.30725189894727933	0.5676154743325345	0.638540056821022	8	1	1	0	1	23	8
CRACR2B	2.6929313994956545	3.491003102121428	11.927598786729263	2.3976418140459246	2.191382797620689	1.2551748195787944	0.11767160361385516	0.3080625316242379	0.23588220451564185	19	1	2	15	1	76	22
HIST1H2BJ	3.6438215263224967	4.612538938675476	28.396480526366947	2.733101697384648	2.1910139415951817	1.3941753079454706	0.09025222574303698	0.28333932301866316	0.1950199007450911	19	0	7	46	9	196	46
ST6GAL2	0.4045819808732585	1.535761332406665	2.1967925598411124	2.0788197338313354	2.190335598496156	0.0556734289938133	0.47118059037941834	0.7045229293812404	NA	0	0	4	0	1	9	5
ALOX15	1.9023986830229793	3.423746335009582	12.397839268752547	0.5562091405743422	2.1900740671063157	0.10817665279993627	0.9174049053001812	0.6166949059622175	0.6627973138309939	5	2	27	1	0	5	40
HMMR	2.5613994741519734	3.4725814158058648	12.597786354318313	2.703304806654227	2.189814467283	0.22042338365913391	0.22223756127890318	0.42023589076055695	0.3808710842749448	7	3	0	13	5	67	23
STAG3L1	1.3577816623623127	2.2556393503002137	4.286036021088709	1.8839772449197905	2.189417538877814	0.12949157608103357	0.35432482225997386	0.547090936111254	0.5830339550011526	2	0	6	5	0	17	11
TNNT2	1.860282178940115	2.8663654193627095	7.732941055524602	1.6896442284707016	2.1860945684593474	0.14657859089541672	0.5034192333582438	0.5317009289012805	0.5210331105471663	2	1	15	4	0	17	22
RAB39B	0.4197851321784233	1.3415595326761613	1.7551462866457803	1.6117968858923089	2.1859945604574085	0.06022031673182359	0.5553019245919055	0.6802344086768513	NA	2	0	0	1	1	7	4
RBM26-AS1	-0.2766694015188881	1.0713032618377138	0.9789225471884195	1.1809782332104364	2.1769064765290635	0.022487919169202255	0.759790140120493	0.7440711578537905	NA	1	1	0	0	0	11	0
SMIM22	0.39378544164372514	1.268150139823231	1.3389873955984206	1.5528237195445185	2.1750984463942915	0.057908839493976606	0.47989828371082177	0.6501986671961149	NA	2	0	1	1	0	8	3
KIF15	2.2022912456220256	2.898719228918998	7.507015082445211	2.249512343820154	2.163303071927564	0.27715948326476786	0.16661758033918467	0.3744979561374244	0.3123744893277978	11	2	1	6	1	51	12
HBD	2.259140315757853	2.9918621160410046	8.295149908036127	2.1517466270581114	2.1625213079821406	0.2464239172893032	0.21933862524831174	0.39580967468897	0.33790611577605156	15	1	1	5	2	42	17
SCARNA23	1.257820648051448	2.4648690025296784	6.282536308588597	2.714832156748801	2.1622094300463197	0.06883511387455155	0.3384209236473464	0.6801765626950285	0.8351206496630997	0	3	2	0	4	22	12
RNASE2	2.686556782881898	3.6160805278174117	14.553304541464204	2.865002257714737	2.1610579134905383	0.14611081566485218	0.13279089349404855	0.47811813743163906	0.5783834409928252	1	3	5	4	11	77	24
RNU6ATAC	2.747150961919551	3.861460209336129	18.033304851042324	2.7696165990809947	2.159509766675183	0.1274652804348456	0.2730248069689953	0.5345548753160574	0.648259237254869	6	9	0	6	8	56	39
IGHV3-13	0.2745737130608011	1.5771262615337918	2.0852993015714487	2.341848117066751	2.1575926396769964	0.04737360272453876	0.3746496146975718	0.7216857738760538	NA	0	0	6	0	0	10	5
GLDC	0.7238666177469844	1.80000392655705	2.733408222819585	2.0235117534206464	2.15573636543415	0.07357679107457298	0.4363252052450427	0.6618240271047924	0.7872596318429218	0	0	3	5	0	11	7
RP11-573G6.4	0.4197851321784233	1.3477615841099542	1.7751306765296568	1.6182701544390972	2.153774459535878	0.05864889900459869	0.56012476594376	0.6892415251709687	NA	1	0	0	2	1	7	4
GTSE1	1.965773929293562	2.7676442891538917	6.50355030159867	2.2306130911882285	2.1530483205503668	0.2236531422138671	0.16574629418466996	0.4184974462185236	0.38534609502092543	11	0	2	7	1	42	12
HIST1H2AD	3.0063264236340914	3.606116151784206	13.31518425359247	2.0685072608046684	2.147988156122201	1.5619236419554432	0.10983536158263767	0.2138754496885973	0.11136261121150647	11	2	8	18	1	74	26
LRRC29	-0.09698400759493851	0.9915458076133353	1.1119647515768807	1.5207070092465433	2.1447595652855695	0.03299491746363335	0.6413856146370479	0.7437892222768331	NA	1	1	0	0	0	5	2
EIF1AY	2.1129409006768776	3.640875542290848	14.083255938677624	3.6503752257765583	2.143048112833043	0.03620333645003651	0.1532976649321741	0.591865390587627	0.9210368173749084	24	1	0	0	9	93	21
BCORP1	-0.288977493483133	0.9018712926405743	0.6386308999360361	1.5044479880892772	2.1403264735916525	0.024193291825908105	0.6028930709628172	0.7282597638224272	NA	2	0	0	0	0	6	1
RP11-26F2.1	-0.288977493483133	0.9018712926405743	0.6386308999360361	1.5044479880892772	2.1403264735916525	0.024193291825908105	0.6028930709628172	0.7282597638224272	NA	2	0	0	0	0	6	1
RPL12P4	-0.2766694015188882	1.07624230809161	0.9632130239984102	1.1941539527333278	2.139204316153418	0.02187820747093911	0.7602335790133581	0.7552157617467493	NA	0	0	0	1	1	11	0
CTD-2514C3.1	-0.6551112355390126	0.6888858225457234	0.30918537080658154	0.8334913702607397	2.137725650242572	0.010890203539309539	0.818505045693641	0.7552157617467493	NA	1	0	0	0	0	5	0
FAM21FP	-0.6551112355390126	0.6888858225457234	0.30918537080658154	0.8334913702607397	2.137725650242572	0.010890203539309539	0.818505045693641	0.7552157617467493	NA	1	0	0	0	0	5	0
MGC15885	-0.6551112355390126	0.6888858225457234	0.30918537080658154	0.8334913702607397	2.137725650242572	0.010890203539309539	0.818505045693641	0.7552157617467493	NA	1	0	0	0	0	5	0
RP11-289A15.1	-0.6551112355390126	0.6888858225457234	0.30918537080658154	0.8334913702607397	2.137725650242572	0.010890203539309539	0.818505045693641	0.7552157617467493	NA	1	0	0	0	0	5	0
RP11-349G13.3	-0.6551112355390126	0.6888858225457234	0.30918537080658154	0.8334913702607397	2.137725650242572	0.010890203539309539	0.818505045693641	0.7552157617467493	NA	1	0	0	0	0	5	0
SYT1	-0.6551112355390126	0.6888858225457234	0.30918537080658154	0.8334913702607397	2.137725650242572	0.010890203539309539	0.818505045693641	0.7552157617467493	NA	1	0	0	0	0	5	0
TSSK6	-0.6551112355390126	0.6888858225457234	0.30918537080658154	0.8334913702607397	2.137725650242572	0.010890203539309539	0.818505045693641	0.7552157617467493	NA	1	0	0	0	0	5	0
VN1R108P	-0.6551112355390126	0.6888858225457234	0.30918537080658154	0.8334913702607397	2.137725650242572	0.010890203539309539	0.818505045693641	0.7552157617467493	NA	1	0	0	0	0	5	0
AC241585.2	-0.3160457504636635	0.9533722798122755	0.5920941876256819	0.9827590435573602	2.132767723425023	0.02136184418920403	0.7721181210166139	0.7216857738760538	NA	1	0	0	1	0	9	0
DISP2	0.8858798885451676	2.002398960215648	3.985322860878681	1.4699017458116448	2.1327297980310047	0.07412108252218313	0.6861863249015236	0.6892415251709687	0.7849696606941203	1	2	0	6	0	6	11
H3F3AP4	0.24208147748041062	1.2133704091679034	1.394873568395981	1.6809915962225916	2.1304890350181687	0.04801258737297826	0.5332466232599912	0.6973118285324755	NA	1	1	0	1	0	9	2
TCEB1P33	-0.27666940151888814	1.0778796801310369	0.998906937072296	1.1941539527333278	2.1302978961873507	0.021585909956665192	0.761310811275602	0.7573393210671856	NA	0	1	0	1	0	11	0
GP1BA	2.1860422967903177	3.14217452224849	9.338547116930073	2.4148365966866745	2.1276688825083996	0.17716516022379344	0.19638364621923834	0.476392619671694	0.4689578869055342	2	2	4	19	0	44	20
MBL1P	1.2559276446946113	2.1820686503537505	3.7740393115387145	2.12550970276837	2.1249520065488077	0.11609566184510929	0.25195305240551247	0.5634698239064017	0.655514603746043	8	0	1	4	0	22	8
RP3-405J10.5	-0.11254606067396203	1.0381457651155142	1.0297341261926407	1.6182723671928223	2.123705344089222	0.030122701670490675	0.615038316847746	0.7371060338362744	NA	0	0	0	1	1	8	1
BATF2	2.833691217147716	3.4384485922422057	12.099544402194372	2.120110382706783	2.123569144925568	1.280846957186559	0.16936028574261253	0.30783304455251265	0.19817143539391385	16	4	2	8	2	62	23
CADM3-AS1	0.995201444397723	1.8757793809103886	2.7943275647786647	1.9364254445214637	2.122050185989989	0.09538764681379311	0.3104236929407106	0.5922145247137681	0.7166800570664574	3	0	1	5	0	16	6
ZNF337-AS1	0.23472000596039883	1.2518605708375257	1.4469739351961266	1.4994276859606113	2.121886241210049	0.04812975018209245	0.615038316847746	0.7146553536614048	NA	0	0	2	2	0	5	4
ATP8B4	3.9940721293827166	4.597716072890446	28.177171667291685	2.159901482955607	2.1199044845827655	1.747079533446907	0.06989510584701857	0.11279550528322882	0.02635561007810905	23	6	27	29	1	175	49
LIMD2	3.0752615649224593	3.8236937188088707	15.403473441291753	2.3366970592761156	2.1173550021899987	1.5954410241478911	0.12253607289073487	0.2609189860463602	0.09232754836581303	20	4	13	11	0	121	21
BCL2L15	1.2242286010878343	2.0151715432234183	3.2748308026816457	2.028753727369959	2.1173333821907816	0.10760610075450751	0.3305295966640161	0.5547746029440123	0.6871310644613432	1	1	1	4	1	29	3
RNU6-2	-0.15420371182118547	1.1206979203616554	1.518777501023495	1.9717025992804422	2.1145089772119325	0.023490930576270035	0.5464818856781604	0.7791187582353237	NA	0	2	0	0	0	7	2
AC018890.6	0.7067930119332493	1.6480903857474607	2.3147396547795744	1.6971241971310553	2.1124364796319957	0.0730532319012871	0.47118059037941834	0.6602507256674688	NA	1	0	1	5	0	9	6
CCDC167	1.8084104579988716	2.5996239759690836	5.459474749026849	2.2209466831137905	2.1080634965522282	0.1898885736343686	0.16796460486292053	0.44996583560484876	0.4570278021325203	10	0	5	2	1	43	8
RP11-95D17.1	0.6996934201073739	1.5596929971431988	1.9621878596699045	1.7784953130323886	2.1070359828904475	0.07388956216653648	0.4333343821776702	0.6256301789883683	NA	1	1	1	2	0	17	2
BEX1	0.45744627294547757	1.6158144543639454	2.4477139605688376	1.9914595390293242	2.105758869667258	0.0554356640338741	0.5113029385759892	0.7216857738760538	NA	0	0	0	5	1	8	6
TRBC2	3.0126418170498437	4.215788940513638	22.572236682734232	3.3971287261201235	2.105134330503449	0.12953792375623258	0.1812026491067511	0.5267606266817363	0.6593818691773006	0	12	21	3	6	111	40
KIAA1524	2.2318700487023384	2.9990646829813756	8.741856904384338	2.4296073138345333	2.1050799203370056	0.16765054077332822	0.16427513792081327	0.4751448922718136	0.4932806998366776	5	6	1	5	1	56	12
ELFN2	1.553328672341797	2.2600043570602737	4.401620646648623	1.7221293240006643	2.1042549500799406	0.15067314267244933	0.37080638492640083	0.5131993215012227	0.524955998403613	5	1	2	5	0	19	10
MLPH	5.88282343624743	6.388406257011921	101.82357323963556	2.1162861089065585	2.1036227410572286	1.8117516372467808	0.03069078516414206	0.041670532695793974	0.0068529026879352575	143	18	61	104	8	827	128
SP140	3.6870348748872557	4.240720152556315	21.684408869657204	2.2135742553779716	2.1031422077162025	1.6314235332192322	0.06976147684080794	0.14259732554372018	0.0673465999366555	9	5	22	24	2	138	36
VRK1	2.6257519449022393	3.2172296376836753	10.413008507926921	2.16448914315997	2.103103553895906	0.305373929486494	0.16427513792081327	0.3696885865944214	0.2859239370271565	4	5	9	3	2	55	18
IKZF3	5.198151975864973	5.944819329017769	75.01316677378776	2.6681547347350256	2.099272149354436	1.3586483970966459	0.08125208238291709	0.23572841278614548	0.18982384960733473	12	11	147	38	11	468	126
MMP28	2.640789985610506	3.4566957724672434	11.602823522129256	2.4417577181016314	2.098155575911442	1.050825306743306	0.14142645665763856	0.36922838336999475	0.25934161572154907	17	4	3	11	0	92	15
CEP128	4.613154950994824	5.143335880203273	42.325267666453044	1.9902902954212713	2.0980373740369527	1.7615457281622204	0.06988366983740033	0.07061339128899873	0.018604397068159726	61	8	38	25	3	214	84
SMIM1	-0.09698400759493855	0.9986748119776562	1.1319491414607572	1.5338827287694352	2.097758971608225	0.03173225252809231	0.6499281705111972	0.7576492071043913	NA	0	1	0	1	0	5	2
HEMGN	3.156566172797111	3.719970347437481	14.333892991765012	2.0386782414672795	2.0971222772976663	1.6026999445055026	0.08900424447622836	0.17716344021333888	0.07595878879080355	17	1	12	14	2	91	25
FUT7	-0.16783507826099736	0.9089583016630065	0.6586152898199125	1.341274006348307	2.0955622676846604	0.028854276056564456	0.6330355074155624	0.719548042042145	NA	1	0	0	1	0	6	1
TMPO-AS1	-0.16783507826099736	0.9089583016630065	0.6586152898199125	1.341274006348307	2.0955622676846604	0.028854276056564456	0.6330355074155624	0.719548042042145	NA	1	0	0	1	0	6	1
VWDE	-0.16783507826099736	0.9089583016630065	0.6586152898199125	1.341274006348307	2.0955622676846604	0.028854276056564456	0.6330355074155624	0.719548042042145	NA	1	0	0	1	0	6	1
RP11-466P24.2	0.2627086073854356	1.4033352322725796	1.662072862025072	2.0882155804040243	2.0945987348958304	0.04497199190894215	0.46032176008096787	0.719548042042145	NA	0	0	0	3	1	13	2
RP3-476K8.4	-0.09698400759493851	0.9992149856087837	1.13344579909648	1.5348518252091674	2.0942758130995656	0.031646331016559726	0.6504459182407268	0.7582103270167483	NA	0	1	1	0	0	5	2
PLK1	2.422359153520223	3.1407100774255063	9.269722481290101	2.2615253506430912	2.0930266173867405	0.2664336492434631	0.18164675781841028	0.39580967468897	0.3373717780577567	16	1	1	6	3	56	16
SELP	3.3371726325643065	4.104400821661393	20.134243057254892	2.5392449618162107	2.092487699159583	0.323861353351741	0.08629581640594912	0.344369517866028	0.3104317037734234	17	1	3	13	13	122	32
AGMAT	-0.1678350782609973	0.9094934398734142	0.6601119474556352	1.3422431027880402	2.0922672896419834	0.02881568434291257	0.6334826890082194	0.7202950894043413	NA	1	0	1	0	0	6	1
LGMNP1	-0.1678350782609973	0.9094934398734142	0.6601119474556352	1.3422431027880402	2.0922672896419834	0.02881568434291257	0.6334826890082194	0.7202950894043413	NA	1	0	1	0	0	6	1
HIST2H2BD	-0.4371881656857992	0.9601649611394861	0.6120785775095583	1.1649149644119867	2.0880823587671307	0.01639844476643448	0.7454790651150062	0.7606538536248695	NA	0	0	0	2	0	9	0
IGHJ3	-0.4371881656857992	0.9601649611394861	0.6120785775095583	1.1649149644119867	2.0880823587671307	0.01639844476643448	0.7454790651150062	0.7606538536248695	NA	0	0	0	2	0	9	0
OR7E7P	-0.3160457504636635	0.960678942126962	0.613575235145281	0.9969038595199853	2.0847903616277392	0.020889265601744447	0.7769263676025313	0.7381315160324545	NA	0	0	1	1	0	9	0
SNHG9	1.073055084809935	1.9790735141922478	3.982032103575767	1.9667396403745334	2.084207134964328	0.0767999801794564	0.4814323680603741	0.6746634132194936	0.7849696606941203	1	1	2	0	3	13	8
ELP6	2.1766062411832583	3.1399503249129324	9.242593103312391	2.3378143355842425	2.083789879154008	0.172336102217013	0.21636760528102567	0.48921582497978755	0.4884584871629759	24	2	3	2	0	43	20
DDX28	0.47327020571863726	1.4594832977146126	1.4440897217934248	1.601645154412906	2.0833004901431407	0.05727389187939791	0.492289177587723	0.654441119081858	NA	2	0	2	1	0	17	1
AC112229.1	-0.6551112355390127	0.696478715596658	0.329169760690458	0.8462574815052708	2.0822278903395155	0.010534100770729951	0.8210035366450142	0.7658290857942784	NA	0	0	0	1	0	5	0
CTD-2554C21.1	-0.6551112355390127	0.696478715596658	0.329169760690458	0.8462574815052708	2.0822278903395155	0.010534100770729951	0.8210035366450142	0.7658290857942784	NA	0	0	0	1	0	5	0
LL22NC03-2H8.4	-0.6551112355390127	0.696478715596658	0.329169760690458	0.8462574815052708	2.0822278903395155	0.010534100770729951	0.8210035366450142	0.7658290857942784	NA	0	0	0	1	0	5	0
MORF4L2-AS1	-0.6551112355390127	0.696478715596658	0.329169760690458	0.8462574815052708	2.0822278903395155	0.010534100770729951	0.8210035366450142	0.7658290857942784	NA	0	0	0	1	0	5	0
OR5P4P	-0.6551112355390127	0.696478715596658	0.329169760690458	0.8462574815052708	2.0822278903395155	0.010534100770729951	0.8210035366450142	0.7658290857942784	NA	0	0	0	1	0	5	0
PDE6G	-0.6551112355390127	0.696478715596658	0.329169760690458	0.8462574815052708	2.0822278903395155	0.010534100770729951	0.8210035366450142	0.7658290857942784	NA	0	0	0	1	0	5	0
RP11-315O6.1	-0.6551112355390127	0.696478715596658	0.329169760690458	0.8462574815052708	2.0822278903395155	0.010534100770729951	0.8210035366450142	0.7658290857942784	NA	0	0	0	1	0	5	0
RP11-468H14.2	-0.6551112355390127	0.696478715596658	0.329169760690458	0.8462574815052708	2.0822278903395155	0.010534100770729951	0.8210035366450142	0.7658290857942784	NA	0	0	0	1	0	5	0
RPS26P31	-0.6551112355390127	0.696478715596658	0.329169760690458	0.8462574815052708	2.0822278903395155	0.010534100770729951	0.8210035366450142	0.7658290857942784	NA	0	0	0	1	0	5	0
RPS2P4	-0.6551112355390127	0.696478715596658	0.329169760690458	0.8462574815052708	2.0822278903395155	0.010534100770729951	0.8210035366450142	0.7658290857942784	NA	0	0	0	1	0	5	0
SLC25A5P1	-0.6551112355390127	0.696478715596658	0.329169760690458	0.8462574815052708	2.0822278903395155	0.010534100770729951	0.8210035366450142	0.7658290857942784	NA	0	0	0	1	0	5	0
WNT10A	-0.6551112355390127	0.696478715596658	0.329169760690458	0.8462574815052708	2.0822278903395155	0.010534100770729951	0.8210035366450142	0.7658290857942784	NA	0	0	0	1	0	5	0
HIST1H2AB	2.333575707053589	3.542163095453422	13.429294951690945	2.9840706392701897	2.0819875475745797	0.12427264871931575	0.19391040849685853	0.5591889713084797	0.6628685540753045	13	9	0	9	0	71	23
EFCAB6	1.8868366299439558	2.6036765830788307	5.905909541410956	1.856643121027612	2.0818157797963353	0.19426387977677717	0.29876728431352156	0.46213674918295783	0.4318949590483277	4	1	8	5	0	27	13
ICAM3	0.5254320047832844	1.4223883044651302	1.5986129737014851	1.7289643561593881	2.081568551498914	0.061434008489241076	0.4234439516704426	0.6609856812596152	NA	1	0	3	1	0	11	3
RP11-64C12.3	-0.4371881656857992	0.9611929373122368	0.6150718927810037	1.1663116220239822	2.081496924462698	0.016340011925149646	0.7455682543618313	0.7621585250424227	NA	0	0	2	0	0	9	0
AC006126.4	-0.6551112355390126	0.6970472982423777	0.33066641832618066	0.8471961024813437	2.078215100767701	0.010509210413804544	0.8210035366450142	0.7658290857942784	NA	0	0	1	0	0	5	0
AC110299.5	-0.6551112355390126	0.6970472982423777	0.33066641832618066	0.8471961024813437	2.078215100767701	0.010509210413804544	0.8210035366450142	0.7658290857942784	NA	0	0	1	0	0	5	0
CH17-118O6.2	-0.6551112355390126	0.6970472982423777	0.33066641832618066	0.8471961024813437	2.078215100767701	0.010509210413804544	0.8210035366450142	0.7658290857942784	NA	0	0	1	0	0	5	0
GABRP	-0.6551112355390126	0.6970472982423777	0.33066641832618066	0.8471961024813437	2.078215100767701	0.010509210413804544	0.8210035366450142	0.7658290857942784	NA	0	0	1	0	0	5	0
IGKV2-40	-0.6551112355390126	0.6970472982423777	0.33066641832618066	0.8471961024813437	2.078215100767701	0.010509210413804544	0.8210035366450142	0.7658290857942784	NA	0	0	1	0	0	5	0
RP1-193H18.2	-0.6551112355390126	0.6970472982423777	0.33066641832618066	0.8471961024813437	2.078215100767701	0.010509210413804544	0.8210035366450142	0.7658290857942784	NA	0	0	1	0	0	5	0
RP11-297C4.1	-0.6551112355390126	0.6970472982423777	0.33066641832618066	0.8471961024813437	2.078215100767701	0.010509210413804544	0.8210035366450142	0.7658290857942784	NA	0	0	1	0	0	5	0
RP11-375N15.2	-0.6551112355390126	0.6970472982423777	0.33066641832618066	0.8471961024813437	2.078215100767701	0.010509210413804544	0.8210035366450142	0.7658290857942784	NA	0	0	1	0	0	5	0
RP11-384C4.2	-0.6551112355390126	0.6970472982423777	0.33066641832618066	0.8471961024813437	2.078215100767701	0.010509210413804544	0.8210035366450142	0.7658290857942784	NA	0	0	1	0	0	5	0
TRBV19	-0.6551112355390126	0.6970472982423777	0.33066641832618066	0.8471961024813437	2.078215100767701	0.010509210413804544	0.8210035366450142	0.7658290857942784	NA	0	0	1	0	0	5	0
XCL1	-0.6551112355390126	0.6970472982423777	0.33066641832618066	0.8471961024813437	2.078215100767701	0.010509210413804544	0.8210035366450142	0.7658290857942784	NA	0	0	1	0	0	5	0
LNX1	0.6167153640718133	1.582950722218262	2.3814686268136036	1.6054234924548934	2.077333430060018	0.06536534887155651	0.5886488160067848	0.7008788400135852	NA	1	0	0	4	1	7	6
ADAMTSL1	1.5602007168831091	2.2886830870583244	4.450099549128136	1.7646711228134178	2.075889401894549	0.14574559229430786	0.34769101230646193	0.5267606266817363	0.5525109379327461	8	0	2	3	1	20	10
PTPN7	2.913557306588044	3.7970847082173202	15.064193540618048	2.566646756100604	2.0756652299045695	0.355187890988579	0.11810265008537438	0.3736700863845855	0.3066006984195992	10	4	27	5	0	122	19
KIF14	2.4331847280400827	3.287916095259693	9.930122008280915	2.448467325860817	2.0723030409784853	0.2630111603962208	0.16427513792081327	0.41552752431131224	0.3679573649899499	13	0	2	11	4	90	10
KAZALD1	0.5114345649052124	1.316193838899651	1.7660603033679076	1.324599422997804	2.0667098093507925	0.06114609143128032	0.6345634076650106	0.6876441530482006	NA	1	1	1	1	0	6	4
JAKMIP1	0.573785491035748	1.755359237505238	2.6468729656197603	2.012887399316798	2.06500820038154	0.06112795815622448	0.4623255832403427	0.7103318003845518	0.8404230795645167	0	0	7	1	0	9	7
RHBDL2	0.3429770199008806	1.386748190491629	1.5465126069013395	1.689665303047997	2.0640097832200324	0.05002107695728903	0.5447662005881131	0.6949108162034464	NA	2	1	1	0	0	15	1
SKA1	0.793943509316676	1.8282204046726827	2.6803246295163503	2.073351971507769	2.06265060955018	0.07455013302967106	0.3729128928081091	0.6647135301707082	0.798328832003774	4	0	0	5	0	14	6
FOLR1	3.410394087851054	3.9471779419394966	17.747269156997245	2.1875033198413645	2.061864302228444	1.4662806052324573	0.08020739283950729	0.2255988949051904	0.11792324886213176	10	7	7	20	2	106	29
SCTR	0.8966236520007639	1.7354035241182757	2.598003549052576	1.9635184118137219	2.061261149707138	0.0805260847462432	0.4283695701339035	0.6382061902053165	0.7774770009955707	2	1	2	0	1	19	3
CTD-2649C14.2	-0.08485702222543673	1.3762486052192908	1.6701407710898568	1.44910973904361	2.0612067536328182	0.02324700434066842	0.7322601688745581	0.7678986792407473	NA	0	2	1	0	0	17	0
STAP1	0.21091288175904865	1.2390078748536895	1.3112141839752167	1.6779153795789536	2.061056213192065	0.044547178884665556	0.5153218467797699	0.7199155345089697	NA	1	0	0	3	0	7	3
SNORA50	1.0591241553936117	1.9035343784982397	3.4144039381174878	1.9744861332382309	2.0601469736453115	0.08419247456553632	0.3803904884600153	0.6578860348426919	0.7586048226778286	1	0	1	2	3	16	6
PGBD4	1.4865916751043815	2.1548885490530063	3.9717325283257714	1.6068877315939665	2.0587965741974417	0.14010675868190306	0.41002156832629105	0.5357505958605785	0.5715806200902727	5	0	3	3	1	17	9
TROAP	1.5164810246073788	2.4161628297018494	4.744612786537817	2.280678021222878	2.0578400772325636	0.12824791723449092	0.2147275272657814	0.5554897945502262	0.6280004383215967	12	1	1	2	0	32	8
PLCH2	1.5820632389249913	2.318104539211186	4.772501848059836	1.5167573270113088	2.0566898772221194	0.13738545446376663	0.4941068922807046	0.5547746029440123	0.5762900530031165	3	1	7	3	0	15	12
FAM155A-IT1	0.5304899099448843	1.5306847450751155	1.8787363450889383	1.9470100982967047	2.056364190093911	0.05944546295713209	0.4457624377992324	0.6850510713826403	NA	1	0	0	3	1	16	2
AL590723.1	0.37944231350689117	1.5151487813100581	1.9481828639554162	1.9036935748873642	2.0548857783887713	0.04583304211764401	0.5264341392174651	0.7195771331987566	NA	0	0	1	1	2	18	1
HIST1H2BK	4.787735094785876	5.315593792621867	47.872567933384175	2.1050117328343214	2.0533261461365497	1.692589379154529	0.04830199800340762	0.08355813983799583	0.02641819722044901	44	12	26	62	3	285	82
MAGIX	0.3508045160209347	1.4285927316768279	1.6200940212210844	1.9988371073649855	2.051691222761481	0.04947586675486157	0.42398420054325037	0.7103318003845518	NA	0	0	4	1	0	11	3
TSHR	0.2109128817590487	1.2681678127097489	1.244693081780986	1.8022728014757836	2.0515886901247864	0.04301164249517586	0.4623255832403427	0.7103318003845518	NA	1	0	0	3	0	10	2
GZMH	1.0247484928145643	2.3145784918784384	4.17305754333115	2.80755635801762	2.0515567833112214	0.07899309445233879	0.18164675781841028	0.6600081982702096	0.7928087959250939	2	0	12	0	0	30	7
EXOSC3P1	-0.28897749348313306	0.916043900730817	0.6785996797037889	1.5234299272029341	2.0506409999292754	0.02323571264257243	0.6158979635017728	0.7576492071043913	NA	0	0	0	2	0	6	1
SKIDA1	-0.28897749348313306	0.916043900730817	0.6785996797037889	1.5234299272029341	2.0506409999292754	0.02323571264257243	0.6158979635017728	0.7576492071043913	NA	0	0	0	2	0	6	1
AC011043.1	0.015658263091673983	1.092384224090274	0.8752787728837788	1.5167023980594678	2.0503837067400843	0.03437376216423615	0.5602165094736488	0.7146553536614048	NA	2	0	0	1	0	9	1
GATA1	0.36798940655203644	1.2686367142449908	1.2461897394167087	1.5747304370417676	2.0491737088301165	0.0516987497090531	0.4768841517377402	0.6764687881868534	NA	1	0	1	2	0	10	2
HIST1H4B	2.3798804156685347	3.1280079732032045	9.045994467384363	2.3222216646269533	2.0487388113334206	0.2881412036616134	0.1532976649321741	0.42565283934117387	0.3328489094539343	5	0	5	9	5	70	11
IGHV4-31	1.0864245715556105	2.251219598576623	3.97039181960827	2.598880064766423	2.0477424696277424	0.08645186624159842	0.24803099959654953	0.6476934754614181	0.769344033380413	0	0	8	5	0	27	7
HAPLN1	-0.16783507826099736	0.9165790780007168	0.6800963373395116	1.3554188223109316	2.047330663355266	0.02823482026789167	0.6440868986819926	0.7282597638224272	NA	0	0	1	1	0	6	1
HSP90AA6P	-0.16783507826099736	0.9165790780007168	0.6800963373395116	1.3554188223109316	2.047330663355266	0.02823482026789167	0.6440868986819926	0.7282597638224272	NA	0	0	1	1	0	6	1
IL12A	-0.16783507826099736	0.9165790780007168	0.6800963373395116	1.3554188223109316	2.047330663355266	0.02823482026789167	0.6440868986819926	0.7282597638224272	NA	0	0	1	1	0	6	1
NBR2	1.9948283963903424	3.0540485153297134	8.710597451264475	2.5054903155361026	2.046054455212742	0.14934270022389098	0.2891086753303886	0.5581087482712012	0.5633689174115765	15	0	0	9	3	41	18
MAP4K1	2.292546123719118	3.499616680632851	12.27201946499195	3.1248024864879667	2.0456631193054085	0.1295225799426648	0.17563888600330269	0.5629446195466853	0.6392898058930877	0	1	28	3	3	74	21
NHEJ1	-0.20226480676153946	1.1834295273152124	1.470227408790445	0.8887518600282123	2.044607157551558	0.03342155351770613	0.8522845474077719	0.7894568438078002	NA	0	0	4	0	0	1	5
AC069213.1	-0.288977493483133	0.91711426921361	0.6815929949752343	1.5248265848149294	2.044018911751538	0.023157206818841675	0.6172407341450235	0.758653239937284	NA	0	0	2	0	0	6	1
AQP7	0.4252091107782834	1.3415604923740037	1.6853942342185886	1.1344452268765046	2.043845851822701	0.05649434914646793	0.7058455206142408	0.7103318003845518	NA	1	0	3	1	0	4	5
TMED1	0.2627086073854356	1.2532550570306524	1.766268173207706	1.6902138341876691	2.042496054031595	0.04262072832983919	0.6028930709628172	0.746897613307046	NA	1	1	0	0	1	7	3
RNVU1-7	4.137352636921971	4.8541029674270755	36.249701515288365	2.4526257433233294	2.03813450065327	0.2509448568583807	0.13760307718730913	0.35440306543087857	0.39654743160863865	6	20	18	13	10	119	77
SLAMF7	4.506937535733972	5.181776461271804	44.6176027637486	2.6965502478145242	2.0372437029469195	1.00994130477003	0.11810265008537438	0.2704984051853169	0.2579083542937648	4	18	36	30	11	229	79
UBE2T	1.209759553111094	1.9863931948791027	3.5510538715174045	1.8590152940245663	2.036064754818096	0.10212745338602072	0.4545246505831019	0.6130549309431269	0.6944822925244541	3	1	0	4	1	16	7
GTF2IRD2	1.242369408492968	1.9408063701039444	3.269090175456034	1.8744601851414255	2.035139929562399	0.10523669423077675	0.37080638492640083	0.5855535032250971	0.6930996720988413	1	1	1	4	1	20	5
PXMP4	3.2350257024117806	3.945774021329348	17.87531675858086	2.439758763059535	2.034084306934045	0.3089016789941649	0.08905043851110207	0.3584853086882385	0.33014148704680474	18	11	4	9	1	121	24
IRX5	1.3529633727388855	2.319218752216828	3.8535344360649706	2.1576346864604043	2.0303935238753876	0.11564462605904699	0.26290342211160905	0.5634698239064017	0.6931216604282219	4	0	3	7	0	42	3
E2F8	1.0886171378889584	1.9881119306672177	3.5867477845912905	2.0028512307529036	2.0302649330605624	0.0896120528641512	0.42398420054325037	0.6588354169282273	0.7418822891770355	3	2	0	4	0	16	7
KLRK1	0.32636943868718804	1.4650102158917315	1.9915565246320073	1.4018292249753543	2.030247100769561	0.050726361720246624	0.6821072013048417	0.7448592004231561	NA	1	0	5	0	0	4	6
RN7SL8P	0.8272769624050151	1.660882518334828	2.8577957937258938	1.318978986249575	2.029954718768416	0.07120299944378337	0.7058455206142408	0.6968637386051385	0.7954901824600827	0	1	2	2	1	6	7
HIST1H4C	4.104301291729796	4.613747063621714	28.807362920059717	2.0577663105286166	2.0269347566138918	1.6341798737101685	0.06880929190806569	0.1240436089170096	0.040072268194224096	36	2	25	13	10	165	50
SPN	5.477901024443706	5.89497936993498	72.4887097450349	2.164837625250619	2.0264228126888817	1.7321784587810807	0.02299815480037849	0.041021221132578965	0.0076507614799465095	47	17	88	34	16	529	97
THYN1	3.030323335141219	3.781539116906211	15.087160666462694	2.082007295119811	2.0256229449526915	1.3628058305621078	0.18928255720768716	0.31878689025852247	0.1675106972218923	18	0	18	14	2	79	30
DUSP28	1.2162006801865994	2.140031620830168	3.6182443537624898	2.121595547343705	2.025063861079366	0.10345214880537193	0.27724885552973205	0.6061950499424762	0.7107783626215872	1	0	6	5	0	22	7
SYT15	1.15032964763307	1.9491640967209092	2.8826466862010363	1.9055748499860008	2.0224245286082128	0.10360430293499674	0.322871105690529	0.585237011714889	0.7172282835184243	4	0	3	1	1	26	3
IFI27L2	2.9044488376237414	3.4216914527505855	11.574345116406482	1.8024478498469851	2.0208476868000056	1.3804752678969254	0.17054488415183325	0.26397602660140473	0.14899011032154905	14	1	11	9	2	58	23
LRRC37A4P	2.5442098352489766	3.796241870249264	15.659711358755096	2.736440355632605	2.0202242069798935	0.1480567705518105	0.2899702020976852	0.5506452376175449	0.5762900530031165	21	0	0	26	4	62	35
SNORA71D	2.555224875210412	3.51447795866279	13.914459996258564	2.484449138559436	2.018714974207662	0.11675038210799125	0.2551961108905701	0.585237011714889	0.6931216604282219	2	3	1	7	11	46	28
CIT	4.171819786910291	4.709621099337841	30.827637997560238	2.3076063530321083	2.016875656175341	1.3921787936855632	0.07406483257238675	0.1804769348360918	0.1332404175421558	40	12	8	14	7	259	31
ANKRD18A	2.096952439336676	3.1165043335623515	8.78635394580423	2.314378365020758	2.016798908177517	0.17071301392537044	0.22121715108553677	0.5267606266817363	0.5096728320587388	12	0	3	17	0	43	19
SPNS3	-0.1836966943165321	1.0760444803954747	1.4011287310043656	1.8488175884028526	2.01661335580171	0.022217442985357206	0.587885130686428	0.7927236108128238	NA	0	0	0	0	2	6	2
PCSK9	1.4239856755606497	2.356483829009655	4.9384225058744216	2.247575655787693	2.0153076187251893	0.11010939865207217	0.3316390053497512	0.6195660483019542	0.6871310644613432	6	0	4	0	3	25	9
MMP9	3.1720439455165055	4.315627458769186	23.825382010170916	3.345922046916069	2.014163936819995	0.1280102103115505	0.16377644499026087	0.5351086542720181	0.6871310644613432	5	8	0	18	14	173	27
SPATA24	0.46850469186914717	1.4591326259229835	1.7448169185419458	1.7622284476529153	2.014085883576975	0.055222934992546636	0.4770032477015277	0.7062235547510713	NA	4	0	0	2	0	9	4
TLE6	0.015658263091673962	1.0988950533466615	0.8952631627676552	1.5229216069363896	2.012678492846263	0.033516530117392564	0.5658798798613505	0.7216857738760538	NA	1	0	0	2	0	9	1
IL17RE	1.8063479200767758	2.4907214478307873	5.2172181285648485	1.8741149756156417	2.011138029496254	0.18163235256783097	0.26738477123368953	0.4880413704127549	0.4839891409950134	7	1	3	6	0	29	10
ARPC3P1	-0.288977493483133	1.2793023226120102	2.372644229237012	0.09575082445370972	2.0110798743667035	0.02295171354869033	0.9888983549291108	0.8351064449312761	NA	0	2	0	0	1	0	6
GGH	1.898192429038339	2.951712064726115	8.095757469798015	2.6578191952358123	2.010820561599205	0.12872756893131487	0.23594447111837988	0.5901168474152021	0.6442499429006695	12	0	0	5	5	48	13
PPP1R1C	-0.21076495129706255	1.1170920929666122	1.4059954549579066	1.8907681917773056	2.0089002353506507	0.019373913722425206	0.5827273765746727	0.7894568438078002	NA	0	2	0	0	0	9	1
ICAM2	2.3654555173791336	3.054276493739379	8.754965776591982	1.9747213876508085	2.008482400704557	0.22492696970671724	0.2891086753303886	0.43867178557273295	0.4059324616945209	13	1	10	1	2	40	18
PPT2-EGFL8	0.7395471272077762	1.5963679880318746	2.225211082308305	1.366764497183761	2.0080510556023197	0.07091074497053067	0.6005250564869348	0.6835464911014831	NA	1	0	3	3	0	7	6
PTCH2	0.19336191778968673	1.3024281018631312	1.2011496847420773	1.7072499039109903	2.007624527733029	0.03985032103182978	0.5308983221078087	0.716513861356951	NA	0	0	2	2	0	13	1
SNORD12C	2.17032070612016	3.0954104653880776	9.92778780893883	1.738573964385232	2.007251563646118	0.13017265531073402	0.49982506272485183	0.5883411119114681	0.6259747946349588	2	6	4	11	0	22	24
RP5-1091N2.9	0.015658263091674004	1.0998857429845779	0.8982564780391006	1.5243613647080108	2.007052138860047	0.03339969655967526	0.5671047086856547	0.7237761869731445	NA	1	0	2	0	0	9	1
CCNB2	2.3786646713124475	3.050995336800626	8.702350846676943	2.2182007916166766	2.00686311459621	0.22028444066842842	0.17207664480877305	0.44040863631572597	0.41625570004119766	14	4	3	2	1	59	12
GSTZ1	1.532701542436772	2.217521474914832	4.19631671284032	1.6805250317791383	2.0068079927774	0.13851409887471025	0.3854611245937538	0.5547746029440123	0.5912532227177532	5	1	2	5	0	19	9
CKS2	2.782713790968293	3.3554872405335776	11.196726190626107	2.033658939842937	2.005236901453844	0.9152057399587968	0.18810336709045758	0.350294519586337	0.2600703457811669	11	3	2	14	2	60	20
ZNF77	1.5154638761317334	2.40737649675565	4.543375849583582	2.1678835217635406	2.004826946917737	0.13170202142296702	0.2192664546912519	0.5634698239064017	0.6334250092458872	10	0	2	5	0	31	8
IGKV2-30	-0.0024720386915002618	1.2433245123750103	1.2013575545818758	1.0915517411244287	2.0027955290651187	0.030652555197142984	0.77864225497324	0.7478642841626463	NA	0	0	1	1	1	14	0
ITGAL	5.262510552858992	6.012876696989292	78.83822981671186	2.5006161768350057	2.002090570654001	1.121719145889871	0.12904721302523184	0.2945032499333703	0.2508123308730089	64	7	154	9	17	435	140
GGT6	0.21915795288137546	1.1818024394565811	1.3343997589703367	1.597047780977494	2.0011312267348056	0.04325036921981904	0.5799150291549874	0.7265710833826187	NA	0	0	1	1	1	8	2
LINC00493	1.866382628355025	2.7797773940032497	6.540797644779054	2.3657012797000445	2.0005535966627717	0.14847692736841178	0.18613723605371663	0.5460162643474357	0.5830339550011526	6	0	1	14	1	43	11
FSIP2	2.150396069222707	2.870186527589455	6.936023516174156	2.1358866995405434	2.0004907628535573	0.2525325971642024	0.19580196904562436	0.43721918315615826	0.3894840823567861	6	2	6	8	0	62	7
CORO1A	5.200325288641895	5.624714792944221	59.66633403244568	1.9733662051894352	1.9998587444978455	1.727110740380187	0.03025335310919161	0.0417681048017844	0.005766815233389395	51	11	74	47	7	359	99
RNU1-98P	0.7133624698295608	1.5364445164750853	2.4560576380726187	1.5211867450660417	1.9996845789875302	0.06435538155299539	0.573482408730552	0.7077991322089705	NA	1	2	1	1	0	8	5
PTGER3	0.6202086560324617	1.6961025234651104	3.1705187803084107	1.2560601488143825	1.998317891343598	0.05410704040178996	0.7378500535706581	0.7556811794344196	0.8571675364712243	1	0	0	2	3	4	8
PRKY	2.422085072586838	4.143574397088631	19.908024221906693	3.8764426854467886	1.9970905647666328	0.03495570198599684	0.14517260797068032	0.6290360639496647	0.9216216569335527	66	2	0	0	4	125	33
GLCCI1	4.458172473280027	4.843903847009621	34.303018760687976	1.9831299656305905	1.9966390325637706	1.7081586291666433	0.039154752932716475	0.0546926963399135	0.008666021329328191	39	8	28	16	8	195	58
SNORA35	2.176661701990631	3.147330259037487	10.223951438266134	2.0708437921523015	1.9961611198324174	0.12755554211857956	0.49299884613166894	0.59053240053693	0.6423359640686284	0	5	10	8	1	26	24
RP11-291B21.2	0.2627086073854356	1.2896649546454837	1.7212281185330744	1.8292128861904304	1.9957956021579275	0.04011348760724059	0.5602165094736488	0.7495002835534521	NA	0	1	1	0	1	10	2
SAPCD2	1.039153393213908	2.119621129903744	3.6074832683014377	2.2037767301601794	1.9944308000848916	0.08444182695179413	0.33999143423877876	0.66238587044639	0.7753685233944275	7	0	0	6	0	18	8
IGHV3-72	0.08808111862308587	1.5736827794299288	1.7716651611272445	1.503880216672882	1.9937327104290954	0.031539253930109555	0.7206700726984488	0.759887840986035	NA	0	0	4	0	1	22	0
RP11-401L13.4	-0.13834209576565074	0.9956711723585404	0.9834731823212832	1.5089560509479643	1.9936434607481954	0.027149397187494578	0.6525744642280749	0.7658290857942784	NA	0	0	0	1	1	7	1
MED12L	1.2976743551518501	2.0850254304306404	4.062799183064584	1.9447007979534354	1.9890584337833104	0.09710224567334287	0.3729659430194452	0.6388364840967612	0.7232168457974024	1	3	2	3	0	19	7
RN7SL665P	0.3040666955561477	1.4995216750479918	2.6247258569357674	1.9726214786612686	1.9874604960536277	0.03630227762957257	0.5461584331651325	0.7805860133820405	0.9136355927763733	0	3	0	1	0	7	5
CTA-941F9.9	-0.33896927506269864	0.909524789941381	0.5458332437543243	0.8868616457532076	1.9872333084063964	0.01885516842921033	0.8006250785516421	0.7576492071043913	NA	1	0	0	1	0	8	0
LINC00235	0.3558624211825346	1.2807784548556755	1.7183027018608272	1.3569731148285855	1.9871452838594486	0.05037429281049771	0.6746813080198849	0.7381315160324545	NA	1	1	0	2	0	5	4
RLTPR	1.0804638159705013	2.267087813314828	3.9247915144836485	2.608046617216041	1.985556719670741	0.08205983589369062	0.22468549164310495	0.6600081982702096	0.7928087959250939	4	0	10	0	0	30	6
AC093375.1	-0.1383420957656507	0.9973506029723048	1.019167095395169	1.5089560509479643	1.9846201675672837	0.026856160184089838	0.6558527719298372	0.7658290857942784	NA	0	1	0	1	0	7	1
SAPCD1	-0.1383420957656507	0.9973506029723048	1.019167095395169	1.5089560509479643	1.9846201675672837	0.026856160184089838	0.6558527719298372	0.7658290857942784	NA	0	1	0	1	0	7	1
SYT16	-0.13834209576565068	0.9978797003307086	1.0206637530308917	1.5099251473876978	1.981142785405831	0.02677658170102678	0.6562327998092334	0.7659478391946628	NA	0	1	1	0	0	7	1
CD180	2.187871670089522	3.4976133162314813	13.623098891916333	3.3804727556912324	1.9809210241683288	0.07503577350873124	0.16395055537757824	0.6647135301707082	0.8481666908762334	1	10	0	3	6	80	17
CTC-453G23.7	-0.32340722198367516	0.854975832441432	0.5923699560646783	1.362850012727322	1.976622630395912	0.02148191645083686	0.6573349020248846	0.7658290857942784	NA	2	0	0	0	0	5	1
CTC-523E23.4	-0.32340722198367516	0.854975832441432	0.5923699560646783	1.362850012727322	1.976622630395912	0.02148191645083686	0.6573349020248846	0.7658290857942784	NA	2	0	0	0	0	5	1
PMS2P1	1.535835932623562	2.3078461187860855	4.995736554820643	2.032526282455899	1.9764251684113219	0.11046029845808457	0.30565683035385566	0.6150232012949763	0.6871310644613432	3	4	2	2	0	25	8
THBS4	1.2788511692936466	2.07311796470953	3.759436180991152	1.5852861431381648	1.9760230108651204	0.10356712290562588	0.49413952227586	0.6187764810381345	0.700650839597408	8	1	1	2	0	13	9
SNORA65	2.9466441101830796	3.6565714041183672	15.610969839465678	2.003326816033555	1.9749807357507256	0.1555021035156258	0.3104236929407106	0.5080985919597208	0.5762900530031165	5	9	4	4	6	43	33
FER1L5	0.9397856842182973	1.7358254240506654	2.8767969571066807	0.954941157497874	1.9725702499235314	0.07924649187297095	0.7611459180440964	0.683198717394233	0.7768467233718127	2	0	1	4	1	5	8
SLC25A34	0.015658263091673962	1.105898036729365	0.9167442102872543	1.5372797989142177	1.972280933999895	0.03259359756416646	0.5827273765746727	0.7352333378578507	NA	0	0	1	2	0	9	1
RP11-73E17.2	0.36798940655203644	1.4207439547964504	1.5058153175197733	1.8967889520697727	1.9703282859559805	0.047101731226510526	0.4552265109043062	0.7178367806398106	NA	0	0	3	2	0	13	2
LINC01089	1.0671203894298027	1.9793445782520855	3.171034426077366	2.1057978567268396	1.9694229333953277	0.08995418656409113	0.3587681234195931	0.6518413352226693	0.7646708313308272	5	1	0	4	0	21	5
SNORD71	1.079537655539623	2.197363228073489	5.142369974649878	2.2619847849926633	1.9678742140632617	0.057689771931226416	0.48282565886979717	0.7318345386990472	0.8688717025537067	0	3	0	2	3	14	10
EEF1A1P6	1.2609375209379752	2.0302762299124963	3.353776422142066	1.869623176382179	1.9673526388837719	0.10690431724329275	0.3310440861718849	0.5967847106650909	0.7046908875978808	7	0	1	2	1	20	6
GSTM2	3.3641439562835864	4.175171009581466	20.506450942385232	2.1014411887873092	1.9665327477672687	1.2008463694724378	0.22376481012400443	0.34367612935093206	0.22172212103713212	35	3	25	11	0	100	41
CD38	4.4417517339029935	5.1668251054734515	44.44072006190328	2.6500004294553174	1.9637362135779854	0.26277667840144253	0.07597415790109108	0.35440306543087857	0.40734111074008567	7	27	18	39	5	223	76
NCLP1	0.34736227664701147	1.2346842541501066	1.201425453181074	1.4852033024219533	1.9585882276860378	0.04807589883911066	0.5125495254435397	0.7001350092494867	NA	1	0	2	1	0	9	2
RP5-1086K13.1	0.2986427169562876	1.2630790398271488	1.1334076933511206	1.4449994501387655	1.9562158455669154	0.04483822568866623	0.5464818856781604	0.6975317957584926	NA	1	0	1	2	0	12	1
PIM2	4.609477444424526	5.316909613420105	47.44781666024277	2.443718692497235	1.9547740182103175	1.0882312605545448	0.13064085587161342	0.29277411295898037	0.25419324669220605	8	6	58	79	5	316	71
RPS2P46	0.5176045086632303	1.5115467645631806	1.892643677082511	1.9029397246373578	1.952171544472196	0.05458841353770083	0.48282565886979717	0.7146553536614048	NA	0	1	3	1	0	15	2
RP11-486I11.2	0.05858813612773919	1.4624510053013318	1.369779797859867	1.3227058949732078	1.9518920908799935	0.03118415078592184	0.7303248087543681	0.7552157617467493	NA	0	0	1	4	0	19	0
RARRES3	4.212212119746766	4.955057221894482	36.84020507642129	2.426544352698429	1.9518268437614934	0.8439529736185056	0.08851415590660106	0.31376567416444484	0.28799733882068757	19	14	13	62	1	257	50
RP11-486O12.2	1.579386587127622	2.113307238968165	3.9828544148876968	1.4688693834634445	1.950355497309654	0.1344633545932742	0.4552265109043062	0.5508648546958178	0.60677324772263	4	1	3	2	1	17	8
RAD51	0.8087088499600078	1.737795026869706	2.8216426128093945	1.9268841054196504	1.9476953135087645	0.06713943785222305	0.46137287895870804	0.7103318003845518	0.8360169950553215	4	2	0	1	0	13	5
HSD17B14	1.3879253140375785	2.1998859589068123	4.544367388978191	2.105411382690571	1.9460661023860664	0.09506745407652928	0.38929591742116154	0.6569740200510504	0.7418822891770355	4	3	2	0	1	23	7
SNORA36B	1.9037568381293186	2.598188540761648	6.911692153086846	1.369812435771358	1.945293637051868	0.11449260943874776	0.6345634076650106	0.6130549309431269	0.6764085378620225	1	2	4	3	4	14	16
SFRP4	4.18769701675147	4.719228975168486	30.76580908925791	2.1942878306875184	1.9450013549535046	1.3531999952294065	0.07822526337354942	0.19499233160013385	0.14034755010791297	24	9	9	47	4	239	36
KCNA3	2.846308748495447	3.808278910915235	15.473535039804485	2.3955874932148684	1.9435779869923797	0.1989367918952092	0.17207664480877305	0.4794456400178029	0.4732607264476077	6	0	37	8	2	75	31
MAP10	0.6825085295762723	1.5610325612631955	2.171614057872436	1.7417544840894628	1.9435152947541943	0.06504629514512648	0.49811935397407175	0.7077343530302826	NA	2	1	0	3	0	11	4
KLB	0.1933619177896868	1.2769328378991638	1.5869650249478873	1.6848402691814979	1.9431391806570475	0.035605967674649464	0.615038316847746	0.7584980067319339	NA	1	1	0	0	1	12	1
CD96	3.209245448183625	3.9731968682049787	17.578920922035078	2.563022456115653	1.9412774799922117	0.22569932419801744	0.11767160361385516	0.41860028192410337	0.4391272472812124	4	3	37	4	4	127	23
UTY	3.3824453738611027	5.219772229017745	44.96325609711955	4.250546705592534	1.9407089579963768	0.029074987727453407	0.16936028574261253	0.6392679298513796	0.9382872670393735	117	9	0	0	15	268	71
ABCC6P1	0.716441659433713	1.7030237412115599	2.4716611569180706	1.9772735413055402	1.9405244510379716	0.06024970909158953	0.4552265109043062	0.7062235547510713	NA	2	2	0	2	0	20	2
RP11-313P13.3	0.28145782642518596	1.3347643701244014	1.3288658973343843	1.7966632914727902	1.9391567533147729	0.04336754224488741	0.4623255832403427	0.7216857738760538	NA	4	0	0	1	0	11	2
CTA-292E10.6	-0.33896927506269864	0.9169815507280361	0.5673142912739234	0.9010064617158328	1.9391112681336087	0.01838189021616365	0.8043165320328368	0.7658290857942784	NA	0	0	1	1	0	8	0
NKX2-1-AS1	-0.33896927506269864	0.9169815507280361	0.5673142912739234	0.9010064617158328	1.9391112681336087	0.01838189021616365	0.8043165320328368	0.7658290857942784	NA	0	0	1	1	0	8	0
XXbac-BPG181B23.7	-0.33896927506269864	0.9169815507280361	0.5673142912739234	0.9010064617158328	1.9391112681336087	0.01838189021616365	0.8043165320328368	0.7658290857942784	NA	0	0	1	1	0	8	0
GRAP2	3.5843974310073654	4.0454006243277725	18.945617468629592	1.9433831874583098	1.9388091260145326	1.3945204744632436	0.1160666688791648	0.21433467890388008	0.11652356079369124	17	3	25	7	5	102	33
COX4I2	2.207378253659595	2.7836886008928334	7.066111643018791	1.8543452040629842	1.9385090361595316	0.20231464760982254	0.2891086753303886	0.46240273789778497	0.4453953547876029	2	2	9	6	1	35	13
CEACAM3	1.5934442591363356	2.146799043759908	3.914560886618747	1.6921714242680346	1.9380826380888185	0.13973795966427016	0.331196625506965	0.5345548753160574	0.605714219118743	3	1	2	4	1	24	6
RNU1-83P	0.4596388392788256	1.4890706586444338	2.4591116155697597	1.323985923393039	1.9373199777535404	0.048976692812697516	0.737368157906955	0.7659478391946628	NA	0	1	0	3	1	4	6
P2RY10	0.8160703214800195	2.178186757154668	3.4400335338745034	2.2932248560125643	1.936976250659868	0.060113277387485405	0.4623255832403427	0.7014935586583189	0.8688323628762967	0	1	9	1	0	40	1
RNU1-7P	0.6167153640718133	1.4895408707497868	2.4606082732054824	1.1077817409961546	1.9351962882031102	0.05671902851405355	0.7672214200473758	0.7463451266852115	NA	0	1	1	2	1	4	6
MTRNR2L1	1.4602924783461815	2.2800908733227323	5.329702926229122	2.063664709647937	1.9351935368181377	0.07989444733930244	0.40731621690513803	0.6791150128470558	0.8060913585492495	1	4	1	1	2	20	9
FAM162B	1.2417478781921525	1.988231742983599	3.1827925809498465	1.8491267655196229	1.9349302575581115	0.10402758901132872	0.3328792758693651	0.6062807244288754	0.7223118269086272	3	0	5	1	1	21	5
AC096670.3	0.2296621007987991	1.3420415032407056	1.6052448873562426	1.939478108032808	1.9339818188534952	0.039590641271801	0.5078207988732782	0.7584980067319339	NA	0	1	0	3	0	11	2
AC004540.4	-0.31604575046366346	0.9875969525130545	0.8507067463718185	1.0141302991335144	1.933789477432598	0.01815049352546414	0.7984651875537085	0.7805860133820405	NA	1	0	0	0	1	9	0
CILP2	-0.31604575046366346	0.9875969525130545	0.8507067463718185	1.0141302991335144	1.933789477432598	0.01815049352546414	0.7984651875537085	0.7805860133820405	NA	1	0	0	0	1	9	0
SNORD116-26	1.0235557538775581	1.9827739840810592	4.329299331521103	1.7158338447803971	1.9328033684543509	0.05999313030690381	0.6078500696917777	0.7337011856231636	0.8528412869964191	1	3	0	1	2	9	9
MPL	-0.2022648067615395	0.8622222494773436	0.6123543459485549	1.199676030986353	1.9316895266732887	0.02550498150117239	0.6849352293317417	0.7576492071043913	NA	1	0	0	1	0	5	1
RP5-1136G13.2	-0.20226480676153946	0.8627684099604631	0.6138510035842776	1.2006451274260856	1.9283812348578593	0.02546594110019757	0.6855644374704499	0.7584980067319339	NA	1	0	1	0	0	5	1
AC009245.3	-0.31604575046366346	0.9892374470450145	0.8864006594457043	1.0141302991335142	1.9249308882579024	0.01789350654199981	0.8016645574182673	0.7826233687496033	NA	1	1	0	0	0	9	0
MYB	2.670835969439483	3.272519644791357	11.01494599656642	1.9269021288905532	1.9239259738865933	0.21810279086585427	0.26731590853049547	0.4595900167431811	0.42506632849950227	3	6	10	7	1	45	21
BCAS1	0.3384964240566898	1.340945664278556	1.592596578036877	1.5385082897998203	1.9231098928448984	0.04673040331834146	0.6014998210050237	0.7501207730408093	NA	0	0	3	2	0	6	4
ADAMTS16	0.4197851321784234	1.4375627267590616	1.9563793338450945	1.9178388558769204	1.9231098642891011	0.04486718230109905	0.5332466232599912	0.7476895334076841	NA	0	1	0	2	1	13	2
HIST1H2BC	5.65220635518708	6.019296536825001	79.29547833386225	1.935701097306233	1.9192683060222357	1.6600585408799131	0.026512437816335995	0.03985707722891727	0.0053618435933931894	66	15	49	106	15	476	125
MMP8	4.106804858547358	5.282659425334936	46.9263363030462	3.3514335515343125	1.9187238479446818	0.14385963056226062	0.13507402883841382	0.545443421958601	0.6423359640686284	9	16	1	104	5	310	66
ZNF572	0.6609359884191748	1.476829637861993	1.8234050280558316	1.597989797892704	1.9176863677722829	0.06353536739253818	0.49561613013832295	0.6857528880703111	NA	1	1	1	2	0	14	2
MLC1	0.8774377817562509	1.7896651053010804	2.3050030268232784	1.9095550981826506	1.9168515218183841	0.07491275998683851	0.3310440861718849	0.6597173709731671	NA	6	0	2	1	0	20	3
NCAPH	1.8930606067983693	2.5328047010782235	6.102130443266351	1.9144252965506372	1.9167324159301544	0.13409763497757013	0.322871105690529	0.5855535032250971	0.6191692436854396	5	4	1	3	1	29	10
PSMG3-AS1	2.1117177799800073	2.666585828983218	6.277498280753302	1.8408742934312639	1.9167116321292585	0.20121860781935635	0.2602381894310752	0.46458211097536706	0.46061599712063456	10	2	4	2	1	37	10
RNU5F-1	3.166960066327164	4.079859327705398	21.017760649592105	2.6817597958020616	1.9153326759084441	0.12552330783830223	0.1837686861914535	0.5625462973868963	0.6967761632996792	10	10	1	4	12	81	38
CD7	1.3583873513387457	2.2693774995855063	3.892399769128383	2.0980206881891497	1.9150006227384153	0.10180288157954868	0.3104236929407106	0.6111826481486037	0.7508920309878864	3	1	8	1	0	38	3
KIAA0101	1.484040206997175	2.295802489839053	4.712290044031889	2.0709719070555055	1.9149300072123643	0.10781573884368068	0.3920506292211183	0.6308377118072054	0.7097675559925432	8	2	0	2	1	24	8
RP11-390P24.1	0.008296791571662339	1.0139992093610037	0.8970355888423743	1.3348374040957653	1.9147998143981957	0.03342382535180159	0.6413856146370479	0.7584980067319339	NA	2	0	1	0	0	5	2
EOMES	1.1735703701270457	2.3789254553007564	4.6637982369961435	2.6596728375948233	1.9094941570626445	0.07785954837196953	0.24734939485320992	0.6895422993312369	0.8154886841623221	1	0	13	0	1	28	8
MTRNR2L3	0.2505816220159337	1.2129213620757235	1.740059517819423	0.27390958392019116	1.9084068148980124	0.04600247970443874	0.9588904074890542	0.7742317243517048	NA	1	1	1	1	0	1	5
APOBEC3G	3.770848450788085	4.317831396173487	22.4749166762359	1.9969439006804015	1.9059232919954945	1.423095856259631	0.11012291391841235	0.20727297882932696	0.09518936669509767	23	5	20	28	1	175	27
EPHA1	1.5533868965929238	2.293124540218049	4.38911565518844	1.8837398177068818	1.9051642870440166	0.12385076160212641	0.31436100997647487	0.5917937743685725	0.6706795569038865	2	1	8	3	0	24	8
NEK8	1.0291872324109343	1.9721578739823034	2.75981104047061	2.01233281649132	1.9048491242872885	0.08327051535623325	0.30951027134179243	0.6484436891601755	0.8084147455619423	7	0	3	1	0	26	3
ZNHIT2	0.6462083465671599	1.395656338235025	1.8902018986890587	1.2873651590832953	1.9021708457665185	0.0623909458226506	0.6306337313174213	0.7094880066907208	NA	2	1	1	1	0	7	4
SNORD116-6	3.179131184686301	3.680225094077525	15.494898925453471	1.5666939945810865	1.9019720389289825	0.2647533699180509	0.40539376033776	0.41035011183633696	0.3707402434055141	7	6	10	6	6	41	34
RNU1-146P	0.16736222725498862	1.330208652709781	2.091126065709077	1.990958554042695	1.9015294217074217	0.029257671799639586	0.5602165094736488	0.7957036353210594	NA	0	1	0	0	2	8	3
FLJ27354	0.15742780821883468	1.177319255778144	1.2216177129047487	1.496657819288605	1.9004859238630105	0.03721337476235427	0.6275751451769166	0.7508066672882555	NA	0	0	1	1	1	10	1
CAPN3	1.7547823872794812	2.487818372172896	5.317852665384666	1.647495387865072	1.8999893381581627	0.13887810420861746	0.41582127495757903	0.5832592644112119	0.6191692436854396	12	0	3	3	1	21	12
TXLNGY	3.305918834727782	5.116109947932772	42.01840706303066	4.238766124545709	1.8997399409046751	0.026560856708724673	0.1651314799150454	0.659001670947959	0.9453345719223444	75	7	0	0	26	296	51
FBXO6	1.4746439065214383	2.2832923058979704	4.7314852343441345	2.1714815991842364	1.898747550903598	0.09909677346320798	0.36066376104289816	0.6518413352226693	0.7418822891770355	3	3	0	4	1	29	6
HAUS8	1.8246032668618941	2.5885167206903135	6.065953774801534	2.1411855615040865	1.8950889189401199	0.13012615387333348	0.24216343856998085	0.5973233702890847	0.6572796765227656	5	0	3	2	5	38	8
RP3-323P24.3	0.036285392996698966	1.1784995330225267	1.2558149683429116	1.663155374867871	1.894886608989675	0.030926904182857515	0.6104619939667596	0.7698438641313147	NA	0	1	0	2	0	10	1
ABCA13	4.498211631152502	5.304644489867271	47.16357643152395	1.9538764301648834	1.8946899187991362	0.9661024444354162	0.229122208380971	0.3328704034451437	0.27896757598287847	53	3	86	38	1	206	96
SHH	0.11387715371477455	1.0600316268396959	0.8504988765320203	1.2511593370702982	1.8930381563279017	0.035955787259542425	0.6247804411165903	0.7216857738760538	NA	1	0	1	1	0	8	1
CCDC74A	0.15742780821883468	1.1789894750429721	1.2573116259786343	1.496657819288605	1.892042562740134	0.03695356029878627	0.6330721816458791	0.7552157617467493	NA	0	1	1	1	0	10	1
SKA3	1.7013995391944257	2.5550339091795164	6.053821304881277	2.3321619166557674	1.8913373011569758	0.10520521073928972	0.31152102495134404	0.6404432284740277	0.7306469218373844	3	4	0	6	1	36	8
NUDT1	1.9983837435352825	2.7269825905524545	6.222934862647708	2.065759061292403	1.8879216225959523	0.17532986773022086	0.2418966276048407	0.5368939133102669	0.5422444620454325	10	0	4	3	3	53	6
HNRNPA1P14	0.5498897981645537	1.7253045579690793	2.409414921417707	2.001300865136587	1.8876250453814583	0.04714686494905382	0.5464818856781604	0.7381315160324545	NA	0	1	0	4	1	23	1
SCN8A	0.3419897160173383	1.322146452516386	1.4398457522035357	1.6295297814314482	1.886635767261392	0.045183785689945	0.5281309980008904	0.7434082160830275	NA	2	0	3	0	0	8	3
FCN1	5.483017987477225	6.2708515636338245	95.018012475816107	2.694079485230871	1.8838087278625884	0.2696866705852396	0.13733199877535715	0.39577143149177285	0.4144867031531872	45	10	179	8	36	580	143
SLC15A2	3.662997685528958	4.085866944720296	20.1847851952963	1.8979626501453577	1.8834661317157937	1.2481341206206347	0.13279089349404855	0.2647913593786316	0.15719151234666384	13	9	17	9	4	92	36
MTND5P25	-0.2022648067615395	0.8700139149523411	0.633835393468154	1.2138208469489775	1.8832805944435969	0.024881397603821267	0.6935552815369602	0.7658290857942784	NA	0	0	1	1	0	5	1
RP11-407G23.7	-0.2022648067615395	0.8700139149523411	0.633835393468154	1.2138208469489775	1.8832805944435969	0.024881397603821267	0.6935552815369602	0.7658290857942784	NA	0	0	1	1	0	5	1
RP11-540A21.2	-0.2022648067615395	0.8700139149523411	0.633835393468154	1.2138208469489775	1.8832805944435969	0.024881397603821267	0.6935552815369602	0.7658290857942784	NA	0	0	1	1	0	5	1
DKK2	2.9645041822891574	3.500928881905895	12.260179728346012	2.0756397527241384	1.8828143127917698	0.34989521964902065	0.17206934190225645	0.37866676563348	0.33612506604369213	18	4	4	5	4	102	11
CTD-3184A7.4	0.65163232516702	1.6493686247496144	2.1056063868108397	1.9174179554291078	1.8826609527986145	0.059029289167091756	0.42454541911527877	0.719548042042145	NA	5	0	0	3	0	13	4
SPTLC3	2.760123806778994	3.3473780664159754	10.48882646505521	1.9611810107655259	1.8820016206856958	0.3165535644872984	0.22223756127890318	0.39580967468897	0.3678050896097851	8	4	12	7	1	100	7
ITPA	2.984904729144807	3.6509539174078425	14.289814410486043	2.1147518549275555	1.8816115329572802	0.24910781937335486	0.26645993826987274	0.43889403543232824	0.4102833109047563	20	2	1	13	6	67	26
ACPP	1.824559020556109	2.5147721183793665	5.5711932880255075	1.75111048069843	1.881205317646344	0.1486439281614761	0.3729257369932745	0.5832592644112119	0.5944262365830981	10	2	4	2	0	25	11
MT-TD	1.1424017744056838	2.048387378699092	4.319874763793317	1.3844151867611776	1.8808434270292504	0.0709162947406664	0.6639796419090662	0.7216857738760538	0.8293458349319964	1	0	1	3	4	8	10
ATP1A3	-0.32340722198367516	0.870560169783434	0.6353320511038767	1.3832286094529735	1.8799558591087657	0.020437127880329375	0.6681638095965343	0.7839121087714163	NA	0	0	2	0	0	5	1
CTA-292E10.8	-0.32340722198367516	0.870560169783434	0.6353320511038767	1.3832286094529735	1.8799558591087657	0.020437127880329375	0.6681638095965343	0.7839121087714163	NA	0	0	2	0	0	5	1
RP11-154H23.3	-0.32340722198367516	0.870560169783434	0.6353320511038767	1.3832286094529735	1.8799558591087657	0.020437127880329375	0.6681638095965343	0.7839121087714163	NA	0	0	2	0	0	5	1
TNFRSF9	0.20522702346505228	1.54538832314219	2.148183611542298	1.8094605257478338	1.878886133128598	0.03999487997350215	0.5902368169332031	0.7839121087714163	NA	0	0	0	7	0	5	6
RP11-20D14.6	0.4869392554408242	1.5616221998607127	2.421085025971165	1.8255341476546805	1.87793887192865	0.0474107811589914	0.5581428050148216	0.768350900489166	NA	4	0	0	0	2	8	5
P2RY6	0.129439206793798	1.0209089869625692	0.9170199787262509	1.1667696986469107	1.8768276461446625	0.03772974567501462	0.6642792842729682	0.7418841389106926	NA	1	0	1	1	0	5	2
TBCC	3.090868050811788	3.495517754994512	12.740081051918148	1.837021240027688	1.8766222562182966	1.1487445577982311	0.1651314799150454	0.32166867003425403	0.19446445232719936	7	3	8	11	5	66	21
ZNF815P	1.209759553111094	1.9500863313212107	3.013488093776143	1.7977775310822823	1.8760611645431977	0.0985338250826606	0.3641028571348325	0.6195660483019542	0.7524599693172369	5	1	1	3	0	22	4
RP5-1092A3.4	0.9631470194791656	1.8759923310505153	2.8286350540678318	1.8270217798813098	1.8758417262801812	0.07680212551780195	0.4026367105381055	0.686930931957287	0.8148608100341667	2	0	7	1	0	14	6
SNORD104	1.01364281425034	1.8718574752107042	3.7834279820214194	1.4989473609275488	1.8749277834140756	0.06390050059582973	0.6637456877688189	0.7335198185251823	0.8470901367357769	1	2	0	2	2	8	8
SMC5-AS1	0.5426168953143862	1.498544328803924	1.5219703732432182	1.4933774415578396	1.8748588928669987	0.05353278725485033	0.5328388323326744	0.6973997319043042	NA	3	0	2	1	0	17	1
AC011753.5	-0.48590772537652305	0.8567641471902065	0.47958790999909023	0.9433790041373845	1.8682510232008671	0.013045491938983375	0.7943531141536477	0.7861995391982743	NA	2	0	0	0	0	7	0
AK1	3.4656440724053166	3.8664578611226617	16.664636737600212	1.8466264914862534	1.8678068589338626	1.3040669933230074	0.13733199877535715	0.2461472657206526	0.13370410026014615	9	4	12	20	4	88	28
CTHRC1	3.6031044031014905	4.243464066747881	21.869185308336494	2.328713740604048	1.8671868763377237	0.36253261301145634	0.16526286956913805	0.3621916503124361	0.34172234250208466	23	3	2	28	9	147	29
IRAK1BP1	1.595559531477335	2.3523199530531747	4.789941774092163	1.9695669229983979	1.8651554408227005	0.11852261748750378	0.33458550698820727	0.6152717641048517	0.6894407655496877	1	2	4	7	0	26	8
AC020571.3	-0.32846512714527504	1.1037080006628612	0.8069554794931115	1.2370682666159236	1.864965184977975	0.01702452973735513	0.7394634708000924	0.791127157904733	NA	0	0	3	0	0	11	0
PKHD1	0.2814578264251859	1.2290848539268895	1.0871467494797629	1.368309835752894	1.8646933796098708	0.04165171533887527	0.580026160778806	0.7216857738760538	NA	1	0	1	2	0	11	1
DEPDC1	1.2945709413714177	2.2295247185707785	4.143744118177086	1.710322661220911	1.8644839508258082	0.07640276433595902	0.5581428050148216	0.6676546626313347	0.8419928409738175	4	3	1	1	1	41	1
ANKRD20A4	0.14699017076315996	1.1671015209720454	1.2231822691396697	1.4172254040808197	1.8644731936915848	0.03801331728167849	0.6330721816458791	0.7678286071053202	NA	1	0	3	0	0	5	3
MFSD2B	0.32443875204797634	1.199121595470666	1.1551645093097163	1.3866178570709222	1.8636013669195026	0.04445152068980274	0.5577080390502853	0.7216857738760538	NA	1	0	2	1	0	8	2
SNORA58	3.3560583108526956	4.338386206613324	25.788775506252275	2.401826106873766	1.8630855469376575	0.112034130117159	0.311601044024171	0.6060942623546399	0.7505988856415777	2	15	10	4	12	56	56
SNAI3-AS1	0.43733609614778524	1.4217694848412616	1.585773928605	1.7327084476026402	1.8616013886209224	0.04836158752732777	0.48638437387292643	0.7368887922716792	NA	4	0	0	2	0	10	3
CXCL10	2.9986041545386604	4.426625380094192	26.709880006281548	3.4436373031166845	1.860834257261835	0.03484757340501756	0.07666226080661803	0.6676210130145234	0.9382872670393735	2	27	12	5	0	149	36
STYXL1	2.2682556739100472	3.0326973694987616	8.25139418053404	2.22889411029387	1.8571933223564294	0.1817397200767707	0.21060966530418226	0.5404199564895323	0.5386699428242369	3	3	6	14	0	61	10
NELL2	0.8366974513850445	1.655747425610523	2.130080749601884	1.64215040493872	1.8569021134633064	0.07041691298333518	0.4363252052450427	0.686930931957287	NA	4	0	3	1	0	13	4
KCTD19	0.129439206793798	1.2791530616148643	1.6143533939954726	0.9482469363107747	1.8543765819078886	0.03995246436104463	0.8164241515420299	0.7894568438078002	NA	0	0	4	1	0	2	5
C12orf73	0.2814578264251859	1.3524480609716407	1.3888190669860137	1.8103042081821388	1.8543254181107907	0.040758498358115625	0.4745616108754643	0.7552157617467493	NA	1	0	0	4	0	11	2
RNU6-14P	0.8056326840243447	1.8685384917630787	3.724895479877069	1.2884604161714486	1.8535031249072327	0.05522741916180039	0.7363504457969341	0.7658290857942784	0.8685617929596986	1	3	0	4	0	5	9
P2RY8	2.6397429671022543	3.5202325134908468	12.445744652584338	2.6250102523853482	1.8528488777052181	0.14641944839222282	0.18648214363144386	0.5547746029440123	0.6423359640686284	1	5	24	5	1	93	14
LINC00672	-0.007265261507361164	1.0671721063445183	0.8719799240516194	1.439278625998588	1.8524753569154655	0.029624709990605805	0.6207322353255122	0.7658290857942784	NA	0	0	2	1	0	8	1
STEAP1B	0.04272652007220451	1.0918089491761092	1.2361063468980318	1.5117917965864647	1.8523957086889087	0.032567775832184266	0.6413856146370479	0.7805860133820405	NA	2	1	0	0	0	6	2
ESPL1	1.5174337768302473	2.5098301296350596	5.050448571707841	2.4111995064240137	1.8523662583228548	0.09921464144290217	0.30124520871438226	0.6483833168807712	0.7667354648516226	14	1	0	2	1	43	5
HCG4P7	1.5364300432973073	2.91396415563091	7.172393870339301	2.8952521009905032	1.851850359977909	0.08733506753691825	0.19638364621923834	0.683198717394233	0.7883813967505632	26	0	0	5	0	43	13
SNHG19	0.6925031807430676	1.5946760215598448	2.413088334392039	1.3242065424570642	1.851510464116775	0.06066985569448246	0.6849352293317417	0.7463267535985078	NA	2	0	0	4	1	6	6
PRODH	2.6358100769343795	3.2972072791074516	9.897620380303495	2.0568688463235754	1.8501271812084399	0.25236683543574145	0.16936028574261253	0.42565283934117387	0.42875513715527247	23	1	9	4	1	78	12
SAMD3	2.169196014152833	3.1085041629625088	8.612169239316087	2.4607956489481566	1.849610470568788	0.14191999482288825	0.19875664744009142	0.585237011714889	0.6491575307052034	8	2	19	1	0	64	11
RP11-2E11.9	0.48913182177417214	1.4069568683987037	1.8974700806543712	1.5356575987902428	1.8493305599989427	0.05107270322522793	0.6158979635017728	0.7576492071043913	NA	0	0	3	1	1	7	4
GALNT14	-0.16783507826099733	0.9514404987130693	0.9372122384499255	1.3858209814473526	1.8482650781669057	0.024045770717785856	0.6888139130508802	0.7839121087714163	NA	0	0	0	1	1	6	1
LINC00324	0.7531784936475878	1.607263677527417	1.8466203959047907	1.629556905893238	1.8475767133133618	0.06463221097748882	0.44203894583534814	0.6865456770025912	NA	2	0	3	2	0	17	2
RP11-529H20.3	-0.6551112355390126	0.734325043926842	0.6234762325104805	0.8654935157373493	1.845554565210031	0.007535419144792481	0.8422091073744788	0.8203368108133159	NA	0	1	0	0	0	5	0
ETV7	1.1600772513725555	1.886003618706208	3.0340240205380127	1.5843774075432393	1.8440279008989209	0.09028610703036877	0.4688773502572971	0.6617617856475886	0.7743816950744196	6	1	1	2	0	14	6
RP11-165D7.5	-0.1236144539136359	1.2728261828740535	1.509876891956185	1.2618965123908497	1.8427022790486294	0.018969581332459105	0.7602335790133581	0.8043946181145446	NA	1	2	0	0	0	14	0
ZFY	1.9530541978175724	3.250057984954387	10.373397629992148	3.1473361897295296	1.8423049033617582	0.0839991208567873	0.23950070995084535	0.6801765626950285	0.821366468622068	21	2	0	0	6	68	13
SNORD82	0.8530729974967038	1.6799600821496987	3.0193358295964514	1.508817116616323	1.8388428466947062	0.05992718034885801	0.643697755766852	0.746897613307046	0.8522585666629022	1	2	2	0	1	8	6
SLITRK3	0.00829679157166228	1.0283392604603636	0.93850102624585	1.3548889875752006	1.8360778145688912	0.03163018103096465	0.6552200403758714	0.7766717803793843	NA	0	0	2	1	0	5	2
RP5-1000K24.2	-0.03306129659904985	1.167826189530728	1.1230485323934472	0.9436062496909869	1.8348604005652935	0.02658326778449095	0.811860072762092	0.7778170497692413	NA	1	1	0	1	0	12	0
HIST1H4H	3.500201710984491	3.9457067791280616	17.66829321697878	1.945571518236507	1.8300849678777003	1.208022907198378	0.10983536158263767	0.298517580811212	0.16685784803187628	19	2	8	13	9	108	25
FOXP2	3.134446650982543	3.604267883141613	13.474301116866041	1.830940060304811	1.8297990880823356	1.103487203937215	0.16658062521839517	0.3409546963508765	0.21011016299752552	9	1	11	16	5	74	22
SNORA55	3.345810151187985	4.078769936851943	21.167883439855718	2.2294364602417613	1.827129289262952	0.14118770939473316	0.23463943882627858	0.5547746029440123	0.6703208226958852	8	11	3	6	11	65	41
RP11-16E12.2	0.0963927002071615	1.3583326256270505	1.40880345686989	2.088737901324777	1.826349811672521	0.03187240245071477	0.4552265109043062	0.7802558385828109	NA	0	0	0	5	0	11	2
RNVU1-10	2.161938167752932	3.0308816864914605	10.12724802938295	1.3371077523906485	1.8260850050732524	0.09074453513495896	0.6531688779224591	0.6815483951378147	0.7933923833205372	3	9	3	3	1	15	23
ARHGEF38	4.012801470594861	4.398884551170337	24.455625373758213	1.924951905476146	1.8230658871487473	1.3711436214022739	0.08276899802983197	0.1676814345176966	0.08748228723093268	13	5	21	31	6	161	33
RP11-210M15.1	-0.36476531015438735	0.8643795339887554	0.5010689575186894	0.7811741188361481	1.8201447343154604	0.016236603702095835	0.8273486921621813	0.7815664605267093	NA	1	0	1	0	0	7	0
SLAMF6	2.7678206295688828	3.724781791921159	14.632933270882743	2.4787528857696985	1.8194893579430578	0.1465913532850548	0.23342715525026247	0.5728885343895145	0.6306796913386777	1	1	36	10	2	68	28
PSD4	5.05694408666895	5.509645937279462	54.5203647830995	1.7552328999121214	1.815894035724612	1.440183421673371	0.093646213136372	0.1297090234430168	0.05909644748559909	85	6	55	59	5	317	87
MELK	1.795372164060684	2.5822215442425502	6.279225586071433	1.9205817210112979	1.8152335914943385	0.11389392198412257	0.45930881326416895	0.6558022221593237	0.7079825882180465	5	3	0	8	1	24	12
RNU1-65P	-0.09698400759493854	1.2339117802393642	2.213601239300066	0.8290540476534587	1.8147745855177	0.02435314687396915	0.8864090169528379	0.8412824686579113	NA	0	2	0	0	1	1	5
LYZ	7.337677343695711	8.066953728222877	336.43337776363313	2.6232005439117465	1.8145289078102722	0.2766867688759692	0.21089467135193163	0.4131063748618453	0.42524202753932727	28	83	565	122	110	1877	524
TIGIT	1.003708395214186	1.8921475065612383	2.9246669793689657	1.8556137818633665	1.813865638700219	0.0706688900236434	0.4552265109043062	0.6961559382242347	0.8481666908762334	1	2	4	1	0	25	2
GNAZ	1.0988511199016238	2.0615394778267007	3.835790409683505	1.3568249407249258	1.813085565470663	0.07706220919191693	0.6866591640345786	0.7216857738760538	0.8126495779587956	8	1	4	0	0	8	10
FAM110D	0.7618498703388163	1.785917191196979	2.5253981803266603	2.1011152409804117	1.8110832829078376	0.0597702811222517	0.41056173846396943	0.7245121623931159	0.8688717025537067	1	0	6	0	1	19	3
GSTA1	0.7690401097031228	2.086392766100259	3.9075696328068132	0.8962607818041621	1.8110726260240524	0.05949478856784523	0.8422091073744788	0.7678286071053202	0.8528412869964191	4	0	10	0	0	3	12
RPL23AP82	1.8377803410182245	2.6104692472232793	5.4202873615887635	1.967256006043556	1.8089647480526594	0.13843895127124306	0.3104236929407106	0.5855535032250971	0.6725743940555441	7	0	2	8	2	51	4
CARD11	3.077336838150673	3.832217845808481	15.459261048755206	2.17722596322644	1.8082777206696623	0.2318063431049923	0.15158535086355918	0.4517813595876265	0.4617677132223076	12	1	37	7	1	97	24
ICOS	1.0648100136876082	2.145152987832269	4.1125022936272835	2.370394940685119	1.805736234808438	0.05809119906582926	0.38038846556809236	0.7312053542602449	0.8902694678844384	0	4	3	2	0	31	3
CTD-2547L24.3	-0.03306129659904987	1.0118963118611382	0.7827568851410636	1.3089279387008277	1.8047105705430315	0.028313970643901915	0.6475848807018395	0.767630030507157	NA	2	0	0	1	0	7	1
MIR503HG	-0.03306129659904987	1.0118963118611382	0.7827568851410636	1.3089279387008277	1.8047105705430315	0.028313970643901915	0.6475848807018395	0.767630030507157	NA	2	0	0	1	0	7	1
MEI1	1.4846099358784448	2.148286164416546	4.055232101805516	1.1391973425469533	1.8038355626902467	0.10764153965192312	0.6538871294538517	0.6501477223437265	0.717644913757788	7	0	3	3	1	11	10
HYLS1	0.6720043816588486	1.4647349805863847	2.1793658781165437	1.431605401071533	1.8015309672806201	0.05580636463239573	0.6028930709628172	0.7503733426411456	NA	1	0	1	1	2	8	4
RP1-152L7.5	1.5984089404445476	2.5909597787455603	6.266798989500206	1.671462330198093	1.8012264867592231	0.09505002618148875	0.5893134672535176	0.6956531831879187	0.7658767666349309	12	0	0	5	3	15	15
CDT1	0.8857738158245784	1.6579209307159801	2.1642101064408488	1.5640713666939055	1.7983053249162173	0.07148916085809531	0.492289177587723	0.686930931957287	NA	3	1	1	2	0	18	2
FRZB	2.2464566635693903	2.7838889330904886	6.734864030292062	1.7211385021629415	1.7975833625902773	0.20454064427593163	0.2684784888784158	0.48124203693744927	0.49507726568351534	12	1	7	3	1	39	11
TEC	3.5691236539135653	3.9677461726236043	18.021303182868294	1.7073986633923341	1.7975623255570428	1.191808617821635	0.17123693415347596	0.2725539857936965	0.16552717234631098	16	5	9	24	3	85	32
CEBPA	2.932357578214519	3.3497110544881243	11.45521463941607	1.8521649811909042	1.7967126436555925	0.374263376319085	0.19619808624770507	0.4080105672621172	0.31839772407508504	5	5	9	8	3	62	17
SIRPG	0.5009969274495377	1.6845816324680862	2.34442861033668	2.2762531529026444	1.7944417230778036	0.045057033657148325	0.42590569014827256	0.767630030507157	NA	0	1	6	0	0	16	3
RP1-191J18.66	0.9397856842182973	1.581343022532543	2.5197254239681253	1.2308991693559017	1.7925611699293442	0.0688937732227674	0.6639796419090662	0.7146553536614048	0.8346293339900381	1	1	2	1	1	8	5
SNORA69	0.45963883927882554	1.5217960055904567	2.770624268215514	1.2987286743747521	1.7906888999571833	0.04022406033825556	0.7331424208669859	0.8035226790386147	0.9116305585987813	1	3	1	0	0	4	6
BMS1P4	0.865310796386749	1.9093654498162513	2.703043728027476	2.125459972134267	1.7898551940486958	0.06501314756225082	0.3638027001733894	0.7195771331987566	0.8528412869964191	6	0	0	5	0	20	4
RNU1-1	1.868014829549266	2.587323372199214	6.378234547737077	2.1744382515629184	1.7886390634662128	0.09881995670073733	0.304533226871333	0.6584183112579752	0.7743816950744196	1	2	2	3	5	39	7
FAM78A	3.3463296841854837	4.1479031571613465	20.129094196555293	2.2390008633861656	1.7885404447063855	0.1972128828248758	0.1649008330279553	0.4880413704127549	0.5210331105471663	10	3	52	6	1	101	36
AC093673.5	0.8726315609558966	1.639547152989905	2.620957212733153	0.7396763665919863	1.788496001769952	0.06722052465134024	0.8320165384419201	0.7335496076342811	0.8402310118691694	4	1	1	2	0	4	7
FAM212A	0.541942816899739	1.5569225758721772	1.6246309210447702	1.5592083214532282	1.7849636863546317	0.0502737058908033	0.5304710407153137	0.7218658626219888	NA	5	0	1	1	0	18	1
PCED1B	2.6676955428177545	3.4230438926600693	11.96630781590356	1.9385579081121649	1.7847485355176151	0.19088271668269402	0.3209145268172028	0.5532216787093771	0.5233823016186426	12	5	18	3	0	49	23
PACRG	0.11357759073826322	1.2959476428588088	2.102107981030402	1.0332362728115863	1.7830608248980373	0.03201498410311762	0.8212185030130253	0.8255188887989021	NA	0	2	2	0	0	2	5
CTB-129P6.7	0.1368006783138097	1.1414870627521956	1.2110506821072768	1.4068394576629346	1.782713765094128	0.03373836667358582	0.6637456877688189	0.7753044078079052	NA	0	1	1	1	0	9	1
CAPN12	0.6119635849101349	1.439895859021635	1.6487204135280746	1.4887130060392502	1.7818957505149482	0.05494619303449403	0.5092630824011687	0.7251349286316157	NA	1	0	2	3	0	10	3
SLC4A1	4.785069444743869	5.513277287652612	56.81568976737737	2.2737165967163033	1.7808904014013003	0.2168912810838499	0.1486903246636277	0.4352482446426259	0.5063665497441291	36	34	10	67	3	227	105
GRB7	1.4958470884214137	2.3022792529495226	3.981768530658633	1.9256873744358978	1.779654402940459	0.11421418254671692	0.29484241392064936	0.6213907741795525	0.7312698737451219	5	0	6	5	0	32	5
CKAP2L	2.545378338512968	3.0619795070024987	8.660653809978328	1.9037953041372755	1.7787421553494862	0.23495823485575548	0.2360335306898669	0.46458211097536706	0.4473114815569134	13	3	2	7	2	61	10
SIGLEC6	-0.3389692750626986	0.9457634498838687	0.8401397155743467	0.9182329013293616	1.7784413598603093	0.015458603857798145	0.8223433335901557	0.8087267309632252	NA	1	1	0	0	0	8	0
FASN	7.871234895595543	8.231371074375415	374.2587534879037	1.8817994690063722	1.7765590214463303	1.4444259626878142	0.04851779286942727	0.10400581303414652	0.03380837690482572	626	88	167	425	49	2396	509
KIF18A	1.94032170348417	2.640429871198176	5.68383454288764	1.9106860468896998	1.7759551949426815	0.15569432108201936	0.3019178640386405	0.5777456933583113	0.6278735382343266	8	2	3	7	0	49	5
C9orf9	1.680156945857929	2.3633819229125796	5.410001342329744	0.982663980556262	1.775696213821475	0.10653352809028599	0.737368157906955	0.6743758380875311	0.7223921417385951	4	3	5	3	0	10	13
DBP	1.5087960062523866	2.3382489634420134	4.836342689204121	2.2148789285498	1.7753567724376784	0.0894646829064993	0.40514329939695115	0.6830121632871167	0.805870377482932	0	2	2	6	2	33	5
NPM2	-0.36476531015438735	0.8714610010950145	0.5210533474025658	0.7943498383590395	1.775168204441587	0.015791328805916837	0.8305014929200706	0.7917072128790665	NA	0	0	1	1	0	7	0
CPXM1	3.0204263517510532	4.156406860437598	21.102918530166786	3.0239442682481856	1.7743081432296932	0.10674082434409146	0.21146685573335416	0.6213907741795525	0.7768467233718127	28	2	0	6	17	133	26
RNVU1-6	0.19878589638954683	1.403055703593956	2.4859430253216943	1.5493026266439416	1.7718767948724863	0.029562143710527445	0.6966728742101665	0.8277238865663626	0.9382872670393735	0	3	0	1	0	4	5
COX7CP1	-0.48590772537652305	0.8719949492561275	0.5225500050382885	0.9637576008630363	1.7718527948709621	0.01221946041431276	0.8011278553402479	0.8113392902679463	NA	0	0	2	0	0	7	0
NUSAP1	4.058384524768954	4.600163552887132	29.355507918160907	2.310876003428244	1.770771377081677	0.29577598633883095	0.11777530996438355	0.3797225270602672	0.4102833109047563	27	9	4	16	16	174	39
CA1	4.517876155499549	5.310820547828532	48.7287386273673	2.3290902621275147	1.7706775982425191	0.2086435087781326	0.1532976649321741	0.4445910495543604	0.5239934870852526	37	27	10	65	1	236	81
CTA-292E10.9	5.844136119725836	6.20350490529349	91.33931972838045	1.8837281125982266	1.769790824731034	1.3700765415539333	0.0842257944541151	0.11279550528322882	0.06740166923467822	36	26	93	96	21	432	157
CTD-3222D19.12	-0.03306129659904989	1.0186707006439042	0.80274127502494	1.3151471475777492	1.766817101879319	0.027523350120250426	0.6516352177454442	0.7778170497692413	NA	1	0	0	2	0	7	1
VMAC	1.9039003613186531	2.637611711291177	5.425361983114224	1.8534536727491644	1.7656328302920672	0.14958281798617812	0.32158006394609684	0.5748592816313136	0.6593818691773006	8	1	6	6	0	52	4
CDK5R1	0.08808111862308583	1.0191844550392126	0.8042379326606627	1.1418430208254409	1.763985486512067	0.032318615429383864	0.6698598235644665	0.758843087165642	NA	1	0	1	1	0	7	1
SGOL1	0.2986427169562876	1.1618414928305392	1.1074069078026358	1.276872476786912	1.7630335395266816	0.040792504150973685	0.6102307799097761	0.7552157617467493	NA	1	0	1	2	0	7	2
PYHIN1	2.07189066899798	3.24525308897222	10.022364702821676	2.80408467638154	1.7626132374493293	0.10081773568214078	0.26550236414681433	0.6728462436147598	0.7743816950744196	0	3	23	7	0	56	16
CTD-2623N2.3	-0.03306129659904985	1.0196982156565109	0.8057345902963854	1.3165869053493704	1.7611535755024437	0.027415348969610738	0.6516352177454442	0.778233215224095	NA	1	0	2	0	0	7	1
RP11-48B3.4	-0.03306129659904985	1.0196982156565109	0.8057345902963854	1.3165869053493704	1.7611535755024437	0.027415348969610738	0.6516352177454442	0.778233215224095	NA	1	0	2	0	0	7	1
CD8A	2.542527622836819	3.585933968336096	12.849446666534536	2.7321406365039844	1.760800036277591	0.11806436532940208	0.1532976649321741	0.6213907741795525	0.7264151613624403	2	2	38	2	1	84	18
FAM98C	2.009897281051309	2.6067533361221717	6.4194383364364125	1.1555638520223763	1.7585055128949103	0.12679167741462785	0.6613822299027206	0.6150232012949763	0.6764554842466727	2	1	10	4	2	15	15
ARHGAP11B	2.8805181407500813	3.730765073739656	14.111879680873912	2.237648783576413	1.758332549996142	0.20652948768221704	0.2160718926145207	0.5198706646562061	0.5177365967088053	32	2	4	20	0	99	19
COL24A1	2.1670161646244543	3.0765602122621845	8.227534876753799	2.2728175178068533	1.757526178406846	0.13698075431598603	0.21134587427044116	0.5970644434448722	0.6764554842466727	26	0	6	2	1	56	12
INO80B	1.1265401583501489	2.0360599780931254	3.0778633654678638	1.97549718575759	1.7572790093197868	0.0793252776594627	0.3143159445987127	0.6895422993312369	0.8351206496630997	2	0	8	2	0	24	4
RP11-448G15.3	1.2770472252468252	2.188272615050442	4.003131762737492	1.4866941735471566	1.7553538591373525	0.08614780652034659	0.5602165094736488	0.7022305065941855	0.7971484568763327	9	0	6	1	0	12	10
C3orf36	0.9049101667772732	1.6169031154819864	2.184470264763722	1.5022836786422151	1.755016540812129	0.07110105365620718	0.49796007946987814	0.7022305065941855	NA	3	1	1	2	0	14	3
NLRC3	3.481086624454349	4.16357956839035	20.05850771003677	2.0227705371225158	1.754500282973346	0.2918002905051969	0.16427513792081327	0.4184974462185236	0.4102833109047563	17	1	46	11	2	117	32
HIST1H3A	0.1415661921632999	1.3043214484984362	1.4506918703264648	1.7286067529650075	1.7503406831608714	0.031181402062666255	0.6009173688173216	0.785783058553616	NA	0	1	3	0	0	12	1
HAPLN3	2.12127577994204	2.5861062333098803	6.344665798041659	1.2677863900372621	1.7494876570310565	0.15228962875792476	0.5464818856781604	0.5842715898913894	0.6006718518117682	6	2	2	6	2	20	13
MACROD2	4.986071328718361	5.4520951302873515	52.73204634607782	2.0505297204085835	1.7486925312464088	1.098015974538526	0.14142645665763856	0.24122439276356555	0.20609269347030715	63	12	10	80	12	356	66
SLC18A2	0.64620834656716	1.4294404530190012	2.1488144574351953	1.3490436960043983	1.7482074683119815	0.0526434391215287	0.6745000537036763	0.7658290857942784	NA	2	1	1	0	1	7	4
GPIHBP1	2.5112816411886705	3.574197638116201	13.309935911823993	2.5216978888681623	1.7465036997012968	0.11526252291173993	0.23950070995084535	0.6483833168807712	0.7312698737451219	5	0	30	1	6	60	24
PTRHD1	0.9141746159701258	1.8035414309282534	2.735062013490708	1.895531138360768	1.7448237446011823	0.06495610481191508	0.46032176008096787	0.7282597638224272	0.8613037773402495	3	0	0	3	2	19	3
RAD9B	-0.0072652615073610744	1.088763492711152	1.1233243008324436	1.455284256847135	1.7432936882214776	0.02743776879825723	0.6637456877688189	0.7957036353210594	NA	2	1	0	0	0	8	1
TSPAN33	1.2146962991162895	2.0709114822688672	4.139085513157739	2.052202478415965	1.7430961188521545	0.06792805452711456	0.4613807858945197	0.7306848896701766	0.852773293824048	0	3	4	1	1	19	6
ADAMDEC1	0.594412620940773	1.5659592482953046	2.620375883001321	1.8602940744680292	1.741537467671906	0.043187889349949264	0.5665256031687431	0.7839121087714163	0.9090301019260696	0	2	0	2	1	10	4
RP11-83B20.1	0.6996934201073739	1.5378087937435476	1.8221162679920289	1.5642231454748898	1.739708005104484	0.057408093622085786	0.47861596815898183	0.7286277059655997	NA	2	0	4	1	0	12	3
LINC00578	0.10280876047510062	1.283344759904172	1.25775715851207	0.9224471404964438	1.7386918205871364	0.029169836146181714	0.816364183134239	0.7820816079180569	NA	2	0	0	1	1	14	0
OTOF	0.02415840762719713	1.3517164968517201	1.2960214108043018	1.947637667127363	1.73751877110677	0.02729693414587895	0.5121936600195719	0.7957036353210594	NA	0	0	0	5	0	13	1
TOP2A	5.12432107884342	6.0023163287196475	79.37503533165793	2.8654068171736236	1.7361264054685388	0.17904895235724483	0.30042446817757956	0.4880413704127549	0.6046675289917545	101	33	1	75	19	444	116
BRIP1	1.904827433071554	2.7719437646638165	6.669777410781329	2.169914301083224	1.735059684481808	0.11954559395300855	0.35927136963992423	0.645941819248511	0.7172282835184243	15	1	0	8	1	37	11
AL449212.1	0.10563208259244779	1.2002404196167162	1.0608701954922817	1.5278173934185264	1.7339594265078557	0.030904476047088562	0.6006737836195016	0.7798528722020622	NA	0	0	1	3	0	10	1
MYL6B	2.3415059555085866	3.1754668800866526	9.98196743788084	2.1192069674943514	1.7333889307629862	0.13288113531443677	0.3104236929407106	0.623142360764142	0.6871310644613432	12	0	1	9	7	45	17
RP4-706A16.3	1.3487642605967698	2.0229497799030463	3.333274711370635	1.702770198714074	1.7333516539615403	0.09129546843034242	0.4433734811661491	0.6588354169282273	0.801818308449393	1	1	2	5	1	26	3
PLEKHF1	2.298363267074256	2.8485886469586528	7.26059117896685	1.5460008788716781	1.7320720413712618	0.1787414700516299	0.37980165203220223	0.5426622176990268	0.5651126309447699	15	1	7	3	1	32	14
CLDN2	-0.33896927506269864	0.9527493451026293	0.8601241054582232	0.9314086208522532	1.7314691696815665	0.014665101362848598	0.8240590487260864	0.818859734128959	NA	0	1	0	1	0	8	0
STAT4	3.121468424618304	4.222087816186698	21.210076771887884	2.700930208053725	1.7302231318729122	0.13537045998236893	0.20951470209470563	0.5970644434448722	0.6871310644613432	2	4	52	19	0	114	35
LSP1	5.626092981763566	6.151369728121057	87.19327936571935	2.132495636382302	1.728885488580442	0.8477673743369843	0.09635028220761042	0.3059311557057283	0.28971375311513703	39	8	158	36	35	538	119
DENND6B	1.4172449855086326	2.0617327182963807	3.9764096484844536	1.103866551677657	1.7288822671156026	0.09428116726678512	0.6859954781398043	0.6895422993312369	0.769344033380413	5	2	2	3	0	10	9
CXCL11	0.6615667442031739	2.004520494234496	3.9320163619160975	2.6656780816528687	1.7273914812651523	0.03243550410984726	0.3574451062611928	0.797342726141081	0.9424429747089683	0	5	2	0	0	25	3
HIST1H1D	4.423355416778392	4.884223095845062	35.2997596237978	1.92336567087038	1.7273146524135123	1.0645937291944976	0.13754661028577025	0.27290140478005487	0.2113725749204607	14	3	40	41	14	185	56
CEP55	2.454250674532575	3.300972520642996	11.47004776787117	2.4861423861927703	1.724552633156551	0.10876787589114485	0.30421396064760553	0.6569740200510504	0.769344033380413	8	5	0	5	7	61	15
MCM10	2.0700825601880037	2.5881778616465447	6.079646357275364	1.406927657804941	1.7244906398819442	0.14804897244669368	0.4814323680603741	0.5855535032250971	0.6278735382343266	11	1	2	4	2	23	12
RP4-794I6.4	0.6285804697471788	1.585451144792965	2.227560920627814	1.1761477796441748	1.724456855397527	0.05392566274962721	0.7058455206142408	0.7724133136616934	NA	1	0	1	6	0	5	6
RP11-598F7.6	-0.03306129659904989	1.0264698619034573	0.8257189801802618	1.3299623097537308	1.723318621521631	0.026620624311646236	0.6619625095126739	0.7839121087714163	NA	0	0	2	1	0	7	1
B9D2	0.03628539299669895	1.210810239798304	1.4787336140151626	1.6803779949593867	1.7165399046336691	0.024252190303513617	0.6247804411165903	0.8136212284079024	NA	0	0	0	1	2	10	1
GFI1B	0.7034280507934069	1.6910953731847023	2.2094580586874	1.84183845213054	1.7152634317565836	0.05495096086705175	0.4613807858945197	0.7576492071043913	NA	5	0	4	0	0	13	4
SYTL1	4.203568896010656	4.5558927401225535	27.487150350647283	1.582031948581604	1.7139570362524355	1.3019201255835566	0.1407918020614354	0.1676814345176966	0.08079446817132203	41	5	28	23	4	139	46
CYP2D6	0.4580670544134724	1.7225544770905135	2.790907010750845	-0.8069598153375291	1.7138731186293883	0.047782384025114866	0.8875916926040897	0.8073183484172246	0.8909608907977171	2	0	3	5	0	0	9
TNFSF8	1.610504130262259	2.4456620491958185	5.353398098066198	1.8060378146603226	1.713670160954177	0.09114322767775442	0.4613807858945197	0.6922310495069242	0.7940092811509044	1	1	13	1	1	19	11
ZNF530	0.8531144411508863	1.6268853331074318	1.9910221495488147	1.5111426486406392	1.7088429640925826	0.06482297263480337	0.467131929172371	0.719548042042145	NA	3	0	3	2	0	14	3
ANKRD55	0.5183629245753825	1.467055385915889	2.1453077387632375	1.2905050752032912	1.707992509430169	0.04760409436747066	0.7121372282318468	0.7841017449307721	NA	0	1	4	1	0	5	5
PFDN4	2.9462847817714013	3.476824539260213	12.722778419220802	1.850828719308624	1.7078111454448581	0.21897355100450844	0.22281978183293075	0.5083513977894526	0.48761630834838465	13	1	5	7	9	61	20
HLA-DOB	0.1574278082188347	1.2125126396931707	1.5144275270890484	1.5392381666615262	1.7074723480145646	0.029005537729860396	0.6704937773404205	0.7988417235351105	NA	0	1	0	1	1	10	1
HIST1H2BD	5.727096567382494	6.036694893468647	81.00131659130443	1.6413242146522962	1.7068328340562335	1.378310617176716	0.08831544631049139	0.09175758068085436	0.03958502288303557	81	18	44	109	19	347	145
RP11-218M22.1	2.2888667982883124	2.8389976043186427	7.40056510692381	1.7405172197120198	1.7062847031234063	0.16649161748773342	0.370796750173942	0.5728885343895145	0.5964148209459921	12	2	7	1	2	37	12
MUC19	0.9139896491266086	1.6555465799805633	2.3194546593213414	1.4932230575441017	1.705975154154575	0.0678127959931307	0.5212721396144075	0.7216857738760538	NA	5	0	1	1	1	12	4
FMO5	3.756428094393062	4.150750385804492	20.053155329604987	1.737427642831377	1.70580214275749	1.2082531151399432	0.1375115382803816	0.2609189860463602	0.13370410026014615	27	6	16	20	2	143	23
ZNF596	1.2681813726565037	2.0152204267961698	3.1765854772402404	1.5856629926407122	1.7053805474766606	0.09054811447008712	0.43751345515124906	0.6848303081207963	0.801818308449393	6	0	4	3	0	17	6
SNORD63	1.6478406412452355	2.6803802763531217	7.824318851077908	1.7857204825321347	1.705190906966559	0.06244764276307842	0.6037328731931993	0.7618921582283555	0.8828736439696253	1	6	0	4	3	14	16
SELENBP1	4.86956535034198	5.484709234967203	54.39430454792297	1.9782915509590597	1.70466382590519	0.7600015264454162	0.17026232850799408	0.3409546963508765	0.3104317037734234	81	24	31	48	1	314	78
AUNIP	0.11387715371477458	1.0954428623236603	1.14330869071632	1.2937396844432196	1.7045677104970707	0.03171489185866925	0.6855644374704499	0.7839121087714163	NA	1	1	0	1	0	8	1
RP6-109B7.2	0.6236437237419833	1.4688187268743156	1.9088975285091323	1.0553754812274545	1.7045580691721203	0.0532911772793813	0.7202719516635953	0.7658290857942784	NA	2	0	4	1	0	5	5
TTC5	3.9730013050133235	4.350963502844877	24.70116755580903	1.4568511055368056	1.704287436564164	0.9166543993099504	0.3104236929407106	0.31878689025852247	0.25000877680771016	20	10	25	12	5	76	50
CILP	2.114617999439032	2.730268910712579	6.71936234920973	1.921928881207617	1.7034364143608993	0.1390404756968012	0.3104236929407106	0.6051774462479085	0.6757387021100678	10	1	1	4	4	43	8
CASP6	2.241171776786219	2.8011186467393325	6.8861593740271045	1.807026656551773	1.7016796677487966	0.15652224054042674	0.3305295966640161	0.5701582206932159	0.638540056821022	10	2	2	4	3	57	5
NLRP7	0.11387715371477462	1.0959509387003257	1.1448053483520426	1.2947403978398027	1.701667744990004	0.031681049425125014	0.6856379004256683	0.7839121087714163	NA	1	1	1	0	0	8	1
AL354822.1	2.139078143580345	2.6839532700182156	6.279412539692794	1.5861068133583403	1.696642758314587	0.15924405506622188	0.3729257369932745	0.5726526667298671	0.6195556466229389	11	1	2	8	1	31	11
FAM53B-AS1	0.6131618399805234	1.3870694688535434	1.6846221964417587	1.3818632400173605	1.6955322749840245	0.05249089296433304	0.58641617511904	0.746897613307046	NA	1	1	1	2	0	11	2
ZNF382	2.208895019667319	2.6960972544374857	6.225149180595339	1.6288588436376792	1.6938827626414208	0.1858372843362268	0.29541806960342865	0.5365210741811213	0.5652347013431395	5	1	9	6	1	38	9
C1orf226	0.5556551892525738	1.4092850577016485	1.5839038388093651	1.3082690412004772	1.6936000138717817	0.04879833801031725	0.6345634076650106	0.746897613307046	NA	1	0	2	1	1	14	1
RP11-545I5.3	1.1840745180444692	2.101382697668278	3.9181399824907457	1.5577738287852707	1.6921529287277215	0.07285362981212001	0.5691744583491739	0.738246219305648	0.8438041735389595	1	1	10	1	0	11	9
DPCR1	4.601328976131962	4.890079699531247	35.434008266715935	1.7217947634994726	1.6916067622005768	1.368577752676627	0.07056760161986696	0.12112466338979148	0.03842194619698014	48	10	28	21	9	209	49
ZNF396	1.4388892638893032	2.026041015216491	3.9878920071858164	1.5759586994722368	1.69030595473393	0.08465456520772463	0.5070665011416327	0.6994657105841314	0.8103477051334735	1	2	2	2	2	17	6
TDP1	2.9632454055102047	3.5583207155593164	12.833274504832621	1.5442618371294672	1.6892978111683001	0.24194717118767467	0.3655498454256273	0.47811813743163906	0.46837059599970315	15	1	24	9	1	50	26
GINS3	0.12093906225827489	1.1518469631818782	0.976137129488894	1.3667286986126395	1.6892746680050124	0.030530128804792205	0.6325219037271219	0.7805860133820405	NA	2	0	2	0	0	9	1
MDK	4.178183795210836	4.963668302919362	37.478793149645526	2.6383694384100385	1.6886575569557196	0.17897151499360303	0.24003883848763402	0.5044009152258272	0.6109278035193443	25	10	1	64	13	237	47
CDK1	3.2973203693846638	3.8438458135858693	17.034092150315804	2.039894797355344	1.6885229631953644	0.2013021967320217	0.2386801694572119	0.50271352907781	0.5385392119610883	20	9	2	9	5	81	26
ZNF691	1.741256334736471	2.268114137940812	5.000335248852284	1.2133640865523774	1.6879351842302481	0.10501739582420104	0.6407871567207123	0.668735824460059	0.7402420664611689	4	2	1	4	2	14	10
RP11-552F3.9	0.7569131243336209	1.5653170107940597	2.074810094794473	1.20494812427783	1.6877220945110394	0.058338651593475115	0.6554987829866556	0.7584980067319339	NA	3	0	1	4	0	7	5
FCRL6	0.4869392554408242	1.4904998202069975	1.8438730839506243	1.6124355244419382	1.6864619245193386	0.04530137940118373	0.5555058539184237	0.7811130742200283	NA	2	0	5	0	0	8	4
EXO1	1.6919402891443907	2.2645347498951054	4.363645434835267	1.5747380486788272	1.686288922137957	0.11652566859383018	0.43595746327689244	0.6258453684528903	0.7269510197834972	8	1	1	4	1	23	7
RP11-522B15.3	1.2105730461437298	1.9201581922430762	3.346365483431372	1.0594931495954194	1.6853161800195389	0.07900223064746686	0.7100053662566276	0.7216857738760538	0.8209135316925121	2	1	2	6	0	8	8
CD177	2.581771530643802	3.6419044402808303	14.530852401425888	2.820574464966913	1.6821390301810064	0.09672831048743896	0.30421396064760553	0.6802344086768513	0.8103042215675119	0	4	2	25	7	67	23
C14orf93	1.2777136746280482	2.1133159898969285	3.1921889960856924	1.7733976961098552	1.6813383091612093	0.08744360029833961	0.38185847747977913	0.6815483951378147	0.8251238476355289	7	0	3	4	0	29	3
KEL	-0.5154007078718696	0.8089315708741898	0.4333269661277326	0.8224899462728155	1.6809416678820601	0.010904329994740796	0.8258588153146477	0.8228884614526891	NA	2	0	0	0	0	6	0
RP11-528A4.2	-0.5154007078718696	0.8089315708741898	0.4333269661277326	0.8224899462728155	1.6809416678820601	0.010904329994740796	0.8258588153146477	0.8228884614526891	NA	2	0	0	0	0	6	0
RP11-589P10.5	-0.5154007078718696	0.8089315708741898	0.4333269661277326	0.8224899462728155	1.6809416678820601	0.010904329994740796	0.8258588153146477	0.8228884614526891	NA	2	0	0	0	0	6	0
TMC3-AS1	-0.5154007078718696	0.8089315708741898	0.4333269661277326	0.8224899462728155	1.6809416678820601	0.010904329994740796	0.8258588153146477	0.8228884614526891	NA	2	0	0	0	0	6	0
KANTR	1.489361715040123	2.3087996479120894	3.923889430887516	1.85440832193274	1.6796142557770493	0.10282419906871193	0.3328792758693651	0.66238587044639	0.7872596318429218	7	0	4	6	0	34	4
VEPH1	4.882666315559853	5.439818735700293	53.57909976176041	2.259494884493608	1.679202092485026	0.269782194360382	0.1532976649321741	0.40778914873096656	0.46061599712063456	91	20	10	13	20	264	83
C8orf44	1.3240026030416896	1.9485845815730545	3.1130576625853337	1.55626992615165	1.678204079105506	0.08951686544098221	0.4677137809752349	0.6676546626313347	0.8126495779587956	5	1	1	2	1	23	3
LST1	3.633418830597903	4.266296415392215	23.019013719151815	2.288983991689984	1.6752012658307076	0.1785434939854126	0.16050816268462056	0.5140081672437666	0.6121590230877718	14	15	25	3	3	135	29
IFI27L1	1.814181615231076	2.292247513899156	4.387844029187316	1.4974533079324759	1.6747914003579354	0.13722825943255593	0.3855357728470964	0.5901168474152021	0.681713045374581	6	1	4	3	1	27	6
RP11-44F14.1	-0.20226480676153946	0.9069862532713574	0.9266452076524537	1.2442230060853974	1.674024796502175	0.020533848918987786	0.7282662062637305	0.8228884614526891	NA	0	1	0	1	0	5	1
PTPN22	3.281694829609021	4.07951153719683	19.428607568195833	2.6334559021299615	1.6721335540527995	0.14023872980781404	0.23830658601451135	0.5855535032250971	0.7005327068092155	1	7	34	7	6	145	18
CARD8-AS1	2.084095251993231	2.737433186584235	7.413249929394964	1.3350145831263613	1.6706831685230645	0.10812419143390688	0.6415174575764074	0.6745299375096183	0.7478454166350292	1	3	3	11	2	17	16
LINC01348	-0.2022648067615394	0.9075374463465096	0.9281418652881764	1.2451921025251311	1.6705231196956656	0.020462713307713685	0.7286718716934524	0.8232088732957087	NA	0	1	1	0	0	5	1
MT-TY	0.2596324414497725	1.420049544379567	2.3066398770618757	1.9710308032806798	1.6694610593335228	0.027123816361834592	0.5370269816346437	0.8300258203748481	NA	0	3	0	1	0	9	3
IYD	0.43733609614778535	1.3433675863375207	1.5983924728026482	1.5145397266501686	1.6685232061951125	0.04339045046639737	0.5959825823911923	0.7778170497692413	NA	3	1	1	0	0	10	2
RP11-358D17.2	0.11387715371477458	1.1026265205146841	1.1647897382359191	1.308381314549151	1.6632860754532544	0.030404899665402184	0.6927296751712585	0.7957036353210594	NA	0	1	1	1	0	8	1
SRP14-AS1	0.8431385784605498	1.70511399414247	2.264921255431861	1.639595511539772	1.6624874163124606	0.06079649750932651	0.4623255832403427	0.746897613307046	NA	2	0	1	6	0	13	4
KDM5D	3.7233744683893377	5.884801050221829	71.84708534607859	4.528215187741628	1.6614782038600266	0.021299021693207198	0.1837686861914535	0.7560331625244497	0.9588761523729785	267	6	0	0	23	374	113
RIMKLBP2	-0.06255427909439647	0.9692859634753062	0.7364959412697059	1.185792869200215	1.6605042035975996	0.025140158391890786	0.6896156091433251	0.7957036353210594	NA	2	0	0	1	0	6	1
AC131056.3	-0.007265261507361094	1.1031344486999222	1.1662863958716418	1.4763186279000378	1.6604019201457807	0.025253666415857304	0.6723205033876437	0.8152552787301379	NA	0	1	2	0	0	8	1
CTB-133G6.1	0.7302826780149235	1.7428649079410505	2.312118606488952	1.886677531407008	1.6603102541131523	0.05393402679008579	0.4552265109043062	0.7658290857942784	NA	7	0	3	0	0	14	4
NPTX1	1.368525425817909	2.1384739871936387	4.819917215740297	0.19129931003197112	1.659023188729314	0.06987543789079702	0.972129589719152	0.758843087165642	0.8470901367357769	5	3	1	2	1	3	12
SCARNA11	1.6833773697324859	3.1150971773075162	10.898996525235308	2.9767445976261944	1.6589007631397779	0.018974951979631904	0.311601044024171	0.7839121087714163	0.9728940061217274	0	11	0	3	3	33	18
RP11-64D24.4	0.9882730847275529	1.8239675759625014	2.6589571347342162	1.7693358770853918	1.6581594527263572	0.06610242613361735	0.4536215793130637	0.7282597638224272	0.8668586882282393	1	1	6	1	0	19	3
MTFP1	-0.08962253607492693	1.0175262923191444	0.6914558865950744	0.660192988533882	1.6577523118161215	0.022259177084561658	0.8522241468065984	0.789156611984573	NA	1	0	1	1	0	9	0
GRM6	-0.06255427909439643	0.9698096754988486	0.7379925989054286	1.1867756567736831	1.6576644390347974	0.025088816558599323	0.6901480672053621	0.7957899137128297	NA	2	0	1	0	0	6	1
CRTAC1	1.1748425920158874	1.9157328837376677	2.93409818136371	1.6600468199200829	1.6576317608743278	0.07953132175834957	0.44383706595550965	0.7039333984634005	0.8409272934202336	7	1	2	1	0	19	4
FAM110A	2.0138902611401286	2.7201957880983674	6.943941059171702	2.0050430246336033	1.6554735049000722	0.10525934505017187	0.3446979450354923	0.6722869881957857	0.7735871758368484	2	4	11	1	1	35	10
CCNF	2.7828313509636544	3.14216951040941	9.371666847700904	1.5713163953453766	1.6549773823625198	0.35987433127533036	0.2507518143314299	0.43994318004527455	0.3685226571494941	12	3	7	7	2	54	13
BMF	3.6491650658425803	3.9810831415172747	18.36609013678443	1.6673483413906682	1.6549521662869	0.9894621778297591	0.18164675781841028	0.3303446239844188	0.2157801052082129	10	4	18	17	7	89	29
RN7SL7P	1.1149163914001678	2.168770899194231	5.209078251827743	-0.2011963439904887	1.6545936161012753	0.053409699301469424	0.9765669310424752	0.7951470561989469	0.894028451669737	1	4	1	4	1	1	13
CCR7	0.9752306822180195	2.060390797734487	3.3487393909577476	2.1429959847385995	1.6541857674994203	0.061324880239943286	0.41364237697260575	0.7614915650833146	0.8725242507780513	0	0	8	5	0	18	6
BEX5	1.3252743342903603	2.111809532857187	4.0195796410955715	1.0239945612224381	1.6541525803847472	0.0803383829844102	0.737368157906955	0.7282597638224272	0.8213674536214933	4	1	8	1	0	8	10
TNIP3	1.356398440448407	1.9140880137280665	3.40205187791838	1.4454901292970377	1.6524718451865665	0.0854247357633969	0.5277515784218865	0.6968637386051385	0.8126495779587956	3	1	2	1	2	16	5
RP11-337C18.8	1.2870517508526582	1.9682125745393912	3.326826626080931	1.3086143357770772	1.6485451293198072	0.08417419311886384	0.5911036060065313	0.7103318003845518	0.8170727543667736	5	0	1	5	1	12	7
DUOXA2	0.008296791571662309	1.064365199958074	1.2298141827944271	1.3904892317050288	1.6481626654860912	0.027123060216634926	0.6951486119393181	0.8251596274453395	NA	0	1	0	2	0	5	2
PRKCQ	2.7550276175964554	3.498279999148984	12.083367283050864	2.1183216388343946	1.6479043664559032	0.17861011155407547	0.23466008346138506	0.5829895772110029	0.608737486273126	6	4	25	8	0	80	15
AC007405.4	0.8726315609558966	1.6707630172269585	2.178691531792751	1.4899182786868865	1.6462437671452113	0.06243618035318597	0.5032965949021063	0.7418841389106926	NA	4	0	1	4	0	12	4
RP11-632C17__A.1	-0.0040574256748331745	1.4873340953841627	2.1085732281149068	1.4199901013144813	1.6457270370865313	0.01630711408796078	0.7438674303851048	0.8397997130623293	NA	0	3	1	0	0	18	0
NPTXR	1.2077005356510764	1.8688657642517617	3.1073849339589206	1.0919977154484357	1.6455763085545383	0.07918379504089813	0.6849352293317417	0.7216857738760538	0.8293458349319964	6	1	2	2	0	9	7
CEBPA-AS1	0.47327020571863737	1.3235725206552187	1.686394622516478	1.3435109967583447	1.6445728177872077	0.04455417045328724	0.6616493400587613	0.7839121087714163	NA	2	1	2	0	0	7	3
NKG7	4.268745071268114	4.786672404647661	34.02747905206991	2.157678200136203	1.644533302290988	0.2269817604510156	0.12907726383527046	0.44324877893918124	0.5241138837661947	11	21	34	11	7	158	52
KSR2	0.7274201418382743	1.5319476278940787	2.0085647610392385	1.0797098797010656	1.6444468397879854	0.055471771476102764	0.7044115204715926	0.767630030507157	NA	4	0	1	3	0	6	5
KCNK5	2.3812391909108315	3.055530618501824	8.388623897742429	1.7057789419203264	1.6441133880596377	0.17882715736118338	0.35049581684142045	0.5882304347434376	0.5973002262865468	11	1	7	15	0	41	15
LMNTD2	0.3937854416437252	1.2414873346973694	1.2115641132399104	1.272892430917045	1.6435911909760705	0.04117246999439791	0.6037095716741591	0.7678286071053202	NA	3	0	1	1	0	8	2
KRT15	2.409617038235812	3.075029375938019	9.35419677580259	0.7407811773168779	1.643298904509786	0.14490956526356746	0.808193686933771	0.6350733737823515	0.6593818691773006	12	0	8	8	4	15	23
PLA2G5	0.737857779293949	1.4035623456247697	2.1225379034477143	1.0631249519932922	1.6422878995594197	0.05262704590499031	0.7313386536131575	0.767630030507157	NA	1	1	1	1	1	6	4
TBXA2R	1.4540450597633707	2.1272405063326376	3.7545082239434557	1.6951478042481698	1.6421578883645187	0.09549317795764806	0.4234439516704426	0.6859232960391788	0.801818308449393	2	2	5	3	0	26	4
RP11-680H20.1	-0.19013782139203758	1.0858285139287893	1.0105422547668554	0.9513072128994636	1.6392223358338744	0.017582216126031832	0.8190302808255971	0.8255188887989021	NA	2	1	0	0	0	10	0
PCDHGB4	1.5213276938898295	2.377116305011468	4.721687618882116	1.4489217162199906	1.6378254312363068	0.09290148927070048	0.5553019245919055	0.7113871046105151	0.7978723046542096	10	0	8	2	0	15	11
OCIAD2	4.357527780797074	4.745129989210292	32.153005951379164	1.9178937668334894	1.637510759544752	0.8469050354219166	0.12907726383527046	0.31072825752054317	0.2719735338042319	22	12	10	46	8	185	43
AC234582.1	0.8166349774265196	2.390434210240925	6.313064930882586	3.031494671712616	1.6374877964198205	0.00965270663843839	0.3104236929407106	0.834338342183018	0.9815666464666684	0	8	0	0	1	21	9
CX3CR1	1.1673811693340934	2.3941494787655597	4.626390512006281	2.6036250852958513	1.6367564905380871	0.061902259122392445	0.2891086753303886	0.7619587438025811	0.8832093863672239	1	1	15	0	0	31	6
ACOXL	2.7641485435999735	3.168231231043399	9.50262388381255	1.5344727649204983	1.6367429891757816	0.2997160901211953	0.2899702020976852	0.46179454712418855	0.41473375716115973	8	1	11	10	3	49	15
ABI3	3.7026286576267338	4.21604940153622	21.39362445181202	1.9096145508514089	1.6363763540975762	0.29287076903031445	0.20224894862904352	0.4300578877421368	0.4318949590483277	19	3	42	5	6	116	32
METTL7B	1.5524658600686063	2.3072122586256665	4.801540090291502	1.8563268378828675	1.6361437341608929	0.0886607274990324	0.5006133497772219	0.7146553536614048	0.8148608100341667	0	1	4	7	2	21	8
LINC01558	-0.39425829264973394	0.8161696168122053	0.45331135601160905	0.6593159645318458	1.6359783219245978	0.013583796756750996	0.8588426588624689	0.8164815203098863	NA	1	0	0	1	0	6	0
STKLD1	-0.39425829264973394	0.8161696168122053	0.45331135601160905	0.6593159645318458	1.6359783219245978	0.013583796756750996	0.8588426588624689	0.8164815203098863	NA	1	0	0	1	0	6	0
SNRPD2	4.164138600110447	4.540185273924751	27.312745919899207	1.5467408601729602	1.634698616354355	1.0658465488106694	0.19657404002538212	0.2725539857936965	0.18757741065798322	29	3	18	43	7	124	47
GUSBP2	0.7440277230519668	1.7864311411254767	2.444303740438706	1.9610000549022077	1.6343152085741397	0.052652392143573125	0.4363252052450427	0.7709622414197788	NA	3	0	7	0	0	15	4
SNORD12B	2.6663291671151668	3.6404256211902988	15.855955043618936	2.082185705300068	1.632872150892081	0.07865398867562418	0.4429178315711669	0.7208961835814585	0.8528412869964191	2	13	1	8	5	34	31
CRYM	-0.39425829264973394	0.816714181903151	0.4548080136473317	0.6602850609715791	1.63266709047965	0.013553385469891011	0.8588426588624689	0.8167153676692284	NA	1	0	1	0	0	6	0
EFCAB5	-0.39425829264973394	0.816714181903151	0.4548080136473317	0.6602850609715791	1.63266709047965	0.013553385469891011	0.8588426588624689	0.8167153676692284	NA	1	0	1	0	0	6	0
RP1-151F17.1	-0.39425829264973394	0.816714181903151	0.4548080136473317	0.6602850609715791	1.63266709047965	0.013553385469891011	0.8588426588624689	0.8167153676692284	NA	1	0	1	0	0	6	0
GCDH	2.9293720603955706	3.434488672431575	11.839298895829401	1.4509650724717906	1.628886289454314	0.21242938344138496	0.41002156832629105	0.5185118069874157	0.5241138837661947	29	2	5	8	2	45	23
P2RY13	1.865236602648583	2.6762091714577694	6.92336478429603	2.2366567229389385	1.628450649677163	0.08564953721893716	0.41002156832629105	0.718943880928224	0.8381624294746277	0	2	6	3	5	35	9
KLF3-AS1	0.6801050120560781	1.8855342990933643	2.7919314682556005	2.2204596925432916	1.6272919765010805	0.04844860596294319	0.3785383089450256	0.7839121087714163	0.9014644477406412	1	0	10	0	0	15	5
EMR3	1.0368214122625716	1.906278693527094	2.9777677344670006	1.7534259019415797	1.626814913534557	0.0626280165018189	0.4941068922807046	0.7419388740388562	0.8853828029364261	1	2	5	1	0	24	2
RAB7B	1.8685870332157961	2.559300818919264	5.3628621349747245	1.7731268815812473	1.6261024257261625	0.12326193032856643	0.38038846556809236	0.6570221458981248	0.7380039097289681	9	0	3	4	3	45	4
ATAD5	3.2784236429186486	3.6899944264078357	14.105766725738526	1.6297317309469999	1.6243927177846447	0.5874051544602754	0.22013685336089958	0.39580967468897	0.33384756796031995	25	2	7	17	3	83	20
SAC3D1	1.2419967152782883	2.1549150237635253	3.4198271580973816	1.9349226126893622	1.62436995840698	0.07733903422612748	0.35432482225997386	0.7186662387570764	0.848650058773916	6	0	1	8	0	27	4
SCARNA3	2.3599405190802636	3.183823952561506	10.430172251579155	2.271478118842068	1.6241754401476218	0.10400597041383389	0.4234439516704426	0.6857528880703111	0.7878416757330372	0	3	12	5	6	42	17
CD300LF	2.3908373696048093	2.94515500764345	7.751612817900064	1.7650498539425747	1.6238555382093927	0.1566038206723034	0.33197358655523235	0.5855535032250971	0.6657169129328419	4	4	9	6	1	65	5
NAT1	0.995201444397723	1.81078779743494	2.6785098349929966	1.3629878640683806	1.622949971628853	0.0669137964618348	0.58641617511904	0.7525098741283904	0.8545325511188152	5	0	5	1	0	10	6
AOAH-IT1	0.0850049526874228	1.1650624362485518	1.0176025668923696	1.4387630743631814	1.6219882976184905	0.028072850630887197	0.6334916196917104	0.8015122404102226	NA	0	0	3	1	0	9	1
CLEC12A	3.253506391265708	3.7343300021332486	14.907880872415967	1.9760927063827747	1.6218692610000076	0.2239831248998679	0.22281978183293075	0.48124203693744927	0.524955998403613	5	4	19	8	7	115	12
RP11-80P20.3	0.6516323251670201	1.608643551576077	2.204149121086884	1.8119730210665514	1.6209244951616326	0.04831820370299796	0.5212111802938078	0.7805860133820405	NA	0	1	5	1	0	13	3
RP11-358L22.3	0.058588136127739235	0.9767267082880037	0.757976988789305	1.0187079513248287	1.6196623914195316	0.028593426873134504	0.7098349048944217	0.7839121087714163	NA	1	0	1	1	0	6	1
RP11-563N4.1	0.058588136127739235	0.9767267082880037	0.757976988789305	1.0187079513248287	1.6196623914195316	0.028593426873134504	0.7098349048944217	0.7839121087714163	NA	1	0	1	1	0	6	1
CASC5	3.828909620851435	4.3088293565893485	23.45919441148569	2.038906690369481	1.6188927690049995	0.28390098455909085	0.2105213639295107	0.4352482446426259	0.4453953547876029	29	10	3	21	7	140	29
ZNF804A	0.594412620940773	1.329301697027988	1.7048823547646317	1.1746107444838807	1.6183353870533785	0.048978287605594736	0.6795900104616296	0.7746909594675134	NA	1	1	1	2	0	7	3
CALML4	1.3711213834884306	2.1801530676112746	3.93952074931276	1.3803732691574229	1.6182199266162716	0.08480511013344665	0.566753224142486	0.7216857738760538	0.8209135316925121	4	0	3	9	0	13	9
RP11-296O14.3	0.59133645500511	1.430680567295771	1.8211032486351009	1.4464063297106713	1.6179654020527563	0.04824621224250326	0.6132782312615934	0.7801626469658939	NA	3	0	2	0	1	9	3
PET100	2.388802745791611	2.963260455146961	8.261919947133016	1.8911390343235257	1.6175343194404346	0.14369865799052128	0.3655498454256273	0.6130549309431269	0.681713045374581	1	2	12	7	3	43	12
CDCA3	1.9953252649430848	2.5873880503860742	6.050931371513013	1.1790301526096447	1.6170103602488755	0.1312469656041934	0.6186747934919529	0.6588354169282273	0.6931216604282219	10	2	5	5	0	18	13
FANCD2	3.3411362753011646	3.7138424416998266	15.325178547350278	1.7660068107099072	1.6162502771980773	0.3074226893037031	0.21060966530418226	0.4463573922697411	0.40767485862148595	9	7	6	15	5	76	22
NUDT7	0.4297195512145772	1.2477014896733205	1.231548503123787	1.2237845762983535	1.61486203228297	0.04153141379366594	0.6186747934919529	0.7709729353535392	NA	2	0	1	2	0	8	2
RP11-350J20.5	0.4297195512145772	1.2477014896733205	1.231548503123787	1.2237845762983535	1.61486203228297	0.04153141379366594	0.6186747934919529	0.7709729353535392	NA	2	0	1	2	0	8	2
LINC00426	1.723452526948793	2.1841604748536434	4.514632175217531	1.0476583014830156	1.613924880732047	0.10481995741313023	0.6705777453982875	0.6755849334836762	0.754896179131221	3	2	4	3	1	13	9
SNHG11	2.4337584590140446	2.8866099923326707	8.39601025896662	0.9383480139720503	1.6138028625181333	0.14220559429636975	0.7058455206142408	0.6166949059622175	0.6662040441921944	9	4	3	6	2	18	18
CENPW	1.7702886596408598	2.7684511243923935	8.010611232814828	2.2560982391139923	1.6136179316164605	0.062437305683416246	0.3104236929407106	0.7619587438025811	0.8909760653070663	3	9	3	1	0	30	12
PMFBP1	0.3867386255917868	1.2765579470073602	1.1665240585652792	1.2064275271099898	1.6124733760635974	0.038828919682679264	0.6413856146370479	0.7678286071053202	NA	2	0	2	1	0	11	1
IL3RA	3.673600006832294	4.04298925383161	18.91505167672715	1.4233900470048042	1.6124239241448202	0.9109732223620733	0.2826542129024656	0.34367612935093206	0.24924836309752502	19	2	17	26	5	79	34
NAIF1	1.5793865871276223	2.3113235941560553	4.377484895961763	1.7290472452340933	1.609824218402027	0.09855813831403695	0.41574675918309417	0.6895422993312369	0.7954253646957931	7	1	8	1	0	24	7
GSTM1	1.518556196581557	2.507390988384658	5.121465602608577	2.3058201030633314	1.6097722585398324	0.08094071660750721	0.3855357728470964	0.7216857738760538	0.8470901367357769	0	0	8	8	2	39	5
RNU1-120P	0.07764348116741115	1.2207273690811467	1.9523432340950038	1.6195899001263443	1.609635292195263	0.022329551069609512	0.6856379004256683	0.8463231912836781	NA	0	1	0	0	2	5	3
ANKRD36B	4.081375000200763	4.89082728009108	33.94514938065132	1.9028835660495615	1.6072067708704745	0.22949474861994776	0.2770810637304367	0.48124203693744927	0.5210331105471663	87	1	30	41	1	238	41
LINC01572	1.0489483976320733	1.7679788348936094	2.738402314686809	1.5658981037837485	1.6058922851474702	0.06698447054342443	0.5033985052184856	0.7427939172950304	0.8653845870860767	2	2	3	1	0	17	3
HINT2	1.8280592477007467	2.5960361651650317	6.509981112381791	1.5617395696590533	1.6046478270779432	0.09318482316700627	0.6041961134760858	0.7216857738760538	0.8059365135091842	9	1	0	5	4	18	13
PCED1B-AS1	2.603566928169236	3.4356369836070413	11.75649797003268	2.2385583058329663	1.603191318670739	0.1290946522226181	0.23950070995084535	0.6518413352226693	0.7281340541485977	4	0	25	4	6	68	16
NFATC2	4.487708729497598	4.866201687236773	34.79905347017261	1.7580474700080606	1.6023827546019187	0.9083315647350627	0.1475254530849038	0.29892042804261	0.25247916132078696	28	10	61	15	6	185	51
KIF18B	1.881597618187613	2.6283447300841014	5.807439548489276	1.9364385097925938	1.602358529501042	0.11470568285225159	0.3480173504272213	0.6746634132194936	0.7628720636561678	10	0	1	7	3	42	6
FAM66C	0.38385102260757126	1.2272285288504312	1.2994983643545421	1.1622735331275689	1.6020371756574605	0.03935785687728871	0.6861863249015236	0.7778170497692413	NA	1	0	1	1	1	10	1
PRICKLE4	3.3119304559184077	3.703999918859855	14.501988046219365	1.6749031528964569	1.6018055812133838	0.426159410478423	0.22553855564643055	0.4159287574826437	0.3679573649899499	18	3	5	21	4	83	20
SPNS1	1.2795903281708643	1.8934493430305221	2.9601298640161726	1.3620426204698088	1.6011844306043468	0.0848884176448904	0.5194896510515526	0.7045229293812404	0.8288072179235139	5	0	3	2	1	15	5
TWF2	3.5777648932453223	4.299946052929684	22.537555309069493	2.1015162584562295	1.5984975825355385	0.18425296115505735	0.2576300965129114	0.5484535446147286	0.6109278035193443	57	7	22	3	1	133	31
SNORA74	1.6023101117266572	2.1031730323702504	4.262274779079779	0.9203101249665582	1.5967852144742438	0.09158117056271953	0.737368157906955	0.7022668300317132	0.7940092811509044	2	1	4	3	2	10	9
AGAP4	1.2320622962421344	1.9230088535102117	3.1543461272529894	1.4078304121709868	1.5967519573146638	0.07719897008680891	0.5596359202264494	0.7259084809685185	0.8454773813220168	1	0	4	5	1	13	6
RNA5SP48	0.7436474659486076	2.4063669694695653	6.712708294067064	2.306857828176228	1.5948091132080386	0.009610281545318112	0.520606556959905	0.8446113248159202	0.9802841471723875	0	9	0	1	0	9	13
SLC37A1	3.4108851387712855	4.2608599875547934	21.610416765754806	1.7882521749804297	1.5934330208634504	0.2190160859818293	0.3920506292211183	0.5521135403987598	0.532393070917263	39	1	28	29	0	94	40
AC092835.2	1.25954767924765	2.0191754159444373	3.1867241372990773	1.5182765114168624	1.593159596073555	0.08091963809975009	0.4754581895111793	0.7216857738760538	0.8416197725176866	8	0	3	3	0	16	6
SEMA4G	1.5994967639253144	2.340577905712039	4.367216190083624	1.5958788081516109	1.5924282281785151	0.10432669944448446	0.4386967882770173	0.6895422993312369	0.7849696606941203	8	0	5	6	0	22	8
HIST2H2BF	4.689735892251599	5.101294283007256	40.91974023162769	1.6813180348077483	1.5922354788001818	0.9396298226993985	0.16536875257016792	0.29892042804261	0.24749007000106593	52	10	19	72	4	222	60
IL2RG	4.50800019111789	5.142051077359821	42.80505722630684	2.3190782347181784	1.5912601910399233	0.19023790253993011	0.16427513792081327	0.5174612274886509	0.6109278035193443	12	17	89	9	7	235	59
TTTY14	0.8622415022599543	2.163748168954554	3.763684709048924	2.5172832317876206	1.5911148777146695	0.05052598079526763	0.3480088711417057	0.7839121087714163	0.9014644477406412	15	1	0	0	0	21	6
F11	-0.3907650006890855	0.9618130136681975	0.6037295053202413	0.9494496683278664	1.5909665261032029	0.012916013108890016	0.8026161940663461	0.8380808540462634	NA	3	0	0	0	0	8	0
TCEA3	4.3252141482138935	4.853243989484637	33.42821437913252	1.6689583845707177	1.5901648695816049	0.9163146445592779	0.22717996413278058	0.3445154867634025	0.2600703457811669	55	1	34	46	6	223	41
TRAF3IP3	4.46203021725979	5.051017304773127	39.796055025734205	2.0647537895349157	1.5879375980075403	0.2248232645619268	0.1837686861914535	0.47562677368487255	0.5385392119610883	18	10	96	10	6	192	63
PHYHD1	1.6025461089373634	2.641313382029026	5.305312994664746	2.2133404974102766	1.5878680536738352	0.08646805153074216	0.2839821602313264	0.7140671163422511	0.8402310118691694	20	0	4	2	0	46	5
MAB21L1	-0.39425829264973394	0.8239526475004766	0.47479240353120816	0.6734607804944709	1.587539674608867	0.013105438671316999	0.8619752495478914	0.8272613979171418	NA	0	0	1	1	0	6	0
RP11-446E24.4	-0.39425829264973394	0.8239526475004766	0.47479240353120816	0.6734607804944709	1.587539674608867	0.013105438671316999	0.8619752495478914	0.8272613979171418	NA	0	0	1	1	0	6	0
CENPF	5.60745310853344	5.9882682440467425	78.98572531976333	1.9327246512720735	1.5873256202425836	0.7966214117761711	0.1243844733728449	0.2945032499333703	0.2895670931879722	88	36	18	65	22	398	115
IL22RA1	0.5426168953143862	1.360054310287976	1.4034476999520185	1.304580415543796	1.5869683808506072	0.04491162348063192	0.5800117012563127	0.7678286071053202	NA	3	0	2	1	0	10	2
NRK	2.066749005489477	2.6410951763924477	6.27111837835008	1.7798604828163058	1.586127333722257	0.12380133142563458	0.3724672499052865	0.6584183112579752	0.730718609969731	8	1	1	5	4	39	7
LINC01271	-0.5154007078718696	0.8244974065207737	0.47628906116693087	0.8428685429984676	1.584212224814561	0.010115312558950432	0.8292621190803174	0.8403039527366352	NA	0	0	2	0	0	6	0
IL33	5.544977091208211	5.991064150216215	79.63236275536048	2.0212314081334015	1.5840113771061466	0.34842152118504593	0.07520666162818355	0.3637332202869414	0.42506632849950227	34	51	46	63	12	388	117
CTA-204B4.2	1.0472590497182461	1.726754616992692	2.684281331590465	1.4317359678730328	1.5816092027423267	0.06648636385846982	0.5483217030548665	0.7552157617467493	0.86397718836159	2	0	1	3	2	13	4
CAPN8	4.479568085891998	4.8819792474883155	34.593211948686026	1.6507631487813537	1.5813655419052988	0.9441757266614208	0.17207664480877305	0.2989910251593596	0.24112262160823245	67	7	16	46	4	209	46
PPT2	1.565455657711299	2.1934497657619607	4.388426463169287	0.9411797123183316	1.5810926196047337	0.09202648559949728	0.737368157906955	0.7202950894043413	0.8020522568766036	6	0	5	2	2	10	10
RNFT2	1.3386438210360356	2.194420917417084	4.207932190834459	1.6985756466748478	1.5798578910182803	0.07690825812630386	0.5355445264782415	0.7552157617467493	0.8470901367357769	8	0	0	5	2	16	8
FAM83E	1.2788984289342011	2.093164363931163	3.2665629011314063	1.621073905770297	1.5795278987006311	0.07697027729435801	0.49424559236092624	0.7146553536614048	0.8528412869964191	5	1	1	6	0	30	2
MTND5P2	0.8981280330710738	1.590944316561999	2.514154560836953	1.0963613953390248	1.5791211783784531	0.05777147474991656	0.7058455206142408	0.7778170497692413	0.8796442600311112	2	0	1	2	2	7	5
RN7SL798P	-0.06255427909439648	0.9841650583051755	0.7794580363089041	1.2068272402531175	1.5788832669839654	0.023516803254828335	0.7014377816265126	0.8167153676692284	NA	0	0	2	1	0	6	1
NCAPG	2.757101727548035	3.293756091413046	10.903629749906873	1.8747132082471107	1.578779011041364	0.16738754290403002	0.3328792758693651	0.5903590094361495	0.6327911963970411	11	3	1	13	5	57	15
IRX3	3.7582802155664328	4.2596862421606	21.625701884146732	1.6912647017822282	1.5785555476652904	0.567651505163672	0.22623698370133632	0.4058173859087001	0.3542207010515041	49	5	18	17	1	136	28
RP11-440L14.4	0.09801553765923972	1.1132206091435997	0.926882870346091	1.2668129577628304	1.5776447624051804	0.02767292020328588	0.6667683643110799	0.8054702232008689	NA	2	0	0	2	0	8	1
RNU1-89P	2.060976886111641	3.0732785642720355	10.494572630473549	2.107033290860112	1.5772597048895283	0.06343192495352469	0.4935556881174641	0.7658290857942784	0.8929553653498865	2	7	4	0	6	25	19
ZNF816-ZNF321P	1.2912332280763448	2.0888931238304282	3.3975481974341557	1.7740321560379755	1.5762830167555357	0.07801623034379808	0.41582127495757903	0.7216857738760538	0.8500001139226883	10	1	1	2	0	24	4
RP11-123C21.2	-0.2196308038873842	0.9846887249592597	0.7809546939446268	1.4287352953299493	1.5760440408496865	0.018939169346600764	0.6644953065070863	0.8380808540462634	NA	0	0	3	0	0	6	1
CIITA	6.048187192952399	6.435927851186293	107.32127374354367	1.7508317847516324	1.5759176494402911	0.9583199785192639	0.11631691734290145	0.2653894446647483	0.22885830694722908	86	46	141	81	8	557	156
LEP	0.6184047119856404	1.7756917898380877	2.7114732412139584	2.208888909529561	1.575783969736462	0.03958690211028176	0.46281071708646065	0.807244289973502	0.9285200847203149	0	0	6	0	2	17	3
HMGN1P37	-0.36476531015438735	0.90596018464791	0.7781692485129797	0.8247519974954599	1.5756460310064824	0.012396124842820357	0.8478874554400375	0.8403039527366352	NA	0	0	0	1	1	7	0
RP11-274B21.10	-0.36476531015438735	0.90596018464791	0.7781692485129797	0.8247519974954599	1.5756460310064824	0.012396124842820357	0.8478874554400375	0.8403039527366352	NA	0	0	0	1	1	7	0
CENPM	0.08808111862308586	1.0549695335001337	1.0970477468449624	1.1844233681983627	1.574573737806985	0.0281379682714308	0.7136388497457878	0.8136212284079024	NA	1	1	0	1	0	7	1
AP003025.2	0.15742780821883473	1.2301379153751042	1.078797677290446	1.425794925100403	1.573530230563444	0.029657344046161205	0.6215121357149841	0.8046185425621072	NA	4	0	1	0	0	10	1
APOBEC3F	2.571193683382357	3.132285209396907	8.622220862985095	1.6914574399708657	1.5735084264245212	0.17623350011568778	0.3305295966640161	0.5629446195466853	0.6410119652909017	13	2	4	14	1	75	6
SH2D2A	1.7331008421145302	2.784403251415374	6.37675459195618	2.3131729495353435	1.572686721331067	0.08716043242320066	0.25104355199397527	0.7216857738760538	0.8375846948480897	2	0	20	5	0	41	9
ITPKB-AS1	-0.36476531015438735	0.9064987452764212	0.7796659061487025	0.8257210939351934	1.572165081707972	0.012343981421196389	0.8480822251297334	0.8405612713689079	NA	0	0	1	0	1	7	0
RP5-1125A11.7	-0.06899540616990188	1.2637463181563817	1.287158907482351	1.097856598528898	1.5709780181754682	0.019178602803318547	0.7984651875537085	0.8380808540462634	NA	0	1	0	3	0	13	0
ANKRD65	2.4279442837705063	2.931270563683455	8.400770978575602	1.5256047290560821	1.569595798132702	0.14495464726619517	0.437932593798655	0.6258453684528903	0.6768438164172181	9	5	2	8	1	33	14
SNORD70	1.2706060981713196	2.112391003089537	4.7293236752584	1.4818875395074682	1.5691128887297936	0.05708953855262544	0.6746326442271932	0.7839121087714163	0.8912888936311063	0	4	3	2	1	10	9
CATSPERG	1.2041319190682245	2.037293365873996	3.188437378346595	1.7916160116859852	1.568045723453898	0.07074561747406273	0.43751345515124906	0.7318345386990472	0.8677970266071195	1	0	2	8	1	25	3
EAF2	2.20263662984045	2.883544665764701	7.019745391247961	1.8173700849711965	1.5668327795542034	0.1464996511642587	0.3065831251862775	0.6258453684528903	0.6931216604282219	6	0	14	8	1	47	9
RP11-217B1.2	0.9124852680562987	1.5797773851309138	2.6363539659889454	0.6657460785130733	1.566645671279638	0.05582115889105358	0.8575952326990353	0.7811130742200283	0.8832093863672239	1	1	1	3	1	4	6
TNFSF10	5.837665142442917	6.2869836030356145	97.30567394955202	1.982250037071612	1.564913309986487	0.38537014068049763	0.15404185151428992	0.36339619285189806	0.4102833109047563	27	48	127	72	14	479	144
NCAPG2	3.886362362737218	4.20840182896743	21.2794365842866	1.5619788131286332	1.564454109102793	0.9575412053943779	0.1835641630789954	0.31878689025852247	0.22003995105800828	39	4	18	12	6	117	30
CCR5	3.717558391505461	4.751842885770552	32.52029929336722	2.967446067256597	1.5632640205991517	0.09577919416969614	0.17206934190225645	0.6801765626950285	0.8402310118691694	4	22	54	2	4	230	29
CTC-250P20.1	-0.3647653101543873	0.908152146847714	0.8153598192225883	0.8257210939351933	1.563037044615869	0.012100186815043393	0.8495564102158781	0.8422139132359064	NA	0	1	1	0	0	7	0
DTL	2.102811218485062	2.7688909225795286	6.979196153846151	1.7949485339233062	1.5612524840541093	0.11043381064086837	0.4124714348316294	0.6801765626950285	0.7743816950744196	18	2	1	2	2	33	11
TSPAN32	1.1405978303588624	1.9472851263839117	2.7570598387615233	1.6385870615238944	1.5611771616342465	0.07165024538065415	0.44138845952625816	0.7282597638224272	0.8654608417701344	3	0	6	3	0	22	3
RN7SL752P	3.666010001371649	4.388007092094379	26.52889312447365	1.830535990513985	1.5597713447956039	0.11540468746260857	0.37080638492640083	0.6501986671961149	0.7849696606941203	6	22	8	18	4	60	52
RN7SL220P	0.23472000596039888	1.0774604834234724	0.9949006301760442	1.006617019199817	1.5585189028643736	0.03393675105423364	0.7115768679769565	0.7979414702322305	NA	2	0	1	1	0	5	2
GPR75-ASB3	3.5309896257407756	3.96709274169979	17.216559950149875	1.6230618938400168	1.5579962691132647	0.7567779461385746	0.22284506724562703	0.4014670602595392	0.31074633904507015	30	1	16	17	5	120	19
RN7SL38P	1.8493604560204189	2.5394629992077253	5.831491156589496	1.7084683604216349	1.5567899760499986	0.09459571660564489	0.45823913376105657	0.7073251693540051	0.8126495779587956	2	2	1	13	1	24	10
ARRDC5	1.28372749666368	1.9764016468697823	3.0869890061697722	1.561759300964886	1.5559250258969397	0.08016678145803045	0.46429985670452817	0.7209750078341398	0.8470901367357769	5	0	5	1	1	20	4
ZNF730	0.2109128817590487	1.3421384906623464	2.0870518602136268	1.750150769539477	1.5555752709113788	0.025284402760024836	0.6035753165754411	0.8446113248159202	NA	1	0	0	0	3	7	3
SHCBP1	2.641636873346024	3.265389957453633	9.994992090441524	1.915536671854838	1.5555085560708104	0.15696122026003823	0.322871105690529	0.5970644434448722	0.6764554842466727	20	2	1	14	2	65	12
AC092338.5	0.5074380545250431	1.5566059322287178	2.095985608753358	1.44119236271217	1.5525752032169209	0.042251401443981665	0.6642792842729682	0.8189635234169544	NA	0	0	6	2	0	6	5
UBBP4	2.3741127872219714	2.875749738041477	7.9351649334362415	0.526687906910336	1.5518253133019162	0.13429134748525218	0.8570257904793556	0.645941819248511	0.695199083686061	13	2	5	8	1	13	19
ATP13A4	5.244327194464337	5.6355828083218205	59.68993965173656	1.609726930590583	1.5512076310875642	1.0268605568139482	0.16427513792081327	0.26576424238747104	0.1896481385182706	97	4	39	87	16	378	73
LSM7	2.9867804319546525	3.5053195021368833	12.300535777108768	1.6554133399582884	1.5508750949836685	0.2118271700249429	0.3086885282993938	0.5460162643474357	0.5599402259422911	18	3	4	22	1	63	19
XIAP-AS1	0.03409282666335108	1.2620151449552341	1.2775039134344306	1.8193834919919734	1.5492637429465437	0.025447043526491315	0.5415123180386899	0.8380808540462634	NA	0	0	5	0	0	8	2
SEPSECS-AS1	1.152539848884847	1.9519882243433857	2.9592727935774654	1.70605439244644	1.5481653268948923	0.0683642343556821	0.46032176008096787	0.7418841389106926	0.8715498750821692	1	0	7	2	1	22	3
KBTBD4	1.7073290311991218	2.3764826638488605	4.467315112238827	1.6786002790182446	1.5463286584063762	0.10657450947068296	0.3861626118421248	0.6830359151679833	0.7928087959250939	5	1	3	9	0	32	5
RP11-147L13.15	2.2576840620216725	2.712715120991095	6.953564803103496	1.2417815450740637	1.5452121817013942	0.13546298541112314	0.54719718583225	0.6450745211729034	0.6956250099063935	4	3	4	10	1	23	13
KIT	3.4036480616133344	4.087716683129502	20.21536179511212	2.1297104588234386	1.5448828170698383	0.1396938032921781	0.2602381894310752	0.611714927761421	0.7172282835184243	12	2	28	2	14	90	31
ZNF253	3.819847918365035	4.230848891297276	21.783248298797535	1.745536965729254	1.544409922135249	0.47017017650756415	0.17026232850799408	0.4123940697833583	0.37146727208647456	21	12	18	17	2	155	20
RP11-358B23.7	0.2109128817590487	1.2367319246886	1.100278724810045	1.351459332671737	1.5425875217446514	0.03014757940234482	0.6443979216231762	0.8056067740440918	NA	3	0	2	0	0	10	1
CCDC13	0.8087088499600078	1.604926999882058	2.1571807191514343	1.1230837657306716	1.5425863329289247	0.05475265822348806	0.6861863249015236	0.7805860133820405	NA	4	0	4	1	0	7	5
C6orf25	2.7868201976342215	3.3194287072507427	11.286843171816775	1.742949004644598	1.541983523130657	0.15533484046278517	0.3104236929407106	0.6119300072012356	0.6716449440666136	8	1	3	13	8	51	17
FIRRE	0.6407074551166807	1.5473419956653547	2.1344787824351092	0.6379947027465118	1.5408986869550316	0.048860821949297376	0.8684204085361057	0.8075244033109752	NA	6	0	2	1	0	3	6
VAMP5	3.2256632511783576	3.6788137658213262	15.278379508828792	1.7350206875719654	1.5403734120684818	0.17451620792352412	0.3104236929407106	0.5748592816313136	0.6259747946349588	18	7	4	5	7	61	24
TAPBPL	3.4120428922520567	3.8067715172833796	15.290524388508606	1.5044968790181947	1.538097124021405	0.6603476687663827	0.23832999722110537	0.4058173859087001	0.33237879047276525	24	2	16	19	2	90	21
PRTFDC1	1.3445740417239058	2.069567580937827	3.4407860609123504	1.6163094138386858	1.537860553902225	0.08035810687306254	0.46032176008096787	0.724047812360776	0.8470901367357769	9	1	3	1	0	20	5
ZSCAN2	1.7992403436200473	2.4279721619673458	4.793177310525129	1.5809879341820214	1.536324825999765	0.11493625875984562	0.4153021198300959	0.6791150128470558	0.770912321455709	10	1	6	3	0	28	7
SCN9A	3.6379929853536876	3.931334421785227	17.468582784371687	1.5318709461754718	1.536193615913415	0.8524427180805751	0.2061215570932465	0.3592327813884667	0.2556132620907822	28	5	12	11	5	94	24
E2F7	1.31937484623735	2.2359795678194603	4.293525673895136	1.6132136736695837	1.5346940544974017	0.07212790535550137	0.5840557791744713	0.7658290857942784	0.8528412869964191	8	1	0	8	0	14	9
FOXA1	2.855190002283789	3.333467036799615	11.665683533436177	1.935127627776339	1.5341590987664688	0.14258197318429652	0.26067068955965444	0.6130549309431269	0.700650839597408	4	6	8	4	6	65	13
AURKA	1.8436745977264224	2.3667812661527945	5.165751573531913	1.173885823626217	1.5336165427126711	0.10398699632655702	0.6407871567207123	0.6944469416835439	0.7819774738856752	7	2	1	6	1	16	10
ENTPD3-AS1	0.4167089662427603	1.320589091024933	1.554909737989435	1.4344238494805381	1.5322470019351344	0.037975535077299956	0.6333085248763717	0.807244289973502	NA	1	0	0	3	1	9	2
TESC	1.6124858694881956	2.2100041544061897	4.238317194039951	1.0897406128518483	1.531433692906398	0.09597851161373762	0.6637456877688189	0.7126031170692485	0.8060913585492495	4	1	6	5	0	13	9
DEF6	4.472664878938561	4.827132785078197	33.45925102059539	1.5014173905608799	1.5311735318224031	1.0139132269521816	0.18729875033476254	0.28663274058342414	0.18378713447110534	48	8	47	27	3	176	49
SNORD67	2.416172803107196	3.248979076336803	12.01761151197613	1.6339246240311136	1.5311377322428381	0.07327941987394766	0.5464818856781604	0.7526216406075078	0.8712701639524708	2	11	5	2	3	23	23
RP11-47A8.5	1.5773976762372837	2.1306976323671334	3.832449537618945	1.4873926416618026	1.52970179077956	0.09288139340738748	0.4721641164067469	0.6963237095726045	0.819472606594426	2	1	2	7	1	22	5
IGKV2-29	-0.2766694015188882	1.159533077722898	0.9003305479196133	1.1627826971571733	1.5294251770008376	0.014624548218818048	0.7656050290880171	0.8444428048841247	NA	0	0	0	4	0	11	0
TICRR	1.4169388595087113	2.361530314897045	4.62812329187699	2.1059530666914754	1.529148612232816	0.07303221346665659	0.4109326123601677	0.7584980067319339	0.86397718836159	4	0	0	11	2	28	6
SCRN2	2.9527566574275195	3.534843420509824	12.661600744786055	1.9565553147159478	1.5284080576926913	0.1561205091757856	0.29541806960342865	0.5934321856702258	0.6871310644613432	29	5	6	2	3	89	12
ELMO3	2.2857772630482995	3.0208917879146018	8.23526049206113	1.573336253488932	1.5279524227161418	0.1287189124536525	0.4552265109043062	0.6709616357673788	0.7299724178655542	11	0	4	19	1	32	16
MEX3B	1.5199668182072759	2.1023143245844245	3.5327873088810504	1.4174270439162575	1.5265210877150879	0.09746236811555936	0.4680693361543186	0.6968637386051385	0.8126495779587956	5	0	4	4	1	21	5
RP11-848P1.2	1.0482743192174262	1.8247346461794092	2.8423444139107827	1.6722294102514768	1.5263211485299772	0.061060089867646564	0.5350509111445356	0.7658290857942784	0.8909608907977171	2	1	0	5	1	18	3
EFCAB11	2.0195337592274565	2.5270756257843674	5.821936523106201	1.4881205782974345	1.5251648539261258	0.11727924816631125	0.4920216953811121	0.6775639645437103	0.7510873415323629	10	2	4	1	2	26	9
LMNB1	5.36260499837855	5.684578495970558	62.567146601684094	1.5772231687440004	1.524587567838189	1.0764553598204962	0.13064085587161342	0.22476024140523437	0.1423666119795969	62	20	90	55	6	341	86
CTSH	7.641308260721766	7.936352101833539	307.4179184916874	1.712068369368201	1.524543836777325	1.0469853994388296	0.09149346966612339	0.21252436157753712	0.15798143263187356	238	112	124	437	77	1616	427
MIR663AHG	0.687566434737872	1.3807923261954018	1.8598511392061274	0.8715618857127546	1.5244413079124202	0.0491506512693309	0.7699398216024373	0.7894568438078002	NA	2	0	1	2	1	5	4
AL353644.4	2.0609736977930315	2.840105278049024	7.902689612681386	2.079856633949479	1.524148198505254	0.08908017630718229	0.43508414106817517	0.7251349286316157	0.8402310118691694	4	5	10	0	2	36	11
CBLN3	0.7875274490487368	1.773379279999018	2.499482455172174	1.666510367681179	1.5238606704931614	0.05125581299569127	0.5410562157470787	0.792421970384045	0.9014644477406412	6	0	5	0	0	11	5
RP11-156K23.3	0.23472000596039885	1.0847139615266235	1.0163816776956434	1.0135617522191924	1.5230830048560204	0.032971724046934034	0.7160446806877314	0.8087267309632252	NA	1	0	2	1	0	5	2
AP1S1	3.1938701117206656	3.6221344664491943	14.024595153922414	1.8541243577799604	1.5220305919636283	0.20193892984270095	0.22978350614992346	0.5509886629010006	0.5830339550011526	9	4	4	15	8	90	14
CDC45	1.7712517421950105	2.319276687171203	4.772570387639875	1.2094567196264672	1.521409442350252	0.10924796733005142	0.5955447591761384	0.6997961690787337	0.7734820339455964	6	2	4	5	0	17	9
NAA38	3.179233466405224	3.5225192578700955	12.9613682681628	1.5611335368457957	1.5211504033982481	0.30058498887851576	0.2770810637304367	0.48166838808165063	0.4318949590483277	17	3	5	11	6	66	18
NMUR1	0.7362859944285959	1.8479433356242931	2.717897312761039	1.9775328263924612	1.5202441139451668	0.047248414456573705	0.467131929172371	0.8046185425621072	0.9115015892027554	0	0	9	2	0	13	5
PPOX	2.3615041625738216	2.8283015343762625	7.1957466730184745	1.1719655394042103	1.520158062122257	0.1538441637420504	0.5350509111445356	0.611343187581029	0.6757387021100678	14	1	5	8	1	26	14
CTC-351M12.1	0.32443875204797634	1.2696114445580031	1.7407841376783157	1.457332211391	1.5163979185814536	0.031120664813222808	0.6516352177454442	0.8310593709163906	NA	1	2	0	1	0	8	2
CPVL	4.6835092380327374	5.239845017857797	47.223360595558745	2.354844312827626	1.5163029250936044	0.1630737963938842	0.09113443403728265	0.547090936111254	0.6936111139876748	13	33	30	14	15	261	56
LINC01565	0.008296791571662245	1.2400424387729623	1.7774507497274485	-0.5155232311126744	1.5155443369527728	0.029159374944053188	0.9364548080873394	0.8593512984067517	NA	0	0	2	2	1	0	5
CD163L1	3.0771043797548847	3.6647356474172406	13.865104064474899	1.6985818717749437	1.5152577101439264	0.2840317072088723	0.32588759637508735	0.5556319589585543	0.47176402620976216	16	0	21	12	5	75	20
RPS26	6.1933568011239535	6.6146191890706465	122.20743760502248	1.9471574425238314	1.515143377262673	0.38848079122305285	0.16139235348002404	0.37573706182515654	0.4211254134930441	205	59	26	72	27	679	158
AC009961.3	0.503859463626187	1.4468799106755132	1.6774940134491678	1.3722211331616818	1.514991645051811	0.03973993169424763	0.6637456877688189	0.7979414702322305	NA	3	1	2	0	0	14	1
MFAP3L	2.1736030468939624	2.7405716369277515	6.919737090070325	1.4003126422110967	1.5148092728017086	0.11471344232900352	0.5148252487503754	0.6801765626950285	0.7641518963830941	3	2	3	15	1	24	13
MBOAT1	2.0529639741707824	2.9263890016874985	7.063737667438888	2.014954216736785	1.5146132680775926	0.11651348352031304	0.3086885282993938	0.6892415251709687	0.7790383221365503	7	0	16	9	0	52	8
LINC00680	2.2599323293815536	2.9152925013936346	7.572453562049297	1.3801858598694565	1.5143005912199128	0.13793213960222195	0.5177592660542212	0.6617617856475886	0.7107783626215872	17	1	9	6	0	28	15
CUBN	1.6618300551374208	2.4591040800135557	4.811872940345203	1.7112815032578166	1.5140583838241624	0.09684041955973807	0.4130932134241802	0.719548042042145	0.8161924800085975	10	0	9	3	0	26	8
PPWD1	5.219515925422828	5.5294907519590755	55.74102065777655	1.4636132714403154	1.5136178264212223	1.125602344509018	0.1532976649321741	0.20727297882932696	0.1022786589410739	68	5	68	65	15	285	82
RP11-11N9.4	-0.3389692750626986	0.9879356540577375	1.11873666420436	0.9627798764284071	1.5124521769013557	0.009469497346544837	0.8378650215966331	0.8559942750704707	NA	0	1	0	0	1	8	0
C2orf81	0.5822856355712711	1.3862305991992114	1.6591348420259078	0.9564814772257548	1.5116811179061997	0.04516181149212716	0.737368157906955	0.8006236552713494	NA	4	0	1	2	0	5	4
SNORA46	2.240594549544198	2.8722262066815047	8.806422771409274	1.4554785123870264	1.5111143634929507	0.08567749621110228	0.5882385608773225	0.7282597638224272	0.8438041735389595	4	5	4	1	5	21	16
RP11-419C5.2	-0.23368847589609773	0.9763948920002786	0.6466916003594395	0.7390394752536592	1.509454949012749	0.015579714000922913	0.844321224185369	0.8380808540462634	NA	1	0	2	0	0	8	0
WDR5B	1.5587594572225971	2.51070519560122	5.66667664232296	2.054801944726739	1.5088920948892313	0.07283137223758866	0.4464741082181587	0.7658290857942784	0.8641105867334622	4	3	0	12	0	25	9
NFE2	2.9315942606889496	3.7819258240672964	15.108101575982051	1.9219660099422102	1.5085597180212065	0.13809952888975224	0.33074582618137616	0.6584183112579752	0.7164600248098811	7	0	41	13	2	64	27
PRR11	2.7445875814613614	3.5119232276589942	12.929196995974252	2.299514256135243	1.5083709951185906	0.11994287693903154	0.3781657876598885	0.6747552435095179	0.7753685233944275	13	4	0	14	7	78	14
GIMAP7	5.73809299806708	6.026165510632556	80.19596850111868	1.7096728565080088	1.5080550881375836	1.0119617124926379	0.10344691670444997	0.21711164845863237	0.1716233281119455	65	20	116	35	29	473	98
SIDT1	2.324917718078097	3.0451192710450323	7.939356189873818	1.8645791248623818	1.50789801596516	0.14032736905138998	0.3143159445987127	0.6553353597422381	0.7264151613624403	6	1	13	14	0	60	8
ANKRD20A5P	1.25954767924765	2.0539742464599087	3.0471140003680146	1.6130810884883817	1.507891133814557	0.0751049131071913	0.45040503456647385	0.7318617171783535	0.864284300886386	5	0	3	6	0	25	3
RPL39P3	-0.21076495129706257	1.0459245871122222	0.9642813108954977	0.8643179083107186	1.5076358944332366	0.015230602468021503	0.8389730282831606	0.8444428048841247	NA	2	1	0	0	0	9	0
CKAP2	4.584443934509878	4.903112045383434	36.05548423942237	1.7567311047305303	1.507502440382002	0.7991968773876953	0.140871188476811	0.32166867003425403	0.27670637680980864	39	9	12	37	17	216	42
LOXHD1	1.4565548239916593	2.13333570112858	4.061698480872281	1.2792733193557606	1.5073555700311705	0.08029322845856017	0.6253895357047587	0.7505902831450998	0.8454990009094311	4	0	7	1	2	13	8
SPDEF	-0.12079113179628881	1.1035557415042339	0.7941164343966264	0.8106119112146847	1.5071026756283494	0.018417206440736644	0.828618926766917	0.8349832576157138	NA	3	0	0	1	0	10	0
SCML4	1.5275201584845708	2.545120307442581	5.256444630212782	2.219474779766136	1.5059636788467494	0.07515061541399887	0.3729257369932745	0.7584537563069238	0.8614342971240102	7	0	14	0	1	33	7
RP11-20B24.6	-0.12647699009028526	1.4225289056814474	1.327365349943741	1.3814407756042841	1.505534121019173	0.01785418339616723	0.7363504457969341	0.8446113248159202	NA	0	0	0	6	0	16	0
PRF1	3.60630753638994	4.726149288158515	30.44514377314187	2.6699992511546635	1.5048172001162439	0.10635873241109743	0.15326099276099528	0.6968637386051385	NA	7	1	111	7	3	184	40
COL17A1	1.1732076857407363	2.7737632814428155	6.432861912098126	3.019055846553011	1.5045708303856664	0.04308798627266803	0.3316390053497512	0.8054702232008689	0.9314959311215959	0	3	0	20	0	58	3
RPL15P3	0.7155550361629087	1.5823047825306276	1.916920095455055	1.3101377080109757	1.5024326089778095	0.04741896035437187	0.6513665274127864	0.7802558385828109	NA	1	0	1	4	1	17	1
SNORA66	4.170092428104734	4.849545562760394	36.87523579912501	1.857027348802204	1.502208057899686	0.11950753355079867	0.3454714526856481	0.6423427900174952	0.7878416757330372	8	28	16	14	11	78	72
RP11-274J7.3	0.45963883927882554	1.441933185532588	1.7883266607042165	1.360676570139098	1.4968956370509332	0.03890838471813014	0.6798183622709048	0.8255188887989021	NA	0	0	3	4	0	6	4
TPX2	3.79895512324366	4.481149257741553	26.448189324495477	2.2868703695197103	1.4967323852310075	0.14551764038433382	0.31374666732670803	0.5917937743685725	0.7297265568724409	39	13	1	21	8	190	22
LINC00891	-0.017199680543515034	1.2759966754112915	1.070733087112122	0.9686826986782292	1.4956008966048993	0.020663428494647123	0.8026161940663461	0.8380808540462634	NA	1	0	0	4	0	13	0
IRX1	0.9230404685604475	1.9397978278636905	2.656778894401198	1.808433695775381	1.494754231230818	0.053521772727697245	0.4552265109043062	0.7778170497692413	0.906797285746259	2	0	1	9	0	24	2
SLC2A5	2.2141267238376656	2.8618788891229907	7.657577086676114	1.3474870534630914	1.4944545796013824	0.12040941912597392	0.5602469794711298	0.6942482403349202	0.7510873415323629	8	3	3	14	0	24	15
VWA2	1.7396709477531378	2.4270463789977246	5.061896039632553	1.3725467379122098	1.4943210521342782	0.09464282360502999	0.5464818856781604	0.7216857738760538	0.8170727543667736	4	1	3	12	0	18	10
RP11-600F24.7	0.6033748717047677	1.7151702339460961	1.9108049318193918	0.7245755863286817	1.493685797518773	0.039591006648875465	0.8536945916534212	0.7923489898824148	NA	2	0	4	3	0	23	0
SPTA1	3.4109207755587465	4.195156082642718	22.34685516922424	1.7306042507219226	1.4935763639821045	0.1174489036013397	0.467131929172371	0.6647135301707082	0.7804308445051442	32	15	2	19	1	59	43
FCHO1	1.8359148196504922	2.8205185797516235	6.399218973578031	2.150570668669815	1.492452013036156	0.0910340525245125	0.30129630373448374	0.7216857738760538	0.8402310118691694	11	0	17	2	0	48	7
NCK1-AS1	1.6459099546060239	2.1674712282127047	4.369026694171581	1.153722729792001	1.4923743204017303	0.08901652110943147	0.6538871294538517	0.7216857738760538	0.8214633345054808	7	2	1	3	1	14	8
DDO	0.7160391216269302	1.6131861828295653	2.0818268787569703	1.582351909034641	1.4912681581310958	0.047359366235630154	0.5691744583491739	0.7924144293821317	NA	5	1	0	2	0	15	2
PLVAP	4.73581609972421	5.081915589253347	40.890676115353955	1.6831280453414368	1.4903918097634175	0.7022242377951068	0.17674723263554862	0.3419772232449399	0.31720511779835053	45	7	13	60	17	210	57
DSC3	0.11357759073826314	1.0914506291545798	1.0363660675795199	1.203814915176593	1.4902834800978249	0.027877580158643916	0.7058455206142408	0.837967829206044	NA	0	0	2	2	0	5	2
TIAF1	2.3490485336233413	2.820558214286455	7.312484209308876	1.3374825949146476	1.489735059734711	0.13880809527956703	0.5006133497772219	0.6483833168807712	0.7104279854975264	3	2	11	9	1	28	13
RPS3AP26	0.7067930119332493	1.8076796830893849	3.6063057908745355	1.8230274706540923	1.4888607869866137	0.03403916520725227	0.5602165094736488	0.8405612713689079	0.9399581940393281	1	0	0	1	5	9	6
KCNJ5	2.2036785410009747	2.735134903354766	7.602703148129326	1.563012792873991	1.487948738326328	0.09683033159690724	0.500244175771891	0.7146553536614048	0.8148608100341667	2	4	2	6	4	26	12
ALKBH3	2.1647312302216144	2.9751695978557877	7.454010598453478	1.8695597195137028	1.4878599686403589	0.13232567726234531	0.3454714526856481	0.6830121632871167	0.7418822891770355	13	0	10	12	0	48	10
RP11-466A19.4	0.07764348116741111	1.0919629563308761	1.0378627252152426	1.255915292826011	1.4877841989988274	0.027100928992127512	0.6957098177408549	0.8381885585201879	NA	0	0	3	1	0	5	2
RNLS	0.5250659313450243	1.48014880180005	2.025910913105571	1.6516091432175473	1.4866911962319953	0.03740198344005922	0.615038316847746	0.820913033370459	NA	4	1	0	0	1	12	2
RP11-327J17.7	0.3679894065520364	1.248970177006172	1.140247504577798	1.1305086095885049	1.4855800632555558	0.03461331888407761	0.6787090845191482	0.7959999909412989	NA	1	0	2	2	0	10	1
RP3-370M22.8	0.8274460001766853	1.9047944533451364	2.647546876406377	1.9921463455155746	1.4851900891254033	0.04873627067637309	0.4421618646170866	0.7920595601019692	0.9157842112993367	4	0	8	0	0	20	3
RP6-159A1.4	2.9968724494468972	3.611037408529779	13.502926371117523	1.7141324149573263	1.4841847212429768	0.15018853822807254	0.34156777986700115	0.6176361244304674	0.6944822925244541	5	3	9	34	1	57	23
SNORA5C	1.870710331542682	2.5607008367212445	7.059998989112722	1.0630078873951503	1.4839225878708968	0.06904857350217837	0.743217045002427	0.7717169745081981	0.8714233363350078	2	5	1	4	3	11	14
ESPNL	0.008296791571662356	1.0949935679777787	1.504136264730573	1.3943364473921849	1.481917239482362	0.02097696796932159	0.7044115204715926	0.8555225172975109	NA	1	2	0	0	0	5	2
FBXL16	1.0069162310467141	1.7354603194386027	2.328736248941471	1.3799684298156867	1.4816054592925352	0.060980741035150464	0.5602165094736488	0.7621585250424227	NA	3	0	4	1	1	18	2
SLFN12L	3.1459489857100476	3.8622175706114974	15.927209123188817	1.85442787810131	1.4812283285399512	0.15290610311639843	0.2730248069689953	0.6150232012949763	0.6931216604282219	9	1	44	13	1	80	25
IKBKE	2.7658474234451234	3.574220704893484	12.824292670685411	2.006903605440448	1.4812082011265713	0.13116663528649072	0.3086885282993938	0.6676546626313347	0.7418822891770355	41	4	4	7	0	71	18
SNORD9	2.068210226702968	3.204003772843742	11.848974162484836	1.8689472118783752	1.4795870267269242	0.053126248403087876	0.6120369658333545	0.7979414702322305	0.9196097172536694	0	10	2	4	5	18	23
FXYD3	3.3316017810275542	3.7884856672546436	16.260718426248168	1.8131581052268524	1.4793655095056923	0.18082269848376506	0.23323411037073022	0.5807639623732616	0.6392898058930877	6	11	13	14	2	82	21
TRIM34	0.036285392996699015	1.0680872394803962	0.8621341942265797	1.206263301819022	1.4793374210557686	0.024608939800637813	0.6898807223483966	0.8286759683308936	NA	3	0	1	0	0	7	1
STMN1	5.352291060838141	5.599664754478198	59.46783260116173	1.6196730929098855	1.4784655488834009	1.0568765737092964	0.0941452834372786	0.2027930280178602	0.12755141756316912	89	18	36	34	22	327	76
ACE	4.7228298450688	5.511083007628797	54.62303843225413	2.0692372183773857	1.4778149497424202	0.1542019255974004	0.2689501186228732	0.6118566037173391	0.6938143303700078	59	5	161	8	5	265	84
PLCG2	5.114480691440652	5.494602322558529	54.15579177790396	1.5239120008380094	1.4760384173166219	0.9228261452505915	0.19751461957181765	0.31376567416444484	0.22583715952968095	61	3	82	57	16	303	72
SLC16A13	1.553328672341797	2.1477779058334914	3.6754166364503553	1.4253346456545697	1.4730098960121667	0.09376416083964391	0.4745616108754643	0.7126031170692485	0.8341033949901829	5	0	3	6	1	22	5
KNDC1	2.438283115274352	3.0340605837458865	8.846535654142365	1.4216850305961701	1.4724388061921108	0.14111297362555952	0.5113029385759892	0.6775639645437103	0.7092835182181907	5	4	11	11	0	31	16
AGR2	5.042486946329496	5.611001769637565	61.31496820620387	2.380175565256088	1.4723242974365405	0.1581856854821333	0.11164831963256167	0.5621424610533233	0.7161307316881771	23	36	10	41	28	338	72
KIF23	2.985778838265124	3.591381911065267	13.713758443875435	1.823362548434585	1.4720114643580677	0.1430499228262588	0.3316390053497512	0.6382061902053165	0.7166800570664574	24	1	2	10	9	64	20
HLA-DPB1	6.614990860165223	7.186461037574682	184.363931709984	2.2303450051786786	1.4701701345434643	0.18291014839630193	0.140871188476811	0.547090936111254	0.6698689346230662	46	129	167	58	39	914	252
PTGS1	3.7949898081911964	4.201862611188388	20.80016812419827	1.433773194508532	1.4698197294063775	0.5051606345970865	0.2804949112844639	0.4184974462185236	0.3816299130208485	32	2	34	18	3	107	31
ASB2	1.0792473747993045	1.9426013107542652	2.7272297190526067	1.6603744051236782	1.468797142703607	0.062076309922629476	0.4613807858945197	0.7658290857942784	0.8940844051421477	7	0	5	1	0	21	3
RP11-277P12.20	-0.3907650006890855	0.9836835830356371	0.6681726478790386	0.9743229347348507	1.46877861216886	0.011524228173360528	0.808193686933771	0.8533427119115428	NA	0	0	3	0	0	8	0
SCAMP1-AS1	0.8383867992988715	1.8038055546025362	3.04820320348354	1.8993378798515477	1.468750461060757	0.04231571691240554	0.5049234098960672	0.8148984243656184	0.9286221087639593	1	3	0	4	0	17	3
CTSE	5.210419115715616	5.816308012554504	69.79870411711168	2.3135462066243697	1.4676540296071925	0.16198721566910065	0.23950070995084535	0.5581087482712012	0.7086510778872949	66	33	5	50	32	493	59
LINC00888	1.4148971728444357	2.0256873130663275	3.487077901887686	1.1087692449932904	1.466978126458554	0.08025407035676149	0.6576526893245412	0.7467338188218575	0.8473618927030508	7	0	4	2	1	12	7
ZNF711	1.3490334295734745	2.177175185314961	3.880109503137231	1.7667584722217848	1.4664678415872563	0.0696444911885905	0.44981670119445805	0.7658290857942784	0.8715498750821692	1	0	11	2	1	20	6
RP11-372K14.2	0.4560853151875357	1.4395845428648797	1.5505670004284913	1.545398809959951	1.4636142593437478	0.03637011706070904	0.5688768192843711	0.8167153676692284	NA	3	0	4	0	0	11	2
HENMT1	0.8632617978662427	1.7502983775920613	2.46293144392746	1.3881629827254385	1.4635595771291632	0.04820942636828172	0.6478687480546591	0.7839121087714163	NA	1	0	4	1	2	21	1
FAAH2	1.492784713926572	2.0933648842310166	3.5264951447774457	1.4065087033963553	1.4627413289390625	0.0877459902243287	0.4941068922807046	0.7216857738760538	0.8438041735389595	3	0	4	6	1	20	5
FAM3D	-0.5498304363724118	0.7589033071704702	0.387066022256375	0.6826222966035412	1.4616862280911929	0.008723472551137878	0.8625972049473143	0.8533427119115428	NA	2	0	0	0	0	5	0
RP11-195E2.1	-0.5498304363724118	0.7589033071704702	0.387066022256375	0.6826222966035412	1.4616862280911929	0.008723472551137878	0.8625972049473143	0.8533427119115428	NA	2	0	0	0	0	5	0
RP11-297N6.4	-0.5498304363724118	0.7589033071704702	0.387066022256375	0.6826222966035412	1.4616862280911929	0.008723472551137878	0.8625972049473143	0.8533427119115428	NA	2	0	0	0	0	5	0
RPL12L3	-0.5498304363724118	0.7589033071704702	0.387066022256375	0.6826222966035412	1.4616862280911929	0.008723472551137878	0.8625972049473143	0.8533427119115428	NA	2	0	0	0	0	5	0
RPL7P15	-0.5498304363724118	0.7589033071704702	0.387066022256375	0.6826222966035412	1.4616862280911929	0.008723472551137878	0.8625972049473143	0.8533427119115428	NA	2	0	0	0	0	5	0
PNMAL1	0.43564674823395827	1.4112245695933967	1.609752022058211	1.3787241321590054	1.461348643614327	0.03584168452305175	0.6667683643110799	0.8160538680475787	NA	4	1	1	0	0	13	1
ACOT2	2.2129104670295567	2.676628578230145	6.460263723373576	1.290002520491911	1.4612245565666815	0.12957048088073567	0.5212721396144075	0.6647135301707082	0.7368358918780367	10	2	2	9	1	26	11
ALOX12	0.663010198247721	1.7032930564595223	2.494026309957556	1.3306450064641855	1.4606316235645813	0.044438506602402617	0.7058455206142408	0.828391227615516	0.9157912344606859	0	0	4	6	0	6	6
CTC-457L16.2	0.16386893529434016	1.1625711260878304	1.0975611779775962	1.293025246703696	1.4595087838230183	0.029027536288557056	0.6666112441961026	0.8380808540462634	NA	4	0	0	1	0	6	2
PM20D1	-0.09698400759493862	0.9319862200710671	0.7102193872822247	1.0504141027151823	1.4585157648737823	0.02112595645033107	0.7347577043098675	0.8388649057119312	NA	1	0	0	2	0	5	1
ACRBP	1.821371854595382	2.392747614699533	5.111849043267452	1.1259781008148644	1.4582496012041073	0.10209316949129045	0.6514368439383661	0.7216857738760538	0.801818308449393	7	2	7	3	0	16	10
LRRN1	1.6261172359280074	2.3162391672640594	5.05336089670974	1.4124026702491281	1.4579961102033347	0.07793382861587364	0.5799150291549874	0.7658290857942784	0.8522585666629022	2	0	2	7	4	16	9
CA11	1.5414635666664316	2.1288591649871296	3.836871611926915	1.503563469373539	1.4577575813578398	0.08157544728327273	0.5249658566674374	0.7245121623931159	0.8527813321787652	1	1	4	4	2	27	3
ARHGAP15	4.352813803863653	4.651786738946929	29.881807309362102	1.4432728086227609	1.4574504565864486	0.7468808605875231	0.23149762797158666	0.3434599798142934	0.29572825415788384	27	7	51	18	7	131	47
DTX1	0.32986273064783644	1.4190182337077144	1.8392854473225406	1.7136141780078165	1.4567554404605974	0.031828446454955195	0.6047540825711829	0.8413457851398296	NA	0	0	5	0	1	8	3
SGK2	0.5078810408139225	1.440009900382558	1.7667777145854193	1.548460859436659	1.4564403236054448	0.03798584174527383	0.6140195103002797	0.8201693168720974	NA	0	0	1	4	1	11	2
LINC01138	0.9102927017229508	1.78454653012099	2.882351327156016	1.3422926157929524	1.4545322174809623	0.052214982944033116	0.6951430564206136	0.8096511979615763	0.9014644477406412	0	1	5	4	0	8	6
RP11-333E13.2	-0.2022648067615394	0.9433833449130756	1.1852577663985904	1.2755942616615523	1.453434772404865	0.014272741674054538	0.7455682543618313	0.8591167059340001	NA	0	1	0	0	1	5	1
GGTA1P	2.0240579605066564	2.9523144734012234	8.402473129022733	2.3488333746425636	1.4520599728490795	0.07295984358640485	0.367306915416554	0.7621585250424227	0.8828736439696253	3	6	14	0	1	48	9
SEMA4A	4.174256363777651	4.504057583741463	27.243331912150907	1.795246606003008	1.4512975301460949	0.3472552023112259	0.1912900983143471	0.42139054554327576	0.4323489206851471	9	10	27	24	11	149	33
RAD54L	0.7133624698295608	1.551148807513441	2.168608139274074	1.3237584703140446	1.451231764329526	0.046719477137924584	0.6723205033876437	0.8160538680475787	NA	5	1	0	2	0	8	4
ERBB3	4.762980504101012	5.167546732155933	42.82094040176607	1.6639556375684204	1.4504094172426223	0.3995273568056254	0.20338804136965064	0.40354349311244414	0.42506632849950227	30	16	31	78	4	304	39
CTD-2012K14.5	0.2420814774804106	1.1998609732794854	1.3104123810766692	1.259615350285689	1.4503769212443909	0.0292902940564934	0.7058455206142408	0.8306772579722635	NA	0	1	2	1	0	9	1
MYCL	0.7289245229085842	1.6649304918456203	2.2310030873191553	1.6766926240235025	1.4501280457208536	0.04452628796295382	0.5688768192843711	0.8056067740440918	NA	0	1	2	5	0	16	2
DPEP2	2.332580362549754	3.141369929399604	9.08367145033959	1.6809347712371454	1.4491046918293928	0.11043723144403274	0.43046264226731346	0.7103318003845518	0.7916139095227951	7	0	26	5	1	35	17
ZNF19	1.776937600489007	2.2946415130844406	4.769332201033412	0.9004352711033392	1.4469150794707974	0.09121047639206682	0.7322601688745581	0.7216857738760538	0.8251238476355289	3	1	3	9	1	12	10
CCDC150	0.9425429064981454	1.8542940274915705	2.3980897234838663	1.5883444875492339	1.446215913978479	0.05452301276129363	0.5013207146450351	0.7778170497692413	NA	8	0	1	3	0	21	2
EXOC3L1	1.239780572510956	2.126722050304676	3.489910274235851	1.688846128823718	1.4459961972777209	0.0668451597048553	0.46032176008096787	0.7733263259920816	0.8812865413126618	12	0	1	4	0	18	6
PWP2	0.5822856355712711	1.5037002011815	2.0902068480502654	1.4014314591149708	1.445037269500442	0.040913575839883545	0.6748186363435801	0.8313936172231163	NA	0	0	1	5	1	7	4
IL21R	2.6386588499521624	3.262637385787736	9.94118711083411	1.690665739451431	1.4420420849947742	0.13570533794803843	0.327522586826543	0.6584183112579752	0.7380935042154952	10	1	26	4	1	51	15
RPL14P1	2.278939218581834	3.0478560606167755	9.029123888193043	1.8910722842820618	1.4417268667476695	0.10099719351337834	0.4120259188335395	0.7216857738760538	0.819472606594426	12	6	1	11	0	41	13
LINC00982	0.798271212504333	1.6683354274855036	2.0160739245846493	1.492325731275144	1.441135755031502	0.04873434533425185	0.5347356157327868	0.7861995391982743	NA	1	0	3	5	0	16	2
RP11-474P2.7	1.25412370064779	2.0748522767439685	3.103513604298209	1.6154677772933304	1.4406036012177086	0.06937395562407071	0.46137287895870804	0.758843087165642	0.8859679175797259	7	0	2	6	0	25	3
FENDRR	4.896522662047316	5.603645454914671	58.27582112431735	1.6284463533139044	1.4380990959388678	0.18488884968020503	0.34786164569900513	0.5766327886595471	0.645456304766567	66	2	152	46	4	251	96
IDNK	1.6048971660911904	2.1294948818217105	4.25507869748799	1.3721227733953028	1.4367514271500572	0.0807709410865732	0.5602165094736488	0.7474680203844926	0.848650058773916	3	1	4	1	3	18	6
RP11-264B14.2	0.286700698430303	1.3147076798365507	1.8400746191620494	1.460376526752973	1.435551057222671	0.028671996502126672	0.6828090505260658	0.8507879871872389	NA	3	0	0	0	2	6	3
RPL5P13	-0.39425829264973394	0.8515570453860729	0.7119239147577457	0.6906872201079999	1.4341186059004007	0.010458871647334141	0.8760096891156831	0.8559942750704707	NA	1	0	0	0	1	6	0
ZBTB11-AS1	0.9587264898779844	1.7203129213925692	2.192976497720561	1.1311708043726332	1.4340819300918	0.055926580284735135	0.6821072013048417	0.7698438641313147	NA	4	0	2	2	1	20	1
BTK	4.229596534235981	4.537779368577482	27.59899159717005	1.3731633860092665	1.432857613503831	0.7396355894130884	0.26359550152618477	0.3744979561374244	0.2915393556446664	29	3	35	21	12	115	44
SNORA75	3.3214905369556775	4.134355052211605	22.32587027362586	2.044547975034446	1.4326324159050654	0.08672063843198595	0.4569912893338185	0.7216857738760538	0.8572666356482397	1	15	10	11	10	50	41
LPP-AS2	1.1694167344395618	1.8513972405675507	2.685311512742193	1.4024788888409128	1.4323092143351788	0.06676096685312034	0.5346743703619299	0.7635893478041387	0.8898561791793469	5	0	1	4	1	18	3
HIST1H4I	1.3682192998179874	2.2422636839739525	3.576228048193984	1.5785889350645226	1.43228854347387	0.071810354617383207	0.5067485622319416	0.7556795346707101	0.8860458479040709	4	0	6	7	0	34	2
MT-TG	1.6870724974837281	3.0010456094116993	10.334794825617267	2.3087696743442745	1.4315398592841582	0.03989416389737879	0.4745616108754643	0.8351064449312761	0.9405248757511101	0	12	1	2	2	20	18
PCDH10	0.28145782642518596	1.3160440900230446	1.224420320131196	1.3548594998253352	1.4300973866586892	0.029642749659262568	0.6516352177454442	0.825552691311513	NA	4	0	2	0	0	11	1
DEPDC4	0.05858813612773926	1.0129031458660158	1.0507868029736047	1.0612882986977505	1.4294167161426992	0.024444648162552526	0.7448105070662273	0.8403039527366352	NA	1	1	0	1	0	6	1
PRSS27	0.05858813612773926	1.0129031458660158	1.0507868029736047	1.0612882986977505	1.4294167161426992	0.024444648162552526	0.7448105070662273	0.8403039527366352	NA	1	1	0	1	0	6	1
RP11-54C4.3	-0.4165610357807742	0.9182230406867129	0.5574685614488837	0.8427930449710728	1.4274546941502337	0.010922813729766449	0.8273486921621813	0.8555225172975109	NA	3	0	0	0	0	7	0
KNOP1P2	-0.0896225360749269	1.0598067980122625	1.0057467482989733	0.7174149660127351	1.4270968087009692	0.017580130349367055	0.8699481836698064	0.8460683887318996	NA	0	1	1	1	0	9	0
RP11-64K7.1	-0.3942582926497339	0.8532096748256961	0.7476178278316314	0.6906872201079999	1.4250889599473426	0.010226991618891216	0.8765383573849662	0.8576627123069999	NA	1	1	0	0	0	6	0
RNU6-9	0.4732702057186373	1.3717841476957875	2.0206698741042532	1.3899969893394901	1.4242969770466827	0.033787252628174363	0.6849352293317417	0.8409114260697055	NA	0	2	2	1	0	7	3
ETFB	3.9226065576959357	4.246371128395562	22.165780731498103	1.5102947500747685	1.4240468676799531	0.37709089430600956	0.26067068955965444	0.4386501358609367	0.4233287545632206	46	5	10	14	8	109	31
RARG	3.4513639759612142	3.8827313473862826	16.255867989509113	1.4630758729115605	1.4236306998782975	0.3004329888392896	0.3104236929407106	0.5038468595608226	0.4882395197866416	36	1	12	18	4	90	22
SLC9A3R1	4.237014359801996	4.559694346095344	27.274812064664143	1.4159736913791812	1.4234141427982774	0.806470733031402	0.22038832436533476	0.350294519586337	0.26876808643123773	31	3	30	43	6	155	35
PCDH17	6.725321206319588	6.994449247934978	159.1226539273672	1.5794864307481136	1.4233589664667843	0.901989696183321	0.15242449820775886	0.259343432338614	0.2157801052082129	78	37	240	131	57	751	228
CTB-193M12.4	0.020423776941164144	1.2367662782935032	1.004487753356888	0.8157964943516873	1.4225886239176455	0.0199422279249973	0.8336801793702129	0.8405612713689079	NA	2	0	0	3	0	12	0
PTPRJ-AS1	0.020423776941164144	1.2367662782935032	1.004487753356888	0.8157964943516873	1.4225886239176455	0.0199422279249973	0.8336801793702129	0.8405612713689079	NA	2	0	0	3	0	12	0
LINC00086	1.535835932623562	2.6051343946755154	6.5105455646061055	2.3419308798517875	1.420060971923614	0.052504631548740015	0.3785383089450256	0.8046185425621072	0.9197082028506787	2	0	0	8	7	31	8
MBOAT4	-0.09698400759493862	0.9395863173247777	0.7317004348018238	1.0647722946930105	1.4176125592876456	0.02034949648943008	0.737368157906955	0.8446113248159202	NA	0	0	1	2	0	5	1
RP11-290F24.6	-0.09698400759493862	0.9395863173247777	0.7317004348018238	1.0647722946930105	1.4176125592876456	0.02034949648943008	0.737368157906955	0.8446113248159202	NA	0	0	1	2	0	5	1
NR1H3	4.732368133846702	4.950962367663121	37.54317103492396	1.4801086340467162	1.4175571232781736	0.9673570705903769	0.14517260797068032	0.2609189860463602	0.16345776418824934	33	13	25	42	12	180	52
CTC-490E21.10	-0.4286880211502761	0.7663073431188417	0.4070504121402514	0.5194483148625717	1.4165558234995592	0.010790322527257356	0.8981214217270529	0.8495581564441995	NA	1	0	0	1	0	5	0
DLK2	-0.4286880211502761	0.7663073431188417	0.4070504121402514	0.5194483148625717	1.4165558234995592	0.010790322527257356	0.8981214217270529	0.8495581564441995	NA	1	0	0	1	0	5	0
CCDC28B	1.3453468278056775	2.1353418494656204	3.724371085679417	1.23213490606219	1.4164820184533402	0.07102106220254455	0.6415174575764074	0.7778170497692413	0.8677970266071195	7	0	2	8	0	12	8
PPAP2C	1.1782075531557297	1.8355816072820383	2.9880051902290137	1.0510954102349241	1.4163235737777413	0.06355289762581008	0.7058455206142408	0.7811130742200283	0.8870557393723796	2	1	6	2	0	9	6
FBXO2	1.412439924165349	2.105748422939112	3.69239899749079	1.2907618777543661	1.415987592372106	0.07416605671231953	0.5958098965495859	0.7658290857942784	0.86397718836159	11	0	2	2	1	14	7
RP11-532F12.5	0.036285392996698966	1.0808226399541578	0.9006063163586098	1.215705974359151	1.415961468099604	0.02324048354721902	0.694248329454297	0.8405612713689079	NA	1	0	0	3	0	7	1
RP11-329J18.5	1.0896850122549793	1.8635021550934376	2.8397062038253598	1.5209776659204535	1.4132973337602528	0.05749615927006598	0.6037328731931993	0.7805860133820405	0.9055463083694313	4	1	4	0	1	21	2
RP11-141B14.1	1.242617496746283	2.0166387046664545	3.3268227363260108	1.5956204705611097	1.413253237244309	0.06406725562531013	0.5012588868476721	0.7779598142147857	0.8909608907977171	1	0	2	9	1	17	5
CTD-3032J10.2	-0.42868802115027604	0.7668632993359698	0.4085470697759741	0.5204174113023053	1.4132313273469843	0.010759424112704257	0.8981214217270529	0.8506185523733034	NA	1	0	1	0	0	5	0
HAVCR1	-0.42868802115027604	0.7668632993359698	0.4085470697759741	0.5204174113023053	1.4132313273469843	0.010759424112704257	0.8981214217270529	0.8506185523733034	NA	1	0	1	0	0	5	0
VAMP1	3.609140828725069	4.0209911248729355	18.45860597233362	1.5838261148166954	1.4128339239638847	0.2481989509545677	0.26645993826987274	0.5267606266817363	0.5447155730135272	17	6	9	37	2	100	24
HLA-DRB5	5.847667266569003	6.62897564274075	124.75547995587627	2.452669191231785	1.4124498068227347	0.12027126105522724	0.14088060441941086	0.66238587044639	0.8065297900083065	27	101	147	36	8	667	152
ZNF436-AS1	0.6717048186823372	1.5014289809083567	1.6502342329585977	1.3167259199185106	1.412363290350691	0.04368944901198086	0.587885130686428	0.8014214952023847	NA	5	0	1	2	0	12	2
AC087380.14	-0.25406053238792636	0.9406546777635669	0.7346937500732692	1.2871373199679952	1.4119158167941699	0.016412039356996286	0.7058455206142408	0.857258279472076	NA	0	0	3	0	0	5	1
GANC	5.302143829407144	5.585397323188401	57.91127725302984	1.3987317986821943	1.4117270739470411	0.9805286757032843	0.17207664480877305	0.2609189860463602	0.15719151234666384	98	15	67	57	6	325	73
LPAR4	-0.06899540616990188	1.1264697215917505	1.2891392033968685	0.8333437012650524	1.4098717406085948	0.015255303709810878	0.8552531936775928	0.8559942750704707	NA	1	1	0	0	1	10	0
ANKAR	2.5135521315716267	2.8628193827057604	7.916235870428977	0.9164170456329556	1.4097254908373726	0.143361572247304	0.6807597276554158	0.6588354169282273	0.7067535172158338	10	2	8	4	3	22	15
AIM2	1.400744953066674	2.354358650136257	4.887858193211072	2.105374989090299	1.4096401427915537	0.05989885279295738	0.4569912893338185	0.7924144293821317	0.9014644477406412	0	3	3	10	0	26	6
BTN3A3	5.317605130067529	5.6326221526114315	59.8595994363156	1.4694292182767221	1.4092797995980746	0.7920196675753074	0.20185484488109876	0.3214182172428435	0.2792423789122367	97	10	104	31	11	326	78
RP11-8L18.3	0.03628539299669899	1.0823319613095688	0.9050962892657779	1.217460679831002	1.4085016044974044	0.023095582358205073	0.6951430564206136	0.8414771308724727	NA	1	0	3	0	0	7	1
RP4-535B20.1	0.03628539299669899	1.0823319613095688	0.9050962892657779	1.217460679831002	1.4085016044974044	0.023095582358205073	0.6951430564206136	0.8414771308724727	NA	1	0	3	0	0	7	1
SLC9A9	3.994112098647279	4.319615322196891	22.95964457051411	1.3613679911781738	1.4078445569454512	0.7349838822796758	0.26778835397325834	0.39580967468897	0.3012295770441182	40	2	23	23	7	118	32
NTHL1	1.9168677309997195	2.353644877363572	4.550169374874583	1.3037526456981676	1.4056483515802762	0.11556535359387377	0.46858001426150453	0.6801765626950285	0.792207397025432	7	1	5	4	1	29	5
TIMM10	2.449023731599305	3.021609083189995	8.362390007968191	1.2987713175548348	1.4053016167574943	0.14660387459817334	0.5346743703619299	0.6791150128470558	0.7166800570664574	16	2	7	11	0	32	15
IL17RD	1.286930591696254	1.913233543441168	3.1739021463982304	1.1199413603921475	1.4052491933763884	0.06874748866090313	0.669341908480588	0.7753044078079052	0.8743629906244168	2	1	3	6	0	11	6
CLEC11A	2.3943025170894128	2.9083516489776122	7.544289836338422	1.4808969243167749	1.40492685313156	0.1285205331047761	0.42398420054325037	0.6727757780291269	0.7592993390148777	21	1	3	5	2	38	11
HPSE	3.121350081195584	3.5983004374117	14.301844033607464	1.830555254735602	1.4044343917193092	0.1370155602118689	0.3718645263445596	0.6578860348426919	0.7418822891770355	2	6	14	10	7	61	20
ZNF69	2.0186677945435707	2.482091182862117	5.850325252719554	1.3056741135249024	1.4033214787387975	0.09943112107869152	0.5602165094736488	0.7216857738760538	0.8154049047595985	9	3	2	2	2	22	9
JPH4	0.4039235161228885	1.3737330204917853	1.7285134622931875	1.3632409021664955	1.4023611086710666	0.030380776658597772	0.6828090505260658	0.8381885585201879	NA	2	0	1	0	2	12	1
HIST2H2AC	4.280784402009098	4.5149877372163605	26.80841615570678	1.4304291254341872	1.4022119522368448	0.9087546880499787	0.17652507327592598	0.31101418396032754	0.20091791229180167	43	7	18	25	8	157	31
ZDHHC12	2.832685118877282	3.256799378601849	9.870096778852725	1.4131341056484679	1.4012302745476937	0.19880241234996537	0.36066376104289816	0.5859583043591597	0.6281041202696365	21	1	7	12	2	56	13
KLHL13	0.7484129797980977	1.4873251369693827	1.7382363826724274	1.1453029505594117	1.3997373672179159	0.04680212730139015	0.6464079072082584	0.8033495898516	NA	4	0	2	2	0	9	3
RP11-39K24.14	-0.2954186205586385	1.124630229753165	0.8600562345911464	1.084862260548464	1.399712317644717	0.012785631424685267	0.7839868488036993	0.8593049219923334	NA	0	0	4	0	0	10	0
ITPK1-AS1	2.038237491775838	2.577391338502201	5.915137965415465	1.144019871845694	1.3997097729946781	0.11393457939112225	0.621557949295426	0.718943880928224	0.7872596318429218	6	2	8	7	0	20	11
ATG12P2	-0.235311313348176	1.1840042884816584	0.898273639833901	1.0755436151307989	1.3993344900490257	0.014454258334702381	0.7816211362609767	0.8565985588955932	NA	5	0	0	0	0	11	0
CREB3L4	1.673078519485138	2.356397257543884	4.776318087891931	1.6581373434478166	1.3993158403718635	0.0843204312912265	0.4642959218720278	0.7560331625244497	0.8528412869964191	7	3	1	6	0	29	5
SNORA11	3.4561569177278595	4.0222083971357305	20.44575547076762	1.2665409618402619	1.3991680097445818	0.11253621875037412	0.6028930709628172	0.6857528880703111	0.8103042215675119	5	15	14	11	5	37	40
CENPO	2.669583128229945	3.3445593673913425	11.156652699952804	1.7731115385379503	1.3990156729291807	0.11104527640686988	0.4001027226323211	0.7022305065941855	0.8059096877052588	32	5	2	4	1	49	17
HMGB1P20	1.80447935537639	2.3369305891383063	5.306201931126287	1.217608038166426	1.3980966830236377	0.08198657700574942	0.6419475267033461	0.758843087165642	0.8491940609732614	4	1	1	5	4	16	9
BCL11A	2.1210591265145373	2.8638967556623305	7.968599045647645	1.562843773388038	1.3973045098240748	0.08748234469539952	0.5212721396144075	0.76036656954357	0.847099126881051	4	0	13	2	6	25	14
CRIP1	3.53033683258432	3.932902008322896	16.93885520575637	1.4142950677789146	1.3969557569802762	0.37707518747602936	0.31403151230856674	0.4880413704127549	0.43713097341224816	29	4	18	21	1	95	22
TRAM2-AS1	1.209759553111094	1.7867250615279189	2.7757935465948345	1.296648378170416	1.3969300949857495	0.06418027282376498	0.6028930709628172	0.7659478391946628	0.8909760653070663	1	1	4	2	1	16	3
RP5-1139B12.2	1.1404128635153452	1.8766718223026533	2.9592487521027206	0.8424380392316624	1.3952460095595993	0.061849544265836706	0.7725644633183506	0.7927481209281985	0.8902910208104122	4	0	4	5	0	7	7
RP11-876N24.3	1.9789823578084402	2.504384864105264	5.573013202130545	1.3796629037789363	1.3943330177314952	0.11507109560835091	0.5013207146450351	0.7214524105857636	0.7872596318429218	6	3	5	6	0	26	8
PDCD4-AS1	0.17617702725858508	1.3238141390175329	1.5037926254244998	1.5802119375286359	1.393202025816743	0.024494532869422225	0.6579378922344374	0.8484411171148859	NA	0	1	4	0	0	11	1
CD226	4.07535011915548	4.553571254713416	27.720128873321695	1.7440762738984488	1.3928522054030386	0.19656467409282558	0.271475058996699	0.5581087482712012	0.6400772307570346	22	9	62	7	4	134	39
TLL1	2.670314909723004	3.02996804098076	8.505941543121331	1.4685599771527313	1.3926121018315145	0.17732356064587887	0.3655498454256273	0.6119300072012356	0.66668690737505365	5	3	11	9	2	52	9
FAM229B	1.29917873622216	1.9267217297371348	3.1689068616197957	1.3830952657536608	1.3923830232199674	0.06905300663131075	0.5483217030548665	0.7717169745081981	0.8832093863672239	2	0	5	2	2	17	4
CTD-2020K17.1	2.585589911741535	3.286399175002673	10.020434374100322	1.6180424781466403	1.3919197007674475	0.13811409236435002	0.41467761243670237	0.6830121632871167	0.7418822891770355	14	0	23	8	1	48	16
RAP1GAP	3.0452805342556504	3.6291865934510708	13.243830601507073	1.647714227451791	1.3914750317188485	0.22629531934635852	0.3729659430194452	0.6096791779934909	0.5941407546340595	17	4	18	17	0	87	14
IFT52	3.1707347731389506	3.4836266772325963	12.46504858664056	1.282999907812506	1.3906171377335343	0.25477168547353995	0.4010708843398118	0.5521135403987598	0.5241138837661947	17	2	15	7	5	54	19
ZRANB2-AS2	-0.06255427909439645	1.0198630887789721	1.0707711928574812	1.2424274843829464	1.3905274955320874	0.019415406271002984	0.7326577841933908	0.8559942750704707	NA	0	1	0	2	0	6	1
TRPM2	3.7908622061636064	4.271766180524645	21.99202277977565	1.5174932547835733	1.3894439913496188	0.22454663530017763	0.3381400860561997	0.5489960321953927	0.5910296000305812	48	4	36	8	2	109	32
ZBED3-AS1	0.4437772232232908	1.325062601758947	1.93294349282942	1.246300631066758	1.3882798392895617	0.03260631398746959	0.7109996051747632	0.8460683887318996	NA	2	2	1	0	0	6	3
ADA	2.4352536197546955	3.051647865152093	8.338763129946082	1.4197222913937912	1.3875497115501867	0.14369270246892532	0.48611580112795755	0.6829746967959085	0.7299724178655542	14	1	13	10	0	37	14
CCL8	0.9261166344961106	1.905706415108588	2.767966619110148	1.78555085200929	1.3873824147614413	0.047573439637245044	0.5459324763769586	0.8061270474226627	0.9266575039972023	0	0	3	7	1	22	2
RP11-92K2.2	-0.39425829264973394	0.8588508250769158	0.7319083046416222	0.7038629396308913	1.3870161983104223	0.009749080149987167	0.8763797448381079	0.8615355663658064	NA	0	0	0	1	1	6	0
ING4	3.2577044432431363	3.6660667613406517	14.090904072462074	1.4143399665749004	1.3861311456062866	0.23938489328605192	0.36585080527715436	0.5634698239064017	0.5629183812616697	27	5	16	8	1	69	20
BIN2	6.028993596053503	6.3363806953306385	99.76090106649497	1.4496576167244852	1.386030016503296	0.6831217672375949	0.2163825334690176	0.3409546963508765	0.3306944504297528	86	20	207	58	22	413	156
DNAI1	0.4891318217741722	2.2665803383077456	4.796532479012668	0.5900894827089798	1.3853514914179665	0.0351077535008233	0.9331661338768986	0.8634584948552342	0.9378113648900956	0	1	17	0	0	1	13
TMEM91	2.2468056551910958	2.7534179579412563	6.7030171742872096	1.5346286193321954	1.3845550369203123	0.11677267300987275	0.44489881745543086	0.6921232033765864	0.792207397025432	2	1	12	8	2	35	9
PRR5L	3.3143529363259336	3.685615993318755	14.017594235597091	1.4444643873973444	1.3842564184679245	0.26313390070338866	0.3024649394412498	0.5321607773805875	0.5386699428242369	19	3	25	9	2	82	17
PRSS16	0.6167153640718134	1.553935097903831	1.933626688056493	1.5528635570008358	1.3836955759526532	0.039820813943070084	0.5946620056403593	0.8255188887989021	NA	6	0	0	1	1	13	2
NPR3	5.686514480866795	5.996892023740129	78.71927716327299	1.6221174858196228	1.38361743050159	0.5808798581294212	0.1532976649321741	0.35393740756503056	0.3681969070769563	57	12	121	41	39	413	100
CLDN18	4.724447342648769	5.3307003541699	49.08437658029633	1.9721962738842447	1.3827845272818038	0.15814357537187246	0.2599327525509487	0.5934321856702258	0.7206340075102666	51	26	85	8	3	257	62
ZNF578	0.6387469238853659	1.5259670417788558	1.6036975206482436	1.189016857034418	1.382317538384075	0.04041552990408225	0.6637456877688189	0.807244289973502	NA	4	0	1	3	0	15	1
UHRF1	2.8304676004516547	3.73669949027075	14.576246536143568	1.7409085141476905	1.3821086717657751	0.1042209802649794	0.4565593326234342	0.7216857738760538	0.8126495779587956	57	1	2	12	1	49	28
GBP7	0.43733609614778535	1.409881470060226	1.5043060565571336	1.462503736323301	1.3811337649396724	0.03363823989763015	0.6047540825711829	0.8380808540462634	NA	3	0	4	0	0	10	2
HOXA2	0.3114281670761594	1.2138183605310922	1.0924899030707176	1.0935940904880819	1.3808108983641862	0.0303190927592509	0.6968996945545481	0.8255188887989021	NA	1	0	1	3	0	9	1
AC002310.12	0.036285392996698966	1.0879400735536229	0.9220873638782089	1.2302245724342145	1.380743437392421	0.022490799239745108	0.702154298869845	0.8455805599098901	NA	0	0	1	3	0	7	1
TRIM46	1.8388197860888995	2.5703745790798505	6.14520880782293	1.9862528089259763	1.380407040816409	0.07461685045460058	0.49269608080497207	0.7707682808086922	0.8805976264815545	0	2	5	6	4	35	6
PLCXD2	0.5944126209407731	1.431299593532981	1.4347916390914577	1.0868782912640678	1.3797650488554685	0.039057177081223256	0.6849352293317417	0.8060008662446105	NA	3	0	2	2	0	13	1
FAM157A	1.176935331266888	2.1162274388618325	3.935839754748692	1.1694386827763532	1.3795192902679925	0.0573958515955034	0.737368157906955	0.8160538680475787	0.8976821552695368	6	0	9	0	1	8	9
COL11A1	0.6387469238853659	1.523306394126324	2.0408240280825685	1.3504448000028972	1.3785060394848385	0.0373355111351275	0.6998148173303821	0.8255188887989021	NA	0	1	1	3	1	15	1
ZNF702P	1.1941975000320706	2.099422594774101	3.2001520327881803	1.3481818198582796	1.3783183487714183	0.05750743665287802	0.6521405245897287	0.7801626469658939	0.9136355927763733	4	0	8	1	1	31	1
RP11-297D21.4	0.36798940655203655	1.2415876420232907	1.4596096411885753	1.2166817663953127	1.3782013741610648	0.0328918353629184	0.704541432597525	0.8399788610318075	NA	3	1	1	0	0	7	2
RBM20	0.4943007269608358	1.8335061258977543	3.0520166431627147	-0.8701367133453811	1.3765718334712627	0.038758947755787934	0.8817123171734328	0.8576627123069999	0.9266575039972023	4	0	8	1	0	0	9
BNIPL	1.166208898607034	2.2358783156284634	4.52122930201339	2.2390847967903404	1.3763923118593007	0.04387508665360626	0.4460323963916604	0.8228884614526891	0.9355685100725043	0	4	1	8	0	27	4
MTMR8	0.8500669381307199	1.556370392876035	2.321053431546701	0.791496083076242	1.3761663618676543	0.04837796913412256	0.8137111361216471	0.8228884614526891	NA	1	1	4	2	0	5	5
TNFRSF25	2.4671696932701037	3.159082735702634	9.089200290238363	1.8505573017404455	1.3761558115705128	0.10893262827696973	0.35076632808663216	0.7054333159117582	0.8148608100341667	2	1	23	11	1	51	12
ZNF2	2.099956868048766	2.670436549913346	6.560016791586383	1.3317670390355894	1.3752587302774975	0.10785600238167255	0.5464818856781604	0.7311000169868225	0.8065297900083065	5	0	4	10	4	24	11
NKAPP1	1.1902009896519012	1.8102429127282322	2.901560360376602	0.8949716546447452	1.374269374702671	0.062321290655058356	0.7448105070662273	0.7861849070209121	0.8909608907977171	2	0	3	5	1	8	6
LINC01473	-0.14141826170131375	1.0655547654300286	0.7493521481609914	0.7246132695274629	1.3737093365578208	0.016051186270571227	0.8522241468065984	0.8512408825829771	NA	3	0	1	0	0	9	0
RP11-154B12.3	-0.1383420957656507	1.089449018123041	0.926577336785377	1.4795229882512775	1.373308929703732	0.018249602208340328	0.6602341960053589	0.8588187531725009	NA	0	0	4	0	0	7	1
LA16c-352F7.1	1.1284708449893606	1.779201882371145	2.705847439504063	1.1021898216538808	1.3726781383715785	0.06066531570873816	0.6821072013048417	0.784579921822587	0.8948229449441468	6	0	1	3	1	10	5
CTA-315H11.2	-0.5498304363724118	0.7737121909455205	0.42703480202412786	0.7016042357171981	1.371281279520297	0.007993703413485645	0.8648783331987792	0.8637455986998679	NA	0	0	0	2	0	5	0
STAC3	2.413222990858531	2.7727583378661924	7.163087499847855	1.0773287128096716	1.3712243456039095	0.1422782833922436	0.5767737502367407	0.6676292701606056	0.7225570605349916	10	3	7	5	1	26	12
CTC-559E9.5	2.2300981228156207	2.7581199575170827	6.68076077010432	1.4559784858304186	1.3712175254110501	0.13452650785848597	0.4552265109043062	0.6981624976397683	0.751320498140711	6	0	9	8	3	35	9
GRAP	-0.16783507826099728	1.020206685245984	0.7943922028356228	1.3280982868254159	1.3708039269576802	0.017989702290205547	0.685571339427546	0.8576627123069999	NA	4	0	0	0	0	6	1
SCART1	1.5210214036049239	2.1224497910348012	3.7030372457739205	1.2664443517283277	1.3705940281297084	0.08078238575084146	0.5658798798613505	0.7584980067319339	0.8559422991897581	9	1	3	3	0	17	6
ZNF529-AS1	0.9419782505516453	1.673095093447515	2.498961787666038	1.4000730269096704	1.3705842549742033	0.050128386285846926	0.6003494319707594	0.8087519444360016	0.9168248570997442	1	0	1	4	2	13	3
AOAH	4.520131314203027	5.117235648788004	41.95813091139588	2.1161609187976373	1.3701993954883962	0.14973863049605748	0.25096509675070816	0.6166949059622175	0.7368358918780367	17	10	101	6	14	212	55
AC002480.3	0.35586242118253464	1.36809873453439	1.6588293084651937	1.0789001921753623	1.3701743612033865	0.03350626640967984	0.7507403307840894	0.8521271343301321	NA	2	0	5	0	0	4	4
WDR53	1.6860941624341024	2.4709383171898995	6.0552476351065785	1.7564789071026743	1.3700962304733135	0.06284732032405024	0.5371038333553295	0.7951470561989469	0.8982306984225205	3	5	0	7	1	21	9
PDSS1	1.5801548985171316	2.0636876413022267	3.938073607838103	1.3471628382764387	1.3700804075739665	0.07668634625364146	0.5602165094736488	0.758843087165642	0.864284300886386	2	2	2	3	2	21	4
RP4-555D20.2	0.33849642405668984	1.1824258864598338	1.159011005264948	1.0516434871136275	1.3699222757693896	0.032064863537606486	0.7058455206142408	0.837967829206044	NA	1	0	1	3	0	6	2
TSPEAR-AS2	0.21915795288137546	1.1553128183103643	1.2411737320499898	1.1457499824679547	1.3690029883903811	0.027126580083571154	0.7269393417766798	0.8414913067467507	NA	1	1	0	2	0	8	1
RHOF	1.935786136681683	2.516107665109524	5.310319229247577	1.2963659109620895	1.3689334499890424	0.10490673483180046	0.5332466232599912	0.7222504726119278	0.8170727543667736	6	0	6	10	1	23	9
PLA2G15	3.163215113645258	3.4605862894393282	12.00880106857255	1.4243136691728617	1.3686525270314036	0.26607937824250405	0.3059273696661908	0.5460162643474357	0.5247784864046203	12	3	17	8	4	72	13
ST6GAL1	5.773181070989086	6.0082319427435875	79.1323908230463	1.4906629584360658	1.3679145406748294	0.8878532678944998	0.16427513792081327	0.259343432338614	0.20555645082545546	43	20	101	101	23	417	100
SEC11C	5.2454336384982305	5.553695083005765	57.21298004106019	1.5450058342710227	1.3674302928039836	0.6498717507823359	0.15334662222021475	0.3584853086882385	0.3371858245339933	60	6	36	71	31	330	65
TRAM1L1	0.34030036810351116	1.1558102827337255	1.2426703896857125	0.9739970283881154	1.366509191868803	0.03148896257697584	0.7408562239565507	0.8295292059216693	NA	1	1	1	1	0	8	1
GEMIN6	2.8608181982059877	3.162027587162696	9.69268576858924	1.089587763134447	1.365260026106837	0.19813951821922257	0.5105134085877363	0.5922145247137681	0.6195556466229389	15	2	7	10	3	37	16
RP11-989F5.1	0.34297701990088053	1.40555281258663	1.7191673206924416	0.7280456045510993	1.3650005901523594	0.025841888233528298	0.8751755615174567	0.8424614227905135	NA	1	1	2	0	1	15	0
RP11-820K3.2	-0.5498304363724118	0.7748245680911899	0.4300281172955732	0.7030008933291934	1.364601945151582	0.007938961936208001	0.8648783331987792	0.8639665769511623	NA	0	0	2	0	0	5	0
ZNRF2P1	-0.5498304363724118	0.7748245680911899	0.4300281172955732	0.7030008933291934	1.364601945151582	0.007938961936208001	0.8648783331987792	0.8639665769511623	NA	0	0	2	0	0	5	0
bP-21264C1.1	-0.5498304363724118	0.7748245680911899	0.4300281172955732	0.7030008933291934	1.364601945151582	0.007938961936208001	0.8648783331987792	0.8639665769511623	NA	0	0	2	0	0	5	0
BPIFA1	1.3354124087695236	3.0379385574021396	9.568074672638819	1.6704184377213631	1.3641103621095556	0.013531616123243849	0.723136421452755	0.8506185523733034	0.9769531514437726	0	0	22	0	7	8	22
YWHAQP5	0.8873592028079113	1.6033136814940991	2.065811822006247	1.2551941691443993	1.3640954032847679	0.05029974195537715	0.6243421039287488	0.7979414702322305	NA	2	0	4	1	1	14	2
CLDND2	0.16386893529434018	1.1839025923716513	1.1635009781721162	1.3086675902062113	1.3633064332496145	0.026677872504121236	0.6735375645507499	0.8507879871872389	NA	1	0	4	0	0	6	2
AQP5	0.8171388879258518	1.8052081222791803	3.5665473446772986	1.5437621086819933	1.363101074395945	0.03539869916017141	0.6666112441961026	0.8506185523733034	0.939502945122661	0	4	3	1	0	8	6
PLGRKT	1.8041869640642805	2.5572598574718484	5.870127648130429	1.8649415824815698	1.3617174152802305	0.07755320568161597	0.4895656464382493	0.7709622414197788	0.8689195010390689	5	3	0	11	1	31	7
LINC01266	0.1987858963895468	1.2765969643424455	1.1551816711045166	1.3620436798846929	1.3616292036268736	0.026415084268946128	0.6538871294538517	0.8414913067467507	NA	5	0	0	1	0	10	1
HAAO	2.1706268321200817	2.697042572067078	6.25151532571258	1.5190427110387392	1.3615680139600619	0.10998727677157304	0.4327851752429743	0.7022305065941855	0.8145974023789457	17	2	3	3	1	38	7
bP-2189O9.2	1.870710331542682	2.7996809337262194	6.501757816183922	1.8860275740085715	1.360524647076593	0.08410132428447388	0.4015960470927833	0.7658290857942784	0.8528412869964191	14	0	16	2	0	34	10
SNORA14A	2.194433956321432	2.8018555875092357	8.166910510465389	1.620160019800761	1.358814889475865	0.07559129528890286	0.5006133497772219	0.767630030507157	0.8755501375444689	5	3	1	3	7	27	12
CTD-2313J17.5	0.12943920679379797	1.2492940998907178	1.4809434810940716	0.7768996199424395	1.358083104226683	0.02902449785989309	0.8535237336756749	0.8636186898317834	NA	1	0	0	5	0	2	4
CRISPLD1	-0.033061296599049876	1.2506611074820182	1.0504431636675315	0.9156675324239983	1.3575852305121732	0.017978324669697232	0.8210035366450142	0.8549204733503417	NA	0	0	4	1	0	12	0
ST6GALNAC1	2.049470682210134	2.8599901270893273	7.254483864953409	1.9449571799264584	1.3569420111147907	0.08574926013616785	0.40498820609230834	0.7584980067319339	0.8584272886614949	19	4	5	1	0	47	7
EMR4P	0.739547127207776	1.5488716889681382	1.8423935881097022	1.2753623770445843	1.3554416532068225	0.04450909735763061	0.6119169109543914	0.8179862472496059	NA	6	0	2	1	0	10	3
PKIB	0.44558116727011204	1.307120523240089	1.3493979343413331	1.2067751811348701	1.3544005820383633	0.03445285372571917	0.6576526893245412	0.834338342183018	NA	1	0	1	4	0	8	2
RP11-76C10.6	0.7484129797980977	1.499398385247451	1.7811984777116256	1.1541230843709194	1.3543446525065261	0.04483744542277477	0.6516352177454442	0.8164815203098863	NA	2	0	4	2	0	9	3
MT1F	1.4723018439142	2.159112332000949	4.189655647312565	1.6526190349890642	1.3539488833016224	0.06680511630962385	0.5538941337005523	0.7825570355656265	0.8922152341258491	6	2	0	3	2	24	4
PCDH20	1.8449517469197387	2.4799940200963104	5.416134035243855	1.2539128785021088	1.3521421814654409	0.08758267525098772	0.6084626586849691	0.765331068943177	0.8481666908762334	3	0	12	4	2	18	10
RP11-359J14.2	1.1404128635153452	1.8863477988621846	3.3978719171727687	1.029125201981594	1.351704034325305	0.05440192220805593	0.7794637257686191	0.8189635234169544	0.9043770969555072	0	1	5	4	1	7	7
SNORA71A	2.866167168622751	3.4513447909262562	13.392844950327152	1.672538261621493	1.3515566415428164	0.09045283133580634	0.4117928462916191	0.7327649267792106	0.8527813321787652	5	3	4	6	13	41	21
NLGN3	-0.2594845109877865	0.9320594367960715	0.5974373412166365	0.6309430941252443	1.3514107586473796	0.013130483363351516	0.8746724600777184	0.8559942750704707	NA	1	0	0	2	0	7	0
CENPN	1.576563265010275	2.425374189411067	5.280640179175563	1.9178939218033844	1.350007714543617	0.06416615435881985	0.49982506272485183	0.7924144293821317	0.897250809059463	14	2	1	0	2	25	7
RP11-566K19.6	-0.1383420957656508	0.9325822813232032	0.5989339988523592	0.4576389673729363	1.3485695279274494	0.016226933125693333	0.9054970067173724	0.8446113248159202	NA	1	0	1	1	0	7	0
CTD-3236F5.1	0.44558116727011204	1.3085177370115966	1.3538879072485013	1.2078127733452124	1.348529165395358	0.034281601906762785	0.6584747747935844	0.8360707878931132	NA	1	0	4	1	0	8	2
CDC42P6	0.4252091107782834	1.280804613715653	1.420409009442732	1.0095947149218316	1.3484253617637472	0.034766086862899476	0.7347577043098675	0.8407731364717707	NA	1	0	4	1	0	5	3
GRIN2C	0.3558624211825346	1.1208698737943392	1.3091914918799432	0.8896073899647278	1.3465640422666099	0.03225192364415766	0.7721181210166139	0.8399788610318075	NA	1	1	1	1	0	5	2
VCAM1	4.7607032315061115	5.48856233188587	56.73750465752613	2.6304404147410403	1.3448653430946946	0.09921691754671508	0.10918836892993132	0.6961559382242347	0.8528412869964191	19	35	7	19	35	311	59
VILL	2.3440930098731196	2.9875639093324606	7.663661828290609	1.57006179580001	1.3447268164938433	0.1275659892413523	0.4214868770622891	0.7008788400135852	0.7835439475788679	18	0	6	12	1	45	10
TRANK1	6.325785701168758	6.5538809287716555	115.81206392176767	1.3457584508586948	1.3437791216769461	0.9687371983393036	0.1532976649321741	0.23173198843578285	0.13370410026014615	128	14	131	165	36	578	154
GMFG	4.40222128825315	4.78134803940618	33.82705843881896	1.8572255578981935	1.3434728289716762	0.19237139315780108	0.1761495243498812	0.5516792060843467	0.6703208226958852	14	20	36	13	11	171	40
AGA	2.615339638777579	3.0062367623706594	8.11384248703472	1.3356454721414592	1.343351812649855	0.1686455598087406	0.412947697103454	0.6327134422553277	0.6931216604282219	13	2	12	6	1	46	10
NUP210	5.092304900618612	5.38364062036221	49.98133929090904	1.3115428524864934	1.3429086562978896	0.7841557599012923	0.23417924070827653	0.3409426920659534	0.2668235411593716	60	9	76	67	6	259	66
HN1	4.285487089823358	4.574156896740979	28.2515549248878	1.4873028302948739	1.3422663564995736	0.4217087736417334	0.22281978183293075	0.4275791571300126	0.42276270662694737	21	11	19	47	5	148	35
BIN3	4.14886802502538	4.396878758018781	24.509779531811322	1.2288458321325209	1.3420319840774972	0.7477724329067951	0.287206700705054	0.3722999985358203	0.2770591516713637	36	6	26	29	4	115	35
FIG4	4.226755730194236	4.497847816201892	26.43849229217124	1.3548246088140645	1.3417785481307074	0.7471370360947417	0.23342715525026247	0.3927139759231873	0.2792423789122367	40	3	23	27	11	141	33
FBXO41	1.5533286723417972	2.1005640659009615	3.87825234562995	1.2018650334494008	1.3415972941262453	0.08004414588589503	0.6119714309434194	0.767630030507157	0.859628780886938	3	2	5	4	0	16	6
ZNF345	2.2683576535682324	2.600778724333025	6.313016994054469	0.9272176936823101	1.3401089351064597	0.12177583225974734	0.6698604499153074	0.6961559382242347	0.7743816950744196	7	2	7	4	2	20	11
C1orf110	0.39029214968307674	1.4857977015861632	1.8721939426969008	1.4495677450834856	1.339747441825937	0.03300765372130822	0.6558527719298372	0.8555225172975109	NA	1	0	7	0	0	6	4
CLEC2D	3.9435688352463547	4.623243472340528	28.21876174656259	1.8312168316585522	1.339732767696036	0.14803454539284228	0.26738477123368953	0.6404432284740277	0.7402420664611689	20	1	85	15	5	173	32
C16orf89	3.6209193795399526	3.953576659551302	18.77260328888555	1.5340412256513716	1.3395068172550668	0.18485423471450826	0.31374666732670803	0.5917937743685725	0.6642110465821724	16	9	6	13	9	73	27
MED18	2.323843706821858	2.8625190462921477	7.177771801034495	1.4107128807902776	1.3388931926851575	0.13827697985979276	0.46845020081190464	0.6973118285324755	0.7549331482871262	11	2	7	11	0	37	10
KIAA2012	0.5944126209407731	1.9937005023030965	3.7616928341905886	0.2546648684700574	1.3378840646829167	0.03817099498922378	0.9711795691952265	0.862027637347693	0.9314959311215959	1	1	12	0	0	1	10
MRPL12	0.006792410501352379	1.0269655091134176	0.8143765927194992	1.0821375694168864	1.3376162694100702	0.021589828397741807	0.7253505712426264	0.8512408825829771	NA	3	0	0	1	0	6	1
TSC22D1-AS1	0.006792410501352379	1.0269655091134176	0.8143765927194992	1.0821375694168864	1.3376162694100702	0.021589828397741807	0.7253505712426264	0.8512408825829771	NA	3	0	0	1	0	6	1
APBB1IP	5.478802608992787	5.822844848076996	70.18680345085816	1.6767024101770565	1.33741406472381	0.2935828633697981	0.17504985509045506	0.44420456377908857	0.524955998403613	32	38	97	49	11	345	90
RP11-298I3.4	0.062081428088387715	1.161640267531867	1.2299541817671487	1.3810872289962346	1.3373974421538815	0.021110715751629674	0.7031833305716422	0.8576627123069999	NA	0	0	3	0	1	8	1
GBP5	5.412585296653261	6.3260246109507445	101.84293039229155	2.6702513238260828	1.3371292503839873	0.09210823339854539	0.15876925874377365	0.7274807978962636	0.8636789454166369	11	93	101	27	8	442	139
PRKXP1	0.006792410501352418	1.0274782477120457	0.815873250355222	1.0831282323184102	1.3351102762560407	0.021542752030713316	0.7253505712426264	0.8517190862064972	NA	3	0	1	0	0	6	1
PSMB9	5.087615080756993	5.332746331159833	49.82122870026753	1.537200068097524	1.3348116835528976	0.5855141557103087	0.14387435133783819	0.357311324404748	0.3577811137045849	33	26	41	42	13	231	66
S100A2	0.09994622429845133	1.462540460606368	1.4052460013935344	1.0413643349619788	1.3342010373370843	0.020776398716093988	0.7944762833266105	0.8559045708332332	NA	1	0	0	6	0	16	0
CFAP221	3.094589401276636	3.715752155673148	15.194107167993097	1.7509814123255658	1.3335169530402717	0.14583122486939334	0.3465831089469187	0.6835464911014831	0.7418822891770355	13	11	13	13	0	78	18
CCR2	3.0855122872805634	4.460805234135091	25.44439136238104	3.168750521601547	1.3332192928964974	0.0344485036794061	0.20224894862904352	0.7839121087714163	0.9452666770129762	1	9	86	2	1	160	26
PRICKLE2-AS1	0.7772851808254495	1.7672474337011523	3.042523266215745	-0.16857343504538633	1.3327866624722573	0.0439105968864367	0.9790195495221391	0.8506185523733034	0.9210368173749084	1	1	2	7	0	1	8
UBE2S	2.3058340843814307	3.1702079947327007	8.922395361357944	1.7476845723430217	1.3327051537965926	0.10831447665649775	0.43595746327689244	0.7385235906127838	0.8170727543667736	25	0	7	14	0	44	14
ARHGAP11A	4.083724448682971	4.403701232037849	24.374726214271405	1.3852320926819082	1.3323185636434152	0.4308431737474018	0.2826542129024656	0.4445910495543604	0.42524202753932727	49	7	15	30	3	142	28
SNORA79	4.320615685121651	4.905188179733111	38.154509495921424	2.083538780666226	1.3320187900084546	0.11027388188886922	0.2062902155529479	0.6801765626950285	0.8402310118691694	11	25	11	15	20	123	59
TSPAN10	-0.11254606067396206	1.009673271422207	0.9023108438341307	0.6068759381026507	1.3313112629368244	0.015809750595386158	0.8907325389419101	0.8568651209933466	NA	1	0	0	1	1	8	0
RP11-290F5.1	0.8062890517496661	1.8828842745858634	2.6349625481991676	1.921164804861507	1.3302440830121594	0.04163007449551874	0.4941068922807046	0.8340251527878798	0.9355685100725043	0	0	8	4	0	18	3
CEACAM1	4.195560675144786	4.606067013058101	28.25403381536981	1.6311452602853005	1.3280668464087524	0.22219818119038026	0.26330845647665385	0.5404199564895323	0.6227676329366961	16	4	18	65	9	189	26
AP4B1	2.980492050034472	3.442766607897483	11.48973722268134	1.3832971937431577	1.3277137457271375	0.17248486356746912	0.41002156832629105	0.6213907741795525	0.6931216604282219	29	2	14	7	1	59	16
ASF1B	1.3778667723524387	2.0427502332801795	3.483380447438609	1.2469987995314673	1.327692458169664	0.06819599158270928	0.621557949295426	0.78309234724872	0.8902910208104122	8	1	1	5	0	14	6
DYRK1B	2.2513985871344824	2.894266752083376	7.074928664449312	1.5590120978445121	1.327235441201495	0.11833459813842835	0.4297535871904614	0.7146553536614048	0.8063864573193295	16	0	12	5	1	42	9
TNK2-AS1	1.6516485886739571	2.310608970579531	4.569947026900922	1.123845491412598	1.327155086401018	0.0773287229268505	0.6667683643110799	0.7778170497692413	0.8661368448430329	3	0	11	4	1	14	9
CDC6	2.5473776792918765	3.260950604442887	10.043492962278115	1.6628516268351121	1.3265047217268138	0.11437257052721371	0.44195792816054075	0.7216857738760538	0.8103477051334735	30	3	3	10	0	47	15
FAM133CP	0.16736222725498856	1.164805095082944	1.0047635217958844	1.1617083043161338	1.3238052461209255	0.02450157773643901	0.7058455206142408	0.8463107993503259	NA	3	0	0	2	0	8	1
UBA6-AS1	2.1327955608627605	2.5498727771102434	6.024798107652592	1.3583367036104848	1.3232738602803364	0.10713835876737833	0.4895656464382493	0.7216857738760538	0.8148608100341667	5	4	3	6	1	30	7
TTI2	3.121648592247	3.6681027796696153	15.798141504292925	1.6742101496116324	1.3230548117544043	0.09600971477731209	0.43751345515124906	0.7216857738760538	0.8488919147877484	5	10	3	11	8	46	25
FAM65C	3.6959168161154317	4.348883002275675	23.748191221978995	1.3426763638610428	1.3229819277920196	0.1883329334030334	0.5446120916819567	0.6333415169946393	0.6668828335697597	48	0	15	31	9	79	42
SEPT7-AS1	1.0695617928492867	2.101342285399048	4.550873707682368	1.9157923467623499	1.3220385734357882	0.03803749755713198	0.5876659815892183	0.8460683887318996	0.939502945122661	0	4	0	6	1	13	7
CENPE	3.7719561990404755	4.690149603748591	31.2339267694806	2.506565968611506	1.3219048343570998	0.09880845710727731	0.42398420054325037	0.7150740259429595	0.848650058773916	48	18	0	36	5	154	39
AC079922.3	0.65163232516702	1.4289678911913613	2.194126390793903	1.0122933030679149	1.321899533482536	0.037683365853168616	0.7841261682820313	0.8463107993503259	NA	0	1	1	3	1	5	4
MND1	0.45963883927882554	1.7141321437856643	1.962430080831425	1.7419260200957323	1.3199475121763444	0.03187088575117178	0.5639991806474993	0.8430448850871929	NA	10	0	1	0	0	19	1
CYYR1	3.971342267716323	4.270591757515559	22.642102406915782	1.536520892883223	1.319784727552392	0.298693322484724	0.24853706645781212	0.4927840881357389	0.5076671746379594	23	5	31	9	11	127	25
LINC01436	0.573785491035748	1.3725845971903992	1.4350674075304541	1.1330016513424188	1.3195272645440395	0.03747849903547791	0.6637456877688189	0.8277238865663626	NA	4	0	2	1	0	9	2
HAGLR	1.684667386294223	2.4124298265496384	5.130969126339119	1.7443171164947138	1.3184802364888961	0.07258481587916575	0.5485411732178295	0.7829033320433793	0.8870557393723796	0	1	7	8	2	24	7
DDTL	1.003708395214186	1.9275365919816037	2.6326298716744585	1.5657844541916452	1.3178878898475213	0.04978217901849076	0.5291427623501737	0.8074645050539089	0.9251044956969482	4	0	8	1	0	22	2
C11orf63	2.687369264715545	3.079257925926967	8.91551693610627	0.9842059111172772	1.3175725415890727	0.15111046500236913	0.6186747934919529	0.6602507256674688	0.7246811377994448	17	2	11	7	1	30	16
PAX5	0.07764348116741115	1.1269495894880206	1.2964752839613791	1.2966975905728473	1.3171496465493968	0.022740187825284787	0.7208309440114425	0.8639665769511623	NA	0	0	3	0	1	5	2
KTI12	1.3287094019998817	2.016268133415641	3.316977006500971	1.369824017832302	1.315585088417033	0.06471607157624583	0.5602165094736488	0.784579921822587	0.8951343132290396	4	0	1	8	1	16	5
C3orf14	0.9595292145210073	1.5522704417377877	2.298007827792181	1.1063055853336763	1.3149131067236774	0.04924295917308257	0.6990894956634828	0.8132841077632509	NA	1	1	1	3	1	10	3
HDAC9	2.876233457320664	3.222225823363617	9.590031664930455	1.336236960590031	1.3147672355247093	0.2010530349661201	0.3755001865580989	0.5968276893290657	0.6572796765227656	13	2	14	9	2	64	9
PDK2	2.648834839168516	3.0528529716287354	8.437594315855081	1.3047328095417097	1.3141155900562307	0.15781251499160986	0.4374515235481928	0.6578860348426919	0.7223104376695094	19	2	6	9	1	45	11
NUDT6	0.9860805183942051	1.8304221301160877	2.958175070520097	1.1921723914409899	1.3138877322739324	0.04991159449887683	0.7208309440114425	0.8348797989449421	0.9157912344606859	6	1	5	0	0	8	6
ZNF552	3.324677339946295	4.006348918014745	17.71982616534731	1.5379876731545876	1.313219492403826	0.17876403299145724	0.4552265109043062	0.6584183112579752	0.6871310644613432	27	2	24	32	0	86	26
PPP1R35	1.458485510630871	2.020784999500915	3.234961487330032	1.2300011064464926	1.3115615784165482	0.07642718846512432	0.5602165094736488	0.7658290857942784	0.8766844471225912	5	0	4	4	1	19	4
RP11-359M6.1	0.16031541120305015	1.2028899817652818	0.959723467121253	0.5109996954105163	1.3108737976905545	0.022252627217293576	0.8964358760050617	0.8444428048841247	NA	2	0	1	2	0	11	0
ALG6	2.4845248082928606	2.833000775823852	7.451124364044609	1.0873719815436071	1.3107556474172974	0.1348071535456879	0.5674785461492524	0.6830121632871167	0.7555069042787251	8	2	4	12	2	28	12
NEIL3	2.289824826015194	3.1203575426073504	10.071999988516176	2.1469067638756223	1.3107185646686506	0.06543566608590073	0.4019049900394846	0.7839121087714163	0.9041554497393992	1	2	13	1	9	42	13
RP11-20B24.5	-0.2594845109877865	0.9394987491579412	0.6189183887362356	0.6453012861030724	1.3106305027918304	0.012547373629941067	0.8751755615174567	0.8609130790556149	NA	0	0	1	2	0	7	0
SERPINI1	0.8621939235002217	1.6526972603169174	2.0712526393181174	1.3066042523600787	1.3093487534282102	0.046963566405380575	0.5959825823911923	0.8189635234169544	NA	4	0	1	5	0	12	3
LHX4	1.2566448243362793	2.057510753949233	3.093922591362445	1.5182141264285123	1.3077142456526007	0.06122241350155476	0.5006133497772219	0.7889762133059599	0.9055463083694313	3	0	4	8	0	23	3
HLA-J	1.7706744328776014	2.3447012358029147	4.800837190695293	1.0328190111470952	1.3072643677156737	0.08507609514462015	0.6861863249015236	0.7678286071053202	0.8528412869964191	11	0	3	4	2	15	9
PIH1D2	0.7343485015084443	1.578747538344229	2.3374842557091426	0.943239116747072	1.306185188404611	0.04194701682697039	0.7941023613414981	0.8460683887318996	NA	5	1	3	0	0	5	5
LINC00261	1.1061681018583203	1.9012792729329233	2.813875182371314	1.1729003281122838	1.3061472352466545	0.05215987656515552	0.6970260199489872	0.8014214952023847	0.9246001465204865	5	0	3	1	2	24	1
RP11-216N14.7	0.9478863146155267	1.7780508447700805	2.37384031246038	1.4635105912869193	1.3050538034486885	0.04887809814280354	0.5486142285473149	0.8164815203098863	NA	1	0	5	5	0	15	3
PRKCA-AS1	0.6867320235108634	1.623121787772979	1.8785330337170234	1.4737368965412554	1.3049648566611596	0.04009515505284881	0.5553043748995521	0.8318149493219763	NA	8	0	1	1	0	14	2
AKAP2	2.5424616921607757	3.359092495731051	11.20355770962202	1.8254213693316004	1.304700906441256	0.09645228136761769	0.4623255832403427	0.7552157617467493	0.8470901367357769	23	5	17	1	0	47	17
FUT8	4.833039730804581	5.02780577333847	39.03694403939318	1.3577718308830622	1.3046354016525643	0.882631099297089	0.16936028574261253	0.2942796813865168	0.18365484515849514	50	10	29	44	14	243	38
ITGA4	5.867242941129494	6.216798862474196	91.53751686736909	1.6098065247013429	1.3046307396783394	0.3001878734841256	0.245706330956053	0.45692382073554666	0.5291469874538588	86	26	197	28	20	480	112
NPEPL1	2.5553899858073104	3.1783422984180048	9.103321323317868	1.4748174369329488	1.304442959402314	0.14135634506904504	0.46032176008096787	0.6981624976397683	0.7592993390148777	18	1	13	12	0	47	13
COMMD3	2.587138179815878	2.9144020161737747	8.081600218722786	1.3118023397148402	1.3038749421077083	0.14585134217255089	0.4552265109043062	0.6787658469938275	0.7312698737451219	6	4	5	10	2	39	10
OIP5	-0.09698400759493854	0.9619901233646386	0.9845414692183707	1.081234895739711	1.303702430336944	0.017946360893054538	0.7612898053643885	0.8639665769511623	NA	2	1	0	0	0	5	1
MNDA	5.952426820650485	6.286484228777233	96.62502379512905	1.6725018167112005	1.3036681407188142	0.2990480606944214	0.22281978183293075	0.44996583560484876	0.5327328998477449	39	29	189	52	31	512	115
KCNN3	2.9385067750995164	3.2430229247259366	10.404558866675545	1.1703277029951877	1.30348384866642	0.18027828663088766	0.49290357423789294	0.6216619832525023	0.6725743940555441	7	2	14	11	4	41	16
JAM2	4.84256251419914	5.224738131675523	44.404054151689245	1.4842741454957533	1.303197305360595	0.29570489615527823	0.26645993826987274	0.476392619671694	0.5327328998477449	53	4	96	24	13	271	47
SUV39H1	1.261236335081666	1.9943609749839257	3.076439137167101	1.4523896252701445	1.3030699766677094	0.0612699898807432	0.5370940748298738	0.7861417753518646	0.9055463083694313	9	1	3	1	0	21	3
TTTY15	2.3520571646622277	3.6288071782862166	14.528039159097741	2.9192325931942844	1.3030431862152598	0.020935633751808846	0.35432482225997386	0.8087519444360016	0.9728940061217274	29	6	0	0	9	74	16
ZAP70	2.697249617830204	3.9362321265378744	16.608472074394587	2.358841499178327	1.3030007954867928	0.08040813162135645	0.291914925683485	0.7770836146668532	0.8677970266071195	17	0	60	5	0	80	25
SRGAP3	3.22627786184722	3.648456328140258	13.452431865956298	1.315498987251919	1.3022503410316046	0.2195108184992593	0.4002403148475177	0.5917937743685725	0.6259747946349588	22	1	22	15	2	71	18
LRMP	2.5842389498512364	3.218167384724797	9.910176366845905	1.7154736093888923	1.3018367014581318	0.12088779409140145	0.40875937542267776	0.7216857738760538	0.8083342098353508	13	6	14	4	0	63	9
GINS1	0.23769622073427962	1.4206010680878545	1.5554264880085296	0.8171174536009119	1.3015964904437676	0.022810190169672794	0.8522241468065984	0.8549414719697387	NA	1	1	0	4	0	15	0
RP1-283E3.8	1.9579789684820925	2.588400709673879	5.233785730658054	1.4400409446712306	1.3015690307349843	0.10099816980931046	0.4922041849778061	0.7314145568983054	0.8470901367357769	10	0	7	7	1	41	4
RP4-604A21.1	0.5304899099448843	1.4287148781626993	1.7169632049926267	1.373481537225736	1.3015381172549632	0.03497139015409814	0.6562327998092334	0.8424205264230838	NA	5	0	0	1	1	10	2
TEKT1	0.5785510048852383	2.23880702723217	4.637489489075723	0.9197310236612831	1.3013460269868455	0.03452415272035426	0.8746119905321504	0.8731206478463868	0.9382872670393735	0	1	17	0	0	2	12
CEACAM5	2.044454694838185	2.777295097329548	7.474453443341691	1.9694959605566509	1.3011499580731507	0.06427642604184887	0.40539376033776	0.7839121087714163	0.906260346302155	1	1	3	6	8	44	6
IL12RB2	0.9850256866361846	1.8524575201324502	2.9770944923933467	1.6863209918487978	1.3010942567756545	0.04544429682378293	0.5776026587476405	0.8318194159058503	0.9314232484833302	0	2	5	3	0	17	3
CTD-2555A7.3	1.3456546769928108	2.0513942189067857	3.42089657697673	1.0430830298384053	1.3005374404743633	0.06605903852455564	0.6990894956634828	0.7971463068023732	0.8909760653070663	5	0	6	5	0	11	7
ANKDD1B	0.5824706024147883	1.5642745742052064	1.899353442489886	1.5202631445710506	1.2999025170684717	0.03596633507867794	0.5958098965495859	0.8452095506062228	NA	3	0	0	6	0	10	3
USP9Y	3.182203595679181	5.161179969295927	43.653893797359025	3.994287421253288	1.297982550416682	0.015330344424129576	0.22281978183293075	0.8304867004811843	0.9769531514437726	119	2	0	0	35	217	54
CD200	2.2733132558297253	2.8661683420965978	7.8262819171440965	1.7327494925138736	1.2966239011618823	0.08717696718622465	0.4664714307161609	0.7593789253152912	0.8584345174958462	1	3	15	3	3	36	10
AC004967.7	0.8422231613205182	1.7891209161842176	2.3028292373589814	1.571899792212047	1.2964939812084126	0.04341492396091439	0.5332466232599912	0.8255094970115369	NA	1	0	2	8	0	18	2
RNU1-138P	0.34542478372685986	1.5576444914399277	3.1472941280189954	1.6376880650843377	1.2962478250311698	0.01936403786766912	0.7058455206142408	0.8879153823550567	0.974922361011806	0	3	0	0	2	5	5
TMEM128	1.5307077343877624	2.2351870356647736	4.499926386943994	1.5589834147207027	1.2941880857392507	0.0649953251420142	0.5346743703619299	0.79811929435744	0.8982306984225205	1	3	8	3	0	20	6
SNRNP35	3.479715975895431	3.8644068600246584	16.855287554359222	1.3339157217742659	1.2938422527232303	0.22231416313587435	0.4023547777157286	0.5970644434448722	0.6109278035193443	25	9	16	12	1	72	24
AC002467.7	-0.23368847589609776	1.0164914667728355	0.9222952337180073	0.7880151237878479	1.292605643316895	0.011679964190148407	0.8588426588624689	0.8718672463087775	NA	0	0	0	2	1	8	0
SRP19	1.9469471053233811	2.5000118973913725	5.235724823303026	1.1474123010581185	1.2922249652896667	0.0993466486033483	0.6032398385326042	0.7499175224149301	0.8416197725176866	10	0	6	7	1	21	9
MCEE	2.686556782881898	3.3459575707874	10.510086165879107	1.4138227718966219	1.29214219118424	0.1376676857298576	0.49738516258795057	0.7022668300317132	0.7656640926589061	24	0	16	11	1	46	17
TNFRSF4	0.7413510712545974	1.4618306042807985	1.946873381303329	1.1059072330464714	1.291940358483361	0.041885169955043704	0.7058409003605142	0.8380808540462634	NA	1	1	1	4	0	8	3
C15orf48	0.5822856355712712	1.8010346005828433	3.5821889692681093	2.1652394508812036	1.2915726396849083	0.021907532626656734	0.5028911364263711	0.8708333009482765	0.9728940061217274	0	5	2	0	0	13	4
MS4A4E	0.736723805090429	1.6240588868952992	2.113446586335406	1.4657861629627245	1.2913932752835031	0.04041951489982154	0.621858143600683	0.8380808540462634	NA	6	1	0	2	0	14	2
ACTR3C	2.9416497363737424	3.448293068808835	11.668768159005694	1.6269667461804949	1.2906478691082781	0.13484453916146869	0.37089276557391737	0.6791150128470558	0.7849696606941203	6	5	9	24	1	82	9
NOTUM	0.3244387520479763	1.1721223128770655	1.0277412269512063	0.9355976175270889	1.2904577515384428	0.02851918300777206	0.7347577043098675	0.8397997130623293	NA	2	0	2	1	0	8	1
DUSP8P5	0.7792158674646611	1.7217260948970845	2.050411178995534	1.285658659651862	1.2903820427123491	0.040833544277018095	0.6616493400587613	0.8251596274453395	NA	1	0	5	4	0	19	1
RPA2	4.039820499874903	4.359591093272155	23.57877325182812	1.2470498203171132	1.290363037175127	0.44175141975876214	0.3328792758693651	0.46240273789778497	0.42524202753932727	31	2	28	36	6	116	32
CCDC94	2.8646103824504943	3.235887702643873	10.14814241196702	1.2779998647415216	1.2898794941776204	0.1706055196728235	0.4518234459714454	0.6558022221593237	0.6951765074423526	13	4	6	16	1	47	14
SCYL3	3.2677410438553123	3.511158986244193	12.710126674684576	1.2557764382210346	1.2893697181931774	0.275491510828427	0.36068771701043584	0.5581087482712012	0.5284834927297617	14	3	10	15	5	63	16
SNORA80E	3.960972240298135	4.4908924592026676	28.649289037387003	1.6183066623333642	1.2871521421378878	0.10724304775187163	0.4023547777157286	0.6973997319043042	0.8438041735389595	12	19	8	13	14	68	49
CTC-548K16.6	1.227310517080456	1.8210367769575413	2.6729422907482845	1.1811864162419787	1.2868318100597236	0.06246256570650095	0.615038316847746	0.7839121087714163	0.9014644477406412	3	1	4	3	0	16	3
RP11-216L13.19	0.7172443840767359	1.8602563534545746	2.5797216585134737	1.982609079237713	1.2866775019297487	0.037392551759421834	0.47861596815898183	0.8446113248159202	0.9394588012312634	0	0	2	10	0	17	3
RP11-530C5.4	0.5426168953143862	1.648964196474433	2.745004463219849	1.9142969923650917	1.286454652628176	0.02625533094364223	0.5660269592897333	0.862578069024971	0.95926131913522	0	3	4	0	0	12	3
SREBF1	6.095497162949619	6.32171042113054	97.49657053720404	1.2673709594557785	1.2862832013824317	0.8381831401191072	0.21088640548187176	0.28663274058342414	0.21162472911359106	149	21	88	152	17	651	87
ABAT	3.021700641931294	3.3964872316770647	11.15296097994079	1.381531778210618	1.2861824972326519	0.18023078064614806	0.39047035976196204	0.6194668687907898	0.6931216604282219	24	2	5	14	3	67	12
KTN1-AS1	0.39029214968307674	1.3934762163961412	1.6722668173561899	1.0148261702717485	1.2854655153392576	0.03267057301365864	0.7696744745201354	0.8595699542669675	NA	6	0	2	0	0	4	4
NCAPD2	5.158998045068432	5.397522017356823	50.392833068508104	1.2639658159377813	1.2853019858409278	0.7876685068840474	0.22281978183293075	0.32166867003425403	0.2508123308730089	104	9	45	58	10	293	56
CA8	0.7687782300089864	1.6317786474694782	2.4479732359259962	1.1158384660967275	1.284809947264059	0.04138389820829438	0.7507403307840894	0.848158525086274	NA	0	0	3	5	1	6	5
RP11-355O1.11	0.7877893287428731	1.4835780861620536	1.881848936744821	1.1261144476596217	1.2828934139580652	0.04339891176721263	0.684054397466086	0.8255188887989021	NA	1	1	2	3	0	11	2
AC005562.1	1.1847770110520413	1.9532191860648513	3.1442799242612343	0.9149939631387392	1.282807236928618	0.057387294323490004	0.7520481862838344	0.8203368108133159	0.9014644477406412	7	0	6	2	0	8	7
CD52	4.377551535959204	5.250444224383851	47.565282968423254	2.791869562049596	1.2826512110710966	0.08322918659168566	0.2105213639295107	0.746897613307046	0.8898561791793469	6	17	56	3	35	238	54
CTSF	2.6511691663467656	3.1382236297356574	9.502204165716963	1.6790960044393741	1.28247081343102	0.11345820772347082	0.41582127495757903	0.7146553536614048	0.819472606594426	2	2	16	7	5	53	10
YAE1D1	2.21004049896377	2.771126060405934	6.967354410313459	1.5130569864295316	1.2813861740059067	0.10884866840263252	0.45938488095417274	0.7495002835534521	0.824168867919713	7	0	9	4	5	37	8
RAB44	1.4389399897796786	2.0949715845032597	3.420298193049259	1.372731486824584	1.2813830307769278	0.0692403299725601	0.5332466232599912	0.7801626469658939	0.8948229449441468	10	0	2	3	1	21	4
RP11-53B2.5	0.46114322034913546	1.359383742010301	2.210111682422909	-0.00834046349746547	1.2811951971544586	0.03220426101856393	0.9991755826804415	0.8668961400029722	NA	2	2	1	1	0	1	5
VAV1	4.501503443083627	4.959365395255318	37.20543209971574	1.6924034192972952	1.2807342906579724	0.18566423374447	0.3803904884600153	0.5882304347434376	0.688776130424867	70	12	58	5	7	187	47
CCDC85A	1.1810125357739052	2.3583548782568933	4.6437607092287685	1.6389765052203107	1.280665481859021	0.04983454569322949	0.615038316847746	0.8405612713689079	0.9168248570997442	7	0	15	0	0	12	10
H2AFX	3.546310797227281	3.906982101906314	17.381006334678247	1.3982503114075007	1.2800571513589543	0.20443291899648142	0.36737080740227096	0.5973233702890847	0.6487157852333318	29	9	7	18	2	80	23
WDR86	1.0368214122625714	1.825308313782147	2.4735075449904866	1.3941239462813169	1.2792184161900948	0.051636379242612544	0.5464818856781604	0.8132841077632509	NA	3	0	2	7	0	16	3
KIF20A	2.8157988135878496	3.3465150933543475	11.066161024966148	1.7089752779869822	1.2791855340098828	0.11368771120758704	0.40514329939695115	0.7103318003845518	0.8232289042469653	27	5	2	5	3	69	10
HIST1H1E	6.362324212084231	6.596264278767528	119.31459121089799	1.3346510836544487	1.279096035009107	0.7649578561444785	0.20798952900731757	0.31878689025852247	0.26372454516285715	247	19	66	148	36	591	153
PRSS22	0.43165023785378887	1.4306435200953453	1.8834741552054375	0.48697209125785246	1.2784920860142104	0.03484975460021156	0.9138633885499312	0.8625215817909694	NA	1	0	1	6	0	2	5
AC004019.10	1.0540287341488928	1.9738663988732985	2.7567714669956094	1.5430977250264677	1.2784666094629638	0.04964003641902355	0.5351424836534131	0.8142566144845312	0.9266575039972023	5	0	8	1	0	23	2
CDY4P	-0.0072652615073610805	1.1720791844163245	1.6805181980924697	1.5291414921213822	1.27709953800642	0.012903860671055853	0.7058455206142408	0.8843125019204418	NA	0	1	0	0	2	8	1
MRPL2	2.797975730254726	3.128925421351882	9.192150393923008	1.2717212768717452	1.276309553857331	0.18440319063656493	0.42398420054325037	0.6433098111969241	0.6807213190771644	10	1	10	11	4	49	11
FBXO27	0.29494576955262974	1.328191555294175	1.3458443686198982	1.4099199673962597	1.2750816757800865	0.028123269541095664	0.6345634076650106	0.8559942750704707	NA	6	0	0	1	0	8	2
TMC8	3.749255237930071	4.38345380606283	23.639041162968507	1.4795555789628587	1.2747598465422942	0.15437084651997476	0.43046264226731346	0.6588354169282273	0.7348813152538525	53	2	50	12	1	109	35
AL139099.2	5.129699561665828	5.598516007380871	60.8144219250135	2.035045485955826	1.2739022796630401	0.1441476175999453	0.16427513792081327	0.6150232012949763	0.7835439475788679	61	38	17	16	27	314	67
RP1-283E3.4	2.0508539041240397	2.6470733922654945	5.673782743918025	1.4399831338223212	1.2737236634284734	0.10587390496519597	0.47362691708070526	0.7375832390854573	0.8411201305798307	11	1	9	6	0	37	6
HBA1	5.418405792452055	5.7282360376867905	66.27376879803664	1.4944171301298843	1.2725754702340466	0.2588640128853121	0.2804949112844639	0.4789174854205603	0.5830339550011526	32	32	90	34	20	231	103
FAM132B	0.6545199281512355	1.4900290069043622	1.6639264587388694	1.2505514703414604	1.2718529009177786	0.03796395752894831	0.6299918357098881	0.8381885585201879	NA	2	0	1	5	0	11	2
UBE2C	1.54214096839887	2.3246332921494375	4.644588332029869	1.7799681319491985	1.2715014095392325	0.0620110433862031	0.5196897539191581	0.8046185425621072	0.9055463083694313	3	1	0	11	2	26	5
SNORA12	4.878479233183158	5.520716245614123	58.72102581685184	2.1566946326638563	1.2703629061721038	0.10260816319591098	0.19657404002538212	0.7069690919537397	0.8522585666629022	18	31	20	14	41	175	93
RRM2	4.442623140118195	5.27264579753911	48.81460682985235	2.4602380790952947	1.270075123661801	0.08837577422330926	0.3305295966640161	0.7282597638224272	0.8755501375444689	42	38	1	33	13	184	69
PPP5D1	0.7447861389641189	1.5985178804834232	1.9685241929173671	1.1915118924728902	1.2700431884699521	0.03938836722482578	0.6943070857668987	0.834338342183018	NA	1	0	1	5	1	16	1
RP11-320P11.1	0.46850469186914717	1.381569781671693	1.7144397128237578	1.3766047789179496	1.2699270903477275	0.0314802989041853	0.6794094244314393	0.8533427119115428	NA	0	1	4	1	0	9	2
TST	2.3366577787515186	2.6830080834018375	6.658029040534156	1.1738375545684754	1.2691571650997158	0.1235699112407629	0.5304184299372329	0.7140671163422511	0.7872596318429218	6	1	6	6	4	29	9
GPATCH1	3.3180092579602243	4.179153997583934	19.787140931382016	1.777637965620998	1.2690749419449836	0.12699842127584812	0.41582127495757903	0.7051478335169878	0.7940092811509044	60	1	30	15	0	120	23
RP4-671O14.5	1.2191768949604802	1.8954894199675905	2.934125188712767	1.3240452628136352	1.2685207360175306	0.057761388739681674	0.6003494319707594	0.8054702232008689	0.9108002634666382	1	0	4	6	1	15	4
SNORA45B	3.4072912561526003	3.9483785223955477	19.40703592816287	1.4278289532525152	1.2684977616044033	0.09653503455842788	0.5332466232599912	0.7311000169868225	0.8522585666629022	5	8	6	14	14	42	34
GIMAP4	6.581270239367194	6.871155992269158	145.69423222867337	1.5346961967073551	1.2684736065970408	0.37909656971874717	0.21532499378021477	0.42023589076055695	0.47617705027049295	87	43	295	72	42	730	180
DTYMK	2.1912025285459777	2.7657763806777993	6.571886591925365	1.483192572213224	1.2683147719927206	0.11161134180319145	0.4715827178412881	0.7381315160324545	0.8300949731770262	14	3	5	6	0	43	6
CD34	5.597195073690923	6.2205157052005635	94.42537273054084	2.1464874330351025	1.2682040013616003	0.11801958545525625	0.1545518667311343	0.6848833450637088	0.8346293339900381	67	19	33	19	90	368	134
LLNLR-246C6.1	1.1562744795708801	1.8189894438243934	2.779432172710268	1.2484137141804637	1.2681054981147852	0.055573478822376114	0.6345438896428679	0.8117620927205483	0.9136355927763733	1	1	4	5	0	13	4
POLE2	0.8901825249252585	1.7029184337053345	2.5553613915962323	1.4647431668492237	1.2678839694233337	0.0433067022856947	0.6247804411165903	0.8399788610318075	0.9355685100725043	3	0	0	4	2	13	3
FAR2	3.4836265530581025	3.7220452038290768	14.986072509651006	1.109053984237877	1.2676386415163285	0.29941493144969306	0.4352419429676258	0.547090936111254	0.5096246177914515	22	5	13	16	3	62	22
TXK	1.6198610756960192	2.721553126058208	6.115861866452835	2.120130683805695	1.2674898393659273	0.0603021282940689	0.33732836520836357	0.8173618118050358	0.9055463083694313	2	0	24	3	0	31	9
C19orf60	3.322559997469536	3.6384427719957237	13.968452888562997	1.1756973921749083	1.2668163329560564	0.20008631819270478	0.467131929172371	0.6005561278242817	0.6593818691773006	31	4	7	13	3	57	21
AC004490.1	0.1638689352943401	1.0414997917769138	0.8573386877586976	0.8655000048971111	1.2665938232060916	0.024154696305455168	0.7605166424984414	0.8485073828791017	NA	1	0	2	1	0	6	1
RP11-139E19.3	0.1638689352943401	1.0414997917769138	0.8573386877586976	0.8655000048971111	1.2665938232060916	0.024154696305455168	0.7605166424984414	0.8485073828791017	NA	1	0	2	1	0	6	1
RP11-399B17.1	0.1638689352943401	1.0414997917769138	0.8573386877586976	0.8655000048971111	1.2665938232060916	0.024154696305455168	0.7605166424984414	0.8485073828791017	NA	1	0	2	1	0	6	1
TMEM125	2.8175783657457902	3.436515982950413	11.49458138235863	1.5066968371581342	1.2658095262504436	0.1389437700068842	0.4623255832403427	0.7056380545842681	0.7734820339455964	23	3	6	21	0	56	16
TMEM117	0.8567699449003617	1.538586181007382	1.9303278392243335	1.106492830563327	1.2651564002088058	0.045593272461754264	0.6773593664149923	0.8228884614526891	NA	4	0	2	1	1	12	2
DNAJC28	0.024158407627197124	0.9691074303811923	1.0045258591022472	0.9196903233357957	1.2645196395546483	0.02056148934957395	0.7899669450531017	0.8619931431950724	NA	1	1	0	1	0	5	1
PDZRN4	0.006792410501352387	1.0420123683393638	0.8588353453944203	1.0943256103303893	1.2641010173645235	0.02008526440803027	0.7309161899765374	0.8615355663658064	NA	1	0	3	0	0	6	1
RP11-395I6.3	0.006792410501352387	1.0420123683393638	0.8588353453944203	1.0943256103303893	1.2641010173645235	0.02008526440803027	0.7309161899765374	0.8615355663658064	NA	1	0	3	0	0	6	1
ADAMTS14	1.2629385006513865	2.22531943424014	4.241749162164887	0.3374476158007124	1.2631217444480491	0.05620467786334356	0.9445326906009518	0.8386738348018753	0.9014644477406412	13	0	2	6	0	4	11
RP3-323A16.1	0.46313213123947394	1.5750723724782187	1.939322222257639	1.7086535277610742	1.2611012903402845	0.031522646454197494	0.5464818856781604	0.8588187531725009	NA	1	0	0	8	0	10	3
RINL	2.5466780702056937	2.8783244338548584	7.575905546562775	1.2106371011785575	1.2610076117203786	0.14038898052085594	0.4937536313748256	0.6835464911014831	0.7592993390148777	5	2	9	11	2	36	10
CTD-2530N21.5	0.5508619664367129	1.3246853535087282	1.8401458366477084	1.1390630084022138	1.2606230249144281	0.032374098293415476	0.7087815793223726	0.8512408825829771	NA	1	2	1	1	0	8	2
C5orf38	2.4973887816337	2.9956707754623513	9.29046230666315	1.5259722702362273	1.2597472219906414	0.087615754313989	0.4618055302833456	0.7649269044949626	0.8630292528555095	8	8	2	5	2	36	12
ABCA10	3.388451405083361	3.786188298174091	15.666001205365365	1.1757550081952697	1.2588072571590485	0.18877969873398656	0.5013207146450351	0.6258453684528903	0.6764554842466727	32	1	16	9	7	58	25
AC005618.6	0.17750030173415193	1.271722956859096	1.3017875404483557	0.6404844730311685	1.2587779275945925	0.02075994359360965	0.8864090169528379	0.8582464215897532	NA	2	1	2	0	0	12	0
RP11-750H9.5	2.582770490346569	3.3110610275233316	12.242081290593527	2.0624839348873065	1.2586299636156282	0.06248782541301051	0.38038846556809236	0.7894568438078002	0.9168077609728587	3	10	6	1	6	47	15
EZH2	3.5472587214443583	3.900427823089022	16.437261798575783	1.3451121254195433	1.2582358773673215	0.22766546945588087	0.35927136963992423	0.5803663856207445	0.6281041202696365	32	3	9	27	3	101	17
MTRNR2L12	4.646909172907917	5.157076036499523	45.440159078629605	1.6235036062453838	1.2574970300820658	0.12091135345701962	0.30421396064760553	0.6743758380875311	0.8213674536214933	29	38	21	16	10	118	76
HIBCH	4.62719451316105	4.832859055699616	33.83784688985768	1.2620058992065826	1.2571495265149455	0.7284060429762999	0.2349612492421247	0.35440306543087857	0.2765094877098837	60	7	24	37	11	179	40
PIK3R6	1.1884739584556991	2.1333381564631004	3.7535974267753267	1.8502887256439737	1.2564552049865614	0.049664142970387244	0.5067485622319416	0.8318194159058503	0.9266575039972023	12	2	0	2	0	22	4
RASGRP3	4.073165046645467	4.432387697733876	26.014353141026305	1.4278120506092877	1.254975228156008	0.19950442730261275	0.3104236929407106	0.5894571340543816	0.6684012092881008	28	3	11	28	18	104	37
RP11-473M20.9	1.3375051480205242	2.1644648419339805	3.909372492716213	0.8431762441270186	1.2548668013258333	0.059977722595403585	0.7908169674563088	0.8251596274453395	0.9013098779015385	9	0	8	2	0	8	9
SPTB	3.341026585634839	3.980312185262319	17.663719118702556	1.2699247055773841	1.254547179118097	0.16608032069999634	0.5700505891328556	0.6801765626950285	0.7164600248098811	35	3	28	19	0	64	30
DAPP1	4.110852677135705	4.476126019003479	26.730356456421337	1.563394811938429	1.253412283694967	0.18419962874225695	0.30951027134179243	0.5922145247137681	0.6931216604282219	11	13	47	16	5	116	36
ZNF879	1.5582118059927705	2.164841831997628	3.7446426821501175	1.2904129822305348	1.252031939226428	0.07385549492533618	0.5594661502513226	0.7802558385828109	0.8906155465926591	7	0	7	2	1	20	5
FAM103A1	2.16215198592952	2.743858537637406	6.6125693564250065	1.595815126254716	1.2518986090790154	0.09060824904638048	0.4935556881174641	0.758843087165642	0.8571675364712243	1	1	10	12	2	35	8
MCOLN2	2.5042076098949106	2.941791385882265	7.697092067689123	1.1343044827940714	1.2518353657876309	0.1280366746431821	0.5370373265628661	0.7001350092494867	0.7928087959250939	19	1	7	8	1	33	12
LIN7B	0.7569131243336209	1.4903966891996956	2.1728532408462233	0.41923074804372845	1.2515767329067962	0.04097484508662885	0.9192237591127888	0.8513617652009567	NA	2	0	4	1	1	3	5
SDHAP3	2.4352786865622615	2.8682888085891785	7.248860700156389	1.152340726787382	1.2511617448007608	0.12454020887215458	0.5332466232599912	0.7045229293812404	0.8016418503677903	14	1	5	12	1	32	11
GHDC	3.0283410452788457	3.5018822215753276	11.838451904120737	1.3204639245315406	1.2502107624375889	0.17362064310385275	0.4363252052450427	0.6569740200510504	0.7135970711483183	25	1	15	16	1	65	15
PMS2P5	0.05503461203644937	1.2150246869843313	1.4132807987180196	0.7644423155908504	1.2499357785114473	0.015447996929978539	0.87445698917631	0.8708333009482765	NA	2	1	0	0	1	11	0
TTC22	1.291154085630845	2.0714119523514425	3.4143286444341285	1.3274879531249137	1.2490323976530342	0.058890320369390986	0.6005250564869348	0.8167153676692284	0.9056050334052947	2	0	6	8	0	14	6
CXorf36	3.9145528921851556	4.318306110817997	23.098199631659014	1.3762839125871877	1.2487578458779156	0.2557273326446358	0.36601148908145587	0.5828614170896955	0.5845527530528384	40	1	29	15	11	116	29
ZNF831	1.7132160404865944	2.705318763064245	5.960117725348049	1.9629452557332931	1.2478860047945253	0.06552859133429319	0.370796750173942	0.8080928016516894	0.9013098779015385	4	0	22	3	0	33	8
SNORD91B	1.254744482115785	1.988373522326124	4.23676095069655	1.234985833481449	1.2471039002542126	0.04465356771643141	0.737368157906955	0.8446113248159202	0.9314959311215959	0	3	3	2	2	9	7
NSDHL	2.6339809140771173	3.0247016073414876	8.15211666474825	1.2826369459087779	1.246370882261577	0.14819472106890308	0.44383706595550965	0.6789465864355815	0.7592993390148777	13	1	6	14	2	48	9
RP11-76C10.3	0.8754171842819266	1.753426588653898	2.5410118736878062	1.57440225701883	1.2459794570942162	0.04195416546678509	0.6080432283541807	0.8410694808792637	0.9378113648900956	0	1	3	6	0	14	3
TNS4	1.0506907528572327	2.2528888636595603	3.5705132963351693	1.6748065033448762	1.2457894593182604	0.042518108109075275	0.5893134672535176	0.8380808540462634	0.9386559351491791	1	0	3	14	0	35	1
PPP1CA	5.534748005060628	5.70777105644097	64.0789286826226	1.2055997695481115	1.2453579204905167	0.8481867274274478	0.21089467135193163	0.27210050157783	0.17810207596342464	96	18	44	82	17	277	89
CTC-479C5.12	2.2606335264978337	2.8349715648844818	6.946674979249627	1.253200095270755	1.2441843372475918	0.11327292168268557	0.5549703771014173	0.7418841389106926	0.8213674536214933	12	1	11	9	0	30	11
PSORS1C1	1.7992403436200473	2.3325388676371803	4.356785240771832	1.2820462904017234	1.243837765170529	0.08172274085476308	0.5538941337005523	0.7605317983393717	0.8828736439696253	3	1	4	9	1	32	3
RN7SL15P	0.9595292145210073	1.694552531739761	2.9311771878280624	1.289729674931543	1.2415147115865217	0.041284228493925455	0.6667683643110799	0.8459072138265729	0.9378113648900956	1	3	1	3	0	10	4
RP13-514E23.1	-0.4460540182761208	0.8728192233266724	0.511207617577526	0.7219039871065044	1.2402774877073257	0.008862348538211674	0.8565286971621047	0.8835311512799725	NA	3	0	0	0	0	6	0
DMRTA1	0.19336191778968673	1.1167984084699694	1.1949127881786323	1.036433666223097	1.238031129680407	0.023588253049390075	0.7547581571402308	0.860320766291908	NA	1	1	0	2	0	7	1
RTKN2	2.785667638290481	3.209697286935881	9.872057837173367	1.4238566669176855	1.2374658365727091	0.13904538907826117	0.4300835605033057	0.6944469416835439	0.7768467233718127	19	5	10	4	1	57	10
RNU4-1	7.402568097613075	7.89162069439444	303.2527166066652	1.7246250516404822	1.2368975025585542	0.15178882443793115	0.3074306823125815	0.6333415169946393	0.7734820339455964	98	173	133	152	157	901	497
CTD-2008P7.9	0.006792410501352371	1.0477371024737434	0.8758264200068513	1.1070895029336025	1.2362802599343787	0.01950493371808467	0.7348646708661021	0.8644792374949904	NA	0	0	1	3	0	6	1
RP13-923O23.7	0.006792410501352371	1.0477371024737434	0.8758264200068513	1.1070895029336025	1.2362802599343787	0.01950493371808467	0.7348646708661021	0.8644792374949904	NA	0	0	1	3	0	6	1
RP11-103B5.4	0.11387715371477457	1.184322669977574	1.0662133490832364	1.2648002537796463	1.2353584838954732	0.021498277968083113	0.699411041098126	0.8628238786853141	NA	0	0	1	4	0	8	1
C3orf18	1.6586676957595248	2.5194637635873303	5.058308926633642	1.598831692061527	1.2352349478031377	0.06978637191239447	0.49413952227586	0.804143582891187	0.894299092416185	17	0	2	8	0	24	8
CHRM3	0.6784869523885367	1.6329374757140631	2.520650705025435	1.6355715240878907	1.2343276734806752	0.03061382844091008	0.615038316847746	0.8576627123069999	0.9568686225198643	0	0	1	3	3	14	2
TYMS	2.910763672289486	3.5144021932950085	12.754079906778037	1.8290234249922341	1.2343046514806855	0.10218663102107714	0.4151630606344205	0.7318345386990472	0.849474193905056	13	7	1	23	2	75	12
PECR	2.0247432135642778	2.4120611135356844	5.056551693130388	1.2073095962146858	1.2342846470964508	0.09896446734748997	0.5486293357615212	0.7418841389106926	0.8470901367357769	6	2	5	3	2	32	4
ETHE1	2.6427418528709867	2.99501095781691	8.313164241168854	1.2044811857683302	1.233885576453903	0.144376664009041	0.49288741321301266	0.6892415251709687	0.7592993390148777	7	3	13	9	1	39	11
CENPBD1	1.617921353180987	2.261115270921333	4.30936259273095	1.067831213977221	1.2338829639581763	0.07118186792916302	0.6861922763895901	0.7957899137128297	0.8909305415291098	12	1	5	2	0	14	8
SOX2	0.2986427169562877	1.2686084561269457	1.9531357525530948	1.3973423117087562	1.2330831497758146	0.02084436570589897	0.709196628318989	0.8779412450985821	NA	1	2	0	0	1	7	2
PCDH12	4.381727806259085	4.829163476622227	33.46941091182561	1.293985190037869	1.232916922888588	0.20393658088320243	0.42398420054325037	0.5903590094361495	0.6692218538001684	27	2	78	37	7	135	51
PHLDB3	2.736285862014843	3.198842696993067	9.700137263515387	0.905423625956755	1.232205104093005	0.12994649629502525	0.6828090505260658	0.7045229293812404	0.7878416757330372	11	1	16	15	1	29	18
RBP1	2.60083278144574	2.8834443604575584	7.8628428538101085	0.99219826261199	1.2320520865991917	0.139477958176278	0.5986318545311208	0.6922310495069242	0.7592993390148777	8	2	10	6	3	29	12
METTL25	1.511970584171085	2.2305232601778613	3.995197887091433	1.4904659170768886	1.2319506199151953	0.065569580795512	0.5277610638395254	0.7988417235351105	0.9014644477406412	6	1	10	1	0	22	5
C1orf116	6.511817606578419	6.791919971221725	137.77793062395443	1.4567310628764707	1.231445149850918	0.36087091660435777	0.22281978183293075	0.4352482446426259	0.49726373978491056	237	67	57	146	21	788	142
IFNG	0.4297195512145772	1.3314135191708019	1.8616268841673074	1.3257703667928873	1.2306824212444705	0.026831234981958763	0.7028526078612526	0.8629315635141352	NA	0	2	2	1	0	8	2
DHRS4	2.5809674638355107	2.9519380479169586	7.725081862724122	1.2218206395729951	1.2304708885735762	0.1443282607253953	0.4642959218720278	0.6850457210826679	0.769344033380413	13	1	6	12	2	43	9
MIR646HG	0.3292319748638372	1.389267699107351	1.2557642592706355	0.528920166138324	1.229040178428073	0.02471613661209384	0.8971517747031611	0.8533427119115428	NA	4	0	2	1	0	14	0
GPR75	0.4786941843184974	1.3870261136473372	1.7987410892020497	-0.13847509014651901	1.2290025400126263	0.034827737391069216	0.9810489836008306	0.8655478006585348	NA	3	0	2	3	0	1	5
TVP23A	0.9567058924036602	1.6413216511737447	2.1793863865299263	1.148955961443595	1.2286376071924185	0.047055120244400395	0.6667683643110799	0.8255188887989021	NA	3	1	4	1	0	14	2
SLC13A4	1.993860097932077	2.7222904559196257	6.618261900701129	0.8793584218221493	1.2285919697096102	0.07869050396591235	0.7611459180440964	0.794025032696446	0.8712701639524708	7	1	4	18	0	14	14
SULT1C4	2.5226252972368175	3.141206766502257	8.962706178692084	1.5928094460366895	1.2281159942248128	0.11347083390675135	0.4315494274619507	0.7414416692705501	0.8346293339900381	6	0	21	9	3	52	10
LINC01355	3.035063565653559	3.3203931852999147	11.304927849301956	0.8931880839352723	1.2271080620866108	0.16385351342956003	0.643697755766852	0.6647135301707082	0.7135970711483183	14	5	8	13	2	34	19
HEATR4	-0.07118797250324982	1.1862585623105988	1.072199979626127	1.5307170255636329	1.226646030542244	0.017130145435161507	0.6535795298114422	0.8812208490983686	NA	0	0	5	0	0	8	1
CXXC5	3.810984921151945	4.220784419084027	21.25893327219036	1.3835629554596842	1.225773910668315	0.23190850165402016	0.3767649942443215	0.5922145247137681	0.6306796913386777	34	8	15	34	1	125	22
[truncated: 16,488 more rows]
