# Supplementary material for: Genome-wide bioinformatic analyses predict key host and viral factors in SARS-CoV-2 pathogenesis
Source: Commun Biol. 2021 May 17;4:590. doi: 10.1038/s42003-021-02095-0 (PMC8128904; doi:10.1038/s42003-021-02095-0)
Supplement: Supplementary file 5 — Supplementary Data 3 [file 42003_2021_2095_MOESM5_ESM.zip › GSE150316_ValidationDataset/WithoutThreeOutliers/case3/des_Case/unfiltered/controlVscase3_genes.under.limmaVoom_unfiltered.tsv]

gene_id	LimmaV_AveExpr	edgeR_logCPM	DESeq2_baseMean	LimmaV_FC	edgeR_FC	DESeq2_FC	LimmaV_padj	edgeR_padj	DESeq2_padj	NegControl1	NegControl2	NegControl3	NegControl4	NegControl5	case3-lung1	case3-lung2
TRIM16L	1.0679900079839333	1.841176977289873	2.6769693940266124	-4.373384870362477e-5	-0.39121874743346347	-0.013152645514496322	0.9999893063494981	0.9623845775264299	0.988749636126203	5	1	1	12	0	9	1
C4orf32	3.9452330362429784	4.074000556506027	20.748099048943402	-1.966677653082562e-4	-0.202844432105477	-0.029575816931971165	0.9999789542159057	0.9641274658237283	0.9822357522311711	18	16	24	28	8	48	14
OXLD1	2.7330995820208783	2.9978448019806607	9.146587937769443	-2.157537444116174e-4	-0.3050455719549609	-0.027202444945246613	0.9999789542159057	0.9573789233759452	0.9802841471723875	16	8	4	13	3	26	4
RPS13	6.771273352248321	6.888989532240528	151.05818626066952	-2.6757002814349536e-4	-0.20680289100654925	-0.042333969423917234	0.9999092657721023	0.9480423557320012	0.9802841471723875	175	87	142	132	108	333	109
EIF2B5	5.31755383125392	5.407581075242712	51.20994702876809	-2.9763833281780513e-4	0.031199570413423833	8.8221713473815e-4	0.9999092657721023	0.9938719387223957	0.9999505444996434	123	10	77	89	18	163	36
RBSN	5.9182161812468825	5.96783612352236	77.27488106041828	-3.0883924868441886e-4	0.060768340972599096	0.009053397755782856	0.9999092657721023	0.9861991570869432	0.9983961900924626	160	32	113	118	19	207	64
GGACT	0.5426168953143862	1.743634586320907	3.637182067806142	-4.559973304763766e-4	-0.653713553328444	-0.019764220174568383	0.9999789542159057	0.9487190095906898	0.9673302533079834	3	7	0	2	0	10	0
AMBRA1	5.163776785480633	5.269467753248102	46.328612022409835	-5.152132526184992e-4	0.01693215859782774	-0.0020312600887072104	0.9998962534455607	0.9945171578850067	0.9999505444996434	115	15	72	79	9	152	31
RGMA	0.8780555395557565	1.6097717670068206	2.1582931751923797	-6.223966269898525e-4	0.47587766803057163	0.017971070834003535	0.9999092657721023	0.9562190523915074	NA	4	0	4	5	0	3	4
CTD-3092A11.2	2.8969758754384944	3.1573093850704264	9.542031005648422	-6.74824151080064e-4	-0.0013209679520866928	-0.0025846173303344265	0.9999045372148626	0.9997801112166467	0.9999505444996434	13	1	22	14	5	25	8
ZNF274	4.92066516297141	5.247938043217104	44.912330004607576	-7.058707916546848e-4	-0.0034392646234579992	0.0015390984404206386	0.9998962534455607	0.9991951645864102	0.9999505444996434	100	5	87	117	5	123	37
ACSS3	4.697620571591468	4.829968596677556	34.25025400346989	-7.605134969113679e-4	-0.15510506450526473	-0.03009223077717662	0.9998651307766296	0.9691849318866722	0.9862356134155658	93	12	25	48	18	126	14
AGPAT6	5.091644556891777	5.241518508178939	45.20638779726035	-0.0013560273741798894	0.08500436919642809	0.012834994179918784	0.9994344391386442	0.985041513392189	0.9969515244828931	104	10	82	86	8	129	38
FAM98A	4.915006414400455	4.999978678736387	38.49748081144716	-0.0013929043545102666	0.11073950398891953	0.017699414971082364	0.9994344391386442	0.9775953980137568	0.9969515244828931	82	8	50	67	16	103	34
CWF19L2	5.273261568764636	5.454496104031871	53.51982853602606	-0.001553523224228617	-0.14959110429927946	-0.02816643634419843	0.9994344391386442	0.9716788661764281	0.9886632708300134	98	6	110	59	36	165	31
ZNF142	4.646815993531537	5.021393941753383	38.02630068751084	-0.0015844023566443063	0.08065184803437345	0.013140673179505147	0.9994533761240565	0.9893601659835837	0.9969515244828931	133	3	59	71	5	93	37
CTD-2260A17.1	0.7219961632384142	1.4853929913203172	1.621211035729913	-0.0018779882797168685	-0.15626167327764126	-0.003115815450293656	0.9994723128451234	0.9885173243653483	NA	7	0	4	2	0	6	1
PCDHGB9P	0.7274201418382743	1.4556377947972705	1.58180250641215	-0.0018996046141372034	-0.09275210338549418	-0.001796767816413983	0.9994723128451234	0.9934687457963098	NA	4	0	3	5	0	6	1
CTD-2636A23.2	0.16386893529434018	1.38786934376422	2.9282246341529428	-0.0019098100453041529	-1.4220606080513059	-0.02368113010195393	0.9998651307766296	0.8959747554787079	0.9355685100725043	0	1	1	0	6	2	1
PCDHAC2	1.5320430776864022	2.0886908876404315	4.13281414543621	-0.001961142232358449	0.3215597895070491	0.014712006637592284	0.9994723128451234	0.9708923634290366	0.9888612023158265	2	2	2	12	1	5	6
MYCBP2	8.122477544786562	8.185556008232851	364.1877406156592	-0.002063463262200918	-0.017278983231419024	-0.01322512691444143	0.999372125875246	0.9945171578850067	0.9985924231409404	1116	99	472	499	112	966	283
WDR73	3.2650542751962357	3.548557740255892	12.839801448336994	-0.0021824315911408315	-0.05607495834978018	-0.008425154876017915	0.9993934997526992	0.993607376054414	0.9969515244828931	18	1	32	21	6	35	10
TRIM32	3.5316058355754265	3.7278019567026703	14.914031805384663	-0.0021957617488455507	-0.08983013140162242	-0.014079898500648396	0.999372125875246	0.9875731637475732	0.9969515244828931	18	6	21	40	3	44	10
WWP1	6.022543942313072	6.041421036492764	81.98980879063863	-0.002332791020212483	-0.026977564119866113	-0.015062890414391104	0.9992265999088877	0.9938719387223957	0.9969515244828931	130	31	110	117	41	238	57
CDC73	6.238259216028995	6.266176789817304	95.72201277118808	-0.0023971383353684995	-0.024842208578162803	-0.014994888284451365	0.9992265999088877	0.9938895281592155	0.9969515244828931	190	29	124	127	51	287	65
KIAA1033	6.984448590084683	7.033746694228011	165.09327641776355	-0.0025467522687019294	-0.09436849350630903	-0.03128781615201871	0.9992265999088877	0.9778839304387725	0.9909357141591766	223	57	175	252	110	452	113
RPL4P6	1.5383874007307685	2.064475718536186	3.4450552777530365	-0.0026433159677920356	-0.0950071398893098	-0.004246009570876764	0.9994344391386442	0.9917390219187648	0.9981997634210793	7	1	5	10	0	9	3
ANKRD27	5.454527035229649	5.489823079940816	55.071015629641856	-0.0026948972672598236	0.05453749528888942	0.006853987264970668	0.9992265999088877	0.9879077886288335	0.9996099731705261	113	17	83	72	23	153	44
KBTBD6	2.3235567603201552	3.1936605202541464	8.951702381695734	-0.0026994996399175735	-0.2426075182108881	-0.014317235549126856	0.9994533761240565	0.97683740226314	0.99247766872203	34	0	4	27	3	43	1
ZNF37A	5.663845702892652	5.756148432923901	65.87979796939914	-0.0027004375173777383	0.06786815440728607	0.01022240180395403	0.9992300698871093	0.9861015732241935	0.997521876723425	118	15	108	143	18	181	55
KCNMB3	1.3496511873729802	1.9899762741953304	3.0370159154627236	-0.00274782019156645	-0.137136364591603	-0.006744974629069965	0.9994344391386442	0.9887322433941759	0.9969515244828931	5	0	11	4	1	13	1
PCNXL3	5.2053769782022625	5.423071466571251	51.28891993445093	-0.0027868355023818268	6.958328451122773e-4	9.406535801098434e-5	0.999372125875246	0.9997801112166467	0.9999505444996434	176	11	68	92	7	147	40
CYC1	3.8981489034643255	4.187947716679224	20.32860121225087	-0.002839307925937711	-0.08508060261252988	-0.011918155393389456	0.999372125875246	0.9882994920624134	0.9969515244828931	70	3	24	43	4	74	11
LY75	1.8141213831004341	2.1038054819004373	4.099972383481959	-0.0028415280734695723	-0.0015540575894358018	-0.0013078927505046313	0.999372125875246	0.9997801112166467	0.9999505444996434	5	2	8	3	2	11	3
RHBDD3	2.558301041146075	2.914262000991925	7.738535905293919	-0.0029089109020942624	0.42485912137655424	0.03419253769794077	0.999372125875246	0.9379149001107581	0.9772635351870352	22	1	7	13	2	15	11
NOP14-AS1	2.826283827562318	3.195299276448841	9.395723326916054	-0.0029659453802948696	-0.1572176667527154	-0.01417661007239882	0.999372125875246	0.9817786586274811	0.9959118451901906	31	1	7	23	3	29	6
SPATA7	2.0143789359711124	2.489970279277696	5.425973358865102	-0.0030826727127599104	-0.3148209002662448	-0.018189441525069624	0.999372125875246	0.963420938218519	0.9862356134155658	23	3	6	2	1	15	3
CLDN20	0.989777465797863	1.499981357238927	2.1529373905423865	-0.003309331211288207	0.0740074112211954	0.002168685239088585	0.999372125875246	0.9938895281592155	NA	6	1	1	2	1	5	2
EARS2	3.586487554014362	3.837510076468688	15.812925657007879	-0.0033797944624228155	-0.0630354222705935	-0.010561095943660082	0.999372125875246	0.9914078181210249	0.9969515244828931	42	5	18	37	2	52	10
ATP5F1	5.628657505331676	5.704703137143525	65.27348095208846	-0.0034653309151687194	-0.1926339410241701	-0.04616330869324295	0.9991055950402534	0.9482572486801601	0.9802841471723875	99	32	61	80	42	216	30
SUMO3	5.456993128850415	5.547341453475781	57.930953204583204	-0.0034719913323063797	-0.15080067441517403	-0.0360142865961354	0.9991461007451693	0.964225587274522	0.9822357522311711	129	35	68	53	21	203	26
GANAB	7.440696585709565	7.482882211051973	226.01883413060835	-0.0036176232057867834	-0.09964043207904387	-0.034569858808590564	0.9986348681040995	0.9759629398988832	0.987503462138331	378	119	191	323	110	647	147
DOPEY1	5.404285402425922	5.456479418201893	53.503406001163	-0.0036900596984430303	0.015263946077883218	-0.0034796255899357136	0.9986348681040995	0.9945171578850067	0.9999505444996434	102	14	100	71	22	163	38
RP11-496I9.1	1.2978554617465934	2.1131330268219157	3.2662319057492137	-0.0038431550016898275	-0.3522157417061574	-0.012874347081588524	0.999372125875246	0.9656512885863908	0.9922512148662471	5	0	10	11	0	13	1
MAGI1	5.8109337389356845	6.010225392751421	78.25816387449377	-0.003866810452543492	-0.07302792378114552	-0.012014446867806332	0.9991755826804415	0.9875731637475732	0.9969515244828931	204	15	213	87	14	232	54
UBE2Q2	5.701031124127335	5.732742960602242	65.92520486534171	-0.0038999309009197336	-0.06626805974807419	-0.02369193539737227	0.9986348681040995	0.9851988146549971	0.9959118451901906	124	29	98	68	30	203	41
CCDC107	1.2247741414648114	2.0680112538023803	3.0815768903264438	-0.003928872486660506	-0.38108112255135695	-0.012676451419355412	0.999372125875246	0.9619301257810159	0.9917492705689509	12	0	11	3	0	12	1
SEPW1	5.895368032654629	5.931369910705151	75.67655848325882	-0.00399518385364237	0.05249167234586562	0.007185435377120355	0.9986348681040995	0.9882994920624134	0.999361024589429	125	31	90	138	26	193	64
OBFC1	4.760870564165828	4.87062276024752	35.525330889057024	-0.004054024100244949	-0.1602382617145609	-0.03423275083731117	0.9989748503246911	0.9656512885863908	0.9842383021285069	65	11	60	31	23	127	15
LDHAL6B	0.3040666955561477	1.1758004486633595	1.324384933763821	-0.004097560582050918	-0.25173349141841467	-0.004401501262496438	0.999372125875246	0.9837877256134221	NA	5	1	2	0	0	3	1
TG	1.3529633727388855	1.9563450013182748	3.0966350314780513	-0.00416243643296642	-0.12665835159195546	-0.0037020244328021916	0.999372125875246	0.9898820602230692	0.9983961900924626	8	0	2	10	1	7	3
RRBP1	9.039162004443606	9.046673719566153	665.6146861606769	-0.004232995820452641	-0.0023434074491021236	-0.011263355314027215	0.997588716863454	0.9991951645864102	0.997521876723425	1325	239	873	1092	245	1977	469
ACD	2.2360888810801858	2.9162488785316403	6.983641647253129	-0.004320851264055281	-0.2889865841845028	-0.018148859816135843	0.999372125875246	0.9657656158178908	0.988749636126203	22	0	20	12	1	29	2
KPNA1	6.183289442692959	6.245796490117543	93.368383325828745	-0.0044976728266687424	0.0027982273506081358	-0.005921807791853315	0.9983890388166963	0.9991951645864102	0.9996815027152848	225	20	159	130	36	292	64
MAPKAPK5	5.4402340530682665	5.5883877961310855	58.19676229436696	-0.004556144470050849	0.11462388704086014	0.019672580060281063	0.9986348681040995	0.9778839304387725	0.9964395820198222	115	9	113	114	15	149	54
KAT7	5.610611647598233	5.6766806559474805	62.98906787178674	-0.004664907558180961	-0.07898288136555018	-0.023879909005005515	0.9986348681040995	0.983901814885866	0.9959118451901906	68	26	107	126	21	191	40
GTF3C2	4.64401578892026	4.84480227664472	33.536474783569076	-0.0048178919841152835	0.011606681412735192	-5.380671110997604e-4	0.9986348681040995	0.9962914661847339	0.9999505444996434	91	5	66	57	7	111	23
RP5-981L23.2	-0.06255427909439643	1.0750069601884635	1.0235144191561176	-0.005033743102498566	0.2091439532516449	0.007687733441215605	0.999372125875246	0.9904608453677151	NA	6	0	1	0	0	1	2
CCDC9	5.436255929887822	5.576140737430531	57.77804279385886	-0.005130546913353675	0.11023865867582011	0.01892952215719416	0.9986348681040995	0.9778839304387725	0.9964395820198222	171	10	97	72	17	145	54
LPPR3	-0.027637317999189757	1.0149131572544796	0.9994419808684515	-0.005285609970880944	0.14163743278340551	-0.0011916832421129064	0.999372125875246	0.9908495649491154	NA	1	1	3	0	0	5	0
RN7SL328P	1.5133538060849905	2.059694931499348	3.359740909749938	-0.005398935580171772	-0.18003794418407404	-0.008892522422143308	0.9992265999088877	0.9845370439106857	0.9969515244828931	6	1	10	6	0	11	2
RPL6	8.112878294463506	8.172039715393627	365.0378658068312	-0.005430894150387761	-0.11912153661620896	-0.037897290396778895	0.9976457829658318	0.9716788661764281	0.9822357522311711	627	174	315	419	224	1188	199
SRSF3	6.734155544641182	6.763679242477064	135.34029057089145	-0.005496368294677725	4.907844065822126e-4	-0.007907219136294445	0.9975618352098001	0.9997801112166467	0.999361024589429	232	40	261	177	56	390	99
PDHX	4.681691495390878	4.779516440654921	32.91149024118868	-0.005517353204201317	-0.06396775674323624	-0.016512691914549793	0.9983712162627639	0.9887869108915003	0.9969515244828931	45	10	38	82	13	98	22
LYRM4	2.426236903004243	2.7346541795169474	6.961709686710503	-0.005527854976789306	0.6167000813657222	0.04810547654102599	0.9991055950402534	0.9020154525284431	0.957060904445596	13	1	7	10	3	12	11
ZNF197	4.448289893381708	4.558505292157223	27.611730076006978	-0.005551742647803877	0.019320420928072804	-0.002095204484775122	0.9983712162627639	0.9945171578850067	0.9999505444996434	55	8	58	40	7	89	19
FAM50B	0.48913182177417214	1.4421259667530169	1.7570558196127002	-0.005565111902379391	-0.5761683762832708	-0.011198099236688356	0.999372125875246	0.9487783423502266	NA	10	1	0	2	0	4	1
CCAR1	7.055004045422304	7.129531440622902	174.35394102276888	-0.0057139312723453635	-0.013367876317837047	-0.0022927379094277675	0.9976457829658318	0.9948395377280768	0.999361024589429	422	30	260	255	83	472	134
NDUFS1	6.6924449735993985	6.722695098712976	132.74741233891538	-0.005785374471930823	-0.09167647698962861	-0.03389058658301355	0.9975618352098001	0.9775953980137568	0.9888612023158265	199	63	164	164	70	429	75
MRPL23	0.9293480467626226	2.0187373529580697	3.6886777526574224	-0.005928902135817021	-0.11828391471243545	-0.008657424675862781	0.999372125875246	0.9927082888681671	0.9959118451901906	8	0	5	0	5	17	0
CHAC2	2.2447253008775085	2.662681367932781	7.140406911833375	-0.005953735492117718	-0.5006001923675178	-0.03184048374889077	0.9992300698871093	0.9382866767563419	0.9737102356603446	16	4	1	7	6	17	3
RP11-536K7.3	1.5292664747272504	2.317592730125637	4.216548188299756	-0.005979471682773456	-0.3465691272738834	-0.010144809172406035	0.9992300698871093	0.9659449249474832	0.9959118451901906	6	0	9	17	0	8	4
STIM1	5.443598482903107	5.591824842728442	58.183060821323174	-0.0059874741105862975	-0.0431971713760489	-0.011999572477026665	0.9983712162627639	0.9921289279756514	0.9969515244828931	170	8	83	93	23	205	33
TBL2	4.219714139538666	4.300645664979473	23.23207572741097	-0.006004777989653465	-0.07278815251522487	-0.01664306864925755	0.9982601583841698	0.9872454008205503	0.9969515244828931	47	8	26	38	11	81	12
PKIG	5.9151526109995105	5.950874021950558	76.3073721765719	-0.006009215390007364	0.06309156675571147	0.009766822640431116	0.9975618352098001	0.9859446972311093	0.9981997634210793	136	21	123	120	31	206	63
RAD23A	6.051552366840066	6.102588286680625	84.48392208100955	-0.0060914883355451	0.001989526354812648	-0.0068099166088687844	0.9975618352098001	0.9993552803115743	0.999361024589429	211	23	139	107	30	267	57
PSMC6	6.108206157072587	6.1313994440114135	87.22025608148869	-0.006520245008294012	-0.034115525086504284	-0.01759033299099062	0.9974120543637702	0.9917837271309584	0.9969515244828931	129	38	147	117	34	259	59
EEF1A1P3	0.6062777266161385	1.3846265498626007	1.462150883998167	-0.0066787001936537875	-0.16233026437796244	-0.00291815522500127	0.9991461007451693	0.9882994920624134	NA	3	0	6	2	0	5	1
MAST3	4.839191975486638	5.137012700730256	41.64850221717076	-0.006778392391504617	0.009313525933224568	0.003114883007241213	0.9983890388166963	0.9975369207992716	0.9999505444996434	100	8	117	54	4	108	36
SF3B3	6.863471405036391	6.897676763480896	148.3642061638336	-0.006825231037347316	-0.014501568322925543	-0.012460427900023512	0.9973144005626645	0.9945171578850067	0.9971206659547955	312	46	171	287	54	462	99
BAMBI	2.027659196207517	2.5952647347688202	7.439056896503043	-0.006912261225321054	-0.833589178876855	-0.04140926215848242	0.9992265999088877	0.9020154525284431	0.9382872670393735	2	3	3	8	11	15	2
SLC38A9	3.6270926522049924	3.865829461817494	17.055584657698518	-0.0069823405896050255	-0.2597463978576338	-0.0336655879384893	0.9986348681040995	0.9561746870400863	0.9802841471723875	15	12	27	32	4	63	5
FAM122A	4.433813752360068	4.537289971573932	28.736574777844492	-0.007040768466869069	-0.25251553813867555	-0.04350543809205004	0.9976457829658318	0.9454929729881576	0.9790182980705198	42	12	25	33	23	77	16
TBC1D15	6.018505772478653	6.103773659030094	86.14299089192595	-0.007090658968589025	-0.03425853732034531	-0.011087691970583608	0.9975618352098001	0.9938719387223957	0.9969515244828931	77	29	156	114	51	189	74
MUTYH	2.1479464264202623	2.460259178512242	5.104029115926714	-0.007100515991031703	-0.025966958583048993	-0.0035102032825159277	0.9986348681040995	0.9948395377280768	0.9996815027152848	15	1	8	6	2	18	3
ANO10	4.59006856980845	4.686222654033315	30.925900070411657	-0.007160729385819071	0.03158197209811569	0.0011043877626325885	0.9975618352098001	0.9938895281592155	0.9999505444996434	63	6	38	46	18	83	25
ITGBL1	4.66615427622869	5.016227424792787	38.56677598545887	-0.00717416619445643	-0.36652189282180886	-0.04099238166490087	0.9986348681040995	0.9336052152691643	0.9757077656957653	111	6	102	14	20	131	14
PRKX	4.950737878174344	5.266116074456343	45.948069875467496	-0.007174314643122813	-0.2224552027061915	-0.024256501063595455	0.9983712162627639	0.9606280174077875	0.9878759042551815	42	9	173	73	8	121	31
UBAC1	4.185206855617791	4.299481378065913	22.899988074038376	-0.0072029847593297345	-0.02698396396985025	-0.009616192630668378	0.9975618352098001	0.9945171578850067	0.9971206659547955	34	6	51	36	8	73	15
NQO2	4.816018282521521	4.916092621664996	36.288135535673234	-0.00722417207771939	-0.014797068506403579	-0.008034255643739082	0.9975618352098001	0.9948395377280768	0.9989707078027753	84	13	30	76	11	103	27
RPGRIP1L	3.6240227392695217	3.785565068716408	16.069337165828667	-0.007362130616693702	0.002725058100128356	-0.002795578558825989	0.9979391975161829	0.999492879368696	0.9999505444996434	38	10	20	16	3	41	13
DDX17	9.797652479013644	9.833292828782854	1154.3093375968233	-0.0074556494238733305	-0.04402787951538752	-0.02023054105614748	0.9966058746112012	0.9913015922829794	0.9969515244828931	1364	420	2093	1423	611	2967	882
SEC61A1	7.345546425186627	7.389826205393666	210.2588361644794	-0.007473844223430282	-0.06343468297703592	-0.025016833413236347	0.997279051288129	0.9859940149901499	0.9959118451901906	499	99	196	326	67	653	132
TOB2	6.012329747634835	6.062119720850896	82.07718810909022	-0.007543201469577344	0.009864820812494514	-0.00536199627354821	0.997279051288129	0.9957751686922266	0.9999505444996434	147	22	149	144	27	259	56
AMZ1	1.5148581871553004	2.0909934732338447	3.435909797350708	-0.007720384273222772	-0.23775512161178752	-0.011036156254613837	0.9986348681040995	0.9778839304387725	0.9959118451901906	5	0	6	12	1	11	2
GCNT7	0.4045819808732584	1.3342288285859671	1.4750875650834463	-0.007738429097059049	0.3025443077439051	0.0037071254613743887	0.9991461007451693	0.9772928822243775	NA	1	1	1	5	0	9	0
CTNNB1	7.705823223820763	7.738221567746596	268.20058059762647	-0.007897568736031925	-0.039881338676149423	-0.01949727597517209	0.9964641941714338	0.9913015922829794	0.9969515244828931	399	88	304	559	122	761	190
WDR36	5.23824101751058	5.337180278006541	49.24083942792581	-0.007908463983557674	-0.08939835749579897	-0.022756629914932346	0.9975618352098001	0.9832484684417312	0.9959118451901906	111	11	43	93	27	154	30
FAM179B	4.689767465327271	4.801562249091036	33.69831594040619	-0.008049598923519094	0.12364680477267423	0.018322991256453328	0.9975618352098001	0.9771362673697082	0.9964395820198222	40	7	59	57	17	77	33
NSUN5	3.1066413008143936	3.4240599044204747	11.704316510520853	-0.00814557455324053	-0.15205055887909463	-0.018705814907584592	0.9983712162627639	0.981740636261243	0.9928226035501762	22	7	17	23	1	46	4
YPEL5	6.4982469284043045	6.595998314421621	121.8605977140524	-0.00818425240275919	-0.2149702665162188	-0.04934913629024481	0.9974581238583947	0.9442276212612474	0.9772635351870352	112	71	236	119	56	374	63
KLF13	6.582856132483054	6.615929720855871	121.63872366392174	-0.008301613845335115	0.01987470561584114	-0.0022850160479935796	0.9964350300660917	0.9945171578850067	0.9999505444996434	282	35	166	196	43	356	90
PRKAG1	4.778335908632291	4.855080761309985	35.49361532542751	-0.008314668714671913	-0.1478415281151125	-0.03340417359455992	0.9973478203607602	0.9666335370577723	0.9859649335727403	52	23	48	48	11	111	19
RP11-53B2.5	0.46114322034913546	1.359383742010301	2.210111682422909	-0.00834046349746547	1.2811951971544586	0.03220426101856393	0.9991755826804415	0.8668961400029722	NA	2	2	1	1	0	1	5
PGRMC1	5.535654470274462	5.593536146066675	60.48275832216487	-0.008470089811093515	-0.17993932187019365	-0.045030993279348105	0.997279051288129	0.950921981602194	0.9802841471723875	76	36	66	82	30	177	34
CCL3L3	1.4047590983652725	1.9738631968724245	3.8460206659875684	-0.008927406296540956	-0.4828688022978055	-0.020214719880548595	0.9986781136146483	0.9487553851120916	0.9802841471723875	2	1	10	1	4	8	2
PYCR2	4.337619611188122	4.556350056048094	27.28625558155361	-0.009094136433065609	0.04266454803967703	0.004901636805830469	0.9975618352098001	0.9938719387223957	0.9997902776782008	75	4	28	65	7	76	23
C1orf216	3.5443854242718267	3.726659753289933	14.975034322671398	-0.009111678532406466	0.0481303155527963	0.0031452933559009705	0.9975618352098001	0.9938719387223957	0.9999505444996434	42	3	24	12	7	39	13
AGAP3	5.7173840563443745	5.885752478578087	71.59247407908492	-0.009251606389245565	-0.048307642721741414	-0.011107792825687017	0.9973147489754782	0.9916458427832947	0.9969515244828931	168	17	169	113	11	243	43
ZCCHC9	4.508272095032248	4.599638535289365	29.26235913622199	-0.009423034992592309	-0.15740597608754675	-0.031936753190316934	0.9973144005626645	0.9660073692237923	0.9861115346819506	71	12	29	31	16	98	14
KCNK15	0.05858813612773927	1.1801854360242472	0.9865350649048896	-0.00958136718517951	-7.099571074713755e-4	-6.701446019939102e-4	0.9986781136146483	0.9997801112166467	NA	4	0	4	0	0	6	0
LRP5	5.270841886912189	5.467716188866355	52.976315972642574	-0.009684180909950903	-0.0029459849159783474	-0.0017060588054998449	0.9973144005626645	0.9991951645864102	0.9999505444996434	144	6	81	112	14	160	39
DNAJC17	3.573744127255947	3.9305553761504095	17.371612397801034	-0.00970757858607608	-0.2829125021863402	-0.032788197919443623	0.997665592977934	0.9522065221954288	0.9802841471723875	21	10	33	41	1	59	7
TRIM27	5.889763033425778	5.924642709190003	75.10262578766032	-0.009960633417685659	-0.041909649508690264	-0.019046850339712873	0.9957021088143593	0.9912525294077252	0.9969515244828931	133	35	106	116	24	254	43
DNAJC9	4.119744526538926	4.316746272912235	22.968139664825557	-0.009994994561113116	0.17724427373946094	0.02401836786298192	0.9973144005626645	0.9660073692237923	0.99247766872203	61	3	32	40	7	59	23
TM4SF1	7.089960131640854	7.257275058617586	194.638367412011	-0.01008696383547582	-0.327713197826643	-0.05689168024334277	0.9969708649626501	0.9216921533573423	0.9647393564711951	170	73	171	244	186	493	111
CYLD	6.764805354183927	6.809727296137122	140.13637302275814	-0.010169940840769042	-0.07569101298815627	-0.027651753987940203	0.9957021088143593	0.9832484684417312	0.9926375027355276	153	48	241	256	63	434	87
PTPRB	7.113611457462411	7.346622005201163	202.78445545781364	-0.010239998386988552	-0.16389751332619948	-0.023466395436409396	0.9974120543637702	0.9708923634290366	0.9922512148662471	318	19	602	225	99	454	158
C6orf62	7.2387129538131845	7.278755055175268	196.07535710051675	-0.01031419165497441	-0.10771611115076236	-0.03721898425381437	0.9955632815660991	0.973408856917045	0.9859649335727403	278	110	194	298	87	579	122
RAB11FIP3	5.213462291333736	5.481993605204818	53.27827313220801	-0.010354411717276246	-0.032797669709628934	-0.003413336680533568	0.9974120543637702	0.9943280182771755	0.9999505444996434	182	9	96	87	6	155	40
ARV1	3.752526329571344	4.001343230040913	19.866929884174073	-0.010456921572610658	-0.3815593671471324	-0.040852812639885716	0.9975618352098001	0.9360577122716811	0.9733797142083483	38	18	7	23	7	42	12
ELK3	6.386977486258091	6.4337456505068955	108.4428515733624	-0.010531429209845932	-0.0928135633377267	-0.029401729015520475	0.9957021088143593	0.9778839304387725	0.9922512148662471	221	43	96	133	64	294	75
PTTG1IP	7.738839869745053	7.751182324679931	270.37429766949293	-0.010607505123368203	0.02445698535825798	-3.306677443254185e-5	0.9950279634383378	0.9938719387223957	0.9999505444996434	509	85	400	407	113	722	215
CASC2	1.9888091039934255	2.674611347004985	7.1405144099663715	-0.010645320877371097	0.26199108851401953	0.013383486230710723	0.9986348681040995	0.9775953980137568	0.9926375027355276	3	6	16	6	0	7	10
RP11-488L18.4	5.807577227931336	5.867305764300775	71.80029983905257	-0.01064599493745077	-0.025803466831713837	-0.013513719463806141	0.9957021088143593	0.9938895281592155	0.9969515244828931	128	15	115	115	37	221	48
NFIB	7.982329924215215	8.012680106001943	324.50532328599735	-0.010661321002449342	-0.029182707783004795	-0.016117023608726536	0.9955632815660991	0.9938719387223957	0.9969515244828931	701	109	564	311	141	894	239
MORF4L1	7.651536721293949	7.678970283689578	258.20015782255217	-0.01083926240057251	-0.0676353644502788	-0.02899472211424793	0.9954494181131804	0.9845370439106857	0.9926375027355276	380	93	410	292	148	760	170
TPT1	10.140966658681469	10.223090130630297	1522.2770013049246	-0.010920871307195117	-0.15428679009554996	-0.040929607296428916	0.9957021088143593	0.9656512885863908	0.9802841471723875	1567	922	1791	1549	885	4093	995
TBC1D22B	4.099314754626771	4.202988767069198	22.012525556695515	-0.010984936908019067	-0.19551316927226856	-0.03393233798057157	0.9969310511368726	0.9600498031088545	0.9822357522311711	25	10	29	37	12	76	9
SLC10A3	3.435815862442348	3.8155177085813103	15.282193052720373	-0.011005550989787548	-0.016361505979278615	-0.0012486097355515393	0.9975618352098001	0.9959334019195263	0.9999505444996434	50	1	20	34	3	42	13
ABCC2	0.5649196384454265	1.3835375465829538	1.547465252001265	-0.0110220776892827	-0.03637371795802195	0.002202221703324228	0.9983712162627639	0.9945171578850067	NA	4	0	1	6	0	3	2
RAPGEF2	6.915740669553679	6.962257784027116	155.2166979160341	-0.011219476934442736	0.011874739705144466	-0.0029678795761255306	0.9955632815660991	0.9948395377280768	0.9999505444996434	299	42	325	195	55	420	122
MTA2	6.209595345438675	6.279024978762752	95.40155418084127	-0.011256361067167093	0.012579625927957994	-0.0030072885864360715	0.9955632815660991	0.9948395377280768	0.9999505444996434	207	21	172	165	29	292	68
ITGB1BP2	0.28850464247712426	1.3887164495048523	1.5244538919693054	-0.011276014254166442	-0.7475328042841957	-0.010118029665086124	0.9986348681040995	0.9383452678539244	NA	0	0	4	8	0	3	1
CACNA2D3	0.5944126209407731	1.8616558350475683	2.7171076725396115	-0.011432910935766441	-1.0362968500145509	-0.016224779606891643	0.9986348681040995	0.9122343556768912	0.9772635351870352	22	0	0	1	1	3	2
UBAP1L	3.0047792886671667	3.641034494181508	13.125676889802717	-0.01147872013710343	-0.20835104549094158	-0.012239332662195068	0.997814477658693	0.9769827247204449	0.9965678759514074	55	0	22	23	2	31	11
SORD	1.3317154613658657	1.8254310513789769	2.8789104701584787	-0.01149526508052473	-0.12852105484556722	-0.005919114959308408	0.9978904981933486	0.9897601749705311	0.9969515244828931	6	1	1	8	1	8	2
MYL9	7.642550579945873	7.7721838300316914	276.26113751045693	-0.01169808998590219	-0.1977349010128843	-0.0403661749227213	0.9964350300660917	0.9517185964866285	0.9802841471723875	627	176	439	146	85	692	186
C18orf32	2.4002300408051434	2.7245464434763735	6.556907096144626	-0.011779508491483782	-0.05494658815488031	-0.0064793468323016135	0.9975618352098001	0.9938895281592155	0.997521876723425	12	2	5	16	3	28	2
MED14	5.558435326221038	5.601309212708062	59.7733326197028	-0.011809263914108373	-0.07126349214081848	-0.023896256080525938	0.9955632815660991	0.985041513392189	0.9959118451901906	104	23	67	102	28	209	31
PRMT5	4.074850879845178	4.245349983799146	21.78918727910621	-0.011954598950502505	-0.027427894701819167	-0.0077358566266261105	0.9964641941714338	0.9945171578850067	0.9981997634210793	61	4	21	44	8	68	15
ETNK1	6.173946657200056	6.228454356448505	94.46260461231519	-0.011969650952151151	-0.14974473822104084	-0.04145139032623707	0.9955632815660991	0.9592683795076129	0.9802841471723875	110	58	130	112	42	259	60
RPL36A	4.887199973922727	4.9856894794190705	38.69330400848818	-0.012025880348936717	-0.10630125621220034	-0.024992837818487875	0.9957021088143593	0.9797425095181341	0.9926375027355276	70	8	46	54	28	111	25
ABHD13	4.819549742795193	4.909521099817961	36.78108588998737	-0.012044453175876192	-0.1969268727011632	-0.04061878600386139	0.9964350300660917	0.9520497080655216	0.9802841471723875	33	14	67	55	21	110	20
AKT1S1	4.22598440020265	4.453645239789795	25.805285346671468	-0.012045870034992138	-0.2163981564106397	-0.02966893932629485	0.997279051288129	0.9600498031088545	0.9822357522311711	91	13	16	38	5	79	14
C17orf85	6.682328997084414	6.7154047250562225	130.97376396461334	-0.01206058393915728	0.018593114442539582	-0.00184970741684218	0.9950279634383378	0.9945171578850067	0.9999505444996434	239	34	223	176	62	350	104
DDX47	2.0454813434943664	2.5530912405087256	5.736009988800463	-0.012274027184006978	-0.040086888683765184	-0.001690090136533227	0.9975618352098001	0.9945171578850067	0.9999505444996434	6	0	8	17	3	11	6
SEP15	5.944661825323695	6.038969303962974	83.10794919899128	-0.012526806110579115	-0.2508255184584952	-0.05399400115075197	0.9957021088143593	0.9350550081343248	0.9751526055760299	101	40	70	106	62	222	48
ICAM1	7.6598071192565715	7.720662302446512	267.14891553978657	-0.012539187391766552	-0.14952917399822535	-0.043646521777197723	0.995429153539662	0.9594049501989904	0.9802841471723875	391	136	229	343	163	820	151
CAP1	8.391901123405054	8.443478917526436	440.36275171893936	-0.012593345918968976	-0.10923469633082723	-0.03717433268974399	0.9946449524323432	0.9748137687645452	0.9853255803882789	625	165	550	489	303	1408	250
PHAX	5.264292140554753	5.373421352457399	51.09795125702253	-0.012655574765521977	-0.1451947694605179	-0.03256839543058868	0.9955632815660991	0.9687148990251022	0.9861115346819506	85	10	58	78	39	149	31
RIOK2	3.7648583917688847	3.913882463972758	17.727713181188676	-0.01293544472219422	-0.20449175308303363	-0.030416100854238834	0.9964641941714338	0.9628809879414296	0.9822357522311711	41	11	25	13	6	58	8
AIFM1	4.3717427602412755	4.5035175803330105	27.096369099300432	-0.01294880440888888	-0.16868027724802923	-0.03130916553042929	0.996281026343053	0.9659449249474832	0.9856448362128853	58	8	22	45	17	98	11
CTD-3014M21.1	1.1107062512609849	2.058890481892081	3.627313574609991	-0.013056742425430673	-0.8161645334249301	-0.024894394048860305	0.9986348681040995	0.9170273816418103	0.9673302533079834	7	0	14	0	3	9	1
RPSAP58	1.9554249036275526	2.4664674863807954	5.28350200054885	-0.01307826152667704	-0.057619904667660996	-0.006514196859765911	0.9975618352098001	0.9938979576074572	0.9969515244828931	15	1	2	8	4	24	1
PPP4R1	6.519183231999189	6.560266749176518	117.3396077974795	-0.013119823444561482	-0.044181215307883104	-0.02029604209126538	0.9943897626711995	0.9905410936878974	0.9969515244828931	225	29	186	155	63	375	73
VTI1A	5.3327542171190805	5.446058741109601	52.823657375884096	-0.013180075103225795	0.08028682440794148	0.012516696135590243	0.9955632815660991	0.985041513392189	0.9969515244828931	117	8	93	81	21	140	46
TSTD3	0.7792158674646611	1.4337090583060597	1.7195723186692948	-0.013559763853528918	-0.0683352778945039	-0.0023740124906656613	0.9975618352098001	0.9938979576074572	NA	5	0	1	4	1	6	1
FGD5-AS1	6.5347989727741895	6.561749828028666	118.77194565839604	-0.013589287669359343	-0.08656441891154411	-0.03211201659288906	0.9943897626711995	0.9778839304387725	0.9911549373196394	169	63	149	158	53	340	78
SEPT2	8.071569191487036	8.128364792480978	355.064859102116	-0.013674058050566514	-0.13779620517719926	-0.04172320308449243	0.9943897626711995	0.963420938218519	0.9804004917244353	490	181	435	328	219	975	231
ALOX5AP	4.8311517235514225	5.107279337949156	43.880407645223585	-0.013722909185165375	-0.6154249456738757	-0.07039453792509703	0.9973144005626645	0.8637455986998679	0.9266575039972023	15	25	48	65	37	88	22
TTLL5	5.343675544579637	5.504705767924328	54.73240073732024	-0.014162491752469976	0.03693788730615736	0.00474891356319305	0.9955632815660991	0.9938719387223957	0.9999073815447775	158	15	98	79	8	151	45
EXOSC8	3.42526443262846	3.5639757080629306	13.614957856368045	-0.014377722686570319	-0.1529689532466823	-0.021420421551131892	0.9961434011449406	0.9776596695593642	0.99247766872203	31	8	11	18	5	43	7
AC046143.3	-0.2022648067615395	1.0085077575760277	0.7797173116660631	-0.014462552846129734	-0.21307923533425113	-0.003106823247186122	0.9979211099697668	0.9875731637475732	NA	0	0	5	1	0	4	0
DIS3	5.870984909977583	5.935349230919183	75.56480719788506	-0.014737135467969127	-0.01863698669829011	-0.010368130978972824	0.9943897626711995	0.9945171578850067	0.9973096212525527	122	17	94	152	39	207	57
ZNF555	3.0045077254143058	3.29082875191346	10.314937462723995	-0.01488758699502796	-0.10876645586516141	-0.012170188565481186	0.9964350300660917	0.9861991570869432	0.9969515244828931	26	2	28	8	3	31	7
TYMP	6.3636420966432174	6.481192481477218	110.67984601457826	-0.014937773490278234	-0.06078933537544105	-0.015768316258859105	0.995429153539662	0.9886798333818017	0.9969515244828931	292	51	160	161	16	306	80
NOP14	6.084068597150576	6.189407316371744	89.48057690881541	-0.014983308486119767	0.04061633445255819	0.00596502206283798	0.9948661014192419	0.9917837271309584	0.9997902776782008	262	17	130	138	27	237	75
TERF2IP	6.277742571830375	6.314116502592962	99.47334155144222	-0.015014438253722567	-0.09443837247533117	-0.032373236917414505	0.9939743039328671	0.9775953980137568	0.9897893163594963	117	43	175	131	47	294	63
KLF12	3.9485338673675785	4.189670920919383	20.80805508038436	-0.015093641220535716	-0.10849453742279032	-0.015480313426707778	0.9957021088143593	0.985041513392189	0.9966138077912119	37	3	64	22	7	62	14
CAPN7	5.236797802477013	5.376978801842157	49.765068854670325	-0.015159431406719432	-0.0340136535437304	-0.010960540560347006	0.9954494181131804	0.9938719387223957	0.9969515244828931	87	12	108	99	11	186	26
ELP2	5.580169831274204	5.650197307498392	61.64612850637278	-0.015278834204962516	-0.08621309914189094	-0.025829450726903846	0.9943897626711995	0.9822100371917469	0.9928226035501762	76	16	118	103	31	199	36
TMEM115	3.884801485756141	4.124566973113918	20.414952592745976	-0.015397569402027056	-0.319193497329059	-0.04004861663049588	0.9965354267258255	0.9414501840983825	0.9769531514437726	61	8	8	35	10	67	8
MRTO4	4.15556634718866	4.413431839495271	24.701380247667416	-0.015583463031879947	0.11854427786876397	0.015577991404828519	0.9957021088143593	0.9832484684417312	0.9969515244828931	78	3	20	49	8	58	25
PSMF1	6.027159049852916	6.049103612431594	81.87516283012782	-0.015640971682511644	-0.002285082001758547	-0.009545641523964364	0.9931898357017217	0.9991951645864102	0.9981997634210793	158	26	122	119	35	247	57
GCNT4	1.6875926725608137	2.2267203130524744	4.091777775216454	-0.01569761198722168	0.08645977634113723	0.005906513391313892	0.9973144005626645	0.9931972992942586	0.9971206659547955	6	0	8	11	1	8	5
NFE2L3	4.454924076459076	4.544725031523473	28.59414145326527	-0.015738298332671437	-0.23093418932874488	-0.04283733534535536	0.9955632815660991	0.9466632872292624	0.9802841471723875	28	17	47	36	13	83	15
PKN3	3.3344682818100497	3.641685648769484	13.518850363886358	-0.01583555295353553	0.08454757925160747	0.008094987775340838	0.9958683292877941	0.9897968177304795	0.9971206659547955	27	2	35	22	2	35	13
VPRBP	4.97745732175682	5.132135086047513	41.99511133159171	-0.015891324619901587	-0.04112639689670687	-0.011477227729544936	0.995429153539662	0.9931972992942586	0.9969515244828931	110	5	67	60	20	131	28
PINX1	1.6922991909182492	2.5173596960146227	5.0031771794136555	-0.015914035836602947	-0.3250757719813812	-0.009017930710104795	0.9975618352098001	0.9691849318866722	0.9969515244828931	23	0	5	13	0	9	5
IQCE	4.550025020942994	4.782143558888537	31.88983659237971	-0.016054810761667843	-0.03389149904962596	-0.007145643304865862	0.9955632815660991	0.9938895281592155	0.9983961900924626	92	4	55	62	7	113	19
NALCN	1.7298936540242984	2.2798306110930953	4.377683797061921	-0.016291974374616908	0.4179302924615861	0.02422674229555496	0.9973144005626645	0.9500855550862475	0.9802841471723875	10	0	9	6	1	7	7
VRK3	4.044581419106262	4.283014805024695	22.332701529510082	-0.01648624502564929	0.1439739441994549	0.01858311693377996	0.9955632815660991	0.9775953980137568	0.9959118451901906	49	2	39	43	7	57	22
USP42	4.255540208428834	4.431802498480682	25.36271847055844	-0.016534786382487118	0.022240295550266954	8.151942357058615e-4	0.9955632815660991	0.9945171578850067	0.9999505444996434	36	4	66	31	11	64	22
RRP1	3.6922921510986493	4.158624626342202	19.700663289291736	-0.016613535726247138	-0.15362201815513865	-0.012187823676448087	0.9964350300660917	0.9811049872114593	0.9969515244828931	81	1	39	26	3	57	14
GPATCH8	6.810915794198158	6.85313421397202	143.5411173779306	-0.016618902135333385	-0.016340535202481073	-0.012148143247983996	0.9929949204748221	0.9945171578850067	0.9971206659547955	325	37	263	183	54	439	98
PHYKPL	5.793551119312176	5.919916272514117	73.7040634805077	-0.01677097816270978	0.015323518453776944	6.68432980484579e-5	0.9943897626711995	0.9948395377280768	0.9999505444996434	149	17	138	156	14	211	57
ZNF549	3.656350814578288	3.8362135833587634	15.932201933502856	-0.016792658101328135	-0.038696591710099273	-0.009698845395052861	0.9955632815660991	0.9938895281592155	0.9969515244828931	28	5	34	29	3	53	10
BCRP3	-0.027637317999189722	1.0000080794471324	0.9564798858292533	-0.016987861452811573	0.20465669880104662	-3.377369936017459e-5	0.9975618352098001	0.9859940149901499	NA	3	1	1	0	0	5	0
GOLGA1	4.931719862537488	5.026524209305817	38.91288420453254	-0.01719870137407037	0.02552471097118249	-7.225265100415259e-4	0.9939754788604702	0.9943701713871154	0.9999505444996434	96	11	51	73	10	121	28
ACOT9	5.129892708520301	5.201290672491192	44.364977642893145	-0.017348886402613128	-0.03601038764594119	-0.014352714912340636	0.9938022351318729	0.9931972992942586	0.9969515244828931	84	13	91	58	16	155	25
MKL2	6.541625982351855	6.633583848060785	123.21304467753083	-0.01744230916953412	-0.046995645607261306	-0.013976702769341653	0.9938022351318729	0.9912525294077252	0.9969515244828931	227	23	282	138	58	329	93
CCDC96	0.5785510048852383	1.4749050385563003	2.236664673562349	-0.017490894243133628	0.045016281327897985	0.0028953148856310494	0.9975618352098001	0.9954602712360545	NA	7	2	2	0	0	2	3
APPL1	6.36213256361729	6.381096820109801	104.1690963724135	-0.017691730548797444	-0.04417154680252249	-0.0212029637034489	0.9919564155328026	0.9898515057332681	0.9969515244828931	192	48	148	120	43	299	72
WDR13	4.739387881170384	4.973642860885773	36.965580047578726	-0.017712205833712767	-0.09065934475679165	-0.012664412510004393	0.9955632815660991	0.9859940149901499	0.9969515244828931	137	7	73	32	8	112	25
NETO2	3.310598328513612	3.6644218184277753	16.2210710931807	-0.018018791983524903	-0.6293635346215882	-0.0514797713497829	0.9958574178930648	0.9021169670644023	0.940810926912037	17	21	14	9	4	33	7
LCA5	4.578348274912986	4.689866835765496	31.24394910580179	-0.0180595303432955	-0.19771706903178227	-0.038172198023440164	0.9943897626711995	0.9562190523915074	0.9802841471723875	39	17	67	33	11	105	14
RBM39	8.556471973082465	8.578509941386997	480.52012334469754	-0.018091404710976998	-0.03138412103499606	-0.019262797810452106	0.989766651193675	0.9931972992942586	0.9969515244828931	770	132	867	728	218	1403	335
CHAMP1	4.970186570038235	5.046405152996833	40.83916127995261	-0.01818613622020647	-0.15963141786104024	-0.03635364552571957	0.9938022351318729	0.962500094409557	0.9822357522311711	59	27	44	64	13	118	24
NELFE	4.8017041499884865	4.970644547436909	37.34003188310296	-0.018206332633262275	0.11996392116068091	0.01846700230423184	0.9943897626711995	0.9778839304387725	0.9964395820198222	109	6	68	39	12	92	36
DCTD	4.947413708943374	5.010292955727157	39.205924549591174	-0.018530647671644696	-0.09060870398815186	-0.024947805227864318	0.9935933088392498	0.9817786586274811	0.9940449733122109	69	11	64	46	23	124	23
EIF2B1	4.8394943710012805	4.962194086038549	37.22484058839052	-0.018621263066764846	-0.08185154372699108	-0.019094731924079893	0.9943897626711995	0.9857996875610825	0.9964395820198222	106	9	32	69	15	122	22
PMS2CL	2.522928988965477	2.754125861989893	6.703788761659583	-0.01865781130088759	-0.028199830437382955	-0.004835045935150698	0.9955632815660991	0.9945171578850067	0.999361024589429	11	2	12	13	2	23	4
IRF9	2.922738573998694	3.43670223088716	11.837619824158525	-0.019076360864534337	-0.38409206332397544	-0.034150606847335174	0.9964350300660917	0.9454929729881576	0.9772635351870352	22	7	14	33	0	33	6
RP11-81H14.2	-0.16783507826099736	1.1052998896389863	1.1644055366411419	-0.01917756968559644	-0.5457054165761202	-0.008569510100654876	0.9975618352098001	0.9623845775264299	NA	0	1	0	6	0	4	0
CD300C	1.439547728639673	1.9633158199779537	3.7147797699076794	-0.019257613801010567	-0.3104141907089004	-0.015146172742283586	0.9966058746112012	0.9726318804984979	0.9886632708300134	3	4	6	5	0	9	2
UFD1L	5.627944196102604	5.704464419238963	63.64451199355436	-0.019385249045126157	-0.007455517060763892	-0.007832387249293544	0.9927986615029517	0.9972042279418717	0.999361024589429	94	15	125	123	22	188	46
GUK1	6.520254361680472	6.617602312115683	121.12947443240603	-0.01941558651265065	-0.036978587526285245	-0.01223512776787995	0.9930303324351366	0.9931972992942586	0.9969515244828931	271	34	275	168	25	358	85
SNAPC3	5.704126937914997	5.8360881685858566	70.69431732777156	-0.019666414920974176	-0.16119388101369697	-0.03338189363508833	0.9937755385037004	0.963458142245319	0.9839015355805935	84	12	93	147	49	197	45
ANKRD35	1.925148272691673	2.431036668454909	4.879407154628243	-0.019683485214778917	-0.19450013853901363	-0.009267075725429758	0.9962358105605591	0.9817615164285635	0.9969515244828931	24	1	3	6	1	12	4
SAP18	5.979837411546504	6.059709109587776	83.79803934406851	-0.019702469143161778	-0.2107236214593938	-0.05074148140745834	0.9927986615029517	0.9441913943704214	0.9772635351870352	105	33	98	100	63	261	42
RXRA	5.98568398340169	6.048707023987183	81.37063749939207	-0.019713596096485538	-0.004670312762140671	-0.007569414405772371	0.9921566974143409	0.9982364639758537	0.999361024589429	211	18	119	110	34	239	59
STXBP1	5.848355791064713	5.883379499861561	72.79383299892712	-0.019749846198084113	-0.04162347416639833	-0.019000030532318697	0.9910067003326262	0.9912525294077252	0.9969515244828931	136	21	98	116	36	238	44
RP11-568K15.1	3.022070031972665	3.3021684495409707	10.935419441610922	-0.019806400608608096	-0.19772988862900137	-0.022796999764443465	0.9955632815660991	0.9748137687645452	0.9888612023158265	23	8	15	15	1	36	5
KIAA0368	7.117690667549569	7.129445670002047	175.34888841481197	-0.019928311839058094	-0.028062888443744657	-0.019441063831491197	0.9888983549291108	0.9937307039123249	0.9969515244828931	336	60	247	233	83	525	119
NAIP	3.6536717019934186	4.085928393782247	20.376315204405596	-0.020066007477762552	-0.6822274584444126	-0.05383022919893896	0.9964350300660917	0.8853075218346087	0.9394588012312634	20	11	70	4	9	41	10
HIBADH	4.212747012872594	4.338600634445628	24.73388146865287	-0.020153177883984765	-0.2998021042237749	-0.0476715000988154	0.9943897626711995	0.9379149001107581	0.9757077656957653	42	12	16	35	17	74	11
ICE2	5.239737928546687	5.298841512876171	48.22819827005945	-0.020286256935893993	-0.03218384626245039	-0.01292258781092765	0.9925083659291475	0.9938719387223957	0.9969515244828931	74	19	50	104	18	131	36
TNK1	1.073055084809935	1.888140133026935	3.186405689779558	-0.020401335812728804	-0.6837808439891446	-0.022477060723631096	0.9974120543637702	0.9336052152691643	0.9757077656957653	3	1	0	13	2	8	1
NDUFA7	2.2900767522977468	2.769603079744878	6.98395930905795	-0.02042439666300771	-0.15652261114179813	-0.011027067585425012	0.9962127851139985	0.985041513392189	0.9969515244828931	12	4	7	19	0	15	6
SRSF1	6.334590326763039	6.389224929684957	103.54899012587069	-0.02062785353314903	-0.003588219063015318	-0.0077775792347143605	0.9904925298782737	0.9988647887967472	0.999361024589429	187	29	147	226	32	300	76
SMCHD1	7.91102052829856	7.989180713387115	318.38475392762234	-0.02072111845113028	-0.06973812537090973	-0.020421821228518256	0.991833104055576	0.9859940149901499	0.9964395820198222	402	65	692	561	142	831	238
UHRF2	5.401613189253516	5.475157055770409	54.35434736191982	-0.02075727289547333	-0.07842973154416727	-0.023582000149358455	0.9924302770452558	0.9845370439106857	0.9959118451901906	76	23	117	79	15	176	32
SIGLEC11	0.6131618399805233	1.3805125069011828	1.729853627874351	-0.020912186729013217	0.5797180359455659	0.012121424911907423	0.9968605034721376	0.9402454703297102	NA	1	1	2	2	1	11	0
AKIRIN1	4.718122613980143	4.819988745361497	33.77330840010008	-0.02112327774707034	-0.0877033315909254	-0.02127801191378981	0.9934123153645431	0.9845370439106857	0.9959118451901906	38	11	67	69	11	105	21
CXCL3	3.521388719534216	4.268122485214846	22.25058525617232	-0.021306141109611394	-0.9519220652369118	-0.05265538242680539	0.9969458978157296	0.8536533455112651	0.9257179042718477	142	5	3	12	11	43	9
EPS15	7.570780640008736	7.606525938748184	245.9315711217126	-0.02145773572407522	-0.07845112544680262	-0.029369912286229184	0.9888983549291108	0.9817786586274811	0.99247766872203	328	99	421	257	135	651	177
POLR2J	4.752214587999297	4.833318767560993	34.82162525694546	-0.02146378010577792	-0.12166616533133692	-0.026764503846229942	0.9931308568024011	0.97683740226314	0.9920361515304276	39	15	36	76	16	92	24
XIAP	6.498981110346368	6.520035796408252	113.97422882948169	-0.021524639123938007	-0.02147744454189988	-0.016220836940769316	0.9887347759601653	0.9938979576074572	0.9969515244828931	214	42	164	189	40	372	71
ARMC6	2.3452405861946195	2.794628696584644	6.877992142669057	-0.02163045682682536	0.23352815067998636	0.01739041546820711	0.9955632815660991	0.9748137687645452	0.9922512148662471	17	1	5	19	1	13	9
NOP58	5.95993359262883	6.059911774007115	81.91910509845081	-0.021685438154029204	-0.04723134117245935	-0.013868351120414095	0.9922829470477227	0.9913015922829794	0.9969515244828931	169	18	82	204	30	233	59
BAP1	5.57999352479051	5.7526547458292105	65.28253230588469	-0.021784922943831466	0.05364153350518141	0.008870151799212954	0.9934123153645431	0.9912581355573021	0.997832374832911	177	8	108	119	18	170	57
COL8A2	1.1579638274847073	1.7446638759932047	2.395653064672098	-0.021803684288029652	-0.038200974318717086	-0.0023966652963367157	0.9957021088143593	0.9946885723018741	NA	7	1	5	3	0	10	1
CYP2R1	2.2894621416288845	2.608077551600774	6.005992652062126	-0.02181466557685855	-0.1571500129021228	-0.013445100049183607	0.9955632815660991	0.9835728633928821	0.9959118451901906	6	3	12	13	1	20	3
MIIP	3.3431771084350497	3.639904243451393	13.698397599398461	-0.021864021806495892	-0.20319855305196544	-0.022772658552190395	0.9951885007248801	0.97120592674907	0.9888612023158265	52	6	20	11	2	45	7
TAF5L	4.204316060381269	4.276228987960182	23.23098778330144	-0.021911057407356577	-0.03357394805225176	-0.010213557619457794	0.9926706055889056	0.9938895281592155	0.9971206659547955	35	13	32	34	7	63	17
AC008079.10	1.5365094898654938	2.254343915688171	4.022042884584063	-0.021973028739362657	-0.046456841119276074	0.0019345049394720187	0.9964350300660917	0.9945171578850067	0.9999505444996434	9	0	9	11	0	7	5
RNU5A-1	7.365365757805562	7.895223854718692	308.69782023237843	-0.022066296110196663	-0.49164876857230877	-0.04180719438212276	0.9955632815660991	0.9222234335483401	0.9638854270607002	153	348	114	250	163	326	250
HTATSF1	6.061639554808644	6.120857390818114	86.53367383801486	-0.022169345140154572	-0.12161755235539991	-0.03558474999099871	0.9909111059155011	0.9705511575227739	0.9861115346819506	202	32	74	117	47	282	47
IMP3	2.9044356885047145	3.1058573841904904	9.168087707478701	-0.02232495340288619	-0.06544337380286355	-0.009640668085843665	0.9943897626711995	0.9917837271309584	0.9969515244828931	13	4	13	21	2	28	6
NOL7	5.77516698462645	5.817465247363246	69.9051564815313	-0.02233602069524649	-0.027731066301352695	-0.013349844720945567	0.9895957963219564	0.9938719387223957	0.9969515244828931	155	22	83	81	38	186	53
CLASP1	6.664808609094169	6.684192788834831	128.02022796282273	-0.02247152160513414	-8.222399786805103e-4	-0.009906699173767613	0.988301812541611	0.9997801112166467	0.9981997634210793	246	46	215	179	44	371	93
ZMYM2	7.016802463814633	7.035276080344651	163.96585475224444	-0.02288753526599115	-0.036149923515299894	-0.021344892141317573	0.988301812541611	0.9914078181210249	0.9969515244828931	241	56	264	276	69	502	108
SETD2	7.745100162002651	7.7809495656385215	274.7635484241982	-0.023014954932536278	-0.028060826868700317	-0.016183474088206688	0.988301812541611	0.9938719387223957	0.9969515244828931	552	73	540	400	94	831	187
BRD3	6.068854106236924	6.124021984505717	86.21266206630983	-0.023130792441378355	-0.05865740994709951	-0.022565657724814156	0.98908800679849	0.986641648213403	0.9960722770055747	137	39	140	153	22	291	49
MEF2BNB	3.341309216509286	3.580134383006364	13.018861707745751	-0.023293312297756597	0.15699390270082625	0.015822937055753564	0.9938022351318729	0.9776596695593642	0.9964395820198222	34	3	21	22	2	34	13
MAPK14	6.344415587240463	6.3797198224283616	104.54350256530574	-0.023363255526723723	-0.08833989092765092	-0.030154737933280832	0.9888983549291108	0.9778839304387725	0.9922512148662471	134	42	126	157	61	277	74
CEP89	4.398859754101029	4.5769807130206095	27.765146250993105	-0.02336368207484765	-0.08742618570443209	-0.01749170630280336	0.9934123153645431	0.9859940149901499	0.9964395820198222	82	5	29	52	11	105	13
HDGF	7.324952237567911	7.358796541079247	205.38048000709253	-0.02341621581430466	0.040667000060274926	0.005930442435621953	0.988301812541611	0.9912525294077252	0.9997902776782008	445	56	255	342	85	504	177
CTC-524C5.2	2.4507638054035077	2.7643158085116672	7.412278251749048	-0.02343544528824729	-0.3790858876977799	-0.029122484256779258	0.9955632815660991	0.9477121671479394	0.9802841471723875	3	5	11	15	3	21	3
LL22NC03-86G7.1	3.6895344024590515	3.854348827303727	16.263729312022665	-0.023451654403201273	0.09116524570282006	0.008329726451066088	0.9931308568024011	0.9861991570869432	0.9977156802944606	36	5	30	25	3	46	14
L3MBTL3	4.356587458221523	4.489615838912826	27.779542808046106	-0.023484455115443125	-0.23998593122089215	-0.03797439057499211	0.993555014408608	0.9499102855124282	0.9802841471723875	23	21	43	36	9	66	18
SPIDR	6.38003328305684	6.435598927609344	108.27808172185765	-0.023554909813785888	-0.09401154458675058	-0.029913857473194787	0.9888983549291108	0.9778839304387725	0.9922243061869672	214	62	168	108	31	307	72
PRRC2B	8.04050937279998	8.15592393482678	355.2396817979756	-0.02357451237463505	-0.07720110436447342	-0.017527178278431886	0.991276312239449	0.9858202351086794	0.9969515244828931	973	62	631	655	86	949	262
EIF3C	3.0509238987898697	3.632197903000454	13.681732780326486	-0.023594965702974945	-0.3730222868715021	-0.028137921512051852	0.9957021088143593	0.9466632872292624	0.9802841471723875	46	7	9	32	0	32	9
CTD-2047H16.3	2.0625227108361335	2.3957684244286557	5.37984774789942	-0.023846059045718217	-0.18034383828109218	-0.011980111190713993	0.9955632815660991	0.9832484684417312	0.9959118451901906	3	3	14	5	2	12	4
RPS10	5.0301241853678125	5.165449280371705	45.07700645651648	-0.023933989081183646	-0.3616469454421188	-0.06205009567181913	0.9928643652197147	0.9122343556768912	0.9588761523729785	65	22	29	57	36	125	21
ERICH1	6.079283284361578	6.202906854160913	90.26438175385351	-0.02394019948290918	-0.03263181025550177	-0.008562840176460062	0.991276312239449	0.9938719387223957	0.997832374832911	259	23	190	97	20	251	68
SEMA7A	2.797167058743729	3.127191555866467	8.83182950980291	-0.02396363519539421	-0.08771791689717462	-0.010233156047363662	0.9943897626711995	0.9903825359050754	0.9969515244828931	20	1	14	23	2	28	6
NUDCD2	3.804249206696195	3.9418002650004764	18.94661428844771	-0.024038348253062964	-0.3646761822559169	-0.048857699930831784	0.9937755385037004	0.9309022838483842	0.9698015714524519	23	14	19	18	11	53	8
SFSWAP	6.287447158026861	6.357240995715282	100.71897995742795	-0.02410152806443182	-0.018581434824769257	-0.01131488537480887	0.9888983549291108	0.9945171578850067	0.9971206659547955	235	23	180	164	31	339	62
EIF2A	5.81108960465036	5.955138649604112	78.13541973662686	-0.024218304902329946	-0.3312393796451114	-0.060075576000992274	0.9924302770452558	0.9170131030113471	0.9633054860660476	62	27	99	108	68	222	38
IKBIP	4.293863501622778	4.468677502539649	27.66586129632168	-0.02435969848493726	-0.428232854480136	-0.058782620844195485	0.9938022351318729	0.9122343556768912	0.9568686225198643	47	20	33	13	16	70	13
AKAP8	5.010887525611187	5.235314170840925	44.91111242741961	-0.02444319053812304	-0.12413916565349	-0.019898726504623758	0.9931308568024011	0.9778839304387725	0.9959118451901906	96	5	128	50	16	143	27
LRRC34	1.0753514795039452	1.7863484710085946	2.472452825897887	-0.024462232583802576	-0.2759481388023103	-0.009662838997880783	0.9957021088143593	0.9771362673697082	NA	9	0	7	1	1	9	1
VPS13C	8.578887246712169	8.598609086749832	490.1638314883575	-0.024646705262447506	-0.06989036210765578	-0.03288723331676514	0.9875271220949952	0.9837877256134221	0.9922243061869672	780	233	725	519	231	1412	329
IMPA1	3.90289230313199	4.058215311821578	20.290697055283456	-0.02478266063703887	-0.16828208966916355	-0.023927964078281985	0.9936566792719953	0.9748137687645452	0.9893462364528278	18	15	20	38	6	45	15
MYLK-AS1	-0.4165610357807742	0.9800974947984151	0.6839473917626268	-0.024809078350286246	-0.5641668568932185	-0.0039573041977308	0.9965490020885254	0.9606280174077875	NA	7	0	0	0	0	3	0
TMEM254	1.851036069246434	2.149154760009498	4.666096654931013	-0.02483885814145596	-0.029848082677328237	-0.0029474706612072224	0.9955632815660991	0.9949750002548088	0.9996815027152848	3	2	4	6	4	9	4
RP11-454F8.4	0.41670896624276027	1.2826861538313636	1.378719181385499	-0.024997485385218628	0.4627016515545654	0.007580213356644212	0.9958683292877941	0.9562190523915074	NA	1	1	2	3	0	9	0
ERBB4	2.3037872456741164	2.6280092235610946	7.0116539392866235	-0.025075572993251406	-0.3732927115589186	-0.025278700697988123	0.9955632815660991	0.9522970151330277	0.9802841471723875	5	6	14	3	3	15	4
GPR161	3.12684004628193	3.4626173045571718	11.768943022465358	-0.02508791026058894	-0.11392817199726249	-0.010565581264611384	0.9943897626711995	0.9861015732241935	0.9969515244828931	46	3	22	8	2	32	9
RPL4	9.204461679856442	9.240533550594142	765.3277879434851	-0.02509494530066693	-0.09063398394946934	-0.03443074838369563	0.9877976426324421	0.979355585346581	0.9886632708300134	1602	320	819	762	431	2165	513
OXA1L	5.721092322302596	5.742817754586844	66.56008252721296	-0.02515156574522629	-0.0650332505601938	-0.024493725357779165	0.988301812541611	0.9851072376709474	0.9959118451901906	109	29	91	84	32	190	45
CPT1A	6.621107560362276	6.6525844749093554	125.7476959865626	-0.02577604442133417	-0.07208485530774189	-0.028507025056849697	0.9877976426324421	0.9832484684417312	0.9926375027355276	230	42	208	130	67	373	82
SLC44A3	1.97339047422677	2.315320242736041	4.677775037519291	-0.0257799527562678	-0.0968402676855947	-0.007784372658413765	0.99477627477211406	0.9912525294077252	0.9969515244828931	7	1	4	11	3	17	2
GMEB2	3.372474785135495	4.100903890980903	18.798288961238466	-0.025833668252725542	-0.4049699566276852	-0.026049648491522276	0.9955632815660991	0.9426532864777466	0.9802841471723875	39	2	42	63	0	47	12
PPP1R3D	3.2745223688995733	3.4550352688790564	13.059020354988103	-0.025907500535804134	-0.3385072121476341	-0.037883452054908916	0.9938022351318729	0.9441913943704214	0.9772635351870352	20	7	8	16	10	39	5
CMTM3	4.393765308871726	4.458198593000282	26.114549644373177	-0.02593798337599117	-0.05730805626609464	-0.019359315228489028	0.9895158932069267	0.9899755365888564	0.9969515244828931	45	10	48	33	10	83	16
IL2RA	2.3716812792798447	3.42897164822633	14.075799324432914	-0.02616326373334887	-1.5403208417752636	-0.053997482401968666	0.9974120543637702	0.8054702232008689	0.8470901367357769	0	21	15	21	2	12	5
RP11-809O17.1	0.687566434737872	1.3439873979174082	1.8275660669083822	-0.026174395911684703	-0.13321051001695522	-0.005011213207127367	0.9955632815660991	0.9913015922829794	NA	4	2	1	2	0	5	1
TMEM236	1.4188167703739858	1.9943035297821217	3.498078181098454	-0.026301108599901434	-0.188101325634183	-0.010785182344452898	0.9955632815660991	0.985041513392189	0.9959118451901906	3	3	6	7	0	13	1
FLNB	7.810453232710311	7.972076415059454	311.68068776760595	-0.026344672520602158	-0.14099563502209841	-0.026524033599475017	0.991276312239449	0.9730598131047888	0.9917492705689509	817	41	691	542	77	956	188
PRR4	2.109081250585666	2.7817680642004	6.802359135082096	-0.0263533737553987	0.38616053281769386	0.026054140144098223	0.9955632815660991	0.9549136133927205	0.9802841471723875	8	0	11	21	1	9	11
DMXL2	7.413433866110242	7.454684432919705	221.34563972472492	-0.02675811662144247	-0.091958567387475	-0.03199948760967241	0.9877976426324421	0.9778839304387725	0.9898573378061736	312	99	392	204	112	578	159
SMG1	8.101791570707462	8.220954022557219	371.62556610696623	-0.027173309600836044	-0.10251746342485224	-0.0229359286230226	0.9889699315402675	0.9800017505109172	0.9958036314898314	923	56	735	688	103	1054	253
FAM49B	6.179055307970129	6.294598973340917	99.1114635045735	-0.027220651976568967	-0.279705649022916	-0.05574654148968041	0.9904925298782737	0.9298154869747552	0.9720550775255535	74	53	185	99	58	253	59
POLR2A	8.9140121893044455	9.044151614757716	674.0427476463276	-0.027358018780845487	-0.25941463640308443	-0.05202905562783458	0.9888983549291108	0.9382866767563419	0.9741396404405932	835	495	514	650	381	1725	412
ARHGEF4	0.8466318704211984	1.5943968669009527	1.843217672384734	-0.027387897026534727	-0.19496961402968624	-0.004773225772835985	0.9954494181131804	0.9851707836837661	NA	8	0	4	3	0	7	1
C1orf159	1.8267958331952423	2.539521953611553	5.225119807224199	-0.027393414635551706	-0.28963064364653207	-0.009669211939249333	0.9955632815660991	0.9730598131047888	0.9964395820198222	27	0	3	10	1	10	5
F2R	5.532727184943356	5.594252919987382	59.540365542736055	-0.02740789490607922	-0.09540178097917751	-0.028504441444713004	0.9884060756936176	0.9778839304387725	0.99247766872203	116	32	83	74	19	215	28
STK11IP	2.899140106722688	3.5603128185131783	12.306204088667613	-0.027610437917210066	-0.46321573512943004	-0.03258077901084997	0.9955632815660991	0.9352274043903002	0.9763616837909876	43	3	38	12	0	39	5
SCYL2	5.982178784887645	6.014502544870095	80.67495813576527	-0.02763960811682611	-0.08921223262605425	-0.03111507411471082	0.9877363333774549	0.9778839304387725	0.9922017236411441	120	44	113	112	29	235	52
VDR	5.033445012386163	5.215410434239783	46.033517802807545	-0.02766685538349897	-0.28066626961765856	-0.04748266739341969	0.990792544947891	0.938458654928268	0.9757077656957653	58	37	55	80	8	146	20
FAM160B1	5.6315941677019925	5.656088382197379	62.45580896613316	-0.02791410580515689	-0.06475212190927303	-0.02435322289356459	0.9877363333774549	0.9854458242265568	0.9959118451901906	116	28	87	74	27	184	41
MFNG	3.44906675310775	3.6850531030026277	14.078637805621822	-0.027924848560466047	-0.12357328623140118	-0.017321019332346525	0.9925891025402976	0.9832793731548807	0.9959118451901906	31	3	39	14	4	47	8
CNOT4	5.567434811176592	5.614029055070605	60.624122232040854	-0.027943408208203527	0.08107621482024904	0.014122883905275035	0.987938135136941	0.9831758203436772	0.9969515244828931	113	18	78	78	32	140	56
ZMPSTE24	5.570464928205353	5.63297910097215	62.10623827862442	-0.028023649016850723	-0.20391081770049008	-0.04982996364437468	0.988525655718648	0.9454929729881576	0.9789607056218171	86	29	59	87	40	182	34
IL15	3.1660247010747935	3.3749315118901113	11.93299599772736	-0.02836633310085677	-0.2929925891513018	-0.03240107422182342	0.9937755385037004	0.9517185964866285	0.9802841471723875	13	7	25	9	6	40	4
CTSC	7.39192851722782	7.543364399847492	238.3721940133724	-0.0285619280043117	-0.3264475639195981	-0.059967050466492235	0.9888983549291108	0.918810766272587	0.9632203393031848	273	198	184	239	118	601	136
PIEZO1	7.055752819152378	7.312561880348645	195.96492082025512	-0.02862842324799305	-0.2005141900416031	-0.02638507427856369	0.9922829470477227	0.9610175372929699	0.9872884001715084	771	33	356	283	25	521	131
UBE2D1	4.754889969369277	5.211724878073851	48.23832419519497	-0.028692542270736924	-0.9146383096129919	-0.07582208093743734	0.9943897626711995	0.8254551338996964	0.8832093863672239	14	27	42	39	58	73	22
STRADB	3.819205208371417	3.885072665576937	17.542925501946513	-0.02873282654957018	-0.036510225314647586	-0.008571965426222423	0.9895158932069267	0.9938895281592155	0.997521876723425	29	8	21	21	9	46	13
SYT11	5.211600285533378	5.251910862610342	47.11146530024197	-0.029164947023657302	-0.10933996611957202	-0.030804357589343485	0.987933513624841	0.9757990302268528	0.9898399989656823	58	20	70	66	25	131	31
PGAM5	3.736296323473635	3.921333526636227	17.00065278001744	-0.029194483035561946	0.05029677767456926	0.003034535763382692	0.9904925298782737	0.9931972992942586	0.9999505444996434	41	3	21	37	5	49	14
TRAK1	6.41535014391591	6.466811447274582	109.62894238367743	-0.029385496115270852	0.024603115729022563	3.459644267623007e-4	0.9875177668067455	0.9938895281592155	0.9999505444996434	228	25	198	146	46	286	90
RPUSD3	3.7794139093049903	3.928646825484304	17.472855579004303	-0.0297342447039969	-0.11464411784473567	-0.02014791708776392	0.9901887962317609	0.9832484684417312	0.9959118451901906	39	9	20	30	4	63	8
WTAP	6.522572685921809	6.576152980625728	120.27756469794654	-0.029767746033154713	-0.11346451416220468	-0.03312790603976341	0.9875670366419629	0.973408856917045	0.987503462138331	146	46	160	146	81	297	88
ACTG1	10.470292126059624	10.497467808600803	1827.1521223355878	-0.029848145606683304	-0.06342705598192575	-0.03229773071847477	0.9847872606327888	0.9865717651612627	0.9928226035501762	4141	869	2563	1838	646	5009	1302
PPIP5K1	3.0256254417551007	3.1939281805895785	9.807074924450061	-0.029934724399130187	-0.04660943061626726	-0.008073418183469377	0.9917616372529694	0.9938719387223957	0.9971206659547955	26	3	14	11	4	32	6
CXorf22	1.0526830283181063	1.9554957152856773	3.373033828003501	-0.029986134579165546	-0.5866383859528644	-0.013990547543332135	0.9958683292877941	0.9463485440725483	0.9822357522311711	3	1	16	0	1	4	3
TCEB3	6.198319080923626	6.243801738186025	94.09778863071325	-0.030034937012792046	-0.08026264758745603	-0.027895572213864715	0.9875177668067455	0.9817786586274811	0.9926375027355276	243	40	94	125	35	288	59
MAFB	6.480757229376615	6.761587481404257	139.63764596014846	-0.030066024642444823	-0.5567601957065764	-0.07095428138970955	0.9903374070949634	0.8721661258572767	0.9343009255642191	134	154	105	110	54	329	64
FEZ2	5.870458868844828	5.8950225107621135	73.76575367858523	-0.0301969461962336	-0.024914330285439195	-0.014668236571991452	0.9861240353017701	0.9938895281592155	0.9969515244828931	156	27	90	96	34	205	54
ADD1	8.307071182399998	8.3430459367392	407.00846671926547	-0.030285285487049562	-0.04177498454740159	-0.020241635304406994	0.9854411001854302	0.9912525294077252	0.9969515244828931	788	111	850	541	145	1156	290
GSTO1	5.684196077542736	5.706523406269166	64.72031863187692	-0.030330602435639058	-0.016040551101758505	-0.011653773061215062	0.986238785847507	0.9945171578850067	0.9971206659547955	123	27	79	88	28	174	49
PES1	5.424150959150363	5.636137705682742	60.3394384358366	-0.03038376195701396	-0.08496200936288766	-0.012184558123828473	0.9904925298782737	0.9861015732241935	0.9969515244828931	202	19	42	129	10	150	48
GRAMD3	3.686960341986327	4.007187742435414	18.82433832665156	-0.030411717499134353	-0.2849217433362773	-0.03579844408688408	0.99284283275405	0.950269401371341	0.9802841471723875	33	14	34	26	1	57	9
DDX41	5.56137086889067	5.706924369741648	63.51800037367725	-0.030469360604840734	0.07374845962808535	0.012158576519887939	0.9887347759601653	0.9861991570869432	0.9969515244828931	179	16	67	131	13	153	59
CTBP1	6.072265636432419	6.164517999865118	88.16111904842742	-0.030744828518384257	-0.027316864884333332	-0.010629764271757087	0.9877976426324421	0.9938895281592155	0.9971206659547955	232	31	114	160	17	254	64
SERPINB6	6.524086696008971	6.5615318118415775	117.68077192301416	-0.030960612695745585	-0.0193880858177577	-0.012345098389616655	0.9861240353017701	0.9945171578850067	0.9969515244828931	197	39	240	133	48	311	91
CCDC144CP	0.687566434737872	1.34100091308998	1.7576748983963333	-0.03106216102460902	-0.11957348517622769	-0.004409732004526814	0.9948661014192419	0.9917837271309584	NA	4	0	2	1	2	5	1
IL18BP	4.737456132668094	4.975200040300363	38.828331482473956	-0.031091066185647238	-0.2759674886853551	-0.03969556072506026	0.989886628145378	0.9454929729881576	0.9790182980705198	57	32	70	42	4	100	23
CHD7	6.534172001942867	6.6422580081201446	123.4853758396559	-0.031163442370730383	0.05058722757252385	0.00866669733623576	0.9877976426324421	0.9905410936878974	0.9981997634210793	237	21	261	209	39	292	112
COL11A2	1.1579638274847073	1.8064050532788922	2.7802264918635826	-0.03117357465192239	-0.11999470451533925	-0.0025635808700898706	0.9949489319331957	0.9912525294077252	0.9996099731705261	2	1	10	4	0	5	3
DSG2	5.307841134658669	5.70581401505921	64.1242772226535	-0.03126197768656099	-0.5039347356875161	-0.053164402462063845	0.9939743039328671	0.9060072798022395	0.956763408517779	97	17	17	216	38	217	17
NAPA	5.477643248999928	5.542915115350684	56.988887061563766	-0.031323145073019136	-0.08087875505560765	-0.02484696117358499	0.9877976426324421	0.9832793731548807	0.9948957450747703	125	19	100	58	25	206	28
RILPL2	5.40815748129779	5.510562303848134	56.98322812150438	-0.031397559012053974	-0.10031443000354649	-0.021358516696357473	0.9886864213910014	0.9817615164285635	0.9958036314898314	63	29	116	44	27	121	47
RP11-21K12.2	3.072400076636536	3.436208977630642	12.166146216803993	-0.03142625562251868	-0.3665596824460391	-0.029162107041342266	0.9937755385037004	0.9463485440725483	0.9802841471723875	14	6	43	5	3	27	8
ARHGAP8	1.734887853228264	2.4136256039121	4.489788248029637	-0.03155920305235664	-0.1512084160451486	-0.008898102862410898	0.9946449524323432	0.9861860893195598	0.9969515244828931	11	1	6	15	0	21	1
TGFB2	3.24378334936195	3.8624767198106875	15.90849667739943	-0.03162294936762645	-0.5873746559529456	-0.03903564854125891	0.9943897626711995	0.9122343556768912	0.9644035734110387	85	1	5	26	7	46	6
PDE5A	6.049957496997818	6.1650348313002965	88.25338890480559	-0.031851478963262764	-0.1348766462345659	-0.030362408952444273	0.988301812541611	0.971044257999344	0.9886632708300134	272	29	161	65	28	283	50
PHLDA2	2.1770292980337036	2.757950653737646	6.431207364680611	-0.031870162507234276	-0.39109975048676004	-0.023117614121428962	0.9943897626711995	0.9497817509905542	0.9802841471723875	18	1	2	23	2	23	2
PIGM	3.431189085773741	3.572614611180106	14.245130446914736	-0.03194629032663112	-0.1651443869807238	-0.021249873953924227	0.9910282449559933	0.9775953980137568	0.9922512148662471	20	10	9	22	6	33	10
MGST3	5.172647801711548	5.232934974256816	46.05690425695415	-0.031961934496711586	-0.07724196049449535	-0.023348594924360384	0.9875670366419629	0.985041513392189	0.9959118451901906	65	12	67	77	27	132	31
ACY1	0.41670896624276027	1.2770399918707924	1.3602314491373453	-0.03210451777289477	0.48355277370625505	0.008212496129886596	0.9951389505202276	0.9522152400721746	NA	2	1	3	1	0	9	0
AGGF1	5.371897939770569	5.484852133837226	55.11859192387815	-0.032163699545714276	-0.1424345763967336	-0.03326292909538293	0.9877976426324421	0.9690125501836643	0.9859649335727403	104	34	94	66	10	172	31
RAD1	4.531612923460627	4.587622603844267	29.119989812628337	-0.032211162750301295	-0.13492145189108964	-0.03057029589759241	0.9877976426324421	0.9720881801490024	0.9888612023158265	47	11	37	40	17	91	16
ITGA1	8.314445229966333	8.399689149658728	426.21697846586375	-0.03236402919557546	-0.1687700920144471	-0.04228724901948777	0.9875177668067455	0.9562190523915074	0.9802841471723875	450	190	1043	397	180	1193	267
RELL1	4.759576651745942	4.822630108308412	34.23307649396964	-0.03239450250022643	-0.03497708543569883	-0.012350078833196707	0.9877976426324421	0.9938719387223957	0.9969515244828931	84	11	39	40	17	95	25
GIPC2	1.7469672598380335	2.215467368320065	5.557937160139652	-0.032455070191729725	-0.6160861245584939	-0.030637397068318764	0.9948661014192419	0.9347698930560207	0.9638854270607002	3	7	2	4	3	11	2
HARS	5.405554652641758	5.438370013496533	53.26103365099064	-0.03249963853336399	-0.02850441448446774	-0.014505282579887192	0.9861240353017701	0.9938719387223957	0.9969515244828931	117	19	65	70	24	152	38
LMNA	7.294949836556381	7.382413085796712	207.2512643687935	-0.03258723288780193	-0.08730885410891888	-0.023986649684712657	0.9872189042833565	0.9820887631852909	0.9948957450747703	671	56	240	332	57	655	127
GATA6	3.373856556480653	3.8981887730769404	16.719757717792056	-0.03258874705313664	-0.3530162068125375	-0.03567568354883973	0.9939652484295547	0.9460366196931576	0.9789607056218171	33	8	28	43	0	47	9
RDH11	5.430378740920331	5.491356881069747	56.104653639320425	-0.03265769271995365	-0.1715478968606071	-0.04172558906905251	0.9877363333774549	0.9559253866754389	0.9802841471723875	59	25	65	94	33	149	36
SPPL2B	4.0053444520247865	4.383324584401416	23.5471854383246	-0.03283066708764563	-0.04115810161325413	-0.002605335814669827	0.9917987759467229	0.9938895281592155	0.9999505444996434	80	3	38	48	2	66	19
OSER1-AS1	0.9602844833025164	1.6029923943681506	2.1879199557972595	-0.03285215408558357	-0.1346606834718343	-0.0035376223721776652	0.9943897626711995	0.990163909527155	NA	6	1	1	6	0	5	2
FAM175B	4.675322488785423	4.824639111347409	35.75213164931156	-0.03287007905899679	-0.4320338283062699	-0.06706137709154682	0.9888983549291108	0.8986325158339713	0.9481471518007774	35	27	30	45	21	97	15
GAS6-AS2	0.00829679157166222	1.0469736768572284	1.2178706536335344	-0.0329524696987202	-0.008495818739250077	-0.004733569715359224	0.9955632815660991	0.9984742901920888	NA	1	0	0	2	2	5	0
RP11-262D11.2	0.4955729488496776	1.55019791258165	2.917381862648596	-0.03305596683894434	-0.869134854908522	-0.01692119712850588	0.9964350300660917	0.9350550081343248	0.9757077656957653	0	1	6	0	4	2	2
NOMO2	3.945679104353273	4.07159791610112	19.249876218439606	-0.03308178209360704	-0.013883554351989102	-0.007419832952533822	0.988301812541611	0.9956468798066427	0.9983961900924626	49	4	28	28	8	61	13
BACE1	5.579670709228529	5.6337332176186665	62.23811700392151	-0.033333355501182195	-0.19903606216484385	-0.05018984125766129	0.986913417783255	0.9458357381644424	0.9794549990494881	85	35	77	68	34	179	35
PPIP5K2	5.979668559614592	6.008096572035903	79.62236417679455	-0.0337330946209222	-0.05595249067446727	-0.024026180588601568	0.9847872606327888	0.9865408548420206	0.9959118451901906	166	26	98	117	38	253	49
ZNF622	4.85958136272461	4.944661623698594	37.31250650980105	-0.03374383817209979	0.03209621754424614	0.0016450360754143784	0.9877976426324421	0.9938895281592155	0.9999505444996434	88	10	33	61	18	93	32
COPA	7.789069425303152	7.809141551067833	283.53762007021356	-0.033876995423290535	-0.056471371627574804	-0.026169025807687044	0.9840380611398571	0.9861991570869432	0.9959118451901906	429	138	356	358	135	725	214
MEPCE	4.512263988072479	4.7344036703104795	31.074645259147925	-0.03400044644591972	-0.07705051815695015	-0.013165039571010768	0.9888983549291108	0.9879077886288335	0.9969515244828931	95	9	35	67	4	99	20
CHFR	6.054651497690509	6.132421292198505	85.96326037824726	-0.03406706045589664	0.005409845714771342	-0.004401277698665669	0.9861240353017701	0.9979422814064176	0.9999505444996434	197	21	158	144	22	251	64
PPP2R3C	4.932591473435648	5.013577376704912	40.190510364092574	-0.03408114516441067	0.0395686393740334	0.0030803097557721773	0.9877976426324421	0.993450963165294	0.9999505444996434	42	23	52	56	16	81	38
HDDC3	1.7783244185108429	2.1093313396593896	4.164153572777978	-0.03420859133156831	-0.11492761942489774	-0.007854456971049665	0.9931308568024011	0.9899755365888564	0.9969515244828931	7	1	4	4	4	13	2
PRCC	4.817072542086923	4.943870107823962	36.64460347123965	-0.0346393525068438	-0.04157178311049233	-0.012509483693744071	0.9877976426324421	0.9931972992942586	0.9969515244828931	93	13	43	74	7	116	24
VKORC1	2.3392835445831355	2.5479020991576125	6.178459851118066	-0.03464999184374018	0.00537642649919056	-0.0011174339894074825	0.991833104055576	0.9991951645864102	0.9999505444996434	9	4	5	10	2	15	5
C11orf73	3.092306918589277	3.3798446685498797	11.12041401295469	-0.034657987728379205	-0.059950384517863324	-0.009464108145845645	0.991276312239449	0.9931972992942586	0.9969515244828931	19	5	17	24	2	50	3
RPLP2	8.605807082963386	8.626143356224794	498.89958013250384	-0.03472241780130732	-0.07567006976773452	-0.035099736701674183	0.9835676167176777	0.9823961925773389	0.9897893163594963	933	184	575	624	283	1458	329
BAHCC1	4.689378232466428	5.164602465864448	41.75061994159471	-0.03525091803854499	-0.1984963269202577	-0.017629546923955425	0.9919564155328026	0.971044257999344	0.9937598982482497	149	2	87	80	5	138	23
LRPPRC	6.485447400709858	6.537640022549403	115.86548028578643	-0.035258966344980956	-0.09310938291561012	-0.02989847255885848	0.9858475825894627	0.9778839304387725	0.9922512148662471	250	47	92	217	46	328	78
ZSCAN31	2.463958275901939	2.9004015627589412	7.878112377593684	-0.035498662022640896	-0.31735149085792996	-0.020406245525431414	0.9937755385037004	0.9606280174077875	0.9843443917074193	3	4	19	19	1	16	6
EIF2AK1	6.745367715034839	6.7882977217669485	139.74286170881592	-0.03567361505916452	-0.11585192611413547	-0.03612504452762502	0.9847872606327888	0.971044257999344	0.9859649335727403	181	79	169	168	69	348	101
PUM1	7.1109996483893205	7.160532836813962	178.71227397961934	-0.03588205284776095	-0.06848574125192518	-0.02638506355418348	0.9847872606327888	0.985041513392189	0.9954592908188948	314	38	305	262	97	523	120
PSMD2	6.745286012413953	6.786771201047932	137.69112402531835	-0.03590797400639099	-0.062814814455886	-0.023953572545576205	0.9847872606327888	0.9859940149901499	0.9959118451901906	374	47	152	166	59	390	96
SPG11	7.066531199328893	7.0952713224371395	170.57548867120377	-0.03622567080526872	-0.03844392892963729	-0.02107812089636346	0.9835676167176777	0.9913015922829794	0.9969515244828931	315	44	297	250	77	509	116
LRRK2	8.330033616462417	8.4829187142017	457.13650808160753	-0.03631682736714589	-0.29979462723195544	-0.0550728793988966	0.9877363333774549	0.9298465116056149	0.9689428988515906	365	306	367	577	299	1051	295
ZNF394	4.202493755634813	4.415508711426171	25.193630921531348	-0.03644577892546774	-0.25311685719190524	-0.03503836117091023	0.9887347759601653	0.9500855550862475	0.9802841471723875	29	12	77	26	5	73	14
PDGFD	1.3843870418734436	2.0697640269765802	3.4716643726502894	-0.03673510375254217	-0.34616362577573995	-0.011193414924736187	0.9938022351318729	0.9660073692237923	0.9929689624439212	4	0	3	16	1	7	3
TEKT2	0.26270860738543556	1.3845185298568565	2.1063537513155146	-0.03688228718055307	0.0069425040328314255	0.00215181206558274	0.9957021088143593	0.9997801112166467	NA	0	1	7	0	1	1	3
CDR2	4.4811033317240465	4.935369634727861	35.48735311393421	-0.036981196919214	-0.2572312442675049	-0.023418476892198007	0.9904925298782737	0.957268773347549	0.9871572003858351	77	2	130	46	6	109	20
ZNF649	3.568190166483169	3.8450087455188147	16.335359477049874	-0.03702086306569865	-0.16964392796113908	-0.023991264306968806	0.9889599153345232	0.9759477445840141	0.9897893163594963	35	1	21	30	11	48	10
TRIM33	6.513061000446416	6.526600307797133	115.16305730956147	-0.03702576209083932	-0.05853569913184819	-0.028043833202860254	0.9835676167176777	0.9859446972311093	0.9940449733122109	186	49	173	161	48	346	75
C14orf132	4.494581948105955	4.769912666379263	32.37414863194154	-0.037426573429743724	-0.2938971962812857	-0.0356308398720804	0.9888983549291108	0.9447542509086063	0.9802841471723875	135	5	34	22	18	92	18
CCP110	5.415359393319931	5.455212783444203	54.2452946560121	-0.03742757621199766	-0.12441955965840518	-0.03634764634798011	0.9847872606327888	0.9690125501836643	0.9861115346819506	86	28	83	65	22	172	30
SEC24C	5.597562738018472	5.703753897237092	63.36325682297977	-0.0374320966634417	-0.04405845071479416	-0.014970699078193836	0.9861240353017701	0.9914078181210249	0.9969515244828931	134	22	116	114	11	205	40
ERCC5	4.82787538667553	4.908275146479348	35.83106610930498	-0.037588472896570815	-0.04527262356243029	-0.015667287499702653	0.9859847534411924	0.9914078181210249	0.9969515244828931	79	13	59	54	10	129	19
DYM	5.548914361932961	5.611813087609123	59.86448962314123	-0.037647804613216686	-0.0642786163580255	-0.021546504031719035	0.9850786807745702	0.9861991570869432	0.9963487469152031	115	22	129	64	19	182	39
ZFAND4	3.2859369597052543	3.4506466136932463	12.0082793780102	-0.03767640447267973	0.038455739262054936	6.010365034520182e-4	0.988301812541611	0.9938979576074572	0.9999505444996434	19	3	27	17	4	33	10
GIPC1	4.73233020218716	4.988422996716833	37.30279477512017	-0.03778450435718325	-0.14394395728072468	-0.02160201811320427	0.9886465257063433	0.9771362673697082	0.99247766872203	148	11	35	58	7	150	14
RAN	6.667920505445349	6.692074492385582	129.39511729721957	-0.03798578927608843	-0.08569219837007552	-0.03437147750067527	0.9835676167176777	0.9778839304387725	0.9895320534075408	224	56	136	219	57	400	79
TMEM201	2.343823502915183	2.9006146486704827	7.332799988811699	-0.038130110274036205	-0.368468405034225	-0.024605290700048858	0.99312487086245	0.9517185964866285	0.9802841471723875	32	3	8	11	0	21	4
C1orf87	0.16736222725498853	1.3547759321143706	1.6128276399509953	-0.03835409356125702	0.16099424587106484	0.007682768811474267	0.995429153539662	0.9917837271309584	NA	2	0	8	0	0	1	3
H2AFJ	4.822475812320947	4.862459023157406	35.762666215308975	-0.038391896119348554	-0.10758195129050625	-0.027708836812186763	0.9850786807745702	0.9775953980137568	0.99247766872203	50	17	49	46	18	97	24
RPL22L1	4.193765365257174	4.369513586925032	25.775700138568194	-0.03850451194183795	-0.44737550688944255	-0.0615470131604433	0.988301812541611	0.9075104313081258	0.9545098092707224	35	13	21	24	23	75	9
MLLT4	8.001323601047398	8.101273234994613	342.3061379068362	-0.038566630200817235	-0.10715577267684044	-0.026739866504640754	0.9852480361562456	0.9778839304387725	0.99247766872203	896	57	717	459	117	1010	222
SRPK1	6.238663719086668	6.300572440381533	97.49224100358306	-0.0385696041597402	-0.06568712846941215	-0.022856009674308453	0.9847872606327888	0.9859940149901499	0.9959118451901906	130	24	168	203	41	286	66
APBB2	6.338541630066142	6.4462747885331115	107.22982929709315	-0.03866599580823863	-0.0899828103365953	-0.02228487725640032	0.9859074616549044	0.9822448863750658	0.9959118451901906	332	27	203	109	30	335	67
FH	4.377224076706108	4.494516001411041	27.69019769029229	-0.03877675868345813	-0.17916611704692145	-0.030650238421411447	0.9877363333774549	0.9652370479341604	0.9842383021285069	61	19	20	30	10	67	19
LARGE	3.52558032074307	3.923892231253127	16.651022167632284	-0.03890162468965177	-0.22576224214129903	-0.022894543196040232	0.989766651193675	0.9656512885863908	0.9886632708300134	70	5	23	23	1	54	9
COL4A3BP	6.373470591374331	6.452370239149141	110.8519079832068	-0.038956200178061604	-0.2278549552746257	-0.05369298362669816	0.9848605153391016	0.9382960162480188	0.9757077656957653	138	56	142	98	76	285	69
ZNF484	4.301152220076722	4.397845774030163	24.741100723974377	-0.038967529930041905	-0.08855202024364842	-0.020084588603233835	0.9862662076847015	0.985041513392189	0.9959118451901906	43	9	46	36	9	93	11
RPS6KA3	6.938717146863153	6.978026296878055	157.9847207388313	-0.03898951871410097	-0.10457657427233458	-0.036928874202729146	0.9835676167176777	0.9745437033357646	0.9862356134155658	222	72	318	178	60	483	96
C2orf44	2.283021014553379	2.65391946091389	6.274198057636078	-0.039013418149685175	-0.22836897407670367	-0.01656829931109831	0.991276312239449	0.975111688392315	0.99247766872203	10	3	4	20	1	17	4
ZNF354B	3.2119764703470572	3.517607296294855	12.090959658858583	-0.039088148235850655	-0.12318023341703137	-0.01546564400312132	0.9888983549291108	0.985041513392189	0.9964395820198222	36	3	27	15	2	48	5
PSME4	6.5422638988574535	6.575126831492432	118.75177365368647	-0.03933584334519386	-0.009221617357556097	-0.010410653593738141	0.9835676167176777	0.9957751686922266	0.997521876723425	173	44	217	194	39	313	93
APC	6.293156863058724	6.417329103563008	104.84182022793941	-0.03939281336538984	-0.08364124035340471	-0.01951388103610755	0.985964179925674	0.9843036593633789	0.9964395820198222	293	20	230	121	30	325	67
CALM1	8.604328910387823	8.650117138511943	509.74049272827233	-0.0394575967133241	-0.11260529662819968	-0.037781479373387584	0.9835676167176777	0.9735291543278494	0.9843443917074193	750	317	679	536	202	1309	363
AC012314.8	1.3530161485128225	2.0991282941905136	3.4619487163766736	-0.039458611759615556	-0.16777059098730895	-0.0025710609172128213	0.9937755385037004	0.9861991570869432	0.9996815027152848	5	0	11	9	0	6	4
SART3	6.258370989718462	6.311489458599379	98.60537322854843	-0.0395084960852435	-0.01424473716007466	-0.010001614946018207	0.9840380611398571	0.9946899170673464	0.997521876723425	167	22	137	177	51	256	78
NAA15	6.094871456987483	6.1618266537956545	88.15237898807776	-0.03953593837079518	-0.034486108632102434	-0.014876007886282258	0.9845942068498138	0.9931972992942586	0.9969515244828931	157	29	129	196	22	259	62
ACYP1	2.6473279638586376	2.921193005412688	7.913991953533217	-0.03955173801684978	-0.021478323348256396	-0.0033027516803504275	0.9895158932069267	0.9950098115654151	0.9997902776782008	15	2	21	5	3	19	7
ANKRD13A	6.447276634786342	6.47106778384302	110.81773847835616	-0.03959925612971771	-0.07552595798923062	-0.031304619929780356	0.9835676167176777	0.9817786586274811	0.99247766872203	205	55	136	163	39	336	70
CYP2B7P	6.373996533565376	6.621140437293224	126.50269062002866	-0.03968433106579452	-0.552578314685994	-0.07473844087426165	0.987938135136941	0.8639665769511623	0.9286221087639593	92	89	100	104	108	283	62
ZNF583	1.8729639247787595	2.2052548504593146	4.935720894120193	-0.039699248755535536	0.05537991202559378	0.0018121811382210181	0.9926706055889056	0.9943370384085141	0.9999505444996434	4	3	2	8	3	8	5
RP11-268J15.5	1.4710296220253583	2.366747416625857	4.527219419575073	-0.0397078896260628	-0.7346765576213848	-0.022442592498411004	0.9941053929966239	0.9222234335483401	0.9758822985548127	9	1	1	24	0	8	3
HSPA13	5.511198136801808	5.579797845172795	59.434312396663806	-0.03974803721281873	-0.18164387071001567	-0.04506379943695791	0.9847872606327888	0.9510900738839947	0.9802841471723875	86	19	90	65	42	178	33
GALNT11	4.784104744795471	4.835881836938409	34.98766647951456	-0.039768774159772334	-0.11848247959380155	-0.02925799611428298	0.9847872606327888	0.9757990302268528	0.9900017108250462	64	20	43	42	13	100	22
TMEM214	6.056629038672594	6.083831731272326	83.78516282935108	-0.039788028209136565	-0.027177947631452478	-0.016378918996642493	0.9835676167176777	0.9938719387223957	0.9969515244828931	185	28	129	110	32	253	57
ATP1B1	6.659525495072267	6.804468590347127	140.4566703250789	-0.039823082651061034	-0.2792647644187356	-0.05346981056683639	0.9877363333774549	0.9325217224458358	0.9728940061217274	222	79	70	321	56	430	68
ZNF431	5.0087017275105845	5.276401207216787	46.15546343769581	-0.03991998338267507	-0.17723159372117006	-0.02518830500915062	0.988301812541611	0.9680146800966728	0.9888612023158265	107	14	49	139	5	159	23
PTRF	8.500070433836935	8.577609151369371	478.43799611352154	-0.03994327133664641	-0.09691379797305495	-0.02679138658632289	0.9844740472948661	0.9794389166362921	0.9926375027355276	1395	165	830	577	103	1320	333
NME7	3.8088655125094646	3.909941397429273	17.635333340485637	-0.040120706877495374	-0.16468782215760283	-0.02727293898674076	0.9875670366419629	0.9716788661764281	0.9888612023158265	39	7	22	17	10	56	9
AC007405.6	0.687566434737872	1.4242793743520705	1.8919551537763208	-0.04013700014235422	-0.3143555999480311	-0.009031615394995007	0.9937755385037004	0.9769827247204449	NA	7	0	1	1	2	5	1
GLRX5	3.7919927078489666	3.9388344018867265	18.59467378910587	-0.04040437439775423	-0.32428906407864905	-0.04404866025306037	0.9877976426324421	0.9383452678539244	0.9757077656957653	21	6	22	22	17	51	9
RAD50	6.9163295252161126	6.978923326046788	156.89179172234037	-0.04051202085707254	-0.08530154173887627	-0.028485088985612025	0.9840380611398571	0.981740636261243	0.99247766872203	386	40	155	283	72	530	87
FAM134A	5.372056574390651	5.410411217075064	52.42423109987875	-0.04060701004364712	-0.10548905023128773	-0.032112702171180646	0.9844433033777996	0.9757990302268528	0.9897893163594963	97	21	53	84	26	158	32
ERC1	7.585628268876333	7.609018145220542	244.19665882492976	-0.040763314898341764	-0.037412651669669186	-0.021187025073753592	0.9818617699286651	0.9914078181210249	0.9969515244828931	565	70	381	324	99	713	170
SLC36A1	5.012090305752298	5.102880826216749	43.20184117881769	-0.041017530990961275	-0.18445486801115948	-0.036417012530826326	0.9856751721287009	0.9578874637315928	0.9802841471723875	61	31	38	50	19	97	31
ZFAS1	5.253456409308226	5.424789893014156	53.10654565586088	-0.04104670011706645	-0.2520443638094068	-0.04369692238136674	0.9861240353017701	0.9441913943704214	0.9785232283256642	89	8	86	52	46	148	30
CTBS	4.299477320384056	4.553295889438839	29.885711295506997	-0.04117059738355672	-0.6144913513833004	-0.06881054421891175	0.9888983549291108	0.8709081020449883	0.927986424195505	13	27	34	39	15	62	14
DLD	5.844117362401874	5.909074472391268	75.71317395591538	-0.04117412115951248	-0.2241564858625609	-0.054455303620563805	0.9847872606327888	0.9382960162480188	0.9757077656957653	115	42	73	82	46	207	44
MDN1	7.242648709618481	7.454033749116224	216.83586256910368	-0.04162409325615999	-0.18613250885869115	-0.029804161492467736	0.9877976426324421	0.9611920725489631	0.9861115346819506	617	19	371	458	65	635	132
FAM210B	5.5865667544021465	5.651176485171995	62.88094910984582	-0.04163808898003305	-0.19898764425533375	-0.049360579456707215	0.9844433033777996	0.9463485440725483	0.97971866353386206	93	42	70	82	24	187	34
CFDP1	6.578357866256348	6.615207218289709	122.79168830234842	-0.04164545827549426	-0.09354281146459406	-0.033231879866966275	0.9835676167176777	0.9775953980137568	0.9895607952591134	199	37	153	176	77	343	83
LCA5L	0.3403003681035111	1.2494476463101796	1.3354515527855868	-0.041684133302475855	0.3123896104644916	0.003582950076360939	0.9937755385037004	0.9759629398988832	NA	1	1	4	1	0	8	0
PPARA	4.878558881588172	4.935109708572579	36.87316682323664	-0.04168426241257239	0.08299672942876228	0.011276865980094222	0.9844740472948661	0.9832793731548807	0.9971206659547955	73	12	59	54	12	97	32
TSPAN17	4.45639490373044	4.591073350806779	28.92638409911267	-0.0421014393393947	0.13779932595485847	0.019395113625186203	0.9861240353017701	0.9754951556788446	0.9959118451901906	53	14	34	53	5	65	29
LRRC16A	5.602951384721971	5.684364122879811	62.41708206742867	-0.04221821083522887	-0.03402767656707409	-0.014239051514720226	0.9844740472948661	0.9937307039123249	0.9969515244828931	156	17	105	89	20	237	31
ZCCHC8	4.89491144859644	4.9938438194201336	37.974117817124295	-0.04222835196590614	-0.04987882646510321	-0.016305656685654042	0.9847872606327888	0.9912525294077252	0.9969515244828931	84	8	71	55	15	134	21
ZNF782	3.3354784518574494	3.596976747737783	13.208332036139993	-0.04238651789829606	0.10255854208436108	0.009670210019237735	0.9877976426324421	0.9861991570869432	0.9969515244828931	28	3	33	17	2	33	13
IL1RN	3.4327747241388935	3.6560064149557303	14.000858600048703	-0.04262801707866682	-0.00514008553151553	-0.002964000985188723	0.9877976426324421	0.9988755473897378	0.9999505444996434	23	4	40	15	3	36	12
DIP2A	5.9934757405284795	6.243012139954962	92.04168744207733	-0.04302387350414094	-0.16156692380161658	-0.02223884994836018	0.9875271220949952	0.9715224627219318	0.99247766872203	250	12	263	114	17	277	57
LIMA1	7.368462519341752	7.397727222363877	211.92378296520695	-0.04326758278961706	-0.09009640931396425	-0.034628561322292764	0.9818617699286651	0.9775953980137568	0.9886632708300134	362	84	387	205	99	606	141
ACTA2	7.803778122818764	7.917722404518737	301.9838736969989	-0.04330071807339299	-0.16214710524664092	-0.03621885476157747	0.9847872606327888	0.9610175372929699	0.9822357522311711	903	99	633	223	82	893	183
LRRC8B	4.7731923535106695	4.862636220011998	35.89379598489534	-0.04335942730854569	-0.2566923979679843	-0.050355100265393825	0.985911516894483	0.9382960162480188	0.9757077656957653	32	21	52	58	16	102	19
TUBGCP2	5.818215264555608	5.902667712726758	73.1816240302357	-0.04342036658196901	-0.022732625952783445	-0.010663181151513846	0.9840380611398571	0.9945171578850067	0.9971206659547955	186	24	94	138	16	213	53
SOS1-IT1	1.5240975695405867	1.9568703457810395	3.741692564473594	-0.04361955893195634	-0.15711626622817415	-0.010311458395185498	0.9923557800284221	0.9865408548420206	0.9964395820198222	2	3	6	3	2	13	1
CENPH	1.201259408575571	1.6681940981011678	2.8234300838870956	-0.04364002018509262	-0.12184435410127827	-0.006934896332160467	0.9924302770452558	0.9913015922829794	0.9969515244828931	4	2	1	3	2	9	1
RSPRY1	5.048855986364545	5.145211066291774	43.08163338025531	-0.04367959661130896	-0.13492467496230154	-0.03228170434097584	0.9847872606327888	0.9716788661764281	0.9870120756899194	70	9	51	83	27	133	25
MAVS	7.129893076598095	7.2043017807042595	183.1311783579501	-0.04384579924014675	-0.06603869033369741	-0.021381323071673737	0.9835676167176777	0.9859940149901499	0.9964395820198222	339	50	330	394	43	549	122
RP11-197N18.7	1.6029290289832334	2.0970889282121776	3.6643088788067186	-0.04388688584602466	-0.267873186734908	-0.013293587484424956	0.9904925298782737	0.9746170835221862	0.9926375027355276	4	1	14	3	1	11	2
NUDT16P1	0.2420814774804106	1.4204336538614935	1.674664143706018	-0.04401169420799182	-0.3960168862770167	-0.009078274309990492	0.9943897626711995	0.973926687813735	NA	1	1	0	9	0	7	0
FBXO11	6.145395239612434	6.175853530047424	89.8483168272331	-0.044043178791475006	-0.05404345307605984	-0.023400394674645265	0.9825037090491728	0.9874499192617271	0.9959118451901906	156	39	164	106	31	254	63
C7orf26	3.0304723593462053	3.257578391359805	10.353180375849897	-0.04409802163228633	-0.09842498162836895	-0.012678811850884535	0.9877976426324421	0.9875731637475732	0.9969515244828931	32	5	9	15	2	30	7
MRPL30	4.429636539004846	4.5022840241687465	27.662406385806307	-0.04425987988898928	-0.10974171675079593	-0.023074488980436427	0.985032485249893	0.9809471013434997	0.9928226035501762	52	12	22	38	16	69	20
LOXL4	2.049827486958944	2.3628420832124224	4.889552586767862	-0.044308179863177775	-0.1006259704881746	-0.008338415016420598	0.9888983549291108	0.9905410936878974	0.9969515244828931	6	2	12	5	2	18	2
FICD	2.718525995717148	3.053383124799332	8.287550620035692	-0.04437892167077883	-0.08838815810298421	-0.01041905947374545	0.9885440616814366	0.9903825359050754	0.9969515244828931	21	1	13	17	3	35	3
LINC00936	0.687566434737872	1.429440637111919	1.762228880147779	-0.04471936873661117	-0.3086919627031118	-0.008290158627132994	0.9924793138675525	0.97683740226314	NA	1	0	7	2	1	5	1
IL15RA	4.711424013966232	4.899862957990624	35.35663105700964	-0.04479178318749814	-0.015486834747819832	-0.005188269805622591	0.9860446463650935	0.9949750002548088	0.9996815027152848	92	12	67	53	4	101	27
TMEM100	5.556370951064426	6.510925850869595	110.79371650348719	-0.044853942602134496	-0.9669131361659055	-0.026383108652807484	0.9919564155328026	0.8569516731207529	NA	114	8	716	62	7	217	44
INTS1	5.797153213916166	5.9815451878374	76.99505037036216	-0.04489647786493596	-0.09988096530128301	-0.016307217489305352	0.9859074616549044	0.9832484684417312	0.9969515244828931	291	22	77	125	13	205	57
SRSF2	5.160904541501628	5.262595399214331	46.92533872965558	-0.04500562109078915	-0.13909611037854613	-0.032860449861501995	0.9846553970379208	0.9702833689529538	0.9861115346819506	82	26	94	53	10	145	27
LCMT1	3.460972711207311	3.5784645616948354	13.543481107803476	-0.045163526060475016	-0.12711589951503854	-0.01917613277469481	0.9861240353017701	0.981740636261243	0.9959118451901906	23	5	18	21	7	48	6
THAP4	4.247044302376542	4.541900637564786	26.802236138114033	-0.04534834606053532	-0.15262472567862723	-0.021021659286262238	0.9877363333774549	0.97683740226314	0.9926375027355276	91	2	31	52	10	89	15
ZNF362	4.63686716694173	4.767998928410089	33.49940973122663	-0.04540865634925464	-0.2318388882107812	-0.04069917050820109	0.9854871785558111	0.9480423557320012	0.9802841471723875	66	24	52	24	9	89	20
NOP56	6.014209819040766	6.115140496510172	85.2202725792118	-0.0457758813160592	0.010871934791433573	-5.386296244790188e-4	0.9840380611398571	0.9959239990718131	0.9999505444996434	254	24	85	150	23	210	73
ICMT	5.473114903931894	5.56621919322679	58.10878592717074	-0.0458599342857757	-0.15442405712067225	-0.036390386864931144	0.9847872606327888	0.962500094409557	0.9822357522311711	147	25	42	107	20	184	32
CTD-2516F10.2	1.8106280911397858	2.104084174271003	3.9020342953598837	-0.04587765510497005	0.015247745443555482	-3.988933539101034e-4	0.9885895808502531	0.9973038639546781	0.9999505444996434	5	1	7	6	2	11	3
CLK1	7.968962488010019	8.098556525237626	344.81672478666655	-0.04597476895721452	-0.19997406900169742	-0.04054542126740569	0.9844740472948661	0.9510396148390321	0.9802841471723875	490	72	860	285	216	861	235
APPBP2	5.563514785371873	5.631048622244995	62.27155667321051	-0.0459805109010867	-0.21608543471923763	-0.050103133742102166	0.9835676167176777	0.9426532864777466	0.9772635351870352	77	28	72	72	44	160	39
LANCL1	5.190091460472704	5.267416541471008	48.17639746918169	-0.046099454208457354	-0.2715762006243009	-0.05809124749488704	0.9840380611398571	0.9305240833882471	0.9720550775255535	61	24	54	56	33	140	24
HRH1	3.2051956408568034	3.5600212087525422	12.604552133766882	-0.04610330074540552	-0.21920402081503393	-0.024221018829304657	0.988301812541611	0.9680596686992586	0.9864739473323729	23	1	37	18	5	47	5
ATXN1	6.948422467827531	7.021209227542902	163.361943248655	-0.046129037966808985	-0.1865487967770957	-0.04932434924274145	0.9835676167176777	0.9473374003635673	0.9798681102782569	205	63	324	144	98	497	90
TTC17	7.01222925942618	7.053971569393702	165.76383923239771	-0.04613870908759334	-0.06685401427740557	-0.02714111844027484	0.9811799864118133	0.985041513392189	0.9940449733122109	336	38	274	223	85	492	110
ZNF767P	4.079323448458843	4.464885711680179	25.124484852075028	-0.046157144003182396	-0.018935545730117326	4.216400164979281e-4	0.9877976426324421	0.9950098115654151	0.9999505444996434	54	2	61	56	3	65	22
LINC00685	0.4252091107782834	1.5672473073513864	3.2212910678434348	-0.04635504806281435	0.035305154358846506	-5.915192052952878e-4	0.9949144518230345	0.9962390166874794	0.9999505444996434	0	5	1	3	0	1	4
PCDHGA9	2.226154041301858	2.568252795933455	6.374470474867187	-0.04640704398918274	-0.028563276755040074	-0.002699608085910303	0.9888983549291108	0.9948395377280768	0.9999505444996434	15	1	5	4	6	12	6
TXLNA	6.840712134247372	6.874114862495912	146.44857865539444	-0.046527945627303134	-0.0683254800674919	-0.028492129791104454	0.9810489836008306	0.984208987945095	0.9926375027355276	348	66	182	202	44	437	96
LINC00941	-0.20226480676153952	0.9715986926692647	0.6723120740680675	-0.046671276989918874	-0.07183261277797068	-0.001023189310641736	0.992873160431336	0.9945171578850067	NA	5	0	0	1	0	4	0
GTPBP4	5.864264505808719	5.917863691273564	74.31869875003001	-0.04673357999068138	-0.05548247986056523	-0.02139413711801661	0.9830307617347046	0.9879077886288335	0.9964395820198222	141	24	87	162	25	226	49
SPOP	5.846676400515055	5.894991747294009	74.54924419105159	-0.04685382006977864	-0.18959556126295132	-0.05182406738774253	0.9835244379708856	0.946174151250082	0.9790182980705198	100	38	90	95	42	230	39
DBF4B	2.483423354682571	2.945230272875479	7.556312567542699	-0.046867181969196446	-0.0928007445485809	-0.004968233950823833	0.9886969304574529	0.9911773444933061	0.9983961900924626	33	1	7	13	1	18	7
KIF5A	0.7702826110792963	1.597056425957476	2.200983391547502	-0.0470777546409496	0.7953683616526007	0.027290591668194163	0.9925083659291475	0.9228611507324459	NA	5	0	5	2	0	2	5
HIATL1	5.248032987346931	5.306257843409494	49.32635950856754	-0.04715557276111879	-0.1777177990103024	-0.04237213647209858	0.9835676167176777	0.9526218423586523	0.9802841471723875	52	28	67	71	23	128	32
RP11-603J24.7	1.0091323738140463	1.7434587114025821	2.3992844544140293	-0.04730121526238348	-0.35919560146903995	-0.011760494781577363	0.9918215570751828	0.9660073692237923	NA	5	0	1	10	1	8	1
SPA17	3.067675285246852	3.280338862970812	11.546311112738406	-0.04737486392787778	0.09529637929170287	0.0066968665404498065	0.9877976426324421	0.9897601749705311	0.997521876723425	9	9	13	16	3	20	12
FBXW11	4.864300788456245	5.005057846491051	38.54716875325303	-0.047379907963347276	-0.13557307182481204	-0.028785108840599913	0.9847872606327888	0.9746498700104923	0.9888612023158265	70	18	88	48	7	134	19
SETD5	7.8511274969506655	7.952477006116358	308.5801561674727	-0.04744067255839514	-0.10296325293648531	-0.025165503883692975	0.9835676167176777	0.9778839304387725	0.9927805517115467	683	56	730	466	89	861	213
PAPD7	5.080692396914382	5.138590481187351	42.555132032308784	-0.04756940789020877	-0.03925958984805042	-0.016465074813086095	0.9835676167176777	0.9917837271309584	0.9969515244828931	97	13	74	51	16	132	28
FAM174B	2.9237512300907227	3.2580555698549865	9.933116991266608	-0.047661135336692015	0.008376192202080386	-5.327467967053449e-4	0.9877976426324421	0.99870234957130255	0.9999505444996434	23	2	24	16	1	26	9
SELO	3.0174056114278454	3.3231234054047354	10.583744009998076	-0.04774165161991359	0.05494947232764504	0.0038192281308189018	0.9877363333774549	0.9938719387223957	0.9997975394004849	32	3	18	15	1	27	10
SSRP1	6.786701729330187	6.819985786839997	140.68680396606592	-0.047760252038656824	-0.03849055469454223	-0.019381742954081696	0.9807219214358829	0.9914078181210249	0.9969515244828931	350	41	170	207	59	394	102
DACT3	3.400099734796136	3.5592886914470174	13.072927334640863	-0.04779452609151599	-0.11102811794278197	-0.01751922174569475	0.9861240353017701	0.985041513392189	0.9959118451901906	29	5	27	13	4	44	7
MEFV	4.008516398908375	4.447640632608545	25.566344458221685	-0.04804912541104515	-0.20889818013186562	-0.015756486817247423	0.988301812541611	0.9725762030102855	0.9959118451901906	41	10	96	14	2	50	22
ST3GAL3	1.9835662319883085	2.487572541062427	5.154261226823277	-0.048050175779725625	-0.21685263493765103	-0.01300498878676183	0.9889599153345232	0.9778839304387725	0.9959118451901906	11	0	6	16	2	13	4
SNHG14	5.9458878487002975	5.9800541739475594	78.16413181840421	-0.0481422178530285	-0.03545928701635767	-0.017358448951549064	0.9811799864118133	0.9917837271309584	0.9969515244828931	158	25	84	134	36	213	58
SMEK2	6.7067121003026005	6.734868485655661	134.11292435540835	-0.04819738609383212	-0.10517684331075842	-0.03718045418309289	0.9804607723661324	0.9733578959384879	0.9861115346819506	184	58	173	175	76	353	94
UBAC2	5.165323418021201	5.268991657799718	46.52476918875351	-0.04826314118571822	-0.04381937922083541	-0.014133598986661548	0.9835676167176777	0.9917837271309584	0.9969515244828931	70	9	101	82	18	136	33
AMD1	6.681352695533107	6.728386400166707	133.96702453419965	-0.04841760016732679	-0.16757170762763543	-0.04891275175546735	0.9814897446124685	0.9500855550862475	0.9802841471723875	159	75	155	183	69	359	86
OGG1	4.345556989003998	4.4740673951580945	26.09866463446518	-0.04842989210852552	-0.11924782811909913	-0.024563414109523122	0.9847872606327888	0.9778839304387725	0.99247766872203	67	11	46	27	7	95	12
UQCC1	4.902239816577627	5.020669099042733	38.91504843442722	-0.04847116314391488	0.050832947838884666	0.005410702469064856	0.9840380611398571	0.9913015922829794	0.9997902776782008	58	11	67	88	9	100	34
MTPAP	4.595315723091299	4.666701750628252	31.06152178557169	-0.04851323736786498	-0.21696818344867702	-0.04463341387643835	0.983989244587278	0.9466632872292624	0.9802841471723875	46	13	34	44	20	97	15
ATP6V0C	2.873700234917106	3.1016710100327125	9.547633420125036	-0.048696948695966635	-0.19190753888523124	-0.02037394277383875	0.9877976426324421	0.9759477445840141	0.9922356790524077	17	7	14	8	3	35	3
CCT5	6.88973424380443	6.925612106149833	151.9793615491623	-0.048778842518876396	-0.06387457634220081	-0.025280631102781895	0.9810489836008306	0.9851988146549971	0.9959118451901906	352	54	141	251	65	412	110
RP11-356K23.1	2.3408851740405914	2.7230017896136394	8.112238391287535	-0.04884696769254456	-0.33849484400646235	-0.02137747217958653	0.9891277748149891	0.962500094409557	0.9802841471723875	4	10	6	8	2	12	6
NEK6	6.604111304272272	6.637055630727056	124.43594638824318	-0.049001045371771385	-0.10021339348578377	-0.037326902443357	0.9804602447341663	0.9748137687645452	0.9864108738556875	254	62	131	189	44	388	74
BCL7A	3.148141857343179	3.2971281507181556	11.115482832806183	-0.049167301257419395	0.050371190181984216	0.0026431712884177195	0.9861240353017701	0.9938719387223957	0.9999505444996434	14	6	13	21	3	26	10
RNF41	5.018727957269041	5.0812812500835305	41.03165468925165	-0.04917530340244386	-0.10254557889194722	-0.028675495099064932	0.9835676167176777	0.9778839304387725	0.9923725541067882	75	13	45	81	19	134	23
GTDC1	4.310424043508724	4.4217283279762665	25.46399469828311	-0.04919219065108844	-0.17623529700200724	-0.03362481567130007	0.9847872606327888	0.9627579608567461	0.9822629197912749	34	9	51	33	13	93	10
GAS6	5.953816241513085	6.087841402674129	82.97382884884757	-0.04922396816531391	-0.08044966172556126	-0.018216926943035578	0.9835676167176777	0.985041513392189	0.9969515244828931	252	14	161	99	26	251	55
SBF1	5.722017967617384	5.93039492429082	73.68725694136947	-0.04939656279985141	-0.11309421706182264	-0.018273169782292806	0.9847872606327888	0.9811049872114593	0.9963487469152031	235	11	165	94	15	231	46
PPP1R3E	2.6975717296549817	3.103495938741222	8.768916599889433	-0.04971295203235687	0.12441907471727368	0.01078465665171159	0.9877976426324421	0.9861991570869432	0.9969515244828931	16	1	17	22	1	19	10
PDE4DIP	6.502708676236651	6.559353420045904	117.27255903504863	-0.04975826464427137	-0.10639706327178766	-0.03319446594024064	0.9815830393826939	0.9749785801268303	0.9886632708300134	317	35	162	113	57	350	74
GALNT1	6.035661816003876	6.139542721034065	89.59868097114743	-0.04985829604394992	-0.27037322043470663	-0.05461318344968641	0.9835676167176777	0.9314378947780748	0.9728940061217274	118	55	73	92	59	204	59
URGCP	4.717766356568822	4.845236388258172	34.35757882034208	-0.04988414178499217	0.11503225411319937	0.017090207561387655	0.9840380611398571	0.9778839304387725	0.9969515244828931	96	12	41	51	7	83	33
MGAT1	7.346601381891594	7.365822579715783	208.0800946732753	-0.04992065519683497	-0.09737353297733368	-0.03975370702496766	0.9771112923957105	0.9748137687645452	0.9856097304780399	330	106	263	262	94	579	140
PPM1L	4.23935948236261	4.474764281982524	26.871468525435134	-0.049931828938907186	-0.2572067689305875	-0.032442099510793146	0.986238785847507	0.9517185964866285	0.9802841471723875	20	4	60	37	21	60	19
PCBP1	6.706250652964932	6.732219776887031	133.8097703387522	-0.049997511924621665	-0.04329727280416377	-0.01950963990831983	0.9790195495221391	0.9905410936878974	0.9969515244828931	196	67	165	191	57	322	107
IRF7	3.9766762154316337	4.434276896853216	24.571937551170148	-0.0500561280892013	-0.18489372026583206	-0.015552019069614021	0.9877976426324421	0.975111688392315	0.9959118451901906	71	5	27	75	1	65	18
TCEA1	6.162094162263695	6.224163038784109	93.46681017004005	-0.05011673198401584	-0.1583153151212467	-0.043147729208668925	0.9818537839121564	0.9562190523915074	0.9802841471723875	199	30	100	99	63	264	58
NFIA	7.202897297396576	7.2619348137455395	193.72901644347525	-0.050473230981535604	-0.16140707369330412	-0.045687652811626116	0.9811799864118133	0.9543006455370695	0.9802841471723875	310	77	301	156	124	513	128
ZFP82	1.9784483793883698	2.309330746629602	4.985149475825318	-0.050482500783100355	-0.1968524005149171	-0.013742818881628694	0.9885895808502531	0.9813618135086235	0.9947706430329182	12	2	3	4	4	16	2
RAB40B	2.313698460678293	2.584364699391438	5.815847275434298	-0.050991524530803065	0.03685776485537614	5.606162717051989e-4	0.9874825193406174	0.9945171578850067	0.9999505444996434	12	2	11	9	1	16	5
NFX1	5.943082727931691	5.982370355334454	77.87106722844361	-0.05107001335942165	-0.04901953937565465	-0.02193009749537994	0.9802694804460611	0.9892436302877298	0.9964395820198222	154	27	149	99	26	239	51
SUCO	5.621832582607077	5.74537061277467	66.32209448409508	-0.05136740716783262	-0.18982532957324227	-0.04080299282900588	0.9835676167176777	0.9527380416765484	0.9802841471723875	92	11	101	107	49	196	38
KRT17	3.819186092801894	4.160112098270204	20.56583544249643	-0.05162582076697781	-0.3589606353381135	-0.03898190433238119	0.9875177668067455	0.9382866767563419	0.9758712707195247	34	2	15	67	12	64	9
SNRPB	5.168730908919788	5.282829926761242	46.67132781069158	-0.05169091712505014	-0.06924235140969176	-0.018541349354719888	0.9835676167176777	0.9864744904430391	0.9964395820198222	136	10	63	72	17	170	24
B4GALT5	6.299740671663968	6.3450208867963545	101.85794502841223	-0.05169496291074713	-0.1442903584465803	-0.04338114570278101	0.9810489836008306	0.9587561108482433	0.9802841471723875	108	51	147	174	43	284	65
CTD-2587M2.1	1.1071852503339656	1.8052687479525797	2.66636355557399	-0.05172148667728612	-0.3833465254702433	-0.011565418502453371	0.9895810532664799	0.963420938218519	0.99247766872203	3	0	12	2	1	6	2
C6orf1	2.6223485689302275	2.8546120293718507	7.612155318752983	-0.05179715710610014	-0.15542095323940838	-0.015428299106887797	0.9874825193406174	0.982271046624661	0.9959118451901906	21	2	7	8	5	24	4
SORL1	7.344696459845204	7.527440277471907	230.32093399093748	-0.05186765955076486	-0.25526687044206087	-0.041578514135979794	0.9840380611398571	0.9426532864777466	0.9802841471723875	275	71	812	216	61	586	148
BEAN1	2.1361036669762488	2.665830910628713	6.85971278591026	-0.05207355217955911	-0.6349817013654859	-0.036142108397914326	0.991276312239449	0.921035708835318	0.95926131913522	6	4	1	21	4	18	2
WDR54	2.299881319562413	2.755345468314632	6.576775879759377	-0.05215492797851053	-0.3187826930206519	-0.02047597283792036	0.988525655718648	0.9593854775262728	0.9853255803882789	18	2	21	3	1	18	4
TM9SF4	6.001589205323973	6.067499945891752	82.31737427765701	-0.05240799354710806	-0.02407939531564721	-0.012338212736851553	0.9810489836008306	0.9940342568152098	0.9969515244828931	213	20	104	146	28	237	60
ECHDC2	5.277510987357175	5.606282840619535	58.53376168204701	-0.05259531679979424	-0.1395899270651038	-0.016206876447094617	0.9861240353017701	0.9778839304387725	0.9964395820198222	102	3	130	148	17	154	43
SPATA2L	1.7132677333114341	2.3036896048561966	4.154054444551498	-0.052710212313760045	-0.306082295833177	-0.015793017221261543	0.9888310523380982	0.9660073692237923	0.9897893163594963	12	1	5	13	0	14	2
CEBPZOS	4.608038494042038	4.763323337210632	32.686081693613836	-0.05277336139064305	-0.16629191946278596	-0.03180405695091452	0.9847872606327888	0.966642100346435	0.9834878377025766	35	14	46	66	15	135	9
TMEM57	5.420864054921376	5.462264956458006	54.03166067872152	-0.05277873438004021	0.0725451552380157	0.010675520925439863	0.9804607723661324	0.9846243910011133	0.997521876723425	96	18	87	82	19	134	48
POC1B	4.18565468534289	4.369847054169558	24.421640782846694	-0.052982248452895835	-0.28297039511693833	-0.04219843703152655	0.9850786807745702	0.9426532864777466	0.9772635351870352	26	8	67	26	12	85	9
SAMHD1	8.036093202216014	8.106113281159708	348.14741440259894	-0.0530383879592104	-0.15185376446869314	-0.04233109593574817	0.9802694804460611	0.9600498031088545	0.9802841471723875	453	212	406	671	93	937	230
TSG101	4.647628243658325	4.734955794020192	32.37020502332367	-0.05304675770177334	-0.06153190321649231	-0.015742201220127913	0.9835676167176777	0.9897601749705311	0.9969515244828931	54	8	33	55	21	81	25
PLXNA3	5.25422143778271	5.50042338845225	54.20231812561533	-0.053119826149214795	-0.16001313620936505	-0.023674322732272345	0.9847872606327888	0.9719338882939517	0.9922512148662471	207	16	70	85	6	178	30
C14orf79	1.8313339825979067	2.153569691182571	4.1789510869505575	-0.05319150012208715	-0.07955085308879713	-0.006127544211382633	0.9877976426324421	0.9931972992942586	0.9971206659547955	9	3	4	5	1	14	2
MFSD11	3.765689308876654	3.8738263419604033	16.864825002661963	-0.05329159819583823	-0.10922161984843677	-0.02047939944168155	0.983989244587278	0.9832484684417312	0.9959118451901906	33	8	29	21	5	56	9
OPHN1	4.698569185832653	4.79541101806123	33.27414361363272	-0.053503287808500055	0.0556962619136127	0.005626944183044122	0.9835676167176777	0.9905410936878974	0.9996815027152848	88	13	47	40	8	85	29
USP24	7.063569321521135	7.091573238651905	170.1345757866302	-0.0535245136554916	-0.013864756920682514	-0.012748230539825383	0.9764993346422254	0.9945171578850067	0.9969515244828931	313	50	312	259	61	453	132
RP11-53I6.4	0.35586242118253464	1.5127839094821778	2.6387170154193846	-0.053565068854418925	-0.7555557967624275	-0.018764024227172937	0.9941663640009624	0.9426532864777466	0.9678543220286075	0	1	5	0	4	7	0
ALCAM	7.063260474319401	7.163588377925986	182.42406487798544	-0.05369684590541669	-0.2819683843987329	-0.062172028835258374	0.9818617699286651	0.925400835977951	0.9647393564711951	204	115	162	211	115	483	104
TRMT11	3.9614440485250917	4.133332631932215	20.111481601495885	-0.05371757443635215	0.14619037663768455	0.01793550715735984	0.9840380611398571	0.9759629398988832	0.9964395820198222	34	4	40	38	5	50	20
POP7	2.1515417665677417	2.441769633639227	5.654076757779363	-0.05384719134315848	-0.18503175668296265	-0.01421212663834249	0.9877363333774549	0.981740636261243	0.9959118451901906	9	5	5	8	1	16	3
PUM2	7.252552993054942	7.2743090812497275	194.20200091336227	-0.053889748176059224	-0.06198863291165422	-0.028505992042933626	0.9755188115803536	0.985041513392189	0.9928226035501762	301	81	364	249	71	532	139
TLK2	6.119873705189557	6.163037747458603	89.87964955809693	-0.05417049198147171	-0.17713270911724974	-0.05218208543423053	0.9793136775978413	0.9466632872292624	0.97971866353386206	126	42	109	114	53	278	48
ACOX1	5.886124827074579	5.918260760193766	75.57991639961135	-0.054172935580202385	-0.1495734758904039	-0.046109006139278874	0.9787992996433991	0.9562190523915074	0.9802841471723875	109	39	96	102	36	225	44
MLKL	5.726226640241118	5.803213717359419	68.15663716661909	-0.054301558141517284	0.01573077836412921	-0.0022508451665790284	0.9810489836008306	0.9945171578850067	0.9999505444996434	168	19	100	121	17	188	54
SAMD5	3.536305392698459	3.8298650553155738	16.242072313844442	-0.05445512435569315	-0.3308220944092357	-0.03429456534848639	0.9875670366419629	0.9451048645722057	0.9802841471723875	56	8	6	29	4	44	9
RP11-392O17.2	1.0953578279409752	1.8335272323300875	2.6998659562749774	-0.05449935253493088	0.10677891157876394	0.007446865558421149	0.9891277748149891	0.9931972992942586	0.9969515244828931	4	0	8	6	0	4	4
PRRG3	2.099956868048766	2.9549698973464245	10.438102828780368	-0.05471309224645528	-1.3041044336083236	-0.049145700390367676	0.9937755385037004	0.8465626414118862	0.8878018566528553	10	11	5	0	10	10	4
BBS2	4.736201868592017	4.798065056431329	34.31886515932341	-0.05485375410755174	-0.17453306871727653	-0.03787512435794672	0.9820600803521113	0.9584735187748283	0.9815666464666684	56	14	35	42	23	90	22
ACSF3	4.975560775607556	5.075748773840058	40.385883771495386	-0.05488180587207965	0.010019120467376578	-0.003846834208960312	0.9818617699286651	0.9962914661847339	0.9999505444996434	80	12	83	64	9	116	31
ANKRD18EP	1.1424017744056838	1.6954262950725867	3.170116009832721	-0.05488321293359286	-0.3949321858323076	-0.016965811463300888	0.989766651193675	0.9647029878068774	0.980548659914574	1	4	3	3	1	8	1
LAS1L	5.319449142744911	5.381582838173151	50.61123967006251	-0.0549605379518646	0.03280297555616945	4.5370852609470457e-4	0.9804602447341663	0.9937307039123249	0.9999505444996434	122	13	76	74	18	138	41
PTPN18	6.62437812236637	6.771123465700516	138.97942716281554	-0.05501408259429994	-0.25589420026972276	-0.04688243291063567	0.9821393297420413	0.9389148706695029	0.9758822985548127	195	122	125	164	38	303	97
RP11-757F18.5	1.2155848260230793	2.320780930355242	4.03267276451143	-0.05506030074767507	0.10010062565169314	0.001089668054567132	0.9926706055889056	0.9926939792449342	0.9999505444996434	8	1	1	18	0	25	0
MRRF	4.3228578762726855	4.407198250799469	25.215965101693943	-0.05515007509229369	-0.08910684165441798	-0.020979266605018747	0.9835676167176777	0.985041513392189	0.9959118451901906	36	10	30	56	9	72	17
ST7-OT4	1.305919426274177	1.8284760720664015	2.702668535769303	-0.05521798168661569	-0.11230908220079618	-0.004939536955630937	0.988301812541611	0.9911773444933061	0.9971206659547955	7	1	4	6	0	8	2
ELF2	5.930754488345853	6.002582391989462	79.16926350345894	-0.05548304080561837	-0.10898141516963525	-0.03039253249355924	0.9810489836008306	0.9757990302268528	0.9897893163594963	106	22	189	100	35	224	53
AGTPBP1	5.76227723741044	5.840394743740484	70.99207620304372	-0.05554409684948494	-0.12229031435833482	-0.030267132456057343	0.9814897446124685	0.973408856917045	0.9888612023158265	97	23	166	67	35	182	51
EXPH5	5.334993262761333	5.412332572682843	51.61010539145261	-0.055631277692495894	-0.06555832481906594	-0.02122494590013149	0.9810489836008306	0.9861991570869432	0.9964395820198222	123	20	74	80	14	192	25
DNAJC16	4.921647377300292	4.981693317528101	38.61769557829096	-0.05568597024558816	-0.14268421418390576	-0.0359469269651437	0.9810489836008306	0.9656512885863908	0.9842383021285069	66	21	42	66	13	118	22
RARS	5.093084782591773	5.16063173937741	43.70003761075033	-0.05573603197776803	-0.11694960198277117	-0.031207387158362212	0.9810489836008306	0.975111688392315	0.9888612023158265	82	22	44	83	13	130	27
FRA10AC1	5.258213627857451	5.356045669812478	50.72103334420285	-0.05577852360032228	-0.1908112305563511	-0.03970382908388718	0.9833695408047328	0.9525575638772386	0.9802841471723875	51	15	59	102	34	128	34
RP13-735L24.1	0.3320552969811844	1.361837672509735	1.6129298344076728	-0.055824734851130604	-0.697923423822209	-0.011507198528484829	0.9919564155328026	0.9424741941949255	NA	10	1	0	1	0	3	1
YY1	6.620679033347675	6.6424199058467694	124.40633706023971	-0.055837573216157885	-0.06569873273251696	-0.030656550223736763	0.97498709216477	0.9842986140553949	0.99247766872203	220	47	226	164	46	383	79
DYRK2	4.890962956676994	4.9464454471142405	37.55878005604352	-0.0558649106933691	-0.1474158187484459	-0.03683847496409553	0.9810489836008306	0.9641274658237283	0.9829135381717534	56	13	62	49	21	120	20
KHSRP	7.191041710930027	7.222104070194112	187.50160075700765	-0.055926669533393134	-0.09098274582727288	-0.034836905120550155	0.9761436566558567	0.9775953980137568	0.9887155598847338	403	89	180	289	69	518	129
PITPNC1	4.720726627141907	4.786106652118358	33.26635629580058	-0.056183277178276696	0.09854824391455384	0.014360976061933192	0.9811799864118133	0.981081496909416	0.9969515244828931	50	10	56	53	13	80	31
ABL1	6.028563612898008	6.170456940015338	87.76659996348924	-0.056214271157419886	-0.08625108741736943	-0.019441497060160663	0.9827143011228257	0.984120788079159	0.9964395820198222	245	14	127	183	24	286	53
R3HDM2	6.057882277500726	6.128169021464385	87.60368343789881	-0.05634631458148931	-0.20180216394574937	-0.051193645411134615	0.9799588212966118	0.9447542509086063	0.9774733744138943	111	28	131	104	64	253	50
UPRT	3.344745548858321	3.4639063367764993	12.513562813494255	-0.056374447603781574	-0.11939048109412152	-0.01788659343586543	0.9840380611398571	0.9833520402924392	0.9959118451901906	25	7	15	17	4	39	7
CTD-2373N4.3	3.0280700317832263	3.652494368230447	13.267967623245301	-0.05639925738287894	-0.33634334682509004	-0.02402468208332909	0.988301812541611	0.9517185964866285	0.9822357522311711	38	2	24	38	0	34	9
ZNF841	5.1234709629370885	5.546285982970063	55.34421524031181	-0.05640199923817498	-0.21283957554721147	-0.021585327378991152	0.9861240353017701	0.9649070769925712	0.9911102156804201	142	3	114	148	8	188	28
COX15	4.674729685444177	4.758280312738422	32.95162385810122	-0.056621552263408835	-0.21310582658083674	-0.044207348116244015	0.9833695408047328	0.9479666128084612	0.9802841471723875	57	16	28	58	16	108	15
PITPNB	6.556417332947768	6.6109081062668515	122.83590689530047	-0.05700586631730701	-0.15489025099656284	-0.04376798216670594	0.9790195495221391	0.9562190523915074	0.9802841471723875	130	52	231	143	66	320	83
STRAP	5.871002153043792	5.965428929473143	77.43870101433268	-0.05708841973163439	-0.19192190159479333	-0.04520506958465817	0.9818617699286651	0.9487190095906898	0.9802841471723875	133	27	58	166	42	262	36
ATP2C1	6.726581027199407	6.7670135797811035	137.12908820117448	-0.05719276809932605	-0.10330950203235065	-0.033588632134332844	0.9766728664235872	0.9749785801268303	0.9886632708300134	187	54	144	221	81	338	102
CFAP57	1.5883488378916168	2.322714116925951	4.743646050762042	-0.057216747362004224	-0.6954391532398988	-0.0249191284039881	0.9896510414781795	0.9259014234045134	0.975583292847164	3	2	23	1	1	8	3
SLC45A4	4.668788349120154	4.989934383233292	37.37348121493287	-0.057378004084878594	-0.16515382059578423	-0.018725189546868696	0.9847872606327888	0.9748137687645452	0.9948957450747703	72	3	125	46	10	103	26
EIF4E	5.257855499246064	5.331595381911591	50.24077172545175	-0.05768336339549408	-0.17802716050997378	-0.03949076608401769	0.9810489836008306	0.9562190523915074	0.9802841471723875	54	19	75	60	35	121	35
FBXL4	4.780634787280394	4.937081474491951	38.02192654846208	-0.057685540506335786	-0.4002252941439231	-0.06299963902896921	0.9841180621249178	0.9083029041916866	0.9568686225198643	27	14	44	71	30	102	18
CLIC1	7.586652253848357	7.621319542423232	248.91844178509135	-0.05780575865751097	-0.12560005283273695	-0.04330469889790062	0.9753729649681246	0.9647029878068774	0.9815666464666684	286	122	381	319	124	653	172
AP3M2	4.9297335056966105	5.030866964252677	39.39084535145544	-0.05789277328944606	-0.06190290925476974	-0.01629736051256867	0.9818617699286651	0.989031264349634	0.9969515244828931	79	10	91	37	16	108	29
ZNF850	3.2200608023752584	3.3816239267676407	11.55588395396777	-0.058097762393863474	0.25269567319056024	0.02643916435917527	0.9840380611398571	0.9562190523915074	0.9864739473323729	21	3	14	21	4	26	13
RP11-386M24.6	0.09994622429845135	1.140681025792717	0.944133220315681	-0.058154282474406065	0.11002463381093945	5.847280362150006e-4	0.9888983549291108	0.9931972992942586	NA	1	0	1	5	0	6	0
MBOAT2	4.92778525885946	5.064696495453598	40.085654492506606	-0.05821939867030223	-0.15799783776014825	-0.03208852630370341	0.9833864408596756	0.9657656158178908	0.9857581151623278	49	9	101	67	16	137	20
ZNF223	-0.13834209576565074	1.167199498740404	1.237053268350985	-0.058267285132034594	-0.7075948912452541	-0.01004167572842146	0.9926706055889056	0.9466632872292624	NA	0	0	7	0	1	4	0
NCOA3	7.315209199133509	7.386292677185735	210.46076820767496	-0.058334861096582556	-0.09356742026271256	-0.025962187769014655	0.979387185681169	0.9794950590609763	0.9926375027355276	345	75	448	161	104	483	168
MTHFD1	5.521187121513278	5.5849979732125075	59.70495813036884	-0.05870247142847984	-0.20018316433285588	-0.049877839783624936	0.9802694804460611	0.9460366196931576	0.97971866353386206	126	34	55	71	26	184	31
USP46-AS1	0.21735400883455416	1.2682731325166452	2.0085058440445236	-0.058710357905532924	-0.41987398199286213	-0.013356069124639375	0.9929949204748221	0.9750839590568587	NA	3	2	0	0	2	6	0
GYPC	5.517639013227085	5.66394228929568	61.378925949258246	-0.058863505511747315	-0.13425501123427447	-0.02693591701486578	0.9830307617347046	0.973926687813735	0.9912102296602446	174	15	143	54	17	199	35
PRR14L	6.768899424340906	6.854160989659359	143.19383445730247	-0.0589614388971224	-0.06696033582036424	-0.019971464308035564	0.9789364004634764	0.9859940149901499	0.9964395820198222	328	27	196	312	49	403	102
NMNAT2	1.5237089472540601	2.0763700584527873	4.180027989575138	-0.05905181647470148	0.8347518471486501	0.039134426219919353	0.9888983549291108	0.8965178386174545	0.9545776245088096	8	2	1	5	1	4	8
GBAS	4.8168091133564666	4.9133831956457055	37.73588832821027	-0.05910899676307623	-0.34315206350705796	-0.063463783702867	0.9821836317238455	0.9143232789980992	0.9592301118841492	42	23	43	42	24	104	18
CUL4A	6.6001075615190175	6.634654342209507	123.41666535159058	-0.05917289467870933	-0.07047958596883763	-0.030225669538724444	0.9742998308799367	0.9835711776188958	0.99247766872203	243	32	172	210	58	394	75
BCORL1	5.443312361217656	5.555552621073006	57.76860483369241	-0.05935463183859467	-0.03785471015688062	-0.009457693222742055	0.9815830393826939	0.9937307039123249	0.9971206659547955	101	13	134	50	29	134	49
RP11-244H3.1	3.2468874809132506	3.577980953904317	15.09894870579434	-0.059412108800524395	-0.6334516552345242	-0.050543419389210524	0.9877363333774549	0.9008069600609745	0.9424429747089683	5	16	17	18	6	26	8
TTC25	1.2003390641310647	2.520200062365934	6.271901297993784	-0.05944454699579728	-1.6337534523799138	-0.037125790545001404	0.9935933088392498	0.8380808540462634	0.8976821552695368	2	7	27	0	0	6	2
MRPL20	4.387594818386336	4.450320536254146	26.00046745223088	-0.05945850896141781	-0.09779788208529745	-0.024164070753721973	0.9810489836008306	0.9817786586274811	0.9940449733122109	57	10	31	38	11	83	15
KCTD3	5.684589616434347	5.716705618272787	65.51188962438493	-0.05947312063595225	-0.1056730930427511	-0.033383670085099085	0.9766603537579744	0.9748137687645452	0.9886632708300134	95	29	104	74	33	172	46
RP11-53B2.1	2.5149281818211304	2.7182093285335927	7.220867816780636	-0.05979530343027476	0.09461336547716968	0.005995743800571438	0.9854411001854302	0.9905410936878974	0.9981997634210793	12	5	9	6	2	15	7
ACKR4	1.456621334453408	2.0470297930503523	3.845338200402409	-0.05995347862033399	-0.3463446585338567	-0.014176759093535824	0.9886069231309034	0.9661394935587644	0.9888612023158265	2	3	5	11	0	7	3
ACTG2	5.954300193072227	6.137703463944366	87.04231058269305	-0.05998037636749928	-0.27915305081877356	-0.04735926083157379	0.9835676167176777	0.937457714412796	0.9757077656957653	297	43	122	47	26	291	37
CLEC4E	3.5102285007462877	3.8453929872338306	18.110685289926963	-0.05999325133941905	-0.7368000775675906	-0.0622509840453408	0.9877363333774549	0.8684415603804256	0.9256306057898005	10	12	34	7	15	34	8
U3	1.7160910554287812	2.217285644106526	5.173471269955462	-0.06006138366906473	-0.38578291410321397	-0.017719786838281695	0.9890849618138122	0.9611920725489631	0.9815666464666684	1	5	3	10	2	7	4
ARHGEF40	5.464459229647767	5.67067646247444	61.09722759397407	-0.060084414767722014	-0.10160027272204955	-0.017403596636098126	0.9835676167176777	0.9832484684417312	0.9964395820198222	183	10	134	91	11	203	36
ZNF628	1.5694521680914681	2.138457677761662	4.317857084703988	-0.06013004901577733	-0.18647046624869154	-0.007943628440290536	0.9885440616814366	0.985041513392189	0.9969515244828931	13	4	3	3	0	7	4
RIPK1	5.5702953880512895	5.648275512990984	60.96020157907715	-0.060177674820619635	-0.06689737002423485	-0.02225291634198785	0.9787992996433991	0.9859940149901499	0.9959118451901906	156	15	82	98	24	222	31
DBNDD1	0.9762774538473463	2.188106691781581	3.3272020643797315	-0.06022651502363022	-0.053923793309101214	-0.002041205387061783	0.991833104055576	0.9945171578850067	0.9997902776782008	17	0	1	10	0	20	0
CHL1	3.8411616493472334	4.1497236322750215	20.488784367771974	-0.06027610790511853	-0.22322970883653115	-0.0240525666996169	0.9847872606327888	0.9641274658237283	0.9872123167490621	18	2	63	32	10	49	15
FAM195A	2.1915196461593176	2.909047373727433	7.145125231818433	-0.06040898063923328	-0.47949783700827414	-0.022631414074396335	0.988301812541611	0.9424065476293955	0.9802841471723875	30	1	5	22	0	16	5
ZKSCAN3	2.8326975465619717	3.125175528454828	8.974526708239292	-0.060461267949460704	-0.1301133766953261	-0.013986952444311128	0.9847872606327888	0.985041513392189	0.9964395820198222	20	2	9	26	2	27	6
KLRF1	0.20808955964170153	1.611705398615284	1.8706516955705859	-0.060463246662195685	-0.7643610736483191	-0.011636554136270516	0.9919564155328026	0.9388028796259565	NA	2	0	14	0	0	7	0
VPS37B	5.3220978789980045	5.4407024870578296	52.83655270964932	-0.060473470660854324	-0.17738997732298653	-0.03779975640671808	0.9818617699286651	0.9576394732926877	0.980548659914574	53	13	114	107	23	170	28
LINC01140	1.6053862776623202	1.9365805082477343	3.4848788780374336	-0.06070495215690369	0.22716885253397745	0.01082177952181621	0.9872189042833565	0.9778839304387725	0.9964395820198222	7	1	3	4	2	7	4
VAMP4	4.960560750183227	5.074003984401329	41.35714760299591	-0.06075724400695946	-0.2599897874875945	-0.05190294202256996	0.9818617699286651	0.9382866767563419	0.9757077656957653	52	14	80	41	28	138	17
LDOC1L	4.583138317704145	4.646703633404596	29.872340948596246	-0.06076945277366751	-0.029126329166101673	-0.012775096546472887	0.9796421500375674	0.9938895281592155	0.9969515244828931	71	11	38	44	10	88	21
RNF38	5.7199459207683	5.780170090810671	68.3640353380094	-0.06113110103302685	-0.18963884124442298	-0.050024513986349904	0.9774985855433611	0.9466632872292624	0.9798681102782569	83	24	100	99	44	216	35
ELAC2	5.012601794257171	5.261254323741107	45.28350137678257	-0.061206675191480056	-0.10637841994502133	-0.016624525073009305	0.9835676167176777	0.9832484684417312	0.9964395820198222	142	5	73	92	10	158	25
SDPR	7.1758244736034	7.211451747058868	186.91615688408064	-0.061326582709723826	-0.014826284459975244	-0.010525521846139491	0.9737138689270571	0.9945171578850067	0.997521876723425	292	96	284	214	70	414	162
RP11-111A22.1	-0.13834209576565068	1.278722934017967	2.0050447425952798	-0.06139395056258262	2.686586391780933	0.04901583580520865	0.9934123153645431	0.6895422993312369	NA	1	1	0	1	0	0	7
ZNF398	4.624137741392688	4.825330173659987	33.246533264080064	-0.06141911499951704	-0.08676565109719366	-0.016499574097377324	0.9835339997997675	0.9859940149901499	0.9969515244828931	83	10	70	54	4	110	20
WLS	5.036692826692637	5.142997669439371	42.455151227847054	-0.06149157872179545	-0.10689721053091769	-0.02600013652265804	0.9810489836008306	0.9778839304387725	0.99247766872203	130	16	56	53	11	144	23
WDSUB1	2.365058371680202	2.636992013746408	6.826156290644116	-0.06160154805522368	-0.30995597399120245	-0.024057067924423876	0.9861240353017701	0.9600498031088545	0.9815666464666684	5	6	11	8	2	19	3
ZDBF2	4.004578425569622	4.11674500639686	20.53527986780599	-0.06162182779231472	-0.06801687496388245	-0.014317427619041059	0.9835244379708856	0.9899755365888564	0.9969515244828931	21	10	34	39	6	51	16
GTF2F2	4.830057769865256	4.8907975188697845	36.177363219660904	-0.061916033074713134	-0.17283629888056093	-0.040720849147277485	0.9790195495221391	0.9562190523915074	0.9803895193479815	66	14	45	46	21	121	17
ODF3B	3.9741976661319445	4.344044601955091	23.28037940577776	-0.062024409728631075	-0.12926900192179197	-0.01413380985241093	0.9847872606327888	0.9832484684417312	0.9969515244828931	38	7	54	55	1	60	18
PBX1	6.48428746944913	6.537938087547406	116.99237568382453	-0.062026398261160055	-0.16837568845358425	-0.047302118482613564	0.9761436566558567	0.9510521512514659	0.9802841471723875	238	69	129	110	50	311	76
CSNK1G2	4.916912658304405	5.1934703059165335	43.092892758717916	-0.06206498582006597	-0.1303767044746037	-0.01767580136246659	0.9835676167176777	0.9778839304387725	0.9959118451901906	144	8	93	61	5	143	25
TACO1	3.030146280054987	3.372694973880189	11.347933158818515	-0.06210980456613495	-0.38669029163712115	-0.035208750624104064	0.9861240353017701	0.9402501408327302	0.9764754058531434	19	3	5	36	6	37	4
POMGNT2	2.639464317255074	2.811641325156326	7.4448094349632346	-0.06214924116819891	0.10783382238157765	0.0074983525806348985	0.9844433033777996	0.9873367504675984	0.9971206659547955	14	2	10	9	4	18	7
FARSB	4.326713739933782	4.460565874863211	26.57399354034224	-0.06233235857257214	-0.16151046536229818	-0.027116141265924897	0.9835676167176777	0.9712514824731087	0.9884479937027124	65	8	16	39	17	65	19
BCL2	4.429709782160734	4.599367270163088	29.984722452719538	-0.06234678801941002	-0.3603758777374001	-0.05176636367576069	0.9835676167176777	0.9259014234045134	0.9673302533079834	46	22	56	15	11	72	17
ARMC2	3.1195267020960475	3.352987334230709	11.344861957210107	-0.06255115806796537	0.2052322598128019	0.019192573341494774	0.9847872606327888	0.9716788661764281	0.9926375027355276	27	4	22	7	3	23	13
ZNF629	4.577415617463878	4.738538900306526	31.18057393965573	-0.06291269656724122	-0.07606825518140037	-0.016650355213944288	0.9814897446124685	0.9865971294003186	0.9969515244828931	99	6	43	51	9	107	18
PODN	6.165230846636916	6.434916691263245	109.03049409798852	-0.06299424584575647	-0.5172407446180656	-0.06772952064359367	0.9847872606327888	0.8837511941406636	0.9394588012312634	293	37	104	39	97	288	47
PKP3	2.0014034574442823	2.906426111075947	7.1184770795630925	-0.06304534953331123	-0.7954896985117843	-0.030137973542790093	0.9888983549291108	0.9051601651033454	0.9659400583398271	26	1	2	31	0	14	4
OBSL1	4.621483228081539	4.801845220610684	32.60166862699434	-0.06325181236595491	-0.10300667793751303	-0.019839840497212536	0.9821836317238455	0.9832484684417312	0.9959118451901906	112	8	47	45	8	124	15
FBXO48	1.530694736403269	2.2011259000389223	3.9498394126294043	-0.0632539865722292	-0.4320018838696522	-0.019589565179262962	0.9886864213910014	0.9510521512514659	0.9802841471723875	1	1	13	10	1	14	1
FAM83D	1.8667233060156205	2.574730503518415	5.903223965146735	-0.06348785413380072	-0.3929415466939942	-0.022302635133486213	0.9886864213910014	0.9562190523915074	0.9802841471723875	15	0	2	12	6	22	1
BHLHB9	2.966561120618149	3.135613205954706	9.423990838653756	-0.06364900317886932	-0.07364772899066839	-0.011226502346725195	0.9835676167176777	0.9912581355573021	0.9969515244828931	17	2	16	14	5	29	6
GEMIN4	3.0442219421258225	3.42259413770511	11.342282488818794	-0.06365682255343827	0.15909460821356242	0.015761778680378057	0.9847872606327888	0.981659293020731	0.9959118451901906	38	1	18	17	2	25	13
DYNC1LI1	5.777542423637352	5.810833736305258	69.96387626445105	-0.0636711245960117	-0.1576393394180937	-0.047793313154869024	0.9742998308799367	0.9526218423586523	0.9802841471723875	111	33	80	99	36	214	39
AC012360.6	0.7716407661856356	1.6081373127738736	1.9473024207549272	-0.0637143506954447	0.4902023413403469	0.012029086636088458	0.9885440616814366	0.9482572486801601	NA	2	0	3	5	1	14	0
PTPRU	4.450344862067335	4.706242485671365	30.201891511095752	-0.06377558505502809	-0.09588531548576384	-0.01358411659000004	0.9835676167176777	0.9859940149901499	0.9969515244828931	91	5	36	75	5	94	20
TARS	6.201825091817066	6.2493436267723546	95.01721375856397	-0.0638447406638937	-0.1580200735544548	-0.04762281978417055	0.9742998308799367	0.9535096401086155	0.9802841471723875	165	33	100	138	60	301	51
UBAP2	6.112906822725695	6.1349868511349515	87.25107477558163	-0.06399322860554703	-0.08081964804822728	-0.03338268403914638	0.9719517564815662	0.9798236524044077	0.9909165296221671	161	29	113	135	43	261	56
NCF2	6.473802373740129	6.758113805422232	137.1890328193309	-0.06401092363311729	-0.5756681030471562	-0.07301967688346082	0.9847872606327888	0.8639665769511623	0.9302491818869413	81	65	337	70	104	343	59
ZSCAN29	5.1442563123104605	5.199687199738449	44.5198920276023	-0.06413910960185862	-0.08567478996568972	-0.026972507996936988	0.9764993346422254	0.9817786586274811	0.9926375027355276	78	17	71	76	15	156	23
AC004076.5	0.49557294884967756	1.3056810181561447	1.332022658134125	-0.06423194169286059	-0.2401950997380604	-0.003948738217213494	0.9877976426324421	0.9832484684417312	NA	2	0	2	6	0	4	1
MAEA	4.934917038064642	5.040869006227779	39.185915818089455	-0.06434936848289242	-0.056805710991617055	-0.017693378680897348	0.9787992996433991	0.9897968177304795	0.9969515244828931	95	12	67	65	9	137	22
PIEZO2	6.277888813525421	6.630924881432477	122.4811536527667	-0.06436578160314826	-0.5057510363329869	-0.054076819384715584	0.9847872606327888	0.8986325158339713	0.9568686225198643	662	39	84	59	41	284	67
ZNF561	4.447604691072547	4.539137611653223	28.04642726971416	-0.06461331490133944	-0.20489905166889738	-0.04034822436035258	0.9810489836008306	0.9519664574112723	0.9802841471723875	45	14	29	48	13	99	11
PSMD6	5.940640005083491	5.971497446236361	77.66635206762304	-0.06477633369197151	-0.07762866399169374	-0.030162589716236324	0.9726408916253563	0.9817786586274811	0.99247766872203	123	28	99	151	32	225	52
ZGRF1	3.6086001197409376	3.877790208594485	16.924240951367896	-0.06499556112406257	0.33850852648574076	0.03826365885047791	0.9840380611398571	0.9390742774752141	0.97971866353386206	46	2	24	14	8	31	22
PSMD8	6.185862560972438	6.2107573558536	92.09982767309288	-0.06501379868987747	-0.0946905354967818	-0.03644301186286211	0.9719517564815662	0.9759629398988832	0.987503462138331	192	33	131	107	45	276	58
KCNMB4	3.3469523461194948	3.602817278475163	13.840371077817855	-0.0650269471200904	-0.40237041350582126	-0.04242230567740985	0.9847872606327888	0.9325217224458358	0.9728940061217274	9	4	39	18	8	40	6
ANXA11	7.104961004561887	7.126416626973551	174.38390385264458	-0.06506486494582447	-0.03515496878835355	-0.02162291739158646	0.969260253116905	0.9916456407285631	0.9969515244828931	338	50	272	288	69	479	129
GPI	6.982259780324148	7.0182074885725365	162.8822419276342	-0.06523344647494382	-0.046277153547691775	-0.019341785088822883	0.9725263291077768	0.9899755365888564	0.9969515244828931	341	77	156	244	61	387	132
MUC5B	5.498554869191922	6.020448840764585	82.23668711660409	-0.0652675945977562	0.3789905342790204	0.03192812874146081	0.987938135136941	0.940081973990118	0.9802841471723875	113	28	140	12	54	62	123
DDX52	5.2230287632478944	5.289504635978443	47.5350771295807	-0.06530885914261403	-0.10948139185259805	-0.030709445025772813	0.9766728664235872	0.9759629398988832	0.9897893163594963	76	17	64	95	19	173	22
TMEM79	1.263244626651308	1.6868085246194409	3.014796920580109	-0.06532004094115128	0.06493552183522751	0.0016964022478480525	0.9877363333774549	0.9940342568152098	0.9999505444996434	4	1	2	2	3	5	3
VAMP3	6.05124272557535	6.181466510804223	92.56978045654733	-0.06532287889074198	-0.3566002761789865	-0.06501215861959271	0.9802556712992583	0.9102941668830369	0.957060904445596	99	61	83	89	64	209	56
ANKHD1-EIF4EBP3	1.4888334298130361	2.14324970216122	3.6373209770002246	-0.06532703590371812	-0.45037835818713245	-0.01834500435445865	0.9877976426324421	0.9487190095906898	0.9815666464666684	3	0	14	8	1	10	2
ZSWIM4	3.8933661482469204	3.9935405285428773	19.1363367722188	-0.06534334368221272	-0.1786856516472861	-0.02883024084996157	0.9825037090491728	0.9680596686992586	0.9861115346819506	18	11	33	25	8	47	13
OSBPL11	4.832351204882511	4.952111585938979	37.945637340555514	-0.06542330720740758	-0.18547006515552747	-0.03671299361870421	0.9802694804460611	0.9584735187748283	0.9804205234097636	60	25	72	39	8	102	24
FREM1	2.283477974085574	2.9891370472103174	8.004036274259983	-0.06547076725345741	-0.549316242303021	-0.023258010657102052	0.9877976426324421	0.9352274043903002	0.9802841471723875	51	1	4	3	3	14	6
RNY4	4.892261098598656	5.496244580290821	59.532737504881105	-0.06547474326309134	-0.5983656926792807	-0.04192997605900476	0.9875271220949952	0.9122343556768912	0.9568686225198643	17	63	38	29	42	49	47
GOLGA6L5P	2.845405641400854	3.1733070090286604	9.220383476123011	-0.06550432217233805	-0.016940308992338598	-0.0031592029380746074	0.9844433033777996	0.9959339098770618	0.9999505444996434	29	1	16	15	2	25	8
ZC3H7B	6.406503231730898	6.570756327402968	116.51811228238616	-0.0655693211127942	-0.11575574676872911	-0.02109372868674105	0.9807359410198015	0.9778839304387725	0.9959118451901906	404	21	177	194	24	330	80
CACNA2D4	1.7400831464736486	2.1112347661976463	4.138897246788805	-0.06557023091790225	-0.002909715578870018	-0.0026077832733003943	0.9866177581437116	0.9997801112166467	0.9999505444996434	6	3	5	3	2	17	1
RP11-153M7.3	1.3046027148220203	2.6902278735289156	7.610011166266492	-0.06569694042703064	-1.6785489501645792	-0.03666969480572554	0.9931308568024011	0.8380808540462634	0.8951343132290396	0	10	2	27	0	5	3
TIMM22	3.591836803254449	3.8154855234442455	15.660626950306604	-0.06571350856741372	-0.1696166345292787	-0.02336198843690796	0.9835676167176777	0.9748137687645452	0.9906385088867412	56	5	17	19	5	60	6
KANSL3	6.134488315512274	6.226330122504302	92.11232575148591	-0.06579439556886105	-0.04493891210451572	-0.013825503322442086	0.9764993346422254	0.9914078181210249	0.9969515244828931	196	19	213	112	32	244	71
RAB42	0.5219897654093612	1.4273405433813757	2.2294441938022573	-0.06583239610539345	-0.06112685078917362	-0.00754877135028205	0.9897967534729145	0.9948395377280768	NA	2	1	0	2	3	9	0
NRD1	7.375660060310383	7.429523548421877	216.3760404404665	-0.06594620205801979	-0.12377321888184975	-0.04275344569901988	0.9722837625871719	0.9669410734369104	0.9822357522311711	408	50	320	269	139	600	144
RP11-1046B16.3	0.0241584076271971	1.0842005436711792	1.1142980968145524	-0.06596180230297032	-0.09866216605019286	-0.00452426216657222	0.9891277748149891	0.9938979576074572	NA	0	1	1	4	0	5	0
DDT	1.942514269817518	2.449199278150196	5.3810011750575475	-0.06607161947610685	-0.418159207447374	-0.02366272813575191	0.9875670366419629	0.9482572486801601	0.9802841471723875	22	4	3	3	1	16	2
POLR3A	4.494594018129872	4.9112485481668875	34.78398577008294	-0.06610958696451076	-0.22126030478231953	-0.02172097935709393	0.9844740472948661	0.963420938218519	0.9899327819517333	91	4	51	111	3	113	19
RP11-691H4.4	-0.007265261507361148	1.231272731674494	1.3296430546928983	-0.06617019263735283	-0.26157072965671413	8.30579276035113e-4	0.989766651193675	0.985041513392189	NA	1	0	8	0	0	1	2
MBD1	5.766957056910498	5.847329613837017	70.32749221138285	-0.06621007803817894	-0.03608183122611151	-0.015352206030685768	0.9755258944872904	0.9931972992942586	0.9969515244828931	172	23	109	122	15	206	50
ZNF587	5.315475993680225	5.430413206089549	52.19704539767225	-0.06626914346224695	-0.11934154225807533	-0.029352493438130442	0.9787992996433991	0.9758938987729365	0.9897893163594963	79	10	110	90	24	188	25
ARHGEF28	3.202140589170553	3.5203424299093125	12.157394215664405	-0.06654142498841498	-0.07898007890657291	-0.0106584202767003	0.9837782013528465	0.9905410936878974	0.9969515244828931	34	1	22	24	3	36	9
HAL	1.2801233911824883	2.214516232178354	3.6448854358179164	-0.0665448940111958	-0.6438264465755198	-0.02081946259385734	0.988301812541611	0.9333238338293818	0.97971866353386206	4	0	19	7	0	12	1
SMURF2	5.601647591345438	5.664437133488964	61.69443497769312	-0.06655015611663744	-0.04800036774925949	-0.020134126259073362	0.9740948886708793	0.9904387652262443	0.9969515244828931	129	16	103	111	20	202	38
WIPI2	5.566257334156902	5.617374340202574	60.90367794711607	-0.0666656549261479	-0.003600349686977155	-0.0061880459265323245	0.9755188115803536	0.9988647887967472	0.999361024589429	75	20	99	89	32	138	53
ZNF524	1.5685243672902576	2.066124643833694	3.546642143971965	-0.06672924514460335	-0.20465649802144179	-0.011142166961704765	0.986238785847507	0.9817615164285635	0.9959118451901906	11	2	5	5	0	11	2
SOCS2-AS1	1.8832732314136282	2.2012835979792325	4.395594089333162	-0.06689621651904332	0.38380940789229506	0.022244817508868777	0.9850786807745702	0.9500855550862475	0.9815666464666684	9	1	6	4	2	8	6
RALA	6.6693421374119035	6.7951426555365	140.73849312777978	-0.06693334038396329	-0.30747970997333823	-0.060039905111210816	0.9789530220580076	0.921035708835318	0.9647393564711951	243	58	154	92	116	345	85
GALNT16	2.0654989256100142	2.5120383038436414	5.385183800448156	-0.06713174484888779	-0.18935232222590398	-0.013621997765283929	0.9861240353017701	0.9817615164285635	0.9959118451901906	15	0	10	7	3	14	4
TMEM119	5.246904128271435	5.506433946164148	56.27094677113576	-0.06719407856477512	-0.4814785580128301	-0.060956882214234426	0.9847872606327888	0.8958370063025509	0.9533962587787103	188	22	16	72	34	136	29
MTDH	7.397069720075957	7.453155938630967	221.6409136566214	-0.06723208572997544	-0.1814307848189093	-0.05381920607695711	0.9719517564815662	0.9466632872292624	0.9772635351870352	320	144	255	276	89	695	117
CNNM4	3.8731590758166448	4.195262951777079	20.58225896803169	-0.0673889975314428	-0.10727706352123183	-0.012520808488098027	0.9835676167176777	0.9858202351086794	0.9969515244828931	48	4	29	60	2	59	15
TEAD2	4.310260503891332	4.423094016853051	25.21078373059855	-0.0674517438225402	-0.06972991710361344	-0.017414426584799667	0.9796421500375674	0.9882994920624134	0.9969515244828931	55	10	52	28	6	75	17
RP11-400F19.18	2.3130526124027315	2.9215239821896746	7.410808792257909	-0.06755223403643386	-0.0937613292447804	-0.0028095470104737433	0.9870761685850692	0.9914078181210249	0.9997975394004849	13	0	22	16	1	14	8
USPL1	4.116638462557619	4.48578665956706	25.942235493184267	-0.06784466966154376	-0.17424369894757982	-0.01933238409534677	0.9840906622837539	0.9748137687645452	0.9926375027355276	57	1	73	30	11	67	19
FAM213B	4.1538417806825425	4.255296693423352	22.95311272545041	-0.06789730500699462	-0.14738427059507128	-0.0262869480385882	0.9810489836008306	0.9748137687645452	0.9897893163594963	57	10	27	17	12	58	16
KRCC1	4.873127639218069	4.946938231474801	37.65467586666214	-0.06823164789539744	-0.19862195044214692	-0.04451034333600527	0.977396861633957	0.9487190095906898	0.9802841471723875	60	14	72	35	21	115	20
PPP1R12B	7.015971384834127	7.225467237301094	185.39361093239117	-0.06829635679806316	-0.2423471509357091	-0.0366062122343618	0.9810489836008306	0.9466632872292624	0.9802841471723875	306	44	642	227	32	490	118
AF131215.2	2.650256599872786	2.893769800210185	7.816047004584061	-0.06840030970506353	-0.2178112087936629	-0.021197526774607907	0.9844433033777996	0.9727630237222463	0.9888612023158265	7	4	16	15	2	24	4
AIFM2	4.2667825949707385	4.399302052411793	25.16025433773138	-0.06843219078365191	-0.03856571511164257	-0.009136110782862453	0.9810489836008306	0.9938719387223957	0.9971206659547955	57	6	18	46	14	60	21
NEDD4	5.476194231346641	5.612597094954534	60.01162903994745	-0.06851245389962911	-0.1580227040895423	-0.03048989195606432	0.9802694804460611	0.9656512885863908	0.9864326074780342	165	12	104	43	34	155	42
TPMT	3.430148663084454	3.5604500655907443	13.405258526639392	-0.06858356538644737	-0.18768084304636892	-0.026782956531992915	0.9820600803521113	0.9691849318866722	0.987503462138331	18	5	17	26	7	45	6
RPLP0	8.773661946089234	8.868889855820509	589.9879933308393	-0.06868366195890376	-0.20471052306456275	-0.04833161410253435	0.9761436566558567	0.9466632872292624	0.97971866353386206	1731	217	394	666	325	1536	384
YIPF1	3.847540442635146	3.9586970326638	18.431402111834995	-0.06879084198167094	-0.2373379391117424	-0.03719580883239495	0.9814897446124685	0.9517185964866285	0.9802841471723875	41	8	15	23	11	56	9
AC018442.1	0.9035520116709339	1.727464560594148	2.399295223848894	-0.06882921365915208	0.4543854941950489	0.010973685938545542	0.988301812541611	0.9522970151330277	NA	2	0	5	3	2	16	0
ZDHHC17	5.30028645021212	5.3736883341770225	50.24081677477444	-0.068851610882375	-0.07374013826655078	-0.023756165893661328	0.9747797313176918	0.985041513392189	0.9959118451901906	77	13	102	90	18	156	32
SERP1	6.636072513463888	6.714705181644803	133.3264395809772	-0.0688796711503713	-0.25246315060882235	-0.05971129224120003	0.9744972885814361	0.9307346692012449	0.9720550775255535	145	84	141	162	75	334	83
MPZL3	3.7616365443249298	4.015875329532085	19.769019466564085	-0.06903181295757224	-0.49270262316744223	-0.052986869711434716	0.9844740472948661	0.9122343556768912	0.9568686225198643	10	17	30	35	5	45	10
CCDC109B	3.0551835912935235	3.434159692074851	12.994157233488602	-0.06917286621817492	-0.6203579669282493	-0.050886771387921206	0.9861240353017701	0.904375444206146	0.9424429747089683	7	12	8	29	5	37	3
PHF3	8.148681340648192	8.20062762639241	371.2659282857722	-0.0693095861122807	-0.14671483897897927	-0.04524597936506488	0.97026460410407	0.9594049501989904	0.9802841471723875	485	115	687	413	232	992	249
PHBP9	1.4146935174014263	1.8409908221632318	3.13007215055651	-0.0694575831764602	-0.18922162663336384	-0.0093321873474386	0.9861240353017701	0.984120788079159	0.9964395820198222	2	1	8	3	2	8	2
MORC3	6.162129159178963	6.238242488773891	93.96538082022236	-0.06957659633555756	-0.0908028217527015	-0.025170606698845615	0.9740948886708793	0.9815074009345892	0.9929885782253759	150	21	181	105	57	231	72
MAPK4	1.6301620171477202	2.096214635353176	3.9700553740762974	-0.06969757030837627	-0.17104762469183576	-0.011248162292543797	0.9872189042833565	0.9851072376709474	0.9959118451901906	2	3	8	6	1	15	1
TNRC6A	6.83362532975569	6.896895127226764	147.5576935346463	-0.06971601229663649	-0.07217656402190756	-0.024938085263209474	0.9719517564815662	0.9849143682121299	0.9959118451901906	337	34	292	225	46	446	97
WASH7P	2.3682892944838176	3.0789450504227567	8.08137024038098	-0.0698572313224678	-0.39579479812520385	-0.02408163720640598	0.9875670366419629	0.9482572486801601	0.9802841471723875	40	0	9	15	2	32	2
IL6R	6.171456901802499	6.260397256656515	94.92033109693685	-0.06993510876988675	-0.13588283383048588	-0.03348198635479655	0.9761436566558567	0.9665324329779187	0.9862356134155658	97	24	185	202	41	256	65
CNOT7	5.2501114726300955	5.299235465709747	49.159579056699044	-0.0699728116131381	-0.16216374997674646	-0.04005539904030226	0.9744447965208622	0.9582727557755544	0.9803895193479815	65	27	53	69	25	121	34
PHIP	7.81189983517378	7.855368933000668	290.4709517024922	-0.07003494992273508	-0.10834540486931862	-0.03794644539474894	0.969260253116905	0.9735212984098696	0.9859649335727403	433	73	592	411	144	824	193
HIST3H2A	-0.02763731799918979	0.9635856195905769	0.6621734140092308	-0.0700511127425019	0.3735612602066166	0.004155437637024546	0.987389083610084	0.97120592674907	NA	3	0	1	1	0	5	0
RHBDD2	4.204519434981916	4.276485278182956	23.074714396449803	-0.07039986971294251	-0.05111799625739504	-0.014087189842577131	0.977396861633957	0.9914078181210249	0.9969515244828931	53	11	27	28	8	62	17
RP11-452F19.3	1.6616155308743819	2.126025204732837	3.948659386950697	-0.07040917024023248	-0.22384465043182736	-0.013483140317985873	0.9860446463650935	0.9778839304387725	0.9935899254043755	8	3	6	6	0	12	2
C14orf37	2.123582885655373	2.530647212600384	5.743359321468646	-0.07074732055494773	-0.31975949042487567	-0.02168576694971198	0.9861240353017701	0.9607001316704435	0.9822357522311711	10	3	16	2	2	19	2
MYL12A	8.561513464725696	8.591334650787019	488.21446100448895	-0.07077070753684683	-0.13315296038835342	-0.04894444994635382	0.9661802398051151	0.961955338271407	0.9802841471723875	806	228	688	472	262	1344	321
KIAA1462	7.716090125821527	8.071520368348196	335.10312536855133	-0.07079843791723928	-0.4746061200417681	-0.05146619005296663	0.9835676167176777	0.9095851150693828	0.9592061164268785	517	59	1488	199	83	769	191
RRAS	5.144035179188115	5.181749740129931	44.39477331729388	-0.07080112238611526	-0.11113570487084926	-0.03395334631667772	0.9725263291077768	0.9748137687645452	0.9886632708300134	81	21	63	63	16	138	26
KLHL6	5.118092513380731	5.248749058927939	46.35440957963523	-0.07112767015836931	-0.17683194033660793	-0.036866930005604134	0.977396861633957	0.9594702314803792	0.9815666464666684	64	25	100	70	8	138	27
DUSP23	3.080783702059224	3.417154988703311	11.370718786329507	-0.07124571005108835	-0.2800748918144681	-0.02611325753501143	0.9844433033777996	0.95718592740656006	0.9822357522311711	44	3	6	23	3	35	6
RP11-61F12.1	2.046394516274471	2.3224902604445132	5.197051027430899	-0.07139928447407963	0.20239633156768302	0.011623949128239589	0.9847872606327888	0.9795901594147681	0.9964395820198222	4	2	9	5	3	9	6
ZBTB6	3.3279332501790204	3.5030153669229205	13.379139541224488	-0.07154082691146929	-0.3613828126631161	-0.041352030038975335	0.9835676167176777	0.9382866767563419	0.9757077656957653	13	5	12	24	11	37	6
HEXA	5.790674833497745	5.85906639097771	72.59171843665513	-0.07196592785048588	-0.23531926338796696	-0.056897258106303576	0.9749449667567975	0.9350550081343248	0.975583292847164	73	34	83	135	40	204	41
ARL10	4.102278257026674	4.218839182166435	21.95486879600524	-0.07198476692750927	-0.0047331690705006155	-0.005549882462091386	0.97780503725868	0.9988647887967472	0.999361024589429	43	4	33	29	13	56	18
ATXN7L2	1.4842438624401846	2.202533112596049	3.889730401658716	-0.07207188970030408	-0.5512983162431419	-0.02103559606994207	0.9874825193406174	0.93901631001947	0.9802841471723875	22	0	2	4	2	10	2
MRPL37	4.264709525232609	4.35353901266762	24.201691835018984	-0.07225291287429934	-0.045713861954207465	-0.013077832373960098	0.977157277486427	0.9921289279756514	0.9969515244828931	65	10	26	31	8	66	18
GCOM1	2.229163247798485	2.6274437083374287	6.029525891449523	-0.0722541812796048	-0.028570948272029127	-0.0014155321087360002	0.9847872606327888	0.9948395377280768	0.9999505444996434	24	2	8	4	1	13	6
HEATR5A	4.72175714525506	4.832122889493685	34.28337375995147	-0.07240421013269256	0.16073058955282418	0.02527037898397012	0.977157277486427	0.9648435129472104	0.99247766872203	63	10	35	74	11	74	36
LINC00957	0.38872036481772354	1.3276331756430064	1.2002052326973105	-0.07241132965034612	0.3631719248872538	0.006404491923983218	0.9874825193406174	0.9702833689529538	NA	5	0	2	2	0	9	0
MON1B	4.817283319023379	4.9442846057173275	36.521128498196695	-0.07243169821847174	-0.05301789006924551	-0.015247051212983155	0.9764993346422254	0.9912525294077252	0.9969515244828931	83	11	55	77	7	115	24
ST20-AS1	2.8237593966678083	2.999301403488281	8.53933103946583	-0.07267396372336518	0.09121973830675134	0.005971065941703748	0.9823405100183303	0.9893601659835837	0.998568208033415	16	2	15	10	4	21	8
CACTIN	4.117592924595977	4.292156311043305	22.514567654102798	-0.07282882144114135	0.03792919119493737	0.0021338691903523173	0.9790195495221391	0.9938895281592155	0.9999505444996434	65	6	36	34	4	62	19
MTG2	3.9024629325662024	4.065058550925948	19.26180114319155	-0.0730426160024029	-0.1931938117722822	-0.03088788492852779	0.9810489836008306	0.9641274658237283	0.9833627354083696	41	7	16	45	7	69	8
RBBP6	6.426968750669772	6.486057478531016	110.73071213458365	-0.07315586254897175	-0.08569955798689098	-0.030386004950170308	0.97026460410407	0.9809952604915478	0.9922512148662471	215	24	209	174	47	365	64
ZNRF1	3.4710300710869713	3.8281589812405605	15.552296389697927	-0.07321852777294169	-0.1891944165782844	-0.02123578476046055	0.9835676167176777	0.9741598028084005	0.9922512148662471	29	4	29	44	1	46	10
VPS4A	4.989692837711367	5.071740922850849	40.35751128622156	-0.07325612092232102	-0.01648550382769264	-0.010141701509894982	0.9738277939448347	0.9945823559905533	0.9971206659547955	104	10	51	69	14	116	30
FAM172A	4.889975900257907	5.044599980019812	40.66455761681037	-0.07354501335005335	-0.2050250782419832	-0.0353989097083591	0.977396861633957	0.9562190523915074	0.9802841471723875	82	7	43	46	35	98	28
KCNC4	4.428406499794087	4.550637884943789	27.71327446617811	-0.07355648985975868	-0.07631115444653122	-0.01729271016089044	0.977157277486427	0.9865408548420206	0.9969515244828931	48	10	69	31	7	77	20
CD93	8.509270347811178	8.63699379310676	502.4501571315088	-0.07370170633428738	-0.18036197474552054	-0.03613674814250594	0.9764993346422254	0.9583340526726004	0.9815666464666684	411	212	1378	612	170	1068	392
RTTN	3.529207348418445	3.7646561376816017	15.14710565966183	-0.0737294023059152	0.14503789974079753	0.015392356710617845	0.9814897446124685	0.9787194241519201	0.9966138077912119	23	3	27	36	3	35	16
CBX7	4.481317225092825	4.749305618611214	31.26154213718693	-0.07385177642896981	-0.036665930347013535	-0.004665397311732747	0.9810489836008306	0.9938895281592155	0.9996815027152848	66	5	79	59	4	86	25
ALOX5	5.653235047288762	5.755910043462922	66.75186416222556	-0.0738750203182282	-0.1674058161522158	-0.039382261509201995	0.9742998308799367	0.9584735187748283	0.9802841471723875	116	38	134	78	13	195	40
RP11-686D22.7	1.0537001767937517	1.869791981274339	2.5918839751451546	-0.07398479276411968	-0.47315647176386466	-0.011763962274140588	0.9872189042833565	0.9522065221954288	0.9917492705689509	13	0	7	2	0	6	2
INIP	4.049472473382716	4.164375899852506	21.913726794229735	-0.07425650047510923	-0.2954312337558714	-0.045479862080167736	0.9802694804460611	0.93901631001947	0.9758712707195247	39	15	15	29	10	57	12
CEP135	4.864209608877749	4.917134983312028	36.46157959113974	-0.0743042334774277	0.04473893966034198	0.002447212665680072	0.9725263291077768	0.9914078181210249	0.9999505444996434	79	12	52	52	13	94	31
KDM1A	5.675534906311529	5.756306923083334	65.71902634146028	-0.07439565140170241	-0.049764013768436526	-0.017797810470514944	0.9719517564815662	0.9904387652262443	0.9969515244828931	140	16	121	120	18	206	43
ANKRD17	8.274009974170754	8.279572499776375	391.0464668527993	-0.07453123300417845	-0.07748158770780268	-0.042810414244697455	0.9588871884021603	0.9798236524044077	0.9842383021285069	733	139	569	546	178	1138	260
HN1L	5.1562454771549096	5.234960223640881	45.49467192344523	-0.0746944155437784	-0.0759968820086928	-0.022928086955893736	0.972791101582074	0.985041513392189	0.9959118451901906	76	13	63	106	15	137	30
SLC39A3	1.8176749071917242	2.5849148992205917	5.778182726518	-0.07473970838956005	-0.3045377105873003	-0.009040468215063768	0.9875670366419629	0.973408856917045	0.9969305987844403	31	0	5	2	3	8	6
TDG	4.428563984050122	4.496252071443096	27.33446293673023	-0.07478552260343661	-0.04123462548720969	-0.012110809701464638	0.9755188115803536	0.9931972992942586	0.9969515244828931	48	9	27	42	16	66	22
ABCF1	6.9808989658675955	7.0087207801358264	161.1320223347096	-0.07478838761189364	-0.10128775994580243	-0.04044971421426101	0.9640433671678762	0.973926687813735	0.9842383021285069	276	45	229	249	89	471	104
CCT2	5.717955192600044	5.759385678577549	67.40490402472308	-0.07479874559605383	-0.1718594864446965	-0.04999386399519435	0.9702244140417069	0.9487190095906898	0.9802841471723875	112	36	75	99	29	214	35
CD58	3.7768600814269435	3.899431820842001	17.179956112761296	-0.07514327929286363	-0.17048344387737605	-0.02833297516105712	0.9790195495221391	0.9703092533352339	0.9875613656178274	27	7	34	22	7	62	7
APBA2	2.921182420309574	3.2193772584057494	9.657085842325149	-0.07528511931845021	-0.16990146067165732	-0.019428185265747706	0.9835676167176777	0.9778839304387725	0.99247766872203	26	1	21	12	4	33	5
ASPN	3.5190378184283766	3.7283754111875806	15.068208125834195	-0.07544678664607966	-0.28416013055524797	-0.03542649409986282	0.9835244379708856	0.9482572486801601	0.9802841471723875	36	6	34	8	6	47	7
PDGFC	3.918102424276114	4.046992177321822	20.075706861329703	-0.0755077259939447	-0.3010458102095876	-0.043737700043482104	0.9796432284218769	0.9407119331347991	0.976044347570695	33	7	16	25	17	52	11
ZSCAN22	2.399223536639676	2.686914445082643	6.190761898689982	-0.07551096099335902	-0.08169407081172159	-0.009155514964858615	0.9835676167176777	0.9913015922829794	0.9969515244828931	15	1	12	10	2	20	4
MYO1G	5.518892803015304	5.79242983012786	66.77274352558203	-0.07568626866422902	-0.14907781983328453	-0.019130884837100123	0.9810489836008306	0.9757990302268528	0.9959118451901906	140	12	188	122	7	186	46
ZNF507	5.412450556623517	5.51007511479487	55.33559133186024	-0.07570359938229515	-0.029035683348747458	-0.011324947087750089	0.9729560102374905	0.9938895281592155	0.9969515244828931	129	19	74	111	11	153	42
RAB33B	3.989463165243336	4.130084533971775	21.154352584136635	-0.07599045556738321	-0.34781452358576287	-0.05158977464278188	0.9809870856531224	0.9298247170250015	0.9695751344897027	21	14	38	24	9	66	8
TAL1	4.092351845011711	4.36360265450624	23.662653431185447	-0.07620101546156133	0.034791981070610475	0.0042591093699605575	0.9810489836008306	0.9943370384085141	0.9997902776782008	50	2	60	34	7	58	22
SLC43A1	2.7805497856905426	3.124041078516943	8.756038256136378	-0.07628485010723993	-0.117840453085618	-0.013355234435938976	0.9835676167176777	0.9859940149901499	0.9969515244828931	22	1	16	17	3	37	3
SLC23A2	5.413646152510454	5.463609743971087	54.92288331614905	-0.07638810124332779	-0.19776856325371311	-0.05139842940325408	0.970651635778869	0.9458357381644424	0.9789607056218171	80	33	64	80	22	159	31
RP11-855A2.3	1.1230468663895006	1.6869266310327917	2.3652851433943667	-0.0766259715454394	-0.13895009110887863	-0.004787615881798209	0.9848605153391016	0.9892436302877298	NA	3	0	7	4	1	6	2
LSM10	2.300992137494979	2.7224164249062484	6.711040993679396	-0.07663861029907831	-0.21079688183927728	-0.017323697251273952	0.9847872606327888	0.9778839304387725	0.99247766872203	14	0	11	10	5	16	5
ITSN1	6.475608891465028	6.558074645898843	116.61836872792495	-0.07665565794727965	-0.07500720148732326	-0.020406668966589648	0.9718868505415602	0.985041513392189	0.9964395820198222	362	39	175	132	30	304	88
SP100	7.464721583008762	7.487433211437095	225.19496164561474	-0.07677351344865761	-0.10509223155574303	-0.04415913374323096	0.9615165774822921	0.9716788661764281	0.9820908714263946	346	82	382	297	110	748	123
ZDHHC6	4.873290045233014	4.926475542592266	36.93707034498271	-0.07687636696186366	-0.15507564796337636	-0.03928882321354141	0.9722837625871719	0.9607001316704435	0.9822357522311711	55	16	58	56	16	124	18
LRRC6	2.922519557352038	3.1796293721650466	9.7485549924358	-0.07697864744305433	-0.22595895728752718	-0.02264974477743557	0.9835676167176777	0.9690125501836643	0.9871601227764291	23	3	24	5	4	27	6
SLTM	7.5587285506014315	7.572757613147675	238.77698347446469	-0.0769793615171867	-0.08198420863521567	-0.04147662876112172	0.9598748276903627	0.9778839304387725	0.9862356134155658	504	81	364	294	107	688	160
HACE1	4.702905457368546	4.761193729329174	32.85862689020758	-0.07701876121930723	-0.015926799952948066	-0.009118499887084365	0.9729560102374905	0.9948395377280768	0.9977156802944606	43	11	58	49	15	81	27
EXD2	4.15983254304563	4.256685542384462	22.503690629058436	-0.0770194470627035	-0.11957998201308859	-0.025299373083232546	0.9761436566558567	0.9778839304387725	0.99247766872203	51	6	37	23	12	67	14
RNF103	4.626273980565213	4.731322614725296	31.8369067240274	-0.07709041635073095	-0.08005446671095573	-0.018801674906760206	0.9761436566558567	0.9859940149901499	0.9964395820198222	35	12	66	60	9	83	24
C19orf70	2.857926312662921	3.1203095279312913	9.143414805958527	-0.07712251181885317	-0.12791749170445665	-0.015367838008922493	0.9825037090491728	0.985041513392189	0.9959118451901906	26	1	11	14	5	27	6
SDHB	5.005545819310984	5.0917506312948	42.024402412922214	-0.07716825946530124	-0.20787240943981994	-0.045427932625978946	0.9726408916253563	0.9478065551199352	0.9802841471723875	65	11	50	59	32	116	25
R3HDM4	4.925794406496218	5.153698601376902	43.17424269042355	-0.07720086270435317	-0.26518789041759183	-0.04229662839250115	0.9804607723661324	0.945037882724059	0.978256366872768	55	26	93	74	5	150	17
RYKP1	1.90292242690231	2.4596173827770795	4.842169113865778	-0.07731638494266639	-0.3180055976847802	-0.018003400630920957	0.9847872606327888	0.9628605477896373	0.9873715895200145	13	1	14	8	0	14	3
TNFSF13B	4.468043001267581	4.662635700350368	31.823737711124743	-0.07752245244048268	-0.5240014903384144	-0.07091370153696337	0.9814897446124685	0.8839240116858111	0.9382872670393735	45	25	46	15	17	81	13
FAM168A	6.213529807848606	6.240702756778173	94.5398727933864	-0.07768333843104926	-0.06194524720081914	-0.024946329951680293	0.9651648256136132	0.9859940149901499	0.9959118451901906	181	47	126	114	35	235	73
FHOD3	2.022993633519809	2.3741005845848018	5.566694257717626	-0.07771652708738017	0.2602383167760897	0.014339883428758015	0.9847872606327888	0.9746170835221862	0.9926375027355276	11	2	5	2	4	8	7
RNF168	6.089229062746168	6.1436945492638015	87.60629790271894	-0.07773462443718224	-0.14270849952544085	-0.04289445412984035	0.9695583833934136	0.9606280174077875	0.9802841471723875	114	34	184	121	35	293	45
PRKACA	6.5646859370701005	6.641956261143689	126.58126869496708	-0.07774184591763389	-0.2398754812279858	-0.05699140004549412	0.9714637768304363	0.9342676067215959	0.9741396404405932	179	81	166	103	65	309	82
ADAM10	7.499663399214668	7.6003936511466526	247.0268007803097	-0.07780081472582287	-0.28968716790110394	-0.06413021442862551	0.9722837625871719	0.9216921533573423	0.9638854270607002	252	155	321	222	151	631	146
DNAJB14	5.961141262848596	6.024641945682766	81.7994392012562	-0.07783520711383668	-0.21592952284738595	-0.05403878264071143	0.9711533649752127	0.9390742774752141	0.9758712707195247	91	50	135	94	34	214	51
UNC119B	4.305732898468692	4.361521201097677	24.66993410775981	-0.07801389291915542	-0.15749192224932607	-0.033932374063021215	0.9735190639607172	0.9656512885863908	0.9856448362128853	40	10	31	37	13	74	14
EIF4G1	8.879639643385469	8.925011420698443	609.39666058426894	-0.07813764089888418	-0.10659279968270052	-0.036700614492953164	0.962806071991548	0.975732987037379	0.9864326074780342	1701	180	787	1009	184	1730	408
ISCA2	2.1563754531871173	2.654927714279	5.834806415582684	-0.07833826813641148	0.014778827326088805	-0.0017177322989036885	0.9847872606327888	0.9971784161359442	0.9999505444996434	10	1	6	18	2	30	1
CPSF2	6.250279851818486	6.283881485819525	97.27593338656146	-0.0783624978677151	-0.14530260108174461	-0.04831038555720994	0.965568391386024	0.9562190523915074	0.9802841471723875	176	35	105	145	56	293	57
TMEM123	7.492222054531963	7.5917757575906695	244.85710752176942	-0.07853262942860993	-0.2786628016440642	-0.06215522709295596	0.9732048524646357	0.9259014234045134	0.966671175723523	181	126	329	346	156	627	147
FAM53B	4.125719325395644	4.447560034373435	24.942941593873783	-0.07856324817680779	-0.14880168736299254	-0.0216255489675128	0.9820600803521113	0.9778839304387725	0.99247766872203	62	9	50	45	2	105	8
CDKN2A	0.5426168953143861	1.3855263476589184	1.7057950324950246	-0.07869049502582234	0.35274937425413333	0.005002187921292757	0.9872189042833565	0.9708923634290366	NA	3	0	2	1	2	10	0
RPS4X	8.847081791299727	8.911174508769824	611.6708559927483	-0.07891943339908387	-0.2072908409118588	-0.05809816778889701	0.9666796962224559	0.9431756899841118	0.9757077656957653	643	330	769	724	368	1721	361
LACE1	2.140461650186553	2.431632388445602	5.490411915223895	-0.07894102983909211	-0.16274790899617833	-0.012805613145325198	0.9835676167176777	0.9837877256134221	0.9963487469152031	12	4	4	6	2	19	2
C1orf56	0.8584969760965638	1.7174682110860326	2.7246259851941947	-0.07897071773806551	-0.7335797780296942	-0.02064008541805924	0.987938135136941	0.9329562663684198	0.9757077656957653	5	0	0	8	3	6	1
PPP2R5C	7.063119069180097	7.1174141638386335	175.1179668721104	-0.07914821279920331	-0.1966329768414478	-0.056136954737327556	0.9684644432810455	0.9426532864777466	0.9758712707195247	173	91	303	232	81	491	105
OPN3	2.0497839798744573	2.510974312262738	6.923126892560211	-0.07952737769277508	-0.6164713782727818	-0.03145790500930375	0.9861240353017701	0.9313951568017862	0.9647393564711951	2	8	3	10	3	10	4
BRWD3	6.412076105175236	6.4953235845832085	112.13963130860269	-0.0796848994193645	-0.1538232622268075	-0.03899973685824302	0.97026460410407	0.9600498031088545	0.9815666464666684	148	47	282	144	30	311	73
CTC-487M23.6	0.9779123601224974	1.6550083550520855	2.473856303878244	-0.07981287077271523	-0.4008794000369515	-0.014159262677944841	0.9861240353017701	0.9628605477896373	NA	1	2	4	7	0	7	1
ETAA1	4.376489002722375	4.4730406073396205	27.01108521228871	-0.08001940854736847	-0.268329152068506	-0.04939541052095014	0.9754197739674394	0.9387693943481266	0.9758712707195247	36	17	32	42	11	88	11
ZNF91	6.393815265652245	6.4424824427847645	107.58136429447345	-0.08009313900445786	-0.08943482004957581	-0.03325225118484119	0.965568391386024	0.9778839304387725	0.9897893163594963	192	40	171	207	30	365	59
CWC22	5.567299175113201	5.618766008662279	60.15541242300501	-0.0801523190805291	-0.10330926226573314	-0.03281540315873698	0.9684644432810455	0.9759629398988832	0.9895320534075408	137	22	74	92	24	216	29
CTD-2012K14.6	0.02415840762719707	0.9456614622643665	0.8628897111894505	-0.08028004884308979	0.4200529643854055	0.0036499009299488768	0.9861240353017701	0.9628605477896373	NA	1	0	1	1	1	5	0
LINC01415	0.02415840762719709	0.9473334122296501	0.8985836242633363	-0.08028004884309002	0.41127587030432033	0.0033947661858264562	0.9861240353017701	0.9645697981382292	NA	1	1	1	1	0	5	0
RANBP9	6.227994889827423	6.26981669648421	96.860132852656	-0.08042790733509769	-0.17751692443711786	-0.051920072895177506	0.9671036872242996	0.9466632872292624	0.97971866353386206	110	44	152	126	53	259	62
XPC	5.9503412309524855	6.052929443676397	81.20520501733041	-0.08062299517753428	-0.039422804861507676	-0.012605714793519211	0.9711533649752127	0.9921289279756514	0.9969515244828931	206	14	121	154	27	221	62
ASCC3	6.413475551161868	6.511462820074929	112.97014677983186	-0.08067282791338283	-0.15572389778670626	-0.039225890166273904	0.9718868505415602	0.9607001316704435	0.9815666464666684	282	24	106	204	61	386	56
GAB1	6.0791386986893405	6.1272796144202735	86.96036449519444	-0.08068671259390173	-0.156781397657789	-0.04676272126579249	0.9675030289242067	0.9549136133927205	0.9802841471723875	152	40	169	82	34	260	51
SLC39A6	5.533391478695295	5.5802154446766865	59.28810230178531	-0.08070984414337531	-0.16586658312143016	-0.04679118346390963	0.9672501363752284	0.9525575638772386	0.9802841471723875	94	19	82	78	38	173	35
TXNL4B	2.8969266870631882	3.435556332289114	11.297711725252578	-0.08080781161872076	-0.3617849706773688	-0.03301026269047504	0.9847872606327888	0.9466632872292624	0.9802841471723875	31	0	17	28	5	40	4
ABLIM1	7.414262990173639	7.428516660406675	217.0917559072769	-0.0808409348176915	-0.11474950226246372	-0.048717555286549474	0.9588904074890542	0.9656512885863908	0.9802841471723875	359	102	261	307	100	604	144
KAT2B	5.281876804466951	5.34006073590539	49.835651928190345	-0.08085595910322776	-0.06993897881645088	-0.02185177460407632	0.969260253116905	0.9859940149901499	0.9959118451901906	91	13	76	59	30	126	38
TGFBI	6.952082165562073	7.018814373465931	163.51135594983978	-0.0808606420671993	-0.14784702749725723	-0.03986373489093338	0.9672501363752284	0.9606280174077875	0.9815666464666684	361	102	161	186	52	394	119
MBNL3	4.909366559262465	5.063093887361095	42.29708544016515	-0.08095928926819713	-0.4403251214222714	-0.06817752490804121	0.9768954675670479	0.8961052931477477	0.9453345719223444	35	35	61	40	19	99	22
VPS4B	5.936292401783581	5.976238205966421	78.78522145285945	-0.08112330943666721	-0.16443429748750565	-0.04780661077563358	0.967102680105927	0.9517185964866285	0.9802841471723875	93	34	103	123	44	207	52
ZNF446	1.1071852503339656	1.7570474943563148	2.471537470261875	-0.08114686326074677	-0.27108884562545527	-0.008079015629930516	0.9847872606327888	0.9775953980137568	NA	12	0	2	3	1	6	2
OGFOD3	2.918220639680871	3.280855263230693	10.394964548741585	-0.08123420945493046	0.313499334183275	0.028177608340557887	0.9835244379708856	0.9522065221954288	0.9802841471723875	37	2	8	15	2	19	14
ST5	5.856836100089359	6.007584156329299	78.18364703351284	-0.0813989811496081	-0.12522045405685264	-0.025988042291402075	0.9738277939448347	0.9757990302268528	0.99247766872203	257	21	111	132	14	263	43
MFF	5.288462134814073	5.352956429954811	50.48779308734241	-0.08149764776930842	-0.20002649442850642	-0.04927208356135463	0.9705798554511988	0.9463485440725483	0.979924433253567	85	23	55	71	28	176	21
SEPT10	6.221258740816554	6.306289198871231	99.22892469267603	-0.08155964464998029	-0.24748612017849106	-0.057272186578636836	0.9724712123603517	0.9328985602145377	0.9734519612410906	156	48	197	66	50	270	58
PLEKHG5	3.039033015508236	3.2344056275055064	10.115777788960107	-0.08156169535127628	0.04002013666557174	8.625569025689138e-4	0.979937197594622	0.9943280182771755	0.9999505444996434	23	2	20	11	4	26	9
DEF8	5.012388712114595	5.261020065687759	45.64146748880038	-0.08164636538944484	-0.05202610180576643	-0.00567965376098601	0.9777787637665967	0.9917837271309584	0.999361024589429	175	10	72	58	6	115	38
RP11-946L16.2	0.17079729496451015	1.4224433064605302	2.5695390286184008	-0.08172737677317948	-1.3810236327431433	-0.020794536395757957	0.9888983549291108	0.895946331207974	0.9429899338478069	0	0	0	5	5	2	1
CFH	7.994664767240604	8.065503191297013	337.8683313913274	-0.08173386187131566	-0.1961127930935426	-0.05231385463232039	0.967880056638085	0.9460366196931576	0.9772635351870352	924	144	302	310	177	918	212
EMILIN2	6.323332060012621	6.4308984152972535	109.17320981169507	-0.08176958934031213	-0.3307663175997114	-0.06889034772426263	0.9726408916253563	0.9116202717005368	0.957060904445596	115	66	182	86	63	300	56
RHOD	1.0126706459781807	2.0053401701963947	3.0197125074766746	-0.08190505615802814	-0.8215444600643371	-0.021877408449511006	0.9871354243733573	0.9153864892157103	0.975583292847164	23	0	2	1	1	8	1
RP11-849N15.3	0.8825659799920503	1.677116609377222	2.0434377279592417	-0.0822948519319473	-0.37362622284604335	-0.009678981508637536	0.9848605153391016	0.9656512885863908	NA	8	0	7	2	0	7	1
GSTM5	1.9360699956113694	2.3819966489468154	5.460473576534099	-0.08247947969387384	-0.42833937984824316	-0.023692941621873152	0.9847872606327888	0.9483456331736557	0.9802841471723875	15	1	2	4	6	12	3
RNF111	5.712709745358097	5.775194661843878	66.86167787335819	-0.08251276002866076	-0.08378412169510553	-0.02849657838942318	0.9666796962224559	0.9817786586274811	0.99247766872203	137	19	137	93	22	220	39
YIF1A	2.8117683712783434	3.437324601350656	11.019631963202256	-0.08257083487139112	-0.4391020385740113	-0.028834300447669964	0.9847872606327888	0.9389148706695029	0.97971866353386206	53	2	6	27	1	41	3
SEC22C	5.017339763612157	5.089944904586295	40.82351266380096	-0.08260628092403713	-0.053615805896978945	-0.02019036961704399	0.9686705128519828	0.9897968177304795	0.9964395820198222	85	11	70	71	13	130	26
GLYR1	6.7571272864245575	6.779767023399845	137.17946787255772	-0.0827250813354875	-0.016810615439909568	-0.013997222587915017	0.9598748276903627	0.9945171578850067	0.9969515244828931	237	49	201	239	49	339	112
SPINT1	5.255077356409114	5.317176154617899	48.677413952426804	-0.08272880894938697	-0.15156564629408179	-0.04052223506962152	0.9695583833934136	0.9607001316704435	0.9815666464666684	86	18	51	100	21	161	25
NKIRAS2	4.865412852324298	4.942001814588887	36.729014617176226	-0.08281897032269855	-0.057207997900353205	-0.019866796731737225	0.9695583833934136	0.9892436302877298	0.9964395820198222	73	11	54	74	11	114	24
SCARF1	4.369263941054393	4.543566259384536	27.83673499224744	-0.08295672510803827	-0.28833384820550206	-0.045360869868961415	0.977396861633957	0.9389148706695029	0.9758712707195247	44	15	72	23	7	90	12
TCIRG1	6.36222941922023	6.4841798756175155	109.98185082819248	-0.08296895402706785	-0.09087311113982222	-0.02043017733229455	0.9718868505415602	0.9831758203436772	0.9959118451901906	340	27	193	160	22	303	79
HEATR3	4.688026485914225	4.765356444413945	33.78827522463012	-0.082973428783115	-0.18031011009663964	-0.03575271351315618	0.9726408916253563	0.9594702314803792	0.9815666464666684	60	22	32	35	15	78	24
ARF3	6.202649705778904	6.297090356523722	99.31651794964867	-0.08316228384532909	-0.2862746094286749	-0.06410932571695951	0.9694162259081885	0.9216921533573423	0.9638854270607002	167	74	99	102	39	292	49
ALG3	4.551098697732722	4.631510066705869	29.918111996488822	-0.08317357557417247	0.035794169589155836	0.002048087450177826	0.9726408916253563	0.9938719387223957	0.9999505444996434	67	9	28	44	15	69	27
METTL2B	4.026762928339449	4.272659296139821	22.167343113812873	-0.08324634653851849	-0.16491707366881642	-0.026321317748008513	0.9787992996433991	0.9737703316714745	0.988749636126203	54	9	33	47	2	73	12
PLEKHM1P	5.182594090669318	5.623504423462808	58.407709511762036	-0.08353564660182643	-0.2434288904379525	-0.023754082259105944	0.9825037090491728	0.9585875326926213	0.9871572003858351	178	4	131	131	6	200	28
MCUR1	4.980727177700148	5.060790588257641	40.496142295291286	-0.08385747715771207	-0.17639183628650773	-0.04101827595485418	0.9718868505415602	0.9562190523915074	0.9802841471723875	110	15	42	49	19	134	20
TMEM63A	6.302766780577132	6.447425605471403	107.103285693405	-0.0839910926506763	-0.05872654799409355	-0.012137790893277767	0.9726408916253563	0.9897968177304795	0.9969515244828931	259	15	208	204	29	273	85
ZBTB18	3.8932018411877745	4.065864492601369	18.939757243929535	-0.08406073990131478	-0.12479144053854	-0.022971584303623203	0.9758655781066415	0.9800017505109172	0.9926375027355276	35	6	37	38	4	69	9
KCNJ8	3.1608711081328584	3.342137762103697	11.767368846479739	-0.084101043531937425	0.02119079441950698	-2.3656809286694217e-5	0.9805457403708744	0.9949750002548088	0.9999505444996434	21	8	8	18	3	24	11
MACF1	11.166518773103107	11.28396960534856	3128.0022847850337	-0.08419693852803313	-0.2126699521654387	-0.04487198149632177	0.9697257473666943	0.9537981592895334	0.9802841471723875	7710	616	8167	3781	858	7841	2123
FBXO17	2.557306565598131	3.0680449352562182	8.764546729402808	-0.0843544879086821	0.6951733163242733	0.054252330538814224	0.9835676167176777	0.8908191222464342	0.9424429747089683	27	1	12	9	1	12	16
C3orf17	4.937391821044127	5.053481307935973	41.35080711164179	-0.08442747603411911	-0.31327707124038773	-0.05619616704411313	0.9731034692215451	0.9262624993810753	0.9682614205397311	49	14	36	68	34	103	24
CTD-2349P21.9	0.8606895424299117	1.5514339518973093	2.176683243719618	-0.08444325837817208	0.09731590821786161	0.004688213403249923	0.9858475825894627	0.9938719387223957	NA	1	0	6	4	1	3	3
NPEPPS	6.796109225818479	6.818713186272852	142.03349281528358	-0.08451000784811016	-0.12951273462387503	-0.048419817093712576	0.9593315941056193	0.9607001316704435	0.9802841471723875	210	61	200	175	77	376	97
NCKAP5	3.8107987111891846	4.352711788142977	23.084601779464528	-0.08460727242104749	-0.0381104506442918	0.0025790775239513844	0.9835676167176777	0.9945171578850067	0.9999505444996434	88	2	61	17	2	45	24
UNK	4.581952922781497	4.702639219889463	31.188892741497458	-0.0846484558138731	0.2550234050492259	0.04149164405382561	0.9729560102374905	0.93901631001947	0.9802841471723875	69	10	52	36	8	64	36
GAPDH	9.211474527666022	9.235394555600385	762.2461518446884	-0.08472251295571441	-0.11312400384059923	-0.04495376815869447	0.9574815476490243	0.9716788661764281	0.9815666464666684	1616	348	745	1019	346	1979	542
ANXA2	8.686722795367421	8.73193939396353	535.3676344890557	-0.08497245812201067	-0.14319575104320054	-0.0484976147630212	0.9610431687023885	0.9607001316704435	0.9802841471723875	1096	189	447	1020	257	1678	304
CRACR2A	3.0947819622130757	3.412236736806065	11.363384138624486	-0.08503238987321812	-0.2169948493068844	-0.02490651645282378	0.9813105663277754	0.9690125501836643	0.9862356134155658	31	5	24	14	1	40	5
CDC34	3.895869027470718	4.16914637482339	20.265899982065072	-0.08503819860651655	0.06091324096406722	0.007260518128531333	0.9774985855433611	0.9916458427832947	0.9981997634210793	58	3	35	38	3	52	19
RP11-785H5.1	3.7321645787429136	3.8264889099393145	16.730212012070712	-0.08504232133899355	-0.06148424739700663	-0.012489525768678629	0.9744447965208622	0.9913015922829794	0.9969515244828931	30	5	21	19	11	41	13
SGCA	2.354585166645814	3.0234503156956314	8.192165866204604	-0.08513702316688665	-0.6278527012482961	-0.03495661332630096	0.9861240353017701	0.9158128382831667	0.9647393564711951	39	2	16	1	3	26	2
GLI3	4.522526016724065	4.682490999856678	30.418782650504006	-0.08523984517321437	-0.18224068055746517	-0.03180720592787757	0.9755188115803536	0.962500094409557	0.9836737253579441	95	6	50	25	15	91	18
RP11-394O4.5	4.095891415898754	4.349300681470887	23.35814680086324	-0.08527213679827503	-0.06441553998267804	-0.008283125424524194	0.977396861633957	0.9913015922829794	0.9971206659547955	60	4	65	22	5	61	19
USP15	6.84372602443295	6.90841302465438	151.1217001640071	-0.0853656486930909	-0.1616699102683106	-0.042901437643685245	0.9666796962224559	0.9561746870400863	0.9802841471723875	204	64	315	128	76	364	109
TMEM241	2.3528686362207587	2.690443604800057	6.164086739085583	-0.08542933543963233	-0.15463095414055575	-0.013800667616263649	0.9818617699286651	0.9832484684417312	0.9959118451901906	17	2	7	14	1	22	3
CRADD	2.969710327969552	3.34927289408203	10.584504193027993	-0.08543172338959491	-0.23181999446896162	-0.019329619492276386	0.9816507631840834	0.9690125501836643	0.9917013844562347	50	2	13	11	2	30	7
SIRT1	5.00987784867904	5.119152581692131	42.83149606897332	-0.08548906392317265	-0.13536906709794125	-0.027229902089412807	0.9726408916253563	0.9744139759906911	0.9897893163594963	80	11	71	33	30	98	33
BMPR1B	0.9261166344961106	1.6175893779284019	2.6656461166243566	-0.08549759910206099	-0.44212077183990595	-0.013153512830138658	0.9875177668067455	0.9613892842802952	0.9861115346819506	3	2	7	0	1	4	2
EPG5	6.493553062422947	6.522517991638655	114.1118313706702	-0.085536528255756	-0.0486053367617557	-0.024501269056050892	0.9593315941056193	0.9887869108915003	0.9959118451901906	221	36	162	212	40	312	84
TIGD6	1.860536231353982	2.507462630260394	5.028824344770526	-0.08559938197656598	-0.1729062689503789	-0.011122603066478916	0.9847872606327888	0.9848490080935611	0.9964395820198222	18	2	5	11	0	23	1
STAU1	6.944484160027407	6.970575235661248	157.4713887143822	-0.08562583695266231	-0.14321553561111208	-0.05264882090563198	0.9590928549759171	0.9562190523915074	0.9802841471723875	210	74	230	239	70	498	87
RP11-888D10.4	1.8904124181912094	2.216766944182179	4.340674649956854	-0.08566446313029251	-0.009125079558065153	-0.0015533510213810704	0.9835298327052859	0.9982364639758537	0.9999505444996434	6	1	11	4	2	10	4
BLK	0.015658263091673973	1.293702947837024	1.4489891435461673	-0.08582750000532362	-0.42332206467563577	-0.0014072890836282633	0.9877976426324421	0.9741909585263956	NA	0	0	9	1	0	1	2
GEMIN8	2.813367994536323	3.0759948387941622	9.248416014214872	-0.08593053080880887	-0.25936743035994486	-0.026354424511480692	0.9810489836008306	0.9626794030947271	0.9822357522311711	13	1	15	13	8	26	5
KIF24	2.5136049073455635	2.715807038678821	7.454908349014812	-0.08611339828712945	-0.10370467725302737	-0.009445901824948205	0.9825037090491728	0.9897968177304795	0.9969515244828931	11	5	9	4	4	15	6
MRFAP1L1	6.301180942639567	6.344717737180727	102.037376641599	-0.08611766892096373	-0.18293304713177172	-0.0535992009645764	0.9634283691580763	0.9460366196931576	0.9785118175597797	210	49	106	106	55	277	64
VDAC1P8	1.6526081835911288	2.3030180404241634	4.4063240225225915	-0.08621372805231367	-0.6251539576734307	-0.026560889766133154	0.9858475825894627	0.927848023636479	0.9757077656957653	1	1	12	15	1	11	2
TPST2	5.2520192458615655	5.344917039814111	49.81089643104232	-0.08637147026382881	-0.21075421075348574	-0.04809621622826359	0.9702244140417069	0.9463485440725483	0.97971866353386206	66	13	99	64	31	162	24
DDX1	6.028972508480551	6.07440791717484	84.46256302223055	-0.08650524278693116	-0.20647199293227786	-0.05809967289223275	0.9640433671678762	0.9389148706695029	0.9757077656957653	143	41	78	119	47	243	48
RP13-487P22.1	0.6102742369963079	1.5264045076426431	2.195527887313725	-0.08654124617511262	-0.8120669623812793	-0.01876498086908909	0.9877363333774549	0.9295791336163673	NA	1	1	0	10	1	4	1
IL7R	7.558774827437954	7.888895446367188	298.58912234691627	-0.08654544886788244	-0.552196398501875	-0.06355910339740828	0.9826296548308469	0.8843125019204418	0.9412415944199539	98	104	1049	321	144	616	169
ZW10	3.850620321482078	4.015511028956456	18.78526890985891	-0.0867394271348084	-0.20297623740718435	-0.031838640909940145	0.9764993346422254	0.9623689724671955	0.9822357522311711	33	5	21	34	12	72	6
POLG	5.591156296858568	5.815395844846379	67.80029721403406	-0.08675924324115425	-0.16766302362738783	-0.02524454977355275	0.9753729649681246	0.9669410734369104	0.990500947994541	255	12	127	85	12	212	40
MALT1	4.940590472525277	5.025771502375353	39.436676680716786	-0.0868318576743932	-0.17228029878628728	-0.04059223028923045	0.9702244140417069	0.9574022137671293	0.9802841471723875	53	18	80	61	12	133	19
RALGAPA2	7.6825456439449855	7.752242733463667	270.0991736309395	-0.08684098569373004	-0.08238415604768896	-0.023723655193312213	0.9635303202727109	0.9832484684417312	0.9959118451901906	400	57	590	416	122	636	216
AC093616.4	1.8795087561354922	2.3704425768684874	4.651302408533398	-0.08696480253015607	-0.2610549203621252	-0.015968963856456433	0.9835676167176777	0.973408856917045	0.9922512148662471	15	2	9	6	0	13	3
N4BP1	6.028481351751566	6.058947694287429	82.88648923469813	-0.0870672024485341	-0.13929905133779627	-0.04694591353663175	0.9610431687023885	0.9585875326926213	0.9802841471723875	148	35	142	89	37	250	49
MAPRE3	3.834433415448893	3.957532718389972	18.39022626488202	-0.08708376200398586	-0.22419817126595448	-0.03577816938512639	0.9744972885814361	0.9562190523915074	0.9802841471723875	29	12	33	19	5	53	10
RTCA	5.396375492369005	5.445017953342962	53.43479250364121	-0.08721575277368394	-0.14548640566584717	-0.0420362891387714	0.9655668771795051	0.9607001316704435	0.9815666464666684	101	22	57	98	22	175	28
RARRES1	5.035056650748578	5.152597075912628	43.7578221247406	-0.08733545566218069	-0.2835991450049997	-0.05528011042214977	0.9736604553496135	0.9316410522662586	0.9728940061217274	103	26	29	67	16	136	20
AKAP1	5.583713321626411	5.644064846914395	61.156098165586485	-0.08736228378734165	-0.027563691064095664	-0.014054046495889693	0.9643689519700495	0.9938895281592155	0.9969515244828931	150	22	98	83	16	165	47
RNF122	2.8766563619069734	3.2326864896610457	9.658969124293622	-0.08741441512881538	-0.1643445358880179	-0.016084679555487275	0.9810489836008306	0.9800017505109172	0.9959118451901906	17	1	28	18	2	27	7
RNU2-14P	2.129006864255233	2.4610163402400693	6.578441102229523	-0.08748818719594109	-0.2721347328004206	-0.01694287513662962	0.9840112128838461	0.9748137687645452	0.9871572003858351	5	7	3	6	3	10	5
AC116366.6	3.3237458818620884	3.620630908644114	13.544043836455682	-0.08769834334252162	-0.1547604925681916	-0.015463127058590934	0.9810489836008306	0.9801140283315166	0.9959118451901906	11	3	32	36	3	32	11
TMEM170A	4.149290755432579	4.231554962886877	22.539920259082727	-0.08772253632228634	-0.21395467232444698	-0.03951050417282745	0.9726408916253563	0.9522970151330277	0.9802841471723875	26	8	34	35	14	63	13
SNW1	6.456876357948864	6.4720709096048745	110.66364861098867	-0.0877384470407053	-0.10378598936734917	-0.044022829717400125	0.9575005607550825	0.971044257999344	0.9822357522311711	188	42	176	154	49	332	69
DFNA5	3.258052171685781	3.7149747151846206	15.361658560409577	-0.08783875268960374	-0.6791020438948069	-0.0533311885137699	0.9835676167176777	0.8903574680245017	0.9394588012312634	14	3	6	48	14	43	4
IRF6	3.867695393385583	4.163869776813587	21.021961239936648	-0.08792949693412723	-0.3217772522906094	-0.03192713201407821	0.9810489836008306	0.945917520291068	0.9802841471723875	17	9	17	77	5	45	15
OPRL1	-0.3234072219836752	1.0777192380138558	1.3216114506782495	-0.08822249760538593	2.307860326739674	0.034914841551461746	0.9884060756936176	0.7658290857942784	NA	0	0	1	2	0	0	5
GRSF1	5.8075664436870635	5.853851972493496	71.85572610253197	-0.08826773354755942	-0.1811965121466574	-0.05222293136514969	0.9634283691580763	0.9466632872292624	0.97971866353386206	116	28	75	122	40	229	37
HDAC2	6.203099762318477	6.257420294474953	95.81573331661997	-0.08870829406945091	-0.20728998610193328	-0.05788740041308699	0.9620082049248614	0.9389148706695029	0.9757077656957653	138	34	110	140	65	291	51
RGS12	5.0860322893649865	5.255063913651206	45.664386764281	-0.08883124029353269	-0.13219788461429882	-0.023406776747953315	0.9728474738919393	0.9759477445840141	0.9926375027355276	159	12	84	44	10	134	30
SLC1A1	3.5394915796015303	3.77403094837133	15.236826285399939	-0.089014873219197585	-0.1705992559621908	-0.0242791204413948	0.9769583838459204	0.9748137687645452	0.9897893163594963	31	6	39	19	2	47	9
LYRM9	1.108989194380787	1.6349545221231412	2.520774539877756	-0.08910547489325955	-0.18722425211627272	-0.008492318201604064	0.9844740472948661	0.9858202351086794	0.9969515244828931	7	1	1	2	2	8	1
L2HGDH	2.729364951334845	3.111880226118042	9.679698762638221	-0.0891737724448375	-0.5163785009999631	-0.03966367919904695	0.9840380611398571	0.9269689919438886	0.9660452190731602	26	7	2	17	3	25	4
NEIL1	3.2756647568859285	3.5798775007344603	12.862363279504857	-0.08923973326102966	-0.15500025341824272	-0.020305673532170367	0.9790195495221391	0.9778839304387725	0.9926375027355276	31	4	26	25	1	40	8
CCDC88A	7.212477687796075	7.253814245281153	192.4564440353243	-0.08924189342706967	-0.18498562250881068	-0.05876501058673086	0.9593315941056193	0.9442276212612474	0.9758712707195247	374	89	201	208	110	573	109
NRF1	3.750362783250309	4.090487137452445	19.00371238088927	-0.08938784765414269	-0.019247392808371257	-0.0010582560440342223	0.9789530220580076	0.9949750002548088	0.9999505444996434	58	3	24	46	2	48	17
RP11-110G21.1	0.6580734522425253	1.4274511052171006	1.5400315354479603	-0.0895475725102363	-0.26225141696068627	-0.005419403205481827	0.9840380611398571	0.9800026063818703	NA	4	0	6	2	0	5	1
LRFN5	1.2190632163632489	1.8781906834148563	2.7714247583664893	-0.08959106069641039	-0.34977497575964883	-0.011446502204145092	0.9840380611398571	0.9656512885863908	0.9926375027355276	14	0	2	4	1	7	2
AZGP1	2.1856857235325933	2.6681725918456083	6.557570673033554	-0.08968584222944834	-0.5456240912070164	-0.032303442341432634	0.9847872606327888	0.9309022838483842	0.9728940061217274	12	2	1	20	4	16	3
FXR1	7.0426903027893655	7.0736001086506315	169.75758015643171	-0.0897886472644641	-0.17302032510479975	-0.059096102766204424	0.9584270603735295	0.946174151250082	0.976150122811885	241	82	211	226	91	519	94
UBN2	6.433149418729677	6.453745165145424	109.3784184341694	-0.08979104149192733	-0.10026543558583113	-0.04010971467107798	0.9580507253808119	0.9735614806662234	0.9843443917074193	165	41	192	149	49	301	75
CXCR1	2.596579564979752	3.41032954362469	11.528493502908537	-0.08981761765308953	-1.0654311451277854	-0.04935481011376306	0.9850522377200954	0.8513617652009567	0.9210119343312596	4	1	63	6	6	22	4
HNRNPA2B1	9.938403428146437	9.956726006893565	1257.7563972520443	-0.08990285213032523	-0.12123198548149466	-0.05009421704690934	0.9522213085349602	0.9695091986030999	0.9802841471723875	2031	495	1861	1426	696	3419	851
RP11-456K23.1	1.1252097122101803	1.6902476759537743	2.2543052885252153	-0.09007275246889665	-0.08024381047798597	-0.0038839719561550284	0.9835676167176777	0.9938719387223957	NA	5	0	4	5	1	9	1
ZNF707	2.8754685485298483	3.1610419844689805	9.894689487076233	-0.09042932203291823	0.0529327287044463	0.0033352338308305085	0.9810489836008306	0.9938895281592155	0.9999505444996434	21	6	18	8	1	20	10
IGF1	3.702349246390553	4.639811611675472	31.352536273690344	-0.09055703785380377	-1.2726686824352818	-0.06403446210555393	0.9861517821020754	0.7979414702322305	0.851640905960521	56	38	3	75	1	53	8
ZNF671	2.356609766001506	2.9335732346655035	7.401128909040266	-0.09066164786222725	-0.32834423785419387	-0.024257402378537008	0.9838398434181012	0.9578970346840111	0.9815666464666684	12	0	16	21	3	29	2
H1F0	7.154808242689764	7.379629090076394	210.00596010216302	-0.09072177852465678	-0.44509699749166054	-0.0652150247369398	0.9784915581120819	0.8961438469258617	0.9533614279871995	290	91	71	582	115	513	112
ZNF133	3.043915816125901	3.3438515978382886	10.76429448393522	-0.09075820304862492	-0.20399760208325976	-0.0236882973934155	0.9794390681936734	0.9719728725481442	0.9878759042551815	18	4	22	25	1	34	6
SYNE3	5.493677804551318	5.611668243470921	59.40568029514359	-0.09079598824502166	-0.05448584004893701	-0.013195420270911052	0.9692747368406772	0.9905410936878974	0.9969515244828931	184	15	107	59	17	153	47
TCEANC2	4.121955564795937	4.264682212805528	22.564262482340723	-0.09095031891820485	-0.15875982218920212	-0.030051742132969572	0.9725952485522106	0.9716788661764281	0.9862356134155658	46	12	27	44	4	69	13
ACBD3	7.105694475577127	7.177009099668672	182.847245395283	-0.09099275997861053	-0.2250504334879029	-0.05786565655172069	0.9610431687023885	0.9372650650895061	0.975583292847164	259	62	237	194	141	479	114
ZNF207	7.5391407166184345	7.594210290475622	243.55251715247147	-0.09109362003135492	-0.17248861263168871	-0.049697829843557126	0.9611919514131998	0.9487190095906898	0.9802841471723875	241	119	357	481	92	638	162
RN7SL566P	0.12943920679379803	1.1112869139337782	1.2846708708853436	-0.09120529157949211	-0.48878124320287797	-0.007355717144541613	0.9865390485872693	0.9635603259311795	NA	0	1	5	1	0	2	1
MAP7D3	5.057629051415882	5.231502032397097	44.962898151524115	-0.09121187434312318	-0.1431480561082704	-0.0264925297492444	0.9722837625871719	0.973408856917045	0.9909165296221671	151	6	65	57	19	136	28
ZNF451	6.489768145090315	6.53530394135924	114.76227198963021	-0.09125315187536664	-0.08427430663793828	-0.032641260939047706	0.9588904074890542	0.9798793503756235	0.9909165296221671	207	29	213	203	42	343	75
BRE	4.16745078304091	4.270884772940695	23.321851351985416	-0.09144110699516116	-0.29066918755262594	-0.0492241841200238	0.9726408916253563	0.9379112519651318	0.9757077656957653	41	10	18	37	15	69	11
D2HGDH	3.7622657659115317	4.130423781781719	19.43156082732354	-0.09150215796870742	-0.11962995371595496	-0.011015655865204395	0.9787992996433991	0.985041513392189	0.9969515244828931	80	2	28	31	3	53	15
GJA4	3.5404867549182577	3.7642450422250047	15.936382205596537	-0.0915118036842824	-0.406283297797532	-0.04759432517321214	0.9787992996433991	0.927848023636479	0.9678543220286075	15	4	16	36	13	48	6
SH3BGRL3	7.193535042905895	7.411294017857034	218.4703811264958	-0.09151298740290838	-0.5090649582419666	-0.07553705380899871	0.9731034692215451	0.8721661258572767	0.9355685100725043	195	182	177	173	144	503	111
MGEA5	8.14521844638	8.183680413640518	364.95694981259464	-0.09167508546106735	-0.11241971081067786	-0.039988681970484	0.9574815476490243	0.9715958602062937	0.9829135381717534	528	94	618	717	162	988	253
VTRNA1-3	0.07221950256755104	1.3034224520195692	1.8548793009832667	-0.09170305676408548	-0.5241184830927756	-0.005523320473786141	0.988301812541611	0.9656512885863908	NA	0	0	0	7	2	1	2
OR10A5	0.07221950256755107	1.3069972567647348	1.926267127131038	-0.09170305676408548	-0.5397444036634554	-0.006076730404719213	0.988301812541611	0.9647029878068774	NA	0	2	0	7	0	1	2
POLA1	4.085566693958774	4.262992876986932	22.688741807838824	-0.09189630827341953	-0.28019451684853114	-0.04115219675396676	0.9755094581989538	0.9445655411143272	0.9789607056218171	74	13	20	23	6	69	11
ZNF383	2.7631837885646977	2.985789440886337	8.218187192339876	-0.09198115672518282	-0.12450721068235777	-0.014084605427312854	0.9784915581120819	0.985041513392189	0.9967356880681193	13	3	17	12	3	32	3
BRMS1L	2.8161552204132065	3.3409117212005732	10.888290938647312	-0.09203809280651695	-0.44943876333506066	-0.039067242768731796	0.9835676167176777	0.935656027843888	0.9728940061217274	27	0	11	25	8	34	4
RP11-140H17.2	0.16386893529434007	1.0545338185656559	1.0085123540302008	-0.0922003773550722	0.3722832637427823	0.0038583002531749236	0.9847872606327888	0.9691849318866722	NA	1	0	2	1	1	6	0
SUDS3	5.869302857244948	5.922094552575897	75.6207707683835	-0.09221156490699105	-0.20838459721523714	-0.05726915077732361	0.9611919514131998	0.9390742774752141	0.9757077656957653	112	28	109	90	49	238	38
YWHAH	7.308106834649113	7.34528997265674	204.6285816493094	-0.09223243140976027	-0.12548875931887363	-0.04218987705813708	0.9581942439738802	0.9647029878068774	0.9815666464666684	286	74	389	225	108	514	148
SOX13	5.671880301964487	5.881516621506555	71.97868575529219	-0.09229451168343288	-0.13756805690428517	-0.019586983490531708	0.9742348856744238	0.9761063581079814	0.9959118451901906	179	11	200	52	26	164	58
HMCES	4.205100792476312	4.2856900583657715	23.287736727777943	-0.09257352783491056	-0.2053720218218451	-0.03955637608563808	0.9703372596877904	0.9538110600851913	0.9802841471723875	29	9	45	30	12	68	13
CGN	5.828296814214925	6.0427726434837306	80.82094734117018	-0.09266810765983528	-0.2219353981554058	-0.036713162341345286	0.9744447965208622	0.950269401371341	0.9802841471723875	213	37	106	165	7	240	46
TRAM1	7.729781063765256	7.83450008307981	290.3496059363317	-0.09294484721544215	-0.3032848872625224	-0.06749318132933492	0.9651648256136132	0.9158128382831667	0.9591820154803683	425	180	227	299	185	828	149
MLLT10	5.783319429092474	5.844831201656619	70.26519171674401	-0.0929751026477655	-0.08480779720321675	-0.029896287572268372	0.960978101029896	0.981740636261243	0.99247766872203	164	16	114	110	28	223	43
CCDC124	4.723463270426994	4.815597081647136	33.93509431140539	-0.0931487997945997	-0.19660468212791185	-0.04223056956189259	0.9695767703124121	0.9517185964866285	0.9802841471723875	79	15	29	60	13	113	16
GNG5	5.462437338710559	5.574766131703632	60.2420774730539	-0.09317327109715984	-0.3902299036015619	-0.0749162433944343	0.9692582720288353	0.895946331207974	0.9455197467034127	85	38	58	55	40	168	27
CFAP53	1.7317448577116743	2.5993906144717114	5.729520504652316	-0.09322072919018107	-0.40243089295171647	-0.010725240776661002	0.9847872606327888	0.9606280174077875	0.9952784055901213	4	1	30	5	0	7	6
TMEM64	4.182234835835047	4.282516704613324	23.85225890083105	-0.09326650714019954	-0.25886747013677686	-0.043614680902894	0.9705607072321425	0.9454929729881576	0.9789607056218171	35	18	26	30	8	61	14
PRKAR1A	8.455732959057954	8.523731526776	467.95434774865424	-0.09354955264746885	-0.22633065798701088	-0.06037734701910443	0.9598214260545677	0.9379149001107581	0.9728940061217274	535	283	634	466	253	1205	296
BFAR	5.602151466457345	5.737116374291144	66.95264918765251	-0.093565877031686	-0.3141963171484851	-0.06078469272252534	0.9711795691952265	0.9222234335483401	0.9638854270607002	74	45	62	105	33	234	22
TRIM37	5.1167042438151356	5.153745911382681	43.562625104992115	-0.0937655932526487	-0.1388347650400167	-0.04060700616413037	0.9610431687023885	0.963420938218519	0.9822357522311711	78	16	53	69	22	130	26
STK33	2.961884972782163	3.216662478102449	10.298357823882379	-0.09379683636156096	0.03915873420388481	0.0015276230947540409	0.9786248829777722	0.9945171578850067	0.9999505444996434	15	6	15	19	1	22	10
RP11-33O4.2	0.32443875204797634	1.3630285224491894	1.3102658421755293	-0.09407341503588054	0.024048893307357155	-6.324329622782351e-4	0.9847872606327888	0.9965275566662998	NA	2	0	1	7	0	8	0
PEBP1	6.02370001247267	6.119426526715077	87.70869530612548	-0.094096173353079	-0.25890686441183697	-0.05613768670690245	0.9639487264990471	0.9325217224458358	0.9728940061217274	139	66	77	123	28	217	55
CCDC91	4.99256137324726	5.098962162018059	42.505859681116284	-0.09418537586265528	-0.33519377096891756	-0.06435509801236203	0.9697257473666943	0.9143232789980992	0.95926131913522	55	17	72	37	31	126	19
IGSF9B	1.5075826488527864	2.2746776390574177	3.906251030165192	-0.09423260622909894	-0.5462985423228497	-0.021061975692297983	0.9841180621249178	0.9389148706695029	0.9802841471723875	8	0	10	14	0	11	2
KIF3B	6.051143706394812	6.0910905365919374	85.05739849164485	-0.09424632809783595	-0.09759690178127337	-0.032116439819639325	0.9588871884021603	0.9771362673697082	0.9897893163594963	155	26	108	109	52	210	64
TMEM144	2.849641401873095	3.1411088221325185	10.848701840369117	-0.09445492345753748	-0.6021499792905033	-0.049036245550697424	0.9820600803521113	0.9122343556768912	0.9503305628096473	7	10	12	8	7	28	3
RPUSD4	2.887300397827974	3.07442505522531	9.217567541392441	-0.09456017764530006	-0.09564579438594407	-0.011717762585013022	0.977396861633957	0.9887869108915003	0.9969515244828931	23	3	6	14	5	23	7
MYO1D	6.6029914269777965	6.64607869941874	124.3945301142096	-0.09466286259965936	-0.11488978429746503	-0.04068409904047774	0.9580507253808119	0.9695091986030999	0.9822357522311711	311	33	184	154	58	376	77
MED25	4.8090945347791125	4.908712471066168	35.97403486210604	-0.09468028457329127	-0.07278283242468686	-0.019256025571604274	0.9670650069403854	0.9861991570869432	0.9964395820198222	104	8	44	48	16	100	26
LINC00963	5.44475249319015	5.5732412928999695	57.560376127312466	-0.09470623951648556	-0.1280663365966249	-0.028366490275194167	0.9672501363752284	0.9746170835221862	0.9897893163594963	87	13	141	111	15	179	35
ASNSD1	4.811066737308117	4.897434451033947	37.133314947889986	-0.09472754052856944	-0.3098233695639265	-0.05912362124681426	0.9692747368406772	0.9240408460158078	0.9673302533079834	48	21	30	58	22	94	21
RP1-101D8.1	1.8424023758375805	2.1471941450696828	4.346313383955103	-0.09487647435870741	0.005130485883535966	-8.62173080317909e-4	0.9816077222754582	0.9993552803115743	0.9999505444996434	5	3	8	4	1	9	4
PDS5A	7.713073603211668	7.7328215385407555	267.4099819882693	-0.09501896902684272	-0.11765297289969619	-0.049252136374121916	0.953214612677204	0.9656512885863908	0.9802841471723875	459	88	318	467	137	754	176
ARRDC1	4.236672158188483	4.366119209147233	23.829689869392148	-0.09506001649467431	-0.09034050521486528	-0.021614244955869718	0.9689395050495097	0.985041513392189	0.9959118451901906	49	5	40	48	8	79	14
PRRG4	4.579151355732866	4.697855606957889	31.926770685678683	-0.09507806026690231	-0.3249625101541061	-0.05749858700141944	0.9703372596877904	0.9259014234045134	0.9673302533079834	34	23	41	54	10	92	15
MAPKAPK2	6.616400491071617	6.643891569140403	124.66967702644247	-0.09512298597985759	0.0071407513385413875	-0.00594560484147656	0.957409242138212	0.9965421827676069	0.9997902776782008	223	41	195	202	46	292	108
HNRNPF	7.626739549362197	7.639772574861338	251.14880352022234	-0.09516850112497653	-0.1288496275611631	-0.05620638874602996	0.9513076208943324	0.9591766108430344	0.9802841471723875	401	113	376	323	114	752	152
CTTN	7.888059964781195	7.926040917936086	304.8441089750843	-0.09551243327888502	-0.10943799800798373	-0.03926463038537867	0.9570429140396426	0.9723056575980497	0.9845734788473129	823	103	325	481	110	818	214
ARHGEF26	4.9554181572485945	5.144506510716126	42.16317291631279	-0.09562133186676876	-0.2165752777179232	-0.0356563075816475	0.9726408916253563	0.9522065221954288	0.9802841471723875	160	13	65	36	11	147	19
TMEM220	2.0294096937877484	2.3707924299743204	4.907770274223992	-0.09586495411595818	-0.10918988859492731	-0.007908815251536076	0.9810489836008306	0.9897968177304795	0.9969515244828931	8	2	4	14	1	12	4
TSPYL6	1.5498936046322753	2.0165106825973838	3.93269503927225	-0.09600270840427097	-0.3109802860774039	-0.014266943751375076	0.9841772371155333	0.971044257999344	0.9897893163594963	1	3	8	6	1	7	3
RP3-368A4.6	5.575004721461326	5.66718023792076	62.48860537099944	-0.09602987409006661	-0.16179348868843546	-0.03699875601026954	0.9670650069403854	0.9600498031088545	0.9822357522311711	60	18	133	118	27	163	43
ZNF610	1.4340124653224464	2.16826761532353	3.5079384502769178	-0.09618446911446567	-0.4729824785379964	-0.01773597906798383	0.9835676167176777	0.9466867416138905	0.9822357522311711	11	0	11	7	0	10	2
FOXN3	6.996424883152182	7.058810402313629	168.38991075231223	-0.09626139095747979	-0.22221246946586615	-0.0589780447730124	0.9604529548487261	0.9360577122716811	0.9749263927675182	191	82	305	162	93	434	107
ERVK3-1	4.193105586967731	4.355004722733578	24.169213644425717	-0.09632267623697896	-0.024662302669467114	-0.005543364014657672	0.9737138689270571	0.9945171578850067	0.999361024589429	21	7	56	45	8	53	22
TCEAL1	4.106783272996289	4.209818248263642	22.29550833251814	-0.09649656231578925	-0.16141412863953375	-0.02936611881210609	0.9695583833934136	0.971044257999344	0.9864585281446308	44	15	28	24	6	57	15
RP11-45M22.3	1.847167889687071	2.314400482795958	4.639734961705915	-0.09659135874966718	-0.26830121742329716	-0.01655280301499217	0.9833695408047328	0.9733578959384879	0.9898573378061736	13	3	5	8	0	12	3
SEC31A	7.889458310288123	7.899759556365222	299.88414455609484	-0.096725917401009	-0.1024469712032106	-0.051599804662477364	0.9485406183206854	0.97120592674907	0.9802841471723875	565	118	401	493	116	934	180
PHRF1	6.412135213474003	6.616796523471696	120.13643469431973	-0.09676138703506496	-0.16784595265990235	-0.026223340961997636	0.9718868505415602	0.9656512885863908	0.9897893163594963	396	19	231	203	20	330	81
TRIM47	3.021770198302175	3.4640236585576183	12.606059546718056	-0.09677812621844305	-0.4097464268692782	-0.03536477598011777	0.9835676167176777	0.940957065355198	0.975583292847164	42	8	4	11	6	47	2
RADIL	1.9037568381293186	2.3267488230028492	4.3748383581175405	-0.09688929878322898	-0.17644489258841087	-0.011646155897923638	0.9810489836008306	0.9831758203436772	0.9964395820198222	14	1	10	4	1	16	2
NUMB	7.378558043315304	7.45377045037592	219.3899485491082	-0.09721592382464353	-0.18365280618885743	-0.04859242149710315	0.9594993715528384	0.9480423557320012	0.9802841471723875	308	79	580	241	75	626	134
PCDH1	6.525553711503628	6.700021390219454	128.00623129188023	-0.09730555053400061	-0.06385172636289825	-0.01032048719142547	0.9697257473666943	0.9892436302877298	0.9969515244828931	290	24	286	247	21	293	109
ROBO1	6.079266456622472	6.162148486169798	88.03882510065883	-0.09746715240517766	-0.11168569711276358	-0.028907589504904206	0.9611919514131998	0.975732987037379	0.990824266430841	280	25	98	132	28	248	60
AC012513.4	1.418816770373986	2.257206941450038	5.319194862206759	-0.09790981659129235	-1.0892987492685333	-0.039123286224439266	0.9877363333774549	0.8819064090734057	0.9266575039972023	0	6	13	3	2	10	1
KIAA1107	2.455698275178737	2.798608872838126	6.976570685529111	-0.09802738749937139	-0.1236590550234016	-0.01225899285663349	0.9804602447341663	0.9861991570869432	0.9969515244828931	17	4	12	8	1	29	2
RBPMS	6.627927828017786	6.6506496167476525	125.98177747457254	-0.09820033413213997	-0.12804351684924992	-0.04711618786431511	0.95545034078624	0.9610175372929699	0.9802841471723875	186	57	215	153	55	336	86
NBR1	7.2369000731664155	7.26705569384678	193.6173451265005	-0.0984836153378847	-0.15295103792774015	-0.05541258845952526	0.95545034078624	0.9517185964866285	0.97971866353386206	256	82	263	311	98	633	101
RNA5SP502	2.084849749533812	3.38590925751023	14.773198595636295	-0.09858051339437271	-1.2160163257082888	-0.03462612494997002	0.9885895808502531	0.8842103876002511	0.9266575039972023	0	23	3	9	7	5	9
NPLOC4	6.394694287135984	6.438684398955472	107.49924212187031	-0.09869887552779659	-0.0993162711208837	-0.03710217111795515	0.9574815476490243	0.9757990302268528	0.9862356134155658	229	44	165	178	27	320	69
CFLAR	9.007014731118266	9.063920016516146	672.5554075862094	-0.09879537942957806	-0.13721232587815965	-0.041294071832200185	0.9574815476490243	0.9656512885863908	0.9815666464666684	908	205	1460	1288	203	1730	477
HNRNPH2	5.806212988253443	5.8536046529089445	71.96791888741772	-0.09879807134229325	-0.2061257620782248	-0.05774213614643359	0.9593315941056193	0.9390742774752141	0.9757077656957653	86	32	107	112	37	228	36
ZNF337	1.5773976762372837	2.3913301839955254	4.368446502162273	-0.09881207016282251	-0.6365734262167396	-0.024633392960713662	0.9840380611398571	0.9295791336163673	0.9764754058531434	7	0	13	16	0	12	2
ERBB2IP	8.023751298887243	8.069698322475308	339.0716046847167	-0.09906912612784803	-0.18351213938860478	-0.057741338797720795	0.9574815476490243	0.9460366196931576	0.9758822985548127	379	148	675	405	163	960	206
FAM129A	7.135738804958455	7.231448639863211	188.8574036033006	-0.09914682080713408	-0.21338615686241028	-0.048197721802203226	0.9635303202727109	0.9441913943704214	0.97971866353386206	279	73	463	132	89	453	131
ZIK1	1.7034768374646148	2.0537632458813575	3.9842814138259612	-0.09915988107256271	0.5023405289698284	0.026445410732992742	0.9815830393826939	0.9382960162480188	0.97971866353386206	7	2	4	4	1	6	6
GOLGA8M	-0.16783507826099736	1.0288239342520444	0.7501927255178609	-0.09918495116723938	-0.25355745359475873	-0.0028368955351951806	0.9847872606327888	0.985041513392189	NA	6	0	0	1	0	4	0
RHBDF2	5.764153743034936	5.9272561486793025	74.49057136690053	-0.09935882177057177	-0.03257058281819793	-0.006000874277572427	0.9685296517441403	0.9938895281592155	0.999361024589429	126	24	137	172	10	171	65
FBXO46	3.405454717822896	3.7201331124422428	14.413997373919225	-0.0995365204978087	-0.1714159561201696	-0.021624739361067593	0.977396861633957	0.97683740226314	0.9922243061869672	38	6	32	16	2	61	4
ME2	5.748851492392329	5.975396259857172	80.09237794627366	-0.09959216331496733	-0.5420935672553346	-0.07774616017984098	0.9730533116623855	0.8639665769511623	0.9266575039972023	80	70	44	129	37	222	29
URI1	5.520416598894493	5.567216164895455	58.032305574448095	-0.09963626003131047	-0.11910950922512388	-0.0390848122155197	0.9581942439738802	0.9704975022895399	0.9842192355576801	115	16	79	98	28	186	33
DMXL1	6.57958473214829	6.621120523351502	123.89809206941096	-0.09973367463032985	-0.19609971102205065	-0.05860787822863871	0.9574815476490243	0.9404491622849548	0.9757077656957653	232	57	119	150	72	335	77
NCOA7	6.663245993046912	6.698419908009021	130.347097359424	-0.0997883925931139	-0.1811381684362987	-0.05899273222294965	0.9567722597536	0.9442276212612474	0.9758712707195247	197	52	145	204	76	397	72
HHIP-AS1	0.06551649579790927	1.1459070041658668	1.3693570898392542	-0.09988174705318086	-0.30666826366219724	-0.008489003063551189	0.9861240353017701	0.9831758203436772	NA	5	1	0	0	1	5	0
ZEB1-AS1	2.3129096152235555	2.735502224224929	6.602872788570125	-0.09991637415297641	-0.35611861768654757	-0.023360488200121616	0.9820600803521113	0.9522065221954288	0.980548659914574	21	2	2	17	2	17	4
RBM17	6.770013818532002	6.792764890295828	138.7193082199962	-0.10012966467164591	-0.11684334877017351	-0.04563134385146593	0.9536083844073933	0.9656512885863908	0.980548659914574	231	48	246	167	68	380	94
POMGNT1	4.306147678649097	4.594723368466417	27.847896722137328	-0.10047993724467585	-0.14952180391619993	-0.020878538123285113	0.9738277939448347	0.9771362673697082	0.9928226035501762	95	2	45	45	9	84	18
KRT8P3	0.16386893529434013	1.1691938330349874	1.2169586446161043	-0.10062126342146889	-0.01194299104802097	-0.0030255587768452724	0.9847872606327888	0.9997801112166467	NA	2	1	0	4	0	6	0
EFR3B	1.6157052104136551	2.350292205769428	4.29290249685915	-0.1006690988079373	-0.5738409118258633	-0.02322650886372718	0.9835676167176777	0.9350550081343248	0.97971866353386206	18	0	2	14	1	12	2
PITPNM3	4.473182871742351	4.560515609527094	28.94060897500797	-0.10089910676214654	-0.19383731607832771	-0.036624514362753456	0.966458059452855	0.9574022137671293	0.9802841471723875	48	10	25	41	21	69	20
RP11-416A14.1	0.9419782505516453	1.6575436390702751	2.1954204057706734	-0.10102140525654721	-0.3573929225353973	-0.011184386481855435	0.9835676167176777	0.9670361618443538	NA	10	1	4	1	0	7	1
ZNF581	2.004610487918319	2.410742890046271	4.918076864485216	-0.10104076391104792	0.05157218770632647	0.0011682138970600818	0.9810489836008306	0.9938895281592155	0.9999505444996434	11	1	8	5	3	24	1
GABRB3	1.263244626651308	1.7234962580872464	2.9261585302878457	-0.10108029168341004	0.015289594382469188	2.604871110072128e-4	0.9835676167176777	0.9982364639758537	0.9999505444996434	7	2	1	3	1	5	3
TMEM9B	3.900202767111109	4.233638938099061	22.06537305591077	-0.10137033951102009	-0.31873922139350536	-0.0398961455639021	0.9766514213453583	0.943444677620452	0.9772635351870352	38	14	31	50	1	61	12
PRRC2C	9.86739285007373	9.875710495337831	1186.9799860297546	-0.10140596031912257	-0.10607794303189473	-0.052041681633944285	0.9412300325277956	0.9746170835221862	0.9802841471723875	1904	463	2003	1555	529	3163	833
LHFP	6.394481504012394	6.447312154400353	109.51156576499294	-0.10141766888846676	-0.1870095152239251	-0.05345215025738093	0.9574815476490243	0.9458357381644424	0.9774733744138943	186	66	177	111	36	296	69
DGKE	4.76209630525866	4.955271782915214	37.488733940987544	-0.1014810303414639	-0.15109123253554715	-0.020929130019343937	0.9720505496641484	0.9748137687645452	0.9926375027355276	43	13	120	32	11	80	31
AZIN2	1.7313980350946083	2.0742626587783577	3.73850133251577	-0.101642688851744	-0.12682540971867595	-0.008417757758701832	0.9802556712992583	0.9879077886288335	0.9969515244828931	5	1	4	9	2	12	2
OTUD7B	5.963290498668268	6.026496960007764	80.26004752024981	-0.10172143561615107	-0.12435981713238457	-0.03916573720866826	0.9580507253808119	0.9687148990251022	0.9822629197912749	182	17	123	115	41	248	48
ABCA8	5.305204852373858	5.729174182610442	64.95129050263856	-0.1017806557698677	-0.5271172099703387	-0.05358681865803596	0.9789561094648263	0.8988726593969184	0.9556231525328105	255	5	71	39	52	199	22
PPP2R2A	6.328700768440211	6.36544147013791	102.670966785943	-0.10188189202153196	-0.13215591394144918	-0.04487189500777087	0.9569145715581564	0.9613560977072555	0.9802841471723875	134	32	168	181	51	284	68
ZNF213	3.0610799443602046	3.3985818811437403	11.145422014414523	-0.10190949603506824	-0.27461768875601844	-0.027186050422516407	0.9784915581120819	0.9576394732926877	0.9815666464666684	34	3	7	29	3	41	4
FAM120AOS	5.216785535309491	5.372736423123419	52.480921917260225	-0.10203244241063675	-0.41180238343144465	-0.06671493823056689	0.966338674955824	0.8991347519867937	0.9533962587787103	71	48	43	64	17	125	28
RPL3P6	1.6467443658330325	2.05159029267597	4.045459362429237	-0.10215844370751838	0.7017521440250034	0.035908358228324784	0.9820600803521113	0.9122343556768912	0.9627712805367103	7	2	4	3	1	5	7
ATPAF1	4.754457706430314	4.897906567725449	36.38625785891457	-0.10246190145007748	-0.27842406399821745	-0.05074477327680032	0.9684644432810455	0.9374523963929725	0.975583292847164	57	24	35	71	10	127	13
ZNF311	0.6702004376120273	1.3558770205908057	1.7054345603555876	-0.10252196487778723	0.0027502070077337526	0.0013837113505178495	0.9835676167176777	0.9993552803115743	NA	6	1	2	1	0	3	2
CHTOP	5.624273642955092	5.695782562045748	64.36275643706426	-0.10263316822926948	-0.18580501126787774	-0.04601098732431279	0.9602546779322977	0.9487553851120916	0.9802841471723875	77	36	126	87	19	169	42
SEC14L1P1	0.3384964240566898	1.2230941424149022	1.207881062812974	-0.10273022015383654	-0.3502628605796287	-0.004862029400216468	0.9835676167176777	0.9748137687645452	NA	1	0	2	6	0	3	1
RP11-686G8.1	1.6153206966984741	2.0285399585596475	3.808438726034545	-0.10281857524191529	-0.29392731648487475	-0.01563605265962744	0.9833695408047328	0.971044257999344	0.9889684922475792	7	2	8	1	2	10	2
TIGD2	1.9109622698621536	2.2041095495071734	4.220409315712652	-0.10288143905500777	-0.07233149178048671	-0.006036988347041911	0.9775583039134832	0.9931972992942586	0.9971206659547955	6	1	6	9	2	12	3
RER1	5.558844567909155	5.599222560878712	59.59682946341542	-0.10296280118814564	-0.13805360822840954	-0.043942296293138845	0.9574815476490243	0.9613560977072555	0.9803895193479815	112	26	73	106	21	190	33
PITRM1	5.800987455674788	5.834107134360769	70.61191204324065	-0.10310688132437631	-0.1511477784096729	-0.04904070437767549	0.9570429140396426	0.9561081649820071	0.9802841471723875	152	28	78	102	33	218	40
KB-1674E1.2	2.287256577311043	2.5948855518654215	6.160684163134009	-0.10315294777894589	-0.20662900057895783	-0.016423175723965018	0.9790195495221391	0.9775953980137568	0.99247766872203	14	4	12	4	1	16	4
ZNF793	1.8815976181876128	2.595893061819488	5.260941381293081	-0.10325033440681264	-0.24588383107226172	-0.013886030889739652	0.9835676167176777	0.9759629398988832	0.9926375027355276	12	0	8	19	1	24	1
MFAP5	0.9954633240918593	1.7027092176809486	2.3389262867855467	-0.10329253760710352	0.6643609706262905	0.02117112550434121	0.9835676167176777	0.9230124000091522	NA	4	1	2	3	1	17	0
TRAPPC10	5.367118127296936	5.548318281718307	56.23091944989575	-0.10329436837468024	-0.09828056974852505	-0.018235690459390632	0.9672501363752284	0.9832484684417312	0.9964395820198222	144	13	123	95	8	163	39
PPT1	6.560480099108897	6.937381941147957	158.5966678505732	-0.10337350110188549	-0.7945043559210477	-0.08373376983162423	0.9755444559160544	0.8255188887989021	0.8902910208104122	146	156	86	85	115	312	67
ANO1	2.6581335445928818	3.5366870670229136	11.967774638637156	-0.1034101253160965	-0.7725700984366567	-0.03697118479629279	0.9835676167176777	0.8961438469258617	0.9588761523729785	27	1	60	11	0	26	6
PPID	5.233711152278357	5.351936228693861	49.927740838961306	-0.10347103466647072	-0.1179984532013959	-0.026624833363814264	0.962806071991548	0.9772928822243775	0.9923343385495476	102	8	55	91	31	126	37
EML5	0.31619368092564953	1.310090412760691	1.6998498543160752	-0.10371250067716405	-0.16946783494338163	-0.007487886600261432	0.9854457535765684	0.9908600673044236	NA	0	2	3	3	0	7	0
EYA3	5.390096960482161	5.417558721948043	52.65474836822422	-0.10384903460802276	-0.11936301085851488	-0.03946301413855199	0.957305962684528	0.9691849318866722	0.9833627354083696	82	20	74	84	25	146	35
SPATA5L1	2.9942016942328467	3.2505901522571072	10.333766964858132	-0.10391354601231602	-0.21667753615824908	-0.025370917504921518	0.97498709216477	0.9694357189141867	0.9861115346819506	19	1	13	21	7	30	6
CMPK2	3.4889170788834365	3.860000643875809	16.502647997953755	-0.10393746999997039	-0.31444905945844104	-0.027098984610824526	0.977157277486427	0.9500855550862475	0.9802841471723875	20	7	12	63	2	36	12
CCT4	5.945391635748243	5.988215822074481	78.4283848959252	-0.10425508182042234	-0.13765474288781038	-0.045182783212115135	0.9570429140396426	0.9609027194171235	0.9802841471723875	171	24	85	134	38	241	46
COG2	4.884143559528462	4.985414387561458	38.054857505190455	-0.10449390614295717	-0.16728123634157324	-0.03760236557685503	0.9637698951048339	0.9607001316704435	0.9815666464666684	98	12	38	63	17	139	16
VAMP2	5.8972521915192475	6.01862573741067	82.2590144473622	-0.10450745714736237	-0.40607735799642314	-0.07700222325780022	0.9655668771795051	0.8886182613142094	0.9424429747089683	66	51	99	100	54	208	42
PCM1	8.50595507241969	8.534144764941106	468.0283496198993	-0.10453420146000907	-0.1473536839662968	-0.05480849212312684	0.9482667015500323	0.9562190523915074	0.9802841471723875	679	156	769	585	275	1263	311
SETX	8.197957687685985	8.213449262036038	372.6961056393176	-0.10461331327442495	-0.11195458358334422	-0.052498345441938335	0.9444431064383734	0.9669410734369104	0.9802841471723875	709	112	625	526	170	1123	231
MCC	5.596296784782113	5.705529108803734	63.83272382035609	-0.10488080461845631	-0.14589196681561314	-0.035472375966721224	0.9610431687023885	0.9656512885863908	0.9841501324876084	100	10	123	115	33	183	41
HS3ST1	2.182417970976994	2.475097516452997	6.120020393297797	-0.10489099610600039	-0.1787255445512886	-0.0124231523041519	0.9810489836008306	0.9832484684417312	0.9959118451901906	3	5	9	8	2	11	5
S100A16	5.3178145751059125	5.389956122870294	51.074604106396876	-0.10501712582835998	-0.12516892409009198	-0.0340461853028692	0.9593315941056193	0.9716788661764281	0.9862356134155658	115	19	50	106	16	148	33
LNPEP	7.339005564782693	7.377910412159709	209.94070528576904	-0.1050300705695658	-0.1823263139616469	-0.05769257574010089	0.9547362781564765	0.9447542509086063	0.9758822985548127	233	97	350	274	108	552	137
PABPN1	6.617649538702121	6.641640637958194	124.73842294661596	-0.10512989835041898	-0.13519537297655665	-0.051874133054632614	0.9512435547145786	0.9582727557755544	0.9802841471723875	257	42	171	153	66	362	78
SCARNA2	6.845833518779197	6.8611461949061034	145.1146387195554	-0.1052461608842291	-0.10703560843664398	-0.04820725620493815	0.9478292395623403	0.9690125501836643	0.9802841471723875	281	54	190	246	57	430	92
EGF	1.4169388595087113	1.9675763823431052	3.060452085439835	-0.10528575458098176	-0.24532274493081552	-0.010705500438275894	0.9810489836008306	0.9775953980137568	0.9959118451901906	11	1	4	6	0	9	2
RP5-1074L1.4	3.775233122527398	3.941045788075673	18.041112426893452	-0.10547903117048595	-0.2894380856561821	-0.042289490602409115	0.9705301716942605	0.9447542509086063	0.9772635351870352	24	12	22	37	4	56	8
EPAS1	10.049933009440398	10.204592895002106	1489.196477216634	-0.10556834957129045	-0.2909325836730857	-0.052671929309115746	0.9627599674997114	0.935656027843888	0.9736335585083674	1535	498	4796	1252	595	3355	1013
RP11-1069G10.1	0.0776434811674111	1.0998970939130908	0.9808242028009954	-0.10561252893037693	-0.3900440611621507	-0.0025818999772270605	0.9840380611398571	0.973408856917045	NA	5	0	0	3	0	2	1
RNF166	4.514506224100139	4.761138099677593	32.10897869529929	-0.10562092376583061	-0.26584665356314324	-0.03461680879908456	0.9719517564815662	0.9466632872292624	0.9802841471723875	56	12	106	27	5	86	20
USP7	6.997962137742065	7.0151075357484505	161.51051008874404	-0.10568849326243063	-0.09003073399747713	-0.04223470896532634	0.9475052221506838	0.9759629398988832	0.9837579604713913	286	58	273	259	57	452	111
C10orf12	5.08423818310602	5.171630356169016	43.49293252527153	-0.10570110478648564	-0.09805072523700802	-0.02752349937967372	0.9598595950677847	0.9801140283315166	0.99247766872203	70	16	85	81	10	127	29
ATP6AP1	6.008452128780079	6.103508840871679	86.72745898693876	-0.10585110665945442	-0.3165539770252389	-0.06800624016072442	0.9588904074890542	0.9122343556768912	0.9588943284519185	126	33	93	89	72	227	48
TRIM5	5.533441041189576	5.592615624021475	58.97070907853105	-0.10593561993077986	-0.1039927279198254	-0.03354085671475724	0.9574815476490243	0.97683740226314	0.9886632708300134	97	22	98	117	16	175	38
TRMT112	5.311432727136065	5.371922476358372	51.34725913918394	-0.10598307346337167	-0.22397655205174616	-0.05298960356167351	0.9593315941056193	0.9389148706695029	0.9758712707195247	77	21	46	93	30	138	31
RP11-264I13.2	0.7413510712545974	1.6631295461574194	2.119964370919532	-0.10623310562547666	0.19141135767709933	0.0026004307205412134	0.9840380611398571	0.9859940149901499	NA	3	1	8	1	0	13	0
TBC1D20	5.666980610632958	5.719937088808672	64.76683272086429	-0.10645791543285746	-0.06134058355250443	-0.023530315303899357	0.9570429140396426	0.9861991570869432	0.9959118451901906	118	15	112	98	31	170	49
AC005253.2	1.3634675206563092	2.219601174181328	3.779169580952824	-0.10646873903449383	-0.5920032640061532	-0.016825267288735353	0.9835676167176777	0.9389148706695029	0.9815666464666684	11	0	17	3	0	7	3
UBE2Q1	5.969156343303054	6.013922914905715	80.41233385383153	-0.10654028418492886	-0.17119596516868668	-0.05194197228395289	0.9554162695202081	0.9482572486801601	0.9802841471723875	151	24	99	108	51	229	49
CHD9	7.749298779557099	7.769196419505617	273.85088902656713	-0.10658280460027263	-0.12699258634208024	-0.05279034681949501	0.9463926307970544	0.9610175372929699	0.9802841471723875	551	92	466	312	128	806	171
NKTR	8.572120274748785	8.605943388359798	489.567026664117	-0.10668143410258582	-0.12088107473158291	-0.04432438038922589	0.9483610975530845	0.9669410734369104	0.9815666464666684	767	150	1061	725	180	1298	343
RP11-394B2.5	1.6605983823987365	2.2387052492780266	4.7143325886924234	-0.10669658191250084	0.563734519548296	0.02882560286967042	0.9835676167176777	0.9372650650895061	0.9757077656957653	10	3	3	6	0	5	8
GRIPAP1	6.358933816900976	6.433420067692574	106.48124242043168	-0.10672750807829791	-0.09060322489022933	-0.0282524103283447	0.9574815476490243	0.9798236524044077	0.99247766872203	264	21	187	168	38	301	74
TBC1D19	2.5055108399717443	2.918754820893123	8.620708186795017	-0.1067525446916009	-0.4622072876328445	-0.03448227069816749	0.9814251031631743	0.9388028796259565	0.9728940061217274	16	9	3	12	2	27	2
PRRT2	4.580625421785296	4.945118970619883	38.13552561092335	-0.10686171895088975	-0.6142035483217968	-0.06295356485482664	0.9759284370276404	0.8775423300638244	0.9378113648900956	40	33	22	108	5	92	16
RBM14	5.049123775225891	5.110815684988166	41.88428790053873	-0.1069002952234614	-9.96722022879623e-4	-0.0074564600587141055	0.9583513889799254	0.9997801112166467	0.999361024589429	69	11	66	77	17	105	35
PIWIL4	1.1716551413628578	2.040475695843728	3.0710494702049465	-0.10702617746546311	-0.5955503550154446	-0.01873615069816225	0.9835676167176777	0.9382960162480188	0.9802841471723875	3	0	11	11	0	10	1
VAC14	4.764320870025505	5.00054093590862	37.72140726199656	-0.10708929817772282	-0.07382857471630073	-0.00972524507341609	0.9695583833934136	0.9887869108915003	0.9969515244828931	131	5	42	76	9	99	30
XPO4	5.248777535768874	5.32743335596419	49.452452777169476	-0.10739073410279507	-0.24556236780016633	-0.05637262540741878	0.9610431687023885	0.9350550081343248	0.975583292847164	86	24	41	96	22	158	23
ATP6V0E1	5.929291282388229	6.063010102522591	85.1179730785526	-0.1074197145102175	-0.4113412242987978	-0.07373715569423911	0.9634283691580763	0.8903574680245017	0.9424429747089683	99	50	63	97	65	195	48
CATSPER2	2.1929295752511218	2.592412328789206	5.785624505907801	-0.10754506483228142	-0.330324406554664	-0.022457202780424224	0.9790195495221391	0.9570327782582208	0.9822357522311711	5	2	10	19	1	17	3
ARFGEF2	6.861746945429155	6.892465365655536	149.2129741211371	-0.10781663380924869	-0.16743105569961064	-0.059903609014940906	0.9505283839629047	0.9466632872292624	0.9772635351870352	281	55	159	206	88	418	93
HIST1H1A	1.1891324232060692	1.8551852161678861	3.330176577594478	-0.10802440814911166	-0.4907978653289816	-0.01998330198341924	0.9835676167176777	0.950368383638516	0.9802841471723875	7	4	5	1	0	9	1
RAB36	1.9645756742231735	2.282502402252412	4.872905151461504	-0.10809294774845021	-0.24231872348410585	-0.015774656061275136	0.9802747878405667	0.9754743461702381	0.9922512148662471	8	3	10	2	2	12	3
DNAJC13	7.062219103894288	7.081171091148954	169.80158995617614	-0.10832322051407978	-0.13262087701668512	-0.05326541708818897	0.9469921155572584	0.9583340526726004	0.9802841471723875	360	62	206	221	86	478	110
CTDSPL2	5.810227128409531	5.8556577624594315	71.42787103948024	-0.10848869829616754	-0.06015730668864275	-0.023814330143106865	0.9553138282319936	0.9861991570869432	0.9959118451901906	122	18	125	108	34	183	55
PSMD7	6.164657605666865	6.204233926148304	92.1739237286998	-0.10857699077607802	-0.11549797047824217	-0.03697761715584422	0.9536083844073933	0.9707830797244729	0.9859649335727403	164	29	122	113	57	224	69
ZCCHC6	7.566545113080357	7.626809270546465	250.03156133606873	-0.10861061999632632	-0.19052272560102568	-0.051445655151243226	0.9562806463115731	0.9460366196931576	0.978256366872768	295	132	475	242	114	593	177
DPP9	5.781898610518259	5.992234923185706	77.2935343605836	-0.10884376702354526	-0.2393091335459888	-0.03673161271411778	0.9684644432810455	0.9466632872292624	0.9802841471723875	281	18	62	172	16	234	43
LARP1	8.180270729857263	8.189919380865382	367.1154060516208	-0.10884747693711219	-0.1099475888565398	-0.05417103136166315	0.9393739246723758	0.9669410734369104	0.9802841471723875	732	133	463	614	151	1045	242
RBBP4P1	0.3384964240566897	1.2186770649796002	1.1938833034719885	-0.10885959762687059	-0.3366503325144352	-0.004543013105402418	0.9830331454450312	0.9757990302268528	NA	2	0	6	1	0	3	1
CLDN11	2.5663304540129848	3.0649602369373534	10.298529360877126	-0.10888146118540278	-0.44291318560620496	-0.025444565019614233	0.9820600803521113	0.9466632872292624	0.97971866353386206	14	2	10	2	14	13	8
AKIRIN2	5.332144034877407	5.362722366124716	50.80965586209381	-0.10907653825359202	-0.14713790125019394	-0.044538002749797044	0.9555291673323071	0.9587753527812553	0.9802841471723875	94	20	62	68	27	139	33
COPS8	4.572425247996111	4.8936297817995	36.87114157770913	-0.10916666838888928	-0.6693020208996999	-0.07315987243330767	0.9786285614183003	0.8559942750704707	0.9210119343312596	53	27	10	94	14	93	13
NME6	3.324998784946797	3.52750778464897	12.9912349385667	-0.10927230417157006	-0.11684711709719747	-0.016271936022316018	0.9718868505415602	0.985041513392189	0.9959118451901906	23	2	12	29	8	32	10
NR3C2	4.707332747849573	4.790938406575445	33.223044040464984	-0.10935559812068753	-0.11381994704408645	-0.029981853727627555	0.9588904074890542	0.9775953980137568	0.9897893163594963	64	7	57	46	18	95	22
STARD7	6.586627977732573	6.710876324940028	133.4438350721373	-0.10938912719293155	-0.36815774978163746	-0.07106530132287366	0.9610431687023885	0.8988726593969184	0.9545098092707224	189	95	91	148	77	313	78
BMP5	4.047230205620949	4.227953044360208	22.420940676064518	-0.10950068652787817	-0.3680528601041073	-0.050881305112651876	0.9718868505415602	0.9273783079527955	0.9682614205397311	69	14	16	21	8	65	10
TDP2	5.852257160401345	5.996603175317216	80.47041772323739	-0.10962479753559946	-0.3942912246023423	-0.06951668315789852	0.9634283691580763	0.8971583131789402	0.9533962587787103	67	26	125	94	71	201	43
ABHD2	7.561919523168944	7.598719933716187	244.74686853231643	-0.11009619367910296	-0.18626417447481153	-0.062326482388233316	0.9484986391910388	0.9426532864777466	0.9757077656957653	328	141	312	383	93	707	144
RPS2P44	0.3403003681035111	1.3201927487204057	1.236875163632904	-0.11011651956092137	0.1368321364847382	0.0013544205201162561	0.9835676167176777	0.9912525294077252	NA	1	0	4	4	0	8	0
ASB6	3.5826986628765276	3.8795977125685477	16.070250152135298	-0.11017010697157104	-0.14869192563564249	-0.019683725342353298	0.9718868505415602	0.9778839304387725	0.9932760515896594	47	3	27	35	2	51	10
DNM1L	5.8132896132274725	5.847404204476389	70.86951632313672	-0.11026759908790817	-0.10213783562642353	-0.03834575425460942	0.9519969691631056	0.9748137687645452	0.9859649335727403	143	23	90	130	28	208	46
TM2D1	5.313048491656459	5.360792587408916	50.77492792606527	-0.11029217100312971	-0.12681677177431938	-0.03528277298352766	0.9574815476490243	0.9696446813332327	0.9859649335727403	69	17	64	88	29	126	37
SLC25A19	1.6986510914844832	2.252571678088152	3.9652870102887565	-0.11035043120722184	-0.3147600195960544	-0.01670632993191862	0.9804607723661324	0.9649070769925712	0.988749636126203	8	0	11	9	1	13	2
MALSU1	2.770536224208889	2.966898652807867	8.372146847179366	-0.1103780957434957	-0.11508635062602139	-0.01325696199874275	0.9726408916253563	0.9861015732241935	0.9969515244828931	19	2	14	7	5	22	6
C20orf27	2.934620374296823	3.338762905835017	10.931050092268775	-0.1103885257344305	-0.3852510093068496	-0.03146883217503723	0.977396861633957	0.9431756899841118	0.97971866353386206	46	6	7	14	1	29	6
CACNA1C	5.68134493072521	5.9928724780738305	76.7493509332809	-0.1103985625647225	-0.23912954464396688	-0.028523114390622807	0.9719517564815662	0.9526218423586523	0.9839015355805935	277	12	174	108	8	223	46
TRAP1	4.349010937730084	4.628603870890827	28.83550387270195	-0.1104629075260854	-0.2750803919844397	-0.03567729517063607	0.9722837625871719	0.9466632872292624	0.9802841471723875	96	3	22	63	13	89	15
TCTN2	3.345791241245261	3.4902640031349534	12.753722766602662	-0.11051628557220301	-0.23621244475722325	-0.03168720010484646	0.9697257473666943	0.9584803336187593	0.9815666464666684	23	4	23	12	8	40	6
KPNB1	7.782923626493437	7.795183830014133	278.8282851435154	-0.11068383021072295	-0.12066729141645716	-0.057392965741113126	0.9398012886977927	0.9623845775264299	0.9802841471723875	578	96	369	405	129	847	169
EVC2	3.564966198276059	4.065927946646339	18.162690923236024	-0.11068678667843805	-0.3042713547101718	-0.026476666155101473	0.977396861633957	0.9519664574112723	0.9815666464666684	85	2	35	18	3	74	5
RP3-525N10.2	1.0734139865837935	1.9316808455776036	2.655153155423744	-0.11070842978856961	-0.5267042813092561	-0.015147933323027472	0.9830307617347046	0.9463485440725483	0.9822357522311711	16	0	3	5	0	9	1
RP11-574F21.2	0.21091288175904868	1.344828731146673	1.5808699889813373	-0.11081712181674537	0.191535540836789	0.008381799749039812	0.9847872606327888	0.9905410936878974	NA	3	0	0	7	0	1	3
SEMA5A	5.323462861474975	5.581819159149766	58.78184311129618	-0.11085817748478148	-0.45696572704497745	-0.058035294444723245	0.9758655781066415	0.8988726593969184	0.9568686225198643	210	19	98	18	29	142	32
TMCO3	5.958602942131593	6.025887959270607	80.66323012940795	-0.11087379715099811	-0.15843485117949532	-0.04497717751668525	0.9568837007103141	0.9562190523915074	0.9802841471723875	162	41	95	151	19	236	49
MAPK6PS3	2.1387563164478696	2.4820747649340134	5.388935310588091	-0.11093856530880886	-0.06565428609070051	-0.005044406372074753	0.9766528804936505	0.9938719387223957	0.9981997634210793	8	1	16	5	2	12	5
RAG1	0.5183629245753824	1.33886946855848	1.3684378721804429	-0.1113484706167772	-0.3134962391980709	-0.0052600114129382775	0.9818617699286651	0.9765201548860384	NA	5	0	1	5	0	4	1
RP11-213G2.3	2.888544919936888	3.2445145403967834	10.02808596342724	-0.1113637907687579	-0.2759919248955032	-0.02735090567397413	0.9764993346422254	0.9593854775262728	0.9815666464666684	15	1	27	13	6	38	3
C5orf15	5.111245375377886	5.2029771384436945	46.472331378249095	-0.11159654440797517	-0.22434743423126255	-0.042556392093049504	0.9610431687023885	0.9465427930277017	0.9802841471723875	50	27	56	47	29	93	35
FBXL19	3.7719946244997407	4.050555844100182	18.515258327516243	-0.11163074907372576	-0.026175868432148156	-0.0036314361193256813	0.97026460410407	0.9945171578850067	0.9999505444996434	57	3	41	23	3	48	16
C7orf55-LUC7L2	5.04460932343355	5.091923925767483	42.13793699832564	-0.11163625261543654	-0.16986203883875423	-0.04224797523328126	0.9575005607550825	0.9562190523915074	0.9802841471723875	52	18	53	69	23	105	29
SCARNA4	2.0050364281037587	2.4992428766458157	7.2125738490680735	-0.11176824569283907	-0.7157656273856083	-0.03407235704435847	0.9835676167176777	0.9216921533573423	0.9568686225198643	3	9	2	6	4	9	4
FBXO34	4.772627412871866	4.876121500307919	35.66415931426999	-0.11184667774274049	-0.268028479853985	-0.052758890245463416	0.962806071991548	0.9350550081343248	0.9757077656957653	34	11	58	73	20	103	19
CCNG2	5.309542262602058	5.428576017799637	53.14078834797057	-0.1119254749738337	-0.30371157712159524	-0.06029218668594519	0.9615165774822921	0.9237158535717839	0.9666375449655826	52	14	78	103	37	161	25
DNAH14	3.2679906596317583	3.5277142669613646	12.451065896372368	-0.11201532337778101	-0.23250859726091463	-0.027702206737586006	0.9722837625871719	0.9623845775264299	0.9822357522311711	26	3	12	36	4	45	5
CACNA1C-AS1	0.008296791571662207	0.9778697369547094	0.7036388514127064	-0.11204497238215357	0.31289790396246053	0.0031558966116998987	0.9815830393826939	0.9775953980137568	NA	1	0	2	2	0	5	0
NMNAT3	1.7958753824802047	2.196975355770529	4.502228501003629	-0.11251912006596228	-0.28538263950217435	-0.015752547964043725	0.9804602447341663	0.9714434458334463	0.9897893163594963	13	1	4	2	4	10	3
PHLDB1	7.077701713003837	7.31846735383265	196.81045104137158	-0.11273283815048261	-0.2691806794876501	-0.03777136785197648	0.9684644432810455	0.9434978594139765	0.9802841471723875	733	32	391	296	28	517	124
RP2	4.834898951981634	4.976152898516716	39.50720312532012	-0.11273487092193712	-0.4392350377448816	-0.06963354064666827	0.9672501363752284	0.8935839869279233	0.9452666770129762	43	23	69	25	26	92	21
FURIN	6.535750540336851	6.57803406209161	118.58196014832637	-0.11310815039001076	-0.09656497303966016	-0.036579009992739824	0.9501370689530385	0.976136447222054	0.9871572003858351	244	46	189	204	30	330	82
DCUN1D1	5.042160364658327	5.127859880144763	43.651777038158585	-0.1131751434111298	-0.32092079012885366	-0.063621750604237845	0.9603712500129358	0.9158128382831667	0.9632203393031848	48	21	71	42	29	109	25
PPP3R1	5.325546614591883	5.443962963639735	54.24625861637853	-0.11318712901929334	-0.37297220523972624	-0.07075020122778325	0.962806071991548	0.9020154525284431	0.9556231525328105	58	26	112	45	33	158	24
FLJ46284	1.441119513505026	1.9788643564997601	3.221695872190135	-0.11320501202858685	0.056930585190461444	0.0040689811272628575	0.9802747878405667	0.9945171578850067	0.9983961900924626	10	0	6	4	1	6	4
DROSHA	5.659850645162173	5.7680204985291645	66.55432034126936	-0.11337308539760563	-0.16884692106860366	-0.04066902194847344	0.9584270603735295	0.9576394732926877	0.9802841471723875	179	12	79	109	34	218	35
RALGPS1	3.559003149047875	3.812319031058309	15.706511587462796	-0.11357110729308878	0.26189113382502166	0.03050269281167681	0.9697257473666943	0.9519664574112723	0.9822357522311711	39	2	27	24	4	33	19
CD109	6.205354497046154	6.536797359338242	116.2524958614213	-0.11372808905238788	-0.5920003908889745	-0.06656504721829888	0.9731034692215451	0.8688853100890137	0.9382872670393735	78	25	394	71	85	252	60
SLC8B1	5.348830767846453	5.498562844069834	55.488062225842924	-0.11376150822659127	-0.10170055215970858	-0.020936399465553646	0.9612483780174238	0.9817786586274811	0.9959118451901906	113	30	73	103	7	131	44
PERP	5.558561789381387	5.717763371056778	65.93859647754503	-0.11380038051143995	-0.40552113817398217	-0.07020927791283751	0.9651648256136132	0.8973568910274345	0.9482702226619018	74	27	47	125	51	207	24
EIF4G3	7.612427658361214	7.635624008998887	248.8995213980048	-0.11382089685726834	-0.11891125068654507	-0.05033492114380333	0.9425591655018325	0.9649070769925712	0.9802841471723875	577	74	396	322	106	723	160
CLPP	3.3442598394527683	3.6938397367908955	14.098640959040187	-0.11391345883088005	-0.08810438254050611	-0.008960446614698126	0.9731034692215451	0.9897702073242037	0.9969515244828931	52	4	19	22	1	35	12
SMPD2	1.5285781653847774	2.1369828125199697	3.5107364713033604	-0.11391790884716424	-0.192551405386351	-0.010356434265285056	0.9810310220141041	0.9832484684417312	0.9964395820198222	7	1	7	10	0	15	1
CC2D1B	5.0211235362196645	5.177371039923183	43.0840866925565	-0.11395731643831397	-0.07908402769139938	-0.017597009332286688	0.9610431687023885	0.9859940149901499	0.9969515244828931	115	11	77	78	7	127	30
RAD17	4.738363680634095	4.826558765338098	34.4219023004841	-0.114314235776562	-0.19359808672565376	-0.04130709057562506	0.9598748276903627	0.9525575638772386	0.9802841471723875	90	18	31	47	11	96	21
SMEK1	6.900655856962117	6.9305340615148	152.27678597732893	-0.11437204613175302	-0.11707226215204164	-0.045924201780837746	0.944840575349594	0.9659449249474832	0.9803895193479815	270	40	256	229	76	421	103
DUSP14	2.0049615941217267	2.479038446343892	5.311694655163791	-0.11438261882807285	-0.37270334145690637	-0.022340271637805883	0.9799369658604111	0.9526218423586523	0.9802841471723875	23	3	5	3	1	17	2
TNKS2	6.672290411944172	6.70200847999989	131.0220610310234	-0.11463415834558405	-0.15700730486882244	-0.05250973779749271	0.9484986391910388	0.9504505955533346	0.9802841471723875	171	60	205	163	67	326	92
ZNF121	6.050187745283784	6.172192185148034	89.37244490396142	-0.11465130115991189	-0.22205743840415013	-0.04489495748741867	0.9588904074890542	0.9447542509086063	0.9802841471723875	138	41	83	247	21	232	58
ZC3H7A	6.102963494976866	6.155762874019926	88.46294965788161	-0.11483875214476981	-0.018955978003131407	-0.010424186767418728	0.9532867324126705	0.9945171578850067	0.997521876723425	155	24	172	108	40	200	77
PKHD1L1	4.644873276814599	4.766133856643533	32.81203471941021	-0.1149366966783611	-0.08148230341909908	-0.01679051259188646	0.9624029741952297	0.9859940149901499	0.9969515244828931	70	8	67	25	17	76	27
FUS	7.661464112412473	7.696137111293464	259.90013410499625	-0.11498126751603878	-0.12198637204019128	-0.045852472486834245	0.9445326906009518	0.9656512885863908	0.9802841471723875	483	108	387	491	68	710	177
CTC-425O23.5	4.403784361043902	4.574142754090147	28.696547008561904	-0.11530304252898205	-0.3263559999347683	-0.05231001572052072	0.9651648256136132	0.9307346692012449	0.9720550775255535	31	5	51	48	22	83	14
CCM2	4.744266554535578	4.990410051319276	38.40760283595677	-0.11616354802192004	-0.20130237748456653	-0.02967065760918489	0.9684644432810455	0.9610175372929699	0.9842383021285069	97	22	41	73	3	95	27
NAPG	5.244688824180459	5.281989274122424	47.5726764015165	-0.11622420729468853	-0.14399046715541508	-0.04459127373023301	0.9521890717186443	0.9606280174077875	0.9802841471723875	86	16	63	79	23	144	28
ALG14	2.024127359400757	2.4558523024327767	5.404772805757072	-0.1162755933980924	0.363793399304959	0.02254043925960369	0.978728773648136	0.9562190523915074	0.981072136405575	18	1	3	6	2	8	8
CCDC90B	5.329053694830025	5.3944750504558545	52.29024091382733	-0.11629287384044847	-0.2753344914887442	-0.06509641459597815	0.9574815476490243	0.9240408460158078	0.9670476200630898	94	27	49	69	29	162	24
SON	9.193877691737672	9.207214010961806	744.3378672419225	-0.11629722070860113	-0.12601492659006078	-0.05787729308557977	0.9331661338768986	0.9639222558142453	0.97971866353386206	1325	231	1311	1042	340	2144	477
VARS	5.518949884153694	5.69517445760485	62.816475478188266	-0.11645991705341646	-0.2481238797332197	-0.04124566741053562	0.9623471830265121	0.9441913943704214	0.9802841471723875	262	15	62	72	21	187	35
SLC46A2	1.3981896404689609	1.8543331785038395	3.230535791299628	-0.11651213316618306	-0.1029683547264925	-0.004573417128972775	0.9810489836008306	0.9914078181210249	0.997521876723425	9	2	4	1	1	6	3
ZNF790	2.83276963190082	3.0781817397312228	9.160957662861936	-0.1165633449643689	-0.11783173445208608	-0.013446160435723276	0.9738277939448347	0.9859940149901499	0.9969515244828931	14	5	15	10	4	39	2
HNRNPR	7.765311580952001	7.77894514782685	276.2714793364264	-0.11659025112629703	-0.13677742229654608	-0.060739989729088104	0.9373197846768303	0.9562190523915074	0.9772635351870352	494	125	401	368	114	879	154
LRRC8C	5.04817283796432	5.191274688351404	44.94896657362241	-0.11674777188550217	-0.13205846189089196	-0.024510830569996204	0.9610431687023885	0.9759477445840141	0.99247766872203	58	27	97	55	8	99	36
AFF2	3.969338097135166	4.108680369403822	20.23966840368544	-0.11678364855973729	-0.21459558180029964	-0.03625165242697998	0.962806071991548	0.9573210398678106	0.9802841471723875	31	4	42	24	13	57	12
LILRA1	1.8179895626597977	2.6702668445960294	7.503686076598509	-0.11684484634339158	-1.2764809564372785	-0.04825187716869201	0.9850786807745702	0.8463107993503259	0.8948229449441468	4	3	19	0	9	11	2
ADCY10P1	2.2256097237071955	2.7683817138967353	6.962335826567033	-0.11719152351670108	-0.01642026961350938	8.408325235105276e-4	0.980471587500429	0.9966209309522204	0.9999505444996434	17	0	4	17	4	11	8
C9orf89	3.885143929744469	4.264045729022125	21.557699388207286	-0.11721783978999643	-0.29089928191279196	-0.029808712616257917	0.9718868505415602	0.9483456331736557	0.9802841471723875	36	2	75	37	4	65	12
DNAJC2	5.839121364357436	5.888085633647345	73.05694944593235	-0.11750666035002354	-0.15968329345782345	-0.048944549018253056	0.9514907414963584	0.9526218423586523	0.9802841471723875	145	23	124	86	37	247	36
WFDC2	3.7897133719988942	4.01422856107022	19.084385332553158	-0.11783987510189198	-0.40600492252750303	-0.04920313581586017	0.9711795691952265	0.9256417468031284	0.9660452190731602	29	12	11	51	5	52	9
GBP1P1	1.1619193048349437	1.9650962335669233	2.9712695810858616	-0.11787125755172909	0.48594099629715887	0.0152556402948476	0.9835676167176777	0.946174151250082	0.988749636126203	11	1	2	2	1	21	0
CST3	6.793214941493728	6.87619435139382	148.4882460449897	-0.11803305242895135	-0.27815886692095804	-0.06787404554448875	0.9540831681097758	0.921035708835318	0.9632203393031848	230	105	137	203	57	450	72
EDNRA	4.817793607843107	4.939964159554191	37.140597864181544	-0.11833567697277235	-0.20288285730890246	-0.04202337591791634	0.9598748276903627	0.9517185964866285	0.9802841471723875	71	21	64	44	10	140	13
RP11-456P18.2	0.7133624698295606	1.622725677167947	2.1958995133137065	-0.11838744703220118	0.27354109032825485	0.011840076165510851	0.9835676167176777	0.9831758203436772	NA	5	0	8	1	0	2	4
DDX31	3.1436163083276507	3.5628916704369877	12.713356534159882	-0.11851516799436881	-0.3420502615929639	-0.028380755887280732	0.9755188115803536	0.9466632872292624	0.9802841471723875	48	1	7	30	5	33	8
RP11-330L19.1	0.008296791571662228	0.9709892606989617	0.6836544615288299	-0.11867945970411635	0.34202264848856384	0.0036929489275411218	0.980471587500429	0.9748137687645452	NA	2	0	2	1	0	5	0
PIKFYVE	6.562269471286545	6.607808396219181	122.25481461277764	-0.11869913792937999	-0.2012036495050043	-0.06142696850042807	0.9474058015718274	0.9389148706695029	0.9757077656957653	203	38	155	164	82	352	71
RANGAP1	6.011352568290231	6.264147384994687	93.94534009286701	-0.11877055547281129	-0.13979437451005092	-0.01719003711275391	0.9671036872242996	0.9771362673697082	0.9959118451901906	270	22	111	247	10	210	77
SERINC5	6.186957886986857	6.2683894816547765	97.02941813641021	-0.11894671176331595	-0.3039445103974287	-0.07162980529171807	0.9560827037408953	0.9122343556768912	0.9588723888361175	140	43	82	143	68	286	47
ISG20	4.88256889094948	5.154672742470853	42.720662745957696	-0.11895065925960098	-0.2948677559735571	-0.03525911034425766	0.9692747368406772	0.9426532864777466	0.9802841471723875	36	13	146	73	7	102	29
GMEB1	4.23703119036161	4.365022213144664	24.514775492696476	-0.11903603614757854	-0.2630240612538834	-0.0462101664265741	0.9611919514131998	0.9426532864777466	0.9772635351870352	45	6	48	23	16	75	12
ADORA1	0.008296791571662228	0.9704682904348308	0.6821578038931072	-0.11915896736119357	0.3442614184596629	0.003731121485477397	0.9804602447341663	0.9746170835221862	NA	2	0	1	2	0	5	0
RP11-972P1.11	0.008296791571662228	0.9704682904348308	0.6821578038931072	-0.11915896736119357	0.3442614184596629	0.003731121485477397	0.9804602447341663	0.9746170835221862	NA	2	0	1	2	0	5	0
SPRYD3	5.566653225287538	5.704324141593533	63.03539294300384	-0.1192394949497667	-0.09951008950039616	-0.0216970296725242	0.9580507253808119	0.981740636261243	0.9959118451901906	178	13	129	91	14	180	44
PGS1	5.525371136540622	5.644115817641865	60.64166647735904	-0.11925125292084217	-0.038173553870252605	-0.011099312518954147	0.9574815476490243	0.9931972992942586	0.9969515244828931	151	11	85	127	18	156	49
C1orf228	1.5034704396355618	1.8992861750408827	3.0919695708294714	-0.11933809559685224	-0.1405764467706752	-0.007725246281850922	0.9764993346422254	0.9871151804396135	0.9969515244828931	3	1	7	6	1	9	2
FBRSL1	5.203120853151014	5.3884816793329104	50.01355594573122	-0.11941569708139564	-0.10986332288062928	-0.019983372721741742	0.960533183291199	0.9811049872114593	0.9959118451901906	138	7	108	79	12	147	34
RP11-798M19.6	0.8689346135522386	1.597505121441068	2.1392755187297547	-0.11942617434692052	-0.4512169956537439	-0.013458459119447092	0.9815830393826939	0.957268773347549	NA	1	1	8	4	0	6	1
SHPRH	6.496534362270106	6.547258799315482	116.33584826905337	-0.11951155508349422	-0.12579025525245013	-0.04140884801482715	0.9483862888518055	0.9656512885863908	0.9822357522311711	232	26	195	156	63	310	81
NRP2	6.634198199342015	6.654290920275074	125.78552814240578	-0.11961162274139596	-0.13872336657322623	-0.05494462543368347	0.941509401379052	0.9562190523915074	0.9802841471723875	232	54	152	218	48	367	78
ARHGAP22	2.477853354980096	2.8338463522825257	7.4172823342564715	-0.11961314007008648	0.03550983921844514	0.002704854156353447	0.9754197739674394	0.9945171578850067	0.9999505444996434	26	1	8	5	4	14	8
GPR133	5.770447974766528	5.936749318019705	74.87565922393448	-0.11962738309039743	-0.16345809818731002	-0.029390917966406128	0.9604529548487261	0.9649070769925712	0.9872884001715084	105	24	157	183	11	194	53
ZDHHC7	6.016249148004084	6.0398368833947185	81.75344926096481	-0.11969510296543671	-0.05771291663385578	-0.025559481184296795	0.9447074825311762	0.9861991570869432	0.9959118451901906	165	29	108	113	37	199	65
NACC1	5.262347776596121	5.553858516666535	56.74960592662361	-0.11983428144453255	-0.3814289839434678	-0.04764372910654926	0.9718868505415602	0.9222234335483401	0.9713077493304748	209	22	29	128	9	175	25
STRN3	5.7485691289784935	5.781153260155603	68.01788512789021	-0.12015515658696764	-0.0763116708821914	-0.0289025716639434	0.9478292395623403	0.9832484684417312	0.99247766872203	139	21	97	88	34	171	52
TMOD3	7.526837025598376	7.580551274051614	242.33665605973346	-0.12020415587878426	-0.243625131059075	-0.070356839304284	0.9474755497472415	0.9275302890327132	0.9644035734110387	322	114	306	268	158	698	133
CD302	5.133305732628006	5.298027178085751	49.71224024120213	-0.12023650767580178	-0.48811718770573276	-0.07713744109540104	0.9619477793989358	0.87650474010234	0.9378113648900956	47	42	80	42	20	127	22
FPGS	4.775117477291337	5.019960278709889	38.71739437654947	-0.12037990635451981	-0.19217473715311453	-0.029582013512761435	0.9664676165097092	0.962500094409557	0.9856448362128853	117	17	63	56	3	108	25
AAGAB	5.434209218573208	5.479937068875692	55.69866086783339	-0.12058291403178431	-0.22996618788713633	-0.05917437931583014	0.9526299810588433	0.9350550081343248	0.975132461726049	88	31	78	57	27	146	34
DCBLD1	5.348512907739647	5.4038058960125674	52.56054939256289	-0.12061941826190492	-0.23796585831347758	-0.058831396406078276	0.9553138282319936	0.9350550081343248	0.9746342915051163	78	22	50	91	31	142	31
C9orf114	3.959246916913096	4.459484012192532	24.972365068746903	-0.1206283686935011	-0.039962672257477926	0.0017564788592369979	0.9740948886708793	0.9944867924545461	0.9999505444996434	91	2	28	62	2	52	25
SENP2	5.187582585108609	5.280457926232752	46.67625894486912	-0.12063107224060385	-0.10785326090216528	-0.0304723164088773	0.95545034078624	0.9775953980137568	0.9897893163594963	99	13	91	81	12	153	27
ULK1	5.01984608546223	5.267095405468825	45.803273947790025	-0.12082252965034816	-0.16866782163603852	-0.023484768463523858	0.9642417922640382	0.9695091986030999	0.9922512148662471	75	9	123	100	6	128	31
RP11-1148L6.9	0.5822856355712712	1.2889414717934717	1.5329540615276456	-0.12103015056441327	-0.2380286537078266	-0.006126893220970951	0.9810310220141041	0.9832484684417312	NA	2	1	5	1	0	4	1
MAU2	5.825185599970956	5.896523744524232	72.822122360097	-0.12105756160925665	-0.08616460449241535	-0.027688108888730106	0.9513076208943324	0.9817615164285635	0.9926375027355276	187	18	132	101	23	206	51
TINF2	5.144720164046378	5.197391669668154	44.71002808555741	-0.12107142226815025	-0.10169955864188059	-0.03183520469739477	0.9521890717186443	0.9776596695593642	0.9895320534075408	102	20	66	58	13	123	31
GMPS	5.9995058518452185	6.0354358955391145	82.20925472462031	-0.12111590704636993	-0.20394344549234172	-0.060178446709389787	0.9484986391910388	0.9382960162480188	0.9757077656957653	110	43	126	99	39	216	52
PTK2	7.187258594884116	7.235986358924572	187.78368759895648	-0.12121057705454706	-0.09598289676062932	-0.03350407775518693	0.9448325370820142	0.9772928822243775	0.9893462364528278	362	45	370	313	66	486	139
LRRC37B	3.591414012107192	3.7993958444478246	15.842407359240436	-0.12124666931676634	-0.12595452130777274	-0.018934946649087677	0.966458059452855	0.9832484684417312	0.9958661693695067	32	2	35	16	9	40	12
FAM178A	6.349766712534938	6.399760918757549	104.99278303997912	-0.1215003077392789	-0.12461079516495242	-0.039883559764154836	0.9484986391910388	0.9659449249474832	0.9822357522311711	263	48	121	157	29	276	74
RP11-609N14.4	3.8903792649414126	4.1020490844068	19.674063394615153	-0.12151689191542263	-0.12518454241424523	-0.02121453207692652	0.9645933192649423	0.981740636261243	0.9928884668067358	53	2	34	25	10	54	14
MINOS1	3.150856118614226	3.568646971236316	15.335150649482973	-0.12156265691691315	-0.9306194869789621	-0.06707051476039563	0.977396861633957	0.8477952633969831	0.891823384945778	15	10	5	11	18	31	4
NCL	9.595927779397352	9.62393169731023	994.7431076280299	-0.12158140429897439	-0.15664723925563784	-0.059860951975636706	0.9358580803884217	0.9562190523915074	0.9772635351870352	2562	381	1021	1384	420	2820	627
ZBTB32	0.5836688574851767	1.6319637001170446	1.8679765171867717	-0.12182318109477328	-0.037518949426968234	-0.002068152860850463	0.9835676167176777	0.9950098115654151	NA	1	0	6	7	0	11	0
ATP5O	4.166396471829441	4.297114953683026	24.050203313196736	-0.12184051259725927	-0.4009486285067759	-0.06195163410714899	0.9635303202727109	0.9122343556768912	0.957060904445596	44	13	29	18	16	72	9
TIMM44	4.033110385135135	4.637028332303252	29.036765133634916	-0.12189905642363484	-0.488312108182638	-0.046501762818503156	0.9790195495221391	0.9158128382831667	0.9638854270607002	98	0	36	54	17	78	14
RP11-521B24.4	1.8459406480017153	2.5862661836094234	5.184810707036833	-0.12199948940270189	-0.29413997764887595	-0.015394898601632161	0.9810489836008306	0.9693703374238405	0.9911549373196394	25	1	7	9	0	23	1
MAP1S	4.496145849688806	4.634676788717005	29.351461096332383	-0.12213264978152848	-0.024783269029387798	-0.008681785637017537	0.9588904074890542	0.9945171578850067	0.997521876723425	80	11	45	42	5	76	24
ZNF415	2.117294651236401	2.4668398883810894	5.064400113442235	-0.12241002359581418	-0.10289292249809977	-0.00838881517129448	0.9726408916253563	0.9897968177304795	0.9969515244828931	15	1	10	7	1	14	4
TMEM189	4.804627397579472	4.975923869705494	37.19272506154572	-0.12258462198926633	-0.10482223390298279	-0.019699925514294035	0.9590928549759171	0.982123303624388	0.9959118451901906	96	7	45	92	9	107	26
SRRD	3.2365726557762318	3.535461248527031	12.948064332706863	-0.12263858648941756	0.23992456845663981	0.024260417056143766	0.9705798554511988	0.9628809879414296	0.9872884001715084	23	1	15	28	6	24	16
TRUB1	3.7081984705118387	3.8362485103443333	17.12930445162592	-0.12275357322163759	-0.35762892041370786	-0.04942538306266137	0.9652860112825755	0.9309022838483842	0.9720550775255535	29	8	12	25	12	47	8
HNRNPCP2	3.7087437683928846	3.92151733123853	18.281543395671484	-0.12279105755824482	-0.32449330963395023	-0.036362886200799305	0.97026460410407	0.9444592837808562	0.9787387485426082	12	5	19	39	15	36	13
SMC1A	7.889682170405149	7.928882662246359	305.7920367296643	-0.12281409418385048	-0.14941992957777778	-0.05186114784444508	0.9415949627307987	0.9562190523915074	0.9802841471723875	652	129	594	346	88	841	201
ZDHHC21	5.624397774810694	5.785217014678413	69.40751132568931	-0.12288380888233194	-0.423555473754086	-0.07109864056396516	0.9603016480494406	0.8935839869279233	0.945146083673907	76	54	52	143	22	180	34
LINC00482	0.6357707091114851	1.552467056575742	1.6340798459481156	-0.12294905183218492	0.3350658184168724	0.007213633809950673	0.9810489836008306	0.9726383568797234	NA	5	0	3	4	0	12	0
CNPY2	3.041351883049006	3.3413734872930516	11.065520611337249	-0.12298300213383898	-0.3544954659899174	-0.033591779195416394	0.9722837625871719	0.9447657117597563	0.97971866353386206	18	2	7	35	6	30	6
CABP4	0.3384964240566898	1.191220964436422	1.1079591133935918	-0.12303128665442581	-0.24933234749632643	-0.0025467130165556908	0.979937197594622	0.9831758203436772	NA	6	0	2	1	0	3	1
AC010226.4	1.2211374261917949	1.7296475128089617	2.6980637373464194	-0.12304401786242695	-0.2605371649257364	-0.010219214807712177	0.9802694804460611	0.9775953980137568	0.9959118451901906	1	1	6	6	1	6	2
SYS1	3.894904758056856	3.9758188988283107	18.602898733424347	-0.12307957602865303	-0.24012093078808258	-0.04146943353702321	0.9590493910733475	0.9480423557320012	0.9802841471723875	29	9	22	30	9	57	9
ASRGL1	3.6881100014470256	4.234601884995268	21.718554536453954	-0.1231274659855376	-0.40157197792939286	-0.026959069031589296	0.9764993346422254	0.94083215922077	0.9802841471723875	16	8	91	27	1	39	17
BDP1	8.236258396626894	8.290964815176794	392.47650515325586	-0.12321684125642879	-0.11649363050210777	-0.03624914073669898	0.9445326906009518	0.9719338882939517	0.9864108738556875	1023	84	592	574	167	950	299
IRF2BP2	6.449008897716	6.503810448586491	113.69374121190378	-0.12327025403694766	-0.15462522926411443	-0.04334395512315229	0.9497606412795656	0.9562190523915074	0.9802841471723875	173	38	108	222	65	269	84
LPHN1	4.422705391152753	4.559794461888489	27.484187109811064	-0.12350529104350141	-0.09676053758237034	-0.021629558053584096	0.9584270603735295	0.9835728633928821	0.9959118451901906	82	7	37	47	7	84	18
TDRD10	1.170846081635718	1.7071434016052	2.5824322647370277	-0.1235067808304057	-0.20432862314755879	-0.007957131019831542	0.9784915581120819	0.9839175711198095	0.9969515244828931	5	0	6	2	2	6	2
TMEM192	4.632587700510361	4.7628432647052215	33.51227737079267	-0.12354268297157625	-0.4141462367626128	-0.06877002289842543	0.9612483780174238	0.8986325158339713	0.9533962587787103	32	14	32	66	24	92	15
ZDHHC18	4.356512245698796	4.636735524054074	29.092250284887562	-0.12355139482764124	-0.12611651937903406	-0.016998681823776497	0.9666796962224559	0.981740636261243	0.9964395820198222	44	2	58	73	11	72	23
CD81	7.795210406236704	7.823324390923089	285.4307767886875	-0.12360040040080558	-0.1494719317891914	-0.05472289446229278	0.9376021273857236	0.9527380416765484	0.9799813703155641	601	146	308	418	99	742	196
UBA1	7.255600083137171	7.29190612547084	195.4059721500012	-0.12373180349672964	-0.09523899458790244	-0.03711616209898009	0.9403198276246885	0.9761063581079814	0.9871572003858351	460	62	310	318	57	516	142
LSM14A	6.895747781698898	6.914534026357218	151.12831136391944	-0.12374093369563807	-0.1554992192262594	-0.06118353200955917	0.9376021273857236	0.9482572486801601	0.9764754058531434	242	63	263	191	66	444	91
TNKS	5.75847325347187	5.884617162817553	71.86624545935425	-0.12417067830272202	-0.14451271226944223	-0.03434237863908504	0.9574815476490243	0.9660999510757415	0.9854055933584795	136	12	128	153	28	262	33
HAUS6	4.937933407911377	4.983872475367781	39.061655304825834	-0.12433592609488991	-0.17523280526159363	-0.04285713647946589	0.9536083844073933	0.9549136133927205	0.9802841471723875	52	16	55	52	23	96	27
PTPRE	6.4513420424432	6.604771313059504	120.76540538390346	-0.12434155391247789	-0.1353186946249896	-0.02429332529428624	0.9584270603735295	0.973926687813735	0.99247766872203	163	45	330	185	20	261	99
NUDT9	4.167083586973928	4.2945558173553	22.917007159138972	-0.12435055777920465	-0.18588714416554017	-0.03484935556265199	0.9588904074890542	0.9614346191563494	0.9815666464666684	37	9	29	57	6	70	13
TTC3	7.779321819586379	7.825556582212097	283.99229341444976	-0.12441035056043526	-0.15567761583998632	-0.0523023990960606	0.9428365550858063	0.9537981592895334	0.9802841471723875	745	86	418	308	131	940	148
RP11-830F9.5	0.8262598139293696	1.546707990639257	1.9529892413840764	-0.12465099088851735	0.14458191938913884	0.007263775299021899	0.979937197594622	0.9912525294077252	NA	4	0	4	5	0	3	3
CTD-2373H9.3	3.363220025938172	3.6653051374051144	14.13005025668703	-0.12470605492346733	-0.2825073736892512	-0.035256578409250706	0.9702244140417069	0.9517185964866285	0.9802841471723875	32	8	27	21	1	47	6
TLE3	6.751515797243675	6.80944608819548	139.34601034256545	-0.12478264052652455	-0.1322572875371928	-0.04059925703533984	0.9461385338753625	0.9641274658237283	0.9822357522311711	245	38	327	187	49	376	96
GPRC5A	8.15553612850444	8.29424291309222	397.0069750048411	-0.12492264404092827	-0.3369859663566981	-0.06625782812419333	0.9593369490490002	0.9122713214520982	0.9588761523729785	770	231	182	786	163	1130	200
OBSCN	5.775092119114897	6.3726736965576665	100.4183716956848	-0.1249626706232043	-0.4823897242621435	-0.03624518726254304	0.9766514213453583	0.9219488833427978	0.9757077656957653	204	9	371	203	4	232	59
KIAA1279	4.678131265979973	4.74943143820248	32.3530217080663	-0.12496896558339757	-0.12219631393271212	-0.031164781560660673	0.9556848139335532	0.9755697831191442	0.9886632708300134	67	14	34	62	10	89	22
MBD2	7.109987120243594	7.215808480457882	188.88571825464382	-0.12499601351520424	-0.34140306963654565	-0.07281837429380361	0.9558978021492981	0.904375444206146	0.9564505698613575	177	125	304	173	98	472	108
PDCL3	4.27323228478514	4.437869309289245	25.750493840411842	-0.12511930380199265	-0.2274820648034166	-0.03894607103414009	0.962806071991548	0.9517185964866285	0.9802841471723875	33	14	47	41	8	102	7
KCNJ11	0.12943920679379797	1.07265174268674	1.141571720213462	-0.12512678686484952	-0.35291898181074083	-0.004628968176937168	0.9831962282732625	0.97683740226314	NA	5	0	0	1	1	2	1
NKAP	4.517713917058073	4.734801778569791	31.28249824398042	-0.12522237281817564	-0.20672012142307175	-0.03619319756045846	0.9620244090807976	0.9574022137671293	0.9802841471723875	73	3	58	51	16	110	14
ZNF865	3.859109780295989	3.968377327412239	18.68251217254076	-0.12534955485983101	-0.30760074694419565	-0.047551767551588874	0.961123796065389	0.9379149001107581	0.9757077656957653	39	11	18	21	9	57	8
CTB-36H16.2	0.8901825249252584	1.5972102185805255	2.307248882855728	-0.1253636498960484	-0.011631018950191861	0.0016031058113254216	0.9814251031631743	0.9975369207992716	NA	1	1	4	7	0	3	3
GLTSCR1	4.449272525815875	4.550818969136853	28.3331520842189	-0.1253714201958607	-0.13134151709747424	-0.02753379759408033	0.9574815476490243	0.9759629398988832	0.9897893163594963	52	6	37	37	20	69	21
EIF4A3	5.443031658385366	5.588045550980363	57.939734030683205	-0.12542851156438864	-0.11605860497036415	-0.024123646919736633	0.9574815476490243	0.9775953980137568	0.9926375027355276	180	12	108	82	13	169	39
RASSF8-AS1	1.6626059818885672	2.1259532242693076	3.7882933932273883	-0.125453896674058	-0.09384869648068228	-0.006891489521850309	0.9764993346422254	0.9916458427832947	0.9969515244828931	13	2	3	4	1	16	1
RP11-254F7.2	0.34030036810351116	1.3023683420747267	1.1769219939812747	-0.1256158435330956	0.19508536238722554	0.0027386007699852655	0.9810310220141041	0.9859940149901499	NA	4	0	4	1	0	8	0
CDK18	4.075781617269139	4.48922526787618	25.313116456965968	-0.12573199104502214	-0.2425841066785641	-0.024487581962114254	0.97026460410407	0.9593238402600646	0.9864739473323729	84	3	55	49	2	81	14
MARCKS	7.584889008844841	7.802877380241359	286.23871224942343	-0.12573697104495551	-0.5276681603227437	-0.07932631391451937	0.9610431687023885	0.8639665769511623	0.927986424195505	292	219	255	183	209	686	137
OR7E128P	0.5250659313450242	1.327348076180542	1.3299657500484126	-0.12578447829598075	-0.2798885760005067	-0.004487632087459953	0.9784915581120819	0.9778839304387725	NA	7	0	2	2	0	4	1
EMC1	5.9084205650146675	5.9850024424810595	77.68240251762035	-0.125834074234574	-0.1284608345830059	-0.03611672334126398	0.951268672149117	0.9690125501836643	0.9856448362128853	199	25	87	158	21	223	51
CSNK2A1	6.054197063705849	6.1439917866016245	88.95163461610947	-0.12599077920011933	-0.3232228846556763	-0.07112028012149026	0.9558978021492981	0.9102414936896966	0.957060904445596	110	41	69	166	57	234	49
CCDC158	0.5772277304096713	1.4932465943350646	1.5314192981465637	-0.12613885843675876	0.3078109393764009	0.006053430381618061	0.9810310220141041	0.9757990302268528	NA	3	0	4	4	0	11	0
BTBD10	5.121621916976911	5.173396709162346	43.9435024760894	-0.12626570711104917	-0.1735789457857354	-0.047637014258793096	0.951268672149117	0.9517185964866285	0.9802841471723875	81	17	50	85	18	137	24
HNRNPRP1	2.3145852284495705	2.6265476094963964	6.883844654638113	-0.1263118763424077	-0.3735965419667539	-0.027932875196513288	0.9744972885814361	0.950269401371341	0.9802841471723875	6	7	7	9	2	21	2
MTR	6.932961372364486	6.94726553387498	154.30516472956813	-0.1264647343292887	-0.09873447431948307	-0.045560411241049766	0.9331661338768986	0.9730598131047888	0.9815666464666684	295	61	222	247	55	406	111
AHCY	4.873369051622505	4.9778608873135015	37.78830476198678	-0.12672454610855505	-0.1942253691065661	-0.042187186982657346	0.9574815476490243	0.9517185964866285	0.9802841471723875	109	11	36	62	16	124	19
TMEM222	3.1544291993852536	3.4653412653807183	11.83486173558212	-0.12681184714124746	-0.24092296088247736	-0.02698470808269373	0.9693577528722606	0.962500094409557	0.9822357522311711	28	1	13	32	5	35	7
BLOC1S3	2.0551004149826357	2.5133862284834145	6.3328208595924735	-0.12695276966371147	-0.4153452480261798	-0.027349006455828533	0.9810489836008306	0.9500855550862475	0.9772635351870352	2	6	8	8	3	21	1
BHMT2	2.3246271909774063	2.754214043627477	6.700968264019845	-0.1270400713308549	-0.3362394792098299	-0.024022286848389918	0.9764993346422254	0.9562190523915074	0.9803895193479815	27	3	9	3	2	24	2
ABCA1	7.975850821179129	8.145140261307656	360.67495226919533	-0.12737238172078058	-0.39213834217080695	-0.06792250439668467	0.9574815476490243	0.9021169670644023	0.9545776245088096	368	310	296	636	103	851	208
RIN2	6.273344248150419	6.299004973476874	98.05987236186485	-0.12747361613635602	-0.15662930135933775	-0.05692761849396325	0.9392827631161157	0.9487783423502266	0.9789607056218171	153	45	164	146	35	288	59
AL133243.2	2.634835204906409	2.8655190142060896	7.722947704596557	-0.12763325727274386	-0.21860351672725079	-0.020870514897938553	0.9701467548942329	0.9730598131047888	0.9888612023158265	8	4	19	10	2	20	5
AC034220.3	0.687566434737872	1.544648404529832	1.8118184379730136	-0.12771723614871505	0.3284516713509556	0.006614504270372198	0.9810489836008306	0.9730598131047888	NA	4	0	1	5	1	12	0
MEF2D	6.699897515309061	6.746096805336069	133.54973201735385	-0.12773152168619833	-0.14323851349880654	-0.04712449753188813	0.9425591655018325	0.9583340526726004	0.9802841471723875	248	50	290	167	40	375	87
ZMAT1	4.012025424274764	4.114003291835076	20.55826146271623	-0.12776489186065038	-0.023315885392178663	-0.007989721033787584	0.9588904074890542	0.9945171578850067	0.997832374832911	24	10	35	34	6	46	18
BBX	7.123593709000036	7.146723960728987	177.76324743662275	-0.128195376378139	-0.14403842491835836	-0.055023873007591734	0.9364548080873394	0.9538110600851913	0.9802841471723875	233	68	297	300	77	471	121
HERC4	6.855236341303843	6.954307729254994	155.42921913487027	-0.1282341482068609	-0.22963267262988463	-0.05342370629954874	0.9506037078465516	0.9382960162480188	0.9758712707195247	240	28	220	248	114	399	100
C1orf123	4.050647732498097	4.155244227856055	21.15526389422644	-0.1282850598000984	-0.15493899472700803	-0.027742979215126515	0.9588904074890542	0.973408856917045	0.9886632708300134	56	7	21	22	12	53	15
KANK2	7.643914422198668	7.729876393275295	264.6082554027066	-0.12841468785030155	-0.15941652664202163	-0.03991287909101889	0.9485470440757144	0.9583340526726004	0.9815666464666684	787	63	511	303	80	676	187
RN7SL1	11.570921143987453	11.65518125169494	4109.866211342942	-0.12870637189056722	-0.24564673065890502	-0.06058857732074244	0.9445326906009518	0.9451048645722057	0.9720550775255535	5961	2889	3471	5003	1858	9798	2740
AKAP10	5.726856130774094	5.768872518220358	67.24791694880233	-0.12879981272269372	-0.16869960004900397	-0.05235044201330982	0.9449480927885273	0.9487783423502266	0.9802841471723875	95	27	130	103	25	202	39
P2RY2	2.015378813209643	2.414425838942059	4.841728948285757	-0.12884298756293713	-0.254738383349681	-0.016606694727282104	0.9726408916253563	0.9716788661764281	0.9917492705689509	6	1	9	15	1	14	3
INPP4B	5.511912247483178	5.643729083034343	60.89845173406093	-0.12899020570872194	-0.10008746872340198	-0.02048235723298214	0.9570429140396426	0.9817615164285635	0.9959118451901906	131	19	157	64	13	149	48
KIAA1958	3.9871434668888805	4.161977616773655	20.71605737033319	-0.12921830933743633	-0.17603178741571654	-0.028191896640948094	0.9607165825673225	0.9691849318866722	0.9862356134155658	26	8	34	54	4	56	14
RAB3GAP1	6.578347463232657	6.644513059768515	124.46688477721248	-0.12923488113458295	-0.17616785574702984	-0.05161059157770681	0.9449918280039287	0.9482572486801601	0.9802841471723875	264	25	195	169	73	358	76
KLF10	6.521959217077777	6.580120258439044	118.89098966452286	-0.12948543607283336	-0.18585829550985514	-0.05447072156168848	0.9446512471134587	0.9460366196931576	0.9772635351870352	177	41	282	148	45	366	66
PSMD9	3.05338545405667	3.2026890724914567	9.979942019878633	-0.1296012343192653	-0.08926272670649618	-0.014117844276094828	0.9619440941832292	0.9886468610770338	0.9969515244828931	20	4	12	19	3	28	7
HLA-F-AS1	1.5946935667934492	2.3215771839667685	4.198996863237335	-0.12967942579863678	-0.35000218714050846	-0.011808677432366218	0.9790195495221391	0.9641399473742144	0.9937598982482497	12	0	12	9	0	8	4
TBL3	3.157734749657103	3.5057780634685516	12.119746103405074	-0.12979845174649593	-0.18016170762096945	-0.018606485492013138	0.9691294455333421	0.9771362673697082	0.9926375027355276	25	3	18	36	1	32	9
TRIM28	6.03755655618956	6.23034176894568	91.51980444053254	-0.130115654521954	-0.1357332763854067	-0.021312890111722202	0.9584270603735295	0.9752423604339567	0.9944775291772581	293	15	132	192	17	231	69
MDM4	7.60942706143279	7.658873590980679	253.7660736335177	-0.1301165585708212	-0.18596054045140045	-0.058531595119272715	0.9406969863141639	0.9451048645722057	0.9758712707195247	337	120	505	408	71	727	153
SEMA3D	2.786990912766048	3.232531650043796	10.280074716989898	-0.13013847565396966	-0.17996237630581716	-0.010636817112249198	0.977396861633957	0.981740636261243	0.9969515244828931	32	2	22	2	5	17	10
SLC25A44	5.081878111876612	5.117895742859429	42.450112626425124	-0.13021288726443103	-0.15150845930494766	-0.04483588695672533	0.9468340110190366	0.9587753527812553	0.9802841471723875	67	15	62	68	21	119	27
YBX1	9.09892697654768	9.146122085863498	718.6734447571291	-0.1303223245725191	-0.21175209234366396	-0.0649016313771675	0.9375408851213349	0.93901631001947	0.9724480355574998	1304	333	810	685	443	1833	469
USP38	4.879471132362049	5.007073876939792	39.12571977937543	-0.1303870010938336	-0.27677725815654475	-0.05401412835837489	0.9574815476490243	0.9342676067215959	0.9736350319917028	48	23	62	78	9	127	17
HDAC4	5.117575335013021	5.3679517460423405	49.092243859672685	-0.13039304668699161	-0.15357009954574533	-0.021068965146443287	0.9610431687023885	0.973926687813735	0.9926375027355276	151	9	109	77	6	141	33
MRM1	0.5098627800398594	1.580235882010048	2.364601387053493	-0.13039408355125023	0.6589976384353121	0.019517990566478183	0.983989244587278	0.9461817395228268	NA	9	1	2	0	0	1	5
TTF1	3.8871587820317006	4.030210529598363	18.509101548453234	-0.13062339084282001	-0.09802860506053762	-0.021142460727336082	0.9577990296115474	0.985041513392189	0.9959118451901906	46	4	34	28	6	57	12
CSGALNACT1	4.546910610091136	4.776563816022874	32.5464935393366	-0.13064284437883114	-0.21075760099537133	-0.03152518049814572	0.9610431687023885	0.9583340526726004	0.9822357522311711	54	3	86	42	17	85	22
ZMYND19	2.3568902134084944	2.99287854508063	8.138938239659012	-0.13078776948960447	0.25712932222697654	0.020192452764042423	0.9774985855433611	0.9746170835221862	0.9859649335727403	31	2	7	13	0	11	12
ATP8B1	5.371015097762158	5.520477719784929	55.304922746409126	-0.13088316147575224	-0.18024339207865664	-0.03577945311502604	0.956994164626825	0.9583340526726004	0.9819122578183447	86	11	144	104	15	175	31
MED15	6.933219047812952	7.015816698193449	160.191600178728	-0.13095043404725298	-0.14412805073225152	-0.039371252633391265	0.9477179213787809	0.9623845775264299	0.9822357522311711	433	32	278	265	50	458	104
ARSA	4.046720877330945	4.288893535932284	22.06421823972874	-0.13098170736487114	-0.14656827496165026	-0.02278038143026853	0.9610431687023885	0.9771362673697082	0.99247766872203	67	3	39	41	5	72	13
RN7SKP9	2.8069256123401143	3.348067251503111	12.877387046768455	-0.1310051161715095	-1.0827403063756773	-0.06324872178226137	0.9813817404531052	0.8388649057119312	0.8840700223330145	2	15	23	10	5	21	4
DCHS1	5.147064155668455	5.4167230127816905	51.10721323692147	-0.13100537803987977	-0.030443170040011982	-0.0015135151883536061	0.9620244090807976	0.9945171578850067	0.9999505444996434	165	5	110	63	12	114	47
SLC38A1	6.372216102358991	6.413264218387957	105.94282648839882	-0.13124825655511174	-0.171488456912261	-0.05586059869686163	0.942343423347268	0.9466632872292624	0.9775522679728641	137	35	200	183	46	312	63
EFTUD1	4.758186286669305	4.879540120334675	35.89341342101713	-0.13133548569604758	-0.1727246102158171	-0.033550978376677164	0.9569145715581564	0.962500094409557	0.9822357522311711	77	7	35	52	26	86	26
TMEM5	3.03021519183615	3.2427615074011933	10.920891002640174	-0.13135865371228417	-0.23451888317712516	-0.0233527313763238	0.9702244140417069	0.966642100346435	0.9861115346819506	26	4	5	13	8	23	8
EVI5	6.258713441522925	6.281915824585292	96.69090329312851	-0.13146987633095084	-0.12610175859976758	-0.049192756969222505	0.936175727763709	0.9615882340752923	0.9802841471723875	212	32	134	129	45	266	65
CEP72	1.8101663731274569	2.591494711086072	5.238006368083124	-0.1314745758952898	-0.6026327486931816	-0.026331012738750534	0.9796421500375674	0.9304344053171393	0.9769402331436274	20	0	11	14	0	13	3
ZNF559	3.0273674879263273	3.380023903487729	10.968306338793258	-0.13180428645711179	0.010494817908253923	7.396681987487339e-4	0.9684644432810455	0.9979422814064176	0.9999505444996434	22	1	25	23	2	25	11
ATG4A	3.96683771793826	4.039583391712415	19.810816611226965	-0.13180612624386703	-0.20429838517120133	-0.03550583991784078	0.9574815476490243	0.9584735187748283	0.980548659914574	35	9	24	20	12	49	13
CYB5R3	7.133673304123313	7.218015246261278	185.66548660496935	-0.13196419607359858	-0.21848169215993116	-0.05533045596354553	0.9484986391910388	0.93901631001947	0.9757474898474614	616	64	203	193	75	590	95
CYFIP1	7.130315797107029	7.151870830560898	178.1951955958827	-0.13202142094868713	-0.13252214486576183	-0.052348110931322654	0.9331661338768986	0.9585875326926213	0.9802841471723875	385	68	288	195	75	468	124
FZD6	4.783428667728179	4.944019989041436	37.90517179497543	-0.13208188766211676	-0.44260740090806755	-0.07087361867884051	0.9611919514131998	0.8935839869279233	0.9425031881658817	33	18	35	90	22	114	14
TET2	6.702642341150881	6.813470011550775	140.39880587838107	-0.132162239828025	-0.2581301924050003	-0.05414968035797003	0.9532004424123801	0.9328985602145377	0.9757077656957653	174	51	407	133	52	354	90
ZFR	7.097941685919489	7.131999661476388	175.70969182674176	-0.1322811320674288	-0.17742252236271	-0.06262314832868261	0.9353692874850378	0.9447542509086063	0.9757077656957653	314	53	298	209	99	527	101
VEGFB	5.7938323398524405	5.87798291038857	72.63643640275635	-0.1323061173041073	-0.21950946136556126	-0.05286491136764524	0.9513014494460977	0.9404491622849548	0.9764754058531434	194	19	104	66	42	205	43
RPS6	9.54906382190799	9.634655109626141	1010.6124192284418	-0.13231160754214277	-0.2787169950105517	-0.06928006019289308	0.9443100155689543	0.927848023636479	0.9623539124136832	1566	459	887	1064	761	2671	592
JAK1	8.257881471670641	8.267732920638522	388.65881411162866	-0.13239110709548169	-0.13644232580374652	-0.06215976447333812	0.9213278500702663	0.9562190523915074	0.9772635351870352	666	143	569	528	197	1017	269
RGL1	6.425370613963358	6.542148998607789	118.14909804370141	-0.13261472611410607	-0.38732823504554587	-0.07805579939725715	0.95545034078624	0.8905526886456765	0.9424429747089683	213	70	76	127	77	306	61
FAM228B	2.862202345107625	3.437424921137945	11.575622218739262	-0.13264401143637147	-0.44931776968794046	-0.03829578204728435	0.977157277486427	0.935656027843888	0.9728940061217274	19	6	29	24	0	41	3
VAMP7	4.783938723181243	5.033954302710326	42.29882548793673	-0.13265654319717862	-0.6798558132893029	-0.08036937388297108	0.962806071991548	0.845916541515198	0.9056050334052947	46	40	24	36	26	81	20
GTF2A1	6.262037695425806	6.289039784628993	97.84363708641342	-0.13266456384415617	-0.19764440386206933	-0.0658432978361143	0.9381821334295235	0.9379149001107581	0.9734362622533381	134	44	155	132	48	277	58
CBL	6.516798508784782	6.588805864971476	121.06254957790958	-0.13272160654688048	-0.287281620612866	-0.0716412049492464	0.9490163822265089	0.9141079971426744	0.9592061164268785	131	56	236	124	68	340	65
EML1	4.496971179686051	4.646570468998277	29.327187682356364	-0.1328349882146799	-0.019750331725221466	-0.007506107499663179	0.9569145715581564	0.9945171578850067	0.9983961900924626	64	6	64	47	7	78	24
HNRNPC	8.494294188090251	8.531210914260376	468.1245451408639	-0.13294395654174898	-0.17186993124017286	-0.0564986311781798	0.9337887914439358	0.94799324979036	0.9772635351870352	605	179	546	794	275	1125	335
TTC37	6.727099482444085	6.788836666863569	138.50232493798117	-0.13295189050295964	-0.2189264431994345	-0.06189611372912014	0.9415949627307987	0.9360577122716811	0.9734519612410906	251	35	166	202	96	396	80
DNAJC8	6.101426154759175	6.130617774733107	87.88665492355697	-0.13300252826497494	-0.16789658475010094	-0.05263120074259679	0.9391806963363404	0.9479666128084612	0.9799813703155641	140	39	107	112	49	214	62
RNF220	4.868784777201731	4.946739259482564	37.046439024241224	-0.13324194501991127	0.033207658086571876	8.513572953198258e-5	0.9503650099288559	0.9938719387223957	0.9999505444996434	84	11	51	64	11	90	33
EPC2	5.553249623205418	5.592851342728767	59.865447837732596	-0.1334392300663256	-0.21958648915334417	-0.06267710018059705	0.9436946324581655	0.9350550081343248	0.9740922678519525	92	31	96	74	25	179	32
API5	6.021824227594793	6.060555309969993	83.45649322974121	-0.133490257891714	-0.22802976292107355	-0.06806581330004392	0.9411615668773777	0.9306979741944047	0.9689428988515906	135	45	100	115	38	258	42
FAM3C	4.868278556801604	4.948255463414874	37.555452315185526	-0.13349628385328483	0.021130907634687723	-6.698447570994008e-4	0.9532004424123801	0.9945171578850067	0.9999505444996434	51	10	53	72	18	81	35
NUP98	7.023306836643346	7.095349953611073	170.38430585333677	-0.1335138517793667	-0.19145588713447437	-0.05293994336002173	0.9444431064383734	0.9460366196931576	0.9779721434452537	252	65	410	257	44	514	97
CWC25	5.226719627749915	5.356734741871556	49.202997601013045	-0.13363554811335834	-0.10590790460118078	-0.024469487823513176	0.9536083844073933	0.9791112281075908	0.9926375027355276	103	9	115	79	14	141	34
PDE4B	5.4845401362447	5.739134904354696	66.92897342580335	-0.13364089270332444	-0.6115611401984595	-0.07984893897930506	0.9683040645811332	0.8533427119115428	0.9211020281220134	35	38	187	54	34	168	27
HNRNPA0	6.15900771768555	6.207434900914708	92.66947529865483	-0.13385945354881917	-0.18332053872132534	-0.051279240192245994	0.9434043051860123	0.9463485440725483	0.97971866353386206	201	52	102	98	37	224	65
SIAH2	4.253186248750076	4.3508072438181005	24.245722333712557	-0.13386346925122572	-0.18754865499519585	-0.03604830657749752	0.9574815476490243	0.9600498031088545	0.9811444190378192	28	8	34	55	11	64	16
AASS	4.620958894291939	4.815493775177449	33.59229840840326	-0.133907446731539	-0.06190920399843898	-0.010415869159480411	0.9588904074890542	0.9909200162432268	0.9969515244828931	97	4	57	33	17	77	29
RP11-383H13.1	2.640693216513268	2.8964672729373664	8.704899510300379	-0.13392642371822172	-0.4134786324353774	-0.03240969768474037	0.9726408916253563	0.9426532864777466	0.9763616837909876	18	5	6	4	7	18	5
PAOX	0.7155550361629087	1.6354257350454113	2.183366001777935	-0.13400584720105208	0.252826327769718	0.011740301277403413	0.9810489836008306	0.984120788079159	NA	10	0	1	4	0	2	4
GXYLT1	5.385138350351724	5.437597762894763	53.464070751374656	-0.13403741895503932	-0.22009303434055108	-0.05852813585561321	0.9467962441854928	0.9382866767563419	0.9757077656957653	78	18	64	98	31	155	30
ATXN2L	7.138408753322257	7.175524767279479	180.29518730625634	-0.13407028126086182	-0.14939151220995123	-0.05452552848671773	0.9346196609706315	0.9537981592895334	0.9802841471723875	442	47	241	272	83	534	110
ORAI1	2.972319309730605	3.344108516916571	10.776999495612978	-0.13458711832526157	0.16053375272820752	0.015272181541604755	0.9689395050495097	0.981740636261243	0.9959118451901906	18	1	20	27	2	21	13
GGT5	4.167894494663504	4.372342040952367	25.418356996799588	-0.13471343382539988	-0.5112560097716148	-0.06519077404002802	0.9683334500165327	0.8929037008480254	0.9424429747089683	56	13	9	38	17	61	12
MUC20	2.4469496216477253	2.7604219865145256	7.320306768902065	-0.13473413590171932	-0.31522068359060945	-0.025952806785804944	0.9722837625871719	0.9576394732926877	0.9802841471723875	8	6	6	15	2	25	2
EIF4EBP2	7.376226359325086	7.422872161502641	217.30274770184306	-0.13483561816354273	-0.2414402235064288	-0.07113975490935694	0.9384187965641793	0.9263387743355488	0.9643637147421207	255	117	304	262	118	565	134
ZNF585B	4.188811996674778	4.356617247982754	24.09777530932395	-0.13497501238397985	-0.12948261177223877	-0.02250406331449253	0.9584270603735295	0.9778839304387725	0.9926375027355276	46	11	25	59	4	61	18
TARDBP	6.843388435618473	6.862933812169012	145.16331460724058	-0.13515043432373594	-0.10288810068738961	-0.04576138748864983	0.9293676929501425	0.9716788661764281	0.9815666464666684	267	47	249	226	56	384	104
RBFOX2	7.001777126324171	7.01386105220851	161.93905136763564	-0.13519271073077666	-0.13629287395715922	-0.05942994115497474	0.9271675658386045	0.9561746870400863	0.9785118175597797	308	68	252	209	65	442	108
COL21A1	3.9731822089257136	4.177095762588541	20.50564181513617	-0.13525404854222192	-0.16165495808563546	-0.02670685712538043	0.9598748276903627	0.973408856917045	0.9887724395472062	59	4	32	31	8	83	7
FAM129B	7.424619458010784	7.564034940498629	235.70851177666086	-0.13579276995957767	-0.24277406226101061	-0.047455002628651585	0.9549539730295361	0.9399833041152503	0.9779721434452537	743	85	234	487	40	617	150
HYI	3.417121671461005	3.7595977546576567	14.729244554580402	-0.13589629603392533	-0.11806438369788454	-0.015793788722630486	0.969260253116905	0.9851072376709474	0.9959118451901906	47	5	15	28	3	69	3
PACSIN2	6.747635377708881	6.7726140753029735	136.54862368989447	-0.13604740033568072	-0.1265985931109155	-0.05052822574336953	0.9311600343787243	0.9611920725489631	0.9802841471723875	254	61	206	220	41	366	94
FGFBP3	0.02415840762719707	1.041264215374092	0.8000072351106535	-0.13616836252467687	0.08565972461193253	1.3105510668525212e-4	0.9779796218482242	0.9938895281592155	NA	1	0	1	4	0	5	0
PLD2	4.405861507252346	4.47142026823011	26.418151877683105	-0.13631401866638815	-0.11544666485674487	-0.029389659059335865	0.9513014494460977	0.9775953980137568	0.9897893163594963	58	11	43	31	9	73	18
QSOX1	7.208858044198717	7.276083280289169	193.72295424727403	-0.13635433665428537	-0.19475601835655187	-0.05353208436944276	0.9425591655018325	0.9447542509086063	0.9772635351870352	584	82	190	278	57	528	123
AMOTL1	7.373118844284838	7.4723502021707215	220.75479053172054	-0.13690839089612714	-0.20156270316222727	-0.047858087660366	0.9469616265086611	0.9463485440725483	0.9802841471723875	498	51	567	267	64	644	131
EIF4A2	8.447572616007243	8.511695426000696	460.3225259133066	-0.13698034447046778	-0.226469806814115	-0.06594297893987106	0.938219270922428	0.9362252806029476	0.9724480355574998	585	120	593	890	298	1253	280
SUPV3L1	3.78286705126482	4.038605442094111	18.277732650064184	-0.13711486420668673	-0.12665496551836844	-0.019620020700315856	0.9619440941832292	0.9817786586274811	0.9945056941377785	38	4	33	40	5	81	5
ZNF493	4.8063368497937216	5.086279150546066	40.23711926904561	-0.13732146567649126	-0.30146966613628173	-0.03770646448511155	0.9615165774822921	0.9399833041152503	0.9802841471723875	42	9	109	107	6	114	23
KDM1B	4.849900604192629	4.932329602178948	37.58268066708975	-0.1373255376915685	-0.2632196411705652	-0.05630943605927251	0.9503650099288559	0.9347698930560207	0.9736201263699791	57	25	44	61	11	103	21
EED	4.344309092176151	4.434527896474065	25.821323966320175	-0.13740113742901894	-0.2514141251970339	-0.04986704459304836	0.954603106479351	0.940957065355198	0.9769531514437726	36	8	37	47	15	82	12
RP4-695O20.1	0.12093906225827487	1.303810765898694	1.3773345914928325	-0.13742432855728776	-0.9208760163190511	-0.010379158529245907	0.9827143011228257	0.927848023636479	NA	0	0	2	9	0	2	1
ACO1	5.682598643469141	5.739259149478674	65.72615047738854	-0.13756272912477244	-0.1631357970123758	-0.04707219030440126	0.9436946324581655	0.9537981592895334	0.9802841471723875	135	19	67	132	31	184	42
RN7SL105P	0.2627086073854355	1.2342912574289804	1.0927491784278767	-0.13762568765233943	0.12307890906390895	9.678634970690369e-4	0.9784915581120819	0.9914078181210249	NA	1	0	4	3	0	7	0
ECE1	7.598345931954999	7.67780060475667	256.17331368847454	-0.13778961525083536	-0.13087127012434868	-0.033290645220263655	0.9428365550858063	0.9681980223250851	0.9871572003858351	496	84	636	294	68	582	202
GPR22	1.0886171378889582	1.7911305826528894	3.669794314060245	-0.13797101397579967	-0.08302992299440096	-0.003282993169718763	0.9810489836008306	0.9938895281592155	0.9981997634210793	2	5	4	2	0	3	4
MAN1A2	7.061620534720954	7.118173135533605	175.29389699127273	-0.13810958078796434	-0.2607884943804602	-0.07277477266131792	0.9399078118963962	0.92058269495773	0.9619025938660433	264	77	280	154	109	490	98
ABTB2	2.0485042124833774	2.711938340794018	6.1488627157985425	-0.13826566506656982	-0.28956839382390936	-0.011591332643100695	0.9764993346422254	0.9708923634290366	0.9959118451901906	18	0	5	22	1	11	6
OIP5-AS1	6.919493610229377	6.9510151124102855	155.4074314578489	-0.13841680536996984	-0.20484433433418955	-0.06921420441784475	0.9331661338768986	0.9350550081343248	0.9700512177146373	203	62	201	271	83	448	90
GPR75	0.4786941843184974	1.3870261136473372	1.7987410892020497	-0.13847509014651901	1.2290025400126263	0.034827737391069216	0.9810489836008306	0.8655478006585348	NA	3	0	2	3	0	1	5
ELF4	5.359236249145282	5.4125474287083994	52.439736972980754	-0.13853775966723103	-0.22080623972451677	-0.05852269089006817	0.9445326906009518	0.9382866767563419	0.9757077656957653	80	23	67	89	25	177	23
BNC2	4.846313626155774	4.942618628010227	37.41783136874436	-0.13858239858354776	-0.27104491054806357	-0.056563668920672286	0.953081070468084	0.9328985602145377	0.9728940061217274	84	11	57	34	24	115	18
TEX261	4.992314568234971	5.1236799363110865	42.80490075532226	-0.13892852144517073	-0.28969517585288473	-0.05347730732736297	0.9553138282319936	0.9317426207579008	0.9728940061217274	118	28	44	45	10	116	24
ZNF836	3.0150897403808	3.2946365583744615	10.600349824412381	-0.13921193041731178	-0.23211460099365244	-0.025628788745374304	0.9651648256136132	0.9656512885863908	0.9843443917074193	19	1	27	12	6	28	7
PAK6	1.9709869567065759	2.5895534665125135	6.4408507930453345	-0.13924451097189583	-0.668587745376101	-0.03624514078880306	0.977396861633957	0.9208971549700483	0.9588761523729785	10	7	3	15	0	16	2
ABHD17A	4.705144556482489	4.8953471301177975	35.09923146913845	-0.13930762165878866	-0.22281244823258606	-0.03650325780524356	0.9575005607550825	0.9514979411779311	0.9802841471723875	125	11	62	35	7	114	18
PBX3	5.1951608764729	5.291799121258628	48.64534936917689	-0.13931419552015895	-0.34788674459664176	-0.07035217441475601	0.9540831681097758	0.9075104313081258	0.9568686225198643	114	24	38	52	29	139	23
ANTXR1	7.816857894072318	7.887710831045102	299.56291024448143	-0.1395614689784081	-0.27221293339854286	-0.07133144611992712	0.9436946324581655	0.921035708835318	0.9608642491210182	577	156	449	204	157	817	171
GTPBP10	3.759495146323697	3.9900371056379025	18.22686131878292	-0.13982102299053906	-0.2918609741463944	-0.041864207998167646	0.9603421985555882	0.9458357381644424	0.9774733744138943	32	2	25	39	12	59	8
DNAJC21	6.6376011450661005	6.670620590483089	126.69834009419779	-0.13988435453292541	-0.14848699378783434	-0.055755926867090584	0.9312677017977712	0.9526218423586523	0.97971866353386206	225	34	192	230	59	372	78
GPN2	4.051919037179106	4.288470384503841	22.668848435146398	-0.13994806213104435	-0.057996929160734845	-0.008164220016624115	0.9600431871856517	0.9917837271309584	0.9971206659547955	50	8	21	61	3	52	20
IGF2BP2-AS1	-0.31128023661417337	1.3214825375179138	1.3311232192467835	-0.14001577755560476	-1.4302995384815183	-0.01196550028338066	0.9835676167176777	0.8893561433866913	NA	0	0	12	0	0	3	0
UBL3	5.518659219612831	5.611795189551939	61.862898699263916	-0.14006835788750893	-0.367536188671797	-0.07359265236915015	0.9503650099288559	0.8986325158339713	0.9534288834784566	81	36	54	72	42	144	36
SEC24D	6.679331197653431	6.722065704813827	131.25463951807123	-0.14024816576585167	-0.1357792102606933	-0.04724323485508922	0.935613847664902	0.9606280174077875	0.9802841471723875	278	48	219	162	53	479	59
RPS6KB2	4.513142555426754	4.638520576523111	29.692974321367867	-0.14025409795132376	-0.065617057483702	-0.01592438923725503	0.9540831681097758	0.9892436302877298	0.9969515244828931	75	5	36	44	16	73	24
PROSC	5.313007813474548	5.3959201342653165	52.49126286912147	-0.14060450022772597	-0.3333045191625868	-0.07297487512495317	0.9503650099288559	0.9086948705381291	0.9568686225198643	63	27	62	76	32	166	21
USP14	5.847360022650061	5.897133779102724	74.26690035346392	-0.14089135534223804	-0.22676369099299312	-0.0643889411939056	0.9384187965641793	0.9336052152691643	0.9724480355574998	115	44	98	116	24	216	41
UNC119	3.786299690346565	3.90797785806998	17.538296538531114	-0.14090689775713727	-0.2635057710107079	-0.04118541038552727	0.9575005607550825	0.9463485440725483	0.9802841471723875	27	7	23	28	10	62	6
DPY19L3	4.782632409674523	4.910407681928972	36.024791128287404	-0.14094480545796753	-0.22191753738430506	-0.04502013343646477	0.953736727704966	0.9466632872292624	0.9802841471723875	76	7	37	80	19	112	19
RP11-307P22.1	0.4860556558385091	1.3222558742445865	1.4351187853156933	-0.1411277549927696	0.3438204191823112	0.005525800260809177	0.977396861633957	0.9714434458334463	NA	3	1	1	3	0	9	0
DLAT	4.7001877602670685	4.794265025270434	34.03032891234603	-0.14130849445214522	-0.33026753179595114	-0.06441098530643867	0.9535495313158188	0.9158128382831667	0.9627712805367103	71	15	33	38	22	106	14
CDYL2	4.4064226944049745	4.535108714874299	27.948600170911114	-0.14140987441085068	-0.32047222692281196	-0.05343043825503038	0.9584270603735295	0.9295791336163673	0.9720550775255535	76	12	41	17	14	76	15
ABCB1	1.1831541735999629	1.8617018483364898	2.981375718250321	-0.14142132965749352	-0.5112270467315768	-0.016961521786052543	0.977396861633957	0.9473374003635673	0.980515475149168	5	0	11	1	2	6	2
LINC00869	2.36027429011786	2.971761414281782	8.305756165475458	-0.14145970149339437	-0.675675189777503	-0.041667422686342735	0.9764993346422254	0.9122343556768912	0.9568686225198643	9	6	29	8	0	21	3
ZBTB39	3.3136480485772912	3.6164029077573483	13.228485346104742	-0.14146628640245074	-0.1295289481328149	-0.016923833106349824	0.9623471830265121	0.9832793731548807	0.9959118451901906	33	1	22	30	4	36	10
TMEM263	5.309270139898195	5.360566323327295	50.02650369756922	-0.14152707178883428	-0.15772243137268507	-0.048032074357033064	0.9399078118963962	0.9562190523915074	0.9802841471723875	92	14	74	90	23	157	28
RP5-965G21.3	0.36798940655203644	1.2534107157183065	1.564794242272797	-0.14165003593117415	-0.009884603009419417	-0.004464448137851364	0.9818617699286651	0.9995556924629547	NA	0	1	2	3	1	7	0
AC078883.3	1.1123243109285263	1.988311584284682	2.9129257256589334	-0.14165349564311686	-0.6438362569579237	-0.019241395326688372	0.977396861633957	0.9347698930560207	0.9802841471723875	4	0	15	5	0	9	1
CCDC25	4.821043743530176	4.949707945362762	37.723829579500865	-0.14175705087150434	-0.2834412869719585	-0.054216454179178225	0.9553138282319936	0.9336640849427946	0.9728940061217274	71	12	39	53	27	137	12
TUBG1	3.9333963613909613	4.223848145996321	20.864799909441707	-0.14182552088217448	-0.2028114894725217	-0.02710956614411586	0.9610431687023885	0.9652370479341604	0.9861115346819506	72	3	39	31	5	81	8
PITPNA	6.355111611603328	6.3948506984644276	105.31319675298452	-0.14186938151149828	-0.20685294634257836	-0.0653910560606797	0.9331661338768986	0.9362252806029476	0.9728940061217274	163	60	156	153	34	302	61
GPR107	6.490602342889043	6.517486919806118	114.62964070377718	-0.14196442018727176	-0.19854089116078882	-0.06874589426248724	0.9307788198395915	0.9362252806029476	0.9722914018435697	184	49	141	179	58	358	60
GNE	4.537223907347219	4.636689162073136	30.50988958133672	-0.14201501704155528	0.23042836983328735	0.035074099680698696	0.9553138282319936	0.9466632872292624	0.9815666464666684	52	14	30	40	12	52	36
MTND4P26	0.07764348116741104	1.0835408563286397	1.081597499012112	-0.14202885335924034	-0.09423601648191403	-0.004315975821791554	0.9810489836008306	0.9943280182771755	NA	0	0	3	2	1	5	0
TRIP10	6.085538525258829	6.287558391028938	95.38668224599468	-0.1420848444926817	-0.19860517043724726	-0.030705148722803575	0.9574815476490243	0.9562190523915074	0.9843443917074193	290	21	231	119	14	247	66
TMEM255B	4.164719441598614	4.387485123424862	25.976900395175793	-0.1421893118589183	-0.1158732638518935	-0.014059267458927481	0.965568391386024	0.985041513392189	0.9966138077912119	28	15	53	11	13	39	25
TOPORS	5.336528655230489	5.453845737929559	52.8827906312885	-0.14230808137207165	-0.16393893614283636	-0.0393972467766192	0.9485470440757144	0.9606280174077875	0.9815593467553163	99	9	102	104	21	175	28
RP11-95I16.4	0.0776434811674111	1.084714052868471	1.115794754450275	-0.14235071583913156	-0.10064975028438493	-0.004625763428798399	0.9810489836008306	0.9938895281592155	NA	0	1	2	3	0	5	0
TADA1	2.429213241857559	2.6882807365597348	6.773310360034519	-0.1423818061002604	-0.1900121484945748	-0.01682828093654728	0.9674424211580457	0.9778839304387725	0.9926375027355276	11	5	8	9	2	25	2
DCAF16	5.109835929094533	5.2756322299201726	47.62333940191476	-0.14239279347171332	-0.36408167368765215	-0.06198016558769977	0.9574815476490243	0.9122343556768912	0.9588943284519185	67	30	40	118	12	150	19
IL10RB	4.331993514339998	4.432907360696766	26.173837821582516	-0.14252755149687638	-0.32291485810062415	-0.05641002920518873	0.9562806463115731	0.9273295232405406	0.968678719404317	30	11	26	56	15	70	14
LRRC75B	1.699749231108105	2.218377530742625	3.9466592790678816	-0.1427478414871879	-0.27040054870186464	-0.013989446333863315	0.9726408916253563	0.973408856917045	0.99257859669757	9	1	9	9	0	10	3
GAS6-AS1	5.19180580398007	5.387096385505478	51.712591083929595	-0.14281024765987863	-0.38556424902631714	-0.06059501906615352	0.9574815476490243	0.9122343556768912	0.9588761523729785	104	37	36	108	9	143	25
KIAA0141	5.654841083288365	5.768504144075073	66.50714781321084	-0.14322511898823043	-0.1975368909783226	-0.045077774005747695	0.9490163822265089	0.9482572486801601	0.9802841471723875	165	26	143	74	14	217	34
WDR11	6.324516806332201	6.345955127602364	101.25015225063174	-0.14323242518826923	-0.16997741770018998	-0.06364996967168807	0.9281243121934366	0.9451048645722057	0.9757077656957653	183	38	140	154	48	318	55
ARF1	7.856558716969134	7.874520999444529	296.26583556867547	-0.14329794838703805	-0.16001084427259696	-0.06307777811493015	0.9190977985277589	0.9477121671479394	0.9757474898474614	447	147	459	390	121	748	206
NCMAP	1.2714896977736347	2.2142096846752515	5.989612080827241	-0.14336922899725466	-1.4648329306070957	-0.04064081083335856	0.9840380611398571	0.8531135679000925	0.8909760653070663	0	8	1	7	4	5	2
RAB3A	0.4455811672701121	1.3167850080852002	1.6289826679423187	-0.14339913392812131	0.08592155227724121	-0.0019284627944724368	0.9810489836008306	0.9938719387223957	NA	4	1	2	0	1	8	0
SRSF4	7.368101966916938	7.4380642592802415	216.23238977755275	-0.14354091554386456	-0.1840152230650927	-0.05130327193765037	0.9375881377096823	0.9466632872292624	0.9798681102782569	412	49	520	276	85	597	138
DNAL1	4.4505874513780705	4.579788552985591	29.461681554090863	-0.14371058611751217	-0.21717760003254089	-0.03549071707201252	0.9560827037408953	0.9553744863030832	0.9802841471723875	32	21	54	32	8	62	22
BZW2	4.384261505451449	4.433672482049943	26.280857635554884	-0.14381254613127667	-0.20108964958166403	-0.04302428220053805	0.9484986391910388	0.9517185964866285	0.9802841471723875	38	13	34	37	13	67	17
BMPR2	8.343714756953535	8.438665390614874	436.9624710476355	-0.14383287575637943	-0.2606157418882829	-0.061608569754089425	0.9425591655018325	0.9309022838483842	0.9720550775255535	584	185	1200	401	147	1093	280
FKBP14	4.2660422197262395	4.355746884756346	24.169539196359022	-0.14385002700966026	-0.21146519684745907	-0.04293116916890558	0.9513076208943324	0.950269401371341	0.9802841471723875	57	8	31	33	12	81	11
RNF40	6.158783553110959	6.3147505990330615	97.29475387395865	-0.1438505634363504	-0.17877301597801584	-0.0344879553897725	0.9521890717186443	0.9582727557755544	0.9822357522311711	286	13	155	190	29	278	62
CSNK1G1	4.484304479106533	4.573361956197414	28.80004368436151	-0.14391183327275942	-0.18719549412690664	-0.03767123306225021	0.9521890717186443	0.9582727557755544	0.9802841471723875	33	15	40	59	9	71	20
ZC3H3	4.035453589238261	4.366025971159017	23.453455157112916	-0.144100904946218	-0.04036749771346926	-0.003272012620506635	0.9610431687023885	0.9938895281592155	0.9999505444996434	65	4	40	53	2	57	21
DLG5	5.691217374565159	5.927180706779049	73.53374511015153	-0.14419466964955738	-0.16412186277450572	-0.022930739967421405	0.9574815476490243	0.9695091986030999	0.99247766872203	217	11	170	120	11	192	53
STRIP2	2.712299371506997	3.2315635143726973	9.811532854401827	-0.1448660745819363	-0.5118815855303196	-0.03210924565657972	0.9718868505415602	0.9300733898084393	0.9757077656957653	17	3	5	43	1	22	6
SLC39A7	6.501852142393923	6.539224449386661	115.97788799455584	-0.14490246161859657	-0.18710584364180377	-0.061107978688304095	0.9331661338768986	0.9424793666764989	0.9757077656957653	275	43	177	114	54	327	71
AREL1	4.91677543533462	5.037140492236934	39.05923873701527	-0.14501671815131573	-0.1292483594946683	-0.031280441744439606	0.9484986391910388	0.9745437033357646	0.9878759042551815	105	7	63	65	14	121	24
CASC4	7.210300242289115	7.235456910718669	189.55465024028533	-0.14516236862832255	-0.19161466352794257	-0.06892642891064013	0.925870289567719	0.9382866767563419	0.9722914018435697	278	79	336	222	94	516	119
FXR2	4.6363763503005515	4.756503804780944	31.936105453926817	-0.1453593183998427	-0.14115554442116615	-0.030960324585617684	0.9505283839629047	0.9719338882939517	0.9871572003858351	92	10	37	59	8	96	20
WDR5	4.055036254141533	4.224943432191651	21.344839997869848	-0.14541262373923589	-0.12589289914538784	-0.023648895485679243	0.9553138282319936	0.9781204755518126	0.99247766872203	50	5	29	51	5	64	14
GSK3B	6.440996515375866	6.465430576654105	109.82549694007828	-0.14547245653029295	-0.11173816035610958	-0.04599174238333902	0.9264680695627102	0.9680146800966728	0.9803895193479815	227	41	151	188	37	291	78
FBXO10	1.9366147817645076	2.3578945364231845	4.895635368305139	-0.14552119582657622	-0.0871338815207543	-0.004374462746993059	0.972450463986417	0.9917837271309584	0.9983961900924626	10	1	2	14	2	9	5
UGCG	6.790883587768641	6.9135766126763425	153.20159216479274	-0.1455558904033932	-0.4088293457006844	-0.08068973369813617	0.9507531736605462	0.8843125019204418	0.9394588012312634	119	83	207	177	110	386	80
SLC25A42	2.2907749360792575	2.8934076989362385	6.978444188549747	-0.14578462836926978	-0.36341980889033293	-0.024988649684468105	0.9739033237516288	0.9517185964866285	0.9802841471723875	25	0	11	16	2	27	2
CNOT6	5.416259732300597	5.46732907696821	53.94775708294746	-0.14586589719879053	-0.10645861544749398	-0.03664073413833962	0.9371426088945211	0.975732987037379	0.9861115346819506	107	20	86	95	15	151	37
MAL2	5.373319491582974	5.530989034254562	58.051324995071575	-0.1460899946744712	-0.4706626962370288	-0.07972198010616807	0.9574815476490243	0.8757919290278814	0.9378113648900956	77	37	33	108	32	168	22
POLR1D	5.719621718942684	5.817116945240921	70.54155383444993	-0.14609296415915748	-0.33586061973809206	-0.07310345966133869	0.9465154170637261	0.9074323782774604	0.9568686225198643	85	26	98	87	54	222	29
SFTA1P	4.229323592069586	4.468736099636482	26.480388716694197	-0.14616455230653821	-0.4382182099507485	-0.053923294208542416	0.9611919514131998	0.9122343556768912	0.9592301118841492	40	6	14	78	17	66	14
H3F3A	6.4175084826291595	6.6522403294573484	126.88549155374521	-0.14624951328361616	-0.5372902971105714	-0.07511569421315205	0.9588904074890542	0.8639665769511623	0.9355685100725043	100	43	331	75	99	289	65
TLDC1	3.7913719751879946	4.055540602443626	18.77299365201798	-0.14635871468218073	-0.20543257789575506	-0.025116765716049892	0.9588904074890542	0.9656512885863908	0.9872884001715084	36	5	20	61	3	50	13
SRA1	3.8626120332787997	4.121395145440783	19.707840165463058	-0.14637896399781744	2.2007287047161883e-4	-0.0013634817155163475	0.9588871884021603	0.9999218269594038	0.9999505444996434	49	5	40	34	2	48	18
MED9	3.019760901614988	3.341715088249448	10.834062185430682	-0.1464977110073219	-0.34970947401406116	-0.03200705599634502	0.9661802398051151	0.9458357381644424	0.9802841471723875	25	3	6	35	3	30	6
RN7SL648P	1.596624253432661	2.046766219068776	4.519043177254662	-0.1465125994565762	-0.5225894741417659	-0.02509182405483117	0.9742998308799367	0.9444971489893038	0.9758712707195247	5	6	4	2	1	9	2
RAB2A	6.521585715361048	6.6277355765646435	125.55163129731405	-0.14671633185849833	-0.3786756299861879	-0.0808526389517996	0.9445326906009518	0.8900850113172398	0.9424429747089683	156	90	130	133	67	363	56
TMX1	5.247160222918794	5.322486453956108	48.83708552662333	-0.14677805989848922	-0.18007978228156993	-0.045501642679833074	0.9445326906009518	0.9517185964866285	0.9802841471723875	101	22	70	65	19	185	18
TJP1	8.188909980900448	8.236797818511866	378.5856962907917	-0.14686045066434306	-0.18365959418043268	-0.05917283320598936	0.9284200664474391	0.946174151250082	0.9758712707195247	758	87	736	469	193	1027	244
NF2	5.2887007476880585	5.538473842846501	55.68134597544359	-0.14689163512525805	-0.24435569821339137	-0.03245784270368489	0.9575005607550825	0.9482572486801601	0.9815666464666684	220	12	52	114	9	154	35
LUZP1	6.748470154941942	6.835168991093728	141.82092576155145	-0.14702653088381	-0.1511638926431338	-0.03733844169724842	0.9396734075947872	0.9609027194171235	0.9822357522311711	250	43	369	181	38	346	105
SLMO1	1.5148331203477343	2.211303121829163	3.8109773518674674	-0.1470319605719416	-0.5591639842284346	-0.021967354615520244	0.9752523665649429	0.9379149001107581	0.9802841471723875	13	0	2	14	1	10	2
SCAF11	8.258048040497153	8.276332645839487	391.0617982841026	-0.1470487503889822	-0.17504026111941814	-0.07057892512767629	0.9164226787382139	0.9442276212612474	0.9724480355574998	565	164	705	503	176	1059	252
RHPN2	1.6825025289272457	2.439439325519868	4.6486588236986455	-0.1471203428891395	-0.45230573586018996	-0.01655653047560943	0.9761436566558567	0.9487190095906898	0.9861115346819506	16	0	8	14	0	9	4
ZNF346-IT1	0.8966236520007639	1.4764297033843665	2.072550408718525	-0.14739847832042985	-0.21349045916587134	-0.008093096678667552	0.9737138689270571	0.9846243910011133	NA	4	2	3	2	0	6	1
ZSCAN20	2.8764720004888806	3.1667078241894884	9.16649807992123	-0.1477852800394524	-0.20497242137091526	-0.022033966974736245	0.9611919514131998	0.9726383568797234	0.9893462364528278	32	2	15	13	2	30	5
RP5-1142A6.8	0.59133645500511	1.4898535912351654	1.805309690457614	-0.1479226588020501	0.08213289096710727	0.00663064147731713	0.977396861633957	0.9945171578850067	NA	9	0	3	1	0	2	3
N4BP2L2	8.082836286620374	8.160448324740692	360.65255712316457	-0.1480614480215831	-0.2689520028179477	-0.06927550363750891	0.940999324840061	0.9240408460158078	0.9638854270607002	312	139	782	536	178	1033	197
CSNK2A2	6.417370220442404	6.472120455307122	111.46471585582911	-0.14821953205706223	-0.2690459388487393	-0.07355081982388412	0.9376021273857236	0.9158128382831667	0.95926131913522	122	49	136	205	62	310	62
INO80	5.721567425266762	5.874306764748398	71.06870493341513	-0.14851081184623582	-0.1520312703391405	-0.029653476279593395	0.9494562096487769	0.9660073692237923	0.9886632708300134	224	14	107	134	15	203	47
FRY	5.414675529560045	5.701781661676095	62.73051108414263	-0.14859218109915595	-0.31599135367265085	-0.03849386832031218	0.9575005607550825	0.9379112519651318	0.97971866353386206	96	10	237	82	12	166	38
MARCH7	7.137342310619614	7.152872867341279	179.05664693460022	-0.14865037051131239	-0.14376027234245958	-0.05734556364291228	0.9174049053001812	0.9522065221954288	0.9796585314226542	285	84	269	244	74	442	129
YTHDF3	6.383497176352447	6.422214371609865	107.80895219622683	-0.14875932197215347	-0.2529498421962781	-0.07609295982599455	0.9307788198395915	0.9177700731489293	0.95926131913522	147	49	134	150	64	303	60
CENPL	2.18623337476242	2.5626506712410313	5.593221203302286	-0.1489746265832492	0.04649437556736171	9.03465809316594e-4	0.969260253116905	0.9943280182771755	0.9999505444996434	8	2	10	10	2	28	1
LINC-PINT	6.015724692158602	6.093394779528556	84.58375770065123	-0.14921389170155147	-0.23800018983036808	-0.058412118527051714	0.9415949627307987	0.9342490513320836	0.974922361011806	128	27	209	84	39	235	50
TP53I11	6.366545342695783	6.399023767995586	105.9388397821527	-0.14928384242966386	-0.20401604839861698	-0.0646360510027225	0.9287589043454286	0.9364079989944611	0.9728940061217274	162	57	168	121	44	272	69
AAR2	3.6121892008883894	3.8759567226598604	16.15857496947252	-0.14932013254395163	-0.2355349364398864	-0.030221454090305556	0.9588904074890542	0.9585875326926213	0.9816438294422878	51	4	17	38	3	54	8
MTA1	5.167143282737903	5.373079872684679	49.352015835533734	-0.14949782051262075	-0.18570299768796092	-0.02947488887072215	0.9542279976485777	0.9610175372929699	0.9861115346819506	183	8	76	76	11	149	30
PPP2R1A	5.962038469627592	6.066330611087259	81.99852082517506	-0.14971639516240157	-0.18692206021818614	-0.04436368600109729	0.9435252003658221	0.9500855550862475	0.9802841471723875	254	17	95	141	31	251	47
PAQR6	0.7569131243336209	1.5664662276335979	2.048340715970175	-0.1498994006761354	-0.6051689994448733	-0.015550922988757435	0.9764993346422254	0.943763125336658	NA	1	0	2	10	1	5	1
CTB-75G16.1	1.406689785004484	1.935134480570962	3.778035678146389	-0.14998844788460275	-0.05005782538196871	-0.002237791832181983	0.9744972885814361	0.9945171578850067	0.9997975394004849	6	4	3	4	0	5	4
ZCCHC4	2.9487413496716437	3.17012108794815	9.453071833759736	-0.15004316176496973	-0.11063147803364863	-0.014856524325062296	0.9588904074890542	0.9859940149901499	0.9964395820198222	22	2	11	22	3	26	7
NR2F1-AS1	3.881508655922197	4.014585533140726	19.176003881472063	-0.15010169631055129	-0.28542905765065757	-0.04463022193698963	0.9553138282319936	0.9426532864777466	0.9772635351870352	45	13	21	22	5	54	10
DEGS1	5.383860802849173	5.483954072717353	56.06992962527081	-0.15024796001541615	-0.3781583134766253	-0.07766234945959694	0.9478292395623403	0.895946331207974	0.9456034890365766	98	32	50	61	35	172	22
AMOTL2	5.40792379854529	5.759486602621477	64.75402284206557	-0.15032334753507112	-0.3477069612272132	-0.03847001435628437	0.960391199299251	0.9350550081343248	0.9772635351870352	310	11	110	67	9	213	28
BRSK1	0.6996934201073739	1.4004038168820359	1.7818185541696583	-0.1503600133243969	-0.10587011220275502	-0.001281548292581697	0.9752523665649429	0.9917837271309584	NA	7	1	1	2	0	3	2
ARMCX3	6.3381769309010405	6.406907462160913	105.43522285006316	-0.1504243632133148	-0.2260849525522034	-0.060983065367600967	0.9379188245561392	0.9350550081343248	0.9736350319917028	124	28	213	183	54	306	60
RPS16	7.0368336247033785	7.062125284571477	168.4014177830457	-0.1505376829349641	-0.2152739879018143	-0.07532473311700821	0.9210249648729657	0.9304344053171393	0.9644035734110387	280	82	187	235	86	464	101
STRN4	6.2438321952041935	6.315504878872697	98.2149859444584	-0.15074250558507263	-0.13196048305646138	-0.037061307885115184	0.9364548080873394	0.9656512885863908	0.9842383021285069	294	31	146	130	27	258	70
CANX	9.703563208571454	9.773029160674474	1112.5697712308304	-0.1508695416265227	-0.26530457779321526	-0.0705202061453215	0.9302529801530074	0.9300403905420268	0.9627712805367103	1732	541	1037	1194	767	2751	706
TRIM41	5.1661815983920745	5.2914770429797455	47.22308169105596	-0.15087127915169166	-0.005338064599404049	-0.0037960140289072957	0.9474704222530528	0.9982364639758537	0.9999505444996434	115	13	60	101	10	111	42
SRP9	6.171961120528523	6.217183210819771	93.33618418940694	-0.15095743236754705	-0.26843144946986863	-0.0766875461404556	0.9331661338768986	0.9145045371336219	0.9588761523729785	124	44	132	118	54	278	47
CLCN4	2.8662997303643216	3.125117540149043	10.238300269540549	-0.15098346923956105	-0.170597868978582	-0.014921439229170897	0.969260253116905	0.9817615164285635	0.9958036314898314	19	5	3	14	7	17	9
SLC33A1	5.38707537371268	5.424166975369783	52.73985685454895	-0.15114436741445395	-0.17038200369670323	-0.053096286642610756	0.9337887914439358	0.9497817509905542	0.9802841471723875	108	18	61	85	26	148	33
TMEM67	3.140228665983105	3.275932184959164	10.910637001661405	-0.1511597198611874	-0.21303541160881298	-0.026816347588975206	0.9581942439738802	0.9660073692237923	0.985560639082183	13	4	22	13	6	28	7
E2F6	2.4834249969096374	3.070868309423099	8.723935981332458	-0.1511805980757446	-0.5943899361220097	-0.040585054362910516	0.9731034692215451	0.9174560445474101	0.9620548610959159	16	0	29	7	6	25	3
NAT9	3.61232056083424	3.98475732676797	17.314181472789603	-0.15126818527790714	-0.19448253868023344	-0.020069957745467524	0.9610431687023885	0.9723056575980497	0.99247766872203	60	2	35	30	2	49	12
RP11-64B16.4	1.5906209370189885	2.2124810478847046	4.353205483587005	-0.15136045695962033	-0.6111716046924067	-0.02722604551236611	0.97498709216477	0.9325217224458358	0.9752091525864687	6	0	14	2	4	10	2
LTBP2	8.250828773198867	8.3881117721725	418.3946709477618	-0.15136655296103915	-0.28005191420848813	-0.05474117021762098	0.9469921155572584	0.9314601403120898	0.9741269912571132	1464	78	780	379	157	1082	259
ST13	7.8299703405768994	7.87587929551677	296.76667281951546	-0.15146419186825688	-0.2408683990143068	-0.07488799781460408	0.9235663289191068	0.9269162323341599	0.9627267156142446	446	107	352	398	204	846	167
SSU72	6.251747731342609	6.289816319278851	96.96028204685307	-0.15147200955262846	-0.16475135254455536	-0.05616777931843225	0.9282138956237761	0.9482572486801601	0.9785118175597797	191	32	112	197	39	279	60
HSPA2	3.9753185436744434	4.360809381806665	23.599401780562697	-0.15158212093242457	-0.5254446354813974	-0.05002479404112345	0.9684644432810455	0.9047079768676553	0.9587047131414702	109	5	40	9	9	70	9
HDAC3	4.27204795741607	4.553699138995315	27.730552047665753	-0.15209376908468308	-0.2504747205137983	-0.03661688737820361	0.9593315941056193	0.9517185964866285	0.9802841471723875	54	17	46	47	3	112	7
TCERG1	6.675666052813002	6.76453088184332	134.1581455638486	-0.15222048149531334	-0.1702849131637519	-0.045591418176054166	0.9378445902058865	0.9526218423586523	0.9802841471723875	339	25	235	240	45	412	78
TFEB	3.6617767219590425	3.79197023093298	16.14943325026632	-0.152236814115698	-0.2666387965853752	-0.038404508129682526	0.9574815476490243	0.9480423557320012	0.9802841471723875	17	7	38	19	7	41	10
EPS15L1	5.459488012608388	5.527764587277376	56.18947532297959	-0.15270351469230836	-0.013413208285454494	-0.01020555021889945	0.9364548080873394	0.9948395377280768	0.997521876723425	119	15	94	97	17	136	48
RP11-345P4.9	0.40784311365243864	1.2983112633709326	1.5213965678535821	-0.15296971629654854	-0.5690280241417169	-0.01050345038045985	0.9786248829777722	0.9504132540172084	NA	3	0	0	6	1	3	1
TOMM34	3.4652030633233766	3.842742972185505	16.054447750519238	-0.1529806939664497	-0.3358158895678511	-0.03298138501605567	0.9643689519700495	0.945917520291068	0.9802841471723875	45	7	12	44	1	41	10
CWF19L1	3.6379102135139503	3.8612174631058886	17.195067548723763	-0.15307041676620972	-0.055631785944396384	-0.008282979323952139	0.9580507253808119	0.9931972992942586	0.9971206659547955	24	2	28	20	14	33	16
ASH1L	8.119724753141652	8.176585179391967	361.7068671027603	-0.15312272806206245	-0.17722986142208447	-0.054228040588010985	0.9273017775746878	0.9480423557320012	0.9790182980705198	811	90	786	513	115	988	235
RP11-318K15.2	2.718793945049092	2.9986975529788267	9.578727528781098	-0.1533458036616844	-0.457155274973967	-0.0347953773827217	0.9696748138139365	0.9379756999153822	0.9740154210720879	11	8	15	3	5	17	6
SLC2A13	4.1477606362276855	4.341454183821891	24.947726480638575	-0.1535165797791214	-0.5054052437409491	-0.06493381382646775	0.9584270603735295	0.8935839869279233	0.9424429747089683	26	19	16	56	9	59	12
KIAA1324L	4.573471278594146	4.6648073485990444	31.34642229246622	-0.15357441789592421	-0.3537181437562947	-0.06436531216340394	0.9503650099288559	0.9122343556768912	0.9588943284519185	60	16	38	24	20	79	17
ABCG1	5.608283089121695	5.770348291737809	66.90445175190592	-0.15367415724760722	-0.16324162998260902	-0.02956955207721976	0.9510285683084752	0.965459870940772	0.9871572003858351	98	28	161	116	9	157	51
FKBP15	7.053271552481346	7.0668593958444825	168.3126737526452	-0.15373998707938652	-0.16386457404703186	-0.06730513330605994	0.9149568289318769	0.9458357381644424	0.975583292847164	291	70	271	210	76	446	112
CCT8	6.328308414348839	6.38453583183514	104.48991632452919	-0.1538850032627643	-0.23920100986602283	-0.06761304596090427	0.9331661338768986	0.9295600912589597	0.9678543220286075	163	41	113	168	63	349	46
RP11-53B2.3	2.998067388731589	3.3504594991734895	12.264593823098172	-0.1539984862874474	-0.6251626310230463	-0.04623173592075333	0.9705798554511988	0.9071114189138506	0.9545776245088096	9	5	29	4	11	21	7
PSEN1	6.652493977662273	6.698624226703014	131.04250101273797	-0.1540099519248361	-0.26561173078833156	-0.07598686135204935	0.9304556254691014	0.9151138930695806	0.9588943284519185	148	69	172	193	69	343	78
MRPL47	3.5181201565680467	3.6701227439747717	15.230031752969172	-0.15428440056518428	-0.28225759925102883	-0.03555582516588529	0.9570429140396426	0.9489146833883693	0.9802841471723875	23	4	16	17	14	34	10
RALB	6.484098305386414	6.529663342634008	116.17436980415845	-0.1551207246481497	-0.2587797293301462	-0.07457176721207072	0.9302529801530074	0.9168967302707907	0.9599093247024663	159	58	202	118	59	312	68
RP11-1277A3.2	1.840952120291606	2.765996531706419	5.99299915853675	-0.15520611838974468	-0.7822704164814092	-0.031637785667337756	0.9764993346422254	0.9051601651033454	0.9638854270607002	35	0	10	11	0	17	2
INPP5A	4.288717830480763	4.497530816435822	26.248897083244746	-0.15526699837387511	-0.1247062058906492	-0.019341930587295893	0.9541461046277209	0.9800017505109172	0.9959118451901906	42	7	70	47	4	68	20
TYW1	4.413502138195391	4.781377050175397	32.451505520394555	-0.1553937584299359	-0.3433550201955525	-0.043742939328427245	0.9612982373638566	0.9350550081343248	0.9757077656957653	83	1	46	66	19	93	17
RP1-92O14.6	0.7673507617892956	1.5714990032998053	1.859576039480094	-0.15547930005610955	0.42840963307363755	0.010418481434559871	0.9744972885814361	0.9568085733968514	NA	4	0	2	4	1	13	0
CCDC78	1.6581222389137333	2.703918718002099	6.240957632465284	-0.15581832986021307	-0.6500226084856494	-0.016247781409906032	0.9775529349699055	0.9370508608278898	0.9815666464666684	6	1	37	2	0	6	6
FNDC3A	7.424133954481429	7.436735532483904	217.87388970315587	-0.1559585751586481	-0.1783660334174677	-0.07541100016495542	0.9101453560822272	0.9390742774752141	0.9678543220286075	342	87	343	303	105	606	136
ZNF271P	4.380348501813717	4.484605742134783	26.43479090364096	-0.15602897740814295	-0.210651976539306	-0.04467778178073565	0.9450218759560503	0.9500855550862475	0.9802841471723875	51	6	37	49	14	86	13
FAM8A1	5.294068046667431	5.363930258021677	50.63325618417862	-0.1560873322875969	-0.21874010083612003	-0.051909067185759196	0.9412300325277956	0.9416893666436811	0.9771315525418962	59	21	114	67	20	130	33
CTD-2583A14.11	1.511970584171085	2.037429963436706	3.670105938751579	-0.15610939354599737	-0.0848865144446581	-0.0030405251230718267	0.9722837625871719	0.9931972992942586	0.999361024589429	4	2	5	10	0	6	4
ZNF550	3.484613049513248	4.03669259798443	18.289953521884403	-0.1561773132261856	-0.46647389419655805	-0.04648631680475471	0.9705798554511988	0.9259014234045134	0.9651942734078628	62	0	30	32	9	54	8
LINC01125	2.004559069948132	2.282543818224772	4.559687971340229	-0.1561973755841812	-0.03706375918347341	-0.004231306528129078	0.9623643506161277	0.9945171578850067	0.999361024589429	7	1	9	7	2	11	4
RP11-666F17.1	0.048150498672064425	1.2262203270420482	1.121070037174153	-0.156201920078327	-0.45667502698416385	-0.006754219756087674	0.9796992038476714	0.9660073692237923	NA	0	0	6	3	0	5	0
SERPINI2	-0.27468766229295133	1.4278537069624222	1.9207749597660502	-0.1562176720844266	0.8992342276417544	0.015326718622891401	0.9840380611398571	0.9382960162480188	NA	0	0	9	0	0	0	5
ZNF480	3.8440793641244606	3.960521837710947	18.05407682152753	-0.15626108140392736	-0.12801295112724642	-0.024277628927026604	0.9513076208943324	0.9785000543232377	0.99247766872203	37	8	18	37	5	47	13
SLC9A8	4.698864448942474	4.82130847279319	33.85100273540339	-0.15632951757165178	-0.11550850378223627	-0.025233975560405655	0.9469921155572584	0.9778839304387725	0.99247766872203	47	6	60	71	16	84	26
CCDC102B	7.038781794745911	7.189497513837351	181.24197247301845	-0.15643398938514505	-0.3055531522056032	-0.05753948529801431	0.9466094063746664	0.9243827667510988	0.9689428988515906	719	40	196	184	79	541	92
HSPA5	8.804178036929285	8.887004279846494	598.1283044159228	-0.15683144284131767	-0.2706251353803294	-0.0679638285682806	0.9287589043454286	0.9273783079527955	0.9638854270607002	1098	138	689	802	463	1578	358
ST3GAL1	6.833198462742045	6.858665784172274	144.77012784799575	-0.15689491511778408	-0.09546948384801816	-0.03965116887137684	0.9168014554792299	0.9757093852049057	0.9856448362128853	301	48	196	254	53	352	112
CBWD7	1.1424017744056838	1.582975523069439	2.248724472240623	-0.15690916184180573	-0.05095148046190945	-0.0031571687095712174	0.9684644432810455	0.9945171578850067	NA	3	1	4	3	1	8	1
SLC12A7	5.62070550257633	5.771798099462151	66.12399037177084	-0.15690951255705052	-0.18065280535588196	-0.036017631079452155	0.9450218759560503	0.9576394732926877	0.9822294455192567	147	11	100	170	18	198	40
DCAF12	5.845549212410173	5.89986894374888	74.95838774386077	-0.15712825521725213	-0.3011119485203954	-0.07707451769240424	0.9345121713280988	0.9101193857242599	0.9568686225198643	87	39	113	91	42	198	42
TCEA2	3.4388243382703108	3.735201170533564	16.329990209628267	-0.15719335079165267	-0.546727707363382	-0.05550048200744088	0.9653886768544774	0.9074323782774604	0.9455197467034127	26	10	15	9	14	52	3
NIN	7.011450072949184	7.065385813313393	166.95168834686285	-0.15737083566441856	-0.19312307455411662	-0.05951073169531006	0.9273017775746878	0.9426532864777466	0.9757077656957653	368	65	350	185	48	486	99
SARS	7.1765655706271465	7.23662595336036	189.63239695989813	-0.1574362179766191	-0.24074645219677931	-0.06786220305342616	0.9260914509959189	0.9295600912589597	0.9675660576158882	362	51	209	267	133	504	116
NFXL1	4.521785772145667	4.709450537696787	30.929115085605876	-0.1576548395152148	-0.28389547156644646	-0.042640173313940585	0.954603106479351	0.9390742774752141	0.9778570870816113	62	9	94	24	9	86	18
RRAGB	3.30526443360972	3.5014377230621663	13.294125107676326	-0.15798618447267873	-0.2422820423712714	-0.026105662920950765	0.960650692689046	0.962500094409557	0.9822357522311711	37	7	7	12	7	27	10
RP11-861L17.3	1.7160910554287812	2.336267058769865	4.948186400481026	-0.15803856049735845	-0.40382061626354454	-0.022684276682740485	0.9740948886708793	0.9562190523915074	0.9802841471723875	13	5	3	7	0	17	1
RP11-73M18.7	1.2890406617429968	1.7542448896058094	2.820131262787058	-0.15804520540593628	-0.03151717962258288	-0.001137714503528529	0.9708148515559977	0.9948395377280768	0.9999505444996434	3	1	8	2	1	5	3
KMT2E-AS1	1.397712282313334	1.8258472702373105	2.9546491531285612	-0.15807087269141348	-0.10682779081666943	-0.006489647913422102	0.969260253116905	0.9913015922829794	0.9969515244828931	7	1	2	4	2	11	1
MTURN	5.560021093719366	5.644931986382883	61.63240582409464	-0.15817913452538335	-0.2415750252781702	-0.057254347650388185	0.9393739246723758	0.9350550081343248	0.975409256235065	71	15	107	120	35	168	37
DIEXF	4.664736031954642	4.76521969485186	32.65474423038278	-0.15839991684878044	-0.2490908736336599	-0.05035797177658053	0.9468340110190366	0.9390742774752141	0.9758822985548127	63	12	28	77	13	95	18
GAK	6.527562881699198	6.692310712364717	127.10340607713955	-0.15853210029439774	-0.1992952502269001	-0.03597526651740339	0.9478292395623403	0.9522065221954288	0.9815666464666684	337	27	277	230	20	334	86
POGLUT1	4.046522215809771	4.113378628050768	20.454375621519443	-0.15875918428530625	-0.11173617034525968	-0.02521099789797619	0.9445326906009518	0.9814214409774266	0.99247766872203	41	8	32	23	9	52	15
NTMT1	3.1946062890556854	3.411216870145527	11.96598091199485	-0.15878718714906623	-0.35346139805265187	-0.038876322656584396	0.9604529548487261	0.940333506237908	0.9763616837909876	32	4	6	21	7	33	6
CCNL2	6.98878840668041	7.118721462364554	171.79805037273138	-0.15884677530600355	-0.20404149913837757	-0.042415546222624424	0.9425591655018325	0.9479666128084612	0.9802841471723875	437	37	367	313	33	467	111
MN1	3.2907646781793454	3.5045186738389917	12.425415035499272	-0.15904775210626376	-0.23133904873416083	-0.031082571533922333	0.9574815476490243	0.9607001316704435	0.9815666464666684	30	2	19	19	7	44	5
ANXA1	8.29712763511155	8.332145567295447	406.6494303777348	-0.15932798543683163	-0.21530298434117678	-0.07364856522302576	0.9163445108549001	0.9342490513320836	0.9649814073952521	681	148	397	743	227	1106	250
HDAC6	5.675247639503816	5.762744702755722	66.51112817011546	-0.15943732081143552	-0.16505497052485543	-0.043458609424246626	0.9359389526165873	0.9562190523915074	0.9802841471723875	163	12	107	91	34	182	44
CA13	2.41239470945702	2.7186098449364366	6.654942150667131	-0.15947612945281722	-0.20148961530516155	-0.01682120988427579	0.9615385682247127	0.9775953980137568	0.99247766872203	9	3	8	19	1	16	5
GPHN	4.162984122257314	4.322105309332341	23.362201168793653	-0.15956864773063512	-0.25789578064046675	-0.04246500294299339	0.9540831681097758	0.9460366196931576	0.97971866353386206	68	9	21	37	9	86	8
TMEM223	1.9391868684978966	2.7952201603473257	6.217024489932762	-0.1596260521295893	-0.6886875703898361	-0.032036735262713396	0.9755188115803536	0.9143232789980992	0.9678543220286075	19	0	15	20	0	19	2
HIF1AN	5.953867158844514	6.0058377222142765	79.14084503769845	-0.1600289683738114	-0.18181634957494985	-0.056110703740622984	0.9282138956237761	0.9463485440725483	0.9772635351870352	155	29	98	167	26	249	43
LTB4R	3.4930497405025003	3.7163415369038124	14.956192952681056	-0.16029648047280984	-0.3283868187906739	-0.04088211988335965	0.9588904074890542	0.940957065355198	0.9764754058531434	15	5	21	36	8	55	4
OPA1	6.546490054269318	6.57093111902009	119.020077258813	-0.1607516227188006	-0.20068934045408973	-0.07091605251713769	0.9169842567364894	0.9350550081343248	0.9689428988515906	237	54	126	182	53	328	73
C19orf24	1.7483282175959756	2.5853731719323707	5.458333390834944	-0.16125793770268002	-0.527105703666881	-0.016277773869874036	0.97498709216477	0.9442210687211849	0.9842383021285069	32	1	2	10	0	8	5
YME1L1	6.91025061256526	6.969312303291492	158.15334018239298	-0.16133445548735448	-0.2882664688026142	-0.0781490863678611	0.9279018992725054	0.9122343556768912	0.9568686225198643	217	67	149	256	104	423	90
DHRS3	5.046255883963642	5.270543873795424	47.87984188394008	-0.1613348962054542	-0.27723744360115793	-0.03697812165707086	0.9553138282319936	0.9447542509086063	0.9802841471723875	51	33	42	124	8	91	37
C1orf198	6.342401529841368	6.430200365874013	106.75098440858942	-0.16145649487704652	-0.20732874998482734	-0.052635493659583234	0.9375131649988055	0.9431756899841118	0.9772635351870352	227	41	234	99	37	381	45
STUB1	4.091106471434796	4.274009528570866	22.31965299427341	-0.16146204876667639	-0.2146403260675649	-0.03215526655019618	0.9527022410011577	0.9582727557755544	0.9815666464666684	85	7	24	27	6	63	14
BOP1	2.8002997712225675	3.5975704524000496	12.388769276319879	-0.16148284592268994	-0.5982900457264959	-0.03594853105040698	0.9740948886708793	0.9158128382831667	0.9678543220286075	65	2	15	25	0	43	3
MLYCD	4.983641747590584	5.15669004948367	43.944569636559635	-0.1616278619627856	-0.32737743812820574	-0.04991929458442195	0.9514907414963584	0.927848023636479	0.9728940061217274	46	27	42	118	10	98	29
CAMSAP1	5.134402019616346	5.462132412047646	52.6003513633029	-0.16168900622587784	-0.038991050951595475	-6.620687642417692e-4	0.9574815476490243	0.9938895281592155	0.9999505444996434	184	5	99	84	8	111	50
RNF187	5.206093219215483	5.270075434096018	47.01467488028133	-0.16170648639408383	-0.16486807888575922	-0.04422942512014611	0.9347672908599671	0.9562190523915074	0.9802841471723875	106	19	48	91	15	128	31
C3orf52	3.610375684128735	4.021022659970092	18.01308396294364	-0.16171336797540167	-0.4322743950923718	-0.04060734209856988	0.9612483780174238	0.927848023636479	0.9728940061217274	42	5	14	67	2	58	7
CBX1	5.798961697400841	5.881084141187913	72.38353706393205	-0.16177950760231957	-0.2124075334831935	-0.0552397314575681	0.9345121713280988	0.9416790258291242	0.9758712707195247	179	17	81	122	38	239	35
FANCE	2.3101523929437073	2.7227895097272756	6.710530677012981	-0.1618177348843342	-0.06577215584300715	-0.003219184782793648	0.9666796962224559	0.9938719387223957	0.9996815027152848	27	3	4	7	1	12	7
ADIRF-AS1	2.5311646558316423	2.7616004453960974	6.744050471661133	-0.1618190988456733	-0.15481327178604176	-0.01657750265173766	0.957885800462536	0.9817786586274811	0.9958022326233679	14	2	10	14	2	21	4
ZNF772	2.6422224799373053	2.891337350565906	7.530828067720589	-0.16194604145816718	-0.21400825914725366	-0.021745412515060222	0.9588904074890542	0.9719338882939517	0.9891854864677261	11	2	13	17	3	27	3
SEC22A	2.4874942167858016	2.7081228733645673	6.936411633253536	-0.16201480459687373	-0.06634068292882554	-0.0073333389230191125	0.9603712500129358	0.9931972992942586	0.9969515244828931	16	4	10	5	2	15	6
TMEM259	6.15701149065149	6.353850082809227	99.92770270209618	-0.16208535750580236	-0.17450324743440715	-0.02659879942897737	0.9491111029052983	0.963006716982004	0.9893462364528278	326	17	211	142	18	242	75
ZNF76	4.522453764010056	4.72083714970921	30.93099635466297	-0.16213409824269057	-0.033300823519602084	-0.0062076135016579815	0.9501370689530385	0.9938895281592155	0.999361024589429	66	7	77	47	5	75	27
FN1	12.280891362666685	12.358287224786347	6617.131730584627	-0.1625328652599935	-0.25855580450120236	-0.06792257183312822	0.9272434139762751	0.9444592837808562	0.9651942734078628	18858	2603	5109	12622	2096	18410	3828
FGD5	5.943470587041314	6.166454805045319	88.41475923281027	-0.16256535794821714	-0.3355430616098674	-0.05080358768883205	0.9536083844073933	0.9259014234045134	0.9728940061217274	204	9	222	77	51	228	52
LSAMP	5.2801060306878425	5.4332919938130155	52.01496815584953	-0.16281092304779396	-0.2204337732108959	-0.04279147808595038	0.9473344863593355	0.9466632872292624	0.9802841471723875	143	17	117	53	12	186	22
RBM33	7.63225207195967	7.669265139470175	255.08704443947084	-0.16306950272083903	-0.12980138320632695	-0.04483628658406707	0.9163445108549001	0.962500094409557	0.9802841471723875	399	77	518	418	94	603	195
TRAPPC11	5.969417215374207	5.990866599692166	79.18647666223772	-0.16313904844351276	-0.18673358198924528	-0.0648004882806203	0.9169842567364894	0.9404491622849548	0.975583292847164	124	31	118	114	40	211	51
CSE1L	5.457358570610976	5.517021411964979	55.80261761458438	-0.1631421019609116	-0.17200915560126645	-0.05093841159553392	0.9298614780369625	0.9510521512514659	0.9802841471723875	134	15	70	97	24	171	32
RNF5	3.631615453146683	3.7507052458152548	16.062271604467654	-0.163472408762596	-0.28831153705002577	-0.03969635201531085	0.9540831681097758	0.9461817395228268	0.97971866353386206	35	7	14	15	11	38	10
MED28	6.351220716364788	6.419565455823074	107.8810606635188	-0.1634811921580845	-0.2234792322946876	-0.05402556589423425	0.9357518682203387	0.9382286186969627	0.9758583170530927	98	55	154	178	53	230	80
ASB14	3.341602299901207	3.4917146756872057	13.008450304029642	-0.16351771525056077	0.035304513054869265	0.0014339107239817385	0.956994164626825	0.9945171578850067	0.9999505444996434	17	5	27	11	6	25	13
ENOPH1	4.338082612516786	4.419425618992677	25.4371645684968	-0.16356657879679815	-0.17723958825906372	-0.03978158885469237	0.940365111172071	0.9601407897724813	0.9802841471723875	41	12	38	48	7	71	16
AIFM3	0.6702004376120272	1.4276423784183598	1.9703861302548065	-0.16363681152522977	0.1812959838333349	0.006853898244667892	0.9753729649681246	0.9887869108915003	NA	1	1	6	2	0	2	3
PRRT3	1.7981932565831507	2.11287454241145	4.195425411543894	-0.16368100835730323	-0.030246250600819702	-0.0025921413667880262	0.9666796962224559	0.9948395377280768	0.9998747826751544	8	2	2	7	2	8	4
GTPBP2	6.006856351228974	6.10859517003864	84.33301480396815	-0.16376656578474363	-0.14754674186704178	-0.03684784920993244	0.9345121713280988	0.963006716982004	0.9822629197912749	215	19	132	174	21	238	56
AC012358.7	0.129439206793798	1.0674731428540518	0.9703800091814446	-0.16386143363579464	-0.31407190612377106	-0.0026816190002649683	0.9729560102374905	0.9778839304387725	NA	1	0	5	1	0	2	1
LIPN	0.129439206793798	1.0674731428540518	0.9703800091814446	-0.16386143363579464	-0.31407190612377106	-0.0026816190002649683	0.9729560102374905	0.9778839304387725	NA	1	0	5	1	0	2	1
ADRB2	3.5674347978914134	3.964979501554599	17.00559464564457	-0.16393863035398684	-0.32994738055179734	-0.03110946192286118	0.9590493910733475	0.945917520291068	0.9802841471723875	78	2	19	30	3	52	9
RAB11FIP1	7.306579154150461	7.419142306760516	213.35979617707653	-0.1640262044474268	-0.2537472217514862	-0.05716806535154035	0.9381821334295235	0.9336052152691643	0.9740154210720879	575	91	235	439	38	636	115
LMAN1	7.8415949142171115	7.885579248653271	298.9233835085624	-0.16406678052302992	-0.2518705195543905	-0.07937338499127208	0.9169842567364894	0.921035708835318	0.9588723888361175	582	148	311	328	166	885	158
LACC1	4.9984047649665975	5.498830292932388	58.49221843460426	-0.16407834330628926	-1.0448613371729827	-0.08522102216651078	0.9600431871856517	0.7839121087714163	0.8454773813220168	32	16	35	58	89	98	21
AKT1	6.6035515042735184	6.6764200938865175	127.23522566678685	-0.1641021893112318	-0.1373593459750813	-0.0385146213490774	0.9293918137084783	0.9641274658237283	0.9822357522311711	264	55	230	199	25	306	96
PCDHGA10	2.512034379802669	3.2044974184555053	9.051126579114081	-0.16411377514847297	-0.5759772165182502	-0.03556265067877959	0.9718868505415602	0.9216921533573423	0.9700512177146373	40	0	24	9	2	29	3
HSPBAP1	4.172552635370521	4.244859612011837	22.879244256829164	-0.16420831538268488	-0.2023028266306863	-0.038153300037837	0.9445326906009518	0.9562190523915074	0.9802841471723875	28	10	41	27	12	54	16
RP11-286H15.1	0.7569131243336209	1.3663385777206047	1.6199050861391884	-0.16425657076790198	-0.15063286405155915	-0.004720990521397674	0.9688662700359564	0.989031264349634	NA	3	0	4	2	1	5	1
PTPLB	5.139164127309553	5.23171096170663	46.70363997089645	-0.16446365729687473	-0.3313156530539096	-0.06763526024649684	0.9396734075947872	0.9122343556768912	0.9588761523729785	60	31	46	89	16	120	26
MICAL3	5.548403734804887	5.739287043947224	64.45180440620742	-0.16446954070401024	-0.1772179507033241	-0.02992626578102158	0.9478292395623403	0.9619301257810159	0.9862356134155658	205	15	113	113	9	179	43
FAM169A	0.6895553456282105	1.6973105832919617	2.8169723851954984	-0.16458449070156542	-0.4642271198423593	-0.016077804420596958	0.9814897446124685	0.962500094409557	0.9802841471723875	0	1	8	1	3	10	0
KIAA0040	5.856989281992766	6.073108854717501	83.60126830275406	-0.16461265877857484	-0.3504470643545401	-0.04970191619468995	0.9523339150829065	0.9222234335483401	0.9720550775255535	78	44	260	94	15	177	57
CENPT	4.568656921750073	4.836220630192608	33.2591521536947	-0.16462542872617242	-0.2276928617747727	-0.028736103157424066	0.9540831681097758	0.9562190523915074	0.9842383021285069	141	6	51	41	6	95	21
OTULIN	5.492063871138553	5.543187894100433	57.41826325377531	-0.16463166253888653	-0.2023366799789169	-0.05642146423804814	0.9302529801530074	0.9426532864777466	0.9758712707195247	75	25	113	90	20	156	36
GNAQ	7.307092252233452	7.412520627538028	216.8352841671056	-0.16469797764982466	-0.32214833042089314	-0.06755421232276775	0.9373774685291847	0.9122343556768912	0.9588761523729785	273	120	292	161	147	453	148
TMCO1	6.266071942117349	6.327983043469754	101.43164090887387	-0.16470315775801253	-0.3207764595241764	-0.08133300538714033	0.9279719959989824	0.8986325158339713	0.9533962587787103	139	49	112	121	69	262	57
POLD3	4.343507929791077	4.416899644612496	25.62492778010818	-0.16474297274671265	-0.039531472059931724	-0.012986891289919806	0.9398012886977927	0.9937307039123249	0.9969515244828931	41	7	39	37	14	58	22
SMIM15	4.30149445221484	4.429896854077688	26.12209175694757	-0.16487783936294448	-0.38865745112168976	-0.06421535322240297	0.9513014494460977	0.9122343556768912	0.957060904445596	44	15	19	50	12	80	10
DDRGK1	5.724666828986184	5.867196940775632	70.83268852936368	-0.16502090840418146	-0.18663640518526328	-0.03692566120238507	0.9414863522326018	0.9561746870400863	0.9815666464666684	244	14	92	121	19	202	45
UBQLN4P1	0.12943920679379797	1.0653996538368917	0.9643933786385539	-0.16510266813128652	-0.3067025940200419	-0.0025459426515205713	0.9726408916253563	0.9778839304387725	NA	1	0	1	5	0	2	1
RP11-582J16.4	1.223562151706611	1.9963988503944554	3.362768441011822	-0.16525287767495864	-0.7023694226294632	-0.024881434632789544	0.9755188115803536	0.9273783079527955	0.9728940061217274	1	2	13	6	0	9	1
RNF112	1.807485414742374	2.3093854054011986	4.44758944946315	-0.16526129613091992	-0.2508403454191053	-0.011226015680685082	0.9684644432810455	0.9757990302268528	0.9959118451901906	19	1	2	8	1	9	4
AEBP1	8.502080729828279	8.601674183916735	486.4860285295107	-0.16531452974491687	-0.2583299042394953	-0.05935272935954898	0.9331661338768986	0.9326836449347682	0.9728940061217274	1266	118	1174	431	173	1260	306
RP11-146D12.2	0.3642924591483785	1.4403058597674332	1.5633021708370791	-0.16544765193050917	-0.8376060831237164	-0.011575683851683626	0.977157277486427	0.9298154869747552	NA	8	0	6	0	0	3	1
SEPT7P2	3.331331151630046	3.8457634383996635	15.371136445949768	-0.16563110073376497	-0.43072880509838923	-0.0360914471901387	0.962806071991548	0.9328985602145377	0.9757474898474614	28	1	52	34	2	51	6
MFHAS1	4.7908614747797476	4.907670175333777	35.90989436102743	-0.1656362175455103	-0.1984808999192532	-0.039529558726475525	0.9436608250646992	0.9522970151330277	0.9802841471723875	116	10	33	55	14	99	23
TIMM50	3.9037001779615563	4.102591589247805	19.41476868230326	-0.16569810459473788	-0.2088232578244809	-0.03453202760143311	0.9513076208943324	0.9600498031088545	0.9815666464666684	47	3	31	38	8	71	8
YWHAZ	8.805167457629858	8.864084797821253	592.3206806735611	-0.16590496838653482	-0.2802193897501878	-0.07886042562578459	0.9180496273773918	0.9158128382831667	0.9568686225198643	691	335	732	698	344	1530	354
KIAA1919	4.223017716920094	4.366342853806724	24.42866540663944	-0.16593576470023708	-0.22671941707427778	-0.039010956885785854	0.9484986391910388	0.9517185964866285	0.9802841471723875	28	12	45	52	5	63	16
LINC01001	1.3981896404689609	2.1438511746061764	3.4202120690020843	-0.16601400121649973	-0.5486177272337587	-0.01965154645493109	0.9718868505415602	0.9390742774752141	0.9802841471723875	13	0	10	6	0	9	2
MRPL3	5.02327036209776	5.1387686730235	42.53441735283105	-0.16632196133765914	-0.2578103980498881	-0.05203209286891051	0.9415949627307987	0.9370317120792296	0.9757077656957653	68	12	45	117	17	126	23
EIF4B	8.638669529341634	8.739071462270717	543.0669059847522	-0.16649026848073184	-0.34411012933868373	-0.0779774069234355	0.9321748417357217	0.9045582742379594	0.9510787051471096	712	257	764	412	403	1448	292
MED13L	7.85525238998373	7.910577900553229	300.889735237496	-0.16681380370845783	-0.17186596558025286	-0.052446126457155295	0.9176793940328889	0.9487190095906898	0.9802841471723875	594	70	661	444	111	760	211
CHP1	6.670170366854761	6.801803683562721	142.12927166643902	-0.16702441264146953	-0.4537900960692799	-0.08670791955525832	0.9400683299722246	0.8644792374949904	0.9343009255642191	143	89	117	183	100	353	71
PCTP	4.69121719063152	4.792459170479752	33.406283175045914	-0.16706840796818306	-0.19898359285897216	-0.04021519006720656	0.9425591655018325	0.9522970151330277	0.9802841471723875	41	14	81	46	10	84	23
ZNF706	5.275793358172993	5.356627368816743	50.94070333371288	-0.16740289077703394	-0.34934063303789287	-0.07649304215289125	0.937026641475967	0.9006112902854151	0.9545776245088096	56	19	73	75	36	142	25
FNTA	5.487699620060633	5.550713350800465	57.49814735817928	-0.16744888481216888	-0.02058223325872916	-0.011096426976526318	0.9290689329314542	0.9945171578850067	0.9971206659547955	96	14	96	99	25	128	51
MRPL50	4.675519079049727	4.778529978452322	33.601734186931886	-0.16752281332638888	-0.2751408577844427	-0.05326915233776529	0.9393739246723758	0.9350550081343248	0.9749263927675182	46	8	45	51	26	83	21
SPTBN1	10.86679625612557	10.950861610028817	2487.9112368656797	-0.16760304949246196	-0.2524453736597059	-0.061298520468865914	0.9242028252816687	0.9390742774752141	0.9720550775255535	6018	659	6168	2612	761	6075	1656
ZC3H15	6.496812279000464	6.549320600705117	116.23249654550372	-0.16762183814954676	-0.16440095412938482	-0.05275150257820664	0.9192820665926084	0.9502395639144183	0.979924433253567	237	25	172	206	57	311	78
MATR3	8.498621381055209	8.518586963713565	462.9938102164125	-0.16762403242470517	-0.19629947697275227	-0.07777013988462528	0.9005570438676318	0.9382286186969627	0.9644035734110387	772	160	668	612	269	1223	299
PAPD4	5.925096019282102	6.013925810172955	81.73003675168448	-0.16765483067877285	-0.40007071146459755	-0.08716998015848808	0.9346196609706315	0.8794584190217782	0.9382872670393735	90	47	95	96	54	216	40
LEO1	5.069332483924517	5.124166177350189	42.6139389795058	-0.16766375451594212	-0.2339318437219716	-0.0601922104103783	0.9314576969273002	0.9355151144501073	0.9742091350543588	76	20	47	81	16	126	23
ZBTB4	7.295649348406879	7.307923505681673	198.77668989965355	-0.16770506215582723	-0.1544710183169917	-0.06764772606831046	0.9021392414271269	0.947417268139071	0.975583292847164	399	79	313	257	80	515	137
TXNIP	9.81215366712737	10.045810463753012	1343.8516281423015	-0.1678009532376771	-0.4895061982620306	-0.07039249560576098	0.9575005607550825	0.8914491596874525	0.9399581940393281	474	643	3009	1775	812	2744	807
MTERF2	2.9585675339376962	3.523518504720352	12.297373255407136	-0.16792352609330155	-0.5511218357464643	-0.04552826760935922	0.9684644432810455	0.9155094487465455	0.95926131913522	22	0	17	42	6	35	5
GNAI3	6.595484636121795	6.652675709983609	126.38227422034466	-0.16800995667615398	-0.28039388547867145	-0.07783605758673735	0.92228276804449	0.9122343556768912	0.957060904445596	156	43	183	184	86	358	68
SP1	7.51022231446511	7.547562468994516	235.32087457187112	-0.16807032692374288	-0.20874218822963223	-0.06884282457352525	0.9134374187901594	0.9350550081343248	0.9700512177146373	328	77	457	295	128	602	155
UBXN4	7.669767265679168	7.714283175724605	265.9019073244004	-0.16816833481159574	-0.2710844593696035	-0.08305913830460024	0.9163445108549001	0.9122343556768912	0.956763408517779	319	141	338	367	145	739	148
CCT6B	0.3657968402186884	1.2955043032069251	1.153944288825953	-0.16830872745449826	0.21788549547275793	0.0033676259867530776	0.9718868505415602	0.985041513392189	NA	5	0	2	2	0	8	0
PKD2	5.686564430614009	5.792791044738175	67.77531540401473	-0.16831029495702268	-0.20680435442322762	-0.047576226965634454	0.9355603302436827	0.9463485440725483	0.9802841471723875	143	13	160	77	30	190	42
C17orf89	2.92503098732528	3.3107964550662325	10.879347091504124	-0.1683390048681607	-0.38131435470379	-0.035322669908513106	0.9623471830265121	0.9426532864777466	0.9764754058531434	34	8	10	14	1	38	3
ZNF765	4.355053730761651	4.468300354235329	25.978166038219886	-0.16840901679691872	0.04126657682697318	0.0014323992383991676	0.9396734075947872	0.9936990873208211	0.9999505444996434	59	6	43	42	8	62	24
PRICKLE2-AS1	0.7772851808254495	1.7672474337011523	3.042523266215745	-0.16857343504538633	1.3327866624722573	0.0439105968864367	0.9790195495221391	0.8506185523733034	0.9210368173749084	1	1	2	7	0	1	8
DCUN1D4	5.0017318123195045	5.07704071548286	41.39212094413074	-0.16861436139973088	-0.31068461707079664	-0.06880815864267362	0.9385775052355508	0.9143232789980992	0.95926131913522	44	19	63	79	19	122	20
FRMD8	4.3096797305732055	4.609581430726637	27.975802913195515	-0.16875135744071998	-0.20691064525391897	-0.026306786423291272	0.9547362781564765	0.962500094409557	0.9871572003858351	92	5	55	50	3	85	17
ATG9A	5.104805998481099	5.296420250712508	47.28967829025876	-0.16934960365802965	-0.2298285490744137	-0.03769103699858167	0.9483300203828737	0.9482572486801601	0.9802841471723875	123	6	44	116	21	125	31
EIF3J	6.386154553294903	6.413099944647991	106.4012502376717	-0.16945494672175845	-0.11684780602660624	-0.04229601702347302	0.9155273593889669	0.9660073692237923	0.9822357522311711	217	41	118	172	46	247	83
MIA3	7.366729751361276	7.399542080169263	211.8867347825961	-0.1694644797297692	-0.21099494935512214	-0.07556722399688985	0.9086974565928995	0.9328985602145377	0.9645919445357723	363	63	312	306	125	644	115
GLA	3.3147957346666455	3.6981993285561265	15.855686510099954	-0.1695356367656681	-0.506148082833467	-0.047636882643281524	0.9640706984918933	0.9218296526545244	0.9568686225198643	15	6	18	12	18	55	2
COPS2	5.900773816857513	6.010898999235175	80.78196254083898	-0.16955822792667077	-0.3661048642027227	-0.07678239990911041	0.9384187965641793	0.8971583131789402	0.948550379907005	89	31	84	143	59	254	32
IGF2BP2	5.82118123012447	5.884911826873997	72.83527464553359	-0.1695888645433152	-0.16642358824128542	-0.046194566011225714	0.927046338619924	0.9526218423586523	0.9802841471723875	120	19	163	92	33	186	51
SPG21	5.222628377126562	5.401794783403068	53.96115009003396	-0.16964761304752748	-0.59678422166548	-0.09045741679222062	0.9477474909379563	0.8446113248159202	0.9072092400505911	49	47	53	57	29	130	22
AC105760.2	0.07764348116741107	1.0617390934756523	1.0171543564533148	-0.16965549054899356	-0.010781833265726692	-0.0027455410541377266	0.9749449667567975	0.9997801112166467	NA	3	0	0	2	1	5	0
DNAJC10	7.093710066495452	7.126804131151331	175.2355199635054	-0.1696894686413278	-0.2081643861366296	-0.07073156004866407	0.9134374187901594	0.9342490513320836	0.9689428988515906	445	72	192	215	78	472	110
KYNU	4.6485229172833264	4.867486510222142	36.16538094190577	-0.16983100302111345	-0.5400836765513771	-0.06890559755596101	0.9588904074890542	0.877305284727118	0.9384880302326783	16	23	81	54	14	75	20
PPM1B	5.906924853673261	5.954480179865617	77.59841685546574	-0.16996384552883265	-0.2751841839852211	-0.07464825666292865	0.9258832690694676	0.9145045371336219	0.959165417576688	93	35	133	95	43	202	46
LINC00632	0.20522702346505226	1.2062868770926312	1.2221699184957044	-0.17027760610898166	-0.10775008869859092	-0.004076524631323877	0.9758553506429882	0.9938719387223957	NA	5	0	2	0	1	6	0
BAG5	5.8604541616860875	5.887124828792001	73.06815691101328	-0.17038034216908607	-0.14780399371078823	-0.0549638604305209	0.9149127881720935	0.9547347445194209	0.9798681102782569	136	24	125	106	31	198	49
MRC2	6.7155651463773856	6.790721563042234	137.3841628836759	-0.17047092537877834	-0.2256735875817759	-0.05972957284562626	0.9268533813507925	0.9355151144501073	0.9752091525864687	439	46	142	204	46	408	77
DNAJA3	4.726678717702035	4.999171141479082	37.62284409960107	-0.17075033288714253	-0.30937423646137235	-0.04044181310311012	0.9540831681097758	0.9382866767563419	0.9785118175597797	107	5	32	112	11	116	19
SLC38A7	4.137875890966907	4.271777093601204	22.862094617345264	-0.17076495705827602	-0.20729459222845098	-0.033757316227885914	0.9494562096487769	0.9583340526726004	0.9815666464666684	68	10	16	34	8	56	16
RAB7A	8.284919277355103	8.397237331839492	429.91992150622036	-0.17080413174166828	-0.3809609902767146	-0.08070472523756773	0.9330464267656817	0.8935839869279233	0.9424429747089683	406	272	440	509	280	1055	241
MPHOSPH8	7.00316425268187	7.040372911912953	164.40198751369599	-0.17088510877154772	-0.20026268900268857	-0.0683831895077621	0.912594905636502	0.9379112519651318	0.9720550775255535	250	54	354	229	68	467	99
KPNA3	5.858457802631869	5.902044148274378	74.52414601945262	-0.1709034590420521	-0.2402669910302901	-0.06884745283225227	0.9216519061858605	0.927848023636479	0.9673302533079834	118	39	79	137	29	199	45
NPM1	8.601510121073618	8.678324850134508	518.6550922464644	-0.17117532624993081	-0.293616147619457	-0.0764078633943981	0.9192237591127888	0.9151351648044255	0.9568686225198643	949	184	476	621	392	1499	270
TAF11	4.348328250648523	4.447346514315048	26.404956993468733	-0.1712037660088633	-0.3400250914529674	-0.06235321274242051	0.9425591655018325	0.9177700731489293	0.9638854270607002	37	16	30	48	10	81	11
BICD1	5.379265762618908	5.47292638873364	54.335004545750415	-0.17122787956483798	-0.09888709743568452	-0.026391590273443892	0.9331661338768986	0.9800017505109172	0.99247766872203	119	25	81	90	10	130	43
THAP1	3.590509789193495	3.6782053596513844	14.870427559614484	-0.17123882712522848	-0.1372643442719475	-0.0239241890896825	0.9467962441854928	0.9778839304387725	0.9922512148662471	20	6	26	20	7	36	11
KLF2	5.384268955347619	5.565600672900321	58.57377947789031	-0.17124021187322142	-0.459119155085937	-0.07137410414014927	0.9513076208943324	0.8856058406405742	0.9424429747089683	42	18	165	66	35	146	30
SH3PXD2A	8.126072337164956	8.157044425021304	359.0636633493468	-0.1715260778388416	-0.20596124803289406	-0.07502569958924797	0.9054970067173724	0.9350550081343248	0.9651942734078628	809	106	435	495	201	990	221
NUTM2A-AS1	4.261005186527807	4.363789216656411	24.12343603529794	-0.17157366235445606	-0.21732039315557639	-0.04381341809930731	0.9399078118963962	0.9487190095906898	0.9802841471723875	52	8	31	44	10	85	10
FZD5	4.951619451094896	5.234399457562375	47.9881544513042	-0.17158201227749742	-0.7576761172633222	-0.0909185380876008	0.9584270603735295	0.8228884614526891	0.8845308279748848	59	38	17	71	32	116	15
EXOSC5	0.7061345471828794	1.8190913959510113	2.469060905009524	-0.17175221525639403	-0.2833416082967565	-0.00834070575633214	0.9790195495221391	0.9796780967749251	NA	12	1	0	6	0	12	0
RPAP1	3.752383199582242	4.363661699597992	23.09815965013174	-0.1717906355937299	-0.4276962550480326	-0.027632453710442945	0.9648991381360937	0.9364079989944611	0.9802841471723875	86	3	16	78	1	51	16
VLDLR	3.6878596814882836	3.8935169777956458	16.547692068568473	-0.17190204457423508	-0.2156816986330232	-0.03264847055023904	0.951268672149117	0.9606280174077875	0.9815666464666684	31	5	29	38	4	63	6
ASXL1	6.427944654046801	6.580411269044019	117.46528962211573	-0.1719244034042619	-0.2406566552152895	-0.04599935792069543	0.9391076075435825	0.940957065355198	0.97971866353386206	299	23	308	155	27	346	67
CRKL	6.077183550601454	6.1292898118450845	86.16308962880017	-0.17195002594225064	-0.16660390277867382	-0.05394755130944461	0.9189453978184978	0.9497510583840987	0.97971866353386206	169	25	139	150	35	303	40
RP11-333I13.1	1.306540207742172	1.8280569962352515	2.909248626314493	-0.17195713760673081	-0.28355563850105714	-0.01222924376413152	0.9673955928859655	0.9748137687645452	0.9926375027355276	9	2	3	4	0	7	2
UBE2O	5.044403261710263	5.228636868601986	44.663713196852086	-0.17196897005993814	-0.18499342049776235	-0.030407766220421552	0.9443100155689543	0.9607001316704435	0.9859649335727403	168	8	55	70	12	123	30
NIPBL	8.11060616471679	8.130791587303628	352.58284410113333	-0.17209040418687788	-0.17293161342220062	-0.0694191019486288	0.9005273845392417	0.945037882724059	0.9728940061217274	557	128	691	491	143	900	242
ABHD14A	1.2499789682662947	1.7712184595751896	2.823655143253816	-0.1724768440481188	-0.29484062088891133	-0.013232474404727872	0.9695583833934136	0.973926687813735	0.9922512148662471	9	1	3	1	2	9	1
RP11-110I1.11	1.5652005842981025	2.2330731751637924	5.322874351840212	-0.17276735202287366	-0.8410208114853827	-0.034647640776798765	0.9726408916253563	0.9122343556768912	0.9487045118930872	6	8	7	2	0	9	2
B4GALT2	3.234413362943661	3.788365452877609	14.674549040805255	-0.17285096549566303	-0.35543709053373956	-0.025289158968996223	0.9622685220430854	0.9466632872292624	0.9815666464666684	62	1	32	22	1	37	10
KLHL24	6.705917143753484	6.843547203135265	145.08108971875825	-0.17285424211041805	-0.41998568558381033	-0.08017990009917614	0.9384187965641793	0.8837511941406636	0.9394588012312634	120	46	211	206	124	389	70
ABI3BP	7.69271502211378	7.783011221252796	277.55555357147375	-0.17296198656741701	-0.3010988513422232	-0.07060908164734528	0.9312871551163279	0.9128994531228442	0.9588943284519185	594	90	487	183	176	693	170
FBLN1	7.824358709836336	7.893342958497672	298.53728639730036	-0.1730388661493024	-0.2514512014252036	-0.06958866116002599	0.9179146227233644	0.927848023636479	0.9647393564711951	718	67	382	371	191	845	170
MIER3	4.556584845265238	4.629135252338248	29.980251896115906	-0.17306153479182318	-0.2440460363393904	-0.052459163758489094	0.9358580803884217	0.9399833041152503	0.9757474898474614	41	16	39	58	10	80	18
TRIM4	5.5447240342758795	5.585526159420844	59.35882208863748	-0.1732617138527034	-0.19709489933089477	-0.05828804208607355	0.9200032716536447	0.9426532864777466	0.9758583170530927	93	19	103	77	33	154	39
ARFGAP1	5.214483471439943	5.417946222104661	50.95605039913477	-0.17345384704322034	-0.20830670439449908	-0.03483946176535842	0.9445326906009518	0.9537981592895334	0.9815666464666684	161	11	80	103	8	166	27
APOM	-0.5498304363724117	0.8492227489011775	0.589330382589678	-0.17354574656352498	-0.7808827781177529	-0.005154198171616872	0.9764993346422254	0.9458357381644424	NA	0	0	5	0	0	2	0
SPATA13-AS1	-0.5498304363724117	0.8492227489011775	0.589330382589678	-0.17354574656352498	-0.7808827781177529	-0.005154198171616872	0.9764993346422254	0.9458357381644424	NA	0	0	5	0	0	2	0
ATXN10	5.527654551998872	5.573842611182954	58.84444469579891	-0.17355118476677997	-0.2501174679525229	-0.07060753419621452	0.9213830502833374	0.9259014234045134	0.9651942734078628	112	21	84	72	34	182	29
JPX	4.521286477522834	4.613485383230756	29.700308106645025	-0.17355276695589486	-0.3210002940568483	-0.061065364455759844	0.9425591655018325	0.9216921533573423	0.9647393564711951	31	15	40	63	12	80	16
RECQL4	1.4824173695450968	2.420003557971743	4.46337749311874	-0.17364329492746022	-0.7973998641822376	-0.023537448733790704	0.9730081778527384	0.9122343556768912	0.9757077656957653	27	0	3	11	0	8	3
HGS	5.894724943621201	6.152336570370773	86.27098627819164	-0.17365457700234094	-0.2202961518866652	-0.02882234683804873	0.9505270266431037	0.9553744863030832	0.9856448362128853	291	10	142	181	15	216	61
RALGAPA1	5.884127400114616	5.968083536093734	76.89334302632463	-0.17365630872791146	-0.17485927622011666	-0.04705303022564147	0.9273017775746878	0.9517185964866285	0.9802841471723875	148	14	156	117	36	208	51
SGSH	5.213538161612501	5.273954812058424	46.81097308039701	-0.17401200808409334	-0.1328331010696853	-0.0417759680961229	0.9237192275216815	0.9659449249474832	0.9815666464666684	105	12	79	73	18	133	31
TOMM70A	5.545905760106985	5.617583793948763	60.02773609579675	-0.17409338107982877	-0.20851474674214668	-0.05726866066053808	0.9260860482593616	0.9424793666764989	0.9757474898474614	121	14	77	118	30	187	32
ZC3H13	8.330301061165413	8.343038909893382	409.764774738186	-0.17436245229874606	-0.20187355520656114	-0.08777769354119093	0.8944987407287525	0.9336052152691643	0.957060904445596	743	171	538	542	209	1175	241
KLHL26	2.2136743249576303	2.764887941016469	6.741725592623728	-0.17437783587586075	-0.4772805113207679	-0.03260610062783783	0.9684644432810455	0.9382960162480188	0.9757077656957653	10	4	20	10	0	22	2
UBA6	6.0278365436148436	6.094948881926763	84.80420384285176	-0.17437953415229768	-0.2647224313261256	-0.07018770850277564	0.9272434139762751	0.9216921533573423	0.9638854270607002	98	26	152	151	46	261	42
SSR3	7.283535980634793	7.360737654270708	208.1676156416421	-0.17450828183536443	-0.33459713536279856	-0.08362431894842498	0.9242605611409784	0.8971583131789402	0.9453345719223444	307	102	170	294	140	582	106
USP47	7.046771495945921	7.109086855434262	172.08232788845163	-0.1746099730843107	-0.2145003985068213	-0.06216780514484812	0.9169842567364894	0.9379112519651318	0.9742091350543588	268	41	396	255	76	475	106
SETDB2	4.901126993414431	4.997685023090616	40.30147144698529	-0.17466277418671555	-0.297430448755044	-0.05259907821454611	0.9393739246723758	0.9307346692012449	0.9728940061217274	46	24	40	46	26	78	29
SPATS2L	6.5982930615557605	6.677373989185729	126.68943423022199	-0.17466373778068106	-0.2217047725981544	-0.05844516704602814	0.9259775538785397	0.9379756999153822	0.9757077656957653	374	39	126	229	43	399	66
FAM193B	6.0368096619531855	6.200996898717895	89.88758280416451	-0.17504018756516573	-0.16923962557123706	-0.029687624939091484	0.9394952418151454	0.9623845775264299	0.9872884001715084	248	15	218	115	22	220	67
RASGRF2	4.158468541874873	4.506608997359186	25.87201594126549	-0.1752236563951389	-0.3248869448257793	-0.034366272125634104	0.9559351055991478	0.940957065355198	0.9802841471723875	121	3	28	40	6	77	14
DR1	6.2008104063610405	6.254423683700696	96.24430302342365	-0.1752298247595925	-0.2982332221322487	-0.07837810125219483	0.9208067280673398	0.9077771818005276	0.9568686225198643	118	56	107	147	48	239	58
C19orf35	2.1560520829246004	2.4428543589208473	5.269092952396989	-0.17529928383759466	-0.24137157253444042	-0.018249924062817273	0.9588904074890542	0.9723056575980497	0.9897893163594963	10	2	13	4	2	15	3
RNA5SP145	6.37965273284246	6.978141183148315	164.53294572914643	-0.17544391448960395	-0.6754360293885895	-0.05057281461086413	0.9624029741952297	0.8929576509200915	0.940810926912037	85	208	63	110	77	143	123
LARP4B	6.8285273852648825	6.852482082907986	144.58673277461162	-0.1754953074312044	-0.20765584526248032	-0.07765958262055955	0.9054970067173724	0.9316331949854494	0.9638854270607002	216	59	221	236	65	454	75
ANAPC16	5.7562155916374405	5.816756083961942	70.20506905299297	-0.17558511805991286	-0.30266305120068615	-0.07688966030200353	0.9282138956237761	0.9103241222538592	0.9568686225198643	76	32	93	136	35	197	37
CSDC2	1.5803738910111644	2.159151276490241	3.7567217722798523	-0.17563285012244043	-0.17288217469716344	-0.005675903119089831	0.9666796962224559	0.985041513392189	0.9969515244828931	15	0	7	4	1	7	4
ALMS1	6.879906769658261	6.911059845871395	149.6749817121496	-0.17570065344447638	-0.15985565385706763	-0.0623394194141419	0.9054970067173724	0.9480423557320012	0.9758712707195247	320	49	248	255	47	421	96
TULP4	6.410719910037727	6.4590734597305515	108.70232711484384	-0.17589102599642747	-0.17240075379731487	-0.05882689902519721	0.9136847831157838	0.9466632872292624	0.976920840144407	227	27	201	176	42	327	64
SNX8	4.343721965862166	4.478067754147099	26.640508003828224	-0.17600460917857766	-0.31603153473541307	-0.05133801236142737	0.9468340110190366	0.9309022838483842	0.9728940061217274	88	11	24	25	12	71	15
LINC01503	1.279106242706843	1.9259666858326698	3.542755299902931	-0.1760931803169426	-0.4057774516927891	-0.013924466335339999	0.9722837625871719	0.961955338271407	0.9871572003858351	10	0	1	4	4	5	3
CYP51A1P3	0.12093906225827494	1.2479689119232447	1.1974750825379445	-0.1761622307916093	-0.7624610064707499	-0.007559964241616058	0.97498709216477	0.9382960162480188	NA	9	0	2	0	0	2	1
AHI1	5.379842795616235	5.415821339295282	52.33789437150207	-0.176268632418792	-0.19310665432136034	-0.06004513983623158	0.9174049053001812	0.9427965316937471	0.9757077656957653	115	21	80	65	21	151	31
TFG	5.968090465330664	6.041157966715073	81.07660019455714	-0.17647752981045078	-0.20388118846059475	-0.05798043878535028	0.9218254991159462	0.9426501540390136	0.9757077656957653	146	16	146	139	41	239	47
EIF3B	6.744724993010196	6.825366482615024	141.23185805959636	-0.17648675261397734	-0.09818469041853894	-0.024839028070914322	0.927046338619924	0.9778839304387725	0.9935935744222714	340	41	132	302	49	296	121
PKI55	1.6707364568778997	1.9706490993531978	3.649684107863513	-0.17653566970650997	-0.1876180423519277	-0.011137457817288395	0.9611919514131998	0.9832484684417312	0.9963487469152031	5	2	6	3	2	10	2
DUS3L	2.836329389713348	3.2561872215628376	9.72724211744049	-0.1767156123195694	-0.3287009504315465	-0.02646689529776523	0.9588904074890542	0.950269401371341	0.9803086132925068	43	2	11	17	1	27	6
ZSWIM8	6.137408557681113	6.298844288824995	96.28218709353963	-0.1767714975661773	-0.14212187082960973	-0.025099513854088498	0.9384187965641793	0.9715958602062937	0.99247766872203	294	17	185	155	20	230	75
ACTB	12.259189158103629	12.319345315991788	6498.733767225963	-0.17682796117842067	-0.24259684799179812	-0.06662307548497111	0.9086974565928995	0.9463485440725483	0.9669660216985417	11900	4149	7944	5956	2689	14804	4526
FMO4	1.885294565591271	2.201105923272881	4.920002086489727	-0.17709404881196877	-0.4261915421480075	-0.025154767145025177	0.965568391386024	0.9479666128084612	0.9802841471723875	3	4	4	7	3	12	2
ZBTB42	2.2372197559693645	2.8550505562605952	8.55157034266417	-0.1771170241745419	0.15894262301171316	0.007999516992253652	0.9704046462317016	0.9861991570869432	0.9969515244828931	8	9	6	12	0	8	11
MCMBP	5.2533055278879335	5.30215750987264	47.98999146560461	-0.17717198761962819	-0.17606860581832087	-0.05312560384072135	0.9196646751102463	0.9487190095906898	0.97971866353386206	87	16	94	69	18	140	29
MAP3K12	4.855324097950833	5.102956223306629	40.71908419516263	-0.17736786105828758	-0.2400395042745542	-0.038103741978890396	0.9491111029052983	0.9482572486801601	0.9802841471723875	106	3	67	87	16	123	23
ALS2CL	5.180959018408483	5.407581729032759	50.836882741976964	-0.1774359501579456	-0.20694245374367648	-0.03228912512051348	0.9474755497472415	0.9562190523915074	0.9822357522311711	114	14	101	116	5	141	33
RSF1	7.670168558401555	7.716455922108195	264.8541031930036	-0.17754439495097604	-0.2452154103547059	-0.07444402074336025	0.9107294571677116	0.9242622920862438	0.9621835491188379	367	93	544	289	145	694	164
ARHGEF7	6.412451894063167	6.46762717679713	109.62701330898705	-0.17760999649276044	-0.1258837943859812	-0.039899708482094204	0.9163445108549001	0.9657656158178908	0.9822357522311711	189	33	231	182	33	268	83
C15orf39	5.221947140841894	5.535244451383967	55.59127366960132	-0.17765947217971154	-0.32717304022008503	-0.037963770562913564	0.9521437947785193	0.9362252806029476	0.97971866353386206	102	12	200	74	6	145	34
RP9	2.84995796956628	3.1132569771471132	9.61513382782935	-0.1777027860813197	-0.14964504365027248	-0.015456267531987863	0.9574815476490243	0.9832484684417312	0.9959118451901906	21	1	10	12	8	20	8
CCDC84	5.517978612557403	5.628565907794563	60.7760396223074	-0.17773617459986613	-0.19849674045557217	-0.045260073495705475	0.9327042299607452	0.9482572486801601	0.9802841471723875	146	32	93	86	10	156	41
AC005592.2	-0.2540605323879263	1.002385043474312	1.0277628396147278	-0.17788081280510618	-0.7079138080433692	-0.00966169757579241	0.9774985855433611	0.9480423557320012	NA	0	1	5	0	0	3	0
CRY2	4.7086816357650445	4.830341123948933	33.869799178938635	-0.17800256569135323	0.03547160837204139	0.002342721485474008	0.935613847664902	0.9938719387223957	0.9999505444996434	72	9	69	50	8	77	32
MRPL24	3.9989305111905393	4.220806731281052	21.420081869326385	-0.178004350547062	-0.29628645135158727	-0.041948023976686094	0.9518005791174698	0.9424793666764989	0.9772635351870352	73	5	19	33	10	79	7
TEX10	4.530899642974942	4.608292705770477	29.18745768731952	-0.17822255451095254	-0.03673560093000735	-0.01177875140499542	0.9331661338768986	0.9938719387223957	0.9969515244828931	66	8	47	34	13	68	25
NEDD1	4.2063704347049145	4.297303258865563	23.10788911346769	-0.17825682859570713	-0.20621466145978762	-0.04352723437518769	0.9354141777611512	0.9522065221954288	0.9802841471723875	54	6	33	32	12	69	13
SPEN	8.410814229836056	8.48241636047098	447.40023594035944	-0.17826583947860936	-0.2100392612251358	-0.05694952419918439	0.9164226787382139	0.9424065476293955	0.9758712707195247	1042	102	1006	640	138	1134	302
SKIV2L	5.2310969183443055	5.4706462753525145	53.006960352731134	-0.17829487208744815	-0.1235390526560316	-0.0166048879328512	0.9464399379379222	0.9788843626218944	0.9964395820198222	145	7	90	124	9	131	42
ADNP	6.614658438134319	6.673826044835984	126.87583971973383	-0.17833861500243042	-0.20486851978277626	-0.060547443276166776	0.9164226787382139	0.9389148706695029	0.9757077656957653	266	30	259	148	61	346	80
CTD-2024I7.13	1.8224681300075851	2.5355491783418733	5.451322808084769	-0.17857782682390216	-0.538298307696775	-0.027575376574512377	0.9722837625871719	0.9382866767563419	0.9757077656957653	3	3	14	16	0	19	1
SEC62	8.148056081031402	8.197199946836097	371.57927515510784	-0.17864879080040594	-0.2773682354420594	-0.08365905289025291	0.9101453560822272	0.9122343556768912	0.9561585132984467	427	164	571	461	230	1026	208
MFAP3	4.72200909385577	4.842547424150106	34.78215857429302	-0.17879779237951998	-0.3172648854542023	-0.06228292346583793	0.9364548080873394	0.9222234335483401	0.9644035734110387	55	8	48	57	25	113	14
PPP1R37	4.132557690328239	4.460398809163311	25.339263120850628	-0.17917422405303582	-0.2363939172736937	-0.025953750575401877	0.9553138282319936	0.9585875326926213	0.9861115346819506	103	8	39	30	2	64	18
ZSCAN30	4.501956183036799	4.765328811742045	31.758232313505864	-0.17929016086246924	-0.3031048284079991	-0.04151487262574632	0.9499148498064184	0.9388028796259565	0.9772635351870352	52	9	53	99	4	102	15
ANP32B	8.11322191720439	8.243554627775652	385.96179950396595	-0.1793149730991356	-0.41389999309624526	-0.08229197844775936	0.9293788421632914	0.8853872692631434	0.9384880302326783	519	189	353	347	325	1014	193
FAM109A	2.396247321865795	2.8126602374160696	6.696597266267799	-0.17937939274606354	-0.24249433145419097	-0.019586730904572896	0.9598595950677847	0.9705082299766029	0.9891574452790878	20	1	17	7	2	27	2
KIAA0430	6.962917449423222	6.987199184270802	158.93559670136852	-0.1793893251549879	-0.20655409592449053	-0.07699945592965961	0.9018519737692192	0.9325217224458358	0.9644035734110387	247	54	284	216	81	436	98
PA2G4	5.563245485812638	5.622196629275459	60.099995394082526	-0.17946073259192924	-0.17486935882833127	-0.05303165025914051	0.9180496273773918	0.9487553851120916	0.97971866353386206	151	22	92	91	17	182	35
SLC2A10	4.3458856428081845	4.470278961423082	27.655195323187872	-0.17964673733173356	-0.36689996425324073	-0.05501816278240114	0.9445326906009518	0.9210397079572602	0.9638854270607002	40	13	19	35	22	56	18
FAM214B	4.387797425093893	4.528600359481699	27.647159806101723	-0.17974322785117913	-0.15663080965537562	-0.028684151451171244	0.9412300325277956	0.9715958602062937	0.9872884001715084	54	15	28	58	5	65	21
RNF7	5.272854554455733	5.327525185338334	49.944362032901644	-0.179808931251842	-0.31246474130831187	-0.07614109313624634	0.9236171304534829	0.9102941668830369	0.9568686225198643	83	21	62	57	33	134	27
ARID5A	4.918849896056544	5.235768218572075	45.01521900906773	-0.17999241437774388	-0.3827529401085953	-0.044558375250455834	0.9524154021085045	0.9258220392899497	0.9741396404405932	63	4	164	56	17	116	26
RP11-809C18.3	1.954124302079687	2.466081102433307	5.983037316881566	-0.18003860423130713	-0.15368228880394955	-0.00802198476098686	0.9672501363752284	0.9865408548420206	0.9969515244828931	9	0	7	5	7	8	6
RPL3P7	-0.25406053238792636	0.9997133723206647	1.0202795514361145	-0.18007482177775336	-0.6979478176962594	-0.009547984046568148	0.977396861633957	0.9482572486801601	NA	0	1	0	5	0	3	0
SLC6A16	1.8445949421709287	2.382289131593348	4.591596747129662	-0.18044608053372685	-0.2785610220535313	-0.014215757497165464	0.9635303202727109	0.9715224627219318	0.9924963256077287	10	0	13	9	1	10	4
NIFK	5.285782390339016	5.379681616569579	51.62279651320709	-0.1805076081700486	-0.34998525086183363	-0.07507107216477685	0.9331661338768986	0.9031577310499533	0.9556231525328105	97	21	46	72	35	165	20
CLASP2	6.126620883617822	6.161904165586118	88.51089248387753	-0.18059653384819785	-0.18669797599207508	-0.0653503052793238	0.9089767123307284	0.9414501840983825	0.974922361011806	145	29	164	150	34	261	52
NIP7	3.1711429868726446	3.5359413576061205	13.518190188585558	-0.18091634377035554	-0.3554526981773024	-0.036008095088023585	0.9603421985555882	0.9463485440725483	0.9758712707195247	14	12	13	26	3	52	2
HCAR3	0.14156619216329988	1.6341494491913509	2.064855355480485	-0.18094767087782998	-1.5819813173436135	-0.018125321977316134	0.9774985855433611	0.8628238786853141	NA	1	0	17	0	0	2	1
SARM1	2.600574298134247	3.0534382613579734	9.078961388472246	-0.18102123508987975	-0.402574812359227	-0.033484728366734814	0.9635303202727109	0.9460366196931576	0.9769531514437726	15	7	14	17	0	19	6
WRNIP1	4.303625165161165	4.45007211726675	25.411667570464395	-0.18111478015352542	-0.1549530829386203	-0.030050909316256726	0.9388199122756306	0.971044257999344	0.9864585281446308	75	5	30	47	9	72	17
CH17-360D5.2	0.31450433301182246	1.5372288409866413	1.82631163043418	-0.18151828842948667	-0.6217589485282223	-0.012185144231051789	0.9767767798314232	0.9479666128084612	NA	13	1	0	1	0	7	0
SMAD3	5.967154245059057	6.040213626022687	80.53347460649701	-0.1817018492685397	-0.17725653926488447	-0.051792655194901595	0.9176833435941437	0.9482853541904464	0.9798798588545722	171	22	137	162	23	257	44
FBXO3	5.424003389311806	5.458057929579378	54.16184075482353	-0.1818295126250004	-0.15320542224509193	-0.046385248339574484	0.9163445108549001	0.9562190523915074	0.9802841471723875	84	21	98	74	23	134	39
JADE3	3.1185797402495368	3.293820867235902	10.735761758955691	-0.18203174538080136	-0.2575180232802629	-0.031782986923309664	0.9503650099288559	0.9562190523915074	0.9802841471723875	29	3	12	14	6	34	5
SWAP70	7.1035976765688345	7.155839795762086	179.43971075940283	-0.1820915442837827	-0.2750149851067621	-0.07970562367467093	0.9129630253691541	0.9122343556768912	0.957060904445596	271	67	337	171	107	483	104
CHRNA10	0.12943920679379797	1.0380812714877323	0.8844558191030482	-0.18224156145892723	-0.210756258116472	-5.889790606986316e-4	0.9684144059885225	0.9857996875610825	NA	5	0	1	1	0	2	1
RP11-2J18.1	0.06551649579790923	1.2257417124350276	1.1195733795384304	-0.18228885941594739	-0.45516238968715195	-0.00679800635522757	0.9751421725218555	0.9660073692237923	NA	0	0	5	4	0	5	0
ACRC	1.101336488171331	2.1811962804749068	3.3406013599262065	-0.18230701771939736	0.04590610527878626	3.2166063561610915e-4	0.9744972885814361	0.9945171578850067	0.9999505444996434	9	0	3	14	0	21	0
HNRNPUL2	5.286254619698859	5.45709469410527	55.478675455136724	-0.182436660635425	-0.39058521655092004	-0.059239430157793704	0.9425591655018325	0.9114911241956603	0.9588761523729785	44	47	80	79	15	108	37
POR	5.769008427955747	5.8491069322006615	70.87190683441696	-0.1824876084080515	-0.08961944065036136	-0.023324504240489707	0.9249451166747511	0.9817615164285635	0.9948957450747703	155	22	74	158	22	160	59
RP11-274B21.12	2.341756920350437	2.8183595468563705	7.03041165741939	-0.1827180326678831	-0.35509608907753243	-0.026323231822261095	0.962806071991548	0.9525575638772386	0.9802841471723875	12	3	14	18	0	16	5
CEP44	3.8528038955972606	4.004964664453672	19.449830353964003	-0.18273102115728682	-0.48770985426331603	-0.06468003238613075	0.9513076208943324	0.8971583131789402	0.9468375325617973	16	11	19	41	11	48	9
KSR1	5.216047289479296	5.363749826132474	49.77743829618042	-0.18279930621690635	-0.06580822011119175	-0.013734183327617373	0.935613847664902	0.9886947253236122	0.9969515244828931	93	7	114	78	19	113	43
SRP72	6.91082363269559	6.994480215475958	161.80000555019814	-0.18305680313580827	-0.3697890510850226	-0.08707232542076228	0.9208067280673398	0.8856058406405742	0.9394588012312634	252	91	174	143	107	415	87
PTGES3P1	2.1265356480747046	2.396606919528379	5.000855136992528	-0.1831793645938671	-0.15792695330687537	-0.012851128377582588	0.9574815476490243	0.9833318956339218	0.9964395820198222	10	2	9	6	2	18	2
TRPS1	6.364182972788822	6.421154100054144	106.5025531265513	-0.18325026556830437	-0.23112513393173154	-0.06858692968965567	0.9134374187901594	0.9307346692012449	0.9682614205397311	223	26	183	126	61	306	61
CTD-2555O16.4	0.8671306695054173	1.604733341155359	2.0126540392697922	-0.1834016050595146	-0.3169298377022468	-0.00650253470126046	0.9672501363752284	0.9749785801268303	NA	3	0	6	6	0	4	2
C2orf54	0.16386893529434016	1.4779007772364323	1.4887375300142454	-0.18344046172159245	-0.7075029103520964	-0.009880181672060633	0.975755621390105	0.9426532864777466	NA	13	0	2	0	0	6	0
SHROOM1	3.562716803753242	3.703299839472663	15.200889755948763	-0.1835286921570294	-0.17552120322987502	-0.02719093392514924	0.9443100155689543	0.9732562232413207	0.9864739473323729	25	10	22	22	3	36	11
CSRNP2	4.5929872623266	4.699737329200903	30.83482923094066	-0.18355312872112373	-0.21135342409393812	-0.04705520360402876	0.9322260416099999	0.9480423557320012	0.9802841471723875	70	13	58	43	7	98	16
UBE2H	7.6483398824104025	7.701234632830141	263.56557123675634	-0.18362877676664893	-0.27163216845230753	-0.077120787162167	0.9129354655619728	0.9150620408676043	0.9588723888361175	267	138	416	360	134	627	172
LL0XNC01-237H1.2	1.258479112801818	1.844618103071706	2.647782751269632	-0.18364303678010646	-0.24274625305726052	-0.01060229250193317	0.9635303202727109	0.9778839304387725	0.9959118451901906	9	1	4	5	0	10	1
TMEM161A	2.182536427358762	2.6766382173551255	6.436966789945325	-0.18368096724725966	0.08706984124222683	0.006733916000597073	0.9640706984918933	0.9919465466665934	0.9969515244828931	19	3	8	9	0	10	8
QTRTD1	4.230725101525072	4.360133596134724	23.943935870181633	-0.18379870909919657	-0.17068614257364503	-0.03263903493778435	0.9381821334295235	0.9656512885863908	0.9833627354083696	70	6	24	43	9	66	16
RAB5C	5.620324991324449	5.704615428717683	65.87746915899393	-0.183868336819817	-0.36658849301729607	-0.07762910868398686	0.9263670172493731	0.8958370063025509	0.9481471518007774	75	47	77	84	30	152	39
SLC30A6	4.239595072550678	4.332128376461352	24.204247359780055	-0.18389791448653742	-0.26222974335219323	-0.04991915704569763	0.9345121713280988	0.9407119331347991	0.9758712707195247	53	15	29	30	7	65	14
PPFIA2	1.2912332280763448	1.9507025475781876	3.243609821184131	-0.183969266847972	-0.47858914188781665	-0.019653148893911246	0.9684644432810455	0.9482572486801601	0.9802841471723875	13	0	3	2	3	10	1
GOT1	3.520897404558541	3.717052479228506	15.233696147875662	-0.18402011171239632	-0.4201731021104974	-0.051537749540275374	0.9549539730295361	0.9216921533573423	0.9638854270607002	35	6	8	29	9	45	6
RAB3D	4.957071699937322	5.127738626629222	42.622617048426655	-0.18435756903680062	-0.33965438133994963	-0.05962381139635437	0.9393917478206276	0.9205392194540597	0.9638854270607002	113	28	52	54	7	134	18
SDHD	3.7802341714046155	3.882793510406531	17.788957380333336	-0.18444345007655258	-0.2550970223523687	-0.03828164786825647	0.9427419681105526	0.9497553243974364	0.9802841471723875	30	12	15	25	7	40	12
INPP5B	5.309029456540078	5.341049920281895	49.72203678150455	-0.18459708113074438	-0.17192428416475874	-0.05472537520561079	0.9134374187901594	0.9482853541904464	0.9787869844972485	97	20	82	63	20	132	33
SMC5	7.185717185816416	7.198754088394601	183.83495671197045	-0.1847072433215017	-0.17021982993648554	-0.0762385965434665	0.8918251227068372	0.9426532864777466	0.9678543220286075	346	67	304	280	71	494	121
PPP1R2	5.60176330493391	5.659602955215309	63.188939271773116	-0.18474601908715702	-0.3299394924029295	-0.08171635651958219	0.9229212638307438	0.8986325158339713	0.9533962587787103	68	33	90	97	33	168	34
MIB2	3.9258348753290693	4.682426277870057	29.223237889430603	-0.18476418513215168	-0.49537445434604127	-0.03185846307276578	0.9673030099987152	0.9263766115762679	0.9772635351870352	140	0	57	41	5	64	19
CEP95	5.328013026613072	5.423938216101552	51.865773850461395	-0.18488494730209276	-0.19289598833784746	-0.04875927620387636	0.924907616878992	0.9482572486801601	0.9802841471723875	96	11	88	114	19	161	29
EPN2	4.645784683493831	4.8300203781678075	33.611505203822276	-0.1848953516572662	-0.05364489607318568	-0.010070607562635569	0.9393739246723758	0.9914078181210249	0.9969515244828931	70	9	53	81	5	80	29
ASB1	4.117825908722787	4.247276642054434	22.022790156161292	-0.1849527380739114	-0.24053527153284054	-0.04343183679907322	0.9391076075435825	0.9466632872292624	0.9802841471723875	62	7	22	40	8	70	11
PRKCH	6.056309271389421	6.14009250904947	87.25050815936854	-0.18498181509782138	-0.23789020820170168	-0.05655099304879751	0.9255353404507187	0.9350550081343248	0.9757077656957653	174	27	211	75	36	222	57
SLMO2	4.697964650234656	4.881058739801922	37.43015222548934	-0.18534020506445273	-0.6247061801951286	-0.08753529743796831	0.9474755497472415	0.844970449959963	0.9085073762806801	46	28	21	48	25	84	16
G6PC3	4.01230903293301	4.171729092881064	21.94915462666885	-0.18546244545195723	-0.3639542087493214	-0.04825565394864843	0.9497606412795656	0.9297095488478893	0.9709383575171723	59	14	14	19	10	47	14
STARD3NL	4.80257180387445	4.930475684599252	38.2748397323929	-0.18547238720349643	-0.5080578165027075	-0.0858024351078923	0.9393250097579304	0.862027637347693	0.9266575039972023	58	22	28	46	28	99	16
SSPN	3.5639478821980854	3.794792033903757	16.514288408043626	-0.185542250239706	-0.4791221315921691	-0.05627274490258817	0.9503060202443782	0.9122343556768912	0.9568686225198643	26	3	20	19	17	47	6
chr22-38_28785274-29006793.1	6.900232087772349	6.97347030645087	158.21478314025666	-0.18567662916758812	-0.28930999020480846	-0.07350107829058655	0.9164226787382139	0.9122343556768912	0.9588761523729785	192	96	198	316	47	401	96
RP11-588H23.3	3.2443831919562847	4.147859159877299	20.242199500686258	-0.1856986596735473	-0.9520247181243511	-0.046497049467240925	0.97026460410407	0.8599652922290814	0.9378113648900956	12	0	105	17	10	30	11
RP11-34P13.15	-0.2540605323879263	1.4780804321140661	2.0201366587354426	-0.18574855925489622	0.7589897605139665	0.013739886627049393	0.9820134342970809	0.9482572486801601	NA	0	0	10	0	0	0	5
PDRG1	2.1334257029546446	2.5369151857788457	5.463508744849962	-0.1857946586333181	-0.03787558867550997	-0.005007457979819629	0.9602546779322977	0.9945171578850067	0.9983961900924626	8	1	9	11	3	26	1
DUSP10	3.319520177449737	3.9030616326910987	16.487173235055987	-0.18590850557498137	-0.5442374818076559	-0.04677810551846259	0.9635303202727109	0.9124943715803121	0.9592301118841492	39	0	54	20	7	43	8
DNAJC5	6.285898397115953	6.365386701715942	102.05841543990411	-0.18615773247961445	-0.22860978941814156	-0.06371398367045068	0.9178879425111747	0.9350550081343248	0.9728940061217274	237	48	176	145	21	314	54
MS4A2	0.8785835764602721	1.9263852472581966	2.8373691170288926	-0.1862838382006602	-1.0382098195587275	-0.02406014445349644	0.975755621390105	0.8955426780764182	0.9627712805367103	18	0	6	0	1	6	1
TAZ	3.9970971003394182	4.192022785160566	21.238301196325843	-0.18638282752411578	-0.059120869708376655	-0.010160683053581514	0.9445326906009518	0.9914078181210249	0.9969515244828931	50	3	46	20	10	47	19
ZNF260	4.603864492374191	4.736308906850589	32.03093169176081	-0.1865933012047412	-0.36056144182558025	-0.06366358202620678	0.9414248986081682	0.9122343556768912	0.9588943284519185	32	12	48	79	14	101	13
RHOT1	5.102239576743623	5.171230840985984	44.2249880009383	-0.1867992536062086	-0.2986748959017886	-0.07089113181913076	0.9242605611409784	0.9153580243083156	0.9607262723651366	79	16	69	50	27	141	19
LIG4	4.974525983382984	5.0462689290135865	40.47360731659457	-0.1870471737780256	-0.18547930570443685	-0.04171947413177854	0.9284200664474391	0.9525575638772386	0.9802841471723875	57	16	41	90	18	93	30
ZNF768	4.215315547820925	4.49384501780299	25.951053861934696	-0.1870885378706802	-0.15403820283466707	-0.016977662699068856	0.9485406183206854	0.9771362673697082	0.9959118451901906	105	4	24	46	6	62	21
GOSR2	3.7788480027571825	4.00594590918496	18.06110959763915	-0.1872048854631471	-0.08898063957910222	-0.013887027159060912	0.9445326906009518	0.9872139788433865	0.9969515244828931	31	3	36	44	4	45	15
MED13	7.528531020666088	7.5495286142912965	234.99328419573675	-0.1872108388117044	-0.18915146664495358	-0.07574533037890996	0.8944987407287525	0.9382866767563419	0.9673302533079834	366	89	443	370	87	621	154
LMOD1	6.592814720819026	6.694676544857493	128.71681695744505	-0.1873448480146945	-0.2321699617801017	-0.05138820449670611	0.9268533813507925	0.9382960162480188	0.9769531514437726	300	30	299	108	58	306	90
EXOC6B	5.712867812331102	5.761132681515058	66.86416122012673	-0.18767719841962327	-0.10404316581347088	-0.03439192701892265	0.9118537260750229	0.9757990302268528	0.9872884001715084	142	17	98	97	33	157	53
CTB-50L17.8	0.5098627800398592	1.359293170559655	1.4573211338077245	-0.187894328427672	0.24239702297164803	0.0035017012088654482	0.9688662700359564	0.9817786586274811	NA	5	0	1	2	1	9	0
WASH2P	1.2919884968578539	1.7622371118702125	2.990873551530719	-0.18804195278708455	-0.35456702288386066	-0.01467709875003285	0.9672501363752284	0.9656512885863908	0.9872172707264653	1	2	5	6	1	6	2
CGGBP1	6.260020007724622	6.368751934185898	104.21721782157817	-0.18806991367943585	-0.3914385216342256	-0.08148179811082086	0.9218822221289356	0.8856058406405742	0.9416103195924992	131	33	148	109	90	262	56
BIRC2	5.959195679195145	6.008850935860438	79.9352517426223	-0.1881273436430158	-0.2586166661965289	-0.0746879110420428	0.9134374187901594	0.9204363008640946	0.9615558096360519	102	26	147	125	43	229	44
CAPRIN1	7.962893244382391	7.991205794490842	321.8442727780045	-0.18853482404387106	-0.2528463260950148	-0.0903311691017861	0.8953016588112209	0.9151138930695806	0.9548408221467342	537	156	351	433	175	869	190
ZNF445	5.7344932442308085	5.838351826595069	69.61150887514819	-0.18857465466209763	-0.18133820237209447	-0.04447973405299855	0.9218254991159462	0.9517185964866285	0.9802841471723875	150	18	154	119	16	203	43
PDE3A	5.010905311644442	5.176029939332266	44.73173289613857	-0.18865302968690328	-0.42321033964765725	-0.06864647198113151	0.9384187965641793	0.8968751846856131	0.9521935468148073	53	32	103	44	10	113	23
MBD6	6.406016472915357	6.431579604912242	107.57331962165482	-0.1887574573614894	-0.19893705265657943	-0.07160781102172606	0.9005570438676318	0.9352274043903002	0.9689428988515906	194	38	196	131	50	287	69
RHOA	8.685595285924341	8.776759042433511	558.0933636707525	-0.18876333411802243	-0.3541994695632873	-0.08364993352774014	0.9158091641035404	0.8971583131789402	0.9424429747089683	651	278	681	545	414	1412	314
ZNF30	2.0386741429806006	2.4098566568611752	4.831051089326651	-0.18878731065958215	-0.16145814549021717	-0.010948146730619258	0.9574815476490243	0.9837877256134221	0.9969515244828931	17	1	8	6	1	12	4
OSBPL9	6.5466387149803635	6.589204027373546	120.83882968449075	-0.1887973162086895	-0.27331559185023313	-0.08364293645919722	0.9063399976463726	0.9122343556768912	0.956763408517779	163	65	193	161	52	369	59
RIBC1	0.39378544164372514	1.5232441973206432	2.5978869634385995	-0.18884119561075305	-0.35471588879266974	-0.005078933729039349	0.9810310220141041	0.9778839304387725	0.9969515244828931	0	2	8	0	1	1	3
SCAF4	5.939801921921159	6.010657802813859	79.41752211482046	-0.18892775988710866	-0.2170116141348924	-0.06169596046831879	0.9155273593889669	0.9382866767563419	0.9742091350543588	159	16	142	118	42	231	46
FAM162A	3.787860931283197	3.890747706640937	17.207901794468764	-0.188950001257615	-0.20394321952611377	-0.03544072770128119	0.9384187965641793	0.9600962894354224	0.9802841471723875	43	7	16	27	7	46	11
EPDR1	5.266259580135018	5.443912201636013	53.90826907175088	-0.1889732451256558	-0.476567047240912	-0.07708295647247938	0.9445326906009518	0.8781903517240308	0.9382872670393735	79	19	31	128	37	160	20
SBNO2	6.695897189590735	6.883549142535414	145.41960899979125	-0.189009251005404	-0.2176020572748905	-0.0351214160919659	0.9381821334295235	0.9498844000301523	0.9815666464666684	369	25	324	291	24	339	107
GTF2H3	3.83348494767624	4.103345528392958	20.788898665994484	-0.18911539101839728	-0.6223313719403288	-0.06703490022721648	0.9584270603735295	0.8752590684768876	0.9355685100725043	42	8	6	41	16	48	9
DDX6	7.61432471211888	7.66534999126819	256.1544846586736	-0.1892630708802854	-0.28101529221077576	-0.08434328235412585	0.9059489830768794	0.9122343556768912	0.9555502849354631	312	109	451	299	149	766	129
NOX4	0.9436675984654724	1.9487625731318698	2.6188127196565683	-0.1893381493996203	0.10877714977228467	0.001984956220336899	0.9719517564815662	0.9917837271309584	0.9999505444996434	7	0	10	3	0	17	0
TSPYL5	3.5111260429120095	3.637399353965786	14.630153421971201	-0.18939408881970995	-0.3546683171714568	-0.048467125920612385	0.9440309855051889	0.9332952272206597	0.9728940061217274	18	10	19	24	5	40	7
PIP4K2C	4.704117950134531	4.826015286597862	35.137920154163275	-0.18947231681157647	-0.45344805175391445	-0.07952074430446625	0.9381821334295235	0.8836071213213648	0.9386559351491791	63	18	26	47	24	103	13
PUS3	2.4846427934778057	2.785249121708915	6.868700103429382	-0.1895862382156785	-0.25090237268638305	-0.022565977179413704	0.9555291673323071	0.9659449249474832	0.9861115346819506	22	3	11	8	1	20	4
SNRPA1	4.561568190496043	4.741793482526022	31.52539102454527	-0.18971176533153233	-0.25172429939317503	-0.04542217293322573	0.9380513949648512	0.945037882724059	0.9785118175597797	53	4	58	73	14	96	17
ZBTB20	6.156094815142015	6.286656678981054	95.51071459810318	-0.1897434076476477	-0.2152598428315189	-0.045852010184551935	0.9279310994222986	0.9458357381644424	0.9802841471723875	259	24	203	151	18	278	57
MGA	7.218676264025582	7.26605690294768	191.56926857287155	-0.18980269912123995	-0.1888135779912037	-0.0635950508062283	0.9022509199278134	0.9426532864777466	0.9757077656957653	389	54	348	365	57	537	120
ALKBH8	3.2669105258285263	3.56161708178794	15.060018915026058	-0.18990796068913088	-0.6876917758384153	-0.05564350509510741	0.9574815476490243	0.8886182613142094	0.9378113648900956	10	7	12	12	18	24	8
RP4-714D9.5	0.5959769494494217	1.838077190755908	2.5598418526274203	-0.18991577717717256	-1.327444354924731	-0.022102141973554635	0.9769473655523069	0.8700721645216674	0.9568686225198643	0	0	11	11	0	4	1
GRWD1	4.4102321391929085	4.62622614393175	28.703470406029048	-0.18995743394284084	-0.15493332134993523	-0.023428262039947228	0.9415949627307987	0.974058815985708	0.99247766872203	85	4	33	67	8	76	21
SLC41A3	3.3717935303362054	3.5314096551431287	13.29219197083069	-0.1900515399543106	-0.32339439562948974	-0.0412683665483496	0.9484986391910388	0.940957065355198	0.9772635351870352	23	6	13	21	8	46	4
ASB13	2.0192716193085847	2.612174492035223	5.703293607621891	-0.1901551491441506	-0.2245508945726461	-0.0160073945142369	0.9659908847180266	0.9775953980137568	0.99247766872203	14	3	13	8	0	25	1
WBP5	6.96265708297566	7.037744201455075	165.7074334215381	-0.19027662878736104	-0.33102506601891163	-0.08404542919967761	0.912594905636502	0.8971583131789402	0.9457642030104938	199	56	228	226	125	464	85
NPHP4	3.489620677807356	3.8373057148955554	15.941009232896892	-0.19043587108198695	-0.015705708220970307	-7.983266916755668e-4	0.9547362781564765	0.9959801207841408	0.9999505444996434	51	5	30	19	1	33	16
CCDC47	6.9949653319075	7.039657128436241	166.56682356855413	-0.19044667638134105	-0.2600165728661778	-0.07488649960636554	0.9054970067173724	0.9158128382831667	0.9592301118841492	235	91	219	183	90	381	113
PALD1	4.341099441583013	4.740869935805297	31.109412467684265	-0.1906111496576772	-0.372842589134956	-0.03645273654070899	0.9560827037408953	0.9342676067215959	0.978256366872768	103	9	89	25	2	79	19
PADI2	2.8650089790530253	3.3775113610669956	11.190413222948838	-0.19066452702769837	-0.3202753374465876	-0.018393792063209458	0.960391199299251	0.9583340526726004	0.9886632708300134	19	1	45	5	4	19	10
POLR3D	5.04145926953258	5.293520644615451	46.413010320905485	-0.19094439122836232	-0.21213545498319836	-0.030014921151331787	0.9425591655018325	0.9562190523915074	0.9842383021285069	147	6	94	84	8	135	29
ZNF512	4.569751025288618	4.652491518023996	30.301491951696544	-0.19100600619920013	-0.2905886451835466	-0.0617843576834471	0.9279018992725054	0.927848023636479	0.9682614205397311	47	9	38	58	18	90	15
SPAG1	3.59257881724689	3.7029712234364847	15.328544007763746	-0.1910120744061311	-0.032641437023049426	-0.007409997255022313	0.9430035967855309	0.9945171578850067	0.997521876723425	30	7	12	23	7	31	14
NCSTN	5.915566049833661	6.053304015391331	84.22709799286956	-0.19110517198145194	-0.48931784662865213	-0.09050951278507526	0.9331661338768986	0.8576960143346388	0.9251044956969482	117	58	60	104	52	236	33
UNC5CL	1.2355555882027829	1.9622255226524592	3.1341185324214567	-0.1911466754249203	-0.4120385849564831	-0.01123118313355084	0.9688662700359564	0.9594702314803792	0.99247766872203	13	1	1	8	0	5	3
WDR6	5.539114498291648	5.656614390372045	61.02730923313423	-0.19115312241177757	-0.21158767420192773	-0.04743871398445547	0.925962359827832	0.9461817395228268	0.9802841471723875	190	16	79	110	16	196	32
IREB2	6.342899483216942	6.41057100914565	106.74602271760801	-0.19118598805007186	-0.29964052441927874	-0.0781426733341678	0.9115854960008651	0.9100911105933838	0.9568686225198643	157	68	124	190	32	290	59
C1orf122	2.0432864087216562	2.8405339674927945	7.652368901130889	-0.19119972960157608	-0.684058005901694	-0.03522125846912739	0.9722837625871719	0.918810766272587	0.9578738102960748	15	0	2	18	9	24	1
ADCY6	5.21083759367076	5.4189186201880934	51.363764030782114	-0.19121706235053698	-0.11080316966748034	-0.017043748557560412	0.939339139486075	0.9817615164285635	0.9964395820198222	135	13	110	86	6	122	42
AIG1	3.9145148054107035	4.024686563488706	19.89466726480653	-0.19125539049693338	-0.4355546178107304	-0.06346593525340757	0.9425591655018325	0.9074323782774604	0.956763408517779	21	11	31	20	13	48	10
SLC25A5	5.910147706815105	5.954060387841456	77.50006676389063	-0.1912584623376316	-0.27010014738992905	-0.07660086188166852	0.9079138789813396	0.9151138930695806	0.9588943284519185	128	28	92	106	51	199	47
SLC19A1	4.146897395746739	4.2659343591803545	22.497995415062185	-0.19131686993181166	-0.1375375073629222	-0.027092521536841514	0.9345121713280988	0.9759629398988832	0.9895320534075408	31	7	35	54	7	56	17
SOAT1	6.7272112406054285	6.942924728153617	157.58993159592407	-0.19132380666985357	-0.6122438153063847	-0.09074456353409663	0.9425591655018325	0.8403039527366352	0.9055463083694313	108	104	125	194	128	345	75
DTNA	3.9056000483190787	4.224034266803165	21.314874646366288	-0.19139253218412552	-0.19207774582207102	-0.02508525622370868	0.9513076208943324	0.9695091986030999	0.9886632708300134	60	1	42	32	9	53	16
DPYD	7.012355726199544	7.0359786429141185	165.21946236487634	-0.1915213496970702	-0.16845801085058731	-0.05958399084477623	0.8976426379674998	0.9463485440725483	0.9764754058531434	297	68	231	194	86	371	125
MAK	2.484817564988432	2.9091189721102753	7.6010643750046185	-0.19153773402799007	-0.5068145678029273	-0.034966718302532174	0.9593315941056193	0.9298154869747552	0.9733797142083483	5	1	25	16	3	19	4
AUP1	5.701040332092604	5.8323316236812675	69.27826186751581	-0.1915732363966724	-0.18042512060057728	-0.03736646278379441	0.9278567416011327	0.9562190523915074	0.9815666464666684	226	12	95	113	23	182	48
KIAA1683	1.9254254120766274	2.814720140534521	6.514126252738689	-0.19192212705069966	-0.8003699941157264	-0.03126447472582153	0.9697257473666943	0.904375444206146	0.9644035734110387	9	0	22	23	0	12	4
NGDN	4.454897324551264	4.549668083794555	27.72088184772295	-0.19206561796083185	-0.20579320408053375	-0.04718723649277147	0.9268533813507925	0.9500855550862475	0.9802841471723875	58	6	48	41	14	82	16
ZNF208	2.253081372024899	2.7555913079463923	6.75244100596905	-0.19216305185987387	0.43327012298013595	0.030252613563574126	0.9603421985555882	0.9442276212612474	0.9772635351870352	25	1	8	6	1	9	11
TRIM71	0.9954633240918593	1.9428399865012858	2.8017842314214167	-0.19219271210442604	0.10448236006032412	8.585571207636807e-4	0.9724619695645317	0.9917837271309584	0.9999505444996434	7	1	1	10	0	17	0
TINCR	0.04815049867206449	1.1857125325636024	0.9921837520565582	-0.1923000755984187	-0.32925918965603723	-0.004542070967606978	0.971889978267385	0.9778839304387725	NA	6	0	0	3	0	5	0
CLN8	5.155206669495999	5.202380705519662	45.07899796617132	-0.19236816170487042	-0.12898826633421193	-0.03874026372090211	0.91475777137644	0.9690125501836643	0.9822357522311711	95	21	67	59	14	109	34
LTN1	5.565156483648424	5.6165161073232825	60.41144220529137	-0.192742966338008	-0.22650724044131054	-0.066368364672701	0.9101453560822272	0.9342676067215959	0.9713077493304748	98	16	92	103	34	168	36
TRIM39	3.7910558453037946	3.954590247368704	17.489917885573895	-0.19276823754793967	-0.18393397192665922	-0.03194170070173443	0.9376021273857236	0.9659449249474832	0.9822357522311711	32	5	30	41	4	51	11
CRTC3	5.872469978422348	5.925475971031106	74.7799678597116	-0.19287952886457724	-0.17768326983594854	-0.05672392475577521	0.9081186302569213	0.9466632872292624	0.9772635351870352	161	30	132	114	19	207	48
VIPR1	5.771922863836529	6.316183791975146	97.57703794542896	-0.19295092307397238	-0.6823245419442846	-0.05287660165403599	0.9574815476490243	0.8791611315240551	NA	94	22	515	65	12	171	58
TRIM6	2.259439878734365	2.4813479928290207	6.107834750574547	-0.19300127217558202	-0.35265775197422705	-0.025759887167232487	0.9574815476490243	0.9522065221954288	0.9802841471723875	8	4	4	8	4	15	3
PIK3CB	5.369951345360223	5.4330297833350825	52.69603362366343	-0.19302677493641265	-0.22373152254606235	-0.06126662856534036	0.9163445108549001	0.937674162323693	0.9749263927675182	92	16	82	93	25	181	23
PCYT1A	6.225557487708118	6.2957042370345135	98.799659561634	-0.19324984918756902	-0.34090888325422386	-0.08604841310116303	0.9163445108549001	0.8935839869279233	0.9424429747089683	166	50	126	94	61	302	43
METTL7A	7.050210775533896	7.2322539586095775	192.0892066977883	-0.1933440147730731	-0.5213912874086619	-0.08620143495668686	0.9312871551163279	0.8576627123069999	0.9248443833150546	308	176	154	153	80	467	91
PERM1	0.6167153640718133	1.3139855043864712	1.5092009997090332	-0.193465946759934	-0.2847639633064664	-0.006938732682978667	0.9640433671678762	0.9778839304387725	NA	6	0	1	2	1	4	1
CWC27	5.245183429036219	5.296546011211425	47.9356890555744	-0.19347551619300563	-0.2306785225742479	-0.06527270114823365	0.9131236635974502	0.9342676067215959	0.9724480355574998	100	15	64	76	24	151	24
RUNX1T1	5.497204622977984	5.69370500374786	62.95115577301729	-0.19352174550176426	-0.3402734111111645	-0.05595577656402891	0.9406827525083004	0.921035708835318	0.9673302533079834	217	11	102	51	33	210	25
KDM5C	6.67627777384054	6.8324097106366946	140.7041957177101	-0.19355518598173121	-0.18773245764726318	-0.03377703342886555	0.9317947790182715	0.9562190523915074	0.9822357522311711	290	32	300	313	23	319	108
RHPN1	2.4481716937205578	2.900595391504842	7.629400923811909	-0.1936956087846251	-0.37214299578008253	-0.030734302100844744	0.9600431871856517	0.9482572486801601	0.9802841471723875	16	4	13	17	0	18	5
ADCY1	1.0660525150637816	1.6075320120009795	2.1752037478786956	-0.19380107580307834	-0.14472589531707628	-0.004795906596283079	0.9606194698680384	0.9885969010167062	NA	5	0	3	5	1	5	2
RP11-147L13.12	0.44528160429360064	1.2577133580537347	1.3469396628660433	-0.1939245135910663	0.004049329184838308	0.003388121399060197	0.966338674955824	0.9988647887967472	NA	2	0	2	5	0	2	2
NAP1L2	0.6407074551166806	1.5364589134003612	1.9696747824357934	-0.1939388569148189	-0.044755470387955826	0.003143174438121528	0.9705798554511988	0.9945171578850067	NA	1	0	6	6	0	2	3
SVEP1	7.48078504694837	7.689596814102793	255.5368851409444	-0.1939736224078468	-0.3513569888983121	-0.055615463541532184	0.9384187965641793	0.9180059491591775	0.9673302533079834	973	55	519	315	42	760	125
NHP2L1	4.758292132097957	4.978280639764425	37.7907627917425	-0.19408009258760395	-0.25120760967599326	-0.04111414796280525	0.940999324840061	0.9463485440725483	0.9802841471723875	72	3	57	81	22	96	25
AMPD2	4.364819088201253	4.862347742256238	33.90861819044979	-0.19424344417154488	-0.12384039130711243	-0.006780924661069434	0.9575005607550825	0.985041513392189	0.997521876723425	109	6	82	50	1	67	32
GNS	7.984946096064379	8.167175138223284	368.2007693001675	-0.19429378374490328	-0.5173655293940741	-0.08589125445995417	0.9312871551163279	0.8591167059340001	0.9254569493759731	353	311	328	339	211	851	187
EEA1	7.272286889820318	7.294717102589533	196.68087388562796	-0.19447519043050265	-0.2130329438075074	-0.08394467283734662	0.8912707653541375	0.9296651431497375	0.9588943284519185	405	68	339	231	91	556	117
C18orf8	4.658926962918262	4.776848825277703	32.76167369044945	-0.1945245849490967	-0.21479021532484016	-0.04642723301941818	0.9282138956237761	0.9480423557320012	0.9799813703155641	57	15	65	56	6	92	20
SLC25A32	4.940123579968568	4.983782028152148	38.49055674124065	-0.19456075710545737	-0.1419870051174497	-0.041998636261792045	0.9136847831157838	0.9641274658237283	0.9803895193479815	73	12	52	61	19	96	28
DDX60L	6.54088618989384	6.582680074573602	119.27086289706308	-0.19458474962771585	-0.18739094225803307	-0.06063542697542332	0.9017479350428608	0.9426532864777466	0.9757077656957653	191	38	162	264	47	302	82
GORASP1	4.723972480292437	4.812146656866507	33.40146218807985	-0.19458566966941204	-0.1661639133455389	-0.04197672932476282	0.9210175574647615	0.9600498031088545	0.9802841471723875	87	8	49	53	13	97	21
BTBD1	5.609595341902239	5.6952092967039185	65.04739414725495	-0.19460520556650424	-0.3837357213796429	-0.08326831845985942	0.9187064250084563	0.8863871755466953	0.9419863619414747	84	25	91	69	51	163	35
NCK2	4.999726861406091	5.129818618784514	42.647959754030865	-0.1946485863133107	-0.26235971990490686	-0.04994902913207378	0.9309493191522383	0.9382866767563419	0.9758583170530927	85	8	89	39	27	105	28
ZNF154	4.009526167041023	4.222405734094898	21.416623397366568	-0.1947098635095123	-0.33323982201270036	-0.04691649146245121	0.9445326906009518	0.9340929236415604	0.975583292847164	50	5	59	18	8	70	9
HMGN3-AS1	0.7913428528341631	1.604993873958451	1.9546628717556194	-0.1947980628617796	0.3418052646976878	0.007872991206932906	0.9674424211580457	0.9691849318866722	NA	6	1	3	2	0	13	0
CRTAP	7.175443353156864	7.252626712278407	193.33431606861402	-0.19481028402180942	-0.32418934618278666	-0.07819952563019013	0.9115051144630125	0.9020154525284431	0.9554291778828339	257	84	271	178	141	439	124
CCDC170	2.7840724658291327	3.501477054042173	13.68076789434227	-0.19491603482017814	-0.026717613977218904	1.0601421493988392e-4	0.9711795691952265	0.9954602712360545	0.9999505444996434	6	10	41	2	3	10	17
SAR1B	5.720198734975617	5.77428534622963	67.7967470369516	-0.1949911077788813	-0.27694034905013354	-0.07600255261029439	0.9133837298954752	0.9149839196198104	0.9588943284519185	91	32	95	127	28	215	31
RAP2C	5.117989806017257	5.195284195165177	45.28569588578197	-0.19516160489798215	-0.3460835957323067	-0.07742359875708874	0.9233516207853185	0.9020154525284431	0.9554291778828339	57	26	64	70	20	143	18
MAPK11	2.704555902595379	2.9701866705876836	7.982507325591636	-0.19563524496494164	-0.23707099335263856	-0.024222494975239282	0.9513076208943324	0.9656512885863908	0.9861115346819506	19	3	9	18	2	29	3
CCDC148	0.4869392554408242	1.3817148395387726	1.7713064619509094	-0.19565155828835057	-0.09646336362283134	-0.006007254393247706	0.9728474738919393	0.9938895281592155	NA	2	1	5	0	1	8	0
ARNT	6.766362589462695	6.8282243857234	142.58684687848762	-0.195789326431709	-0.28724391211821815	-0.07690542558194768	0.910650655724623	0.9122343556768912	0.957060904445596	199	54	311	136	76	362	87
NAA20	4.990575186256851	5.071552827511122	41.96781898053022	-0.1957904844947591	-0.3831960535821844	-0.07844001148505184	0.9233516207853185	0.8953762867158419	0.9455197467034127	58	29	42	62	18	106	22
CPSF4	3.788841764507612	4.040516707466665	18.615956771045884	-0.19594300212087606	0.01143426506864298	-7.937693325110249e-5	0.9445326906009518	0.9972042279418717	0.9999505444996434	45	5	31	38	2	42	18
SSBP3	5.195678065911944	5.244214328620902	46.06618554809105	-0.196060840062087	-0.18247565117188178	-0.055140456476057614	0.9101453560822272	0.9478065551199352	0.9772635351870352	82	14	87	70	19	129	29
RNASEH1	4.736116155088591	4.798636135722334	33.32586270003824	-0.19611910838521168	-0.14029365175810612	-0.04017951829238611	0.9164226787382139	0.9660999510757415	0.9815666464666684	69	9	50	57	14	90	23
SPG7	5.449745720968603	5.606615624855876	58.650551626592296	-0.1962715260592545	-0.1796829315965137	-0.03438825143507834	0.9287589043454286	0.9585875326926213	0.9822357522311711	184	11	103	98	13	163	39
C17orf67	1.8831619466962617	2.5017570747109703	5.419668786671391	-0.19630280263588132	0.5701716511815336	0.034625252401771896	0.9638099564344415	0.9314378947780748	0.9689428988515906	11	0	11	8	1	6	10
DCTPP1	1.628106146818346	2.062926546519299	3.603440353519077	-0.1964730812317902	-0.22303911465466553	-0.010884659913772542	0.9588904074890542	0.9778839304387725	0.9959118451901906	10	1	9	2	1	8	3
RP11-124N14.3	1.4722278770957467	2.0294566075289744	3.2204882550332887	-0.19654801913570882	-0.360128156253399	-0.015920938105851205	0.9601400226591719	0.9603222964713385	0.987503462138331	11	0	4	8	1	9	2
CFAP70	3.1076939041828764	3.9491944601842093	17.02788402307767	-0.19656031122180326	-0.19515064808518814	-0.00466545916951943	0.9655926814852835	0.981740636261243	0.9981997634210793	23	0	75	22	2	22	19
IL17RA	6.234976205794411	6.323494357046758	99.81886043505992	-0.1966335693281999	-0.3008592337165407	-0.0702576628140586	0.9165649792222144	0.9122343556768912	0.9592301118841492	152	52	238	101	28	263	58
AKR7A2	3.0917576811617042	3.41039725046131	11.564396625954757	-0.1966342122939362	-0.3333438801651755	-0.03367784686448986	0.9535495313158188	0.9466632872292624	0.9802841471723875	41	1	11	16	7	30	7
SARAF	7.1518643784645635	7.248393845037957	193.08721649483874	-0.19674486645277298	-0.3909264421163288	-0.08692615571411363	0.9208067280673398	0.8819064090734057	0.9384880302326783	158	116	279	250	110	465	109
NACA	9.870074598342155	9.997034346809887	1300.8278027057672	-0.19678859704449636	-0.3831844116504089	-0.07883900555181847	0.9208067280673398	0.9031577310499533	0.9424429747089683	1855	668	1530	893	1003	3660	624
TAF8	5.199634410680992	5.260548380909009	46.95370369428555	-0.19682488458384642	-0.26739050028821876	-0.06934295161461422	0.9155273593889669	0.9249572332414928	0.9644035734110387	71	24	75	80	15	144	23
MAML1	5.708326362822488	5.864439912331192	70.82107906005253	-0.19689358421654352	-0.23454756470180513	-0.04346246739718164	0.9287589043454286	0.9442276212612474	0.9802841471723875	107	14	152	181	17	192	45
HHIPL1	1.7353176326241586	2.1388901042154926	3.993284557101475	-0.19701310774124034	-0.1353590199888434	-0.009475628453983871	0.9588904074890542	0.9875731637475732	0.9969515244828931	9	1	3	6	3	16	1
MTMR4	5.0366747819674975	5.209264579132472	44.00358122187774	-0.19705542920073515	-0.16636834467395759	-0.03050761079715348	0.9312677017977712	0.9649070769925712	0.9862356134155658	125	7	94	66	11	122	30
COASY	4.454980918122807	4.792534878440839	32.012503483855696	-0.19716856912834005	-0.3548720553812946	-0.04048309585448206	0.9503650099288559	0.9337616878097742	0.9758712707195247	132	5	27	71	7	112	12
PTBP1	7.190308554553098	7.214238360387156	185.39076611607183	-0.197205137673288	-0.19843248122377857	-0.08158757532384071	0.888673364735929	0.9350550081343248	0.9633054860660476	397	55	307	271	80	540	109
NOS3	4.50771182454695	4.6849226777729065	30.419844767828437	-0.1974213845366231	-0.2920222268844247	-0.04505325734427598	0.939339139486075	0.9379149001107581	0.9764754058531434	30	8	60	84	9	79	19
CAND2	2.993707341694266	3.635501346507296	14.025002541831977	-0.19750865436878814	-0.7314065363395356	-0.049122276427185495	0.9635303202727109	0.8905526886456765	0.9424429747089683	17	9	52	13	0	28	7
LAMTOR3	4.486233950991537	4.620230790286575	30.413268748097593	-0.19766204682664623	-0.45025461400695893	-0.07259274147696483	0.9321100768903751	0.8929576509200915	0.9424429747089683	38	9	36	39	28	75	15
RP11-81A22.4	0.5350003503811781	1.4961846776155394	2.2691165102748507	-0.1977071006985329	-0.6469372142568351	-0.011862397890010135	0.9752523665649429	0.9466632872292624	NA	0	2	2	8	0	2	2
SH2B3	6.449854299405957	6.534755482909536	117.19150704786095	-0.19773447183476395	-0.34443889116529197	-0.07886445135566816	0.9134374187901594	0.8969289022632827	0.9515251135631313	186	84	174	104	42	280	70
CCNI	7.919525708918888	7.984851790112175	321.001415505399	-0.19783103095365542	-0.3164875570952488	-0.08456017855338734	0.9054970067173724	0.9020154525284431	0.948550379907005	389	137	524	322	216	795	193
YPEL4	2.6747798749528116	2.850110581047597	7.657712043579668	-0.1979869222463996	-0.12939037110318	-0.01475587817349141	0.9484986391910388	0.985041513392189	0.9959118451901906	10	3	16	10	3	18	6
CTA-339C12.1	0.0655164957979092	1.102470906534399	0.8978722764443234	-0.19802193214367975	-0.10981024310851178	-0.0025862468715299562	0.9666796962224559	0.9938190893223687	NA	1	0	1	5	0	5	0
PNP	5.313215866858595	5.344819929268434	50.14032628172741	-0.1980950255016776	-0.12987404950173934	-0.04080908707543012	0.9069427444985998	0.9656512885863908	0.9815666464666684	81	19	75	72	24	115	39
CCDC43	4.510305349377623	4.637455995322354	30.137734611459297	-0.1981057401598281	-0.34734192503388	-0.06235487823714919	0.9357518682203387	0.9158128382831667	0.9623539124136832	50	15	28	56	15	106	9
MC1R	1.6929124574165497	2.2643235184043	4.019884423022514	-0.1981303270011205	-0.4364065499167048	-0.022060343573710645	0.9603016480494406	0.9466632872292624	0.9802841471723875	8	0	13	8	1	12	2
MYO15B	6.6521491883551676	7.020674358964415	159.45965842157688	-0.19813819510690361	-0.37386117875061503	-0.038658992759403446	0.953214612677204	0.9308146509440005	0.9772635351870352	574	22	411	225	14	326	113
LINC00674	2.2917692473422173	2.5565332501178353	6.258947782352475	-0.19829295559158316	-0.38390095866619145	-0.02844569533286051	0.9574815476490243	0.9467455817659234	0.9802841471723875	10	4	12	3	3	16	3
UBR4	8.798041132423288	8.877460596221193	588.910597249361	-0.1983357824821943	-0.24537601529473563	-0.06362968438408258	0.9086974565928995	0.9341749612195684	0.9720550775255535	1297	110	1283	970	209	1474	388
ADNP2	4.673562192501654	4.773406477188366	32.55921194877019	-0.19884222186091283	-0.11180235565871191	-0.02713067091533784	0.9227007187848306	0.9778839304387725	0.9922512148662471	62	9	43	76	10	82	25
MSN	10.268531524040121	10.300186757128657	1595.7287708965891	-0.19899816503341336	-0.241000880372984	-0.08560824223170262	0.8833252936665312	0.9328985602145377	0.9568686225198643	2518	753	3080	1649	672	4076	1017
TOMM20	6.307923991236422	6.422267815377269	108.77996179860924	-0.1991997810602427	-0.4531202994632342	-0.09117747166688926	0.9251110784632947	0.8612200843312714	0.927986424195505	127	66	169	81	69	268	55
[truncated: 6,411 more rows]
