# Supplementary material for: Genome-wide bioinformatic analyses predict key host and viral factors in SARS-CoV-2 pathogenesis
Source: Commun Biol. 2021 May 17;4:590. doi: 10.1038/s42003-021-02095-0 (PMC8128904; doi:10.1038/s42003-021-02095-0)
Supplement: Supplementary file 5 — Supplementary Data 3 [file 42003_2021_2095_MOESM5_ESM.zip › GSE150316_ValidationDataset/WithoutThreeOutliers/case3/des_Case/controlVscase3_genes.under.DESeq2.tsv]

gene_id	LimmaV_AveExpr	edgeR_logCPM	DESeq2_baseMean	LimmaV_FC	edgeR_FC	DESeq2_FC	LimmaV_padj	edgeR_padj	DESeq2_padj	NegControl1	NegControl2	NegControl3	NegControl4	NegControl5	case3-lung1	case3-lung2
SIK1	1.0668561425937377	3.178528215296701	9.79424013129787	-3.9032426464781738	-7.212272950249771	-0.07592404264194803	0.4678540168395959	0.2653894446647483	0.037662179296497726	0	4	8	65	3	0	0
RP11-925D8.6	1.3199770982828904	3.262434973978733	12.943947752567295	-4.042550508872023	-7.399856242872199	-0.08571883557023072	0.40514329939695115	0.24077312557427366	0.017181203009258395	1	19	31	2	6	0	0
SLC7A11-AS1	2.48158615272192	4.110559568462417	22.64901725454287	-3.9293403994411054	-5.385966202448189	-0.11893614213900819	0.2349612492421247	0.19541250172325705	0.013963127625777751	40	1	7	22	45	1	1
CXCL5	2.970136214703622	4.594118093880068	31.807561014318203	-3.424865551156519	-4.812694849198177	-0.12391912159906572	0.2911016832139036	0.21252436157753712	0.010350233084931425	52	1	15	20	66	4	1
CA3	3.3057074043896573	4.87879332959788	35.43978027606749	-3.740137968182235	-3.928829124310364	-0.1316108123599196	0.3620240248155896	0.2509952991715236	0.02447013814497228	229	2	27	14	34	14	0
SLC16A10	2.69237310395565	3.6768028022366095	15.602080874764619	-2.925375538087649	-3.819115253650808	-0.17214978519661847	0.39273463090376154	0.22006219806778043	0.0395638082886402	5	16	27	49	3	4	1
RSPO4	2.4533405989072214	3.402847896119941	14.125775191454935	-3.6547866492035506	-4.617808863829877	-0.19042992778078663	0.1532976649321741	0.1483589891886666	0.01878533789071729	16	18	8	16	9	1	1
PTGS2	5.279438989947617	6.166631888723988	90.12419231028224	-2.2465368721139294	-2.943441356157199	-0.2195535415440711	0.3902825890490754	0.23173198843578285	0.02871818304857333	88	11	367	49	94	55	8
HILPDA	4.692136117361674	5.689206266446326	61.96644294866372	-2.7469828876817455	-3.020195634027144	-0.22725366315351306	0.34786164569900513	0.20727297882932696	0.026131387684040008	168	2	259	114	24	44	3
CRLF1	2.035120618889311	3.056113344585296	8.498988586258784	-3.996169193367342	-4.40072811552823	-0.2286017081021489	0.056176304697438006	0.1339180362480523	0.03750549559655475	42	3	11	22	2	2	0
SAA1	3.0434858724450224	3.745384222808599	16.06850147238878	-2.6894149126735853	-3.153804170588483	-0.23728501652007092	0.26550236414681433	0.23109825485215776	0.049386957918187056	64	4	18	10	17	6	2
CHI3L2	3.5640799324170644	4.302164800160899	24.733925543039092	-2.483395122092861	-2.911350621358225	-0.25571102103750204	0.3803904884600153	0.22719409751486253	0.043399088890105554	24	16	77	12	19	17	1
PDK4	7.968718177843253	9.134125315075474	726.0813449687544	-3.120219231821775	-3.945666522856139	-0.27487994209520705	0.22013685336089958	0.10600458432370224	3.9978464308297417e-4	217	636	1592	302	714	214	37
SLC16A6	4.792212099261172	5.545781643719075	60.284502635398425	-2.25948681515566	-2.9530233389515668	-0.32110278626793715	0.32158006394609684	0.17150834395571588	0.015570838370353337	37	21	49	116	85	35	5
FOXO3	7.364311422251538	7.4711054304464195	223.27934872709585	-1.2070484403133275	-1.2237326254926837	-1.03555636465771	0.13082266106467216	0.2725539857936965	0.026512527585057184	418	82	427	396	127	348	78
LPP	9.362039257415224	9.4997123722425	916.486975601799	-1.33263229357428	-1.354774577546837	-1.1639905950062017	0.07779705812789982	0.29519857611265915	0.017181203009258395	1722	459	2007	1222	455	1554	240
CEBPD	6.830545596049924	6.983371286679013	159.17267487353294	-1.4636347762157933	-1.5057436682515066	-1.3333917607494856	0.07724780366937684	0.14105827639706475	0.005301070262334272	397	79	291	211	80	224	43
PLOD2	6.394585102785608	6.574970010009345	120.0132147437662	-1.5079817806465075	-1.5849883967333405	-1.3730990663985236	0.09839485641621931	0.14119776826377103	0.00973477603752664	222	63	174	238	67	182	25
CRYAB	6.005525606062201	6.277168603335305	95.4908784653864	-1.6738827285780278	-1.725561164196865	-1.3800123696849496	0.15404185151428992	0.20615676713951744	0.04309166726906679	286	27	133	280	33	115	24
IRAK3	7.320877829055804	7.595125717343545	246.26569169804893	-1.5458501564972598	-1.754961523694134	-1.4086956018385959	0.20871887491450256	0.20615676713951744	0.04281298147740052	218	144	531	331	175	289	58
PDGFRA	7.748142278843771	7.926257899244555	306.9187971993343	-1.5424323216052325	-1.5906961945716418	-1.412803272146032	0.060356181650214086	0.14012519778585078	0.004612045207507658	698	152	363	729	141	403	81
NDRG1	7.756136077889295	7.9601854423094265	313.949390288625	-1.5668734748086208	-1.6391085149827984	-1.4246189374017193	0.08133913761919008	0.1519421469025813	0.008666021329328191	422	127	775	629	162	423	75
TEAD1	6.542552029647865	6.790991648683477	138.63581243449278	-1.6626650214065144	-1.7127559382007767	-1.4469674593111916	0.11164831963256167	0.16172201739306574	0.019081944571590077	386	78	188	287	47	215	22
PFKFB3	7.983311619786626	8.192541010234299	367.2766014850555	-1.6460877614577842	-1.6674648198674025	-1.4615991894952984	0.053919455571758514	0.14510548880774374	0.005541562669506152	763	111	998	685	161	410	106
ATP13A3	7.852150495699039	8.086027527357619	346.25507356041265	-1.6048602382896595	-1.7342176961827582	-1.476819903824218	0.10331692921079044	0.15096033338580508	0.013963127625777751	374	205	606	556	241	383	90
DUSP1	7.83346644393618	8.098449526248004	344.69245096186796	-1.7194490604462631	-1.7899061073084706	-1.5100935847616839	0.08125828674498686	0.16128503533370336	0.014412010869411993	687	98	1074	431	192	344	95
CTGF	6.492165187676037	6.815228004722869	141.21149569710366	-1.7347818864954736	-1.896512624078004	-1.5212333401115494	0.19129879501381053	0.18644087476647767	0.037059047450395136	570	79	224	107	55	141	34
DKK3	6.708793835941604	7.075711858655732	167.1860455280626	-1.7882748305134564	-1.9201427022799693	-1.5280502131280185	0.17207664480877305	0.2138754496885973	0.04171314644621936	545	40	529	199	60	218	27
SH3PXD2B	7.059681962308869	7.281911047303387	198.01289099443787	-1.67146152927822	-1.7695447065772285	-1.5529224303415847	0.06665177500414163	0.11279550528322882	0.006326202619591434	281	145	324	326	98	211	51
ELL2	7.428146441781453	7.688860519702607	262.4243465668137	-1.6585183348405395	-1.8148507431871521	-1.5575193883314924	0.10430404092323829	0.14105827639706475	0.012382466230607108	367	136	282	558	202	324	53
STEAP2	6.059553572669133	6.336785431781291	101.25511302764833	-1.7687705650312602	-1.8170087569990168	-1.5598039953967693	0.10430404092323829	0.14207926726759984	0.013946812287760688	216	42	204	148	66	156	12
VGLL3	7.374311260054511	7.712422019310961	264.3493104440708	-1.758971063056187	-1.9118145729839506	-1.5710714211244918	0.1532976649321741	0.18826153920859515	0.027440425932369426	612	171	753	258	70	341	43
GBE1	6.309179883634127	6.569973404336316	118.39570531120339	-1.8711173014063904	-1.845617361657518	-1.5897385112363385	0.07327984356759998	0.12610445024738673	0.008666021329328191	396	32	220	163	71	106	34
DDIT4	6.732802634196061	7.0011261435345595	159.18791177910106	-1.8208083171431335	-1.8451007913410704	-1.5986790440085887	0.07406483257238675	0.12610445024738673	0.006887298346839705	473	41	418	266	64	166	40
NKD2	4.89969206945102	5.284602895844536	46.78128041479547	-1.9955114802357865	-2.0578805062376824	-1.6539454256703132	0.16427513792081327	0.18728801045345356	0.03809744747606211	193	15	68	110	12	48	9
GPX3	10.11306539644115	10.355499899140746	1662.7856678284552	-1.7738494267928884	-1.8492756305680043	-1.664460002570218	0.028690604620489828	0.15641660173867727	0.0016899879416075435	2463	748	4309	2157	1053	1744	401
SLC39A14	5.537795627091467	5.902763361939055	73.71675401937915	-1.8919264287929596	-2.0115396771541327	-1.676170459265636	0.15511517395076177	0.15767977832614993	0.02456680115539446	123	28	125	250	28	96	9
TNFAIP3	7.254127323941863	7.488429167532283	225.46718037996357	-1.8021432569170093	-1.8471834401796337	-1.6770323669284228	0.03702810195680169	0.08189558547999234	0.0010581704333537622	401	75	585	430	119	249	52
MXRA7	6.276708472754284	6.539527505683032	116.81607954161171	-1.8080935545828218	-1.9101284149210807	-1.6987738097312308	0.0766482376165152	0.09029207680186971	0.0038368538965108325	255	60	279	135	61	148	19
FOXO1	6.374011076906607	6.6196835581251605	123.41650640493619	-1.8091457388394738	-1.8959563257455685	-1.7080509651091706	0.06117331017899855	0.07596260619690301	0.0017921122399290723	180	57	268	266	64	148	23
PPP1R15A	8.420928958845025	8.844097666601215	576.162896655089	-2.0372761986736454	-2.1285858995868234	-1.731950492628783	0.11810265008537438	0.19731496659360737	0.021395744275067016	2467	93	1186	673	324	384	149
TSC22D3	7.407409004334392	7.697771990252225	262.2080592962808	-1.8564562320467932	-1.9653061914762435	-1.733694639969456	0.060356181650214086	0.10600458432370224	0.004400825509390379	383	72	584	484	210	259	58
GADD45B	6.910027397761088	7.206601652598135	186.27047216750086	-1.9050972374369641	-1.983381994233063	-1.73638366362531	0.060356181650214086	0.10600458432370224	0.005261673102795456	355	49	424	257	155	165	45
EMP1	7.775268665383714	8.069396418112492	342.7951357406207	-1.8518805830512919	-1.965009733551954	-1.7416825104635087	0.052576899912888775	0.11279550528322882	0.005115934419704411	565	267	513	444	194	433	51
MMP19	5.9455794645902476	6.353967128796464	102.1657250099636	-1.9512411108257433	-2.13921001283844	-1.7431012327533524	0.19391040849685853	0.16128503533370336	0.02635561007810905	389	67	77	211	25	88	21
KLF6	8.33014182310949	8.580260395897305	486.6225818305852	-1.8509211423704626	-1.9332357111115794	-1.7682192228158455	0.025082956459351796	0.08036840827040866	7.077687215176629e-4	805	219	898	665	389	486	110
IRS2	5.847085182866718	6.077315075865329	84.06576127669734	-1.9426430525606142	-1.920817553257245	-1.7698632106027434	0.03413687502384627	0.061398743889270024	5.1066578901203e-4	225	31	162	135	48	79	21
SOD2	10.31666412532743	10.754879153526776	2220.3636650642693	-1.8730543512674944	-2.1616016857107776	-1.7771441474478815	0.13507402883841382	0.25096442797102647	0.02447013814497228	2015	1437	2582	2356	2345	1803	455
PDLIM3	6.1910482094541095	6.510049813916806	112.97777720611587	-1.948133016366731	-2.026615210078224	-1.7896489080660223	0.07597415790109108	0.09811839662143892	0.004400825509390379	283	29	318	186	56	132	18
RASGEF1B	6.302664288278136	6.728927862475985	135.3086214497414	-1.834616193059043	-2.1780400408736824	-1.8058239232760036	0.18648214363144386	0.1618462406237379	0.02447013814497228	150	50	259	140	152	136	20
RHOB	7.238426098241137	7.609745495208123	246.83147463152508	-1.906461294313185	-2.1145502288991755	-1.8087779833765263	0.12904721302523184	0.1306997669855619	0.00973477603752664	241	78	726	384	189	232	47
SLC7A2	5.031013850845658	5.427820266006211	54.441009895782805	-1.931790834157017	-2.2260778138349617	-1.8094521485492032	0.30042446817757956	0.1618462406237379	0.029066121646801522	34	33	115	103	37	41	11
NAMPT	9.246474167973657	9.587736832264602	978.8535911419414	-1.9029565271675615	-2.073842452970789	-1.8173539371855778	0.07822526337354942	0.14207926726759984	0.005338561108220724	873	455	2475	1455	733	978	183
ZFP36	8.722411594120443	9.08277227140401	682.6841590683523	-1.9649663207610968	-2.1064242376900686	-1.8291952972745058	0.06665177500414163	0.13823112493521922	0.005385470686784481	1466	158	2293	794	403	605	143
SPRY4	6.284124594450186	6.551824919492547	117.48955770832511	-1.9522842991659815	-2.0170764788840967	-1.8515205434803716	0.036013412620667457	0.052651387380820966	4.501722893736725e-4	232	66	230	264	41	128	21
GPR4	5.378228798122635	5.666416595508937	63.9285650587879	-1.924926478863113	-2.0856165238167015	-1.8515277815122924	0.09235199328605236	0.07873466268168719	0.003806121498264128	141	36	118	67	43	64	11
SLC11A1	7.624481184502026	8.041450818794246	330.4481903877961	-2.0222702086022584	-2.193679823425605	-1.8519039485144688	0.09445295858676567	0.14207926726759984	0.01059399290230097	442	130	1308	586	88	268	68
TCF21	5.669844786370998	6.061980665901964	82.11778113218348	-2.059599602833245	-2.158358433765815	-1.8668407076859947	0.10973974707502974	0.1202764799273665	0.00868457166773216	227	31	256	121	24	95	10
COL15A1	5.875878454752221	6.251494667695527	96.87213575470354	-1.9190816652817992	-2.190302378894189	-1.9041694159772382	0.1532976649321741	0.11279550528322882	0.008666021329328191	245	55	82	118	82	100	13
ITPRIP	6.312086692884529	6.584855919265846	119.77946668552326	-2.03872088788609	-2.0632282628396905	-1.9096090407201498	0.028690604620489828	0.046409913331546364	2.088506449798269e-4	237	39	296	240	64	112	25
IL6	3.8828013833692325	4.287866382262586	23.536470477389315	-2.20939122047208	-2.34857245190386	-1.9253139351720023	0.16427513792081327	0.18728801045345356	0.029066121646801522	73	6	40	28	20	18	4
CD300E	7.158485566390365	7.7206738821702166	269.8101757550396	-2.0554222171753906	-2.427333891644095	-1.9676104397586995	0.24079693103598976	0.1911643069652142	0.02532381052053868	150	258	751	327	90	168	51
TNFAIP8L3	3.535858608942054	4.0284236618845455	18.79923000919797	-2.510022460399205	-2.5516688434805417	-1.9958320121055961	0.1532976649321741	0.22006219806778043	0.04719775978077056	39	6	26	72	7	10	4
RND3	6.622139170983478	7.175167599513129	183.46354450086295	-2.041779584511873	-2.4035466092297937	-2.002123964226217	0.1978873638183023	0.17716344021333888	0.02050727827647896	272	43	139	459	209	179	19
AK4	3.709944270677318	4.053855335464047	19.760873525609014	-2.355250910842277	-2.3733120501891465	-2.0383320482293854	0.09282825378897784	0.1537520836006566	0.013693851801771434	41	11	35	46	8	13	4
AKAP12	9.169894079572467	9.636702096918011	997.9236349307653	-2.17416518008437	-2.368775239915264	-2.0611890474682633	0.07779705812789982	0.14105827639706475	0.004400825509390379	2888	339	3513	1606	176	800	166
FOS	6.976689160410808	7.302915382069434	198.38957101799502	-2.3603740501039505	-2.2597389103979024	-2.0930586353615612	0.012590744141150502	0.041021221132578965	1.1054478772824636e-4	419	62	515	332	119	119	48
PER1	6.873182696455814	7.271731069609236	192.51005112437846	-2.4823328972402594	-2.3552454870681725	-2.105499683737447	0.02569672043432198	0.06498530715807066	0.0010584419849367151	492	59	591	379	59	103	46
CRISPLD2	7.826300353645803	8.112294098391102	350.701393391065	-2.1753771620535813	-2.224848659350631	-2.129655975597673	0.005527373900221275	0.023118810139378963	6.694876956737489e-7	613	192	721	613	194	328	57
TNC	8.050461334878824	8.739061170660515	533.2215891763436	-2.205364838356417	-2.627866296447747	-2.1303006508920412	0.17123693415347596	0.21431763434614703	0.01936014895275236	3651	188	453	603	109	347	79
UPP1	5.689476108395519	6.112684564694495	86.91450832116153	-2.439504871019241	-2.443356685929697	-2.1422344372746918	0.07056760161986696	0.07873466268168719	0.0037701070613010046	95	27	155	234	69	46	19
FKBP5	8.775020106062692	9.111729545481829	706.4415923343017	-2.197243787701038	-2.2971828750447694	-2.1445739515300923	0.010788035542184733	0.04677504640513369	8.443747312497976e-5	984	559	1082	1278	354	543	130
SMIM3	3.9116332046063853	4.384394984540488	26.084901425906466	-2.326564695735598	-2.536983143422749	-2.145972989110617	0.17026232850799408	0.15011241907607273	0.02024628297702403	35	23	56	35	11	22	2
BEST1	4.152550446337766	4.535952177043332	28.938201671274346	-2.326544347347008	-2.4923482082758452	-2.158591995102404	0.1134531011033496	0.11279550528322882	0.008233315302195019	48	23	64	34	13	18	5
SERPINA3	6.1051788513395	6.413022166137804	106.63577238187263	-2.3446759589208126	-2.2915483188739714	-2.1601628522815606	0.013890754688627285	0.026333644374337523	3.1937879460429696e-5	204	48	188	276	51	72	23
NR4A3	5.165738488486545	5.54325660302097	57.567905169400404	-2.5454339693418095	-2.432019395939434	-2.195270739809449	0.038583064507885165	0.05706639414627186	0.0011137461837334576	163	20	147	67	33	31	13
CTD-2033D15.2	4.431324672237207	4.802999777690577	33.85487863817591	-2.4981876101630394	-2.456064904487337	-2.204059698399835	0.057373871531860514	0.07567549083227057	0.0026291693801384582	57	15	87	77	14	20	7
AREG	4.43865123628563	5.0902248589372086	42.53700178741126	-2.269636728758517	-2.680424341897413	-2.235458165904193	0.33982173297815044	0.1835939644091371	0.027316852833215763	73	34	20	143	15	34	3
NFIL3	6.438990460014833	6.826022299092353	143.53337291394888	-2.2868788502454254	-2.439006079314949	-2.2655595264120154	0.027185082000136637	0.036804321025223775	1.440935391673948e-4	285	53	272	193	127	127	17
G0S2	7.103069848218444	7.605772443116352	245.23291127075402	-2.3813985882794313	-2.5311714426185383	-2.2768337036348214	0.07278605696546257	0.08189558547999234	0.001794926752471766	546	79	765	208	169	238	20
NAV2-AS5	2.93452707520194	3.5355344974175127	13.00123392728315	-2.724947937022728	-2.892110494256827	-2.288595605849635	0.16574629418466996	0.23107551314432423	0.049386957918187056	48	8	18	30	2	6	2
EGR1	7.679207687149087	8.106129586069354	346.74222909617544	-2.404744791625251	-2.520968009361008	-2.3416732961398967	0.02299815480037849	0.041670532695793974	9.585145510897743e-5	835	98	1027	410	222	293	41
THBS1	11.099293989502788	11.480256827852871	3642.2282431560675	-2.4059170802114345	-2.4913947550257967	-2.3611288257721332	0.003938857112141365	0.07416498410804413	6.887187773304385e-6	5561	2876	7564	5955	1433	2653	552
ZDHHC11B	2.949535905722211	3.536353211084651	13.348719352477843	-2.7076837602572064	-2.9317283664507463	-2.36747879115783	0.17192461465321676	0.20366430416370404	0.047477722678393064	25	7	47	13	6	8	1
PAPPA	5.213815402132973	5.812642165349174	71.41930721552013	-2.3555433525141036	-2.7623427945173433	-2.4082818136568847	0.1837686861914535	0.11279550528322882	0.0068529026879352575	100	70	51	207	20	45	8
USP53	7.604519875556058	8.129711191086772	351.2723802740226	-2.4639885153813297	-2.66037723791049	-2.412538186749821	0.039226181150263634	0.06711018172769447	7.060074640293854e-4	673	108	1450	398	149	276	37
ANGPTL4	4.36865751684533	4.920565224064052	37.517841412112254	-2.5811929008699313	-2.7781938784768023	-2.427180967974295	0.12133459211892508	0.10434062868369282	0.0056189740111002515	78	33	51	95	6	21	5
KCNE1	3.678226002498099	4.283904164700566	22.616426779737484	-2.7384036898797506	-2.8828245488596957	-2.436875804481935	0.1375115382803816	0.13823112493521922	0.014020354991556206	42	4	40	89	11	12	3
ADAMTS1	7.892501128383606	8.415407931466259	429.5839261510461	-2.524209811639609	-2.7059765174837995	-2.459169216310238	0.04441644834379043	0.05897859830365742	4.092452996008776e-4	1246	98	1335	350	288	251	63
FOSB	3.562462328128005	4.114781407698905	21.779736600199378	-2.5561933778382717	-2.9127876617496278	-2.477411110303174	0.1475254530849038	0.14510548880774374	0.016422945433062497	35	7	28	30	27	12	2
MT2A	7.210621933289492	7.751352594039414	276.0401929360113	-2.4245607150416	-2.7287355328397274	-2.4802599708416775	0.060736056467258756	0.06387708244694303	9.057678359877725e-4	465	281	201	588	104	183	32
SLED1	2.9409760628160386	3.474314191290651	13.612964732738474	-2.690017217432111	-3.031897480536111	-2.503941734147031	0.1651906222508962	0.1804769348360918	0.033309324224688054	15	7	23	23	13	7	1
MAFF	5.925994986449655	6.483671798610388	111.25705121909624	-2.616835646012007	-2.789984523062488	-2.5268237221385856	0.07563560700436	0.05378508401069883	7.077687215176629e-4	291	16	331	149	81	67	14
PLIN2	7.843362388866442	8.528787003332004	472.13944045895335	-2.4173941656477442	-2.874541504133925	-2.5272222489201215	0.1532976649321741	0.12185777216915906	0.0038368538965108325	261	151	1095	564	575	271	54
C11orf96	5.4901444900966725	6.2028093141901115	93.34329173361795	-2.402352891134494	-2.948736805406391	-2.6025712764951803	0.29483078744829716	0.11819632026424587	0.005338561108220724	54	50	332	79	69	60	7
SLCO4A1	5.691218039334977	6.4558814044039545	107.65029532168322	-3.063935322241037	-3.093045704288303	-2.621715972597848	0.08653380033472631	0.11279550528322882	0.004851071572987337	240	24	531	145	21	35	17
AC007278.3	4.502223355650205	5.244408455409684	46.928871669786666	-2.547610814902974	-3.024221422330883	-2.638143690919782	0.35865080280736705	0.12831784177035752	0.008666021329328191	21	20	175	83	28	29	3
GLDN	5.445983163749887	6.235992497996841	94.19321734391983	-2.737243747786266	-3.1063136998683296	-2.7003694858609495	0.20951470209470563	0.11279550528322882	0.00474874203931074	398	78	83	178	8	44	10
ADAMTS4	5.833426877816682	6.65909024820996	128.30568563007517	-2.5302041590259527	-3.127092108982396	-2.72982937087402	0.2754975115591496	0.13106099238645325	0.005336589426362476	61	22	316	231	156	66	11
WISP1	4.233120041541581	5.120440011213755	41.69710181836699	-2.9716692244480596	-3.2194595523191474	-2.801044939302455	0.21792623431514843	0.1339180362480523	0.009049228022194277	100	19	39	197	5	24	2
F2RL3	5.153456581610654	5.840583796500348	72.12804707543005	-3.1536940344013957	-3.22529398485802	-2.837808352641664	0.11810265008537438	0.0666708388116046	0.0013848348934618786	45	24	205	139	62	19	11
ATF3	6.435524682535721	7.114834585195756	173.4923638453572	-2.8338574499621783	-3.1032443746604708	-2.855034895717926	0.07520666162818355	0.04677504640513369	2.3337141586436192e-4	425	22	530	219	141	98	14
IL18R1	5.512894167243314	6.223607782082831	94.31047509576739	-2.9226512495692876	-3.0741977494710135	-2.8580640062179428	0.09584155100728385	0.052651387380820966	5.796604378901302e-4	91	33	225	183	85	67	3
ADAMTS9	7.11190417332251	7.646398423980514	251.45490732604156	-2.9434801489592664	-3.0363607641043835	-2.8859476919669684	0.008407690126974687	0.014158100430899444	8.80392437381891e-7	350	85	783	622	114	121	29
ADM	5.9101214492855405	6.399126936969351	104.71733399173067	-2.9846913552920373	-3.002805284500119	-2.8870091277225263	0.006487173080237328	0.008048833187836852	8.13097561703273e-8	349	31	205	213	54	53	12
ESM1	3.5467210460865406	4.437769100622025	25.145143923690558	-3.224448090193583	-3.5342512739943523	-3.0338102387790316	0.1837686861914535	0.12176950905508674	0.008651442947433252	139	12	56	22	3	9	2
ERRFI1	6.921817786356215	7.612662335906323	246.43500255021405	-3.0251422766534706	-3.2849199697566056	-3.090899112221664	0.02923926823514111	0.027688042720510956	2.294666616748614e-5	304	90	296	1018	138	133	15
FOSL1	3.764264758268693	4.394472311886026	25.292037409536352	-3.2046145449631127	-3.389559010579234	-3.1005401745021413	0.0766482376165152	0.04202880202229687	8.72083350735206e-4	93	14	22	57	11	10	2
CYR61	7.788407201646372	8.626550936752913	493.10696308631896	-3.1922004775540747	-3.4883662304567564	-3.2325891933242348	0.03945618560317362	0.0492746238406266	6.34809934388469e-5	1874	111	1963	442	137	241	26
PTX3	6.013642956285583	6.772732002237732	138.55149275139627	-3.1327548030976833	-3.49902081579437	-3.26315664656835	0.11657795585811884	0.03160604888143538	5.54039465111278e-5	527	87	54	222	89	50	11
RP1-309I22.2	7.644558964531747	8.541180475953214	465.5459529592561	-3.2387258438793936	-3.5925971608027303	-3.288302259727077	0.05625920384653947	0.05743429366994672	1.0895260976958664e-4	649	141	2200	1064	62	153	38
SLC19A2	3.6491760247587477	4.54833407386294	29.73583564995822	-3.9027025891878	-3.598653944705148	-3.3520208277090098	0.0766482376165152	0.06531282479106827	0.0010584419849367151	30	21	51	50	24	14	0
APOLD1	5.176193367912462	6.084102974642065	86.34512920951119	-3.6194065953482655	-3.560395311743192	-3.396317603589481	0.0767401106792459	0.038866451785195676	9.7042775799418e-5	91	67	100	238	49	45	1
KLF9	7.263898958359543	7.933627544645484	311.4124474047435	-3.315230147077814	-3.5281161286248963	-3.402546135308213	0.006487173080237328	0.008048833187836852	2.9331376953033466e-8	324	135	672	557	286	123	21
ZBTB16	6.8929187404137755	7.7043158728527175	259.3600812880445	-3.6024978200621383	-3.7165595543322176	-3.490506898303443	0.017380466866966853	0.020808776435872124	1.919442302118956e-6	594	47	1055	551	79	70	22
RP11-212I21.3	2.898951713439863	3.701730801728993	15.744702065916398	-3.563882837992222	-4.110685695667874	-3.672088068944391	0.10918836892993132	0.07717182937306036	0.005541562669506152	34	6	41	10	15	3	1
PRG4	6.777344149347031	7.763454643901423	278.19770289654787	-3.7018512976938935	-4.071951104855612	-3.913542623612743	0.037426367634433196	0.021562379541481096	1.8102947126831413e-6	853	290	157	393	107	95	7
SERPINE1	8.737453575711722	9.520754646192836	924.6191226572743	-3.942928008974998	-4.04702024592994	-3.9539238938088066	6.733604369776215e-4	0.004240002673129466	5.839642260769007e-14	3833	336	1110	2229	405	239	51
IL1RL1	8.060839095255714	8.863846659499108	593.2408835275132	-3.947649250945363	-4.06455543056368	-3.955691635501888	0.0011235696077865028	0.0045320442704100275	2.0242209701747182e-11	1322	187	779	981	645	130	37
MT1X	4.7339213133087945	5.68936931607607	65.6346653055289	-4.060853579813644	-4.404680542483759	-4.235775348377578	0.039586591081822164	0.010300240236285051	1.8544130618875961e-6	75	60	67	197	26	14	2
IL1R2	4.895080428001662	6.235524037287547	95.87044439664844	-5.9422532142561755	-6.3624569814318725	-6.223352394836157	0.007227654483274116	0.0012143889381076186	2.4281534383617336e-10	103	69	125	281	57	3	2
