# Supplementary material for: Genome-wide bioinformatic analyses predict key host and viral factors in SARS-CoV-2 pathogenesis
Source: Commun Biol. 2021 May 17;4:590. doi: 10.1038/s42003-021-02095-0 (PMC8128904; doi:10.1038/s42003-021-02095-0)
Supplement: Supplementary file 5 — Supplementary Data 3 [file 42003_2021_2095_MOESM5_ESM.zip › GSE150316_ValidationDataset/WithoutThreeOutliers/case3/des_Case/controlVscase3_genes.under.limmaVoom.tsv]

gene_id	LimmaV_AveExpr	edgeR_logCPM	DESeq2_baseMean	LimmaV_FC	edgeR_FC	DESeq2_FC	LimmaV_padj	edgeR_padj	DESeq2_padj	NegControl1	NegControl2	NegControl3	NegControl4	NegControl5	case3-lung1	case3-lung2
GPX3	10.11306539644115	10.355499899140746	1662.7856678284552	-1.7738494267928884	-1.8492756305680043	-1.664460002570218	0.028690604620489828	0.15641660173867727	0.0016899879416075435	2463	748	4309	2157	1053	1744	401
TNFAIP3	7.254127323941863	7.488429167532283	225.46718037996357	-1.8021432569170093	-1.8471834401796337	-1.6770323669284228	0.03702810195680169	0.08189558547999234	0.0010581704333537622	401	75	585	430	119	249	52
KLF6	8.33014182310949	8.580260395897305	486.6225818305852	-1.8509211423704626	-1.9332357111115794	-1.7682192228158455	0.025082956459351796	0.08036840827040866	7.077687215176629e-4	805	219	898	665	389	486	110
IRS2	5.847085182866718	6.077315075865329	84.06576127669734	-1.9426430525606142	-1.920817553257245	-1.7698632106027434	0.03413687502384627	0.061398743889270024	5.1066578901203e-4	225	31	162	135	48	79	21
SPRY4	6.284124594450186	6.551824919492547	117.48955770832511	-1.9522842991659815	-2.0170764788840967	-1.8515205434803716	0.036013412620667457	0.052651387380820966	4.501722893736725e-4	232	66	230	264	41	128	21
ITPRIP	6.312086692884529	6.584855919265846	119.77946668552326	-2.03872088788609	-2.0632282628396905	-1.9096090407201498	0.028690604620489828	0.046409913331546364	2.088506449798269e-4	237	39	296	240	64	112	25
CRISPLD2	7.826300353645803	8.112294098391102	350.701393391065	-2.1753771620535813	-2.224848659350631	-2.129655975597673	0.005527373900221275	0.023118810139378963	6.694876956737489e-7	613	192	721	613	194	328	57
FKBP5	8.775020106062692	9.111729545481829	706.4415923343017	-2.197243787701038	-2.2971828750447694	-2.1445739515300923	0.010788035542184733	0.04677504640513369	8.443747312497976e-5	984	559	1082	1278	354	543	130
NFIL3	6.438990460014833	6.826022299092353	143.53337291394888	-2.2868788502454254	-2.439006079314949	-2.2655595264120154	0.027185082000136637	0.036804321025223775	1.440935391673948e-4	285	53	272	193	127	127	17
SERPINA3	6.1051788513395	6.413022166137804	106.63577238187263	-2.3446759589208126	-2.2915483188739714	-2.1601628522815606	0.013890754688627285	0.026333644374337523	3.1937879460429696e-5	204	48	188	276	51	72	23
FOS	6.976689160410808	7.302915382069434	198.38957101799502	-2.3603740501039505	-2.2597389103979024	-2.0930586353615612	0.012590744141150502	0.041021221132578965	1.1054478772824636e-4	419	62	515	332	119	119	48
EGR1	7.679207687149087	8.106129586069354	346.74222909617544	-2.404744791625251	-2.520968009361008	-2.3416732961398967	0.02299815480037849	0.041670532695793974	9.585145510897743e-5	835	98	1027	410	222	293	41
THBS1	11.099293989502788	11.480256827852871	3642.2282431560675	-2.4059170802114345	-2.4913947550257967	-2.3611288257721332	0.003938857112141365	0.07416498410804413	6.887187773304385e-6	5561	2876	7564	5955	1433	2653	552
USP53	7.604519875556058	8.129711191086772	351.2723802740226	-2.4639885153813297	-2.66037723791049	-2.412538186749821	0.039226181150263634	0.06711018172769447	7.060074640293854e-4	673	108	1450	398	149	276	37
PER1	6.873182696455814	7.271731069609236	192.51005112437846	-2.4823328972402594	-2.3552454870681725	-2.105499683737447	0.02569672043432198	0.06498530715807066	0.0010584419849367151	492	59	591	379	59	103	46
ADAMTS1	7.892501128383606	8.415407931466259	429.5839261510461	-2.524209811639609	-2.7059765174837995	-2.459169216310238	0.04441644834379043	0.05897859830365742	4.092452996008776e-4	1246	98	1335	350	288	251	63
NR4A3	5.165738488486545	5.54325660302097	57.567905169400404	-2.5454339693418095	-2.432019395939434	-2.195270739809449	0.038583064507885165	0.05706639414627186	0.0011137461837334576	163	20	147	67	33	31	13
ADAMTS9	7.11190417332251	7.646398423980514	251.45490732604156	-2.9434801489592664	-3.0363607641043835	-2.8859476919669684	0.008407690126974687	0.014158100430899444	8.80392437381891e-7	350	85	783	622	114	121	29
ADM	5.9101214492855405	6.399126936969351	104.71733399173067	-2.9846913552920373	-3.002805284500119	-2.8870091277225263	0.006487173080237328	0.008048833187836852	8.13097561703273e-8	349	31	205	213	54	53	12
ERRFI1	6.921817786356215	7.612662335906323	246.43500255021405	-3.0251422766534706	-3.2849199697566056	-3.090899112221664	0.02923926823514111	0.027688042720510956	2.294666616748614e-5	304	90	296	1018	138	133	15
CYR61	7.788407201646372	8.626550936752913	493.10696308631896	-3.1922004775540747	-3.4883662304567564	-3.2325891933242348	0.03945618560317362	0.0492746238406266	6.34809934388469e-5	1874	111	1963	442	137	241	26
KLF9	7.263898958359543	7.933627544645484	311.4124474047435	-3.315230147077814	-3.5281161286248963	-3.402546135308213	0.006487173080237328	0.008048833187836852	2.9331376953033466e-8	324	135	672	557	286	123	21
ZBTB16	6.8929187404137755	7.7043158728527175	259.3600812880445	-3.6024978200621383	-3.7165595543322176	-3.490506898303443	0.017380466866966853	0.020808776435872124	1.919442302118956e-6	594	47	1055	551	79	70	22
PRG4	6.777344149347031	7.763454643901423	278.19770289654787	-3.7018512976938935	-4.071951104855612	-3.913542623612743	0.037426367634433196	0.021562379541481096	1.8102947126831413e-6	853	290	157	393	107	95	7
SERPINE1	8.737453575711722	9.520754646192836	924.6191226572743	-3.942928008974998	-4.04702024592994	-3.9539238938088066	6.733604369776215e-4	0.004240002673129466	5.839642260769007e-14	3833	336	1110	2229	405	239	51
IL1RL1	8.060839095255714	8.863846659499108	593.2408835275132	-3.947649250945363	-4.06455543056368	-3.955691635501888	0.0011235696077865028	0.0045320442704100275	2.0242209701747182e-11	1322	187	779	981	645	130	37
MT1X	4.7339213133087945	5.68936931607607	65.6346653055289	-4.060853579813644	-4.404680542483759	-4.235775348377578	0.039586591081822164	0.010300240236285051	1.8544130618875961e-6	75	60	67	197	26	14	2
IL1R2	4.895080428001662	6.235524037287547	95.87044439664844	-5.9422532142561755	-6.3624569814318725	-6.223352394836157	0.007227654483274116	0.0012143889381076186	2.4281534383617336e-10	103	69	125	281	57	3	2
