# Supplementary material for: Genome-wide bioinformatic analyses predict key host and viral factors in SARS-CoV-2 pathogenesis
Source: Commun Biol. 2021 May 17;4:590. doi: 10.1038/s42003-021-02095-0 (PMC8128904; doi:10.1038/s42003-021-02095-0)
Supplement: Supplementary file 5 — Supplementary Data 3 [file 42003_2021_2095_MOESM5_ESM.zip › GSE150316_ValidationDataset/WithoutThreeOutliers/case3/des_Case/controlVscase3_genes.over.tsv]

gene_id	LimmaV_AveExpr	edgeR_logCPM	DESeq2_baseMean	LimmaV_FC	edgeR_FC	DESeq2_FC	LimmaV_padj	edgeR_padj	DESeq2_padj	NegControl1	NegControl2	NegControl3	NegControl4	NegControl5	case3-lung1	case3-lung2
AC244250.2	0.12238032191878692	2.2896489917440923	4.892514721979149	4.097541438936755	7.430343633693369	0.03728268985440983	0.03025335310919161	0.04677504640513369	0.5009488011247958	0	0	0	0	0	17	20
IGLV3-10	1.7667149985161332	5.089651042622896	40.24657191780895	6.966765500285334	5.8376009681757814	0.03752268672075757	6.733604369776215e-4	0.005028470083953709	0.5000404028859914	0	0	0	13	0	341	113
IGLV7-46	1.1716869431283887	3.5238058421385623	12.123264058510516	5.364744012880705	4.7280415258903865	0.04572488227302486	0.0031429053495053484	0.041021221132578965	0.6050424487649811	0	0	0	8	0	112	30
IGLC3	3.028875096956042	5.861040564530508	70.15535765563438	6.103298953484358	4.337701054669187	0.046460886409827956	0.006066306436493251	0.036804321025223775	0.6572796765227656	0	0	33	34	0	566	182
IGLC2	3.996154028275927	7.521597783854655	226.85375274871765	7.219884262885753	4.806342080068444	0.0529123326082781	0.004114960206798519	0.04888211394887352	NA	0	1	26	143	0	1994	573
IGKV4-1	3.062597236834641	6.25096316525579	91.97534741783033	6.757380233091302	5.0545468825281965	0.05306506505327699	0.0022788100289422796	0.010364499722591335	0.4453953547876029	0	0	19	36	0	957	206
IGLV1-44	2.6946577922655837	5.395812554544302	49.44797038765132	5.979727770344832	4.4265896594693395	0.05506211358750915	0.004114089138801444	0.02420213018381097	0.5457551955879336	0	0	14	30	0	536	99
IGLV2-14	2.539859769602898	4.947274593570299	35.63341936926322	5.486611759877155	4.046325131273811	0.056362134319117387	0.006583651218043618	0.041670532695793974	0.6109278035193443	0	0	21	19	0	361	73
IGLV3-19	2.7060883353215606	5.573327229681998	56.043851839536615	6.253819569512169	4.799719173966372	0.06027467216422072	0.0029771801403150706	0.01179400245287093	0.42506632849950227	0	0	13	26	0	667	104
GZMA	1.6612122637791298	4.0023904200886165	17.82894238541749	5.504259286567745	4.872668838100491	0.0719545541847174	0.004205944845707971	0.022571011771715794	0.411792632951012	0	3	6	0	0	174	39
IGHV1-18	2.6304124790256447	5.503053239079791	53.811452950880515	6.301820119988745	5.054393735338669	0.0720679339746535	0.0019709655196982687	0.006383648594527459	0.27896757598287847	0	0	14	17	0	538	126
MZB1	2.4276202282138777	5.375192736231596	49.29887271341447	6.405547269927517	5.226033458732342	0.07406239517382886	0.001190961011372079	0.006242072353724394	0.23924198987365078	0	0	5	20	0	449	127
IGHD	1.6665596068607091	4.085827685932914	18.62490880187685	5.547394483508667	4.592449074231558	0.07548844206472008	0.0022788100289422796	0.027688042720510956	0.35750857274680586	0	0	1	13	0	191	41
IGHV3-23	3.2212682309228873	5.84039546724425	68.88716133883673	5.9000575855489625	4.375415029980482	0.08032830165763051	0.006024429736647586	0.021859021495800428	0.3602376589731501	0	0	30	32	1	617	165
DEFA3	2.475230997544446	5.001770044995585	38.12631708406137	5.8300415220738415	4.587008398218222	0.08148531884608656	0.006487173080237328	0.02420213018381097	0.3602376589731501	0	1	0	20	4	281	104
IGLV3-25	2.1847065701005532	4.576179147704193	27.408244823728737	5.488991423223021	4.578431783018613	0.08996847282001856	0.003343139605661318	0.013148048480415526	0.2600703457811669	0	0	12	9	0	237	70
FASN	7.871234895595543	8.231371074375415	374.2587534879037	1.8817994690063722	1.7765590214463303	1.4444259626878142	0.04851779286942727	0.10400581303414652	0.03380837690482572	626	88	167	425	49	2396	509
HIST1H2BC	5.65220635518708	6.019296536825001	79.29547833386225	1.935701097306233	1.9192683060222357	1.6600585408799131	0.026512437816335995	0.03985707722891727	0.0053618435933931894	66	15	49	106	15	476	125
HIST1H2BK	4.787735094785876	5.315593792621867	47.872567933384175	2.1050117328343214	2.0533261461365497	1.692589379154529	0.04830199800340762	0.08355813983799583	0.02641819722044901	44	12	26	62	3	285	82
GLCCI1	4.458172473280027	4.843903847009621	34.303018760687976	1.9831299656305905	1.9966390325637706	1.7081586291666433	0.039154752932716475	0.0546926963399135	0.008666021329328191	39	8	28	16	8	195	58
CORO1A	5.200325288641895	5.624714792944221	59.66633403244568	1.9733662051894352	1.9998587444978455	1.727110740380187	0.03025335310919161	0.0417681048017844	0.005766815233389395	51	11	74	47	7	359	99
SPN	5.477901024443706	5.89497936993498	72.4887097450349	2.164837625250619	2.0264228126888817	1.7321784587810807	0.02299815480037849	0.041021221132578965	0.0076507614799465095	47	17	88	34	16	529	97
MLPH	5.88282343624743	6.388406257011921	101.82357323963556	2.1162861089065585	2.1036227410572286	1.8117516372467808	0.03069078516414206	0.041670532695793974	0.0068529026879352575	143	18	61	104	8	827	128
RAMP2	4.5434549336730985	5.079986387497368	40.472238627114955	2.4287692242083576	2.2527861729215513	1.9161965075401266	0.02622255307711814	0.04574905388890116	0.00973477603752664	14	6	42	27	11	271	67
FAM46C	6.06330181872313	6.663015165287815	124.99124947578491	2.270500513462215	2.2500240998335546	1.9431840290434574	0.03216650897242658	0.0417681048017844	0.007478206147917714	99	24	94	144	6	705	242
RP5-1171I10.5	3.8955142708344317	4.412352091872326	24.649592852858703	2.332752151481373	2.3080621863199613	2.0209095061789917	0.02400298176896144	0.041670532695793974	0.004300699666365581	21	4	21	10	6	178	39
HIST1H2BG	3.8928929349624473	4.624770232123527	28.684244832024486	2.5855498941520536	2.455345445275608	2.0631147755245234	0.027288765216782244	0.06387708244694303	0.01936014895275236	12	2	16	40	4	189	55
TXNDC5	4.598943250174816	5.12799597618221	42.133812464675515	2.1336227016367144	2.337440258099632	2.085312925789319	0.03069078516414206	0.020808776435872124	0.0013159003278251345	47	5	24	29	8	202	93
NCF1	3.3228456245047524	3.9307188063224205	17.60808125729394	2.3382004812512416	2.5106668730613353	2.1572122607734667	0.04441644834379043	0.06387708244694303	0.008651442947433252	11	5	11	9	2	93	38
DLGAP5	2.5628469364752062	3.365049251236377	10.989668111655304	2.6615477490456496	2.6782400775349062	2.160484361554016	0.047687824920606504	0.12176950905508674	0.04312750387118507	8	1	2	11	2	75	22
KIF11	3.4418859021100556	4.144948697937301	20.651137201815406	2.738019113248928	2.6129960614728445	2.191213680984288	0.02299815480037849	0.06978728732836598	0.013693851801771434	14	8	6	7	3	140	37
HIST1H2AE	3.0492791328079254	3.7826033614462515	15.404724076609313	2.6968995452136246	2.6488863885314045	2.2664892143030206	0.02594534560609654	0.07717182937306036	0.009897332431573832	8	1	8	7	6	113	27
BANK1	3.1227242871909	3.824112850922797	15.785994560793474	2.490657450797452	2.6205060690189956	2.272902356735729	0.030655827996609913	0.04975660546710012	0.005919728869186587	16	1	9	8	3	100	33
PSMB10	2.3803631660763127	3.3535775761581093	10.68017999279279	2.834331339838989	2.7984400811175254	2.3109063263786527	0.03905360925776147	0.12112466338979148	0.032520555783721886	13	1	5	6	0	75	23
LCN2	5.360532946356551	5.96260482878062	77.0379470853681	2.6676368329071454	2.588437948536773	2.3676454176123225	0.004199544777950534	0.007811952850705293	1.0895260976958664e-4	49	19	33	30	17	433	163
RAMP3	3.8303688275812062	4.5915009859160305	28.37288008917498	2.595977148915304	2.7477285792128514	2.4616406328190776	0.02400298176896144	0.020808776435872124	0.0014044365288611157	24	3	24	9	3	152	68
CLEC3B	3.884420306087683	5.070903556336074	40.5269482421953	3.2954417416888004	2.9966179463180707	2.6093587539706373	0.025400534258472118	0.04497272506893609	0.004612045207507658	14	0	19	20	14	231	97
CCNB1	2.693837098968949	3.549166819499091	13.068186090582191	2.7614144752522516	3.0071434279155356	2.609676578005562	0.03562253032284049	0.048564437590893766	0.007028628813926385	12	2	3	4	2	73	32
ITGA2B	3.296014356853902	4.47501068892904	25.839168591385427	3.274054328182225	3.0211317848636803	2.667425778499923	0.028332415224715517	0.04767922228244381	0.00474874203931074	22	0	19	4	5	163	61
HIST1H2AJ	2.1589288500290755	3.7466579757567846	14.303682506754434	4.025944649219911	3.2607174657909908	2.6916568745912	0.026537196184472582	0.12176950905508674	0.049386957918187056	18	0	0	8	1	130	28
HIST1H2BN	3.317507377724579	4.1630656455030675	20.66427180487513	2.7746496484970895	2.9931641981119266	2.705641224846173	0.01885489774548427	0.01767160656507184	7.325479627489737e-4	11	2	8	16	2	114	52
HIST1H2BB	1.9570982884640302	3.30237105482776	10.694450990235636	3.677866422965183	3.390323946090538	2.7192815441715603	0.04499260051868164	0.1240436089170096	0.03934155074385236	9	2	1	0	2	75	24
ELANE	2.6480640335394376	3.915849038791557	17.570968050389297	3.506849115117273	3.354785229506346	2.761281025534698	0.031711233979555734	0.07226605990076887	0.01936014895275236	3	5	1	12	1	93	46
CCL5	4.744821390391069	5.907888973916477	73.13711826835276	3.8640271564284268	3.2351510809334503	2.8201956947725115	0.006487173080237328	0.021859021495800428	0.0032619350436702164	7	12	64	12	9	574	149
IRF4	3.274883742940712	4.526703654142367	26.5200121156415	3.750910499113574	3.2939115752035075	2.8936491042989623	0.010342445047134103	0.03160604888143538	0.005204775215042432	2	2	9	27	2	217	55
IGKV3-15	2.2476445553031796	4.0425422902574235	18.074225465692287	4.487039132686468	3.4908006551793136	2.903458133571368	0.01926525568029063	0.09746299747310609	0.03935066438372839	0	0	7	19	1	168	36
HIST1H2BH	2.441272328429018	3.889166399821381	15.836176007000459	3.875365813301135	3.3848194594002607	2.924826787784665	0.0081969132482961	0.05641166048303201	0.01278998782919802	5	0	2	18	1	164	27
ITM2C	3.9861413491707784	4.89017886784845	34.852795652047774	3.093315347194066	3.1498212677902844	2.958739355610099	0.0031429053495053484	0.002958875427501996	1.4845385093900235e-6	17	2	20	19	4	261	75
HIST1H2AL	2.2529703719998353	3.2832673924950675	10.361075766381123	3.1393081692627622	3.3770638772793276	2.9885690597543686	0.0171648195109007	0.03671723815294069	0.004284190316581053	4	1	2	7	1	71	25
HIST1H2BI	2.008677249985922	3.521795227663266	12.214931646452026	3.9823378397202975	3.5112246795560695	3.0150599784941363	0.02400298176896144	0.08189558547999234	0.011973033091097925	6	2	0	9	0	107	25
HIST1H3B	3.084931558632284	4.699108174591849	30.254652766431985	4.23401407538557	3.473237114450311	3.0518867493311213	0.026537196184472582	0.041670532695793974	0.006519855998867053	19	3	0	23	1	234	69
PPBP	1.6796099728947538	3.524157902399547	12.566312587259576	4.354187587069809	3.755084341008394	3.0830226087783976	0.01885489774548427	0.11279550528322882	0.04868105789730974	1	0	13	0	1	79	35
HIST1H4D	1.6581972727878873	3.1565836518890413	9.476307534037417	3.6904346539435204	3.666479220250275	3.1367660738452723	0.03413687502384627	0.0923910269818278	0.018716554695769952	4	1	0	7	0	55	27
HIST1H2AH	1.5247608504545238	3.1827742308604416	9.178886173400162	4.174695317380707	3.7557990550315847	3.1805202451860386	0.013799169672221005	0.09126393285973378	0.027943787822207578	10	0	0	1	1	83	20
LAG3	1.19687415182944	2.891686299848008	7.552783526269652	4.247793772509584	4.173079113257027	3.1835190034022838	0.01885489774548427	0.11279550528322882	0.04485313779729954	0	3	1	1	0	67	15
OLFM4	3.6099241374096493	4.618811319060695	28.434211953557437	3.471390648542369	3.5122512539877375	3.3496107360628757	0.0018259676739541346	0.0017091134676274838	1.504328798203274e-7	11	4	8	11	3	259	54
KIAA0125	2.0077727812587356	3.754794764033096	14.600261160378158	4.418774106113344	3.849318883664403	3.351328167811444	0.005683084466772821	0.04913962495344704	0.01059399290230097	1	0	1	14	1	128	33
IGLV2-23	2.211757555843968	4.077298246088745	18.561116056546894	4.668940234153785	3.8428242866322493	3.3935476905407724	0.010788035542184733	0.04462197334958342	0.006480630207119797	0	0	14	7	1	180	38
IGHV4-39	2.749048081662622	5.515283310526339	53.8582062879316	6.1898071545763615	4.898448888151241	3.4713760642394336	0.0022788100289422796	0.00980609761974837	0.16775024277512546	0	0	5	28	1	625	104
HIST1H2BF	2.330377837804558	3.8567541952408746	15.799695770180668	4.053272202446525	3.799921546869624	3.4770044087671224	0.005329472647619759	0.020808776435872124	7.077687215176629e-4	8	0	10	1	1	137	36
CEACAM8	3.2910247022835875	4.7045285665926135	30.369647571657005	3.8842035837211633	3.7218061909917566	3.4772270555223193	0.0031429053495053484	0.0066001703394966025	6.34809934388469e-5	13	1	4	22	1	226	76
HIST1H3G	1.7702000909710158	3.3228269017821486	10.639762854389858	4.167639724169188	4.022056630969783	3.498127064386574	0.0171648195109007	0.046409913331546364	0.005204775215042432	1	2	0	5	1	91	23
PRTN3	1.7721177068788965	3.7087917600643308	15.085067234742784	4.489177573799034	4.308601691832574	3.5611344491285717	0.0171648195109007	0.05641166048303201	0.010350233084931425	4	0	0	1	5	79	45
IGHG3	4.235097285821948	7.5830703517936575	237.58001758866902	7.041318903316554	5.164564896413932	3.570256651073341	0.003988274635819151	0.01767398755068025	0.17810207596342464	0	1	37	98	1	1877	666
BPI	2.8639451000295026	4.4858122278376555	25.60150092103105	4.431993485943818	3.969139525151364	3.664925886225099	0.010788035542184733	0.010735291494154938	6.34809934388469e-5	11	3	0	10	2	251	50
PGLYRP1	0.6867320235108634	2.2605599778713326	3.885278401168062	3.860569643813364	4.426332731007231	3.706185239830868	0.010788035542184733	0.06555311778335243	0.049984360372781346	2	0	0	1	0	43	8
IGHV3-49	1.4873149017453466	3.415160303829288	10.799575316909797	4.7015831628374585	4.245799246961167	3.7996494060636037	0.00542896635305934	0.041021221132578965	0.005002988210974836	0	0	3	7	0	119	21
IGKV1-9	1.5373786903599493	3.414316405182791	10.91106857517946	4.676756754424777	4.3083655409265	3.83888078164485	0.006487173080237328	0.03800866534124881	0.004014012654245099	0	0	1	7	1	118	21
IGHG4	1.8693521764363428	4.0120971965919585	17.54280034114029	5.092323129314863	4.304720487552254	3.920014039596066	0.004199544777950534	0.027647753193354045	0.0021386290906934345	0	0	5	11	0	181	37
IGKV1-6	1.2912332280763448	3.0913122956560195	8.584777366270362	4.411805701455267	4.376299674348785	3.945308902654045	0.006487173080237328	0.040286171038833384	0.004284190316581053	0	0	4	3	0	73	22
HIST1H2BO	1.9664743118335828	3.815052074375372	15.686572014486709	4.513165583209176	4.280041601840156	3.9611902202283105	0.007096727108695277	0.020808776435872124	3.6951256063712603e-4	5	1	0	8	0	110	44
HIST1H3C	2.1055112459379774	4.139793113753284	19.905531200802116	4.869664490353388	4.312434474538327	3.998010176503677	0.004788369710142171	0.020154652211323412	6.791808179668517e-4	15	1	0	3	0	155	53
LTF	5.08967433020055	6.620834820430936	121.5043750543166	4.418476527545646	4.207137445337629	4.006793793050429	6.733604369776215e-4	0.0010191565804454315	1.5111375170681056e-8	21	11	10	53	8	847	328
IGHV3-30	3.312768175202395	6.453431656842506	106.48881981902245	6.772643374034543	5.325839584078261	4.0070668820136826	0.0018259676739541346	0.005028470083953709	0.13336169027575978	0	0	16	35	1	1063	253
HIST1H3F	1.9034243006559577	3.4569601719929364	11.957303348346736	3.9818829149523656	4.326230774316468	4.037319144141591	0.005191840206833339	0.010300240236285051	1.3423482066626772e-4	4	0	4	1	1	78	35
DERL3	1.0861973396786166	2.8342961440742522	6.917185018899356	4.286572074741167	4.516084076057547	4.052484373847274	0.006487173080237328	0.04066568932527124	0.0053618435933931894	0	0	2	3	0	59	18
IGHV1-24	2.9277050564695255	6.714570472307144	128.98540663305832	7.706487741615729	5.872035462050817	4.05409396538897	6.733604369776215e-4	0.007359477469774276	0.18378713447110534	0	1	1	41	0	1071	365
IGHV3-15	2.398720582000509	4.5238084075931475	26.262638341191106	5.059156583505181	4.389927645023318	4.112963617136657	0.0022788100289422796	0.010364499722591335	1.6226261931620258e-4	1	0	14	8	0	235	64
HIST1H2BL	1.681562942062415	3.6613227484405226	13.880738197863929	4.734864626844188	4.509646054148777	4.172225944108932	0.00480205144692228	0.020808776435872124	7.077687215176629e-4	9	0	0	1	1	102	39
IGHV3-74	1.0703432129002817	2.950941597611813	7.45504950230422	4.575962484654364	4.642240267980068	4.179931117093988	0.004199544777950534	0.03665698354857958	0.00474874203931074	0	0	4	1	0	75	17
CAMP	0.6119635849101351	2.599442644198724	5.047818393616611	4.55502383920614	4.883342228798338	4.244428246704662	0.006583651218043618	0.04677504640513369	0.02641819722044901	3	0	0	0	0	73	7
FOLR2	1.5772977250755014	3.488881745448505	12.024346948257746	4.761266527943738	4.665954847400262	4.264490488697032	0.005565966231697297	0.02135010923954218	4.8802984963635575e-4	0	2	4	1	0	108	28
HIST1H3J	0.31450433301182257	2.1528644681835316	3.644042891592236	4.235971815587861	5.28088742210666	4.282586570395592	0.02299815480037849	0.07439259458249728	0.04162238906488573	0	0	0	0	1	40	7
IGHV3-48	1.09597860940897	3.032589201580957	7.913168968110628	4.696658621420159	4.744483263864181	4.313771562058316	0.003607437510102008	0.027405316177097253	0.0029480329739592606	0	0	1	4	0	85	17
CD79A	0.6075912497496857	2.2593029925845345	4.120963991563275	3.9810623307711865	4.917188673375248	4.31378181527517	0.010315019209634665	0.0417681048017844	0.01936014895275236	0	0	1	1	0	36	11
IGKV1-39	1.1513148866365601	3.0554655980522916	7.988424012801916	4.658778270407631	4.761442753604529	4.3654360656677715	0.003607437510102008	0.021859021495800428	0.0015450798541298447	0	0	3	2	0	91	16
PF4	1.234983316894646	3.1108289648299925	8.901370578263451	4.466112345052573	4.726886359117627	4.377913509255132	0.004132265912464119	0.020808776435872124	0.0011137461837334576	4	0	2	0	0	66	26
IGLV2-11	1.9290257647711415	4.309555094433589	21.62164416363303	5.475347008502672	4.730909756800687	4.409035633982839	0.0031429053495053484	0.011415538218306286	2.1985218834797422e-4	0	0	10	5	0	280	35
RETN	1.3136477841989003	3.1805307149370816	9.804283668047852	4.463186848514008	4.836619806519197	4.423929944930723	0.01353296174025074	0.024565213864835192	7.923022987014229e-4	3	1	0	0	1	62	29
IGLL5	2.372419843200214	5.278751245668965	46.04900892113926	6.35291340688903	5.504485881065696	4.47068368921571	0.0010590667445576271	0.0021401745553396127	0.08476594932996737	0	0	11	8	0	409	123
IGHV3-53	1.7204255493884364	3.980150921469156	17.35708654462316	5.301524992691905	4.81996866614301	4.525729196654136	0.0022788100289422796	0.010929309844164766	1.0895260976958664e-4	0	0	3	8	0	161	43
IGHGP	1.813864142494296	4.061694779801707	18.772305795005312	5.212508677616184	4.800999276966679	4.5289111227918095	0.0031429053495053484	0.010300240236285051	6.34809934388469e-5	0	0	6	6	0	145	53
IGHV3-21	1.8564774772382342	4.216208377191651	20.341451171658907	5.488452923640475	4.839267207979507	4.5457961630925885	0.0022788100289422796	0.00980609761974837	8.443747312497976e-5	0	0	4	9	0	239	39
IGLV1-40	2.6464459738718964	5.453116906373075	52.04488993403201	6.2897353811611465	5.38430198542357	4.606527509096163	0.0011747959498682513	0.002440740840391852	0.02899015808863131	0	0	5	17	1	507	127
IGHV5-51	2.2321069753324574	5.104797990716976	40.49835110947117	6.31496628814771	5.55864156850971	4.654132126685595	8.61974538302344e-4	0.0020743128845768506	0.06003650870460652	0	0	5	11	0	371	106
IGLV1-51	1.8258931573904371	4.246767445304302	21.040543740962963	5.603289216862181	4.991038892735826	4.716169697456961	0.0017512258307195354	0.007811952850705293	4.010213588073744e-5	0	0	9	3	0	225	46
IGKV1-17	1.6674753240987195	3.92607368784822	16.873806201912174	5.259230588875292	5.049049873454175	4.801700266861678	0.0022788100289422796	0.007359477469774276	1.680010894081608e-5	0	0	4	5	0	137	47
IGLV1-47	2.3023238353907898	5.478171307047632	52.88174794970415	6.810033752742815	5.876279608521117	4.8210741975853635	6.453127556576854e-4	0.0017091134676274838	0.07656844074676127	0	0	3	14	0	539	128
IGKV1-16	1.6375819878399227	4.09939661382274	18.33805029431345	5.626142720429061	5.207392150910173	4.923837747890331	0.001793928062295228	0.006700594192877389	3.2287339864645397e-5	0	0	7	2	0	244	30
CD3D	0.7323032754892478	2.6136708493927787	5.462807132271642	4.531675448675081	5.399196769548938	4.99926759865635	0.0029355512152360666	0.014502689828300663	0.002794639954141479	1	0	1	0	0	61	12
IGLV3-1	1.2447923523903055	4.106311103703648	19.362493207436735	6.236905575662934	6.347783244100367	5.066111044674666	6.590230198681053e-4	0.0020743128845768506	0.1014073143160907	0	0	0	4	0	166	55
IGHV4-34	2.4251623319244082	5.836950515452373	68.66882136885306	7.163835624552075	6.180519288632271	5.158363101950772	5.213788108042326e-4	0.0012143889381076186	0.0646565935875839	0	0	3	15	0	674	174
IGHV3-33	3.156177001134414	6.542731543779112	113.71272917235267	7.170769514188224	6.001810452430573	5.16745013543227	6.733604369776215e-4	0.0013359482321055258	0.027011201532383892	0	1	24	9	0	1092	290
CTSG	1.686262269532783	4.0188630451307885	18.7777566003273	5.263457285837023	5.522634597926115	5.186119208474599	0.003271787024516605	0.006283064188029985	1.0858733122575385e-5	2	0	1	0	3	111	60
DEFA4	1.1415753928191597	3.1349842687520435	9.287694791134012	4.697105540706909	5.512065155352442	5.232732965829596	0.003648187115197803	0.007811952850705293	8.619844429447268e-5	1	0	0	1	1	65	28
IGLV3-21	2.521537978186034	5.679270847521257	61.448555312418975	6.890856909419492	6.221873062096143	5.303435991380172	6.590230198681053e-4	0.0010191565804454315	0.009097589784215954	0	0	1	10	3	594	155
CXCR3	0.4252091107782835	2.380114983671189	4.419187286748951	4.564946505372687	5.799380930792776	5.319653063256333	0.004205944845707971	0.020808776435872124	0.006938494001377514	0	0	1	0	0	49	10
IGHV2-26	0.47452261696524384	2.588786504955374	5.137605572732077	4.862226608610907	6.046530353549545	5.644834113269639	0.0031429053495053484	0.012888317248566615	0.0031713574565458854	0	0	0	1	0	69	9
IGLV9-49	1.1390513438384706	3.4574992792438004	11.78299724496361	5.304502058347339	5.975640058043234	5.778099585787945	0.0011383647203645623	0.002958875427501996	6.887187773304385e-6	0	0	1	2	0	93	35
IGHM	5.865878583932839	10.03641206780656	1307.909625934313	8.570644660364714	6.687155799016279	5.848633073169293	0.0031429053495053484	0.0042652922605816105	0.009097589784215954	0	6	159	98	6	12857	3328
APLNR	0.9347277790566975	3.1430810716384867	9.010716205335383	5.12649129707973	6.107254368036737	5.900162189823777	0.001017077414686123	0.0032388951845280685	3.966110944130911e-5	1	0	1	0	0	80	25
IGHV1-46	1.7636625391112706	4.713802041987117	30.199278016949197	6.468231703491812	6.088810051405102	5.920141566006858	5.213788108042326e-4	0.0012143889381076186	1.827199128556749e-8	0	0	1	7	0	303	75
IGHV4-59	1.516928175659413	4.4167216090649815	24.013337725802536	6.404118035178121	6.673655316568294	6.565420307295072	3.6023109468650844e-4	4.2813724011030917e-4	4.360676443285188e-10	0	0	3	1	0	262	56
IGHV1-69-2	1.69792852041258	4.8282348028204485	32.869421577361116	6.762239269958657	6.840303118615953	6.748482578604321	3.586555571543053e-4	3.243118115921933e-4	1.1552182349239816e-11	0	0	1	4	0	336	82
IGLV3-27	1.184732242543092	3.929927429617124	16.357487534637063	6.133486321732888	6.971188850628974	6.883997172604269	3.766143876837956e-4	4.2813724011030917e-4	3.3069144377765024e-8	0	0	1	1	0	194	35
IGHV1-69	1.23904799810052	4.0697173557925925	18.717131598142764	6.238165012808143	7.1490028886192425	7.087470143167205	3.6023109468650844e-4	3.243118115921933e-4	7.790870474989344e-9	0	0	1	1	0	174	51
ZNF683	0.15301909911815476	2.324948319402808	3.9814794495827934	4.840981666396752	7.249968292919423	7.115059565937896	0.003938857112141365	0.036804321025223775	0.0068529026879352575	0	0	0	0	0	55	7
IGKV2-24	0.8363201528054298	3.525531308704814	12.019340881179602	5.9794665170152514	7.251123317230258	7.196617471254569	5.446305812022839e-4	0.0010474644215945454	8.939174732909588e-7	0	0	0	1	0	129	29
IGHV1-45	0.23670891685073742	2.485046905774554	4.782435026493134	5.053663823465246	7.49437186606143	7.542177695648046	0.0023304738196893325	0.02420213018381097	0.0016899823680182982	0	0	0	0	0	59	10
IGHV2-70	1.153878951178225	4.517213441340472	26.005337313559792	7.0852339667024316	8.366303103843368	8.44514650968132	1.9597078076216394e-4	6.260016833343036e-5	7.534949551403227e-11	0	0	0	1	0	276	64
CRISP3	0.4095615126979051	2.908638643188905	7.543908053743794	5.449924975089705	8.10720945348837	8.456627528968935	0.001190961011372079	0.010364499722591335	3.578584179728402e-5	0	0	0	0	0	61	23
IGLV4-69	1.7339573878250631	5.861919811883329	69.8477491077055	8.257800960406167	8.583098580357142	8.585002974213365	9.206907931792822e-5	3.3169915297731664e-5	1.9204433072970894e-17	0	0	0	3	0	718	177
IGHV1-58	0.5683139393899762	3.385159977161864	11.143818697904502	6.024023995171907	8.671153807841185	9.200032237550543	6.590230198681053e-4	0.004288127814318838	4.976079454416874e-7	0	0	0	0	0	90	34
