# Supplementary material for: Genome-wide bioinformatic analyses predict key host and viral factors in SARS-CoV-2 pathogenesis
Source: Commun Biol. 2021 May 17;4:590. doi: 10.1038/s42003-021-02095-0 (PMC8128904; doi:10.1038/s42003-021-02095-0)
Supplement: Supplementary file 5 — Supplementary Data 3 [file 42003_2021_2095_MOESM5_ESM.zip › GSE150316_ValidationDataset/WithoutThreeOutliers/case3/des_Case/controlVscase3_genes.edgeR.tsv]

gene_id	LimmaV_AveExpr	edgeR_logCPM	DESeq2_baseMean	LimmaV_FC	edgeR_FC	DESeq2_FC	LimmaV_padj	edgeR_padj	DESeq2_padj	NegControl1	NegControl2	NegControl3	NegControl4	NegControl5	case3-lung1	case3-lung2
IGHV1-58	0.5683139393899762	3.385159977161864	11.143818697904502	6.024023995171907	8.671153807841185	9.200032237550543	6.590230198681053e-4	0.004288127814318838	4.976079454416874e-7	0	0	0	0	0	90	34
IGLV4-69	1.7339573878250631	5.861919811883329	69.8477491077055	8.257800960406167	8.583098580357142	8.585002974213365	9.206907931792822e-5	3.3169915297731664e-5	1.9204433072970894e-17	0	0	0	3	0	718	177
IGHV2-70	1.153878951178225	4.517213441340472	26.005337313559792	7.0852339667024316	8.366303103843368	8.44514650968132	1.9597078076216394e-4	6.260016833343036e-5	7.534949551403227e-11	0	0	0	1	0	276	64
CRISP3	0.4095615126979051	2.908638643188905	7.543908053743794	5.449924975089705	8.10720945348837	8.456627528968935	0.001190961011372079	0.010364499722591335	3.578584179728402e-5	0	0	0	0	0	61	23
IGHV1-45	0.23670891685073742	2.485046905774554	4.782435026493134	5.053663823465246	7.49437186606143	7.542177695648046	0.0023304738196893325	0.02420213018381097	0.0016899823680182982	0	0	0	0	0	59	10
AC244250.2	0.12238032191878692	2.2896489917440923	4.892514721979149	4.097541438936755	7.430343633693369	0.03728268985440983	0.03025335310919161	0.04677504640513369	0.5009488011247958	0	0	0	0	0	17	20
IGKV2-24	0.8363201528054298	3.525531308704814	12.019340881179602	5.9794665170152514	7.251123317230258	7.196617471254569	5.446305812022839e-4	0.0010474644215945454	8.939174732909588e-7	0	0	0	1	0	129	29
ZNF683	0.15301909911815476	2.324948319402808	3.9814794495827934	4.840981666396752	7.249968292919423	7.115059565937896	0.003938857112141365	0.036804321025223775	0.0068529026879352575	0	0	0	0	0	55	7
IGHV1-69	1.23904799810052	4.0697173557925925	18.717131598142764	6.238165012808143	7.1490028886192425	7.087470143167205	3.6023109468650844e-4	3.243118115921933e-4	7.790870474989344e-9	0	0	1	1	0	174	51
IGLV3-27	1.184732242543092	3.929927429617124	16.357487534637063	6.133486321732888	6.971188850628974	6.883997172604269	3.766143876837956e-4	4.2813724011030917e-4	3.3069144377765024e-8	0	0	1	1	0	194	35
IGHV1-69-2	1.69792852041258	4.8282348028204485	32.869421577361116	6.762239269958657	6.840303118615953	6.748482578604321	3.586555571543053e-4	3.243118115921933e-4	1.1552182349239816e-11	0	0	1	4	0	336	82
IGHM	5.865878583932839	10.03641206780656	1307.909625934313	8.570644660364714	6.687155799016279	5.848633073169293	0.0031429053495053484	0.0042652922605816105	0.009097589784215954	0	6	159	98	6	12857	3328
IGHV4-59	1.516928175659413	4.4167216090649815	24.013337725802536	6.404118035178121	6.673655316568294	6.565420307295072	3.6023109468650844e-4	4.2813724011030917e-4	4.360676443285188e-10	0	0	3	1	0	262	56
IGLV3-1	1.2447923523903055	4.106311103703648	19.362493207436735	6.236905575662934	6.347783244100367	5.066111044674666	6.590230198681053e-4	0.0020743128845768506	0.1014073143160907	0	0	0	4	0	166	55
IGLV3-21	2.521537978186034	5.679270847521257	61.448555312418975	6.890856909419492	6.221873062096143	5.303435991380172	6.590230198681053e-4	0.0010191565804454315	0.009097589784215954	0	0	1	10	3	594	155
IGHV4-34	2.4251623319244082	5.836950515452373	68.66882136885306	7.163835624552075	6.180519288632271	5.158363101950772	5.213788108042326e-4	0.0012143889381076186	0.0646565935875839	0	0	3	15	0	674	174
APLNR	0.9347277790566975	3.1430810716384867	9.010716205335383	5.12649129707973	6.107254368036737	5.900162189823777	0.001017077414686123	0.0032388951845280685	3.966110944130911e-5	1	0	1	0	0	80	25
IGHV1-46	1.7636625391112706	4.713802041987117	30.199278016949197	6.468231703491812	6.088810051405102	5.920141566006858	5.213788108042326e-4	0.0012143889381076186	1.827199128556749e-8	0	0	1	7	0	303	75
IGHV2-26	0.47452261696524384	2.588786504955374	5.137605572732077	4.862226608610907	6.046530353549545	5.644834113269639	0.0031429053495053484	0.012888317248566615	0.0031713574565458854	0	0	0	1	0	69	9
IGHV3-33	3.156177001134414	6.542731543779112	113.71272917235267	7.170769514188224	6.001810452430573	5.16745013543227	6.733604369776215e-4	0.0013359482321055258	0.027011201532383892	0	1	24	9	0	1092	290
IGLV9-49	1.1390513438384706	3.4574992792438004	11.78299724496361	5.304502058347339	5.975640058043234	5.778099585787945	0.0011383647203645623	0.002958875427501996	6.887187773304385e-6	0	0	1	2	0	93	35
IGLV1-47	2.3023238353907898	5.478171307047632	52.88174794970415	6.810033752742815	5.876279608521117	4.8210741975853635	6.453127556576854e-4	0.0017091134676274838	0.07656844074676127	0	0	3	14	0	539	128
IGHV1-24	2.9277050564695255	6.714570472307144	128.98540663305832	7.706487741615729	5.872035462050817	4.05409396538897	6.733604369776215e-4	0.007359477469774276	0.18378713447110534	0	1	1	41	0	1071	365
IGLV3-10	1.7667149985161332	5.089651042622896	40.24657191780895	6.966765500285334	5.8376009681757814	0.03752268672075757	6.733604369776215e-4	0.005028470083953709	0.5000404028859914	0	0	0	13	0	341	113
CXCR3	0.4252091107782835	2.380114983671189	4.419187286748951	4.564946505372687	5.799380930792776	5.319653063256333	0.004205944845707971	0.020808776435872124	0.006938494001377514	0	0	1	0	0	49	10
IGHV5-51	2.2321069753324574	5.104797990716976	40.49835110947117	6.31496628814771	5.55864156850971	4.654132126685595	8.61974538302344e-4	0.0020743128845768506	0.06003650870460652	0	0	5	11	0	371	106
CTSG	1.686262269532783	4.0188630451307885	18.7777566003273	5.263457285837023	5.522634597926115	5.186119208474599	0.003271787024516605	0.006283064188029985	1.0858733122575385e-5	2	0	1	0	3	111	60
DEFA4	1.1415753928191597	3.1349842687520435	9.287694791134012	4.697105540706909	5.512065155352442	5.232732965829596	0.003648187115197803	0.007811952850705293	8.619844429447268e-5	1	0	0	1	1	65	28
IGLL5	2.372419843200214	5.278751245668965	46.04900892113926	6.35291340688903	5.504485881065696	4.47068368921571	0.0010590667445576271	0.0021401745553396127	0.08476594932996737	0	0	11	8	0	409	123
CD3D	0.7323032754892478	2.6136708493927787	5.462807132271642	4.531675448675081	5.399196769548938	4.99926759865635	0.0029355512152360666	0.014502689828300663	0.002794639954141479	1	0	1	0	0	61	12
IGLV1-40	2.6464459738718964	5.453116906373075	52.04488993403201	6.2897353811611465	5.38430198542357	4.606527509096163	0.0011747959498682513	0.002440740840391852	0.02899015808863131	0	0	5	17	1	507	127
IGHV3-30	3.312768175202395	6.453431656842506	106.48881981902245	6.772643374034543	5.325839584078261	4.0070668820136826	0.0018259676739541346	0.005028470083953709	0.13336169027575978	0	0	16	35	1	1063	253
MZB1	2.4276202282138777	5.375192736231596	49.29887271341447	6.405547269927517	5.226033458732342	0.07406239517382886	0.001190961011372079	0.006242072353724394	0.23924198987365078	0	0	5	20	0	449	127
IGKV1-16	1.6375819878399227	4.09939661382274	18.33805029431345	5.626142720429061	5.207392150910173	4.923837747890331	0.001793928062295228	0.006700594192877389	3.2287339864645397e-5	0	0	7	2	0	244	30
IGHG3	4.235097285821948	7.5830703517936575	237.58001758866902	7.041318903316554	5.164564896413932	3.570256651073341	0.003988274635819151	0.01767398755068025	0.17810207596342464	0	1	37	98	1	1877	666
IGKV4-1	3.062597236834641	6.25096316525579	91.97534741783033	6.757380233091302	5.0545468825281965	0.05306506505327699	0.0022788100289422796	0.010364499722591335	0.4453953547876029	0	0	19	36	0	957	206
IGHV1-18	2.6304124790256447	5.503053239079791	53.811452950880515	6.301820119988745	5.054393735338669	0.0720679339746535	0.0019709655196982687	0.006383648594527459	0.27896757598287847	0	0	14	17	0	538	126
IGKV1-17	1.6674753240987195	3.92607368784822	16.873806201912174	5.259230588875292	5.049049873454175	4.801700266861678	0.0022788100289422796	0.007359477469774276	1.680010894081608e-5	0	0	4	5	0	137	47
IGLV1-51	1.8258931573904371	4.246767445304302	21.040543740962963	5.603289216862181	4.991038892735826	4.716169697456961	0.0017512258307195354	0.007811952850705293	4.010213588073744e-5	0	0	9	3	0	225	46
CD79A	0.6075912497496857	2.2593029925845345	4.120963991563275	3.9810623307711865	4.917188673375248	4.31378181527517	0.010315019209634665	0.0417681048017844	0.01936014895275236	0	0	1	1	0	36	11
IGHV4-39	2.749048081662622	5.515283310526339	53.8582062879316	6.1898071545763615	4.898448888151241	3.4713760642394336	0.0022788100289422796	0.00980609761974837	0.16775024277512546	0	0	5	28	1	625	104
CAMP	0.6119635849101351	2.599442644198724	5.047818393616611	4.55502383920614	4.883342228798338	4.244428246704662	0.006583651218043618	0.04677504640513369	0.02641819722044901	3	0	0	0	0	73	7
GZMA	1.6612122637791298	4.0023904200886165	17.82894238541749	5.504259286567745	4.872668838100491	0.0719545541847174	0.004205944845707971	0.022571011771715794	0.411792632951012	0	3	6	0	0	174	39
IGHV3-21	1.8564774772382342	4.216208377191651	20.341451171658907	5.488452923640475	4.839267207979507	4.5457961630925885	0.0022788100289422796	0.00980609761974837	8.443747312497976e-5	0	0	4	9	0	239	39
RETN	1.3136477841989003	3.1805307149370816	9.804283668047852	4.463186848514008	4.836619806519197	4.423929944930723	0.01353296174025074	0.024565213864835192	7.923022987014229e-4	3	1	0	0	1	62	29
IGHV3-53	1.7204255493884364	3.980150921469156	17.35708654462316	5.301524992691905	4.81996866614301	4.525729196654136	0.0022788100289422796	0.010929309844164766	1.0895260976958664e-4	0	0	3	8	0	161	43
IGLC2	3.996154028275927	7.521597783854655	226.85375274871765	7.219884262885753	4.806342080068444	0.0529123326082781	0.004114960206798519	0.04888211394887352	NA	0	1	26	143	0	1994	573
IGHGP	1.813864142494296	4.061694779801707	18.772305795005312	5.212508677616184	4.800999276966679	4.5289111227918095	0.0031429053495053484	0.010300240236285051	6.34809934388469e-5	0	0	6	6	0	145	53
IGLV3-19	2.7060883353215606	5.573327229681998	56.043851839536615	6.253819569512169	4.799719173966372	0.06027467216422072	0.0029771801403150706	0.01179400245287093	0.42506632849950227	0	0	13	26	0	667	104
IGKV1-39	1.1513148866365601	3.0554655980522916	7.988424012801916	4.658778270407631	4.761442753604529	4.3654360656677715	0.003607437510102008	0.021859021495800428	0.0015450798541298447	0	0	3	2	0	91	16
IGHV3-48	1.09597860940897	3.032589201580957	7.913168968110628	4.696658621420159	4.744483263864181	4.313771562058316	0.003607437510102008	0.027405316177097253	0.0029480329739592606	0	0	1	4	0	85	17
IGLV2-11	1.9290257647711415	4.309555094433589	21.62164416363303	5.475347008502672	4.730909756800687	4.409035633982839	0.0031429053495053484	0.011415538218306286	2.1985218834797422e-4	0	0	10	5	0	280	35
IGLV7-46	1.1716869431283887	3.5238058421385623	12.123264058510516	5.364744012880705	4.7280415258903865	0.04572488227302486	0.0031429053495053484	0.041021221132578965	0.6050424487649811	0	0	0	8	0	112	30
PF4	1.234983316894646	3.1108289648299925	8.901370578263451	4.466112345052573	4.726886359117627	4.377913509255132	0.004132265912464119	0.020808776435872124	0.0011137461837334576	4	0	2	0	0	66	26
FOLR2	1.5772977250755014	3.488881745448505	12.024346948257746	4.761266527943738	4.665954847400262	4.264490488697032	0.005565966231697297	0.02135010923954218	4.8802984963635575e-4	0	2	4	1	0	108	28
IGHV3-74	1.0703432129002817	2.950941597611813	7.45504950230422	4.575962484654364	4.642240267980068	4.179931117093988	0.004199544777950534	0.03665698354857958	0.00474874203931074	0	0	4	1	0	75	17
IGHD	1.6665596068607091	4.085827685932914	18.62490880187685	5.547394483508667	4.592449074231558	0.07548844206472008	0.0022788100289422796	0.027688042720510956	0.35750857274680586	0	0	1	13	0	191	41
DEFA3	2.475230997544446	5.001770044995585	38.12631708406137	5.8300415220738415	4.587008398218222	0.08148531884608656	0.006487173080237328	0.02420213018381097	0.3602376589731501	0	1	0	20	4	281	104
IGLV3-25	2.1847065701005532	4.576179147704193	27.408244823728737	5.488991423223021	4.578431783018613	0.08996847282001856	0.003343139605661318	0.013148048480415526	0.2600703457811669	0	0	12	9	0	237	70
DERL3	1.0861973396786166	2.8342961440742522	6.917185018899356	4.286572074741167	4.516084076057547	4.052484373847274	0.006487173080237328	0.04066568932527124	0.0053618435933931894	0	0	2	3	0	59	18
HIST1H2BL	1.681562942062415	3.6613227484405226	13.880738197863929	4.734864626844188	4.509646054148777	4.172225944108932	0.00480205144692228	0.020808776435872124	7.077687215176629e-4	9	0	0	1	1	102	39
IGLV1-44	2.6946577922655837	5.395812554544302	49.44797038765132	5.979727770344832	4.4265896594693395	0.05506211358750915	0.004114089138801444	0.02420213018381097	0.5457551955879336	0	0	14	30	0	536	99
IGHV3-15	2.398720582000509	4.5238084075931475	26.262638341191106	5.059156583505181	4.389927645023318	4.112963617136657	0.0022788100289422796	0.010364499722591335	1.6226261931620258e-4	1	0	14	8	0	235	64
IGKV1-6	1.2912332280763448	3.0913122956560195	8.584777366270362	4.411805701455267	4.376299674348785	3.945308902654045	0.006487173080237328	0.040286171038833384	0.004284190316581053	0	0	4	3	0	73	22
IGHV3-23	3.2212682309228873	5.84039546724425	68.88716133883673	5.9000575855489625	4.375415029980482	0.08032830165763051	0.006024429736647586	0.021859021495800428	0.3602376589731501	0	0	30	32	1	617	165
IGLC3	3.028875096956042	5.861040564530508	70.15535765563438	6.103298953484358	4.337701054669187	0.046460886409827956	0.006066306436493251	0.036804321025223775	0.6572796765227656	0	0	33	34	0	566	182
HIST1H3F	1.9034243006559577	3.4569601719929364	11.957303348346736	3.9818829149523656	4.326230774316468	4.037319144141591	0.005191840206833339	0.010300240236285051	1.3423482066626772e-4	4	0	4	1	1	78	35
HIST1H3C	2.1055112459379774	4.139793113753284	19.905531200802116	4.869664490353388	4.312434474538327	3.998010176503677	0.004788369710142171	0.020154652211323412	6.791808179668517e-4	15	1	0	3	0	155	53
IGKV1-9	1.5373786903599493	3.414316405182791	10.91106857517946	4.676756754424777	4.3083655409265	3.83888078164485	0.006487173080237328	0.03800866534124881	0.004014012654245099	0	0	1	7	1	118	21
IGHG4	1.8693521764363428	4.0120971965919585	17.54280034114029	5.092323129314863	4.304720487552254	3.920014039596066	0.004199544777950534	0.027647753193354045	0.0021386290906934345	0	0	5	11	0	181	37
HIST1H2BO	1.9664743118335828	3.815052074375372	15.686572014486709	4.513165583209176	4.280041601840156	3.9611902202283105	0.007096727108695277	0.020808776435872124	3.6951256063712603e-4	5	1	0	8	0	110	44
IGHV3-49	1.4873149017453466	3.415160303829288	10.799575316909797	4.7015831628374585	4.245799246961167	3.7996494060636037	0.00542896635305934	0.041021221132578965	0.005002988210974836	0	0	3	7	0	119	21
LTF	5.08967433020055	6.620834820430936	121.5043750543166	4.418476527545646	4.207137445337629	4.006793793050429	6.733604369776215e-4	0.0010191565804454315	1.5111375170681056e-8	21	11	10	53	8	847	328
IGLV2-14	2.539859769602898	4.947274593570299	35.63341936926322	5.486611759877155	4.046325131273811	0.056362134319117387	0.006583651218043618	0.041670532695793974	0.6109278035193443	0	0	21	19	0	361	73
HIST1H3G	1.7702000909710158	3.3228269017821486	10.639762854389858	4.167639724169188	4.022056630969783	3.498127064386574	0.0171648195109007	0.046409913331546364	0.005204775215042432	1	2	0	5	1	91	23
BPI	2.8639451000295026	4.4858122278376555	25.60150092103105	4.431993485943818	3.969139525151364	3.664925886225099	0.010788035542184733	0.010735291494154938	6.34809934388469e-5	11	3	0	10	2	251	50
KIAA0125	2.0077727812587356	3.754794764033096	14.600261160378158	4.418774106113344	3.849318883664403	3.351328167811444	0.005683084466772821	0.04913962495344704	0.01059399290230097	1	0	1	14	1	128	33
IGLV2-23	2.211757555843968	4.077298246088745	18.561116056546894	4.668940234153785	3.8428242866322493	3.3935476905407724	0.010788035542184733	0.04462197334958342	0.006480630207119797	0	0	14	7	1	180	38
HIST1H2BF	2.330377837804558	3.8567541952408746	15.799695770180668	4.053272202446525	3.799921546869624	3.4770044087671224	0.005329472647619759	0.020808776435872124	7.077687215176629e-4	8	0	10	1	1	137	36
CEACAM8	3.2910247022835875	4.7045285665926135	30.369647571657005	3.8842035837211633	3.7218061909917566	3.4772270555223193	0.0031429053495053484	0.0066001703394966025	6.34809934388469e-5	13	1	4	22	1	226	76
OLFM4	3.6099241374096493	4.618811319060695	28.434211953557437	3.471390648542369	3.5122512539877375	3.3496107360628757	0.0018259676739541346	0.0017091134676274838	1.504328798203274e-7	11	4	8	11	3	259	54
HIST1H3B	3.084931558632284	4.699108174591849	30.254652766431985	4.23401407538557	3.473237114450311	3.0518867493311213	0.026537196184472582	0.041670532695793974	0.006519855998867053	19	3	0	23	1	234	69
HIST1H2AL	2.2529703719998353	3.2832673924950675	10.361075766381123	3.1393081692627622	3.3770638772793276	2.9885690597543686	0.0171648195109007	0.03671723815294069	0.004284190316581053	4	1	2	7	1	71	25
IRF4	3.274883742940712	4.526703654142367	26.5200121156415	3.750910499113574	3.2939115752035075	2.8936491042989623	0.010342445047134103	0.03160604888143538	0.005204775215042432	2	2	9	27	2	217	55
CCL5	4.744821390391069	5.907888973916477	73.13711826835276	3.8640271564284268	3.2351510809334503	2.8201956947725115	0.006487173080237328	0.021859021495800428	0.0032619350436702164	7	12	64	12	9	574	149
ITM2C	3.9861413491707784	4.89017886784845	34.852795652047774	3.093315347194066	3.1498212677902844	2.958739355610099	0.0031429053495053484	0.002958875427501996	1.4845385093900235e-6	17	2	20	19	4	261	75
ITGA2B	3.296014356853902	4.47501068892904	25.839168591385427	3.274054328182225	3.0211317848636803	2.667425778499923	0.028332415224715517	0.04767922228244381	0.00474874203931074	22	0	19	4	5	163	61
CCNB1	2.693837098968949	3.549166819499091	13.068186090582191	2.7614144752522516	3.0071434279155356	2.609676578005562	0.03562253032284049	0.048564437590893766	0.007028628813926385	12	2	3	4	2	73	32
CLEC3B	3.884420306087683	5.070903556336074	40.5269482421953	3.2954417416888004	2.9966179463180707	2.6093587539706373	0.025400534258472118	0.04497272506893609	0.004612045207507658	14	0	19	20	14	231	97
HIST1H2BN	3.317507377724579	4.1630656455030675	20.66427180487513	2.7746496484970895	2.9931641981119266	2.705641224846173	0.01885489774548427	0.01767160656507184	7.325479627489737e-4	11	2	8	16	2	114	52
RAMP3	3.8303688275812062	4.5915009859160305	28.37288008917498	2.595977148915304	2.7477285792128514	2.4616406328190776	0.02400298176896144	0.020808776435872124	0.0014044365288611157	24	3	24	9	3	152	68
BANK1	3.1227242871909	3.824112850922797	15.785994560793474	2.490657450797452	2.6205060690189956	2.272902356735729	0.030655827996609913	0.04975660546710012	0.005919728869186587	16	1	9	8	3	100	33
LCN2	5.360532946356551	5.96260482878062	77.0379470853681	2.6676368329071454	2.588437948536773	2.3676454176123225	0.004199544777950534	0.007811952850705293	1.0895260976958664e-4	49	19	33	30	17	433	163
TXNDC5	4.598943250174816	5.12799597618221	42.133812464675515	2.1336227016367144	2.337440258099632	2.085312925789319	0.03069078516414206	0.020808776435872124	0.0013159003278251345	47	5	24	29	8	202	93
RP5-1171I10.5	3.8955142708344317	4.412352091872326	24.649592852858703	2.332752151481373	2.3080621863199613	2.0209095061789917	0.02400298176896144	0.041670532695793974	0.004300699666365581	21	4	21	10	6	178	39
RAMP2	4.5434549336730985	5.079986387497368	40.472238627114955	2.4287692242083576	2.2527861729215513	1.9161965075401266	0.02622255307711814	0.04574905388890116	0.00973477603752664	14	6	42	27	11	271	67
FAM46C	6.06330181872313	6.663015165287815	124.99124947578491	2.270500513462215	2.2500240998335546	1.9431840290434574	0.03216650897242658	0.0417681048017844	0.007478206147917714	99	24	94	144	6	705	242
MLPH	5.88282343624743	6.388406257011921	101.82357323963556	2.1162861089065585	2.1036227410572286	1.8117516372467808	0.03069078516414206	0.041670532695793974	0.0068529026879352575	143	18	61	104	8	827	128
SPN	5.477901024443706	5.89497936993498	72.4887097450349	2.164837625250619	2.0264228126888817	1.7321784587810807	0.02299815480037849	0.041021221132578965	0.0076507614799465095	47	17	88	34	16	529	97
CORO1A	5.200325288641895	5.624714792944221	59.66633403244568	1.9733662051894352	1.9998587444978455	1.727110740380187	0.03025335310919161	0.0417681048017844	0.005766815233389395	51	11	74	47	7	359	99
HIST1H2BC	5.65220635518708	6.019296536825001	79.29547833386225	1.935701097306233	1.9192683060222357	1.6600585408799131	0.026512437816335995	0.03985707722891727	0.0053618435933931894	66	15	49	106	15	476	125
ITPRIP	6.312086692884529	6.584855919265846	119.77946668552326	-2.03872088788609	-2.0632282628396905	-1.9096090407201498	0.028690604620489828	0.046409913331546364	2.088506449798269e-4	237	39	296	240	64	112	25
CRISPLD2	7.826300353645803	8.112294098391102	350.701393391065	-2.1753771620535813	-2.224848659350631	-2.129655975597673	0.005527373900221275	0.023118810139378963	6.694876956737489e-7	613	192	721	613	194	328	57
FOS	6.976689160410808	7.302915382069434	198.38957101799502	-2.3603740501039505	-2.2597389103979024	-2.0930586353615612	0.012590744141150502	0.041021221132578965	1.1054478772824636e-4	419	62	515	332	119	119	48
SERPINA3	6.1051788513395	6.413022166137804	106.63577238187263	-2.3446759589208126	-2.2915483188739714	-2.1601628522815606	0.013890754688627285	0.026333644374337523	3.1937879460429696e-5	204	48	188	276	51	72	23
FKBP5	8.775020106062692	9.111729545481829	706.4415923343017	-2.197243787701038	-2.2971828750447694	-2.1445739515300923	0.010788035542184733	0.04677504640513369	8.443747312497976e-5	984	559	1082	1278	354	543	130
NFIL3	6.438990460014833	6.826022299092353	143.53337291394888	-2.2868788502454254	-2.439006079314949	-2.2655595264120154	0.027185082000136637	0.036804321025223775	1.440935391673948e-4	285	53	272	193	127	127	17
EGR1	7.679207687149087	8.106129586069354	346.74222909617544	-2.404744791625251	-2.520968009361008	-2.3416732961398967	0.02299815480037849	0.041670532695793974	9.585145510897743e-5	835	98	1027	410	222	293	41
ADM	5.9101214492855405	6.399126936969351	104.71733399173067	-2.9846913552920373	-3.002805284500119	-2.8870091277225263	0.006487173080237328	0.008048833187836852	8.13097561703273e-8	349	31	205	213	54	53	12
ADAMTS9	7.11190417332251	7.646398423980514	251.45490732604156	-2.9434801489592664	-3.0363607641043835	-2.8859476919669684	0.008407690126974687	0.014158100430899444	8.80392437381891e-7	350	85	783	622	114	121	29
ATF3	6.435524682535721	7.114834585195756	173.4923638453572	-2.8338574499621783	-3.1032443746604708	-2.855034895717926	0.07520666162818355	0.04677504640513369	2.3337141586436192e-4	425	22	530	219	141	98	14
ERRFI1	6.921817786356215	7.612662335906323	246.43500255021405	-3.0251422766534706	-3.2849199697566056	-3.090899112221664	0.02923926823514111	0.027688042720510956	2.294666616748614e-5	304	90	296	1018	138	133	15
FOSL1	3.764264758268693	4.394472311886026	25.292037409536352	-3.2046145449631127	-3.389559010579234	-3.1005401745021413	0.0766482376165152	0.04202880202229687	8.72083350735206e-4	93	14	22	57	11	10	2
CYR61	7.788407201646372	8.626550936752913	493.10696308631896	-3.1922004775540747	-3.4883662304567564	-3.2325891933242348	0.03945618560317362	0.0492746238406266	6.34809934388469e-5	1874	111	1963	442	137	241	26
PTX3	6.013642956285583	6.772732002237732	138.55149275139627	-3.1327548030976833	-3.49902081579437	-3.26315664656835	0.11657795585811884	0.03160604888143538	5.54039465111278e-5	527	87	54	222	89	50	11
KLF9	7.263898958359543	7.933627544645484	311.4124474047435	-3.315230147077814	-3.5281161286248963	-3.402546135308213	0.006487173080237328	0.008048833187836852	2.9331376953033466e-8	324	135	672	557	286	123	21
APOLD1	5.176193367912462	6.084102974642065	86.34512920951119	-3.6194065953482655	-3.560395311743192	-3.396317603589481	0.0767401106792459	0.038866451785195676	9.7042775799418e-5	91	67	100	238	49	45	1
ZBTB16	6.8929187404137755	7.7043158728527175	259.3600812880445	-3.6024978200621383	-3.7165595543322176	-3.490506898303443	0.017380466866966853	0.020808776435872124	1.919442302118956e-6	594	47	1055	551	79	70	22
SERPINE1	8.737453575711722	9.520754646192836	924.6191226572743	-3.942928008974998	-4.04702024592994	-3.9539238938088066	6.733604369776215e-4	0.004240002673129466	5.839642260769007e-14	3833	336	1110	2229	405	239	51
IL1RL1	8.060839095255714	8.863846659499108	593.2408835275132	-3.947649250945363	-4.06455543056368	-3.955691635501888	0.0011235696077865028	0.0045320442704100275	2.0242209701747182e-11	1322	187	779	981	645	130	37
PRG4	6.777344149347031	7.763454643901423	278.19770289654787	-3.7018512976938935	-4.071951104855612	-3.913542623612743	0.037426367634433196	0.021562379541481096	1.8102947126831413e-6	853	290	157	393	107	95	7
MT1X	4.7339213133087945	5.68936931607607	65.6346653055289	-4.060853579813644	-4.404680542483759	-4.235775348377578	0.039586591081822164	0.010300240236285051	1.8544130618875961e-6	75	60	67	197	26	14	2
IL1R2	4.895080428001662	6.235524037287547	95.87044439664844	-5.9422532142561755	-6.3624569814318725	-6.223352394836157	0.007227654483274116	0.0012143889381076186	2.4281534383617336e-10	103	69	125	281	57	3	2
