# Supplementary material for: Genome-wide bioinformatic analyses predict key host and viral factors in SARS-CoV-2 pathogenesis
Source: Commun Biol. 2021 May 17;4:590. doi: 10.1038/s42003-021-02095-0 (PMC8128904; doi:10.1038/s42003-021-02095-0)
Supplement: Supplementary file 5 — Supplementary Data 3 [file 42003_2021_2095_MOESM5_ESM.zip › GSE150316_ValidationDataset/WithoutThreeOutliers/case3/des_Case/controlVscase3_genes.over.limmaVoom.tsv]

gene_id	LimmaV_AveExpr	edgeR_logCPM	DESeq2_baseMean	LimmaV_FC	edgeR_FC	DESeq2_FC	LimmaV_padj	edgeR_padj	DESeq2_padj	NegControl1	NegControl2	NegControl3	NegControl4	NegControl5	case3-lung1	case3-lung2
FASN	7.871234895595543	8.231371074375415	374.2587534879037	1.8817994690063722	1.7765590214463303	1.4444259626878142	0.04851779286942727	0.10400581303414652	0.03380837690482572	626	88	167	425	49	2396	509
HIST1H2BC	5.65220635518708	6.019296536825001	79.29547833386225	1.935701097306233	1.9192683060222357	1.6600585408799131	0.026512437816335995	0.03985707722891727	0.0053618435933931894	66	15	49	106	15	476	125
CORO1A	5.200325288641895	5.624714792944221	59.66633403244568	1.9733662051894352	1.9998587444978455	1.727110740380187	0.03025335310919161	0.0417681048017844	0.005766815233389395	51	11	74	47	7	359	99
GLCCI1	4.458172473280027	4.843903847009621	34.303018760687976	1.9831299656305905	1.9966390325637706	1.7081586291666433	0.039154752932716475	0.0546926963399135	0.008666021329328191	39	8	28	16	8	195	58
HIST1H2BK	4.787735094785876	5.315593792621867	47.872567933384175	2.1050117328343214	2.0533261461365497	1.692589379154529	0.04830199800340762	0.08355813983799583	0.02641819722044901	44	12	26	62	3	285	82
MLPH	5.88282343624743	6.388406257011921	101.82357323963556	2.1162861089065585	2.1036227410572286	1.8117516372467808	0.03069078516414206	0.041670532695793974	0.0068529026879352575	143	18	61	104	8	827	128
TXNDC5	4.598943250174816	5.12799597618221	42.133812464675515	2.1336227016367144	2.337440258099632	2.085312925789319	0.03069078516414206	0.020808776435872124	0.0013159003278251345	47	5	24	29	8	202	93
SPN	5.477901024443706	5.89497936993498	72.4887097450349	2.164837625250619	2.0264228126888817	1.7321784587810807	0.02299815480037849	0.041021221132578965	0.0076507614799465095	47	17	88	34	16	529	97
FAM46C	6.06330181872313	6.663015165287815	124.99124947578491	2.270500513462215	2.2500240998335546	1.9431840290434574	0.03216650897242658	0.0417681048017844	0.007478206147917714	99	24	94	144	6	705	242
RP5-1171I10.5	3.8955142708344317	4.412352091872326	24.649592852858703	2.332752151481373	2.3080621863199613	2.0209095061789917	0.02400298176896144	0.041670532695793974	0.004300699666365581	21	4	21	10	6	178	39
NCF1	3.3228456245047524	3.9307188063224205	17.60808125729394	2.3382004812512416	2.5106668730613353	2.1572122607734667	0.04441644834379043	0.06387708244694303	0.008651442947433252	11	5	11	9	2	93	38
RAMP2	4.5434549336730985	5.079986387497368	40.472238627114955	2.4287692242083576	2.2527861729215513	1.9161965075401266	0.02622255307711814	0.04574905388890116	0.00973477603752664	14	6	42	27	11	271	67
BANK1	3.1227242871909	3.824112850922797	15.785994560793474	2.490657450797452	2.6205060690189956	2.272902356735729	0.030655827996609913	0.04975660546710012	0.005919728869186587	16	1	9	8	3	100	33
HIST1H2BG	3.8928929349624473	4.624770232123527	28.684244832024486	2.5855498941520536	2.455345445275608	2.0631147755245234	0.027288765216782244	0.06387708244694303	0.01936014895275236	12	2	16	40	4	189	55
RAMP3	3.8303688275812062	4.5915009859160305	28.37288008917498	2.595977148915304	2.7477285792128514	2.4616406328190776	0.02400298176896144	0.020808776435872124	0.0014044365288611157	24	3	24	9	3	152	68
DLGAP5	2.5628469364752062	3.365049251236377	10.989668111655304	2.6615477490456496	2.6782400775349062	2.160484361554016	0.047687824920606504	0.12176950905508674	0.04312750387118507	8	1	2	11	2	75	22
LCN2	5.360532946356551	5.96260482878062	77.0379470853681	2.6676368329071454	2.588437948536773	2.3676454176123225	0.004199544777950534	0.007811952850705293	1.0895260976958664e-4	49	19	33	30	17	433	163
HIST1H2AE	3.0492791328079254	3.7826033614462515	15.404724076609313	2.6968995452136246	2.6488863885314045	2.2664892143030206	0.02594534560609654	0.07717182937306036	0.009897332431573832	8	1	8	7	6	113	27
KIF11	3.4418859021100556	4.144948697937301	20.651137201815406	2.738019113248928	2.6129960614728445	2.191213680984288	0.02299815480037849	0.06978728732836598	0.013693851801771434	14	8	6	7	3	140	37
SFTPD	5.101410211373781	5.7249836089532335	65.51101996521312	2.7533030317714435	2.256237461303437	1.6771695793120422	0.0171648195109007	0.10600458432370224	0.07346733157993436	41	25	14	23	21	402	111
CCNB1	2.693837098968949	3.549166819499091	13.068186090582191	2.7614144752522516	3.0071434279155356	2.609676578005562	0.03562253032284049	0.048564437590893766	0.007028628813926385	12	2	3	4	2	73	32
HIST1H2BN	3.317507377724579	4.1630656455030675	20.66427180487513	2.7746496484970895	2.9931641981119266	2.705641224846173	0.01885489774548427	0.01767160656507184	7.325479627489737e-4	11	2	8	16	2	114	52
HIST1H4E	3.5145389403906133	4.274159595373555	22.555418551214125	2.8027207271194015	2.355797407945553	1.6323447480237214	0.04821200794944917	0.18644087476647767	0.12308307158271842	9	3	22	3	10	161	35
KIFC1	2.479931704948989	3.374973102364307	10.752390985408233	2.817284760518841	2.697154121631247	2.13317685500727	0.03657237147962745	0.1288165391011496	0.06393074366911548	16	1	2	6	1	88	19
PSMB10	2.3803631660763127	3.3535775761581093	10.68017999279279	2.834331339838989	2.7984400811175254	2.3109063263786527	0.03905360925776147	0.12112466338979148	0.032520555783721886	13	1	5	6	0	75	23
TBC1D10C	2.7235660225173404	3.6392732453591474	13.541700629061088	2.8990352787445333	2.679664953448395	2.0989587534753413	0.037426367634433196	0.1368772493901599	0.06586108167530638	7	2	18	2	1	98	26
RGL4	1.7138984890954332	2.861950123618276	7.006015811356101	3.046197785447609	3.005930491623948	2.3307631400879965	0.034987098274059214	0.17303419948824034	0.08748228723093268	8	0	5	2	0	52	16
PIK3CG	3.2249337532148674	4.135958539732815	20.3589222348158	3.0607927301795916	2.6421432702073306	1.9247525774528833	0.02643362641511467	0.14259732554372018	0.084605252318102	5	10	13	6	1	161	31
CYSLTR1	0.9093296191688	2.1147484991562964	3.5010972610273514	3.0770841661624755	3.4803687905147367	2.3794237300059504	0.03703543420927007	0.17716344021333888	0.16685784803187628	1	0	1	3	0	30	8
ITM2C	3.9861413491707784	4.89017886784845	34.852795652047774	3.093315347194066	3.1498212677902844	2.958739355610099	0.0031429053495053484	0.002958875427501996	1.4845385093900235e-6	17	2	20	19	4	261	75
LRRC36	1.2685295134344796	2.387100390259188	4.7217217942755925	3.1025413121987753	3.481002284374332	2.7465954885954025	0.03583355820372206	0.1259308835574922	0.0658372122888905	1	1	2	2	0	39	10
MALRD1	1.706688091349699	2.809716741891238	6.548255685706869	3.1072369258314483	3.0292108660887695	2.3237786127729674	0.03413687502384627	0.15536064584404813	0.08748228723093268	8	0	3	1	1	63	11
GZMB	3.4781187503846747	4.466640750032159	26.264537313330226	3.137731044039226	2.538425097663839	1.5786057632467236	0.030673184254567703	0.20535079051007227	0.1689997179510804	11	14	18	3	1	187	43
HIST1H2AL	2.2529703719998353	3.2832673924950675	10.361075766381123	3.1393081692627622	3.3770638772793276	2.9885690597543686	0.0171648195109007	0.03671723815294069	0.004284190316581053	4	1	2	7	1	71	25
MIR205HG	0.8208358353295097	2.057503083739552	3.244189229756736	3.1584999908794114	3.6975380916186418	2.6768798754733347	0.029295376607511196	0.13823112493521922	0.14009785400703548	1	0	1	2	0	31	7
ZBP1	1.969297608792749	3.1639509883270565	8.828170558041844	3.175791785729774	2.787210419028728	2.032065035239611	0.034130580598092194	0.2265499957380635	0.131211919670926	4	0	4	13	0	77	16
CTSW	1.3490334295734743	2.711065859600037	6.52874730584184	3.230488312592229	3.5777427007949933	2.9128779761908747	0.039154752932716475	0.12707627618411613	0.06003650870460652	2	0	6	1	0	34	20
ITGA2B	3.296014356853902	4.47501068892904	25.839168591385427	3.274054328182225	3.0211317848636803	2.667425778499923	0.028332415224715517	0.04767922228244381	0.00474874203931074	22	0	19	4	5	163	61
HIST1H1B	3.30736899376184	4.395265329653021	24.187309183369898	3.2903135870102656	2.6732875172937423	1.980418747053354	0.04851779286942727	0.1513644244900739	0.0993448953170406	39	6	1	7	2	192	41
CLEC3B	3.884420306087683	5.070903556336074	40.5269482421953	3.2954417416888004	2.9966179463180707	2.6093587539706373	0.025400534258472118	0.04497272506893609	0.004612045207507658	14	0	19	20	14	231	97
IFNG-AS1	0.684490268802209	2.0835435680166743	3.4927310270432343	3.3649069986438653	3.746210421528315	0.17411541636120578	0.04821200794944917	0.20018190355125456	0.18232345944679756	0	0	3	1	0	27	9
HIST1H2AG	3.474794024825617	4.532606293007104	27.70863817332957	3.4272574222930325	2.733258177302371	1.8484947042058075	0.03945618560317362	0.15536064584404813	0.12042046718782987	7	5	1	17	12	179	53
OLFM4	3.6099241374096493	4.618811319060695	28.434211953557437	3.471390648542369	3.5122512539877375	3.3496107360628757	0.0018259676739541346	0.0017091134676274838	1.504328798203274e-7	11	4	8	11	3	259	54
ELANE	2.6480640335394376	3.915849038791557	17.570968050389297	3.506849115117273	3.354785229506346	2.761281025534698	0.031711233979555734	0.07226605990076887	0.01936014895275236	3	5	1	12	1	93	46
THEMIS	2.6817848752912274	3.9285608848333435	16.96969890219819	3.515818422168396	2.932497310141482	2.284353704836807	0.02923926823514111	0.14207926726759984	0.0658372122888905	2	4	20	5	0	134	32
CD6	2.056705245295375	3.4651129197453536	11.445389131642377	3.5451369256733374	2.541439920816372	0.17409068239864675	0.04563037241473049	0.3927139759231873	0.3937864033011428	1	1	25	2	0	95	19
ANKRD36BP2	2.815469784941546	4.057083906197463	18.181106006256655	3.5645849419859488	2.93728147313066	2.35648796230135	0.030673184254567703	0.11279550528322882	0.05772089137858894	1	1	16	18	1	174	29
IGHV2-5	0.24111500775365377	1.9117049884838884	3.1889053029094447	3.6082165952335026	5.253036867702612	4.407534001728802	0.039154752932716475	0.06978728732836598	0.0658372122888905	0	0	0	1	0	18	11
KIF2C	1.6749751521173772	3.0029230015275425	8.267325839144522	3.6479204973299466	3.42211804843661	2.6530701677229307	0.04292158611042574	0.14207926726759984	0.06003650870460652	1	1	0	6	2	65	17
IL2RB	3.169257498804819	4.442174843672934	24.63250869297314	3.6524638484701275	2.818045482659317	2.06330372994306	0.029295376607511196	0.15840942541192332	0.11305508863270176	6	3	39	1	2	227	38
CD27	0.8554466704247947	2.381493045852915	4.711164047918577	3.655103489495751	3.93680930376936	3.097151273051636	0.02613484081257729	0.1361654206403504	0.08730006972685228	1	0	0	4	0	34	13
TNFRSF13B	1.1802665706157474	2.6563679146414527	5.825502707021833	3.6702452116464355	3.3876623629107088	2.4434466410800115	0.034322844271857327	0.21252436157753712	0.1423666119795969	0	0	6	3	0	49	13
HIST1H2BB	1.9570982884640302	3.30237105482776	10.694450990235636	3.677866422965183	3.390323946090538	2.7192815441715603	0.04499260051868164	0.1240436089170096	0.03934155074385236	9	2	1	0	2	75	24
CLCA2	0.6062777266161385	2.1333113771377143	3.5419471527085564	3.677872338953215	3.977002064653237	0.1716349563282382	0.04969902282298024	0.18726799523253926	0.1463645456441137	0	0	0	2	1	38	6
HIST1H4D	1.6581972727878873	3.1565836518890413	9.476307534037417	3.6904346539435204	3.666479220250275	3.1367660738452723	0.03413687502384627	0.0923910269818278	0.018716554695769952	4	1	0	7	0	55	27
CDC20	0.85006693813072	2.368840444379876	4.191182084937284	3.693960199105323	3.656762237698789	2.592652912871658	0.025400534258472118	0.1676814345176966	0.16396188576350065	5	0	0	1	0	49	7
HIST3H2BB	1.036913161466441	2.792235118125262	7.2069786083197265	3.7202371771548606	4.0626451159214945	3.3490343933287328	0.04830199800340762	0.1240436089170096	0.05828896980255288	0	0	1	6	0	30	25
IGLV2-8	0.6677703514893205	2.187739636120802	3.7634568790447025	3.722583063347499	4.2772119345576565	3.4431419845471485	0.021442943220837857	0.09746299747310609	0.07203468934257097	0	0	2	1	0	35	9
IGLV2-18	0.17815876648452192	1.8084220154677553	2.4211877964089235	3.7258828837842173	4.9258859503603984	0.13941849381778265	0.028690604620489828	0.09605539168798764	NA	0	0	1	0	0	28	5
IRF4	3.274883742940712	4.526703654142367	26.5200121156415	3.750910499113574	3.2939115752035075	2.8936491042989623	0.010342445047134103	0.03160604888143538	0.005204775215042432	2	2	9	27	2	217	55
TRAC	3.550140450354826	4.715096189430856	31.04172132722063	3.756820603253097	2.9283347913328464	2.177717860201954	0.027185082000136637	0.11279550528322882	0.07282206394649023	2	6	28	3	8	249	54
IGHV3-7	1.152539848884847	2.6199958997449144	5.721005724301285	3.7873848183922227	3.8045857904960063	3.065649003835725	0.027946000351312613	0.12185777216915906	0.05191868218644997	0	0	4	1	1	52	12
IGKV1-12	0.19213695554139967	1.8498998819500414	2.5122130265159157	3.7934957351389356	4.9893304273957915	0.14605351442917544	0.025844100716487434	0.08355813983799583	0.13370410026014615	0	0	0	1	0	30	5
AC007386.4	-0.14141826170131372	1.662463688807872	1.9112182298229239	3.8194446139940745	6.225417297026899	0.09593991434904882	0.03282113324210639	0.12634682551854792	NA	0	0	0	0	0	28	3
PGLYRP1	0.6867320235108634	2.2605599778713326	3.885278401168062	3.860569643813364	4.426332731007231	3.706185239830868	0.010788035542184733	0.06555311778335243	0.049984360372781346	2	0	0	1	0	43	8
CCL5	4.744821390391069	5.907888973916477	73.13711826835276	3.8640271564284268	3.2351510809334503	2.8201956947725115	0.006487173080237328	0.021859021495800428	0.0032619350436702164	7	12	64	12	9	574	149
CD3E	2.905989260175416	4.279356044030398	21.89788187811818	3.8676081122917427	2.972586431047969	2.216898700013038	0.025400534258472118	0.15011241907607273	0.10261479116743584	1	2	33	3	2	189	39
HIST1H2BH	2.441272328429018	3.889166399821381	15.836176007000459	3.875365813301135	3.3848194594002607	2.924826787784665	0.0081969132482961	0.05641166048303201	0.01278998782919802	5	0	2	18	1	164	27
CEACAM8	3.2910247022835875	4.7045285665926135	30.369647571657005	3.8842035837211633	3.7218061909917566	3.4772270555223193	0.0031429053495053484	0.0066001703394966025	6.34809934388469e-5	13	1	4	22	1	226	76
SKAP1	1.4377021015524551	3.047740057440525	8.188367671821428	3.8911592097050978	3.1447600567933	1.9863458771542684	0.03413687502384627	0.2718099488800327	0.2111478655429752	0	0	12	3	0	65	18
MPO	4.829280395148567	6.153814298571827	88.70513206922656	3.8929228954213175	2.902096400375241	2.056246311716602	0.034130580598092194	0.14207926726759984	0.10897075973665563	23	8	2	49	39	435	218
IGHV3-66	0.44528160429360064	2.159436242833061	3.9114160881650823	3.898200778717838	4.8123216262081625	4.022579915961589	0.02400298176896144	0.08290481584235389	0.05459787328717316	0	0	2	0	0	27	12
IGHV1-2	0.6434762529844572	2.4015085580598043	4.209665927430518	3.922967225185546	3.3091294789421166	0.10843319051063782	0.04830199800340762	0.34594824686078557	0.458991386479121	0	0	0	7	0	54	5
IGLV5-45	-0.016635024597014957	1.77916684186217	2.6139112917649374	3.9356025823925167	6.57561363353234	0.1376604008188176	0.02299815480037849	0.09087502474212633	0.07989892546015614	0	0	0	0	0	21	8
LAX1	2.1631642586826514	3.7331702466676258	14.033074390326666	3.9684753803161867	3.2017134200883244	2.5902052824376196	0.01885489774548427	0.13106099238645325	0.06457757619463945	1	0	12	13	0	133	26
HIST1H4L	0.7461693608780245	2.5189969362542146	5.444925280561033	3.972772378784376	3.865019172520297	2.6752040956582452	0.03191135486137257	0.21252436157753712	0.17124101242212972	0	0	0	6	0	34	16
CD79A	0.6075912497496857	2.2593029925845345	4.120963991563275	3.9810623307711865	4.917188673375248	4.31378181527517	0.010315019209634665	0.0417681048017844	0.01936014895275236	0	0	1	1	0	36	11
HIST1H3F	1.9034243006559577	3.4569601719929364	11.957303348346736	3.9818829149523656	4.326230774316468	4.037319144141591	0.005191840206833339	0.010300240236285051	1.3423482066626772e-4	4	0	4	1	1	78	35
HIST1H2BI	2.008677249985922	3.521795227663266	12.214931646452026	3.9823378397202975	3.5112246795560695	3.0150599784941363	0.02400298176896144	0.08189558547999234	0.011973033091097925	6	2	0	9	0	107	25
HIST1H2AJ	2.1589288500290755	3.7466579757567846	14.303682506754434	4.025944649219911	3.2607174657909908	2.6916568745912	0.026537196184472582	0.12176950905508674	0.049386957918187056	18	0	0	8	1	130	28
HIST1H2BF	2.330377837804558	3.8567541952408746	15.799695770180668	4.053272202446525	3.799921546869624	3.4770044087671224	0.005329472647619759	0.020808776435872124	7.077687215176629e-4	8	0	10	1	1	137	36
HLA-DQA2	1.942239911357844	3.5724612495140367	13.030009559647548	4.094001709629205	3.0299916182471156	0.1934602420028406	0.04688418661787521	0.2945032499333703	0.25934161572154907	0	0	14	1	5	100	25
AC244250.2	0.12238032191878692	2.2896489917440923	4.892514721979149	4.097541438936755	7.430343633693369	0.03728268985440983	0.03025335310919161	0.04677504640513369	0.5009488011247958	0	0	0	0	0	17	20
ACKR1	1.939639254875331	3.5069827902139785	12.78272338295243	4.10266717336738	3.1936465861120364	0.16875948878017982	0.039154752932716475	0.2861649759220289	0.3076124922669714	0	1	3	1	8	100	22
IGHV4-4	0.4863997281914694	2.308830869778023	3.8226957350030064	4.146315038033998	4.36165653301152	3.210394298892133	0.02299815480037849	0.1261321215846082	0.13449061775259924	0	0	3	0	0	54	5
HIST1H3G	1.7702000909710158	3.3228269017821486	10.639762854389858	4.167639724169188	4.022056630969783	3.498127064386574	0.0171648195109007	0.046409913331546364	0.005204775215042432	1	2	0	5	1	91	23
HIST1H2AH	1.5247608504545238	3.1827742308604416	9.178886173400162	4.174695317380707	3.7557990550315847	3.1805202451860386	0.013799169672221005	0.09126393285973378	0.027943787822207578	10	0	0	1	1	83	20
IGKV2D-29	0.8402477536269058	2.688988459178959	6.2107036944165825	4.217588546407356	3.8607668684794123	2.7659836094205863	0.02299815480037849	0.19538026996935007	0.15414725080295608	0	0	0	7	0	44	17
HIST1H3B	3.084931558632284	4.699108174591849	30.254652766431985	4.23401407538557	3.473237114450311	3.0518867493311213	0.026537196184472582	0.041670532695793974	0.006519855998867053	19	3	0	23	1	234	69
HIST1H3J	0.31450433301182257	2.1528644681835316	3.644042891592236	4.235971815587861	5.28088742210666	4.282586570395592	0.02299815480037849	0.07439259458249728	0.04162238906488573	0	0	0	0	1	40	7
LAG3	1.19687415182944	2.891686299848008	7.552783526269652	4.247793772509584	4.173079113257027	3.1835190034022838	0.01885489774548427	0.11279550528322882	0.04485313779729954	0	3	1	1	0	67	15
POU2AF1	2.2881558267904127	3.983344680988233	17.39026371050448	4.260524616848585	3.2449179639163015	2.5685687804928037	0.03025335310919161	0.14105827639706475	0.07551550141044214	0	1	10	19	0	146	36
DERL3	1.0861973396786166	2.8342961440742522	6.917185018899356	4.286572074741167	4.516084076057547	4.052484373847274	0.006487173080237328	0.04066568932527124	0.0053618435933931894	0	0	2	3	0	59	18
CD2	2.6516334687367986	4.393454373733444	23.54098582615965	4.3191624878991215	3.0386290027712533	2.1166235826135713	0.01750794714728979	0.21252436157753712	0.16333729395210878	1	0	40	3	2	222	40
PPBP	1.6796099728947538	3.524157902399547	12.566312587259576	4.354187587069809	3.755084341008394	3.0830226087783976	0.01885489774548427	0.11279550528322882	0.04868105789730974	1	0	13	0	1	79	35
IGKV1-6	1.2912332280763448	3.0913122956560195	8.584777366270362	4.411805701455267	4.376299674348785	3.945308902654045	0.006487173080237328	0.040286171038833384	0.004284190316581053	0	0	4	3	0	73	22
LTF	5.08967433020055	6.620834820430936	121.5043750543166	4.418476527545646	4.207137445337629	4.006793793050429	6.733604369776215e-4	0.0010191565804454315	1.5111375170681056e-8	21	11	10	53	8	847	328
KIAA0125	2.0077727812587356	3.754794764033096	14.600261160378158	4.418774106113344	3.849318883664403	3.351328167811444	0.005683084466772821	0.04913962495344704	0.01059399290230097	1	0	1	14	1	128	33
BPI	2.8639451000295026	4.4858122278376555	25.60150092103105	4.431993485943818	3.969139525151364	3.664925886225099	0.010788035542184733	0.010735291494154938	6.34809934388469e-5	11	3	0	10	2	251	50
RETN	1.3136477841989003	3.1805307149370816	9.804283668047852	4.463186848514008	4.836619806519197	4.423929944930723	0.01353296174025074	0.024565213864835192	7.923022987014229e-4	3	1	0	0	1	62	29
PF4	1.234983316894646	3.1108289648299925	8.901370578263451	4.466112345052573	4.726886359117627	4.377913509255132	0.004132265912464119	0.020808776435872124	0.0011137461837334576	4	0	2	0	0	66	26
IGKV3-15	2.2476445553031796	4.0425422902574235	18.074225465692287	4.487039132686468	3.4908006551793136	2.903458133571368	0.01926525568029063	0.09746299747310609	0.03935066438372839	0	0	7	19	1	168	36
PRTN3	1.7721177068788965	3.7087917600643308	15.085067234742784	4.489177573799034	4.308601691832574	3.5611344491285717	0.0171648195109007	0.05641166048303201	0.010350233084931425	4	0	0	1	5	79	45
IGHG2	3.9750946584024245	5.90657455109236	72.54923292593465	4.492270582807565	2.96628176075083	0.07386177938928375	0.04851779286942727	0.2255988949051904	0.6871310644613432	1	0	56	96	4	489	163
HIST1H2BO	1.9664743118335828	3.815052074375372	15.686572014486709	4.513165583209176	4.280041601840156	3.9611902202283105	0.007096727108695277	0.020808776435872124	3.6951256063712603e-4	5	1	0	8	0	110	44
CD3D	0.7323032754892478	2.6136708493927787	5.462807132271642	4.531675448675081	5.399196769548938	4.99926759865635	0.0029355512152360666	0.014502689828300663	0.002794639954141479	1	0	1	0	0	61	12
CAMP	0.6119635849101351	2.599442644198724	5.047818393616611	4.55502383920614	4.883342228798338	4.244428246704662	0.006583651218043618	0.04677504640513369	0.02641819722044901	3	0	0	0	0	73	7
CXCR3	0.4252091107782835	2.380114983671189	4.419187286748951	4.564946505372687	5.799380930792776	5.319653063256333	0.004205944845707971	0.020808776435872124	0.006938494001377514	0	0	1	0	0	49	10
IGHV3-74	1.0703432129002817	2.950941597611813	7.45504950230422	4.575962484654364	4.642240267980068	4.179931117093988	0.004199544777950534	0.03665698354857958	0.00474874203931074	0	0	4	1	0	75	17
IGKV1-39	1.1513148866365601	3.0554655980522916	7.988424012801916	4.658778270407631	4.761442753604529	4.3654360656677715	0.003607437510102008	0.021859021495800428	0.0015450798541298447	0	0	3	2	0	91	16
IGLV2-23	2.211757555843968	4.077298246088745	18.561116056546894	4.668940234153785	3.8428242866322493	3.3935476905407724	0.010788035542184733	0.04462197334958342	0.006480630207119797	0	0	14	7	1	180	38
IGKV1-9	1.5373786903599493	3.414316405182791	10.91106857517946	4.676756754424777	4.3083655409265	3.83888078164485	0.006487173080237328	0.03800866534124881	0.004014012654245099	0	0	1	7	1	118	21
IGHV3-48	1.09597860940897	3.032589201580957	7.913168968110628	4.696658621420159	4.744483263864181	4.313771562058316	0.003607437510102008	0.027405316177097253	0.0029480329739592606	0	0	1	4	0	85	17
DEFA4	1.1415753928191597	3.1349842687520435	9.287694791134012	4.697105540706909	5.512065155352442	5.232732965829596	0.003648187115197803	0.007811952850705293	8.619844429447268e-5	1	0	0	1	1	65	28
IGHV3-49	1.4873149017453466	3.415160303829288	10.799575316909797	4.7015831628374585	4.245799246961167	3.7996494060636037	0.00542896635305934	0.041021221132578965	0.005002988210974836	0	0	3	7	0	119	21
HIST1H2BL	1.681562942062415	3.6613227484405226	13.880738197863929	4.734864626844188	4.509646054148777	4.172225944108932	0.00480205144692228	0.020808776435872124	7.077687215176629e-4	9	0	0	1	1	102	39
IGHV3-43	0.9374044308540669	2.971153205109349	7.465489806168851	4.756030684590046	4.189285173444633	0.04580465995921443	0.007096727108695277	0.11279550528322882	0.6931216604282219	0	0	0	7	0	80	15
FOLR2	1.5772977250755014	3.488881745448505	12.024346948257746	4.761266527943738	4.665954847400262	4.264490488697032	0.005565966231697297	0.02135010923954218	4.8802984963635575e-4	0	2	4	1	0	108	28
MMP7	2.047886818187988	3.977688725532062	17.653825460609404	4.766735912743405	3.891925521466965	2.77946892620236	0.00996002146648602	0.10600458432370224	0.06941960247377935	2	0	0	4	8	175	30
ZNF683	0.15301909911815476	2.324948319402808	3.9814794495827934	4.840981666396752	7.249968292919423	7.115059565937896	0.003938857112141365	0.036804321025223775	0.0068529026879352575	0	0	0	0	0	55	7
IGHV2-26	0.47452261696524384	2.588786504955374	5.137605572732077	4.862226608610907	6.046530353549545	5.644834113269639	0.0031429053495053484	0.012888317248566615	0.0031713574565458854	0	0	0	1	0	69	9
HIST1H3C	2.1055112459379774	4.139793113753284	19.905531200802116	4.869664490353388	4.312434474538327	3.998010176503677	0.004788369710142171	0.020154652211323412	6.791808179668517e-4	15	1	0	3	0	155	53
IGHV1-45	0.23670891685073742	2.485046905774554	4.782435026493134	5.053663823465246	7.49437186606143	7.542177695648046	0.0023304738196893325	0.02420213018381097	0.0016899823680182982	0	0	0	0	0	59	10
IGHV3-15	2.398720582000509	4.5238084075931475	26.262638341191106	5.059156583505181	4.389927645023318	4.112963617136657	0.0022788100289422796	0.010364499722591335	1.6226261931620258e-4	1	0	14	8	0	235	64
IGHG4	1.8693521764363428	4.0120971965919585	17.54280034114029	5.092323129314863	4.304720487552254	3.920014039596066	0.004199544777950534	0.027647753193354045	0.0021386290906934345	0	0	5	11	0	181	37
APLNR	0.9347277790566975	3.1430810716384867	9.010716205335383	5.12649129707973	6.107254368036737	5.900162189823777	0.001017077414686123	0.0032388951845280685	3.966110944130911e-5	1	0	1	0	0	80	25
IGHGP	1.813864142494296	4.061694779801707	18.772305795005312	5.212508677616184	4.800999276966679	4.5289111227918095	0.0031429053495053484	0.010300240236285051	6.34809934388469e-5	0	0	6	6	0	145	53
IGKV1-17	1.6674753240987195	3.92607368784822	16.873806201912174	5.259230588875292	5.049049873454175	4.801700266861678	0.0022788100289422796	0.007359477469774276	1.680010894081608e-5	0	0	4	5	0	137	47
CTSG	1.686262269532783	4.0188630451307885	18.7777566003273	5.263457285837023	5.522634597926115	5.186119208474599	0.003271787024516605	0.006283064188029985	1.0858733122575385e-5	2	0	1	0	3	111	60
IGHV3-53	1.7204255493884364	3.980150921469156	17.35708654462316	5.301524992691905	4.81996866614301	4.525729196654136	0.0022788100289422796	0.010929309844164766	1.0895260976958664e-4	0	0	3	8	0	161	43
IGLV9-49	1.1390513438384706	3.4574992792438004	11.78299724496361	5.304502058347339	5.975640058043234	5.778099585787945	0.0011383647203645623	0.002958875427501996	6.887187773304385e-6	0	0	1	2	0	93	35
IGKV3-20	3.488563299063298	5.840583119819881	68.30920266761171	5.3573780884729	3.4186856008983977	0.056488359831359136	0.026512437816335995	0.1465630513377728	0.7169183428487551	0	0	32	82	2	682	121
IGLV7-46	1.1716869431283887	3.5238058421385623	12.123264058510516	5.364744012880705	4.7280415258903865	0.04572488227302486	0.0031429053495053484	0.041021221132578965	0.6050424487649811	0	0	0	8	0	112	30
CRISP3	0.4095615126979051	2.908638643188905	7.543908053743794	5.449924975089705	8.10720945348837	8.456627528968935	0.001190961011372079	0.010364499722591335	3.578584179728402e-5	0	0	0	0	0	61	23
IGLV2-11	1.9290257647711415	4.309555094433589	21.62164416363303	5.475347008502672	4.730909756800687	4.409035633982839	0.0031429053495053484	0.011415538218306286	2.1985218834797422e-4	0	0	10	5	0	280	35
IGLV2-14	2.539859769602898	4.947274593570299	35.63341936926322	5.486611759877155	4.046325131273811	0.056362134319117387	0.006583651218043618	0.041670532695793974	0.6109278035193443	0	0	21	19	0	361	73
IGHV3-21	1.8564774772382342	4.216208377191651	20.341451171658907	5.488452923640475	4.839267207979507	4.5457961630925885	0.0022788100289422796	0.00980609761974837	8.443747312497976e-5	0	0	4	9	0	239	39
IGLV3-25	2.1847065701005532	4.576179147704193	27.408244823728737	5.488991423223021	4.578431783018613	0.08996847282001856	0.003343139605661318	0.013148048480415526	0.2600703457811669	0	0	12	9	0	237	70
GZMA	1.6612122637791298	4.0023904200886165	17.82894238541749	5.504259286567745	4.872668838100491	0.0719545541847174	0.004205944845707971	0.022571011771715794	0.411792632951012	0	3	6	0	0	174	39
IGHD	1.6665596068607091	4.085827685932914	18.62490880187685	5.547394483508667	4.592449074231558	0.07548844206472008	0.0022788100289422796	0.027688042720510956	0.35750857274680586	0	0	1	13	0	191	41
IGLV1-51	1.8258931573904371	4.246767445304302	21.040543740962963	5.603289216862181	4.991038892735826	4.716169697456961	0.0017512258307195354	0.007811952850705293	4.010213588073744e-5	0	0	9	3	0	225	46
IGKV1-16	1.6375819878399227	4.09939661382274	18.33805029431345	5.626142720429061	5.207392150910173	4.923837747890331	0.001793928062295228	0.006700594192877389	3.2287339864645397e-5	0	0	7	2	0	244	30
IGKV3-11	2.9952798244703978	5.62594508099988	59.24047671756931	5.7172803891424815	3.853364753978474	0.04136747761085959	0.012351374345258303	0.08189558547999234	0.7593458369955233	0	0	44	33	0	455	149
IGKV1-5	3.6475450933812548	6.20436452606891	88.92390641726803	5.749401738768635	3.826571528313119	0.0613867093739113	0.01728890074972314	0.08189558547999234	0.6191692436854396	0	0	76	40	2	869	178
IGLV6-57	2.008133195727919	4.615576265131823	27.81165690524581	5.77210811524343	3.6890974704405792	0.03651702330320068	0.007096727108695277	0.1676814345176966	0.8170727543667736	0	0	0	37	1	280	53
DEFA3	2.475230997544446	5.001770044995585	38.12631708406137	5.8300415220738415	4.587008398218222	0.08148531884608656	0.006487173080237328	0.02420213018381097	0.3602376589731501	0	1	0	20	4	281	104
IGHV3-23	3.2212682309228873	5.84039546724425	68.88716133883673	5.9000575855489625	4.375415029980482	0.08032830165763051	0.006024429736647586	0.021859021495800428	0.3602376589731501	0	0	30	32	1	617	165
IGKV2-24	0.8363201528054298	3.525531308704814	12.019340881179602	5.9794665170152514	7.251123317230258	7.196617471254569	5.446305812022839e-4	0.0010474644215945454	8.939174732909588e-7	0	0	0	1	0	129	29
IGLV1-44	2.6946577922655837	5.395812554544302	49.44797038765132	5.979727770344832	4.4265896594693395	0.05506211358750915	0.004114089138801444	0.02420213018381097	0.5457551955879336	0	0	14	30	0	536	99
IGKC	4.609548180915473	7.37360856527362	204.30368049597013	6.007243448061513	3.6812310035008844	0.04977296694837014	0.03945618560317362	0.1589526834191822	0.7346388637036287	0	0	128	170	7	1713	454
IGHV1-58	0.5683139393899762	3.385159977161864	11.143818697904502	6.024023995171907	8.671153807841185	9.200032237550543	6.590230198681053e-4	0.004288127814318838	4.976079454416874e-7	0	0	0	0	0	90	34
IGLC3	3.028875096956042	5.861040564530508	70.15535765563438	6.103298953484358	4.337701054669187	0.046460886409827956	0.006066306436493251	0.036804321025223775	0.6572796765227656	0	0	33	34	0	566	182
IGLV3-27	1.184732242543092	3.929927429617124	16.357487534637063	6.133486321732888	6.971188850628974	6.883997172604269	3.766143876837956e-4	4.2813724011030917e-4	3.3069144377765024e-8	0	0	1	1	0	194	35
IGHV4-39	2.749048081662622	5.515283310526339	53.8582062879316	6.1898071545763615	4.898448888151241	3.4713760642394336	0.0022788100289422796	0.00980609761974837	0.16775024277512546	0	0	5	28	1	625	104
IGLV3-1	1.2447923523903055	4.106311103703648	19.362493207436735	6.236905575662934	6.347783244100367	5.066111044674666	6.590230198681053e-4	0.0020743128845768506	0.1014073143160907	0	0	0	4	0	166	55
IGHV1-69	1.23904799810052	4.0697173557925925	18.717131598142764	6.238165012808143	7.1490028886192425	7.087470143167205	3.6023109468650844e-4	3.243118115921933e-4	7.790870474989344e-9	0	0	1	1	0	174	51
IGLV3-19	2.7060883353215606	5.573327229681998	56.043851839536615	6.253819569512169	4.799719173966372	0.06027467216422072	0.0029771801403150706	0.01179400245287093	0.42506632849950227	0	0	13	26	0	667	104
IGLV1-40	2.6464459738718964	5.453116906373075	52.04488993403201	6.2897353811611465	5.38430198542357	4.606527509096163	0.0011747959498682513	0.002440740840391852	0.02899015808863131	0	0	5	17	1	507	127
IGHV1-18	2.6304124790256447	5.503053239079791	53.811452950880515	6.301820119988745	5.054393735338669	0.0720679339746535	0.0019709655196982687	0.006383648594527459	0.27896757598287847	0	0	14	17	0	538	126
IGHV5-51	2.2321069753324574	5.104797990716976	40.49835110947117	6.31496628814771	5.55864156850971	4.654132126685595	8.61974538302344e-4	0.0020743128845768506	0.06003650870460652	0	0	5	11	0	371	106
IGLL5	2.372419843200214	5.278751245668965	46.04900892113926	6.35291340688903	5.504485881065696	4.47068368921571	0.0010590667445576271	0.0021401745553396127	0.08476594932996737	0	0	11	8	0	409	123
IGJ	4.85979970900062	7.824538386755566	279.65497231374513	6.386936028743546	3.939874092570194	0.05030753126698839	0.032658825603655704	0.13823112493521922	NA	0	0	244	99	11	2644	582
IGHV4-59	1.516928175659413	4.4167216090649815	24.013337725802536	6.404118035178121	6.673655316568294	6.565420307295072	3.6023109468650844e-4	4.2813724011030917e-4	4.360676443285188e-10	0	0	3	1	0	262	56
MZB1	2.4276202282138777	5.375192736231596	49.29887271341447	6.405547269927517	5.226033458732342	0.07406239517382886	0.001190961011372079	0.006242072353724394	0.23924198987365078	0	0	5	20	0	449	127
IGHV1-46	1.7636625391112706	4.713802041987117	30.199278016949197	6.468231703491812	6.088810051405102	5.920141566006858	5.213788108042326e-4	0.0012143889381076186	1.827199128556749e-8	0	0	1	7	0	303	75
IGKV4-1	3.062597236834641	6.25096316525579	91.97534741783033	6.757380233091302	5.0545468825281965	0.05306506505327699	0.0022788100289422796	0.010364499722591335	0.4453953547876029	0	0	19	36	0	957	206
IGHV1-69-2	1.69792852041258	4.8282348028204485	32.869421577361116	6.762239269958657	6.840303118615953	6.748482578604321	3.586555571543053e-4	3.243118115921933e-4	1.1552182349239816e-11	0	0	1	4	0	336	82
IGHV3-30	3.312768175202395	6.453431656842506	106.48881981902245	6.772643374034543	5.325839584078261	4.0070668820136826	0.0018259676739541346	0.005028470083953709	0.13336169027575978	0	0	16	35	1	1063	253
IGLV1-47	2.3023238353907898	5.478171307047632	52.88174794970415	6.810033752742815	5.876279608521117	4.8210741975853635	6.453127556576854e-4	0.0017091134676274838	0.07656844074676127	0	0	3	14	0	539	128
IGLV3-21	2.521537978186034	5.679270847521257	61.448555312418975	6.890856909419492	6.221873062096143	5.303435991380172	6.590230198681053e-4	0.0010191565804454315	0.009097589784215954	0	0	1	10	3	594	155
IGLV3-10	1.7667149985161332	5.089651042622896	40.24657191780895	6.966765500285334	5.8376009681757814	0.03752268672075757	6.733604369776215e-4	0.005028470083953709	0.5000404028859914	0	0	0	13	0	341	113
IGHG3	4.235097285821948	7.5830703517936575	237.58001758866902	7.041318903316554	5.164564896413932	3.570256651073341	0.003988274635819151	0.01767398755068025	0.17810207596342464	0	1	37	98	1	1877	666
IGHV2-70	1.153878951178225	4.517213441340472	26.005337313559792	7.0852339667024316	8.366303103843368	8.44514650968132	1.9597078076216394e-4	6.260016833343036e-5	7.534949551403227e-11	0	0	0	1	0	276	64
IGHV4-34	2.4251623319244082	5.836950515452373	68.66882136885306	7.163835624552075	6.180519288632271	5.158363101950772	5.213788108042326e-4	0.0012143889381076186	0.0646565935875839	0	0	3	15	0	674	174
IGHV3-33	3.156177001134414	6.542731543779112	113.71272917235267	7.170769514188224	6.001810452430573	5.16745013543227	6.733604369776215e-4	0.0013359482321055258	0.027011201532383892	0	1	24	9	0	1092	290
IGLC2	3.996154028275927	7.521597783854655	226.85375274871765	7.219884262885753	4.806342080068444	0.0529123326082781	0.004114960206798519	0.04888211394887352	NA	0	1	26	143	0	1994	573
IGHG1	6.696789914709077	10.816763532465206	2251.438218104024	7.578276107412962	4.670518436584123	0.05239056980075522	0.03029765342518836	0.21431763434614703	NA	2	7	539	1455	0	19069	5701
IGHV1-24	2.9277050564695255	6.714570472307144	128.98540663305832	7.706487741615729	5.872035462050817	4.05409396538897	6.733604369776215e-4	0.007359477469774276	0.18378713447110534	0	1	1	41	0	1071	365
IGLV4-69	1.7339573878250631	5.861919811883329	69.8477491077055	8.257800960406167	8.583098580357142	8.585002974213365	9.206907931792822e-5	3.3169915297731664e-5	1.9204433072970894e-17	0	0	0	3	0	718	177
IGHM	5.865878583932839	10.03641206780656	1307.909625934313	8.570644660364714	6.687155799016279	5.848633073169293	0.0031429053495053484	0.0042652922605816105	0.009097589784215954	0	6	159	98	6	12857	3328
