# Supplementary material for: Genome-wide bioinformatic analyses predict key host and viral factors in SARS-CoV-2 pathogenesis
Source: Commun Biol. 2021 May 17;4:590. doi: 10.1038/s42003-021-02095-0 (PMC8128904; doi:10.1038/s42003-021-02095-0)
Supplement: Supplementary file 5 — Supplementary Data 3 [file 42003_2021_2095_MOESM5_ESM.zip › GSE147507_MainDataset/Series1_SARS-CoV-2/des_Condition/ControlVsInfected_genes.under.limmaVoom.tsv]

gene_id	ensembl_gene_id_version	description	external_gene_name	gene_biotype	uniprotswissprot	entrezgene_id	LimmaV_AveExpr	edgeR_logCPM	DESeq2_baseMean	LimmaV_FC	edgeR_FC	DESeq2_FC	LimmaV_padj	edgeR_padj	DESeq2_padj	Series1_NHBE_Mock_1	Series1_NHBE_Mock_2	Series1_NHBE_Mock_3	Series1_NHBE_SARS-CoV-2_1	Series1_NHBE_SARS-CoV-2_2	Series1_NHBE_SARS-CoV-2_3
ENSG00000150593	ENSG00000150593.18	programmed cell death 4 [Source:HGNC Symbol;Acc:HGNC:8763]	PDCD4	protein_coding	B4DKX4,Q53EL6	27250	8.09373839609976	8.109406325956638	8301.5838609906	-0.3997032554215945	-0.39597006162292836	-0.3657041286731155	0.04537849778237661	0.07955157695340107	3.393080127993715e-4	7570	7328	11807	5482	5732	14869
ENSG00000124795	ENSG00000124795.17	DEK proto-oncogene [Source:HGNC Symbol;Acc:HGNC:2768]	DEK	protein_coding	P35659	7913	6.229423658044457	6.246548674672145	2280.763142501184	-0.4178144576514589	-0.41803153970172574	-0.387375963038442	0.045352415555481695	0.05089834955915432	1.7823792718119896e-4	2260	2163	2843	1453	1558	4171
ENSG00000150687	ENSG00000150687.12	serine protease 23 [Source:HGNC Symbol;Acc:HGNC:14370]	PRSS23	protein_coding	O95084	11098	8.189509626958609	8.208252586944626	8887.853225217663	-0.44047584403161716	-0.43971715691357766	-0.4166278057404869	0.025377655132435693	0.04850040873853729	4.230034965432986e-6	8982	8122	11517	5348	6048	16771
ENSG00000156535	ENSG00000156535.15	CD109 molecule [Source:HGNC Symbol;Acc:HGNC:21685]	CD109	protein_coding	Q6YHK3	135228	8.525370827418094	8.544110814623979	11219.966511989494	-0.44339826622520057	-0.4439122335420746	-0.4215768887886142	0.02220695523560115	0.042439651282220374	2.3220588432163518e-6	10203	10398	15922	7064	7441	20751
ENSG00000148700	ENSG00000148700.15	adducin 3 [Source:HGNC Symbol;Acc:HGNC:245]	ADD3	protein_coding	Q53FL4,Q59EK1,Q5VU08,Q9UEY8	120	6.4548949943248015	6.4763841888463975	2674.670449222866	-0.45133724196565234	-0.4536582032176391	-0.41570919085275504	0.04876512714908378	0.059636482775093584	4.783310329942722e-4	2477	2372	3922	1610	1761	5131
ENSG00000175455	ENSG00000175455.15	coiled-coil domain containing 14 [Source:HGNC Symbol;Acc:HGNC:25766]	CCDC14	protein_coding	Q49A88	64770	5.380238995203994	5.402348425428063	1269.6525268273956	-0.46740847740096464	-0.4672042816671734	-0.4262466148157125	0.044201882871412045	0.051141078631218	6.527476836200119e-4	1274	1072	1825	799	825	2334
ENSG00000149218	ENSG00000149218.5	endonuclease domain containing 1 [Source:HGNC Symbol;Acc:HGNC:29129]	ENDOD1	protein_coding	O94919	23052	6.536035710415611	6.556878108417415	2828.470660745688	-0.46989137608594683	-0.47221826970630715	-0.44875773028238997	0.020334282385479255	0.022608549168939566	7.724541779002333e-7	2778	2766	3619	1773	1851	5148
ENSG00000128510	ENSG00000128510.12	carboxypeptidase A4 [Source:HGNC Symbol;Acc:HGNC:15740]	CPA4	protein_coding	A4D1M3,Q9UI42	51200	7.306459128188664	7.329021039934079	4830.909272365048	-0.47491856565156637	-0.47828814750368753	-0.4508394746662729	0.025558832372926922	0.040351301453355075	6.658974832632041e-6	4554	4770	6413	2856	3137	9277
ENSG00000165272	ENSG00000165272.16	aquaporin 3 (Gill blood group) [Source:HGNC Symbol;Acc:HGNC:636]	AQP3	protein_coding	Q92482	360	6.848096373116045	6.87361815555126	3523.9506545108356	-0.5000159159129542	-0.5001038467353301	-0.4604299218643433	0.029735931387101507	0.047818126218312405	1.2862658085103658e-4	3302	3576	4649	2490	1991	6322
ENSG00000137975	ENSG00000137975.8	chloride channel accessory 2 [Source:HGNC Symbol;Acc:HGNC:2016]	CLCA2	protein_coding	Q9UQC9	9635	7.846491516755487	7.872203200723971	7042.332329158855	-0.5382118218062051	-0.5340946825445138	-0.5184975560765724	0.005933733909028333	0.012980416333369988	1.0616994904252637e-10	6983	6548	9913	4316	4618	12113
ENSG00000143507	ENSG00000143507.18	dual specificity phosphatase 10 [Source:HGNC Symbol;Acc:HGNC:3065]	DUSP10	protein_coding	Q9Y6W6	11221	5.663164127519167	5.693799427472093	1554.4330014715729	-0.5539936675596482	-0.5643204588903669	-0.5297981868316741	0.02032358462746099	0.02084199989474375	6.1143804817942426e-6	1668	1548	1924	994	916	2751
ENSG00000169184	ENSG00000169184.6	MN1 proto-oncogene, transcriptional regulator [Source:HGNC Symbol;Acc:HGNC:7180]	MN1	protein_coding	A0A024R1C3,Q10571	4330	3.9268415400504706	3.963602115779277	467.0472971396698	-0.5715149060597857	-0.5870239233028455	-0.5163841834674914	0.04824413097843852	0.06936152555839398	0.0030556978430734743	449	441	697	290	259	873
ENSG00000184564	ENSG00000184564.11	SLIT and NTRK like family member 6 [Source:HGNC Symbol;Acc:HGNC:23503]	SLITRK6	protein_coding	Q9H5Y7	84189	5.430204082797818	5.46668085936051	1328.0228667285617	-0.5969151984036161	-0.5917548962232129	-0.5373613781378472	0.0320066182191148	0.04679155407222305	4.7674016023931256e-4	1208	1199	2154	842	815	2205
ENSG00000142619	ENSG00000142619.4	peptidyl arginine deiminase 3 [Source:HGNC Symbol;Acc:HGNC:18337]	PADI3	protein_coding	Q9ULW8	51702	4.600570150362066	4.645243427280676	750.2635480979106	-0.6091904257934381	-0.6455850351281649	-0.5820080191514164	0.04580442880640037	0.05212912104357396	5.358241155091739e-4	795	792	952	439	394	1442
ENSG00000142188	ENSG00000142188.17	transmembrane protein 50B [Source:HGNC Symbol;Acc:HGNC:1280]	TMEM50B	protein_coding	P56557	757	3.5800570471068696	3.6165555158636695	367.21349330960777	-0.6161093492718219	-0.599373174439852	-0.5255005382587716	0.0365739118521084	0.06943130944216692	0.0048327613270370854	381	333	533	245	212	608
ENSG00000172296	ENSG00000172296.13	serine palmitoyltransferase long chain base subunit 3 [Source:HGNC Symbol;Acc:HGNC:16253]	SPTLC3	protein_coding	Q9NUV7	55304	3.570663903685385	3.6147980602228533	366.3835736921109	-0.6286840976808951	-0.6452141281981502	-0.5662899589572338	0.044201882871412045	0.06220925234250311	0.0030374149827241317	344	367	552	207	215	662
ENSG00000115112	ENSG00000115112.8	transcription factor CP2 like 1 [Source:HGNC Symbol;Acc:HGNC:17925]	TFCP2L1	protein_coding	Q9NZI6	29842	6.252401342089591	6.289290746762486	2349.343335507286	-0.6335360573950153	-0.6396337228016319	-0.6210704894486639	0.004120683436468832	0.0045273413032193965	2.2597483731647146e-12	2537	2308	3136	1372	1390	4123
ENSG00000169851	ENSG00000169851.15	protocadherin 7 [Source:HGNC Symbol;Acc:HGNC:8659]	PCDH7	protein_coding	O60245	5099	4.781052511815044	4.817117151240991	846.0781104798374	-0.6348483852304246	-0.6184119563301922	-0.5793776185032345	0.01276355610164309	0.02084199989474375	1.6538948190855e-5	819	806	1270	535	518	1364
ENSG00000185630	ENSG00000185630.19	PBX homeobox 1 [Source:HGNC Symbol;Acc:HGNC:8632]	PBX1	protein_coding	A0A024R919,A8K5V0,P40424,Q53YC7	5087	4.223496763339759	4.265912220099772	576.4665440214332	-0.6393774774342165	-0.6604095571683987	-0.6117417939818963	0.01751788285881333	0.025166807909981083	2.215539660351091e-5	617	561	800	329	325	1051
ENSG00000106278	ENSG00000106278.12	protein tyrosine phosphatase receptor type Z1 [Source:HGNC Symbol;Acc:HGNC:9685]	PTPRZ1	protein_coding	B4DFE7,P23471	5803	3.047317613160103	3.0969320210189277	255.49779983672764	-0.6692128705498194	-0.6874372913650293	-0.5921345118583825	0.045624188155856206	0.05757694780400936	0.0056580693587331005	260	265	357	137	154	447
ENSG00000134215	ENSG00000134215.16	vav guanine nucleotide exchange factor 3 [Source:HGNC Symbol;Acc:HGNC:12659]	VAV3	protein_coding	Q9UKW4	10451	4.5652848426883965	4.610721403426865	732.7887366855634	-0.669372056412907	-0.6639815752177518	-0.6026195951153471	0.02461017034303864	0.04418972991237087	2.6847637940891983e-4	674	718	1159	402	467	1226
ENSG00000184500	ENSG00000184500.16	protein S [Source:HGNC Symbol;Acc:HGNC:9456]	PROS1	protein_coding	A0A0S2Z4K3,A0A0S2Z4L3,P07225	5627	4.29693544103991	4.337335812733968	606.4251805960871	-0.6787593279926223	-0.655371909675604	-0.6099390080701206	0.012777546493101201	0.027691095216940402	4.118369760969914e-5	624	605	846	365	386	939
ENSG00000139998	ENSG00000139998.16	RAB15, member RAS oncogene family [Source:HGNC Symbol;Acc:HGNC:20150]	RAB15	protein_coding	G3V196,G5EMR8,P59190	376267	3.3816896659313582	3.423872433927324	321.326700069107	-0.690049423867863	-0.6569434545455178	-0.5794918972214206	0.026744618593424415	0.053459186221596275	0.003110218460803719	323	319	461	202	198	492
ENSG00000134827	ENSG00000134827.8	transcobalamin 1 [Source:HGNC Symbol;Acc:HGNC:11652]	TCN1	protein_coding	P20061	6947	3.570279201347847	3.6120905558714584	366.37651414618745	-0.692796261865453	-0.655490952978736	-0.5855587192289364	0.02504622737704233	0.053459186221596275	0.0021203639185831367	376	364	514	230	230	551
ENSG00000210112	ENSG00000210112.1	mitochondrially encoded tRNA-Met (AUA/G) [Source:HGNC Symbol;Acc:HGNC:7492]	MT-TM	Mt_tRNA	NA	NA	4.772723131853702	4.82504961175967	849.9902510971427	-0.6928137976817159	-0.713907756188687	-0.6630713297879832	0.020367754800152377	0.029130104388493158	2.19990427000006e-5	870	886	1202	423	493	1584
ENSG00000210077	ENSG00000210077.1	mitochondrially encoded tRNA-Val (GUN) [Source:HGNC Symbol;Acc:HGNC:7500]	MT-TV	Mt_tRNA	NA	NA	6.410359747120123	6.467649156175287	2658.243812513582	-0.7016704519466272	-0.7040216111096604	-0.6391764765309443	0.04620022207001638	0.07321883323572981	4.0336448685554695e-4	2506	2430	4505	1255	1654	4891
ENSG00000157514	ENSG00000157514.16	TSC22 domain family member 3 [Source:HGNC Symbol;Acc:HGNC:3051]	TSC22D3	protein_coding	Q5JRJ2,Q99576	1831	5.275177590008207	5.323767681770223	1202.2756359123503	-0.720577257037514	-0.7253951423307435	-0.6985781365374453	0.004519578290749953	0.0066978217718248	7.828448835359916e-10	1279	1228	1681	637	724	2034
ENSG00000119669	ENSG00000119669.5	interferon regulatory factor 2 binding protein like [Source:HGNC Symbol;Acc:HGNC:14282]	IRF2BPL	protein_coding	Q9H1B7	64207	3.1703760146054836	3.226765283319068	279.88414408528445	-0.7277968181731168	-0.7316749949960611	-0.6344206255230269	0.037439899216334935	0.058974142057769886	0.0045075936394449855	264	305	411	180	142	458
ENSG00000210156	ENSG00000210156.1	mitochondrially encoded tRNA-Lys (AAA/G) [Source:HGNC Symbol;Acc:HGNC:7489]	MT-TK	Mt_tRNA	NA	NA	3.1869330625971792	3.247385255622104	283.7251311371526	-0.7311514119464475	-0.7614473681570187	-0.6712918343361638	0.03606825357768228	0.04717973691271013	0.0018073468576744259	270	317	413	152	157	492
ENSG00000196628	ENSG00000196628.19	transcription factor 4 [Source:HGNC Symbol;Acc:HGNC:11634]	TCF4	protein_coding	A0A024R2C0,A0A1B0GVR6,A0A1B0GW91,A0A1B0GWD5,B3KVA4,E9PH57,H3BPJ7,H3BTP3,P15884	6925	4.38206786409889	4.447169827022925	653.7602940772011	-0.7510090233794594	-0.7700648478255202	-0.6964739286656902	0.029735931387101507	0.05089834955915432	4.0336448685554695e-4	634	671	1028	401	288	1192
ENSG00000116106	ENSG00000116106.12	EPH receptor A4 [Source:HGNC Symbol;Acc:HGNC:3388]	EPHA4	protein_coding	A0A024R452,P54764	2043	3.2243251608622	3.2873405550262773	291.834758590981	-0.7866488797186771	-0.7906146798819201	-0.7114767944509126	0.022513230864577457	0.036542375778316157	5.862539948342789e-4	342	263	437	152	172	472
ENSG00000136235	ENSG00000136235.17	glycoprotein nmb [Source:HGNC Symbol;Acc:HGNC:4462]	GPNMB	protein_coding	A0A024RA55,Q14956,Q96F58	10457	6.881471507574268	6.944396520260913	3701.768993937425	-0.813676170723673	-0.8025237592876002	-0.7615300018394489	0.007949275039573461	0.01538299261229887	1.0151288318338583e-7	4316	3958	4709	2114	2295	5065
ENSG00000113578	ENSG00000113578.18	fibroblast growth factor 1 [Source:HGNC Symbol;Acc:HGNC:3665]	FGF1	protein_coding	A8K147,P05230,Q16089	2246	3.201933435590731	3.2622323938912112	287.42246747505743	-0.8148741563312641	-0.749722141005262	-0.630116332923678	0.036558969093257225	0.09712944794301726	0.011957879628595874	294	310	399	157	198	391
ENSG00000178573	ENSG00000178573.7	MAF bZIP transcription factor [Source:HGNC Symbol;Acc:HGNC:6776]	MAF	protein_coding	H3BP11,O75444	4094	5.337442538329601	5.407320753668071	1274.8034646882782	-0.8251971020577533	-0.8171578761442495	-0.7500893254635213	0.02461017034303864	0.03697963445947291	6.601352608119309e-5	1082	1332	2233	758	726	1812
ENSG00000203965	ENSG00000203965.13	EF-hand calcium binding domain 7 [Source:HGNC Symbol;Acc:HGNC:29379]	EFCAB7	protein_coding	A8K855	84455	3.3742054537537403	3.440583382121481	325.13148878361494	-0.848900611788481	-0.8084580430352664	-0.7220614953850919	0.020320398950606618	0.04998087928411301	0.0010875139127708986	317	354	490	169	211	462
ENSG00000256612	ENSG00000256612.7	cytochrome P450 family 2 subfamily B member 7, pseudogene [Source:HGNC Symbol;Acc:HGNC:2616]	CYP2B7P1	pseudogene	NA	1556	3.576512509298042	3.6389636822786455	373.67662296806446	-0.8538443363799895	-0.7802506780482305	-0.6822989439615617	0.02461017034303864	0.06559527759443408	0.0030551467865546525	417	380	517	255	209	482
ENSG00000144366	ENSG00000144366.16	GULP PTB domain containing engulfment adaptor 1 [Source:HGNC Symbol;Acc:HGNC:18649]	GULP1	protein_coding	Q9UBP9	51454	3.252064764432215	3.3276322872240156	300.2359813322523	-0.8707197394940279	-0.8475540578413703	-0.74721239797263	0.03063946500675852	0.051141078631218	0.002101829175674959	269	301	535	172	168	435
ENSG00000210154	ENSG00000210154.1	mitochondrially encoded tRNA-Asp (GAU/C) [Source:HGNC Symbol;Acc:HGNC:7478]	MT-TD	Mt_tRNA	NA	NA	2.743427392542034	2.8313442730957363	212.27287467709084	-0.8772824584626265	-0.9247967694250594	-0.8221736068583299	0.028080542441483457	0.03131547146460329	8.63077017655029e-4	211	255	310	103	108	352
ENSG00000171346	ENSG00000171346.16	keratin 15 [Source:HGNC Symbol;Acc:HGNC:6421]	KRT15	protein_coding	B3KVF5,P19012	3866	9.264016312122537	9.342227849927315	19514.583425686407	-0.9098522128077653	-0.9114027789391155	-0.8797559074883441	0.0024638094638555525	0.007613715002520226	1.0768365454128656e-11	20265	23588	26626	11875	9708	27106
ENSG00000101825	ENSG00000101825.8	matrix remodeling associated 5 [Source:HGNC Symbol;Acc:HGNC:7539]	MXRA5	protein_coding	Q9NR99	25878	5.343919139952377	5.418737406390775	1285.0728946803847	-0.9163583613084101	-0.8973437434614253	-0.858735958258035	0.004120683436468832	0.007613715002520226	5.9281782912219916e-9	1531	1384	1708	708	752	1711
ENSG00000185585	ENSG00000185585.20	olfactomedin like 2A [Source:HGNC Symbol;Acc:HGNC:27270]	OLFML2A	protein_coding	Q68BL7	169611	4.512085100394178	4.594637213664001	725.2909853352868	-0.9744310198571856	-0.9592894770841893	-0.9184610134899138	0.0019122622160750262	0.004406915803618795	2.454987649803363e-10	765	846	1054	403	384	980
ENSG00000178726	ENSG00000178726.7	thrombomodulin [Source:HGNC Symbol;Acc:HGNC:11784]	THBD	protein_coding	P07204	7056	4.448766125065707	4.540272072890919	698.0581003090824	-0.974813514538938	-0.9740398451277736	-0.9215401066638168	0.006514654020701738	0.01334414958016891	3.482261188220119e-7	653	770	1204	408	317	1015
ENSG00000118308	ENSG00000118308.15	lymphoid restricted membrane protein [Source:HGNC Symbol;Acc:HGNC:6690]	LRMP	protein_coding	Q12912	4033	2.4812954511487337	2.572965611213161	177.8311840389085	-0.9949302332190544	-0.9305899974908801	-0.7828953679146926	0.02922357382119321	0.07259913820856714	0.0096882736364579	220	179	249	83	118	228
ENSG00000185432	ENSG00000185432.12	methyltransferase like 7A [Source:HGNC Symbol;Acc:HGNC:24550]	METTL7A	protein_coding	A0A024R118,Q9H8H3	25840	3.0575048758496406	3.152212243138583	265.8407006878411	-1.015746951455784	-1.000716269342088	-0.9331052770598786	0.006798000468878273	0.0148396683067795	1.0444387397679096e-5	275	299	422	123	152	373
ENSG00000243244	ENSG00000243244.6	stonin 1 [Source:HGNC Symbol;Acc:HGNC:17003]	STON1	protein_coding	B2RB25,Q9Y6Q2	11037	1.872637704396208	1.978968776952141	117.37505762591118	-1.0187453209565114	-0.9975385381126387	-0.810410901110974	0.047389366968376555	0.07633171690572038	0.019222619241914273	149	126	157	50	74	158
ENSG00000109819	ENSG00000109819.9	PPARG coactivator 1 alpha [Source:HGNC Symbol;Acc:HGNC:9237]	PPARGC1A	protein_coding	A0A024R9Q9,Q9UBK2	10891	2.156836700898056	2.2727536428562534	143.69904532966316	-1.0292153969374838	-1.0798879408127908	-0.9631299519070786	0.022513230864577457	0.02000904237857608	6.352415817333005e-4	151	178	215	65	68	221
ENSG00000134258	ENSG00000134258.17	V-set domain containing T cell activation inhibitor 1 [Source:HGNC Symbol;Acc:HGNC:28873]	VTCN1	protein_coding	Q7Z7D3	79679	3.3160989058624764	3.4169558486347635	320.08403056685825	-1.0540417524248162	-1.0109172309257684	-0.9199645707287638	0.015023788067747295	0.03152484271578524	1.7076079553823975e-4	439	288	467	175	176	391
ENSG00000114013	ENSG00000114013.16	CD86 molecule [Source:HGNC Symbol;Acc:HGNC:1705]	CD86	protein_coding	A0A0X9R4E0,A8K632,P42081	942	1.2354367958344126	1.3639466064839836	75.67642465271068	-1.0843795281353446	-1.1032240451092739	-0.9026854976063987	0.044201882871412045	0.04034166357876394	0.016246840435958105	84	79	130	39	32	111
ENSG00000181652	ENSG00000181652.19	autophagy related 9B [Source:HGNC Symbol;Acc:HGNC:21899]	ATG9B	protein_coding	Q674R7	285973	1.8061828866917895	1.9426935195671746	114.77385913789806	-1.2548607004148182	-1.2077510846911366	-1.058353145284374	0.02170408037851646	0.029661837478116817	0.001963240004637514	128	152	160	61	55	125
ENSG00000065534	ENSG00000065534.18	myosin light chain kinase [Source:HGNC Symbol;Acc:HGNC:7590]	MYLK	protein_coding	Q05B97,Q05B98,Q15746	4638	2.578336310220604	2.705541497632501	195.24818619642448	-1.2789552630257328	-1.1729429877645297	-1.0764201834982925	0.006814322068125597	0.017979890436764557	7.276964878088529e-5	216	228	311	103	103	202
ENSG00000116962	ENSG00000116962.15	nidogen 1 [Source:HGNC Symbol;Acc:HGNC:7821]	NID1	protein_coding	P14543	4811	2.0821627563074365	2.230816446007162	140.43502255214676	-1.3677087457254382	-1.2657237854952856	-1.1378071946816875	0.011849951156773942	0.023579144764104467	4.631378109015106e-4	159	181	207	74	69	136
ENSG00000145824	ENSG00000145824.13	C-X-C motif chemokine ligand 14 [Source:HGNC Symbol;Acc:HGNC:10640]	CXCL14	protein_coding	O95715	9547	2.3575931687593155	2.5637364126233244	176.52348319020152	-1.4209138046310559	-1.417085566591946	-1.2715680186981018	0.030267282348485285	0.03900845458637169	3.797442927424007e-4	140	254	331	67	88	188
ENSG00000184368	ENSG00000184368.16	MAP7 domain containing 2 [Source:HGNC Symbol;Acc:HGNC:25899]	MAP7D2	protein_coding	A0A0K1JRJ6,A0A0K1JS24,A0A0M4F6E1,A0A0M4FLI9,Q96T17	256714	1.6433879312909307	1.842525818628118	106.75998629685228	-1.4475151430012394	-1.3844196466660856	-1.2111952671265238	0.016527026568686633	0.04717973691271013	0.001963240004637514	140	126	162	31	63	118
ENSG00000244242	ENSG00000244242.2	interferon induced transmembrane protein 10 [Source:HGNC Symbol;Acc:HGNC:40022]	IFITM10	protein_coding	A6NMD0	402778	3.244450247781103	3.4696541581882028	332.4029792520954	-1.4932141439766318	-1.5426297496261556	-1.454573317271225	0.010523471842029753	0.014639932327181136	3.079071676194331e-7	372	538	431	154	114	348
ENSG00000164663	ENSG00000164663.14	ubiquitin specific peptidase 49 [Source:HGNC Symbol;Acc:HGNC:20078]	USP49	protein_coding	Q70CQ1	25862	2.84497388818896	3.132617246329658	263.3701186031791	-1.707149268505256	-1.236117911331891	-0.10991200094409871	0.04904531749131368	0.33700676066487867	0.1536515019574924	292	282	468	246	58	181
ENSG00000100033	ENSG00000100033.16	proline dehydrogenase 1 [Source:HGNC Symbol;Acc:HGNC:9453]	PRODH	protein_coding	O43272	102724788,5625	0.860856074687923	1.0903057315376998	63.50476126154469	-1.795358660556071	-1.4532839653284422	-1.0632439295332097	0.03142889848029314	0.13513920703879728	0.047784683918132495	70	84	103	25	40	41
ENSG00000004799	ENSG00000004799.8	pyruvate dehydrogenase kinase 4 [Source:HGNC Symbol;Acc:HGNC:8812]	PDK4	protein_coding	A4D1H4,Q16654	5166	0.6279482780790353	0.857267560803656	53.89606635431555	-1.8450497383038627	-1.4417930679679078	-0.13154557476981457	0.04381746750719556	0.15554175264226092	0.0773900397848171	56	70	93	32	25	32
ENSG00000214435	ENSG00000214435.8	arsenite methyltransferase [Source:HGNC Symbol;Acc:HGNC:17452]	AS3MT	protein_coding	Q9HBK9	57412	0.5405807631029649	0.8316029565624783	52.68210130666242	-1.9464971283453059	-1.6958712487643128	-1.371028391605019	0.026744618593424415	0.08068151465823664	0.015526320557328398	52	75	98	30	16	35
ENSG00000255152	ENSG00000255152.8	MSH5-SAPCD1 readthrough (NMD candidate) [Source:HGNC Symbol;Acc:HGNC:41994]	MSH5-SAPCD1	protein_coding	NA	100532732	-0.08400005155242474	0.472889214690986	40.72309621450677	-2.502957472204798	-2.540648949346576	-2.3494588772496323	0.01751788285881333	0.013626813246477156	2.6745531806174058e-5	53	66	74	5	12	28
ENSG00000108984	ENSG00000108984.15	mitogen-activated protein kinase kinase 6 [Source:HGNC Symbol;Acc:HGNC:6846]	MAP2K6	protein_coding	A0A024R8K3,A8K3Y2,P52564	5608	-3.148273436060313	-1.1686568088715812	12.24688378002487	-5.76209187581724	-7.737633212006251	-7.730489497317369	0.03279370178283375	0.02799278026350361	6.160593316379032e-5	18	21	30	0	0	0
ENSG00000267058	ENSG00000267058.1	novel transcript	RP11-15A1.3	lincRNA	NA	100505715	-2.949297575137681	-0.8004170952639554	16.592365585652242	-6.098805506477064	-8.170976885297351	-8.321906913336305	0.03591977604473255	0.015125411716358724	5.682980241022395e-6	26	35	29	0	0	0
ENSG00000256566	ENSG00000256566.1	novel protein	RP4-734P14.4	protein_coding	NA	NA	0.031143159616451904	2.6101584100760116	183.72582108196912	-7.697711667671323	-1.9230755403946973	-0.003103603941322224	0.029735931387101507	0.6351428474826311	0.9315815088891187	242	204	368	0	183	0
