# Supplementary material for: Genome-wide bioinformatic analyses predict key host and viral factors in SARS-CoV-2 pathogenesis
Source: Commun Biol. 2021 May 17;4:590. doi: 10.1038/s42003-021-02095-0 (PMC8128904; doi:10.1038/s42003-021-02095-0)
Supplement: Supplementary file 5 — Supplementary Data 3 [file 42003_2021_2095_MOESM5_ESM.zip › GSE147507_MainDataset/Series1_SARS-CoV-2/des_Condition/ControlVsInfected_genes.under.DESeq2.tsv]

gene_id	ensembl_gene_id_version	description	external_gene_name	gene_biotype	uniprotswissprot	entrezgene_id	LimmaV_AveExpr	edgeR_logCPM	DESeq2_baseMean	LimmaV_FC	edgeR_FC	DESeq2_FC	LimmaV_padj	edgeR_padj	DESeq2_padj	Series1_NHBE_Mock_1	Series1_NHBE_Mock_2	Series1_NHBE_Mock_3	Series1_NHBE_SARS-CoV-2_1	Series1_NHBE_SARS-CoV-2_2	Series1_NHBE_SARS-CoV-2_3
ENSG00000007933	ENSG00000007933.13	flavin containing dimethylaniline monoxygenase 3 [Source:HGNC Symbol;Acc:HGNC:3771]	FMO3	protein_coding	A0A024R8Z4,B7Z3M2,B7Z543,P31513,Q53FW5	2328	-3.7394465152186043	-2.1880710503655516	5.335123294369208	-4.521789079348764	-6.543899036228609	-0.026345998627233035	0.11895426626936306	0.1756754833844447	0.02266185794635952	11	9	9	0	0	0
ENSG00000154654	ENSG00000154654.15	neural cell adhesion molecule 2 [Source:HGNC Symbol;Acc:HGNC:7657]	NCAM2	protein_coding	O15394	4685	-3.6979500467832085	-2.0461729899193806	6.105357341739029	-4.612885080865279	-6.735947163363103	-0.027432135590322256	0.13052889124111408	0.16526788054444222	0.015194665177719963	6	16	11	0	0	0
ENSG00000047617	ENSG00000047617.15	anoctamin 2 [Source:HGNC Symbol;Acc:HGNC:1183]	ANO2	protein_coding	F1T0L7,Q9NQ90	57101	-3.650951667954087	-1.8489633105906873	6.8098114687010725	-4.83981300889125	-6.900969749708401	-0.028696609403414407	0.13857134698408774	0.14034821916990822	0.010016198769410132	15	4	21	0	0	0
ENSG00000106328	ENSG00000106328.10	fascin actin-bundling protein 3 [Source:HGNC Symbol;Acc:HGNC:3961]	FSCN3	protein_coding	A0A140VK18,Q9NQT6	29999	-3.655320281811376	-2.013313938153632	6.250839911850744	-4.691216965514983	-6.770811826848917	-0.02947119153630902	0.11493378313622846	0.1541194013760804	0.011380873967298281	16	8	10	0	0	0
ENSG00000197776	ENSG00000197776.8	kelch domain containing 1 [Source:HGNC Symbol;Acc:HGNC:19836]	KLHDC1	protein_coding	Q8N7A1	122773	-3.644466008017196	-2.0204931814810854	6.0960159598409325	-4.755709804476191	-6.736940120209836	-0.03038350121220679	0.09572316487954333	0.14527140153972723	0.01102317508845116	8	12	14	0	0	0
ENSG00000047648	ENSG00000047648.23	Rho GTPase activating protein 6 [Source:HGNC Symbol;Acc:HGNC:676]	ARHGAP6	protein_coding	O43182,Q59HG6	395	-3.612029504797146	-1.8916467590661075	6.892212368093882	-4.816302562540778	-6.911230242966394	-0.030893949355506274	0.1160436356816406	0.13513920703879728	0.007800320812095088	6	17	15	0	0	0
ENSG00000232637	NA	NA	WI2-3658N16.1	pseudogene	NA	NA	-3.5419335576604336	-1.8616369393743926	7.050438565324921	-4.943475280222429	-6.944485744665355	-0.03561817169420815	0.08013786326757015	0.11229897828841821	0.004595326151310262	15	10	14	0	0	0
ENSG00000267325	ENSG00000267325.2	long intergenic non-protein coding RNA 1415 [Source:HGNC Symbol;Acc:HGNC:50709]	RP11-397A16.2	lincRNA	NA	NA	-2.054238725593003	-1.0879208068203616	12.615598341498071	-3.135214551560195	-3.0299697332542923	-0.05795524678786615	0.15299624629339653	0.19824637668196224	0.03259779377508159	17	17	31	3	0	8
ENSG00000198203	ENSG00000198203.10	sulfotransferase family 1C member 2 [Source:HGNC Symbol;Acc:HGNC:11456]	SULT1C2	protein_coding	O00338	6819	-1.245717864247874	-0.8176699802323071	15.971501624028331	-2.300812972416902	-2.207880908241527	-0.07860244497975674	0.10100465023066513	0.15450862280779995	0.047784683918132495	21	23	29	6	4	9
ENSG00000269751	NA	NA	CTC-273B12.8	lincRNA	NA	NA	0.4376099944894968	1.021372673732541	59.237865401521105	-2.3802653777291827	-2.1901502732085345	-0.09131223977119908	0.16141002805348195	0.16382451739161577	0.02744772023454587	29	67	197	18	24	25
ENSG00000134755	ENSG00000134755.17	desmocollin 2 [Source:HGNC Symbol;Acc:HGNC:3036]	DSC2	protein_coding	Q02487	1824	7.7136039724744325	7.717962647806024	6326.864237092288	-0.20676145583452768	-0.20623607381230166	-0.18587125408293076	0.23788919400829206	0.2926104484033613	0.04061513584415703	5786	5436	7771	4398	4592	12756
ENSG00000075568	ENSG00000075568.17	transmembrane protein 131 [Source:HGNC Symbol;Acc:HGNC:30366]	TMEM131	protein_coding	Q92545	23505	6.763920808363135	6.770316702787735	3279.4494618178283	-0.2476930792242589	-0.24939839892605584	-0.22378177929335635	0.1844115569635399	0.20559430550034732	0.0191758869052957	3136	2779	4068	2255	2292	6616
ENSG00000173706	ENSG00000173706.14	heart development protein with EGF like domains 1 [Source:HGNC Symbol;Acc:HGNC:29227]	HEG1	protein_coding	Q9ULI3	57493	7.097174085487472	7.103656129518816	4132.220194407813	-0.24809655323038973	-0.24926991012088034	-0.22438868779970694	0.18356020716361096	0.21649796563590806	0.018360658353454136	3735	3694	5141	2797	2931	8338
ENSG00000102763	ENSG00000102763.18	von Willebrand factor A domain containing 8 [Source:HGNC Symbol;Acc:HGNC:29071]	VWA8	protein_coding	A3KMH1	23078	5.938168538755604	5.946050100960904	1851.345200167151	-0.2640103647536427	-0.2661659991641214	-0.22968676870045437	0.1945124692309383	0.20559430550034732	0.04950939264553124	1771	1530	2389	1265	1277	3736
ENSG00000244509	ENSG00000244509.4	apolipoprotein B mRNA editing enzyme catalytic subunit 3C [Source:HGNC Symbol;Acc:HGNC:17353]	APOBEC3C	protein_coding	Q9NRW3	27350	7.094526269010741	7.102196098124106	4127.770197775024	-0.2597990046073126	-0.264884945641823	-0.23473311886127882	0.1844115569635399	0.21291212352891908	0.022038138776837527	3992	3656	4909	2791	2835	8459
ENSG00000116977	ENSG00000116977.18	galectin 8 [Source:HGNC Symbol;Acc:HGNC:6569]	LGALS8	protein_coding	O00214	3964	7.17940645606897	7.1863702670989245	4376.556710671286	-0.2636627590697746	-0.2619667449963294	-0.2373092336025932	0.15563972644185223	0.19355888491348866	0.011683810836889045	3942	3854	5612	2976	3139	8570
ENSG00000134762	ENSG00000134762.17	desmocollin 3 [Source:HGNC Symbol;Acc:HGNC:3037]	DSC3	protein_coding	Q14574	1825	7.660865102180706	7.6692975142666	6117.449032952827	-0.27684252916212987	-0.2731811096450492	-0.23892236143515064	0.16607926600742637	0.22937149562984835	0.033239034395117655	5394	5389	8080	4075	4492	11761
ENSG00000065613	ENSG00000065613.15	STE20 like kinase [Source:HGNC Symbol;Acc:HGNC:11088]	SLK	protein_coding	Q9H2G2	9748	7.542592828256958	7.55179869525984	5638.171829979372	-0.27476003933346643	-0.2771170179199448	-0.23980951679963672	0.18884948860115414	0.24123154032975222	0.04574593877990387	5000	4755	7747	3697	3892	11666
ENSG00000134757	ENSG00000134757.5	desmoglein 3 [Source:HGNC Symbol;Acc:HGNC:3050]	DSG3	protein_coding	P32926	1830	8.409618328639755	8.417845855663138	10278.743015767112	-0.2764591957658361	-0.2747080275678477	-0.24498573097015233	0.14907116994298977	0.21649796563590806	0.01728180240641716	9179	8853	13734	6780	7428	20255
ENSG00000113658	ENSG00000113658.18	SMAD family member 5 [Source:HGNC Symbol;Acc:HGNC:6771]	SMAD5	protein_coding	Q68DB7,Q99717	4090	6.215725842314793	6.224784852134556	2246.3721710934915	-0.28516953891304153	-0.2870932105206249	-0.25065679854462813	0.1662157143351619	0.18152589854809623	0.02876674406472958	2231	1877	2813	1509	1572	4436
ENSG00000116729	ENSG00000116729.14	Wnt ligand secretion mediator [Source:HGNC Symbol;Acc:HGNC:30238]	WLS	protein_coding	Q5T9L3	79971	5.8045779616166024	5.815206080379086	1690.702191910392	-0.3015315719417446	-0.30199677950803044	-0.25626336618396806	0.17427868558048606	0.19764486849376925	0.047784683918132495	1625	1524	2060	1091	1222	3295
ENSG00000159228	ENSG00000159228.13	carbonyl reductase 1 [Source:HGNC Symbol;Acc:HGNC:1548]	CBR1	protein_coding	P16152	873	6.161372706373727	6.172025044052931	2166.2033921057578	-0.31014035979995724	-0.30573263084283764	-0.25961952472751054	0.15102109669577943	0.18250646017290253	0.045983260320704926	1957	1941	2832	1642	1354	4134
ENSG00000099204	ENSG00000099204.20	actin binding LIM protein 1 [Source:HGNC Symbol;Acc:HGNC:78]	ABLIM1	protein_coding	B3KSG3,B4DQA3,O14639	3983	6.801107888708113	6.810333358380769	3371.8241419965757	-0.2945445209342178	-0.2925390572093164	-0.26009387857156363	0.1419682547544037	0.17207114426242107	0.01501127675727091	3209	2848	4389	2203	2423	6609
ENSG00000052126	ENSG00000052126.14	pleckstrin homology domain containing A5 [Source:HGNC Symbol;Acc:HGNC:30036]	PLEKHA5	protein_coding	A0A024RAY7,Q9HAU0	54477	5.910830477212375	5.923749610610949	1822.95604745745	-0.3245242978424734	-0.3273005305036829	-0.27464468998656255	0.16545645953107552	0.18509064753472687	0.04856800721216252	1645	1513	2609	1204	1233	3617
ENSG00000100234	ENSG00000100234.11	TIMP metallopeptidase inhibitor 3 [Source:HGNC Symbol;Acc:HGNC:11822]	TIMP3	protein_coding	P35625	7078	7.442840755632119	7.453959330111729	5268.28600390749	-0.31228678776518215	-0.31435922075808975	-0.27699364432303164	0.13857134698408774	0.17789812118047327	0.01328349823763153	4601	4748	7127	3376	3643	10663
ENSG00000137509	ENSG00000137509.11	prolylcarboxypeptidase [Source:HGNC Symbol;Acc:HGNC:9344]	PRCP	protein_coding	A0A024R5L0,B7Z7Q6,P42785	5547	5.398269485180851	5.412081418092982	1278.7041869024779	-0.3656194444943127	-0.3501073991253145	-0.2921577815505008	0.12886743548734644	0.16474318331117355	0.04767706579487489	1135	1139	1773	908	880	2257
ENSG00000151726	ENSG00000151726.14	acyl-CoA synthetase long chain family member 1 [Source:HGNC Symbol;Acc:HGNC:3569]	ACSL1	protein_coding	A8K9T3,B4E0R0,B7Z3Z9,E7EPM6,P33121	2180	6.361858070690253	6.371972596820295	2487.791521010591	-0.3173439954957933	-0.32105166117603623	-0.2945388240483302	0.10100465023066513	0.099489514544019	0.0014436740554225112	2412	2227	3082	1670	1676	4913
ENSG00000107854	ENSG00000107854.6	tankyrase 2 [Source:HGNC Symbol;Acc:HGNC:15677]	TNKS2	protein_coding	Q9H2K2	80351	5.54684565050119	5.560540878890369	1416.986656250156	-0.354406396397085	-0.3510073364487417	-0.3031118327450284	0.12207127477337192	0.14386809485341714	0.022070082270564697	1253	1289	1938	919	996	2677
ENSG00000164040	ENSG00000164040.18	progesterone receptor membrane component 2 [Source:HGNC Symbol;Acc:HGNC:16089]	PGRMC2	protein_coding	O15173	10424	5.811600753921925	5.82686301659001	1704.708890129173	-0.36021314289319095	-0.3637186355139914	-0.3101145374333301	0.13459860135425591	0.15450862280779995	0.026493322088458796	1532	1710	2094	1125	1184	3158
ENSG00000258289	ENSG00000258289.8	churchill domain containing 1 [Source:HGNC Symbol;Acc:HGNC:20099]	CHURC1	protein_coding	A0A024R6B7,Q8WUH1	91612	6.140335999484991	6.159243529916838	2146.4766682944246	-0.37287271003254674	-0.3805293578685758	-0.3126040388110235	0.1661332135862615	0.1959626847413585	0.049267055162663456	1890	1782	3271	1366	1414	4257
ENSG00000143162	ENSG00000143162.9	cellular repressor of E1A stimulated genes 1 [Source:HGNC Symbol;Acc:HGNC:2351]	CREG1	protein_coding	O75629	8804	5.250932551209907	5.266263070386219	1155.6488365129137	-0.38969139926562396	-0.3715237314469981	-0.31281386134975686	0.11204883212951558	0.15450862280779995	0.035681324188394974	1041	1075	1545	787	822	2002
ENSG00000129422	ENSG00000129422.14	microtubule associated scaffold protein 1 [Source:HGNC Symbol;Acc:HGNC:29789]	MTUS1	protein_coding	Q9ULD2	57509	6.2762188168189885	6.292517005547744	2355.1109205545154	-0.3887038940805391	-0.37146938120897866	-0.31607184392684123	0.11134629409045196	0.163026466231958	0.028547376833366327	2172	2135	3163	1511	1767	4071
ENSG00000144677	ENSG00000144677.15	CTD small phosphatase like [Source:HGNC Symbol;Acc:HGNC:16890]	CTDSPL	protein_coding	O15194	10217	6.107358515060651	6.122628967959853	2092.211162412817	-0.3583694255105607	-0.3622818261318196	-0.3163254466986728	0.1266788069182309	0.14326629345246297	0.014524661410964243	1990	1798	2858	1275	1406	4308
ENSG00000001084	ENSG00000001084.13	glutamate-cysteine ligase catalytic subunit [Source:HGNC Symbol;Acc:HGNC:4311]	GCLC	protein_coding	E1CEI4,P48506,Q14TF0	2729	6.989981246255045	7.002948947529043	3854.5532663957624	-0.35847076166401415	-0.3544872208352059	-0.31953939968124995	0.08337325888096336	0.10909606933883285	0.003751418266307186	3399	3493	5318	2619	2675	7018
ENSG00000131747	ENSG00000131747.15	DNA topoisomerase II alpha [Source:HGNC Symbol;Acc:HGNC:11989]	TOP2A	protein_coding	P11388	7153	5.572400055193448	5.590827237994536	1446.7013288402666	-0.3770655888676339	-0.3844898817374439	-0.32075920736079006	0.14974748037661256	0.16939048035367912	0.03902256710655992	1313	1211	2145	912	943	2908
ENSG00000105722	ENSG00000105722.10	ETS2 repressor factor [Source:HGNC Symbol;Acc:HGNC:3444]	ERF	protein_coding	A0A024R0L4,P50548	2077	6.322939607967182	6.341169363633819	2435.1017268335986	-0.36782064274847837	-0.38144808666260926	-0.3216380032433443	0.15563972644185223	0.1756754833844447	0.030101792399542544	2058	2487	3160	1642	1494	4880
ENSG00000269893	ENSG00000269893.8	small nucleolar RNA host gene 8 [Source:HGNC Symbol;Acc:HGNC:33098]	SNHG8	lincRNA	NA	100093630	5.422833436546224	5.436810685859962	1300.170675491784	-0.36075540788680177	-0.36338912952070823	-0.32221109375819856	0.10182144939381342	0.10899410262604148	0.007799052788722409	1201	1150	1777	836	874	2553
ENSG00000099250	ENSG00000099250.18	neuropilin 1 [Source:HGNC Symbol;Acc:HGNC:8004]	NRP1	protein_coding	A8K9V7,O14786,Q59F20,Q68DN3,Q6AWA9,Q6X907	8829	6.035727697545527	6.048795037704284	1988.4496262724135	-0.36261520113166207	-0.3579351477445182	-0.3233697289520062	0.08290383250758607	0.09591203792666281	0.0036488771648255924	1860	1729	2713	1297	1393	3719
ENSG00000086570	ENSG00000086570.12	FAT atypical cadherin 2 [Source:HGNC Symbol;Acc:HGNC:3596]	FAT2	protein_coding	Q6PIA2,Q9NYQ8	2196	8.55426057290097	8.566664874724509	11396.153899353627	-0.35006951602730024	-0.35315357657806606	-0.3264519172264718	0.06451959819372742	0.10589501067415936	4.4506943656607217e-4	10622	11068	13864	7891	7577	21320
ENSG00000168813	ENSG00000168813.17	zinc finger protein 507 [Source:HGNC Symbol;Acc:HGNC:23783]	ZNF507	protein_coding	Q8TCN5	22847	4.327701919278814	4.344824067160617	608.9977806403173	-0.38373717999134	-0.3939581681816789	-0.3297401572528783	0.1266788069182309	0.15921083710902073	0.030931870883139923	607	548	781	390	400	1185
ENSG00000166881	ENSG00000166881.10	nuclear envelope integral membrane protein 1 [Source:HGNC Symbol;Acc:HGNC:29001]	TMEM194A	protein_coding	O14524	23306	4.3693401062309025	4.3856391882771995	626.7801238689412	-0.4030198104583771	-0.3920163602920199	-0.331064644157745	0.10351184104434562	0.15450862280779995	0.03034558087433484	590	560	853	421	423	1138
ENSG00000116171	ENSG00000116171.19	sterol carrier protein 2 [Source:HGNC Symbol;Acc:HGNC:10606]	SCP2	protein_coding	B2R761,E9PLD1,P22307,Q59HG9	6342	6.964980901311949	6.985287608932713	3805.6818629847785	-0.4034731493239677	-0.4015673511316227	-0.3416723838227421	0.1266788069182309	0.17292760871594842	0.016246840435958105	3837	3317	5013	2131	2632	7818
ENSG00000135842	ENSG00000135842.17	niban apoptosis regulator 1 [Source:HGNC Symbol;Acc:HGNC:16784]	FAM129A	protein_coding	A0A024R978,Q9BZQ8	116496	4.894161489432914	4.915228035600761	905.4156349302059	-0.4276248539034417	-0.4165479602876009	-0.34307790792631115	0.11531449363027309	0.1786527984260694	0.040995758198180375	843	867	1188	536	666	1637
ENSG00000071967	ENSG00000071967.12	cytochrome b reductase 1 [Source:HGNC Symbol;Acc:HGNC:20797]	CYBRD1	protein_coding	Q53TN4	79901	5.3802572401711934	5.402496334665607	1269.8666838816512	-0.43392659700704694	-0.4197827678487283	-0.34428595493344716	0.12165240144793882	0.17786622340683172	0.04318837394682749	1248	1044	1829	760	932	2272
ENSG00000082074	ENSG00000082074.18	FYN binding protein 1 [Source:HGNC Symbol;Acc:HGNC:4036]	FYB	protein_coding	O15117	2533	7.135559433032996	7.152894445208428	4276.308066007846	-0.3903927887485768	-0.39179435387354816	-0.3460248926305858	0.10182144939381342	0.13513920703879728	0.007362244113175887	4303	4148	4973	2796	3012	7609
ENSG00000151914	ENSG00000151914.20	dystonin [Source:HGNC Symbol;Acc:HGNC:1090]	DST	protein_coding	B4DGY0,B4DSS9,E9PHM6,F6QMI7,F8W9J4,Q03001,Q6P0N6	667	10.140077478305804	10.156098919641625	34301.32670700447	-0.379908012820019	-0.3827886915992006	-0.3462932174682682	0.07457317088910222	0.13522282459268195	0.0025595123968408353	30194	29877	50338	21906	23478	65096
ENSG00000113140	ENSG00000113140.11	secreted protein acidic and cysteine rich [Source:HGNC Symbol;Acc:HGNC:11219]	SPARC	protein_coding	P09486	6678	5.974152861112728	5.9908796570111456	1909.9911085903334	-0.38741091039749603	-0.39638311347641064	-0.3518393076088827	0.09513395367137603	0.09831790467294069	0.0042158005474817566	1904	1858	2251	1249	1268	3598
ENSG00000125848	ENSG00000125848.10	fibronectin leucine rich transmembrane protein 3 [Source:HGNC Symbol;Acc:HGNC:3762]	FLRT3	protein_coding	Q9NZU0	23767	5.276390643693037	5.300697649123505	1183.1247085863915	-0.43276438087499264	-0.4353042219435601	-0.3536433428910389	0.14493148337975748	0.17786622340683172	0.04767706579487489	998	1044	1847	748	790	2189
ENSG00000163682	ENSG00000163682.16	ribosomal protein L9 [Source:HGNC Symbol;Acc:HGNC:10369]	RPL9	protein_coding	P32969,Q53Z07	6133	9.22011529217603	9.235414252278622	18117.919762222227	-0.3840172378699227	-0.3839074432423397	-0.35404214590313543	0.05762036928372603	0.10808012125068782	6.245405514004239e-4	16721	15575	25863	11351	12505	34657
ENSG00000138041	NA	NA	SMEK2	protein_coding	NA	NA	5.834651823667178	5.861385804830317	1745.6556307369883	-0.43658189087420113	-0.4435142512437574	-0.3566174534820183	0.15776295667740137	0.19612897978096924	0.04691057077142879	1586	1416	2771	1028	1178	3370
ENSG00000136108	ENSG00000136108.15	cytoskeleton associated protein 2 [Source:HGNC Symbol;Acc:HGNC:1990]	CKAP2	protein_coding	Q8WWK9	26586	6.2362693780903955	6.2539016771756355	2292.60984362248	-0.4070981613479493	-0.40312777357097096	-0.358036194737406	0.0802084827212372	0.10158486022008735	0.005436707611697128	2032	2060	3306	1463	1595	4181
ENSG00000096060	ENSG00000096060.14	FKBP prolyl isomerase 5 [Source:HGNC Symbol;Acc:HGNC:3721]	FKBP5	protein_coding	Q13451,Q2TA84	2289	7.10025927986482	7.120427580087486	4180.491091982585	-0.41528238646390836	-0.4108400494764559	-0.3596193222477047	0.10100465023066513	0.15170332359771613	0.00977312936250675	4392	3704	5216	2446	3050	7758
ENSG00000185551	ENSG00000185551.15	nuclear receptor subfamily 2 group F member 2 [Source:HGNC Symbol;Acc:HGNC:7976]	NR2F2	protein_coding	F1D8R0,P24468	7026	7.097484782628787	7.115540559189155	4167.68946462673	-0.404070541973034	-0.4052494649087237	-0.3608553093055573	0.08358403083800134	0.11119774373290728	0.0048639781959514536	3581	3750	6167	2783	2780	7577
ENSG00000133135	ENSG00000133135.14	ring finger protein 128 [Source:HGNC Symbol;Acc:HGNC:21153]	RNF128	protein_coding	Q8TEB7	79589	3.9513784711654685	3.97179143260432	469.9539659939817	-0.42631572184014493	-0.43439037456651164	-0.36086221484560815	0.1098687340611243	0.14991107392534705	0.030101792399542544	463	443	603	299	307	883
ENSG00000150593	ENSG00000150593.18	programmed cell death 4 [Source:HGNC Symbol;Acc:HGNC:8763]	PDCD4	protein_coding	B4DKX4,Q53EL6	27250	8.09373839609976	8.109406325956638	8301.5838609906	-0.3997032554215945	-0.39597006162292836	-0.3657041286731155	0.04537849778237661	0.07955157695340107	3.393080127993715e-4	7570	7328	11807	5482	5732	14869
ENSG00000156113	ENSG00000156113.23	potassium calcium-activated channel subfamily M alpha 1 [Source:HGNC Symbol;Acc:HGNC:6284]	KCNMA1	protein_coding	A0A087WZL8,A0A1W2PP94,A0A1W2PPY5,A0A1W2PQK5,A0A1W2PQU4,A0A1W2PR56,A0A1W2PR62,A0A1W2PRN5,A0A1W2PSD3,B7ZMF5,D5MRH1,Q12791,Q59FH2,Q5SVJ7,S4R453	3778	4.647743996536077	4.669872937618336	763.1600867277161	-0.4221980223632994	-0.4355082683515099	-0.3678677814848593	0.11603289219468482	0.1386830700825313	0.02266185794635952	679	707	1098	490	465	1515
ENSG00000125534	ENSG00000125534.10	pancreatic progenitor cell differentiation and proliferation factor [Source:HGNC Symbol;Acc:HGNC:16142]	PPDPF	protein_coding	Q9H3Y8	79144	6.571841770168241	6.598324431583411	2909.9581674109204	-0.4281187760587194	-0.44555364999779545	-0.37199929367695994	0.15563972644185223	0.18509064753472687	0.025268178452065387	2438	3072	3885	1776	1738	6071
ENSG00000188312	ENSG00000188312.14	centromere protein P [Source:HGNC Symbol;Acc:HGNC:32933]	CENPP	protein_coding	Q6IPU0,Q7Z672	401541	3.7721599165644477	3.7947563638365827	415.5485643725677	-0.4535738525457313	-0.45663426934708273	-0.3758488347700838	0.10100465023066513	0.1416532987813999	0.032973196710818234	413	386	547	285	250	765
ENSG00000232573	ENSG00000232573.1	ribosomal protein L3 pseudogene 4 [Source:HGNC Symbol;Acc:HGNC:19805]	RPL3P4	pseudogene	NA	NA	5.946977018472282	5.974327605055158	1887.0379802761217	-0.44229072701483874	-0.4561721371278777	-0.3856415809347302	0.14206937726341606	0.1658319729039682	0.021328010103289406	1956	1746	2396	1108	1077	4150
ENSG00000124795	ENSG00000124795.17	DEK proto-oncogene [Source:HGNC Symbol;Acc:HGNC:2768]	DEK	protein_coding	P35659	7913	6.229423658044457	6.246548674672145	2280.763142501184	-0.4178144576514589	-0.41803153970172574	-0.387375963038442	0.045352415555481695	0.05089834955915432	1.7823792718119896e-4	2260	2163	2843	1453	1558	4171
ENSG00000155850	ENSG00000155850.8	solute carrier family 26 member 2 [Source:HGNC Symbol;Acc:HGNC:10994]	SLC26A2	protein_coding	P50443	1836	4.372952056514681	4.39501296253859	630.7981531684868	-0.46368751236651046	-0.45361813505125104	-0.39074323950354833	0.07653537542246605	0.11851235116580593	0.014184862093055708	606	546	913	405	419	1131
ENSG00000106733	ENSG00000106733.21	nicotinamide riboside kinase 1 [Source:HGNC Symbol;Acc:HGNC:26057]	NMRK1	protein_coding	B3KUG3,Q5W125,Q9NWW6	54981	3.9693998726656163	3.9979709482116497	478.73959770131705	-0.47323326747297634	-0.4971047272359636	-0.40206627498635794	0.13048481172107687	0.1578575273151613	0.03837123149469543	483	500	564	295	307	876
ENSG00000210049	ENSG00000210049.1	mitochondrially encoded tRNA-Phe (UUU/C) [Source:HGNC Symbol;Acc:HGNC:7481]	MT-TF	Mt_tRNA	NA	NA	3.7512140108375025	3.780993706374605	411.29268595501924	-0.4870559178586375	-0.4994436823496253	-0.40249323604769316	0.11603289219468482	0.15450862280779995	0.04165341167753563	364	392	609	252	255	780
ENSG00000117724	ENSG00000117724.13	centromere protein F [Source:HGNC Symbol;Acc:HGNC:1857]	CENPF	protein_coding	P49454	1063	5.2678663405171084	5.29833327838447	1181.0870362967382	-0.48007220211799523	-0.48949821002556265	-0.40425026774805667	0.12886743548734644	0.15450862280779995	0.02920021415394012	1104	938	1924	741	739	2202
ENSG00000148700	ENSG00000148700.15	adducin 3 [Source:HGNC Symbol;Acc:HGNC:245]	ADD3	protein_coding	Q53FL4,Q59EK1,Q5VU08,Q9UEY8	120	6.4548949943248015	6.4763841888463975	2674.670449222866	-0.45133724196565234	-0.4536582032176391	-0.41570919085275504	0.04876512714908378	0.059636482775093584	4.783310329942722e-4	2477	2372	3922	1610	1761	5131
ENSG00000150687	ENSG00000150687.12	serine protease 23 [Source:HGNC Symbol;Acc:HGNC:14370]	PRSS23	protein_coding	O95084	11098	8.189509626958609	8.208252586944626	8887.853225217663	-0.44047584403161716	-0.43971715691357766	-0.4166278057404869	0.025377655132435693	0.04850040873853729	4.230034965432986e-6	8982	8122	11517	5348	6048	16771
ENSG00000111696	ENSG00000111696.12	5'-nucleotidase domain containing 3 [Source:HGNC Symbol;Acc:HGNC:30826]	NT5DC3	protein_coding	Q86UY8	51559	4.6312131832290255	4.6575548685922605	757.1094556023418	-0.49063869216185535	-0.48506354349876574	-0.41664439175722895	0.0768279410485874	0.12270791319771776	0.011856756879632807	800	699	963	440	535	1340
ENSG00000156535	ENSG00000156535.15	CD109 molecule [Source:HGNC Symbol;Acc:HGNC:21685]	CD109	protein_coding	Q6YHK3	135228	8.525370827418094	8.544110814623979	11219.966511989494	-0.44339826622520057	-0.4439122335420746	-0.4215768887886142	0.02220695523560115	0.042439651282220374	2.3220588432163518e-6	10203	10398	15922	7064	7441	20751
ENSG00000175455	ENSG00000175455.15	coiled-coil domain containing 14 [Source:HGNC Symbol;Acc:HGNC:25766]	CCDC14	protein_coding	Q49A88	64770	5.380238995203994	5.402348425428063	1269.6525268273956	-0.46740847740096464	-0.4672042816671734	-0.4262466148157125	0.044201882871412045	0.051141078631218	6.527476836200119e-4	1274	1072	1825	799	825	2334
ENSG00000155329	ENSG00000155329.12	zinc finger CCHC-type containing 10 [Source:HGNC Symbol;Acc:HGNC:25954]	ZCCHC10	protein_coding	B3KVL5,B4DU89,D6R9G7,D6RHC2,G3XAM1,Q8TBK6	54819	3.7321041516917863	3.766522283844101	407.1723480779956	-0.5246055933428585	-0.529862033175087	-0.4270528814324091	0.10683301172193256	0.1565177151679827	0.03884565807532276	425	347	589	224	272	760
ENSG00000103811	ENSG00000103811.17	cathepsin H [Source:HGNC Symbol;Acc:HGNC:2535]	CTSH	protein_coding	P09668	1512	6.3334303819738675	6.3609326867481855	2469.894066579037	-0.5023711608057109	-0.4940064897345326	-0.433266388369869	0.07294228638684638	0.10158486022008735	0.004701438964843073	2488	2550	2936	1642	1687	3920
ENSG00000150907	ENSG00000150907.10	forkhead box O1 [Source:HGNC Symbol;Acc:HGNC:3819]	FOXO1	protein_coding	Q12778	2308	4.3452456343711185	4.374717347136783	622.3099951062925	-0.5266789787157775	-0.5152371517256554	-0.4345912605033002	0.07888608498813696	0.12971360958879263	0.01736007924878396	562	658	821	390	422	1034
ENSG00000176945	ENSG00000176945.17	mucin 20, cell surface associated [Source:HGNC Symbol;Acc:HGNC:23282]	MUC20	protein_coding	A0A0G2JN31,A0A0G2JR26,A0A0G2JSE2,Q8N307	200958	6.238829601771791	6.277889361898866	2331.721212562344	-0.5308502623129615	-0.5401298206729551	-0.4419950334698011	0.15438483642133513	0.18509064753472687	0.02659776686262128	2615	2463	2455	1575	1520	3605
ENSG00000196159	ENSG00000196159.12	FAT atypical cadherin 4 [Source:HGNC Symbol;Acc:HGNC:23109]	FAT4	protein_coding	B3KU84,Q6V0I7,X2G5I7,X2GA70	79633	3.970958561320686	3.99806657980641	479.009519258374	-0.5463211873130097	-0.5141214197897704	-0.442152661296072	0.053066517863782095	0.10550991616133709	0.012125830532463595	473	439	673	317	316	777
ENSG00000149218	ENSG00000149218.5	endonuclease domain containing 1 [Source:HGNC Symbol;Acc:HGNC:29129]	ENDOD1	protein_coding	O94919	23052	6.536035710415611	6.556878108417415	2828.470660745688	-0.46989137608594683	-0.47221826970630715	-0.44875773028238997	0.020334282385479255	0.022608549168939566	7.724541779002333e-7	2778	2766	3619	1773	1851	5148
ENSG00000128510	ENSG00000128510.12	carboxypeptidase A4 [Source:HGNC Symbol;Acc:HGNC:15740]	CPA4	protein_coding	A4D1M3,Q9UI42	51200	7.306459128188664	7.329021039934079	4830.909272365048	-0.47491856565156637	-0.47828814750368753	-0.4508394746662729	0.025558832372926922	0.040351301453355075	6.658974832632041e-6	4554	4770	6413	2856	3137	9277
ENSG00000165272	ENSG00000165272.16	aquaporin 3 (Gill blood group) [Source:HGNC Symbol;Acc:HGNC:636]	AQP3	protein_coding	Q92482	360	6.848096373116045	6.87361815555126	3523.9506545108356	-0.5000159159129542	-0.5001038467353301	-0.4604299218643433	0.029735931387101507	0.047818126218312405	1.2862658085103658e-4	3302	3576	4649	2490	1991	6322
ENSG00000121957	ENSG00000121957.14	G protein signaling modulator 2 [Source:HGNC Symbol;Acc:HGNC:29501]	GPSM2	protein_coding	A0A024R0F8,B4DIF1,P81274	29899	4.806902833685904	4.839343560566988	859.0157584487854	-0.5480432465629355	-0.5347444652519944	-0.46056884147380406	0.06673432043487863	0.1067299888111225	0.009428284802202862	855	702	1343	522	576	1456
ENSG00000166275	ENSG00000166275.16	BLOC-1 related complex subunit 7 [Source:HGNC Symbol;Acc:HGNC:23516]	C10orf32	protein_coding	A0A0B4J1R7,Q96B45	119032	2.8221560718709866	2.858962526980135	216.78400643402736	-0.6179922248957231	-0.5918400618125755	-0.46298334252149137	0.07893120213647606	0.11119774373290728	0.04992460292594398	220	216	291	142	134	345
ENSG00000164938	ENSG00000164938.14	tumor protein p53 inducible nuclear protein 1 [Source:HGNC Symbol;Acc:HGNC:18022]	TP53INP1	protein_coding	A0A024R9C8,Q96A56	94241	5.564126366894361	5.598882956242137	1455.384110706214	-0.5409859968482529	-0.545722763689467	-0.4745688618580439	0.0802084827212372	0.10271050492937127	0.006546511849715067	1271	1273	2416	899	920	2549
ENSG00000055732	ENSG00000055732.13	mucolipin 3 [Source:HGNC Symbol;Acc:HGNC:13358]	MCOLN3	protein_coding	Q8TDD5	55283	4.174375125676449	4.20811401701202	554.1730455752972	-0.5702146157753168	-0.5544269142633497	-0.47607548102897884	0.05804230667805859	0.11119774373290728	0.009994376724534248	512	570	764	321	384	923
ENSG00000108602	ENSG00000108602.18	aldehyde dehydrogenase 3 family member A1 [Source:HGNC Symbol;Acc:HGNC:405]	ALDH3A1	protein_coding	I3L3I9,P30838,Q6PKA6	218	5.559591110659948	5.603036835970153	1460.582431786081	-0.6270208958691547	-0.6001572373034604	-0.5089047165152908	0.06356918195952171	0.12217075078708176	0.00977312936250675	1471	1562	1835	1118	782	2194
ENSG00000169184	ENSG00000169184.6	MN1 proto-oncogene, transcriptional regulator [Source:HGNC Symbol;Acc:HGNC:7180]	MN1	protein_coding	A0A024R1C3,Q10571	4330	3.9268415400504706	3.963602115779277	467.0472971396698	-0.5715149060597857	-0.5870239233028455	-0.5163841834674914	0.04824413097843852	0.06936152555839398	0.0030556978430734743	449	441	697	290	259	873
ENSG00000137975	ENSG00000137975.8	chloride channel accessory 2 [Source:HGNC Symbol;Acc:HGNC:2016]	CLCA2	protein_coding	Q9UQC9	9635	7.846491516755487	7.872203200723971	7042.332329158855	-0.5382118218062051	-0.5340946825445138	-0.5184975560765724	0.005933733909028333	0.012980416333369988	1.0616994904252637e-10	6983	6548	9913	4316	4618	12113
ENSG00000142188	ENSG00000142188.17	transmembrane protein 50B [Source:HGNC Symbol;Acc:HGNC:1280]	TMEM50B	protein_coding	P56557	757	3.5800570471068696	3.6165555158636695	367.21349330960777	-0.6161093492718219	-0.599373174439852	-0.5255005382587716	0.0365739118521084	0.06943130944216692	0.0048327613270370854	381	333	533	245	212	608
ENSG00000142875	ENSG00000142875.19	protein kinase cAMP-activated catalytic subunit beta [Source:HGNC Symbol;Acc:HGNC:9381]	PRKACB	protein_coding	A0A087WVC4,B1APF9,B1APG3,B2RB89,B7ZA00,P22694	5567	3.1389263182490437	3.183204269186663	271.35731671185	-0.6477853041040756	-0.6349653090482826	-0.5280503660178699	0.06018338274742112	0.0915988818352101	0.01896324606394457	260	249	430	175	154	453
ENSG00000143507	ENSG00000143507.18	dual specificity phosphatase 10 [Source:HGNC Symbol;Acc:HGNC:3065]	DUSP10	protein_coding	Q9Y6W6	11221	5.663164127519167	5.693799427472093	1554.4330014715729	-0.5539936675596482	-0.5643204588903669	-0.5297981868316741	0.02032358462746099	0.02084199989474375	6.1143804817942426e-6	1668	1548	1924	994	916	2751
ENSG00000186812	ENSG00000186812.13	zinc finger protein 397 [Source:HGNC Symbol;Acc:HGNC:18818]	ZNF397	protein_coding	Q8NF99	84307	3.9466467374144685	4.012926365876408	482.9181823028577	-0.6556460326760835	-0.6806324151692099	-0.5346641149028696	0.13857134698408774	0.19055588042328758	0.04297812583297688	467	455	773	307	199	979
ENSG00000184564	ENSG00000184564.11	SLIT and NTRK like family member 6 [Source:HGNC Symbol;Acc:HGNC:23503]	SLITRK6	protein_coding	Q9H5Y7	84189	5.430204082797818	5.46668085936051	1328.0228667285617	-0.5969151984036161	-0.5917548962232129	-0.5373613781378472	0.0320066182191148	0.04679155407222305	4.7674016023931256e-4	1208	1199	2154	842	815	2205
ENSG00000225630	ENSG00000225630.1	MT-ND2 pseudogene 28 [Source:HGNC Symbol;Acc:HGNC:42129]	MTND2P28	pseudogene	NA	NA	6.138106440783282	6.216972861505247	2232.351295551514	-0.7210498032035454	-0.6965210012597167	-0.5563616361142553	0.17107956667029894	0.2496617638344163	0.0355963820297448	2084	2369	3333	825	1380	4790
ENSG00000105516	ENSG00000105516.11	D-box binding PAR bZIP transcription factor [Source:HGNC Symbol;Acc:HGNC:2697]	DBP	protein_coding	Q10586	1628	2.704779123029033	2.7534486294067055	200.95585990703418	-0.6599230694203795	-0.6736347403053814	-0.5588292220139011	0.05960070480407929	0.06290912228185609	0.016734693772968892	206	197	292	113	118	352
ENSG00000172296	ENSG00000172296.13	serine palmitoyltransferase long chain base subunit 3 [Source:HGNC Symbol;Acc:HGNC:16253]	SPTLC3	protein_coding	Q9NUV7	55304	3.570663903685385	3.6147980602228533	366.3835736921109	-0.6286840976808951	-0.6452141281981502	-0.5662899589572338	0.044201882871412045	0.06220925234250311	0.0030374149827241317	344	367	552	207	215	662
ENSG00000169851	ENSG00000169851.15	protocadherin 7 [Source:HGNC Symbol;Acc:HGNC:8659]	PCDH7	protein_coding	O60245	5099	4.781052511815044	4.817117151240991	846.0781104798374	-0.6348483852304246	-0.6184119563301922	-0.5793776185032345	0.01276355610164309	0.02084199989474375	1.6538948190855e-5	819	806	1270	535	518	1364
ENSG00000139998	ENSG00000139998.16	RAB15, member RAS oncogene family [Source:HGNC Symbol;Acc:HGNC:20150]	RAB15	protein_coding	G3V196,G5EMR8,P59190	376267	3.3816896659313582	3.423872433927324	321.326700069107	-0.690049423867863	-0.6569434545455178	-0.5794918972214206	0.026744618593424415	0.053459186221596275	0.003110218460803719	323	319	461	202	198	492
ENSG00000137502	ENSG00000137502.10	RAB30, member RAS oncogene family [Source:HGNC Symbol;Acc:HGNC:9770]	RAB30	protein_coding	A8K5R1,Q15771	27314	3.951349238183901	4.00538173367122	481.357271749401	-0.7146263142115254	-0.6872603430396504	-0.5814455044750225	0.06290293932987281	0.10808609337701909	0.010924722471018236	407	473	818	297	296	724
ENSG00000142619	ENSG00000142619.4	peptidyl arginine deiminase 3 [Source:HGNC Symbol;Acc:HGNC:18337]	PADI3	protein_coding	Q9ULW8	51702	4.600570150362066	4.645243427280676	750.2635480979106	-0.6091904257934381	-0.6455850351281649	-0.5820080191514164	0.04580442880640037	0.05212912104357396	5.358241155091739e-4	795	792	952	439	394	1442
ENSG00000134827	ENSG00000134827.8	transcobalamin 1 [Source:HGNC Symbol;Acc:HGNC:11652]	TCN1	protein_coding	P20061	6947	3.570279201347847	3.6120905558714584	366.37651414618745	-0.692796261865453	-0.655490952978736	-0.5855587192289364	0.02504622737704233	0.053459186221596275	0.0021203639185831367	376	364	514	230	230	551
ENSG00000106278	ENSG00000106278.12	protein tyrosine phosphatase receptor type Z1 [Source:HGNC Symbol;Acc:HGNC:9685]	PTPRZ1	protein_coding	B4DFE7,P23471	5803	3.047317613160103	3.0969320210189277	255.49779983672764	-0.6692128705498194	-0.6874372913650293	-0.5921345118583825	0.045624188155856206	0.05757694780400936	0.0056580693587331005	260	265	357	137	154	447
ENSG00000134215	ENSG00000134215.16	vav guanine nucleotide exchange factor 3 [Source:HGNC Symbol;Acc:HGNC:12659]	VAV3	protein_coding	Q9UKW4	10451	4.5652848426883965	4.610721403426865	732.7887366855634	-0.669372056412907	-0.6639815752177518	-0.6026195951153471	0.02461017034303864	0.04418972991237087	2.6847637940891983e-4	674	718	1159	402	467	1226
ENSG00000184500	ENSG00000184500.16	protein S [Source:HGNC Symbol;Acc:HGNC:9456]	PROS1	protein_coding	A0A0S2Z4K3,A0A0S2Z4L3,P07225	5627	4.29693544103991	4.337335812733968	606.4251805960871	-0.6787593279926223	-0.655371909675604	-0.6099390080701206	0.012777546493101201	0.027691095216940402	4.118369760969914e-5	624	605	846	365	386	939
ENSG00000197641	ENSG00000197641.12	serpin family B member 13 [Source:HGNC Symbol;Acc:HGNC:8944]	SERPINB13	protein_coding	A0A0A0MQW3,B7Z447,Q9UIV8	5275	6.047596832908529	6.106091038297525	2069.304465928195	-0.6651707026338735	-0.6937003477351547	-0.6100223387769956	0.094955190459912	0.10589501067415936	0.0026292498358143745	1579	2173	3574	1192	1199	3514
ENSG00000185630	ENSG00000185630.19	PBX homeobox 1 [Source:HGNC Symbol;Acc:HGNC:8632]	PBX1	protein_coding	A0A024R919,A8K5V0,P40424,Q53YC7	5087	4.223496763339759	4.265912220099772	576.4665440214332	-0.6393774774342165	-0.6604095571683987	-0.6117417939818963	0.01751788285881333	0.025166807909981083	2.215539660351091e-5	617	561	800	329	325	1051
ENSG00000115112	ENSG00000115112.8	transcription factor CP2 like 1 [Source:HGNC Symbol;Acc:HGNC:17925]	TFCP2L1	protein_coding	Q9NZI6	29842	6.252401342089591	6.289290746762486	2349.343335507286	-0.6335360573950153	-0.6396337228016319	-0.6210704894486639	0.004120683436468832	0.0045273413032193965	2.2597483731647146e-12	2537	2308	3136	1372	1390	4123
ENSG00000113578	ENSG00000113578.18	fibroblast growth factor 1 [Source:HGNC Symbol;Acc:HGNC:3665]	FGF1	protein_coding	A8K147,P05230,Q16089	2246	3.201933435590731	3.2622323938912112	287.42246747505743	-0.8148741563312641	-0.749722141005262	-0.630116332923678	0.036558969093257225	0.09712944794301726	0.011957879628595874	294	310	399	157	198	391
ENSG00000119669	ENSG00000119669.5	interferon regulatory factor 2 binding protein like [Source:HGNC Symbol;Acc:HGNC:14282]	IRF2BPL	protein_coding	Q9H1B7	64207	3.1703760146054836	3.226765283319068	279.88414408528445	-0.7277968181731168	-0.7316749949960611	-0.6344206255230269	0.037439899216334935	0.058974142057769886	0.0045075936394449855	264	305	411	180	142	458
ENSG00000162694	ENSG00000162694.14	exostosin like glycosyltransferase 2 [Source:HGNC Symbol;Acc:HGNC:3516]	EXTL2	protein_coding	F5GZK1,Q8N8F1,Q9UBQ6	2135	2.3497716801915516	2.4224042331657305	159.48971239619752	-0.812663516248453	-0.7997538711404252	-0.635910163712381	0.06729166128691266	0.08402321675240979	0.030931870883139923	143	164	270	99	82	246
ENSG00000210077	ENSG00000210077.1	mitochondrially encoded tRNA-Val (GUN) [Source:HGNC Symbol;Acc:HGNC:7500]	MT-TV	Mt_tRNA	NA	NA	6.410359747120123	6.467649156175287	2658.243812513582	-0.7016704519466272	-0.7040216111096604	-0.6391764765309443	0.04620022207001638	0.07321883323572981	4.0336448685554695e-4	2506	2430	4505	1255	1654	4891
ENSG00000175874	ENSG00000175874.10	cellular repressor of E1A stimulated genes 2 [Source:HGNC Symbol;Acc:HGNC:14272]	CREG2	protein_coding	Q8IUH2	200407	3.3755566518918556	3.4428756891198695	325.0217782035597	-0.744450154522248	-0.7620327202955427	-0.6453462623489922	0.07294228638684638	0.09506387931338264	0.009611543684490347	271	341	556	173	188	545
ENSG00000149212	ENSG00000149212.12	sestrin 3 [Source:HGNC Symbol;Acc:HGNC:23060]	SESN3	protein_coding	P58005	143686	6.181180249690247	6.244737162721101	2279.0417363266115	-0.7263588650654464	-0.7389761359252505	-0.65971387721673	0.06152412339551093	0.08308840330674806	0.0010005458767922337	1874	2149	4215	1386	1320	3457
ENSG00000210112	ENSG00000210112.1	mitochondrially encoded tRNA-Met (AUA/G) [Source:HGNC Symbol;Acc:HGNC:7492]	MT-TM	Mt_tRNA	NA	NA	4.772723131853702	4.82504961175967	849.9902510971427	-0.6928137976817159	-0.713907756188687	-0.6630713297879832	0.020367754800152377	0.029130104388493158	2.19990427000006e-5	870	886	1202	423	493	1584
ENSG00000210156	ENSG00000210156.1	mitochondrially encoded tRNA-Lys (AAA/G) [Source:HGNC Symbol;Acc:HGNC:7489]	MT-TK	Mt_tRNA	NA	NA	3.1869330625971792	3.247385255622104	283.7251311371526	-0.7311514119464475	-0.7614473681570187	-0.6712918343361638	0.03606825357768228	0.04717973691271013	0.0018073468576744259	270	317	413	152	157	492
ENSG00000256612	ENSG00000256612.7	cytochrome P450 family 2 subfamily B member 7, pseudogene [Source:HGNC Symbol;Acc:HGNC:2616]	CYP2B7P1	pseudogene	NA	1556	3.576512509298042	3.6389636822786455	373.67662296806446	-0.8538443363799895	-0.7802506780482305	-0.6822989439615617	0.02461017034303864	0.06559527759443408	0.0030551467865546525	417	380	517	255	209	482
ENSG00000196628	ENSG00000196628.19	transcription factor 4 [Source:HGNC Symbol;Acc:HGNC:11634]	TCF4	protein_coding	A0A024R2C0,A0A1B0GVR6,A0A1B0GW91,A0A1B0GWD5,B3KVA4,E9PH57,H3BPJ7,H3BTP3,P15884	6925	4.38206786409889	4.447169827022925	653.7602940772011	-0.7510090233794594	-0.7700648478255202	-0.6964739286656902	0.029735931387101507	0.05089834955915432	4.0336448685554695e-4	634	671	1028	401	288	1192
ENSG00000157514	ENSG00000157514.16	TSC22 domain family member 3 [Source:HGNC Symbol;Acc:HGNC:3051]	TSC22D3	protein_coding	Q5JRJ2,Q99576	1831	5.275177590008207	5.323767681770223	1202.2756359123503	-0.720577257037514	-0.7253951423307435	-0.6985781365374453	0.004519578290749953	0.0066978217718248	7.828448835359916e-10	1279	1228	1681	637	724	2034
ENSG00000178464	ENSG00000178464.6	ribosomal protein L10 pseudogene 16 [Source:HGNC Symbol;Acc:HGNC:36882]	CTD-2192J16.15	pseudogene	NA	NA	1.6515631085434082	1.7389009819214614	98.63557585563441	-0.8682354731887062	-0.8967616842358893	-0.7103697942157422	0.0626058901306653	0.05212912104357396	0.029343439783376352	105	105	151	50	51	161
ENSG00000116106	ENSG00000116106.12	EPH receptor A4 [Source:HGNC Symbol;Acc:HGNC:3388]	EPHA4	protein_coding	A0A024R452,P54764	2043	3.2243251608622	3.2873405550262773	291.834758590981	-0.7866488797186771	-0.7906146798819201	-0.7114767944509126	0.022513230864577457	0.036542375778316157	5.862539948342789e-4	342	263	437	152	172	472
ENSG00000203965	ENSG00000203965.13	EF-hand calcium binding domain 7 [Source:HGNC Symbol;Acc:HGNC:29379]	EFCAB7	protein_coding	A8K855	84455	3.3742054537537403	3.440583382121481	325.13148878361494	-0.848900611788481	-0.8084580430352664	-0.7220614953850919	0.020320398950606618	0.04998087928411301	0.0010875139127708986	317	354	490	169	211	462
ENSG00000237975	ENSG00000237975.7	FLG antisense RNA 1 [Source:HGNC Symbol;Acc:HGNC:27913]	FLG-AS1	antisense	NA	339400	2.10206390746432	2.2022873306635127	136.45310739289806	-0.891992496733745	-0.9191311362766743	-0.7336143769464484	0.08104710415041406	0.08308840330674806	0.02659776686262128	119	149	242	78	61	220
ENSG00000239559	ENSG00000239559.2	ribosomal protein L37 pseudogene 2 [Source:HGNC Symbol;Acc:HGNC:17092]	RPL37P2	pseudogene	NA	NA	2.8931625402087344	3.023076593874141	241.9176088534378	-0.8625128351603898	-0.9408577194595018	-0.7336327413051001	0.15102109669577943	0.18152589854809623	0.03902256710655992	264	286	337	81	117	505
ENSG00000144366	ENSG00000144366.16	GULP PTB domain containing engulfment adaptor 1 [Source:HGNC Symbol;Acc:HGNC:18649]	GULP1	protein_coding	Q9UBP9	51454	3.252064764432215	3.3276322872240156	300.2359813322523	-0.8707197394940279	-0.8475540578413703	-0.74721239797263	0.03063946500675852	0.051141078631218	0.002101829175674959	269	301	535	172	168	435
ENSG00000178573	ENSG00000178573.7	MAF bZIP transcription factor [Source:HGNC Symbol;Acc:HGNC:6776]	MAF	protein_coding	H3BP11,O75444	4094	5.337442538329601	5.407320753668071	1274.8034646882782	-0.8251971020577533	-0.8171578761442495	-0.7500893254635213	0.02461017034303864	0.03697963445947291	6.601352608119309e-5	1082	1332	2233	758	726	1812
ENSG00000136235	ENSG00000136235.17	glycoprotein nmb [Source:HGNC Symbol;Acc:HGNC:4462]	GPNMB	protein_coding	A0A024RA55,Q14956,Q96F58	10457	6.881471507574268	6.944396520260913	3701.768993937425	-0.813676170723673	-0.8025237592876002	-0.7615300018394489	0.007949275039573461	0.01538299261229887	1.0151288318338583e-7	4316	3958	4709	2114	2295	5065
ENSG00000118308	ENSG00000118308.15	lymphoid restricted membrane protein [Source:HGNC Symbol;Acc:HGNC:6690]	LRMP	protein_coding	Q12912	4033	2.4812954511487337	2.572965611213161	177.8311840389085	-0.9949302332190544	-0.9305899974908801	-0.7828953679146926	0.02922357382119321	0.07259913820856714	0.0096882736364579	220	179	249	83	118	228
ENSG00000110693	ENSG00000110693.18	SRY-box transcription factor 6 [Source:HGNC Symbol;Acc:HGNC:16421]	SOX6	protein_coding	P35712	55553	2.218824394021691	2.31739474408781	147.9649191576205	-0.8642673119769152	-0.9382866821183471	-0.7896597033909797	0.06018338274742112	0.05067278563052136	0.008520270534538075	170	165	207	72	66	265
ENSG00000243244	ENSG00000243244.6	stonin 1 [Source:HGNC Symbol;Acc:HGNC:17003]	STON1	protein_coding	B2RB25,Q9Y6Q2	11037	1.872637704396208	1.978968776952141	117.37505762591118	-1.0187453209565114	-0.9975385381126387	-0.810410901110974	0.047389366968376555	0.07633171690572038	0.019222619241914273	149	126	157	50	74	158
ENSG00000210154	ENSG00000210154.1	mitochondrially encoded tRNA-Asp (GAU/C) [Source:HGNC Symbol;Acc:HGNC:7478]	MT-TD	Mt_tRNA	NA	NA	2.743427392542034	2.8313442730957363	212.27287467709084	-0.8772824584626265	-0.9247967694250594	-0.8221736068583299	0.028080542441483457	0.03131547146460329	8.63077017655029e-4	211	255	310	103	108	352
ENSG00000101825	ENSG00000101825.8	matrix remodeling associated 5 [Source:HGNC Symbol;Acc:HGNC:7539]	MXRA5	protein_coding	Q9NR99	25878	5.343919139952377	5.418737406390775	1285.0728946803847	-0.9163583613084101	-0.8973437434614253	-0.858735958258035	0.004120683436468832	0.007613715002520226	5.9281782912219916e-9	1531	1384	1708	708	752	1711
ENSG00000177576	ENSG00000177576.11	chromosome 18 open reading frame 32 [Source:HGNC Symbol;Acc:HGNC:31690]	C18orf32	protein_coding	Q8TCD1	497661	3.735854228142289	3.942511865372786	460.1890292770775	-0.9566678221717827	-1.1313941864150077	-0.8596861886601164	0.30699843000299093	0.2532514607285891	0.04318837394682749	230	659	927	236	170	724
ENSG00000223551	ENSG00000223551.1	TMSB4X pseudogene 4 [Source:HGNC Symbol;Acc:HGNC:11886]	TMSB4XP4	pseudogene	NA	NA	4.709238756279615	4.817062698568793	844.6914428727307	-0.9119372137419743	-0.9498444650619824	-0.8616708980491802	0.0508767217512834	0.07709704098126759	4.4764398221692683e-4	830	991	1310	331	393	1676
ENSG00000171346	ENSG00000171346.16	keratin 15 [Source:HGNC Symbol;Acc:HGNC:6421]	KRT15	protein_coding	B3KVF5,P19012	3866	9.264016312122537	9.342227849927315	19514.583425686407	-0.9098522128077653	-0.9114027789391155	-0.8797559074883441	0.0024638094638555525	0.007613715002520226	1.0768365454128656e-11	20265	23588	26626	11875	9708	27106
ENSG00000114013	ENSG00000114013.16	CD86 molecule [Source:HGNC Symbol;Acc:HGNC:1705]	CD86	protein_coding	A0A0X9R4E0,A8K632,P42081	942	1.2354367958344126	1.3639466064839836	75.67642465271068	-1.0843795281353446	-1.1032240451092739	-0.9026854976063987	0.044201882871412045	0.04034166357876394	0.016246840435958105	84	79	130	39	32	111
ENSG00000185585	ENSG00000185585.20	olfactomedin like 2A [Source:HGNC Symbol;Acc:HGNC:27270]	OLFML2A	protein_coding	Q68BL7	169611	4.512085100394178	4.594637213664001	725.2909853352868	-0.9744310198571856	-0.9592894770841893	-0.9184610134899138	0.0019122622160750262	0.004406915803618795	2.454987649803363e-10	765	846	1054	403	384	980
ENSG00000134258	ENSG00000134258.17	V-set domain containing T cell activation inhibitor 1 [Source:HGNC Symbol;Acc:HGNC:28873]	VTCN1	protein_coding	Q7Z7D3	79679	3.3160989058624764	3.4169558486347635	320.08403056685825	-1.0540417524248162	-1.0109172309257684	-0.9199645707287638	0.015023788067747295	0.03152484271578524	1.7076079553823975e-4	439	288	467	175	176	391
ENSG00000178726	ENSG00000178726.7	thrombomodulin [Source:HGNC Symbol;Acc:HGNC:11784]	THBD	protein_coding	P07204	7056	4.448766125065707	4.540272072890919	698.0581003090824	-0.974813514538938	-0.9740398451277736	-0.9215401066638168	0.006514654020701738	0.01334414958016891	3.482261188220119e-7	653	770	1204	408	317	1015
ENSG00000185432	ENSG00000185432.12	methyltransferase like 7A [Source:HGNC Symbol;Acc:HGNC:24550]	METTL7A	protein_coding	A0A024R118,Q9H8H3	25840	3.0575048758496406	3.152212243138583	265.8407006878411	-1.015746951455784	-1.000716269342088	-0.9331052770598786	0.006798000468878273	0.0148396683067795	1.0444387397679096e-5	275	299	422	123	152	373
ENSG00000109819	ENSG00000109819.9	PPARG coactivator 1 alpha [Source:HGNC Symbol;Acc:HGNC:9237]	PPARGC1A	protein_coding	A0A024R9Q9,Q9UBK2	10891	2.156836700898056	2.2727536428562534	143.69904532966316	-1.0292153969374838	-1.0798879408127908	-0.9631299519070786	0.022513230864577457	0.02000904237857608	6.352415817333005e-4	151	178	215	65	68	221
ENSG00000181652	ENSG00000181652.19	autophagy related 9B [Source:HGNC Symbol;Acc:HGNC:21899]	ATG9B	protein_coding	Q674R7	285973	1.8061828866917895	1.9426935195671746	114.77385913789806	-1.2548607004148182	-1.2077510846911366	-1.058353145284374	0.02170408037851646	0.029661837478116817	0.001963240004637514	128	152	160	61	55	125
ENSG00000100033	ENSG00000100033.16	proline dehydrogenase 1 [Source:HGNC Symbol;Acc:HGNC:9453]	PRODH	protein_coding	O43272	102724788,5625	0.860856074687923	1.0903057315376998	63.50476126154469	-1.795358660556071	-1.4532839653284422	-1.0632439295332097	0.03142889848029314	0.13513920703879728	0.047784683918132495	70	84	103	25	40	41
ENSG00000065534	ENSG00000065534.18	myosin light chain kinase [Source:HGNC Symbol;Acc:HGNC:7590]	MYLK	protein_coding	Q05B97,Q05B98,Q15746	4638	2.578336310220604	2.705541497632501	195.24818619642448	-1.2789552630257328	-1.1729429877645297	-1.0764201834982925	0.006814322068125597	0.017979890436764557	7.276964878088529e-5	216	228	311	103	103	202
ENSG00000204427	ENSG00000204427.12	abhydrolase domain containing 16A [Source:HGNC Symbol;Acc:HGNC:13921]	ABHD16A	protein_coding	A0A1U9X777,B3KNX9,O95870	7920	2.8856613572516636	3.197716944827856	276.0675025055934	-1.1799812476218483	-1.4612709487828377	-1.1173018808959672	0.358181237023056	0.24100482117404587	0.03179133626200415	446	446	151	137	110	261
ENSG00000116962	ENSG00000116962.15	nidogen 1 [Source:HGNC Symbol;Acc:HGNC:7821]	NID1	protein_coding	P14543	4811	2.0821627563074365	2.230816446007162	140.43502255214676	-1.3677087457254382	-1.2657237854952856	-1.1378071946816875	0.011849951156773942	0.023579144764104467	4.631378109015106e-4	159	181	207	74	69	136
ENSG00000184368	ENSG00000184368.16	MAP7 domain containing 2 [Source:HGNC Symbol;Acc:HGNC:25899]	MAP7D2	protein_coding	A0A0K1JRJ6,A0A0K1JS24,A0A0M4F6E1,A0A0M4FLI9,Q96T17	256714	1.6433879312909307	1.842525818628118	106.75998629685228	-1.4475151430012394	-1.3844196466660856	-1.2111952671265238	0.016527026568686633	0.04717973691271013	0.001963240004637514	140	126	162	31	63	118
ENSG00000145824	ENSG00000145824.13	C-X-C motif chemokine ligand 14 [Source:HGNC Symbol;Acc:HGNC:10640]	CXCL14	protein_coding	O95715	9547	2.3575931687593155	2.5637364126233244	176.52348319020152	-1.4209138046310559	-1.417085566591946	-1.2715680186981018	0.030267282348485285	0.03900845458637169	3.797442927424007e-4	140	254	331	67	88	188
ENSG00000214435	ENSG00000214435.8	arsenite methyltransferase [Source:HGNC Symbol;Acc:HGNC:17452]	AS3MT	protein_coding	Q9HBK9	57412	0.5405807631029649	0.8316029565624783	52.68210130666242	-1.9464971283453059	-1.6958712487643128	-1.371028391605019	0.026744618593424415	0.08068151465823664	0.015526320557328398	52	75	98	30	16	35
ENSG00000244242	ENSG00000244242.2	interferon induced transmembrane protein 10 [Source:HGNC Symbol;Acc:HGNC:40022]	IFITM10	protein_coding	A6NMD0	402778	3.244450247781103	3.4696541581882028	332.4029792520954	-1.4932141439766318	-1.5426297496261556	-1.454573317271225	0.010523471842029753	0.014639932327181136	3.079071676194331e-7	372	538	431	154	114	348
ENSG00000262304	ENSG00000262304.2	novel readthrough SHPK-TRPV1 protein	SHPK	protein_coding	NA	NA	1.2594435829389925	1.888061201517172	108.90876799554331	-2.1800639193864644	-2.125280948237859	-1.8626557835731514	0.0719006664445684	0.1105103112858592	0.003910087028041869	128	125	265	36	6	136
ENSG00000257390	ENSG00000257390.5	novel protein	RP11-762I7.5	protein_coding	NA	NA	1.9370704850129121	2.5296752031118404	172.95750903645865	-2.2710394372144633	-2.474586735804481	-2.2997556503181733	0.063489553958637	0.03679270058531887	5.171148834465184e-6	448	121	232	51	32	109
ENSG00000255152	ENSG00000255152.8	MSH5-SAPCD1 readthrough (NMD candidate) [Source:HGNC Symbol;Acc:HGNC:41994]	MSH5-SAPCD1	protein_coding	NA	100532732	-0.08400005155242474	0.472889214690986	40.72309621450677	-2.502957472204798	-2.540648949346576	-2.3494588772496323	0.01751788285881333	0.013626813246477156	2.6745531806174058e-5	53	66	74	5	12	28
ENSG00000240567	ENSG00000240567.1	long intergenic non-protein coding RNA 2067 [Source:HGNC Symbol;Acc:HGNC:52913]	RP11-3P17.4	lincRNA	NA	101243545	-1.5394620011261944	-0.7917480978583454	16.31208321745766	-3.1746950195691084	-3.1355603119918793	-2.7435697892739923	0.06673432043487863	0.05755093068634429	0.0031866075789425546	19	28	35	4	2	5
ENSG00000267699	ENSG00000267699.2	novel protein	RP11-729L2.2	protein_coding	NA	NA	-1.7191343493115498	0.037397940692744505	29.132179022964333	-5.181940780158138	-5.557091932997141	-5.337753013646049	0.13980659489989267	0.004406915803618795	1.0364187337640079e-6	22	42	107	1	1	2
ENSG00000108984	ENSG00000108984.15	mitogen-activated protein kinase kinase 6 [Source:HGNC Symbol;Acc:HGNC:6846]	MAP2K6	protein_coding	A0A024R8K3,A8K3Y2,P52564	5608	-3.148273436060313	-1.1686568088715812	12.24688378002487	-5.76209187581724	-7.737633212006251	-7.730489497317369	0.03279370178283375	0.02799278026350361	6.160593316379032e-5	18	21	30	0	0	0
ENSG00000182389	ENSG00000182389.19	calcium voltage-gated channel auxiliary subunit beta 4 [Source:HGNC Symbol;Acc:HGNC:1404]	CACNB4	protein_coding	A0A1B0GTK1,A0A1B0GTP5,A0A1B0GTX8,H0Y476,O00305	785	-3.110362550899936	-0.9413169667984206	14.042928412683336	-5.939526852628944	-7.93948953358866	-7.959889969925981	0.07294228638684638	0.02967673808045304	4.859679225364349e-5	22	12	50	0	0	0
ENSG00000267058	ENSG00000267058.1	novel transcript	RP11-15A1.3	lincRNA	NA	100505715	-2.949297575137681	-0.8004170952639554	16.592365585652242	-6.098805506477064	-8.170976885297351	-8.321906913336305	0.03591977604473255	0.015125411716358724	5.682980241022395e-6	26	35	29	0	0	0
