# Supplementary material for: Genome-wide bioinformatic analyses predict key host and viral factors in SARS-CoV-2 pathogenesis
Source: Commun Biol. 2021 May 17;4:590. doi: 10.1038/s42003-021-02095-0 (PMC8128904; doi:10.1038/s42003-021-02095-0)
Supplement: Supplementary file 5 — Supplementary Data 3 [file 42003_2021_2095_MOESM5_ESM.zip › GSE147507_MainDataset/Series1_SARS-CoV-2/des_Condition/ControlVsInfected_genes.over.edgeR.tsv]

gene_id	ensembl_gene_id_version	description	external_gene_name	gene_biotype	uniprotswissprot	entrezgene_id	LimmaV_AveExpr	edgeR_logCPM	DESeq2_baseMean	LimmaV_FC	edgeR_FC	DESeq2_FC	LimmaV_padj	edgeR_padj	DESeq2_padj	Series1_NHBE_Mock_1	Series1_NHBE_Mock_2	Series1_NHBE_Mock_3	Series1_NHBE_SARS-CoV-2_1	Series1_NHBE_SARS-CoV-2_2	Series1_NHBE_SARS-CoV-2_3
ENSG00000169403	ENSG00000169403.12	platelet activating factor receptor [Source:HGNC Symbol;Acc:HGNC:9582]	PTAFR	protein_coding	A8K7N8,P25105	5724	6.727376053224642	6.742196337727428	3215.388035437695	0.3975894456310503	0.39389192159708236	0.3659146300780313	0.0378728481403563	0.0481348007846865	4.037385710276962e-5	2509	2157	3107	2839	2695	8094
ENSG00000143321	ENSG00000143321.19	heparin binding growth factor [Source:HGNC Symbol;Acc:HGNC:4856]	HDGF	protein_coding	A8K8G0,B7Z958,P51858	3068	9.073711101035544	9.089630969888924	16370.42626391004	0.41720621806326225	0.416645238273421	0.3962449490981236	0.01820636185231486	0.04034166357876394	5.2920434022912294e-8	12214	10811	16389	13794	14288	42257
ENSG00000163840	ENSG00000163840.10	deltex E3 ubiquitin ligase 3L [Source:HGNC Symbol;Acc:HGNC:30323]	DTX3L	protein_coding	Q8TDB6	151636	5.607719569449177	5.627135086065009	1483.214214782571	0.45088844171376247	0.4493449695246454	0.41584642462826693	0.028565178122967293	0.03079792818315207	3.6232017979975366e-5	1033	996	1504	1297	1288	3822
ENSG00000213859	ENSG00000213859.6	potassium channel tetramerization domain containing 11 [Source:HGNC Symbol;Acc:HGNC:21302]	KCTD11	protein_coding	A0A158RFT7,Q693B1	147040	7.859363877941033	7.8780367981883845	7069.0051133100615	0.4547227409319982	0.4556146602206727	0.43523301495210237	0.011849951156773942	0.02000904237857608	6.310794100899946e-9	5220	4529	7023	6444	6178	17466
ENSG00000100647	ENSG00000100647.8	sushi domain containing 6 [Source:HGNC Symbol;Acc:HGNC:19956]	KIAA0247	protein_coding	Q92537	9766	5.920254790361488	5.94003034050361	1843.4028698941222	0.4553895764386064	0.45880924960632447	0.42693425769316984	0.024220206260730633	0.022608549168939566	9.559588792492526e-6	1267	1238	1869	1668	1633	4541
ENSG00000188549	ENSG00000188549.12	coiled-coil domain containing 9B [Source:HGNC Symbol;Acc:HGNC:33488]	C15orf52	protein_coding	Q6ZUT6	388115	6.656977444162131	6.679797962865387	3078.602454098307	0.490939988256356	0.4825934611514623	0.4495280214895761	0.024220206260730633	0.03350194522523265	1.3334714911084811e-05	2263	2135	2746	2786	2535	8292
ENSG00000112715	ENSG00000112715.24	vascular endothelial growth factor A [Source:HGNC Symbol;Acc:HGNC:12680]	VEGFA	protein_coding	A0A024RD33,A0A024RD37,A0A087WTP4,A0A087WUD8,A0A087X0B2,A0A087X1L1,A0A0Y0IMM4,A2A2V4,P15692	7422	7.784075511916727	7.805421760781849	6720.546250496473	0.48752983219699053	0.4839030636532222	0.4635302586156251	0.00996705156869444	0.019155359437395124	1.8449536048327655e-9	4716	4737	6170	5961	5936	17307
ENSG00000165474	ENSG00000165474.8	gap junction protein beta 2 [Source:HGNC Symbol;Acc:HGNC:4284]	GJB2	protein_coding	H9U1J4,P29033	2706	7.154851316463649	7.176747647611651	4346.217005989408	0.49102568702820376	0.48869100783270686	0.46596133216957203	0.011849951156773942	0.017979890436764557	1.5266255451348717e-8	3156	2986	3933	3871	3925	10944
ENSG00000128422	ENSG00000128422.17	keratin 17 [Source:HGNC Symbol;Acc:HGNC:6427]	KRT17	protein_coding	Q04695,Q14666	3872	11.19889267472838	11.222319073075283	71817.10720375218	0.48651818846509587	0.49074273714589867	0.4599299549510577	0.016549044793845537	0.04382981758010569	4.541050700667854e-6	50419	48776	67933	71918	56544	182919
ENSG00000020577	ENSG00000020577.14	sterile alpha motif domain containing 4A [Source:HGNC Symbol;Acc:HGNC:23023]	SAMD4A	protein_coding	G3V2R1,Q8WW19,Q9UPU9	23034	5.414277888713859	5.438866163169852	1301.470755143823	0.5079761781202425	0.4972023943530209	0.45685921897076254	0.026265958317508185	0.03697963445947291	1.0652159544219222e-4	894	933	1180	1193	1096	3433
ENSG00000214357	ENSG00000214357.9	neuralized E3 ubiquitin protein ligase 1B [Source:HGNC Symbol;Acc:HGNC:35422]	NEURL1B	protein_coding	A8MQ27	54492	5.318193263147881	5.342957400814743	1217.2416712431987	0.5072257846399696	0.49946407524460107	0.4606495585625811	0.026265958317508185	0.03160055415147923	6.146196373335587e-5	874	786	1175	1050	1047	3338
ENSG00000113645	ENSG00000113645.14	WW and C2 domain containing 1 [Source:HGNC Symbol;Acc:HGNC:29435]	WWC1	protein_coding	Q8IX03	23286	5.799983507603053	5.824346953442682	1700.801274865159	0.5039836012028099	0.5014300474697803	0.4663668516040865	0.02170408037851646	0.023396270675219086	1.476134714099079e-5	1131	1140	1697	1587	1407	4500
ENSG00000131378	ENSG00000131378.14	raftlin, lipid raft linker 1 [Source:HGNC Symbol;Acc:HGNC:30278]	RFTN1	protein_coding	Q14699,Q8N5I0	23180	4.756364577693289	4.783527606443166	825.3241036415552	0.5188013227961451	0.513463363174765	0.46306809816609906	0.033900133426876845	0.04916946740715118	5.270254462774309e-4	571	516	836	725	718	2230
ENSG00000130707	ENSG00000130707.18	argininosuccinate synthase 1 [Source:HGNC Symbol;Acc:HGNC:758]	ASS1	protein_coding	P00966,Q5T6L4	445	6.411903041559099	6.436805457267143	2602.2917475682116	0.5119664825418812	0.5164661853271784	0.48588238601485917	0.01339462923260971	0.01538299261229887	7.674216536956286e-7	1891	1620	2508	2523	2266	6382
ENSG00000161921	ENSG00000161921.16	C-X-C motif chemokine ligand 16 [Source:HGNC Symbol;Acc:HGNC:16642]	CXCL16	protein_coding	Q9H2A7	58191	5.859397371346011	5.885637038482315	1774.7836442947569	0.5270767310983268	0.5176659222003153	0.4808906851058207	0.02170408037851646	0.027758111516008648	2.2795246382276737e-5	1273	1237	1544	1676	1485	4652
ENSG00000161638	ENSG00000161638.11	integrin subunit alpha 5 [Source:HGNC Symbol;Acc:HGNC:6141]	ITGA5	protein_coding	B2R627,P08648	3678	8.184123539380542	8.209127547271862	8891.701925850168	0.5242106753440394	0.5191043342513955	0.49524684308596983	0.008967267428337103	0.01953028012493938	1.1733008090472768e-8	6674	5857	7800	8267	7664	23070
ENSG00000109320	ENSG00000109320.13	nuclear factor kappa B subunit 1 [Source:HGNC Symbol;Acc:HGNC:7794]	NFKB1	protein_coding	A0A024RDJ4,P19838	4790	5.935710732632373	5.961393868017491	1870.5030381518409	0.5235500130818043	0.5245833674057254	0.49632280323964306	0.013167834828607552	0.0148396683067795	2.4326528592438847e-7	1303	1238	1758	1618	1755	4802
ENSG00000131323	ENSG00000131323.16	TNF receptor associated factor 3 [Source:HGNC Symbol;Acc:HGNC:12033]	TRAF3	protein_coding	A6NHG8,Q13114	7187	5.069279932588945	5.098585579256929	1028.2597452553957	0.5185889893871217	0.5327686756175055	0.4755163789469083	0.042322103488586595	0.04916946740715118	0.0010135227302986514	735	626	1007	1052	866	2491
ENSG00000147454	ENSG00000147454.14	solute carrier family 25 member 37 [Source:HGNC Symbol;Acc:HGNC:29786]	SLC25A37	protein_coding	Q71JB2,Q9NYZ2	51312	5.958007549857636	5.985643171811805	1901.7688960406822	0.5434435177381437	0.5354576577031045	0.5028588195347905	0.015837936268073755	0.02000904237857608	1.837192595589826e-6	1256	1325	1764	1663	1669	5207
ENSG00000115415	ENSG00000115415.20	signal transducer and activator of transcription 1 [Source:HGNC Symbol;Acc:HGNC:11362]	STAT1	protein_coding	P42224	6772	6.671443021199815	6.699998464154389	3121.767063348301	0.544744228626359	0.5447631388267404	0.5130368330550339	0.01458396004631093	0.01988048220206268	5.703434250643584e-7	2057	2044	3055	2606	2920	8442
ENSG00000122861	ENSG00000122861.16	plasminogen activator, urokinase [Source:HGNC Symbol;Acc:HGNC:9052]	PLAU	protein_coding	A0A024QZM9,B4DNJ4,P00749,Q59GZ8	5328	9.192983573645634	9.221411015587694	17935.878018876927	0.5578261941413819	0.5553017469804918	0.532837066687043	0.005933733909028333	0.015422080563101636	3.1584196470488293e-10	13042	11837	15520	15846	16841	46292
ENSG00000041982	ENSG00000041982.16	tenascin C [Source:HGNC Symbol;Acc:HGNC:5318]	TNC	protein_coding	B4E1W8,J3QSU6,P24821,Q4LE33	3371	7.414488358942572	7.4465961465429364	5242.079723567604	0.5545829491058856	0.5599709763012038	0.5164644758182513	0.025558832372926922	0.04247150204631528	4.523447196279309e-5	4024	3237	4534	4957	5103	12147
ENSG00000167552	ENSG00000167552.14	tubulin alpha 1a [Source:HGNC Symbol;Acc:HGNC:20766]	TUBA1A	protein_coding	Q71U36	7846	8.527355719870405	8.558931453557454	11329.669138110652	0.5731112127887138	0.567389345930745	0.5376054536157049	0.012528961320153974	0.02799278026350361	5.75077865947286e-7	8616	6592	10421	9802	10227	31310
ENSG00000179593	ENSG00000179593.16	arachidonate 15-lipoxygenase type B [Source:HGNC Symbol;Acc:HGNC:434]	ALOX15B	protein_coding	O15296	247	6.323780127140289	6.35562432821778	2458.978238467711	0.5812789465502766	0.5741665722020032	0.5399713864693949	0.012468982415873886	0.018659499603573645	1.2605110769394415e-6	1608	1729	2167	2385	2050	6596
ENSG00000178922	ENSG00000178922.16	hydroxypyruvate isomerase (putative) [Source:HGNC Symbol;Acc:HGNC:26948]	HYI	protein_coding	A0A0A0MTR5,F6UJY1,Q5T013	81888	5.019022712602906	5.053177560537196	996.078742738795	0.5735768250939797	0.5807710183784621	0.527888354372686	0.026265958317508185	0.03720201413227799	1.828912870838306e-4	611	687	942	903	970	2463
ENSG00000175592	ENSG00000175592.9	FOS like 1, AP-1 transcription factor subunit [Source:HGNC Symbol;Acc:HGNC:13718]	FOSL1	protein_coding	A0A0S2Z595,E9PKL5,E9PPX2,P15407	8061	6.079294585587241	6.112388631195813	2076.8017033871774	0.5932252150194562	0.5843661981243476	0.5490130193164071	0.012175898305815348	0.017979890436764557	1.2264996707039074e-6	1556	1253	1838	1944	1761	5728
ENSG00000196230	ENSG00000196230.13	tubulin beta class I [Source:HGNC Symbol;Acc:HGNC:20778]	TUBB	protein_coding	B4DMJ5,B4DQN9,B4DY90,P07437,Q5ST81,Q5SU16	203068	6.78127372661054	6.817954106730562	3388.530152236037	0.5979482716742163	0.5867524808208432	0.5356102103134139	0.02556594622975422	0.0481348007846865	1.247314911873914e-4	2573	1783	3317	3109	3004	9168
ENSG00000124107	ENSG00000124107.5	secretory leukocyte peptidase inhibitor [Source:HGNC Symbol;Acc:HGNC:11092]	SLPI	protein_coding	P03973	6590	6.595618356288999	6.628714328935502	2972.3094884746397	0.595675385040743	0.5900463042456293	0.5578838032332226	0.00972848245009016	0.015125411716358724	2.4829803214453455e-7	2210	1900	2475	2879	2658	7569
ENSG00000168394	ENSG00000168394.11	transporter 1, ATP binding cassette subfamily B member [Source:HGNC Symbol;Acc:HGNC:43]	TAP1	protein_coding	A0A0S2Z5A6,B7Z7P4,Q03518	6890	4.51014974311979	4.545691574206004	700.3660878020842	0.5910269236235012	0.6029524353768646	0.5481355251487348	0.02541888269321329	0.03433494397452637	1.6914609752518528e-4	468	470	611	670	672	1696
ENSG00000144810	ENSG00000144810.16	collagen type VIII alpha 1 chain [Source:HGNC Symbol;Acc:HGNC:2215]	COL8A1	protein_coding	P27658	1295	5.623711651033264	5.658239153073266	1515.479381644296	0.6022581678245498	0.6038040158751021	0.569934119229349	0.00972848245009016	0.0130741648189031	1.9843894075200288e-7	1064	907	1413	1323	1460	4009
ENSG00000177494	ENSG00000177494.6	zinc finger BED-type containing 2 [Source:HGNC Symbol;Acc:HGNC:20710]	ZBED2	protein_coding	Q9BTP6	79413	5.867846544396771	5.90701221243157	1800.4247127411725	0.6200749407373358	0.6144963655557255	0.565148228320881	0.022513230864577457	0.03152484271578524	4.3083753144263806e-5	1234	997	1816	1545	1635	5166
ENSG00000089723	ENSG00000089723.10	OTU deubiquitinase, ubiquitin aldehyde binding 2 [Source:HGNC Symbol;Acc:HGNC:20351]	OTUB2	protein_coding	Q96DC9	78990	4.895523535411878	4.936490511314575	917.7318110951146	0.6514733669200167	0.6261102098675033	0.5695622980308277	0.02461017034303864	0.04463855895905351	2.014203494911205e-4	643	625	728	791	848	2600
ENSG00000110047	ENSG00000110047.18	EH domain containing 1 [Source:HGNC Symbol;Acc:HGNC:3242]	EHD1	protein_coding	A0A024R571,B2R5U3,Q9H4M9	10938	5.759278634884923	5.803001698959927	1676.6881599253647	0.6373633622368482	0.6447941274960086	0.5870043969596919	0.0273319764135714	0.04069873350567994	1.7823792718119896e-4	1206	1034	1399	1862	1346	4245
ENSG00000138496	ENSG00000138496.16	poly(ADP-ribose) polymerase family member 9 [Source:HGNC Symbol;Acc:HGNC:24118]	PARP9	protein_coding	Q59ER9,Q8IXQ6	83666	5.643084025153279	5.684552761933353	1542.7853373182986	0.6663460741253904	0.6543879816641862	0.6171168164467841	0.009654667661081324	0.014592896507199629	3.8520794199244536e-7	952	1037	1367	1400	1345	4504
ENSG00000011422	ENSG00000011422.12	plasminogen activator, urokinase receptor [Source:HGNC Symbol;Acc:HGNC:9053]	PLAUR	protein_coding	M0R1I2,Q03405	5329	5.228887361179634	5.274101105066235	1161.0207865134541	0.6770943405922073	0.6574202496934329	0.5985027486143718	0.022513230864577457	0.04034166357876394	1.6914609752518528e-4	874	730	882	1180	993	3098
ENSG00000120875	ENSG00000120875.9	dual specificity phosphatase 4 [Source:HGNC Symbol;Acc:HGNC:3070]	DUSP4	protein_coding	Q13115	1846	6.317274908364361	6.361037255695361	2467.4350206911768	0.665680657360771	0.660750069565982	0.6169961788261036	0.013329773217908186	0.0202888564962537	2.751378013744357e-6	1664	1356	2410	2340	2045	7267
ENSG00000057657	ENSG00000057657.17	PR/SET domain 1 [Source:HGNC Symbol;Acc:HGNC:9346]	PRDM1	protein_coding	B4DW27,O75626,Q5T4E8	639	3.7695578880651484	3.815443211125408	420.6911671553959	0.6673792017690088	0.6607818350786593	0.5912003673377297	0.024683903951941675	0.043957016899525275	6.278477355216692e-4	279	238	407	392	376	1180
ENSG00000111859	ENSG00000111859.17	neural precursor cell expressed, developmentally down-regulated 9 [Source:HGNC Symbol;Acc:HGNC:7733]	NEDD9	protein_coding	A0A024QZV9,A0A087WUD2,Q14511	4739	5.706710777104743	5.747279880002975	1612.9377265494022	0.6516462752899396	0.661705702914073	0.6281998446868062	0.0068544739895102895	0.007880361300809387	2.8904611332134e-8	1041	1042	1407	1557	1593	3940
ENSG00000104140	ENSG00000104140.7	ras homolog family member V [Source:HGNC Symbol;Acc:HGNC:18313]	RHOV	protein_coding	A0A024R9R2,Q96L33	171177	4.862616919440322	4.904650726846645	898.1688276033121	0.6689028078633544	0.6669933534973834	0.628709613075241	0.008144764623781935	0.0130741648189031	5.024860074299079e-7	595	561	787	915	763	2426
ENSG00000115267	ENSG00000115267.8	interferon induced with helicase C domain 1 [Source:HGNC Symbol;Acc:HGNC:18873]	IFIH1	protein_coding	Q9BYX4	64135	4.152421473497956	4.1964957027856515	548.9894513576554	0.6656190211166335	0.6714261556284278	0.6176212064883092	0.01559761229809577	0.024989821090211622	3.332875947319536e-5	336	350	505	503	537	1443
ENSG00000136048	ENSG00000136048.14	DNA damage regulated autophagy modulator 1 [Source:HGNC Symbol;Acc:HGNC:25645]	DRAM1	protein_coding	A0A024RBF9,Q8N682	55332	5.03728082494831	5.08038668234998	1015.1706822235151	0.6570104573718965	0.6729162127930064	0.6293227253344827	0.011088913380830326	0.013777610673793532	1.3194144187392317e-6	689	586	927	955	1023	2517
ENSG00000167553	ENSG00000167553.16	tubulin alpha 1c [Source:HGNC Symbol;Acc:HGNC:20768]	TUBA1C	protein_coding	B7Z1K5,F5H5D3,Q9BQE3	84790	7.666040096830671	7.709542868362759	6288.7843994191935	0.6815487550660858	0.6744955350819144	0.6418687410060556	0.005933733909028333	0.013777610673793532	1.535035472072616e-8	4654	3436	5504	6235	5490	17148
ENSG00000169252	ENSG00000169252.5	adrenoceptor beta 2 [Source:HGNC Symbol;Acc:HGNC:286]	ADRB2	protein_coding	P07550	154	5.057985767580366	5.101879182483015	1030.2135251605923	0.666734550837881	0.6785326825202554	0.636525189900828	0.00996705156869444	0.013626813246477156	7.674216536956286e-7	637	647	944	933	1052	2627
ENSG00000163993	ENSG00000163993.7	S100 calcium binding protein P [Source:HGNC Symbol;Acc:HGNC:10504]	S100P	protein_coding	P25815	6286	5.215709199260259	5.259969631776409	1149.2263022434108	0.7031672229835965	0.6922544114438091	0.6628318483026465	0.00469618785622464	0.0066978217718248	2.2007668360876553e-9	759	731	960	1106	1015	3234
ENSG00000149557	ENSG00000149557.14	fasciculation and elongation protein zeta 1 [Source:HGNC Symbol;Acc:HGNC:3659]	FEZ1	protein_coding	Q99689	105369550,9638	5.710381190295934	5.757988817192503	1623.7453852064573	0.7108538381420128	0.6959890258095307	0.6539133737364762	0.008505473197715472	0.015497538311151308	7.061632946571282e-7	1213	899	1352	1505	1475	4627
ENSG00000198959	ENSG00000198959.12	transglutaminase 2 [Source:HGNC Symbol;Acc:HGNC:11778]	TGM2	protein_coding	B4DIT7,B4DTN7,P21980,V9HWG3	7052	7.601547149866955	7.654651505896191	6054.955478609998	0.7320292460054263	0.7286401368796046	0.6873555236883733	0.00972848245009016	0.02084199989474375	5.703434250643584e-7	4468	3258	5015	6548	5055	16350
ENSG00000149798	ENSG00000149798.5	CDC42 effector protein 2 [Source:HGNC Symbol;Acc:HGNC:16263]	CDC42EP2	protein_coding	O14613	10435	4.272764710531772	4.330870270461386	602.8209411518346	0.7665685645387693	0.7431661442369011	0.6710700446268547	0.022513230864577457	0.04679155407222305	3.425961420106395e-4	404	398	440	645	504	1661
ENSG00000021355	ENSG00000021355.13	serpin family B member 1 [Source:HGNC Symbol;Acc:HGNC:3311]	SERPINB1	protein_coding	P30740,V9HWH1	1992	6.711040421320104	6.76330415312681	3261.0928878248487	0.7546108737695624	0.7491639271964369	0.7201683424673584	0.0036026696141888887	0.006337557708864296	4.407303166229648e-11	2202	1834	2797	3021	2865	9951
ENSG00000159167	ENSG00000159167.12	stanniocalcin 1 [Source:HGNC Symbol;Acc:HGNC:11373]	STC1	protein_coding	P52823	6781	5.324620751481023	5.380241575819086	1249.151231990001	0.7597637519533689	0.751856458388123	0.7068224349369304	0.007764751486290058	0.014406147875171419	4.97145184404211e-7	880	637	1111	1134	1211	3557
ENSG00000169242	ENSG00000169242.12	ephrin A1 [Source:HGNC Symbol;Acc:HGNC:3221]	EFNA1	protein_coding	P20827	1942	6.196757618206821	6.249126785417462	2284.712310941945	0.7532482930407627	0.7551796054937367	0.7254933565794907	0.003297287155323253	0.0045273413032193965	1.4225923423124304e-10	1477	1442	1799	2406	2146	5790
ENSG00000158125	ENSG00000158125.10	xanthine dehydrogenase [Source:HGNC Symbol;Acc:HGNC:12805]	XDH	protein_coding	P47989	7498	5.267632188095615	5.321890226637931	1199.6070994247816	0.7681133454125113	0.7590406686528886	0.7236300051114726	0.004543655246548698	0.007613715002520226	5.695323098715209e-9	842	666	984	1094	1170	3398
ENSG00000059378	ENSG00000059378.13	poly(ADP-ribose) polymerase family member 12 [Source:HGNC Symbol;Acc:HGNC:21919]	PARP12	protein_coding	A4D1T0,G5E9U9,Q9H0J9	64761	4.356454368760257	4.412506358246838	638.0235954488304	0.7808637073157362	0.7742233926359972	0.733575884383938	0.005596275132783191	0.010841747590073648	1.1901075431140298e-7	398	403	509	655	582	1739
ENSG00000092295	ENSG00000092295.12	transglutaminase 1 [Source:HGNC Symbol;Acc:HGNC:11777]	TGM1	protein_coding	P22735	7051	5.535352685057516	5.593461802040438	1448.7606439216415	0.782270750272239	0.7804069031820426	0.7410780416472239	0.005933733909028333	0.008997058385467332	3.0604517319693246e-8	878	890	1218	1549	1179	4206
ENSG00000142089	ENSG00000142089.16	interferon induced transmembrane protein 3 [Source:HGNC Symbol;Acc:HGNC:5414]	IFITM3	protein_coding	Q01628	10410	6.888865424966352	6.953039222948238	3722.4350536633283	0.7877489981833709	0.7860488488583608	0.732552352062037	0.016689123418077313	0.02967673808045304	5.171148834465184e-6	2528	2316	2689	4284	2975	10159
ENSG00000196611	ENSG00000196611.5	matrix metallopeptidase 1 [Source:HGNC Symbol;Acc:HGNC:7155]	MMP1	protein_coding	B4DN15,P03956,Q53G95	4312	4.852441336702546	4.91319277816625	903.3233842105273	0.7900214968905455	0.7883188577972009	0.7405449668497052	0.006776862637768185	0.013622952792252169	5.042005126256548e-7	598	446	838	895	849	2511
ENSG00000125845	ENSG00000125845.7	bone morphogenetic protein 2 [Source:HGNC Symbol;Acc:HGNC:1069]	BMP2	protein_coding	C8C060,P12643	650	3.755596848427472	3.822112744010346	422.61321491264687	0.7935013599084882	0.7907786386165467	0.7113878180467823	0.019617105050570422	0.03720201413227799	3.058068802961338e-4	236	226	425	417	388	1209
ENSG00000188313	ENSG00000188313.13	phospholipid scramblase 1 [Source:HGNC Symbol;Acc:HGNC:9092]	PLSCR1	protein_coding	O15162	5359	4.637901639163738	4.703693875233251	780.0724505969738	0.8439039975568021	0.8185400909247674	0.7702879885560706	0.008021982044760043	0.0148396683067795	6.1420823103153205e-07	463	493	619	707	708	2469
ENSG00000115919	ENSG00000115919.15	kynureninase [Source:HGNC Symbol;Acc:HGNC:6469]	KYNU	protein_coding	Q16719	8942	6.168977485145282	6.24412883865698	2276.451342385943	0.8573098621072719	0.8542999472277739	0.7991634684396721	0.01071087419404003	0.02115752544539162	2.2241917846873957e-6	1235	1103	2341	2258	2352	6025
ENSG00000123689	ENSG00000123689.6	G0/G1 switch 2 [Source:HGNC Symbol;Acc:HGNC:30229]	G0S2	protein_coding	P27469	50486	7.156286550400988	7.228189058197588	4504.150838247639	0.8545792055651749	0.8641342853251527	0.8250207118790864	0.005815352292565831	0.01049815520984666	2.7267752354090035e-9	2607	2563	3825	5116	3540	13394
ENSG00000101347	ENSG00000101347.10	SAM and HD domain containing deoxynucleoside triphosphate triphosphohydrolase 1 [Source:HGNC Symbol;Acc:HGNC:15925]	SAMHD1	protein_coding	Q59H15,Q9Y3Z3	25939	3.9437765702729766	4.017837051030371	484.4686937158902	0.8790372814910848	0.8740561720195612	0.8203246349656601	0.005933733909028333	0.01321205997968221	6.1420823103153205e-07	252	285	431	478	469	1399
ENSG00000144802	ENSG00000144802.11	NFKB inhibitor zeta [Source:HGNC Symbol;Acc:HGNC:29805]	NFKBIZ	protein_coding	Q9BYH8	64332	6.023649887462746	6.094903883312997	2051.1990166224014	0.8742248576647756	0.8757358695413329	0.8429654545266348	0.002630817713994947	0.004406915803618795	1.0926451237993992e-11	1161	1235	1656	1790	2204	5951
ENSG00000100906	ENSG00000100906.11	NFKB inhibitor alpha [Source:HGNC Symbol;Acc:HGNC:7797]	NFKBIA	protein_coding	P25963	4792	6.9958790316327555	7.068204469330756	4031.7784141380625	0.9000591842221446	0.8996501967935868	0.877113910204463	5.094259954611025e-4	0.0014941415312396044	2.425904206278267e-17	2276	2470	3088	4406	3826	10871
ENSG00000137965	ENSG00000137965.11	interferon induced protein 44 [Source:HGNC Symbol;Acc:HGNC:16938]	IFI44	protein_coding	Q8TCB0	10561	4.0230123490430145	4.099735581327501	512.7269786788243	0.907342651599136	0.9023866368682717	0.8572466298951162	0.004341229144022491	0.007863300724743116	1.9938524246219214e-8	310	277	418	464	532	1524
ENSG00000143466	NA	NA	IKBKE	protein_coding	NA	NA	3.4060045736687683	3.486799724510895	335.28283961816044	0.9035341713429423	0.9085551680504145	0.8340364026261995	0.013049811002009014	0.02084199989474375	4.6927835941507096e-5	199	207	238	380	315	881
ENSG00000025708	ENSG00000025708.14	thymidine phosphorylase [Source:HGNC Symbol;Acc:HGNC:3148]	TYMP	protein_coding	B2RBL3,E5KRG5,P19971	1890	4.604574045952684	4.694304925202824	776.8390996027838	0.9106037728073235	0.914504336179078	0.8312848151482247	0.024220206260730633	0.04597822563520291	1.5443762526433748e-4	420	521	542	969	662	1998
ENSG00000077150	ENSG00000077150.20	nuclear factor kappa B subunit 2 [Source:HGNC Symbol;Acc:HGNC:7795]	NFKB2	protein_coding	Q00653	4791	6.010614054454415	6.098737110419689	2058.1127339607706	0.9894346760249668	0.9933765822485547	0.9677943844505312	5.094259954611025e-4	0.001157851176892006	1.0256903119577271e-16	1149	1165	1524	2388	1889	5738
ENSG00000172331	ENSG00000172331.12	bisphosphoglycerate mutase [Source:HGNC Symbol;Acc:HGNC:1093]	BPGM	protein_coding	A0A024R782,P07738	669	5.506479803776604	5.59810386136938	1452.837833715264	0.9992841380622081	1.0019543086584568	0.9701009394617033	0.0010427513800291411	0.0019910367252501966	2.71626432591575e-14	834	702	1207	1332	1566	4398
ENSG00000184557	ENSG00000184557.4	suppressor of cytokine signaling 3 [Source:HGNC Symbol;Acc:HGNC:19391]	SOCS3	protein_coding	O14543,Q6FI39	9021	3.3769723696041956	3.4806794311743277	333.76550086938045	1.0091202521285687	1.0114956599009501	0.9262781766827433	0.012528961320153974	0.026143906943756644	5.06842974645687e-5	153	215	248	342	368	892
ENSG00000163207	ENSG00000163207.7	involucrin [Source:HGNC Symbol;Acc:HGNC:6187]	IVL	protein_coding	P07476	3713	6.9166851611749305	7.019238708806034	3894.3461332901365	1.0203790349036779	1.0223169246650405	0.9747592446106076	0.006577110408004117	0.012980416333369988	2.7945742611448177e-9	1998	2292	2887	4309	3039	13218
ENSG00000078401	ENSG00000078401.7	endothelin 1 [Source:HGNC Symbol;Acc:HGNC:3176]	EDN1	protein_coding	P05305,Q6FH53	1906	3.96253363501737	4.071153864829386	502.3556516844418	1.0626138931976121	1.0531445176927765	0.9927425031079132	0.0056994010033497465	0.012671063557391771	1.7205787706735195e-7	232	273	423	458	542	1578
ENSG00000100311	ENSG00000100311.17	platelet derived growth factor subunit B [Source:HGNC Symbol;Acc:HGNC:8800]	PDGFB	protein_coding	P01127	5155	3.5590000505653006	3.665822265272435	379.11810486036063	1.0705195214215169	1.0567545169605315	0.9973173287376675	0.005029392963079569	0.01015905829639309	2.6445904092168523e-7	230	194	261	441	331	1150
ENSG00000125538	ENSG00000125538.12	interleukin 1 beta [Source:HGNC Symbol;Acc:HGNC:5992]	IL1B	protein_coding	P01584	3553	7.928985452426688	8.028056216637472	7842.054885481783	1.0701282110964587	1.0638440144088055	1.046105246694076	1.304814142248794e-4	5.860337005222867e-4	1.2799872819842291e-27	4868	3818	5459	8337	8008	22767
ENSG00000151651	ENSG00000151651.16	ADAM metallopeptidase domain 8 [Source:HGNC Symbol;Acc:HGNC:215]	ADAM8	protein_coding	P78325,Q14C66	101	3.3796256226281085	3.495990818943995	336.8783301032757	1.0685248134627936	1.0642270783601773	0.9748411580813192	0.016090049305014228	0.026143906943756644	5.481125099595878e-5	179	195	231	425	267	1012
ENSG00000115008	ENSG00000115008.6	interleukin 1 alpha [Source:HGNC Symbol;Acc:HGNC:5991]	IL1A	protein_coding	P01583	3552	6.680891115308981	6.798527783501129	3342.1544382729276	1.1060962136736212	1.0829842263228242	1.0286370387611046	0.005425458245953561	0.0148396683067795	1.535035472072616e-8	1593	1398	3243	3303	3412	10543
ENSG00000259207	ENSG00000259207.9	integrin subunit beta 3 [Source:HGNC Symbol;Acc:HGNC:6156]	ITGB3	protein_coding	P05106	3690	1.8969954226826822	2.031508455530633	121.00749452293596	1.1310945709260214	1.1136201920644724	0.9511162689661447	0.029735931387101507	0.04463855895905351	0.004989950688806132	84	54	73	133	128	338
ENSG00000163220	ENSG00000163220.11	S100 calcium binding protein A9 [Source:HGNC Symbol;Acc:HGNC:10499]	S100A9	protein_coding	P06702	6280	9.31031526634229	9.419177348703409	20576.343370844326	1.1218675386089678	1.1252641990595031	1.1116730379818252	3.7832228575932514e-5	2.3488278844339828e-4	1.9017710284634285e-39	10566	10508	15283	23927	19917	59627
ENSG00000185022	ENSG00000185022.12	MAF bZIP transcription factor F [Source:HGNC Symbol;Acc:HGNC:6780]	MAFF	protein_coding	Q9ULX9	23764	4.61088866692028	4.725066282146002	792.2097805137214	1.1353493821863676	1.13338333920485	1.1045910336810971	3.172262020491621e-4	8.188348509940992e-4	2.657556792625004e-18	428	359	619	827	806	2461
ENSG00000107968	ENSG00000107968.10	mitogen-activated protein kinase kinase kinase 8 [Source:HGNC Symbol;Acc:HGNC:6860]	MAP3K8	protein_coding	P41279,Q6FG25	1326	1.9021743918615697	2.032521843937351	120.77080361204432	1.1247067932435904	1.140089380181177	1.0214207803713964	0.016016749381736976	0.012980416333369988	4.0336448685554695e-4	62	60	90	140	117	355
ENSG00000111012	ENSG00000111012.10	cytochrome P450 family 27 subfamily B member 1 [Source:HGNC Symbol;Acc:HGNC:2606]	CYP27B1	protein_coding	O15528	1594	2.313895031382826	2.461382949520694	163.3193928394755	1.1509740900914691	1.1486781679953137	1.0079710019649746	0.02477784538142666	0.04136027858996746	0.0015517889493503333	103	56	130	191	160	474
ENSG00000008517	ENSG00000008517.17	interleukin 32 [Source:HGNC Symbol;Acc:HGNC:16830]	IL32	protein_coding	P24001	9235	5.549914124232549	5.6837737670632995	1542.1646703042404	1.2498378950866176	1.2337031515484642	1.2090318350727836	2.0194859492662695e-4	5.960558921381376e-4	3.161321104872497e-22	885	737	925	1604	1691	4746
ENSG00000166920	ENSG00000166920.12	chromosome 15 open reading frame 48 [Source:HGNC Symbol;Acc:HGNC:29898]	C15orf48	protein_coding	A0A024R5U4,Q9C002	84419	5.765456844978384	5.8969607926518925	1788.0926378230565	1.244666510454976	1.2421785770917495	1.230031800963898	3.442353681622446e-5	1.3047322159265637e-4	3.137346217447321e-46	933	844	1197	1883	1934	5547
ENSG00000087916	NA	NA	SLC6A14	protein_coding	NA	NA	5.7405745738029506	5.880095858237779	1766.856285985715	1.2772271148372323	1.275028823273307	1.258438267956503	4.7068077072503785e-5	1.4045288611816688e-4	3.5749154190056356e-38	859	794	1268	1887	1815	5796
ENSG00000172927	ENSG00000172927.8	myeloma overexpressed [Source:HGNC Symbol;Acc:HGNC:7563]	MYEOV	protein_coding	A0A024R5F1,A8K256,F5H0B3,Q96EZ4	26579	1.9704336387437695	2.148957851270806	130.46772194152402	1.3523303734260745	1.277729971732441	1.1330593905147957	0.018356017330701028	0.02967673808045304	8.485486940961406e-4	84	54	73	149	116	452
ENSG00000145901	ENSG00000145901.15	TNFAIP3 interacting protein 1 [Source:HGNC Symbol;Acc:HGNC:16903]	TNIP1	protein_coding	A0A0A0MRZ4,A8K4N4,B7Z8K2,Q15025	10318	7.987765080039388	8.126819389987604	8397.794214296697	1.2784393530604152	1.2786918486769636	1.2657415814098711	2.9752178326517458e-5	1.4045288611816688e-4	1.5231922380795488e-52	4275	3934	5498	9844	8216	26333
ENSG00000111331	ENSG00000111331.13	2'-5'-oligoadenylate synthetase 3 [Source:HGNC Symbol;Acc:HGNC:8088]	OAS3	protein_coding	Q9Y6K5	4940	5.699456737302906	5.849790402512882	1728.833770269793	1.3142915587571637	1.2936168782362787	1.260127939270184	5.094259954611025e-4	0.0014165570669888543	8.677386490999936e-18	853	899	1023	1697	1740	6246
ENSG00000181333	ENSG00000181333.12	hephaestin like 1 [Source:HGNC Symbol;Acc:HGNC:30477]	HEPHL1	protein_coding	Q6MZM0	341208	3.6151641230371956	3.7638006213335764	405.9834068902628	1.3054354132745158	1.2939907247721936	1.2565496337460278	4.4519821798579896e-4	0.0014165570669888543	1.5629436351780772e-14	225	182	247	446	439	1247
ENSG00000113070	ENSG00000113070.8	heparin binding EGF like growth factor [Source:HGNC Symbol;Acc:HGNC:3059]	HBEGF	protein_coding	Q99075	1839	5.694874979510068	5.84409661932641	1723.2489607565763	1.3207246419989755	1.3118625774541823	1.2907108311927336	8.508098172161129e-5	2.4695748223205703e-4	1.0387683001275364e-29	945	725	1101	1784	1887	5590
ENSG00000128342	ENSG00000128342.5	LIF interleukin 6 family cytokine [Source:HGNC Symbol;Acc:HGNC:6596]	LIF	protein_coding	P15018	3976	5.6643957989151	5.812109164601065	1686.9108264734473	1.3075778907206153	1.3122141429248286	1.293597635087532	7.075025501376401e-5	2.0781045803267776e-4	1.5305836003270318e-31	834	806	1058	2053	1750	4894
ENSG00000130303	ENSG00000130303.13	bone marrow stromal cell antigen 2 [Source:HGNC Symbol;Acc:HGNC:1119]	BST2	protein_coding	A0A024R7H5,Q10589	684	1.4474603437789555	1.6532522554811895	91.83546536321747	1.431980262253388	1.33400519212009	1.138305492589453	0.02461017034303864	0.04916946740715118	0.0049305503665052815	33	58	53	99	91	317
ENSG00000140519	ENSG00000140519.14	Rh family C glycoprotein [Source:HGNC Symbol;Acc:HGNC:18140]	RHCG	protein_coding	Q9UBD6	51458	5.799460863514679	5.957870830052557	1865.7859495754708	1.3562207510753268	1.3500700293554833	1.327064201967955	1.2272294943418445e-4	3.4467972151326566e-4	4.0593408818470625e-26	849	939	1135	2289	1805	5867
ENSG00000111335	ENSG00000111335.13	2'-5'-oligoadenylate synthetase 2 [Source:HGNC Symbol;Acc:HGNC:8087]	OAS2	protein_coding	P29728,Q7Z6D0	4939	5.06953766527758	5.23913673721592	1131.5889981013288	1.4093654332271588	1.388727017873225	1.360164040670893	2.0703522014721152e-4	6.056012176254387e-4	6.278222183265718e-22	476	573	697	1166	1199	3959
ENSG00000081041	ENSG00000081041.9	C-X-C motif chemokine ligand 2 [Source:HGNC Symbol;Acc:HGNC:4603]	CXCL2	protein_coding	A0A024RDD9,P19875	2920	4.899648655641497	5.078873116179684	1012.9776658123633	1.4293484349451457	1.3978935382131272	1.3515271283276775	0.0010897843551978818	0.0035500838540614504	2.5946010329154153e-13	504	517	504	978	1250	3232
ENSG00000104368	ENSG00000104368.18	plasminogen activator, tissue type [Source:HGNC Symbol;Acc:HGNC:9051]	PLAT	protein_coding	B4DN26,P00750	5327	4.524748885786563	4.699523775461944	777.922765833112	1.4233984831025561	1.4098246755954011	1.378683051722741	3.172262020491621e-4	6.859992964361553e-4	1.7588059529547838e-19	389	335	464	933	719	2687
ENSG00000163739	ENSG00000163739.5	C-X-C motif chemokine ligand 1 [Source:HGNC Symbol;Acc:HGNC:4602]	CXCL1	protein_coding	P09341	2919	6.46845444471601	6.649775259150923	3015.14416558377	1.4663802012293696	1.4623883289847808	1.4473847232902093	2.9752178326517458e-5	1.3047322159265637e-4	3.6722791814623834e-47	1225	1417	1853	3460	3392	9394
ENSG00000196136	ENSG00000196136.18	serpin family A member 3 [Source:HGNC Symbol;Acc:HGNC:16]	SERPINA3	protein_coding	A0A024R6P0,P01011	12	6.774414939350712	6.971660893418418	3770.966632257037	1.4675310838483866	1.4735423339137874	1.4358305601578736	9.50137751627833e-4	0.002596989409441073	8.515298446919309e-17	1895	1728	1847	4229	5000	9901
ENSG00000172602	ENSG00000172602.11	Rho family GTPase 1 [Source:HGNC Symbol;Acc:HGNC:18314]	RND1	protein_coding	Q92730	27289	1.5534283266425557	1.7829212447884437	100.93819982367496	1.4739794773692045	1.4878269984986858	1.330654179489079	0.026577334555365668	0.020807208633404396	4.8080201924358644e-4	47	43	58	146	79	334
ENSG00000125730	ENSG00000125730.17	complement C3 [Source:HGNC Symbol;Acc:HGNC:1318]	C3	protein_coding	B4DR57,P01024,V9HWA9	718	8.350489739720679	8.544216478147264	11217.815055488336	1.5134335182107477	1.50788947357295	1.4924107465229794	3.3721426682028466e-5	2.0781045803267776e-4	1.3718668371934443e-41	5500	4770	5860	13957	12255	33854
ENSG00000185215	ENSG00000185215.10	TNF alpha induced protein 2 [Source:HGNC Symbol;Acc:HGNC:11895]	TNFAIP2	protein_coding	Q03169	7127	5.218708377936868	5.42265669291285	1288.1549701520782	1.5076244823706832	1.5239042842897856	1.490896580734666	3.626962185078412e-4	8.188348509940992e-4	1.9904437166213939e-19	528	605	710	1777	1357	3579
ENSG00000112096	ENSG00000112096.18	superoxide dismutase 2 [Source:HGNC Symbol;Acc:HGNC:11180]	SOD2	protein_coding	G5E9P6,P04179,Q96AM7,Q9UG59	6648	7.110343319511479	7.3082878005447895	4761.012025237986	1.5207270546131384	1.52823608146557	1.511503444702427	3.3721426682028466e-5	1.4045288611816688e-4	3.0286248044333465e-44	2219	1965	2641	5321	5981	13973
ENSG00000185479	ENSG00000185479.6	keratin 6B [Source:HGNC Symbol;Acc:HGNC:6444]	KRT6B	protein_coding	P04259	3854	7.153976550544256	7.361524886754063	4939.083853312095	1.5639182282403365	1.5644530562910166	1.5471434496952858	3.3721426682028466e-5	1.4045288611816688e-4	1.0191061821802198e-43	1952	1948	3184	6106	4917	16891
ENSG00000134070	ENSG00000134070.5	interleukin 1 receptor associated kinase 2 [Source:HGNC Symbol;Acc:HGNC:6113]	IRAK2	protein_coding	O43187	3656	3.277798678603293	3.493365088191575	335.7196810595703	1.5858242303805952	1.5736422069748486	1.5361304189109302	3.019050624216784e-4	6.09892582958596e-4	8.677386490999936e-18	155	131	186	349	401	1145
ENSG00000185885	ENSG00000185885.16	interferon induced transmembrane protein 1 [Source:HGNC Symbol;Acc:HGNC:5412]	IFITM1	protein_coding	A0A024R210,P13164	8519	2.508629288128189	2.75638156679978	199.69316777607204	1.680022497890678	1.6289050274990264	1.5571745906704448	0.002630817713994947	0.0033570091508437487	2.044148539764476e-9	69	91	114	223	199	770
ENSG00000231574	ENSG00000231574.6	long intergenic non-protein coding RNA 2015 [Source:HGNC Symbol;Acc:HGNC:52850]	RP11-91K9.1	lincRNA	NA	102724550	2.4743413909276306	2.7098794672327475	195.4329705754372	1.5324264300459733	1.6304671670095316	1.552090427579768	0.007353060835944641	0.0031141762016179933	7.431397080343156e-9	78	77	112	237	264	504
ENSG00000213928	ENSG00000213928.9	interferon regulatory factor 9 [Source:HGNC Symbol;Acc:HGNC:6131]	IRF9	protein_coding	Q00978	10379	4.716983413160143	4.957251600662836	931.6105923858921	1.639976708483287	1.6353698180192284	1.5936102293234773	0.00036618064415207344	0.001675771871264018	9.110811539611263e-17	457	262	570	1102	1135	2841
ENSG00000118503	ENSG00000118503.15	TNF alpha induced protein 3 [Source:HGNC Symbol;Acc:HGNC:11896]	TNFAIP3	protein_coding	P21580	7128	6.8463064267891784	7.072311250281617	4042.8813168046654	1.6425581394070745	1.6431937713543485	1.628822138164631	2.4418535726036323e-5	1.0279884015949207e-4	1.2247940081266874e-54	1595	1734	2122	5032	4721	12247
ENSG00000089127	ENSG00000089127.13	2'-5'-oligoadenylate synthetase 1 [Source:HGNC Symbol;Acc:HGNC:8086]	OAS1	protein_coding	F8VXY3,P00973	4938	3.567395518576903	3.810094632579545	418.6201564966196	1.7151342066666995	1.6791322539255122	1.6478407313938088	1.783353275629724e-4	5.45762627359861e-4	1.8153082977725343e-21	172	179	200	458	481	1491
ENSG00000163874	ENSG00000163874.11	zinc finger CCCH-type containing 12A [Source:HGNC Symbol;Acc:HGNC:26259]	ZC3H12A	protein_coding	Q5D1E8	80149	5.402991575817355	5.649622952628166	1507.4182685976095	1.6817057751731923	1.6882102543700714	1.657361123151069	2.0194859492662695e-4	5.860337005222867e-4	2.48095547952902e-23	579	655	741	2169	1511	4575
ENSG00000241794	ENSG00000241794.2	small proline rich protein 2A [Source:HGNC Symbol;Acc:HGNC:11261]	SPRR2A	protein_coding	P35326	6700	4.573384604050385	4.82651236651232	849.2248654422865	1.7337225694125493	1.7062910676758616	1.6711924803995417	2.4057297509463306e-4	6.710675391749617e-4	1.0756432513285479e-21	305	375	428	1042	813	3217
ENSG00000124102	ENSG00000124102.5	peptidase inhibitor 3 [Source:HGNC Symbol;Acc:HGNC:8947]	PI3	protein_coding	P19957	5266	1.7828063996254424	2.0802324176323816	124.50224789674486	1.8620148383361022	1.7270878068963988	1.593407700625122	0.006012204916987828	0.01690101715262101	1.699586876536008e-5	46	66	44	147	135	444
ENSG00000163218	ENSG00000163218.15	peptidoglycan recognition protein 4 [Source:HGNC Symbol;Acc:HGNC:30015]	PGLYRP4	protein_coding	Q96LB8	57115	2.563069469924221	2.8196453101006247	209.84255566326874	1.7163976777847996	1.7299439750368508	1.6827165049384665	3.172262020491621e-4	3.4467972151326566e-4	3.3245306399804913e-16	83	76	114	245	254	686
ENSG00000122641	ENSG00000122641.11	inhibin subunit beta A [Source:HGNC Symbol;Acc:HGNC:6066]	INHBA	protein_coding	A4D1W7,P08476	3624	6.256407967967036	6.518075389214239	2750.3052249328675	1.7585032550920132	1.7521887963029403	1.728354151423018	3.936680371531082e-5	2.0781045803267776e-4	3.5249445229263904e-35	959	895	1766	3046	3236	9823
ENSG00000023445	ENSG00000023445.16	baculoviral IAP repeat containing 3 [Source:HGNC Symbol;Acc:HGNC:591]	BIRC3	protein_coding	Q13489	330	3.7756442916631108	4.05037559037879	495.6677537822918	1.7452424914959552	1.7527277073051388	1.7030217231209492	3.752821576858832e-4	0.0017002966645941204	1.8288913819027843e-15	152	163	341	619	581	1584
ENSG00000125735	ENSG00000125735.10	TNF superfamily member 14 [Source:HGNC Symbol;Acc:HGNC:11930]	TNFSF14	protein_coding	O43557	8740	0.7789114939928796	1.0873188913370453	62.13215988325229	1.7679616573345378	1.7761802678491312	1.584550658480373	0.02504622737704233	0.02084199989474375	5.537775379112197e-4	18	31	28	76	81	181
ENSG00000090339	ENSG00000090339.9	intercellular adhesion molecule 1 [Source:HGNC Symbol;Acc:HGNC:5344]	ICAM1	protein_coding	P05362	3383	6.501195475886631	6.792542567462086	3329.3498019198287	1.883360105827022	1.8602345321981706	1.8381332684750307	3.3721426682028466e-5	2.0781045803267776e-4	8.537054596677483e-38	1207	1382	1350	4231	4024	10598
ENSG00000167916	ENSG00000167916.5	keratin 24 [Source:HGNC Symbol;Acc:HGNC:18527]	KRT24	protein_coding	Q2M2I5	192666	0.713581045193757	1.0762852920195027	59.890784716679974	1.8948842190957507	1.8643826139524906	1.6852123026868862	0.02461017034303864	0.012980416333369988	2.1104614952959004e-4	19	19	36	73	56	248
ENSG00000143546	ENSG00000143546.10	S100 calcium binding protein A8 [Source:HGNC Symbol;Acc:HGNC:10498]	S100A8	protein_coding	P05109	6279	6.383091262803237	6.681547903301118	3080.2482068782606	1.9122279508711717	1.8843067478254014	1.8613980540835433	3.3721426682028466e-5	2.0781045803267776e-4	2.20062726166261e-39	1347	1023	1250	3473	3718	11177
ENSG00000112299	ENSG00000112299.8	vanin 1 [Source:HGNC Symbol;Acc:HGNC:12705]	VNN1	protein_coding	O95497	8876	1.207724413233467	1.5498422845393964	85.70093304166306	1.9841492472644455	1.9131741681211802	1.7843938283494714	0.006498511672197543	0.007880361300809387	3.819742532653046e-6	40	29	29	98	110	291
ENSG00000173918	ENSG00000173918.15	C1q and TNF related 1 [Source:HGNC Symbol;Acc:HGNC:14324]	C1QTNF1	protein_coding	A0A0C4DFP7,Q9BXJ1	114897	2.35528439511857	2.6768697185616057	190.66833214395356	1.8302539571149952	1.9137420556137357	1.837910506657454	0.004341229144022491	0.002181428518113654	1.8971538196951217e-10	72	56	97	302	199	548
ENSG00000243649	ENSG00000243649.9	complement factor B [Source:HGNC Symbol;Acc:HGNC:1037]	CFB	protein_coding	A0A1U9X7H8,P00751	629	4.504134749605198	4.83289873631881	855.0190562629307	1.9770701370672772	1.9851077346522767	1.9569963414041065	7.249256726043586e-5	2.091779665336188e-4	2.5538655942566486e-31	349	255	352	1114	1116	2567
ENSG00000228695	ENSG00000228695.10	carboxylesterase 1 pseudogene 1 [Source:HGNC Symbol;Acc:HGNC:18546]	CES1P1	pseudogene	NA	107987423,51716	-0.09981352132244313	0.295434844029012	34.311224962793744	2.0111108426927062	1.9948211599338683	1.7480904522318137	0.04095637733468693	0.01988048220206268	0.001928002576823551	11	13	14	42	40	125
ENSG00000179826	ENSG00000179826.6	MAS related GPR family member X3 [Source:HGNC Symbol;Acc:HGNC:17980]	MRGPRX3	protein_coding	Q96LB0	117195	0.30450651701754766	0.6974312416994218	47.61021887347369	1.9151391408946614	2.0867413203592022	1.864967210657699	0.08724331512868004	0.01988048220206268	5.358241155091739e-4	12	18	20	69	67	117
ENSG00000163734	ENSG00000163734.4	C-X-C motif chemokine ligand 3 [Source:HGNC Symbol;Acc:HGNC:4604]	CXCL3	protein_coding	P19876	2921	2.8051969732455015	3.244643798840671	282.65568997965414	2.2973871608097385	2.2065709150343458	2.1152295107806074	0.00290207433585274	0.007529500077449048	1.4225923423124304e-10	112	90	69	288	437	961
ENSG00000173432	ENSG00000173432.12	serum amyloid A1 [Source:HGNC Symbol;Acc:HGNC:10513]	SAA1	protein_coding	P0DJI8	6288	7.243445590782568	7.645866066411925	6017.567203985246	2.225014051520994	2.2100267643294695	2.184973549496704	3.3721426682028466e-5	2.0781045803267776e-4	8.031042264553267e-43	2140	1798	1909	7939	8259	18494
ENSG00000255071	ENSG00000255071.3	SAA2-SAA4 readthrough [Source:HGNC Symbol;Acc:HGNC:39550]	SAA2-SAA4	processed_transcript	A0A096LPE2	100528017	2.067921063359328	2.540234758768663	172.14300274157986	2.3326331929664414	2.2863420285778466	2.2035082664448815	0.0012615345186587118	0.0034015396867956085	2.093525410827784e-11	28	53	87	218	220	622
ENSG00000183486	ENSG00000183486.13	MX dynamin like GTPase 2 [Source:HGNC Symbol;Acc:HGNC:7533]	MX2	protein_coding	P20592	4600	1.3957363260417976	1.9488800953801801	112.40972198833742	2.6056879787746214	2.309501542721695	2.1105835938997424	0.007860605229955884	0.02967673808045304	2.8199043410393006e-5	18	55	29	129	125	496
ENSG00000100985	ENSG00000100985.7	matrix metallopeptidase 9 [Source:HGNC Symbol;Acc:HGNC:7176]	MMP9	protein_coding	P14780	4318	3.7281339307333257	4.193016538436576	549.5447628814883	2.251565578636737	2.332159414072135	2.273405115497331	0.003297287155323253	0.0024857763570726873	2.553536591997046e-16	142	178	180	1000	604	1436
ENSG00000162366	ENSG00000162366.8	PDZK1 interacting protein 1 [Source:HGNC Symbol;Acc:HGNC:16887]	PDZK1IP1	protein_coding	Q13113	10158	2.480808622959761	2.9394231235294317	228.19381876884665	2.4056693639963234	2.3344507151038445	2.2758414147445536	3.821825432916323e-4	0.001155727750210688	1.746015081394601e-16	77	69	59	331	257	814
ENSG00000169429	ENSG00000169429.11	C-X-C motif chemokine ligand 8 [Source:HGNC Symbol;Acc:HGNC:6025]	IL8	protein_coding	A0A024RDA5,P10145	3576	6.71057985165444	7.144286907070425	4247.277868236295	2.3405552811267607	2.3414234146478785	2.3317281191881944	2.8402304404632955e-6	1.7049422491461127e-5	3.045356425306437e-124	1180	1194	1526	5142	5879	14935
ENSG00000126709	ENSG00000126709.15	interferon alpha inducible protein 6 [Source:HGNC Symbol;Acc:HGNC:4054]	IFI6	protein_coding	P09912	2537	2.9485941840780683	3.5079375865849722	337.47434674537493	2.681808611027606	2.3667823651276483	2.2153261037957774	0.005933733909028333	0.02799278026350361	2.673246889363899e-7	79	152	59	349	393	1571
ENSG00000140379	ENSG00000140379.8	BCL2 related protein A1 [Source:HGNC Symbol;Acc:HGNC:991]	BCL2A1	protein_coding	Q16548	597	1.4796300411839884	2.01597171161709	118.75002204812583	2.4341897233624885	2.4174310942955066	2.3132983708439876	0.002641547461443671	0.004461932287010048	2.531373416352375e-9	24	20	66	151	156	437
ENSG00000137959	ENSG00000137959.16	interferon induced protein 44 like [Source:HGNC Symbol;Acc:HGNC:17817]	IFI44L	protein_coding	B4E019,Q53G44	10964	2.4707738729714763	3.096920922124339	253.0582848243177	2.830822520995348	2.441756346216069	2.2426003023752683	0.006814322068125597	0.04619210588627024	7.620785728139597e-6	42	123	43	255	316	1157
ENSG00000157601	ENSG00000157601.14	MX dynamin like GTPase 1 [Source:HGNC Symbol;Acc:HGNC:7532]	MX1	protein_coding	P20591	4599	4.194708161233672	4.71136549012595	783.4626107112385	2.594089024680056	2.4758061964282745	2.4198400151941097	1.4614032641356293e-4	0.0014119901641421906	1.5755012214159166e-21	171	282	194	935	974	3232
ENSG00000134339	ENSG00000134339.9	serum amyloid A2 [Source:HGNC Symbol;Acc:HGNC:10514]	SAA2	protein_coding	P0DJI9	6289	5.5044072929146655	6.037164884516898	1971.3055782414697	2.6133370528739435	2.6155768414217726	2.6020348065998458	2.8686859449056802e-6	1.7049422491461127e-5	1.507731117598963e-97	532	378	646	2745	2626	6857
ENSG00000132530	ENSG00000132530.17	XIAP associated factor 1 [Source:HGNC Symbol;Acc:HGNC:30932]	XAF1	protein_coding	Q6GPH4	54739	2.020372079229005	2.664322928768166	187.85685595823747	2.8851431540780683	2.6549752758136917	2.5275561699762648	0.0010427513800291411	0.010838360723937832	2.6043639052225267e-9	24	74	41	240	250	719
ENSG00000136688	ENSG00000136688.11	interleukin 36 gamma [Source:HGNC Symbol;Acc:HGNC:15741]	IL36G	protein_coding	Q9NZH8	56300	3.399290718843244	3.974165426750167	469.38090742517466	2.7481249837807247	2.7234900989433553	2.7036508463500994	2.8397668479601425e-5	8.708838150159955e-5	5.977886426939195e-53	105	114	122	577	658	1805
ENSG00000165949	ENSG00000165949.12	interferon alpha inducible protein 27 [Source:HGNC Symbol;Acc:HGNC:5397]	IFI27	protein_coding	A0A087WZF8,A8K0H0,P40305,Q7Z5R2	3429	3.8105142237256713	4.447891497593665	651.256043062518	2.914232901303698	2.786612036844237	2.727145473750315	2.0194859492662695e-4	0.0011853864378908118	3.355025268225016e-23	110	199	140	795	757	3010
ENSG00000164400	ENSG00000164400.6	colony stimulating factor 2 [Source:HGNC Symbol;Acc:HGNC:2434]	CSF2	protein_coding	P04141	1437	0.6647616726932425	1.385727901031316	74.89070052645421	3.0425753075559205	2.860463812984074	2.7039228364185304	0.01751788285881333	0.007292839360462112	8.397443963417825e-8	16	21	12	116	65	345
ENSG00000136244	ENSG00000136244.12	interleukin 6 [Source:HGNC Symbol;Acc:HGNC:6018]	IL6	protein_coding	B4DNQ5,B4DVM1,B5MC21,P05231,Q75MH2	3569	2.1393472011024706	2.8258763060649494	211.0812774160722	3.0418513124252566	2.8973264243743393	2.820722760333659	5.059705184495817e-4	0.0017002966645941204	1.4142134738732664e-16	59	45	30	308	285	740
ENSG00000163216	ENSG00000163216.7	small proline rich protein 2D [Source:HGNC Symbol;Acc:HGNC:11264]	SPRR2D	protein_coding	P22532	6703	3.646551518922496	4.351730702808688	609.803276109032	3.0171338816585562	3.0148406556626264	2.9787949448662103	2.113789811596592e-4	2.0781045803267776e-4	4.629278760374076e-37	135	91	151	977	574	2693
ENSG00000243789	ENSG00000243789.11	jumonji domain containing 7 [Source:HGNC Symbol;Acc:HGNC:34397]	JMJD7	protein_coding	P0C870	100137047	0.02287326725331083	0.8490407856452558	51.21791629139933	3.1104547134636777	3.085836450789712	2.936388242432021	0.01751788285881333	0.004406915803618795	5.990208485444872e-8	10	4	17	82	57	206
ENSG00000115009	ENSG00000115009.13	C-C motif chemokine ligand 20 [Source:HGNC Symbol;Acc:HGNC:10619]	CCL20	protein_coding	P78556	6364	3.816912471069131	4.568017855958985	710.7350042363743	3.170739534544927	3.1760984813058912	3.158099547334045	1.0520680879352754e-5	2.7363864134897504e-5	5.049586696910928e-79	97	131	169	1079	962	2555
ENSG00000204410	ENSG00000204410.16	mutS homolog 5 [Source:HGNC Symbol;Acc:HGNC:7328]	MSH5	protein_coding	A0A024RCM1,A0A024RCV6,O43196	4439	-0.6617533548398054	0.20379848356800645	32.68537911646545	3.2560824089921976	3.188081063669453	2.9286509461779655	0.06114459858176027	0.01956177718736885	6.121372483811553e-5	6	8	3	62	35	109
ENSG00000163735	ENSG00000163735.7	C-X-C motif chemokine ligand 5 [Source:HGNC Symbol;Acc:HGNC:10642]	CXCL5	protein_coding	P42830,Q6I9S7	6374	1.767114437027978	2.667890372415095	187.7570966304146	3.456685761330278	3.4119365251448692	3.36125424195612	2.85463996228355e-4	3.021677583587413e-4	2.9900011635893874e-27	34	14	44	282	229	793
ENSG00000203785	ENSG00000203785.9	small proline rich protein 2E [Source:HGNC Symbol;Acc:HGNC:11265]	SPRR2E	protein_coding	P22531	6704	0.5278530352454393	1.470486429350766	80.83120389887713	3.474516832222878	3.571256629961608	3.479526427431643	0.00972848245009016	3.987660526611252e-4	1.5785230073485573e-14	11	9	15	154	82	306
ENSG00000179362	ENSG00000179362.14	high mobility group nucleosomal binding domain 2 pseudogene 46 [Source:HGNC Symbol;Acc:HGNC:26817]	HMGN2P46	pseudogene	NA	NA	-2.4416276571711104	-0.6492824192987137	16.538342936870738	5.145731614067337	5.353299333927454	5.006761665494285	0.05409390452516781	0.021010857742191556	6.352415817333005e-4	0	0	2	25	25	70
ENSG00000108342	ENSG00000108342.13	colony stimulating factor 3 [Source:HGNC Symbol;Acc:HGNC:2438]	CSF3	protein_coding	P09919,Q6FH65,Q8N4W3	1440	-0.13023872483038199	2.0144409608229497	120.3474458494448	5.91190443995507	5.418423721639074	5.333441437082639	0.063489553958637	0.002141926700132069	2.8629232518503615e-19	10	0	5	255	155	373
ENSG00000235721	ENSG00000235721.1	pseudogene similar to part of zinc finger protein 532 (ZNF532)	AC013268.3	pseudogene	NA	NA	-2.923720710760389	-0.7702846817152107	15.04803695034043	5.756944383324346	8.036191085795428	7.5875393562918205	0.054455858449843554	0.02141931846519881	4.3083753144263806e-5	0	0	0	14	32	65
ENSG00000143556	ENSG00000143556.9	S100 calcium binding protein A7 [Source:HGNC Symbol;Acc:HGNC:10497]	S100A7	protein_coding	P31151	6278	-2.73966879015139	-0.4652794220099213	18.511319332852764	6.1863707302857	8.340116892181943	8.03158980503667	0.022513230864577457	0.0077610872802330415	3.6579400355366744e-6	0	0	0	26	26	94
ENSG00000093134	ENSG00000093134.15	vanin 3 [Source:HGNC Symbol;Acc:HGNC:16431]	VNN3	protein_coding	B2RBK8,Q9NY84	55350	-2.5433965079043057	-0.18461261160469503	24.788864872069556	6.357847507420916	8.7427061134124	8.552011033645728	0.03351336893448418	0.004406915803618795	3.3885880499803897e-7	0	0	0	45	41	79
ENSG00000270316	ENSG00000270316.1	BORCS7-ASMT readthrough (NMD candidate) [Source:HGNC Symbol;Acc:HGNC:49183]	C10orf32-ASMT	protein_coding	NA	NA	-2.3217242347068683	0.4786489294948435	37.40821052586835	7.1392940779862695	9.35872946168539	9.2692237775802	0.12657418871754048	0.007773007135047929	3.490347917600339e-8	0	0	0	73	23	218
