# Supplementary material for: Genome-wide bioinformatic analyses predict key host and viral factors in SARS-CoV-2 pathogenesis
Source: Commun Biol. 2021 May 17;4:590. doi: 10.1038/s42003-021-02095-0 (PMC8128904; doi:10.1038/s42003-021-02095-0)
Supplement: Supplementary file 5 — Supplementary Data 3 [file 42003_2021_2095_MOESM5_ESM.zip › GSE147507_MainDataset/Series1_SARS-CoV-2/des_Condition/ControlVsInfected_genes.DESeq2.tsv]

gene_id	ensembl_gene_id_version	description	external_gene_name	gene_biotype	uniprotswissprot	entrezgene_id	LimmaV_AveExpr	edgeR_logCPM	DESeq2_baseMean	LimmaV_FC	edgeR_FC	DESeq2_FC	LimmaV_padj	edgeR_padj	DESeq2_padj	Series1_NHBE_Mock_1	Series1_NHBE_Mock_2	Series1_NHBE_Mock_3	Series1_NHBE_SARS-CoV-2_1	Series1_NHBE_SARS-CoV-2_2	Series1_NHBE_SARS-CoV-2_3
ENSG00000270316	ENSG00000270316.1	BORCS7-ASMT readthrough (NMD candidate) [Source:HGNC Symbol;Acc:HGNC:49183]	C10orf32-ASMT	protein_coding	NA	NA	-2.3217242347068683	0.4786489294948435	37.40821052586835	7.1392940779862695	9.35872946168539	9.2692237775802	0.12657418871754048	0.007773007135047929	3.490347917600339e-8	0	0	0	73	23	218
ENSG00000093134	ENSG00000093134.15	vanin 3 [Source:HGNC Symbol;Acc:HGNC:16431]	VNN3	protein_coding	B2RBK8,Q9NY84	55350	-2.5433965079043057	-0.18461261160469503	24.788864872069556	6.357847507420916	8.7427061134124	8.552011033645728	0.03351336893448418	0.004406915803618795	3.3885880499803897e-7	0	0	0	45	41	79
ENSG00000143556	ENSG00000143556.9	S100 calcium binding protein A7 [Source:HGNC Symbol;Acc:HGNC:10497]	S100A7	protein_coding	P31151	6278	-2.73966879015139	-0.4652794220099213	18.511319332852764	6.1863707302857	8.340116892181943	8.03158980503667	0.022513230864577457	0.0077610872802330415	3.6579400355366744e-6	0	0	0	26	26	94
ENSG00000235721	ENSG00000235721.1	pseudogene similar to part of zinc finger protein 532 (ZNF532)	AC013268.3	pseudogene	NA	NA	-2.923720710760389	-0.7702846817152107	15.04803695034043	5.756944383324346	8.036191085795428	7.5875393562918205	0.054455858449843554	0.02141931846519881	4.3083753144263806e-5	0	0	0	14	32	65
ENSG00000133488	ENSG00000133488.15	SEC14 like lipid binding 4 [Source:HGNC Symbol;Acc:HGNC:20627]	SEC14L4	protein_coding	B2RMR2,B3KRP9,Q6ICM2,Q9UDX3	284904	-3.2521834279155697	-1.3766012010555093	9.032684992515684	5.1047371114235505	7.305077836687258	6.525639217085633	0.05804230667805859	0.056321790160676226	0.0014691009518645328	0	0	0	11	16	41
ENSG00000203827	NA	NA	NBPF16	protein_coding	NA	NA	-3.299401120035296	-1.324749862280932	8.779444519876947	5.197459163517239	7.278608706272773	6.434404110911184	0.07895563047378637	0.06290912228185609	0.0023595949507558152	0	0	0	8	14	52
ENSG00000255730	ENSG00000255730.5	novel protein	CTC-435M10.3	protein_coding	NA	NA	-3.3437675101196196	-1.423210187109621	8.745588145508398	4.962622571669921	7.255151680821104	6.36316431176248	0.10444066925090931	0.08695771209786622	0.0033979145259191343	0	0	0	21	6	38
ENSG00000188089	ENSG00000188089.13	phospholipase A2 group IVE [Source:HGNC Symbol;Acc:HGNC:24791]	PLA2G4E	protein_coding	Q3MJ16	123745	-3.313667535444707	-1.3738915198427577	8.388193525531323	5.160527224255865	7.213272112104339	6.347699272452404	0.06673432043487863	0.06290912228185609	0.0027159371278985293	0	0	0	11	10	50
ENSG00000050730	ENSG00000050730.16	TNFAIP3 interacting protein 3 [Source:HGNC Symbol;Acc:HGNC:19315]	TNIP3	protein_coding	Q96KP6	79931	-3.416551927023577	-1.517218689004914	8.598530392000502	4.6996174253654726	7.224495742819349	6.240871149051689	0.1503950209288275	0.1173422837197369	0.005627459373570636	0	0	0	5	24	29
ENSG00000196632	ENSG00000196632.10	WNK lysine deficient protein kinase 3 [Source:HGNC Symbol;Acc:HGNC:14543]	WNK3	protein_coding	Q9BYP7	65267	-3.432299622604147	-1.6931855529692224	8.481986670065844	4.10152581920558	7.184914718755012	6.1847014772764	0.2908046060549743	0.1357960512713239	0.0063697313770396296	0	0	0	18	17	11
ENSG00000184588	ENSG00000184588.18	phosphodiesterase 4B [Source:HGNC Symbol;Acc:HGNC:8781]	PDE4B	protein_coding	Q07343,Q59GM8,Q68CX5,X5DNX5,X5DR82	5142	-3.4310596100536452	-1.6040634090583648	8.212427834220385	4.568376316242295	7.154299142176763	6.141080777472473	0.15102109669577943	0.12265958734394065	0.006546511849715067	0	0	0	6	23	24
ENSG00000112303	ENSG00000112303.14	vanin 2 [Source:HGNC Symbol;Acc:HGNC:12706]	VNN2	protein_coding	O95498	8875	-3.3661630157145437	-1.6274602582244466	7.746633677224562	4.7187648288487285	7.0745762617365	6.1342097081540805	0.08935074293385976	0.09234888907328898	0.004380417729245515	0	0	0	11	15	27
ENSG00000161570	NA	NA	CCL5	protein_coding	NA	NA	-3.452324093336634	-1.7965197765198797	7.195905361399824	4.340951083162805	6.958026576220064	5.882375203627254	0.15935174493036453	0.1295595351918108	0.008673372028188025	0	0	0	13	14	17
ENSG00000152092	ENSG00000152092.16	astrotactin 1 [Source:HGNC Symbol;Acc:HGNC:773]	ASTN1	protein_coding	A6H8Y4,B1AJS1,O14525	460	-3.4311720745895973	-1.7133385635807437	6.942664888761087	4.668343509460891	6.9228388899657665	5.869860585404999	0.08337325888096336	0.10550991616133709	0.007789465985692282	0	0	0	10	12	28
ENSG00000244094	ENSG00000244094.2	small proline rich protein 2F [Source:HGNC Symbol;Acc:HGNC:11266]	SPRR2F	protein_coding	Q96RM1	6705	-3.4809708793798007	-1.780962036344739	6.551413894415463	4.569876611629844	6.838399584227663	5.693684697152106	0.09636505667885206	0.12114909330577113	0.011380873967298281	0	0	0	13	8	26
ENSG00000232600	ENSG00000232600.3	TONSL antisense RNA 1 [Source:HGNC Symbol;Acc:HGNC:51556]	AC084125.4	antisense	NA	NA	-3.5443142619948085	-1.698701901422791	6.628952805416067	4.645782662835303	6.8652478670930845	5.617972493239348	0.13048481172107687	0.13513920703879728	0.016547724239225983	0	0	0	15	4	33
ENSG00000108342	ENSG00000108342.13	colony stimulating factor 3 [Source:HGNC Symbol;Acc:HGNC:2438]	CSF3	protein_coding	P09919,Q6FH65,Q8N4W3	1440	-0.13023872483038199	2.0144409608229497	120.3474458494448	5.91190443995507	5.418423721639074	5.333441437082639	0.063489553958637	0.002141926700132069	2.8629232518503615e-19	10	0	5	255	155	373
ENSG00000147168	ENSG00000147168.13	interleukin 2 receptor subunit gamma [Source:HGNC Symbol;Acc:HGNC:6010]	IL2RG	protein_coding	P31785	3561	-3.562588057057312	-1.8742710855873772	5.759239853258204	4.498849131698155	6.66201241487506	5.326366803579509	0.10018715559032963	0.140744792091896	0.02144962975128926	0	0	0	10	7	27
ENSG00000179362	ENSG00000179362.14	high mobility group nucleosomal binding domain 2 pseudogene 46 [Source:HGNC Symbol;Acc:HGNC:26817]	HMGN2P46	pseudogene	NA	NA	-2.4416276571711104	-0.6492824192987137	16.538342936870738	5.145731614067337	5.353299333927454	5.006761665494285	0.05409390452516781	0.021010857742191556	6.352415817333005e-4	0	0	2	25	25	70
ENSG00000253522	ENSG00000253522.6	MIR3142 host gene [Source:HGNC Symbol;Acc:HGNC:51944]	MIR146A	lincRNA	NA	107075116	-2.913763945826912	-0.4197657727362632	24.06114276561782	2.517928651820121	5.766985149384367	4.924532821163652	0.8043211519932226	0.19614261270502814	0.009959516685755296	0	2	0	35	72	2
ENSG00000203785	ENSG00000203785.9	small proline rich protein 2E [Source:HGNC Symbol;Acc:HGNC:11265]	SPRR2E	protein_coding	P22531	6704	0.5278530352454393	1.470486429350766	80.83120389887713	3.474516832222878	3.571256629961608	3.479526427431643	0.00972848245009016	3.987660526611252e-4	1.5785230073485573e-14	11	9	15	154	82	306
ENSG00000163735	ENSG00000163735.7	C-X-C motif chemokine ligand 5 [Source:HGNC Symbol;Acc:HGNC:10642]	CXCL5	protein_coding	P42830,Q6I9S7	6374	1.767114437027978	2.667890372415095	187.7570966304146	3.456685761330278	3.4119365251448692	3.36125424195612	2.85463996228355e-4	3.021677583587413e-4	2.9900011635893874e-27	34	14	44	282	229	793
ENSG00000115009	ENSG00000115009.13	C-C motif chemokine ligand 20 [Source:HGNC Symbol;Acc:HGNC:10619]	CCL20	protein_coding	P78556	6364	3.816912471069131	4.568017855958985	710.7350042363743	3.170739534544927	3.1760984813058912	3.158099547334045	1.0520680879352754e-5	2.7363864134897504e-5	5.049586696910928e-79	97	131	169	1079	962	2555
ENSG00000163216	ENSG00000163216.7	small proline rich protein 2D [Source:HGNC Symbol;Acc:HGNC:11264]	SPRR2D	protein_coding	P22532	6703	3.646551518922496	4.351730702808688	609.803276109032	3.0171338816585562	3.0148406556626264	2.9787949448662103	2.113789811596592e-4	2.0781045803267776e-4	4.629278760374076e-37	135	91	151	977	574	2693
ENSG00000243789	ENSG00000243789.11	jumonji domain containing 7 [Source:HGNC Symbol;Acc:HGNC:34397]	JMJD7	protein_coding	P0C870	100137047	0.02287326725331083	0.8490407856452558	51.21791629139933	3.1104547134636777	3.085836450789712	2.936388242432021	0.01751788285881333	0.004406915803618795	5.990208485444872e-8	10	4	17	82	57	206
ENSG00000204410	ENSG00000204410.16	mutS homolog 5 [Source:HGNC Symbol;Acc:HGNC:7328]	MSH5	protein_coding	A0A024RCM1,A0A024RCV6,O43196	4439	-0.6617533548398054	0.20379848356800645	32.68537911646545	3.2560824089921976	3.188081063669453	2.9286509461779655	0.06114459858176027	0.01956177718736885	6.121372483811553e-5	6	8	3	62	35	109
ENSG00000136244	ENSG00000136244.12	interleukin 6 [Source:HGNC Symbol;Acc:HGNC:6018]	IL6	protein_coding	B4DNQ5,B4DVM1,B5MC21,P05231,Q75MH2	3569	2.1393472011024706	2.8258763060649494	211.0812774160722	3.0418513124252566	2.8973264243743393	2.820722760333659	5.059705184495817e-4	0.0017002966645941204	1.4142134738732664e-16	59	45	30	308	285	740
ENSG00000165949	ENSG00000165949.12	interferon alpha inducible protein 27 [Source:HGNC Symbol;Acc:HGNC:5397]	IFI27	protein_coding	A0A087WZF8,A8K0H0,P40305,Q7Z5R2	3429	3.8105142237256713	4.447891497593665	651.256043062518	2.914232901303698	2.786612036844237	2.727145473750315	2.0194859492662695e-4	0.0011853864378908118	3.355025268225016e-23	110	199	140	795	757	3010
ENSG00000164400	ENSG00000164400.6	colony stimulating factor 2 [Source:HGNC Symbol;Acc:HGNC:2434]	CSF2	protein_coding	P04141	1437	0.6647616726932425	1.385727901031316	74.89070052645421	3.0425753075559205	2.860463812984074	2.7039228364185304	0.01751788285881333	0.007292839360462112	8.397443963417825e-8	16	21	12	116	65	345
ENSG00000136688	ENSG00000136688.11	interleukin 36 gamma [Source:HGNC Symbol;Acc:HGNC:15741]	IL36G	protein_coding	Q9NZH8	56300	3.399290718843244	3.974165426750167	469.38090742517466	2.7481249837807247	2.7234900989433553	2.7036508463500994	2.8397668479601425e-5	8.708838150159955e-5	5.977886426939195e-53	105	114	122	577	658	1805
ENSG00000134339	ENSG00000134339.9	serum amyloid A2 [Source:HGNC Symbol;Acc:HGNC:10514]	SAA2	protein_coding	P0DJI9	6289	5.5044072929146655	6.037164884516898	1971.3055782414697	2.6133370528739435	2.6155768414217726	2.6020348065998458	2.8686859449056802e-6	1.7049422491461127e-5	1.507731117598963e-97	532	378	646	2745	2626	6857
ENSG00000132530	ENSG00000132530.17	XIAP associated factor 1 [Source:HGNC Symbol;Acc:HGNC:30932]	XAF1	protein_coding	Q6GPH4	54739	2.020372079229005	2.664322928768166	187.85685595823747	2.8851431540780683	2.6549752758136917	2.5275561699762648	0.0010427513800291411	0.010838360723937832	2.6043639052225267e-9	24	74	41	240	250	719
ENSG00000157601	ENSG00000157601.14	MX dynamin like GTPase 1 [Source:HGNC Symbol;Acc:HGNC:7532]	MX1	protein_coding	P20591	4599	4.194708161233672	4.71136549012595	783.4626107112385	2.594089024680056	2.4758061964282745	2.4198400151941097	1.4614032641356293e-4	0.0014119901641421906	1.5755012214159166e-21	171	282	194	935	974	3232
ENSG00000169429	ENSG00000169429.11	C-X-C motif chemokine ligand 8 [Source:HGNC Symbol;Acc:HGNC:6025]	IL8	protein_coding	A0A024RDA5,P10145	3576	6.71057985165444	7.144286907070425	4247.277868236295	2.3405552811267607	2.3414234146478785	2.3317281191881944	2.8402304404632955e-6	1.7049422491461127e-5	3.045356425306437e-124	1180	1194	1526	5142	5879	14935
ENSG00000140379	ENSG00000140379.8	BCL2 related protein A1 [Source:HGNC Symbol;Acc:HGNC:991]	BCL2A1	protein_coding	Q16548	597	1.4796300411839884	2.01597171161709	118.75002204812583	2.4341897233624885	2.4174310942955066	2.3132983708439876	0.002641547461443671	0.004461932287010048	2.531373416352375e-9	24	20	66	151	156	437
ENSG00000162366	ENSG00000162366.8	PDZK1 interacting protein 1 [Source:HGNC Symbol;Acc:HGNC:16887]	PDZK1IP1	protein_coding	Q13113	10158	2.480808622959761	2.9394231235294317	228.19381876884665	2.4056693639963234	2.3344507151038445	2.2758414147445536	3.821825432916323e-4	0.001155727750210688	1.746015081394601e-16	77	69	59	331	257	814
ENSG00000100985	ENSG00000100985.7	matrix metallopeptidase 9 [Source:HGNC Symbol;Acc:HGNC:7176]	MMP9	protein_coding	P14780	4318	3.7281339307333257	4.193016538436576	549.5447628814883	2.251565578636737	2.332159414072135	2.273405115497331	0.003297287155323253	0.0024857763570726873	2.553536591997046e-16	142	178	180	1000	604	1436
ENSG00000137959	ENSG00000137959.16	interferon induced protein 44 like [Source:HGNC Symbol;Acc:HGNC:17817]	IFI44L	protein_coding	B4E019,Q53G44	10964	2.4707738729714763	3.096920922124339	253.0582848243177	2.830822520995348	2.441756346216069	2.2426003023752683	0.006814322068125597	0.04619210588627024	7.620785728139597e-6	42	123	43	255	316	1157
ENSG00000126709	ENSG00000126709.15	interferon alpha inducible protein 6 [Source:HGNC Symbol;Acc:HGNC:4054]	IFI6	protein_coding	P09912	2537	2.9485941840780683	3.5079375865849722	337.47434674537493	2.681808611027606	2.3667823651276483	2.2153261037957774	0.005933733909028333	0.02799278026350361	2.673246889363899e-7	79	152	59	349	393	1571
ENSG00000255071	ENSG00000255071.3	SAA2-SAA4 readthrough [Source:HGNC Symbol;Acc:HGNC:39550]	SAA2-SAA4	processed_transcript	A0A096LPE2	100528017	2.067921063359328	2.540234758768663	172.14300274157986	2.3326331929664414	2.2863420285778466	2.2035082664448815	0.0012615345186587118	0.0034015396867956085	2.093525410827784e-11	28	53	87	218	220	622
ENSG00000173432	ENSG00000173432.12	serum amyloid A1 [Source:HGNC Symbol;Acc:HGNC:10513]	SAA1	protein_coding	P0DJI8	6288	7.243445590782568	7.645866066411925	6017.567203985246	2.225014051520994	2.2100267643294695	2.184973549496704	3.3721426682028466e-5	2.0781045803267776e-4	8.031042264553267e-43	2140	1798	1909	7939	8259	18494
ENSG00000163734	ENSG00000163734.4	C-X-C motif chemokine ligand 3 [Source:HGNC Symbol;Acc:HGNC:4604]	CXCL3	protein_coding	P19876	2921	2.8051969732455015	3.244643798840671	282.65568997965414	2.2973871608097385	2.2065709150343458	2.1152295107806074	0.00290207433585274	0.007529500077449048	1.4225923423124304e-10	112	90	69	288	437	961
ENSG00000183486	ENSG00000183486.13	MX dynamin like GTPase 2 [Source:HGNC Symbol;Acc:HGNC:7533]	MX2	protein_coding	P20592	4600	1.3957363260417976	1.9488800953801801	112.40972198833742	2.6056879787746214	2.309501542721695	2.1105835938997424	0.007860605229955884	0.02967673808045304	2.8199043410393006e-5	18	55	29	129	125	496
ENSG00000243649	ENSG00000243649.9	complement factor B [Source:HGNC Symbol;Acc:HGNC:1037]	CFB	protein_coding	A0A1U9X7H8,P00751	629	4.504134749605198	4.83289873631881	855.0190562629307	1.9770701370672772	1.9851077346522767	1.9569963414041065	7.249256726043586e-5	2.091779665336188e-4	2.5538655942566486e-31	349	255	352	1114	1116	2567
ENSG00000179826	ENSG00000179826.6	MAS related GPR family member X3 [Source:HGNC Symbol;Acc:HGNC:17980]	MRGPRX3	protein_coding	Q96LB0	117195	0.30450651701754766	0.6974312416994218	47.61021887347369	1.9151391408946614	2.0867413203592022	1.864967210657699	0.08724331512868004	0.01988048220206268	5.358241155091739e-4	12	18	20	69	67	117
ENSG00000143546	ENSG00000143546.10	S100 calcium binding protein A8 [Source:HGNC Symbol;Acc:HGNC:10498]	S100A8	protein_coding	P05109	6279	6.383091262803237	6.681547903301118	3080.2482068782606	1.9122279508711717	1.8843067478254014	1.8613980540835433	3.3721426682028466e-5	2.0781045803267776e-4	2.20062726166261e-39	1347	1023	1250	3473	3718	11177
ENSG00000090339	ENSG00000090339.9	intercellular adhesion molecule 1 [Source:HGNC Symbol;Acc:HGNC:5344]	ICAM1	protein_coding	P05362	3383	6.501195475886631	6.792542567462086	3329.3498019198287	1.883360105827022	1.8602345321981706	1.8381332684750307	3.3721426682028466e-5	2.0781045803267776e-4	8.537054596677483e-38	1207	1382	1350	4231	4024	10598
ENSG00000173918	ENSG00000173918.15	C1q and TNF related 1 [Source:HGNC Symbol;Acc:HGNC:14324]	C1QTNF1	protein_coding	A0A0C4DFP7,Q9BXJ1	114897	2.35528439511857	2.6768697185616057	190.66833214395356	1.8302539571149952	1.9137420556137357	1.837910506657454	0.004341229144022491	0.002181428518113654	1.8971538196951217e-10	72	56	97	302	199	548
ENSG00000112299	ENSG00000112299.8	vanin 1 [Source:HGNC Symbol;Acc:HGNC:12705]	VNN1	protein_coding	O95497	8876	1.207724413233467	1.5498422845393964	85.70093304166306	1.9841492472644455	1.9131741681211802	1.7843938283494714	0.006498511672197543	0.007880361300809387	3.819742532653046e-6	40	29	29	98	110	291
ENSG00000228695	ENSG00000228695.10	carboxylesterase 1 pseudogene 1 [Source:HGNC Symbol;Acc:HGNC:18546]	CES1P1	pseudogene	NA	107987423,51716	-0.09981352132244313	0.295434844029012	34.311224962793744	2.0111108426927062	1.9948211599338683	1.7480904522318137	0.04095637733468693	0.01988048220206268	0.001928002576823551	11	13	14	42	40	125
ENSG00000122641	ENSG00000122641.11	inhibin subunit beta A [Source:HGNC Symbol;Acc:HGNC:6066]	INHBA	protein_coding	A4D1W7,P08476	3624	6.256407967967036	6.518075389214239	2750.3052249328675	1.7585032550920132	1.7521887963029403	1.728354151423018	3.936680371531082e-5	2.0781045803267776e-4	3.5249445229263904e-35	959	895	1766	3046	3236	9823
ENSG00000023445	ENSG00000023445.16	baculoviral IAP repeat containing 3 [Source:HGNC Symbol;Acc:HGNC:591]	BIRC3	protein_coding	Q13489	330	3.7756442916631108	4.05037559037879	495.6677537822918	1.7452424914959552	1.7527277073051388	1.7030217231209492	3.752821576858832e-4	0.0017002966645941204	1.8288913819027843e-15	152	163	341	619	581	1584
ENSG00000167916	ENSG00000167916.5	keratin 24 [Source:HGNC Symbol;Acc:HGNC:18527]	KRT24	protein_coding	Q2M2I5	192666	0.713581045193757	1.0762852920195027	59.890784716679974	1.8948842190957507	1.8643826139524906	1.6852123026868862	0.02461017034303864	0.012980416333369988	2.1104614952959004e-4	19	19	36	73	56	248
ENSG00000163218	ENSG00000163218.15	peptidoglycan recognition protein 4 [Source:HGNC Symbol;Acc:HGNC:30015]	PGLYRP4	protein_coding	Q96LB8	57115	2.563069469924221	2.8196453101006247	209.84255566326874	1.7163976777847996	1.7299439750368508	1.6827165049384665	3.172262020491621e-4	3.4467972151326566e-4	3.3245306399804913e-16	83	76	114	245	254	686
ENSG00000241794	ENSG00000241794.2	small proline rich protein 2A [Source:HGNC Symbol;Acc:HGNC:11261]	SPRR2A	protein_coding	P35326	6700	4.573384604050385	4.82651236651232	849.2248654422865	1.7337225694125493	1.7062910676758616	1.6711924803995417	2.4057297509463306e-4	6.710675391749617e-4	1.0756432513285479e-21	305	375	428	1042	813	3217
ENSG00000163874	ENSG00000163874.11	zinc finger CCCH-type containing 12A [Source:HGNC Symbol;Acc:HGNC:26259]	ZC3H12A	protein_coding	Q5D1E8	80149	5.402991575817355	5.649622952628166	1507.4182685976095	1.6817057751731923	1.6882102543700714	1.657361123151069	2.0194859492662695e-4	5.860337005222867e-4	2.48095547952902e-23	579	655	741	2169	1511	4575
ENSG00000089127	ENSG00000089127.13	2'-5'-oligoadenylate synthetase 1 [Source:HGNC Symbol;Acc:HGNC:8086]	OAS1	protein_coding	F8VXY3,P00973	4938	3.567395518576903	3.810094632579545	418.6201564966196	1.7151342066666995	1.6791322539255122	1.6478407313938088	1.783353275629724e-4	5.45762627359861e-4	1.8153082977725343e-21	172	179	200	458	481	1491
ENSG00000118503	ENSG00000118503.15	TNF alpha induced protein 3 [Source:HGNC Symbol;Acc:HGNC:11896]	TNFAIP3	protein_coding	P21580	7128	6.8463064267891784	7.072311250281617	4042.8813168046654	1.6425581394070745	1.6431937713543485	1.628822138164631	2.4418535726036323e-5	1.0279884015949207e-4	1.2247940081266874e-54	1595	1734	2122	5032	4721	12247
ENSG00000137331	ENSG00000137331.12	immediate early response 3 [Source:HGNC Symbol;Acc:HGNC:5392]	IER3	protein_coding	A0A1U9X7X2,P46695	8870	0.6636595903319505	1.0308558732337096	60.27497610620737	1.853627792923397	1.8929051347256858	1.6286140543669068	0.0802084827212372	0.05246409860851529	0.003730977217575219	32	18	19	102	63	152
ENSG00000213928	ENSG00000213928.9	interferon regulatory factor 9 [Source:HGNC Symbol;Acc:HGNC:6131]	IRF9	protein_coding	Q00978	10379	4.716983413160143	4.957251600662836	931.6105923858921	1.639976708483287	1.6353698180192284	1.5936102293234773	0.00036618064415207344	0.001675771871264018	9.110811539611263e-17	457	262	570	1102	1135	2841
ENSG00000124102	ENSG00000124102.5	peptidase inhibitor 3 [Source:HGNC Symbol;Acc:HGNC:8947]	PI3	protein_coding	P19957	5266	1.7828063996254424	2.0802324176323816	124.50224789674486	1.8620148383361022	1.7270878068963988	1.593407700625122	0.006012204916987828	0.01690101715262101	1.699586876536008e-5	46	66	44	147	135	444
ENSG00000125735	ENSG00000125735.10	TNF superfamily member 14 [Source:HGNC Symbol;Acc:HGNC:11930]	TNFSF14	protein_coding	O43557	8740	0.7789114939928796	1.0873188913370453	62.13215988325229	1.7679616573345378	1.7761802678491312	1.584550658480373	0.02504622737704233	0.02084199989474375	5.537775379112197e-4	18	31	28	76	81	181
ENSG00000185885	ENSG00000185885.16	interferon induced transmembrane protein 1 [Source:HGNC Symbol;Acc:HGNC:5412]	IFITM1	protein_coding	A0A024R210,P13164	8519	2.508629288128189	2.75638156679978	199.69316777607204	1.680022497890678	1.6289050274990264	1.5571745906704448	0.002630817713994947	0.0033570091508437487	2.044148539764476e-9	69	91	114	223	199	770
ENSG00000231574	ENSG00000231574.6	long intergenic non-protein coding RNA 2015 [Source:HGNC Symbol;Acc:HGNC:52850]	RP11-91K9.1	lincRNA	NA	102724550	2.4743413909276306	2.7098794672327475	195.4329705754372	1.5324264300459733	1.6304671670095316	1.552090427579768	0.007353060835944641	0.0031141762016179933	7.431397080343156e-9	78	77	112	237	264	504
ENSG00000185479	ENSG00000185479.6	keratin 6B [Source:HGNC Symbol;Acc:HGNC:6444]	KRT6B	protein_coding	P04259	3854	7.153976550544256	7.361524886754063	4939.083853312095	1.5639182282403365	1.5644530562910166	1.5471434496952858	3.3721426682028466e-5	1.4045288611816688e-4	1.0191061821802198e-43	1952	1948	3184	6106	4917	16891
ENSG00000134070	ENSG00000134070.5	interleukin 1 receptor associated kinase 2 [Source:HGNC Symbol;Acc:HGNC:6113]	IRAK2	protein_coding	O43187	3656	3.277798678603293	3.493365088191575	335.7196810595703	1.5858242303805952	1.5736422069748486	1.5361304189109302	3.019050624216784e-4	6.09892582958596e-4	8.677386490999936e-18	155	131	186	349	401	1145
ENSG00000154451	ENSG00000154451.14	guanylate binding protein 5 [Source:HGNC Symbol;Acc:HGNC:19895]	GBP5	protein_coding	Q96PP8	115362	0.41661183814329705	0.8706454899565876	52.72762654525632	2.2456019800495577	1.917485939914641	1.5254046907683763	0.044201882871412045	0.1176029284274986	0.020047575428473442	15	32	11	76	51	182
ENSG00000112096	ENSG00000112096.18	superoxide dismutase 2 [Source:HGNC Symbol;Acc:HGNC:11180]	SOD2	protein_coding	G5E9P6,P04179,Q96AM7,Q9UG59	6648	7.110343319511479	7.3082878005447895	4761.012025237986	1.5207270546131384	1.52823608146557	1.511503444702427	3.3721426682028466e-5	1.4045288611816688e-4	3.0286248044333465e-44	2219	1965	2641	5321	5981	13973
ENSG00000125730	ENSG00000125730.17	complement C3 [Source:HGNC Symbol;Acc:HGNC:1318]	C3	protein_coding	B4DR57,P01024,V9HWA9	718	8.350489739720679	8.544216478147264	11217.815055488336	1.5134335182107477	1.50788947357295	1.4924107465229794	3.3721426682028466e-5	2.0781045803267776e-4	1.3718668371934443e-41	5500	4770	5860	13957	12255	33854
ENSG00000185215	ENSG00000185215.10	TNF alpha induced protein 2 [Source:HGNC Symbol;Acc:HGNC:11895]	TNFAIP2	protein_coding	Q03169	7127	5.218708377936868	5.42265669291285	1288.1549701520782	1.5076244823706832	1.5239042842897856	1.490896580734666	3.626962185078412e-4	8.188348509940992e-4	1.9904437166213939e-19	528	605	710	1777	1357	3579
ENSG00000163739	ENSG00000163739.5	C-X-C motif chemokine ligand 1 [Source:HGNC Symbol;Acc:HGNC:4602]	CXCL1	protein_coding	P09341	2919	6.46845444471601	6.649775259150923	3015.14416558377	1.4663802012293696	1.4623883289847808	1.4473847232902093	2.9752178326517458e-5	1.3047322159265637e-4	3.6722791814623834e-47	1225	1417	1853	3460	3392	9394
ENSG00000196136	ENSG00000196136.18	serpin family A member 3 [Source:HGNC Symbol;Acc:HGNC:16]	SERPINA3	protein_coding	A0A024R6P0,P01011	12	6.774414939350712	6.971660893418418	3770.966632257037	1.4675310838483866	1.4735423339137874	1.4358305601578736	9.50137751627833e-4	0.002596989409441073	8.515298446919309e-17	1895	1728	1847	4229	5000	9901
ENSG00000124875	ENSG00000124875.10	C-X-C motif chemokine ligand 6 [Source:HGNC Symbol;Acc:HGNC:10643]	CXCL6	protein_coding	P80162	6372	0.47804480126047544	0.8589724017566243	50.76757549193085	1.7751665584275955	1.737509121042703	1.4325156264602943	0.10005266098784754	0.06194569746324776	0.012239245349599604	20	13	35	66	37	219
ENSG00000104368	ENSG00000104368.18	plasminogen activator, tissue type [Source:HGNC Symbol;Acc:HGNC:9051]	PLAT	protein_coding	B4DN26,P00750	5327	4.524748885786563	4.699523775461944	777.922765833112	1.4233984831025561	1.4098246755954011	1.378683051722741	3.172262020491621e-4	6.859992964361553e-4	1.7588059529547838e-19	389	335	464	933	719	2687
ENSG00000111335	ENSG00000111335.13	2'-5'-oligoadenylate synthetase 2 [Source:HGNC Symbol;Acc:HGNC:8087]	OAS2	protein_coding	P29728,Q7Z6D0	4939	5.06953766527758	5.23913673721592	1131.5889981013288	1.4093654332271588	1.388727017873225	1.360164040670893	2.0703522014721152e-4	6.056012176254387e-4	6.278222183265718e-22	476	573	697	1166	1199	3959
ENSG00000081041	ENSG00000081041.9	C-X-C motif chemokine ligand 2 [Source:HGNC Symbol;Acc:HGNC:4603]	CXCL2	protein_coding	A0A024RDD9,P19875	2920	4.899648655641497	5.078873116179684	1012.9776658123633	1.4293484349451457	1.3978935382131272	1.3515271283276775	0.0010897843551978818	0.0035500838540614504	2.5946010329154153e-13	504	517	504	978	1250	3232
ENSG00000185507	ENSG00000185507.21	interferon regulatory factor 7 [Source:HGNC Symbol;Acc:HGNC:6122]	IRF7	protein_coding	A0A024RCA2,B4E1B1,M9RSF4,Q92985	3665	1.4329181397591337	1.6937270778699278	95.49666552740717	1.4995510987653695	1.5519302334570253	1.3408955247109207	0.05616693833753083	0.05067278563052136	0.0031594946538822054	33	50	51	156	76	273
ENSG00000172602	ENSG00000172602.11	Rho family GTPase 1 [Source:HGNC Symbol;Acc:HGNC:18314]	RND1	protein_coding	Q92730	27289	1.5534283266425557	1.7829212447884437	100.93819982367496	1.4739794773692045	1.4878269984986858	1.330654179489079	0.026577334555365668	0.020807208633404396	4.8080201924358644e-4	47	43	58	146	79	334
ENSG00000140519	ENSG00000140519.14	Rh family C glycoprotein [Source:HGNC Symbol;Acc:HGNC:18140]	RHCG	protein_coding	Q9UBD6	51458	5.799460863514679	5.957870830052557	1865.7859495754708	1.3562207510753268	1.3500700293554833	1.327064201967955	1.2272294943418445e-4	3.4467972151326566e-4	4.0593408818470625e-26	849	939	1135	2289	1805	5867
ENSG00000261553	ENSG00000261553.5	novel transcript	RP11-29G8.3	processed_transcript	NA	NA	2.1066151492732663	2.4457968135095784	159.04140236834084	1.8299364299125256	1.5925313323341093	1.3022551898781562	0.09013883614260462	0.13513920703879728	0.010668680028024439	87	79	47	113	163	766
ENSG00000128342	ENSG00000128342.5	LIF interleukin 6 family cytokine [Source:HGNC Symbol;Acc:HGNC:6596]	LIF	protein_coding	P15018	3976	5.6643957989151	5.812109164601065	1686.9108264734473	1.3075778907206153	1.3122141429248286	1.293597635087532	7.075025501376401e-5	2.0781045803267776e-4	1.5305836003270318e-31	834	806	1058	2053	1750	4894
ENSG00000113070	ENSG00000113070.8	heparin binding EGF like growth factor [Source:HGNC Symbol;Acc:HGNC:3059]	HBEGF	protein_coding	Q99075	1839	5.694874979510068	5.84409661932641	1723.2489607565763	1.3207246419989755	1.3118625774541823	1.2907108311927336	8.508098172161129e-5	2.4695748223205703e-4	1.0387683001275364e-29	945	725	1101	1784	1887	5590
ENSG00000145901	ENSG00000145901.15	TNFAIP3 interacting protein 1 [Source:HGNC Symbol;Acc:HGNC:16903]	TNIP1	protein_coding	A0A0A0MRZ4,A8K4N4,B7Z8K2,Q15025	10318	7.987765080039388	8.126819389987604	8397.794214296697	1.2784393530604152	1.2786918486769636	1.2657415814098711	2.9752178326517458e-5	1.4045288611816688e-4	1.5231922380795488e-52	4275	3934	5498	9844	8216	26333
ENSG00000111331	ENSG00000111331.13	2'-5'-oligoadenylate synthetase 3 [Source:HGNC Symbol;Acc:HGNC:8088]	OAS3	protein_coding	Q9Y6K5	4940	5.699456737302906	5.849790402512882	1728.833770269793	1.3142915587571637	1.2936168782362787	1.260127939270184	5.094259954611025e-4	0.0014165570669888543	8.677386490999936e-18	853	899	1023	1697	1740	6246
ENSG00000087916	NA	NA	SLC6A14	protein_coding	NA	NA	5.7405745738029506	5.880095858237779	1766.856285985715	1.2772271148372323	1.275028823273307	1.258438267956503	4.7068077072503785e-5	1.4045288611816688e-4	3.5749154190056356e-38	859	794	1268	1887	1815	5796
ENSG00000181333	ENSG00000181333.12	hephaestin like 1 [Source:HGNC Symbol;Acc:HGNC:30477]	HEPHL1	protein_coding	Q6MZM0	341208	3.6151641230371956	3.7638006213335764	405.9834068902628	1.3054354132745158	1.2939907247721936	1.2565496337460278	4.4519821798579896e-4	0.0014165570669888543	1.5629436351780772e-14	225	182	247	446	439	1247
ENSG00000166920	ENSG00000166920.12	chromosome 15 open reading frame 48 [Source:HGNC Symbol;Acc:HGNC:29898]	C15orf48	protein_coding	A0A024R5U4,Q9C002	84419	5.765456844978384	5.8969607926518925	1788.0926378230565	1.244666510454976	1.2421785770917495	1.230031800963898	3.442353681622446e-5	1.3047322159265637e-4	3.137346217447321e-46	933	844	1197	1883	1934	5547
ENSG00000008517	ENSG00000008517.17	interleukin 32 [Source:HGNC Symbol;Acc:HGNC:16830]	IL32	protein_coding	P24001	9235	5.549914124232549	5.6837737670632995	1542.1646703042404	1.2498378950866176	1.2337031515484642	1.2090318350727836	2.0194859492662695e-4	5.960558921381376e-4	3.161321104872497e-22	885	737	925	1604	1691	4746
ENSG00000176907	ENSG00000176907.5	transcriptional and immune response regulator [Source:HGNC Symbol;Acc:HGNC:1357]	C8orf4	protein_coding	Q9NR00	56892	1.4623868504584194	1.6883651274409244	96.79519620737015	1.117320878247493	1.434369276201355	1.1512594372464386	0.2795282406429337	0.11279778915575606	0.02097128303038911	48	41	55	111	155	166
ENSG00000130303	ENSG00000130303.13	bone marrow stromal cell antigen 2 [Source:HGNC Symbol;Acc:HGNC:1119]	BST2	protein_coding	A0A024R7H5,Q10589	684	1.4474603437789555	1.6532522554811895	91.83546536321747	1.431980262253388	1.33400519212009	1.138305492589453	0.02461017034303864	0.04916946740715118	0.0049305503665052815	33	58	53	99	91	317
ENSG00000172927	ENSG00000172927.8	myeloma overexpressed [Source:HGNC Symbol;Acc:HGNC:7563]	MYEOV	protein_coding	A0A024R5F1,A8K256,F5H0B3,Q96EZ4	26579	1.9704336387437695	2.148957851270806	130.46772194152402	1.3523303734260745	1.277729971732441	1.1330593905147957	0.018356017330701028	0.02967673808045304	8.485486940961406e-4	84	54	73	149	116	452
ENSG00000163220	ENSG00000163220.11	S100 calcium binding protein A9 [Source:HGNC Symbol;Acc:HGNC:10499]	S100A9	protein_coding	P06702	6280	9.31031526634229	9.419177348703409	20576.343370844326	1.1218675386089678	1.1252641990595031	1.1116730379818252	3.7832228575932514e-5	2.3488278844339828e-4	1.9017710284634285e-39	10566	10508	15283	23927	19917	59627
ENSG00000185022	ENSG00000185022.12	MAF bZIP transcription factor F [Source:HGNC Symbol;Acc:HGNC:6780]	MAFF	protein_coding	Q9ULX9	23764	4.61088866692028	4.725066282146002	792.2097805137214	1.1353493821863676	1.13338333920485	1.1045910336810971	3.172262020491621e-4	8.188348509940992e-4	2.657556792625004e-18	428	359	619	827	806	2461
ENSG00000125538	ENSG00000125538.12	interleukin 1 beta [Source:HGNC Symbol;Acc:HGNC:5992]	IL1B	protein_coding	P01584	3553	7.928985452426688	8.028056216637472	7842.054885481783	1.0701282110964587	1.0638440144088055	1.046105246694076	1.304814142248794e-4	5.860337005222867e-4	1.2799872819842291e-27	4868	3818	5459	8337	8008	22767
ENSG00000115008	ENSG00000115008.6	interleukin 1 alpha [Source:HGNC Symbol;Acc:HGNC:5991]	IL1A	protein_coding	P01583	3552	6.680891115308981	6.798527783501129	3342.1544382729276	1.1060962136736212	1.0829842263228242	1.0286370387611046	0.005425458245953561	0.0148396683067795	1.535035472072616e-8	1593	1398	3243	3303	3412	10543
ENSG00000107968	ENSG00000107968.10	mitogen-activated protein kinase kinase kinase 8 [Source:HGNC Symbol;Acc:HGNC:6860]	MAP3K8	protein_coding	P41279,Q6FG25	1326	1.9021743918615697	2.032521843937351	120.77080361204432	1.1247067932435904	1.140089380181177	1.0214207803713964	0.016016749381736976	0.012980416333369988	4.0336448685554695e-4	62	60	90	140	117	355
ENSG00000111012	ENSG00000111012.10	cytochrome P450 family 27 subfamily B member 1 [Source:HGNC Symbol;Acc:HGNC:2606]	CYP27B1	protein_coding	O15528	1594	2.313895031382826	2.461382949520694	163.3193928394755	1.1509740900914691	1.1486781679953137	1.0079710019649746	0.02477784538142666	0.04136027858996746	0.0015517889493503333	103	56	130	191	160	474
ENSG00000100311	ENSG00000100311.17	platelet derived growth factor subunit B [Source:HGNC Symbol;Acc:HGNC:8800]	PDGFB	protein_coding	P01127	5155	3.5590000505653006	3.665822265272435	379.11810486036063	1.0705195214215169	1.0567545169605315	0.9973173287376675	0.005029392963079569	0.01015905829639309	2.6445904092168523e-7	230	194	261	441	331	1150
ENSG00000078401	ENSG00000078401.7	endothelin 1 [Source:HGNC Symbol;Acc:HGNC:3176]	EDN1	protein_coding	P05305,Q6FH53	1906	3.96253363501737	4.071153864829386	502.3556516844418	1.0626138931976121	1.0531445176927765	0.9927425031079132	0.0056994010033497465	0.012671063557391771	1.7205787706735195e-7	232	273	423	458	542	1578
ENSG00000171631	ENSG00000171631.14	pyrimidinergic receptor P2Y6 [Source:HGNC Symbol;Acc:HGNC:8543]	P2RY6	protein_coding	A0A024R5I9,Q15077	5031	1.1535621911280207	1.3631027618348739	74.66755479956052	1.4409349761829027	1.2738065684656552	0.9761718023635556	0.04876130524600264	0.1067299888111225	0.03676901750660104	35	50	33	79	71	261
ENSG00000151651	ENSG00000151651.16	ADAM metallopeptidase domain 8 [Source:HGNC Symbol;Acc:HGNC:215]	ADAM8	protein_coding	P78325,Q14C66	101	3.3796256226281085	3.495990818943995	336.8783301032757	1.0685248134627936	1.0642270783601773	0.9748411580813192	0.016090049305014228	0.026143906943756644	5.481125099595878e-5	179	195	231	425	267	1012
ENSG00000163221	ENSG00000163221.9	S100 calcium binding protein A12 [Source:HGNC Symbol;Acc:HGNC:10489]	S100A12	protein_coding	P80511	6283	1.4224342013803417	1.6077423779507842	87.91032293874943	1.26506454725242	1.1989190038309527	0.9748336506938019	0.06508467855178765	0.05745212876671339	0.016877490812766925	41	43	68	78	80	349
ENSG00000163207	ENSG00000163207.7	involucrin [Source:HGNC Symbol;Acc:HGNC:6187]	IVL	protein_coding	P07476	3713	6.9166851611749305	7.019238708806034	3894.3461332901365	1.0203790349036779	1.0223169246650405	0.9747592446106076	0.006577110408004117	0.012980416333369988	2.7945742611448177e-9	1998	2292	2887	4309	3039	13218
ENSG00000172331	ENSG00000172331.12	bisphosphoglycerate mutase [Source:HGNC Symbol;Acc:HGNC:1093]	BPGM	protein_coding	A0A024R782,P07738	669	5.506479803776604	5.59810386136938	1452.837833715264	0.9992841380622081	1.0019543086584568	0.9701009394617033	0.0010427513800291411	0.0019910367252501966	2.71626432591575e-14	834	702	1207	1332	1566	4398
ENSG00000077150	ENSG00000077150.20	nuclear factor kappa B subunit 2 [Source:HGNC Symbol;Acc:HGNC:7795]	NFKB2	protein_coding	Q00653	4791	6.010614054454415	6.098737110419689	2058.1127339607706	0.9894346760249668	0.9933765822485547	0.9677943844505312	5.094259954611025e-4	0.001157851176892006	1.0256903119577271e-16	1149	1165	1524	2388	1889	5738
ENSG00000179046	ENSG00000179046.8	tripartite motif family like 2 [Source:HGNC Symbol;Acc:HGNC:26378]	TRIML2	protein_coding	B7ZLC3,Q8N7C3	205860	1.5745096491992951	1.7409350396485088	97.25338505535397	1.2541316461697616	1.1676950152315677	0.9647559909067126	0.049663964872742127	0.055335752237699924	0.012322067776300575	57	51	58	82	99	361
ENSG00000259207	ENSG00000259207.9	integrin subunit beta 3 [Source:HGNC Symbol;Acc:HGNC:6156]	ITGB3	protein_coding	P05106	3690	1.8969954226826822	2.031508455530633	121.00749452293596	1.1310945709260214	1.1136201920644724	0.9511162689661447	0.029735931387101507	0.04463855895905351	0.004989950688806132	84	54	73	133	128	338
ENSG00000184557	ENSG00000184557.4	suppressor of cytokine signaling 3 [Source:HGNC Symbol;Acc:HGNC:19391]	SOCS3	protein_coding	O14543,Q6FI39	9021	3.3769723696041956	3.4806794311743277	333.76550086938045	1.0091202521285687	1.0114956599009501	0.9262781766827433	0.012528961320153974	0.026143906943756644	5.06842974645687e-5	153	215	248	342	368	892
ENSG00000126561	ENSG00000126561.16	signal transducer and activator of transcription 5A [Source:HGNC Symbol;Acc:HGNC:11366]	STAT5A	protein_coding	A8K6I5,K7EK35,P42229,Q59GY7	6776	1.7540685305778991	1.8958024877606723	110.27743904881702	1.130348212122053	1.1212735092177757	0.9148303340724123	0.056093151834036195	0.07321883323572981	0.016153475242402186	78	51	61	133	112	290
ENSG00000100906	ENSG00000100906.11	NFKB inhibitor alpha [Source:HGNC Symbol;Acc:HGNC:7797]	NFKBIA	protein_coding	P25963	4792	6.9958790316327555	7.068204469330756	4031.7784141380625	0.9000591842221446	0.8996501967935868	0.877113910204463	5.094259954611025e-4	0.0014941415312396044	2.425904206278267e-17	2276	2470	3088	4406	3826	10871
ENSG00000170477	ENSG00000170477.13	keratin 4 [Source:HGNC Symbol;Acc:HGNC:6441]	KRT4	protein_coding	B4DRS2,P19013	3851	4.274569893844207	4.384258578402592	623.3109647398572	0.9971778265411583	0.9693243607854797	0.8616641484932674	0.04606503610269217	0.06655101265989552	6.097181569691902e-4	396	282	520	571	490	2368
ENSG00000137965	ENSG00000137965.11	interferon induced protein 44 [Source:HGNC Symbol;Acc:HGNC:16938]	IFI44	protein_coding	Q8TCB0	10561	4.0230123490430145	4.099735581327501	512.7269786788243	0.907342651599136	0.9023866368682717	0.8572466298951162	0.004341229144022491	0.007863300724743116	1.9938524246219214e-8	310	277	418	464	532	1524
ENSG00000144802	ENSG00000144802.11	NFKB inhibitor zeta [Source:HGNC Symbol;Acc:HGNC:29805]	NFKBIZ	protein_coding	Q9BYH8	64332	6.023649887462746	6.094903883312997	2051.1990166224014	0.8742248576647756	0.8757358695413329	0.8429654545266348	0.002630817713994947	0.004406915803618795	1.0926451237993992e-11	1161	1235	1656	1790	2204	5951
ENSG00000137462	ENSG00000137462.8	toll like receptor 2 [Source:HGNC Symbol;Acc:HGNC:11848]	TLR2	protein_coding	A0A0S2Z4S4,B3KWR9,O60603	7097	2.661334022479035	2.8347057448445763	212.5682724446897	1.079928227863854	1.0942361976436479	0.836240680758162	0.11567525012567909	0.18464796334578903	0.042165668807021	74	84	244	229	250	533
ENSG00000143466	NA	NA	IKBKE	protein_coding	NA	NA	3.4060045736687683	3.486799724510895	335.28283961816044	0.9035341713429423	0.9085551680504145	0.8340364026261995	0.013049811002009014	0.02084199989474375	4.6927835941507096e-5	199	207	238	380	315	881
ENSG00000025708	ENSG00000025708.14	thymidine phosphorylase [Source:HGNC Symbol;Acc:HGNC:3148]	TYMP	protein_coding	B2RBL3,E5KRG5,P19971	1890	4.604574045952684	4.694304925202824	776.8390996027838	0.9106037728073235	0.914504336179078	0.8312848151482247	0.024220206260730633	0.04597822563520291	1.5443762526433748e-4	420	521	542	969	662	1998
ENSG00000123689	ENSG00000123689.6	G0/G1 switch 2 [Source:HGNC Symbol;Acc:HGNC:30229]	G0S2	protein_coding	P27469	50486	7.156286550400988	7.228189058197588	4504.150838247639	0.8545792055651749	0.8641342853251527	0.8250207118790864	0.005815352292565831	0.01049815520984666	2.7267752354090035e-9	2607	2563	3825	5116	3540	13394
ENSG00000101347	ENSG00000101347.10	SAM and HD domain containing deoxynucleoside triphosphate triphosphohydrolase 1 [Source:HGNC Symbol;Acc:HGNC:15925]	SAMHD1	protein_coding	Q59H15,Q9Y3Z3	25939	3.9437765702729766	4.017837051030371	484.4686937158902	0.8790372814910848	0.8740561720195612	0.8203246349656601	0.005933733909028333	0.01321205997968221	6.1420823103153205e-07	252	285	431	478	469	1399
ENSG00000130589	ENSG00000130589.16	helicase with zinc finger 2 [Source:HGNC Symbol;Acc:HGNC:30021]	HELZ2	protein_coding	Q9BYK8	85441	3.3660485155737545	3.5111028126966723	340.62184670242556	1.0665642319022075	1.0268799658155368	0.8199522174384047	0.091651215862842	0.1717963897663751	0.023159378567399337	142	250	224	459	238	1007
ENSG00000133106	ENSG00000133106.14	epithelial stromal interaction 1 [Source:HGNC Symbol;Acc:HGNC:16465]	EPSTI1	protein_coding	Q96J88	94240	2.479003914308626	2.5994203198513324	180.32734478860334	1.0518439277946416	0.9902323592047269	0.8004457179568312	0.043596122906179494	0.11119774373290728	0.019462823951208543	80	136	114	181	193	500
ENSG00000115919	ENSG00000115919.15	kynureninase [Source:HGNC Symbol;Acc:HGNC:6469]	KYNU	protein_coding	Q16719	8942	6.168977485145282	6.24412883865698	2276.451342385943	0.8573098621072719	0.8542999472277739	0.7991634684396721	0.01071087419404003	0.02115752544539162	2.2241917846873957e-6	1235	1103	2341	2258	2352	6025
ENSG00000091129	ENSG00000091129.21	neuronal cell adhesion molecule [Source:HGNC Symbol;Acc:HGNC:7994]	NRCAM	protein_coding	B7Z670,C9JYY6,Q14CA1,Q92823	4897	1.6880288159017178	1.8093462134467515	103.15659627107695	0.9655774432481284	1.0000174767655563	0.784753240090097	0.07771954764735485	0.07392093880359753	0.029785172828181442	58	44	95	96	119	287
ENSG00000188313	ENSG00000188313.13	phospholipid scramblase 1 [Source:HGNC Symbol;Acc:HGNC:9092]	PLSCR1	protein_coding	O15162	5359	4.637901639163738	4.703693875233251	780.0724505969738	0.8439039975568021	0.8185400909247674	0.7702879885560706	0.008021982044760043	0.0148396683067795	6.1420823103153205e-07	463	493	619	707	708	2469
ENSG00000092295	ENSG00000092295.12	transglutaminase 1 [Source:HGNC Symbol;Acc:HGNC:11777]	TGM1	protein_coding	P22735	7051	5.535352685057516	5.593461802040438	1448.7606439216415	0.782270750272239	0.7804069031820426	0.7410780416472239	0.005933733909028333	0.008997058385467332	3.0604517319693246e-8	878	890	1218	1549	1179	4206
ENSG00000196611	ENSG00000196611.5	matrix metallopeptidase 1 [Source:HGNC Symbol;Acc:HGNC:7155]	MMP1	protein_coding	B4DN15,P03956,Q53G95	4312	4.852441336702546	4.91319277816625	903.3233842105273	0.7900214968905455	0.7883188577972009	0.7405449668497052	0.006776862637768185	0.013622952792252169	5.042005126256548e-7	598	446	838	895	849	2511
ENSG00000104856	ENSG00000104856.14	RELB proto-oncogene, NF-kB subunit [Source:HGNC Symbol;Acc:HGNC:9956]	RELB	protein_coding	D6R992,Q01201	5971	2.772302573113425	2.862195689287435	217.5017817626379	0.8606213559900984	0.8981677351423688	0.7403934812356342	0.09245980757905495	0.0915988818352101	0.014524661410964243	136	139	140	262	213	499
ENSG00000059378	ENSG00000059378.13	poly(ADP-ribose) polymerase family member 12 [Source:HGNC Symbol;Acc:HGNC:21919]	PARP12	protein_coding	A4D1T0,G5E9U9,Q9H0J9	64761	4.356454368760257	4.412506358246838	638.0235954488304	0.7808637073157362	0.7742233926359972	0.733575884383938	0.005596275132783191	0.010841747590073648	1.1901075431140298e-7	398	403	509	655	582	1739
ENSG00000142089	ENSG00000142089.16	interferon induced transmembrane protein 3 [Source:HGNC Symbol;Acc:HGNC:5414]	IFITM3	protein_coding	Q01628	10410	6.888865424966352	6.953039222948238	3722.4350536633283	0.7877489981833709	0.7860488488583608	0.732552352062037	0.016689123418077313	0.02967673808045304	5.171148834465184e-6	2528	2316	2689	4284	2975	10159
ENSG00000169509	ENSG00000169509.6	cysteine rich C-terminal 1 [Source:HGNC Symbol;Acc:HGNC:29875]	CRCT1	protein_coding	Q9UGL9	54544	2.521878892113368	2.6399708454282926	183.61742538007857	0.9873660520536988	0.9284242601164274	0.7311625249824518	0.09413916216175336	0.11612413956870174	0.02957428470788681	90	108	162	172	140	683
ENSG00000169242	ENSG00000169242.12	ephrin A1 [Source:HGNC Symbol;Acc:HGNC:3221]	EFNA1	protein_coding	P20827	1942	6.196757618206821	6.249126785417462	2284.712310941945	0.7532482930407627	0.7551796054937367	0.7254933565794907	0.003297287155323253	0.0045273413032193965	1.4225923423124304e-10	1477	1442	1799	2406	2146	5790
ENSG00000158125	ENSG00000158125.10	xanthine dehydrogenase [Source:HGNC Symbol;Acc:HGNC:12805]	XDH	protein_coding	P47989	7498	5.267632188095615	5.321890226637931	1199.6070994247816	0.7681133454125113	0.7590406686528886	0.7236300051114726	0.004543655246548698	0.007613715002520226	5.695323098715209e-9	842	666	984	1094	1170	3398
ENSG00000021355	ENSG00000021355.13	serpin family B member 1 [Source:HGNC Symbol;Acc:HGNC:3311]	SERPINB1	protein_coding	P30740,V9HWH1	1992	6.711040421320104	6.76330415312681	3261.0928878248487	0.7546108737695624	0.7491639271964369	0.7201683424673584	0.0036026696141888887	0.006337557708864296	4.407303166229648e-11	2202	1834	2797	3021	2865	9951
ENSG00000091073	ENSG00000091073.19	deltex E3 ubiquitin ligase 2 [Source:HGNC Symbol;Acc:HGNC:15973]	DTX2	protein_coding	Q86UW9	113878	6.126934598923666	6.202278148171886	2213.2662200882696	0.7768507672706182	0.8017552752098356	0.716165651091359	0.06018338274742112	0.0835892488693526	7.615117093959506e-4	1411	1448	1576	2838	1835	5109
ENSG00000125845	ENSG00000125845.7	bone morphogenetic protein 2 [Source:HGNC Symbol;Acc:HGNC:1069]	BMP2	protein_coding	C8C060,P12643	650	3.755596848427472	3.822112744010346	422.61321491264687	0.7935013599084882	0.7907786386165467	0.7113878180467823	0.019617105050570422	0.03720201413227799	3.058068802961338e-4	236	226	425	417	388	1209
ENSG00000159167	ENSG00000159167.12	stanniocalcin 1 [Source:HGNC Symbol;Acc:HGNC:11373]	STC1	protein_coding	P52823	6781	5.324620751481023	5.380241575819086	1249.151231990001	0.7597637519533689	0.751856458388123	0.7068224349369304	0.007764751486290058	0.014406147875171419	4.97145184404211e-7	880	637	1111	1134	1211	3557
ENSG00000198959	ENSG00000198959.12	transglutaminase 2 [Source:HGNC Symbol;Acc:HGNC:11778]	TGM2	protein_coding	B4DIT7,B4DTN7,P21980,V9HWG3	7052	7.601547149866955	7.654651505896191	6054.955478609998	0.7320292460054263	0.7286401368796046	0.6873555236883733	0.00972848245009016	0.02084199989474375	5.703434250643584e-7	4468	3258	5015	6548	5055	16350
ENSG00000168685	ENSG00000168685.15	interleukin 7 receptor [Source:HGNC Symbol;Acc:HGNC:6024]	IL7R	protein_coding	P16871	3575	2.6491437096170163	2.7270580466097303	196.77713470619452	0.8366976679780376	0.8153549447530667	0.6715222584457381	0.053400129074702485	0.08119235299781176	0.01552018371647301	143	107	146	167	211	560
ENSG00000169474	ENSG00000169474.4	small proline rich protein 1A [Source:HGNC Symbol;Acc:HGNC:11259]	SPRR1A	protein_coding	P35321	6698	3.5583367034309936	3.629408172643852	369.0082046473846	0.8073146758658425	0.7783875208032462	0.6711185382841142	0.05070577033683049	0.07955157695340107	0.004657071915571953	245	214	302	384	272	1179
ENSG00000149798	ENSG00000149798.5	CDC42 effector protein 2 [Source:HGNC Symbol;Acc:HGNC:16263]	CDC42EP2	protein_coding	O14613	10435	4.272764710531772	4.330870270461386	602.8209411518346	0.7665685645387693	0.7431661442369011	0.6710700446268547	0.022513230864577457	0.04679155407222305	3.425961420106395e-4	404	398	440	645	504	1661
ENSG00000163993	ENSG00000163993.7	S100 calcium binding protein P [Source:HGNC Symbol;Acc:HGNC:10504]	S100P	protein_coding	P25815	6286	5.215709199260259	5.259969631776409	1149.2263022434108	0.7031672229835965	0.6922544114438091	0.6628318483026465	0.00469618785622464	0.0066978217718248	2.2007668360876553e-9	759	731	960	1106	1015	3234
ENSG00000090376	ENSG00000090376.11	interleukin 1 receptor associated kinase 3 [Source:HGNC Symbol;Acc:HGNC:17020]	IRAK3	protein_coding	Q9Y616	11213	2.918302683443196	2.993036768235409	238.23725863097417	0.7172060549384972	0.8154242957541317	0.6599850472333711	0.13961238569130963	0.09712944794301726	0.021066202263293633	134	141	210	287	231	515
ENSG00000148346	ENSG00000148346.12	lipocalin 2 [Source:HGNC Symbol;Acc:HGNC:6526]	LCN2	protein_coding	P80188	3934	8.506355933318583	8.56680973191856	11400.964055427645	0.7168490060131755	0.7235840030606044	0.6556801656168456	0.046898726194690384	0.08146564246448103	2.856852646494547e-4	7991	7482	8112	13508	9912	26215
ENSG00000197632	ENSG00000197632.9	serpin family B member 2 [Source:HGNC Symbol;Acc:HGNC:8584]	SERPINB2	protein_coding	P05120	5055	7.708318715814736	7.763791422754622	6523.850898119788	0.7047692944282419	0.7126164797067663	0.6539162489854069	0.0320066182191148	0.05182320680049688	3.363071105900681e-5	4160	3938	5816	5402	5397	22174
ENSG00000149557	ENSG00000149557.14	fasciculation and elongation protein zeta 1 [Source:HGNC Symbol;Acc:HGNC:3659]	FEZ1	protein_coding	Q99689	105369550,9638	5.710381190295934	5.757988817192503	1623.7453852064573	0.7108538381420128	0.6959890258095307	0.6539133737364762	0.008505473197715472	0.015497538311151308	7.061632946571282e-7	1213	899	1352	1505	1475	4627
ENSG00000028277	ENSG00000028277.21	POU class 2 homeobox 2 [Source:HGNC Symbol;Acc:HGNC:9213]	POU2F2	protein_coding	B5ME60,H0YLL6,P09086	5452	3.21154466869759	3.277610722429334	288.8352424805603	0.7798453915547381	0.7578425684962069	0.6532251948210277	0.035293922013065006	0.0628170380569963	0.004484223346541952	203	143	262	281	251	857
ENSG00000167553	ENSG00000167553.16	tubulin alpha 1c [Source:HGNC Symbol;Acc:HGNC:20768]	TUBA1C	protein_coding	B7Z1K5,F5H5D3,Q9BQE3	84790	7.666040096830671	7.709542868362759	6288.7843994191935	0.6815487550660858	0.6744955350819144	0.6418687410060556	0.005933733909028333	0.013777610673793532	1.535035472072616e-8	4654	3436	5504	6235	5490	17148
ENSG00000185745	ENSG00000185745.10	interferon induced protein with tetratricopeptide repeats 1 [Source:HGNC Symbol;Acc:HGNC:5407]	IFIT1	protein_coding	P09914	3434	3.411590661065996	3.5133970894869795	340.9227847260605	0.9510250904938151	0.8449191109915241	0.6412111198508087	0.0628141374570045	0.1974688179282223	0.04691057077142879	159	284	221	313	336	1008
ENSG00000169252	ENSG00000169252.5	adrenoceptor beta 2 [Source:HGNC Symbol;Acc:HGNC:286]	ADRB2	protein_coding	P07550	154	5.057985767580366	5.101879182483015	1030.2135251605923	0.666734550837881	0.6785326825202554	0.636525189900828	0.00996705156869444	0.013626813246477156	7.674216536956286e-7	637	647	944	933	1052	2627
ENSG00000069399	ENSG00000069399.15	BCL3 transcription coactivator [Source:HGNC Symbol;Acc:HGNC:998]	BCL3	protein_coding	B7Z3N9,P20749	602	4.256152284076334	4.3197062825413415	598.3991846083868	0.7524361160438355	0.7379032188439519	0.6358065096395731	0.047574933273312685	0.09786437569093685	0.004897293630664031	350	433	454	682	476	1596
ENSG00000136048	ENSG00000136048.14	DNA damage regulated autophagy modulator 1 [Source:HGNC Symbol;Acc:HGNC:25645]	DRAM1	protein_coding	A0A024RBF9,Q8N682	55332	5.03728082494831	5.08038668234998	1015.1706822235151	0.6570104573718965	0.6729162127930064	0.6293227253344827	0.011088913380830326	0.013777610673793532	1.3194144187392317e-6	689	586	927	955	1023	2517
ENSG00000104140	ENSG00000104140.7	ras homolog family member V [Source:HGNC Symbol;Acc:HGNC:18313]	RHOV	protein_coding	A0A024R9R2,Q96L33	171177	4.862616919440322	4.904650726846645	898.1688276033121	0.6689028078633544	0.6669933534973834	0.628709613075241	0.008144764623781935	0.0130741648189031	5.024860074299079e-7	595	561	787	915	763	2426
ENSG00000111859	ENSG00000111859.17	neural precursor cell expressed, developmentally down-regulated 9 [Source:HGNC Symbol;Acc:HGNC:7733]	NEDD9	protein_coding	A0A024QZV9,A0A087WUD2,Q14511	4739	5.706710777104743	5.747279880002975	1612.9377265494022	0.6516462752899396	0.661705702914073	0.6281998446868062	0.0068544739895102895	0.007880361300809387	2.8904611332134e-8	1041	1042	1407	1557	1593	3940
ENSG00000160213	ENSG00000160213.8	cystatin B [Source:HGNC Symbol;Acc:HGNC:2482]	CSTB	protein_coding	P04080,Q76LA1	1476	9.434810822303673	9.48409816756184	21516.760112041662	0.699718573737793	0.6758471795355967	0.6250034731990536	0.022513230864577457	0.05220924015077266	2.4199847844681e-5	16558	13713	15103	20695	19511	58441
ENSG00000108244	ENSG00000108244.17	keratin 23 [Source:HGNC Symbol;Acc:HGNC:6438]	KRT23	protein_coding	A0A024R1X9,Q8TC04,Q9C075	25984	5.008956486116892	5.065885527903064	1004.1969804934599	0.7488919102330005	0.7038004140170336	0.6196381645136698	0.038739407628237646	0.08146564246448103	0.0016791583548807984	724	687	676	882	974	2832
ENSG00000115267	ENSG00000115267.8	interferon induced with helicase C domain 1 [Source:HGNC Symbol;Acc:HGNC:18873]	IFIH1	protein_coding	Q9BYX4	64135	4.152421473497956	4.1964957027856515	548.9894513576554	0.6656190211166335	0.6714261556284278	0.6176212064883092	0.01559761229809577	0.024989821090211622	3.332875947319536e-5	336	350	505	503	537	1443
ENSG00000258947	ENSG00000258947.7	tubulin beta 3 class III [Source:HGNC Symbol;Acc:HGNC:20772]	TUBB3	protein_coding	Q13509,Q53G92	10381	7.3999436745133185	7.448999805660743	5251.061670508327	0.678603038629618	0.6735541133824104	0.6173631517062181	0.02500529378904176	0.05067278563052136	8.011174949483416e-5	4100	2952	4185	5727	4429	13295
ENSG00000138496	ENSG00000138496.16	poly(ADP-ribose) polymerase family member 9 [Source:HGNC Symbol;Acc:HGNC:24118]	PARP9	protein_coding	Q59ER9,Q8IXQ6	83666	5.643084025153279	5.684552761933353	1542.7853373182986	0.6663460741253904	0.6543879816641862	0.6171168164467841	0.009654667661081324	0.014592896507199629	3.8520794199244536e-7	952	1037	1367	1400	1345	4504
ENSG00000120875	ENSG00000120875.9	dual specificity phosphatase 4 [Source:HGNC Symbol;Acc:HGNC:3070]	DUSP4	protein_coding	Q13115	1846	6.317274908364361	6.361037255695361	2467.4350206911768	0.665680657360771	0.660750069565982	0.6169961788261036	0.013329773217908186	0.0202888564962537	2.751378013744357e-6	1664	1356	2410	2340	2045	7267
ENSG00000011422	ENSG00000011422.12	plasminogen activator, urokinase receptor [Source:HGNC Symbol;Acc:HGNC:9053]	PLAUR	protein_coding	M0R1I2,Q03405	5329	5.228887361179634	5.274101105066235	1161.0207865134541	0.6770943405922073	0.6574202496934329	0.5985027486143718	0.022513230864577457	0.04034166357876394	1.6914609752518528e-4	874	730	882	1180	993	3098
ENSG00000057657	ENSG00000057657.17	PR/SET domain 1 [Source:HGNC Symbol;Acc:HGNC:9346]	PRDM1	protein_coding	B4DW27,O75626,Q5T4E8	639	3.7695578880651484	3.815443211125408	420.6911671553959	0.6673792017690088	0.6607818350786593	0.5912003673377297	0.024683903951941675	0.043957016899525275	6.278477355216692e-4	279	238	407	392	376	1180
ENSG00000110047	ENSG00000110047.18	EH domain containing 1 [Source:HGNC Symbol;Acc:HGNC:3242]	EHD1	protein_coding	A0A024R571,B2R5U3,Q9H4M9	10938	5.759278634884923	5.803001698959927	1676.6881599253647	0.6373633622368482	0.6447941274960086	0.5870043969596919	0.0273319764135714	0.04069873350567994	1.7823792718119896e-4	1206	1034	1399	1862	1346	4245
ENSG00000150967	ENSG00000150967.18	ATP binding cassette subfamily B member 9 [Source:HGNC Symbol;Acc:HGNC:50]	ABCB9	protein_coding	A0A024RBU1,Q9NP78	23457	2.4193780326529253	2.476221942935599	165.29015040748806	0.7113242742362776	0.7174261710273621	0.5787301975871394	0.06300544357807127	0.057128221995392886	0.024395170149440194	108	102	139	167	152	435
ENSG00000144810	ENSG00000144810.16	collagen type VIII alpha 1 chain [Source:HGNC Symbol;Acc:HGNC:2215]	COL8A1	protein_coding	P27658	1295	5.623711651033264	5.658239153073266	1515.479381644296	0.6022581678245498	0.6038040158751021	0.569934119229349	0.00972848245009016	0.0130741648189031	1.9843894075200288e-7	1064	907	1413	1323	1460	4009
ENSG00000089723	ENSG00000089723.10	OTU deubiquitinase, ubiquitin aldehyde binding 2 [Source:HGNC Symbol;Acc:HGNC:20351]	OTUB2	protein_coding	Q96DC9	78990	4.895523535411878	4.936490511314575	917.7318110951146	0.6514733669200167	0.6261102098675033	0.5695622980308277	0.02461017034303864	0.04463855895905351	2.014203494911205e-4	643	625	728	791	848	2600
ENSG00000163082	ENSG00000163082.10	sphingosine-1-phosphate phosphatase 2 [Source:HGNC Symbol;Acc:HGNC:19953]	SGPP2	protein_coding	Q8IWX5	130367	3.691848379737335	3.737884252524287	398.98725675086604	0.6393735535311214	0.6535872999038135	0.56678397568076	0.046384084230166	0.06832690000613129	0.003647600629093372	247	258	366	340	416	1031
ENSG00000177494	ENSG00000177494.6	zinc finger BED-type containing 2 [Source:HGNC Symbol;Acc:HGNC:20710]	ZBED2	protein_coding	Q9BTP6	79413	5.867846544396771	5.90701221243157	1800.4247127411725	0.6200749407373358	0.6144963655557255	0.565148228320881	0.022513230864577457	0.03152484271578524	4.3083753144263806e-5	1234	997	1816	1545	1635	5166
ENSG00000119917	ENSG00000119917.14	interferon induced protein with tetratricopeptide repeats 3 [Source:HGNC Symbol;Acc:HGNC:5411]	IFIT3	protein_coding	O14879,Q5T765	3437	4.322975892259628	4.386478094729902	626.5920938810158	0.7500261430773014	0.6940713816175589	0.5622703785475781	0.06152412339551093	0.16382451739161577	0.023384845427457297	333	513	467	601	580	1693
ENSG00000124107	ENSG00000124107.5	secretory leukocyte peptidase inhibitor [Source:HGNC Symbol;Acc:HGNC:11092]	SLPI	protein_coding	P03973	6590	6.595618356288999	6.628714328935502	2972.3094884746397	0.595675385040743	0.5900463042456293	0.5578838032332226	0.00972848245009016	0.015125411716358724	2.4829803214453455e-7	2210	1900	2475	2879	2658	7569
ENSG00000010438	ENSG00000010438.16	serine protease 3 [Source:HGNC Symbol;Acc:HGNC:9486]	PRSS3	protein_coding	P35030,Q7Z5F4	5646	2.6744336577698284	2.7436310595622206	198.5020480951809	0.7745099602901829	0.7229982680472966	0.5550027421043913	0.084266608692177	0.12270791319771776	0.04831596639472718	145	114	159	193	155	623
ENSG00000175592	ENSG00000175592.9	FOS like 1, AP-1 transcription factor subunit [Source:HGNC Symbol;Acc:HGNC:13718]	FOSL1	protein_coding	A0A0S2Z595,E9PKL5,E9PPX2,P15407	8061	6.079294585587241	6.112388631195813	2076.8017033871774	0.5932252150194562	0.5843661981243476	0.5490130193164071	0.012175898305815348	0.017979890436764557	1.2264996707039074e-6	1556	1253	1838	1944	1761	5728
ENSG00000168394	ENSG00000168394.11	transporter 1, ATP binding cassette subfamily B member [Source:HGNC Symbol;Acc:HGNC:43]	TAP1	protein_coding	A0A0S2Z5A6,B7Z7P4,Q03518	6890	4.51014974311979	4.545691574206004	700.3660878020842	0.5910269236235012	0.6029524353768646	0.5481355251487348	0.02541888269321329	0.03433494397452637	1.6914609752518528e-4	468	470	611	670	672	1696
ENSG00000179593	ENSG00000179593.16	arachidonate 15-lipoxygenase type B [Source:HGNC Symbol;Acc:HGNC:434]	ALOX15B	protein_coding	O15296	247	6.323780127140289	6.35562432821778	2458.978238467711	0.5812789465502766	0.5741665722020032	0.5399713864693949	0.012468982415873886	0.018659499603573645	1.2605110769394415e-6	1608	1729	2167	2385	2050	6596
ENSG00000167552	ENSG00000167552.14	tubulin alpha 1a [Source:HGNC Symbol;Acc:HGNC:20766]	TUBA1A	protein_coding	Q71U36	7846	8.527355719870405	8.558931453557454	11329.669138110652	0.5731112127887138	0.567389345930745	0.5376054536157049	0.012528961320153974	0.02799278026350361	5.75077865947286e-7	8616	6592	10421	9802	10227	31310
ENSG00000183963	ENSG00000183963.18	smoothelin [Source:HGNC Symbol;Acc:HGNC:11126]	SMTN	protein_coding	A0A087WVP4,A0A087X1R1,B4DI56,B4E229,P53814	6525	6.513139430878465	6.556077589279711	2827.3293989877607	0.5892010365432838	0.6062115089580782	0.5361291256296773	0.06673432043487863	0.09242300664851351	0.002327641678015692	1900	1893	2449	3244	2095	7135
ENSG00000196230	ENSG00000196230.13	tubulin beta class I [Source:HGNC Symbol;Acc:HGNC:20778]	TUBB	protein_coding	B4DMJ5,B4DQN9,B4DY90,P07437,Q5ST81,Q5SU16	203068	6.78127372661054	6.817954106730562	3388.530152236037	0.5979482716742163	0.5867524808208432	0.5356102103134139	0.02556594622975422	0.0481348007846865	1.247314911873914e-4	2573	1783	3317	3109	3004	9168
ENSG00000122861	ENSG00000122861.16	plasminogen activator, urokinase [Source:HGNC Symbol;Acc:HGNC:9052]	PLAU	protein_coding	A0A024QZM9,B4DNJ4,P00749,Q59GZ8	5328	9.192983573645634	9.221411015587694	17935.878018876927	0.5578261941413819	0.5553017469804918	0.532837066687043	0.005933733909028333	0.015422080563101636	3.1584196470488293e-10	13042	11837	15520	15846	16841	46292
ENSG00000178922	ENSG00000178922.16	hydroxypyruvate isomerase (putative) [Source:HGNC Symbol;Acc:HGNC:26948]	HYI	protein_coding	A0A0A0MTR5,F6UJY1,Q5T013	81888	5.019022712602906	5.053177560537196	996.078742738795	0.5735768250939797	0.5807710183784621	0.527888354372686	0.026265958317508185	0.03720201413227799	1.828912870838306e-4	611	687	942	903	970	2463
ENSG00000188505	ENSG00000188505.5	NCCRP1, F-box associated domain containing [Source:HGNC Symbol;Acc:HGNC:33739]	NCCRP1	protein_coding	Q6ZVX7	342897	5.043418052347807	5.080311546306898	1014.5542519119631	0.586099026028816	0.5873965568364303	0.5261992979542971	0.036558969093257225	0.050286794207631	7.046009247247645e-4	675	628	986	1038	780	2790
ENSG00000041982	ENSG00000041982.16	tenascin C [Source:HGNC Symbol;Acc:HGNC:5318]	TNC	protein_coding	B4E1W8,J3QSU6,P24821,Q4LE33	3371	7.414488358942572	7.4465961465429364	5242.079723567604	0.5545829491058856	0.5599709763012038	0.5164644758182513	0.025558832372926922	0.04247150204631528	4.523447196279309e-5	4024	3237	4534	4957	5103	12147
ENSG00000115415	ENSG00000115415.20	signal transducer and activator of transcription 1 [Source:HGNC Symbol;Acc:HGNC:11362]	STAT1	protein_coding	P42224	6772	6.671443021199815	6.699998464154389	3121.767063348301	0.544744228626359	0.5447631388267404	0.5130368330550339	0.01458396004631093	0.01988048220206268	5.703434250643584e-7	2057	2044	3055	2606	2920	8442
ENSG00000184792	ENSG00000184792.16	oxysterol binding protein 2 [Source:HGNC Symbol;Acc:HGNC:8504]	OSBP2	protein_coding	Q969R2	23762	2.854483242203498	2.904820948822022	223.0008323681161	0.6346831922333505	0.6463586314168446	0.5058532740784566	0.08874531492663236	0.10445921175576256	0.04054292675820424	131	139	223	228	192	584
ENSG00000147454	ENSG00000147454.14	solute carrier family 25 member 37 [Source:HGNC Symbol;Acc:HGNC:29786]	SLC25A37	protein_coding	Q71JB2,Q9NYZ2	51312	5.958007549857636	5.985643171811805	1901.7688960406822	0.5434435177381437	0.5354576577031045	0.5028588195347905	0.015837936268073755	0.02000904237857608	1.837192595589826e-6	1256	1325	1764	1663	1669	5207
ENSG00000162723	ENSG00000162723.10	SLAM family member 9 [Source:HGNC Symbol;Acc:HGNC:18430]	SLAMF9	protein_coding	Q6NSE6,Q96A28	89886	3.254330764050199	3.30215911105583	294.8084364304989	0.6149326901005627	0.6341909126692468	0.49916885672355865	0.10100465023066513	0.1295595351918108	0.03902256710655992	222	169	254	323	247	723
ENSG00000109320	ENSG00000109320.13	nuclear factor kappa B subunit 1 [Source:HGNC Symbol;Acc:HGNC:7794]	NFKB1	protein_coding	A0A024RDJ4,P19838	4790	5.935710732632373	5.961393868017491	1870.5030381518409	0.5235500130818043	0.5245833674057254	0.49632280323964306	0.013167834828607552	0.0148396683067795	2.4326528592438847e-7	1303	1238	1758	1618	1755	4802
ENSG00000161010	ENSG00000161010.15	MRN complex interacting protein [Source:HGNC Symbol;Acc:HGNC:30817]	C5orf45	protein_coding	Q6NTE8	51149	5.013267521587294	5.05205572916815	995.6499519241454	0.5894952256723698	0.5783914263210875	0.4952848524689079	0.07061404351421076	0.10808609337701909	0.007799052788722409	706	729	755	938	965	2368
ENSG00000161638	ENSG00000161638.11	integrin subunit alpha 5 [Source:HGNC Symbol;Acc:HGNC:6141]	ITGA5	protein_coding	B2R627,P08648	3678	8.184123539380542	8.209127547271862	8891.701925850168	0.5242106753440394	0.5191043342513955	0.49524684308596983	0.008967267428337103	0.01953028012493938	1.1733008090472768e-8	6674	5857	7800	8267	7664	23070
ENSG00000188735	ENSG00000188735.13	transmembrane protein 120B [Source:HGNC Symbol;Acc:HGNC:32008]	TMEM120B	protein_coding	A0PK00	144404	5.007585698419467	5.04818965984232	991.4175348686288	0.5912828363935763	0.5767069431510111	0.4909441379541726	0.07151808649363967	0.10899410262604148	0.008520270534538075	698	533	1042	884	810	2930
ENSG00000130707	ENSG00000130707.18	argininosuccinate synthase 1 [Source:HGNC Symbol;Acc:HGNC:758]	ASS1	protein_coding	P00966,Q5T6L4	445	6.411903041559099	6.436805457267143	2602.2917475682116	0.5119664825418812	0.5164661853271784	0.48588238601485917	0.01339462923260971	0.01538299261229887	7.674216536956286e-7	1891	1620	2508	2523	2266	6382
ENSG00000167772	ENSG00000167772.12	angiopoietin like 4 [Source:HGNC Symbol;Acc:HGNC:16039]	ANGPTL4	protein_coding	Q9BY76	51129	7.914469391233672	7.9452981900509805	7406.122831077164	0.5372434758781152	0.5322108951470342	0.48252807016230853	0.03902601830589571	0.07308571854885602	3.852440580772218e-4	5815	4702	6290	7460	5814	19464
ENSG00000169469	ENSG00000169469.9	small proline rich protein 1B [Source:HGNC Symbol;Acc:HGNC:11260]	SPRR1B	protein_coding	P22528	6699	7.0883564988426	7.140205123350968	4239.428844244323	0.5788171379560166	0.597234388525476	0.4823722128797955	0.16122422896244715	0.21019046027690214	0.027949618452181333	2383	2906	4251	4940	2879	11163
ENSG00000161921	ENSG00000161921.16	C-X-C motif chemokine ligand 16 [Source:HGNC Symbol;Acc:HGNC:16642]	CXCL16	protein_coding	Q9H2A7	58191	5.859397371346011	5.885637038482315	1774.7836442947569	0.5270767310983268	0.5176659222003153	0.4808906851058207	0.02170408037851646	0.027758111516008648	2.2795246382276737e-5	1273	1237	1544	1676	1485	4652
ENSG00000073756	ENSG00000073756.12	prostaglandin-endoperoxide synthase 2 [Source:HGNC Symbol;Acc:HGNC:9605]	PTGS2	protein_coding	P35354	5743	4.517429230783182	4.55305227025643	703.2888605026436	0.55908247914007	0.5580483306324064	0.47904335911654145	0.057357614088636634	0.0915988818352101	0.006546511849715067	424	435	766	643	628	1854
ENSG00000131323	ENSG00000131323.16	TNF receptor associated factor 3 [Source:HGNC Symbol;Acc:HGNC:12033]	TRAF3	protein_coding	A6NHG8,Q13114	7187	5.069279932588945	5.098585579256929	1028.2597452553957	0.5185889893871217	0.5327686756175055	0.4755163789469083	0.042322103488586595	0.04916946740715118	0.0010135227302986514	735	626	1007	1052	866	2491
ENSG00000149289	ENSG00000149289.11	zinc finger CCCH-type containing 12C [Source:HGNC Symbol;Acc:HGNC:29362]	ZC3H12C	protein_coding	E9PP00,Q9C0D7	85463	3.8765778138166636	3.91893679701806	453.032177788313	0.5532866454499499	0.589121527964391	0.4679417252780245	0.12207127477337192	0.14352627651901284	0.035782139643524113	263	280	489	454	426	1054
ENSG00000251537	ENSG00000251537.4	novel tripartite motif-containing 16 (TRIM16) and CMT1A duplicated region transcript 1 (CDRT1) protein	RP11-385D13.1	protein_coding	NA	NA	5.699996993590891	5.7502632693853	1617.23957219852	0.5876731390961726	0.5911263167660112	0.4671046169064384	0.15102109669577943	0.20638488039683664	0.04215452379700491	830	1245	1538	1759	1450	3578
ENSG00000168404	ENSG00000168404.13	mixed lineage kinase domain like pseudokinase [Source:HGNC Symbol;Acc:HGNC:26617]	MLKL	protein_coding	Q8NB16	197259	3.526004896345366	3.566574414036122	353.6103355114878	0.5846899974483869	0.5750094620118485	0.46685078628387683	0.07893120213647606	0.12217075078708176	0.026929243039549237	243	201	364	334	292	983
ENSG00000113645	ENSG00000113645.14	WW and C2 domain containing 1 [Source:HGNC Symbol;Acc:HGNC:29435]	WWC1	protein_coding	Q8IX03	23286	5.799983507603053	5.824346953442682	1700.801274865159	0.5039836012028099	0.5014300474697803	0.4663668516040865	0.02170408037851646	0.023396270675219086	1.476134714099079e-5	1131	1140	1697	1587	1407	4500
ENSG00000165474	ENSG00000165474.8	gap junction protein beta 2 [Source:HGNC Symbol;Acc:HGNC:4284]	GJB2	protein_coding	H9U1J4,P29033	2706	7.154851316463649	7.176747647611651	4346.217005989408	0.49102568702820376	0.48869100783270686	0.46596133216957203	0.011849951156773942	0.017979890436764557	1.5266255451348717e-8	3156	2986	3933	3871	3925	10944
ENSG00000160752	ENSG00000160752.14	farnesyl diphosphate synthase [Source:HGNC Symbol;Acc:HGNC:3631]	FDPS	protein_coding	A0A087X090,P14324	2224	8.132920845222381	8.158908496532685	8584.738334185497	0.5096897467988963	0.5042332682102868	0.4650217230956675	0.0259330970535136	0.05067278563052136	2.549269825448101e-5	6650	5378	7810	7142	7558	23889
ENSG00000112715	ENSG00000112715.24	vascular endothelial growth factor A [Source:HGNC Symbol;Acc:HGNC:12680]	VEGFA	protein_coding	A0A024RD33,A0A024RD37,A0A087WTP4,A0A087WUD8,A0A087X0B2,A0A087X1L1,A0A0Y0IMM4,A2A2V4,P15692	7422	7.784075511916727	7.805421760781849	6720.546250496473	0.48752983219699053	0.4839030636532222	0.4635302586156251	0.00996705156869444	0.019155359437395124	1.8449536048327655e-9	4716	4737	6170	5961	5936	17307
ENSG00000131378	ENSG00000131378.14	raftlin, lipid raft linker 1 [Source:HGNC Symbol;Acc:HGNC:30278]	RFTN1	protein_coding	Q14699,Q8N5I0	23180	4.756364577693289	4.783527606443166	825.3241036415552	0.5188013227961451	0.513463363174765	0.46306809816609906	0.033900133426876845	0.04916946740715118	5.270254462774309e-4	571	516	836	725	718	2230
ENSG00000214357	ENSG00000214357.9	neuralized E3 ubiquitin protein ligase 1B [Source:HGNC Symbol;Acc:HGNC:35422]	NEURL1B	protein_coding	A8MQ27	54492	5.318193263147881	5.342957400814743	1217.2416712431987	0.5072257846399696	0.49946407524460107	0.4606495585625811	0.026265958317508185	0.03160055415147923	6.146196373335587e-5	874	786	1175	1050	1047	3338
ENSG00000128422	ENSG00000128422.17	keratin 17 [Source:HGNC Symbol;Acc:HGNC:6427]	KRT17	protein_coding	Q04695,Q14666	3872	11.19889267472838	11.222319073075283	71817.10720375218	0.48651818846509587	0.49074273714589867	0.4599299549510577	0.016549044793845537	0.04382981758010569	4.541050700667854e-6	50419	48776	67933	71918	56544	182919
ENSG00000020577	ENSG00000020577.14	sterile alpha motif domain containing 4A [Source:HGNC Symbol;Acc:HGNC:23023]	SAMD4A	protein_coding	G3V2R1,Q8WW19,Q9UPU9	23034	5.414277888713859	5.438866163169852	1301.470755143823	0.5079761781202425	0.4972023943530209	0.45685921897076254	0.026265958317508185	0.03697963445947291	1.0652159544219222e-4	894	933	1180	1193	1096	3433
ENSG00000117594	ENSG00000117594.10	hydroxysteroid 11-beta dehydrogenase 1 [Source:HGNC Symbol;Acc:HGNC:5208]	HSD11B1	protein_coding	P28845,X5D2L1	3290	6.121831050982522	6.153292577035917	2135.536226917873	0.5230055267473507	0.5183615377740295	0.45288892854736285	0.07433412618488275	0.10088606092749239	0.0035700079033293593	1632	1294	2006	1649	1944	6176
ENSG00000154764	ENSG00000154764.6	Wnt family member 7A [Source:HGNC Symbol;Acc:HGNC:12786]	WNT7A	protein_coding	O00755	7476	5.337348356960442	5.366266873848539	1237.6546986423546	0.5117357316341631	0.5127681925785526	0.45098182727821085	0.053066517863782095	0.06832690000613129	0.002812385765479853	792	800	1302	1218	982	3251
ENSG00000188549	ENSG00000188549.12	coiled-coil domain containing 9B [Source:HGNC Symbol;Acc:HGNC:33488]	C15orf52	protein_coding	Q6ZUT6	388115	6.656977444162131	6.679797962865387	3078.602454098307	0.490939988256356	0.4825934611514623	0.4495280214895761	0.024220206260730633	0.03350194522523265	1.3334714911084811e-05	2263	2135	2746	2786	2535	8292
ENSG00000138623	ENSG00000138623.10	semaphorin 7A (John Milton Hagen blood group) [Source:HGNC Symbol;Acc:HGNC:10741]	SEMA7A	protein_coding	B3KMH6,F5GYX3,O75326	8482	5.153309561618107	5.1845645345309785	1091.5798013619142	0.5288058352964172	0.523544729441909	0.4487541432462022	0.07294228638684638	0.10340551049921316	0.008719656747756346	807	773	890	1120	909	2639
ENSG00000107201	ENSG00000107201.10	DExD/H-box helicase 58 [Source:HGNC Symbol;Acc:HGNC:19102]	DDX58	protein_coding	O95786	23586	4.569413081235526	4.609131825254752	731.3246426155783	0.565989066673733	0.554154252790532	0.44846865775981304	0.09738008384301967	0.15450862280779995	0.02963134207824316	394	504	789	690	632	1922
ENSG00000142627	ENSG00000142627.13	EPH receptor A2 [Source:HGNC Symbol;Acc:HGNC:3386]	EPHA2	protein_coding	A0A024QZA8,P29317	1969	7.211906386215923	7.243130127208458	4552.90933341452	0.49738712052931916	0.5079925295734067	0.4393593558910396	0.09383289125006064	0.12987942031166336	0.007145619159724048	3258	3188	3990	4961	3407	11155
ENSG00000015475	ENSG00000015475.18	BH3 interacting domain death agonist [Source:HGNC Symbol;Acc:HGNC:1050]	BID	protein_coding	A8ASI8,B2ZP79,B3KT21,P55957	637	4.392100872944868	4.420437559401265	641.5605202410513	0.5067507351132577	0.5094535849545924	0.43883411256795146	0.06152412339551093	0.09047105247483765	0.0066682013983492845	457	406	627	639	510	1656
ENSG00000106635	ENSG00000106635.8	BAF chromatin remodeling complex subunit BCL7B [Source:HGNC Symbol;Acc:HGNC:1005]	BCL7B	protein_coding	F2Z3H6,Q9BQE9	9275	3.2797825139234726	3.3161181930150145	297.70494236745583	0.5494071498165367	0.5609605492236467	0.43679695238423616	0.10928351815728639	0.1386830700825313	0.049267055162663456	195	214	259	272	290	717
ENSG00000213859	ENSG00000213859.6	potassium channel tetramerization domain containing 11 [Source:HGNC Symbol;Acc:HGNC:21302]	KCTD11	protein_coding	A0A158RFT7,Q693B1	147040	7.859363877941033	7.8780367981883845	7069.0051133100615	0.4547227409319982	0.4556146602206727	0.43523301495210237	0.011849951156773942	0.02000904237857608	6.310794100899946e-9	5220	4529	7023	6444	6178	17466
ENSG00000132003	ENSG00000132003.9	zinc finger SWIM-type containing 4 [Source:HGNC Symbol;Acc:HGNC:25704]	ZSWIM4	protein_coding	Q9H7M6,Q9HA55	65249	4.687509214368914	4.719145578660546	789.6261254475021	0.5307374509195348	0.5176078112824327	0.43486766116840314	0.0802084827212372	0.1252197263231692	0.016071748536821456	556	568	676	799	606	2077
ENSG00000064932	ENSG00000064932.16	strawberry notch homolog 2 [Source:HGNC Symbol;Acc:HGNC:29158]	SBNO2	protein_coding	Q9Y2G9	22904	5.176009511413942	5.216689997840898	1116.6144856164826	0.5231891627230915	0.5471396826957031	0.4311123869316819	0.15102109669577943	0.1887984355609232	0.04691057077142879	714	807	1005	1292	836	2621
ENSG00000116701	ENSG00000116701.15	neutrophil cytosolic factor 2 [Source:HGNC Symbol;Acc:HGNC:7661]	NCF2	protein_coding	A0A0S2Z457,P19878	4688	4.624982567654303	4.654138490895343	754.0281532248289	0.5221068432161793	0.5008594160237917	0.42883249423790604	0.07294228638684638	0.11249928881513885	0.009914752117222808	573	492	678	611	665	2131
ENSG00000134954	ENSG00000134954.14	ETS proto-oncogene 1, transcription factor [Source:HGNC Symbol;Acc:HGNC:3488]	ETS1	protein_coding	A8K725,B4DW78,P14921	2113	6.292116799414469	6.322092777949399	2401.888864547413	0.504334221196399	0.4977535387008986	0.4275071945602927	0.08104710415041406	0.1173422837197369	0.007853462370497924	1660	1360	2683	1984	2174	6519
ENSG00000100647	ENSG00000100647.8	sushi domain containing 6 [Source:HGNC Symbol;Acc:HGNC:19956]	KIAA0247	protein_coding	Q92537	9766	5.920254790361488	5.94003034050361	1843.4028698941222	0.4553895764386064	0.45880924960632447	0.42693425769316984	0.024220206260730633	0.022608549168939566	9.559588792492526e-6	1267	1238	1869	1668	1633	4541
ENSG00000158825	ENSG00000158825.6	cytidine deaminase [Source:HGNC Symbol;Acc:HGNC:1712]	CDA	protein_coding	P32320	978	5.750074208093086	5.780848536748644	1648.8190984580551	0.5175807520395355	0.5007100181904349	0.42575593268135425	0.09565638448505936	0.13013997825315657	0.010924722471018236	1193	1167	1435	1336	1349	4961
ENSG00000123416	ENSG00000123416.15	tubulin alpha 1b [Source:HGNC Symbol;Acc:HGNC:18809]	TUBA1B	protein_coding	P68363	10376	8.581489668100474	8.606285439236013	11710.4260227776	0.4853516554006834	0.47587778708826767	0.4246099333011613	0.044201882871412045	0.0915988818352101	7.291316087837901e-4	9570	6891	10995	10808	9624	30851
ENSG00000101224	ENSG00000101224.17	cell division cycle 25B [Source:HGNC Symbol;Acc:HGNC:1726]	CDC25B	protein_coding	B3KS38,B4DIG0,B4DQZ3,B4DRC3,E1YMX4,G8JLH2,P30305,Q6MZW8	994	4.393859162796476	4.419771586312215	641.0326895796552	0.5004845075834197	0.4858723239806346	0.42103518959158076	0.06063362656398839	0.0993552325529722	0.007145619159724048	440	455	597	596	518	1714
ENSG00000178078	ENSG00000178078.11	signal transducing adaptor family member 2 [Source:HGNC Symbol;Acc:HGNC:30430]	STAP2	protein_coding	Q9UGK3	55620	4.803715521313766	4.82674690122831	850.8425955731193	0.4832403487405132	0.4700302180036969	0.4176867947613867	0.048866350826910016	0.0741451854844124	0.002362086788424112	638	589	756	776	718	2200
ENSG00000163840	ENSG00000163840.10	deltex E3 ubiquitin ligase 3L [Source:HGNC Symbol;Acc:HGNC:30323]	DTX3L	protein_coding	Q8TDB6	151636	5.607719569449177	5.627135086065009	1483.214214782571	0.45088844171376247	0.4493449695246454	0.41584642462826693	0.028565178122967293	0.03079792818315207	3.6232017979975366e-5	1033	996	1504	1297	1288	3822
ENSG00000168389	ENSG00000168389.18	major facilitator superfamily domain containing 2A [Source:HGNC Symbol;Acc:HGNC:25897]	MFSD2A	protein_coding	B4DNN7,E7EPI8,Q71RE4,Q8NA29	84879	4.832300552164033	4.860440850269456	871.763599540385	0.47601743123669493	0.4953540535548088	0.41559473193478896	0.10100465023066513	0.11851235116580593	0.017893838571237778	570	614	843	913	718	2028
ENSG00000094755	ENSG00000094755.17	gamma-aminobutyric acid type A receptor subunit pi [Source:HGNC Symbol;Acc:HGNC:4089]	GABRP	protein_coding	B4DTP4,E7EWG0,O00591	2568	3.8589457237708134	3.8844126946917603	442.01306013125946	0.48764556679931836	0.4891343433376655	0.41236447846039437	0.07457317088910222	0.10808609337701909	0.014980311826679008	313	306	407	406	394	1094
ENSG00000072110	ENSG00000072110.13	actinin alpha 1 [Source:HGNC Symbol;Acc:HGNC:163]	ACTN1	protein_coding	A0A024R694,P12814	87	9.261896928185074	9.291081081136957	18828.687941922744	0.49465369963475814	0.48003440738023767	0.41223445428539063	0.0923804104437386	0.16623577524694994	0.009914752117222808	16113	11940	15336	18414	16042	45232
ENSG00000169230	ENSG00000169230.10	PRELI domain containing 1 [Source:HGNC Symbol;Acc:HGNC:30255]	PRELID1	protein_coding	Q9Y255	27166	6.746161697097208	6.774446388991103	3287.5813021774675	0.498805394196729	0.47814606020869427	0.40822246895249004	0.0871421353463893	0.14352627651901284	0.01102317508845116	2766	2123	2702	3033	2659	8799
ENSG00000127824	ENSG00000127824.14	tubulin alpha 4a [Source:HGNC Symbol;Acc:HGNC:12407]	TUBA4A	protein_coding	P68366	7277	8.782669901779796	8.80278261660184	13418.572931840929	0.44421654554461004	0.43951358403219093	0.40197246153533583	0.039978363135146786	0.0801672489069699	2.615064795398469e-4	10620	8286	13080	12031	10792	35947
ENSG00000115694	ENSG00000115694.15	serine/threonine kinase 25 [Source:HGNC Symbol;Acc:HGNC:11404]	STK25	protein_coding	A0A024R4B2,A0A0S2Z4Y2,B3KRS6,B4DMA5,B4DVS7,B4E185,O00506,Q96BA2	10494	6.177102109546976	6.2041088959716815	2215.2956786131185	0.4594430841441848	0.47358909391495857	0.40058760979302943	0.11032148254275059	0.133686924142744	0.01614906677453739	1696	1484	1974	2363	1795	5009
ENSG00000117525	ENSG00000117525.14	coagulation factor III, tissue factor [Source:HGNC Symbol;Acc:HGNC:3541]	F3	protein_coding	P13726	2152	9.546209333058519	9.563331549798537	22732.73372925157	0.4240278214741856	0.4235475408104957	0.398213569675776	0.023639097035071013	0.051672256452437226	1.980250927985431e-6	17386	15266	21629	18826	20486	58090
ENSG00000188229	ENSG00000188229.6	tubulin beta 4B class IVb [Source:HGNC Symbol;Acc:HGNC:20771]	TUBB4B	protein_coding	P68371	10383	8.358798985657033	8.37822726160078	9999.380955839364	0.43257812741500046	0.4349852657817235	0.39698583727143166	0.04314480352820081	0.07321883323572981	3.003574726698908e-4	7529	6576	9735	9709	7668	25682
ENSG00000138772	ENSG00000138772.13	annexin A3 [Source:HGNC Symbol;Acc:HGNC:541]	ANXA3	protein_coding	P12429	306	8.123648946463513	8.146668907053764	8511.755885766994	0.45226395070480196	0.44727281928028645	0.3965040920894449	0.07433412618488275	0.12217075078708176	0.0026292498358143745	6777	5271	8153	6859	7215	24045
ENSG00000143321	ENSG00000143321.19	heparin binding growth factor [Source:HGNC Symbol;Acc:HGNC:4856]	HDGF	protein_coding	A8K8G0,B7Z958,P51858	3068	9.073711101035544	9.089630969888924	16370.42626391004	0.41720621806326225	0.416645238273421	0.3962449490981236	0.01820636185231486	0.04034166357876394	5.2920434022912294e-8	12214	10811	16389	13794	14288	42257
ENSG00000204394	ENSG00000204394.13	valyl-tRNA synthetase 1 [Source:HGNC Symbol;Acc:HGNC:12651]	VARS	protein_coding	A0A024RCN6,P26640	7407	5.6495600259806125	5.669883250448736	1528.4041372489428	0.44133258707033285	0.4432424964501027	0.3957915701539983	0.05310676208178272	0.060558341423662475	0.0016800376498953458	1159	1000	1469	1488	1224	3792
ENSG00000273173	ENSG00000273173.5	SNRPN upstream reading frame [Source:HGNC Symbol;Acc:HGNC:11171]	SNURF	protein_coding	A0A024R0T6,P63162,Q9Y675	8926	6.0021595119643125	6.034927076313076	1970.3798223066374	0.47136679210957927	0.4914113309485351	0.3926109994504247	0.1662157143351619	0.19327706207398923	0.04468468972417952	1167	1455	1979	2052	1768	4182
ENSG00000085117	ENSG00000085117.12	CD82 molecule [Source:HGNC Symbol;Acc:HGNC:6210]	CD82	protein_coding	P27701	3732	6.908026719911668	6.933689689649518	3674.002052558383	0.44420767590909527	0.4593714901853212	0.39037494134286027	0.11032148254275059	0.140744792091896	0.014184862093055708	2639	2540	3460	3951	2772	8691
ENSG00000133816	ENSG00000133816.15	microtubule associated monooxygenase, calponin and LIM domain containing 2 [Source:HGNC Symbol;Acc:HGNC:24693]	MICAL2	protein_coding	O94851,Q6ZW33	84953,9645	6.496739153671411	6.518614832032307	2752.8047105728683	0.453723436746567	0.4418657253998105	0.3899250884256534	0.06463145949996935	0.0993552325529722	0.003294640884896681	2264	1740	2505	2324	2386	7291
ENSG00000110911	ENSG00000110911.16	solute carrier family 11 member 2 [Source:HGNC Symbol;Acc:HGNC:10908]	SLC11A2	protein_coding	A0A0X8GKR4,P49281	4891	5.357574217523352	5.379042989428757	1248.310314164633	0.44708556678111594	0.4436665234542465	0.38972257371438074	0.06496396293282285	0.0801672489069699	0.0038578434475525216	836	825	1339	1053	1090	3292
ENSG00000184254	ENSG00000184254.17	aldehyde dehydrogenase 1 family member A3 [Source:HGNC Symbol;Acc:HGNC:409]	ALDH1A3	protein_coding	A0A024RC95,H0Y2X5,P47895,Q7Z3A2	220	9.713943322372996	9.730639712336748	25536.149081724656	0.41802079987858864	0.4166669891686301	0.386404639574361	0.024683903951941675	0.05727083312350665	2.503424348171481e-5	17879	16571	27568	23368	21146	64017
ENSG00000089327	ENSG00000089327.15	FXYD domain containing ion transport regulator 5 [Source:HGNC Symbol;Acc:HGNC:4029]	FXYD5	protein_coding	F5H4X8,Q96DB9	53827	8.9184414945841	8.936389072681724	14721.000554545335	0.42717054663442927	0.4191849539992202	0.38586278836187027	0.038659686153211414	0.08119235299781176	1.6914609752518528e-4	10889	10971	13007	13192	12384	37222
ENSG00000027697	ENSG00000027697.15	interferon gamma receptor 1 [Source:HGNC Symbol;Acc:HGNC:5439]	IFNGR1	protein_coding	A0A0S2Z3Y2,P15260	3459	6.156636076130747	6.178085843930678	2174.5118940761777	0.4385250198822893	0.4402336491124119	0.385777044018655	0.07294228638684638	0.0915988818352101	0.004670481181689414	1371	1533	2314	1900	1999	5248
ENSG00000130164	ENSG00000130164.14	low density lipoprotein receptor [Source:HGNC Symbol;Acc:HGNC:6547]	LDLR	protein_coding	A0A024R7D5,P01130	3949	8.592254579065825	8.608677501704483	11728.987992313952	0.41610957725211445	0.41266338612175296	0.3846780547575281	0.028565178122967293	0.05594322261533438	1.0888366238524155e-5	8791	8255	11005	10510	9411	30805
ENSG00000067064	ENSG00000067064.11	isopentenyl-diphosphate delta isomerase 1 [Source:HGNC Symbol;Acc:HGNC:5387]	IDI1	protein_coding	Q13907	3422	7.123090787878213	7.140723030742467	4237.996640410634	0.4208841084602702	0.41934950298140483	0.3844833896224023	0.04314480352820081	0.05745212876671339	1.0417482106034555e-4	2974	2892	4353	3452	3702	11287
ENSG00000138642	ENSG00000138642.15	HECT and RLD domain containing E3 ubiquitin protein ligase family member 6 [Source:HGNC Symbol;Acc:HGNC:26072]	HERC6	protein_coding	Q8IVU3	55008	4.239402699636891	4.262541130053834	574.8144728914536	0.4506121419365191	0.4562265553098403	0.383128658984458	0.09245980757905495	0.1247857026460359	0.01743361538591596	416	376	571	480	539	1439
ENSG00000104689	ENSG00000104689.10	TNF receptor superfamily member 10a [Source:HGNC Symbol;Acc:HGNC:11904]	TNFRSF10A	protein_coding	O00220	8797	5.972522428172448	5.990021154114065	1907.798145422655	0.4210715300544244	0.4186681957393953	0.38304055103630713	0.045860104035359964	0.05067278563052136	2.3121172888729367e-4	1431	1272	1879	1575	1696	4933
ENSG00000146674	ENSG00000146674.15	insulin like growth factor binding protein 3 [Source:HGNC Symbol;Acc:HGNC:5472]	IGFBP3	protein_coding	B3KPF0,P17936	3486	6.873386835354962	6.900500221319747	3590.2433388816507	0.4454050386739834	0.45884388347004806	0.38259810187558796	0.14442828271197647	0.1756754833844447	0.024952827060977106	2474	2728	3168	3323	3537	7606
ENSG00000240342	ENSG00000240342.3	ribosomal protein S2 pseudogene 5 [Source:HGNC Symbol;Acc:HGNC:31386]	RPS2P5	pseudogene	NA	NA	8.024633382966709	8.048019321269441	7953.945085830641	0.44550536347772174	0.43731387288857293	0.38144125021054537	0.0990898838680028	0.1565177151679827	0.011602472022963625	6700	5236	6743	7587	6895	18552
ENSG00000140464	ENSG00000140464.20	promyelocytic leukemia [Source:HGNC Symbol;Acc:HGNC:9113]	PML	protein_coding	P29590	5371	6.0478490534497	6.072455639118824	2021.2016862328876	0.45452187050221626	0.44923212808449886	0.3775811742283894	0.10194263081319142	0.14352627651901284	0.020008623359807548	1391	1559	1779	2030	1607	4899
ENSG00000159214	ENSG00000159214.13	coiled-coil domain containing 24 [Source:HGNC Symbol;Acc:HGNC:28688]	CCDC24	protein_coding	Q8N4L8	149473	4.137612414127213	4.159273738450713	535.2516772612238	0.44721010320534826	0.4487186244131794	0.37532418617355306	0.09245980757905495	0.12789156896029816	0.02097128303038911	392	375	494	498	463	1300
ENSG00000042980	ENSG00000042980.13	ADAM metallopeptidase domain 28 [Source:HGNC Symbol;Acc:HGNC:206]	ADAM28	protein_coding	Q9UKQ2	10863	5.038592943297676	5.059363530720925	1000.5795451318404	0.42310342237713866	0.4381133084166885	0.3748668180960973	0.09754586940614962	0.10469839711416272	0.011030590680556594	710	702	964	864	963	2315
ENSG00000159128	ENSG00000159128.14	interferon gamma receptor 2 [Source:HGNC Symbol;Acc:HGNC:5440]	IFNGR2	protein_coding	A8K881,E7EUY1,P38484	3460	5.333829231735716	5.357578045214832	1230.046033924114	0.4593141891512205	0.4441947126850876	0.3725351563519851	0.09507981765860718	0.13879779573582976	0.020176302805110968	1025	785	1087	1034	1109	3152
ENSG00000186832	ENSG00000186832.9	keratin 16 [Source:HGNC Symbol;Acc:HGNC:6423]	KRT16	protein_coding	P08779	3868	6.683710609088048	6.714702821908325	3154.3246421121526	0.4579478570771489	0.46685996290605103	0.3721167095631643	0.17307615334516505	0.21284714150197112	0.047784683918132495	2177	1996	3340	3137	2136	8929
ENSG00000105835	ENSG00000105835.12	nicotinamide phosphoribosyltransferase [Source:HGNC Symbol;Acc:HGNC:30092]	NAMPT	protein_coding	A0A024R718,P43490	10135	7.443312652142067	7.465094870710216	5309.1171611520385	0.43553465050497847	0.42952226659465054	0.3707592531970189	0.08710500153044368	0.13513920703879728	0.009384523544726533	3349	3475	6106	4677	4681	13150
ENSG00000137767	ENSG00000137767.14	sulfide quinone oxidoreductase [Source:HGNC Symbol;Acc:HGNC:20390]	SQRDL	protein_coding	A0A024R5X2,Q9Y6N5	58472	6.8780414360683615	6.902490526302732	3591.907930531187	0.4557995097812437	0.43686554633971075	0.3670701392457976	0.11204883212951558	0.1731114552097278	0.019462823951208543	2965	2460	3004	2985	2999	9935
ENSG00000169403	ENSG00000169403.12	platelet activating factor receptor [Source:HGNC Symbol;Acc:HGNC:9582]	PTAFR	protein_coding	A8K7N8,P25105	5724	6.727376053224642	6.742196337727428	3215.388035437695	0.3975894456310503	0.39389192159708236	0.3659146300780313	0.0378728481403563	0.0481348007846865	4.037385710276962e-5	2509	2157	3107	2839	2695	8094
ENSG00000163814	ENSG00000163814.8	CUB domain containing protein 1 [Source:HGNC Symbol;Acc:HGNC:24357]	CDCP1	protein_coding	Q9H5V8	64866	7.908894345376259	7.923042899231613	7291.848957009114	0.39044651241745615	0.3883420620152119	0.36452464331317413	0.03063946500675852	0.05187988226813492	4.589162226870456e-6	5677	4874	7136	6205	6332	18286
ENSG00000204619	ENSG00000204619.8	protein phosphatase 1 regulatory inhibitor subunit 11 [Source:HGNC Symbol;Acc:HGNC:9285]	PPP1R11	protein_coding	A2BEK1,O60927	6992	3.78343574566872	3.8064458868605873	418.4420792858946	0.4557276673092914	0.44422914386995627	0.3564802364859457	0.10928351815728639	0.16367894847593598	0.04848308175846345	308	294	386	359	371	1070
ENSG00000133808	NA	NA	MICALCL	protein_coding	NA	NA	4.130091034504563	4.153711452463463	532.6308849370135	0.45756425963603253	0.4403613463958052	0.3562801388592221	0.10776623125657887	0.16939048035367912	0.04376142212522547	422	340	503	450	460	1412
ENSG00000103044	ENSG00000103044.11	hyaluronan synthase 3 [Source:HGNC Symbol;Acc:HGNC:4820]	HAS3	protein_coding	O00219,Q96RV2	3038	6.926628131078958	6.940430657977359	3690.2875472727924	0.378601731146642	0.3825991372209087	0.35292200709274407	0.044201882871412045	0.05067278563052136	1.0033175183990427e-4	2808	2499	3673	3386	3160	8649
ENSG00000136068	ENSG00000136068.15	filamin B [Source:HGNC Symbol;Acc:HGNC:3755]	FLNB	protein_coding	O75369	2317	10.198884878382394	10.21373203823297	35688.05156304734	0.3935556165554199	0.39051016863842636	0.35093071257872893	0.031265993133473995	0.07955157695340107	4.523447196279309e-5	28329	23012	35307	31642	29259	91113
ENSG00000100401	ENSG00000100401.19	Ran GTPase activating protein 1 [Source:HGNC Symbol;Acc:HGNC:9854]	RANGAP1	protein_coding	A0A024R1U0,P46060,Q9BSK3	5905	6.7099279681225745	6.730999644435276	3191.993360664656	0.40862038177680177	0.4159696760980172	0.3498558647188163	0.12207127477337192	0.15450862280779995	0.02246114469761637	2416	2274	2905	3289	2477	7448
ENSG00000196878	ENSG00000196878.15	laminin subunit beta 3 [Source:HGNC Symbol;Acc:HGNC:6490]	LAMB3	protein_coding	A0A0S2Z3R6,Q13751	3914	10.71673095375828	10.732727255611355	51152.63338591913	0.3853517713753231	0.3884823613363588	0.34979837120188795	0.06018338274742112	0.12024645956921967	0.0016791583548807984	38749	36484	48131	50133	40300	121694
ENSG00000254087	ENSG00000254087.8	LYN proto-oncogene, Src family tyrosine kinase [Source:HGNC Symbol;Acc:HGNC:6735]	LYN	protein_coding	A8K379,P07948,Q6NUK7	4067	5.188719730459883	5.208223063515425	1109.1064127209715	0.40835601596486504	0.41357013974155155	0.349725036224418	0.10100465023066513	0.1173422837197369	0.01736007924878396	776	702	1226	957	992	2726
ENSG00000087074	ENSG00000087074.8	protein phosphatase 1 regulatory subunit 15A [Source:HGNC Symbol;Acc:HGNC:14375]	PPP1R15A	protein_coding	O75807	23645	7.087801394471179	7.103091255228791	4130.837455739145	0.38411284161655224	0.38729682002378596	0.34934530466520547	0.06670872321090887	0.08473471837408465	0.0013068405666122993	3056	3027	3875	3707	3708	9464
ENSG00000166401	ENSG00000166401.15	serpin family B member 8 [Source:HGNC Symbol;Acc:HGNC:8952]	SERPINB8	protein_coding	A0A024R2B1,A0A1B0GU38,P50452	5271	5.139152906096368	5.156734919070225	1069.6028771872288	0.41144567915528196	0.39962349783473844	0.3483457039914728	0.08724331512868004	0.10899410262604148	0.008520270534538075	806	741	1034	882	904	2856
ENSG00000167695	ENSG00000167695.15	TLC domain containing 3A [Source:HGNC Symbol;Acc:HGNC:29646]	FAM57A	protein_coding	I3L336,Q8TBR7	79850	5.1245132818432255	5.144615141663835	1061.1752478264998	0.41811199877238486	0.4140353267197089	0.3470447089868682	0.10100465023066513	0.13513920703879728	0.022819663469268222	855	637	1071	948	905	2644
ENSG00000134802	ENSG00000134802.17	solute carrier family 43 member 3 [Source:HGNC Symbol;Acc:HGNC:17466]	SLC43A3	protein_coding	A0A024R4Y2,B0AZP8,Q8NBI5	29015	4.3743118693964815	4.394239740982044	630.0551526250102	0.4302837550205035	0.41711549834655176	0.34403016118686663	0.10444066925090931	0.1586740976686198	0.034692373466347924	460	467	571	568	530	1579
ENSG00000131037	ENSG00000131037.15	EPS8 like 1 [Source:HGNC Symbol;Acc:HGNC:21295]	EPS8L1	protein_coding	Q8TE68	54869	5.103450753333728	5.122348122458069	1044.9046951167563	0.40706025378623234	0.4069900615095889	0.34371952083405416	0.1025138218807709	0.12578274753547014	0.020047575428473442	735	731	1059	1002	802	2651
ENSG00000116285	ENSG00000116285.13	ERBB receptor feedback inhibitor 1 [Source:HGNC Symbol;Acc:HGNC:18185]	ERRFI1	protein_coding	B3KTV8,I6S2Y9,Q9UJM3	54206	7.111972252935687	7.129664084043497	4205.5859402900705	0.39018194516571453	0.39270058093807125	0.3426732753904965	0.10180499416120019	0.133686924142744	0.006986500853899343	3143	2735	4386	3241	3855	10946
ENSG00000159176	ENSG00000159176.14	cysteine and glycine rich protein 1 [Source:HGNC Symbol;Acc:HGNC:2469]	CSRP1	protein_coding	B4DY28,P21291	1465	6.401040717342483	6.415816738683417	2563.8961511630823	0.38568067472434153	0.3787737391835629	0.3408616033249176	0.06670872321090887	0.08146564246448103	0.0016338532320128735	2038	1762	2413	2280	2084	6508
ENSG00000159399	ENSG00000159399.10	hexokinase 2 [Source:HGNC Symbol;Acc:HGNC:4923]	HK2	protein_coding	P52789	3099	6.720898827354837	6.734311210122915	3198.085495497488	0.37181307296250665	0.3711629990289442	0.3392072821367695	0.0530945339750883	0.060981804188707286	3.120339578971399e-4	2275	2175	3431	2823	2653	7972
ENSG00000106785	ENSG00000106785.15	tripartite motif containing 14 [Source:HGNC Symbol;Acc:HGNC:16283]	TRIM14	protein_coding	A0A024R165,Q14142	9830	5.450326126845999	5.465607202512469	1325.7193496006787	0.3888151911789625	0.3811370475112332	0.3382391399155557	0.07893120213647606	0.0915988818352101	0.003971130413584554	944	959	1325	1117	1113	3442
ENSG00000156463	ENSG00000156463.18	SH3 domain containing ring finger 2 [Source:HGNC Symbol;Acc:HGNC:26299]	SH3RF2	protein_coding	Q08AM8,Q8TEC5	153769	5.838204859106831	5.853591784133798	1736.0924595404024	0.38707720306411353	0.3827606608576983	0.33777497714340016	0.0802084827212372	0.09519453499959173	0.004874650777778161	1260	1308	1621	1523	1517	4176
ENSG00000103005	ENSG00000103005.12	U6 snRNA biogenesis phosphodiesterase 1 [Source:HGNC Symbol;Acc:HGNC:25792]	USB1	protein_coding	A0A024R6V6,H3BN52,H3BNM8,Q9BQ65	79650	6.431497329562739	6.445084384272333	2617.072313885022	0.3729473589974251	0.37177826608421083	0.3373034752712599	0.06172636036559366	0.06654364449514791	7.624626994103715e-4	2007	1862	2489	2396	2171	6286
ENSG00000156675	ENSG00000156675.16	RAB11 family interacting protein 1 [Source:HGNC Symbol;Acc:HGNC:30265]	RAB11FIP1	protein_coding	Q6WKZ4	80223	7.256022684177262	7.271750137043885	4640.574786134415	0.3767941220546276	0.3743009577352942	0.33402934820418745	0.10018715559032963	0.133686924142744	0.005166400546265979	3542	3102	4722	3678	3876	12692
ENSG00000086062	ENSG00000086062.12	beta-1,4-galactosyltransferase 1 [Source:HGNC Symbol;Acc:HGNC:924]	B4GALT1	protein_coding	P15291,W6MEN3	2683	9.19921236036718	9.211279410863229	17814.511502861482	0.35702727364423614	0.35840692427794474	0.33340581653317414	0.039545172169466014	0.0801672489069699	3.682189402174607e-5	12614	12607	18748	15279	15738	42370
ENSG00000156587	ENSG00000156587.16	ubiquitin conjugating enzyme E2 L6 [Source:HGNC Symbol;Acc:HGNC:12490]	UBE2L6	protein_coding	O14933	9246	5.446101445785653	5.462672958561699	1322.7876914508884	0.39550128868745266	0.3825595918868085	0.3308241337911185	0.10100465023066513	0.1247857026460359	0.013478572704392403	964	965	1280	1120	1062	3561
ENSG00000160214	ENSG00000160214.13	ribosomal RNA processing 1 [Source:HGNC Symbol;Acc:HGNC:18785]	RRP1	protein_coding	P56182	8568	4.351687511583356	4.370382778721527	619.6828247330554	0.40655307522299305	0.403739866360984	0.33060432823528546	0.11569105403715292	0.16055891275349923	0.04076360194833569	452	436	605	584	492	1549
ENSG00000002549	ENSG00000002549.12	leucine aminopeptidase 3 [Source:HGNC Symbol;Acc:HGNC:18449]	LAP3	protein_coding	P28838	51056	5.534249636727425	5.553044969021565	1408.8985341202276	0.40809936529753477	0.3955303725519321	0.33042392992980446	0.11124529530792907	0.15450862280779995	0.0278096158413035	1175	933	1275	1182	1243	3544
ENSG00000166949	ENSG00000166949.16	SMAD family member 3 [Source:HGNC Symbol;Acc:HGNC:6769]	SMAD3	protein_coding	A0A024R5Z3,P84022,Q9P0T0	4088	7.817297395083022	7.830668131585184	6839.3809518984035	0.3685321481220109	0.3626103949973914	0.33024821715983915	0.06290293932987281	0.1023798541524911	6.593495056657725e-4	5501	4776	6366	5856	5814	17020
ENSG00000210135	ENSG00000210135.1	mitochondrially encoded tRNA-Asn (AAU/C) [Source:HGNC Symbol;Acc:HGNC:7493]	MT-TN	Mt_tRNA	NA	NA	4.558824030509139	4.576136935454213	715.1290940509355	0.39255843907278226	0.3961814860542799	0.3290370901707929	0.11531449363027309	0.14894548405909935	0.029785172828181442	559	479	688	623	640	1711
ENSG00000188910	ENSG00000188910.8	gap junction protein beta 3 [Source:HGNC Symbol;Acc:HGNC:4285]	GJB3	protein_coding	O75712	2707	6.350966330868735	6.366521459374501	2477.7208039346106	0.3780471446094237	0.375913222645292	0.32901403993583855	0.09572316487954333	0.11119774373290728	0.007800320812095088	1898	1690	2456	2291	1875	6429
ENSG00000147010	ENSG00000147010.18	SH3 domain containing kinase binding protein 1 [Source:HGNC Symbol;Acc:HGNC:13867]	SH3KBP1	protein_coding	B7Z6E8,Q5JPT6,Q96B97	30011	6.504304152774521	6.51980341987059	2754.9251834783836	0.37998402480682275	0.3739687752476479	0.3289607385608322	0.09433773580326864	0.11712521960222476	0.005817312988656536	2187	1809	2737	2240	2316	7329
ENSG00000060558	ENSG00000060558.4	G protein subunit alpha 15 [Source:HGNC Symbol;Acc:HGNC:4383]	GNA15	protein_coding	P30679	2769	5.840490613370415	5.859997968381838	1744.5089915805054	0.3963109406438639	0.399368857741002	0.327625794736402	0.13857134698408774	0.16449472922587385	0.04061513584415703	1383	1228	1558	1733	1418	4002
ENSG00000124145	ENSG00000124145.6	syndecan 4 [Source:HGNC Symbol;Acc:HGNC:10661]	SDC4	protein_coding	B4E1S6,P31431	6385	8.50745857046195	8.52337870577417	11058.298849767441	0.37316244724812375	0.3742299033966409	0.3271232773659664	0.10100465023066513	0.15450862280779995	0.00846314256765186	8925	7733	10071	9773	10108	24907
ENSG00000186815	ENSG00000186815.12	two pore segment channel 1 [Source:HGNC Symbol;Acc:HGNC:18182]	TPCN1	protein_coding	B3KSG7,B7Z3R2,Q9ULQ1	53373	5.354326613151518	5.371345956174941	1242.1096755457513	0.3937351680036199	0.3840197166533537	0.32384703729267467	0.11032148254275059	0.140744792091896	0.024952827060977106	944	906	1145	1157	968	3139
ENSG00000143153	ENSG00000143153.13	ATPase Na+/K+ transporting subunit beta 1 [Source:HGNC Symbol;Acc:HGNC:804]	ATP1B1	protein_coding	A3KLL5,P05026	481	6.6640231602951925	6.677930621790894	3075.9618910726554	0.3581768729889138	0.3650629151228163	0.322224753390482	0.09027312610736526	0.09983439120526921	0.004468176881305231	2349	2009	3220	2651	2795	7106
ENSG00000120129	ENSG00000120129.6	dual specificity phosphatase 1 [Source:HGNC Symbol;Acc:HGNC:3064]	DUSP1	protein_coding	B4DU40,P28562	1843	6.47279723246441	6.491507799858041	2703.170330583008	0.3931121125885463	0.39282759686697805	0.32192711342979075	0.12207127477337192	0.15450862280779995	0.026929243039549237	1712	2024	2845	2567	2246	6354
ENSG00000162757	ENSG00000162757.4	chromosome 1 open reading frame 74 [Source:HGNC Symbol;Acc:HGNC:26319]	C1orf74	protein_coding	A0A0A8K8E6,Q96LT6	148304	5.331008715185667	5.346172834544276	1221.0379405642466	0.37348671442080295	0.37531277470203034	0.3204322891157927	0.10928351815728639	0.12114909330577113	0.01762073903499942	896	909	1152	1110	1056	2841
ENSG00000117411	ENSG00000117411.16	beta-1,4-galactosyltransferase 2 [Source:HGNC Symbol;Acc:HGNC:925]	B4GALT2	protein_coding	O60909	8704	5.756834696752865	5.774847810148253	1644.3818950696677	0.37544199091074637	0.3874938241371572	0.3203491413000525	0.13961238569130963	0.15450862280779995	0.0393651489198583	1245	1108	1642	1662	1270	3843
ENSG00000108179	ENSG00000108179.14	peptidylprolyl isomerase F [Source:HGNC Symbol;Acc:HGNC:9259]	PPIF	protein_coding	A0A024QZS4,P30405	10105	5.188967676233296	5.204158888925546	1106.4287861621335	0.37048951956513076	0.3765029838802447	0.320198460498724	0.10996305279764257	0.11851235116580593	0.01903777952703421	806	798	1087	1048	910	2595
ENSG00000092330	ENSG00000092330.18	TERF1 interacting nuclear factor 2 [Source:HGNC Symbol;Acc:HGNC:11824]	TINF2	protein_coding	Q9BSI4	26277	6.281250589794751	6.297423808038546	2361.065649133412	0.3810591799307826	0.37110100324805584	0.3181571009080634	0.11227959138668069	0.1486987383347591	0.016402227263703387	1920	1613	2202	1903	2020	6210
ENSG00000143319	ENSG00000143319.17	interferon stimulated exonuclease gene 20 like 2 [Source:HGNC Symbol;Acc:HGNC:25745]	ISG20L2	protein_coding	Q9H9L3	81875	5.823351880998448	5.838330558718408	1717.1635606574182	0.37378457476307075	0.36627406285470715	0.3178162209418498	0.10100465023066513	0.12252009080597383	0.011187812559718577	1383	1127	1695	1420	1457	4433
ENSG00000103415	ENSG00000103415.12	heme oxygenase 2 [Source:HGNC Symbol;Acc:HGNC:5014]	HMOX2	protein_coding	A0A087WT44,B3KSE0,P30519	3163	6.992838299260228	7.006632966469224	3861.9561269600854	0.36141018355742177	0.35732404803720785	0.31706780964491493	0.09433773580326864	0.12114909330577113	0.0045075936394449855	2993	2647	3849	3358	2984	10281
ENSG00000157510	ENSG00000157510.14	actin filament associated protein 1 like 1 [Source:HGNC Symbol;Acc:HGNC:26714]	AFAP1L1	protein_coding	Q8TED9	134265	4.49428768416387	4.511252521805245	683.4909757253156	0.3791476353655626	0.3873697464501647	0.31697751862734397	0.13048481172107687	0.16055891275349923	0.04054292675820424	489	473	704	575	623	1647
ENSG00000111799	ENSG00000111799.21	collagen type XII alpha 1 chain [Source:HGNC Symbol;Acc:HGNC:2188]	COL12A1	protein_coding	Q99715	1303	7.130549563187185	7.145292350049382	4253.161311286383	0.35983582377142487	0.3629136315221384	0.3155300099235187	0.10873437450669632	0.140744792091896	0.010771992738314026	3458	2839	4092	3614	3916	9798
ENSG00000125775	ENSG00000125775.15	syndecan binding protein 2 [Source:HGNC Symbol;Acc:HGNC:15756]	SDCBP2	protein_coding	Q9H190	27111	5.963072217017938	5.980115684345908	1895.1543208469354	0.37948979224611196	0.376274706730179	0.3152653092836971	0.12886743548734644	0.15554175264226092	0.030101792399542544	1449	1343	1809	1800	1403	4874
ENSG00000105825	ENSG00000105825.14	tissue factor pathway inhibitor 2 [Source:HGNC Symbol;Acc:HGNC:11761]	TFPI2	protein_coding	P48307	7980	6.243032824770314	6.255600910016989	2294.3115425871206	0.3503394953132109	0.35167022067027076	0.31476928440969865	0.08356630854292703	0.0885444334189183	0.0023334108450492833	1742	1530	2409	1909	2017	5617
ENSG00000065485	ENSG00000065485.20	protein disulfide isomerase family A member 5 [Source:HGNC Symbol;Acc:HGNC:24811]	PDIA5	protein_coding	Q14554	10954	4.771166815537051	4.785612832423983	827.0569481740453	0.3658610648998398	0.36905644541346455	0.3143638383134211	0.11032148254275059	0.133129883253694	0.018951779977966907	608	580	837	709	727	1999
ENSG00000185033	ENSG00000185033.14	semaphorin 4B [Source:HGNC Symbol;Acc:HGNC:10730]	SEMA4B	protein_coding	J3KNP4,Q9NPR2	10509	7.721310820525474	7.740849208043835	6428.9299662060785	0.38060802046111947	0.383630275129256	0.31413129318340427	0.15750819370281857	0.21649796563590806	0.046424303763651455	4822	4835	5789	6523	4864	15183
ENSG00000135046	ENSG00000135046.14	annexin A1 [Source:HGNC Symbol;Acc:HGNC:533]	ANXA1	protein_coding	P04083,Q5TZZ9	301	10.173388288220432	10.187994569421107	35048.50557232378	0.360432254152404	0.35874014921499137	0.31297195470930017	0.09636505667885206	0.16695142344779815	0.005384068948005737	28361	22866	34898	27809	29890	92827
ENSG00000134363	ENSG00000134363.12	follistatin [Source:HGNC Symbol;Acc:HGNC:3971]	FST	protein_coding	A0A024QZU6,P19883	10468	5.5817809028715475	5.596178505649113	1452.5860227729063	0.3550939814874363	0.36488670675596196	0.3097977903821504	0.1266788069182309	0.12652288920697566	0.021230128511342213	1060	1066	1417	1314	1292	3263
ENSG00000165795	ENSG00000165795.23	NDRG family member 2 [Source:HGNC Symbol;Acc:HGNC:14460]	NDRG2	protein_coding	Q9UN36	57447	5.349988251884936	5.364855714140836	1236.8044790620365	0.37117635121423015	0.3659391786585636	0.30966553849514716	0.11603289219468482	0.1386830700825313	0.024477352024188926	977	890	1132	1106	1055	2944
ENSG00000100911	ENSG00000100911.16	proteasome activator subunit 2 [Source:HGNC Symbol;Acc:HGNC:9569]	PSME2	protein_coding	Q86SZ7,Q9UL46	5721	6.017611972127257	6.033542045207644	1966.384528569931	0.3767451207086518	0.36679933324070685	0.3096196999458621	0.12072646792828194	0.15527884949257256	0.02347770802050527	1614	1358	1801	1606	1729	4960
ENSG00000127666	ENSG00000127666.9	toll like receptor adaptor molecule 1 [Source:HGNC Symbol;Acc:HGNC:18348]	TICAM1	protein_coding	Q8IUC6	148022	5.800213436066947	5.816047339884456	1691.8841725668372	0.37067813419791346	0.370008924082108	0.3093907397873136	0.13048481172107687	0.15450862280779995	0.0315650089814291	1354	1209	1527	1553	1463	3875
ENSG00000131473	ENSG00000131473.17	ATP citrate lyase [Source:HGNC Symbol;Acc:HGNC:115]	ACLY	protein_coding	A0A024R1T9,A0A024R1Y2,P53396,Q4LE36	47	8.34604106668005	8.359798295710346	9869.242637520909	0.3565648106469821	0.3501100183273928	0.30858790274395465	0.10018715559032963	0.1565177151679827	0.006493881787647505	8109	6639	9471	8275	7965	26005
ENSG00000213923	ENSG00000213923.13	casein kinase 1 epsilon [Source:HGNC Symbol;Acc:HGNC:2453]	CSNK1E	protein_coding	P49674,Q5U045	1454	7.183387853962537	7.194258062991876	4399.851189723788	0.33719844789867653	0.33550913723337306	0.3073501839293739	0.0689208394381848	0.0915988818352101	5.005905340559689e-4	3227	3253	4397	3940	3560	10719
ENSG00000131462	ENSG00000131462.8	tubulin gamma 1 [Source:HGNC Symbol;Acc:HGNC:12417]	TUBG1	protein_coding	P23258	7283	6.050103217260958	6.067334831106389	2014.054393942764	0.36695574992254115	0.3739664126415331	0.30728885752942525	0.1473543870301254	0.1717963897663751	0.04468468972417952	1492	1430	1985	2013	1499	4870
ENSG00000112972	ENSG00000112972.15	3-hydroxy-3-methylglutaryl-CoA synthase 1 [Source:HGNC Symbol;Acc:HGNC:5007]	HMGCS1	protein_coding	A0A024R059,Q01581	3157	7.765205290230978	7.782433654175586	6614.437752676455	0.3690509080398258	0.3668176173481925	0.3045019230542933	0.1419682547544037	0.20476405815913554	0.03469069974829245	4566	4279	7641	5249	5948	16743
ENSG00000136997	ENSG00000136997.20	MYC proto-oncogene, bHLH transcription factor [Source:HGNC Symbol;Acc:HGNC:7553]	MYC	protein_coding	A0A087WVR4,P01106	4609	7.883855100898499	7.896121746050719	7158.83064789337	0.3402747879832064	0.3413912970579035	0.30338092326770083	0.09354285560168417	0.133686924142744	0.004874650777778161	5414	5240	6955	6753	5596	17144
ENSG00000170873	ENSG00000170873.18	MTSS I-BAR domain containing 1 [Source:HGNC Symbol;Acc:HGNC:20443]	MTSS1	protein_coding	A5YM41,O43312	9788	6.771434784557714	6.781589898272261	3304.467460017978	0.329280243882834	0.32821691434956757	0.3032531282623447	0.07113034303873618	0.07955157695340107	1.657150848447906e-4	2470	2370	3375	2778	2811	8107
ENSG00000196526	ENSG00000196526.10	actin filament associated protein 1 [Source:HGNC Symbol;Acc:HGNC:24017]	AFAP1	protein_coding	Q6ZRV0,Q8N556	60312	6.03289733135029	6.044031382973094	1981.3586392870875	0.3374904796009996	0.3367796290536807	0.30301406984089596	0.08625607661817987	0.08588575396406524	0.002276830354670729	1535	1386	1980	1767	1626	4787
ENSG00000150753	ENSG00000150753.12	chaperonin containing TCP1 subunit 5 [Source:HGNC Symbol;Acc:HGNC:1618]	CCT5	protein_coding	B4DDU6,B4DX08,B4DYC8,B7ZAR1,E7ENZ3,E9PCA1,P48643,V9HW37	22948	8.630564951654017	8.645007545290735	12028.025493882433	0.3553221226283937	0.3496240230042367	0.3019648789119742	0.11212369692052651	0.18509064753472687	0.014605181851874103	10136	7763	11675	9812	10567	29960
ENSG00000121060	ENSG00000121060.18	tripartite motif containing 25 [Source:HGNC Symbol;Acc:HGNC:12932]	TRIM25	protein_coding	Q14258	7706	6.3119784026401895	6.324953081052703	2406.6068011544266	0.3498344909194138	0.34338799476162657	0.30149163231603116	0.10928351815728639	0.12911412289299656	0.008808193579615618	1768	1752	2424	1975	1951	6394
ENSG00000023330	ENSG00000023330.15	5'-aminolevulinate synthase 1 [Source:HGNC Symbol;Acc:HGNC:396]	ALAS1	protein_coding	B4DVA0,P13196,Q5JAM2	211	5.415205168584558	5.430590585525211	1293.9771103157257	0.37094388739602063	0.35891658952080213	0.2991323547664798	0.1266788069182309	0.16499602293889207	0.03695550891880881	1072	857	1237	1091	1083	3303
ENSG00000155287	ENSG00000155287.11	solute carrier family 25 member 28 [Source:HGNC Symbol;Acc:HGNC:23472]	SLC25A28	protein_coding	Q96A46	81894	4.796589084149904	4.81092954005218	841.9567673190396	0.35402663936870393	0.36196629168455624	0.2990803638195313	0.13857134698408774	0.1553972960588796	0.03902256710655992	604	613	846	739	744	1963
ENSG00000147689	ENSG00000147689.16	family with sequence similarity 83 member A [Source:HGNC Symbol;Acc:HGNC:28210]	FAM83A	protein_coding	Q86UY5	84985	8.876545424890514	8.887983721374203	14236.751732621859	0.33518238877089074	0.33190070021949425	0.29863996637705525	0.08358403083800134	0.1416532987813999	0.002575499254345622	11125	10423	13508	12857	11192	35219
ENSG00000100558	ENSG00000100558.9	pleckstrin 2 [Source:HGNC Symbol;Acc:HGNC:19238]	PLEK2	protein_coding	Q9NYT0	26499	6.0890734251793965	6.104235961645349	2065.5659017539797	0.361033141105396	0.354122399090255	0.29582753207542456	0.13072760188309995	0.16892548100643534	0.03617447810426908	1704	1353	2016	1880	1596	5248
ENSG00000116584	ENSG00000116584.20	Rho/Rac guanine nucleotide exchange factor 2 [Source:HGNC Symbol;Acc:HGNC:682]	ARHGEF2	protein_coding	Q92974	9181	5.925817785584536	5.937164536576122	1839.4937238234534	0.33768862882453804	0.33211993738098083	0.29490353186491614	0.10100465023066513	0.10965927276277096	0.005811437791969295	1454	1304	1786	1586	1522	4540
ENSG00000153048	ENSG00000153048.11	calcium regulated heat stable protein 1 [Source:HGNC Symbol;Acc:HGNC:17150]	CARHSP1	protein_coding	Q9Y2V2	23589	4.854629718326905	4.869406913057419	876.6511934491602	0.35454757983981455	0.3586445776232295	0.2945420507469471	0.13857134698408774	0.16382451739161577	0.04691057077142879	655	581	932	807	705	2133
ENSG00000168924	ENSG00000168924.15	leucine zipper and EF-hand containing transmembrane protein 1 [Source:HGNC Symbol;Acc:HGNC:6556]	LETM1	protein_coding	O95202	3954	6.087354364586943	6.099196601287961	2058.744232252157	0.33293889833311113	0.33491157946126404	0.2921412721980709	0.10928351815728639	0.11573144815748392	0.011236440226209279	1507	1428	2198	1887	1626	5007
ENSG00000188522	ENSG00000188522.15	family with sequence similarity 83 member G [Source:HGNC Symbol;Acc:HGNC:32554]	FAM83G	protein_coding	A6ND36	644815	5.79979831068828	5.814760980614771	1690.2753906842345	0.35341905142769786	0.35420100513919656	0.29212534313867083	0.14508704891392837	0.16939048035367912	0.04691057077142879	1320	1213	1595	1631	1313	4017
ENSG00000162493	ENSG00000162493.16	podoplanin [Source:HGNC Symbol;Acc:HGNC:29602]	PDPN	protein_coding	Q86YL7	10630	6.347630199275795	6.358683810220273	2464.32731813777	0.3279953794888358	0.3272899276308933	0.2909116442977477	0.10194263081319142	0.10965927276277096	0.004771168657689581	1921	1648	2585	2044	2116	6062
ENSG00000058085	ENSG00000058085.15	laminin subunit gamma 2 [Source:HGNC Symbol;Acc:HGNC:6493]	LAMC2	protein_coding	Q13753	3918	12.548622077329654	12.559675276420888	181437.44862320082	0.330123403811464	0.3283611849843376	0.28866905655379504	0.06673432043487863	0.15450862280779995	0.0015326395232615141	141837	118126	194229	149312	153015	458092
ENSG00000157191	ENSG00000157191.20	NECAP endocytosis associated 2 [Source:HGNC Symbol;Acc:HGNC:25528]	NECAP2	protein_coding	A0A024QZ81,B4DUR7,Q9NVZ3	55707	6.01166965278492	6.024300153325903	1954.82897270208	0.3355455501899282	0.33776179027117537	0.2872540052829765	0.13048481172107687	0.14386809485341714	0.026311642022309005	1588	1333	1899	1796	1629	4510
ENSG00000187145	NA	NA	MRPS21	protein_coding	NA	NA	7.031623201347046	7.0467809676224835	3970.7424206799756	0.35488088504756043	0.3443826098796032	0.287080186663733	0.14731411436317662	0.20894127136045212	0.04169328315780528	3377	2592	3799	3232	3314	10364
ENSG00000171793	ENSG00000171793.16	CTP synthase 1 [Source:HGNC Symbol;Acc:HGNC:2519]	CTPS1	protein_coding	B4E1E0,P17812	1503	6.248654907930798	6.260535840689873	2302.069867015095	0.33075955038776966	0.33010778663613227	0.28657405918152606	0.11758279294008961	0.133686924142744	0.012363291963241214	1804	1512	2434	1888	1998	5676
ENSG00000066322	ENSG00000066322.15	ELOVL fatty acid elongase 1 [Source:HGNC Symbol;Acc:HGNC:14418]	ELOVL1	protein_coding	Q9BW60	64834	6.595209747593089	6.607314249577503	2928.18732601738	0.3367678840223209	0.3298726984713702	0.2863189506253739	0.11589194851088944	0.15119269213130251	0.01501127675727091	2436	1984	2818	2493	2451	7221
ENSG00000102030	ENSG00000102030.16	N-alpha-acetyltransferase 10, NatA catalytic subunit [Source:HGNC Symbol;Acc:HGNC:18704]	NAA10	protein_coding	B7Z9N2,P41227	8260	5.234255548639569	5.246134790241802	1138.7476505671164	0.3378244093732728	0.3333841123145845	0.2862258618181592	0.12207127477337192	0.1366059243587263	0.021112508390336446	894	803	1118	1001	935	2781
ENSG00000109861	ENSG00000109861.16	cathepsin C [Source:HGNC Symbol;Acc:HGNC:2528]	CTSC	protein_coding	P53634	1075	7.491967100006408	7.501696587502212	5445.7787076809755	0.3134000619028907	0.31616031983539805	0.2857302157312091	0.0899493004768579	0.11279778915575606	0.0017002805079341006	3978	3806	5905	4686	4692	12742
ENSG00000071859	ENSG00000071859.15	family with sequence similarity 50 member A [Source:HGNC Symbol;Acc:HGNC:18786]	FAM50A	protein_coding	Q14320	9130	6.249681940354071	6.2598509721226545	2301.7210501127975	0.31760262176825604	0.3210181194450782	0.2853502724555564	0.10351184104434562	0.10158486022008735	0.005126244443448992	1754	1639	2339	2085	1898	5365
ENSG00000072786	ENSG00000072786.13	serine/threonine kinase 10 [Source:HGNC Symbol;Acc:HGNC:11388]	STK10	protein_coding	O94804	6793	6.1224245325579165	6.136689420864631	2113.201919045514	0.3472191135077746	0.34304656924057014	0.28349991877781233	0.1485770391705671	0.18509064753472687	0.049267055162663456	1780	1436	1962	1913	1781	4921
ENSG00000010818	ENSG00000010818.10	HIVEP zinc finger 2 [Source:HGNC Symbol;Acc:HGNC:4921]	HIVEP2	protein_coding	P31629	3097	5.986856043775786	5.997893813264474	1918.5147253447906	0.3213374285693011	0.32179493197190473	0.2815700735088933	0.12285759222136607	0.1312846454775954	0.01102317508845116	1446	1352	1993	1545	1684	4719
ENSG00000115275	ENSG00000115275.14	mannosyl-oligosaccharide glucosidase [Source:HGNC Symbol;Acc:HGNC:24862]	MOGS	protein_coding	Q13724,Q58F09	7841	5.943785736936761	5.955391706057675	1863.6225986357165	0.32419738841853357	0.32891134896780005	0.2815506680845148	0.13048481172107687	0.13553678520526308	0.022819663469268222	1365	1382	1871	1726	1532	4285
ENSG00000070190	ENSG00000070190.13	dual adaptor of phosphotyrosine and 3-phosphoinositides 1 [Source:HGNC Symbol;Acc:HGNC:16500]	DAPP1	protein_coding	J3KNB3,Q9UN19	27071	5.904780305249017	5.915995640511907	1812.2967759601888	0.3259518906335651	0.3219415574408412	0.28103289442106183	0.12207127477337192	0.13331455835611317	0.012888414295886783	1360	1255	1924	1495	1490	4648
ENSG00000130066	ENSG00000130066.16	spermidine/spermine N1-acetyltransferase 1 [Source:HGNC Symbol;Acc:HGNC:10540]	SAT1	protein_coding	P21673	6303	10.099498957939966	10.108729547560383	33179.726473065515	0.305924262670359	0.3058997680988262	0.2800172968164034	0.08104710415041406	0.15450862280779995	6.352415817333005e-4	26126	22959	34183	26700	28435	82497
ENSG00000174705	ENSG00000174705.13	SH3 and PX domains 2B [Source:HGNC Symbol;Acc:HGNC:29242]	SH3PXD2B	protein_coding	A1X283,G3V144	285590	6.9684568354806515	6.977789434362158	3786.3505449990016	0.30840720815308553	0.30613150668701866	0.2770987781049606	0.10280537994633808	0.1247857026460359	0.003008613764690124	2873	2769	3831	3347	2978	9344
ENSG00000160285	ENSG00000160285.15	lanosterol synthase [Source:HGNC Symbol;Acc:HGNC:6708]	LSS	protein_coding	B2R694,P48449	4047	7.032791737497178	7.044119179777025	3965.230980074829	0.31788234421328476	0.3200141048815617	0.2768414798694531	0.13012025652442455	0.15963055770070025	0.019222619241914273	3050	2834	3983	3727	3017	9582
ENSG00000136689	ENSG00000136689.18	interleukin 1 receptor antagonist [Source:HGNC Symbol;Acc:HGNC:6000]	IL1RN	protein_coding	A0A024R528,P18510	3557	8.697788057267882	8.712049888386595	12596.76162813975	0.3334781309578219	0.3284747391932432	0.2744421802222078	0.16979926693702155	0.248690541151974	0.04458733338890917	10194	9057	11786	9969	10111	34410
ENSG00000173193	ENSG00000173193.15	poly(ADP-ribose) polymerase family member 14 [Source:HGNC Symbol;Acc:HGNC:29232]	PARP14	protein_coding	Q460N5,Q8N546	54625	5.976430966133788	5.987118796652888	1904.6085941178706	0.31589119860188314	0.31682018723258243	0.27423209325936243	0.1269884675688417	0.13513920703879728	0.016676511862275093	1345	1391	2040	1625	1624	4548
ENSG00000175130	ENSG00000175130.7	MARCKS like 1 [Source:HGNC Symbol;Acc:HGNC:7142]	MARCKSL1	protein_coding	P49006	65108	6.111635160632304	6.122735255454181	2092.278708302354	0.32240043985295946	0.3170137983361743	0.2731282387017301	0.13048481172107687	0.1541194013760804	0.021230128511342213	1675	1471	2058	1858	1634	5222
ENSG00000183696	ENSG00000183696.14	uridine phosphorylase 1 [Source:HGNC Symbol;Acc:HGNC:12576]	UPP1	protein_coding	B4DND0,Q16831,Q86Y75	7378	6.808388192254818	6.8180043314892815	3389.788962227275	0.3050347909019853	0.30747756426045825	0.27178250562206474	0.12072646792828194	0.13513920703879728	0.008520270534538075	2569	2525	3358	2968	2913	7745
ENSG00000133985	ENSG00000133985.3	tetratricopeptide repeat domain 9 [Source:HGNC Symbol;Acc:HGNC:20267]	TTC9	protein_coding	A0A024R6B1,Q92623	23508	6.3705476961344845	6.381802285011743	2503.8365300984187	0.32390602945835234	0.31478271456334744	0.27078606435747693	0.13794884884284955	0.1658319729039682	0.022819663469268222	2028	1802	2379	2083	2058	6333
ENSG00000136816	ENSG00000136816.16	torsin family 1 member B [Source:HGNC Symbol;Acc:HGNC:11995]	TOR1B	protein_coding	O14657	27348	5.049349932242915	5.060756558821448	1001.5092885938451	0.3170016566838801	0.3248660344681658	0.268798129548873	0.15776295667740137	0.16628056032014416	0.04826894383220324	768	707	1015	878	867	2307
ENSG00000075420	ENSG00000075420.13	fibronectin type III domain containing 3B [Source:HGNC Symbol;Acc:HGNC:24670]	FNDC3B	protein_coding	Q53EP0	64778	7.527045843050472	7.539364931959168	5589.247943713305	0.32111846014358225	0.3182899987230001	0.2682463445018084	0.15102109669577943	0.21201177387136144	0.03902256710655992	4742	3726	5414	4673	4951	13095
ENSG00000164465	ENSG00000164465.19	discoidin, CUB and LCCL domain containing 1 [Source:HGNC Symbol;Acc:HGNC:21479]	DCBLD1	protein_coding	Q8N8Z6	285761	5.622017610881883	5.633177753484913	1490.1501876490765	0.31542038521519133	0.3192001697546141	0.2682351722049852	0.1503950209288275	0.1565177151679827	0.03860546500364421	1200	1029	1476	1321	1272	3424
ENSG00000181789	ENSG00000181789.14	COPI coat complex subunit gamma 1 [Source:HGNC Symbol;Acc:HGNC:2236]	COPG1	protein_coding	Q9Y678	22820	7.028583486441841	7.040063848954597	3953.475789707022	0.3183718348975606	0.31392222766757966	0.26695641871744324	0.14032845505070612	0.18653034814395253	0.030101792399542544	3242	2508	4188	3373	3276	9687
ENSG00000178952	ENSG00000178952.11	Tu translation elongation factor, mitochondrial [Source:HGNC Symbol;Acc:HGNC:12420]	TUFM	protein_coding	P49411	7284	7.3380535055776805	7.3477565712872	4894.496448301503	0.3032839163231332	0.30247037143439953	0.2653637051118511	0.1266788069182309	0.16392904540346315	0.013584048655533592	3848	3614	4737	4454	3925	11466
ENSG00000189221	ENSG00000189221.9	monoamine oxidase A [Source:HGNC Symbol;Acc:HGNC:6833]	MAOA	protein_coding	P21397,Q49A63,Q53YE7	4128	7.059335201007322	7.071310061951871	4039.503215175482	0.31331625329609625	0.31426403947603776	0.2643577241298133	0.16078912650638866	0.20559430550034732	0.03902256710655992	3238	2659	4241	3165	3618	9907
ENSG00000119681	ENSG00000119681.12	latent transforming growth factor beta binding protein 2 [Source:HGNC Symbol;Acc:HGNC:6715]	LTBP2	protein_coding	Q14767	4053	7.228790792624007	7.2397122259181685	4540.981187016204	0.309641617386092	0.30867779459250183	0.26418388636549156	0.14640765364717287	0.19088169576167596	0.02957428470788681	3615	3266	4428	4204	3458	11029
ENSG00000145555	ENSG00000145555.15	myosin X [Source:HGNC Symbol;Acc:HGNC:7593]	MYO10	protein_coding	Q9HD67	4651	7.953015946636258	7.963238403855878	7497.627901992901	0.30646039022093596	0.30225089152052637	0.26313636424129827	0.13053366885780573	0.1933460260088495	0.015641786192950525	6140	4948	7785	6126	6216	18924
ENSG00000177731	ENSG00000177731.16	FLII actin remodeling protein [Source:HGNC Symbol;Acc:HGNC:3750]	FLII	protein_coding	Q13045	2314	7.692600464169922	7.703265327425468	6263.51583423688	0.30148088179788696	0.3067176791192511	0.2621642298538117	0.1485770391705671	0.19355888491348866	0.030101792399542544	4809	4511	6349	5976	4808	14580
ENSG00000172432	ENSG00000172432.19	GTP binding protein 2 [Source:HGNC Symbol;Acc:HGNC:4670]	GTPBP2	protein_coding	A0A024RD30,A8K2K2,Q9BX10	54676	6.7897507619575554	6.798760125807529	3343.960338043041	0.29726558317340407	0.29349799013985506	0.2600530320973466	0.12886743548734644	0.15450862280779995	0.00929126792077027	2462	2549	3387	2769	2807	8170
ENSG00000128272	ENSG00000128272.14	activating transcription factor 4 [Source:HGNC Symbol;Acc:HGNC:786]	ATF4	protein_coding	P18848	468	7.715399502728637	7.727676989220424	6367.135380065076	0.31873502241600293	0.3107434098170781	0.26004165268747503	0.1661332135862615	0.239844462500978	0.04691057077142879	5356	4484	5948	5082	5452	16028
ENSG00000168374	ENSG00000168374.11	ADP ribosylation factor 4 [Source:HGNC Symbol;Acc:HGNC:655]	ARF4	protein_coding	P18085	378	6.769582090707346	6.781275613078435	3304.413320483647	0.313451883612805	0.31186116027630517	0.2593608036525752	0.15776295667740137	0.1974688179282223	0.04986354588489421	2625	2086	3636	2942	2670	7936
ENSG00000168032	ENSG00000168032.10	ectonucleoside triphosphate diphosphohydrolase 3 [Source:HGNC Symbol;Acc:HGNC:3365]	ENTPD3	protein_coding	O75355	956	5.867995128377401	5.877403761895075	1764.8112075038487	0.2987546633943851	0.29740629573793437	0.25780036189334254	0.14508704891392837	0.15450862280779995	0.020407948376447122	1395	1252	1784	1453	1516	4251
ENSG00000105953	ENSG00000105953.15	oxoglutarate dehydrogenase [Source:HGNC Symbol;Acc:HGNC:8124]	OGDH	protein_coding	A0A140VJQ5,B4E3E9,E9PCR7,Q02218	4967	7.4960998486235	7.5056022704426555	5460.960883906442	0.2950800257541218	0.2966126749372122	0.25682612414604555	0.1391040713958845	0.18091818771019824	0.020512926704723253	4385	3897	5393	5031	4349	12637
ENSG00000061273	ENSG00000061273.18	histone deacetylase 7 [Source:HGNC Symbol;Acc:HGNC:14067]	HDAC7	protein_coding	Q8WUI4	51564	5.822934801593526	5.833549995479132	1712.3021772584873	0.3078945702422718	0.3056394105188354	0.25605879350352395	0.15776295667740137	0.18091818771019824	0.049269569456960025	1259	1320	1689	1537	1393	4025
ENSG00000183853	ENSG00000183853.18	kirre like nephrin family adhesion molecule 1 [Source:HGNC Symbol;Acc:HGNC:15734]	KIRREL	protein_coding	B4DN67,Q96J84	55243	6.850007332426168	6.858066328496338	3484.6762335495423	0.28164542635716694	0.28235588317935884	0.2512232222351527	0.13710349660465856	0.15450862280779995	0.007899535118526814	2759	2453	3605	2866	2999	8270
ENSG00000007202	ENSG00000007202.15	KIAA0100 [Source:HGNC Symbol;Acc:HGNC:28960]	KIAA0100	protein_coding	Q14667	9703	7.87567003657136	7.88583328794982	7107.179049173141	0.3003343864496961	0.29534810767074904	0.2508663550520834	0.14907116994298977	0.21649796563590806	0.03457093093282326	6052	4789	6974	6164	5881	16862
ENSG00000115414	ENSG00000115414.20	fibronectin 1 [Source:HGNC Symbol;Acc:HGNC:3778]	FN1	protein_coding	B7ZLE5,P02751,Q6MZF4,Q6MZM7,Q6N084,Q9UQS6	2335	12.958664215096865	12.969495582259988	241049.1894321654	0.3002947235099158	0.2932968476087888	0.2503886857613474	0.14907116994298977	0.2646978922437102	0.04901963486813769	209493	159949	235001	202352	202030	582235
ENSG00000105568	ENSG00000105568.18	protein phosphatase 2 scaffold subunit Aalpha [Source:HGNC Symbol;Acc:HGNC:9302]	PPP2R1A	protein_coding	A8K7B7,P30153	5518	7.002537833786847	7.0128654993607835	3880.160019060995	0.2979867053563377	0.2960658659911236	0.25004969208583905	0.1631646282730461	0.20891205557105796	0.04912860647025027	3228	2660	3841	3539	3040	9218
ENSG00000135624	ENSG00000135624.16	chaperonin containing TCP1 subunit 7 [Source:HGNC Symbol;Acc:HGNC:1622]	CCT7	protein_coding	Q99832	10574	8.396278116067377	8.407031297838174	10199.362961216368	0.30059684602685766	0.2945663456204383	0.2477957839297618	0.16334663099139124	0.2474440816545635	0.04877935060667167	8662	6588	10467	8378	8549	25175
ENSG00000197555	ENSG00000197555.9	signal induced proliferation associated 1 like 1 [Source:HGNC Symbol;Acc:HGNC:20284]	SIPA1L1	protein_coding	O43166	26037	7.152066704934033	7.161445870858586	4299.551477385531	0.2890813104367864	0.28641249231084215	0.24764326969798436	0.16151334668036296	0.20559430550034732	0.025500982624739144	3430	3030	4393	3368	3627	10923
ENSG00000069020	ENSG00000069020.18	microtubule associated serine/threonine kinase family member 4 [Source:HGNC Symbol;Acc:HGNC:19037]	MAST4	protein_coding	B4DKT8,B4DS23,B4DSE5,E7EX28,J3QT34,O15021,Q6T2V4	375449	6.505555721178457	6.515689664131017	2748.234902330186	0.2960295247713561	0.294640146083301	0.24660081918778914	0.16490267795450825	0.19355888491348866	0.04986354588489421	1933	1940	3124	2351	2261	6646
ENSG00000111641	ENSG00000111641.12	NOP2 nucleolar protein [Source:HGNC Symbol;Acc:HGNC:7867]	NOP2	protein_coding	P46087	4839	5.851365981403899	5.860131464385051	1743.6409948100895	0.28833249238844944	0.2835103188739381	0.24409477924236855	0.15877621921439605	0.1717963897663751	0.0315650089814291	1332	1272	1805	1492	1372	4349
ENSG00000142871	ENSG00000142871.17	cellular communication network factor 1 [Source:HGNC Symbol;Acc:HGNC:2654]	CYR61	protein_coding	O00622,Q6FI18	3491	7.144887284170886	7.155216181075498	4280.855187607395	0.2904270415527417	0.2897888606721846	0.24323316179187182	0.1842298130751014	0.23153978522820415	0.049768903385684585	3234	2997	4632	3284	3630	11048
ENSG00000170581	ENSG00000170581.14	signal transducer and activator of transcription 2 [Source:HGNC Symbol;Acc:HGNC:11363]	STAT2	protein_coding	P52630,R9QE65	6773	6.7486347916025835	6.757624310952895	3250.039386674558	0.28062994344483605	0.28002326957229456	0.23864543452266046	0.17581990829096683	0.21019046027690214	0.04170706915885139	2444	2488	3258	2618	2853	7688
ENSG00000155366	ENSG00000155366.17	ras homolog family member C [Source:HGNC Symbol;Acc:HGNC:669]	RHOC	protein_coding	A0A024R0I3,P08134	389	8.300902702374943	8.30969027300657	9536.467068126003	0.2746963131282044	0.27791411613938544	0.2365759923471806	0.1662157143351619	0.23042857188132745	0.041698993780787216	7484	6709	10007	8851	7191	22650
ENSG00000130508	ENSG00000130508.11	peroxidasin [Source:HGNC Symbol;Acc:HGNC:14966]	PXDN	protein_coding	Q92626	7837	8.203088817270963	8.211219602293713	8907.077035543472	0.2707737407501693	0.2730189864421005	0.23614026391430346	0.15776295667740137	0.21649796563590806	0.030101792399542544	7008	6493	9045	8208	6869	20782
ENSG00000011007	ENSG00000011007.12	elongin A [Source:HGNC Symbol;Acc:HGNC:11620]	TCEB3	protein_coding	Q14241	6924	6.572120502400728	6.5808968816263835	2874.9177447882944	0.2787840160936335	0.2752653323328148	0.2351926001951736	0.17773484012424975	0.21019046027690214	0.04754572246089902	2360	1942	3005	2337	2400	7067
ENSG00000099341	ENSG00000099341.11	proteasome 26S subunit, non-ATPase 8 [Source:HGNC Symbol;Acc:HGNC:9566]	PSMD8	protein_coding	P48556,V9HW09	5714	7.411859563584409	7.420186442391941	5145.201811564085	0.2742024738386471	0.26784508799528867	0.22778006060473852	0.17660214057268836	0.23769354342074803	0.04318837394682749	4268	3682	5065	4327	4057	12846
ENSG00000128641	ENSG00000128641.19	myosin IB [Source:HGNC Symbol;Acc:HGNC:7596]	MYO1B	protein_coding	B0I1S9,E9PDF6,O43795	4430	9.419614486592925	9.426985693024642	20686.256590070625	0.2561002536860059	0.25909992384986913	0.22554841724104227	0.16660457066247825	0.248690541151974	0.02709604604750632	15891	14638	22529	16370	18240	48548
ENSG00000174243	ENSG00000174243.10	DEAD-box helicase 23 [Source:HGNC Symbol;Acc:HGNC:17347]	DDX23	protein_coding	A0A024R0Z3,B3KY11,Q9BUQ8	9416	6.96260095202695	6.969500629812322	3764.6234512868514	0.2578780036203666	0.2551291719012307	0.22271948447867507	0.17307615334516505	0.20891205557105796	0.02702728602129166	3086	2618	3921	3159	3050	9076
ENSG00000091592	ENSG00000091592.16	NLR family pyrin domain containing 1 [Source:HGNC Symbol;Acc:HGNC:14374]	NLRP1	protein_coding	I3L2G5,Q9C000	22861	6.668420344530174	6.675638486963621	3070.2082994791235	0.25927099202329495	0.25612098201435424	0.22106849605771428	0.18356020716361096	0.21237847323557205	0.038907832037972094	2455	2130	3287	2533	2461	7605
ENSG00000147065	ENSG00000147065.17	moesin [Source:HGNC Symbol;Acc:HGNC:7373]	MSN	protein_coding	P26038,V9HWC0	4478	10.21628078098822	10.224017403290008	35939.871134847795	0.2608719190324389	0.2577288298848696	0.21556601301601355	0.17158093854702508	0.26697586798068684	0.03902256710655992	30155	24754	36732	28976	29276	89737
ENSG00000214753	ENSG00000214753.4	heterogeneous nuclear ribonucleoprotein U like 2 [Source:HGNC Symbol;Acc:HGNC:25451]	HNRNPUL2	protein_coding	Q1KMD3	221092	7.680036244263815	7.685915235827875	6187.179729778634	0.24280307532725037	0.2418234108760163	0.2142341102156488	0.17307615334516505	0.2266929175461376	0.017020294806551338	4592	4696	6623	5161	5090	14596
ENSG00000170515	ENSG00000170515.14	proliferation-associated 2G4 [Source:HGNC Symbol;Acc:HGNC:8550]	PA2G4	protein_coding	A0A024RB85,Q9UQ80	5036	8.031835990610348	8.037897226235234	7896.0656003737795	0.23914023799916406	0.23587510728025557	0.21051385243395265	0.1945124692309383	0.2597862505608458	0.03359270149750597	6482	5671	8135	6358	6413	19401
ENSG00000120889	ENSG00000120889.13	TNF receptor superfamily member 10b [Source:HGNC Symbol;Acc:HGNC:11905]	TNFRSF10B	protein_coding	O14763,Q7Z2I8	8795	7.974202215977568	7.979733478011661	7585.397218623801	0.23472148896287717	0.233423803697403	0.20597163146175285	0.18515762677911307	0.248690541151974	0.024822543165771076	6216	5545	7705	6432	6191	17601
ENSG00000145934	ENSG00000145934.16	teneurin transmembrane protein 2 [Source:HGNC Symbol;Acc:HGNC:29943]	TENM2	protein_coding	F8VNQ3,G3V106,Q9NT68	57451	7.5677203466811225	7.5729680037493	5721.706024962213	0.22410758600690442	0.2267278749371037	0.19710869286011246	0.2118882603566783	0.2541330869966528	0.043106881527968884	4569	4227	5954	4817	4814	12872
ENSG00000134107	ENSG00000134107.5	basic helix-loop-helix family member e40 [Source:HGNC Symbol;Acc:HGNC:1046]	BHLHE40	protein_coding	O14503,Q6IB83	8553	8.962576783846409	8.9665837433467	15033.644237364282	0.20500206745799912	0.2036531206693457	0.18357803989335453	0.21388404824322707	0.2973765881959041	0.017129515167400012	12010	11334	15733	12214	12198	35581
ENSG00000067225	ENSG00000067225.18	pyruvate kinase M1/2 [Source:HGNC Symbol;Acc:HGNC:9021]	PKM	protein_coding	A0A024R5Z9,B4DNK4,P14618,V9HWB8	5315	12.001832150195378	12.006148644020035	123638.90202495866	0.2051474492600175	0.204882574406987	0.17960490102247778	0.20625981544999059	0.3342595414860706	0.04848308175846345	100825	90024	130997	105966	94479	294399
ENSG00000184330	ENSG00000184330.12	S100 calcium binding protein A7A [Source:HGNC Symbol;Acc:HGNC:21657]	S100A7A	protein_coding	Q86SG5	338324	-3.5785091118187737	-1.9335803579082682	5.670655132038985	4.384734647922678	6.632924827128365	0.02806682362364382	0.1098687340611243	0.15450862280779995	0.023793718704655374	0	0	0	11	7	23
ENSG00000227517	ENSG00000227517.7	long intergenic non-protein coding RNA 1483 [Source:HGNC Symbol;Acc:HGNC:51130]	AC003051.1	lincRNA	NA	101928122	-3.63777093493794	-2.089398300575436	5.441034147387577	4.022331046550463	6.559159437971807	0.025646421672590656	0.17581990829096683	0.1884091484720184	0.03359270149750597	0	0	0	9	11	14
ENSG00000170482	ENSG00000170482.17	solute carrier family 23 member 1 [Source:HGNC Symbol;Acc:HGNC:10974]	SLC23A1	protein_coding	Q9UHI7	9963	-3.6879736501405858	-1.995894475988404	4.8851274016224355	4.350924150824375	6.436887259889464	0.02362714436369181	0.12207127477337192	0.17786622340683172	0.049202225904310955	0	0	0	8	5	27
ENSG00000007933	ENSG00000007933.13	flavin containing dimethylaniline monoxygenase 3 [Source:HGNC Symbol;Acc:HGNC:3771]	FMO3	protein_coding	A0A024R8Z4,B7Z3M2,B7Z543,P31513,Q53FW5	2328	-3.7394465152186043	-2.1880710503655516	5.335123294369208	-4.521789079348764	-6.543899036228609	-0.026345998627233035	0.11895426626936306	0.1756754833844447	0.02266185794635952	11	9	9	0	0	0
ENSG00000154654	ENSG00000154654.15	neural cell adhesion molecule 2 [Source:HGNC Symbol;Acc:HGNC:7657]	NCAM2	protein_coding	O15394	4685	-3.6979500467832085	-2.0461729899193806	6.105357341739029	-4.612885080865279	-6.735947163363103	-0.027432135590322256	0.13052889124111408	0.16526788054444222	0.015194665177719963	6	16	11	0	0	0
ENSG00000047617	ENSG00000047617.15	anoctamin 2 [Source:HGNC Symbol;Acc:HGNC:1183]	ANO2	protein_coding	F1T0L7,Q9NQ90	57101	-3.650951667954087	-1.8489633105906873	6.8098114687010725	-4.83981300889125	-6.900969749708401	-0.028696609403414407	0.13857134698408774	0.14034821916990822	0.010016198769410132	15	4	21	0	0	0
ENSG00000106328	ENSG00000106328.10	fascin actin-bundling protein 3 [Source:HGNC Symbol;Acc:HGNC:3961]	FSCN3	protein_coding	A0A140VK18,Q9NQT6	29999	-3.655320281811376	-2.013313938153632	6.250839911850744	-4.691216965514983	-6.770811826848917	-0.02947119153630902	0.11493378313622846	0.1541194013760804	0.011380873967298281	16	8	10	0	0	0
ENSG00000197776	ENSG00000197776.8	kelch domain containing 1 [Source:HGNC Symbol;Acc:HGNC:19836]	KLHDC1	protein_coding	Q8N7A1	122773	-3.644466008017196	-2.0204931814810854	6.0960159598409325	-4.755709804476191	-6.736940120209836	-0.03038350121220679	0.09572316487954333	0.14527140153972723	0.01102317508845116	8	12	14	0	0	0
ENSG00000047648	ENSG00000047648.23	Rho GTPase activating protein 6 [Source:HGNC Symbol;Acc:HGNC:676]	ARHGAP6	protein_coding	O43182,Q59HG6	395	-3.612029504797146	-1.8916467590661075	6.892212368093882	-4.816302562540778	-6.911230242966394	-0.030893949355506274	0.1160436356816406	0.13513920703879728	0.007800320812095088	6	17	15	0	0	0
ENSG00000232637	NA	NA	WI2-3658N16.1	pseudogene	NA	NA	-3.5419335576604336	-1.8616369393743926	7.050438565324921	-4.943475280222429	-6.944485744665355	-0.03561817169420815	0.08013786326757015	0.11229897828841821	0.004595326151310262	15	10	14	0	0	0
ENSG00000267325	ENSG00000267325.2	long intergenic non-protein coding RNA 1415 [Source:HGNC Symbol;Acc:HGNC:50709]	RP11-397A16.2	lincRNA	NA	NA	-2.054238725593003	-1.0879208068203616	12.615598341498071	-3.135214551560195	-3.0299697332542923	-0.05795524678786615	0.15299624629339653	0.19824637668196224	0.03259779377508159	17	17	31	3	0	8
ENSG00000198203	ENSG00000198203.10	sulfotransferase family 1C member 2 [Source:HGNC Symbol;Acc:HGNC:11456]	SULT1C2	protein_coding	O00338	6819	-1.245717864247874	-0.8176699802323071	15.971501624028331	-2.300812972416902	-2.207880908241527	-0.07860244497975674	0.10100465023066513	0.15450862280779995	0.047784683918132495	21	23	29	6	4	9
ENSG00000269751	NA	NA	CTC-273B12.8	lincRNA	NA	NA	0.4376099944894968	1.021372673732541	59.237865401521105	-2.3802653777291827	-2.1901502732085345	-0.09131223977119908	0.16141002805348195	0.16382451739161577	0.02744772023454587	29	67	197	18	24	25
ENSG00000134755	ENSG00000134755.17	desmocollin 2 [Source:HGNC Symbol;Acc:HGNC:3036]	DSC2	protein_coding	Q02487	1824	7.7136039724744325	7.717962647806024	6326.864237092288	-0.20676145583452768	-0.20623607381230166	-0.18587125408293076	0.23788919400829206	0.2926104484033613	0.04061513584415703	5786	5436	7771	4398	4592	12756
ENSG00000075568	ENSG00000075568.17	transmembrane protein 131 [Source:HGNC Symbol;Acc:HGNC:30366]	TMEM131	protein_coding	Q92545	23505	6.763920808363135	6.770316702787735	3279.4494618178283	-0.2476930792242589	-0.24939839892605584	-0.22378177929335635	0.1844115569635399	0.20559430550034732	0.0191758869052957	3136	2779	4068	2255	2292	6616
ENSG00000173706	ENSG00000173706.14	heart development protein with EGF like domains 1 [Source:HGNC Symbol;Acc:HGNC:29227]	HEG1	protein_coding	Q9ULI3	57493	7.097174085487472	7.103656129518816	4132.220194407813	-0.24809655323038973	-0.24926991012088034	-0.22438868779970694	0.18356020716361096	0.21649796563590806	0.018360658353454136	3735	3694	5141	2797	2931	8338
ENSG00000102763	ENSG00000102763.18	von Willebrand factor A domain containing 8 [Source:HGNC Symbol;Acc:HGNC:29071]	VWA8	protein_coding	A3KMH1	23078	5.938168538755604	5.946050100960904	1851.345200167151	-0.2640103647536427	-0.2661659991641214	-0.22968676870045437	0.1945124692309383	0.20559430550034732	0.04950939264553124	1771	1530	2389	1265	1277	3736
ENSG00000244509	ENSG00000244509.4	apolipoprotein B mRNA editing enzyme catalytic subunit 3C [Source:HGNC Symbol;Acc:HGNC:17353]	APOBEC3C	protein_coding	Q9NRW3	27350	7.094526269010741	7.102196098124106	4127.770197775024	-0.2597990046073126	-0.264884945641823	-0.23473311886127882	0.1844115569635399	0.21291212352891908	0.022038138776837527	3992	3656	4909	2791	2835	8459
ENSG00000116977	ENSG00000116977.18	galectin 8 [Source:HGNC Symbol;Acc:HGNC:6569]	LGALS8	protein_coding	O00214	3964	7.17940645606897	7.1863702670989245	4376.556710671286	-0.2636627590697746	-0.2619667449963294	-0.2373092336025932	0.15563972644185223	0.19355888491348866	0.011683810836889045	3942	3854	5612	2976	3139	8570
ENSG00000134762	ENSG00000134762.17	desmocollin 3 [Source:HGNC Symbol;Acc:HGNC:3037]	DSC3	protein_coding	Q14574	1825	7.660865102180706	7.6692975142666	6117.449032952827	-0.27684252916212987	-0.2731811096450492	-0.23892236143515064	0.16607926600742637	0.22937149562984835	0.033239034395117655	5394	5389	8080	4075	4492	11761
ENSG00000065613	ENSG00000065613.15	STE20 like kinase [Source:HGNC Symbol;Acc:HGNC:11088]	SLK	protein_coding	Q9H2G2	9748	7.542592828256958	7.55179869525984	5638.171829979372	-0.27476003933346643	-0.2771170179199448	-0.23980951679963672	0.18884948860115414	0.24123154032975222	0.04574593877990387	5000	4755	7747	3697	3892	11666
ENSG00000134757	ENSG00000134757.5	desmoglein 3 [Source:HGNC Symbol;Acc:HGNC:3050]	DSG3	protein_coding	P32926	1830	8.409618328639755	8.417845855663138	10278.743015767112	-0.2764591957658361	-0.2747080275678477	-0.24498573097015233	0.14907116994298977	0.21649796563590806	0.01728180240641716	9179	8853	13734	6780	7428	20255
ENSG00000113658	ENSG00000113658.18	SMAD family member 5 [Source:HGNC Symbol;Acc:HGNC:6771]	SMAD5	protein_coding	Q68DB7,Q99717	4090	6.215725842314793	6.224784852134556	2246.3721710934915	-0.28516953891304153	-0.2870932105206249	-0.25065679854462813	0.1662157143351619	0.18152589854809623	0.02876674406472958	2231	1877	2813	1509	1572	4436
ENSG00000116729	ENSG00000116729.14	Wnt ligand secretion mediator [Source:HGNC Symbol;Acc:HGNC:30238]	WLS	protein_coding	Q5T9L3	79971	5.8045779616166024	5.815206080379086	1690.702191910392	-0.3015315719417446	-0.30199677950803044	-0.25626336618396806	0.17427868558048606	0.19764486849376925	0.047784683918132495	1625	1524	2060	1091	1222	3295
ENSG00000159228	ENSG00000159228.13	carbonyl reductase 1 [Source:HGNC Symbol;Acc:HGNC:1548]	CBR1	protein_coding	P16152	873	6.161372706373727	6.172025044052931	2166.2033921057578	-0.31014035979995724	-0.30573263084283764	-0.25961952472751054	0.15102109669577943	0.18250646017290253	0.045983260320704926	1957	1941	2832	1642	1354	4134
ENSG00000099204	ENSG00000099204.20	actin binding LIM protein 1 [Source:HGNC Symbol;Acc:HGNC:78]	ABLIM1	protein_coding	B3KSG3,B4DQA3,O14639	3983	6.801107888708113	6.810333358380769	3371.8241419965757	-0.2945445209342178	-0.2925390572093164	-0.26009387857156363	0.1419682547544037	0.17207114426242107	0.01501127675727091	3209	2848	4389	2203	2423	6609
ENSG00000052126	ENSG00000052126.14	pleckstrin homology domain containing A5 [Source:HGNC Symbol;Acc:HGNC:30036]	PLEKHA5	protein_coding	A0A024RAY7,Q9HAU0	54477	5.910830477212375	5.923749610610949	1822.95604745745	-0.3245242978424734	-0.3273005305036829	-0.27464468998656255	0.16545645953107552	0.18509064753472687	0.04856800721216252	1645	1513	2609	1204	1233	3617
ENSG00000100234	ENSG00000100234.11	TIMP metallopeptidase inhibitor 3 [Source:HGNC Symbol;Acc:HGNC:11822]	TIMP3	protein_coding	P35625	7078	7.442840755632119	7.453959330111729	5268.28600390749	-0.31228678776518215	-0.31435922075808975	-0.27699364432303164	0.13857134698408774	0.17789812118047327	0.01328349823763153	4601	4748	7127	3376	3643	10663
ENSG00000137509	ENSG00000137509.11	prolylcarboxypeptidase [Source:HGNC Symbol;Acc:HGNC:9344]	PRCP	protein_coding	A0A024R5L0,B7Z7Q6,P42785	5547	5.398269485180851	5.412081418092982	1278.7041869024779	-0.3656194444943127	-0.3501073991253145	-0.2921577815505008	0.12886743548734644	0.16474318331117355	0.04767706579487489	1135	1139	1773	908	880	2257
ENSG00000151726	ENSG00000151726.14	acyl-CoA synthetase long chain family member 1 [Source:HGNC Symbol;Acc:HGNC:3569]	ACSL1	protein_coding	A8K9T3,B4E0R0,B7Z3Z9,E7EPM6,P33121	2180	6.361858070690253	6.371972596820295	2487.791521010591	-0.3173439954957933	-0.32105166117603623	-0.2945388240483302	0.10100465023066513	0.099489514544019	0.0014436740554225112	2412	2227	3082	1670	1676	4913
ENSG00000107854	ENSG00000107854.6	tankyrase 2 [Source:HGNC Symbol;Acc:HGNC:15677]	TNKS2	protein_coding	Q9H2K2	80351	5.54684565050119	5.560540878890369	1416.986656250156	-0.354406396397085	-0.3510073364487417	-0.3031118327450284	0.12207127477337192	0.14386809485341714	0.022070082270564697	1253	1289	1938	919	996	2677
ENSG00000164040	ENSG00000164040.18	progesterone receptor membrane component 2 [Source:HGNC Symbol;Acc:HGNC:16089]	PGRMC2	protein_coding	O15173	10424	5.811600753921925	5.82686301659001	1704.708890129173	-0.36021314289319095	-0.3637186355139914	-0.3101145374333301	0.13459860135425591	0.15450862280779995	0.026493322088458796	1532	1710	2094	1125	1184	3158
ENSG00000258289	ENSG00000258289.8	churchill domain containing 1 [Source:HGNC Symbol;Acc:HGNC:20099]	CHURC1	protein_coding	A0A024R6B7,Q8WUH1	91612	6.140335999484991	6.159243529916838	2146.4766682944246	-0.37287271003254674	-0.3805293578685758	-0.3126040388110235	0.1661332135862615	0.1959626847413585	0.049267055162663456	1890	1782	3271	1366	1414	4257
ENSG00000143162	ENSG00000143162.9	cellular repressor of E1A stimulated genes 1 [Source:HGNC Symbol;Acc:HGNC:2351]	CREG1	protein_coding	O75629	8804	5.250932551209907	5.266263070386219	1155.6488365129137	-0.38969139926562396	-0.3715237314469981	-0.31281386134975686	0.11204883212951558	0.15450862280779995	0.035681324188394974	1041	1075	1545	787	822	2002
ENSG00000129422	ENSG00000129422.14	microtubule associated scaffold protein 1 [Source:HGNC Symbol;Acc:HGNC:29789]	MTUS1	protein_coding	Q9ULD2	57509	6.2762188168189885	6.292517005547744	2355.1109205545154	-0.3887038940805391	-0.37146938120897866	-0.31607184392684123	0.11134629409045196	0.163026466231958	0.028547376833366327	2172	2135	3163	1511	1767	4071
ENSG00000144677	ENSG00000144677.15	CTD small phosphatase like [Source:HGNC Symbol;Acc:HGNC:16890]	CTDSPL	protein_coding	O15194	10217	6.107358515060651	6.122628967959853	2092.211162412817	-0.3583694255105607	-0.3622818261318196	-0.3163254466986728	0.1266788069182309	0.14326629345246297	0.014524661410964243	1990	1798	2858	1275	1406	4308
ENSG00000001084	ENSG00000001084.13	glutamate-cysteine ligase catalytic subunit [Source:HGNC Symbol;Acc:HGNC:4311]	GCLC	protein_coding	E1CEI4,P48506,Q14TF0	2729	6.989981246255045	7.002948947529043	3854.5532663957624	-0.35847076166401415	-0.3544872208352059	-0.31953939968124995	0.08337325888096336	0.10909606933883285	0.003751418266307186	3399	3493	5318	2619	2675	7018
ENSG00000131747	ENSG00000131747.15	DNA topoisomerase II alpha [Source:HGNC Symbol;Acc:HGNC:11989]	TOP2A	protein_coding	P11388	7153	5.572400055193448	5.590827237994536	1446.7013288402666	-0.3770655888676339	-0.3844898817374439	-0.32075920736079006	0.14974748037661256	0.16939048035367912	0.03902256710655992	1313	1211	2145	912	943	2908
ENSG00000105722	ENSG00000105722.10	ETS2 repressor factor [Source:HGNC Symbol;Acc:HGNC:3444]	ERF	protein_coding	A0A024R0L4,P50548	2077	6.322939607967182	6.341169363633819	2435.1017268335986	-0.36782064274847837	-0.38144808666260926	-0.3216380032433443	0.15563972644185223	0.1756754833844447	0.030101792399542544	2058	2487	3160	1642	1494	4880
ENSG00000269893	ENSG00000269893.8	small nucleolar RNA host gene 8 [Source:HGNC Symbol;Acc:HGNC:33098]	SNHG8	lincRNA	NA	100093630	5.422833436546224	5.436810685859962	1300.170675491784	-0.36075540788680177	-0.36338912952070823	-0.32221109375819856	0.10182144939381342	0.10899410262604148	0.007799052788722409	1201	1150	1777	836	874	2553
ENSG00000099250	ENSG00000099250.18	neuropilin 1 [Source:HGNC Symbol;Acc:HGNC:8004]	NRP1	protein_coding	A8K9V7,O14786,Q59F20,Q68DN3,Q6AWA9,Q6X907	8829	6.035727697545527	6.048795037704284	1988.4496262724135	-0.36261520113166207	-0.3579351477445182	-0.3233697289520062	0.08290383250758607	0.09591203792666281	0.0036488771648255924	1860	1729	2713	1297	1393	3719
ENSG00000086570	ENSG00000086570.12	FAT atypical cadherin 2 [Source:HGNC Symbol;Acc:HGNC:3596]	FAT2	protein_coding	Q6PIA2,Q9NYQ8	2196	8.55426057290097	8.566664874724509	11396.153899353627	-0.35006951602730024	-0.35315357657806606	-0.3264519172264718	0.06451959819372742	0.10589501067415936	4.4506943656607217e-4	10622	11068	13864	7891	7577	21320
ENSG00000168813	ENSG00000168813.17	zinc finger protein 507 [Source:HGNC Symbol;Acc:HGNC:23783]	ZNF507	protein_coding	Q8TCN5	22847	4.327701919278814	4.344824067160617	608.9977806403173	-0.38373717999134	-0.3939581681816789	-0.3297401572528783	0.1266788069182309	0.15921083710902073	0.030931870883139923	607	548	781	390	400	1185
ENSG00000166881	ENSG00000166881.10	nuclear envelope integral membrane protein 1 [Source:HGNC Symbol;Acc:HGNC:29001]	TMEM194A	protein_coding	O14524	23306	4.3693401062309025	4.3856391882771995	626.7801238689412	-0.4030198104583771	-0.3920163602920199	-0.331064644157745	0.10351184104434562	0.15450862280779995	0.03034558087433484	590	560	853	421	423	1138
ENSG00000116171	ENSG00000116171.19	sterol carrier protein 2 [Source:HGNC Symbol;Acc:HGNC:10606]	SCP2	protein_coding	B2R761,E9PLD1,P22307,Q59HG9	6342	6.964980901311949	6.985287608932713	3805.6818629847785	-0.4034731493239677	-0.4015673511316227	-0.3416723838227421	0.1266788069182309	0.17292760871594842	0.016246840435958105	3837	3317	5013	2131	2632	7818
ENSG00000135842	ENSG00000135842.17	niban apoptosis regulator 1 [Source:HGNC Symbol;Acc:HGNC:16784]	FAM129A	protein_coding	A0A024R978,Q9BZQ8	116496	4.894161489432914	4.915228035600761	905.4156349302059	-0.4276248539034417	-0.4165479602876009	-0.34307790792631115	0.11531449363027309	0.1786527984260694	0.040995758198180375	843	867	1188	536	666	1637
ENSG00000071967	ENSG00000071967.12	cytochrome b reductase 1 [Source:HGNC Symbol;Acc:HGNC:20797]	CYBRD1	protein_coding	Q53TN4	79901	5.3802572401711934	5.402496334665607	1269.8666838816512	-0.43392659700704694	-0.4197827678487283	-0.34428595493344716	0.12165240144793882	0.17786622340683172	0.04318837394682749	1248	1044	1829	760	932	2272
ENSG00000082074	ENSG00000082074.18	FYN binding protein 1 [Source:HGNC Symbol;Acc:HGNC:4036]	FYB	protein_coding	O15117	2533	7.135559433032996	7.152894445208428	4276.308066007846	-0.3903927887485768	-0.39179435387354816	-0.3460248926305858	0.10182144939381342	0.13513920703879728	0.007362244113175887	4303	4148	4973	2796	3012	7609
ENSG00000151914	ENSG00000151914.20	dystonin [Source:HGNC Symbol;Acc:HGNC:1090]	DST	protein_coding	B4DGY0,B4DSS9,E9PHM6,F6QMI7,F8W9J4,Q03001,Q6P0N6	667	10.140077478305804	10.156098919641625	34301.32670700447	-0.379908012820019	-0.3827886915992006	-0.3462932174682682	0.07457317088910222	0.13522282459268195	0.0025595123968408353	30194	29877	50338	21906	23478	65096
ENSG00000113140	ENSG00000113140.11	secreted protein acidic and cysteine rich [Source:HGNC Symbol;Acc:HGNC:11219]	SPARC	protein_coding	P09486	6678	5.974152861112728	5.9908796570111456	1909.9911085903334	-0.38741091039749603	-0.39638311347641064	-0.3518393076088827	0.09513395367137603	0.09831790467294069	0.0042158005474817566	1904	1858	2251	1249	1268	3598
ENSG00000125848	ENSG00000125848.10	fibronectin leucine rich transmembrane protein 3 [Source:HGNC Symbol;Acc:HGNC:3762]	FLRT3	protein_coding	Q9NZU0	23767	5.276390643693037	5.300697649123505	1183.1247085863915	-0.43276438087499264	-0.4353042219435601	-0.3536433428910389	0.14493148337975748	0.17786622340683172	0.04767706579487489	998	1044	1847	748	790	2189
ENSG00000163682	ENSG00000163682.16	ribosomal protein L9 [Source:HGNC Symbol;Acc:HGNC:10369]	RPL9	protein_coding	P32969,Q53Z07	6133	9.22011529217603	9.235414252278622	18117.919762222227	-0.3840172378699227	-0.3839074432423397	-0.35404214590313543	0.05762036928372603	0.10808012125068782	6.245405514004239e-4	16721	15575	25863	11351	12505	34657
ENSG00000138041	NA	NA	SMEK2	protein_coding	NA	NA	5.834651823667178	5.861385804830317	1745.6556307369883	-0.43658189087420113	-0.4435142512437574	-0.3566174534820183	0.15776295667740137	0.19612897978096924	0.04691057077142879	1586	1416	2771	1028	1178	3370
ENSG00000136108	ENSG00000136108.15	cytoskeleton associated protein 2 [Source:HGNC Symbol;Acc:HGNC:1990]	CKAP2	protein_coding	Q8WWK9	26586	6.2362693780903955	6.2539016771756355	2292.60984362248	-0.4070981613479493	-0.40312777357097096	-0.358036194737406	0.0802084827212372	0.10158486022008735	0.005436707611697128	2032	2060	3306	1463	1595	4181
ENSG00000096060	ENSG00000096060.14	FKBP prolyl isomerase 5 [Source:HGNC Symbol;Acc:HGNC:3721]	FKBP5	protein_coding	Q13451,Q2TA84	2289	7.10025927986482	7.120427580087486	4180.491091982585	-0.41528238646390836	-0.4108400494764559	-0.3596193222477047	0.10100465023066513	0.15170332359771613	0.00977312936250675	4392	3704	5216	2446	3050	7758
ENSG00000185551	ENSG00000185551.15	nuclear receptor subfamily 2 group F member 2 [Source:HGNC Symbol;Acc:HGNC:7976]	NR2F2	protein_coding	F1D8R0,P24468	7026	7.097484782628787	7.115540559189155	4167.68946462673	-0.404070541973034	-0.4052494649087237	-0.3608553093055573	0.08358403083800134	0.11119774373290728	0.0048639781959514536	3581	3750	6167	2783	2780	7577
ENSG00000133135	ENSG00000133135.14	ring finger protein 128 [Source:HGNC Symbol;Acc:HGNC:21153]	RNF128	protein_coding	Q8TEB7	79589	3.9513784711654685	3.97179143260432	469.9539659939817	-0.42631572184014493	-0.43439037456651164	-0.36086221484560815	0.1098687340611243	0.14991107392534705	0.030101792399542544	463	443	603	299	307	883
ENSG00000150593	ENSG00000150593.18	programmed cell death 4 [Source:HGNC Symbol;Acc:HGNC:8763]	PDCD4	protein_coding	B4DKX4,Q53EL6	27250	8.09373839609976	8.109406325956638	8301.5838609906	-0.3997032554215945	-0.39597006162292836	-0.3657041286731155	0.04537849778237661	0.07955157695340107	3.393080127993715e-4	7570	7328	11807	5482	5732	14869
ENSG00000156113	ENSG00000156113.23	potassium calcium-activated channel subfamily M alpha 1 [Source:HGNC Symbol;Acc:HGNC:6284]	KCNMA1	protein_coding	A0A087WZL8,A0A1W2PP94,A0A1W2PPY5,A0A1W2PQK5,A0A1W2PQU4,A0A1W2PR56,A0A1W2PR62,A0A1W2PRN5,A0A1W2PSD3,B7ZMF5,D5MRH1,Q12791,Q59FH2,Q5SVJ7,S4R453	3778	4.647743996536077	4.669872937618336	763.1600867277161	-0.4221980223632994	-0.4355082683515099	-0.3678677814848593	0.11603289219468482	0.1386830700825313	0.02266185794635952	679	707	1098	490	465	1515
ENSG00000125534	ENSG00000125534.10	pancreatic progenitor cell differentiation and proliferation factor [Source:HGNC Symbol;Acc:HGNC:16142]	PPDPF	protein_coding	Q9H3Y8	79144	6.571841770168241	6.598324431583411	2909.9581674109204	-0.4281187760587194	-0.44555364999779545	-0.37199929367695994	0.15563972644185223	0.18509064753472687	0.025268178452065387	2438	3072	3885	1776	1738	6071
ENSG00000188312	ENSG00000188312.14	centromere protein P [Source:HGNC Symbol;Acc:HGNC:32933]	CENPP	protein_coding	Q6IPU0,Q7Z672	401541	3.7721599165644477	3.7947563638365827	415.5485643725677	-0.4535738525457313	-0.45663426934708273	-0.3758488347700838	0.10100465023066513	0.1416532987813999	0.032973196710818234	413	386	547	285	250	765
ENSG00000232573	ENSG00000232573.1	ribosomal protein L3 pseudogene 4 [Source:HGNC Symbol;Acc:HGNC:19805]	RPL3P4	pseudogene	NA	NA	5.946977018472282	5.974327605055158	1887.0379802761217	-0.44229072701483874	-0.4561721371278777	-0.3856415809347302	0.14206937726341606	0.1658319729039682	0.021328010103289406	1956	1746	2396	1108	1077	4150
ENSG00000124795	ENSG00000124795.17	DEK proto-oncogene [Source:HGNC Symbol;Acc:HGNC:2768]	DEK	protein_coding	P35659	7913	6.229423658044457	6.246548674672145	2280.763142501184	-0.4178144576514589	-0.41803153970172574	-0.387375963038442	0.045352415555481695	0.05089834955915432	1.7823792718119896e-4	2260	2163	2843	1453	1558	4171
ENSG00000155850	ENSG00000155850.8	solute carrier family 26 member 2 [Source:HGNC Symbol;Acc:HGNC:10994]	SLC26A2	protein_coding	P50443	1836	4.372952056514681	4.39501296253859	630.7981531684868	-0.46368751236651046	-0.45361813505125104	-0.39074323950354833	0.07653537542246605	0.11851235116580593	0.014184862093055708	606	546	913	405	419	1131
ENSG00000106733	ENSG00000106733.21	nicotinamide riboside kinase 1 [Source:HGNC Symbol;Acc:HGNC:26057]	NMRK1	protein_coding	B3KUG3,Q5W125,Q9NWW6	54981	3.9693998726656163	3.9979709482116497	478.73959770131705	-0.47323326747297634	-0.4971047272359636	-0.40206627498635794	0.13048481172107687	0.1578575273151613	0.03837123149469543	483	500	564	295	307	876
ENSG00000210049	ENSG00000210049.1	mitochondrially encoded tRNA-Phe (UUU/C) [Source:HGNC Symbol;Acc:HGNC:7481]	MT-TF	Mt_tRNA	NA	NA	3.7512140108375025	3.780993706374605	411.29268595501924	-0.4870559178586375	-0.4994436823496253	-0.40249323604769316	0.11603289219468482	0.15450862280779995	0.04165341167753563	364	392	609	252	255	780
ENSG00000117724	ENSG00000117724.13	centromere protein F [Source:HGNC Symbol;Acc:HGNC:1857]	CENPF	protein_coding	P49454	1063	5.2678663405171084	5.29833327838447	1181.0870362967382	-0.48007220211799523	-0.48949821002556265	-0.40425026774805667	0.12886743548734644	0.15450862280779995	0.02920021415394012	1104	938	1924	741	739	2202
ENSG00000148700	ENSG00000148700.15	adducin 3 [Source:HGNC Symbol;Acc:HGNC:245]	ADD3	protein_coding	Q53FL4,Q59EK1,Q5VU08,Q9UEY8	120	6.4548949943248015	6.4763841888463975	2674.670449222866	-0.45133724196565234	-0.4536582032176391	-0.41570919085275504	0.04876512714908378	0.059636482775093584	4.783310329942722e-4	2477	2372	3922	1610	1761	5131
ENSG00000150687	ENSG00000150687.12	serine protease 23 [Source:HGNC Symbol;Acc:HGNC:14370]	PRSS23	protein_coding	O95084	11098	8.189509626958609	8.208252586944626	8887.853225217663	-0.44047584403161716	-0.43971715691357766	-0.4166278057404869	0.025377655132435693	0.04850040873853729	4.230034965432986e-6	8982	8122	11517	5348	6048	16771
ENSG00000111696	ENSG00000111696.12	5'-nucleotidase domain containing 3 [Source:HGNC Symbol;Acc:HGNC:30826]	NT5DC3	protein_coding	Q86UY8	51559	4.6312131832290255	4.6575548685922605	757.1094556023418	-0.49063869216185535	-0.48506354349876574	-0.41664439175722895	0.0768279410485874	0.12270791319771776	0.011856756879632807	800	699	963	440	535	1340
ENSG00000156535	ENSG00000156535.15	CD109 molecule [Source:HGNC Symbol;Acc:HGNC:21685]	CD109	protein_coding	Q6YHK3	135228	8.525370827418094	8.544110814623979	11219.966511989494	-0.44339826622520057	-0.4439122335420746	-0.4215768887886142	0.02220695523560115	0.042439651282220374	2.3220588432163518e-6	10203	10398	15922	7064	7441	20751
ENSG00000175455	ENSG00000175455.15	coiled-coil domain containing 14 [Source:HGNC Symbol;Acc:HGNC:25766]	CCDC14	protein_coding	Q49A88	64770	5.380238995203994	5.402348425428063	1269.6525268273956	-0.46740847740096464	-0.4672042816671734	-0.4262466148157125	0.044201882871412045	0.051141078631218	6.527476836200119e-4	1274	1072	1825	799	825	2334
ENSG00000155329	ENSG00000155329.12	zinc finger CCHC-type containing 10 [Source:HGNC Symbol;Acc:HGNC:25954]	ZCCHC10	protein_coding	B3KVL5,B4DU89,D6R9G7,D6RHC2,G3XAM1,Q8TBK6	54819	3.7321041516917863	3.766522283844101	407.1723480779956	-0.5246055933428585	-0.529862033175087	-0.4270528814324091	0.10683301172193256	0.1565177151679827	0.03884565807532276	425	347	589	224	272	760
ENSG00000103811	ENSG00000103811.17	cathepsin H [Source:HGNC Symbol;Acc:HGNC:2535]	CTSH	protein_coding	P09668	1512	6.3334303819738675	6.3609326867481855	2469.894066579037	-0.5023711608057109	-0.4940064897345326	-0.433266388369869	0.07294228638684638	0.10158486022008735	0.004701438964843073	2488	2550	2936	1642	1687	3920
ENSG00000150907	ENSG00000150907.10	forkhead box O1 [Source:HGNC Symbol;Acc:HGNC:3819]	FOXO1	protein_coding	Q12778	2308	4.3452456343711185	4.374717347136783	622.3099951062925	-0.5266789787157775	-0.5152371517256554	-0.4345912605033002	0.07888608498813696	0.12971360958879263	0.01736007924878396	562	658	821	390	422	1034
ENSG00000176945	ENSG00000176945.17	mucin 20, cell surface associated [Source:HGNC Symbol;Acc:HGNC:23282]	MUC20	protein_coding	A0A0G2JN31,A0A0G2JR26,A0A0G2JSE2,Q8N307	200958	6.238829601771791	6.277889361898866	2331.721212562344	-0.5308502623129615	-0.5401298206729551	-0.4419950334698011	0.15438483642133513	0.18509064753472687	0.02659776686262128	2615	2463	2455	1575	1520	3605
ENSG00000196159	ENSG00000196159.12	FAT atypical cadherin 4 [Source:HGNC Symbol;Acc:HGNC:23109]	FAT4	protein_coding	B3KU84,Q6V0I7,X2G5I7,X2GA70	79633	3.970958561320686	3.99806657980641	479.009519258374	-0.5463211873130097	-0.5141214197897704	-0.442152661296072	0.053066517863782095	0.10550991616133709	0.012125830532463595	473	439	673	317	316	777
ENSG00000149218	ENSG00000149218.5	endonuclease domain containing 1 [Source:HGNC Symbol;Acc:HGNC:29129]	ENDOD1	protein_coding	O94919	23052	6.536035710415611	6.556878108417415	2828.470660745688	-0.46989137608594683	-0.47221826970630715	-0.44875773028238997	0.020334282385479255	0.022608549168939566	7.724541779002333e-7	2778	2766	3619	1773	1851	5148
ENSG00000128510	ENSG00000128510.12	carboxypeptidase A4 [Source:HGNC Symbol;Acc:HGNC:15740]	CPA4	protein_coding	A4D1M3,Q9UI42	51200	7.306459128188664	7.329021039934079	4830.909272365048	-0.47491856565156637	-0.47828814750368753	-0.4508394746662729	0.025558832372926922	0.040351301453355075	6.658974832632041e-6	4554	4770	6413	2856	3137	9277
ENSG00000165272	ENSG00000165272.16	aquaporin 3 (Gill blood group) [Source:HGNC Symbol;Acc:HGNC:636]	AQP3	protein_coding	Q92482	360	6.848096373116045	6.87361815555126	3523.9506545108356	-0.5000159159129542	-0.5001038467353301	-0.4604299218643433	0.029735931387101507	0.047818126218312405	1.2862658085103658e-4	3302	3576	4649	2490	1991	6322
ENSG00000121957	ENSG00000121957.14	G protein signaling modulator 2 [Source:HGNC Symbol;Acc:HGNC:29501]	GPSM2	protein_coding	A0A024R0F8,B4DIF1,P81274	29899	4.806902833685904	4.839343560566988	859.0157584487854	-0.5480432465629355	-0.5347444652519944	-0.46056884147380406	0.06673432043487863	0.1067299888111225	0.009428284802202862	855	702	1343	522	576	1456
ENSG00000166275	ENSG00000166275.16	BLOC-1 related complex subunit 7 [Source:HGNC Symbol;Acc:HGNC:23516]	C10orf32	protein_coding	A0A0B4J1R7,Q96B45	119032	2.8221560718709866	2.858962526980135	216.78400643402736	-0.6179922248957231	-0.5918400618125755	-0.46298334252149137	0.07893120213647606	0.11119774373290728	0.04992460292594398	220	216	291	142	134	345
ENSG00000164938	ENSG00000164938.14	tumor protein p53 inducible nuclear protein 1 [Source:HGNC Symbol;Acc:HGNC:18022]	TP53INP1	protein_coding	A0A024R9C8,Q96A56	94241	5.564126366894361	5.598882956242137	1455.384110706214	-0.5409859968482529	-0.545722763689467	-0.4745688618580439	0.0802084827212372	0.10271050492937127	0.006546511849715067	1271	1273	2416	899	920	2549
ENSG00000055732	ENSG00000055732.13	mucolipin 3 [Source:HGNC Symbol;Acc:HGNC:13358]	MCOLN3	protein_coding	Q8TDD5	55283	4.174375125676449	4.20811401701202	554.1730455752972	-0.5702146157753168	-0.5544269142633497	-0.47607548102897884	0.05804230667805859	0.11119774373290728	0.009994376724534248	512	570	764	321	384	923
ENSG00000108602	ENSG00000108602.18	aldehyde dehydrogenase 3 family member A1 [Source:HGNC Symbol;Acc:HGNC:405]	ALDH3A1	protein_coding	I3L3I9,P30838,Q6PKA6	218	5.559591110659948	5.603036835970153	1460.582431786081	-0.6270208958691547	-0.6001572373034604	-0.5089047165152908	0.06356918195952171	0.12217075078708176	0.00977312936250675	1471	1562	1835	1118	782	2194
ENSG00000169184	ENSG00000169184.6	MN1 proto-oncogene, transcriptional regulator [Source:HGNC Symbol;Acc:HGNC:7180]	MN1	protein_coding	A0A024R1C3,Q10571	4330	3.9268415400504706	3.963602115779277	467.0472971396698	-0.5715149060597857	-0.5870239233028455	-0.5163841834674914	0.04824413097843852	0.06936152555839398	0.0030556978430734743	449	441	697	290	259	873
ENSG00000137975	ENSG00000137975.8	chloride channel accessory 2 [Source:HGNC Symbol;Acc:HGNC:2016]	CLCA2	protein_coding	Q9UQC9	9635	7.846491516755487	7.872203200723971	7042.332329158855	-0.5382118218062051	-0.5340946825445138	-0.5184975560765724	0.005933733909028333	0.012980416333369988	1.0616994904252637e-10	6983	6548	9913	4316	4618	12113
ENSG00000142188	ENSG00000142188.17	transmembrane protein 50B [Source:HGNC Symbol;Acc:HGNC:1280]	TMEM50B	protein_coding	P56557	757	3.5800570471068696	3.6165555158636695	367.21349330960777	-0.6161093492718219	-0.599373174439852	-0.5255005382587716	0.0365739118521084	0.06943130944216692	0.0048327613270370854	381	333	533	245	212	608
ENSG00000142875	ENSG00000142875.19	protein kinase cAMP-activated catalytic subunit beta [Source:HGNC Symbol;Acc:HGNC:9381]	PRKACB	protein_coding	A0A087WVC4,B1APF9,B1APG3,B2RB89,B7ZA00,P22694	5567	3.1389263182490437	3.183204269186663	271.35731671185	-0.6477853041040756	-0.6349653090482826	-0.5280503660178699	0.06018338274742112	0.0915988818352101	0.01896324606394457	260	249	430	175	154	453
ENSG00000143507	ENSG00000143507.18	dual specificity phosphatase 10 [Source:HGNC Symbol;Acc:HGNC:3065]	DUSP10	protein_coding	Q9Y6W6	11221	5.663164127519167	5.693799427472093	1554.4330014715729	-0.5539936675596482	-0.5643204588903669	-0.5297981868316741	0.02032358462746099	0.02084199989474375	6.1143804817942426e-6	1668	1548	1924	994	916	2751
ENSG00000186812	ENSG00000186812.13	zinc finger protein 397 [Source:HGNC Symbol;Acc:HGNC:18818]	ZNF397	protein_coding	Q8NF99	84307	3.9466467374144685	4.012926365876408	482.9181823028577	-0.6556460326760835	-0.6806324151692099	-0.5346641149028696	0.13857134698408774	0.19055588042328758	0.04297812583297688	467	455	773	307	199	979
ENSG00000184564	ENSG00000184564.11	SLIT and NTRK like family member 6 [Source:HGNC Symbol;Acc:HGNC:23503]	SLITRK6	protein_coding	Q9H5Y7	84189	5.430204082797818	5.46668085936051	1328.0228667285617	-0.5969151984036161	-0.5917548962232129	-0.5373613781378472	0.0320066182191148	0.04679155407222305	4.7674016023931256e-4	1208	1199	2154	842	815	2205
ENSG00000225630	ENSG00000225630.1	MT-ND2 pseudogene 28 [Source:HGNC Symbol;Acc:HGNC:42129]	MTND2P28	pseudogene	NA	NA	6.138106440783282	6.216972861505247	2232.351295551514	-0.7210498032035454	-0.6965210012597167	-0.5563616361142553	0.17107956667029894	0.2496617638344163	0.0355963820297448	2084	2369	3333	825	1380	4790
ENSG00000105516	ENSG00000105516.11	D-box binding PAR bZIP transcription factor [Source:HGNC Symbol;Acc:HGNC:2697]	DBP	protein_coding	Q10586	1628	2.704779123029033	2.7534486294067055	200.95585990703418	-0.6599230694203795	-0.6736347403053814	-0.5588292220139011	0.05960070480407929	0.06290912228185609	0.016734693772968892	206	197	292	113	118	352
ENSG00000172296	ENSG00000172296.13	serine palmitoyltransferase long chain base subunit 3 [Source:HGNC Symbol;Acc:HGNC:16253]	SPTLC3	protein_coding	Q9NUV7	55304	3.570663903685385	3.6147980602228533	366.3835736921109	-0.6286840976808951	-0.6452141281981502	-0.5662899589572338	0.044201882871412045	0.06220925234250311	0.0030374149827241317	344	367	552	207	215	662
ENSG00000169851	ENSG00000169851.15	protocadherin 7 [Source:HGNC Symbol;Acc:HGNC:8659]	PCDH7	protein_coding	O60245	5099	4.781052511815044	4.817117151240991	846.0781104798374	-0.6348483852304246	-0.6184119563301922	-0.5793776185032345	0.01276355610164309	0.02084199989474375	1.6538948190855e-5	819	806	1270	535	518	1364
ENSG00000139998	ENSG00000139998.16	RAB15, member RAS oncogene family [Source:HGNC Symbol;Acc:HGNC:20150]	RAB15	protein_coding	G3V196,G5EMR8,P59190	376267	3.3816896659313582	3.423872433927324	321.326700069107	-0.690049423867863	-0.6569434545455178	-0.5794918972214206	0.026744618593424415	0.053459186221596275	0.003110218460803719	323	319	461	202	198	492
ENSG00000137502	ENSG00000137502.10	RAB30, member RAS oncogene family [Source:HGNC Symbol;Acc:HGNC:9770]	RAB30	protein_coding	A8K5R1,Q15771	27314	3.951349238183901	4.00538173367122	481.357271749401	-0.7146263142115254	-0.6872603430396504	-0.5814455044750225	0.06290293932987281	0.10808609337701909	0.010924722471018236	407	473	818	297	296	724
ENSG00000142619	ENSG00000142619.4	peptidyl arginine deiminase 3 [Source:HGNC Symbol;Acc:HGNC:18337]	PADI3	protein_coding	Q9ULW8	51702	4.600570150362066	4.645243427280676	750.2635480979106	-0.6091904257934381	-0.6455850351281649	-0.5820080191514164	0.04580442880640037	0.05212912104357396	5.358241155091739e-4	795	792	952	439	394	1442
ENSG00000134827	ENSG00000134827.8	transcobalamin 1 [Source:HGNC Symbol;Acc:HGNC:11652]	TCN1	protein_coding	P20061	6947	3.570279201347847	3.6120905558714584	366.37651414618745	-0.692796261865453	-0.655490952978736	-0.5855587192289364	0.02504622737704233	0.053459186221596275	0.0021203639185831367	376	364	514	230	230	551
ENSG00000106278	ENSG00000106278.12	protein tyrosine phosphatase receptor type Z1 [Source:HGNC Symbol;Acc:HGNC:9685]	PTPRZ1	protein_coding	B4DFE7,P23471	5803	3.047317613160103	3.0969320210189277	255.49779983672764	-0.6692128705498194	-0.6874372913650293	-0.5921345118583825	0.045624188155856206	0.05757694780400936	0.0056580693587331005	260	265	357	137	154	447
ENSG00000134215	ENSG00000134215.16	vav guanine nucleotide exchange factor 3 [Source:HGNC Symbol;Acc:HGNC:12659]	VAV3	protein_coding	Q9UKW4	10451	4.5652848426883965	4.610721403426865	732.7887366855634	-0.669372056412907	-0.6639815752177518	-0.6026195951153471	0.02461017034303864	0.04418972991237087	2.6847637940891983e-4	674	718	1159	402	467	1226
ENSG00000184500	ENSG00000184500.16	protein S [Source:HGNC Symbol;Acc:HGNC:9456]	PROS1	protein_coding	A0A0S2Z4K3,A0A0S2Z4L3,P07225	5627	4.29693544103991	4.337335812733968	606.4251805960871	-0.6787593279926223	-0.655371909675604	-0.6099390080701206	0.012777546493101201	0.027691095216940402	4.118369760969914e-5	624	605	846	365	386	939
ENSG00000197641	ENSG00000197641.12	serpin family B member 13 [Source:HGNC Symbol;Acc:HGNC:8944]	SERPINB13	protein_coding	A0A0A0MQW3,B7Z447,Q9UIV8	5275	6.047596832908529	6.106091038297525	2069.304465928195	-0.6651707026338735	-0.6937003477351547	-0.6100223387769956	0.094955190459912	0.10589501067415936	0.0026292498358143745	1579	2173	3574	1192	1199	3514
ENSG00000185630	ENSG00000185630.19	PBX homeobox 1 [Source:HGNC Symbol;Acc:HGNC:8632]	PBX1	protein_coding	A0A024R919,A8K5V0,P40424,Q53YC7	5087	4.223496763339759	4.265912220099772	576.4665440214332	-0.6393774774342165	-0.6604095571683987	-0.6117417939818963	0.01751788285881333	0.025166807909981083	2.215539660351091e-5	617	561	800	329	325	1051
ENSG00000115112	ENSG00000115112.8	transcription factor CP2 like 1 [Source:HGNC Symbol;Acc:HGNC:17925]	TFCP2L1	protein_coding	Q9NZI6	29842	6.252401342089591	6.289290746762486	2349.343335507286	-0.6335360573950153	-0.6396337228016319	-0.6210704894486639	0.004120683436468832	0.0045273413032193965	2.2597483731647146e-12	2537	2308	3136	1372	1390	4123
ENSG00000113578	ENSG00000113578.18	fibroblast growth factor 1 [Source:HGNC Symbol;Acc:HGNC:3665]	FGF1	protein_coding	A8K147,P05230,Q16089	2246	3.201933435590731	3.2622323938912112	287.42246747505743	-0.8148741563312641	-0.749722141005262	-0.630116332923678	0.036558969093257225	0.09712944794301726	0.011957879628595874	294	310	399	157	198	391
ENSG00000119669	ENSG00000119669.5	interferon regulatory factor 2 binding protein like [Source:HGNC Symbol;Acc:HGNC:14282]	IRF2BPL	protein_coding	Q9H1B7	64207	3.1703760146054836	3.226765283319068	279.88414408528445	-0.7277968181731168	-0.7316749949960611	-0.6344206255230269	0.037439899216334935	0.058974142057769886	0.0045075936394449855	264	305	411	180	142	458
ENSG00000162694	ENSG00000162694.14	exostosin like glycosyltransferase 2 [Source:HGNC Symbol;Acc:HGNC:3516]	EXTL2	protein_coding	F5GZK1,Q8N8F1,Q9UBQ6	2135	2.3497716801915516	2.4224042331657305	159.48971239619752	-0.812663516248453	-0.7997538711404252	-0.635910163712381	0.06729166128691266	0.08402321675240979	0.030931870883139923	143	164	270	99	82	246
ENSG00000210077	ENSG00000210077.1	mitochondrially encoded tRNA-Val (GUN) [Source:HGNC Symbol;Acc:HGNC:7500]	MT-TV	Mt_tRNA	NA	NA	6.410359747120123	6.467649156175287	2658.243812513582	-0.7016704519466272	-0.7040216111096604	-0.6391764765309443	0.04620022207001638	0.07321883323572981	4.0336448685554695e-4	2506	2430	4505	1255	1654	4891
ENSG00000175874	ENSG00000175874.10	cellular repressor of E1A stimulated genes 2 [Source:HGNC Symbol;Acc:HGNC:14272]	CREG2	protein_coding	Q8IUH2	200407	3.3755566518918556	3.4428756891198695	325.0217782035597	-0.744450154522248	-0.7620327202955427	-0.6453462623489922	0.07294228638684638	0.09506387931338264	0.009611543684490347	271	341	556	173	188	545
ENSG00000149212	ENSG00000149212.12	sestrin 3 [Source:HGNC Symbol;Acc:HGNC:23060]	SESN3	protein_coding	P58005	143686	6.181180249690247	6.244737162721101	2279.0417363266115	-0.7263588650654464	-0.7389761359252505	-0.65971387721673	0.06152412339551093	0.08308840330674806	0.0010005458767922337	1874	2149	4215	1386	1320	3457
ENSG00000210112	ENSG00000210112.1	mitochondrially encoded tRNA-Met (AUA/G) [Source:HGNC Symbol;Acc:HGNC:7492]	MT-TM	Mt_tRNA	NA	NA	4.772723131853702	4.82504961175967	849.9902510971427	-0.6928137976817159	-0.713907756188687	-0.6630713297879832	0.020367754800152377	0.029130104388493158	2.19990427000006e-5	870	886	1202	423	493	1584
ENSG00000210156	ENSG00000210156.1	mitochondrially encoded tRNA-Lys (AAA/G) [Source:HGNC Symbol;Acc:HGNC:7489]	MT-TK	Mt_tRNA	NA	NA	3.1869330625971792	3.247385255622104	283.7251311371526	-0.7311514119464475	-0.7614473681570187	-0.6712918343361638	0.03606825357768228	0.04717973691271013	0.0018073468576744259	270	317	413	152	157	492
ENSG00000256612	ENSG00000256612.7	cytochrome P450 family 2 subfamily B member 7, pseudogene [Source:HGNC Symbol;Acc:HGNC:2616]	CYP2B7P1	pseudogene	NA	1556	3.576512509298042	3.6389636822786455	373.67662296806446	-0.8538443363799895	-0.7802506780482305	-0.6822989439615617	0.02461017034303864	0.06559527759443408	0.0030551467865546525	417	380	517	255	209	482
ENSG00000196628	ENSG00000196628.19	transcription factor 4 [Source:HGNC Symbol;Acc:HGNC:11634]	TCF4	protein_coding	A0A024R2C0,A0A1B0GVR6,A0A1B0GW91,A0A1B0GWD5,B3KVA4,E9PH57,H3BPJ7,H3BTP3,P15884	6925	4.38206786409889	4.447169827022925	653.7602940772011	-0.7510090233794594	-0.7700648478255202	-0.6964739286656902	0.029735931387101507	0.05089834955915432	4.0336448685554695e-4	634	671	1028	401	288	1192
ENSG00000157514	ENSG00000157514.16	TSC22 domain family member 3 [Source:HGNC Symbol;Acc:HGNC:3051]	TSC22D3	protein_coding	Q5JRJ2,Q99576	1831	5.275177590008207	5.323767681770223	1202.2756359123503	-0.720577257037514	-0.7253951423307435	-0.6985781365374453	0.004519578290749953	0.0066978217718248	7.828448835359916e-10	1279	1228	1681	637	724	2034
ENSG00000178464	ENSG00000178464.6	ribosomal protein L10 pseudogene 16 [Source:HGNC Symbol;Acc:HGNC:36882]	CTD-2192J16.15	pseudogene	NA	NA	1.6515631085434082	1.7389009819214614	98.63557585563441	-0.8682354731887062	-0.8967616842358893	-0.7103697942157422	0.0626058901306653	0.05212912104357396	0.029343439783376352	105	105	151	50	51	161
ENSG00000116106	ENSG00000116106.12	EPH receptor A4 [Source:HGNC Symbol;Acc:HGNC:3388]	EPHA4	protein_coding	A0A024R452,P54764	2043	3.2243251608622	3.2873405550262773	291.834758590981	-0.7866488797186771	-0.7906146798819201	-0.7114767944509126	0.022513230864577457	0.036542375778316157	5.862539948342789e-4	342	263	437	152	172	472
ENSG00000203965	ENSG00000203965.13	EF-hand calcium binding domain 7 [Source:HGNC Symbol;Acc:HGNC:29379]	EFCAB7	protein_coding	A8K855	84455	3.3742054537537403	3.440583382121481	325.13148878361494	-0.848900611788481	-0.8084580430352664	-0.7220614953850919	0.020320398950606618	0.04998087928411301	0.0010875139127708986	317	354	490	169	211	462
ENSG00000237975	ENSG00000237975.7	FLG antisense RNA 1 [Source:HGNC Symbol;Acc:HGNC:27913]	FLG-AS1	antisense	NA	339400	2.10206390746432	2.2022873306635127	136.45310739289806	-0.891992496733745	-0.9191311362766743	-0.7336143769464484	0.08104710415041406	0.08308840330674806	0.02659776686262128	119	149	242	78	61	220
ENSG00000239559	ENSG00000239559.2	ribosomal protein L37 pseudogene 2 [Source:HGNC Symbol;Acc:HGNC:17092]	RPL37P2	pseudogene	NA	NA	2.8931625402087344	3.023076593874141	241.9176088534378	-0.8625128351603898	-0.9408577194595018	-0.7336327413051001	0.15102109669577943	0.18152589854809623	0.03902256710655992	264	286	337	81	117	505
ENSG00000144366	ENSG00000144366.16	GULP PTB domain containing engulfment adaptor 1 [Source:HGNC Symbol;Acc:HGNC:18649]	GULP1	protein_coding	Q9UBP9	51454	3.252064764432215	3.3276322872240156	300.2359813322523	-0.8707197394940279	-0.8475540578413703	-0.74721239797263	0.03063946500675852	0.051141078631218	0.002101829175674959	269	301	535	172	168	435
ENSG00000178573	ENSG00000178573.7	MAF bZIP transcription factor [Source:HGNC Symbol;Acc:HGNC:6776]	MAF	protein_coding	H3BP11,O75444	4094	5.337442538329601	5.407320753668071	1274.8034646882782	-0.8251971020577533	-0.8171578761442495	-0.7500893254635213	0.02461017034303864	0.03697963445947291	6.601352608119309e-5	1082	1332	2233	758	726	1812
ENSG00000136235	ENSG00000136235.17	glycoprotein nmb [Source:HGNC Symbol;Acc:HGNC:4462]	GPNMB	protein_coding	A0A024RA55,Q14956,Q96F58	10457	6.881471507574268	6.944396520260913	3701.768993937425	-0.813676170723673	-0.8025237592876002	-0.7615300018394489	0.007949275039573461	0.01538299261229887	1.0151288318338583e-7	4316	3958	4709	2114	2295	5065
ENSG00000118308	ENSG00000118308.15	lymphoid restricted membrane protein [Source:HGNC Symbol;Acc:HGNC:6690]	LRMP	protein_coding	Q12912	4033	2.4812954511487337	2.572965611213161	177.8311840389085	-0.9949302332190544	-0.9305899974908801	-0.7828953679146926	0.02922357382119321	0.07259913820856714	0.0096882736364579	220	179	249	83	118	228
ENSG00000110693	ENSG00000110693.18	SRY-box transcription factor 6 [Source:HGNC Symbol;Acc:HGNC:16421]	SOX6	protein_coding	P35712	55553	2.218824394021691	2.31739474408781	147.9649191576205	-0.8642673119769152	-0.9382866821183471	-0.7896597033909797	0.06018338274742112	0.05067278563052136	0.008520270534538075	170	165	207	72	66	265
ENSG00000243244	ENSG00000243244.6	stonin 1 [Source:HGNC Symbol;Acc:HGNC:17003]	STON1	protein_coding	B2RB25,Q9Y6Q2	11037	1.872637704396208	1.978968776952141	117.37505762591118	-1.0187453209565114	-0.9975385381126387	-0.810410901110974	0.047389366968376555	0.07633171690572038	0.019222619241914273	149	126	157	50	74	158
ENSG00000210154	ENSG00000210154.1	mitochondrially encoded tRNA-Asp (GAU/C) [Source:HGNC Symbol;Acc:HGNC:7478]	MT-TD	Mt_tRNA	NA	NA	2.743427392542034	2.8313442730957363	212.27287467709084	-0.8772824584626265	-0.9247967694250594	-0.8221736068583299	0.028080542441483457	0.03131547146460329	8.63077017655029e-4	211	255	310	103	108	352
ENSG00000101825	ENSG00000101825.8	matrix remodeling associated 5 [Source:HGNC Symbol;Acc:HGNC:7539]	MXRA5	protein_coding	Q9NR99	25878	5.343919139952377	5.418737406390775	1285.0728946803847	-0.9163583613084101	-0.8973437434614253	-0.858735958258035	0.004120683436468832	0.007613715002520226	5.9281782912219916e-9	1531	1384	1708	708	752	1711
ENSG00000177576	ENSG00000177576.11	chromosome 18 open reading frame 32 [Source:HGNC Symbol;Acc:HGNC:31690]	C18orf32	protein_coding	Q8TCD1	497661	3.735854228142289	3.942511865372786	460.1890292770775	-0.9566678221717827	-1.1313941864150077	-0.8596861886601164	0.30699843000299093	0.2532514607285891	0.04318837394682749	230	659	927	236	170	724
ENSG00000223551	ENSG00000223551.1	TMSB4X pseudogene 4 [Source:HGNC Symbol;Acc:HGNC:11886]	TMSB4XP4	pseudogene	NA	NA	4.709238756279615	4.817062698568793	844.6914428727307	-0.9119372137419743	-0.9498444650619824	-0.8616708980491802	0.0508767217512834	0.07709704098126759	4.4764398221692683e-4	830	991	1310	331	393	1676
ENSG00000171346	ENSG00000171346.16	keratin 15 [Source:HGNC Symbol;Acc:HGNC:6421]	KRT15	protein_coding	B3KVF5,P19012	3866	9.264016312122537	9.342227849927315	19514.583425686407	-0.9098522128077653	-0.9114027789391155	-0.8797559074883441	0.0024638094638555525	0.007613715002520226	1.0768365454128656e-11	20265	23588	26626	11875	9708	27106
ENSG00000114013	ENSG00000114013.16	CD86 molecule [Source:HGNC Symbol;Acc:HGNC:1705]	CD86	protein_coding	A0A0X9R4E0,A8K632,P42081	942	1.2354367958344126	1.3639466064839836	75.67642465271068	-1.0843795281353446	-1.1032240451092739	-0.9026854976063987	0.044201882871412045	0.04034166357876394	0.016246840435958105	84	79	130	39	32	111
ENSG00000185585	ENSG00000185585.20	olfactomedin like 2A [Source:HGNC Symbol;Acc:HGNC:27270]	OLFML2A	protein_coding	Q68BL7	169611	4.512085100394178	4.594637213664001	725.2909853352868	-0.9744310198571856	-0.9592894770841893	-0.9184610134899138	0.0019122622160750262	0.004406915803618795	2.454987649803363e-10	765	846	1054	403	384	980
ENSG00000134258	ENSG00000134258.17	V-set domain containing T cell activation inhibitor 1 [Source:HGNC Symbol;Acc:HGNC:28873]	VTCN1	protein_coding	Q7Z7D3	79679	3.3160989058624764	3.4169558486347635	320.08403056685825	-1.0540417524248162	-1.0109172309257684	-0.9199645707287638	0.015023788067747295	0.03152484271578524	1.7076079553823975e-4	439	288	467	175	176	391
ENSG00000178726	ENSG00000178726.7	thrombomodulin [Source:HGNC Symbol;Acc:HGNC:11784]	THBD	protein_coding	P07204	7056	4.448766125065707	4.540272072890919	698.0581003090824	-0.974813514538938	-0.9740398451277736	-0.9215401066638168	0.006514654020701738	0.01334414958016891	3.482261188220119e-7	653	770	1204	408	317	1015
ENSG00000185432	ENSG00000185432.12	methyltransferase like 7A [Source:HGNC Symbol;Acc:HGNC:24550]	METTL7A	protein_coding	A0A024R118,Q9H8H3	25840	3.0575048758496406	3.152212243138583	265.8407006878411	-1.015746951455784	-1.000716269342088	-0.9331052770598786	0.006798000468878273	0.0148396683067795	1.0444387397679096e-5	275	299	422	123	152	373
ENSG00000109819	ENSG00000109819.9	PPARG coactivator 1 alpha [Source:HGNC Symbol;Acc:HGNC:9237]	PPARGC1A	protein_coding	A0A024R9Q9,Q9UBK2	10891	2.156836700898056	2.2727536428562534	143.69904532966316	-1.0292153969374838	-1.0798879408127908	-0.9631299519070786	0.022513230864577457	0.02000904237857608	6.352415817333005e-4	151	178	215	65	68	221
ENSG00000181652	ENSG00000181652.19	autophagy related 9B [Source:HGNC Symbol;Acc:HGNC:21899]	ATG9B	protein_coding	Q674R7	285973	1.8061828866917895	1.9426935195671746	114.77385913789806	-1.2548607004148182	-1.2077510846911366	-1.058353145284374	0.02170408037851646	0.029661837478116817	0.001963240004637514	128	152	160	61	55	125
ENSG00000100033	ENSG00000100033.16	proline dehydrogenase 1 [Source:HGNC Symbol;Acc:HGNC:9453]	PRODH	protein_coding	O43272	102724788,5625	0.860856074687923	1.0903057315376998	63.50476126154469	-1.795358660556071	-1.4532839653284422	-1.0632439295332097	0.03142889848029314	0.13513920703879728	0.047784683918132495	70	84	103	25	40	41
ENSG00000065534	ENSG00000065534.18	myosin light chain kinase [Source:HGNC Symbol;Acc:HGNC:7590]	MYLK	protein_coding	Q05B97,Q05B98,Q15746	4638	2.578336310220604	2.705541497632501	195.24818619642448	-1.2789552630257328	-1.1729429877645297	-1.0764201834982925	0.006814322068125597	0.017979890436764557	7.276964878088529e-5	216	228	311	103	103	202
ENSG00000204427	ENSG00000204427.12	abhydrolase domain containing 16A [Source:HGNC Symbol;Acc:HGNC:13921]	ABHD16A	protein_coding	A0A1U9X777,B3KNX9,O95870	7920	2.8856613572516636	3.197716944827856	276.0675025055934	-1.1799812476218483	-1.4612709487828377	-1.1173018808959672	0.358181237023056	0.24100482117404587	0.03179133626200415	446	446	151	137	110	261
ENSG00000116962	ENSG00000116962.15	nidogen 1 [Source:HGNC Symbol;Acc:HGNC:7821]	NID1	protein_coding	P14543	4811	2.0821627563074365	2.230816446007162	140.43502255214676	-1.3677087457254382	-1.2657237854952856	-1.1378071946816875	0.011849951156773942	0.023579144764104467	4.631378109015106e-4	159	181	207	74	69	136
ENSG00000184368	ENSG00000184368.16	MAP7 domain containing 2 [Source:HGNC Symbol;Acc:HGNC:25899]	MAP7D2	protein_coding	A0A0K1JRJ6,A0A0K1JS24,A0A0M4F6E1,A0A0M4FLI9,Q96T17	256714	1.6433879312909307	1.842525818628118	106.75998629685228	-1.4475151430012394	-1.3844196466660856	-1.2111952671265238	0.016527026568686633	0.04717973691271013	0.001963240004637514	140	126	162	31	63	118
ENSG00000145824	ENSG00000145824.13	C-X-C motif chemokine ligand 14 [Source:HGNC Symbol;Acc:HGNC:10640]	CXCL14	protein_coding	O95715	9547	2.3575931687593155	2.5637364126233244	176.52348319020152	-1.4209138046310559	-1.417085566591946	-1.2715680186981018	0.030267282348485285	0.03900845458637169	3.797442927424007e-4	140	254	331	67	88	188
ENSG00000214435	ENSG00000214435.8	arsenite methyltransferase [Source:HGNC Symbol;Acc:HGNC:17452]	AS3MT	protein_coding	Q9HBK9	57412	0.5405807631029649	0.8316029565624783	52.68210130666242	-1.9464971283453059	-1.6958712487643128	-1.371028391605019	0.026744618593424415	0.08068151465823664	0.015526320557328398	52	75	98	30	16	35
ENSG00000244242	ENSG00000244242.2	interferon induced transmembrane protein 10 [Source:HGNC Symbol;Acc:HGNC:40022]	IFITM10	protein_coding	A6NMD0	402778	3.244450247781103	3.4696541581882028	332.4029792520954	-1.4932141439766318	-1.5426297496261556	-1.454573317271225	0.010523471842029753	0.014639932327181136	3.079071676194331e-7	372	538	431	154	114	348
ENSG00000262304	ENSG00000262304.2	novel readthrough SHPK-TRPV1 protein	SHPK	protein_coding	NA	NA	1.2594435829389925	1.888061201517172	108.90876799554331	-2.1800639193864644	-2.125280948237859	-1.8626557835731514	0.0719006664445684	0.1105103112858592	0.003910087028041869	128	125	265	36	6	136
ENSG00000257390	ENSG00000257390.5	novel protein	RP11-762I7.5	protein_coding	NA	NA	1.9370704850129121	2.5296752031118404	172.95750903645865	-2.2710394372144633	-2.474586735804481	-2.2997556503181733	0.063489553958637	0.03679270058531887	5.171148834465184e-6	448	121	232	51	32	109
ENSG00000255152	ENSG00000255152.8	MSH5-SAPCD1 readthrough (NMD candidate) [Source:HGNC Symbol;Acc:HGNC:41994]	MSH5-SAPCD1	protein_coding	NA	100532732	-0.08400005155242474	0.472889214690986	40.72309621450677	-2.502957472204798	-2.540648949346576	-2.3494588772496323	0.01751788285881333	0.013626813246477156	2.6745531806174058e-5	53	66	74	5	12	28
ENSG00000240567	ENSG00000240567.1	long intergenic non-protein coding RNA 2067 [Source:HGNC Symbol;Acc:HGNC:52913]	RP11-3P17.4	lincRNA	NA	101243545	-1.5394620011261944	-0.7917480978583454	16.31208321745766	-3.1746950195691084	-3.1355603119918793	-2.7435697892739923	0.06673432043487863	0.05755093068634429	0.0031866075789425546	19	28	35	4	2	5
ENSG00000267699	ENSG00000267699.2	novel protein	RP11-729L2.2	protein_coding	NA	NA	-1.7191343493115498	0.037397940692744505	29.132179022964333	-5.181940780158138	-5.557091932997141	-5.337753013646049	0.13980659489989267	0.004406915803618795	1.0364187337640079e-6	22	42	107	1	1	2
ENSG00000108984	ENSG00000108984.15	mitogen-activated protein kinase kinase 6 [Source:HGNC Symbol;Acc:HGNC:6846]	MAP2K6	protein_coding	A0A024R8K3,A8K3Y2,P52564	5608	-3.148273436060313	-1.1686568088715812	12.24688378002487	-5.76209187581724	-7.737633212006251	-7.730489497317369	0.03279370178283375	0.02799278026350361	6.160593316379032e-5	18	21	30	0	0	0
ENSG00000182389	ENSG00000182389.19	calcium voltage-gated channel auxiliary subunit beta 4 [Source:HGNC Symbol;Acc:HGNC:1404]	CACNB4	protein_coding	A0A1B0GTK1,A0A1B0GTP5,A0A1B0GTX8,H0Y476,O00305	785	-3.110362550899936	-0.9413169667984206	14.042928412683336	-5.939526852628944	-7.93948953358866	-7.959889969925981	0.07294228638684638	0.02967673808045304	4.859679225364349e-5	22	12	50	0	0	0
ENSG00000267058	ENSG00000267058.1	novel transcript	RP11-15A1.3	lincRNA	NA	100505715	-2.949297575137681	-0.8004170952639554	16.592365585652242	-6.098805506477064	-8.170976885297351	-8.321906913336305	0.03591977604473255	0.015125411716358724	5.682980241022395e-6	26	35	29	0	0	0
