# Supplementary material for: Genome-wide bioinformatic analyses predict key host and viral factors in SARS-CoV-2 pathogenesis
Source: Commun Biol. 2021 May 17;4:590. doi: 10.1038/s42003-021-02095-0 (PMC8128904; doi:10.1038/s42003-021-02095-0)
Supplement: Supplementary file 5 — Supplementary Data 3 [file 42003_2021_2095_MOESM5_ESM.zip › GSE147507_MainDataset/Series1_SARS-CoV-2/des_Condition/enrichment/ControlVsInfected_enrichment.over.tsv]

p_value	term_size	query_size	intersection_size	precision	recall	term_id	source	term_name	effective_domain_size	source_order
7.008067831894049e-4	3	53	3	0.05660377358490566	1	CORUM:7385	CORUM	DTX3L-PARP9-STAT1 complex	3629	2813
0.004385312860996738	12	53	4	0.07547169811320754	0.3333333333333333	CORUM:5230	CORUM	CHUK-NFKB2-REL-IKBKG-SPAG9-NFKB1-NFKBIE-COPB2-TNIP1-NFKBIA-RELA-TNIP2 complex	3629	1602
0.019971833590403436	17	53	4	0.07547169811320754	0.23529411764705882	CORUM:5232	CORUM	TNF-alpha/Nf-kappa B signaling complex (RPL6, RPL30, RPS13, CHUK, DDX3X, NFKB2, NFKBIB, REL, IKBKG, NFKB1, MAP3K8, RELB, GLG1, NFKBIA, RELA, TNIP2, GTF2I)	3629	1604
0.04983972946329352	2	53	2	0.03773584905660377	1	CORUM:6826	CORUM	Calprotectin heterotetramer	3629	2399
0.04983972946329352	2	53	2	0.03773584905660377	1	CORUM:7112	CORUM	PLAUR-PLAU complex	3629	2609
0.04983972946329352	2	53	2	0.03773584905660377	1	CORUM:7384	CORUM	DTX3L-PARP9 complex	3629	2812
6.569197239311086e-33	2923	168	99	0.5892857142857143	0.03386931235032501	GO:0009605	GO:BP	response to external stimulus	17906	4022
5.800746953723906e-31	1783	168	78	0.4642857142857143	0.04374649467190129	GO:0006952	GO:BP	defense response	17906	2929
1.812723700305615e-30	1551	168	73	0.43452380952380953	0.047066408768536426	GO:0051707	GO:BP	response to other organism	17906	16391
1.9732805316060876e-30	1553	168	73	0.43452380952380953	0.04700579523502898	GO:0043207	GO:BP	response to external biotic stimulus	17906	12351
6.941297082371189e-30	1583	168	73	0.43452380952380953	0.04611497157296273	GO:0009607	GO:BP	response to biotic stimulus	17906	4024
2.207379668802187e-28	1225	168	64	0.38095238095238093	0.052244897959183675	GO:0034097	GO:BP	response to cytokine	17906	9754
1.4688650226150023e-27	2294	168	83	0.49404761904761907	0.036181342632955533	GO:0006955	GO:BP	immune response	17906	2932
1.5957848296259385e-24	799	168	50	0.2976190476190476	0.0625782227784731	GO:0019221	GO:BP	cytokine-mediated signaling pathway	17906	6540
2.4442672459248212e-24	3235	168	93	0.5535714285714286	0.02874806800618238	GO:0002376	GO:BP	immune system process	17906	1047
4.8967068271432734e-24	1212	168	59	0.35119047619047616	0.04867986798679868	GO:0098542	GO:BP	defense response to other organism	17906	22455
8.137537643230265e-24	1130	168	57	0.3392857142857143	0.050442477876106194	GO:0071345	GO:BP	cellular response to cytokine stimulus	17906	19733
9.504672718523781e-24	4147	168	104	0.6190476190476191	0.025078369905956112	GO:0006950	GO:BP	response to stress	17906	2928
1.651509388123522e-23	1010	168	54	0.32142857142857145	0.053465346534653464	GO:0045087	GO:BP	innate immune response	17906	13312
4.054561932809227e-20	3072	168	85	0.5059523809523809	0.027669270833333332	GO:0051704	GO:BP	multi-organism process	17906	16389
2.693788081376856e-16	3421	168	84	0.5	0.024554223911137093	GO:0010033	GO:BP	response to organic substance	17906	4358
3.2518868188814154e-16	1281	168	51	0.30357142857142855	0.03981264637002342	GO:0002252	GO:BP	immune effector process	17906	923
1.7601162820125516e-15	337	168	28	0.16666666666666666	0.0830860534124629	GO:0009615	GO:BP	response to virus	17906	4031
7.708083930059779e-15	780	168	39	0.23214285714285715	0.05	GO:0006954	GO:BP	inflammatory response	17906	2931
1.8809411961627192e-14	3418	168	81	0.48214285714285715	0.023698069046225862	GO:0070887	GO:BP	cellular response to chemical stimulus	17906	19465
2.5971288879155938e-14	251	168	24	0.14285714285714285	0.09561752988047809	GO:0051607	GO:BP	defense response to virus	17906	16304
4.152352437131542e-14	347	168	27	0.16071428571428573	0.07780979827089338	GO:0032496	GO:BP	response to lipopolysaccharide	17906	8884
5.456488355494564e-14	736	168	37	0.22023809523809523	0.050271739130434784	GO:0009617	GO:BP	response to bacterium	17906	4033
6.794508091382544e-14	2813	168	72	0.42857142857142855	0.025595449697831497	GO:0071310	GO:BP	cellular response to organic substance	17906	19700
8.866291343546433e-14	3197	168	77	0.4583333333333333	0.024085079762277136	GO:0007166	GO:BP	cell surface receptor signaling pathway	17906	3111
1.7112473215528043e-13	367	168	27	0.16071428571428573	0.07356948228882834	GO:0002237	GO:BP	response to molecule of bacterial origin	17906	909
4.653217663147151e-13	200	168	21	0.125	0.105	GO:0034341	GO:BP	response to interferon-gamma	17906	9939
2.328115030369606e-12	9455	168	138	0.8214285714285714	0.014595452141723956	GO:0050896	GO:BP	response to stimulus	17906	15742
2.5046296065781e-12	4897	168	95	0.5654761904761905	0.019399632428017153	GO:0042221	GO:BP	response to chemical	17906	11745
1.130362272467013e-11	774	168	35	0.20833333333333334	0.04521963824289406	GO:0043900	GO:BP	regulation of multi-organism process	17906	12659
2.6174244593534064e-11	215	168	20	0.11904761904761904	0.09302325581395349	GO:0071222	GO:BP	cellular response to lipopolysaccharide	17906	19616
3.63933007925105e-11	2285	168	60	0.35714285714285715	0.0262582056892779	GO:0008219	GO:BP	cell death	17906	3605
3.898936752355211e-11	2152	168	58	0.34523809523809523	0.02695167286245353	GO:0012501	GO:BP	programmed cell death	17906	5170
6.701353703669755e-11	1132	168	41	0.24404761904761904	0.036219081272084806	GO:0032101	GO:BP	regulation of response to external stimulus	17906	8622
7.40756301233024e-11	227	168	20	0.11904761904761904	0.0881057268722467	GO:0071219	GO:BP	cellular response to molecule of bacterial origin	17906	19613
1.1853103512615359e-10	649	168	31	0.18452380952380953	0.04776579352850539	GO:0006935	GO:BP	chemotaxis	17906	2917
1.2870127300414974e-10	651	168	31	0.18452380952380953	0.047619047619047616	GO:0042330	GO:BP	taxis	17906	11815
2.449354743280996e-10	111	168	15	0.08928571428571429	0.13513513513513514	GO:0002526	GO:BP	acute inflammatory response	17906	1196
3.2433620830851564e-10	2542	168	62	0.36904761904761907	0.024390243902439025	GO:0048584	GO:BP	positive regulation of response to stimulus	17906	15195
3.980494208002433e-10	1736	168	50	0.2976190476190476	0.02880184331797235	GO:0009967	GO:BP	positive regulation of signal transduction	17906	4318
4.822930952352126e-10	95	168	14	0.08333333333333333	0.14736842105263157	GO:0071357	GO:BP	cellular response to type I interferon	17906	19745
4.822930952352126e-10	95	168	14	0.08333333333333333	0.14736842105263157	GO:0060337	GO:BP	type I interferon signaling pathway	17906	17466
4.969720509666572e-10	251	168	20	0.11904761904761904	0.0796812749003984	GO:0071216	GO:BP	cellular response to biotic stimulus	17906	19610
5.009623075223083e-10	1620	168	48	0.2857142857142857	0.02962962962962963	GO:0016477	GO:BP	cell migration	17906	5878
8.250235682040089e-10	1642	168	48	0.2857142857142857	0.029232643118148598	GO:0032270	GO:BP	positive regulation of cellular protein metabolic process	17906	8726
8.681531825676064e-10	99	168	14	0.08333333333333333	0.1414141414141414	GO:0034340	GO:BP	response to type I interferon	17906	9938
1.7292086936721482e-9	302	168	21	0.125	0.0695364238410596	GO:0060326	GO:BP	cell chemotaxis	17906	17455
1.978009339412535e-9	2010	168	53	0.31547619047619047	0.0263681592039801	GO:0040011	GO:BP	locomotion	17906	11570
2.211456572148529e-9	1751	168	49	0.2916666666666667	0.027984009137635636	GO:0051247	GO:BP	positive regulation of protein metabolic process	17906	16037
3.1589324132597006e-9	640	168	29	0.17261904761904762	0.0453125	GO:0032103	GO:BP	positive regulation of response to external stimulus	17906	8624
4.2283047375130314e-9	1465	168	44	0.2619047619047619	0.030034129692832763	GO:0001775	GO:BP	cell activation	17906	568
5.3013249112085735e-9	220	168	18	0.10714285714285714	0.08181818181818182	GO:0030595	GO:BP	leukocyte chemotaxis	17906	7994
1.0031907337381106e-8	1032	168	36	0.21428571428571427	0.03488372093023256	GO:0001934	GO:BP	positive regulation of protein phosphorylation	17906	680
1.013745164824554e-8	624	168	28	0.16666666666666666	0.04487179487179487	GO:0071396	GO:BP	cellular response to lipid	17906	19784
1.1961589983385837e-8	1900	168	50	0.2976190476190476	0.02631578947368421	GO:0010647	GO:BP	positive regulation of cell communication	17906	4844
1.3704069019203164e-8	1907	168	50	0.2976190476190476	0.026219192448872573	GO:0023056	GO:BP	positive regulation of signaling	17906	7726
1.4305799508422057e-8	498	168	25	0.1488095238095238	0.050200803212851405	GO:0050900	GO:BP	leukocyte migration	17906	15745
1.5792172081292646e-8	1781	168	48	0.2857142857142857	0.02695115103874228	GO:0048870	GO:BP	cell motility	17906	15460
1.5792172081292646e-8	1781	168	48	0.2857142857142857	0.02695115103874228	GO:0051674	GO:BP	localization of cell	17906	16365
1.8438377248584844e-8	100	168	13	0.07738095238095238	0.13	GO:0045069	GO:BP	regulation of viral genome replication	17906	13294
2.5887096070712444e-8	956	168	34	0.20238095238095238	0.03556485355648536	GO:0033993	GO:BP	response to lipid	17906	9717
2.7708793565139936e-8	63	168	11	0.06547619047619048	0.1746031746031746	GO:0045071	GO:BP	negative regulation of viral genome replication	17906	13296
3.2741079958329275e-8	2744	168	61	0.3630952380952381	0.022230320699708456	GO:0032268	GO:BP	regulation of cellular protein metabolic process	17906	8724
3.4235148238130465e-8	657	168	28	0.16666666666666666	0.0426179604261796	GO:0002274	GO:BP	myeloid leukocyte activation	17906	945
6.161192575480013e-8	6296	168	101	0.6011904761904762	0.016041931385006352	GO:0007165	GO:BP	signal transduction	17906	3110
7.404356690332584e-8	1107	168	36	0.21428571428571427	0.032520325203252036	GO:0042327	GO:BP	positive regulation of phosphorylation	17906	11814
7.928930367536902e-8	7772	168	115	0.6845238095238095	0.014796706124549665	GO:0051716	GO:BP	cellular response to stimulus	17906	16399
9.922068305964553e-8	1177	168	37	0.22023809523809523	0.03143585386576041	GO:0045937	GO:BP	positive regulation of phosphate metabolic process	17906	13937
9.922068305964553e-8	1177	168	37	0.22023809523809523	0.03143585386576041	GO:0010562	GO:BP	positive regulation of phosphorus metabolic process	17906	4765
1.2033452317162745e-7	1305	168	39	0.23214285714285715	0.029885057471264367	GO:0045321	GO:BP	leukocyte activation	17906	13412
1.5068623172835036e-7	2922	168	62	0.36904761904761907	0.021218343600273786	GO:0051246	GO:BP	regulation of protein metabolic process	17906	16036
1.6462965771615628e-7	1258	168	38	0.2261904761904762	0.030206677265500796	GO:0031401	GO:BP	positive regulation of protein modification process	17906	8380
1.9011376072198728e-7	1709	168	45	0.26785714285714285	0.02633118782913985	GO:0046903	GO:BP	secretion	17906	14733
2.863075869358216e-7	211	168	16	0.09523809523809523	0.07582938388625593	GO:0097529	GO:BP	myeloid leukocyte migration	17906	22335
2.924379357738027e-7	180	168	15	0.08928571428571429	0.08333333333333333	GO:0071346	GO:BP	cellular response to interferon-gamma	17906	19734
3.2264515916128583e-7	1050	168	34	0.20238095238095238	0.03238095238095238	GO:1902533	GO:BP	positive regulation of intracellular signal transduction	17906	25940
3.244124032685789e-7	125	168	13	0.07738095238095238	0.104	GO:0019730	GO:BP	antimicrobial humoral response	17906	7005
4.377928068080692e-7	128	168	13	0.07738095238095238	0.1015625	GO:0019079	GO:BP	viral genome replication	17906	6502
4.4362660279035614e-7	786	168	29	0.17261904761904762	0.03689567430025445	GO:0030855	GO:BP	epithelial cell differentiation	17906	8104
4.6766137494381096e-7	6798	168	104	0.6190476190476191	0.015298617240364814	GO:0007154	GO:BP	cell communication	17906	3099
5.529780115772818e-7	105	168	12	0.07142857142857142	0.11428571428571428	GO:0048525	GO:BP	negative regulation of viral process	17906	15146
5.541099743451211e-7	498	168	23	0.13690476190476192	0.04618473895582329	GO:0002446	GO:BP	neutrophil mediated immunity	17906	1117
5.541099743451211e-7	498	168	23	0.13690476190476192	0.04618473895582329	GO:0042119	GO:BP	neutrophil activation	17906	11667
6.421722192025349e-7	1574	168	42	0.25	0.026683608640406607	GO:0080134	GO:BP	regulation of response to stress	17906	21328
7.278268215301549e-7	505	168	23	0.13690476190476192	0.04554455445544554	GO:0036230	GO:BP	granulocyte activation	17906	11052
7.811295123598939e-7	193	168	15	0.08928571428571429	0.07772020725388601	GO:0050731	GO:BP	positive regulation of peptidyl-tyrosine phosphorylation	17906	15608
7.826263471209266e-7	1853	168	46	0.27380952380952384	0.0248246087425796	GO:0051240	GO:BP	positive regulation of multicellular organismal process	17906	16033
8.037541053443484e-7	602	168	25	0.1488095238095238	0.04152823920265781	GO:0051272	GO:BP	positive regulation of cellular component movement	17906	16056
8.635651841680075e-7	704	168	27	0.16071428571428573	0.03835227272727273	GO:0002366	GO:BP	leukocyte activation involved in immune response	17906	1037
9.764154769738642e-7	6772	168	103	0.6130952380952381	0.015209686946249261	GO:0023052	GO:BP	signaling	17906	7722
9.779965154840526e-7	708	168	27	0.16071428571428573	0.038135593220338986	GO:0002263	GO:BP	cell activation involved in immune response	17906	934
9.943659796362061e-7	560	168	24	0.14285714285714285	0.04285714285714286	GO:0030335	GO:BP	positive regulation of cell migration	17906	7889
1.1770298287080443e-6	88	168	11	0.06547619047619048	0.125	GO:1903901	GO:BP	negative regulation of viral life cycle	17906	27152
1.187436820971607e-6	820	168	29	0.17261904761904762	0.03536585365853658	GO:0001944	GO:BP	vasculature development	17906	687
1.4564603805993645e-6	721	168	27	0.16071428571428573	0.03744798890429958	GO:0030155	GO:BP	regulation of cell adhesion	17906	7791
1.4715575303425258e-6	141	168	13	0.07738095238095238	0.09219858156028368	GO:0097530	GO:BP	granulocyte migration	17906	22336
1.5273422938153852e-6	829	168	29	0.17261904761904762	0.03498190591073583	GO:0072358	GO:BP	cardiovascular system development	17906	20580
1.5820565458194236e-6	1688	168	43	0.25595238095238093	0.0254739336492891	GO:0002682	GO:BP	regulation of immune system process	17906	1352
1.8835737564078723e-6	484	168	22	0.13095238095238096	0.045454545454545456	GO:0043312	GO:BP	neutrophil degranulation	17906	12397
1.9906415534520334e-6	1567	168	41	0.24404761904761904	0.02616464582003829	GO:0032940	GO:BP	secretion by cell	17906	9217
2.1132527303903196e-6	487	168	22	0.13095238095238096	0.045174537987679675	GO:0002283	GO:BP	neutrophil activation involved in immune response	17906	954
2.176328960569156e-6	118	168	12	0.07142857142857142	0.1016949152542373	GO:1990266	GO:BP	neutrophil migration	17906	29179
2.2979901310501873e-6	584	168	24	0.14285714285714285	0.0410958904109589	GO:2000147	GO:BP	positive regulation of cell motility	17906	29649
2.4265273136066453e-6	1319	168	37	0.22023809523809523	0.028051554207733132	GO:0060429	GO:BP	epithelium development	17906	17551
2.64622489372859e-6	120	168	12	0.07142857142857142	0.1	GO:0071621	GO:BP	granulocyte chemotaxis	17906	19971
2.6532935327981133e-6	1199	168	35	0.20833333333333334	0.029190992493744787	GO:0002684	GO:BP	positive regulation of immune system process	17906	1354
3.2181677861382305e-6	2006	168	47	0.27976190476190477	0.023429710867397806	GO:0006915	GO:BP	apoptotic process	17906	2899
3.651925190546838e-6	549	168	23	0.13690476190476192	0.04189435336976321	GO:0002444	GO:BP	myeloid leukocyte mediated immunity	17906	1115
3.7300939140355074e-6	152	168	13	0.07738095238095238	0.08552631578947369	GO:1903900	GO:BP	regulation of viral life cycle	17906	27151
3.7410159603186565e-6	807	168	28	0.16666666666666666	0.03469640644361834	GO:0031347	GO:BP	regulation of defense response	17906	8359
3.859566221228587e-6	1876	168	45	0.26785714285714285	0.02398720682302772	GO:1902531	GO:BP	regulation of intracellular signal transduction	17906	25938
4.031403366183243e-6	3244	168	63	0.375	0.01942046855733662	GO:0009966	GO:BP	regulation of signal transduction	17906	4317
4.941944649896867e-6	1616	168	41	0.24404761904761904	0.025371287128712873	GO:0140352	GO:BP	export from cell	17906	23436
5.061838258196633e-6	2252	168	50	0.2976190476190476	0.022202486678507993	GO:0006928	GO:BP	movement of cell or subcellular component	17906	2910
5.262979045017474e-6	101	168	11	0.06547619047619048	0.10891089108910891	GO:0030593	GO:BP	neutrophil chemotaxis	17906	7993
5.943797104297558e-6	1493	168	39	0.23214285714285715	0.026121902210314803	GO:0001932	GO:BP	regulation of protein phosphorylation	17906	678
5.977409657794265e-6	613	168	24	0.14285714285714285	0.03915171288743882	GO:0040017	GO:BP	positive regulation of locomotion	17906	11576
8.5663982323285e-6	3061	168	60	0.35714285714285715	0.019601437438745508	GO:0065009	GO:BP	regulation of molecular function	17906	18955
8.804551867631731e-6	433	168	20	0.11904761904761904	0.046189376443418015	GO:0052548	GO:BP	regulation of endopeptidase activity	17906	17011
8.863700559029719e-6	784	168	27	0.16071428571428573	0.03443877551020408	GO:0001568	GO:BP	blood vessel development	17906	479
1.0749462535650494e-5	532	168	22	0.13095238095238096	0.041353383458646614	GO:0043299	GO:BP	leukocyte degranulation	17906	12384
1.1561305447206755e-5	1206	168	34	0.20238095238095238	0.028192371475953566	GO:0051248	GO:BP	negative regulation of protein metabolic process	17906	16038
1.289664474268291e-5	398	168	19	0.1130952380952381	0.04773869346733668	GO:0050727	GO:BP	regulation of inflammatory response	17906	15604
1.3514251767778781e-5	745	168	26	0.15476190476190477	0.0348993288590604	GO:0030162	GO:BP	regulation of proteolysis	17906	7793
1.3564593140050182e-5	1605	168	40	0.23809523809523808	0.024922118380062305	GO:0042981	GO:BP	regulation of apoptotic process	17906	12216
1.5073409197825327e-5	542	168	22	0.13095238095238096	0.04059040590405904	GO:0002275	GO:BP	myeloid cell activation involved in immune response	17906	946
1.5901298526096152e-5	112	168	11	0.06547619047619048	0.09821428571428571	GO:0070268	GO:BP	cornification	17906	19102
1.5930950417520223e-5	3356	168	63	0.375	0.018772348033373062	GO:0051239	GO:BP	regulation of multicellular organismal process	17906	16032
1.5983383207743104e-5	978	168	30	0.17857142857142858	0.03067484662576687	GO:0030334	GO:BP	regulation of cell migration	17906	7888
1.7566008000605482e-5	280	168	16	0.09523809523809523	0.05714285714285714	GO:0007249	GO:BP	I-kappaB kinase/NF-kappaB signaling	17906	3187
1.8376292722582415e-5	363	168	18	0.10714285714285714	0.049586776859504134	GO:0006959	GO:BP	humoral immune response	17906	2936
1.9161008024096282e-5	5605	168	88	0.5238095238095238	0.01570026761819804	GO:0048522	GO:BP	positive regulation of cellular process	17906	15143
2.095620879663093e-5	1235	168	34	0.20238095238095238	0.027530364372469637	GO:1901701	GO:BP	cellular response to oxygen-containing compound	17906	25181
2.2088374303960594e-5	1633	168	40	0.23809523809523808	0.02449479485609308	GO:0043067	GO:BP	regulation of programmed cell death	17906	12280
2.219509268613165e-5	2896	168	57	0.3392857142857143	0.01968232044198895	GO:0035556	GO:BP	intracellular signal transduction	17906	10564
2.250325943550722e-5	47	168	8	0.047619047619047616	0.1702127659574468	GO:0006953	GO:BP	acute-phase response	17906	2930
2.3883061662147785e-5	556	168	22	0.13095238095238096	0.039568345323741004	GO:0043410	GO:BP	positive regulation of MAPK cascade	17906	12456
2.477899716285986e-5	880	168	28	0.16666666666666666	0.031818181818181815	GO:0002443	GO:BP	leukocyte mediated immunity	17906	1114
2.51197965270452e-5	212	168	14	0.08333333333333333	0.0660377358490566	GO:0050792	GO:BP	regulation of viral process	17906	15655
2.531372182134859e-5	461	168	20	0.11904761904761904	0.04338394793926247	GO:0052547	GO:BP	regulation of peptidase activity	17906	17010
2.5623252428390228e-5	509	168	21	0.125	0.0412573673870334	GO:0031349	GO:BP	positive regulation of defense response	17906	8361
3.138986781614734e-5	515	168	21	0.125	0.040776699029126215	GO:0002831	GO:BP	regulation of response to biotic stimulus	17906	1501
3.1631525541218585e-5	333	168	17	0.10119047619047619	0.05105105105105105	GO:0019058	GO:BP	viral life cycle	17906	6484
3.791769741898685e-5	184	168	13	0.07738095238095238	0.07065217391304347	GO:0071347	GO:BP	cellular response to interleukin-1	17906	19735
4.242389333589885e-5	153	168	12	0.07142857142857142	0.0784313725490196	GO:0050729	GO:BP	positive regulation of inflammatory response	17906	15606
4.342180730410256e-5	3442	168	63	0.375	0.01830331202789076	GO:0010604	GO:BP	positive regulation of macromolecule metabolic process	17906	4802
4.597925332972274e-5	260	168	15	0.08928571428571429	0.057692307692307696	GO:0050730	GO:BP	regulation of peptidyl-tyrosine phosphorylation	17906	15607
4.8148479507912855e-5	793	168	26	0.15476190476190477	0.03278688524590164	GO:0045055	GO:BP	regulated exocytosis	17906	13280
5.4669488421791036e-5	1757	168	41	0.24404761904761904	0.02333523050654525	GO:0010941	GO:BP	regulation of cell death	17906	5115
5.645680936910538e-5	226	168	14	0.08333333333333333	0.061946902654867256	GO:0043903	GO:BP	regulation of symbiosis, encompassing mutualism through parasitism	17906	12662
5.713708352307439e-5	4421	168	74	0.44047619047619047	0.016738294503505995	GO:0048583	GO:BP	regulation of response to stimulus	17906	15194
5.892851035930636e-5	3638	168	65	0.3869047619047619	0.017866959868059373	GO:0010646	GO:BP	regulation of cell communication	17906	4843
5.968302331035412e-5	227	168	14	0.08333333333333333	0.06167400881057269	GO:0043901	GO:BP	negative regulation of multi-organism process	17906	12660
6.666518534138833e-5	1042	168	30	0.17857142857142858	0.028790786948176585	GO:2000145	GO:BP	regulation of cell motility	17906	29647
7.06493821111003e-5	697	168	24	0.14285714285714285	0.03443328550932568	GO:0048514	GO:BP	blood vessel morphogenesis	17906	15135
7.215532603792553e-5	3742	168	66	0.39285714285714285	0.017637626937466594	GO:0009893	GO:BP	positive regulation of metabolic process	17906	4264
8.203848887345436e-5	3248	168	60	0.35714285714285715	0.01847290640394089	GO:0051173	GO:BP	positive regulation of nitrogen compound metabolic process	17906	15977
9.208382068492658e-5	3679	168	65	0.3869047619047619	0.0176678445229682	GO:0023051	GO:BP	regulation of signaling	17906	7721
9.311531076779938e-5	6366	168	94	0.5595238095238095	0.014765944077913918	GO:0048518	GO:BP	positive regulation of biological process	17906	15139
9.73369683114199e-5	2385	168	49	0.2916666666666667	0.020545073375262055	GO:0050790	GO:BP	regulation of catalytic activity	17906	15654
1.1109681595970854e-4	1661	168	39	0.23214285714285715	0.023479831426851294	GO:0042325	GO:BP	regulation of phosphorylation	17906	11812
1.1160212314375236e-4	1129	168	31	0.18452380952380953	0.02745792736935341	GO:0051270	GO:BP	regulation of cellular component movement	17906	16054
1.3997929038748048e-4	1746	168	40	0.23809523809523808	0.022909507445589918	GO:1901700	GO:BP	response to oxygen-containing compound	17906	25180
1.5750944012793438e-4	2118	168	45	0.26785714285714285	0.021246458923512748	GO:0009888	GO:BP	tissue development	17906	4259
1.8256503536790756e-4	907	168	27	0.16071428571428573	0.029768467475192944	GO:0006887	GO:BP	exocytosis	17906	2874
2.1354619434938942e-4	213	168	13	0.07738095238095238	0.06103286384976526	GO:0070555	GO:BP	response to interleukin-1	17906	19266
2.3038625675007225e-4	253	168	14	0.08333333333333333	0.05533596837944664	GO:0010951	GO:BP	negative regulation of endopeptidase activity	17906	5123
2.395791757953855e-4	87	168	9	0.05357142857142857	0.10344827586206896	GO:0060333	GO:BP	interferon-gamma-mediated signaling pathway	17906	17462
2.659025709570123e-4	584	168	21	0.125	0.03595890410958904	GO:0042060	GO:BP	wound healing	17906	11626
2.6860893587784277e-4	1861	168	41	0.24404761904761904	0.02203116603976357	GO:0019220	GO:BP	regulation of phosphate metabolic process	17906	6539
2.725669154477894e-4	1862	168	41	0.24404761904761904	0.02201933404940924	GO:0051174	GO:BP	regulation of phosphorus metabolic process	17906	15978
2.771223393005318e-4	926	168	27	0.16071428571428573	0.029157667386609073	GO:0043066	GO:BP	negative regulation of apoptotic process	17906	12279
2.833212045358733e-4	1113	168	30	0.17857142857142858	0.026954177897574125	GO:0040012	GO:BP	regulation of locomotion	17906	11571
3.1423792039740633e-4	301	168	15	0.08928571428571429	0.04983388704318937	GO:0030216	GO:BP	keratinocyte differentiation	17906	7829
3.202660755201846e-4	756	168	24	0.14285714285714285	0.031746031746031744	GO:0043408	GO:BP	regulation of MAPK cascade	17906	12454
3.625681007757721e-4	1457	168	35	0.20833333333333334	0.024021962937542895	GO:0051094	GO:BP	positive regulation of developmental process	17906	15906
3.740543546383312e-4	940	168	27	0.16071428571428573	0.02872340425531915	GO:0000165	GO:BP	MAPK cascade	17906	72
3.8844711751281257e-4	264	168	14	0.08333333333333333	0.05303030303030303	GO:0010466	GO:BP	negative regulation of peptidase activity	17906	4699
3.8882466168370416e-4	444	168	18	0.10714285714285714	0.04054054054054054	GO:0045088	GO:BP	regulation of innate immune response	17906	13313
4.070551351501128e-4	944	168	27	0.16071428571428573	0.028601694915254237	GO:0035239	GO:BP	tube morphogenesis	17906	10343
4.0980579246721903e-4	2038	168	43	0.25595238095238093	0.021099116781157997	GO:0008283	GO:BP	cell population proliferation	17906	3612
4.2822805982606674e-4	601	168	21	0.125	0.03494176372712146	GO:0001525	GO:BP	angiogenesis	17906	452
4.3313713558377055e-4	1749	168	39	0.23214285714285715	0.022298456260720412	GO:0042127	GO:BP	regulation of cell population proliferation	17906	11673
4.427445407622278e-4	948	168	27	0.16071428571428573	0.028481012658227847	GO:0043069	GO:BP	negative regulation of programmed cell death	17906	12282
4.8443983943075557e-4	1206	168	31	0.18452380952380953	0.02570480928689884	GO:0048646	GO:BP	anatomical structure formation involved in morphogenesis	17906	15246
5.020955018843147e-4	1143	168	30	0.17857142857142858	0.026246719160104987	GO:0035295	GO:BP	tube development	17906	10378
5.128882343466572e-4	3415	168	60	0.35714285714285715	0.017569546120058566	GO:0031325	GO:BP	positive regulation of cellular metabolic process	17906	8338
5.441276577791201e-4	837	168	25	0.1488095238095238	0.02986857825567503	GO:0001816	GO:BP	cytokine production	17906	601
5.4507857524894e-4	958	168	27	0.16071428571428573	0.028183716075156576	GO:0023014	GO:BP	signal transduction by protein phosphorylation	17906	7697
5.663473256990537e-4	360	168	16	0.09523809523809523	0.044444444444444446	GO:0009913	GO:BP	epidermal cell differentiation	17906	4280
5.735251537742414e-4	6889	168	97	0.5773809523809523	0.014080418057773261	GO:0051179	GO:BP	localization	17906	15983
5.909870703022632e-4	30	168	6	0.03571428571428571	0.2	GO:0035456	GO:BP	response to interferon-beta	17906	10491
5.979871565911797e-4	1917	168	41	0.24404761904761904	0.02138758476786646	GO:0031399	GO:BP	regulation of protein modification process	17906	8378
6.330660407651707e-4	363	168	16	0.09523809523809523	0.0440771349862259	GO:0045861	GO:BP	negative regulation of proteolysis	17906	13867
6.69547013788714e-4	49	168	7	0.041666666666666664	0.14285714285714285	GO:0010883	GO:BP	regulation of lipid storage	17906	5057
7.175256969589068e-4	321	168	15	0.08928571428571429	0.04672897196261682	GO:0034612	GO:BP	response to tumor necrosis factor	17906	10066
7.37322955894148e-4	1296	168	32	0.19047619047619047	0.024691358024691357	GO:0051336	GO:BP	regulation of hydrolase activity	17906	16111
7.899888703296007e-4	1039	168	28	0.16666666666666666	0.026948989412897015	GO:0060548	GO:BP	negative regulation of cell death	17906	17669
8.422377257774246e-4	1440	168	34	0.20238095238095238	0.02361111111111111	GO:0007155	GO:BP	cell adhesion	17906	3100
8.700673396902983e-4	74	168	8	0.047619047619047616	0.10810810810810811	GO:0019915	GO:BP	lipid storage	17906	7069
8.720399398331974e-4	101	168	9	0.05357142857142857	0.0891089108910891	GO:0048661	GO:BP	positive regulation of smooth muscle cell proliferation	17906	15261
9.421679571256268e-4	1447	168	34	0.20238095238095238	0.023496890117484452	GO:0022610	GO:BP	biological adhesion	17906	7672
9.449923440763826e-4	422	168	17	0.10119047619047619	0.04028436018957346	GO:0045785	GO:BP	positive regulation of cell adhesion	17906	13801
9.565740082861137e-4	1731	168	38	0.2261904761904762	0.0219526285384171	GO:0048585	GO:BP	negative regulation of response to stimulus	17906	15196
9.662447288495845e-4	75	168	8	0.047619047619047616	0.10666666666666667	GO:0050688	GO:BP	regulation of defense response to virus	17906	15573
9.662447288495845e-4	75	168	8	0.047619047619047616	0.10666666666666667	GO:0061844	GO:BP	antimicrobial humoral immune response mediated by antimicrobial peptide	17906	18756
9.738315614632079e-4	243	168	13	0.07738095238095238	0.053497942386831275	GO:0044706	GO:BP	multi-multicellular organism process	17906	13126
0.0010184314535994607	52	168	7	0.041666666666666664	0.1346153846153846	GO:0030195	GO:BP	negative regulation of blood coagulation	17906	7811
0.0011202828599144933	5681	168	84	0.5	0.014786129202605176	GO:0048519	GO:BP	negative regulation of biological process	17906	15140
0.0011642083560165172	53	168	7	0.041666666666666664	0.1320754716981132	GO:1900047	GO:BP	negative regulation of hemostasis	17906	23605
0.0011700012776246027	1818	168	39	0.23214285714285715	0.02145214521452145	GO:0006508	GO:BP	proteolysis	17906	2527
0.0011711575286071155	170	168	11	0.06547619047619048	0.06470588235294118	GO:0048660	GO:BP	regulation of smooth muscle cell proliferation	17906	15260
0.0011957815662387557	136	168	10	0.05952380952380952	0.07352941176470588	GO:0002687	GO:BP	positive regulation of leukocyte migration	17906	1357
0.0012649577634682996	1194	168	30	0.17857142857142858	0.02512562814070352	GO:0072359	GO:BP	circulatory system development	17906	20581
0.001315809355664711	172	168	11	0.06547619047619048	0.06395348837209303	GO:0048659	GO:BP	smooth muscle cell proliferation	17906	15259
0.0014474117828602424	79	168	8	0.047619047619047616	0.10126582278481013	GO:1902930	GO:BP	regulation of alcohol biosynthetic process	17906	26283
0.0015540273550583383	35	168	6	0.03571428571428571	0.17142857142857143	GO:0010742	GO:BP	macrophage derived foam cell differentiation	17906	4932
0.0015540273550583383	35	168	6	0.03571428571428571	0.17142857142857143	GO:0090077	GO:BP	foam cell differentiation	17906	21557
0.0015955060675580523	80	168	8	0.047619047619047616	0.1	GO:0030193	GO:BP	regulation of blood coagulation	17906	7809
0.001675399953132757	298	168	14	0.08333333333333333	0.04697986577181208	GO:0071356	GO:BP	cellular response to tumor necrosis factor	17906	19744
0.0016847215719100895	440	168	17	0.10119047619047619	0.038636363636363635	GO:0051090	GO:BP	regulation of DNA-binding transcription factor activity	17906	15902
0.0017563444694288835	81	168	8	0.047619047619047616	0.09876543209876543	GO:1900046	GO:BP	regulation of hemostasis	17906	23604
0.0021832902479105823	58	168	7	0.041666666666666664	0.1206896551724138	GO:0050819	GO:BP	negative regulation of coagulation	17906	15676
0.00219148916591081	37	168	6	0.03571428571428571	0.16216216216216217	GO:0050691	GO:BP	regulation of defense response to virus by host	17906	15576
0.0022928949967347687	352	168	15	0.08928571428571429	0.04261363636363636	GO:0051235	GO:BP	maintenance of location	17906	16028
0.0024577788064423767	59	168	7	0.041666666666666664	0.11864406779661017	GO:0071398	GO:BP	cellular response to fatty acid	17906	19786
0.0026389860690037743	356	168	15	0.08928571428571429	0.042134831460674156	GO:0007159	GO:BP	leukocyte cell-cell adhesion	17906	3104
0.0026963145809844108	266	168	13	0.07738095238095238	0.04887218045112782	GO:0051091	GO:BP	positive regulation of DNA-binding transcription factor activity	17906	15903
0.0027845499197321367	86	168	8	0.047619047619047616	0.09302325581395349	GO:1905954	GO:BP	positive regulation of lipid localization	17906	29062
0.003042268476080157	87	168	8	0.047619047619047616	0.09195402298850575	GO:0050818	GO:BP	regulation of coagulation	17906	15675
0.003074731821183795	227	168	12	0.07142857142857142	0.05286343612334802	GO:0097191	GO:BP	extrinsic apoptotic signaling pathway	17906	22160
0.0032569448357973115	1116	168	28	0.16666666666666666	0.025089605734767026	GO:0050776	GO:BP	regulation of immune response	17906	15645
0.0036380826209854874	1189	168	29	0.17261904761904762	0.024390243902439025	GO:0044092	GO:BP	negative regulation of molecular function	17906	12795
0.0040347399425997585	2942	168	52	0.30952380952380953	0.017675050985723997	GO:0032879	GO:BP	regulation of localization	17906	9166
0.004110720594015221	4156	168	66	0.39285714285714285	0.01588065447545717	GO:0065008	GO:BP	regulation of biological quality	17906	18954
0.004125235372502867	2779	168	50	0.2976190476190476	0.017992083483267363	GO:0050793	GO:BP	regulation of developmental process	17906	15656
0.004197561364852138	156	168	10	0.05952380952380952	0.0641025641025641	GO:0061041	GO:BP	regulation of wound healing	17906	18140
0.004312941170762421	420	168	16	0.09523809523809523	0.0380952380952381	GO:0043588	GO:BP	skin development	17906	12585
0.004377920504431837	2146	168	42	0.25	0.0195712954333644	GO:0016192	GO:BP	vesicle-mediated transport	17906	5803
0.0045105530789910624	473	168	17	0.10119047619047619	0.035940803382663845	GO:0008544	GO:BP	epidermis development	17906	3659
0.004518864880173023	1135	168	28	0.16666666666666666	0.024669603524229075	GO:0032269	GO:BP	negative regulation of cellular protein metabolic process	17906	8725
0.004851185384977304	374	168	15	0.08928571428571429	0.040106951871657755	GO:0018108	GO:BP	peptidyl-tyrosine phosphorylation	17906	6064
0.004851185384977304	374	168	15	0.08928571428571429	0.040106951871657755	GO:0045089	GO:BP	positive regulation of innate immune response	17906	13314
0.004978016786963533	945	168	25	0.1488095238095238	0.026455026455026454	GO:0044419	GO:BP	interspecies interaction between organisms	17906	12959
0.005176678897745506	426	168	16	0.09523809523809523	0.03755868544600939	GO:0022407	GO:BP	regulation of cell-cell adhesion	17906	7652
0.005224427003920027	702	168	21	0.125	0.029914529914529916	GO:0009611	GO:BP	response to wounding	17906	4028
0.005349931576219253	377	168	15	0.08928571428571429	0.03978779840848806	GO:0018212	GO:BP	peptidyl-tyrosine modification	17906	6155
0.00550451766064791	764	168	22	0.13095238095238096	0.028795811518324606	GO:0001817	GO:BP	regulation of cytokine production	17906	602
0.005555173975337885	5020	168	75	0.44642857142857145	0.014940239043824702	GO:0048731	GO:BP	system development	17906	15330
0.006301021807872172	539	168	18	0.10714285714285714	0.03339517625231911	GO:0043902	GO:BP	positive regulation of multi-organism process	17906	12661
0.006586493054092043	164	168	10	0.05952380952380952	0.06097560975609756	GO:1905952	GO:BP	regulation of lipid localization	17906	29060
0.006603928287905579	834	168	23	0.13690476190476192	0.027577937649880094	GO:0043086	GO:BP	negative regulation of catalytic activity	17906	12286
0.0067085276508257515	2027	168	40	0.23809523809523808	0.01973359644795264	GO:0006468	GO:BP	protein phosphorylation	17906	2490
0.0069499148647608295	97	168	8	0.047619047619047616	0.08247422680412371	GO:1990868	GO:BP	response to chemokine	17906	29439
0.0069499148647608295	97	168	8	0.047619047619047616	0.08247422680412371	GO:1990869	GO:BP	cellular response to chemokine	17906	29440
0.0069666209985425765	436	168	16	0.09523809523809523	0.03669724770642202	GO:1901342	GO:BP	regulation of vasculature development	17906	24862
0.007149711088185639	838	168	23	0.13690476190476192	0.027446300715990454	GO:0016032	GO:BP	viral process	17906	5700
0.007752522733679459	969	168	25	0.1488095238095238	0.025799793601651185	GO:0008284	GO:BP	positive regulation of cell population proliferation	17906	3613
0.007854222121435944	340	168	14	0.08333333333333333	0.041176470588235294	GO:0007596	GO:BP	blood coagulation	17906	3502
0.008718253245467189	71	168	7	0.041666666666666664	0.09859154929577464	GO:0050918	GO:BP	positive chemotaxis	17906	15763
0.008870368592758174	393	168	15	0.08928571428571429	0.03816793893129771	GO:0002833	GO:BP	positive regulation of response to biotic stimulus	17906	1503
0.00929029143220479	345	168	14	0.08333333333333333	0.04057971014492753	GO:0007599	GO:BP	hemostasis	17906	3505
0.009623893947721986	13	168	4	0.023809523809523808	0.3076923076923077	GO:0030213	GO:BP	hyaluronan biosynthetic process	17906	7827
0.009752532584981124	11187	168	132	0.7857142857142857	0.011799410029498525	GO:0050794	GO:BP	regulation of cellular process	17906	15657
0.010259954251634536	348	168	14	0.08333333333333333	0.040229885057471264	GO:0050817	GO:BP	coagulation	17906	15674
0.010465209085554079	616	168	19	0.1130952380952381	0.030844155844155844	GO:0097190	GO:BP	apoptotic signaling pathway	17906	22159
0.011978267340256058	509	168	17	0.10119047619047619	0.03339882121807466	GO:0050878	GO:BP	regulation of body fluid levels	17906	15726
0.012609129117553804	75	168	7	0.041666666666666664	0.09333333333333334	GO:0097192	GO:BP	extrinsic apoptotic signaling pathway in absence of ligand	17906	22161
0.012609129117553804	75	168	7	0.041666666666666664	0.09333333333333334	GO:0038034	GO:BP	signal transduction in absence of ligand	17906	11264
0.015038616092446907	221	168	11	0.06547619047619048	0.049773755656108594	GO:0043281	GO:BP	regulation of cysteine-type endopeptidase activity involved in apoptotic process	17906	12377
0.015524366735539433	30	168	5	0.02976190476190476	0.16666666666666666	GO:0010743	GO:BP	regulation of macrophage derived foam cell differentiation	17906	4933
0.016392417723434406	78	168	7	0.041666666666666664	0.08974358974358974	GO:0061045	GO:BP	negative regulation of wound healing	17906	18144
0.01656856656737899	414	168	15	0.08928571428571429	0.036231884057971016	GO:2001233	GO:BP	regulation of apoptotic signaling pathway	17906	30694
0.017085406218441852	224	168	11	0.06547619047619048	0.049107142857142856	GO:0031424	GO:BP	keratinization	17906	8385
0.017316066247965216	5357	168	77	0.4583333333333333	0.014373716632443531	GO:0044267	GO:BP	cellular protein metabolic process	17906	12869
0.017954421632583067	470	168	16	0.09523809523809523	0.03404255319148936	GO:0001819	GO:BP	positive regulation of cytokine production	17906	604
0.018105242453762882	15	168	4	0.023809523809523808	0.26666666666666666	GO:0051238	GO:BP	sequestering of metal ion	17906	16031
0.018593898683317272	4335	168	66	0.39285714285714285	0.01522491349480969	GO:0030154	GO:BP	cell differentiation	17906	7790
0.019491589182191793	891	168	23	0.13690476190476192	0.025813692480359147	GO:0044403	GO:BP	symbiotic process	17906	12947
0.01951371057829663	1022	168	25	0.1488095238095238	0.02446183953033268	GO:0045597	GO:BP	positive regulation of cell differentiation	17906	13619
0.020098000284568956	4996	168	73	0.43452380952380953	0.014611689351481185	GO:0048523	GO:BP	negative regulation of cellular process	17906	15144
0.020465048555742348	4531	168	68	0.40476190476190477	0.015007724564113882	GO:0048869	GO:BP	cellular developmental process	17906	15459
0.021070323470649896	187	168	10	0.05952380952380952	0.053475935828877004	GO:0038061	GO:BP	NIK/NF-kappaB signaling	17906	11273
0.02160738181105599	32	168	5	0.02976190476190476	0.15625	GO:1900745	GO:BP	positive regulation of p38MAPK cascade	17906	24289
0.023123276056106437	189	168	10	0.05952380952380952	0.05291005291005291	GO:1903034	GO:BP	regulation of response to wounding	17906	26380
0.02386148528565915	11940	168	137	0.8154761904761905	0.011474036850921273	GO:0050789	GO:BP	regulation of biological process	17906	15653
0.023933227746262595	375	168	14	0.08333333333333333	0.037333333333333336	GO:0030198	GO:BP	extracellular matrix organization	17906	7812
0.024212877952225396	190	168	10	0.05952380952380952	0.05263157894736842	GO:0060759	GO:BP	regulation of response to cytokine stimulus	17906	17870
0.024658536979668744	376	168	14	0.08333333333333333	0.03723404255319149	GO:0043062	GO:BP	extracellular structure organization	17906	12275
0.0274524187099968	153	168	9	0.05357142857142857	0.058823529411764705	GO:0002224	GO:BP	toll-like receptor signaling pathway	17906	897
0.02789764946990454	236	168	11	0.06547619047619048	0.046610169491525424	GO:2001234	GO:BP	negative regulation of apoptotic signaling pathway	17906	30695
0.02902096473371773	237	168	11	0.06547619047619048	0.046413502109704644	GO:1904018	GO:BP	positive regulation of vasculature development	17906	27258
0.03046346385364455	155	168	9	0.05357142857142857	0.05806451612903226	GO:0030856	GO:BP	regulation of epithelial cell differentiation	17906	8105
0.031172954491042945	3677	168	58	0.34523809523809523	0.015773728583084037	GO:0048513	GO:BP	animal organ development	17906	15134
0.033079095734075595	2820	168	48	0.2857142857142857	0.01702127659574468	GO:0009653	GO:BP	anatomical structure morphogenesis	17906	4066
0.0340495054665738	35	168	5	0.02976190476190476	0.14285714285714285	GO:0018149	GO:BP	peptide cross-linking	17906	6094
0.03464106256301421	198	168	10	0.05952380952380952	0.050505050505050504	GO:0002221	GO:BP	pattern recognition receptor signaling pathway	17906	894
0.035246603014809835	242	168	11	0.06547619047619048	0.045454545454545456	GO:0033002	GO:BP	muscle cell proliferation	17906	9263
0.035505633360583794	158	168	9	0.05357142857142857	0.056962025316455694	GO:2001236	GO:BP	regulation of extrinsic apoptotic signaling pathway	17906	30697
0.03641567912097002	88	168	7	0.041666666666666664	0.07954545454545454	GO:0070098	GO:BP	chemokine-mediated signaling pathway	17906	18980
0.03733683195916443	159	168	9	0.05357142857142857	0.05660377358490566	GO:0001890	GO:BP	placenta development	17906	645
0.03951249748206561	245	168	11	0.06547619047619048	0.044897959183673466	GO:2000116	GO:BP	regulation of cysteine-type endopeptidase activity	17906	29618
0.03951249748206561	245	168	11	0.06547619047619048	0.044897959183673466	GO:0043122	GO:BP	regulation of I-kappaB kinase/NF-kappaB signaling	17906	12310
0.04219350428718039	343	168	13	0.07738095238095238	0.037900874635568516	GO:0046677	GO:BP	response to antibiotic	17906	14579
0.04480672290890118	204	168	10	0.05952380952380952	0.049019607843137254	GO:0002685	GO:BP	regulation of leukocyte migration	17906	1355
0.04534902657060601	91	168	7	0.041666666666666664	0.07692307692307693	GO:0070542	GO:BP	response to fatty acid	17906	19261
0.04671224862811503	2523	168	44	0.2619047619047619	0.01743955608402695	GO:0051172	GO:BP	negative regulation of nitrogen compound metabolic process	17906	15976
0.04735001304857091	6889	168	91	0.5416666666666666	0.013209464363478009	GO:1901564	GO:BP	organonitrogen compound metabolic process	17906	25067
0.049160469313065114	6189	168	84	0.5	0.013572467280659235	GO:0080090	GO:BP	regulation of primary metabolic process	17906	21309
0.04992517004249603	19	168	4	0.023809523809523808	0.21052631578947367	GO:0030949	GO:BP	positive regulation of vascular endothelial growth factor receptor signaling pathway	17906	8146
2.9511137906829e-14	3543	169	79	0.46745562130177515	0.022297488004515947	GO:0005615	GO:CC	extracellular space	18856	293
8.583609673040193e-14	4548	169	90	0.5325443786982249	0.01978891820580475	GO:0005576	GO:CC	extracellular region	18856	256
8.686675853078764e-8	3914	169	71	0.42011834319526625	0.018140010219724067	GO:0031982	GO:CC	vesicle	18856	1473
5.363404887573208e-7	839	169	28	0.16568047337278108	0.033373063170441	GO:0030141	GO:CC	secretory granule	18856	1099
1.0526512866777913e-6	2372	169	50	0.2958579881656805	0.021079258010118045	GO:0031410	GO:CC	cytoplasmic vesicle	18856	1341
1.0987105114261256e-6	2375	169	50	0.2958579881656805	0.021052631578947368	GO:0097708	GO:CC	intracellular vesicle	18856	3528
9.598016705339203e-6	319	169	16	0.09467455621301775	0.050156739811912224	GO:0034774	GO:CC	secretory granule lumen	18856	1822
1.1414428020146501e-5	323	169	16	0.09467455621301775	0.04953560371517028	GO:0060205	GO:CC	cytoplasmic vesicle lumen	18856	2628
1.2435672389827463e-5	325	169	16	0.09467455621301775	0.04923076923076923	GO:0031983	GO:CC	vesicle lumen	18856	1474
2.8252388092705518e-5	1009	169	28	0.16568047337278108	0.027750247770069375	GO:0099503	GO:CC	secretory vesicle	18856	3813
6.711953338491263e-5	7	169	4	0.023668639053254437	0.5714285714285714	GO:0033256	GO:CC	I-kappaB/NF-kappaB complex	18856	1657
7.856395799199118e-5	2144	169	43	0.25443786982248523	0.02005597014925373	GO:0070062	GO:CC	extracellular exosome	18856	2766
1.0561547059591526e-4	2167	169	43	0.25443786982248523	0.019843101061375174	GO:1903561	GO:CC	extracellular vesicle	18856	4044
1.0663248172826377e-4	534	169	19	0.11242603550295859	0.035580524344569285	GO:0031012	GO:CC	extracellular matrix	18856	1218
1.1255563530997938e-4	2172	169	43	0.25443786982248523	0.01979742173112339	GO:0043230	GO:CC	extracellular organelle	18856	2153
2.607869625145576e-4	407	169	16	0.09467455621301775	0.03931203931203931	GO:0062023	GO:CC	collagen-containing extracellular matrix	18856	2710
4.8406425795876316e-4	11634	169	133	0.7869822485207101	0.011432009626955475	GO:0005737	GO:CC	cytoplasm	18856	402
7.939552673565666e-4	44	169	6	0.03550295857988166	0.13636363636363635	GO:0001533	GO:CC	cornified envelope	18856	177
0.023861120972130778	154	169	8	0.047337278106508875	0.05194805194805195	GO:0042582	GO:CC	azurophil granule	18856	2063
0.023861120972130778	154	169	8	0.047337278106508875	0.05194805194805195	GO:0005766	GO:CC	primary lysosome	18856	428
0.025112662504744906	2	169	2	0.011834319526627219	1	GO:0033257	GO:CC	Bcl3/NF-kappaB2 complex	18856	1658
6.373438441831152e-13	486	168	29	0.17261904761904762	0.059670781893004114	GO:0048018	GO:MF	receptor ligand activity	18126	8456
8.784019835127712e-13	492	168	29	0.17261904761904762	0.05894308943089431	GO:0030546	GO:MF	signaling receptor activator activity	18126	4928
7.703400335238396e-12	535	168	29	0.17261904761904762	0.05420560747663551	GO:0030545	GO:MF	receptor regulator activity	18126	4927
8.244888829554685e-12	218	168	20	0.11904761904761904	0.09174311926605505	GO:0005125	GO:MF	cytokine activity	18126	1652
3.4362773235580996e-11	1638	168	49	0.2916666666666667	0.029914529914529916	GO:0005102	GO:MF	signaling receptor binding	18126	1633
3.10188582658575e-10	264	168	20	0.11904761904761904	0.07575757575757576	GO:0005126	GO:MF	cytokine receptor binding	18126	1653
1.3696928489507632e-6	1838	168	44	0.2619047619047619	0.023939064200217627	GO:0098772	GO:MF	molecular function regulator	18126	10518
2.956700791578656e-6	136	168	12	0.07142857142857142	0.08823529411764706	GO:0070851	GO:MF	growth factor receptor binding	18126	10049
2.279486043611458e-5	163	168	12	0.07142857142857142	0.0736196319018405	GO:0008083	GO:MF	growth factor activity	18126	1983
1.0593859547260153e-4	1756	168	39	0.23214285714285715	0.022209567198177675	GO:0042802	GO:MF	identical protein binding	18126	6760
1.551835165883017e-4	70	168	8	0.047619047619047616	0.11428571428571428	GO:0042379	GO:MF	chemokine receptor binding	18126	6715
1.7458952565344222e-4	12743	168	146	0.8690476190476191	0.01145727065840069	GO:0005515	GO:MF	protein binding	18126	1906
1.8658514763349892e-4	49	168	7	0.041666666666666664	0.14285714285714285	GO:0008009	GO:MF	chemokine activity	18126	1949
2.911426572573064e-4	18	168	5	0.02976190476190476	0.2777777777777778	GO:0045236	GO:MF	CXCR chemokine receptor binding	18126	7252
3.0031260482256124e-4	380	168	16	0.09523809523809523	0.042105263157894736	GO:0005525	GO:MF	GTP binding	18126	1916
3.322709974040356e-4	105	168	9	0.05357142857142857	0.08571428571428572	GO:0005200	GO:MF	structural constituent of cytoskeleton	18126	1723
3.450883568646742e-4	384	168	16	0.09523809523809523	0.041666666666666664	GO:0032550	GO:MF	purine ribonucleoside binding	18126	5457
3.825441198693478e-4	387	168	16	0.09523809523809523	0.041343669250646	GO:0032549	GO:MF	ribonucleoside binding	18126	5456
3.825441198693478e-4	387	168	16	0.09523809523809523	0.041343669250646	GO:0001883	GO:MF	purine nucleoside binding	18126	373
4.5474857789653763e-4	3	168	3	0.017857142857142856	1	GO:0001730	GO:MF	2'-5'-oligoadenylate synthetase activity	18126	332
4.846428223128557e-4	394	168	16	0.09523809523809523	0.04060913705583756	GO:0001882	GO:MF	nucleoside binding	18126	372
6.107723061584538e-4	401	168	16	0.09523809523809523	0.0399002493765586	GO:0019001	GO:MF	guanyl nucleotide binding	18126	4494
6.107723061584538e-4	401	168	16	0.09523809523809523	0.0399002493765586	GO:0032561	GO:MF	guanyl ribonucleotide binding	18126	5468
0.0012985743096557418	11	168	4	0.023809523809523808	0.36363636363636365	GO:0050786	GO:MF	RAGE receptor binding	18126	9158
0.0032186766239499266	74	168	7	0.041666666666666664	0.0945945945945946	GO:0003725	GO:MF	double-stranded RNA binding	18126	457
0.003533812527030556	177	168	10	0.05952380952380952	0.05649717514124294	GO:0004866	GO:MF	endopeptidase inhibitor activity	18126	1444
0.004743696494126811	183	168	10	0.05952380952380952	0.0546448087431694	GO:0030414	GO:MF	peptidase inhibitor activity	18126	4911
0.005217841914949837	15	168	4	0.023809523809523808	0.26666666666666666	GO:0005161	GO:MF	platelet-derived growth factor receptor binding	18126	1688
0.00521956357376628	185	168	10	0.05952380952380952	0.05405405405405406	GO:0061135	GO:MF	endopeptidase regulator activity	18126	9700
0.007119292286945174	379	168	14	0.08333333333333333	0.036939313984168866	GO:0004857	GO:MF	enzyme inhibitor activity	18126	1436
0.021433626648102916	41	168	5	0.02976190476190476	0.12195121951219512	GO:0042056	GO:MF	chemoattractant activity	18126	6658
0.025138632398138166	222	168	10	0.05952380952380952	0.04504504504504504	GO:0061134	GO:MF	peptidase regulator activity	18126	9699
0.03329588069799382	328	168	12	0.07142857142857142	0.036585365853658534	GO:0003924	GO:MF	GTPase activity	18126	616
0.0366619154355196	9	168	3	0.017857142857142856	0.3333333333333333	GO:0043184	GO:MF	vascular endothelial growth factor receptor 2 binding	18126	6854
0.04374269431315186	286	168	11	0.06547619047619048	0.038461538461538464	GO:0001664	GO:MF	G protein-coupled receptor binding	18126	324
0.014604568999807397	26	52	5	0.09615384615384616	0.19230769230769232	HP:0003207	HP	Arterial calcification	4225	2331
0.017757686606407707	27	52	5	0.09615384615384616	0.18518518518518517	HP:0004934	HP	Vascular calcification	4225	3397
0.025639965518247213	29	52	5	0.09615384615384616	0.1724137931034483	HP:0011915	HP	Cardiovascular calcification	4225	8373
0.02931338999001846	15	52	4	0.07692307692307693	0.26666666666666666	HP:0011111	HP	Abnormality of immune serum protein physiology	4225	7581
9.73923543122134e-19	92	106	21	0.19811320754716982	0.22826086956521738	KEGG:04657	KEGG	IL-17 signaling pathway	7788	312
1.5910407824748195e-15	112	106	20	0.18867924528301888	0.17857142857142858	KEGG:04668	KEGG	TNF signaling pathway	7788	319
3.2601444740672955e-10	100	106	15	0.14150943396226415	0.15	KEGG:04064	KEGG	NF-kappa B signaling pathway	7788	235
6.259409915866113e-10	167	106	18	0.16981132075471697	0.10778443113772455	KEGG:05164	KEGG	Influenza A	7788	419
1.208123275467658e-8	88	106	13	0.12264150943396226	0.14772727272727273	KEGG:05323	KEGG	Rheumatoid arthritis	7788	456
1.619533209765985e-8	177	106	17	0.16037735849056603	0.096045197740113	KEGG:04621	KEGG	NOD-like receptor signaling pathway	7788	303
3.247216956114374e-7	57	106	10	0.09433962264150944	0.17543859649122806	KEGG:05134	KEGG	Legionellosis	7788	405
3.6826281704045106e-7	138	106	14	0.1320754716981132	0.10144927536231885	KEGG:05162	KEGG	Measles	7788	417
9.469599870880019e-7	292	106	19	0.1792452830188679	0.06506849315068493	KEGG:04060	KEGG	Cytokine-cytokine receptor interaction	7788	232
2.3326307392448867e-6	186	106	15	0.14150943396226415	0.08064516129032258	KEGG:05167	KEGG	Kaposi sarcoma-associated herpesvirus infection	7788	422
8.008362128796457e-5	100	106	10	0.09433962264150944	0.1	KEGG:04933	KEGG	AGE-RAGE signaling pathway in diabetic complications	7788	366
2.0153087324443504e-4	137	106	11	0.10377358490566038	0.08029197080291971	KEGG:05418	KEGG	Fluid shear stress and atherosclerosis	7788	464
2.1292010567814163e-4	197	106	13	0.12264150943396226	0.06598984771573604	KEGG:05169	KEGG	Epstein-Barr virus infection	7788	424
2.6649068491101254e-4	201	106	13	0.12264150943396226	0.06467661691542288	KEGG:05130	KEGG	Pathogenic Escherichia coli infection	7788	401
4.020637932378288e-4	147	106	11	0.10377358490566038	0.07482993197278912	KEGG:04145	KEGG	Phagosome	7788	260
5.909758748933309e-4	98	106	9	0.08490566037735849	0.09183673469387756	KEGG:04061	KEGG	Viral protein interaction with cytokine and cytokine receptor	7788	233
6.186361141392514e-4	125	106	10	0.09433962264150944	0.08	KEGG:04380	KEGG	Osteoclast differentiation	7788	287
6.412713035597445e-4	487	106	20	0.18867924528301888	0.04106776180698152	KEGG:05168	KEGG	Herpes simplex virus 1 infection	7788	423
6.713838805964856e-4	155	106	11	0.10377358490566038	0.07096774193548387	KEGG:05160	KEGG	Hepatitis C	7788	415
7.142131315041417e-4	76	106	8	0.07547169811320754	0.10526315789473684	KEGG:05133	KEGG	Pertussis	7788	404
0.0015202134664544997	41	106	6	0.05660377358490566	0.14634146341463414	KEGG:05219	KEGG	Bladder cancer	7788	441
0.002127749764792024	88	106	8	0.07547169811320754	0.09090909090909091	KEGG:04540	KEGG	Gap junction	7788	296
0.003793748394608293	70	106	7	0.0660377358490566	0.1	KEGG:05120	KEGG	Epithelial cell signaling in Helicobacter pylori infection	7788	400
0.005781939522859294	101	106	8	0.07547169811320754	0.07920792079207921	KEGG:05146	KEGG	Amoebiasis	7788	412
0.006204044113889535	102	106	8	0.07547169811320754	0.0784313725490196	KEGG:04620	KEGG	Toll-like receptor signaling pathway	7788	302
0.007125404284924042	104	106	8	0.07547169811320754	0.07692307692307693	KEGG:04625	KEGG	C-type lectin receptor signaling pathway	7788	307
0.008190329553258597	136	106	9	0.08490566037735849	0.0661764705882353	KEGG:04210	KEGG	Apoptosis	7788	265
0.013218267604100055	85	106	7	0.0660377358490566	0.08235294117647059	KEGG:04610	KEGG	Complement and coagulation cascades	7788	298
0.015304329409590393	87	106	7	0.0660377358490566	0.08045977011494253	KEGG:05150	KEGG	Staphylococcus aureus infection	7788	413
0.01789161367096415	185	106	10	0.09433962264150944	0.05405405405405406	KEGG:05202	KEGG	Transcriptional misregulation in cancer	7788	427
0.019530318948621655	187	106	10	0.09433962264150944	0.053475935828877004	KEGG:04062	KEGG	Chemokine signaling pathway	7788	234
0.026478557677454936	95	106	7	0.0660377358490566	0.07368421052631578	KEGG:04640	KEGG	Hematopoietic cell lineage	7788	310
0.03756071820469885	72	106	6	0.05660377358490566	0.08333333333333333	KEGG:05140	KEGG	Leishmaniasis	7788	407
0.04543272474579592	49	106	5	0.04716981132075472	0.10204081632653061	KEGG:05144	KEGG	Malaria	7788	410
1.0211546260500356e-7	199	148	16	0.10810810810810811	0.08040201005025126	MIRNA:hsa-miR-146a-5p	MIRNA	hsa-miR-146a-5p	14722	252
1.6798801431959587e-19	2147	137	79	0.5766423357664233	0.0367955286446204	REAC:R-HSA-168256	REAC	Immune System	10594	1007
5.327534427441067e-19	831	137	50	0.36496350364963503	0.06016847172081829	REAC:R-HSA-1280215	REAC	Cytokine Signaling in Immune system	10594	379
3.7429210661457914e-11	67	137	14	0.10218978102189781	0.208955223880597	REAC:R-HSA-909733	REAC	Interferon alpha/beta signaling	10594	1059
9.870458179820584e-11	45	137	12	0.08759124087591241	0.26666666666666666	REAC:R-HSA-6783783	REAC	Interleukin-10 signaling	10594	1065
2.512657651426235e-10	459	137	29	0.2116788321167883	0.06318082788671024	REAC:R-HSA-449147	REAC	Signaling by Interleukins	10594	1904
1.8149560841610703e-9	193	137	19	0.1386861313868613	0.09844559585492228	REAC:R-HSA-913531	REAC	Interferon Signaling	10594	1058
5.333212709022103e-7	110	137	13	0.0948905109489051	0.11818181818181818	REAC:R-HSA-6785807	REAC	Interleukin-4 and Interleukin-13 signaling	10594	1083
1.9060346321081575e-6	21	137	7	0.051094890510948905	0.3333333333333333	REAC:R-HSA-190872	REAC	Transport of connexons to the plasma membrane	10594	2189
3.002345434476533e-5	1092	137	36	0.26277372262773724	0.03296703296703297	REAC:R-HSA-168249	REAC	Innate Immune System	10594	1035
5.1455311042159125e-5	20	137	6	0.043795620437956206	0.3	REAC:R-HSA-190840	REAC	Microtubule-dependent trafficking of connexons from Golgi to the plasma membrane	10594	1239
6.392746243587597e-5	476	137	22	0.16058394160583941	0.046218487394957986	REAC:R-HSA-6798695	REAC	Neutrophil degranulation	10594	1368
1.4469615754787992e-4	6	137	4	0.029197080291970802	0.6666666666666666	REAC:R-HSA-6799990	REAC	Metal sequestration by antimicrobial proteins	10594	1232
1.712376273500275e-4	24	137	6	0.043795620437956206	0.25	REAC:R-HSA-389977	REAC	Post-chaperonin tubulin folding pathway	10594	1530
1.7222780305644754e-4	38	137	7	0.051094890510948905	0.18421052631578946	REAC:R-HSA-190861	REAC	Gap junction assembly	10594	880
2.7889471145915793e-4	128	137	11	0.08029197080291971	0.0859375	REAC:R-HSA-6809371	REAC	Formation of the cornified envelope	10594	823
2.867434087172677e-4	26	137	6	0.043795620437956206	0.23076923076923078	REAC:R-HSA-389960	REAC	Formation of tubulin folding intermediates by CCT/TriC	10594	825
4.5934665478866477e-4	28	137	6	0.043795620437956206	0.21428571428571427	REAC:R-HSA-9619483	REAC	Activation of AMPK downstream of NMDARs	10594	64
6.617597553965367e-4	8	137	4	0.029197080291970802	0.5	REAC:R-HSA-448706	REAC	Interleukin-1 processing	10594	1063
0.0010005768161166113	92	137	9	0.06569343065693431	0.09782608695652174	REAC:R-HSA-168164	REAC	Toll Like Receptor 3 (TLR3) Cascade	10594	2126
0.0010413669580706972	49	137	7	0.051094890510948905	0.14285714285714285	REAC:R-HSA-190828	REAC	Gap junction trafficking	10594	882
0.0010589175744922354	32	137	6	0.043795620437956206	0.1875	REAC:R-HSA-5626467	REAC	RHO GTPases activate IQGAPs	10594	1599
0.00119793445821284	50	137	7	0.051094890510948905	0.14	REAC:R-HSA-157858	REAC	Gap junction trafficking and regulation	10594	883
0.0012805599022852202	33	137	6	0.043795620437956206	0.18181818181818182	REAC:R-HSA-389958	REAC	Cooperation of Prefoldin and TriC/CCT in actin and tubulin folding	10594	364
0.0014295092962405397	96	137	9	0.06569343065693431	0.09375	REAC:R-HSA-166166	REAC	MyD88-independent TLR4 cascade	10594	1285
0.0014295092962405397	96	137	9	0.06569343065693431	0.09375	REAC:R-HSA-937061	REAC	TRIF(TICAM1)-mediated TLR4 signaling	10594	2080
0.0015242642177648689	152	137	11	0.08029197080291971	0.07236842105263158	REAC:R-HSA-168898	REAC	Toll-like Receptor Cascades	10594	2133
0.002940909314402315	57	137	7	0.051094890510948905	0.12280701754385964	REAC:R-HSA-380108	REAC	Chemokine receptors bind chemokines	10594	309
0.004310501770667769	24	137	5	0.0364963503649635	0.20833333333333334	REAC:R-HSA-933542	REAC	TRAF6 mediated NF-kB activation	10594	2076
0.005512656562903303	42	137	6	0.043795620437956206	0.14285714285714285	REAC:R-HSA-9609736	REAC	Assembly and cell surface presentation of NMDA receptors	10594	158
0.005798454734944536	87	137	8	0.058394160583941604	0.09195402298850575	REAC:R-HSA-877300	REAC	Interferon gamma signaling	10594	1060
0.006339026463820098	43	137	6	0.043795620437956206	0.13953488372093023	REAC:R-HSA-8955332	REAC	Carboxyterminal post-translational modifications of tubulin	10594	274
0.006427272047158066	13	137	4	0.029197080291970802	0.3076923076923077	REAC:R-HSA-75205	REAC	Dissolution of Fibrin Clot	10594	668
0.009561090082704575	28	137	5	0.0364963503649635	0.17857142857142858	REAC:R-HSA-389957	REAC	Prefoldin mediated transfer of substrate to CCT/TriC	10594	1542
0.012101218091729168	48	137	6	0.043795620437956206	0.125	REAC:R-HSA-437239	REAC	Recycling pathway of L1	10594	1679
0.013090892612995333	126	137	9	0.06569343065693431	0.07142857142857142	REAC:R-HSA-166016	REAC	Toll Like Receptor 4 (TLR4) Cascade	10594	2127
0.017232877617563768	101	137	8	0.058394160583941604	0.07920792079207921	REAC:R-HSA-9020702	REAC	Interleukin-1 signaling	10594	1064
0.0187936620150187	32	137	5	0.0364963503649635	0.15625	REAC:R-HSA-445989	REAC	TAK1 activates NFkB by phosphorylation and activation of IKKs complex	10594	2030
0.021471381898044588	53	137	6	0.043795620437956206	0.11320754716981132	REAC:R-HSA-6811436	REAC	COPI-independent Golgi-to-ER retrograde traffic	10594	250
0.02345512078578887	78	137	7	0.051094890510948905	0.08974358974358974	REAC:R-HSA-168928	REAC	DDX58/IFIH1-mediated induction of interferon-alpha/beta	10594	389
0.023900984235447245	54	137	6	0.043795620437956206	0.1111111111111111	REAC:R-HSA-5620924	REAC	Intraflagellar transport	10594	1098
0.02546098790243416	79	137	7	0.051094890510948905	0.08860759493670886	REAC:R-HSA-1169410	REAC	Antiviral mechanism by IFN-stimulated genes	10594	143
0.026211172077200893	7	137	3	0.021897810218978103	0.42857142857142855	REAC:R-HSA-5603029	REAC	IkBA variant leads to EDA-ID	10594	1006
0.026734699020139897	138	137	9	0.06569343065693431	0.06521739130434782	REAC:R-HSA-446652	REAC	Interleukin-1 family signaling	10594	1062
0.032532659697871044	57	137	6	0.043795620437956206	0.10526315789473684	REAC:R-HSA-3371497	REAC	HSP90 chaperone cycle for steroid hormone receptors (SHR)	10594	952
0.037707231459320034	84	137	7	0.051094890510948905	0.08333333333333333	REAC:R-HSA-168142	REAC	Toll Like Receptor 10 (TLR10) Cascade	10594	2124
0.037707231459320034	84	137	7	0.051094890510948905	0.08333333333333333	REAC:R-HSA-168176	REAC	Toll Like Receptor 5 (TLR5) Cascade	10594	2128
0.037707231459320034	84	137	7	0.051094890510948905	0.08333333333333333	REAC:R-HSA-975871	REAC	MyD88 cascade initiated on plasma membrane	10594	1281
0.03867820474168321	215	137	11	0.08029197080291971	0.05116279069767442	REAC:R-HSA-6805567	REAC	Keratinization	10594	1115
0.044018187125441505	38	137	5	0.0364963503649635	0.13157894736842105	REAC:R-HSA-5689896	REAC	Ovarian tumor domain proteases	10594	1416
0.047717238700960174	61	137	6	0.043795620437956206	0.09836065573770492	REAC:R-HSA-983189	REAC	Kinesins	10594	1117
6.44365459294673e-9	892	174	33	0.1896551724137931	0.03699551569506727	TF:M03563_1	TF	Factor: RelA-p65; motif: GGGANTTTCCNN; match class: 1	19945	10240
2.3182451507001315e-8	1886	174	48	0.27586206896551724	0.02545068928950159	TF:M00052_0	TF	Factor: NF-kappaB; motif: GGGRATTTCC; match class: 0	19945	8163
2.3182451507001315e-8	1886	174	48	0.27586206896551724	0.02545068928950159	TF:M00052	TF	Factor: NF-kappaB; motif: GGGRATTTCC	19945	8162
2.539238827336385e-8	247	174	18	0.10344827586206896	0.0728744939271255	TF:M10094_1	TF	Factor: RelA-p65; motif: NWGGGRATTTCCMN; match class: 1	19945	10237
4.872103247968314e-8	1019	174	34	0.19540229885057472	0.033366045142296366	TF:M03545_1	TF	Factor: c-Rel; motif: NGGGAATYTCCN; match class: 1	19945	1552
1.419928447430774e-6	1829	174	44	0.25287356321839083	0.02405686167304538	TF:M00774	TF	Factor: NF-kappaB; motif: NGGGANTTYCCMNNNN	19945	8201
1.419928447430774e-6	1829	174	44	0.25287356321839083	0.02405686167304538	TF:M00774_0	TF	Factor: NF-kappaB; motif: NGGGANTTYCCMNNNN; match class: 0	19945	8202
1.9069071910540467e-6	2447	174	52	0.2988505747126437	0.02125051082958725	TF:M07221	TF	Factor: NF-kappaB1; motif: KGGRNTTTCCM	19945	8171
1.9069071910540467e-6	2447	174	52	0.2988505747126437	0.02125051082958725	TF:M07221_0	TF	Factor: NF-kappaB1; motif: KGGRNTTTCCM; match class: 0	19945	8172
3.5116013250432965e-6	97	174	11	0.06321839080459771	0.1134020618556701	TF:M11681_0	TF	Factor: IRF-9; motif: NCGAAACYGAAACYN; match class: 0	19945	6276
3.5116013250432965e-6	97	174	11	0.06321839080459771	0.1134020618556701	TF:M11681	TF	Factor: IRF-9; motif: NCGAAACYGAAACYN	19945	6275
5.378634863261766e-6	386	174	19	0.10919540229885058	0.04922279792746114	TF:M00194_1	TF	Factor: NF-kappaB; motif: NGGGGAMTTTCCNN; match class: 1	19945	8200
1.31836461958495e-5	1195	174	33	0.1896551724137931	0.027615062761506277	TF:M04849_1	TF	Factor: RelA-p65; motif: AAASTCCC; match class: 1	19945	10231
1.637431928953949e-5	4710	174	76	0.4367816091954023	0.01613588110403397	TF:M03563_0	TF	Factor: RelA-p65; motif: GGGANTTTCCNN; match class: 0	19945	10239
1.637431928953949e-5	4710	174	76	0.4367816091954023	0.01613588110403397	TF:M03563	TF	Factor: RelA-p65; motif: GGGANTTTCCNN	19945	10238
3.763385286628716e-5	121	174	11	0.06321839080459771	0.09090909090909091	TF:M11672	TF	Factor: IRF-5; motif: NCGAAACCGAAACY	19945	6215
3.763385286628716e-5	121	174	11	0.06321839080459771	0.09090909090909091	TF:M11672_0	TF	Factor: IRF-5; motif: NCGAAACCGAAACY; match class: 0	19945	6216
4.974957693268932e-5	306	174	16	0.09195402298850575	0.05228758169934641	TF:M04016	TF	Factor: IRF5; motif: CCGAAACCGAAACY	19945	6203
4.974957693268932e-5	306	174	16	0.09195402298850575	0.05228758169934641	TF:M04016_0	TF	Factor: IRF5; motif: CCGAAACCGAAACY; match class: 0	19945	6204
5.309331324089021e-5	351	174	17	0.09770114942528736	0.04843304843304843	TF:M04706_1	TF	Factor: RelA; motif: GGGRAWTYC; match class: 1	19945	10222
5.364374924292051e-5	5614	174	84	0.4827586206896552	0.014962593516209476	TF:M03545_0	TF	Factor: c-Rel; motif: NGGGAATYTCCN; match class: 0	19945	1551
5.364374924292051e-5	5614	174	84	0.4827586206896552	0.014962593516209476	TF:M03545	TF	Factor: c-Rel; motif: NGGGAATYTCCN	19945	1550
7.127675352930284e-5	718	174	24	0.13793103448275862	0.033426183844011144	TF:M00054_1	TF	Factor: NF-kappaB; motif: GGGAMTTYCC; match class: 1	19945	8167
2.579002999023096e-4	5002	174	76	0.4367816091954023	0.015193922431027589	TF:M03557_0	TF	Factor: P50; motif: GGRRANTCCCNN; match class: 0	19945	8994
2.579002999023096e-4	5002	174	76	0.4367816091954023	0.015193922431027589	TF:M03557	TF	Factor: P50; motif: GGRRANTCCCNN	19945	8993
3.8750738399624847e-4	2441	174	47	0.27011494252873564	0.01925440393281442	TF:M10094	TF	Factor: RelA-p65; motif: NWGGGRATTTCCMN	19945	10235
3.8750738399624847e-4	2441	174	47	0.27011494252873564	0.01925440393281442	TF:M10094_0	TF	Factor: RelA-p65; motif: NWGGGRATTTCCMN; match class: 0	19945	10236
4.0721209876646127e-4	2445	174	47	0.27011494252873564	0.019222903885480574	TF:M00194	TF	Factor: NF-kappaB; motif: NGGGGAMTTTCCNN	19945	8198
4.0721209876646127e-4	2445	174	47	0.27011494252873564	0.019222903885480574	TF:M00194_0	TF	Factor: NF-kappaB; motif: NGGGGAMTTTCCNN; match class: 0	19945	8199
6.970878492046856e-4	3791	174	62	0.3563218390804598	0.0163545238723292	TF:M00208_0	TF	Factor: NF-kappaB; motif: NGGGACTTTCCA; match class: 0	19945	8196
6.970878492046856e-4	3791	174	62	0.3563218390804598	0.0163545238723292	TF:M00208	TF	Factor: NF-kappaB; motif: NGGGACTTTCCA	19945	8195
8.711412692118576e-4	284	174	14	0.08045977011494253	0.04929577464788732	TF:M04014_0	TF	Factor: IRF3; motif: NNRRAANGGAAACCGAAACYR; match class: 0	19945	6153
8.711412692118576e-4	284	174	14	0.08045977011494253	0.04929577464788732	TF:M04014	TF	Factor: IRF3; motif: NNRRAANGGAAACCGAAACYR	19945	6152
9.906408890803548e-4	1290	174	31	0.1781609195402299	0.024031007751937984	TF:M03557_1	TF	Factor: P50; motif: GGRRANTCCCNN; match class: 1	19945	8995
0.0010994356252883174	133	174	10	0.05747126436781609	0.07518796992481203	TF:M11680_0	TF	Factor: IRF-9; motif: NYGAAACYGAAACYN; match class: 0	19945	6273
0.0010994356252883174	133	174	10	0.05747126436781609	0.07518796992481203	TF:M11680	TF	Factor: IRF-9; motif: NYGAAACYGAAACYN	19945	6272
0.0011324124834472032	434	174	17	0.09770114942528736	0.03917050691244239	TF:M00053_1	TF	Factor: c-Rel; motif: SGGRNTTTCC; match class: 1	19945	1546
0.0013044911418494097	388	174	16	0.09195402298850575	0.041237113402061855	TF:M11671_0	TF	Factor: IRF-5; motif: NCGAAACCGAAACY; match class: 0	19945	6213
0.0013044911418494097	388	174	16	0.09195402298850575	0.041237113402061855	TF:M11671	TF	Factor: IRF-5; motif: NCGAAACCGAAACY	19945	6212
0.001726756271243818	3703	174	60	0.3448275862068966	0.016203078584931137	TF:M00053_0	TF	Factor: c-Rel; motif: SGGRNTTTCC; match class: 0	19945	1545
0.001726756271243818	3703	174	60	0.3448275862068966	0.016203078584931137	TF:M00053	TF	Factor: c-Rel; motif: SGGRNTTTCC	19945	1544
0.0031313648698882675	2452	174	45	0.25862068965517243	0.01835236541598695	TF:M00054	TF	Factor: NF-kappaB; motif: GGGAMTTYCC	19945	8165
0.0031313648698882675	2452	174	45	0.25862068965517243	0.01835236541598695	TF:M00054_0	TF	Factor: NF-kappaB; motif: GGGAMTTYCC; match class: 0	19945	8166
0.004521625763848294	120	174	9	0.05172413793103448	0.075	TF:M11685_1	TF	Factor: IRF-8; motif: NCGAAACYGAAACYN; match class: 1	19945	6265
0.008081587485876809	4535	174	67	0.3850574712643678	0.014773980154355016	TF:M03882_0	TF	Factor: RelB:p50; motif: RGAAANTCCCYNNHGC; match class: 0	19945	10242
0.008081587485876809	4535	174	67	0.3850574712643678	0.014773980154355016	TF:M03882	TF	Factor: RelB:p50; motif: RGAAANTCCCYNNHGC	19945	10241
0.011817266804219224	46	174	6	0.034482758620689655	0.13043478260869565	TF:M00699_1	TF	Factor: ICSBP; motif: RAARTGAAACTG; match class: 1	19945	6052
0.017108764069271296	75	174	7	0.040229885057471264	0.09333333333333334	TF:M08887_1	TF	Factor: IRF; motif: NNGAAANTGAAANN; match class: 1	19945	6280
0.022916125303658372	2382	174	42	0.2413793103448276	0.017632241813602016	TF:M01224	TF	Factor: P50:RELA-P65; motif: GGANTTYCCCWN	19945	8990
0.022916125303658372	2382	174	42	0.2413793103448276	0.017632241813602016	TF:M01224_0	TF	Factor: P50:RELA-P65; motif: GGANTTYCCCWN; match class: 0	19945	8991
0.028679633938112136	234	174	11	0.06321839080459771	0.04700854700854701	TF:M01224_1	TF	Factor: P50:RELA-P65; motif: GGANTTYCCCWN; match class: 1	19945	8992
0.0324793325824173	1080	174	25	0.14367816091954022	0.023148148148148147	TF:M10004	TF	Factor: NF-kappaB2; motif: GGGRAANYCCC	19945	8186
0.0324793325824173	1080	174	25	0.14367816091954022	0.023148148148148147	TF:M10004_0	TF	Factor: NF-kappaB2; motif: GGGRAANYCCC; match class: 0	19945	8187
0.03550354115854217	195	174	10	0.05747126436781609	0.05128205128205128	TF:M00774_1	TF	Factor: NF-kappaB; motif: NGGGANTTYCCMNNNN; match class: 1	19945	8203
1.1501492187277216e-14	35	111	14	0.12612612612612611	0.4	WP:WP3617	WP	Photodynamic therapy-induced NF-kB survival signaling	6646	222
1.4187608757017027e-7	86	111	13	0.11711711711711711	0.1511627906976744	WP:WP15	WP	Selenium Micronutrient Network	6646	67
6.244079245058136e-7	49	111	10	0.09009009009009009	0.20408163265306123	WP:WP1533	WP	Vitamin B12 Metabolism	6646	17
7.988969862900672e-6	63	111	10	0.09009009009009009	0.15873015873015872	WP:WP3624	WP	Lung fibrosis	6646	163
1.416500693647239e-5	37	111	8	0.07207207207207207	0.21621621621621623	WP:WP619	WP	Type II interferon signaling (IFNG)	6646	45
1.6950692712160374e-5	68	111	10	0.09009009009009009	0.14705882352941177	WP:WP176	WP	Folate Metabolism	6646	319
1.7212479804551573e-5	52	111	9	0.08108108108108109	0.17307692307692307	WP:WP4329	WP	miRNAs involvement in the immune response in sepsis	6646	36
1.7730580628040197e-5	26	111	7	0.06306306306306306	0.2692307692307692	WP:WP530	WP	Cytokines and Inflammatory Response	6646	418
1.7736490112379638e-4	23	111	6	0.05405405405405406	0.2608695652173913	WP:WP4197	WP	The human immune response to tuberculosis	6646	459
2.3328997432334753e-4	24	111	6	0.05405405405405406	0.25	WP:WP2865	WP	IL1 and megakaryocytes in obesity	6646	81
5.834251223103626e-4	42	111	7	0.06306306306306306	0.16666666666666666	WP:WP2036	WP	TNF related weak inducer of apoptosis (TWEAK) Signaling Pathway	6646	136
7.314658102178373e-4	17	111	5	0.04504504504504504	0.29411764705882354	WP:WP4493	WP	Cells and Molecules involved in local acute inflammatory response	6646	441
9.485174383139415e-4	30	111	6	0.05405405405405406	0.2	WP:WP4304	WP	Oligodendrocyte Specification and differentiation(including remyelination), leading to Myelin Components for CNS	6646	488
0.0010040082972796141	105	111	10	0.09009009009009009	0.09523809523809523	WP:WP615	WP	Senescence and Autophagy in Cancer	6646	321
0.0013383094561524903	19	111	5	0.04504504504504504	0.2631578947368421	WP:WP4478	WP	LTF danger signal response pathway	6646	407
0.0016985864718777647	33	111	6	0.05405405405405406	0.18181818181818182	WP:WP4496	WP	Signal transduction through IL1R	6646	516
0.0021925036600270197	70	111	8	0.07207207207207207	0.11428571428571428	WP:WP4341	WP	Non-genomic actions of 1,25 dihydroxyvitamin D3	6646	264
0.0022358728806731567	140	111	11	0.0990990990990991	0.07857142857142857	WP:WP1449	WP	Regulation of toll-like receptor signaling pathway	6646	254
0.0036703981346316943	55	111	7	0.06306306306306306	0.12727272727272726	WP:WP2272	WP	Pathogenic Escherichia coli infection	6646	314
0.0036716267860353543	23	111	5	0.04504504504504504	0.21739130434782608	WP:WP262	WP	EBV LMP1 signaling	6646	93
0.005352892493679077	40	111	6	0.05405405405405406	0.15	WP:WP2828	WP	Bladder Cancer	6646	216
0.005481943031579109	13	111	4	0.036036036036036036	0.3076923076923077	WP:WP1434	WP	Osteopontin Signaling	6646	302
0.010033022831691144	28	111	5	0.04504504504504504	0.17857142857142858	WP:WP3851	WP	TLR4 Signaling and Tolerance	6646	257
0.010977199722950118	65	111	7	0.06306306306306306	0.1076923076923077	WP:WP2374	WP	Oncostatin M Signaling Pathway	6646	258
0.013618343955998273	47	111	6	0.05405405405405406	0.1276595744680851	WP:WP2203	WP	Thymic Stromal LymphoPoietin (TSLP) Signaling Pathway	6646	62
0.016103543755755397	69	111	7	0.06306306306306306	0.10144927536231885	WP:WP2359	WP	Parkin-Ubiquitin Proteasomal System pathway	6646	396
0.017261411622481324	49	111	6	0.05405405405405406	0.12244897959183673	WP:WP3646	WP	Hepatitis C and Hepatocellular Carcinoma	6646	97
0.032992814271710344	55	111	6	0.05405405405405406	0.10909090909090909	WP:WP2018	WP	RANKL/RANK (Receptor activator of NFKB (ligand)) Signaling Pathway	6646	371
0.034993231134721206	103	111	8	0.07207207207207207	0.07766990291262135	WP:WP75	WP	Toll-like Receptor Signaling Pathway	6646	118
0.04135722554655976	9	111	3	0.02702702702702703	0.3333333333333333	WP:WP4480	WP	Role of Altered Glycolysation of MUC1 in Tumour Microenvironment	6646	468
0.044232911062173016	58	111	6	0.05405405405405406	0.10344827586206896	WP:WP2849	WP	Hematopoietic Stem Cell Differentiation	6646	48
0.044232911062173016	58	111	6	0.05405405405405406	0.10344827586206896	WP:WP558	WP	Complement and Coagulation Cascades	6646	351
