# Supplementary material for: Genome-wide bioinformatic analyses predict key host and viral factors in SARS-CoV-2 pathogenesis
Source: Commun Biol. 2021 May 17;4:590. doi: 10.1038/s42003-021-02095-0 (PMC8128904; doi:10.1038/s42003-021-02095-0)
Supplement: Supplementary file 5 — Supplementary Data 3 [file 42003_2021_2095_MOESM5_ESM.zip › GSE147507_MainDataset/Series1_SARS-CoV-2/des_Condition/enrichment/ControlVsInfected_enrichment.under.tsv]

p_value	term_size	query_size	intersection_size	precision	recall	term_id	source	term_name	effective_domain_size	source_order
0.01624150797274868	93	54	5	0.09259259259259259	0.053763440860215055	GO:1903035	GO:BP	negative regulation of response to wounding	17906	26381
0.04010047660154165	189	54	6	0.1111111111111111	0.031746031746031744	GO:1903034	GO:BP	regulation of response to wounding	17906	26380
0.025119901294080836	313	46	7	0.15217391304347827	0.022364217252396165	MIRNA:hsa-miR-4753-3p	MIRNA	hsa-miR-4753-3p	14722	1374
