# Supplementary material for: Genome-wide bioinformatic analyses predict key host and viral factors in SARS-CoV-2 pathogenesis
Source: Commun Biol. 2021 May 17;4:590. doi: 10.1038/s42003-021-02095-0 (PMC8128904; doi:10.1038/s42003-021-02095-0)
Supplement: Supplementary file 5 — Supplementary Data 3 [file 42003_2021_2095_MOESM5_ESM.zip › GSE147507_MainDataset/Series1_SARS-CoV-2/des_Condition/enrichment/ControlVsInfected_enrichment.all.tsv]

p_value	term_size	query_size	intersection_size	precision	recall	term_id	source	term_name	effective_domain_size	source_order
8.133107324437543e-4	3	61	3	0.04918032786885246	1	CORUM:7385	CORUM	DTX3L-PARP9-STAT1 complex	3629	2813
0.0058200539767813645	12	61	4	0.06557377049180328	0.3333333333333333	CORUM:5230	CORUM	CHUK-NFKB2-REL-IKBKG-SPAG9-NFKB1-NFKBIE-COPB2-TNIP1-NFKBIA-RELA-TNIP2 complex	3629	1602
0.026272163569813465	17	61	4	0.06557377049180328	0.23529411764705882	CORUM:5232	CORUM	TNF-alpha/Nf-kappa B signaling complex (RPL6, RPL30, RPS13, CHUK, DDX3X, NFKB2, NFKBIB, REL, IKBKG, NFKB1, MAP3K8, RELB, GLG1, NFKBIA, RELA, TNIP2, GTF2I)	3629	1604
0.04999793265378797	2	61	2	0.03278688524590164	1	CORUM:7112	CORUM	PLAUR-PLAU complex	3629	2609
0.04999793265378797	2	61	2	0.03278688524590164	1	CORUM:7384	CORUM	DTX3L-PARP9 complex	3629	2812
0.04999793265378797	2	61	2	0.03278688524590164	1	CORUM:6826	CORUM	Calprotectin heterotetramer	3629	2399
3.9223900107020312e-31	2923	222	115	0.5180180180180181	0.03934314060896339	GO:0009605	GO:BP	response to external stimulus	17906	4022
1.169165541486803e-26	1551	222	80	0.36036036036036034	0.05157962604771115	GO:0051707	GO:BP	response to other organism	17906	16391
1.277540990084652e-26	1553	222	80	0.36036036036036034	0.051513200257566	GO:0043207	GO:BP	response to external biotic stimulus	17906	12351
4.748497473388895e-26	1583	222	80	0.36036036036036034	0.05053695514845231	GO:0009607	GO:BP	response to biotic stimulus	17906	4024
4.28286523784365e-24	2294	222	93	0.4189189189189189	0.04054054054054054	GO:0006955	GO:BP	immune response	17906	2932
1.3549628135501016e-23	1225	222	68	0.3063063063063063	0.05551020408163265	GO:0034097	GO:BP	response to cytokine	17906	9754
1.5779049551235712e-23	3235	222	110	0.4954954954954955	0.03400309119010819	GO:0002376	GO:BP	immune system process	17906	1047
2.6850294269624883e-23	1783	222	81	0.36486486486486486	0.045429052159282106	GO:0006952	GO:BP	defense response	17906	2929
5.951191653310385e-21	799	222	53	0.23873873873873874	0.06633291614518148	GO:0019221	GO:BP	cytokine-mediated signaling pathway	17906	6540
3.3021041026075696e-20	4147	222	120	0.5405405405405406	0.02893658066071859	GO:0006950	GO:BP	response to stress	17906	2928
5.1644725505318033e-20	1130	222	61	0.2747747747747748	0.05398230088495575	GO:0071345	GO:BP	cellular response to cytokine stimulus	17906	19733
1.4334423866823819e-18	1010	222	56	0.25225225225225223	0.055445544554455446	GO:0045087	GO:BP	innate immune response	17906	13312
1.9101216343084662e-18	1212	222	61	0.2747747747747748	0.05033003300330033	GO:0098542	GO:BP	defense response to other organism	17906	22455
4.800484541591807e-16	3072	222	95	0.42792792792792794	0.030924479166666668	GO:0051704	GO:BP	multi-organism process	17906	16389
1.4417186695829446e-15	347	222	32	0.14414414414414414	0.09221902017291066	GO:0032496	GO:BP	response to lipopolysaccharide	17906	8884
3.9189383200977715e-15	1281	222	58	0.26126126126126126	0.04527712724434036	GO:0002252	GO:BP	immune effector process	17906	923
7.626439428979773e-15	367	222	32	0.14414414414414414	0.08719346049046321	GO:0002237	GO:BP	response to molecule of bacterial origin	17906	909
7.055323204043388e-14	3421	222	97	0.4369369369369369	0.028354282373574978	GO:0010033	GO:BP	response to organic substance	17906	4358
1.6939779815571935e-13	736	222	42	0.1891891891891892	0.057065217391304345	GO:0009617	GO:BP	response to bacterium	17906	4033
2.2269815510461347e-13	3418	222	96	0.43243243243243246	0.028086600351082503	GO:0070887	GO:BP	cellular response to chemical stimulus	17906	19465
3.926640035979278e-12	337	222	28	0.12612612612612611	0.0830860534124629	GO:0009615	GO:BP	response to virus	17906	4031
4.2000431583506635e-12	1132	222	50	0.22522522522522523	0.044169611307420496	GO:0032101	GO:BP	regulation of response to external stimulus	17906	8622
6.672317516965677e-12	215	222	23	0.1036036036036036	0.10697674418604651	GO:0071222	GO:BP	cellular response to lipopolysaccharide	17906	19616
7.094932850538771e-12	780	222	41	0.18468468468468469	0.052564102564102565	GO:0006954	GO:BP	inflammatory response	17906	2931
1.107354148462854e-11	3197	222	89	0.4009009009009009	0.027838598686268378	GO:0007166	GO:BP	cell surface receptor signaling pathway	17906	3111
1.8752174404812e-11	4897	222	115	0.5180180180180181	0.023483765570757608	GO:0042221	GO:BP	response to chemical	17906	11745
2.052956449514893e-11	251	222	24	0.10810810810810811	0.09561752988047809	GO:0051607	GO:BP	defense response to virus	17906	16304
2.185476130074717e-11	227	222	23	0.1036036036036036	0.1013215859030837	GO:0071219	GO:BP	cellular response to molecule of bacterial origin	17906	19613
6.006334520600876e-11	2813	222	81	0.36486486486486486	0.028794880910060435	GO:0071310	GO:BP	cellular response to organic substance	17906	19700
8.726012419523719e-11	649	222	36	0.16216216216216217	0.05546995377503852	GO:0006935	GO:BP	chemotaxis	17906	2917
9.575727384100855e-11	651	222	36	0.16216216216216217	0.055299539170506916	GO:0042330	GO:BP	taxis	17906	11815
1.2123216799424703e-10	2285	222	71	0.31981981981981983	0.031072210065645513	GO:0008219	GO:BP	cell death	17906	3605
1.542364956684229e-10	1620	222	58	0.26126126126126126	0.03580246913580247	GO:0016477	GO:BP	cell migration	17906	5878
1.6533553882102772e-10	200	222	21	0.0945945945945946	0.105	GO:0034341	GO:BP	response to interferon-gamma	17906	9939
1.9068323454949606e-10	251	222	23	0.1036036036036036	0.09163346613545817	GO:0071216	GO:BP	cellular response to biotic stimulus	17906	19610
2.3265800948921755e-10	2152	222	68	0.3063063063063063	0.031598513011152414	GO:0012501	GO:BP	programmed cell death	17906	5170
4.5115927050875994e-10	1465	222	54	0.24324324324324326	0.03686006825938567	GO:0001775	GO:BP	cell activation	17906	568
8.083240335184778e-10	2542	222	74	0.3333333333333333	0.029110936270653028	GO:0048584	GO:BP	positive regulation of response to stimulus	17906	15195
1.157102588998933e-9	9455	222	169	0.7612612612612613	0.01787414066631412	GO:0050896	GO:BP	response to stimulus	17906	15742
1.2222906326375413e-9	302	222	24	0.10810810810810811	0.07947019867549669	GO:0060326	GO:BP	cell chemotaxis	17906	17455
3.4005400636769644e-9	774	222	37	0.16666666666666666	0.04780361757105943	GO:0043900	GO:BP	regulation of multi-organism process	17906	12659
3.840586820734017e-9	2010	222	63	0.28378378378378377	0.03134328358208955	GO:0040011	GO:BP	locomotion	17906	11570
8.372172153282509e-9	1781	222	58	0.26126126126126126	0.03256597417181359	GO:0048870	GO:BP	cell motility	17906	15460
8.372172153282509e-9	1781	222	58	0.26126126126126126	0.03256597417181359	GO:0051674	GO:BP	localization of cell	17906	16365
8.451947053046341e-9	640	222	33	0.14864864864864866	0.0515625	GO:0032103	GO:BP	positive regulation of response to external stimulus	17906	8624
9.799499450244336e-9	1736	222	57	0.25675675675675674	0.032834101382488476	GO:0009967	GO:BP	positive regulation of signal transduction	17906	4318
9.981271691503309e-9	220	222	20	0.09009009009009009	0.09090909090909091	GO:0030595	GO:BP	leukocyte chemotaxis	17906	7994
1.0417371790917753e-8	498	222	29	0.13063063063063063	0.05823293172690763	GO:0050900	GO:BP	leukocyte migration	17906	15745
1.7704315957208014e-8	111	222	15	0.06756756756756757	0.13513513513513514	GO:0002526	GO:BP	acute inflammatory response	17906	1196
2.450262503679094e-8	956	222	40	0.18018018018018017	0.04184100418410042	GO:0033993	GO:BP	response to lipid	17906	9717
2.696838705700615e-8	95	222	14	0.06306306306306306	0.14736842105263157	GO:0060337	GO:BP	type I interferon signaling pathway	17906	17466
2.696838705700615e-8	95	222	14	0.06306306306306306	0.14736842105263157	GO:0071357	GO:BP	cellular response to type I interferon	17906	19745
4.799725593584563e-8	99	222	14	0.06306306306306306	0.1414141414141414	GO:0034340	GO:BP	response to type I interferon	17906	9938
5.348353445449334e-8	1305	222	47	0.21171171171171171	0.03601532567049808	GO:0045321	GO:BP	leukocyte activation	17906	13412
5.7125929947364693e-8	1709	222	55	0.24774774774774774	0.03218256290228204	GO:0046903	GO:BP	secretion	17906	14733
7.717037401370728e-8	1319	222	47	0.21171171171171171	0.0356330553449583	GO:0060429	GO:BP	epithelium development	17906	17551
1.0475390876150946e-7	624	222	31	0.13963963963963963	0.049679487179487176	GO:0071396	GO:BP	cellular response to lipid	17906	19784
1.0670238131038684e-7	786	222	35	0.15765765765765766	0.044529262086514	GO:0030855	GO:BP	epithelial cell differentiation	17906	8104
1.313768961275224e-7	1642	222	53	0.23873873873873874	0.03227771010962241	GO:0032270	GO:BP	positive regulation of cellular protein metabolic process	17906	8726
1.4521602247035228e-7	1751	222	55	0.24774774774774774	0.03141062250142775	GO:0051247	GO:BP	positive regulation of protein metabolic process	17906	16037
2.0097445012978363e-7	721	222	33	0.14864864864864866	0.04576976421636616	GO:0030155	GO:BP	regulation of cell adhesion	17906	7791
2.511059386833234e-7	1032	222	40	0.18018018018018017	0.03875968992248062	GO:0001934	GO:BP	positive regulation of protein phosphorylation	17906	680
2.832398053322301e-7	3356	222	82	0.36936936936936937	0.02443384982121573	GO:0051239	GO:BP	regulation of multicellular organismal process	17906	16032
2.8933142928587866e-7	1177	222	43	0.19369369369369369	0.03653355989804588	GO:0010562	GO:BP	positive regulation of phosphorus metabolic process	17906	4765
2.8933142928587866e-7	1177	222	43	0.19369369369369369	0.03653355989804588	GO:0045937	GO:BP	positive regulation of phosphate metabolic process	17906	13937
2.9239100833654196e-7	1574	222	51	0.22972972972972974	0.032401524777636595	GO:0080134	GO:BP	regulation of response to stress	17906	21328
3.385478526875525e-7	820	222	35	0.15765765765765766	0.042682926829268296	GO:0001944	GO:BP	vasculature development	17906	687
3.522143964091027e-7	1900	222	57	0.25675675675675674	0.03	GO:0010647	GO:BP	positive regulation of cell communication	17906	4844
3.6451274404539104e-7	1688	222	53	0.23873873873873874	0.03139810426540284	GO:0002682	GO:BP	regulation of immune system process	17906	1352
3.782507159114177e-7	657	222	31	0.13963963963963963	0.0471841704718417	GO:0002274	GO:BP	myeloid leukocyte activation	17906	945
4.060534301794537e-7	1907	222	57	0.25675675675675674	0.029889879391714735	GO:0023056	GO:BP	positive regulation of signaling	17906	7726
4.071737338338735e-7	1853	222	56	0.25225225225225223	0.030221262817053427	GO:0051240	GO:BP	positive regulation of multicellular organismal process	17906	16033
4.2084293561134593e-7	1050	222	40	0.18018018018018017	0.0380952380952381	GO:1902533	GO:BP	positive regulation of intracellular signal transduction	17906	25940
4.546282740004321e-7	829	222	35	0.15765765765765766	0.04221954161640531	GO:0072358	GO:BP	cardiovascular system development	17906	20580
5.176604539040621e-7	1199	222	43	0.19369369369369369	0.03586321934945788	GO:0002684	GO:BP	positive regulation of immune system process	17906	1354
5.617990754762965e-7	1107	222	41	0.18468468468468469	0.037037037037037035	GO:0042327	GO:BP	positive regulation of phosphorylation	17906	11814
5.708874800539409e-7	793	222	34	0.15315315315315314	0.04287515762925599	GO:0045055	GO:BP	regulated exocytosis	17906	13280
6.915672965140376e-7	63	222	11	0.04954954954954955	0.1746031746031746	GO:0045071	GO:BP	negative regulation of viral genome replication	17906	13296
7.528075758887257e-7	100	222	13	0.05855855855855856	0.13	GO:0045069	GO:BP	regulation of viral genome replication	17906	13294
7.967578582205967e-7	1567	222	50	0.22522522522522523	0.03190810465858328	GO:0032940	GO:BP	secretion by cell	17906	9217
8.618682992446158e-7	560	222	28	0.12612612612612611	0.05	GO:0030335	GO:BP	positive regulation of cell migration	17906	7889
9.681481733567805e-7	602	222	29	0.13063063063063063	0.04817275747508306	GO:0051272	GO:BP	positive regulation of cellular component movement	17906	16056
1.5471614519724252e-6	498	222	26	0.11711711711711711	0.05220883534136546	GO:0042119	GO:BP	neutrophil activation	17906	11667
1.5471614519724252e-6	498	222	26	0.11711711711711711	0.05220883534136546	GO:0002446	GO:BP	neutrophil mediated immunity	17906	1117
1.600792207767923e-6	128	222	14	0.06306306306306306	0.109375	GO:0019079	GO:BP	viral genome replication	17906	6502
2.0461460942939034e-6	704	222	31	0.13963963963963963	0.04403409090909091	GO:0002366	GO:BP	leukocyte activation involved in immune response	17906	1037
2.0591962500360267e-6	2744	222	70	0.3153153153153153	0.025510204081632654	GO:0032268	GO:BP	regulation of cellular protein metabolic process	17906	8724
2.0815878223468356e-6	505	222	26	0.11711711711711711	0.05148514851485148	GO:0036230	GO:BP	granulocyte activation	17906	11052
2.218551516077128e-6	584	222	28	0.12612612612612611	0.04794520547945205	GO:2000147	GO:BP	positive regulation of cell motility	17906	29649
2.218551516077128e-6	584	222	28	0.12612612612612611	0.04794520547945205	GO:0042060	GO:BP	wound healing	17906	11626
2.288619038507411e-6	1258	222	43	0.19369369369369369	0.03418124006359301	GO:0031401	GO:BP	positive regulation of protein modification process	17906	8380
2.3007372713606777e-6	1616	222	50	0.22522522522522523	0.03094059405940594	GO:0140352	GO:BP	export from cell	17906	23436
2.34581430576198e-6	708	222	31	0.13963963963963963	0.043785310734463276	GO:0002263	GO:BP	cell activation involved in immune response	17906	934
2.398660483514092e-6	156	222	15	0.06756756756756757	0.09615384615384616	GO:0061041	GO:BP	regulation of wound healing	17906	18140
2.765866363973136e-6	2118	222	59	0.26576576576576577	0.02785646836638338	GO:0009888	GO:BP	tissue development	17906	4259
2.8190449700184013e-6	211	222	17	0.07657657657657657	0.08056872037914692	GO:0097529	GO:BP	myeloid leukocyte migration	17906	22335
4.017775515025774e-6	93	222	12	0.05405405405405406	0.12903225806451613	GO:1903035	GO:BP	negative regulation of response to wounding	17906	26381
4.209403128484867e-6	484	222	25	0.11261261261261261	0.05165289256198347	GO:0043312	GO:BP	neutrophil degranulation	17906	12397
4.290897346199061e-6	189	222	16	0.07207207207207207	0.08465608465608465	GO:1903034	GO:BP	regulation of response to wounding	17906	26380
4.774128936149574e-6	1493	222	47	0.21171171171171171	0.03148024112525117	GO:0001932	GO:BP	regulation of protein phosphorylation	17906	678
4.774506775203443e-6	487	222	25	0.11261261261261261	0.0513347022587269	GO:0002283	GO:BP	neutrophil activation involved in immune response	17906	954
4.926390017957967e-6	907	222	35	0.15765765765765766	0.03858875413450937	GO:0006887	GO:BP	exocytosis	17906	2874
4.939361079330157e-6	2922	222	72	0.32432432432432434	0.024640657084188913	GO:0051246	GO:BP	regulation of protein metabolic process	17906	16036
5.773102934245875e-6	141	222	14	0.06306306306306306	0.09929078014184398	GO:0097530	GO:BP	granulocyte migration	17906	22336
5.823139814768363e-6	193	222	16	0.07207207207207207	0.08290155440414508	GO:0050731	GO:BP	positive regulation of peptidyl-tyrosine phosphorylation	17906	15608
6.053377162473459e-6	118	222	13	0.05855855855855856	0.11016949152542373	GO:1990266	GO:BP	neutrophil migration	17906	29179
6.50920469712433e-6	613	222	28	0.12612612612612611	0.04567699836867863	GO:0040017	GO:BP	positive regulation of locomotion	17906	11576
6.858197507143214e-6	784	222	32	0.14414414414414414	0.04081632653061224	GO:0001568	GO:BP	blood vessel development	17906	479
7.423934424592359e-6	78	222	11	0.04954954954954955	0.14102564102564102	GO:0061045	GO:BP	negative regulation of wound healing	17906	18144
7.45714652935262e-6	120	222	13	0.05855855855855856	0.10833333333333334	GO:0071621	GO:BP	granulocyte chemotaxis	17906	19971
7.826010571005625e-6	2006	222	56	0.25225225225225223	0.027916251246261216	GO:0006915	GO:BP	apoptotic process	17906	2899
9.809069933899516e-6	978	222	36	0.16216216216216217	0.03680981595092025	GO:0030334	GO:BP	regulation of cell migration	17906	7888
1.0538923866874497e-5	101	222	12	0.05405405405405406	0.1188118811881188	GO:0030593	GO:BP	neutrophil chemotaxis	17906	7993
1.0597377295225754e-5	2252	222	60	0.2702702702702703	0.02664298401420959	GO:0006928	GO:BP	movement of cell or subcellular component	17906	2910
1.1590808550635222e-5	433	222	23	0.1036036036036036	0.053117782909930716	GO:0052548	GO:BP	regulation of endopeptidase activity	17906	17011
1.1977921026230217e-5	549	222	26	0.11711711711711711	0.04735883424408015	GO:0002444	GO:BP	myeloid leukocyte mediated immunity	17906	1115
1.2345618413301468e-5	125	222	13	0.05855855855855856	0.104	GO:0019730	GO:BP	antimicrobial humoral response	17906	7005
1.239283452506759e-5	6366	222	121	0.545045045045045	0.019007225887527488	GO:0048518	GO:BP	positive regulation of biological process	17906	15139
1.3116922968020438e-5	6296	222	120	0.5405405405405406	0.01905972045743329	GO:0007165	GO:BP	signal transduction	17906	3110
1.5556480278630378e-5	556	222	26	0.11711711711711711	0.046762589928057555	GO:0043410	GO:BP	positive regulation of MAPK cascade	17906	12456
1.5639630254943077e-5	1876	222	53	0.23873873873873874	0.028251599147121536	GO:1902531	GO:BP	regulation of intracellular signal transduction	17906	25938
1.652004659990275e-5	105	222	12	0.05405405405405406	0.11428571428571428	GO:0048525	GO:BP	negative regulation of viral process	17906	15146
1.737054545309039e-5	180	222	15	0.06756756756756757	0.08333333333333333	GO:0071346	GO:BP	cellular response to interferon-gamma	17906	19734
2.2942264976091526e-5	1206	222	40	0.18018018018018017	0.03316749585406302	GO:0051248	GO:BP	negative regulation of protein metabolic process	17906	16038
2.423734148430749e-5	6889	222	127	0.5720720720720721	0.01843518652924953	GO:0051179	GO:BP	localization	17906	15983
2.685069256331315e-5	697	222	29	0.13063063063063063	0.04160688665710186	GO:0048514	GO:BP	blood vessel morphogenesis	17906	15135
2.7407153228852756e-5	88	222	11	0.04954954954954955	0.125	GO:1903901	GO:BP	negative regulation of viral life cycle	17906	27152
2.8200376297866308e-5	532	222	25	0.11261261261261261	0.046992481203007516	GO:0043299	GO:BP	leukocyte degranulation	17906	12384
2.862453542396048e-5	7772	222	138	0.6216216216216216	0.017756047349459597	GO:0051716	GO:BP	cellular response to stimulus	17906	16399
3.143739275729992e-5	702	222	29	0.13063063063063063	0.04131054131054131	GO:0009611	GO:BP	response to wounding	17906	4028
3.227009827407214e-5	1749	222	50	0.22522522522522523	0.02858776443682104	GO:0042127	GO:BP	regulation of cell population proliferation	17906	11673
3.246099202219217e-5	52	222	9	0.04054054054054054	0.17307692307692307	GO:0030195	GO:BP	negative regulation of blood coagulation	17906	7811
3.464777548556503e-5	112	222	12	0.05405405405405406	0.10714285714285714	GO:0070268	GO:BP	cornification	17906	19102
3.577083983377666e-5	422	222	22	0.0990990990990991	0.052132701421800945	GO:0045785	GO:BP	positive regulation of cell adhesion	17906	13801
3.7439695777242636e-5	1757	222	50	0.22522522522522523	0.028457598178713718	GO:0010941	GO:BP	regulation of cell death	17906	5115
3.748662620264865e-5	461	222	23	0.1036036036036036	0.049891540130151846	GO:0052547	GO:BP	regulation of peptidase activity	17906	17010
3.868305495273676e-5	53	222	9	0.04054054054054054	0.16981132075471697	GO:1900047	GO:BP	negative regulation of hemostasis	17906	23605
4.074194517732822e-5	542	222	25	0.11261261261261261	0.046125461254612546	GO:0002275	GO:BP	myeloid cell activation involved in immune response	17906	946
4.274821390162214e-5	756	222	30	0.13513513513513514	0.03968253968253968	GO:0043408	GO:BP	regulation of MAPK cascade	17906	12454
4.579451757871745e-5	6798	222	125	0.5630630630630631	0.01838776110620771	GO:0007154	GO:BP	cell communication	17906	3099
4.699398436497873e-5	1605	222	47	0.21171171171171171	0.029283489096573207	GO:0042981	GO:BP	regulation of apoptotic process	17906	12216
4.8097320544350846e-5	944	222	34	0.15315315315315314	0.036016949152542374	GO:0035239	GO:BP	tube morphogenesis	17906	10343
4.848205710399084e-5	1661	222	48	0.21621621621621623	0.028898254063816978	GO:0042325	GO:BP	regulation of phosphorylation	17906	11812
4.892138522642681e-5	5605	222	109	0.49099099099099097	0.01944692239072257	GO:0048522	GO:BP	positive regulation of cellular process	17906	15143
5.066171791517897e-5	1042	222	36	0.16216216216216217	0.0345489443378119	GO:2000145	GO:BP	regulation of cell motility	17906	29647
5.096882226317869e-5	807	222	31	0.13963963963963963	0.03841387856257745	GO:0031347	GO:BP	regulation of defense response	17906	8359
5.862297349096891e-5	360	222	20	0.09009009009009009	0.05555555555555555	GO:0009913	GO:BP	epidermal cell differentiation	17906	4280
6.294605505076396e-5	398	222	21	0.0945945945945946	0.052763819095477386	GO:0050727	GO:BP	regulation of inflammatory response	17906	15604
7.940706840941303e-5	3244	222	74	0.3333333333333333	0.02281134401972873	GO:0009966	GO:BP	regulation of signal transduction	17906	4317
8.004114009240555e-5	1633	222	47	0.21171171171171171	0.02878138395590937	GO:0043067	GO:BP	regulation of programmed cell death	17906	12280
8.729807015532193e-5	333	222	19	0.08558558558558559	0.057057057057057055	GO:0019058	GO:BP	viral life cycle	17906	6484
8.80939899222971e-5	58	222	9	0.04054054054054054	0.15517241379310345	GO:0050819	GO:BP	negative regulation of coagulation	17906	15676
9.815402377621945e-5	2038	222	54	0.24324324324324326	0.02649656526005888	GO:0008283	GO:BP	cell population proliferation	17906	3612
9.9380497239938e-5	301	222	18	0.08108108108108109	0.059800664451827246	GO:0030216	GO:BP	keratinocyte differentiation	17906	7829
1.1476231273970268e-4	745	222	29	0.13063063063063063	0.038926174496644296	GO:0030162	GO:BP	regulation of proteolysis	17906	7793
1.2288713040619508e-4	1129	222	37	0.16666666666666666	0.03277236492471213	GO:0051270	GO:BP	regulation of cellular component movement	17906	16054
1.2422922423413414e-4	1440	222	43	0.19369369369369369	0.029861111111111113	GO:0007155	GO:BP	cell adhesion	17906	3100
1.2881161046352058e-4	80	222	10	0.04504504504504504	0.125	GO:0030193	GO:BP	regulation of blood coagulation	17906	7809
1.315848549701915e-4	152	222	13	0.05855855855855856	0.08552631578947369	GO:1903900	GO:BP	regulation of viral life cycle	17906	27151
1.356660769661994e-4	1235	222	39	0.17567567567567569	0.031578947368421054	GO:1901701	GO:BP	cellular response to oxygen-containing compound	17906	25181
1.3649134362377785e-4	4421	222	91	0.4099099099099099	0.020583578375933047	GO:0048583	GO:BP	regulation of response to stimulus	17906	15194
1.4224596163778648e-4	153	222	13	0.05855855855855856	0.08496732026143791	GO:0050729	GO:BP	positive regulation of inflammatory response	17906	15606
1.4259609035809545e-4	1447	222	43	0.19369369369369369	0.029716655148583276	GO:0022610	GO:BP	biological adhesion	17906	7672
1.4537651082305094e-4	81	222	10	0.04504504504504504	0.12345679012345678	GO:1900046	GO:BP	regulation of hemostasis	17906	23604
1.4627376833036901e-4	940	222	33	0.14864864864864866	0.035106382978723406	GO:0000165	GO:BP	MAPK cascade	17906	72
1.602528857553123e-4	6772	222	123	0.5540540540540541	0.018163024217365622	GO:0023052	GO:BP	signaling	17906	7722
1.6826760437321626e-4	1143	222	37	0.16666666666666666	0.03237095363079615	GO:0035295	GO:BP	tube development	17906	10378
1.7332398477630197e-4	1457	222	43	0.19369369369369369	0.029512697323266987	GO:0051094	GO:BP	positive regulation of developmental process	17906	15906
2.0599097498689718e-4	3061	222	70	0.3153153153153153	0.022868343678536424	GO:0065009	GO:BP	regulation of molecular function	17906	18955
2.268121170406967e-4	1746	222	48	0.21621621621621623	0.027491408934707903	GO:1901700	GO:BP	response to oxygen-containing compound	17906	25180
2.2795794144068223e-4	958	222	33	0.14864864864864866	0.03444676409185804	GO:0023014	GO:BP	signal transduction by protein phosphorylation	17906	7697
2.2898825569671202e-4	509	222	23	0.1036036036036036	0.04518664047151277	GO:0031349	GO:BP	positive regulation of defense response	17906	8361
2.3458524946464842e-4	1861	222	50	0.22522522522522523	0.026867275658248254	GO:0019220	GO:BP	regulation of phosphate metabolic process	17906	6539
2.3856181509745574e-4	1862	222	50	0.22522522522522523	0.02685284640171858	GO:0051174	GO:BP	regulation of phosphorus metabolic process	17906	15978
2.4307957451114205e-4	47	222	8	0.036036036036036036	0.1702127659574468	GO:0006953	GO:BP	acute-phase response	17906	2930
2.5007047944203243e-4	356	222	19	0.08558558558558559	0.05337078651685393	GO:0007159	GO:BP	leukocyte cell-cell adhesion	17906	3104
2.652017069888274e-4	1113	222	36	0.16216216216216217	0.03234501347708895	GO:0040012	GO:BP	regulation of locomotion	17906	11571
2.6848374782231484e-4	253	222	16	0.07207207207207207	0.06324110671936758	GO:0010951	GO:BP	negative regulation of endopeptidase activity	17906	5123
2.8256097987417974e-4	515	222	23	0.1036036036036036	0.04466019417475728	GO:0002831	GO:BP	regulation of response to biotic stimulus	17906	1501
2.862760267787771e-4	2896	222	67	0.30180180180180183	0.0231353591160221	GO:0035556	GO:BP	intracellular signal transduction	17906	10564
2.902217401096782e-4	87	222	10	0.04504504504504504	0.11494252873563218	GO:0050818	GO:BP	regulation of coagulation	17906	15675
3.007900383611248e-4	601	222	25	0.11261261261261261	0.04159733777038269	GO:0001525	GO:BP	angiogenesis	17906	452
3.2057693189233526e-4	2779	222	65	0.2927927927927928	0.023389708528247573	GO:0050793	GO:BP	regulation of developmental process	17906	15656
3.3862942186170547e-4	363	222	19	0.08558558558558559	0.05234159779614325	GO:0045861	GO:BP	negative regulation of proteolysis	17906	13867
3.3862942186170547e-4	363	222	19	0.08558558558558559	0.05234159779614325	GO:0006959	GO:BP	humoral immune response	17906	2936
3.3999731046636435e-4	926	222	32	0.14414414414414414	0.03455723542116631	GO:0043066	GO:BP	negative regulation of apoptotic process	17906	12279
3.576539248632391e-4	880	222	31	0.13963963963963963	0.035227272727272725	GO:0002443	GO:BP	leukocyte mediated immunity	17906	1114
3.83239726962453e-4	227	222	15	0.06756756756756757	0.06607929515418502	GO:0043901	GO:BP	negative regulation of multi-organism process	17906	12660
3.9007782664003763e-4	260	222	16	0.07207207207207207	0.06153846153846154	GO:0050730	GO:BP	regulation of peptidyl-tyrosine phosphorylation	17906	15607
4.0075200068903763e-4	837	222	30	0.13513513513513514	0.035842293906810034	GO:0001816	GO:BP	cytokine production	17906	601
4.2763028024528105e-4	3442	222	75	0.33783783783783783	0.02178965717606043	GO:0010604	GO:BP	positive regulation of macromolecule metabolic process	17906	4802
4.791385957939969e-4	1039	222	34	0.15315315315315314	0.032723772858517804	GO:0060548	GO:BP	negative regulation of cell death	17906	17669
4.8021535918447343e-4	264	222	16	0.07207207207207207	0.06060606060606061	GO:0010466	GO:BP	negative regulation of peptidase activity	17906	4699
4.907478589733523e-4	170	222	13	0.05855855855855856	0.07647058823529412	GO:0048660	GO:BP	regulation of smooth muscle cell proliferation	17906	15260
5.419368792440722e-4	2146	222	54	0.24324324324324326	0.02516309412861137	GO:0016192	GO:BP	vesicle-mediated transport	17906	5803
5.621772242393514e-4	172	222	13	0.05855855855855856	0.0755813953488372	GO:0048659	GO:BP	smooth muscle cell proliferation	17906	15259
5.761514729367761e-4	948	222	32	0.14414414414414414	0.03375527426160337	GO:0043069	GO:BP	negative regulation of programmed cell death	17906	12282
6.414670286497144e-4	417	222	20	0.09009009009009009	0.047961630695443645	GO:0032102	GO:BP	negative regulation of response to external stimulus	17906	8623
6.454830722460947e-4	3742	222	79	0.35585585585585583	0.021111704970603957	GO:0009893	GO:BP	positive regulation of metabolic process	17906	4264
8.972552218508849e-4	5020	222	97	0.4369369369369369	0.019322709163346614	GO:0048731	GO:BP	system development	17906	15330
9.001339769551512e-4	426	222	20	0.09009009009009009	0.046948356807511735	GO:0022407	GO:BP	regulation of cell-cell adhesion	17906	7652
9.228881125739125e-4	243	222	15	0.06756756756756757	0.06172839506172839	GO:0044706	GO:BP	multi-multicellular organism process	17906	13126
9.640323830173042e-4	3248	222	71	0.31981981981981983	0.02185960591133005	GO:0051173	GO:BP	positive regulation of nitrogen compound metabolic process	17906	15977
0.0010092101539605442	212	222	14	0.06306306306306306	0.0660377358490566	GO:0050792	GO:BP	regulation of viral process	17906	15655
0.0010620938965841763	280	222	16	0.07207207207207207	0.05714285714285714	GO:0007249	GO:BP	I-kappaB kinase/NF-kappaB signaling	17906	3187
0.0011376018079551906	473	222	21	0.0945945945945946	0.04439746300211417	GO:0008544	GO:BP	epidermis development	17906	3659
0.0011983843135077422	101	222	10	0.04504504504504504	0.09900990099009901	GO:0048661	GO:BP	positive regulation of smooth muscle cell proliferation	17906	15261
0.0012228971509143192	184	222	13	0.05855855855855856	0.07065217391304347	GO:0071347	GO:BP	cellular response to interleukin-1	17906	19735
0.0012626960047711548	2385	222	57	0.25675675675675674	0.02389937106918239	GO:0050790	GO:BP	regulation of catalytic activity	17906	15654
0.0012972643095833518	436	222	20	0.09009009009009009	0.045871559633027525	GO:1901342	GO:BP	regulation of vasculature development	17906	24862
0.0013591695846676846	79	222	9	0.04054054054054054	0.11392405063291139	GO:1902930	GO:BP	regulation of alcohol biosynthetic process	17906	26283
0.001410504645184863	3677	222	77	0.34684684684684686	0.020940984498232253	GO:0048513	GO:BP	animal organ development	17906	15134
0.001454323168532743	1194	222	36	0.16216216216216217	0.03015075376884422	GO:0072359	GO:BP	circulatory system development	17906	20581
0.0014620725908371678	1917	222	49	0.22072072072072071	0.02556077203964528	GO:0031399	GO:BP	regulation of protein modification process	17906	8378
0.0015086321156017146	59	222	8	0.036036036036036036	0.13559322033898305	GO:0071398	GO:BP	cellular response to fatty acid	17906	19786
0.0017240476613148276	444	222	20	0.09009009009009009	0.04504504504504504	GO:0045088	GO:BP	regulation of innate immune response	17906	13313
0.0018428442284375997	1206	222	36	0.16216216216216217	0.029850746268656716	GO:0048646	GO:BP	anatomical structure formation involved in morphogenesis	17906	15246
0.0019244149744837653	27	222	6	0.02702702702702703	0.2222222222222222	GO:0042730	GO:BP	fibrinolysis	17906	12062
0.0019276122664530861	3638	222	76	0.34234234234234234	0.020890599230346345	GO:0010646	GO:BP	regulation of cell communication	17906	4843
0.002180586515155439	226	222	14	0.06306306306306306	0.061946902654867256	GO:0043903	GO:BP	regulation of symbiosis, encompassing mutualism through parasitism	17906	12662
0.0024744034610380255	1116	222	34	0.15315315315315314	0.03046594982078853	GO:0050776	GO:BP	regulation of immune response	17906	15645
0.002478866800747839	136	222	11	0.04954954954954955	0.08088235294117647	GO:0002687	GO:BP	positive regulation of leukocyte migration	17906	1357
0.0028173887163276037	86	222	9	0.04054054054054054	0.10465116279069768	GO:1905954	GO:BP	positive regulation of lipid localization	17906	29062
0.002852167609146337	969	222	31	0.13963963963963963	0.03199174406604747	GO:0008284	GO:BP	positive regulation of cell population proliferation	17906	3613
0.002962579491725882	340	222	17	0.07657657657657657	0.05	GO:0007596	GO:BP	blood coagulation	17906	3502
0.0030255182728583835	3679	222	76	0.34234234234234234	0.020657787442239738	GO:0023051	GO:BP	regulation of signaling	17906	7721
0.003101924659951632	420	222	19	0.08558558558558559	0.04523809523809524	GO:0043588	GO:BP	skin development	17906	12585
0.003108984905891214	87	222	9	0.04054054054054054	0.10344827586206896	GO:0060333	GO:BP	interferon-gamma-mediated signaling pathway	17906	17462
0.0031317885255648455	3415	222	72	0.32432432432432434	0.021083455344070277	GO:0031325	GO:BP	positive regulation of cellular metabolic process	17906	8338
0.0036115458297497336	1135	222	34	0.15315315315315314	0.029955947136563875	GO:0032269	GO:BP	negative regulation of cellular protein metabolic process	17906	8725
0.003616913946613688	345	222	17	0.07657657657657657	0.04927536231884058	GO:0007599	GO:BP	hemostasis	17906	3505
0.003701884747937143	509	222	21	0.0945945945945946	0.0412573673870334	GO:0050878	GO:BP	regulation of body fluid levels	17906	15726
0.0037421418011832986	30	222	6	0.02702702702702703	0.2	GO:0035456	GO:BP	response to interferon-beta	17906	10491
0.003805842546173393	5681	222	104	0.46846846846846846	0.018306636155606407	GO:0048519	GO:BP	negative regulation of biological process	17906	15140
0.00406963281078986	348	222	17	0.07657657657657657	0.04885057471264368	GO:0050817	GO:BP	coagulation	17906	15674
0.0053828483594488925	49	222	7	0.03153153153153153	0.14285714285714285	GO:0010883	GO:BP	regulation of lipid storage	17906	5057
0.005585869413100491	2942	222	64	0.2882882882882883	0.021753908905506457	GO:0032879	GO:BP	regulation of localization	17906	9166
0.006043634436752339	2820	222	62	0.27927927927927926	0.02198581560283688	GO:0009653	GO:BP	anatomical structure morphogenesis	17906	4066
0.006351027137483199	213	222	13	0.05855855855855856	0.06103286384976526	GO:0070555	GO:BP	response to interleukin-1	17906	19266
0.0063714133812737056	71	222	8	0.036036036036036036	0.11267605633802817	GO:0050918	GO:BP	positive chemotaxis	17906	15763
0.006396500797885335	321	222	16	0.07207207207207207	0.04984423676012461	GO:0034612	GO:BP	response to tumor necrosis factor	17906	10066
0.007290068660035827	1731	222	44	0.1981981981981982	0.025418833044482957	GO:0048585	GO:BP	negative regulation of response to stimulus	17906	15196
0.007323814271267241	2027	222	49	0.22072072072072071	0.024173655648741982	GO:0006468	GO:BP	protein phosphorylation	17906	2490
0.007438619203577523	2210	222	52	0.23423423423423423	0.023529411764705882	GO:2000026	GO:BP	regulation of multicellular organismal development	17906	29528
0.007438873701927964	764	222	26	0.11711711711711711	0.034031413612565446	GO:0001817	GO:BP	regulation of cytokine production	17906	602
0.008742734084368	74	222	8	0.036036036036036036	0.10810810810810811	GO:0019915	GO:BP	lipid storage	17906	7069
0.00896070043382374	155	222	11	0.04954954954954955	0.07096774193548387	GO:0030856	GO:BP	regulation of epithelial cell differentiation	17906	8105
0.00968326700772884	75	222	8	0.036036036036036036	0.10666666666666667	GO:0050688	GO:BP	regulation of defense response to virus	17906	15573
0.00968326700772884	75	222	8	0.036036036036036036	0.10666666666666667	GO:0061844	GO:BP	antimicrobial humoral immune response mediated by antimicrobial peptide	17906	18756
0.009708787083389523	1296	222	36	0.16216216216216217	0.027777777777777776	GO:0051336	GO:BP	regulation of hydrolase activity	17906	16111
0.009713729768680434	35	222	6	0.02702702702702703	0.17142857142857143	GO:0010742	GO:BP	macrophage derived foam cell differentiation	17906	4932
0.009713729768680434	35	222	6	0.02702702702702703	0.17142857142857143	GO:0090077	GO:BP	foam cell differentiation	17906	21557
0.010029877314403112	1189	222	34	0.15315315315315314	0.028595458368376788	GO:0044092	GO:BP	negative regulation of molecular function	17906	12795
0.010724317920818897	374	222	17	0.07657657657657657	0.045454545454545456	GO:0018108	GO:BP	peptidyl-tyrosine phosphorylation	17906	6064
0.011018569741092736	4996	222	93	0.4189189189189189	0.018614891913530825	GO:0048523	GO:BP	negative regulation of cellular process	17906	15144
0.01108904907551777	1818	222	45	0.20270270270270271	0.024752475247524754	GO:0006508	GO:BP	proteolysis	17906	2527
0.011739641322827944	298	222	15	0.06756756756756757	0.050335570469798654	GO:0071356	GO:BP	cellular response to tumor necrosis factor	17906	19744
0.011923948172416803	377	222	17	0.07657657657657657	0.04509283819628647	GO:0018212	GO:BP	peptidyl-tyrosine modification	17906	6155
0.011976753524658832	834	222	27	0.12162162162162163	0.03237410071942446	GO:0043086	GO:BP	negative regulation of catalytic activity	17906	12286
0.013627733098790546	37	222	6	0.02702702702702703	0.16216216216216217	GO:0050691	GO:BP	regulation of defense response to virus by host	17906	15576
0.014704071862434264	266	222	14	0.06306306306306306	0.05263157894736842	GO:0051091	GO:BP	positive regulation of DNA-binding transcription factor activity	17906	15903
0.015437200662123545	164	222	11	0.04954954954954955	0.06707317073170732	GO:1905952	GO:BP	regulation of lipid localization	17906	29060
0.017197771290318794	5337	222	97	0.4369369369369369	0.018175004684279558	GO:0006810	GO:BP	transport	17906	2810
0.017541381523383994	4335	222	83	0.3738738738738739	0.01914648212226067	GO:0030154	GO:BP	cell differentiation	17906	7790
0.023827251808223458	1022	222	30	0.13513513513513514	0.029354207436399216	GO:0045597	GO:BP	positive regulation of cell differentiation	17906	13619
0.023880364419915638	440	222	18	0.08108108108108109	0.04090909090909091	GO:0051090	GO:BP	regulation of DNA-binding transcription factor activity	17906	15902
0.025438203326452094	5604	222	100	0.45045045045045046	0.017844396859386154	GO:0007275	GO:BP	multicellular organism development	17906	3211
0.025489951840856367	242	222	13	0.05855855855855856	0.05371900826446281	GO:0033002	GO:BP	muscle cell proliferation	17906	9263
0.02739494922915999	1358	222	36	0.16216216216216217	0.026509572901325478	GO:0051241	GO:BP	negative regulation of multicellular organismal process	17906	16034
0.02895371782184074	4531	222	85	0.38288288288288286	0.018759655705142354	GO:0048869	GO:BP	cellular developmental process	17906	15459
0.029284023876678323	775	222	25	0.11261261261261261	0.03225806451612903	GO:0008285	GO:BP	negative regulation of cell population proliferation	17906	3614
0.02967297331454993	322	222	15	0.06756756756756757	0.046583850931677016	GO:1903037	GO:BP	regulation of leukocyte cell-cell adhesion	17906	26383
0.03325527293859441	64	222	7	0.03153153153153153	0.109375	GO:0048247	GO:BP	lymphocyte chemotaxis	17906	14936
0.035860123142944136	13	222	4	0.018018018018018018	0.3076923076923077	GO:0030213	GO:BP	hyaluronan biosynthetic process	17906	7827
0.03928154530140423	641	222	22	0.0990990990990991	0.0343213728549142	GO:0050865	GO:BP	regulation of cell activation	17906	15716
0.04024821295876575	892	222	27	0.12162162162162163	0.030269058295964126	GO:0050778	GO:BP	positive regulation of immune response	17906	15647
0.04116314296657442	91	222	8	0.036036036036036036	0.08791208791208792	GO:0070542	GO:BP	response to fatty acid	17906	19261
0.04368020493703438	374	222	16	0.07207207207207207	0.0427807486631016	GO:0045089	GO:BP	positive regulation of innate immune response	17906	13314
0.044608084103600024	92	222	8	0.036036036036036036	0.08695652173913043	GO:0050810	GO:BP	regulation of steroid biosynthetic process	17906	15670
0.045131732835576116	375	222	16	0.07207207207207207	0.042666666666666665	GO:0030198	GO:BP	extracellular matrix organization	17906	7812
0.04662597403938635	376	222	16	0.07207207207207207	0.0425531914893617	GO:0043062	GO:BP	extracellular structure organization	17906	12275
0.04823588190314169	5460	222	97	0.4369369369369369	0.017765567765567765	GO:0051234	GO:BP	establishment of localization	17906	16027
0.04839337120136552	2048	222	47	0.21171171171171171	0.02294921875	GO:0010628	GO:BP	positive regulation of gene expression	17906	4825
3.562047058713251e-13	3543	225	94	0.4177777777777778	0.026531188258537963	GO:0005615	GO:CC	extracellular space	18856	293
5.191316417631853e-13	4548	225	109	0.48444444444444446	0.023966578715919087	GO:0005576	GO:CC	extracellular region	18856	256
1.4049858927329826e-7	839	225	34	0.1511111111111111	0.04052443384982122	GO:0030141	GO:CC	secretory granule	18856	1099
1.7556020941253147e-7	3914	225	87	0.38666666666666666	0.02222789984670414	GO:0031982	GO:CC	vesicle	18856	1473
2.7730461835264296e-6	2372	225	60	0.26666666666666666	0.025295109612141653	GO:0031410	GO:CC	cytoplasmic vesicle	18856	1341
2.9079357427501802e-6	2375	225	60	0.26666666666666666	0.02526315789473684	GO:0097708	GO:CC	intracellular vesicle	18856	3528
4.329631153576114e-6	1009	225	35	0.15555555555555556	0.03468780971258672	GO:0099503	GO:CC	secretory vesicle	18856	3813
9.615058267428995e-6	534	225	24	0.10666666666666667	0.0449438202247191	GO:0031012	GO:CC	extracellular matrix	18856	1218
2.02384347460625e-5	319	225	18	0.08	0.05642633228840126	GO:0034774	GO:CC	secretory granule lumen	18856	1822
2.44344224165142e-5	323	225	18	0.08	0.05572755417956656	GO:0060205	GO:CC	cytoplasmic vesicle lumen	18856	2628
2.6818703294481395e-5	325	225	18	0.08	0.055384615384615386	GO:0031983	GO:CC	vesicle lumen	18856	1474
1.6377143992312392e-4	407	225	19	0.08444444444444445	0.04668304668304668	GO:0062023	GO:CC	collagen-containing extracellular matrix	18856	2710
2.365406676148961e-4	7	225	4	0.017777777777777778	0.5714285714285714	GO:0033256	GO:CC	I-kappaB/NF-kappaB complex	18856	1657
2.731478993661566e-4	11634	225	173	0.7688888888888888	0.014870208011002235	GO:0005737	GO:CC	cytoplasm	18856	402
3.4296454538532926e-4	2144	225	51	0.22666666666666666	0.02378731343283582	GO:0070062	GO:CC	extracellular exosome	18856	2766
4.7153157164672623e-4	2167	225	51	0.22666666666666666	0.023534840793724043	GO:1903561	GO:CC	extracellular vesicle	18856	4044
5.049097275534258e-4	2172	225	51	0.22666666666666666	0.023480662983425413	GO:0043230	GO:CC	extracellular organelle	18856	2153
0.004595463125412011	44	225	6	0.02666666666666667	0.13636363636363635	GO:0001533	GO:CC	cornified envelope	18856	177
0.034869187573435226	154	225	9	0.04	0.05844155844155844	GO:0042582	GO:CC	azurophil granule	18856	2063
0.034869187573435226	154	225	9	0.04	0.05844155844155844	GO:0005766	GO:CC	primary lysosome	18856	428
0.03564498484662369	90	225	7	0.03111111111111111	0.07777777777777778	GO:0031091	GO:CC	platelet alpha granule	18856	1237
0.03826576220707214	1694	225	38	0.1688888888888889	0.02243211334120425	GO:0098805	GO:CC	whole membrane	18856	3667
0.0499155763595438	2	225	2	0.008888888888888889	1	GO:0033257	GO:CC	Bcl3/NF-kappaB2 complex	18856	1658
1.9543986082684e-12	486	219	32	0.1461187214611872	0.06584362139917696	GO:0048018	GO:MF	receptor ligand activity	18126	8456
2.756863733438353e-12	492	219	32	0.1461187214611872	0.06504065040650407	GO:0030546	GO:MF	signaling receptor activator activity	18126	4928
2.8151993476580612e-11	535	219	32	0.1461187214611872	0.059813084112149535	GO:0030545	GO:MF	receptor regulator activity	18126	4927
4.748392117376559e-11	1638	219	57	0.2602739726027397	0.0347985347985348	GO:0005102	GO:MF	signaling receptor binding	18126	1633
9.085965494188061e-11	218	219	21	0.0958904109589041	0.0963302752293578	GO:0005125	GO:MF	cytokine activity	18126	1652
3.7227073145838467e-9	264	219	21	0.0958904109589041	0.07954545454545454	GO:0005126	GO:MF	cytokine receptor binding	18126	1653
4.2201101727288314e-7	136	219	14	0.0639269406392694	0.10294117647058823	GO:0070851	GO:MF	growth factor receptor binding	18126	10049
1.1147949412683125e-5	1838	219	50	0.228310502283105	0.02720348204570185	GO:0098772	GO:MF	molecular function regulator	18126	10518
2.243003648032754e-5	105	219	11	0.0502283105022831	0.10476190476190476	GO:0005200	GO:MF	structural constituent of cytoskeleton	18126	1723
3.6587651448305165e-5	163	219	13	0.0593607305936073	0.07975460122699386	GO:0008083	GO:MF	growth factor activity	18126	1983
4.598113383164608e-5	49	219	8	0.0365296803652968	0.16326530612244897	GO:0008009	GO:MF	chemokine activity	18126	1949
6.242955216012223e-5	70	219	9	0.0410958904109589	0.12857142857142856	GO:0042379	GO:MF	chemokine receptor binding	18126	6715
6.558366512225648e-4	177	219	12	0.0547945205479452	0.06779661016949153	GO:0004866	GO:MF	endopeptidase inhibitor activity	18126	1444
6.796515826994681e-4	3	219	3	0.0136986301369863	1	GO:0001730	GO:MF	2'-5'-oligoadenylate synthetase activity	18126	332
7.242108916847824e-4	18	219	5	0.0228310502283105	0.2777777777777778	GO:0045236	GO:MF	CXCR chemokine receptor binding	18126	7252
9.301261238915859e-4	183	219	12	0.0547945205479452	0.06557377049180328	GO:0030414	GO:MF	peptidase inhibitor activity	18126	4911
0.0010417888797731004	185	219	12	0.0547945205479452	0.06486486486486487	GO:0061135	GO:MF	endopeptidase regulator activity	18126	9700
0.0015428486642500587	380	219	17	0.0776255707762557	0.04473684210526316	GO:0005525	GO:MF	GTP binding	18126	1916
0.001773491247618386	384	219	17	0.0776255707762557	0.044270833333333336	GO:0032550	GO:MF	purine ribonucleoside binding	18126	5457
0.0019663404647315666	387	219	17	0.0776255707762557	0.04392764857881137	GO:0032549	GO:MF	ribonucleoside binding	18126	5456
0.0019663404647315666	387	219	17	0.0776255707762557	0.04392764857881137	GO:0001883	GO:MF	purine nucleoside binding	18126	373
0.00209579051132053	1756	219	43	0.1963470319634703	0.0244874715261959	GO:0042802	GO:MF	identical protein binding	18126	6760
0.0024915744499552305	394	219	17	0.0776255707762557	0.04314720812182741	GO:0001882	GO:MF	nucleoside binding	18126	372
0.002500709451350434	11	219	4	0.0182648401826484	0.36363636363636365	GO:0050786	GO:MF	RAGE receptor binding	18126	9158
0.003139493129205642	401	219	17	0.0776255707762557	0.04239401496259352	GO:0019001	GO:MF	guanyl nucleotide binding	18126	4494
0.003139493129205642	401	219	17	0.0776255707762557	0.04239401496259352	GO:0032561	GO:MF	guanyl ribonucleotide binding	18126	5468
0.003583864016883596	41	219	6	0.0273972602739726	0.14634146341463414	GO:0042056	GO:MF	chemoattractant activity	18126	6658
0.006146424504894577	379	219	16	0.0730593607305936	0.04221635883905013	GO:0004857	GO:MF	enzyme inhibitor activity	18126	1436
0.006685546732678502	222	219	12	0.0547945205479452	0.05405405405405406	GO:0061134	GO:MF	peptidase regulator activity	18126	9699
0.009957853809036871	15	219	4	0.0182648401826484	0.26666666666666666	GO:0005161	GO:MF	platelet-derived growth factor receptor binding	18126	1688
0.012082297894489861	74	219	7	0.0319634703196347	0.0945945945945946	GO:0003725	GO:MF	double-stranded RNA binding	18126	457
0.027414887643665644	12743	219	179	0.817351598173516	0.014046927725025504	GO:0005515	GO:MF	protein binding	18126	1906
7.177162417852385e-17	92	129	21	0.16279069767441862	0.22826086956521738	KEGG:04657	KEGG	IL-17 signaling pathway	7788	312
5.475020300793964e-15	112	129	21	0.16279069767441862	0.1875	KEGG:04668	KEGG	TNF signaling pathway	7788	319
5.796543689712938e-9	100	129	15	0.11627906976744186	0.15	KEGG:04064	KEGG	NF-kappa B signaling pathway	7788	235
1.1548001910065439e-8	88	129	14	0.10852713178294573	0.1590909090909091	KEGG:05323	KEGG	Rheumatoid arthritis	7788	456
1.8298328460548213e-8	167	129	18	0.13953488372093023	0.10778443113772455	KEGG:05164	KEGG	Influenza A	7788	419
3.652349990166042e-7	177	129	17	0.13178294573643412	0.096045197740113	KEGG:04621	KEGG	NOD-like receptor signaling pathway	7788	303
7.793335382280319e-7	186	129	17	0.13178294573643412	0.0913978494623656	KEGG:05167	KEGG	Kaposi sarcoma-associated herpesvirus infection	7788	422
2.159670345255326e-6	57	129	10	0.07751937984496124	0.17543859649122806	KEGG:05134	KEGG	Legionellosis	7788	405
4.703291537398629e-6	138	129	14	0.10852713178294573	0.10144927536231885	KEGG:05162	KEGG	Measles	7788	417
4.890278078226344e-6	292	129	20	0.15503875968992248	0.0684931506849315	KEGG:04060	KEGG	Cytokine-cytokine receptor interaction	7788	232
3.182976386030639e-5	137	129	13	0.10077519379844961	0.0948905109489051	KEGG:05418	KEGG	Fluid shear stress and atherosclerosis	7788	464
6.012989759567302e-5	100	129	11	0.08527131782945736	0.11	KEGG:04933	KEGG	AGE-RAGE signaling pathway in diabetic complications	7788	366
3.70329724914973e-4	197	129	14	0.10852713178294573	0.07106598984771574	KEGG:05169	KEGG	Epstein-Barr virus infection	7788	424
3.9459153881528245e-4	98	129	10	0.07751937984496124	0.10204081632653061	KEGG:04061	KEGG	Viral protein interaction with cytokine and cytokine receptor	7788	233
5.545284358691264e-4	125	129	11	0.08527131782945736	0.088	KEGG:04380	KEGG	Osteoclast differentiation	7788	287
5.674669478011493e-4	102	129	10	0.07751937984496124	0.09803921568627451	KEGG:04620	KEGG	Toll-like receptor signaling pathway	7788	302
8.921785789131678e-4	85	129	9	0.06976744186046512	0.10588235294117647	KEGG:04610	KEGG	Complement and coagulation cascades	7788	298
9.420794519179509e-4	185	129	13	0.10077519379844961	0.07027027027027027	KEGG:05202	KEGG	Transcriptional misregulation in cancer	7788	427
0.0016062993529545857	70	129	8	0.06201550387596899	0.11428571428571428	KEGG:05120	KEGG	Epithelial cell signaling in Helicobacter pylori infection	7788	400
0.0022915059590555157	201	129	13	0.10077519379844961	0.06467661691542288	KEGG:05130	KEGG	Pathogenic Escherichia coli infection	7788	401
0.002598233122945651	147	129	11	0.08527131782945736	0.07482993197278912	KEGG:04145	KEGG	Phagosome	7788	260
0.0029524928044394327	76	129	8	0.06201550387596899	0.10526315789473684	KEGG:05133	KEGG	Pertussis	7788	404
0.004245744285489936	155	129	11	0.08527131782945736	0.07096774193548387	KEGG:05160	KEGG	Hepatitis C	7788	415
0.004538564917121475	41	129	6	0.046511627906976744	0.14634146341463414	KEGG:05219	KEGG	Bladder cancer	7788	441
0.0051370050330092985	187	129	12	0.09302325581395349	0.06417112299465241	KEGG:04062	KEGG	Chemokine signaling pathway	7788	234
0.007857460959672697	87	129	8	0.06201550387596899	0.09195402298850575	KEGG:05150	KEGG	Staphylococcus aureus infection	7788	413
0.008524471339948452	88	129	8	0.06201550387596899	0.09090909090909091	KEGG:04540	KEGG	Gap junction	7788	296
0.011878036568896662	487	129	20	0.15503875968992248	0.04106776180698152	KEGG:05168	KEGG	Herpes simplex virus 1 infection	7788	423
0.022393907814340072	101	129	8	0.06201550387596899	0.07920792079207921	KEGG:05146	KEGG	Amoebiasis	7788	412
0.027383231297021002	104	129	8	0.06201550387596899	0.07692307692307693	KEGG:04625	KEGG	C-type lectin receptor signaling pathway	7788	307
0.031290663601186264	295	129	14	0.10852713178294573	0.04745762711864407	KEGG:04010	KEGG	MAPK signaling pathway	7788	222
0.03566819272784506	136	129	9	0.06976744186046512	0.0661764705882353	KEGG:04210	KEGG	Apoptosis	7788	265
0.046713557948498255	62	129	6	0.046511627906976744	0.0967741935483871	KEGG:05321	KEGG	Inflammatory bowel disease (IBD)	7788	454
1.1223856070471573e-8	199	194	19	0.0979381443298969	0.09547738693467336	MIRNA:hsa-miR-146a-5p	MIRNA	hsa-miR-146a-5p	14722	252
0.009941089270562621	346	194	16	0.08247422680412371	0.046242774566473986	MIRNA:hsa-miR-9-5p	MIRNA	hsa-miR-9-5p	14722	2563
5.797798111767438e-18	831	177	56	0.3163841807909605	0.06738868832731648	REAC:R-HSA-1280215	REAC	Cytokine Signaling in Immune system	10594	379
2.793414864690854e-17	2147	177	90	0.5084745762711864	0.04191895668374476	REAC:R-HSA-168256	REAC	Immune System	10594	1007
9.30956094770025e-11	45	177	13	0.07344632768361582	0.28888888888888886	REAC:R-HSA-6783783	REAC	Interleukin-10 signaling	10594	1065
3.0132302048507795e-10	459	177	33	0.1864406779661017	0.0718954248366013	REAC:R-HSA-449147	REAC	Signaling by Interleukins	10594	1904
1.427065182980836e-9	67	177	14	0.07909604519774012	0.208955223880597	REAC:R-HSA-909733	REAC	Interferon alpha/beta signaling	10594	1059
1.8498796142245944e-7	193	177	19	0.10734463276836158	0.09844559585492228	REAC:R-HSA-913531	REAC	Interferon Signaling	10594	1058
1.2322498428911015e-5	21	177	7	0.03954802259887006	0.3333333333333333	REAC:R-HSA-190872	REAC	Transport of connexons to the plasma membrane	10594	2189
1.3171089743757877e-5	110	177	13	0.07344632768361582	0.11818181818181818	REAC:R-HSA-6785807	REAC	Interleukin-4 and Interleukin-13 signaling	10594	1083
6.431215115680931e-5	1092	177	42	0.23728813559322035	0.038461538461538464	REAC:R-HSA-168249	REAC	Innate Immune System	10594	1035
1.3080509449674656e-4	476	177	25	0.14124293785310735	0.052521008403361345	REAC:R-HSA-6798695	REAC	Neutrophil degranulation	10594	1368
2.5509917408327693e-4	20	177	6	0.03389830508474576	0.3	REAC:R-HSA-190840	REAC	Microtubule-dependent trafficking of connexons from Golgi to the plasma membrane	10594	1239
4.4035908705862927e-4	6	177	4	0.022598870056497175	0.6666666666666666	REAC:R-HSA-6799990	REAC	Metal sequestration by antimicrobial proteins	10594	1232
5.745220825774622e-4	128	177	12	0.06779661016949153	0.09375	REAC:R-HSA-6809371	REAC	Formation of the cornified envelope	10594	823
8.37959841052537e-4	24	177	6	0.03389830508474576	0.25	REAC:R-HSA-389977	REAC	Post-chaperonin tubulin folding pathway	10594	1530
0.001052299898723284	38	177	7	0.03954802259887006	0.18421052631578946	REAC:R-HSA-190861	REAC	Gap junction assembly	10594	880
0.0011613052252263834	92	177	10	0.05649717514124294	0.10869565217391304	REAC:R-HSA-168164	REAC	Toll Like Receptor 3 (TLR3) Cascade	10594	2126
0.0013941004411208468	26	177	6	0.03389830508474576	0.23076923076923078	REAC:R-HSA-389960	REAC	Formation of tubulin folding intermediates by CCT/TriC	10594	825
0.001715059079528591	96	177	10	0.05649717514124294	0.10416666666666667	REAC:R-HSA-937061	REAC	TRIF(TICAM1)-mediated TLR4 signaling	10594	2080
0.001715059079528591	96	177	10	0.05649717514124294	0.10416666666666667	REAC:R-HSA-166166	REAC	MyD88-independent TLR4 cascade	10594	1285
0.0020017094265198797	8	177	4	0.022598870056497175	0.5	REAC:R-HSA-448706	REAC	Interleukin-1 processing	10594	1063
0.0022188120697161588	28	177	6	0.03389830508474576	0.21428571428571427	REAC:R-HSA-9619483	REAC	Activation of AMPK downstream of NMDARs	10594	64
0.003479184919475052	152	177	12	0.06779661016949153	0.07894736842105263	REAC:R-HSA-168898	REAC	Toll-like Receptor Cascades	10594	2133
0.005049042999762552	32	177	6	0.03389830508474576	0.1875	REAC:R-HSA-5626467	REAC	RHO GTPases activate IQGAPs	10594	1599
0.0060861169119001855	33	177	6	0.03389830508474576	0.18181818181818182	REAC:R-HSA-389958	REAC	Cooperation of Prefoldin and TriC/CCT in actin and tubulin folding	10594	364
0.00613546820692538	49	177	7	0.03954802259887006	0.14285714285714285	REAC:R-HSA-190828	REAC	Gap junction trafficking	10594	882
0.007034684173270299	50	177	7	0.03954802259887006	0.14	REAC:R-HSA-157858	REAC	Gap junction trafficking and regulation	10594	883
0.016165411382788108	24	177	5	0.02824858757062147	0.20833333333333334	REAC:R-HSA-933542	REAC	TRAF6 mediated NF-kB activation	10594	2076
0.01687650154074386	57	177	7	0.03954802259887006	0.12280701754385964	REAC:R-HSA-380108	REAC	Chemokine receptors bind chemokines	10594	309
0.018485564824327456	101	177	9	0.05084745762711865	0.0891089108910891	REAC:R-HSA-9020702	REAC	Interleukin-1 signaling	10594	1064
0.01903197111560743	126	177	10	0.05649717514124294	0.07936507936507936	REAC:R-HSA-166016	REAC	Toll Like Receptor 4 (TLR4) Cascade	10594	2127
0.019148096673750448	13	177	4	0.022598870056497175	0.3076923076923077	REAC:R-HSA-75205	REAC	Dissolution of Fibrin Clot	10594	668
0.019157683590331372	671	177	26	0.14689265536723164	0.038748137108792845	REAC:R-HSA-109582	REAC	Hemostasis	10594	958
0.02544922916365255	42	177	6	0.03389830508474576	0.14285714285714285	REAC:R-HSA-9609736	REAC	Assembly and cell surface presentation of NMDA receptors	10594	158
0.029170032111208458	43	177	6	0.03389830508474576	0.13953488372093023	REAC:R-HSA-8955332	REAC	Carboxyterminal post-translational modifications of tubulin	10594	274
0.030650611700942597	84	177	8	0.04519774011299435	0.09523809523809523	REAC:R-HSA-975871	REAC	MyD88 cascade initiated on plasma membrane	10594	1281
0.030650611700942597	84	177	8	0.04519774011299435	0.09523809523809523	REAC:R-HSA-168176	REAC	Toll Like Receptor 5 (TLR5) Cascade	10594	2128
0.030650611700942597	84	177	8	0.04519774011299435	0.09523809523809523	REAC:R-HSA-168142	REAC	Toll Like Receptor 10 (TLR10) Cascade	10594	2124
0.035408297640522474	28	177	5	0.02824858757062147	0.17857142857142858	REAC:R-HSA-389957	REAC	Prefoldin mediated transfer of substrate to CCT/TriC	10594	1542
0.03937384995616043	87	177	8	0.04519774011299435	0.09195402298850575	REAC:R-HSA-877300	REAC	Interferon gamma signaling	10594	1060
0.04110989210439118	138	177	10	0.05649717514124294	0.07246376811594203	REAC:R-HSA-446652	REAC	Interleukin-1 family signaling	10594	1062
9.639883125466958e-7	892	230	35	0.15217391304347827	0.03923766816143498	TF:M03563_1	TF	Factor: RelA-p65; motif: GGGANTTTCCNN; match class: 1	19945	10240
2.400271320431789e-6	1019	230	37	0.1608695652173913	0.03631010794896958	TF:M03545_1	TF	Factor: c-Rel; motif: NGGGAATYTCCN; match class: 1	19945	1552
2.85532384458585e-6	247	230	18	0.0782608695652174	0.0728744939271255	TF:M10094_1	TF	Factor: RelA-p65; motif: NWGGGRATTTCCMN; match class: 1	19945	10237
2.0896574127211184e-5	386	230	21	0.09130434782608696	0.054404145077720206	TF:M00194_1	TF	Factor: NF-kappaB; motif: NGGGGAMTTTCCNN; match class: 1	19945	8200
7.148787749411998e-5	97	230	11	0.04782608695652174	0.1134020618556701	TF:M11681	TF	Factor: IRF-9; motif: NCGAAACYGAAACYN	19945	6275
7.148787749411998e-5	97	230	11	0.04782608695652174	0.1134020618556701	TF:M11681_0	TF	Factor: IRF-9; motif: NCGAAACYGAAACYN; match class: 0	19945	6276
7.514864486436116e-5	1886	230	50	0.21739130434782608	0.026511134676564158	TF:M00052	TF	Factor: NF-kappaB; motif: GGGRATTTCC	19945	8162
7.514864486436116e-5	1886	230	50	0.21739130434782608	0.026511134676564158	TF:M00052_0	TF	Factor: NF-kappaB; motif: GGGRATTTCC; match class: 0	19945	8163
1.2683789439110394e-4	351	230	19	0.08260869565217391	0.05413105413105413	TF:M04706_1	TF	Factor: RelA; motif: GGGRAWTYC; match class: 1	19945	10222
2.2525058960764325e-4	2447	230	58	0.25217391304347825	0.023702492848385777	TF:M07221	TF	Factor: NF-kappaB1; motif: KGGRNTTTCCM	19945	8171
2.2525058960764325e-4	2447	230	58	0.25217391304347825	0.023702492848385777	TF:M07221_0	TF	Factor: NF-kappaB1; motif: KGGRNTTTCCM; match class: 0	19945	8172
4.8248821832966353e-4	306	230	17	0.07391304347826087	0.05555555555555555	TF:M04016	TF	Factor: IRF5; motif: CCGAAACCGAAACY	19945	6203
4.8248821832966353e-4	306	230	17	0.07391304347826087	0.05555555555555555	TF:M04016_0	TF	Factor: IRF5; motif: CCGAAACCGAAACY; match class: 0	19945	6204
7.202240657169614e-4	121	230	11	0.04782608695652174	0.09090909090909091	TF:M11672_0	TF	Factor: IRF-5; motif: NCGAAACCGAAACY; match class: 0	19945	6216
7.202240657169614e-4	121	230	11	0.04782608695652174	0.09090909090909091	TF:M11672	TF	Factor: IRF-5; motif: NCGAAACCGAAACY	19945	6215
0.0014958119790303562	1829	230	46	0.2	0.025150355385456534	TF:M00774	TF	Factor: NF-kappaB; motif: NGGGANTTYCCMNNNN	19945	8201
0.0014958119790303562	1829	230	46	0.2	0.025150355385456534	TF:M00774_0	TF	Factor: NF-kappaB; motif: NGGGANTTYCCMNNNN; match class: 0	19945	8202
0.0015650523441744116	1195	230	35	0.15217391304347827	0.029288702928870293	TF:M04849_1	TF	Factor: RelA-p65; motif: AAASTCCC; match class: 1	19945	10231
0.002916395428573011	388	230	18	0.0782608695652174	0.04639175257731959	TF:M11671_0	TF	Factor: IRF-5; motif: NCGAAACCGAAACY; match class: 0	19945	6213
0.002916395428573011	388	230	18	0.0782608695652174	0.04639175257731959	TF:M11671	TF	Factor: IRF-5; motif: NCGAAACCGAAACY	19945	6212
0.004244808673807073	718	230	25	0.10869565217391304	0.034818941504178275	TF:M00054_1	TF	Factor: NF-kappaB; motif: GGGAMTTYCC; match class: 1	19945	8167
0.005220570104096411	284	230	15	0.06521739130434782	0.0528169014084507	TF:M04014	TF	Factor: IRF3; motif: NNRRAANGGAAACCGAAACYR	19945	6152
0.005220570104096411	284	230	15	0.06521739130434782	0.0528169014084507	TF:M04014_0	TF	Factor: IRF3; motif: NNRRAANGGAAACCGAAACYR; match class: 0	19945	6153
0.008085569556202241	4710	230	86	0.3739130434782609	0.018259023354564755	TF:M03563_0	TF	Factor: RelA-p65; motif: GGGANTTTCCNN; match class: 0	19945	10239
0.008085569556202241	4710	230	86	0.3739130434782609	0.018259023354564755	TF:M03563	TF	Factor: RelA-p65; motif: GGGANTTTCCNN	19945	10238
0.009120662544260062	1290	230	35	0.15217391304347827	0.027131782945736434	TF:M03557_1	TF	Factor: P50; motif: GGRRANTCCCNN; match class: 1	19945	8995
0.014371111859384242	5614	230	97	0.4217391304347826	0.017278232988956182	TF:M03545_0	TF	Factor: c-Rel; motif: NGGGAATYTCCN; match class: 0	19945	1551
0.014371111859384242	5614	230	97	0.4217391304347826	0.017278232988956182	TF:M03545	TF	Factor: c-Rel; motif: NGGGAATYTCCN	19945	1550
0.015206643754365555	2441	230	53	0.23043478260869565	0.021712412945514133	TF:M10094_0	TF	Factor: RelA-p65; motif: NWGGGRATTTCCMN; match class: 0	19945	10236
0.015206643754365555	2441	230	53	0.23043478260869565	0.021712412945514133	TF:M10094	TF	Factor: RelA-p65; motif: NWGGGRATTTCCMN	19945	10235
0.015217591767223404	133	230	10	0.043478260869565216	0.07518796992481203	TF:M11680_0	TF	Factor: IRF-9; motif: NYGAAACYGAAACYN; match class: 0	19945	6273
0.015217591767223404	133	230	10	0.043478260869565216	0.07518796992481203	TF:M11680	TF	Factor: IRF-9; motif: NYGAAACYGAAACYN	19945	6272
0.016522858212757303	2382	230	52	0.22608695652173913	0.0218303946263644	TF:M01224	TF	Factor: P50:RELA-P65; motif: GGANTTYCCCWN	19945	8990
0.016522858212757303	2382	230	52	0.22608695652173913	0.0218303946263644	TF:M01224_0	TF	Factor: P50:RELA-P65; motif: GGANTTYCCCWN; match class: 0	19945	8991
0.02814554355301408	5002	230	88	0.3826086956521739	0.01759296281487405	TF:M03557	TF	Factor: P50; motif: GGRRANTCCCNN	19945	8993
0.02814554355301408	5002	230	88	0.3826086956521739	0.01759296281487405	TF:M03557_0	TF	Factor: P50; motif: GGRRANTCCCNN; match class: 0	19945	8994
0.03508275971727897	2445	230	52	0.22608695652173913	0.0212678936605317	TF:M00194_0	TF	Factor: NF-kappaB; motif: NGGGGAMTTTCCNN; match class: 0	19945	8199
0.03508275971727897	2445	230	52	0.22608695652173913	0.0212678936605317	TF:M00194	TF	Factor: NF-kappaB; motif: NGGGGAMTTTCCNN	19945	8198
0.03842021183625093	3703	230	70	0.30434782608695654	0.01890359168241966	TF:M00053_0	TF	Factor: c-Rel; motif: SGGRNTTTCC; match class: 0	19945	1545
0.03842021183625093	3703	230	70	0.30434782608695654	0.01890359168241966	TF:M00053	TF	Factor: c-Rel; motif: SGGRNTTTCC	19945	1544
0.04833661805122815	120	230	9	0.0391304347826087	0.075	TF:M11685_1	TF	Factor: IRF-8; motif: NCGAAACYGAAACYN; match class: 1	19945	6265
2.302473004653645e-13	35	136	14	0.10294117647058823	0.4	WP:WP3617	WP	Photodynamic therapy-induced NF-kB survival signaling	6646	222
3.2864169683236463e-7	49	136	11	0.08088235294117647	0.22448979591836735	WP:WP1533	WP	Vitamin B12 Metabolism	6646	17
1.882352642814977e-6	86	136	13	0.09558823529411764	0.1511627906976744	WP:WP15	WP	Selenium Micronutrient Network	6646	67
5.4421388059868264e-06	63	136	11	0.08088235294117647	0.1746031746031746	WP:WP3624	WP	Lung fibrosis	6646	163
7.304434833056815e-5	37	136	8	0.058823529411764705	0.21621621621621623	WP:WP619	WP	Type II interferon signaling (IFNG)	6646	45
7.632687832946626e-5	26	136	7	0.051470588235294115	0.2692307692307692	WP:WP530	WP	Cytokines and Inflammatory Response	6646	418
1.0500582270279155e-4	52	136	9	0.0661764705882353	0.17307692307692307	WP:WP4329	WP	miRNAs involvement in the immune response in sepsis	6646	36
1.220482145962008e-4	68	136	10	0.07352941176470588	0.14705882352941177	WP:WP176	WP	Folate Metabolism	6646	319
4.398090017295126e-4	33	136	7	0.051470588235294115	0.21212121212121213	WP:WP4496	WP	Signal transduction through IL1R	6646	516
6.052975708510645e-4	140	136	13	0.09558823529411764	0.09285714285714286	WP:WP1449	WP	Regulation of toll-like receptor signaling pathway	6646	254
6.21578534984849e-4	23	136	6	0.04411764705882353	0.2608695652173913	WP:WP4197	WP	The human immune response to tuberculosis	6646	459
8.149190018450247e-4	24	136	6	0.04411764705882353	0.25	WP:WP2865	WP	IL1 and megakaryocytes in obesity	6646	81
0.0010592053522305914	105	136	11	0.08088235294117647	0.10476190476190476	WP:WP615	WP	Senescence and Autophagy in Cancer	6646	321
0.0021106704689905736	17	136	5	0.03676470588235294	0.29411764705882354	WP:WP4493	WP	Cells and Molecules involved in local acute inflammatory response	6646	441
0.002381953895239295	42	136	7	0.051470588235294115	0.16666666666666666	WP:WP2036	WP	TNF related weak inducer of apoptosis (TWEAK) Signaling Pathway	6646	136
0.0025258767302114016	58	136	8	0.058823529411764705	0.13793103448275862	WP:WP558	WP	Complement and Coagulation Cascades	6646	351
0.0032495356154181062	30	136	6	0.04411764705882353	0.2	WP:WP4304	WP	Oligodendrocyte Specification and differentiation(including remyelination), leading to Myelin Components for CNS	6646	488
0.0038374583297065465	19	136	5	0.03676470588235294	0.2631578947368421	WP:WP4478	WP	LTF danger signal response pathway	6646	407
0.005390383543266111	103	136	10	0.07352941176470588	0.0970873786407767	WP:WP75	WP	Toll-like Receptor Signaling Pathway	6646	118
0.010121548477146254	70	136	8	0.058823529411764705	0.11428571428571428	WP:WP4341	WP	Non-genomic actions of 1,25 dihydroxyvitamin D3	6646	264
0.010396341222121873	23	136	5	0.03676470588235294	0.21739130434782608	WP:WP262	WP	EBV LMP1 signaling	6646	93
0.012960131612427704	13	136	4	0.029411764705882353	0.3076923076923077	WP:WP1434	WP	Osteopontin Signaling	6646	302
0.014357944806163911	55	136	7	0.051470588235294115	0.12727272727272726	WP:WP2272	WP	Pathogenic Escherichia coli infection	6646	314
0.014357944806163911	55	136	7	0.051470588235294115	0.12727272727272726	WP:WP2018	WP	RANKL/RANK (Receptor activator of NFKB (ligand)) Signaling Pathway	6646	371
0.014873905189849618	116	136	10	0.07352941176470588	0.08620689655172414	WP:WP2431	WP	Spinal Cord Injury	6646	21
0.01775670045488438	40	136	6	0.04411764705882353	0.15	WP:WP2828	WP	Bladder Cancer	6646	216
0.02796714267360642	28	136	5	0.03676470588235294	0.17857142857142858	WP:WP3851	WP	TLR4 Signaling and Tolerance	6646	257
0.04155928940520262	65	136	7	0.051470588235294115	0.1076923076923077	WP:WP2374	WP	Oncostatin M Signaling Pathway	6646	258
0.044172269068082186	47	136	6	0.04411764705882353	0.1276595744680851	WP:WP2203	WP	Thymic Stromal LymphoPoietin (TSLP) Signaling Pathway	6646	62
