# Supplementary material for: Genome-wide bioinformatic analyses predict key host and viral factors in SARS-CoV-2 pathogenesis
Source: Commun Biol. 2021 May 17;4:590. doi: 10.1038/s42003-021-02095-0 (PMC8128904; doi:10.1038/s42003-021-02095-0)
Supplement: Supplementary file 5 — Supplementary Data 3 [file 42003_2021_2095_MOESM5_ESM.zip › GSE147507_MainDataset/Series9_IAV/des_Condition/ControlVsInfected_genes.tsv]

gene_id	ensembl_gene_id_version	description	external_gene_name	gene_biotype	uniprotswissprot	entrezgene_id	LimmaV_AveExpr	edgeR_logCPM	DESeq2_baseMean	LimmaV_FC	edgeR_FC	DESeq2_FC	LimmaV_padj	edgeR_padj	DESeq2_padj	Series9_NHBE_Mock_1	Series9_NHBE_Mock_2	Series9_NHBE_Mock_3	Series9_NHBE_Mock_4	Series9_NHBE_IAV_1	Series9_NHBE_IAV_2	Series9_NHBE_IAV_3	Series9_NHBE_IAV_4
ENSG00000134326	ENSG00000134326.11	cytidine/uridine monophosphate kinase 2 [Source:HGNC Symbol;Acc:HGNC:27015]	CMPK2	protein_coding	Q5EBM0	129607	-1.0659802339123472	2.0623940805324903	57.452355021992915	7.011353760786721	10.099794687925318	10.656732855217237	0.0635219057141111	0.010947365429719209	4.4894901085688665e-11	0	0	0	0	135	23	201	77
ENSG00000236453	ENSG00000236453.5	novel transcript	AC003092.1	lincRNA	NA	NA	-2.055491110482816	0.3244746593648948	14.053056436508836	5.785817504915781	8.128436285470618	8.158895672284396	0.026926360767879562	0.017427744380784597	NA	0	0	0	0	135	42	5	6
ENSG00000142173	ENSG00000142173.16	collagen type VI alpha 2 chain [Source:HGNC Symbol;Acc:HGNC:2212]	COL6A2	protein_coding	P12110	1292	-2.0287321550888207	-0.04361312877120345	12.860655396259864	4.817369634299317	7.94576830182154	8.025821442176179	0.04130279925596766	0.014646181444630556	NA	0	0	0	0	27	13	41	15
ENSG00000099617	ENSG00000099617.4	ephrin A2 [Source:HGNC Symbol;Acc:HGNC:3222]	EFNA2	protein_coding	O43921	1943	-2.2259930712498033	-0.53552033707882	8.663214058114356	4.633379612863046	7.375195265758695	7.319998746505058	0.015068682404504232	0.015900778166905355	NA	0	0	0	0	30	10	18	13
ENSG00000126337	ENSG00000126337.13	keratin 36 [Source:HGNC Symbol;Acc:HGNC:6454]	KRT36	protein_coding	O76013	8689	-2.32832982552101	-0.5930085738933156	7.703784950562985	4.6085226149057785	7.2227079016933775	7.0795470190056315	0.014333213024896149	0.01862831630894474	NA	0	0	0	0	33	6	24	8
ENSG00000261239	ENSG00000261239.6	ankyrin repeat domain 26 pseudogene 1 [Source:HGNC Symbol;Acc:HGNC:32955]	ANKRD26P1	pseudogene	NA	NA	-2.329455804901657	-0.7186004911779295	7.816065366340077	4.33680193603731	7.216327239539591	7.06445628170946	0.021172471731380756	0.01988750234394301	NA	0	0	0	0	23	11	11	14
ENSG00000138755	ENSG00000138755.6	C-X-C motif chemokine ligand 9 [Source:HGNC Symbol;Acc:HGNC:7098]	CXCL9	protein_coding	Q07325	4283	-2.42692024019341	-0.6250579677019368	7.836247824534334	4.254831010267975	7.240599893595664	6.987474560090109	0.0349907611919815	0.026653028182275575	NA	0	0	0	0	22	4	30	8
ENSG00000182885	ENSG00000182885.17	adhesion G protein-coupled receptor G3 [Source:HGNC Symbol;Acc:HGNC:13728]	GPR97	protein_coding	B4DVW2,F8W8F7,Q86Y34	222487	-2.4131545931406055	-0.785352939152542	7.314628450068982	4.27402105677232	7.118918703669954	6.886798905431155	0.021419737806470936	0.024421238793683245	NA	0	0	0	0	24	5	14	14
ENSG00000196420	ENSG00000196420.7	S100 calcium binding protein A5 [Source:HGNC Symbol;Acc:HGNC:10495]	S100A5	protein_coding	P33763	6276	-2.6125020069663587	-0.43097311797611654	7.539033045231735	4.748025671873443	7.237416633745807	6.660795123766586	0.04452680745172011	0.03956733139384173	NA	0	0	0	0	57	14	22	0
ENSG00000072182	ENSG00000072182.12	acid sensing ion channel subunit family member 4 [Source:HGNC Symbol;Acc:HGNC:21263]	ASIC4	protein_coding	Q96FT7	55515	-2.5739014696183373	-0.9518277359035578	5.247520831942638	4.390168220523971	6.67476320348203	6.271048465944924	0.013392683290374156	0.02648443608774994	NA	0	0	0	0	40	7	4	8
ENSG00000129946	ENSG00000129946.10	SHC adaptor protein 2 [Source:HGNC Symbol;Acc:HGNC:29869]	SHC2	protein_coding	P98077	25759	-2.6662486679115545	-1.230748658177056	4.728673285083627	3.884542774923816	6.4938371736314915	5.955571499440572	0.0192927111007002	0.03512815058754178	NA	0	0	0	0	20	5	6	9
ENSG00000169085	ENSG00000169085.13	vexin [Source:HGNC Symbol;Acc:HGNC:28498]	C8orf46	protein_coding	Q8TAG6	254778	-2.733153239778345	-1.1647395645993224	3.87251570337289	4.168317899696537	6.269925602474942	5.635336445336098	0.012568644469645961	0.031627690916173935	NA	0	0	0	0	36	4	6	4
ENSG00000238120	ENSG00000238120.1	long intergenic non-protein coding RNA 1589 [Source:HGNC Symbol;Acc:HGNC:51520]	CTA-941F9.9	antisense	NA	100506737	-2.7554606447669743	-1.4024065475946677	3.9960970248236123	3.5445614699108634	6.265555722689083	5.58183160438429	0.03416151984543715	0.0407905323563735	NA	0	0	0	0	12	6	9	5
ENSG00000183486	ENSG00000183486.13	MX dynamin like GTPase 2 [Source:HGNC Symbol;Acc:HGNC:7533]	MX2	protein_coding	P20592	4600	1.4220129495966332	3.9844875998312146	216.98783449108427	5.013266226681715	5.755726639329683	5.380911836774708	0.21829752003341218	0.010947365429719209	6.971098891901044e-6	9	0	9	15	198	91	780	307
ENSG00000185745	ENSG00000185745.10	interferon induced protein with tetratricopeptide repeats 1 [Source:HGNC Symbol;Acc:HGNC:5407]	IFIT1	protein_coding	P09914	3434	4.120590678656566	6.255195184453098	1037.3949924400063	5.002940620329731	5.525368067273983	5.353940792470475	0.024267658294139887	0.005993028747940769	1.8413042540332695e-10	43	12	45	91	1645	527	3650	1340
ENSG00000119922	ENSG00000119922.10	interferon induced protein with tetratricopeptide repeats 2 [Source:HGNC Symbol;Acc:HGNC:5409]	IFIT2	protein_coding	P09913,Q05DN2	3433	3.9300728511616017	5.751537914065261	731.8723779584091	4.4197793475941065	5.03963811445277	4.874326473286344	0.027110291022887395	0.005993028747940769	1.4432400361552574e-10	34	29	39	81	1375	307	2551	945
ENSG00000134321	ENSG00000134321.12	radical S-adenosyl methionine domain containing 2 [Source:HGNC Symbol;Acc:HGNC:30908]	RSAD2	protein_coding	Q8WXG1	91543	2.345411619250468	3.9950147432808487	215.92908111518997	4.753464513820286	4.936775148017758	4.808895879751911	0.01802269255985539	0.004642145785480348	5.571123022487822e-18	18	12	7	17	743	141	687	232
ENSG00000137959	ENSG00000137959.16	interferon induced protein 44 like [Source:HGNC Symbol;Acc:HGNC:17817]	IFI44L	protein_coding	B4E019,Q53G44	10964	1.6475334683928378	4.12203090030875	238.5407500051931	4.679639136763951	5.318186884229842	4.750949839189599	0.2226672346794789	0.014814155520422943	1.7512707229127813e-4	16	0	13	19	224	73	867	342
ENSG00000138646	ENSG00000138646.9	HECT and RLD domain containing E3 ubiquitin protein ligase 5 [Source:HGNC Symbol;Acc:HGNC:24368]	HERC5	protein_coding	B4DXV3,Q9UII4	51191	-0.5366897703953046	1.3490950048787882	32.65177752466661	5.074514095279169	4.83982265034949	4.718112433368772	0.02378889311805197	0.008211485418643423	7.993171613196419e-8	0	2	0	8	206	18	94	30
ENSG00000153956	ENSG00000153956.16	calcium voltage-gated channel auxiliary subunit alpha2delta 1 [Source:HGNC Symbol;Acc:HGNC:1399]	CACNA2D1	protein_coding	E7ERK3,P54289,Q9UIU0	781	-1.352904602503401	0.31385596125146914	15.856918281805035	4.752157324069189	4.810212470839128	4.587759377668481	0.009675835320716033	0.011908710033278622	NA	0	0	0	5	84	17	26	23
ENSG00000157601	ENSG00000157601.14	MX dynamin like GTPase 1 [Source:HGNC Symbol;Acc:HGNC:7532]	MX1	protein_coding	P20591	4599	4.490615746043196	6.123910447895651	946.2713259176788	4.36081802565379	4.698354528829005	4.494767181462724	0.01363698906328147	0.005993028747940769	6.705402513369002e-10	85	38	63	93	1771	595	3146	1153
ENSG00000119917	ENSG00000119917.14	interferon induced protein with tetratricopeptide repeats 3 [Source:HGNC Symbol;Acc:HGNC:5411]	IFIT3	protein_coding	O14879,Q5T765	3437	4.386018991331168	5.932139493488957	828.6817691169011	3.8133722628919293	4.42703905798022	4.233159923444123	0.0257471603252654	0.006696953573633965	2.0219345666748388e-8	50	48	79	137	1362	396	2972	974
ENSG00000135424	ENSG00000135424.18	integrin subunit alpha 7 [Source:HGNC Symbol;Acc:HGNC:6143]	ITGA7	protein_coding	J3KNV4,Q13683,Q4LE35	3679	-0.34889369588686986	1.7502281605857013	44.17567165638201	5.584963735557075	4.324565467381441	4.229706069157526	0.008155110771264806	0.014807808234329449	3.0208746985569967e-5	0	0	0	22	262	60	76	48
ENSG00000132530	ENSG00000132530.17	XIAP associated factor 1 [Source:HGNC Symbol;Acc:HGNC:30932]	XAF1	protein_coding	Q6GPH4	54739	1.295072442789044	2.433005920093181	74.6808895237627	2.979097885557846	3.7997842873011654	3.680703193216098	0.09891630007944108	0.006903671298264613	6.533492260153462e-9	7	6	8	22	136	55	191	111
ENSG00000137965	ENSG00000137965.11	interferon induced protein 44 [Source:HGNC Symbol;Acc:HGNC:16938]	IFI44	protein_coding	Q8TCB0	10561	3.4096146285798086	4.516236793462725	311.35759327722263	2.8309381955246664	3.4718041072287136	3.3564514163187895	0.05767325422106488	0.010947365429719209	8.167597337898022e-9	26	28	62	112	543	170	946	400
ENSG00000173825	ENSG00000173825.7	tigger transposable element derived 3 [Source:HGNC Symbol;Acc:HGNC:18334]	TIGD3	protein_coding	Q6B0B8	220359	-1.9892253759326184	-0.6756755705057399	6.698731304605719	3.741031401387137	3.916354678627342	3.3525879877320737	0.01637621247849235	0.04318994019838014	NA	0	0	0	4	40	7	14	7
ENSG00000137628	ENSG00000137628.17	DExD/H-box helicase 60 [Source:HGNC Symbol;Acc:HGNC:25942]	DDX60	protein_coding	Q6B0F7,Q8IY21,Q9H616,Q9NXV7	55601	3.878255938426334	4.9216829210577036	411.59931495941254	2.8425796623774766	3.397283638289582	3.264503134771001	0.03999123788544175	0.010835760514748294	3.592330745964039e-9	54	54	69	119	838	186	1296	501
ENSG00000169245	ENSG00000169245.6	C-X-C motif chemokine ligand 10 [Source:HGNC Symbol;Acc:HGNC:10637]	CXCL10	protein_coding	A0A024RDA4,P02778	3627	1.3127627235397907	2.3203301840232484	68.58370803562634	2.7096524185559643	3.3595640581498616	3.2183054896511933	0.09221405463890853	0.010947365429719209	5.027549184204534e-7	4	6	16	28	143	50	178	93
ENSG00000126709	ENSG00000126709.15	interferon alpha inducible protein 6 [Source:HGNC Symbol;Acc:HGNC:4054]	IFI6	protein_coding	P09912	2537	3.8104698479287307	4.899133867748845	404.124907648004	2.9882259264960838	3.3654261260609415	3.0527803690485364	0.04196775710698884	0.01383948859977099	6.116932687637771e-5	69	26	102	90	659	302	1417	356
ENSG00000108551	ENSG00000108551.5	ras related dexamethasone induced 1 [Source:HGNC Symbol;Acc:HGNC:15828]	RASD1	protein_coding	Q9Y272	51655	-1.0905188431829957	0.3188747602657126	13.729750816986858	4.051928792622952	3.401878213857483	3.0057384121553445	0.02115518201111885	0.033885981187723666	NA	2	0	0	10	133	15	23	8
ENSG00000234444	ENSG00000234444.10	zinc finger protein 736 [Source:HGNC Symbol;Acc:HGNC:32467]	ZNF736	protein_coding	B4DX44	728927	1.405390949744243	2.097322753734433	55.41411594702963	2.989533973050049	2.893027730242329	2.813643073430667	0.006384132546870112	0.004642145785480348	2.892858671691921e-11	14	11	10	18	343	81	111	27
ENSG00000135114	ENSG00000135114.12	2'-5'-oligoadenylate synthetase like [Source:HGNC Symbol;Acc:HGNC:8090]	OASL	protein_coding	Q15646	8638	3.044874507798872	3.818272220408999	191.14009538047034	2.618170798396184	2.901744806913341	2.7497158806724618	0.02857016249390616	0.010515974094067865	8.355132381930777e-8	35	47	40	54	515	116	553	199
ENSG00000215298	NA	NA	FP15737	protein_coding	NA	NA	0.6301592395840993	1.4345111365700995	32.42000707273035	2.9561601277310987	2.795661352626165	2.601076176101573	0.02140539062009857	0.00944678127545665	7.2598890260344755e-6	5	4	10	18	347	40	38	14
ENSG00000243199	ENSG00000243199.1	ribosomal protein L6 (RPL6) pseudogene	RP11-408P14.1	pseudogene	NA	NA	1.700858852559676	2.318355035501436	64.55983185043439	2.6709263342168486	2.6695512785111264	2.592050067106124	0.006384132546870112	0.004642145785480348	1.2164202436263589e-11	10	15	16	36	431	111	99	30
ENSG00000068976	ENSG00000068976.14	glycogen phosphorylase, muscle associated [Source:HGNC Symbol;Acc:HGNC:9726]	PYGM	protein_coding	P11217	5837	-0.2773902792237389	1.2915157384693752	31.41617928862225	5.26549386445166	3.4260504015059636	2.5856295787635353	0.015142018409633575	0.042038892652919435	0.005461076755539044	8	10	0	0	231	33	42	33
ENSG00000173110	ENSG00000173110.8	heat shock protein family A (Hsp70) member 6 [Source:HGNC Symbol;Acc:HGNC:5239]	HSPA6	protein_coding	B3KSM6,P17066	3310	1.7775357280080482	2.3864115578631884	71.00610544983729	2.4840952806394423	2.675318387005891	2.564883741474718	0.01516080892881325	0.005993028747940769	1.5076794665479012e-8	8	18	25	27	240	73	125	89
ENSG00000234975	ENSG00000234975.6	ferritin heavy chain 1 pseudogene 2 [Source:HGNC Symbol;Acc:HGNC:3989]	FTH1P2	pseudogene	NA	NA	1.3323237789214053	2.023221308895529	51.371025240213164	3.0142527479771557	2.7164891015688304	2.5644386046639793	0.01121032100592016	0.006696953573633965	1.9410382669889163e-7	12	10	18	14	447	72	75	21
ENSG00000254413	ENSG00000254413.8	CHKB-CPT1B readthrough (NMD candidate) [Source:HGNC Symbol;Acc:HGNC:41998]	CHKB-CPT1B	protein_coding	NA	386593	2.0363970828455624	2.8399020049398906	93.35757625310087	2.5005691532351957	2.732934913942254	2.5285937540527494	0.043403471696964555	0.01619122814743312	1.6250869131373688e-5	13	13	27	60	626	258	63	29
ENSG00000204103	ENSG00000204103.4	MAF bZIP transcription factor B [Source:HGNC Symbol;Acc:HGNC:6408]	MAFB	protein_coding	Q9Y5Q3	9935	2.18535121417327	2.774179488706575	92.93419121069485	2.1593079789611496	2.5656081958274424	2.460329124609645	0.025775010674936056	0.006696953573633965	6.883961615194374e-8	14	19	24	63	295	72	183	121
ENSG00000115267	ENSG00000115267.8	interferon induced with helicase C domain 1 [Source:HGNC Symbol;Acc:HGNC:18873]	IFIH1	protein_coding	Q9BYX4	64135	4.19259948419969	4.852465831710769	391.5904567295283	2.0966805812294314	2.5437346827147658	2.4141932312034435	0.04223009420434304	0.01336043955274972	6.813843891229991e-7	75	78	116	227	882	215	1037	462
ENSG00000187608	ENSG00000187608.10	ISG15 ubiquitin like modifier [Source:HGNC Symbol;Acc:HGNC:4053]	ISG15	protein_coding	P05161	9636	5.0502827406350725	5.704768756786376	705.2361930168624	2.1743986327735083	2.530395791047036	2.405264330793663	0.027860302736993123	0.012496481999301699	2.844395863782724e-7	132	133	244	386	1496	478	2061	675
ENSG00000185885	ENSG00000185885.16	interferon induced transmembrane protein 1 [Source:HGNC Symbol;Acc:HGNC:5412]	IFITM1	protein_coding	A0A024R210,P13164	8519	2.786017732539179	3.785435642095564	187.91654374133086	1.9258480375316687	2.902311167682173	2.3325685154904234	0.23595341362582564	0.03792755416463785	0.0042950335665060966	47	31	42	52	192	67	665	203
ENSG00000160678	ENSG00000160678.12	S100 calcium binding protein A1 [Source:HGNC Symbol;Acc:HGNC:10486]	S100A1	protein_coding	A0A0S2Z4H2,P23297	6271	-0.45130743894953185	0.10000626819895092	13.11117061223607	2.2636223913528943	2.5437693716979193	2.2949156588179447	0.02075636647141876	0.015453747957481088	NA	3	3	3	7	57	21	22	10
ENSG00000213763	ENSG00000213763.4	ACTB pseudogene 2 [Source:HGNC Symbol;Acc:HGNC:135]	ACTBP2	pseudogene	NA	NA	-0.6153567652796774	0.16918204575178455	13.155294963940458	2.501343256206976	2.6928810367594633	2.2919516084479445	0.03511193078518019	0.029867677822768734	NA	2	4	2	7	74	34	15	4
ENSG00000107201	ENSG00000107201.10	DExD/H-box helicase 58 [Source:HGNC Symbol;Acc:HGNC:19102]	DDX58	protein_coding	O95786	23586	4.902349510512554	5.516277721813319	619.093166272266	2.1234215326608123	2.413062608816123	2.2907596140067406	0.026038569795061573	0.013927559170059032	8.374326718338279e-7	83	123	236	448	1580	393	1533	703
ENSG00000181381	ENSG00000181381.13	DExD/H-box 60 like [Source:HGNC Symbol;Acc:HGNC:26429]	DDX60L	protein_coding	Q5H9U9	91351	4.51124681953452	5.100128104162197	463.88655400932225	2.025454089717772	2.3875866229549976	2.2682870112198157	0.03184619708948722	0.012496481999301699	6.79688987857933e-7	102	99	123	343	1294	244	1195	512
ENSG00000130589	ENSG00000130589.16	helicase with zinc finger 2 [Source:HGNC Symbol;Acc:HGNC:30021]	HELZ2	protein_coding	Q9BYK8	85441	5.652076562886825	6.158777641725982	965.9854082762027	2.173983778679412	2.31627828202149	2.2372993989463987	0.009467456796113364	0.006651046449416677	1.2814731142744944e-9	310	238	257	513	2860	731	2026	1129
ENSG00000213928	ENSG00000213928.9	interferon regulatory factor 9 [Source:HGNC Symbol;Acc:HGNC:6131]	IRF9	protein_coding	Q00978	10379	4.012798933594692	4.499162047606371	305.56253247925235	2.0816089797502406	2.3084101390832523	2.2280476578783377	0.017191230167254278	0.005993028747940769	1.2028590698656199e-9	92	66	96	173	740	371	658	283
ENSG00000111335	ENSG00000111335.13	2'-5'-oligoadenylate synthetase 2 [Source:HGNC Symbol;Acc:HGNC:8087]	OAS2	protein_coding	P29728,Q7Z6D0	4939	5.414018270271603	6.05248028063643	898.1646744962369	2.0659774553290577	2.4609068642224927	2.2152855666462	0.03380862845899524	0.014980394327924956	1.9018893098118512e-4	206	198	247	535	1836	515	2517	967
ENSG00000165949	ENSG00000165949.12	interferon alpha inducible protein 27 [Source:HGNC Symbol;Acc:HGNC:5397]	IFI27	protein_coding	A0A087WZF8,A8K0H0,P40305,Q7Z5R2	3429	4.228999679134951	4.805657956841254	378.2617351457349	2.228464788228391	2.349490605979212	2.183895668582499	0.025775010674936056	0.015303294226748523	4.37217980925836e-6	139	112	83	137	858	330	984	348
ENSG00000089127	ENSG00000089127.13	2'-5'-oligoadenylate synthetase 1 [Source:HGNC Symbol;Acc:HGNC:8086]	OAS1	protein_coding	F8VXY3,P00973	4938	4.27536383023387	5.038166471603506	445.9330934242086	1.9057182532876724	2.5605465908381544	2.180712377559937	0.10463399537595483	0.026446559176969725	0.0017640725564937421	83	84	142	247	758	169	1304	543
ENSG00000242550	ENSG00000242550.6	serpin family B member 10 [Source:HGNC Symbol;Acc:HGNC:8942]	SERPINB10	protein_coding	B2RC45,P48595	5273	-0.2394412429284326	1.3348567793121382	32.87407289131067	5.1360570060545	3.2287028219976355	2.0901045976321133	0.02140539062009857	0.06048099176039645	0.015824426440478673	13	8	0	0	206	22	62	36
ENSG00000225630	ENSG00000225630.1	MT-ND2 pseudogene 28 [Source:HGNC Symbol;Acc:HGNC:42129]	MTND2P28	pseudogene	NA	NA	2.803864787004721	3.2067084624297486	121.7018247915926	2.189061935503568	2.115031413335529	2.0617788798636703	0.005394584538559657	0.004642145785480348	2.747396544159263e-12	44	28	43	77	764	169	193	60
ENSG00000232888	ENSG00000232888.4	ribosomal protein S11 pseudogene 5 [Source:HGNC Symbol;Acc:HGNC:36312]	RPS11P5	pseudogene	NA	NA	0.7168240526992594	1.3194625796180492	31.80029174218121	2.16934981719166	2.3274852570313476	2.0592684615049572	0.03290929438510487	0.02002589749188027	4.248175914773247e-4	4	8	14	20	159	81	28	14
ENSG00000177409	ENSG00000177409.12	sterile alpha motif domain containing 9 like [Source:HGNC Symbol;Acc:HGNC:1349]	SAMD9L	protein_coding	Q8IVG5	219285	3.496625533105074	4.05628312493058	225.88376896390952	1.5873782949111848	2.184855511264058	1.9867596958888443	0.118212579297376	0.026446559176969725	1.417632096353407e-4	49	62	77	165	433	113	576	268
ENSG00000165799	ENSG00000165799.5	ribonuclease A family member 7 [Source:HGNC Symbol;Acc:HGNC:19278]	RNASE7	protein_coding	Q9H1E1	84659	4.581834409745714	5.048815683262378	440.55344582906986	2.0715936942849535	2.109151352616104	1.9611701418315384	0.017234798260324036	0.012003252626531076	1.2362980145224236e-6	140	163	127	244	3510	822	332	180
ENSG00000272275	ENSG00000272275.1	novel transcript	RP11-791G15.2	lincRNA	NA	NA	0.018202941522874567	0.570191760648224	19.951814441391317	2.2863728088421342	2.3300359510630555	1.9506991774122902	0.03843881167419207	0.03904218153957262	0.002521793413508252	8	8	2	6	68	22	25	27
ENSG00000257315	ENSG00000257315.2	zinc finger BED-type containing 6 [Source:HGNC Symbol;Acc:HGNC:33273]	ZBED6	protein_coding	P86452	100381270,9877	2.421215799947648	2.8725445819773165	97.79849154058574	2.1342633921649026	2.0824810160881837	1.9500643179562864	0.011528265026326279	0.01146050496273251	3.0792106068639527e-6	32	39	11	78	405	130	163	77
ENSG00000111331	ENSG00000111331.13	2'-5'-oligoadenylate synthetase 3 [Source:HGNC Symbol;Acc:HGNC:8088]	OAS3	protein_coding	Q9Y6K5	4940	5.476588162512481	5.861052019088205	783.3911886035033	1.9406311971044834	2.0155330616381484	1.9437349913681483	0.007286755620466351	0.005993028747940769	1.1611328525051467e-9	281	259	227	509	2673	686	1750	651
ENSG00000272899	ENSG00000272899.4	ATP6V1F neighbor [Source:HGNC Symbol;Acc:HGNC:52392]	RP11-309L24.9	lincRNA	A0A1B0GUX0	100130705	0.08176434318530532	0.5783056894552865	19.552777037959814	1.7435394143425036	2.266433632362503	1.9336802180840398	0.08930006149112807	0.027385688183059375	0.001877487196636216	4	6	6	12	59	12	47	21
ENSG00000072274	ENSG00000072274.13	transferrin receptor [Source:HGNC Symbol;Acc:HGNC:11763]	TFRC	protein_coding	A8K6Q8,B7Z2I6,G3V0E5,P02786,Q7Z3E0	7037	7.1714861451165115	7.500951006246623	2440.5657372494516	1.8739417096248199	1.9167304269955943	1.8840860703068323	0.005394584538559657	0.004642145785480348	6.171866514893882e-15	684	645	952	2354	10229	2126	4139	2397
ENSG00000220583	ENSG00000220583.1	ribosomal protein L35 pseudogene 2 [Source:HGNC Symbol;Acc:HGNC:35789]	RPL35P2	pseudogene	NA	NA	0.8363899512746023	1.425549734260026	33.03233276990707	2.3941235745892664	2.180107044139813	1.8831453627973112	0.029474770232695454	0.023682908998072585	8.220199176333301e-4	10	13	10	15	254	48	55	7
ENSG00000260563	ENSG00000260563.3	novel transcript	RP13-516M14.1	lincRNA	NA	NA	0.5755277773926665	1.0040685184961862	26.100331531572117	1.8816311137007298	2.0845287411694366	1.8651376814400569	0.03025011378538477	0.017078144334776304	2.449542881729289e-4	4	8	13	17	102	22	52	25
ENSG00000164176	ENSG00000164176.13	EGF like repeats and discoidin domains 3 [Source:HGNC Symbol;Acc:HGNC:3173]	EDIL3	protein_coding	O43854	10085	1.1009530197219652	1.663442128430513	42.41051415378878	1.769769083159273	2.1251028284407583	1.845218235795309	0.0836515974651292	0.03235629248803816	0.0017483806689892912	8	4	14	52	136	29	83	52
ENSG00000272761	NA	NA	RP11-572C15.6	lincRNA	NA	NA	1.9413756951498846	2.284946958449124	65.61632089378386	1.8414575231962542	1.9345608285482734	1.8133577908431642	0.010627668063008893	0.00944678127545665	3.0792106068639527e-6	29	20	17	45	272	65	80	78
ENSG00000185013	ENSG00000185013.16	5'-nucleotidase, cytosolic IB [Source:HGNC Symbol;Acc:HGNC:17818]	NT5C1B	protein_coding	A0A140VJC7,B3KUK6,B4DXZ9,B4DZ86,Q96P26	93034	-0.57349462002823	-0.06875764015799984	11.210192284723165	2.131374137171294	2.1505357504160036	1.8133255111960707	0.02608076456148086	0.041517747015725415	NA	5	3	3	5	56	13	22	7
ENSG00000101443	ENSG00000101443.18	WAP four-disulfide core domain 2 [Source:HGNC Symbol;Acc:HGNC:15939]	WFDC2	protein_coding	Q14508	10406	1.3676423186736277	1.7473267204250535	44.39852362725523	2.186409400838569	1.9630277063397095	1.7970479539714836	0.009676089465320187	0.014814155520422943	5.451291367315776e-5	12	24	16	16	209	47	65	41
ENSG00000163840	ENSG00000163840.10	deltex E3 ubiquitin ligase 3L [Source:HGNC Symbol;Acc:HGNC:30323]	DTX3L	protein_coding	Q8TDB6	151636	5.154881962973297	5.480175104277926	602.0746820988464	1.7197399407848648	1.8378413379891994	1.76790293799919	0.009675835320716033	0.006607931143437956	9.523090519826782e-9	212	214	212	465	2054	461	1165	597
ENSG00000210184	ENSG00000210184.1	mitochondrially encoded tRNA-Ser (AGU/C) 2 [Source:HGNC Symbol;Acc:HGNC:7498]	MT-TS2	Mt_tRNA	NA	NA	2.2062288255207894	2.5523143360929965	78.64224145554132	1.9775958645965657	1.8911234727271078	1.7478866598142848	0.01335988654575087	0.011880964281666868	1.4924304461931604e-5	34	35	23	34	275	114	120	62
ENSG00000131480	ENSG00000131480.9	amine oxidase copper containing 2 [Source:HGNC Symbol;Acc:HGNC:549]	AOC2	protein_coding	O75106	314	2.1589257672412137	2.4607895791090106	73.5389948811245	1.7396441713093929	1.8256461720793407	1.7378885199222933	0.008106774194900898	0.006004177610582751	9.051561238615375e-8	28	27	20	62	318	70	109	73
ENSG00000214110	ENSG00000214110.3	lactate dehydrogenase A pseudogene 4 [Source:HGNC Symbol;Acc:HGNC:6539]	LDHAP4	pseudogene	NA	NA	2.3512585103210424	2.6571522417869406	83.39380600953648	1.7428983850886548	1.8029744330929545	1.7280531099491698	0.006789941995652088	0.005993028747940769	8.7030253706888e-9	24	21	47	69	369	114	136	52
ENSG00000023445	ENSG00000023445.16	baculoviral IAP repeat containing 3 [Source:HGNC Symbol;Acc:HGNC:591]	BIRC3	protein_coding	Q13489	330	2.426195697658602	2.798657480614179	91.66307847152424	1.7932091077137775	1.844406817000771	1.719517099203001	0.014276128179220065	0.01168612596705623	1.0592626584457342e-5	18	22	38	115	566	69	134	81
ENSG00000133110	ENSG00000133110.15	periostin [Source:HGNC Symbol;Acc:HGNC:16953]	POSTN	protein_coding	A0A024RDS2,A0A024RDT5,B1ALD9,Q15063	10631	3.903241336420802	4.3267181921997615	270.5448027756853	1.7042015935365338	1.8733298307291502	1.7192111387859224	0.03184619708948722	0.02171531449029878	1.1457637742148139e-4	41	58	153	293	882	196	526	288
ENSG00000115009	ENSG00000115009.13	C-C motif chemokine ligand 20 [Source:HGNC Symbol;Acc:HGNC:10619]	CCL20	protein_coding	P78556	6364	2.8865383810820795	3.4460388386002796	142.32887824203942	2.013651999785453	2.021977863307828	1.7043051854529299	0.06718698129587723	0.039020004957242053	0.0015078488977710758	27	68	49	93	1289	270	65	51
ENSG00000126368	ENSG00000126368.6	nuclear receptor subfamily 1 group D member 1 [Source:HGNC Symbol;Acc:HGNC:7962]	NR1D1	protein_coding	F1D8S3,P20393	9572	4.718383627728908	5.061010415689236	449.5278625091331	1.9859497380187463	1.8196438969485322	1.7031465666648709	0.006918696849571169	0.010987903882995998	1.7678988822154304e-6	216	204	108	224	1989	416	702	421
ENSG00000151012	ENSG00000151012.13	solute carrier family 7 member 11 [Source:HGNC Symbol;Acc:HGNC:11059]	SLC7A11	protein_coding	Q9UPY5	23657	4.209668585075966	4.5872367256303335	318.7663231560746	1.784570879059382	1.8413958635492287	1.7026482022220988	0.022944872112232825	0.01483338842747547	9.911638819159687e-6	80	130	110	300	2726	464	219	162
ENSG00000230844	ENSG00000230844.3	ZNF674 antisense RNA 1 (head to head) [Source:HGNC Symbol;Acc:HGNC:44266]	ZNF674-AS1	lincRNA	NA	401588	0.9859788739855829	1.28773887799894	32.192919936515274	1.661645646867937	1.8135163654681827	1.647317376504935	0.0192927111007002	0.01231570167502029	7.999486292026128e-5	12	8	16	23	130	31	46	34
ENSG00000223547	ENSG00000223547.10	zinc finger protein 844 [Source:HGNC Symbol;Acc:HGNC:25932]	ZNF844	protein_coding	B4DSG8,Q08AG5	284391	1.6936045358794212	1.9384863891385176	50.37693837659624	1.6037199351860336	1.6506826986345515	1.56819179380697	0.008476703419991372	0.005993028747940769	4.099174449406393e-7	18	19	25	39	215	60	79	36
ENSG00000233280	NA	NA	CRYBG3	protein_coding	NA	NA	2.231357872505889	2.4915974648534243	74.36836509990592	1.6078819037747063	1.647272985909284	1.5625173565982133	0.007463159530885077	0.006651046449416677	1.6258750062923847e-7	29	27	23	80	380	68	103	65
ENSG00000235385	ENSG00000235385.2	long intergenic non-protein coding RNA 2154 [Source:HGNC Symbol;Acc:HGNC:53015]	GS1-600G8.5	lincRNA	NA	109729169	0.8334947955792604	1.4060803280522403	32.42361576072939	2.4640980899568246	1.9951176893257638	1.5529598287432926	0.039220146191548635	0.04322755695467399	0.006714733316688839	8	20	10	12	320	34	22	20
ENSG00000071537	ENSG00000071537.14	SEL1L adaptor subunit of ERAD E3 ubiquitin ligase [Source:HGNC Symbol;Acc:HGNC:10717]	SEL1L	protein_coding	Q3ZCU6,Q9UBV2	6400	6.591235609968795	6.803430664970282	1500.7014448576485	1.5534719699557078	1.5567704407306395	1.541584296985555	0.005042138634161337	0.003508098185343339	1.0543102428312667e-22	531	469	725	1711	7696	1503	1995	1197
ENSG00000205413	ENSG00000205413.8	sterile alpha motif domain containing 9 [Source:HGNC Symbol;Acc:HGNC:1348]	SAMD9	protein_coding	Q5K651	54809	6.599060938597915	6.903794081613955	1615.8732483272317	1.4734398442406116	1.64986248548087	1.5399522250364213	0.02249896439278934	0.015900778166905355	1.1523834968979314e-5	590	592	721	1401	5055	931	3156	1701
ENSG00000108771	ENSG00000108771.13	DExH-box helicase 58 [Source:HGNC Symbol;Acc:HGNC:29517]	DHX58	protein_coding	A0A024R1Y5,Q96C10	79132	1.4786405884077662	1.8134093084190448	47.29291391382451	1.305235897135041	1.7771853070934396	1.5388403765819476	0.13059183329297977	0.024536961149486433	0.0012570070523813587	20	12	17	42	112	42	98	46
ENSG00000241322	ENSG00000241322.11	CMT1A duplicated region transcript 1 [Source:HGNC Symbol;Acc:HGNC:14379]	CDRT1	protein_coding	A0A087WSX6,O95170,Q59EB2,Q9BXD7	374286	1.125235751954699	1.4189191677646877	35.33262774833479	1.4018474525979847	1.7228832938934648	1.5093337640377358	0.0633002972398655	0.01839107705386873	7.471045775377243e-4	12	12	16	29	109	31	73	30
ENSG00000129521	ENSG00000129521.15	egl-9 family hypoxia inducible factor 3 [Source:HGNC Symbol;Acc:HGNC:14661]	EGLN3	protein_coding	B3KVT0,F8W1G2,Q3T1B0,Q9H6Z9	112399	3.7453512907767292	4.135504790075455	238.03266375816503	1.399212979608392	1.7261205421879153	1.4893968288427475	0.09057799992162813	0.03891981889963669	0.0014227184693693233	74	121	83	167	600	114	515	267
ENSG00000115415	ENSG00000115415.20	signal transducer and activator of transcription 1 [Source:HGNC Symbol;Acc:HGNC:11362]	STAT1	protein_coding	P42224	6772	6.991176215228473	7.29070757912706	2111.875656298833	1.4334420567894444	1.6004291593246331	1.4865781702730203	0.025989933275475496	0.018840821970175232	3.472152558480532e-5	660	684	1080	2247	6143	1300	4350	2062
ENSG00000113369	ENSG00000113369.9	arrestin domain containing 3 [Source:HGNC Symbol;Acc:HGNC:29263]	ARRDC3	protein_coding	Q96B67	57561	4.620988908897328	4.98255864557746	424.95487137990654	1.657729634170564	1.6489844527828832	1.4850756127567113	0.023322731211440934	0.029878913587502148	4.624116364368708e-4	76	74	284	563	1869	330	631	432
ENSG00000185507	ENSG00000185507.21	interferon regulatory factor 7 [Source:HGNC Symbol;Acc:HGNC:6122]	IRF7	protein_coding	A0A024RCA2,B4E1B1,M9RSF4,Q92985	3665	3.81918282777033	4.087622917598269	228.59408053755675	1.4603761394680583	1.593070202370349	1.4728103971501274	0.02255234312834804	0.014036874495261722	2.3707949617022144e-5	100	93	97	172	726	183	494	173
ENSG00000117228	ENSG00000117228.10	guanylate binding protein 1 [Source:HGNC Symbol;Acc:HGNC:4182]	GBP1	protein_coding	P32455	2633	3.600065512500977	3.8696029171829265	197.06366934431927	1.3623575890345117	1.584499575355703	1.4577132688725607	0.03925755287976081	0.015900778166905355	5.451291367315776e-5	96	62	79	176	521	181	381	175
ENSG00000197044	ENSG00000197044.11	zinc finger protein 441 [Source:HGNC Symbol;Acc:HGNC:20875]	ZNF441	protein_coding	Q8N8Z8	126068	1.8984089512905606	2.190593318856446	59.90469714196354	1.5147711873600826	1.6000831342507567	1.4502915998811778	0.018110726345099904	0.015900778166905355	1.2114436350163221e-4	17	13	34	74	303	48	89	53
ENSG00000138496	ENSG00000138496.16	poly(ADP-ribose) polymerase family member 9 [Source:HGNC Symbol;Acc:HGNC:24118]	PARP9	protein_coding	Q59ER9,Q8IXQ6	83666	5.209806758329331	5.473678473330881	599.4474228395216	1.3824934921610736	1.5539480581786846	1.449281453450921	0.025231910405411152	0.014807808234329449	1.454063732477816e-5	248	209	289	537	1616	464	1169	567
ENSG00000113594	ENSG00000113594.10	LIF receptor subunit alpha [Source:HGNC Symbol;Acc:HGNC:6597]	LIFR	protein_coding	A8K1Z4,P42702	3977	2.32209908748387	2.546057290019145	76.90122630030113	1.5040298207769638	1.521198678471663	1.4466069883551183	0.007536270122357098	0.005993028747940769	1.497020702039225e-7	27	31	33	84	423	65	105	62
ENSG00000212694	ENSG00000212694.8	long intergenic non-protein coding RNA 1089 [Source:HGNC Symbol;Acc:HGNC:27886]	AC084018.1	lincRNA	NA	338799	1.463550488777759	1.797781342667481	45.31410807644076	1.5356883238709824	1.648431362251784	1.4436924454006266	0.03012578660993798	0.023701109155764	8.333823059477472e-4	12	8	30	50	187	44	86	32
ENSG00000138944	ENSG00000138944.8	shisa like 1 [Source:HGNC Symbol;Acc:HGNC:29335]	KIAA1644	protein_coding	Q3SXP7	85352	0.8385557535135588	1.099331599994561	27.610168944703467	1.521831985787784	1.609191519646419	1.4376545785566985	0.018918799220691212	0.016169494719646703	2.4269599408992975e-4	12	7	14	25	123	30	37	24
ENSG00000196110	ENSG00000196110.8	zinc finger protein 699 [Source:HGNC Symbol;Acc:HGNC:24750]	ZNF699	protein_coding	Q32M78	374879	1.6593986508863885	1.9080589750118109	49.42444077982672	1.4327873944288319	1.5547218498339241	1.4193475166004508	0.017421755562786738	0.012496481999301699	4.1414400711570845e-5	20	11	28	51	202	68	58	40
ENSG00000206073	ENSG00000206073.11	serpin family B member 4 [Source:HGNC Symbol;Acc:HGNC:10570]	SERPINB4	protein_coding	P48594,Q9BYF7	6318	1.6199374152964594	2.053227431527572	55.799808091957665	1.955218747711904	1.8124308654390897	1.404112555809055	0.042574313830106736	0.053168680935851316	0.00793519685326089	18	38	14	20	186	36	118	53
ENSG00000173193	ENSG00000173193.15	poly(ADP-ribose) polymerase family member 14 [Source:HGNC Symbol;Acc:HGNC:29232]	PARP14	protein_coding	Q460N5,Q8N546	54625	5.1611229057439	5.415318258755126	575.3792726575431	1.3865800076212065	1.5151199707794385	1.4039236501225947	0.023443079195996232	0.01580421884195682	2.7744236196448116e-5	246	238	281	447	1709	409	1146	518
ENSG00000118503	ENSG00000118503.15	TNF alpha induced protein 3 [Source:HGNC Symbol;Acc:HGNC:11896]	TNFAIP3	protein_coding	P21580	7128	6.378835823471519	6.560981887536021	1266.4752322304766	1.4254483057288574	1.4181400232726926	1.3924134768032093	0.005394584538559657	0.004642145785480348	2.914655889156216e-15	554	601	572	1130	7368	1533	1261	857
ENSG00000168016	ENSG00000168016.14	tetratricopeptide repeat and ankyrin repeat containing 1 [Source:HGNC Symbol;Acc:HGNC:29011]	TRANK1	protein_coding	O15050	9881	2.305947426277522	2.596565261392226	81.1868725102073	1.332274116285725	1.5933456304951803	1.3895732039298578	0.06390082451491297	0.025970986672526158	0.0010514160032928284	43	24	29	73	232	63	170	70
ENSG00000181333	ENSG00000181333.12	hephaestin like 1 [Source:HGNC Symbol;Acc:HGNC:30477]	HEPHL1	protein_coding	Q6MZM0	341208	3.660160040673416	3.8815183305591483	197.83873629114595	1.5384496411794832	1.4628834651794194	1.3638651265933255	0.00783191386614257	0.011814845116259918	9.242611364861336e-6	92	114	62	150	852	184	278	171
ENSG00000182326	ENSG00000182326.15	complement C1s [Source:HGNC Symbol;Acc:HGNC:1247]	C1S	protein_coding	F8WCZ6,P09871	716	0.769306208345143	1.1376561297836403	29.31248927066822	1.2941126766147568	1.7508564495742727	1.361495916249188	0.16484217553898567	0.04948469338595802	0.009236437936705743	5	14	14	23	73	21	64	29
ENSG00000176994	ENSG00000176994.11	SMCR8-C9orf72 complex subunit [Source:HGNC Symbol;Acc:HGNC:17921]	SMCR8	protein_coding	Q8TEV9	140775	3.43077069848525	3.6747329038327976	170.94501998872974	1.6377091479933585	1.4875320520135964	1.3591938059473807	0.007209541967967702	0.016125042327801074	5.961306378471909e-5	116	62	50	128	801	196	206	136
ENSG00000177034	ENSG00000177034.17	metaxin 3 [Source:HGNC Symbol;Acc:HGNC:24812]	MTX3	protein_coding	Q5HYI7	345778	3.4131058463116837	3.6144459855628535	164.18336645357533	1.3002167890165897	1.4295142218999548	1.3521011104925473	0.011254364923783611	0.008120413246387478	8.205333567023319e-7	65	53	79	202	648	141	242	151
ENSG00000112149	ENSG00000112149.10	CD83 molecule [Source:HGNC Symbol;Acc:HGNC:1703]	CD83	protein_coding	A0A087WX61,Q01151	9308	1.603109035692704	1.9952401532707225	50.966532688787204	1.7616096136474004	1.6768628897678688	1.3498972787861498	0.05370642490580032	0.0396304226602332	0.005054592270108824	20	20	26	33	353	99	29	21
ENSG00000090339	ENSG00000090339.9	intercellular adhesion molecule 1 [Source:HGNC Symbol;Acc:HGNC:5344]	ICAM1	protein_coding	P05362	3383	3.8900932377701283	4.111365926354445	229.24969993310862	1.4308727817537714	1.4367103490528854	1.3453178984632466	0.014008680719694593	0.010947365429719209	3.352450936977728e-6	89	93	111	250	1505	332	196	116
ENSG00000174738	ENSG00000174738.13	nuclear receptor subfamily 1 group D member 2 [Source:HGNC Symbol;Acc:HGNC:7963]	NR1D2	protein_coding	B4DXD3,F1D8P2,Q14995	9975	4.207906215298035	4.392106050854723	281.8138510655542	1.4115439474387077	1.392636301296171	1.3405038317938174	0.005783117408816952	0.005993028747940769	1.0924531460533611e-8	114	157	117	250	1335	262	329	254
ENSG00000142156	ENSG00000142156.15	collagen type VI alpha 1 chain [Source:HGNC Symbol;Acc:HGNC:2211]	COL6A1	protein_coding	P12109	1291	3.173413457678316	3.406349432305266	143.17524891918794	1.3371164591864706	1.450696648054138	1.2926829460195228	0.032441090606105345	0.021652238038934273	4.3672388841896055e-4	67	76	56	102	436	114	231	145
ENSG00000143333	ENSG00000143333.7	regulator of G protein signaling 16 [Source:HGNC Symbol;Acc:HGNC:9997]	RGS16	protein_coding	O15492	6004	0.5715338648732865	0.8906445433460503	23.05634499215554	1.7555675279177378	1.5594068582048046	1.291229988090383	0.0231139186432002	0.03904894510417307	0.004983613642789552	12	7	14	13	126	21	40	13
ENSG00000255103	NA	NA	KIAA0754	protein_coding	NA	NA	1.1084572759930609	1.4750277271110255	36.12090461434595	1.8906138058451918	1.6271980027047812	1.2874770566984266	0.0192927111007002	0.04968559933761748	0.007176042152716824	27	12	6	24	170	51	45	24
ENSG00000187990	NA	NA	HIST1H2BG	protein_coding	NA	NA	1.1794470485579118	1.428691443563385	34.3037323078753	1.557646713760183	1.4483622128869815	1.2874188219095262	0.017714266497773794	0.020940251086215604	7.908192132330753e-4	18	15	13	30	192	28	54	22
ENSG00000048052	ENSG00000048052.21	histone deacetylase 9 [Source:HGNC Symbol;Acc:HGNC:14065]	HDAC9	protein_coding	B7Z3P7,Q9UKV0	9734	3.6936795937908022	3.9179704285788746	200.64540874830598	1.4795499965011931	1.3918400562298976	1.2655115306113345	0.0170766790299174	0.017574123799944864	9.940137125290181e-5	86	65	148	159	1300	265	157	123
ENSG00000055332	ENSG00000055332.18	eukaryotic translation initiation factor 2 alpha kinase 2 [Source:HGNC Symbol;Acc:HGNC:9437]	EIF2AK2	protein_coding	P19525,Q8IW76	5610	6.142499641181258	6.3350902830463065	1087.467049813518	1.2360069440243386	1.340347601754119	1.2643628766649133	0.015491745164958423	0.01168612596705623	4.906176370937964e-6	419	441	584	1252	3611	791	1829	1003
ENSG00000228232	ENSG00000228232.1	glyceraldehyde-3-phosphate dehydrogenase pseudogene 1 [Source:HGNC Symbol;Acc:HGNC:4159]	GAPDHP1	pseudogene	NA	NA	1.3762021981347876	1.7241081065593622	42.301716407054215	1.4929121587108884	1.534593376247056	1.2537199320070724	0.04318279912878845	0.04086748873994324	0.005200789431554267	16	7	28	47	191	55	80	16
ENSG00000124201	ENSG00000124201.15	zinc finger NFX1-type containing 1 [Source:HGNC Symbol;Acc:HGNC:29271]	ZNFX1	protein_coding	Q9P2E3	57169	6.64256912103948	6.788120466028714	1486.6226773457292	1.2506255600065668	1.2717663227304008	1.2511785030991236	0.005394584538559657	0.004642145785480348	2.356256089919462e-14	709	618	793	1579	5490	1534	2112	1163
ENSG00000210049	ENSG00000210049.1	mitochondrially encoded tRNA-Phe (UUU/C) [Source:HGNC Symbol;Acc:HGNC:7481]	MT-TF	Mt_tRNA	NA	NA	2.4477014027557447	2.638085522976346	83.03253682957259	1.1199163851759393	1.3661363082938665	1.2409495324696136	0.04217151221910833	0.013083028902298847	1.0720222059693997e-4	28	31	47	100	253	106	122	63
ENSG00000234745	ENSG00000234745.11	major histocompatibility complex, class I, B [Source:HGNC Symbol;Acc:HGNC:4932]	HLA-B	protein_coding	E5FQ95,P01889	3106	3.5064881869213016	3.676295678137861	171.20395808743882	1.1691413107008406	1.3073914541575948	1.231180556742735	0.015371496125042714	0.00868926762758587	2.161006154318821e-6	69	59	98	212	589	176	267	132
ENSG00000175197	ENSG00000175197.12	DNA damage inducible transcript 3 [Source:HGNC Symbol;Acc:HGNC:2726]	DDIT3	protein_coding	P35638,Q53YD1	1649	4.191156305512886	4.343462793438696	271.02109240907015	1.3381174243574665	1.2577526866688076	1.2160817360524243	0.005981345676017907	0.005993028747940769	7.423305225521281e-9	135	142	141	227	1383	342	312	154
ENSG00000115738	ENSG00000115738.10	inhibitor of DNA binding 2 [Source:HGNC Symbol;Acc:HGNC:5361]	ID2	protein_coding	Q02363,Q53T66	3398	1.1270643640036522	1.424384972834554	33.939703209296866	1.7615061877481062	1.4820997102835052	1.210299388485775	0.03024068476319903	0.03665856111458341	0.0055043388719283985	19	14	17	20	235	41	25	23
ENSG00000103226	ENSG00000103226.18	NODAL modulator 3 [Source:HGNC Symbol;Acc:HGNC:25242]	NOMO3	protein_coding	J3KN36,P69849,Q1LZN2	408050	3.508433114528201	3.6699708330962975	170.03705385407875	1.2716365906486806	1.270028390460432	1.206913554986272	0.007203480667023958	0.008838182542344118	6.348990565065862e-7	101	62	73	188	730	168	241	123
ENSG00000224411	ENSG00000224411.3	heat shock protein 90 alpha family class A member 2, pseudogene [Source:HGNC Symbol;Acc:HGNC:5256]	RP11-1033A18.1	pseudogene	NA	NA	1.1483056296900245	1.3895380210535602	34.05655016527377	1.2625828519065454	1.4211349288792872	1.1924773334930978	0.04690387269574459	0.030113034842957073	0.002953312711943929	16	8	19	38	131	29	59	27
ENSG00000229729	NA	NA	RP11-159G9.5	protein_coding	NA	NA	1.932058107336717	2.112694805525529	57.53959851929917	1.0862103862490065	1.337751806618774	1.1827996292354934	0.047882297076206115	0.01605753008664133	4.471266441067204e-4	22	25	25	72	183	66	80	49
ENSG00000162139	ENSG00000162139.10	neuraminidase 3 [Source:HGNC Symbol;Acc:HGNC:7760]	NEU3	protein_coding	A0A024R5N6,Q9UQ49	10825	2.306075956304957	2.5102544711825265	75.27125762253682	1.3100853431150905	1.3182928642725706	1.1797576228303908	0.019128445716030767	0.020496346020710182	3.6003847445668886e-4	42	31	21	95	317	95	97	50
ENSG00000158406	ENSG00000158406.4	H4 clustered histone 8 [Source:HGNC Symbol;Acc:HGNC:4788]	HIST1H4H	protein_coding	B2R4R0,P62805	8365	2.174481420429918	2.507874853896705	73.39847575720117	1.5662647886955439	1.4550196607348282	1.1750872625206672	0.037766766081432736	0.04610922280529043	0.005983551794861456	12	36	48	79	480	112	78	26
ENSG00000113615	ENSG00000113615.13	SEC24 homolog A, COPII coat complex component [Source:HGNC Symbol;Acc:HGNC:10703]	SEC24A	protein_coding	B4E205,O95486	10802	5.516336460225884	5.6573055081011105	676.8635653973909	1.1933659342506082	1.2071828292721796	1.1707553379459013	0.005981345676017907	0.005993028747940769	7.380264503882439e-10	270	253	356	1016	3133	712	792	502
ENSG00000204396	ENSG00000204396.11	von Willebrand factor A domain containing 7 [Source:HGNC Symbol;Acc:HGNC:13939]	VWA7	protein_coding	A0A1U9X8T7,Q9Y334	80737	0.4720136493171953	0.7286046344880208	20.96649347538157	1.445479901391247	1.4547696671239794	1.1694151271724573	0.038523846664551206	0.045899697961331934	0.007448502602195024	6	12	12	15	88	20	35	15
ENSG00000102218	ENSG00000102218.6	RP2 activator of ARL3 GTPase [Source:HGNC Symbol;Acc:HGNC:10274]	RP2	protein_coding	A0A1B2JLU2,O75695	6102	2.444417276047167	2.6292710414554827	80.94477736567389	1.2528954830610983	1.268518774991394	1.1682417989352067	0.012903573432087454	0.01334135734551411	4.085524066786578e-5	27	37	40	113	413	102	103	42
ENSG00000138448	ENSG00000138448.12	integrin subunit alpha V [Source:HGNC Symbol;Acc:HGNC:6150]	ITGAV	protein_coding	P06756	3685	7.6216217248781994	7.779739558788708	2957.992415900387	1.1803934400964204	1.2229263061357387	1.1626625952795757	0.010759413921802241	0.010947365429719209	1.6491151976225988e-6	1130	1247	1575	4093	11976	2225	3726	2873
ENSG00000168685	ENSG00000168685.15	interleukin 7 receptor [Source:HGNC Symbol;Acc:HGNC:6024]	IL7R	protein_coding	P16871	3575	2.765968972891849	2.9024915043295705	99.27706076099344	1.2245624362325995	1.207903800254416	1.1624908764943163	0.006384132546870112	0.006651046449416677	1.0583358589619409e-7	44	53	54	98	450	96	130	72
ENSG00000121060	ENSG00000121060.18	tripartite motif containing 25 [Source:HGNC Symbol;Acc:HGNC:12932]	TRIM25	protein_coding	Q14258	7706	6.463921319486995	6.604847652496896	1309.6037518798103	1.1839844757326832	1.2042568738490338	1.1617220719283665	0.006442198428266183	0.005993028747940769	1.697578497405889e-8	679	637	623	1368	4670	1211	1960	1031
ENSG00000260482	ENSG00000260482.3	novel transcript	CTD-2196E14.9	lincRNA	NA	NA	2.5423989142386922	2.743547685626575	89.4505613900095	1.45789854258444	1.3201731264561558	1.153208683058717	0.014500762307401462	0.026436506388786713	0.0010819136957362823	55	50	30	62	367	84	126	72
ENSG00000185900	ENSG00000185900.10	protein O-mannose kinase [Source:HGNC Symbol;Acc:HGNC:26267]	POMK	protein_coding	Q9H5K3	84197	1.5982314915868705	1.8566204449828065	48.24912839293024	1.0925360550983045	1.4189821356241006	1.152063394959067	0.09756370256734163	0.04142702791571894	0.006401023939421111	17	10	27	68	155	65	45	50
ENSG00000237973	ENSG00000237973.1	MT-CO1 pseudogene 12 [Source:HGNC Symbol;Acc:HGNC:52014]	hsa-mir-6723	pseudogene	NA	NA	4.656119300668439	4.853244863184862	386.7305227893251	1.3754216871954303	1.2806002425536473	1.1459981661013021	0.01363698906328147	0.021014081241378064	2.475486498590474e-4	127	269	206	297	1689	521	567	177
ENSG00000185164	ENSG00000185164.14	NODAL modulator 2 [Source:HGNC Symbol;Acc:HGNC:22652]	NOMO2	protein_coding	Q5JPE7	102723728,283820	4.350861428790584	4.509747968756851	305.764354256646	1.2978981313107871	1.2244258833706516	1.1378390730123416	0.009005180124663701	0.012496481999301699	2.0533864765371715e-5	196	152	124	253	1185	366	380	220
ENSG00000170385	ENSG00000170385.10	solute carrier family 30 member 1 [Source:HGNC Symbol;Acc:HGNC:11012]	SLC30A1	protein_coding	Q9Y6M5	7779	5.889628811474321	6.121095867145274	935.2344029708471	1.303622915984481	1.288211554245981	1.1365489111193723	0.03199419144108138	0.03705295071045712	0.0012522935634295524	229	252	669	1479	4298	658	1246	864
ENSG00000240376	ENSG00000240376.1	ribosomal protein S8 (RPS8) pseudogene	RP11-36C20.1	pseudogene	NA	NA	0.39813466922435886	1.112356591197266	26.703590195364573	2.243715264646401	1.907895616066061	1.1337581809287958	0.04787743754734808	0.09050433880691984	0.03202809564114921	2	2	24	24	142	41	49	9
ENSG00000173276	ENSG00000173276.14	zinc finger and BTB domain containing 21 [Source:HGNC Symbol;Acc:HGNC:13083]	ZBTB21	protein_coding	Q5H9S0,Q9ULJ3	49854	4.127307958857782	4.302974607147678	264.8896952904854	1.1333869987180871	1.2290414261915834	1.122266915092142	0.02184541761859574	0.018585253804887812	1.7369559937592484e-4	91	93	192	328	1062	186	385	241
ENSG00000108510	ENSG00000108510.10	mediator complex subunit 13 [Source:HGNC Symbol;Acc:HGNC:22474]	MED13	protein_coding	A0A024QZ75,Q9UHV7	9969	5.775109551845974	5.897507831562388	800.4888254382944	1.118775633644471	1.144507838616551	1.1167396790569324	0.005394584538559657	0.004642145785480348	2.9795840055021204e-11	343	369	422	1084	3650	726	913	658
ENSG00000110367	ENSG00000110367.13	DEAD-box helicase 6 [Source:HGNC Symbol;Acc:HGNC:2747]	DDX6	protein_coding	B2R858,P26196	1656	4.818349872125036	4.93297828104368	409.4620382387828	1.1224957302391596	1.1334373198046797	1.1154990926684196	0.005394584538559657	0.004642145785480348	2.840816978018938e-16	203	195	209	497	1850	429	457	305
ENSG00000101752	ENSG00000101752.11	mindbomb E3 ubiquitin protein ligase 1 [Source:HGNC Symbol;Acc:HGNC:21086]	MIB1	protein_coding	Q86YT6	57534	5.966473551628125	6.100774454521342	922.3888190616872	1.122350420591746	1.1590046462255315	1.1148329530600063	0.007362018515688013	0.006696953573633965	8.079064870986945e-8	385	351	562	1272	3892	775	1142	801
ENSG00000138642	ENSG00000138642.15	HECT and RLD domain containing E3 ubiquitin protein ligase family member 6 [Source:HGNC Symbol;Acc:HGNC:26072]	HERC6	protein_coding	Q8IVU3	55008	3.872933138232493	4.096264053287581	230.59507526079145	1.009665117818261	1.293830880049697	1.110346385704627	0.09645050105854583	0.039020004957242053	0.0026588900871692767	91	78	149	264	613	146	417	228
ENSG00000165997	ENSG00000165997.5	ADP ribosylation factor like GTPase 5B [Source:HGNC Symbol;Acc:HGNC:23052]	ARL5B	protein_coding	B0YIW9,Q96KC2	221079	5.0130433389007285	5.20746224806521	494.90228573236993	1.2094991208260752	1.2243990616516214	1.0997045737672835	0.02585341779256066	0.026605817283933415	5.081371864815133e-4	122	202	273	839	2609	365	609	409
ENSG00000111981	ENSG00000111981.5	UL16 binding protein 1 [Source:HGNC Symbol;Acc:HGNC:14893]	ULBP1	protein_coding	Q9BZM6	80329	1.542109793246212	1.7333771010632002	43.19534382711632	1.345934430351069	1.2565695816453955	1.0983735586683059	0.018033651075742913	0.02668620382613221	0.001433192967611739	28	17	17	44	226	39	49	34
ENSG00000078725	ENSG00000078725.13	BMP/retinoic acid inducible neural specific 1 [Source:HGNC Symbol;Acc:HGNC:2687]	BRINP1	protein_coding	O60477	1620	0.8637876090219729	1.0885493476994743	27.429621358278176	1.230301667873788	1.3593268999127535	1.0975267421451473	0.04951709301384517	0.039393346447923916	0.006132438271934123	9	16	9	33	106	28	40	22
ENSG00000144426	ENSG00000144426.18	neurobeachin like 1 [Source:HGNC Symbol;Acc:HGNC:20681]	NBEAL1	protein_coding	Q6ZS30	65065	4.044010916392965	4.177278297293895	242.23066672530203	1.1002578110020393	1.15522401766805	1.097451687714801	0.008155110771264806	0.008108748189173037	4.4707193351743534e-7	116	93	132	326	1117	224	251	211
ENSG00000166446	ENSG00000166446.15	chromodomain Y like 2 [Source:HGNC Symbol;Acc:HGNC:23030]	CDYL2	protein_coding	Q8N8U2	124359	2.9347151948025285	3.0632213320014974	111.15614932264873	1.1773641455116164	1.1485120353880636	1.0968937254523046	0.007203480667023958	0.008979032822488034	7.868193337616038e-7	65	51	55	116	507	107	136	82
ENSG00000150995	ENSG00000150995.19	inositol 1,4,5-trisphosphate receptor type 1 [Source:HGNC Symbol;Acc:HGNC:6180]	ITPR1	protein_coding	B4DER3,B4DGH1,Q14643,Q59H91	3708	3.103962587354254	3.2382265490189366	126.45814060179613	1.104525332039151	1.173197184084648	1.0920598532499006	0.011842644985416116	0.011393686179226767	1.57417372788487e-5	68	60	61	135	490	119	146	115
ENSG00000210191	ENSG00000210191.1	mitochondrially encoded tRNA-Leu (CUN) 2 [Source:HGNC Symbol;Acc:HGNC:7491]	MT-TL2	Mt_tRNA	NA	NA	2.55567282129474	2.8655262808393043	98.13201006169822	1.7300325567092552	1.4568929133306376	1.0918627209129714	0.032389889267007685	0.0643408502865211	0.012962006596991	56	67	24	41	306	133	131	78
ENSG00000156535	ENSG00000156535.15	CD109 molecule [Source:HGNC Symbol;Acc:HGNC:21685]	CD109	protein_coding	Q6YHK3	135228	8.177491172424183	8.30832680722311	4265.849838574623	1.0827058481228098	1.1212623530789498	1.0699245415576686	0.010370785726841391	0.010515974094067865	1.0235169657666995e-6	1783	1872	2571	5714	16458	3182	5915	3723
ENSG00000114450	ENSG00000114450.10	G protein subunit beta 4 [Source:HGNC Symbol;Acc:HGNC:20731]	GNB4	protein_coding	Q9HAV0	59345	4.471571129658706	4.608164753370705	327.21282508751335	1.0542174180917516	1.1358054172856775	1.0673592553150384	0.012903573432087454	0.011052764638251358	9.438765936700546e-6	140	132	179	476	1388	259	398	294
ENSG00000165240	ENSG00000165240.20	ATPase copper transporting alpha [Source:HGNC Symbol;Acc:HGNC:869]	ATP7A	protein_coding	B4DRW0,Q04656,Q762B6	538	1.6577080043407109	1.8408159962009394	47.25181934705651	1.0959626498958204	1.2529843039565227	1.0586579434412473	0.047735299862681047	0.029396894503696452	0.002747997404807818	28	15	19	60	164	53	65	37
ENSG00000151229	ENSG00000151229.13	solute carrier family 2 member 13 [Source:HGNC Symbol;Acc:HGNC:15956]	SLC2A13	protein_coding	Q96QE2	114134	1.7282009468106585	1.9153373716743518	49.63415171922321	1.2107561765348251	1.2504873744775529	1.0570883313591597	0.03425417640492973	0.030244087284682263	0.00306409344862096	23	19	32	49	243	31	59	49
ENSG00000144366	ENSG00000144366.16	GULP PTB domain containing engulfment adaptor 1 [Source:HGNC Symbol;Acc:HGNC:18649]	GULP1	protein_coding	Q9UBP9	51454	2.599342221677914	2.8120978675802153	92.89361475930905	1.180602547159056	1.2427001777256457	1.0447730195514737	0.04492444513209599	0.03705795650692969	0.0038382470616123874	26	36	60	132	531	72	75	92
ENSG00000104368	ENSG00000104368.18	plasminogen activator, tissue type [Source:HGNC Symbol;Acc:HGNC:9051]	PLAT	protein_coding	B4DN26,P00750	5327	3.6823622778233474	3.8156813915167245	188.58308050370414	1.0158820829134365	1.1248277512580784	1.0429033957784226	0.01896914800852145	0.012496481999301699	3.0607253680355924e-5	64	99	108	255	658	184	265	147
ENSG00000197608	ENSG00000197608.11	zinc finger protein 841 [Source:HGNC Symbol;Acc:HGNC:27611]	ZNF841	protein_coding	Q6ZN19	284371	3.789045948672179	3.9103536020269307	200.55864761885127	1.061827420562605	1.0928791528881867	1.0378329034560265	0.007536270122357098	0.008278446636962837	1.9581801014255363e-7	74	83	139	280	898	207	236	142
ENSG00000109814	ENSG00000109814.12	UDP-glucose 6-dehydrogenase [Source:HGNC Symbol;Acc:HGNC:12525]	UGDH	protein_coding	O60701	7358	5.324317250200594	5.452329362054363	585.1316436490603	1.0754225551621017	1.0960792447024983	1.0375028671182298	0.011966849604945887	0.010947365429719209	1.6176820312996762e-6	241	251	378	800	3468	667	517	345
ENSG00000120992	ENSG00000120992.18	lysophospholipase 1 [Source:HGNC Symbol;Acc:HGNC:6737]	LYPLA1	protein_coding	A0A087X1K9,B4DP64,O75608,Q6IAQ1	10434	6.50827469026887	6.670216383954392	1367.7654024145377	1.1260406123788902	1.1297074542457695	1.0266403534616866	0.02269338595336395	0.026235680143799536	3.780646241309143e-4	448	498	825	2351	6893	1067	1368	1237
ENSG00000188559	ENSG00000188559.15	Ral GTPase activating protein catalytic subunit alpha 2 [Source:HGNC Symbol;Acc:HGNC:16207]	RALGAPA2	protein_coding	Q2PPJ7	57186	4.407634812831362	4.5182916529200545	307.27345687118805	1.0856398011830168	1.0670296592246378	1.0234806557371663	0.006384132546870112	0.006998033764151941	1.9865462928287198e-7	186	151	159	321	1330	279	364	240
ENSG00000174718	ENSG00000174718.12	retroelement silencing factor 1 [Source:HGNC Symbol;Acc:HGNC:25559]	KIAA1551	protein_coding	Q9HCM1	55196	4.7829660571032715	4.883635630644706	394.6033063241388	1.0467658854515152	1.0380093652613331	1.0197178345716271	0.005783117408816952	0.004642145785480348	4.208449720226266e-12	201	177	250	486	2059	413	405	251
ENSG00000135373	ENSG00000135373.12	ETS homologous factor [Source:HGNC Symbol;Acc:HGNC:3246]	EHF	protein_coding	Q9NZC4	26298	6.995670936087164	7.093173687887356	1833.6895748186794	1.0430550997813395	1.033416417152728	1.0178175630158783	0.005394584538559657	0.004642145785480348	5.792877659649127e-14	957	1004	909	2261	8492	1859	1998	1292
ENSG00000253710	ENSG00000253710.4	ALG11 alpha-1,2-mannosyltransferase [Source:HGNC Symbol;Acc:HGNC:32456]	ALG11	protein_coding	Q2TAA5	440138	3.3725508939525404	3.511045645530495	152.53036406554463	1.0118207368975607	1.1178020643880413	1.0149133259617842	0.020980571354420146	0.017463564400396626	2.0842573152439866e-4	72	62	82	212	639	111	189	141
ENSG00000188647	ENSG00000188647.13	protein prenyltransferase alpha subunit repeat containing 1 [Source:HGNC Symbol;Acc:HGNC:30449]	PTAR1	protein_coding	Q7Z6K3	375743	5.00779275732948	5.150146080329529	476.7459398162811	1.0195789426404007	1.1005786773223838	1.0104926016503666	0.02171870051193471	0.018517153361632177	1.5733183415699999e-4	173	213	278	725	2138	335	550	445
ENSG00000197081	ENSG00000197081.14	insulin like growth factor 2 receptor [Source:HGNC Symbol;Acc:HGNC:5467]	IGF2R	protein_coding	P11717	3482	7.612283056482022	7.721623569997009	2837.5082508284854	1.080517573489054	1.050442238264215	1.010223550243606	0.006384132546870112	0.006903671298264613	6.542264284999591e-8	1720	1578	1335	2876	11626	2870	3565	1985
ENSG00000155090	ENSG00000155090.15	Kruppel like factor 10 [Source:HGNC Symbol;Acc:HGNC:11810]	KLF10	protein_coding	Q13118	7071	6.495107096117323	6.618064724270827	1320.6394904653828	1.0327870016438883	1.066346057335472	1.0057578988513904	0.012903573432087454	0.011908710033278622	9.243778385565744e-6	485	613	887	1831	5297	997	1766	1112
ENSG00000164171	ENSG00000164171.11	integrin subunit alpha 2 [Source:HGNC Symbol;Acc:HGNC:6137]	ITGA2	protein_coding	P17301	3673	7.68767650940026	7.8477343195369125	3084.449381519304	1.0221337781244262	1.1184190984264408	1.0031283032389824	0.03620387198281871	0.028249567790880344	3.579328014681109e-4	1428	1398	1751	3987	20411	4158	2205	1433
ENSG00000147027	ENSG00000147027.4	transmembrane protein 47 [Source:HGNC Symbol;Acc:HGNC:18515]	TMEM47	protein_coding	A0A024RBY7,Q9BQJ4	83604	1.1052383375002939	1.319739318946432	32.71933619348849	1.2789815594645815	1.2976383978463255	1.0023500656029005	0.04305752966733101	0.053528290372306483	0.012121334175594202	20	15	11	31	146	23	38	34
ENSG00000231991	ENSG00000231991.4	annexin A2 pseudogene 2 [Source:HGNC Symbol;Acc:HGNC:539]	ANXA2P2	pseudogene	NA	NA	5.639591986269007	5.765541521094448	728.0038778416189	1.0603566618467257	1.062796181510354	0.9963106625521527	0.012568644469645961	0.01336043955274972	1.1880426675875072e-5	282	298	563	945	3448	905	921	338
ENSG00000162409	ENSG00000162409.11	protein kinase AMP-activated catalytic subunit alpha 2 [Source:HGNC Symbol;Acc:HGNC:9377]	PRKAA2	protein_coding	P54646	5563	2.5963148219589263	2.7697995523882906	91.11999109657518	1.1835211986043317	1.1852973837931806	0.9946300591105071	0.03559787113339334	0.036094914308259805	0.004122683144933771	47	54	45	74	372	55	140	80
ENSG00000068079	ENSG00000068079.8	interferon induced protein 35 [Source:HGNC Symbol;Acc:HGNC:5399]	IFI35	protein_coding	P80217	3430	1.5988346588479803	1.7978161786356825	46.08818468017858	1.074184933035205	1.2723316017009547	0.9931214458030467	0.10799156295745599	0.04551837842714921	0.011017119470289563	16	24	32	37	127	45	87	32
ENSG00000145734	ENSG00000145734.19	B double prime 1, subunit of RNA polymerase III transcription initiation factor IIIB [Source:HGNC Symbol;Acc:HGNC:13652]	BDP1	protein_coding	A6H8Y1	55814	3.7103185299904737	3.820407295053347	189.3291574372666	1.0342123412329616	1.0552995174460453	0.99309710718618	0.010284526225545917	0.010947365429719209	6.580864162319591e-6	108	103	91	207	734	198	208	152
ENSG00000134352	ENSG00000134352.20	interleukin 6 signal transducer [Source:HGNC Symbol;Acc:HGNC:6021]	IL6ST	protein_coding	A0A0A0N0L2,P40189,Q17RA0	3572	6.61860288384029	6.73260391181444	1426.2405252056112	1.048799692548116	1.0400392942878687	0.9903810214855011	0.00946380658126808	0.0107797676974129	9.187331122669157e-7	527	598	992	2159	7548	1269	1560	985
ENSG00000160710	ENSG00000160710.17	adenosine deaminase RNA specific [Source:HGNC Symbol;Acc:HGNC:225]	ADAR	protein_coding	P55265	103	7.772373220990497	7.883967724553163	3176.886032492548	1.0581274976691817	1.0383920506314201	0.9875069903295893	0.00832008145842606	0.010515974094067865	1.4589311762805912e-6	1968	1715	1477	3352	12150	2966	4321	2298
ENSG00000248124	ENSG00000248124.7	RRN3 pseudogene 1 [Source:HGNC Symbol;Acc:HGNC:30548]	RRN3P1	pseudogene	NA	NA	0.9284129063572673	1.1096628840382612	27.415275791018914	1.218353834036933	1.1920697930265982	0.9820638819481318	0.0318150954785964	0.039393346447923916	0.006580233895400487	12	12	20	25	123	36	32	16
ENSG00000116678	ENSG00000116678.20	leptin receptor [Source:HGNC Symbol;Acc:HGNC:6554]	LEPR	protein_coding	P48357,Q4G138	3953	3.192703334006747	3.3652778513474226	138.53639899827556	0.9586823158495966	1.162598872440796	0.981268089228259	0.07165640664214397	0.03833772308721903	0.004113056832336278	63	70	74	153	464	78	221	135
ENSG00000184371	ENSG00000184371.14	colony stimulating factor 1 [Source:HGNC Symbol;Acc:HGNC:2432]	CSF1	protein_coding	A0A024R0A1,P09603	1435	2.953499502155627	3.083408277676987	112.68663587906623	1.1441276363199862	1.0769116649479793	0.9778018880159691	0.012903573432087454	0.01962110773234013	3.238474895744049e-4	50	79	59	104	473	110	161	70
ENSG00000186594	ENSG00000186594.14	MIR22 host gene [Source:HGNC Symbol;Acc:HGNC:28219]	MIR22HG	lincRNA	NA	84981	6.6116350397509525	6.69880799094427	1394.804388060096	0.9807609722877197	0.9841252996275011	0.9724735657538881	0.005394584538559657	0.004642145785480348	2.027233204368777e-16	629	658	980	1808	5870	1350	1765	932
ENSG00000137801	ENSG00000137801.11	thrombospondin 1 [Source:HGNC Symbol;Acc:HGNC:11785]	THBS1	protein_coding	P07996	7057	10.895164981012453	11.005692048730056	27595.792358781153	1.0125434389242542	1.037249773335556	0.9688740009946027	0.00946380658126808	0.01038664932445661	1.8102922942265312e-7	14785	14662	14354	32776	143310	35558	24587	15532
ENSG00000005810	ENSG00000005810.18	MYC binding protein 2 [Source:HGNC Symbol;Acc:HGNC:23386]	MYCBP2	protein_coding	O75592	23077	5.957694786354377	6.080606548596815	910.798607896381	1.0491709956389275	1.0483943263769857	0.9686076838605239	0.015263502411698599	0.01605753008664133	8.209783590861741e-5	551	514	435	893	3083	803	1245	749
ENSG00000181458	ENSG00000181458.10	transmembrane protein 45A [Source:HGNC Symbol;Acc:HGNC:25480]	TMEM45A	protein_coding	J3KQ06,Q9NWC5	55076	4.559725455690565	4.693731995801086	346.1920732339853	1.0225603551218099	1.057373965672269	0.9682649968656155	0.019530339296841778	0.018706016881576432	1.8506157411885934e-4	121	131	232	570	1525	285	482	246
ENSG00000101347	ENSG00000101347.10	SAM and HD domain containing deoxynucleoside triphosphate triphosphohydrolase 1 [Source:HGNC Symbol;Acc:HGNC:15925]	SAMHD1	protein_coding	Q59H15,Q9Y3Z3	25939	3.8368556638889255	3.963541536359051	209.11682615308777	0.9676075167760382	1.0691506769529	0.9681748411701095	0.03025011378538477	0.018517153361632177	3.2719410492681257e-4	101	116	116	231	671	182	355	143
ENSG00000083857	ENSG00000083857.14	FAT atypical cadherin 1 [Source:HGNC Symbol;Acc:HGNC:3595]	FAT1	protein_coding	Q14517	2195	9.16630155535374	9.275757396062328	8340.793498288025	1.0309938208486817	1.0213786176030843	0.9652608782822164	0.009675835320716033	0.011091709724134658	3.1446122489580814e-6	4923	4765	3924	8977	30813	7830	9943	6868
ENSG00000172748	ENSG00000172748.14	zinc finger protein 596 [Source:HGNC Symbol;Acc:HGNC:27268]	ZNF596	protein_coding	Q8TC21	169270	1.510883266316766	1.6666450160118849	41.550051431494374	1.0237525532887295	1.1571039432366057	0.9647327095465578	0.04492444513209599	0.029635042558574118	0.0040662082432574645	20	16	25	50	163	32	62	34
ENSG00000051108	ENSG00000051108.15	homocysteine inducible ER protein with ubiquitin like domain 1 [Source:HGNC Symbol;Acc:HGNC:13744]	HERPUD1	protein_coding	A4UAE9,Q15011,Q53FP9	9709	6.879984994176942	6.962070795405472	1673.711944633374	0.9665072715232638	0.9659000352778279	0.9619178694725752	0.005394584538559657	0.004642145785480348	5.22238323966063e-25	766	896	1015	2272	7387	1707	1949	1089
ENSG00000151414	ENSG00000151414.15	NIMA related kinase 7 [Source:HGNC Symbol;Acc:HGNC:13386]	NEK7	protein_coding	A0A024R964,B2R8K8,Q8TDX7	140609	5.7984163191623175	5.9300210918748935	819.61762400207	0.9812551870251295	1.0488665473527854	0.9604636241084923	0.022035665933024945	0.020001543939075685	2.2108272376130408e-4	319	354	498	1281	3417	600	907	783
ENSG00000204519	ENSG00000204519.11	zinc finger protein 551 [Source:HGNC Symbol;Acc:HGNC:25108]	ZNF551	protein_coding	Q7Z340	90233	3.022822484784527	3.1466357381948993	117.61173478552199	1.0181095834741567	1.0533096551145207	0.9591075079944311	0.0178695254216582	0.016508632812506308	1.6098384667791695e-4	56	51	68	164	583	89	129	98
ENSG00000102401	ENSG00000102401.20	armadillo repeat containing X-linked 3 [Source:HGNC Symbol;Acc:HGNC:24065]	ARMCX3	protein_coding	A0A024RCF9,Q9UH62	51566	1.9311940662891138	2.073646690849094	54.997845848528186	1.0220050412574107	1.0956616748620776	0.958243042361313	0.027591804723747327	0.02281767095657225	0.0012488942981501187	25	29	27	72	223	75	66	30
ENSG00000168394	ENSG00000168394.11	transporter 1, ATP binding cassette subfamily B member [Source:HGNC Symbol;Acc:HGNC:43]	TAP1	protein_coding	A0A0S2Z5A6,B7Z7P4,Q03518	6890	4.871636025170444	4.968658914008019	420.1118316115538	0.9499507373276004	0.9981177043486961	0.9557777528992162	0.00957732884463781	0.006696953573633965	2.6555963924820513e-7	201	195	288	520	1479	407	599	289
ENSG00000172071	ENSG00000172071.14	eukaryotic translation initiation factor 2 alpha kinase 3 [Source:HGNC Symbol;Acc:HGNC:3255]	EIF2AK3	protein_coding	B3KY45,E7ER02,Q68DI6,Q9NZJ5	9451	4.408544455494503	4.50123037241637	303.4104119663106	0.9554609343011001	0.991335848993267	0.9543031099413489	0.00683702283606419	0.005993028747940769	9.07267182170644e-9	150	161	161	411	1200	297	371	221
ENSG00000149428	ENSG00000149428.19	hypoxia up-regulated 1 [Source:HGNC Symbol;Acc:HGNC:16931]	HYOU1	protein_coding	B3KXH0,B7Z602,B7Z766,Q6IN67,Q9Y4L1	10525	7.3157872225901945	7.43301323820589	2318.431490156435	1.0392310758170282	1.0242620090675942	0.9537845169118178	0.01335988654575087	0.015330846962690069	2.1468990426516434e-5	1425	1289	1033	2573	11450	2995	2205	1287
ENSG00000160551	ENSG00000160551.11	TAO kinase 1 [Source:HGNC Symbol;Acc:HGNC:29259]	TAOK1	protein_coding	A0A024QZ70,Q7L7X3	57551	6.519287476230556	6.619465608870558	1321.1380463174346	0.9606991421159901	0.9936684500845747	0.9514979947358341	0.00957732884463781	0.008579853933426695	5.027549184204534e-7	649	628	792	1800	5887	968	1609	1075
ENSG00000143882	ENSG00000143882.12	ATPase H+ transporting V1 subunit C2 [Source:HGNC Symbol;Acc:HGNC:18264]	ATP6V1C2	protein_coding	A0A0U1RR16,Q8NEY4	245973	2.170712441730871	2.3592022261056407	67.48174963884466	1.206135563100541	1.1689273926701245	0.9453755502200996	0.0474719657866199	0.04362520890371127	0.007806691892605016	31	39	33	70	399	38	67	63
ENSG00000133401	ENSG00000133401.16	PDZ domain containing 2 [Source:HGNC Symbol;Acc:HGNC:18486]	PDZD2	protein_coding	A0A024RE15,O15018	23037	3.5509766430086716	3.678955145421784	172.1431806461513	0.9609861119663684	1.0627707016431176	0.9424050830670417	0.03184619708948722	0.023991200764359413	9.591049182702273e-4	90	97	90	181	588	127	238	157
ENSG00000158125	ENSG00000158125.10	xanthine dehydrogenase [Source:HGNC Symbol;Acc:HGNC:12805]	XDH	protein_coding	P47989	7498	5.328705256931326	5.447473279837405	587.2032166550862	0.9402703849641726	1.0249922312246802	0.9422010244590495	0.023064923136592794	0.017458544090217347	1.6098384667791695e-4	308	296	340	686	1933	433	851	511
ENSG00000178209	ENSG00000178209.15	plectin [Source:HGNC Symbol;Acc:HGNC:9069]	PLEC	protein_coding	Q15149	5339	8.07968415568859	8.212169268585034	3988.627991474921	1.1133405885189895	1.0365312392486106	0.9402029610471404	0.0170766790299174	0.024536961149486433	3.619544658780473e-4	2914	2133	1562	3752	15975	3979	4720	3008
ENSG00000169429	ENSG00000169429.11	C-X-C motif chemokine ligand 8 [Source:HGNC Symbol;Acc:HGNC:6025]	IL8	protein_coding	A0A024RDA5,P10145	3576	5.547757701579908	5.703216052897609	695.5503383341377	1.0230128823581017	1.0764140715599668	0.9361820501881372	0.044872402228711486	0.03316724818326024	0.0012786625322693014	335	385	380	802	4801	850	477	341
ENSG00000169826	ENSG00000169826.8	chondroitin sulfate N-acetylgalactosaminyltransferase 2 [Source:HGNC Symbol;Acc:HGNC:24292]	CSGALNACT2	protein_coding	A0A0S2Z5F5,A0A0S2Z5F9,A0A0S2Z5K4,Q8N6G5	55454	4.8430680136499324	4.967873272676129	417.2014355585237	1.0134940501878202	1.0172889541393781	0.931628353468843	0.020039730555483623	0.018706016881576432	1.3528666008447377e-4	152	195	265	662	2423	470	402	219
ENSG00000085465	ENSG00000085465.13	oviductal glycoprotein 1 [Source:HGNC Symbol;Acc:HGNC:8524]	OVGP1	protein_coding	Q12889,Q86YN0	5016	0.9863535661552778	1.2067815749441593	30.58237606198748	1.4793928344320915	1.3217110864681727	0.9314520406511783	0.045282557801179256	0.0702209261838723	0.02238915175344657	19	16	15	14	115	28	37	30
ENSG00000177888	ENSG00000177888.7	zinc finger and BTB domain containing 41 [Source:HGNC Symbol;Acc:HGNC:24819]	ZBTB41	protein_coding	Q5SVQ8	360023	3.873878402677779	4.0504757821400466	222.30527566882796	0.9520462130278463	1.1017751171647177	0.924357807378547	0.06339834870370636	0.048232760472716886	0.005660617728886276	71	83	138	377	864	145	276	225
ENSG00000128590	ENSG00000128590.5	DnaJ heat shock protein family (Hsp40) member B9 [Source:HGNC Symbol;Acc:HGNC:6968]	DNAJB9	protein_coding	Q6FIF1,Q9UBS3	4189	5.0332044365414434	5.19124728300219	489.57941009777403	1.0497203183188502	1.0574100976966374	0.9205908159047356	0.034545724012908514	0.038049351861685655	0.002290619391622494	137	176	342	883	2069	404	667	369
ENSG00000179454	ENSG00000179454.14	kelch like family member 28 [Source:HGNC Symbol;Acc:HGNC:19741]	KLHL28	protein_coding	A8K1E0,J3KNY7,Q9NXS3	54813	3.7554897318309375	3.895833516446787	199.02829912092437	0.9567825053749086	1.0407302291782092	0.9152280235013576	0.03184619708948722	0.029903155845808948	0.0015055702218507727	67	73	141	328	799	165	245	169
ENSG00000091039	ENSG00000091039.17	oxysterol binding protein like 8 [Source:HGNC Symbol;Acc:HGNC:16396]	OSBPL8	protein_coding	A0A024RBB8,Q5HYM3,Q9BZF1	114882	6.001409746305871	6.120705949025599	933.2180301620612	0.9904288617016124	0.9971608698381114	0.914209313236472	0.0192927111007002	0.019821450865418075	1.639669247800101e-4	365	359	607	1603	4676	793	931	735
ENSG00000173918	ENSG00000173918.15	C1q and TNF related 1 [Source:HGNC Symbol;Acc:HGNC:14324]	C1QTNF1	protein_coding	A0A0C4DFP7,Q9BXJ1	114897	2.5257346850718205	2.6407511619092685	82.67162314960763	0.9781254866336905	1.0204023321000284	0.9136648687750358	0.02079145487909982	0.01958160589340253	5.081371864815133e-4	41	47	40	106	344	67	110	63
ENSG00000117289	NA	NA	TXNIP	protein_coding	NA	NA	6.591319289624724	6.71556224005722	1413.4056507526393	1.0537052211160285	1.0114044204101835	0.9125498312398955	0.0192927111007002	0.02330758973598167	4.171272334378748e-4	895	884	653	1249	5029	1293	2103	968
ENSG00000134070	ENSG00000134070.5	interleukin 1 receptor associated kinase 2 [Source:HGNC Symbol;Acc:HGNC:6113]	IRAK2	protein_coding	O43187	3656	3.056745991815535	3.163329667573738	118.16004781792579	1.0048778911577778	0.9743911328189185	0.9124464190097006	0.012568644469645961	0.013086984614888521	2.953405144473474e-5	55	60	70	168	627	124	123	68
ENSG00000118058	ENSG00000118058.23	lysine methyltransferase 2A [Source:HGNC Symbol;Acc:HGNC:7132]	KMT2A	protein_coding	Q03164	4297	2.879728611290349	3.1462988307735573	118.48796784426608	1.562245932968547	1.2724267925200097	0.9120906311812427	0.026979187439793943	0.07702842859267355	0.020631406330216553	68	90	22	84	492	153	122	90
ENSG00000059804	ENSG00000059804.16	solute carrier family 2 member 3 [Source:HGNC Symbol;Acc:HGNC:11007]	SLC2A3	protein_coding	P11169	6515	3.36773225646949	3.4671254204493223	147.30777909306184	0.9578227545219652	0.9744190912137498	0.9111739914922026	0.011842644985416116	0.012755863242454805	1.6464232811183546e-05	89	70	72	198	600	151	185	96
ENSG00000180488	ENSG00000180488.15	mitoguardin 1 [Source:HGNC Symbol;Acc:HGNC:24741]	FAM73A	protein_coding	B4DK63,B7ZLZ8,F8W7S1,Q8NAN2	374986	4.862275923104288	4.95048228890331	414.71079345581916	0.9043871699678755	0.947506283930292	0.9070062498571736	0.008155110771264806	0.006903671298264613	2.3545555165084431e-7	212	199	244	589	1698	352	493	325
ENSG00000120885	ENSG00000120885.22	clusterin [Source:HGNC Symbol;Acc:HGNC:2095]	CLU	protein_coding	P10909	1191	3.699987931002846	3.8064629764597906	186.58218833699746	1.05013453918081	0.9793947639529195	0.906824391958877	0.011086725767646848	0.017468261197437055	1.0221786555466259e-4	125	101	91	194	802	206	235	105
ENSG00000072364	ENSG00000072364.13	AF4/FMR2 family member 4 [Source:HGNC Symbol;Acc:HGNC:17869]	AFF4	protein_coding	Q9UHB7	27125	7.248412474653288	7.327293277210675	2156.873231403395	0.9146725991761813	0.9220031522673269	0.905137703648305	0.0055252088052277935	0.005993028747940769	7.818454571444803e-12	1057	1123	1295	3070	9885	1883	2350	1584
ENSG00000148358	ENSG00000148358.19	G protein-coupled receptor 107 [Source:HGNC Symbol;Acc:HGNC:17830]	GPR107	protein_coding	G5E994,Q5VW38	57720	4.58590723131965	4.6944820373215945	347.34949250108383	1.029143556454455	0.9845532795903439	0.9034307768373352	0.012903573432087454	0.017447346446087753	1.5548112421076414e-4	234	192	151	374	1332	343	446	242
ENSG00000177119	ENSG00000177119.16	anoctamin 6 [Source:HGNC Symbol;Acc:HGNC:25240]	ANO6	protein_coding	B3KX12,Q4KMQ2	196527	6.7783127875945155	6.855089513269273	1555.0578257118018	0.9224120972660466	0.9168113712181755	0.9025797127162751	0.005394584538559657	0.004642145785480348	1.6153749049102277e-12	886	870	865	1915	6460	1473	1847	1074
ENSG00000197857	ENSG00000197857.14	zinc finger protein 44 [Source:HGNC Symbol;Acc:HGNC:13110]	ZNF44	protein_coding	F8W7T7,P15621	51710	2.8741669035214237	2.9926536869084543	105.76553301448884	0.9490120808989781	1.0116409134487303	0.9003033880473705	0.024956436767389754	0.021722311397027835	6.245370617351509e-4	61	48	45	157	402	119	128	72
ENSG00000132256	ENSG00000132256.19	tripartite motif containing 5 [Source:HGNC Symbol;Acc:HGNC:16276]	TRIM5	protein_coding	Q9C035	85363	5.447945844129142	5.54042771374785	625.1201729195311	0.8968550058449761	0.9483820719007068	0.8984542849285487	0.012903573432087454	0.010589368910788995	5.947693807153705e-6	303	327	390	821	2203	519	917	451
ENSG00000152332	ENSG00000152332.16	U2AF homology motif kinase 1 [Source:HGNC Symbol;Acc:HGNC:19683]	UHMK1	protein_coding	Q8TAS1	127933	6.642334497049856	6.782385015014618	1479.0997355457712	1.0127265625202482	1.0143806786492735	0.8957960981612921	0.03251580715791768	0.035421388937093755	0.0014726409922658755	505	544	1074	2502	6484	1039	1769	1288
ENSG00000155096	ENSG00000155096.14	antizyme inhibitor 1 [Source:HGNC Symbol;Acc:HGNC:16432]	AZIN1	protein_coding	A0A024R9C7,B3KTF6,O14977	51582	6.943778762498301	7.044286135529038	1774.0019446319181	0.9428399087426993	0.9536069335454516	0.8952445916096015	0.013880167159291905	0.014814155520422943	2.6061961219791093e-5	786	705	1283	2691	6783	1453	2319	1380
ENSG00000102531	ENSG00000102531.16	fibronectin type III domain containing 3A [Source:HGNC Symbol;Acc:HGNC:20296]	FNDC3A	protein_coding	A0A024RDT9,A0A024RDV5,Q9Y2H6	22862	5.531774407191422	5.62101389640048	659.6555927280589	0.9197846649356646	0.9337460410854	0.8939087274848185	0.008476703419991372	0.008579853933426695	3.870418214709062e-7	288	288	440	1051	2979	595	757	464
ENSG00000102158	ENSG00000102158.19	magnesium transporter 1 [Source:HGNC Symbol;Acc:HGNC:28880]	MAGT1	protein_coding	A0A087WU53,Q9H0U3	84061	4.685446685002616	4.7764580134885	367.9646618823883	0.92164524435633	0.946579408766097	0.8917408544912755	0.011966849604945887	0.010947365429719209	1.2108496836927854e-5	223	190	210	420	1317	327	488	277
ENSG00000253797	ENSG00000253797.2	UTP14C small subunit processome component [Source:HGNC Symbol;Acc:HGNC:20321]	UTP14C	protein_coding	A0A024RDV0,Q5TAP6	9724	4.576464963898845	4.668566467035225	340.9298720999965	0.8995779564538459	0.9443877763437727	0.8909003496905289	0.011528265026326279	0.010947365429719209	6.580864162319591e-6	155	191	189	490	1425	284	389	275
ENSG00000155744	ENSG00000155744.9	family with sequence similarity 126 member B [Source:HGNC Symbol;Acc:HGNC:28593]	FAM126B	protein_coding	B3KUG1,Q8IXS8	285172	3.97876876971837	4.144134173599458	236.8963264003558	0.9565804535167262	1.0607643372256974	0.889564828459837	0.057992225951520676	0.04846588930581312	0.005823479008382516	87	73	175	381	942	156	318	216
ENSG00000103994	ENSG00000103994.17	zinc finger protein 106 [Source:HGNC Symbol;Acc:HGNC:12886]	ZNF106	protein_coding	A0A0C4DGM5,Q9H2Y7	64397	5.6788376112000405	5.7527476448849075	722.7655874207838	0.9013197632069971	0.89824462057752	0.8866525852158186	0.005394584538559657	0.004642145785480348	9.425767260529103e-14	396	395	419	953	3233	790	751	451
ENSG00000108582	ENSG00000108582.12	carboxypeptidase D [Source:HGNC Symbol;Acc:HGNC:2301]	CPD	protein_coding	O75976	1362	7.39131447305191	7.495446715431405	2424.839626960419	0.9577567178913469	0.9529047762799834	0.8849924463578331	0.0159024957216033	0.017471022682242727	6.655916447022895e-5	981	967	1799	3824	9508	1984	3313	1771
ENSG00000226752	ENSG00000226752.9	cutA divalent cation tolerance homolog-like, pseudogene [Source:HGNC Symbol;Acc:HGNC:27367]	PSMD5-AS1	antisense	NA	253039	1.8740702374818814	2.0702355193177784	55.595742268821056	1.2135671220849293	1.1684931847952105	0.8840676770300062	0.037766766081432736	0.06153089449680463	0.01624627542297361	16	45	27	50	219	42	84	45
ENSG00000185621	ENSG00000185621.11	leishmanolysin like peptidase [Source:HGNC Symbol;Acc:HGNC:15991]	LMLN	protein_coding	B4DR62,Q96KR4	89782	3.712488212749731	3.8375866466972783	191.56766357448905	0.941876349370245	1.006898234140639	0.8827879622236027	0.03122006135936639	0.029635042558574118	0.00168935654998145	82	84	158	215	759	129	253	168
ENSG00000170100	ENSG00000170100.13	zinc finger protein 778 [Source:HGNC Symbol;Acc:HGNC:26479]	ZNF778	protein_coding	A0A0A0MSW5,Q96MU6	197320	2.4428289895838224	2.5827547789848406	80.01162321096568	1.068473291683597	1.0607675676780808	0.8813145879194824	0.03184619708948722	0.041097955446872794	0.00564489360077959	49	50	28	83	293	79	93	67
ENSG00000107290	ENSG00000107290.14	senataxin [Source:HGNC Symbol;Acc:HGNC:445]	SETX	protein_coding	Q7Z333	23064	6.354462956632288	6.425465695708078	1152.9467053050544	0.8897866049644647	0.8846155070237357	0.8767190459747407	0.005394584538559657	0.004642145785480348	1.8070877888684097e-15	640	634	670	1524	5412	1145	1213	737
ENSG00000145725	ENSG00000145725.19	diphosphoinositol pentakisphosphate kinase 2 [Source:HGNC Symbol;Acc:HGNC:29035]	PPIP5K2	protein_coding	A0A087WZV0,B4DGV1,O43314	23262	4.221050172452096	4.310171547618149	265.7895840729843	0.8804011070513003	0.9325567518880185	0.8761691645180552	0.011966849604945887	0.011091709724134658	8.773074291957295e-6	130	113	201	348	1015	243	314	207
ENSG00000152104	ENSG00000152104.12	protein tyrosine phosphatase non-receptor type 14 [Source:HGNC Symbol;Acc:HGNC:9647]	PTPN14	protein_coding	A8K6H6,Q15678	5784	6.572690522648607	6.6553881374365025	1351.7709448262035	0.9062122425373677	0.909025041652377	0.8759934595771358	0.008155110771264806	0.008278446636962837	8.343006348012816e-8	786	702	752	1791	6732	1496	1215	847
ENSG00000105939	ENSG00000105939.13	zinc finger CCCH-type containing, antiviral 1 [Source:HGNC Symbol;Acc:HGNC:23721]	ZC3HAV1	protein_coding	Q7Z2W4	56829	6.746187009268735	6.848763679568178	1551.3032440538832	0.888922175363942	0.945806997691624	0.8727855261229603	0.020838067854893828	0.01830375723837772	1.5317677538962044e-4	820	854	894	1919	5202	1144	2102	1342
ENSG00000217128	ENSG00000217128.12	folliculin interacting protein 1 [Source:HGNC Symbol;Acc:HGNC:29418]	FNIP1	protein_coding	J3KNG8,Q8TF40	96459	4.229197491186558	4.339185578562244	269.88094325164116	0.9976426695593446	0.9591856547914891	0.8693111606631639	0.019662386090254162	0.021176286714906047	3.45986099528335e-4	146	168	127	335	1412	326	227	158
ENSG00000125484	ENSG00000125484.12	general transcription factor IIIC subunit 4 [Source:HGNC Symbol;Acc:HGNC:4667]	GTF3C4	protein_coding	B3KNH2,Q9UKN8	9329	5.49300935261729	5.575512554636041	638.3422716052378	0.899683532578091	0.8988616170609588	0.8651005741748633	0.008155110771264806	0.008360473331803089	1.2433198371564897e-7	303	270	457	975	3071	611	737	382
ENSG00000100852	ENSG00000100852.13	Rho GTPase activating protein 5 [Source:HGNC Symbol;Acc:HGNC:675]	ARHGAP5	protein_coding	Q13017	394	6.2063509815844204	6.321695680930816	1074.8477019031911	0.895558339931682	0.9517489517163943	0.8555532487084472	0.03226163355006097	0.027982463574863732	8.00887217515134e-4	451	470	718	1703	4611	691	1286	950
ENSG00000171634	ENSG00000171634.18	bromodomain PHD finger transcription factor [Source:HGNC Symbol;Acc:HGNC:3581]	BPTF	protein_coding	Q12830	2186	5.490310036436599	5.568886198944321	637.036384168296	0.89978742279380175	0.8907100543642532	0.8554466058125195	0.007514639255658582	0.008294896539478945	3.694574436870015e-7	391	359	336	783	2628	662	645	458
ENSG00000133657	ENSG00000133657.15	ATPase 13A3 [Source:HGNC Symbol;Acc:HGNC:24113]	ATP13A3	protein_coding	Q9H7F0	79572	7.431776505284389	7.523212429092332	2468.5940073374663	0.9167661576222409	0.9092701399402715	0.8554257249059221	0.013155358855558557	0.014885478242447457	1.6464232811183546e-05	967	1195	1650	4083	12559	2125	2505	1737
ENSG00000095139	ENSG00000095139.14	archain 1 [Source:HGNC Symbol;Acc:HGNC:649]	ARCN1	protein_coding	B0YIW5,P48444	372	5.777604960434001	5.850784998646871	774.6018594146307	0.8686259178502738	0.8778676783561621	0.8530193062179703	0.006384132546870112	0.005993028747940769	3.490404346769739e-9	457	394	451	1038	3181	797	777	563
ENSG00000002549	ENSG00000002549.12	leucine aminopeptidase 3 [Source:HGNC Symbol;Acc:HGNC:18449]	LAP3	protein_coding	P28838	51056	5.59542693019545	5.66737742558464	682.0674074292036	0.8521364727167606	0.8761075718987884	0.8516623856069231	0.006384132546870112	0.005993028747940769	2.0328599272293704e-9	351	344	459	928	2595	618	883	467
ENSG00000121281	ENSG00000121281.13	adenylate cyclase 7 [Source:HGNC Symbol;Acc:HGNC:238]	ADCY7	protein_coding	B3KSJ0,F5H4D1,P51828,Q86YI0	113	5.130698502384705	5.202906249204497	493.27939378675757	0.8926815015715533	0.8692693127470241	0.8500861352318914	0.006384132546870112	0.006181061643873716	2.336588344979321e-9	275	301	290	591	2110	533	575	281
ENSG00000187189	ENSG00000187189.11	TSPY like 4 [Source:HGNC Symbol;Acc:HGNC:21559]	TSPYL4	protein_coding	Q9UJ04	23270	3.7019803567999405	3.796372683765615	186.25148139783596	0.8357012916810319	0.9370459760131182	0.8495842369951073	0.02762137279231008	0.01839107705386873	3.2287702517082837e-4	111	88	100	250	614	179	233	147
ENSG00000138434	ENSG00000138434.17	ITPR interacting domain containing 2 [Source:HGNC Symbol;Acc:HGNC:11319]	SSFA2	protein_coding	E7EUL7,E9PHV5,P28290	6744	7.139417323800638	7.212311184882289	1992.211679309454	0.8653486586329788	0.873109639741529	0.8491809289289957	0.006384132546870112	0.006004177610582751	3.6687147361325066e-9	1030	967	1242	3002	8108	1731	2362	1451
ENSG00000162407	ENSG00000162407.9	phospholipid phosphatase 3 [Source:HGNC Symbol;Acc:HGNC:9229]	PPAP2B	protein_coding	O14495	8613	2.4455049871182863	2.540201788820953	77.20138873803235	0.9127367510061485	0.9528631226550165	0.848413604172619	0.02233700320547072	0.019821450865418075	7.417214404511511e-4	36	42	57	83	294	86	81	57
ENSG00000172869	ENSG00000172869.14	Dmx like 1 [Source:HGNC Symbol;Acc:HGNC:2937]	DMXL1	protein_coding	B2RWN7,F1T0K4,F5H269,Q9Y485	1657	4.62535282659721	4.724255718756749	354.674053302966	0.8426692020468894	0.9272781278523899	0.8482406296480879	0.024267658294139887	0.018517153361632177	2.793207918422799e-4	146	185	215	554	1286	284	457	290
ENSG00000102580	ENSG00000102580.15	DnaJ heat shock protein family (Hsp40) member C3 [Source:HGNC Symbol;Acc:HGNC:9439]	DNAJC3	protein_coding	A8KA82,Q13217	5611	6.705434907950131	6.7791803943976205	1472.9988014203761	0.8609490868343932	0.8709238222509561	0.8464938500943775	0.007209541967967702	0.0066568772677192	5.045267793341607e-9	748	803	922	2056	7673	1348	1398	977
ENSG00000111799	ENSG00000111799.21	collagen type XII alpha 1 chain [Source:HGNC Symbol;Acc:HGNC:2188]	COL12A1	protein_coding	Q99715	1303	6.735571216507389	6.875508861022198	1574.0991478920012	0.9962673601614451	0.9896983282498334	0.8448390794179431	0.04051354530246864	0.044531875557560184	0.003133356897149885	956	1035	716	1495	8046	2265	1213	812
ENSG00000171914	ENSG00000171914.16	talin 2 [Source:HGNC Symbol;Acc:HGNC:15447]	TLN2	protein_coding	Q9Y4G6	83660	1.6920918779702492	1.8450225801761282	47.11442574527952	1.0926072577427812	1.0661105576652272	0.8425705601469369	0.041570450277458884	0.05164368552424408	0.012379156097119065	26	30	20	48	199	33	71	35
ENSG00000102780	ENSG00000102780.16	diacylglycerol kinase eta [Source:HGNC Symbol;Acc:HGNC:2854]	DGKH	protein_coding	A8K0I1,B4DYW1,Q86XP1	160851	4.905985924878794	5.001925122874444	430.1949947076261	0.8379561081332888	0.9160628332065734	0.8424376563419804	0.020980571354420146	0.018067784770777754	2.0198017591854076e-4	181	215	265	688	1615	373	463	374
ENSG00000168615	ENSG00000168615.12	ADAM metallopeptidase domain 9 [Source:HGNC Symbol;Acc:HGNC:216]	ADAM9	protein_coding	Q13443	8754	8.882498174777	8.955921973001201	6675.159454655944	0.8634401636625557	0.8687595743897881	0.8407889392443412	0.006918696849571169	0.007119277107131173	2.2715751295181145e-8	3107	3409	4451	10016	26719	5676	7839	5026
ENSG00000135111	ENSG00000135111.16	T-box transcription factor 3 [Source:HGNC Symbol;Acc:HGNC:11602]	TBX3	protein_coding	A0A024RBL6,A0A024RBQ4,O15119	6926	3.542835147598647	3.675586115787536	170.03595427127763	1.0690764918240225	0.9904914376331476	0.8394706769877001	0.03024068476319903	0.03938073063817478	0.004010869428537063	123	75	89	180	931	185	124	120
ENSG00000071242	ENSG00000071242.12	ribosomal protein S6 kinase A2 [Source:HGNC Symbol;Acc:HGNC:10431]	RPS6KA2	protein_coding	B7Z3B5,Q15349,X5D337	6196	3.978507328073365	4.061761555172744	223.3216708361894	0.9385663286034286	0.8923313747799398	0.8383022065958844	0.010598657893487785	0.014807808234329449	3.238527785525007e-5	122	149	125	243	993	202	240	161
ENSG00000114439	ENSG00000114439.19	BBX high mobility group box domain containing [Source:HGNC Symbol;Acc:HGNC:14422]	BBX	protein_coding	A8K6U2,Q8WY36	56987	6.344587995002077	6.442633559224391	1170.0472158471264	0.8943543300951062	0.9156701603545756	0.838269143129625	0.02057801592202925	0.019821450865418075	2.8115674684156045e-4	678	696	570	1462	4254	895	1478	982
ENSG00000134318	ENSG00000134318.14	Rho associated coiled-coil containing protein kinase 2 [Source:HGNC Symbol;Acc:HGNC:10252]	ROCK2	protein_coding	O75116,Q14DU5	9475	5.589703897940172	5.657509757173447	676.5954194300131	0.8503819957821166	0.853817710614612	0.8381446265173299	0.006257287435850414	0.005993028747940769	2.092633653844835e-11	372	368	411	925	3148	642	678	462
ENSG00000164023	ENSG00000164023.14	sphingomyelin synthase 2 [Source:HGNC Symbol;Acc:HGNC:28395]	SGMS2	protein_coding	A0A024RDH4,Q8NHU3	166929	5.1292098248803555	5.217956761132604	498.24548196606617	0.8742528661569265	0.8938375219724658	0.8364586035355571	0.015068682404504232	0.014471342171742506	3.0953156642710515e-5	203	258	313	816	2433	426	512	360
ENSG00000089916	ENSG00000089916.18	G-patch domain containing 2 like [Source:HGNC Symbol;Acc:HGNC:20210]	GPATCH2L	protein_coding	A0A024R6E4,A0A024R6J0,Q9NWQ4	55668	5.306072696165233	5.375608741215448	556.8121875145908	0.8431630843924544	0.8590820749397076	0.835131815328194	0.006384132546870112	0.005993028747940769	1.1611328525051467e-9	320	270	351	770	2328	521	595	405
ENSG00000188994	ENSG00000188994.13	zinc finger protein 292 [Source:HGNC Symbol;Acc:HGNC:18410]	ZNF292	protein_coding	O60281	23036	4.204465718913788	4.28615316308661	260.5441095930143	0.8834937732509038	0.8795982433735077	0.8347909785005888	0.010296250905440181	0.01168612596705623	2.646784445975407e-6	101	148	199	349	1163	262	276	172
ENSG00000078098	ENSG00000078098.14	fibroblast activation protein alpha [Source:HGNC Symbol;Acc:HGNC:3590]	FAP	protein_coding	B4DLR2,Q12884	2191	3.5553936895335423	3.6757153496292614	170.03286339703945	0.8959361559563613	0.9563851598911197	0.8347088222914123	0.03542396921599677	0.031118912839648356	0.0020612415506223824	66	74	120	268	735	121	257	113
ENSG00000105810	ENSG00000105810.10	cyclin dependent kinase 6 [Source:HGNC Symbol;Acc:HGNC:1777]	CDK6	protein_coding	Q00534	1021	7.272634667933318	7.350256850416803	2190.7678278378717	0.8585734709514242	0.8698089199884662	0.8335260963313014	0.009685866319048442	0.010589368910788995	7.857220836636811e-7	989	1132	1445	3361	10455	1894	2109	1647
ENSG00000120217	ENSG00000120217.14	CD274 molecule [Source:HGNC Symbol;Acc:HGNC:17635]	CD274	protein_coding	Q0GN75,Q9NZQ7	29126	5.016519046016507	5.105528067335356	459.9102380046856	0.8965258636113703	0.8906451939275428	0.8312746213800595	0.015371496125042714	0.015330846962690069	3.804938692339675e-5	225	279	278	599	2366	560	420	235
ENSG00000124942	ENSG00000124942.14	AHNAK nucleoprotein [Source:HGNC Symbol;Acc:HGNC:347]	AHNAK	protein_coding	B4DTV0,Q09666,Q9BVU3	79026	11.245257568890704	11.317036807827686	34288.65122308177	0.8773263282799605	0.8645409361240395	0.8301671228243684	0.006384132546870112	0.006903671298264613	5.670562526472648e-9	21023	20407	18950	40011	144554	34457	36489	23393
ENSG00000272994	ENSG00000272994.1	novel transcript	RP11-332H14.2	lincRNA	NA	NA	1.3172084831992823	1.461356862577147	36.12144636094787	0.8425265403382104	1.091875014725461	0.8295480537296217	0.10414439019740493	0.045956861737186154	0.014600504300943703	14	14	25	49	118	40	42	31
ENSG00000152894	ENSG00000152894.14	protein tyrosine phosphatase receptor type K [Source:HGNC Symbol;Acc:HGNC:9674]	PTPRK	protein_coding	B4DHC3,Q15262,Q59EZ1,Q5TG12,Q86WJ2	5796	7.689959414140817	7.826606027851578	3041.1105546395256	0.8907237015849574	0.9693668297188982	0.8287575867173141	0.058296285627288356	0.047816971375993264	0.0030975827189153094	1828	1555	1584	3757	17458	4396	2171	1343
ENSG00000006125	ENSG00000006125.18	adaptor related protein complex 2 subunit beta 1 [Source:HGNC Symbol;Acc:HGNC:563]	AP2B1	protein_coding	A0A140VJE8,P63010,Q96EL6	163	7.182745292854096	7.299258747250204	2111.3491499619295	0.9382237950194143	0.9387305343505443	0.8282809073091713	0.03073455003272003	0.03304204919048003	0.0011430704542303425	1341	1273	984	2334	10795	2839	1961	964
ENSG00000167785	ENSG00000167785.9	zinc finger protein 558 [Source:HGNC Symbol;Acc:HGNC:26422]	ZNF558	protein_coding	Q96NG5	148156	2.27351569570887	2.369943926649413	68.1446198301741	0.9184227194578287	0.930269937641794	0.827515896697594	0.02171870051193471	0.02222800809672163	0.0010710418902166883	36	32	52	76	271	66	89	44
ENSG00000139793	ENSG00000139793.18	muscleblind like splicing regulator 2 [Source:HGNC Symbol;Acc:HGNC:16746]	MBNL2	protein_coding	A2A3S3,Q5VZF2	10150	4.527102206906984	4.617393874337342	328.830215173143	0.8427817410349471	0.8963328021210786	0.8258638494876923	0.02057801592202925	0.01694805257682417	1.5132900448469887e-4	168	165	200	476	1460	229	383	267
ENSG00000157106	ENSG00000157106.17	SMG1 nonsense mediated mRNA decay associated PI3K related kinase [Source:HGNC Symbol;Acc:HGNC:30045]	SMG1	protein_coding	Q96Q15	23049	6.6688621368758225	6.733553735403189	1428.2386539165975	0.8324704544370334	0.8375563012925262	0.8242432285435215	0.005783117408816952	0.005993028747940769	2.747396544159263e-12	806	740	902	1976	6437	1393	1393	989
ENSG00000156869	ENSG00000156869.14	ferric chelate reductase 1 [Source:HGNC Symbol;Acc:HGNC:27622]	FRRS1	protein_coding	Q6ZNA5	391059	2.9867652740488153	3.0959140241969565	113.64545914240915	0.994667740117779	0.9434594236163296	0.8234533011157187	0.021560166689055974	0.031750078301710574	0.002365670441584558	80	60	61	111	438	122	159	62
ENSG00000118200	ENSG00000118200.14	calmodulin regulated spectrin associated protein family member 2 [Source:HGNC Symbol;Acc:HGNC:29188]	CAMSAP2	protein_coding	B3KTI4,Q08AD1	23271	6.866832417974392	6.932837387388943	1640.0941065386949	0.8334307113405376	0.8372872256563815	0.8193923854529523	0.006384132546870112	0.005993028747940769	1.6453365990051966e-10	829	834	1051	2513	7257	1455	1790	1141
ENSG00000116406	ENSG00000116406.19	ER degradation enhancing alpha-mannosidase like protein 3 [Source:HGNC Symbol;Acc:HGNC:16787]	EDEM3	protein_coding	A0A024R931,Q9BZQ6	80267	5.891410077647295	5.985773233026989	851.1750148723772	0.8462166364158569	0.8916350719286086	0.8180157172806937	0.022944872112232825	0.020213876715685992	2.9594034968560937e-4	377	384	575	1375	3256	627	1121	671
ENSG00000185728	ENSG00000185728.17	YTH N6-methyladenosine RNA binding protein 3 [Source:HGNC Symbol;Acc:HGNC:26465]	YTHDF3	protein_coding	A0A024R7W5,A0A087WY31,B4DPX9,Q658Z6,Q7Z739,Q8N3V9,Q8NA80	253943	6.12589969390886	6.194801807566439	983.1472164805573	0.8285329326995067	0.842471127449823	0.8163968101094524	0.007203480667023958	0.0066568772677192	1.885577299795685e-8	469	488	669	1511	4036	864	1150	696
ENSG00000172493	ENSG00000172493.21	AF4/FMR2 family member 1 [Source:HGNC Symbol;Acc:HGNC:7135]	AFF1	protein_coding	B4DJU9,P51825,Q14C88	4299	6.15997802359089	6.222778104219757	1001.4502397882165	0.8333971356706613	0.8236347972653075	0.8160799025823338	0.005783117408816952	0.005993028747940769	1.6041182038090902e-12	556	598	591	1336	4629	988	1067	609
ENSG00000136451	ENSG00000136451.9	vascular endothelial zinc finger 1 [Source:HGNC Symbol;Acc:HGNC:12949]	VEZF1	protein_coding	J3QSH4,Q14119	7716	4.853501975604638	4.942987653419935	411.4516186234051	0.9371796702252673	0.8847760882401127	0.8158944510248297	0.013734104436901708	0.018097439023951743	1.319773121229656e-4	262	250	198	489	1944	476	401	235
ENSG00000260708	ENSG00000260708.1	novel transcript, antisense to TBC1D22A	CTA-29F11.1	antisense	NA	NA	0.8729521909387408	1.1507317086390958	28.167406070243942	1.519541197399243	1.2566199369106035	0.8155829826222899	0.03859431418153078	0.09200886736300641	0.03511159336395057	16	20	6	24	144	24	43	17
ENSG00000112893	ENSG00000112893.9	mannosidase alpha class 2A member 1 [Source:HGNC Symbol;Acc:HGNC:6824]	MAN2A1	protein_coding	Q16706	4124	6.647523590915114	6.739437070674445	1434.0553861040542	0.8842567078809285	0.8822826762971286	0.8148541874848402	0.018818221912013593	0.019811528941434203	1.641725335524892e-4	616	610	975	2488	6529	1104	1707	1040
ENSG00000117500	ENSG00000117500.13	transmembrane p24 trafficking protein 5 [Source:HGNC Symbol;Acc:HGNC:24251]	TMED5	protein_coding	Q9Y3A6	50999	6.1292993288733495	6.236293588258321	1010.7808846107503	0.8976282051487223	0.9085942207230868	0.8145780756783156	0.029550278881420214	0.029396894503696452	8.9330317783889e-4	393	424	750	1687	5207	714	1125	746
ENSG00000136158	ENSG00000136158.12	sprouty RTK signaling antagonist 2 [Source:HGNC Symbol;Acc:HGNC:11270]	SPRY2	protein_coding	O43597	10253	3.7874692840818187	3.8743886046524403	195.09009716513356	0.8714450190344687	0.8757554050665597	0.8135099400688914	0.01439953329026206	0.015900778166905355	4.381000978266353e-5	93	81	143	303	929	191	204	125
ENSG00000136688	ENSG00000136688.11	interleukin 36 gamma [Source:HGNC Symbol;Acc:HGNC:15741]	IL36G	protein_coding	Q9NZH8	56300	3.080091710510886	3.1816409293429158	120.65479883180588	0.9614713934689845	0.9135543792476195	0.8120551627789735	0.019528446635357265	0.028997473987878743	0.0012304845965727745	79	68	52	153	545	106	134	87
ENSG00000129315	ENSG00000129315.11	cyclin T1 [Source:HGNC Symbol;Acc:HGNC:1599]	CCNT1	protein_coding	A8K4M5,O60563	904	4.985011575654497	5.0653740129808345	448.21544304980773	0.8408900065223874	0.862481871774585	0.8118911834522562	0.012903573432087454	0.01193306755929281	1.3592785738927613e-5	212	199	285	765	1920	411	527	300
ENSG00000166598	ENSG00000166598.15	heat shock protein 90 beta family member 1 [Source:HGNC Symbol;Acc:HGNC:12028]	HSP90B1	protein_coding	P14625,V9HWP2	7184	10.749856234313507	10.807536720225245	24072.95733836468	0.8114072260325038	0.8107492163278889	0.8111547920056177	0.005394584538559657	0.004642145785480348	5.22238323966063e-25	13182	13958	15136	32405	101536	25133	26566	14492
ENSG00000148339	ENSG00000148339.12	solute carrier family 25 member 25 [Source:HGNC Symbol;Acc:HGNC:20663]	SLC25A25	protein_coding	Q6KCM7	114789	4.26012948891515	4.329947694757629	268.75350456596726	0.848146018826691	0.8409084914415329	0.8107033179171457	0.008155110771264806	0.008809634176710428	1.943719838062022e-7	126	155	197	342	1228	239	285	186
ENSG00000151458	ENSG00000151458.12	ankyrin repeat domain 50 [Source:HGNC Symbol;Acc:HGNC:29223]	ANKRD50	protein_coding	Q8TB46,Q9ULJ7	57182	5.13596754138587	5.22030934466755	498.3620860048578	0.860906566821431	0.8648827329567017	0.8101907022320125	0.014250577486619438	0.014852529646643598	2.7936406048198572e-5	219	218	349	840	2375	527	524	289
ENSG00000056586	ENSG00000056586.16	ring finger and CCCH-type domains 2 [Source:HGNC Symbol;Acc:HGNC:21461]	RC3H2	protein_coding	A0A024R899,Q9HBD1	54542	6.051587041528377	6.116490421002449	931.5145932068566	0.8141383645745687	0.8313430957265902	0.8093577449732823	0.006384132546870112	0.005993028747940769	1.3023207919261162e-9	487	494	584	1371	3680	853	1043	678
ENSG00000260852	ENSG00000260852.1	FBXL19 antisense RNA 1 [Source:HGNC Symbol;Acc:HGNC:27557]	FBXL19-AS1	antisense	NA	283932	2.1862299506836673	2.2946135994099404	64.29384416121498	1.0053501594560998	0.9233737645397718	0.807543416549669	0.020980571354420146	0.031526717639528065	0.002747997404807818	35	28	54	67	301	58	77	41
ENSG00000145780	ENSG00000145780.8	fem-1 homolog C [Source:HGNC Symbol;Acc:HGNC:16933]	FEM1C	protein_coding	Q96JP0	56929	4.449148527492259	4.5396594240762305	311.4911964380084	0.8293481146640852	0.8824252071299679	0.8072479947126541	0.02078060526421989	0.019061727008342026	2.722967151902402e-4	131	139	241	469	1266	249	368	245
ENSG00000065923	ENSG00000065923.10	solute carrier family 9 member A7 [Source:HGNC Symbol;Acc:HGNC:17123]	SLC9A7	protein_coding	A0A024R176,A0A087WXD1,Q96T83	84679	2.6521040739806607	2.733365746406189	88.04832917541643	0.8822274946111617	0.8758912623958062	0.8049516183112511	0.015906901231783774	0.01830375723837772	2.3887539332508942e-4	50	52	51	107	368	94	93	58
ENSG00000113971	ENSG00000113971.20	nephrocystin 3 [Source:HGNC Symbol;Acc:HGNC:7907]	NPHP3	protein_coding	Q7Z494	27031	4.423657699173692	4.536316559259441	312.20248473550214	0.7617008630907034	0.928194650709202	0.8043906677586461	0.05685215932300498	0.0364317339398852	0.003389483413898566	137	148	206	464	1007	287	287	316
ENSG00000168813	ENSG00000168813.17	zinc finger protein 507 [Source:HGNC Symbol;Acc:HGNC:23783]	ZNF507	protein_coding	Q8TCN5	22847	3.919489558731418	4.005704966543971	214.04515523538183	0.9186774568418121	0.867255609925433	0.8036195793865281	0.013933155652505446	0.018840821970175232	1.3431706523080183e-4	120	140	104	277	1012	234	215	125
ENSG00000196116	ENSG00000196116.8	tudor domain containing 7 [Source:HGNC Symbol;Acc:HGNC:30831]	TDRD7	protein_coding	Q8NHU6	23424	3.354614276186718	3.46844666491781	148.3825319029013	0.8005204313487926	0.9505437342882193	0.8001499299694411	0.07314088343230753	0.039020004957242053	0.005515023721683964	74	91	77	185	448	116	232	115
ENSG00000255248	ENSG00000255248.9	mir-100-let-7a-2-mir-125b-1 cluster host gene [Source:HGNC Symbol;Acc:HGNC:39522]	RP11-166D19.1	sense_overlapping	NA	399959	2.706192554595771	2.8314434810578284	94.44220406055761	0.8457967795978947	0.9579403904298441	0.7943378134753847	0.0509489273417186	0.0407905323563735	0.006510919704892304	40	35	64	157	381	72	117	79
ENSG00000059378	ENSG00000059378.13	poly(ADP-ribose) polymerase family member 12 [Source:HGNC Symbol;Acc:HGNC:21919]	PARP12	protein_coding	A4D1T0,G5E9U9,Q9H0J9	64761	5.2046975903792205	5.296198547291252	527.850052414593	0.7965063939783651	0.8775347995462419	0.7937404887061319	0.03351409304860281	0.022734082166004883	6.826772176793613e-4	256	295	337	716	1706	402	806	386
ENSG00000156273	ENSG00000156273.16	BTB domain and CNC homolog 1 [Source:HGNC Symbol;Acc:HGNC:935]	BACH1	protein_coding	O14867	100379661,571	5.448718868611969	5.519074362211237	614.24389091242	0.8145406207018903	0.8284115422817623	0.7925022148387415	0.011062174169281562	0.01035172594219335	1.2035246870324378e-6	298	347	392	906	3050	519	604	429
ENSG00000188419	ENSG00000188419.14	CHM Rab escort protein [Source:HGNC Symbol;Acc:HGNC:1940]	CHM	protein_coding	A8K545,B4DRL9,P24386	1121	4.775514077653604	4.848827367274022	385.8812815244758	0.8003260908958333	0.8390942557607264	0.7922545667956538	0.012903573432087454	0.010947365429719209	8.250547244175845e-6	195	186	246	612	1512	338	500	257
ENSG00000166326	ENSG00000166326.7	tripartite motif containing 44 [Source:HGNC Symbol;Acc:HGNC:19016]	TRIM44	protein_coding	Q96DX7	54765	4.9658509708161604	5.030860235346848	437.7784996074374	0.8449163586615096	0.8140945120405139	0.7901116197692365	0.007286755620466351	0.008360473331803089	1.4108916139795284e-7	272	260	258	528	1857	426	525	258
ENSG00000267350	NA	NA	RP1-178F10.3	lincRNA	NA	NA	3.0368299838314985	3.1345604892819243	116.30886777214957	0.9554568256071145	0.8834736450907538	0.7891410552032662	0.01777277563051207	0.0301582961781335	0.001368125422797994	59	84	63	131	521	137	127	61
ENSG00000163960	ENSG00000163960.12	UBX domain protein 7 [Source:HGNC Symbol;Acc:HGNC:29119]	UBXN7	protein_coding	O94888	26043	5.462502168865071	5.531634995735447	621.0707470914602	0.8134324663633229	0.8277362518664576	0.7890359043148568	0.010155822884848202	0.010607491663788039	3.847036970423766e-6	371	349	379	779	2528	506	693	480
ENSG00000150093	ENSG00000150093.19	integrin subunit beta 1 [Source:HGNC Symbol;Acc:HGNC:6153]	ITGB1	protein_coding	P05556	3688	10.042952928975568	10.101712519637408	14755.587541627352	0.7974843190665216	0.7978457493916208	0.7868212477542537	0.005981345676017907	0.005993028747940769	1.6041182038090902e-12	8712	8012	9025	20567	66643	15221	14388	9303
ENSG00000175970	ENSG00000175970.11	unc-119 lipid binding chaperone B [Source:HGNC Symbol;Acc:HGNC:16488]	UNC119B	protein_coding	A6NIH7,Q69YW6	84747	5.117535210403354	5.178345778511914	484.75905327231703	0.796026289802652	0.8024661487920356	0.7858940276545948	0.006384132546870112	0.005993028747940769	1.6453365990051966e-10	260	255	342	666	1976	530	557	272
ENSG00000162852	ENSG00000162852.14	consortin, connexin sorting protein [Source:HGNC Symbol;Acc:HGNC:26486]	CNST	protein_coding	Q6PJW8	163882	3.9620113035479982	4.038644130795012	219.19262048660315	0.8569022074620758	0.8389344245259932	0.7858402286224384	0.014276194368206327	0.015900778166905355	4.740614741505916e-5	138	105	139	288	1059	215	197	150
ENSG00000171522	ENSG00000171522.6	prostaglandin E receptor 4 [Source:HGNC Symbol;Acc:HGNC:9596]	PTGER4	protein_coding	A0PJF5,P35408	5734	4.025235137869865	4.110892007011794	229.63174806763243	0.8850950036212732	0.851227307155183	0.7846301690438031	0.02057801592202925	0.019186723892161098	2.2008843890414397e-4	114	132	152	309	1282	239	200	128
ENSG00000058091	ENSG00000058091.17	cyclin dependent kinase 14 [Source:HGNC Symbol;Acc:HGNC:8883]	CDK14	protein_coding	B4DK59,E7EUK8,O94921	5218	4.3630850632323	4.442695403816747	290.1154118824886	0.824501347045066	0.8414160876844594	0.7839838073173225	0.017191230167254278	0.015900778166905355	5.329896364828883e-5	153	132	201	435	1353	342	258	172
ENSG00000023516	ENSG00000023516.9	A-kinase anchoring protein 11 [Source:HGNC Symbol;Acc:HGNC:369]	AKAP11	protein_coding	Q9UKA4	11215	5.552942412328362	5.639795247981126	669.9936083907661	0.7899498170470962	0.8574542705010122	0.7839402164062979	0.02584097546374146	0.021004016274676417	4.306012080379698e-4	323	305	466	1034	2347	522	822	562
ENSG00000101384	ENSG00000101384.12	jagged canonical Notch ligand 1 [Source:HGNC Symbol;Acc:HGNC:6188]	JAG1	protein_coding	P78504,Q99740	182	8.431805449657247	8.516588938790465	4909.471139026953	0.8052584240421579	0.8473845035026991	0.7831964216554413	0.022795324087334368	0.021549132402447012	1.1888246968375489e-4	2722	2536	3195	6690	26714	5953	4125	2394
ENSG00000198265	ENSG00000198265.12	helicase with zinc finger [Source:HGNC Symbol;Acc:HGNC:16878]	HELZ	protein_coding	A0A024R8K8,B7ZLW2,P42694	9931	5.670047543770981	5.734275253646131	714.9919132603349	0.7951673169653145	0.813950974950637	0.7829402730794118	0.008155110771264806	0.007833100388762448	4.099174449406393e-7	398	426	435	934	2623	657	815	532
ENSG00000120063	ENSG00000120063.10	G protein subunit alpha 13 [Source:HGNC Symbol;Acc:HGNC:4381]	GNA13	protein_coding	A0A024R8M0,Q14344	10672	5.506698881753708	5.606290168438139	651.9914362724759	0.8786523681497082	0.8734377498529559	0.7827113645097745	0.026614726897953522	0.02928571034530186	9.909820625971716e-4	235	287	504	1115	3337	536	706	434
ENSG00000144724	ENSG00000144724.20	protein tyrosine phosphatase receptor type G [Source:HGNC Symbol;Acc:HGNC:9671]	PTPRG	protein_coding	P23470,Q49A02	5793	5.609303033576212	5.678906613102552	688.3632958752362	0.7795707551941194	0.8252365624908521	0.782360895358365	0.011966849604945887	0.010947365429719209	9.911638819159687e-6	368	369	460	933	2497	588	764	562
ENSG00000048740	ENSG00000048740.18	CUGBP Elav-like family member 2 [Source:HGNC Symbol;Acc:HGNC:2550]	CELF2	protein_coding	A0A0J9YX66,A0A0J9YXJ0,A0A1B0GU44,A0A1B0GUN8,B4DDE7,B4DIB6,B4DT00,B4DZ01,E9PC62,O95319	10659	4.546645711590534	4.627583585873795	331.39588144141305	0.8064768007770418	0.8507195199511437	0.7814260649409066	0.02115518201111885	0.018078720360455523	2.4404485199420501e-4	183	187	194	447	1327	235	428	254
ENSG00000163602	ENSG00000163602.10	RING1 and YY1 binding protein [Source:HGNC Symbol;Acc:HGNC:10480]	RYBP	protein_coding	Q8N488	23429	5.089007218318915	5.162000586418044	479.3261325679324	0.8040050934993964	0.8266715257050731	0.7813936685132438	0.013496851099899284	0.011880964281666868	1.0547836532165911e-5	223	243	329	751	2266	386	512	341
ENSG00000180776	ENSG00000180776.15	zinc finger DHHC-type palmitoyltransferase 20 [Source:HGNC Symbol;Acc:HGNC:20749]	ZDHHC20	protein_coding	B4DRN8,Q5W0Z9	253832	3.7921760428834865	3.8879470513674854	197.5238619131567	0.8207773836214979	0.8778806825654923	0.7803085620506497	0.02832662238590999	0.02648443608774994	0.001114133691221181	80	95	130	334	859	154	227	153
ENSG00000109971	ENSG00000109971.14	heat shock protein family A (Hsp70) member 8 [Source:HGNC Symbol;Acc:HGNC:5241]	HSPA8	protein_coding	P11142,Q53HF2,V9HW22	3312	11.404678096724982	11.47389373263141	38259.6854551705	0.7981388956133889	0.8160362944704154	0.7788597186644661	0.011677090480893448	0.012496481999301699	6.363888835161132e-6	21816	19807	24698	53084	127686	32797	49366	28584
ENSG00000169504	ENSG00000169504.15	chloride intracellular channel 4 [Source:HGNC Symbol;Acc:HGNC:13518]	CLIC4	protein_coding	Q6FIC5,Q9Y696	25932	7.146062230458714	7.2564929138957694	2054.8134161789	0.8722276751038476	0.8917637277900801	0.7785578034850124	0.039864475592412754	0.040206127350907964	0.0025176706194405822	848	843	1443	3583	8913	1371	2309	1777
ENSG00000188636	ENSG00000188636.4	retrotransposon Gag like 6 [Source:HGNC Symbol;Acc:HGNC:13343]	LDOC1L	protein_coding	Q6ICC9,Q9BQJ3	84247	4.551503110606902	4.615404218020357	328.3509354656454	0.7971788140844721	0.8131791670006867	0.7784906362757276	0.009675835320716033	0.008579853933426695	6.5782406272031e-7	182	201	194	431	1226	344	371	216
ENSG00000127022	ENSG00000127022.15	calnexin [Source:HGNC Symbol;Acc:HGNC:1473]	CANX	protein_coding	P27824	821	9.592313321264271	9.646063385362215	10759.913083382322	0.7788608580077258	0.7787330471482629	0.7779406040562307	0.005394584538559657	0.0055293917551444	2.4621118247895666e-21	5691	5878	7202	15817	48074	10174	11251	6893
ENSG00000198315	ENSG00000198315.11	zinc finger with KRAB and SCAN domains 8 [Source:HGNC Symbol;Acc:HGNC:12983]	ZKSCAN8	protein_coding	A0A024RCK7,Q15776,Q59HG5	7745	3.769949021828078	3.878987846189939	197.54954809403478	0.80687567596176335	0.9174659075583294	0.7760596124316613	0.05857834534351857	0.0407423898709459	0.005515023721683964	101	102	145	219	674	127	277	173
ENSG00000143970	ENSG00000143970.17	ASXL transcriptional regulator 2 [Source:HGNC Symbol;Acc:HGNC:23805]	ASXL2	protein_coding	Q76L83	55252	5.493268522341366	5.553597081227363	629.6013316725882	0.794574790250788	0.795140035774666	0.775181462352122	0.006928782513364762	0.006651046449416677	3.944043134203713e-9	350	374	377	872	2820	585	632	430
ENSG00000166128	ENSG00000166128.13	RAB8B, member RAS oncogene family [Source:HGNC Symbol;Acc:HGNC:30273]	RAB8B	protein_coding	Q92930	51762	4.920263408144961	5.027404673436001	436.0061252432341	0.8752095986996827	0.8824978388093917	0.7747539486817704	0.03416151984543715	0.03510866111548843	0.002235243372610461	177	162	333	764	2199	344	471	308
ENSG00000210077	ENSG00000210077.1	mitochondrially encoded tRNA-Val (GUN) [Source:HGNC Symbol;Acc:HGNC:7500]	MT-TV	Mt_tRNA	NA	NA	2.9823319937537685	3.079511376362201	112.74967871439934	0.7663855406257931	0.8992931745802988	0.7717817280026974	0.04946527723432422	0.03093409049939158	0.0030136602179777297	48	50	88	161	383	100	144	89
ENSG00000060749	ENSG00000060749.15	glutamine and serine rich 1 [Source:HGNC Symbol;Acc:HGNC:26154]	QSER1	protein_coding	B3KWV1,Q2KHR3	79832	5.263626839956654	5.320289228436498	535.1627084931845	0.776980244537602	0.7828563445989888	0.7695637818070763	0.006384132546870112	0.005993028747940769	5.730033300264798e-12	288	293	360	763	2395	499	553	352
ENSG00000196950	ENSG00000196950.14	solute carrier family 39 member 10 [Source:HGNC Symbol;Acc:HGNC:20861]	SLC39A10	protein_coding	A0A024R3W5,Q05C42,Q9ULF5	57181	4.485512266423182	4.608778047272131	324.83449522531447	0.9180796222401825	0.904552553451288	0.7669546020627723	0.04305752966733101	0.04645618377619516	0.005208922388202538	109	135	241	591	1826	321	300	194
ENSG00000114331	ENSG00000114331.15	ArfGAP with coiled-coil, ankyrin repeat and PH domains 2 [Source:HGNC Symbol;Acc:HGNC:16469]	ACAP2	protein_coding	Q15057	23527	5.354155722729111	5.44106054885336	582.5302319524468	0.7979248428724756	0.8428022613995122	0.7655048930845438	0.02585341779256066	0.023698512998022624	5.853313989050103e-4	257	282	380	990	2631	454	576	475
ENSG00000164300	ENSG00000164300.17	serine incorporator 5 [Source:HGNC Symbol;Acc:HGNC:18825]	SERINC5	protein_coding	Q86VE9	256987	3.2786678441718373	3.386430739555668	139.05636987490286	0.9445108437881495	0.8978791938185192	0.7639589174905044	0.027589062621268874	0.0410446850973164	0.00470664914869145	95	80	65	160	609	183	122	81
ENSG00000118965	ENSG00000118965.15	WD repeat domain 35 [Source:HGNC Symbol;Acc:HGNC:29250]	WDR35	protein_coding	Q9P2L0	57539	4.068236677550812	4.146797927404541	236.10705884759363	0.8299197644743548	0.8231027524047649	0.7635647314457555	0.0159024957216033	0.018706016881576432	1.0028970249294632e-4	93	151	161	342	1053	263	240	137
ENSG00000260231	ENSG00000260231.2	KDM7A divergent transcript [Source:HGNC Symbol;Acc:HGNC:48959]	JHDM1D-AS1	antisense	NA	100134229	1.6419313858787827	1.7948634873711284	44.32547175541328	1.004875726912811	0.9616905646395562	0.7624935996711942	0.044115036054110136	0.05317942205443422	0.015137956255237072	22	23	26	61	232	35	67	21
ENSG00000125686	ENSG00000125686.12	mediator complex subunit 1 [Source:HGNC Symbol;Acc:HGNC:9234]	MED1	protein_coding	Q15648	5469	5.480150819114907	5.563450380490878	634.1932024674555	0.861264674094825	0.8344235540048216	0.7621282607223954	0.01637621247849235	0.021931177740280663	3.780646241309143e-4	457	242	389	867	2742	598	656	447
ENSG00000196646	ENSG00000196646.12	zinc finger protein 136 [Source:HGNC Symbol;Acc:HGNC:12920]	ZNF136	protein_coding	B4DS70,P52737	7695	2.185372930355974	2.3135226306421024	64.80061890759727	0.9380666498225729	0.9218855702763167	0.7617294263901608	0.03605197001061052	0.04458814549541725	0.007920478487567174	27	25	55	93	321	52	80	42
ENSG00000154734	ENSG00000154734.15	ADAM metallopeptidase with thrombospondin type 1 motif 1 [Source:HGNC Symbol;Acc:HGNC:217]	ADAMTS1	protein_coding	B2RB33,Q9UHI8	9510	8.435117180991293	8.505965740008593	4878.733879784671	0.8043901673533812	0.8071718912049483	0.7616181676839691	0.013972366229305427	0.015453747957481088	1.5226344117261446e-5	2818	3064	2658	6496	22611	5752	4449	2736
ENSG00000110395	ENSG00000110395.7	Cbl proto-oncogene [Source:HGNC Symbol;Acc:HGNC:1541]	CBL	protein_coding	P22681	867	5.351063474783687	5.449270474202547	584.7775418145166	0.9383466100089966	0.8666172558179692	0.7614431931240708	0.02171870051193471	0.03213288948333727	0.0016986891776081326	408	357	264	664	2894	679	565	309
ENSG00000165434	ENSG00000165434.8	phosphoglucomutase 2 like 1 [Source:HGNC Symbol;Acc:HGNC:20898]	PGM2L1	protein_coding	Q6PCE3	283209	4.833270306550342	4.916369881218364	403.6560278286192	0.8190536983273202	0.8326276552079448	0.7610390720267243	0.022669065308168226	0.020516832836958772	3.4112954828269043e-4	224	177	247	664	2078	333	388	283
ENSG00000115020	ENSG00000115020.17	phosphoinositide kinase, FYVE-type zinc finger containing [Source:HGNC Symbol;Acc:HGNC:23785]	PIKFYVE	protein_coding	Q9Y2I7	200576	5.0140542574129725	5.075525761026148	451.89258289781185	0.7700201521011735	0.791560560102913	0.7608760858199741	0.009079068580678017	0.008360473331803089	2.3850579064989054e-7	254	236	296	648	1935	382	481	330
ENSG00000169967	ENSG00000169967.16	mitogen-activated protein kinase kinase kinase 2 [Source:HGNC Symbol;Acc:HGNC:6854]	MAP3K2	protein_coding	A0A024RAH0,Q9Y2U5	10746	5.252814393871283	5.312201780750514	532.6331006204696	0.7629921093910367	0.7857575206014479	0.7586818395356391	0.00783191386614257	0.006696953573633965	2.722918128301361e-8	262	296	362	794	2152	468	613	369
ENSG00000169871	ENSG00000169871.13	tripartite motif containing 56 [Source:HGNC Symbol;Acc:HGNC:19028]	TRIM56	protein_coding	Q9BRZ2	81844	3.8188930320181846	3.910943215381901	201.55178267811323	0.9019702578456146	0.8670234130300454	0.7579276511733618	0.02140539062009857	0.03304204919048003	0.0024566666562319322	138	123	96	221	815	181	206	161
ENSG00000120137	ENSG00000120137.7	pantothenate kinase 3 [Source:HGNC Symbol;Acc:HGNC:19365]	PANK3	protein_coding	Q9H999	79646	6.427865229725951	6.53173494387403	1243.2623030165378	0.8400230050857634	0.8654371069367573	0.7577445281937337	0.03955230080686489	0.039712031465164215	0.0028990015564567912	492	572	808	2264	4852	889	1465	1060
ENSG00000169891	ENSG00000169891.18	RALBP1 associated Eps domain containing 2 [Source:HGNC Symbol;Acc:HGNC:9963]	REPS2	protein_coding	Q8NFH8	9185	1.4047660432043076	1.5347160469146395	37.04548715859084	1.0539508373496331	0.9285189422912782	0.7577206621829604	0.03153595980243577	0.05317942205443422	0.013198566633008172	20	23	23	39	184	41	41	19
ENSG00000186260	ENSG00000186260.17	myocardin related transcription factor B [Source:HGNC Symbol;Acc:HGNC:29819]	MKL2	protein_coding	Q9ULH7	57496	4.805540182422071	4.865236992556295	390.47627221215487	0.7725193981140946	0.7862061870608812	0.7565219310329423	0.008549755805858704	0.008091588832305884	1.8678010696337943e-7	239	206	239	545	1495	380	458	254
ENSG00000125730	ENSG00000125730.17	complement C3 [Source:HGNC Symbol;Acc:HGNC:1318]	C3	protein_coding	B4DR57,P01024,V9HWA9	718	4.914040313811611	5.0189295570882875	435.37408821150575	0.9199771500500573	0.8826174992600795	0.7532822431031001	0.031798231890609006	0.0396304226602332	0.004428000969888439	270	305	203	446	1511	367	648	289
ENSG00000101782	ENSG00000101782.15	RIO kinase 3 [Source:HGNC Symbol;Acc:HGNC:11451]	RIOK3	protein_coding	B0YJ89,B4E1Q4,O14730	8780	6.648630467923458	6.706257614028749	1400.3050625717676	0.7684611550531951	0.7718133382512509	0.7529502679069765	0.007286755620466351	0.006903671298264613	3.277580677769686e-9	736	712	987	2125	6739	1255	1414	893
ENSG00000164142	ENSG00000164142.16	family with sequence similarity 160 member A1 [Source:HGNC Symbol;Acc:HGNC:34237]	FAM160A1	protein_coding	Q05DH4	729830	3.229384693902078	3.3042003523829924	131.15001758919865	0.8219810618528505	0.8158870922411333	0.7526512107100404	0.0170766790299174	0.019120456923991384	2.0618413678955615e-4	72	78	74	186	581	109	159	85
ENSG00000113504	ENSG00000113504.21	solute carrier family 12 member 7 [Source:HGNC Symbol;Acc:HGNC:10915]	SLC12A7	protein_coding	Q9Y666	10723	4.1985789937493525	4.308569835976468	263.5440575817545	0.9235286436622261	0.8839270202813665	0.752232656375951	0.03489005132349437	0.04070839866692276	0.004049051459638068	143	168	152	312	1412	349	229	113
ENSG00000101745	ENSG00000101745.17	ankyrin repeat domain 12 [Source:HGNC Symbol;Acc:HGNC:29135]	ANKRD12	protein_coding	Q6UB98	23253	4.562611297514463	4.633066065838497	332.3619010059924	0.7609995646923449	0.8069073933138119	0.7515985078985058	0.016378438847338313	0.014852529646643598	5.869365177510176e-5	153	168	252	491	1320	271	388	249
ENSG00000165813	ENSG00000165813.20	coiled-coil domain containing 186 [Source:HGNC Symbol;Acc:HGNC:24349]	C10orf118	protein_coding	A0A0C4DFU7,Q496Y1,Q7Z3E2	55088	5.2112212058618494	5.297218192628426	527.9263078956556	0.7692479939148834	0.8344659800382702	0.7510828158053652	0.03025011378538477	0.026446559176969725	0.0010492048894846777	282	248	312	864	2077	395	574	454
ENSG00000210100	ENSG00000210100.1	mitochondrially encoded tRNA-Ile (AUU/C) [Source:HGNC Symbol;Acc:HGNC:7488]	MT-TI	Mt_tRNA	NA	NA	0.8786670844912001	1.2938393009030034	31.29543291650699	2.1125603544129206	1.5080378703670205	0.750661620085253	0.022552026055165934	0.10240231524090904	0.04611166873129506	26	15	5	13	175	39	40	17
ENSG00000198961	ENSG00000198961.10	praja ring finger ubiquitin ligase 2 [Source:HGNC Symbol;Acc:HGNC:17481]	PJA2	protein_coding	O43164	9867	6.359546298334074	6.440443159214224	1165.385154468461	0.8248090325116568	0.8178344272529063	0.7505527720510053	0.02057801592202925	0.022765992927365617	3.5478189409319e-4	499	490	901	2001	4943	975	1337	831
ENSG00000141424	ENSG00000141424.13	solute carrier family 39 member 6 [Source:HGNC Symbol;Acc:HGNC:18607]	SLC39A6	protein_coding	Q13433	25800	7.136571456079329	7.224637155623968	2009.386916157431	0.8361103420552389	0.8315617587184407	0.7504712892227325	0.02614308969251473	0.02968762670216257	9.467883594245929e-4	878	809	1592	3354	7466	1616	2659	1445
ENSG00000115762	ENSG00000115762.16	pleckstrin homology domain containing B2 [Source:HGNC Symbol;Acc:HGNC:19236]	PLEKHB2	protein_coding	A0A024QZ35,A0A0A0MSE9,A0A0A0MSI4,B4DJB7,Q96CS7	55041	7.450345341673928	7.511314754642673	2448.7827641208455	0.7860439021020114	0.7770929025710294	0.7499742645063059	0.008827638154409765	0.010589368910788995	2.8458240926008e-7	1192	1142	1811	3996	10506	2223	2834	1537
ENSG00000151014	ENSG00000151014.6	nocturnin [Source:HGNC Symbol;Acc:HGNC:14254]	CCRN4L	protein_coding	Q9UK39	25819	4.2563350367374495	4.331609114820442	268.1737578111304	0.8220511616422377	0.806275866218977	0.7494274123510225	0.019126038603294305	0.01839107705386873	1.2390633390295763e-4	127	153	196	369	1371	295	235	150
ENSG00000100644	ENSG00000100644.17	hypoxia inducible factor 1 subunit alpha [Source:HGNC Symbol;Acc:HGNC:4910]	HIF1A	protein_coding	D0VY79,Q16665	3091	8.765696665985388	8.859238978409374	6247.095606959793	0.8070167351269639	0.8402692975252773	0.749235905984589	0.0374775194473299	0.03564883076714211	0.0017064757312504255	2972	2748	4530	9958	21642	4284	8526	5069
ENSG00000183340	ENSG00000183340.7	JRK like [Source:HGNC Symbol;Acc:HGNC:6200]	JRKL	protein_coding	Q9Y4A0	8690	3.989306642019681	4.0795920025989725	226.28367910449316	0.7594333405320544	0.8485550993890757	0.7478197892337355	0.0352262555626849	0.029903155845808948	0.0018474974061794022	96	101	165	373	870	192	241	189
ENSG00000224470	ENSG00000224470.8	ataxin 1 like [Source:HGNC Symbol;Acc:HGNC:33279]	ATXN1L	protein_coding	P0C7T5	342371	5.727391680183779	5.78718871880085	740.3749266451816	0.7989901351762878	0.7731295588754227	0.7465352378022108	0.00783191386614257	0.010014991810368136	4.6888906410276e-7	502	405	446	924	3129	753	822	436
ENSG00000078177	ENSG00000078177.14	NEDD4 binding protein 2 [Source:HGNC Symbol;Acc:HGNC:29851]	N4BP2	protein_coding	B2ZZ87,Q86UW6	55728	2.9409429547017245	3.0394838637989214	108.29174514084163	0.8813620615904922	0.8556650167813619	0.745900303059435	0.032531879256007645	0.031526717639528065	0.0027809629683262557	56	50	72	166	593	101	93	71
ENSG00000070018	ENSG00000070018.9	LDL receptor related protein 6 [Source:HGNC Symbol;Acc:HGNC:6698]	LRP6	protein_coding	O75581	4040	4.787874365528941	4.84464389622926	384.99785253389103	0.7502431447830126	0.7738925808407829	0.7445800291126825	0.008155110771264806	0.006903671298264613	5.866844133826085e-8	203	230	246	543	1488	382	409	265
ENSG00000168461	ENSG00000168461.13	RAB31, member RAS oncogene family [Source:HGNC Symbol;Acc:HGNC:9771]	RAB31	protein_coding	Q13636	11031	6.798567685042597	6.8530187781474705	1550.281490904582	0.7594024313819321	0.7576519337252412	0.7444264150740636	0.006384132546870112	0.006607931143437956	7.118934177154198e-11	761	845	1095	2397	7084	1451	1727	900
ENSG00000152443	ENSG00000152443.13	zinc finger protein 776 [Source:HGNC Symbol;Acc:HGNC:26765]	ZNF776	protein_coding	B2RN90,B4DSC6,Q68DI1	284309	3.6056753637307986	3.691712005553523	172.0107569943165	0.8065577619796945	0.8325425944626439	0.7426743586895431	0.027110291022887395	0.02783475162740502	0.0012440476160688653	98	74	122	247	734	127	242	109
ENSG00000138018	ENSG00000138018.18	selenoprotein I [Source:HGNC Symbol;Acc:HGNC:29361]	EPT1	protein_coding	Q9C0D9	85465	6.175214717437019	6.23855802761847	1013.4336468947807	0.7612477967661067	0.7789213509260858	0.7411026920117797	0.011966849604945887	0.011687852117303398	6.980661749232553e-6	521	511	670	1635	4240	816	1137	740
ENSG00000111670	ENSG00000111670.16	N-acetylglucosamine-1-phosphate transferase subunits alpha and beta [Source:HGNC Symbol;Acc:HGNC:29670]	GNPTAB	protein_coding	Q3T906	79158	5.912951141097564	5.979114682472819	847.7132029065335	0.7435436273860899	0.7879141124931498	0.739823028853743	0.01629843674997394	0.01438626495832983	5.314122844786226e-5	447	456	604	1163	2955	684	1028	666
ENSG00000108506	ENSG00000108506.12	integrator complex subunit 2 [Source:HGNC Symbol;Acc:HGNC:29241]	INTS2	protein_coding	A0A024QZ48,J3KMZ7,Q9H0H0	57508	4.204118931855513	4.285322039449294	261.3948487756525	0.7327464643929567	0.8281911487670953	0.7397347717639192	0.03542396921599677	0.024883143968172285	0.0011846531133983898	141	127	155	415	924	209	318	212
ENSG00000086619	ENSG00000086619.14	endoplasmic reticulum oxidoreductase 1 beta [Source:HGNC Symbol;Acc:HGNC:14355]	ERO1LB	protein_coding	Q86YB8	56605	1.9938305826494265	2.0979487645401944	56.05364829311674	0.8808301866541268	0.889197334299683	0.7392289582756918	0.037868449994331546	0.0396304226602332	0.00731223036600932	28	33	31	78	266	48	53	44
ENSG00000167562	ENSG00000167562.12	zinc finger protein 701 [Source:HGNC Symbol;Acc:HGNC:25597]	ZNF701	protein_coding	Q6NWZ7,Q9NV72	55762	2.4476298268848544	2.5535978958646943	77.11782764557707	0.8245951335171862	0.8753320052447332	0.7378724405404938	0.036789873813734685	0.03623685054476031	0.004571767101930554	30	34	58	127	333	82	82	50
ENSG00000166068	ENSG00000166068.13	sprouty related EVH1 domain containing 1 [Source:HGNC Symbol;Acc:HGNC:20249]	SPRED1	protein_coding	Q7Z699	161742	4.871209305200523	4.95438454949885	414.52708209265313	0.7896804079702601	0.8158118546291502	0.7362885011990538	0.029860375880662864	0.02561007176432366	7.836746999912551e-4	189	190	321	648	2111	375	345	299
ENSG00000168143	ENSG00000168143.9	family with sequence similarity 83 member B [Source:HGNC Symbol;Acc:HGNC:21357]	FAM83B	protein_coding	Q5T0W9	222584	4.874610800982042	4.932826402463856	409.19966831695416	0.7414215668581403	0.768204663579692	0.7352469268180906	0.010370785726841391	0.008979032822488034	7.068149771016453e-7	216	212	299	587	1614	347	497	278
ENSG00000112531	ENSG00000112531.17	QKI, KH domain containing RNA binding [Source:HGNC Symbol;Acc:HGNC:21100]	QKI	protein_coding	Q8WY44,Q96PU8	9444	5.817548379011352	5.888649977447002	793.7419349999074	0.764364724005095	0.7900928838510881	0.7352166725583132	0.020838067854893828	0.017893686332116795	1.0165990101049971e-4	376	423	567	1209	4007	745	647	554
ENSG00000113742	ENSG00000113742.14	cytoplasmic polyadenylation element binding protein 4 [Source:HGNC Symbol;Acc:HGNC:21747]	CPEB4	protein_coding	B7ZLQ8,E5RFP2,Q17RY0	80315	4.818561310066906	4.896498572774804	397.9273657342855	0.7866128992564226	0.8034547673293267	0.734221242029441	0.02421882327561874	0.021244620010060916	3.7818413699364044e-4	177	205	270	665	2056	339	370	271
ENSG00000132294	ENSG00000132294.15	EFR3 homolog A [Source:HGNC Symbol;Acc:HGNC:28970]	EFR3A	protein_coding	Q14156	23167	6.434158401502543	6.515130469511732	1228.3370222436101	0.7860981297402109	0.8079494977242535	0.7338737271621052	0.02614308969251473	0.026450075238612522	7.469656424086647e-4	562	569	841	2129	4960	900	1460	957
ENSG00000011405	ENSG00000011405.13	phosphatidylinositol-4-phosphate 3-kinase catalytic subunit type 2 alpha [Source:HGNC Symbol;Acc:HGNC:8971]	PIK3C2A	protein_coding	B4DG55,L7RRS0,O00443	5286	5.839712933268813	5.917160549392047	811.9927821248244	0.749528416558829	0.8042608369497939	0.7327351444580741	0.02608076456148086	0.023146140504800492	6.245370617351509e-4	437	413	499	1270	3081	597	909	690
ENSG00000166377	ENSG00000166377.20	ATPase phospholipid transporting 9B (putative) [Source:HGNC Symbol;Acc:HGNC:13541]	ATP9B	protein_coding	B3KSI8,O43861,Q69YZ7,Q7Z3J4	374868	3.544605886382035	3.610887534426377	163.0564010441223	0.7588269633769651	0.7949697333188928	0.7306296046895546	0.021497726296372116	0.01826677178788898	2.791771728598625e-4	91	97	110	200	579	157	217	100
ENSG00000119927	ENSG00000119927.14	glycerol-3-phosphate acyltransferase, mitochondrial [Source:HGNC Symbol;Acc:HGNC:24865]	GPAM	protein_coding	Q86T70,Q8N1G6,Q9HCL2	57678	4.681867178490723	4.738965455644745	357.3752391305671	0.7624128990056375	0.7573230565681455	0.7296699005102528	0.009699267295547225	0.010240736224978135	7.723761847288742e-7	213	181	267	464	1531	299	415	235
ENSG00000198162	ENSG00000198162.12	mannosidase alpha class 1A member 2 [Source:HGNC Symbol;Acc:HGNC:6822]	MAN1A2	protein_coding	O60476	10905	5.6890007692128375	5.755808535085046	725.591393374573	0.751808113717712	0.7805752183178878	0.7283324410292461	0.016903578940226507	0.01605753008664133	1.0183411001720103e-4	367	459	457	1001	2927	547	813	570
ENSG00000105976	ENSG00000105976.15	MET proto-oncogene, receptor tyrosine kinase [Source:HGNC Symbol;Acc:HGNC:7029]	MET	protein_coding	A0A024R728,A0A024R759,B4DLF5,E6Y365,P08581	4233	7.736870728443456	7.7975447053187406	2983.9728852921953	0.7601900299624295	0.7654583183277285	0.7278428427271261	0.011528265026326279	0.011880964281666868	1.2037425022383945e-6	1753	1806	1806	4016	14830	3174	2836	1602
ENSG00000173821	ENSG00000173821.19	ring finger protein 213 [Source:HGNC Symbol;Acc:HGNC:14539]	RNF213	protein_coding	A0A0A0MTC1,A0A0A0MTR7,Q63HN8	57674	6.553360864850973	6.631023059296757	1333.0428963802287	0.797073291635201	0.8036507679667214	0.7274867175538233	0.024137176631720172	0.024782764798475694	8.049958878787241e-4	886	805	747	1518	4238	1193	1713	988
ENSG00000174197	ENSG00000174197.16	MAX dimerization protein MGA [Source:HGNC Symbol;Acc:HGNC:14010]	MGA	protein_coding	B9EGR5,Q8IWI9	23269	4.633859907383253	4.691581432013885	345.76140933299075	0.7418205352196225	0.7605994122077537	0.7263024349882801	0.011060145492542237	0.010188903628494499	8.326348766009444e-7	192	194	211	525	1446	347	340	232
ENSG00000137449	ENSG00000137449.16	cytoplasmic polyadenylation element binding protein 2 [Source:HGNC Symbol;Acc:HGNC:21745]	CPEB2	protein_coding	Q7Z5Q1	132864	4.490528557217768	4.585796373222403	322.2073788827676	0.7374126888827218	0.841059212266092	0.7256321186204472	0.05409665913682414	0.039020004957242053	0.004434820592021786	157	167	191	518	1239	211	381	285
ENSG00000163539	ENSG00000163539.17	cytoplasmic linker associated protein 2 [Source:HGNC Symbol;Acc:HGNC:17078]	CLASP2	protein_coding	E3W994,E7ERI8,E7EW49,O75122	23122	5.557036466093829	5.6102246395508235	655.2310189939891	0.7336519049628076	0.7467780679950957	0.7243221790332641	0.007536270122357098	0.006903671298264613	2.1185981366461154e-8	386	354	422	952	2644	576	721	456
ENSG00000114127	ENSG00000114127.10	5'-3' exoribonuclease 1 [Source:HGNC Symbol;Acc:HGNC:30654]	XRN1	protein_coding	Q8IZH2	54464	4.679087964701987	4.767059255604857	365.2815747556173	0.7293032345696175	0.8246341830315673	0.7242652595621003	0.04946527723432422	0.03284941329059695	0.0027567378746009793	179	175	259	553	1298	248	510	285
ENSG00000204217	ENSG00000204217.15	bone morphogenetic protein receptor type 2 [Source:HGNC Symbol;Acc:HGNC:1078]	BMPR2	protein_coding	Q13873	659	6.206306214975641	6.285181806591131	1047.3139595185476	0.7570255530147257	0.7984550187789193	0.7240849459431714	0.027589062621268874	0.02648443608774994	8.064343218022684e-4	507	507	718	1715	4509	789	1010	887
ENSG00000115221	ENSG00000115221.12	integrin subunit beta 6 [Source:HGNC Symbol;Acc:HGNC:6161]	ITGB6	protein_coding	A0A087WXP3,B4E2B8,E9PEE8,P18564	3694	8.239670281837714	8.289804253767366	4200.0727844700505	0.7320454480269398	0.7333153956634729	0.7228894814558049	0.006384132546870112	0.006651046449416677	5.6893615374285785e-12	2221	2246	2968	6448	19556	3748	4573	2495
ENSG00000144597	ENSG00000144597.14	ELL associated factor 1 [Source:HGNC Symbol;Acc:HGNC:20907]	EAF1	protein_coding	Q96JC9	85403	5.421676752773371	5.478543237556854	597.4504998250985	0.7400361546063825	0.7519303960161974	0.7227679039264928	0.009676089465320187	0.009589408707386214	3.54789524428087e-7	289	302	464	912	2480	531	687	388
ENSG00000166266	ENSG00000166266.14	cullin 5 [Source:HGNC Symbol;Acc:HGNC:2556]	CUL5	protein_coding	Q93034	8065	5.05352259450813	5.156575626332315	477.9148230564492	0.8095236720245098	0.8424880048370483	0.7225493120181271	0.04574675196051736	0.04551837842714921	0.005189054618615197	187	191	391	812	2133	352	512	385
ENSG00000132109	ENSG00000132109.10	tripartite motif containing 21 [Source:HGNC Symbol;Acc:HGNC:11312]	TRIM21	protein_coding	P19474	6737	5.097009319222952	5.156056301628628	477.98705090002727	0.7283910078393158	0.7597939866496549	0.7195824323320009	0.013991702193220863	0.011459416836762786	1.0998542671589169e-5	250	240	375	669	1665	474	600	300
ENSG00000139218	ENSG00000139218.18	SR-related CTD associated factor 11 [Source:HGNC Symbol;Acc:HGNC:10784]	SCAF11	protein_coding	Q99590	9169	6.502011157942114	6.564513731397314	1272.3157201998417	0.7309618467247595	0.7635882240415949	0.7194306840523603	0.01606654532932674	0.014885478242447457	6.0394379353372376e-5	693	753	826	1760	4429	1021	1545	982
ENSG00000105849	ENSG00000105849.6	TWIST neighbor [Source:HGNC Symbol;Acc:HGNC:18027]	TWISTNB	protein_coding	Q3B726	221830	4.8870187958688085	4.964764146978496	417.45319744948614	0.7940324769211348	0.7895787601194475	0.717766238933644	0.02205879740295726	0.024536961149486433	5.853313989050103e-4	161	210	351	652	1996	357	444	272
ENSG00000159256	ENSG00000159256.13	MORC family CW-type zinc finger 3 [Source:HGNC Symbol;Acc:HGNC:23572]	MORC3	protein_coding	B4DHJ4,Q14149,Q4VBZ9	23515	5.197016494627195	5.262406146113353	513.7790739437282	0.7511387507562691	0.7657848354214767	0.7175231912616485	0.01702447762024198	0.015900778166905355	5.325746680818257e-5	266	236	377	825	2419	418	539	350
ENSG00000139926	ENSG00000139926.16	FERM domain containing 6 [Source:HGNC Symbol;Acc:HGNC:19839]	FRMD6	protein_coding	Q96NE9	122786	7.067179765355836	7.11696255838282	1862.6389238853758	0.7311023965908588	0.7284411553620533	0.7166191423002548	0.006442198428266183	0.006651046449416677	1.1671394504915877e-10	1083	1032	1163	2847	8303	1711	1947	1169
ENSG00000220205	ENSG00000220205.9	vesicle associated membrane protein 2 [Source:HGNC Symbol;Acc:HGNC:12643]	VAMP2	protein_coding	F8WCA0,P63027	6844	4.007246031933419	4.0751181462533514	225.22603033659232	0.7946793244174889	0.7764136736375931	0.7125662956126044	0.01958464645003972	0.021433607795343475	4.581672892906327e-4	131	141	149	264	943	169	295	147
ENSG00000139517	ENSG00000139517.9	ligand of numb-protein X 2 [Source:HGNC Symbol;Acc:HGNC:20421]	LNX2	protein_coding	Q8N448	222484	4.829838958764616	4.89011094805584	397.0421278320119	0.7332583725012887	0.7552162004162053	0.7123546717625207	0.013543257050689143	0.012700727041716686	1.3880238222629937e-5	236	182	264	624	1632	378	404	275
ENSG00000106080	ENSG00000106080.11	FKBP prolyl isomerase 14 [Source:HGNC Symbol;Acc:HGNC:18625]	FKBP14	protein_coding	A0A090N7V8,Q9NWM8	55033	5.223949548429361	5.294380698858667	527.0463576745578	0.7118994216563773	0.7791602974954933	0.7115482669341023	0.02664154375410785	0.021260779907051806	5.557519519537919e-4	256	285	381	770	1865	401	633	427
ENSG00000145743	ENSG00000145743.17	F-box and leucine rich repeat protein 17 [Source:HGNC Symbol;Acc:HGNC:13615]	FBXL17	protein_coding	Q9UF56	64839	3.9082770428692046	3.997941310310768	213.99670781321754	0.7184265975474519	0.8271450349583028	0.7101624098398867	0.05384122335512362	0.038906785517831714	0.00470664914869145	105	99	156	321	792	145	269	180
ENSG00000006652	ENSG00000006652.14	interferon related developmental regulator 1 [Source:HGNC Symbol;Acc:HGNC:5456]	IFRD1	protein_coding	A4D0U1,O00458	3475	5.325789100876662	5.415203180497006	571.4840272549924	0.802352167671177	0.8064239721285305	0.7098102528485685	0.03425417640492973	0.036955182698962176	0.0026219328163773013	206	258	467	997	2541	539	549	409
ENSG00000229807	ENSG00000229807.12	X inactive specific transcript [Source:HGNC Symbol;Acc:HGNC:12810]	XIST	lincRNA	NA	7503	7.320653766768457	7.390414158099955	2253.099119081359	0.7806659437282987	0.7673854534227722	0.7087515248296629	0.020039730555483623	0.02260351088154376	2.8870965500496395e-4	908	1130	1727	3874	8538	1994	2777	1504
ENSG00000123104	ENSG00000123104.12	inositol 1,4,5-trisphosphate receptor type 2 [Source:HGNC Symbol;Acc:HGNC:6181]	ITPR2	protein_coding	Q14571	3709	4.429492492556843	4.494297849896275	301.74488550317096	0.7790664718184633	0.7648193995024091	0.7086672007223378	0.01510111749684416	0.018736236854380448	1.9018893098118512e-4	211	161	169	399	1220	265	344	206
ENSG00000186660	ENSG00000186660.15	ZFP91 zinc finger protein [Source:HGNC Symbol;Acc:HGNC:14983]	ZFP91	protein_coding	A0A024R4Z1,A0A024R4Z4,Q96JP5	80829	6.454019364947366	6.502085557961779	1215.672455193878	0.7168988195674908	0.7184127117811164	0.7085069860141193	0.006384132546870112	0.006004177610582751	1.5262580222464717e-11	666	658	839	1869	5319	1072	1366	745
ENSG00000101974	ENSG00000101974.14	ATPase phospholipid transporting 11C [Source:HGNC Symbol;Acc:HGNC:13554]	ATP11C	protein_coding	Q8NB49	286410	4.2448014096665485	4.31706696377017	265.8590576163891	0.7834059979088497	0.7744036026998806	0.7074083548010515	0.02194207237538838	0.02282921736065951	4.8598931349965054e-4	165	124	166	408	1309	203	295	173
ENSG00000198862	ENSG00000198862.14	listerin E3 ubiquitin protein ligase 1 [Source:HGNC Symbol;Acc:HGNC:13082]	LTN1	protein_coding	O94822	26046	5.354835851941806	5.432031120901879	579.0568888594707	0.7369262941549868	0.7843404131709796	0.7063051221153591	0.031988165603695495	0.027859837726410493	0.0011846531133983898	279	267	407	980	2368	417	679	449
ENSG00000104419	ENSG00000104419.16	N-myc downstream regulated 1 [Source:HGNC Symbol;Acc:HGNC:7679]	NDRG1	protein_coding	B3KWB2,Q8N959,Q92597	10397	10.05800333855714	10.136039994019134	15137.998697323355	0.7833869020545262	0.784759799158655	0.7043461560836527	0.02765548819178076	0.03160749415368157	0.0012701026227998507	10177	9423	8910	16142	49457	12666	20833	10624
ENSG00000164168	ENSG00000164168.8	transmembrane protein 184C [Source:HGNC Symbol;Acc:HGNC:25587]	TMEM184C	protein_coding	Q9NVA4	55751	5.319632755600537	5.375600321492349	556.6834977298154	0.710673435937846	0.7400711292042584	0.7037438290307936	0.012568644469645961	0.011091709724134658	5.787717742542285e-6	297	281	400	858	2152	467	664	385
ENSG00000124198	ENSG00000124198.9	ADP ribosylation factor guanine nucleotide exchange factor 2 [Source:HGNC Symbol;Acc:HGNC:15853]	ARFGEF2	protein_coding	Q59FR3,Q86TH5,Q9Y6D5	10564	5.77828048346715	5.824996170753722	760.1313204378515	0.7075499794184114	0.7136553000445726	0.701839141187683	0.006384132546870112	0.005993028747940769	8.339565411666859e-12	409	444	523	1118	3084	688	875	476
ENSG00000198718	ENSG00000198718.13	TOG array regulator of axonemal microtubules 1 [Source:HGNC Symbol;Acc:HGNC:19959]	FAM179B	protein_coding	B4DHM7,G3XAE9,Q6P183,Q9Y4F4	23116	3.6168853999238895	3.7060487185547437	174.10834961011363	0.7370006841201806	0.8188541414315472	0.700634614170096	0.048358625913542286	0.03833772308721903	0.004825404084473359	88	82	99	309	675	133	222	130
ENSG00000138078	ENSG00000138078.16	prolyl endopeptidase like [Source:HGNC Symbol;Acc:HGNC:30228]	PREPL	protein_coding	Q4J6C6	9581	5.658072042378495	5.741035770687011	718.5364349216687	0.7194808964277283	0.7923117486464056	0.6993177405978491	0.047735299862681047	0.03512622074567492	0.0028222790843930976	352	341	523	1128	2420	507	995	557
ENSG00000172380	ENSG00000172380.6	G protein subunit gamma 12 [Source:HGNC Symbol;Acc:HGNC:19663]	GNG12	protein_coding	Q9UBI6	55970	7.571932526457607	7.629587519342143	2659.635289024553	0.7207335150843919	0.7359841649741038	0.6991494994826357	0.014276194368206327	0.014814155520422943	1.676346910751937e-5	1356	1415	1899	4153	11636	1994	2894	1936
ENSG00000068024	ENSG00000068024.16	histone deacetylase 4 [Source:HGNC Symbol;Acc:HGNC:14063]	HDAC4	protein_coding	P56524	9759	3.236280540983811	3.308763572990126	132.36147747581234	0.6943640460533658	0.8011449486301812	0.6990472332486276	0.04408009733816507	0.028249567790880344	0.002204094296616683	79	62	87	189	445	120	160	100
ENSG00000106261	ENSG00000106261.17	zinc finger with KRAB and SCAN domains 1 [Source:HGNC Symbol;Acc:HGNC:13101]	ZKSCAN1	protein_coding	B3KNP9,B3KRF7,E9PC66,P17029	7586	6.271094369958512	6.3243655259533504	1076.4269732073487	0.7057355964310789	0.7280575176521334	0.6959206015602948	0.011711666956569899	0.010947365429719209	5.14748304236017e-6	602	625	698	1574	3835	922	1286	769
ENSG00000163558	ENSG00000163558.13	protein kinase C iota [Source:HGNC Symbol;Acc:HGNC:9404]	PRKCI	protein_coding	P41743	5584	6.306749171358187	6.3859441103116	1124.0485792535942	0.7340411831287108	0.7800561694074603	0.6947268774565957	0.03704446038523235	0.03304204919048003	0.0020358795473867084	492	573	861	1768	4060	816	1311	945
ENSG00000151422	ENSG00000151422.13	FER tyrosine kinase [Source:HGNC Symbol;Acc:HGNC:3655]	FER	protein_coding	P16591,Q6PEJ9,W0S0X4,W0S1B5	2241	5.134945950695616	5.188873775002079	488.62124042374353	0.7375916360021192	0.7260200203919512	0.6943461095246647	0.012141149640894222	0.011880964281666868	7.83420264462923e-6	281	298	352	602	2257	402	488	336
ENSG00000164114	ENSG00000164114.19	microtubule associated protein 9 [Source:HGNC Symbol;Acc:HGNC:26118]	MAP9	protein_coding	Q05CN5,Q49MG5	79884	5.110017732822679	5.1902415481425175	490.7765783879224	0.6949569345530625	0.7893602733000221	0.6940093459705677	0.045577543558026706	0.03414785096372567	0.0030747813213742457	256	271	328	698	1714	340	567	438
ENSG00000145675	ENSG00000145675.15	phosphoinositide-3-kinase regulatory subunit 1 [Source:HGNC Symbol;Acc:HGNC:8979]	PIK3R1	protein_coding	P27986	5295	5.279976618192448	5.3316179111643525	539.6785826218811	0.7046220930281031	0.7209130491077733	0.6931036456891911	0.0109722192766063	0.010188903628494499	8.016638734336869e-7	305	298	358	814	2216	441	639	357
ENSG00000144357	ENSG00000144357.17	ubiquitin protein ligase E3 component n-recognin 3 [Source:HGNC Symbol;Acc:HGNC:30467]	UBR3	protein_coding	Q6ZT12	130507	5.214498147423451	5.274959502351689	519.0351159910865	0.7136578965801612	0.74124863904047	0.6922680476817039	0.018447633304792224	0.016169494719646703	1.0165990101049971e-4	306	255	345	799	2089	397	641	359
ENSG00000198677	ENSG00000198677.12	tetratricopeptide repeat domain 37 [Source:HGNC Symbol;Acc:HGNC:23639]	TTC37	protein_coding	Q6PGP7	9652	6.7527396039939624	6.80187655447391	1497.6338569673208	0.7075936360455264	0.7111339874041718	0.6901550844769808	0.008155110771264806	0.00864962003377517	5.96607881060966e-8	770	785	1067	2442	5781	1406	1679	973
ENSG00000131023	ENSG00000131023.13	large tumor suppressor kinase 1 [Source:HGNC Symbol;Acc:HGNC:6514]	LATS1	protein_coding	O95835	9113	4.983642025715084	5.03894253005561	439.8380594778765	0.7150547344167911	0.7251061121396789	0.689954783041879	0.012903573432087454	0.011908710033278622	5.88468254089568e-6	246	214	307	706	1975	379	468	285
ENSG00000156011	ENSG00000156011.17	pleckstrin and Sec7 domain containing 3 [Source:HGNC Symbol;Acc:HGNC:19093]	PSD3	protein_coding	B3KRC4,Q9NYI0	23362	4.9466057761490525	5.010712214979773	432.1148192732553	0.7628826539771406	0.7498375661786476	0.6897888728340015	0.01811147477997428	0.02002589749188027	3.6590162614049516e-4	245	302	229	581	1633	390	544	272
ENSG00000115355	ENSG00000115355.17	coiled-coil domain containing 88A [Source:HGNC Symbol;Acc:HGNC:25523]	CCDC88A	protein_coding	O14997,Q3V6T2	55704	5.379001030051648	5.441928370009908	581.098904062822	0.7353755898640862	0.7386929599972696	0.6891342192442234	0.019923019245731245	0.01839107705386873	1.0613179408084638e-4	281	323	394	955	3013	551	545	331
ENSG00000162924	ENSG00000162924.15	REL proto-oncogene, NF-kB subunit [Source:HGNC Symbol;Acc:HGNC:9954]	REL	protein_coding	Q04864	5966	3.8684048819368835	3.929079103772429	203.05686651455355	0.7417487550173938	0.7396954141347762	0.6887363630461483	0.01696116670573768	0.018517153361632177	1.0481081865637809e-4	117	121	113	313	875	184	223	129
ENSG00000135677	ENSG00000135677.11	glucosamine (N-acetyl)-6-sulfatase [Source:HGNC Symbol;Acc:HGNC:4422]	GNS	protein_coding	A0A024RBC5,P15586,Q7Z3X3	2799	6.737364546745897	6.798882716214922	1496.2845026661657	0.7137113361396786	0.7399711883044637	0.6871981376896841	0.020306317788963583	0.018706016881576432	2.100095398896083e-4	910	845	942	2080	5279	1151	2023	1037
ENSG00000198538	ENSG00000198538.11	zinc finger protein 28 [Source:HGNC Symbol;Acc:HGNC:13073]	ZNF28	protein_coding	P17035	7576	3.994151476355945	4.088077245105633	227.36541777833287	0.7370470248432461	0.8112671607926121	0.6865983539803645	0.05409665913682414	0.04707723511999196	0.006976903655831844	100	88	180	391	858	181	277	175
ENSG00000174485	ENSG00000174485.15	DENN domain containing 4A [Source:HGNC Symbol;Acc:HGNC:24321]	DENND4A	protein_coding	Q05C90,Q7Z401	10260	4.281880242095514	4.358011694673515	274.5907014416878	0.6952835120377265	0.7786446569902029	0.6861486974828631	0.04481643966136806	0.031369343336458085	0.0025375527870005643	131	153	181	430	997	197	377	200
ENSG00000123411	ENSG00000123411.15	IKAROS family zinc finger 4 [Source:HGNC Symbol;Acc:HGNC:13179]	IKZF4	protein_coding	Q9H2S9	64375	1.8578271669553503	2.0492703985950533	54.639648460551605	1.3106028565716696	1.0627366764767026	0.6858119098808417	0.03024068476319903	0.09537529520045754	0.04212164902765539	28	48	16	45	245	50	62	42
ENSG00000131389	ENSG00000131389.17	solute carrier family 6 member 6 [Source:HGNC Symbol;Acc:HGNC:11052]	SLC6A6	protein_coding	A0A087WY96,B4E140,P31641,Q59GD7	6533	3.632979917555178	3.692602373481387	172.20708654463678	0.7857740245140781	0.7330429190598428	0.6850966175173202	0.016144575809031253	0.02171531449029878	2.599945844061405e-4	96	117	116	205	776	167	166	109
ENSG00000159459	ENSG00000159459.12	ubiquitin protein ligase E3 component n-recognin 1 [Source:HGNC Symbol;Acc:HGNC:16808]	UBR1	protein_coding	Q8IWV7	197131	5.505178581104777	5.56227477197626	632.0237562730232	0.7234794412424966	0.7215555382264661	0.6849893746000988	0.014500762307401462	0.014814155520422943	1.4924304461931604e-5	342	309	442	1049	3038	606	664	344
ENSG00000075420	ENSG00000075420.13	fibronectin type III domain containing 3B [Source:HGNC Symbol;Acc:HGNC:24670]	FNDC3B	protein_coding	Q53EP0	64778	6.646563682964072	6.722493502738535	1416.6401347277972	0.8067203082104438	0.7652867605793213	0.6843237920400547	0.02702988957409422	0.03235629248803816	0.0014591854966859118	939	770	623	2301	6270	1454	1397	879
ENSG00000166750	ENSG00000166750.10	schlafen family member 5 [Source:HGNC Symbol;Acc:HGNC:28286]	SLFN5	protein_coding	B4E128,Q08AF3	162394	7.509461446078552	7.553634063428536	2523.443463129167	0.6878797321189465	0.6920792673806369	0.6827944360343094	0.006442198428266183	0.0066568772677192	3.0903528196737016e-10	1485	1498	1688	3564	10191	2188	2701	1726
ENSG00000160336	ENSG00000160336.15	zinc finger protein 761 [Source:HGNC Symbol;Acc:HGNC:23179]	ZNF761	processed_transcript	A0A087WXT7,Q6IQ01,Q86XN6	110116772,388561	3.9027463131812286	3.9779199292920056	210.38306927782767	0.6920168213108863	0.7749023813290548	0.6827213562425951	0.04317403983013127	0.0301582961781335	0.002048164646490846	89	103	158	355	730	209	263	136
ENSG00000174106	ENSG00000174106.3	LEM domain containing 3 [Source:HGNC Symbol;Acc:HGNC:28887]	LEMD3	protein_coding	A0A024RBB9,Q9Y2U8	23592	5.037758282056933	5.0889725742727565	455.40512837650573	0.7032045885700822	0.7086587281646283	0.6817410025227402	0.011842644985416116	0.010947365429719209	1.4164259299720675e-6	252	252	314	692	2062	367	517	285
ENSG00000082269	ENSG00000082269.16	family with sequence similarity 135 member A [Source:HGNC Symbol;Acc:HGNC:21084]	FAM135A	protein_coding	D6RCC7,Q9P2D6	57579	4.690196070998963	4.782532345945598	369.2171377078677	0.7088371822900542	0.8028398638033871	0.6815780609162898	0.06411200305480859	0.047816971375993264	0.007271848152993134	185	160	270	591	1416	236	449	315
ENSG00000108256	ENSG00000108256.9	nuclear FMR1 interacting protein 2 [Source:HGNC Symbol;Acc:HGNC:17634]	NUFIP2	protein_coding	Q7Z417	57532	6.7909865602794355	6.856345033390099	1556.1374069978933	0.724015111012764	0.7407916074031421	0.6813792795646373	0.02249896439278934	0.02343605799228826	4.471266441067204e-4	748	784	1086	2669	6352	1194	1663	1206
ENSG00000123908	ENSG00000123908.12	argonaute RISC catalytic component 2 [Source:HGNC Symbol;Acc:HGNC:3263]	AGO2	protein_coding	Q9UKV8	27161	4.340607113406547	4.431417100892016	287.2053047083618	0.835657044796461	0.7989547143643279	0.6806878803499824	0.04305752966733101	0.044228219192153945	0.005388548672683196	169	175	184	348	1593	342	220	141
ENSG00000164506	ENSG00000164506.14	syntaxin binding protein 5 [Source:HGNC Symbol;Acc:HGNC:19665]	STXBP5	protein_coding	Q5T5C0	134957	4.795686816148031	4.8598030164912505	388.4053381841512	0.715704242930521	0.737710108745758	0.6784377772378235	0.022565749424304844	0.020496346020710182	3.39910089882851e-4	209	178	280	639	1747	300	429	268
ENSG00000170581	ENSG00000170581.14	signal transducer and activator of transcription 2 [Source:HGNC Symbol;Acc:HGNC:11363]	STAT2	protein_coding	P52630,R9QE65	6773	5.823431572771461	5.892875453183995	798.5039339580724	0.6992223956304588	0.7540482248566327	0.6782664670451647	0.03704446038523235	0.02783475162740502	0.00144132962840905	404	485	576	1055	2468	641	1141	561
ENSG00000176853	ENSG00000176853.16	family with sequence similarity 91 member A1 [Source:HGNC Symbol;Acc:HGNC:26306]	FAM91A1	protein_coding	B4DUD8,E7ER68,Q658Y4	157769	6.134481382478888	6.194936893396092	982.2916601967132	0.7227263458191715	0.7272315504278675	0.6779920707770539	0.018279436041378102	0.01880994030934829	1.3528666008447377e-4	488	475	676	1747	4353	865	969	678
ENSG00000180398	ENSG00000180398.13	multiple coagulation factor deficiency 2, ER cargo receptor complex subunit [Source:HGNC Symbol;Acc:HGNC:18451]	MCFD2	protein_coding	B4DF17,Q8NI22	90411	7.260935401040319	7.3202213940229415	2142.527464715691	0.728020859815633	0.7220604117840513	0.6771882258453713	0.017422740922437112	0.019186723892161098	6.86280367684886e-5	1104	992	1585	3655	10671	1974	2103	1247
ENSG00000073756	ENSG00000073756.12	prostaglandin-endoperoxide synthase 2 [Source:HGNC Symbol;Acc:HGNC:9605]	PTGS2	protein_coding	P35354	5743	6.655350116737463	6.730696293709275	1423.582242714316	0.7272302078972593	0.7578728974226274	0.6767979306535482	0.040147062679508655	0.03408529741905481	0.0015767508134411263	724	761	906	2369	7535	1342	1046	974
ENSG00000061676	ENSG00000061676.15	NCK associated protein 1 [Source:HGNC Symbol;Acc:HGNC:7666]	NCKAP1	protein_coding	Q9Y2A7	10787	8.248270370857895	8.309744375377054	4261.529357865104	0.733015573516485	0.7261342378167711	0.6749595111158281	0.019806055909533996	0.022618488714012883	2.3024224909533715e-4	1953	2144	3068	7549	17880	3344	4922	2934
ENSG00000090530	ENSG00000090530.10	prolyl 3-hydroxylase 2 [Source:HGNC Symbol;Acc:HGNC:19317]	LEPREL1	protein_coding	Q8IVL5	55214	4.336076462997251	4.3939582797522965	281.2915448938113	0.671400080257154	0.7318838894312484	0.6738011462853786	0.025656750412171223	0.017427744380784597	2.2626265605456167e-4	158	149	186	433	959	275	361	173
ENSG00000070367	ENSG00000070367.16	exocyst complex component 5 [Source:HGNC Symbol;Acc:HGNC:10696]	EXOC5	protein_coding	O00471	10640	6.162212523777656	6.246891023410948	1018.8094077493191	0.7677595377879513	0.7727248081780597	0.6735740558459139	0.04205365633810002	0.04390293826340521	0.004177556661710017	434	430	808	1818	4469	733	1171	751
ENSG00000149289	ENSG00000149289.11	zinc finger CCCH-type containing 12C [Source:HGNC Symbol;Acc:HGNC:29362]	ZC3H12C	protein_coding	E9PP00,Q9C0D7	85463	3.7971659215345466	3.889406686339998	196.12462492621776	0.847068005266967	0.787698354132081	0.6731784026683724	0.04004522551320858	0.04638629204621942	0.0058645290948088815	109	107	141	260	1135	216	177	84
ENSG00000123094	ENSG00000123094.15	Ras association domain family member 8 [Source:HGNC Symbol;Acc:HGNC:13232]	RASSF8	protein_coding	A0A024RB12,A8K8G8,Q8NHQ8	11228	3.2741299835784727	3.3572354766520403	135.9881035338045	0.7781877341191636	0.7840871617978779	0.6726875952668174	0.04481643966136806	0.04086748873994324	0.005127923770139365	80	66	92	196	668	139	100	96
ENSG00000141682	ENSG00000141682.12	phorbol-12-myristate-13-acetate-induced protein 1 [Source:HGNC Symbol;Acc:HGNC:9108]	PMAIP1	protein_coding	A0A0S2Z490,Q13794	5366	4.653618950687165	4.7365217659991385	357.17362931252916	0.7421701972997814	0.780180797025471	0.6724816626377862	0.04675081037201384	0.04050899365603871	0.004983613642789552	193	224	199	518	1642	227	377	291
ENSG00000083312	ENSG00000083312.17	transportin 1 [Source:HGNC Symbol;Acc:HGNC:6401]	TNPO1	protein_coding	A0A024RAM0,Q92973	3842	7.320715386320721	7.379696214292528	2235.0257570817494	0.7300427927619318	0.7187818917629109	0.6722909068333537	0.017421755562786738	0.019821450865418075	1.2124930465862183e-4	1003	1111	1697	3913	9757	1942	2314	1505
ENSG00000165097	ENSG00000165097.16	lysine demethylase 1B [Source:HGNC Symbol;Acc:HGNC:21577]	KDM1B	protein_coding	Q8NB78	221656	5.454090349059766	5.507937739564064	609.4715644364899	0.6944601376108761	0.7100795268628862	0.6721374525330169	0.015207921766348208	0.014089795915656234	1.6464232811183546e-05	312	337	402	1019	2678	596	563	401
ENSG00000125257	ENSG00000125257.16	ATP binding cassette subfamily C member 4 [Source:HGNC Symbol;Acc:HGNC:55]	ABCC4	protein_coding	A8K2Q2,O15439	10257	3.9476819955838724	4.004375858545768	213.59175368732068	0.7203481399769054	0.7130192028132553	0.6719008522350475	0.0159024957216033	0.01694805257682417	4.1414400711570845e-5	120	107	153	334	987	198	223	126
ENSG00000164190	ENSG00000164190.19	NIPBL cohesin loading factor [Source:HGNC Symbol;Acc:HGNC:28862]	NIPBL	protein_coding	Q6KC79	25836	5.656587476524033	5.706718439335272	700.4935899075756	0.6924585757397818	0.7017354561508012	0.671320174784403	0.011842644985416116	0.01168612596705623	5.049837190292243e-6	433	399	450	998	3014	592	690	500
ENSG00000149256	ENSG00000149256.16	teneurin transmembrane protein 4 [Source:HGNC Symbol;Acc:HGNC:29945]	TENM4	protein_coding	Q6N022	26011	4.379157970253677	4.484113318193756	300.49644508893954	0.9165406282691326	0.8404039522522244	0.6706965770141966	0.0430238767884704	0.062355055057537814	0.014836047808496237	221	202	142	270	982	293	399	202
ENSG00000131263	ENSG00000131263.13	ring finger protein, LIM domain interacting [Source:HGNC Symbol;Acc:HGNC:13429]	RLIM	protein_coding	Q9NVW2	51132	5.8561491265926175	5.919035623632703	811.123637564781	0.7217687685471608	0.7261174483324571	0.6693529607095333	0.02117708418338159	0.022486080629661925	3.5921222730465364e-4	371	374	651	1385	3481	717	828	559
ENSG00000038427	ENSG00000038427.16	versican [Source:HGNC Symbol;Acc:HGNC:2464]	VCAN	protein_coding	A0A024RAL1,A0A024RAP3,A0A024RAQ9,P13611,Q59FG9,Q6MZK8,Q86W61	1462	6.8227598565051695	6.890630237825381	1593.3595528647672	0.7921657740146402	0.7412850238185341	0.668921400575008	0.020838067854893828	0.028909350672761683	0.0010819136957362823	1106	1101	823	1754	6506	1538	1782	984
ENSG00000179094	ENSG00000179094.16	period circadian regulator 1 [Source:HGNC Symbol;Acc:HGNC:8845]	PER1	protein_coding	O15534	5187	6.226965982489274	6.293457212928745	1052.9260137536457	0.790072971605849	0.739123200967995	0.6688333525681636	0.019885000534612406	0.027066288846943235	9.677952793194431e-4	733	711	543	1202	4355	954	1204	665
ENSG00000144452	ENSG00000144452.15	ATP binding cassette subfamily A member 12 [Source:HGNC Symbol;Acc:HGNC:14637]	ABCA12	protein_coding	B3KVV3,Q86UK0	26154	4.721837058416623	4.804078733353598	375.4528057089796	0.665549933826096	0.7803241946262695	0.6686553028751696	0.0656715452292245	0.04273719238854281	0.0063505847092655355	185	223	232	565	1195	273	463	326
ENSG00000100664	ENSG00000100664.11	eukaryotic translation initiation factor 5 [Source:HGNC Symbol;Acc:HGNC:3299]	EIF5	protein_coding	A0A024R6Q1,P55010	1983	7.033429430652219	7.120345280582192	1864.7528480261005	0.8165950020405685	0.7697454444933659	0.667565320974829	0.0378704073902752	0.05072772529922857	0.00463370120649598	779	707	1531	3496	8956	1865	1899	1061
ENSG00000182827	ENSG00000182827.9	acyl-CoA binding domain containing 3 [Source:HGNC Symbol;Acc:HGNC:15453]	ACBD3	protein_coding	A0A024R3P9,Q9H3P7	64746	6.243548510028519	6.296405048716652	1054.6076283173504	0.6922076265212066	0.7037077165258779	0.6667986616301907	0.01426296683744107	0.014814155520422943	2.188183420134637e-5	552	512	787	1740	4252	981	1030	746
ENSG00000197746	ENSG00000197746.14	prosaposin [Source:HGNC Symbol;Acc:HGNC:9498]	PSAP	protein_coding	A0A024QZQ2,P07602	5660	10.164211488067409	10.211471029360832	15930.554924361368	0.6871817554273293	0.687867544080704	0.665449952189184	0.010370785726841391	0.012003252626531076	9.386262677483895e-7	8610	8144	12738	23679	58325	14194	19935	9873
ENSG00000159082	ENSG00000159082.18	synaptojanin 1 [Source:HGNC Symbol;Acc:HGNC:11503]	SYNJ1	protein_coding	A0A0D9SGJ6,B9EGN3,C9JFZ1,J3KQV8,O43426,Q05CZ1	8867	3.8067337396408982	3.8812884526991693	196.89232163181913	0.7364301809683826	0.7636680592440097	0.6653904078053294	0.037766766081432736	0.03694235224098417	0.0037623914574921877	113	122	111	278	820	133	243	146
ENSG00000094975	ENSG00000094975.14	SUN domain containing ossification factor [Source:HGNC Symbol;Acc:HGNC:1240]	SUCO	protein_coding	A0A024R929,A0A087WV04,B4DYM4,Q9UBS9	51430	4.956744436951148	5.019815466270151	434.41523726710386	0.6964082978677688	0.7278109752263757	0.6649351771410205	0.02810788326642923	0.023032173111641217	6.258729070980419e-4	224	251	287	676	1894	298	533	299
ENSG00000178607	ENSG00000178607.16	endoplasmic reticulum to nucleus signaling 1 [Source:HGNC Symbol;Acc:HGNC:3449]	ERN1	protein_coding	O75460	2081	4.394217552640674	4.451652042277779	292.5568887502616	0.7623220437153972	0.7154565314729588	0.6648017125783869	0.015827227773468996	0.021218053016065573	2.8654940074874683e-4	206	171	186	343	1221	312	293	172
ENSG00000155850	ENSG00000155850.8	solute carrier family 26 member 2 [Source:HGNC Symbol;Acc:HGNC:10994]	SLC26A2	protein_coding	P50443	1836	5.0660205676504235	5.149717016537351	474.6271766908681	0.7670950707820372	0.7633651791448172	0.663851664442751	0.03795999884796676	0.042614469593363465	0.004343622563403174	184	207	364	909	2072	438	548	287
ENSG00000198642	ENSG00000198642.7	kelch like family member 9 [Source:HGNC Symbol;Acc:HGNC:18732]	KLHL9	protein_coding	Q58EZ4,Q9P2J3	55958	5.1412226001756895	5.196883277522734	490.7208532948671	0.6969132456564363	0.7067486159116937	0.663504081326528	0.01660795253666206	0.016100232602948905	5.0305754606810564e-5	246	238	358	850	2129	449	533	301
ENSG00000081014	ENSG00000081014.11	adaptor related protein complex 4 subunit epsilon 1 [Source:HGNC Symbol;Acc:HGNC:573]	AP4E1	protein_coding	B4DM48,Q9UPM8	23431	4.929681947957399	4.978457697150085	422.4502395688279	0.6833281934992396	0.6956498298784413	0.6628081927378449	0.0123306240629014	0.011880964281666868	6.55487229407962e-6	244	263	261	615	1672	366	462	290
ENSG00000155034	ENSG00000155034.19	F-box and leucine rich repeat protein 18 [Source:HGNC Symbol;Acc:HGNC:21874]	FBXL18	protein_coding	A0A024R857,B4DH63,Q96D16,Q96ME1	80028	4.1547563218529735	4.216557118486097	248.5165976030616	0.7336295447142266	0.7270958861173613	0.6619055334606467	0.02140539062009857	0.02579709250765007	7.063890908590198e-4	169	143	134	348	1000	264	238	161
ENSG00000132549	ENSG00000132549.18	vacuolar protein sorting 13 homolog B [Source:HGNC Symbol;Acc:HGNC:2183]	VPS13B	protein_coding	Q7Z7G8	157680	4.899316182714056	4.9643089811546135	419.1898974927267	0.7308875376123956	0.7394315839451957	0.6613748610288441	0.02646199601784627	0.02799009687272034	0.001707569438758036	300	224	269	492	1417	366	504	307
ENSG00000132953	ENSG00000132953.16	exportin 4 [Source:HGNC Symbol;Acc:HGNC:17796]	XPO4	protein_coding	Q9C0E2	64328	5.078830146866583	5.127051178781809	468.2135236333521	0.6778092914617934	0.6903161188877674	0.6605165917923594	0.012211785526681862	0.011810880478977888	3.99105362025547e-6	250	271	361	649	1995	387	478	330
ENSG00000056097	ENSG00000056097.16	zinc finger RNA binding protein [Source:HGNC Symbol;Acc:HGNC:17277]	ZFR	protein_coding	Q05D65,Q96KR1	51663	6.681278495504069	6.749956373740476	1446.1146433032068	0.7137599623637022	0.7329404350047535	0.6601884299969792	0.03148241934977714	0.03168528174761239	0.001642137046985222	656	702	1090	2504	5130	1167	1656	1129
ENSG00000118873	ENSG00000118873.16	RAB3 GTPase activating non-catalytic protein subunit 2 [Source:HGNC Symbol;Acc:HGNC:17168]	RAB3GAP2	protein_coding	Q9H2M9	25782	6.041238619202942	6.085547367085566	911.2012806886016	0.6655815138318321	0.6796806384909012	0.6594526257384592	0.008798686900182	0.008538045118739618	5.128353961240315e-8	509	515	635	1391	3673	800	936	634
ENSG00000137693	ENSG00000137693.14	Yes associated protein 1 [Source:HGNC Symbol;Acc:HGNC:16262]	YAP1	protein_coding	A0A024R3E4,K0KVU2,P46937,Q86T74	10413	7.504479053442667	7.567343296566595	2546.7017401304606	0.7270847655851895	0.7184057617758896	0.6592413466555596	0.02277057224347409	0.026953931644942055	5.869086492304247e-4	1180	1199	1911	4569	10497	2024	2921	1765
ENSG00000065243	ENSG00000065243.20	protein kinase N2 [Source:HGNC Symbol;Acc:HGNC:9406]	PKN2	protein_coding	Q16513	5586	5.825295898123265	5.902256285581466	802.4870678816951	0.7222960468707428	0.7495353288732102	0.6591408050970496	0.041570450277458884	0.03923444870595089	0.0034864507614783286	383	342	613	1408	3289	583	909	618
ENSG00000158987	ENSG00000158987.21	Rap guanine nucleotide exchange factor 6 [Source:HGNC Symbol;Acc:HGNC:20655]	RAPGEF6	protein_coding	B2RTU6,Q8TEU7	51735	4.0535349097298665	4.108676837992845	230.63407299590116	0.6598484202431867	0.7170522869490134	0.6582539284375306	0.02255234312834804	0.018078720360455523	2.1849809431356314e-4	121	126	164	352	846	197	282	157
ENSG00000128923	ENSG00000128923.11	MINDY lysine 48 deubiquitinase 2 [Source:HGNC Symbol;Acc:HGNC:26954]	FAM63B	protein_coding	Q8NBR6	54629	4.609285487212294	4.695645401830306	346.6426802613386	0.7206492704251969	0.7711961035839255	0.6574733263776744	0.05576094605464405	0.0473294521806473	0.006976903655831844	164	158	227	640	1569	240	372	270
ENSG00000165732	ENSG00000165732.13	DExD-box helicase 21 [Source:HGNC Symbol;Acc:HGNC:2744]	DDX21	protein_coding	Q9NR30	9188	8.25304697044106	8.300117296981943	4234.207850990277	0.6818305300534254	0.6825529190557674	0.6573339733769497	0.011062174169281562	0.012003252626531076	2.128165739790064e-6	2140	2234	3237	6829	16272	3712	4574	2945
ENSG00000163848	ENSG00000163848.19	zinc finger protein 148 [Source:HGNC Symbol;Acc:HGNC:12933]	ZNF148	protein_coding	Q9UQR1	7707	4.887075394636633	4.955158320680083	415.36965395587606	0.69564540385351	0.7325156702916491	0.6565391039060731	0.03303596437469706	0.029903155845808948	0.0016179767892934142	229	186	296	690	1850	317	412	317
ENSG00000023287	ENSG00000023287.13	RB1 inducible coiled-coil 1 [Source:HGNC Symbol;Acc:HGNC:15574]	RB1CC1	protein_coding	Q8TDY2	9821	5.397651630617704	5.452076313771334	585.6623256392863	0.6949530514683452	0.6964702167366104	0.6560044530290166	0.017187540889678592	0.01694805257682417	5.190462290760352e-5	285	302	457	954	2792	498	623	349
ENSG00000196914	ENSG00000196914.9	Rho guanine nucleotide exchange factor 12 [Source:HGNC Symbol;Acc:HGNC:14193]	ARHGEF12	protein_coding	B4E2K6,E9PMR6,Q9NZN5	23365	7.0133959992090515	7.0617028953786525	1793.782634559099	0.6944194467140262	0.6853510672937039	0.6559973532859887	0.011842644985416116	0.012892750046922696	7.2518030121944424e-6	1144	1093	1024	2620	7335	1574	1925	1191
ENSG00000008294	ENSG00000008294.21	sperm associated antigen 9 [Source:HGNC Symbol;Acc:HGNC:14524]	SPAG9	protein_coding	O60271,Q5JB53	9043	6.765337356725267	6.822939587011519	1516.9065166787875	0.7040449624880412	0.7037206248751329	0.6555931032046741	0.020622615106922426	0.021218053016065573	1.447577379943764e-4	859	889	890	2471	7375	1613	1475	761
ENSG00000106692	ENSG00000106692.14	fukutin [Source:HGNC Symbol;Acc:HGNC:3622]	FKTN	protein_coding	B4E2W4,O75072	2218	4.642127153478251	4.716207718441537	352.99549161238394	0.684105329104963	0.7547350579194064	0.6536821391470335	0.048815924336336726	0.038704017592300674	0.005006445408587794	183	222	246	451	1251	238	435	293
ENSG00000169641	ENSG00000169641.13	leucine zipper protein 1 [Source:HGNC Symbol;Acc:HGNC:14985]	LUZP1	protein_coding	Q05DE3,Q86V48	7798	7.068129275708856	7.135208436734942	1885.3723330691585	0.741668007016769	0.7269735181605254	0.6536205555290362	0.026926360767879562	0.031654951057273076	0.0012126707546142878	1271	1231	1040	2289	8665	2195	1710	993
ENSG00000204262	ENSG00000204262.14	collagen type V alpha 2 chain [Source:HGNC Symbol;Acc:HGNC:2210]	COL5A2	protein_coding	P05997	1290	5.804711892561892	5.860913922892901	780.6201142280042	0.6597139762871347	0.7069331220243583	0.653326284802937	0.025500938692428816	0.019487433472207886	3.7082617795636106e-4	427	411	569	1179	2517	665	983	561
ENSG00000183530	ENSG00000183530.14	proline rich 14 like [Source:HGNC Symbol;Acc:HGNC:28738]	PRR14L	protein_coding	Q5THK1	253143	5.421079793099171	5.477101850765069	597.4693714132806	0.7073903925788503	0.7037673257724778	0.6510614720577517	0.019340860949917132	0.019821450865418075	2.89067741573576e-4	399	348	319	881	2242	603	614	399
ENSG00000074695	ENSG00000074695.6	lectin, mannose binding 1 [Source:HGNC Symbol;Acc:HGNC:6631]	LMAN1	protein_coding	A0A024R2A7,P49257	3998	6.7556933545386455	6.800195418319502	1494.6124640942683	0.6672371350557549	0.6688481534234648	0.6495696631695279	0.010569340813664499	0.010947365429719209	2.331962513826296e-7	794	934	1022	2259	7039	1262	1516	922
ENSG00000116539	ENSG00000116539.13	ASH1 like histone lysine methyltransferase [Source:HGNC Symbol;Acc:HGNC:19088]	ASH1L	protein_coding	Q9NR48	55870	5.44279291669717	5.512162259204925	612.9952098108158	0.7823295687485929	0.7378699310437385	0.6491509635793202	0.025294274410834202	0.03475158525599151	0.0030976263607908117	442	400	340	648	2249	583	646	442
ENSG00000143322	ENSG00000143322.21	ABL proto-oncogene 2, non-receptor tyrosine kinase [Source:HGNC Symbol;Acc:HGNC:77]	ABL2	protein_coding	P42684	27	6.205380868112552	6.268993330187795	1033.212932297698	0.728656396214206	0.7155931750360888	0.6479073963369859	0.02585341779256066	0.028997473987878743	9.148706381312758e-4	652	686	589	1332	5015	1150	892	556
ENSG00000189079	ENSG00000189079.17	AT-rich interaction domain 2 [Source:HGNC Symbol;Acc:HGNC:18037]	ARID2	protein_coding	Q68CP9	196528	4.572221593001342	4.620193636175708	329.39138675113765	0.6829387493029738	0.6846112321846646	0.6477429939870153	0.013926641145744548	0.014906143351359855	3.248473885323173e-5	206	203	214	435	1323	296	328	232
ENSG00000150938	ENSG00000150938.10	cysteine rich transmembrane BMP regulator 1 [Source:HGNC Symbol;Acc:HGNC:2359]	CRIM1	protein_coding	Q9NZV1	51232	6.9356838064088695	6.996684318969938	1717.3299694193822	0.6775427881025571	0.7111295836957705	0.6472811724508113	0.02857016249390616	0.027066218344801926	0.001068082315110238	1020	1031	1045	2481	5707	1345	2017	1367
ENSG00000264772	ENSG00000264772.6	novel transcript	SNORA67	processed_transcript	NA	NA	5.506186869376675	5.551480736970055	628.0531285390476	0.6638842871293769	0.6701372335385187	0.6471711086854581	0.011060145492542237	0.010947365429719209	2.8128107966654694e-7	321	342	484	991	2537	619	712	352
ENSG00000213516	ENSG00000213516.10	RBMX like 1 [Source:HGNC Symbol;Acc:HGNC:25073]	RBMXL1	protein_coding	Q96E39	494115	3.9810405577765504	4.0413894658766525	219.62174493676793	0.6809305207994119	0.7128537940596051	0.6468941935549917	0.023478519407408357	0.023991200764359413	5.14773273269481e-4	104	107	175	360	900	197	239	146
ENSG00000170921	ENSG00000170921.15	tetratricopeptide repeat, ankyrin repeat and coiled-coil containing 2 [Source:HGNC Symbol;Acc:HGNC:30212]	TANC2	protein_coding	Q9HCD6	26115	6.542971162212011	6.591605096627547	1294.3390158174686	0.7015017188659849	0.6801418917822989	0.6468314793523833	0.012338040118406057	0.014885478242447457	2.1101702090532898e-5	887	809	760	1670	5215	1284	1368	783
ENSG00000111371	ENSG00000111371.16	solute carrier family 38 member 1 [Source:HGNC Symbol;Acc:HGNC:13447]	SLC38A1	protein_coding	A0A024R124,F8VX04,Q9H2H9	81539	8.020760997289472	8.071885849354013	3609.52521674952	0.6850869532630331	0.6815755684400348	0.645583496747368	0.016055462325918375	0.01839107705386873	3.1311168586890486e-5	1857	1825	2606	6267	17265	3344	3435	2160
ENSG00000006576	ENSG00000006576.16	putative homeodomain transcription factor 2 [Source:HGNC Symbol;Acc:HGNC:13411]	PHTF2	protein_coding	Q8N3S3	57157	4.205746074938923	4.268697848046862	257.58377414799685	0.6649946389749845	0.7201299685090861	0.6454849148815665	0.031554483983807065	0.026485519544178375	0.0011671076096933185	119	131	183	453	990	227	291	179
ENSG00000164494	ENSG00000164494.12	decaprenyl diphosphate synthase subunit 2 [Source:HGNC Symbol;Acc:HGNC:23041]	PDSS2	protein_coding	B4DKU5,B4DWD3,Q86YH6	57107	3.0514429184339	3.1321230133300744	116.48522748468196	0.6619198579157664	0.7744844186960442	0.6434984343014213	0.06711625185402127	0.04391654300932609	0.00835935619911483	60	49	81	201	408	132	122	78
ENSG00000147852	ENSG00000147852.16	very low density lipoprotein receptor [Source:HGNC Symbol;Acc:HGNC:12698]	VLDLR	protein_coding	P98155,Q5VVF5	7436	5.665514898117933	5.738035823725162	717.7964678046301	0.6998294289823355	0.7402680963223333	0.6434825398084227	0.0471042573380766	0.039511321876966855	0.004936437937781406	453	452	448	847	2239	548	937	562
ENSG00000065060	ENSG00000065060.17	UHRF1 binding protein 1 [Source:HGNC Symbol;Acc:HGNC:21216]	UHRF1BP1	protein_coding	Q6BDS2	54887	4.168972631082983	4.232045693141367	252.111183799458	0.7045855958058876	0.7294186912171359	0.6425191413852556	0.03184619708948722	0.03284941329059695	0.003029663384646005	167	156	152	302	881	212	282	196
ENSG00000155592	ENSG00000155592.16	zinc finger with KRAB and SCAN domains 2 [Source:HGNC Symbol;Acc:HGNC:25677]	ZKSCAN2	protein_coding	Q63HK3	342357	2.653506616144316	2.742320502075707	88.41654589928572	0.7782647544057559	0.7827225680717935	0.641441267547079	0.045486144986927164	0.057231161570170885	0.012426891698624404	45	64	43	127	347	105	93	50
ENSG00000044574	ENSG00000044574.8	heat shock protein family A (Hsp70) member 5 [Source:HGNC Symbol;Acc:HGNC:5238]	HSPA5	protein_coding	P11021,V9HWB4	3309	11.110514468733172	11.15219039172332	30552.408443349384	0.6515474845681278	0.655520703428087	0.6411177551382643	0.009675835320716033	0.01168612596705623	1.8913124952085486e-8	16715	19757	20885	44371	129776	32829	29721	16906
ENSG00000174373	ENSG00000174373.16	Ral GTPase activating protein catalytic subunit alpha 1 [Source:HGNC Symbol;Acc:HGNC:17770]	RALGAPA1	protein_coding	A0A1B0GUI1,Q6GYQ0	253959	3.968724296408066	4.032329344649131	218.98559086769438	0.6514620536973446	0.7259671977436923	0.6405747175041668	0.03699403241424345	0.031339049135066424	0.0023210428534989297	127	109	144	346	827	175	232	175
ENSG00000172059	ENSG00000172059.11	Kruppel like factor 11 [Source:HGNC Symbol;Acc:HGNC:11811]	KLF11	protein_coding	B7ZAX4,O14901,Q53QU8	8462	2.512588806906579	2.5783625343429035	78.61576655429688	0.7636207786624237	0.7222844849162069	0.640550401128182	0.026926360767879562	0.035878212618240125	0.0038031968069982924	44	47	60	97	343	82	78	46
ENSG00000158467	ENSG00000158467.16	adenosylhomocysteinase like 2 [Source:HGNC Symbol;Acc:HGNC:22204]	AHCYL2	protein_coding	Q96HN2	23382	4.638847886361459	4.695246754618206	347.0392634672311	0.6695580771930472	0.702529748772874	0.6389455486642376	0.03024068476319903	0.023032173111641217	9.327374832937572e-4	223	193	235	460	1142	337	469	200
ENSG00000182150	ENSG00000182150.17	ERCC excision repair 6 like 2 [Source:HGNC Symbol;Acc:HGNC:26922]	ERCC6L2	protein_coding	Q5T890	375748	3.1574017601981517	3.2109123102249004	122.97691889904063	0.7042348142021247	0.6941537031614357	0.6389012231095438	0.0200730013244263	0.02445265080740403	5.270793648359912e-4	67	81	83	166	511	113	130	79
ENSG00000137642	ENSG00000137642.13	sortilin related receptor 1 [Source:HGNC Symbol;Acc:HGNC:11185]	SORL1	protein_coding	A0A024R3H2,Q92673	6653	4.508969952524288	4.555427069706412	314.19333315147315	0.6776210070107689	0.6645418261304387	0.6378111000412585	0.013155358855558557	0.015286672861597114	1.0547836532165911e-5	208	174	211	439	1285	325	335	174
ENSG00000213762	ENSG00000213762.12	zinc finger protein 134 [Source:HGNC Symbol;Acc:HGNC:12918]	ZNF134	protein_coding	P52741,Q5U5N5	7693	4.383450963675734	4.439012387292776	289.4495348855227	0.6722241333226353	0.6894011936183476	0.6369229760403189	0.021050827909176506	0.020291835824198103	2.079711749097438e-4	140	146	223	489	1231	291	294	173
ENSG00000101577	ENSG00000101577.9	lipin 2 [Source:HGNC Symbol;Acc:HGNC:14450]	LPIN2	protein_coding	Q92539	9663	2.9571607529280217	3.0265840836496833	108.71300705757756	0.7772443591087694	0.7558468157849481	0.636288260075715	0.037766766081432736	0.04741464337038448	0.00903835309419087	67	77	66	113	391	106	120	76
ENSG00000072121	ENSG00000072121.16	zinc finger FYVE-type containing 26 [Source:HGNC Symbol;Acc:HGNC:20761]	ZFYVE26	protein_coding	Q68DK2	23503	4.816577160224938	4.875532309418524	393.28318535775463	0.7648775133720273	0.7038976182873636	0.6362344916356619	0.019662386090254162	0.027975614891058886	0.0013078073779296691	251	286	235	429	1568	401	411	241
ENSG00000099860	ENSG00000099860.9	growth arrest and DNA damage inducible beta [Source:HGNC Symbol;Acc:HGNC:4096]	GADD45B	protein_coding	K7EPQ8,O75293	4616	4.560892771056709	4.6280436335615915	329.67586323532294	0.7368607832286747	0.710490217458194	0.6357521803790471	0.028849870836599407	0.0334692884341219	0.0018533510978144144	142	200	278	463	1629	353	301	172
ENSG00000003056	ENSG00000003056.8	mannose-6-phosphate receptor, cation dependent [Source:HGNC Symbol;Acc:HGNC:6752]	M6PR	protein_coding	F5GX30,P20645	4074	6.569745094138343	6.6081253647409	1309.3908761579469	0.6453698037548208	0.6452555935912134	0.6351706344337463	0.007286755620466351	0.007086353724921312	6.401832859664584e-10	835	731	953	1801	5016	1254	1394	825
ENSG00000113739	ENSG00000113739.10	stanniocalcin 2 [Source:HGNC Symbol;Acc:HGNC:11374]	STC2	protein_coding	O76061,Q6FHC9	8614	4.792139645325291	4.870207196817416	390.4770948057976	0.7751674282088502	0.7396133328632458	0.63385126546027315	0.037766766081432736	0.045990864706984276	0.005779193637621496	237	266	204	528	1915	466	338	192
ENSG00000101350	ENSG00000101350.8	kinesin family member 3B [Source:HGNC Symbol;Acc:HGNC:6320]	KIF3B	protein_coding	O15066	9371	5.649643674845212	5.7015147884493915	696.6897402611996	0.6929176674655342	0.6757622608793433	0.6333716734363554	0.017714266497773794	0.01958160589340253	1.2670893559143734e-4	466	410	428	966	3183	752	664	366
ENSG00000163512	ENSG00000163512.14	5-azacytidine induced 2 [Source:HGNC Symbol;Acc:HGNC:24002]	AZI2	protein_coding	Q9H6S1	64343	5.027716410806175	5.0976040337525355	459.0034963156568	0.6823430788860052	0.7216873262382196	0.6325350533795933	0.0440239528830183	0.038695990879874596	0.0040662082432574645	200	257	386	667	1803	314	585	332
ENSG00000080345	ENSG00000080345.18	replication timing regulatory factor 1 [Source:HGNC Symbol;Acc:HGNC:23207]	RIF1	protein_coding	Q5UIP0	55183	5.289050792939054	5.3448967259898135	544.8200863533376	0.6563142680659955	0.6888356072932927	0.6321945981650278	0.02585341779256066	0.023192745496374942	5.768735333108746e-4	315	272	396	846	2330	398	576	405
ENSG00000091409	ENSG00000091409.15	integrin subunit alpha 6 [Source:HGNC Symbol;Acc:HGNC:6142]	ITGA6	protein_coding	P23229	3655	10.436074679712275	10.47926813556408	19160.487359657473	0.6568855753256189	0.6520988575347539	0.6315711082356135	0.011711666956569899	0.014830826014458195	7.723761847288742e-7	10413	9973	13908	32420	86704	18200	18484	11394
ENSG00000162885	ENSG00000162885.13	beta-1,3-N-acetylgalactosaminyltransferase 2 [Source:HGNC Symbol;Acc:HGNC:28596]	B3GALNT2	protein_coding	Q8NCR0	148789	3.9325697633703647	3.9841504246200956	210.9699397853659	0.7205393935746414	0.6721867007500987	0.6312760996865884	0.0170766790299174	0.024421238793683245	3.1976265009349343e-4	134	140	135	264	886	202	243	114
ENSG00000076053	ENSG00000076053.10	RNA binding motif protein 7 [Source:HGNC Symbol;Acc:HGNC:9904]	RBM7	protein_coding	G3V1T9,J3KPD3,Q9Y580	10179	4.786427473705808	4.855584300773145	386.79204296555463	0.7004192191482204	0.7129983692028778	0.6304107993479614	0.0370946151449416	0.036094914308259805	0.0028447685219406904	179	171	296	712	1763	365	367	250
ENSG00000134250	ENSG00000134250.20	notch receptor 2 [Source:HGNC Symbol;Acc:HGNC:7882]	NOTCH2	protein_coding	Q04721,Q6IQ50,Q9UFD5	4853	6.851724487693845	6.89666940062451	1598.845065009347	0.6765031157293594	0.6583541479127755	0.6303803940106908	0.011966849604945887	0.01476091765680978	8.965473793430344e-6	1089	1001	967	2107	6722	1574	1659	929
ENSG00000166747	ENSG00000166747.12	adaptor related protein complex 1 subunit gamma 1 [Source:HGNC Symbol;Acc:HGNC:555]	AP1G1	protein_coding	A0A140VJE7,O43747,Q8IY97	164	6.804330418467341	6.843157436785368	1539.929428332542	0.6411140659330793	0.6394712271293924	0.6303743186429109	0.008155110771264806	0.008809634176710428	7.629038403658146e-10	907	921	1029	2363	6442	1451	1750	838
ENSG00000130508	ENSG00000130508.11	peroxidasin [Source:HGNC Symbol;Acc:HGNC:14966]	PXDN	protein_coding	Q92626	7837	7.738016339331228	7.784450453282498	2961.3810367935066	0.6811631184266294	0.6634108099628391	0.6302047303458388	0.012903573432087454	0.01605753008664133	3.1771832660953965e-5	2078	1831	1810	3721	11710	2722	3215	1882
ENSG00000146433	ENSG00000146433.8	transmembrane protein 181 [Source:HGNC Symbol;Acc:HGNC:20958]	TMEM181	protein_coding	Q9P2C4	57583	5.930025466734085	5.991873753680103	854.7477907805429	0.6521680129399918	0.7012612640944109	0.6301473366480611	0.03825279045683694	0.03093409049939158	0.0019673189099326614	432	458	601	1413	2912	643	1092	634
ENSG00000130803	ENSG00000130803.15	zinc finger protein 317 [Source:HGNC Symbol;Acc:HGNC:13507]	ZNF317	protein_coding	A0A024R775,A0A024R7B1,Q96PQ6	57693	5.386911977593541	5.4277753064613945	576.4822085253365	0.6578513160630897	0.6443739183667196	0.6301011557301286	0.010370785726841391	0.010947365429719209	1.943719838062022e-7	367	352	387	791	2475	571	566	338
ENSG00000153827	ENSG00000153827.13	thyroid hormone receptor interactor 12 [Source:HGNC Symbol;Acc:HGNC:12306]	TRIP12	protein_coding	Q14669	9320	7.914266461540225	7.952963287945456	3326.0013443057087	0.6414537167520449	0.6399728868638914	0.630075970832687	0.008155110771264806	0.00944678127545665	1.125979348584868e-9	1754	1889	2432	5431	13576	3236	3349	2040
ENSG00000101654	ENSG00000101654.17	RNA guanine-7 methyltransferase [Source:HGNC Symbol;Acc:HGNC:10075]	RNMT	protein_coding	A8K946,O43148	8731	5.611231793765944	5.654857143068824	675.7151386815101	0.658877744889796	0.6568717409951745	0.629776185034036	0.012211785526681862	0.012003252626531076	6.980661749232553e-6	421	424	416	969	2619	588	783	428
ENSG00000118515	ENSG00000118515.11	serum/glucocorticoid regulated kinase 1 [Source:HGNC Symbol;Acc:HGNC:10810]	SGK1	protein_coding	B7Z325,E9PR89,O00141	6446	5.8531199338351705	5.910196783525619	805.9730418947021	0.6852595754966	0.6855349522123522	0.6297639053743658	0.022944872112232825	0.024866918401256894	5.784571131927977e-4	384	371	649	1415	3163	743	955	484
ENSG00000137075	ENSG00000137075.18	ring finger protein 38 [Source:HGNC Symbol;Acc:HGNC:18052]	RNF38	protein_coding	Q9H0F5	152006	4.163899162826317	4.223354841985611	249.26557059049895	0.7392378580150201	0.6930425806760104	0.6296117372197592	0.020838067854893828	0.030366456665515032	0.001237895700176498	181	136	142	347	1131	213	270	152
ENSG00000136758	ENSG00000136758.18	YME1 like 1 ATPase [Source:HGNC Symbol;Acc:HGNC:12843]	YME1L1	protein_coding	Q96TA2	10730	7.61575928815474	7.663703530225666	2722.786433385417	0.6644350786495296	0.66411774162779	0.6288794106694784	0.016055462325918375	0.01792494675596104	5.2516683494869586e-5	1441	1346	2055	4622	10989	2242	2957	1869
ENSG00000054523	ENSG00000054523.17	kinesin family member 1B [Source:HGNC Symbol;Acc:HGNC:16636]	KIF1B	protein_coding	O60333	23095	6.335617254378718	6.3826610515101105	1120.4575525390867	0.6676636628195803	0.6655701847438908	0.6285834129467919	0.015068682404504232	0.016100232602948905	6.720578848430595e-5	706	733	716	1440	4472	907	1214	787
ENSG00000138780	ENSG00000138780.15	glutathione S-transferase C-terminal domain containing [Source:HGNC Symbol;Acc:HGNC:25806]	GSTCD	protein_coding	B7Z8J7,Q8NEC7	79807	4.650225398444895	4.698138342590281	347.6931582022282	0.6541823382534033	0.668306756276213	0.6247293272233403	0.018033651075742913	0.01795566312820969	1.3727499516361457e-4	194	227	232	487	1399	276	377	247
ENSG00000198689	ENSG00000198689.11	solute carrier family 9 member A6 [Source:HGNC Symbol;Acc:HGNC:11079]	SLC9A6	protein_coding	A0A1B0GV11,Q92581	10479	2.683264348930031	2.759545478731623	90.31123976115748	0.8089603981511514	0.7755425787202042	0.6245999516475612	0.04414794138887157	0.059142244308125404	0.01643711698220772	63	57	55	88	326	84	99	67
ENSG00000080824	ENSG00000080824.19	heat shock protein 90 alpha family class A member 1 [Source:HGNC Symbol;Acc:HGNC:5253]	HSP90AA1	protein_coding	K9JA46,P07900,Q86SX1	3320	10.791874212279001	10.828707814031338	24423.17012575958	0.635546984139478	0.6303893074087299	0.6239904725034368	0.007514639255658582	0.01035172594219335	7.118934177154198e-11	12884	13543	19191	38656	96986	23324	26382	14489
ENSG00000064999	ENSG00000064999.15	ankyrin repeat and sterile alpha motif domain containing 1A [Source:HGNC Symbol;Acc:HGNC:20961]	ANKS1A	protein_coding	Q05CP0,Q92625	23294	5.511242603231554	5.5553833284252345	630.3316334816012	0.6723520995743916	0.6520834769179493	0.623894556255981	0.012568644469645961	0.014814155520422943	1.4924304461931604e-5	421	398	381	853	2548	618	656	379
ENSG00000143751	ENSG00000143751.10	SDE2 telomere maintenance homolog [Source:HGNC Symbol;Acc:HGNC:26643]	SDE2	protein_coding	Q6IQ49	163859	4.777183664134139	4.834050669591108	381.88560568782333	0.6504672665632093	0.6868280671340931	0.6234881036300671	0.029414780505480267	0.026446559176969725	9.975045163694242e-4	186	222	285	590	1678	317	338	290
ENSG00000110422	ENSG00000110422.12	homeodomain interacting protein kinase 3 [Source:HGNC Symbol;Acc:HGNC:4915]	HIPK3	protein_coding	A8KAE4,Q9H422	10114	6.234593979813111	6.313639942913463	1066.6527320053249	0.730118777717627	0.7299603696582095	0.6233024047281198	0.047735299862681047	0.05317942205443422	0.0068043065993561936	448	487	796	2038	4907	816	1054	790
ENSG00000170017	ENSG00000170017.12	activated leukocyte cell adhesion molecule [Source:HGNC Symbol;Acc:HGNC:400]	ALCAM	protein_coding	B3KNN9,Q13740	214	7.820129055916099	7.859539589314926	3117.227852913707	0.6339028555506979	0.6367770346394271	0.6219044837839426	0.010041345490272996	0.010947365429719209	4.7631607351422644e-8	1658	1781	2317	4982	13680	2759	3018	2007
ENSG00000067066	ENSG00000067066.17	SP100 nuclear antigen [Source:HGNC Symbol;Acc:HGNC:11206]	SP100	protein_coding	P23497,Q6ZMK3	6672	6.0503810600889985	6.092330647386526	915.4913056653422	0.6445777465056158	0.6465537842549063	0.6216764928489151	0.011966849604945887	0.011880964281666868	4.524709612567621e-6	464	593	723	1243	3380	835	1083	562
ENSG00000241978	NA	NA	AKAP2	protein_coding	NA,Q8IXS6,Q9Y2D5	445815	7.522497118288313	7.591901844566869	2585.7163967148877	0.6699730356253909	0.7074904452604364	0.6211923601481868	0.051652750132364526	0.04461966936931059	0.003255514738847422	1589	1497	1619	3732	13482	3007	1894	1355
ENSG00000095564	ENSG00000095564.14	B-TFIID TATA-box binding protein associated factor 1 [Source:HGNC Symbol;Acc:HGNC:17307]	BTAF1	protein_coding	O14981,Q2M1V9,Q8N6J1	9044	5.514454552668373	5.57165189373946	638.9742212933361	0.6291385328752362	0.6889562664725251	0.6206075931826287	0.039040769222719436	0.028559519466547507	0.0017935137656639127	389	333	440	951	1989	537	773	485
ENSG00000180957	ENSG00000180957.18	phosphatidylinositol transfer protein beta [Source:HGNC Symbol;Acc:HGNC:9002]	PITPNB	protein_coding	P48739	23760	5.139873125153748	5.182003217287931	486.5691349739226	0.6352786288028549	0.6502440881508469	0.6202277643693708	0.01363698906328147	0.012003252626531076	7.664655107401247e-6	299	295	315	709	1783	500	500	309
ENSG00000092148	ENSG00000092148.13	HECT domain E3 ubiquitin protein ligase 1 [Source:HGNC Symbol;Acc:HGNC:20157]	HECTD1	protein_coding	Q9ULT8	25831	7.083947869416249	7.1206093111025455	1868.4662473625958	0.6255033352104977	0.6308248740037371	0.6200894033509121	0.007514639255658582	0.0079744834228666385	7.188271905512353e-10	1102	1034	1384	2828	7006	1714	2030	1208
ENSG00000105497	ENSG00000105497.8	zinc finger protein 175 [Source:HGNC Symbol;Acc:HGNC:12964]	ZNF175	protein_coding	Q9Y473	7728	2.8824186045461135	2.9506614976508545	102.02223903920286	0.7378297037210241	0.7066406959072172	0.620026067959952	0.030794680083903184	0.040060905406292854	0.004249402806301612	47	68	70	152	480	88	104	64
ENSG00000038382	ENSG00000038382.20	trio Rho guanine nucleotide exchange factor [Source:HGNC Symbol;Acc:HGNC:12303]	TRIO	protein_coding	O75962	7204	6.900381381037055	6.953397694710061	1663.0975907809266	0.6872305019022734	0.6721556238143406	0.6198437428393959	0.02140539062009857	0.02445265080740403	4.330942159368233e-4	1095	1101	918	2255	6945	1797	1514	1006
ENSG00000246582	ENSG00000246582.3	novel transcript, antisense to TNFRSF10A	RP11-1149O23.3	processed_transcript	NA	389641	2.0600520368250863	2.1599462810139296	58.43730676056003	0.8083044327855949	0.7951164789068178	0.6186546354354567	0.04987560410660716	0.06832504948800952	0.02233409830570204	29	24	56	74	246	65	58	36
ENSG00000100084	ENSG00000100084.14	histone cell cycle regulator [Source:HGNC Symbol;Acc:HGNC:4916]	HIRA	protein_coding	P54198	7290	5.110900675455776	5.158933447182297	477.89263436597315	0.6877736567569428	0.653093280207961	0.617514228407687	0.0159024957216033	0.01958160589340253	1.1224386639463669e-4	326	283	320	619	2080	460	555	238
ENSG00000104643	ENSG00000104643.10	myotubularin related protein 9 [Source:HGNC Symbol;Acc:HGNC:14596]	MTMR9	protein_coding	Q96QG7	66036	5.0152122972445285	5.080057182867279	452.51316988458484	0.6821279320764936	0.6952250613127373	0.6173270220247988	0.035714122160370905	0.03553533109902669	0.0027573785756130572	227	193	329	858	1863	404	508	287
ENSG00000107854	ENSG00000107854.6	tankyrase 2 [Source:HGNC Symbol;Acc:HGNC:15677]	TNKS2	protein_coding	Q9H2K2	80351	6.22865026697899	6.286338891922087	1047.7811035652942	0.6635300781926523	0.6792472677129132	0.6162411416381114	0.02997697383006664	0.0301582961781335	0.0014588346230255593	476	571	740	1894	3839	874	1171	763
ENSG00000088812	ENSG00000088812.18	attractin [Source:HGNC Symbol;Acc:HGNC:885]	ATRN	protein_coding	B4DZ36,O75882	8455	6.645600132598644	6.700872646862616	1397.7653936432723	0.6896612829730341	0.6774147891105297	0.6155196481654581	0.023892077004683182	0.02799009687272034	0.0012028545377731081	932	946	794	1745	4946	1201	1718	926
ENSG00000169018	ENSG00000169018.6	fem-1 homolog B [Source:HGNC Symbol;Acc:HGNC:3649]	FEM1B	protein_coding	Q9UK73	10116	6.275937083323363	6.336953366559766	1085.2311637692637	0.6655987244978331	0.6855569453694917	0.6145188169504193	0.03587215749699466	0.034556877621027576	0.0023474395109846303	493	559	832	1897	3979	834	1334	771
ENSG00000159140	ENSG00000159140.21	SON DNA binding protein [Source:HGNC Symbol;Acc:HGNC:11183]	SON	protein_coding	J3QSZ5,P18583,Q6ZRV7	6651	8.052590331755423	8.088481098636207	3654.968841201835	0.6265499955165496	0.6225043650601739	0.6140904467768109	0.007536270122357098	0.008979032822488034	7.188271905512353e-10	2276	2326	2401	5186	14326	3555	3806	2214
ENSG00000095739	ENSG00000095739.11	BMP and activin membrane bound inhibitor [Source:HGNC Symbol;Acc:HGNC:30251]	BAMBI	protein_coding	Q13145	25805	3.16563797230448	3.2409335485474844	125.37324382845924	0.7934155068560353	0.7244258585749809	0.6124081209209922	0.03619087366803899	0.0542982732987475	0.0099375071061683	83	80	65	170	611	97	127	84
ENSG00000151491	ENSG00000151491.14	epidermal growth factor receptor pathway substrate 8 [Source:HGNC Symbol;Acc:HGNC:3420]	EPS8	protein_coding	B4E3T6,Q12929	2059	3.875573370906394	3.9264005977249217	202.60204733150587	0.7068681459995091	0.6572109241256202	0.611959649172094	0.0192927111007002	0.028097254616975195	5.746147347199739e-4	140	123	124	271	896	182	215	119
ENSG00000179119	ENSG00000179119.15	SPT2 chromatin protein domain containing 1 [Source:HGNC Symbol;Acc:HGNC:26818]	SPTY2D1	protein_coding	Q68D10	144108	5.584273539955436	5.628038553498842	662.6445125256234	0.6298354846646345	0.6421709289674595	0.6096137514970478	0.015491745164958423	0.014852529646643598	1.9381190942359258e-5	343	357	485	1135	2712	582	707	425
ENSG00000146414	ENSG00000146414.16	SNF2 histone linker PHD RING helicase [Source:HGNC Symbol;Acc:HGNC:19336]	SHPRH	protein_coding	B3KX98,Q149N8	257218	3.9393289849773896	4.008697837628247	215.76307902915497	0.6596008304704731	0.7240327369098598	0.6086040376188581	0.061425245419354575	0.04993732674114469	0.01014120877881921	111	136	168	259	729	154	283	165
ENSG00000174437	ENSG00000174437.17	ATPase sarcoplasmic/endoplasmic reticulum Ca2+ transporting 2 [Source:HGNC Symbol;Acc:HGNC:812]	ATP2A2	protein_coding	A0A0S2Z3L2,P16615	488	9.375209917790764	9.41494705200572	9165.132537033636	0.6366277544783926	0.6289537227803276	0.6081968283450787	0.011842644985416116	0.01476091765680978	1.2973742671834692e-6	5891	5933	5590	13022	38567	9111	9234	5253
ENSG00000120694	ENSG00000120694.20	heat shock protein family H (Hsp110) member 1 [Source:HGNC Symbol;Acc:HGNC:16969]	HSPH1	protein_coding	A0A024RDQ0,A0A024RDS1,A0A0A0MSM0,B4DY72,Q92598	10808	7.707346213347104	7.752274881352583	2895.3569601212216	0.6438459084929918	0.641026676964293	0.6064147565110748	0.01697563484188101	0.018840821970175232	7.701962247740255e-5	1460	1474	2347	4837	11215	2519	3046	1983
ENSG00000078747	ENSG00000078747.15	itchy E3 ubiquitin protein ligase [Source:HGNC Symbol;Acc:HGNC:13890]	ITCH	protein_coding	Q96J02	83737	6.504853526413463	6.552111780351227	1256.9268536297118	0.6387022495489751	0.6436355648958793	0.6050990104213847	0.020838067854893828	0.02052158712679597	1.0492230063164872e-4	709	668	907	2071	6198	1227	1139	686
ENSG00000122863	ENSG00000122863.6	carbohydrate sulfotransferase 3 [Source:HGNC Symbol;Acc:HGNC:1971]	CHST3	protein_coding	Q7LGC8	9469	5.613449340895093	5.663255230999922	679.1358578180677	0.6927150007317139	0.6551433650997367	0.6047824883653286	0.019777436102027802	0.02401524344458391	5.197400246607511e-4	453	463	429	802	2958	698	634	398
ENSG00000110756	ENSG00000110756.18	HPS5 biogenesis of lysosomal organelles complex 2 subunit 2 [Source:HGNC Symbol;Acc:HGNC:17022]	HPS5	protein_coding	Q9UPZ3	11234	5.485765891316236	5.544290450867002	626.2423578217852	0.6262092049768884	0.6771529508147731	0.6043641202277155	0.044023952587415115	0.033187736387562	0.002776545035334982	327	303	485	1036	2050	517	810	433
ENSG00000079739	ENSG00000079739.17	phosphoglucomutase 1 [Source:HGNC Symbol;Acc:HGNC:8905]	PGM1	protein_coding	B4DDQ8,B7Z6C2,P36871	5236	6.302319639460487	6.3404252679863395	1086.9085394183826	0.6269892051208206	0.6210332068142623	0.6037665266752907	0.011254364923783611	0.011838109501166379	8.541396240707489e-7	705	622	829	1424	4164	1073	1249	595
ENSG00000067900	ENSG00000067900.8	Rho associated coiled-coil containing protein kinase 1 [Source:HGNC Symbol;Acc:HGNC:10251]	ROCK1	protein_coding	Q13464	6093	6.4350367655391825	6.4712383140473975	1190.6805403780343	0.6100383959946808	0.6177760316079514	0.6033230939849227	0.00957732884463781	0.010023105360269907	3.127231812827837e-8	709	705	866	1744	4853	1010	1208	803
ENSG00000101596	ENSG00000101596.16	structural maintenance of chromosomes flexible hinge domain containing 1 [Source:HGNC Symbol;Acc:HGNC:29090]	SMCHD1	protein_coding	A6NHR9	23347	5.233115746915305	5.283320404503134	522.2545975614556	0.6348607244254364	0.6562292548715036	0.6019736587444281	0.025944158659568627	0.024454126310751903	8.064343218022684e-4	339	291	342	762	2065	381	610	369
ENSG00000145623	ENSG00000145623.13	oncostatin M receptor [Source:HGNC Symbol;Acc:HGNC:8507]	OSMR	protein_coding	Q99650	9180	6.744651160306552	6.792038196514619	1487.9218946604778	0.6698561971534145	0.6473291212161082	0.6010564989878605	0.018301119223266816	0.02171531449029878	3.400787100983209e-4	1022	995	902	1818	5883	1282	1734	917
ENSG00000001629	ENSG00000001629.10	ankyrin repeat and IBR domain containing 1 [Source:HGNC Symbol;Acc:HGNC:22215]	ANKIB1	protein_coding	Q9P2G1	54467	6.168097276171978	6.205755271531244	990.6344974774161	0.6106871242489035	0.6221882708450999	0.600895011567112	0.011677090480893448	0.010952802594776077	1.4937941656119075e-6	596	592	690	1469	3602	861	1170	629
ENSG00000122884	ENSG00000122884.12	prolyl 4-hydroxylase subunit alpha 1 [Source:HGNC Symbol;Acc:HGNC:8546]	P4HA1	protein_coding	P13674,Q5VSQ6	5033	6.8687982432124866	6.91832131733118	1622.9008515174546	0.6531399465639577	0.6470790862159534	0.600129544982198	0.02194207237538838	0.02480060593944274	4.305234669779321e-4	787	807	1291	2859	6506	1353	1914	1008
ENSG00000181104	ENSG00000181104.7	coagulation factor II thrombin receptor [Source:HGNC Symbol;Acc:HGNC:3537]	F2R	protein_coding	A0A024RAP7,P25116	2149	5.181497933230254	5.247525287308578	509.24108983234044	0.7101494995452641	0.6948802460952928	0.6000894535919427	0.037766766081432736	0.04407565835784298	0.006299381281252362	347	329	290	637	1967	385	728	294
ENSG00000123836	ENSG00000123836.15	6-phosphofructo-2-kinase/fructose-2,6-biphosphatase 2 [Source:HGNC Symbol;Acc:HGNC:8873]	PFKFB2	protein_coding	O60825	5208	4.588360900272127	4.639071257667491	333.6520816117464	0.6234082109418585	0.6591026369195249	0.5991995153900906	0.03024068476319903	0.025277851969365356	0.0010797965697764674	194	201	212	515	1268	252	409	228
ENSG00000081087	ENSG00000081087.15	osteoclastogenesis associated transmembrane protein 1 [Source:HGNC Symbol;Acc:HGNC:21652]	OSTM1	protein_coding	Q86WC4	28962	5.795744493587136	5.870538374787619	783.3665257710707	0.7124415812633504	0.7013585366502796	0.5990343670330528	0.04925304175888078	0.05627255985682921	0.008303615904571689	317	355	647	1468	3750	660	760	514
ENSG00000006459	ENSG00000006459.11	lysine demethylase 7A [Source:HGNC Symbol;Acc:HGNC:22224]	JHDM1D	protein_coding	Q6ZMT4	80853	4.025994545912959	4.082394409351075	226.98493093918756	0.6045576412795398	0.684023894238258	0.5987777694009142	0.04271371277498087	0.035421388937093755	0.0038031968069982924	122	130	169	326	814	178	238	185
ENSG00000168795	ENSG00000168795.5	zinc finger and BTB domain containing 5 [Source:HGNC Symbol;Acc:HGNC:23836]	ZBTB5	protein_coding	O15062,Q5T942	9925	4.2511294990089805	4.292480603383114	261.8864144846631	0.6098414028504973	0.6375706512145991	0.5987499251131035	0.017547570880680805	0.015303294226748523	3.5626287724998694e-5	150	153	187	396	979	240	303	161
ENSG00000110841	ENSG00000110841.14	PPFIA binding protein 1 [Source:HGNC Symbol;Acc:HGNC:9249]	PPFIBP1	protein_coding	A0A024RB02,Q86W92	8496	6.337373257455862	6.374291441357981	1112.4973723948438	0.6153466512724106	0.6138670645007613	0.59852768190945	0.011146173214008025	0.011437362784046872	1.900021968920593e-7	669	713	737	1639	4630	1117	1052	666
ENSG00000103353	ENSG00000103353.16	ubiquitin family domain containing 1 [Source:HGNC Symbol;Acc:HGNC:30565]	UBFD1	protein_coding	O14562	56061	6.3048713454416685	6.34784069742806	1093.3228406337983	0.623488313703183	0.6335866688555465	0.5983443964424731	0.017421755562786738	0.017078144334776304	8.487868668837993e-5	620	693	693	1721	4073	893	1310	714
ENSG00000187605	ENSG00000187605.15	tet methylcytosine dioxygenase 3 [Source:HGNC Symbol;Acc:HGNC:28313]	TET3	protein_coding	O43151	200424	4.469696652669965	4.531696400058991	308.8618043710644	0.6974607960027717	0.6794960583089856	0.5982224501137394	0.03728129210691918	0.0388858681352475	0.003957882538862512	180	201	169	483	1496	227	327	200
ENSG00000137145	ENSG00000137145.20	DENN domain containing 4C [Source:HGNC Symbol;Acc:HGNC:26079]	DENND4C	protein_coding	Q5VZ89	55667	5.028576934189471	5.082084168363343	453.70428875692267	0.6218037537063642	0.6598883444240096	0.5976592839203598	0.033799909483899604	0.028510784968975418	0.0014203990214451375	224	242	347	758	1734	347	570	299
ENSG00000139496	ENSG00000139496.16	nucleoporin 58 [Source:HGNC Symbol;Acc:HGNC:20261]	NUPL1	protein_coding	Q9BVL2	9818	6.118070887538094	6.170414451217772	966.013776363311	0.6333270272968873	0.6539527160418254	0.5973859229951529	0.029639293487023675	0.0286632197021055	0.0010290740954573556	507	542	644	1681	4244	819	847	706
ENSG00000113441	ENSG00000113441.16	leucyl and cystinyl aminopeptidase [Source:HGNC Symbol;Acc:HGNC:6656]	LNPEP	protein_coding	Q9UIQ6	4012	6.112485595440757	6.154694368210693	955.3832606190791	0.6188356882012174	0.6289253545591719	0.5973342586291226	0.016309203763159735	0.01605753008664133	3.0607253680355924e-5	497	540	699	1603	4044	782	988	638
ENSG00000108021	ENSG00000108021.20	transcription activation suppressor family member 2 [Source:HGNC Symbol;Acc:HGNC:23484]	FAM208B	protein_coding	Q5VWN6	54906	6.269240944721112	6.307269259779453	1063.213979030543	0.6073259553293975	0.6207104238294923	0.5960846507340678	0.012903573432087454	0.011880964281666868	6.239625495830247e-6	661	623	738	1561	3720	953	1224	695
ENSG00000196263	ENSG00000196263.8	zinc finger protein 471 [Source:HGNC Symbol;Acc:HGNC:23226]	ZNF471	protein_coding	A0A024R4Q9,Q9BX82	57573	2.6179786327294172	2.6851190247721393	85.14376736911865	0.6636257046282615	0.7160827181898763	0.5958135739581877	0.04809455029295895	0.047573626786393694	0.00918814921506377	37	53	64	126	333	77	87	62
ENSG00000115935	ENSG00000115935.17	WAS/WASL interacting protein family member 1 [Source:HGNC Symbol;Acc:HGNC:12736]	WIPF1	protein_coding	A0A140VJZ9,O43516,Q2YDC4	7456	1.6583621342752939	1.7872005809590932	44.7476453791859	1.1081924589318481	0.8672396380782809	0.5957222821285622	0.04492444513209599	0.09175517885995083	0.04676370300197921	31	26	30	37	239	34	45	31
ENSG00000171988	ENSG00000171988.19	jumonji domain containing 1C [Source:HGNC Symbol;Acc:HGNC:12313]	JMJD1C	protein_coding	B7ZLC8,Q15652	221037	5.799107199540849	5.835312034248488	765.7429372396338	0.6026714679974705	0.6127840614307875	0.5950013007177886	0.011060145492542237	0.010947365429719209	1.809479202083733e-7	424	474	575	1124	3088	661	773	514
ENSG00000156162	ENSG00000156162.16	dpy-19 like 4 [Source:HGNC Symbol;Acc:HGNC:27829]	DPY19L4	protein_coding	A0A024R9F2,Q7Z388	286148	4.697029943160503	4.761836142595804	363.2494876207798	0.639045426913863	0.6848995997144051	0.5947604619487897	0.05024963510549293	0.04318994019838014	0.0058917397036653526	164	202	289	580	1533	248	398	276
ENSG00000169594	ENSG00000169594.13	basonuclin 1 [Source:HGNC Symbol;Acc:HGNC:1081]	BNC1	protein_coding	B7Z885,F5GY04,Q01954	646	7.750810078595272	7.794299350126514	2977.3117790595047	0.622653899496036	0.6276898571737349	0.5941619245917321	0.0192927111007002	0.019876168139274935	5.3424387693059516e-5	1936	1624	2006	4558	13867	3053	2626	1660
ENSG00000166025	ENSG00000166025.18	angiomotin like 1 [Source:HGNC Symbol;Acc:HGNC:17811]	AMOTL1	protein_coding	A0A024R3A6,Q8IY63	154810	7.6503271689708034	7.698901565839225	2786.978875934688	0.6341376322035195	0.6412317294753163	0.5938544804958239	0.024807293407854942	0.026605817283933415	3.790408994677976e-4	1781	1770	1736	3927	12443	3160	2433	1478
ENSG00000135899	ENSG00000135899.17	SP110 nuclear body protein [Source:HGNC Symbol;Acc:HGNC:5401]	SP110	protein_coding	Q9HB58	3431	5.383491445947431	5.447162685203513	585.9475709724652	0.636005037718697	0.6873789699852467	0.5930569875685631	0.06139557083396906	0.04440266735786519	0.0071232858725146075	389	321	407	755	1697	509	842	376
ENSG00000184575	ENSG00000184575.12	exportin for tRNA [Source:HGNC Symbol;Acc:HGNC:12826]	XPOT	protein_coding	O43592	11260	7.202626272486524	7.244804372963155	2036.3990465512234	0.6229385013069717	0.6250159022322291	0.5927001597027906	0.0170766790299174	0.01830375723837772	6.542241406016793e-5	1173	1016	1508	3446	7835	1698	2262	1361
ENSG00000167258	ENSG00000167258.15	cyclin dependent kinase 12 [Source:HGNC Symbol;Acc:HGNC:24224]	CDK12	protein_coding	Q9NYV4	51755	6.172120452887555	6.212735470986054	994.5336762362106	0.627504455603321	0.6195190796884795	0.5915679525604923	0.014333213024896149	0.01605753008664133	1.874931780867025e-5	676	514	656	1560	4086	952	999	604
ENSG00000115825	ENSG00000115825.10	protein kinase D3 [Source:HGNC Symbol;Acc:HGNC:9408]	PRKD3	protein_coding	O94806	23683	4.598719942595787	4.644010747956259	333.7652139495736	0.6306708845760067	0.6294656036669334	0.5910877336327481	0.02057801592202925	0.019487433472207886	1.4238128396926162e-4	182	196	227	557	1490	282	375	189
ENSG00000140157	ENSG00000140157.15	NIPA magnesium transporter 2 [Source:HGNC Symbol;Acc:HGNC:17044]	NIPA2	protein_coding	A0A024R372,Q8N8Q9	81614	5.867924440553139	5.918216259658173	811.3955720019547	0.6256951974163475	0.6456707949351409	0.5910256669188197	0.028343422197446344	0.027118275243530235	0.001020680934390053	423	386	673	1340	2894	692	948	552
ENSG00000005100	ENSG00000005100.13	DEAH-box helicase 33 [Source:HGNC Symbol;Acc:HGNC:16718]	DHX33	protein_coding	B4DIS6,Q9H6R0	56919	5.63034567251383	5.666313092419769	680.7244935542552	0.6165452862456982	0.6060705033355916	0.5909397459646659	0.011146173214008025	0.01168612596705623	4.811425747411289e-7	442	430	447	958	2741	644	701	410
ENSG00000163513	ENSG00000163513.19	transforming growth factor beta receptor 2 [Source:HGNC Symbol;Acc:HGNC:11773]	TGFBR2	protein_coding	A3QNQ0,D2JYI1,P37173	7048	8.071689496745368	8.125369776528004	3743.9068629728617	0.6473698149909279	0.6484474856994449	0.5905017777143817	0.0316796023902177	0.03512815058754178	0.0010819136957362823	1878	1878	2887	6608	17276	4121	3468	1893
ENSG00000187678	ENSG00000187678.9	sprouty RTK signaling antagonist 4 [Source:HGNC Symbol;Acc:HGNC:15533]	SPRY4	protein_coding	A0A0C4DFS6,Q9C004	81848	5.1360611622095975	5.183704799124484	486.11348256456995	0.6457015520327759	0.6360257380126754	0.5901318116984612	0.022944872112232825	0.02445265080740403	4.206710007685896e-4	287	323	309	705	2189	525	427	268
ENSG00000125398	ENSG00000125398.8	SRY-box transcription factor 9 [Source:HGNC Symbol;Acc:HGNC:11204]	SOX9	protein_coding	P48436	6662	5.777666663035182	5.824897779231588	759.9480218910851	0.612821697624567	0.6375704813957245	0.5898288184399283	0.026614726897953522	0.023556111500524522	4.8139405026792194e-4	425	456	551	1134	3474	637	638	547
ENSG00000064763	ENSG00000064763.11	fatty acyl-CoA reductase 2 [Source:HGNC Symbol;Acc:HGNC:25531]	FAR2	protein_coding	A0A024RAW7,B2RBI0,Q96K12,Q9NUX8	55711	2.5996257520444956	2.6641801518583894	83.59996204361651	0.6890678612827132	0.6940451758917412	0.5895323805056807	0.04415179623691263	0.046902424053190284	0.00871820269200753	48	47	60	119	366	87	70	55
ENSG00000152818	ENSG00000152818.18	utrophin [Source:HGNC Symbol;Acc:HGNC:12635]	UTRN	protein_coding	P46939,Q5T097,Q6LBS5	7402	5.292723864318315	5.341064443793888	542.4412401847704	0.6588864226741638	0.6383769856694521	0.5891142714998334	0.023478519407408357	0.026436506388786713	6.2609621018329e-4	363	333	370	697	2477	582	467	302
ENSG00000124486	ENSG00000124486.13	ubiquitin specific peptidase 9 X-linked [Source:HGNC Symbol;Acc:HGNC:12632]	USP9X	protein_coding	Q6P468,Q86X58,Q93008	8239	7.52004474647693	7.554992105027076	2525.5685865489486	0.6026235197951415	0.6032211949136331	0.5882977829099268	0.010370785726841391	0.011437362784046872	2.8265282764142114e-7	1476	1671	1689	3722	9692	2224	2656	1662
ENSG00000177189	ENSG00000177189.14	ribosomal protein S6 kinase A3 [Source:HGNC Symbol;Acc:HGNC:10432]	RPS6KA3	protein_coding	B4DG22,B7ZB17,P51812	6197	5.888731794183073	5.939426497214193	822.6556035753716	0.6334545645529889	0.642608147374963	0.5882096764990288	0.02762137279231008	0.028249567790880344	9.389621202837155e-4	375	451	665	1393	3539	652	857	559
ENSG00000121879	ENSG00000121879.5	phosphatidylinositol-4,5-bisphosphate 3-kinase catalytic subunit alpha [Source:HGNC Symbol;Acc:HGNC:8975]	PIK3CA	protein_coding	P42336,Q4LE51	5290	4.9084108171451915	4.9603991829753875	416.9946112524988	0.61024827468853	0.6507891932354333	0.5877714465866837	0.033372420764010535	0.028909350672761683	0.0014956167418207285	194	236	302	733	1583	350	456	293
ENSG00000163527	ENSG00000163527.10	STT3 oligosaccharyltransferase complex catalytic subunit B [Source:HGNC Symbol;Acc:HGNC:30611]	STT3B	protein_coding	Q8TCJ2	201595	7.3981044300092	7.458877220569577	2361.6086177448433	0.6806415688837074	0.663259238302296	0.5871348948418907	0.037766766081432736	0.045275692295538114	0.004036269492558105	1027	1165	1821	4493	9510	1863	2774	1559
ENSG00000140945	ENSG00000140945.17	cadherin 13 [Source:HGNC Symbol;Acc:HGNC:1753]	CDH13	protein_coding	B7Z3H7,B7Z9B1,P55290	1012	6.775748752616476	6.81390131053375	1510.633102144388	0.6228859157870545	0.6121329770399778	0.5865175680791733	0.012983314367826078	0.014885478242447457	1.7868817640511062e-5	1029	952	1033	1906	5675	1380	1688	932
ENSG00000176624	ENSG00000176624.11	mex-3 RNA binding family member C [Source:HGNC Symbol;Acc:HGNC:28040]	MEX3C	protein_coding	Q5U5Q3	51320	5.868824192115564	5.913232796214684	806.8988866975645	0.6251976336719882	0.6239434009841218	0.5862651448730352	0.020306317788963583	0.019971021064492157	1.3163731893020474e-4	423	442	566	1442	3678	739	804	465
ENSG00000163625	ENSG00000163625.15	WD repeat and FYVE domain containing 3 [Source:HGNC Symbol;Acc:HGNC:20751]	WDFY3	protein_coding	A0A024RDI0,Q8IZQ1	23001	5.633975242719014	5.685547765842099	690.9534327941647	0.6498894146992259	0.6499198181085336	0.586072522051887	0.026881851940812312	0.030529033140009685	0.0019390251253338124	407	502	396	949	2562	641	663	504
ENSG00000258791	ENSG00000258791.9	long intergenic non-protein coding RNA 520 [Source:HGNC Symbol;Acc:HGNC:19843]	LINC00520	processed_transcript	NA	645687	3.2841763852325587	3.3456846561593077	135.09754057194644	0.7550285504554087	0.6734175850506476	0.5845128777115404	0.02810788326642923	0.05317942205443422	0.007766546598078766	97	89	79	158	572	138	139	76
ENSG00000128585	ENSG00000128585.18	muskelin 1 [Source:HGNC Symbol;Acc:HGNC:7109]	MKLN1	protein_coding	B4DG30,Q9UL63	4289	5.354014831736421	5.401307738383489	565.6747227217098	0.6266851051688834	0.6303528624057286	0.5838469741975872	0.022944872112232825	0.02392865396765335	3.904094617571754e-4	253	333	425	995	2342	529	604	334
ENSG00000138593	ENSG00000138593.9	SECIS binding protein 2 like [Source:HGNC Symbol;Acc:HGNC:28997]	SECISBP2L	protein_coding	A0A024R5R0,Q93073	9728	5.214460843302077	5.264952618316814	514.9212557418459	0.6176080762723799	0.6409435737764869	0.5836820349662807	0.030031094779710988	0.028082993119186585	0.001106026428896991	252	266	387	924	2109	426	546	349
ENSG00000116641	ENSG00000116641.18	dedicator of cytokinesis 7 [Source:HGNC Symbol;Acc:HGNC:19190]	DOCK7	protein_coding	Q96N67	85440	5.880467570377061	5.922872044296722	813.072599266614	0.6159194422614566	0.6188902534295616	0.5834014914118051	0.018807832002221928	0.01862831630894474	8.037678588869814e-5	464	391	619	1401	3275	773	829	501
ENSG00000138757	ENSG00000138757.14	G3BP stress granule assembly factor 2 [Source:HGNC Symbol;Acc:HGNC:30291]	G3BP2	protein_coding	A0A024RDB2,A0A024RDE5,Q9UN86	9908	7.66856414101432	7.7194278444663915	2828.6918103911335	0.6497484932210793	0.6378158649243109	0.5832824729444903	0.0276643479998867	0.032604483123194195	0.0011559381030475126	1389	1348	2308	5040	11882	2248	3223	1793
ENSG00000125812	ENSG00000125812.16	GDNF inducible zinc finger protein 1 [Source:HGNC Symbol;Acc:HGNC:15808]	GZF1	protein_coding	Q9H116	64412	4.178951125611932	4.238034098136805	251.8751907622035	0.620105136992219	0.6649355945167772	0.5829147967017367	0.044872402228711486	0.039020004957242053	0.004393627178800715	122	127	204	419	949	207	334	150
ENSG00000147649	ENSG00000147649.10	metadherin [Source:HGNC Symbol;Acc:HGNC:29608]	MTDH	protein_coding	A0A024R9D2,Q86UE4	92140	7.231027678127338	7.270283138116403	2071.108150883068	0.6046604757050744	0.6088693347417178	0.5826181190843209	0.0161670295036097	0.017120489111507688	1.778061808733336e-5	1138	1126	1580	3420	9334	1725	1995	1335
ENSG00000075539	ENSG00000075539.15	FRY like transcription coactivator [Source:HGNC Symbol;Acc:HGNC:29127]	FRYL	protein_coding	B3KXG5,O94915,Q6ZR29	285527	6.143680507891325	6.178950696748891	971.8558986551523	0.6055635464367108	0.5990846331971107	0.5821482098505296	0.011528265026326279	0.011880964281666868	7.798973963089909e-7	586	655	628	1414	3882	900	996	601
ENSG00000121741	ENSG00000121741.16	zinc finger MYM-type containing 2 [Source:HGNC Symbol;Acc:HGNC:12989]	ZMYM2	protein_coding	A0A024RDS3,A8K126,Q9UBW7	7750	6.196072605485544	6.2532043623320135	1023.5925177567073	0.6352013831700033	0.6539823994133243	0.581845498827302	0.04128736722068746	0.03923444870595089	0.003601431740746202	524	487	785	1820	3770	779	1311	679
ENSG00000169359	ENSG00000169359.16	solute carrier family 33 member 1 [Source:HGNC Symbol;Acc:HGNC:95]	SLC33A1	protein_coding	O00400	9197	5.76558266964241	5.8162689453215695	754.9469844508849	0.6354667031870697	0.6370232972497725	0.5817745406606811	0.027860302736993123	0.02977245357374837	0.0010819136957362823	337	397	634	1301	3215	676	744	490
ENSG00000091009	ENSG00000091009.8	RNA binding motif protein 27 [Source:HGNC Symbol;Acc:HGNC:29243]	RBM27	protein_coding	Q9P2N5	54439	5.56575672376977	5.603623370272527	651.4075114463908	0.5951582053211135	0.6067226788274739	0.5816724992276067	0.015750075866898257	0.014471342171742506	6.363888835161132e-6	370	388	461	1036	2759	628	588	413
ENSG00000100731	ENSG00000100731.16	pecanex 1 [Source:HGNC Symbol;Acc:HGNC:19740]	PCNX	protein_coding	Q96RV3	22990	5.763652435511196	5.812226566827381	754.3082383127755	0.6506230763962185	0.6376642714603834	0.5800833339280335	0.023773727534138252	0.028670341276185406	0.0014030932478362934	523	492	427	1012	2823	686	764	526
ENSG00000125848	ENSG00000125848.10	fibronectin leucine rich transmembrane protein 3 [Source:HGNC Symbol;Acc:HGNC:3762]	FLRT3	protein_coding	Q9NZU0	23767	5.354138703451404	5.391705687519676	562.5379891360152	0.6026499567879953	0.6054088057236179	0.5798358612357594	0.015491745164958423	0.015252867847669225	1.38695583836622e-5	338	367	382	806	2286	557	512	358
ENSG00000058063	ENSG00000058063.16	ATPase phospholipid transporting 11B (putative) [Source:HGNC Symbol;Acc:HGNC:13553]	ATP11B	protein_coding	B4DKX1,B4E3T1,Q9Y2G3	23200	6.2009101713993955	6.245305764003321	1018.3294903823545	0.5973000855384608	0.6237719441222429	0.5796439128430441	0.024267658294139887	0.022667003735445664	4.3390191908342167e-4	549	603	760	1575	4062	745	1099	743
ENSG00000011114	ENSG00000011114.15	BTB domain containing 7 [Source:HGNC Symbol;Acc:HGNC:18269]	BTBD7	protein_coding	Q9P203	55727	5.790463400554245	5.830957591900245	762.4244213097869	0.6044399340697502	0.6099288096126629	0.578774370439023	0.018694212278611684	0.017458544090217347	4.602140130763168e-5	416	443	533	1290	3469	666	725	473
ENSG00000100335	ENSG00000100335.15	mitochondrial elongation factor 1 [Source:HGNC Symbol;Acc:HGNC:25979]	MIEF1	protein_coding	A0A024R1L3,B0QY95,Q9H0J7,Q9NQG6	54471	6.062958173982485	6.097678343357476	918.3856462902589	0.5911731419964705	0.5962612207834982	0.5785063403496173	0.011596263219533132	0.011437362784046872	2.723552493116095e-7	566	519	637	1466	3690	848	907	585
ENSG00000115760	ENSG00000115760.14	baculoviral IAP repeat containing 6 [Source:HGNC Symbol;Acc:HGNC:13516]	BIRC6	protein_coding	Q9NR09	57448	6.527969696209882	6.560965473266994	1266.9771043378214	0.5878077594683215	0.5896685827468497	0.5766775074856474	0.010370785726841391	0.010947365429719209	5.961605991346201e-8	803	773	863	1883	4817	1246	1268	783
ENSG00000117000	ENSG00000117000.9	rearranged L-myc fusion [Source:HGNC Symbol;Acc:HGNC:10025]	RLF	protein_coding	Q13129	6018	5.135065739205118	5.17872594479804	485.3733081880635	0.5934707750860567	0.6214685176800636	0.5764021579195084	0.023443079195996232	0.02157054049076274	3.6191045854572386e-4	244	295	368	766	1919	379	528	339
ENSG00000146859	ENSG00000146859.6	transmembrane protein 140 [Source:HGNC Symbol;Acc:HGNC:21870]	TMEM140	protein_coding	Q9NV12	55281	2.948047763972818	3.0134709414864163	107.33095194248834	0.7019709082693633	0.6956091072941601	0.5763275384245119	0.04728258591723124	0.059082057617396974	0.014479041994045998	58	83	66	129	383	105	133	63
ENSG00000142207	ENSG00000142207.7	URB1 ribosome biogenesis homolog [Source:HGNC Symbol;Acc:HGNC:17344]	URB1	protein_coding	O60287	9875	6.15725709821232	6.1888585293149605	978.4758469076537	0.5808876936617055	0.5839426206160746	0.5754814753327268	0.009189398282683602	0.009095052320475583	7.188271905512353e-10	595	565	752	1441	3924	851	1029	614
ENSG00000161813	ENSG00000161813.22	La ribonucleoprotein 4 [Source:HGNC Symbol;Acc:HGNC:24320]	LARP4	protein_coding	Q6P4E2,Q71RC2,Q8TBL5,Q96J85	113251	5.988506498983463	6.037669219971013	881.4035583223204	0.6020339030019403	0.6306185769393291	0.5736041414174999	0.032531879256007645	0.030366456665515032	0.0015186363578633126	474	471	643	1501	3628	656	897	655
ENSG00000068366	ENSG00000068366.20	acyl-CoA synthetase long chain family member 4 [Source:HGNC Symbol;Acc:HGNC:3571]	ACSL4	protein_coding	O60488,Q8TAF6	2182	7.033517827383183	7.082330237810535	1816.938393199784	0.6268653605095954	0.6254908357086598	0.5726779313328558	0.028947846960845618	0.031857957648511105	0.0010466967041403636	959	978	1237	3341	8756	1550	1667	1132
ENSG00000046604	ENSG00000046604.13	desmoglein 2 [Source:HGNC Symbol;Acc:HGNC:3049]	DSG2	protein_coding	Q14126	1829	8.99105317148473	9.02716605246255	7005.967313146191	0.6058483347196615	0.5944708656163573	0.5702965437941486	0.013496851099899284	0.01675249534385701	8.316002258835093e-6	4524	4753	4300	9905	28251	6620	7417	4055
ENSG00000073614	ENSG00000073614.13	lysine demethylase 5A [Source:HGNC Symbol;Acc:HGNC:9886]	KDM5A	protein_coding	P29375	5927	5.4766043622989535	5.515397297078183	612.6291814704396	0.6051664390821899	0.5992928458017027	0.5698144763131183	0.0178695254216582	0.018706016881576432	6.720578848430595e-5	387	393	426	841	2455	675	585	333
ENSG00000112697	ENSG00000112697.17	transmembrane protein 30A [Source:HGNC Symbol;Acc:HGNC:16667]	TMEM30A	protein_coding	Q9NV96	55754	7.159402624121082	7.216059443639116	1996.5227793929494	0.6329860648179616	0.6430282320024454	0.5697451134631116	0.0438006848905258	0.044833591291654096	0.004520643107635418	993	991	1513	3619	7739	1423	2404	1399
ENSG00000136826	ENSG00000136826.15	Kruppel like factor 4 [Source:HGNC Symbol;Acc:HGNC:6348]	KLF4	protein_coding	O43474	9314	5.3224221277182355	5.384373870635376	559.6915231944585	0.6431505649740633	0.6570505818805961	0.5687058621807896	0.048023421635494404	0.050191063683918416	0.007413253794648444	285	253	518	855	2377	399	623	396
ENSG00000005020	ENSG00000005020.13	src kinase associated phosphoprotein 2 [Source:HGNC Symbol;Acc:HGNC:15687]	SKAP2	protein_coding	B7Z5R3,O75563	8935	4.6596383650434845	4.700977144703313	348.0932937012663	0.5885503026209256	0.6114489484476359	0.5685328459951152	0.022944872112232825	0.02115739746756885	2.61947645347455e-4	211	192	261	523	1432	317	309	243
ENSG00000151718	ENSG00000151718.16	WW and C2 domain containing 2 [Source:HGNC Symbol;Acc:HGNC:24148]	WWC2	protein_coding	Q6AWC2	80014	5.066171766882662	5.109655427111951	462.5415024046723	0.6218487346710964	0.6149934439226905	0.5681738631223884	0.022669065308168226	0.025502871774502715	6.51997337528653e-4	323	279	292	639	1841	476	416	294
ENSG00000110917	ENSG00000110917.8	malectin [Source:HGNC Symbol;Acc:HGNC:28973]	MLEC	protein_coding	F5GX14,Q14165	9761	7.363553747364745	7.408161917232173	2281.699790502011	0.63679823692172155	0.6166731538673988	0.5681540331975575	0.02194207237538838	0.027586550619637263	8.333823059477472e-4	1586	1556	1344	2908	8427	2058	2573	1439
ENSG00000197324	ENSG00000197324.9	LDL receptor related protein 10 [Source:HGNC Symbol;Acc:HGNC:14553]	LRP10	protein_coding	Q7Z4F1	26020	7.9025298713140755	7.9476662147663015	3312.5374855429604	0.628858083300183	0.6152274986090394	0.5678980322380432	0.023387733765004255	0.02937758683498094	6.163619137781691e-4	2374	2106	2051	4258	15004	3350	3119	1798
ENSG00000215301	ENSG00000215301.10	DEAD-box helicase 3 X-linked [Source:HGNC Symbol;Acc:HGNC:2745]	DDX3X	protein_coding	O00571	1654	8.482848044684967	8.52719692179388	4951.511622326045	0.6258079857747622	0.6101835000523409	0.5677795365320266	0.02304241650780403	0.029474033278588056	4.91377874308115e-4	2463	2442	4091	8793	21330	4192	5250	3028
ENSG00000107186	ENSG00000107186.16	multiple PDZ domain crumbs cell polarity complex component [Source:HGNC Symbol;Acc:HGNC:7208]	MPDZ	protein_coding	O75970	8777	4.382100869788426	4.439094758680603	290.50759608339905	0.7123682698390493	0.6552121878077455	0.5660052108393285	0.03012578660993798	0.04779643289394867	0.007646174426992298	196	215	161	339	1135	258	312	192
ENSG00000176105	ENSG00000176105.14	YES proto-oncogene 1, Src family tyrosine kinase [Source:HGNC Symbol;Acc:HGNC:12841]	YES1	protein_coding	P07947	7525	6.354624947454611	6.407126095511385	1137.6832077947586	0.6248848614221599	0.629415705097838	0.5649126515864225	0.037967072738749844	0.03876847770753319	0.002709194275671503	522	617	949	1920	5339	864	1118	759
ENSG00000064651	ENSG00000064651.14	solute carrier family 12 member 2 [Source:HGNC Symbol;Acc:HGNC:10911]	SLC12A2	protein_coding	B7ZM24,P55011,Q53ZR1	6558	4.548189433223834	4.585969647315295	321.30262707277404	0.5786034312079975	0.6010641109634728	0.56403658506725	0.019373872344829617	0.017458544090217347	5.580824745331338e-5	197	169	249	489	1218	300	331	207
ENSG00000052795	ENSG00000052795.13	folliculin interacting protein 2 [Source:HGNC Symbol;Acc:HGNC:29280]	FNIP2	protein_coding	Q9P278	57600	4.175214256369048	4.224387362799013	249.9660185462583	0.6039272083846152	0.6317654450762025	0.5626037869369749	0.038989027767046394	0.0358048766230989	0.003337498690382352	143	160	174	357	967	178	309	169
ENSG00000135968	ENSG00000135968.21	GRIP and coiled-coil domain containing 2 [Source:HGNC Symbol;Acc:HGNC:23218]	GCC2	protein_coding	B3KR21,Q8IWJ2	9648	4.662705324349901	4.7013252569689845	347.43423531083585	0.5947522774062048	0.5913657560710635	0.5625841922137502	0.0192927111007002	0.01839107705386873	5.387586557431489e-5	208	192	252	565	1535	300	366	200
ENSG00000197312	ENSG00000197312.12	DNA damage inducible 1 homolog 2 [Source:HGNC Symbol;Acc:HGNC:24578]	DDI2	protein_coding	Q5TDH0	84301	5.7998440713294	5.832458881100774	763.6190947196818	0.5708762393003893	0.5780250552711038	0.5625245940026617	0.012211785526681862	0.01146050496273251	1.1346208886507651e-7	442	439	580	1209	3134	727	729	468
ENSG00000006715	ENSG00000006715.16	VPS41 subunit of HOPS complex [Source:HGNC Symbol;Acc:HGNC:12713]	VPS41	protein_coding	P49754	27072	5.596047054434122	5.6481968112096785	671.9891140779139	0.6143959847544718	0.6273811768769281	0.5613046874015847	0.03843881167419207	0.037295648357150414	0.003152600658905931	304	358	558	1163	2617	536	834	413
ENSG00000114302	ENSG00000114302.16	protein kinase cAMP-dependent type II regulatory subunit alpha [Source:HGNC Symbol;Acc:HGNC:9391]	PRKAR2A	protein_coding	A0A024R2W3,A0A0S2Z472,A8KAH7,P13861	5576	6.203410805019873	6.23752526460983	1011.5668704433176	0.5827643962327153	0.5797313054772023	0.5612795826256523	0.013880167159291905	0.014814155520422943	2.736450845676043e-6	655	593	675	1583	4323	937	965	612
ENSG00000074603	ENSG00000074603.19	dipeptidyl peptidase 8 [Source:HGNC Symbol;Acc:HGNC:16490]	DPP8	protein_coding	A0A024R5Z6,A8K4U2,B4DLA8,Q6V1X1	54878	5.661322504371133	5.707608098805353	701.4017935221632	0.5774273237210467	0.6176037421066298	0.560520083497435	0.036347416863039585	0.029867677822768734	0.0018811355031311057	393	401	477	1178	2460	544	821	504
ENSG00000166510	ENSG00000166510.14	coiled-coil domain containing 68 [Source:HGNC Symbol;Acc:HGNC:24350]	CCDC68	protein_coding	A0A024R2B9,Q9H2F9	80323	3.5823789283725085	3.6377480605378034	165.12239870534353	0.6472112450287119	0.6344710452322971	0.560426768316165	0.038008137200688116	0.04183438630890018	0.004352060437553806	95	96	103	282	765	162	153	94
ENSG00000124151	ENSG00000124151.19	nuclear receptor coactivator 3 [Source:HGNC Symbol;Acc:HGNC:7670]	NCOA3	protein_coding	Q59EE8,Q9Y6Q9	8202	5.698751431750464	5.736325249776053	714.1395199871479	0.6012866560752119	0.5864082887569176	0.5581604409836148	0.017191230167254278	0.018840821970175232	6.338655659146567e-5	490	412	449	1109	3050	646	745	409
ENSG00000143870	ENSG00000143870.13	protein disulfide isomerase family A member 6 [Source:HGNC Symbol;Acc:HGNC:30168]	PDIA6	protein_coding	Q15084	10130	8.896960157897423	8.927791517102746	6535.287700251164	0.5663607546019994	0.5661643310549092	0.5580144382377419	0.011528265026326279	0.013600237528048585	6.155469143845129e-9	3655	3750	5159	10522	27416	6387	6651	3528
ENSG00000086200	ENSG00000086200.16	importin 11 [Source:HGNC Symbol;Acc:HGNC:20628]	IPO11	protein_coding	Q9UI26	101180901,51194	4.8367998861445685	4.88303718700719	395.1071846859368	0.5752688992096898	0.6152294040384251	0.5568555179832856	0.034746513121267045	0.02977245357374837	0.0016116569179076001	195	219	303	680	1521	323	421	277
ENSG00000129493	ENSG00000129493.15	HEAT repeat containing 5A [Source:HGNC Symbol;Acc:HGNC:20276]	HEATR5A	protein_coding	F5H619,Q86XA9	25938	5.011942413914768	5.0604322174071354	447.5462372575377	0.6125135514349114	0.6239025358386993	0.5561512734366567	0.03542396921599677	0.03533038181641786	0.003536793384480467	248	332	262	653	1533	405	510	299
ENSG00000198690	ENSG00000198690.10	FANCD2 and FANCI associated nuclease 1 [Source:HGNC Symbol;Acc:HGNC:29170]	FAN1	protein_coding	Q9Y2M0	22909	4.858210010997469	4.912384657263366	404.0253073293696	0.5746465973864674	0.6399543271765383	0.5551783296916065	0.06213420518540088	0.04389173883629558	0.007552380323370664	251	209	308	583	1302	306	531	285
ENSG00000153107	ENSG00000153107.13	anaphase promoting complex subunit 1 [Source:HGNC Symbol;Acc:HGNC:19988]	ANAPC1	protein_coding	Q9H1A4	64682	5.040709687396832	5.1031923389798575	461.2921070740624	0.6846045017701413	0.6590831372206513	0.5550300970030351	0.04562963240179754	0.057229109924816744	0.012486161164695142	328	317	227	602	1598	406	544	312
ENSG00000168610	ENSG00000168610.14	signal transducer and activator of transcription 3 [Source:HGNC Symbol;Acc:HGNC:11364]	STAT3	protein_coding	P40763	6774	6.9177683273710135	6.950607512657844	1660.789523873752	0.5736332525352755	0.5728704420010429	0.5520914926868111	0.013840405540822505	0.015000227760171961	1.0894209680004026e-5	1093	1052	1110	2383	6101	1454	1880	1030
ENSG00000157450	ENSG00000157450.15	ring finger protein 111 [Source:HGNC Symbol;Acc:HGNC:17384]	RNF111	protein_coding	A0A024R5T5,Q6ZNA4	54778	5.218509571173264	5.25578501592382	511.86404796802475	0.5673959205397437	0.5860673939582757	0.5507548865962174	0.020678154965348763	0.019045837617436213	1.1457637742148139e-4	315	269	376	836	2028	437	520	342
ENSG00000111412	ENSG00000111412.6	chromosome 12 open reading frame 49 [Source:HGNC Symbol;Acc:HGNC:26128]	C12orf49	protein_coding	A0A024RBQ8,Q9H741	79794	4.929000744527153	4.973097360379091	420.0970594990581	0.5813601171767846	0.6025590487325552	0.5506681023510871	0.03082218696901505	0.02789538833984468	9.820982141587995e-4	213	234	304	758	1752	388	399	270
ENSG00000020577	ENSG00000020577.14	sterile alpha motif domain containing 4A [Source:HGNC Symbol;Acc:HGNC:23023]	SAMD4A	protein_coding	G3V2R1,Q8WW19,Q9UPU9	23034	5.201272711543453	5.235701955126223	504.1955233063208	0.5822491836634479	0.5700765908068027	0.5500640831752616	0.0170766790299174	0.01788016387310435	1.9335980360597837e-5	307	335	344	742	2167	494	478	284
ENSG00000091490	ENSG00000091490.11	SEL1L family member 3 [Source:HGNC Symbol;Acc:HGNC:29108]	SEL1L3	protein_coding	A0A024R9V3,Q68CR1	23231	6.422871603695377	6.454587121350786	1175.738669703444	0.568257431300048	0.5624772001414434	0.5498448838559945	0.013496851099899284	0.014814155520422943	8.209919506209976e-7	747	759	825	1683	5015	1166	1137	641
ENSG00000134109	ENSG00000134109.11	ER degradation enhancing alpha-mannosidase like protein 1 [Source:HGNC Symbol;Acc:HGNC:18967]	EDEM1	protein_coding	A0A024R2D5,Q92611	9695	6.8984712152981515	6.94056491546539	1646.2766808375152	0.5926632430626734	0.5928179248674813	0.5486014204908086	0.026098939857901654	0.028670341276185406	4.443814735038336e-4	833	908	1300	2849	7395	1688	1488	902
ENSG00000077232	ENSG00000077232.18	DnaJ heat shock protein family (Hsp40) member C10 [Source:HGNC Symbol;Acc:HGNC:24637]	DNAJC10	protein_coding	Q8IXB1	54431	7.205034910256812	7.23839483556846	2025.7726335661139	0.5716502966890116	0.5687040582004486	0.5484728202933188	0.015068682404504232	0.016711321695930523	6.55487229407962e-6	1118	1103	1562	3494	8457	1773	2071	1230
ENSG00000110218	ENSG00000110218.9	pannexin 1 [Source:HGNC Symbol;Acc:HGNC:8599]	PANX1	protein_coding	A0A024R397,Q96RD7	24145	5.9181479260179	5.958080838379485	832.8395092561409	0.5853218636778577	0.5863670839932841	0.5484149395715104	0.022565749424304844	0.023701109155764	2.793207918422799e-4	402	477	655	1459	3276	824	898	459
ENSG00000064313	ENSG00000064313.12	TATA-box binding protein associated factor 2 [Source:HGNC Symbol;Acc:HGNC:11536]	TAF2	protein_coding	A0A024R9E6,B3KMD8,Q6P1X5	6873	5.198451309604837	5.233928249689492	503.46384931231296	0.576435908809477	0.5731830949840335	0.5481203559433534	0.018784220183512848	0.018078720360455523	3.5812347682070195e-5	311	293	343	825	2217	433	516	294
ENSG00000087338	ENSG00000087338.5	germ cell-less 1, spermatogenesis associated [Source:HGNC Symbol;Acc:HGNC:23843]	GMCL1	protein_coding	Q53SE7,Q96IK5	64395	3.7067093732683354	3.7579692929953072	180.59266517202482	0.5626024253290342	0.6354018568605713	0.5476143444487354	0.05667158662058449	0.04232206203783301	0.0062944788185578865	87	110	134	291	638	148	216	124
ENSG00000157077	ENSG00000157077.14	zinc finger FYVE-type containing 9 [Source:HGNC Symbol;Acc:HGNC:6775]	ZFYVE9	protein_coding	O95405	9372	5.170934778453905	5.205456286800673	494.1224662132431	0.5929231395754284	0.5705314400312769	0.5464839877607427	0.01618802943778354	0.018840821970175232	6.026385884969563e-5	294	356	338	674	2017	443	520	291
ENSG00000113580	ENSG00000113580.15	nuclear receptor subfamily 3 group C member 1 [Source:HGNC Symbol;Acc:HGNC:7978]	NR3C1	protein_coding	B7Z7I2,E5KQF5,E5KQF6,F1D8N4,P04150	2908	5.869263851201823	5.903411236894458	801.7113190212194	0.5709129296572629	0.5678887890457204	0.5464203608992427	0.017547570880680805	0.017447346446087753	1.8574976278409208e-5	462	527	560	1236	3642	731	742	467
ENSG00000163349	ENSG00000163349.22	homeodomain interacting protein kinase 1 [Source:HGNC Symbol;Acc:HGNC:19006]	HIPK1	protein_coding	A0A024R0H9,B4DZ33,Q86Z02	204851	5.385844799389846	5.432567163962667	579.2496998089325	0.6322712545092143	0.6089012933265325	0.5457001229980206	0.028762470821716613	0.03639475593560441	0.003255514738847422	408	388	333	770	2349	485	579	397
ENSG00000130150	ENSG00000130150.12	motile sperm domain containing 2 [Source:HGNC Symbol;Acc:HGNC:28381]	MOSPD2	protein_coding	Q8NHP6,R4GMN1	158747	4.2578356954896	4.308905618812868	264.80041955783787	0.586334916064686	0.6195984604962105	0.545047216957721	0.04528443829284686	0.041798084341127334	0.004885396666216439	132	145	218	426	1086	192	298	183
ENSG00000120800	ENSG00000120800.5	UTP20 small subunit processome component [Source:HGNC Symbol;Acc:HGNC:17897]	UTP20	protein_coding	O75691	27340	5.126345590592848	5.158798597269831	478.6410349011283	0.5788585943563441	0.5665260789469905	0.5436979896928943	0.015906901231783774	0.016790981716408672	3.393908806532196e-5	294	329	347	633	1818	445	505	290
ENSG00000165650	ENSG00000165650.12	PDZ domain containing 8 [Source:HGNC Symbol;Acc:HGNC:26974]	PDZD8	protein_coding	Q8NEN9	118987	5.629142018539962	5.672101840051811	683.1620472759804	0.5843632494593084	0.5915363289304129	0.5434313949850684	0.029414780505480267	0.029867677822768734	0.0010710418902166883	311	397	561	1171	2802	595	683	444
ENSG00000101126	ENSG00000101126.18	activity dependent neuroprotector homeobox [Source:HGNC Symbol;Acc:HGNC:15766]	ADNP	protein_coding	Q6DHZ8,Q9H2P0	23394	6.481701081380958	6.51126218308049	1223.9078640064056	0.5528762375444615	0.5566768261041264	0.5427829403252398	0.011842644985416116	0.011880964281666868	1.900021968920593e-7	777	723	866	1908	4502	1180	1290	731
ENSG00000107771	ENSG00000107771.17	coiled-coil serine rich protein 2 [Source:HGNC Symbol;Acc:HGNC:29197]	CCSER2	protein_coding	Q9H7U1	54462	5.336538575517974	5.375712965807472	556.2651492004104	0.570757832925337	0.5838897145854737	0.54264718549116	0.025775010674936056	0.02440805463671723	5.054060319672748e-4	349	316	371	913	2313	430	588	370
ENSG00000148606	ENSG00000148606.13	RNA polymerase III subunit A [Source:HGNC Symbol;Acc:HGNC:30074]	POLR3A	protein_coding	O14802	11128	6.03948345539026	6.079518965416798	906.2551581884006	0.5859967445945903	0.5830688007266105	0.5418943407193583	0.024740192068738467	0.027586550619637263	5.647606547269908e-4	611	558	588	1323	3672	1014	847	478
ENSG00000198887	ENSG00000198887.9	structural maintenance of chromosomes 5 [Source:HGNC Symbol;Acc:HGNC:20465]	SMC5	protein_coding	Q8IY18	23137	4.886036123686008	4.933436794350224	408.3550999706673	0.5895051179107988	0.6023927282305886	0.5418274511793634	0.040952998280338465	0.0358048766230989	0.002613363145805802	235	207	301	710	1900	362	355	261
ENSG00000145391	ENSG00000145391.13	SET domain containing 7, histone lysine methyltransferase [Source:HGNC Symbol;Acc:HGNC:30412]	SETD7	protein_coding	B5MCZ8,D6RJA0,Q8WTS6	80854	7.085725511413616	7.131929779852112	1885.030798566688	0.5667529691465902	0.599586471949859	0.5405516406595361	0.04318279912878845	0.039020004957242053	0.0037230093515767657	1131	1131	1285	2941	6500	1349	2235	1400
ENSG00000145246	ENSG00000145246.14	ATPase phospholipid transporting 10D (putative) [Source:HGNC Symbol;Acc:HGNC:13549]	ATP10D	protein_coding	Q9P241	57205	5.696766311038369	5.7376123949657	716.230525896929	0.5646394932443795	0.5906312723410824	0.5403761818260077	0.031988165603695495	0.028249567790880344	0.001547372232390233	461	431	494	1042	2489	552	876	485
ENSG00000256087	ENSG00000256087.7	zinc finger protein 432 [Source:HGNC Symbol;Acc:HGNC:20810]	ZNF432	protein_coding	A0A024R4I3,O94892	9668	4.823391349169185	4.867870604814822	390.2832206414659	0.5918219267890976	0.5921231024308321	0.5398846975081687	0.0318150954785964	0.03284941329059695	0.0014592112295783144	178	239	331	620	1704	364	360	240
ENSG00000088387	ENSG00000088387.19	dedicator of cytokinesis 9 [Source:HGNC Symbol;Acc:HGNC:14132]	DOCK9	protein_coding	A0A0A0MT38,A6H8Z6,B3KXE2,B7Z2G6,B9EG73,Q9BZ29	23348	6.622999179007421	6.6622960326680705	1358.3419934631793	0.5953128559661027	0.5804444926304883	0.5398686169199445	0.022944872112232825	0.027586550619637263	5.378708134456386e-4	929	912	853	1832	5831	1387	1248	762
ENSG00000179295	ENSG00000179295.18	protein tyrosine phosphatase non-receptor type 11 [Source:HGNC Symbol;Acc:HGNC:9644]	PTPN11	protein_coding	Q06124	5781	7.601968934856896	7.633193001768662	2666.2907417488454	0.5508343002845772	0.5585897235460123	0.5392538066851861	0.014645414179454764	0.015900778166905355	9.537104772578272e-6	1566	1642	1903	4259	10048	2192	2822	1794
ENSG00000029364	ENSG00000029364.12	solute carrier family 39 member 9 [Source:HGNC Symbol;Acc:HGNC:20182]	SLC39A9	protein_coding	B4DDK0,C4N9M8,M0QX28,Q9NUM3	55334	5.99316351822873	6.03570185697995	879.8637511881178	0.5763270882384844	0.5887966483484142	0.5390171054146624	0.031554483983807065	0.030901266656682656	0.0014440579419236702	465	444	738	1486	3332	702	1026	569
ENSG00000159023	ENSG00000159023.21	erythrocyte membrane protein band 4.1 [Source:HGNC Symbol;Acc:HGNC:3377]	EPB41	protein_coding	P11171,Q1WWM3,Q29RX4,Q59F12	2035	5.060683021371239	5.119138140965048	466.3750012866236	0.6644440524935091	0.6382372774976944	0.5376210478926418	0.04456404010870967	0.05823484991846726	0.013497836863892283	354	297	265	566	1676	367	574	314
ENSG00000072803	ENSG00000072803.17	F-box and WD repeat domain containing 11 [Source:HGNC Symbol;Acc:HGNC:13607]	FBXW11	protein_coding	B4DH70,Q9UKB1	23291	5.77421386412668	5.805236963808944	749.9302722500668	0.5562396589898366	0.55807396500813	0.53743246862157	0.014575099767036276	0.014814155520422943	7.195981012371503e-6	481	476	503	1128	2877	659	781	477
ENSG00000145012	ENSG00000145012.13	LIM domain containing preferred translocation partner in lipoma [Source:HGNC Symbol;Acc:HGNC:6679]	LPP	protein_coding	B7Z871,B7Z8W0,B7ZLW0,Q93052	4026	6.076772364266778	6.119886292793327	934.0539858252553	0.5960815794086074	0.5938691403902367	0.5370731866475735	0.03024068476319903	0.03316724818326024	0.0025798487161336927	635	631	567	1255	3359	780	996	661
ENSG00000123384	ENSG00000123384.14	LDL receptor related protein 1 [Source:HGNC Symbol;Acc:HGNC:6692]	LRP1	protein_coding	Q07954,Q59FG2	4035	7.254043225140138	7.296129616422633	2110.4163942339947	0.616829484450293	0.5877873213984799	0.5360087598397948	0.025500938692428816	0.03304204919048003	0.001705853008427344	1562	1403	1363	2464	8129	2014	2203	1271
ENSG00000174953	ENSG00000174953.14	DEAH-box helicase 36 [Source:HGNC Symbol;Acc:HGNC:14410]	DHX36	protein_coding	Q9H2U1	170506	5.996521656162892	6.039302689023708	881.3412813100963	0.5872906308382494	0.5848217288734308	0.5354062097893053	0.02997697383006664	0.03203282296224775	0.0013713790854164927	431	451	720	1608	3549	785	939	535
ENSG00000198589	ENSG00000198589.14	LPS responsive beige-like anchor protein [Source:HGNC Symbol;Acc:HGNC:1742]	LRBA	protein_coding	P50851	987	6.433394084484126	6.470801531789252	1190.781946319964	0.5746239755507673	0.5741057620409162	0.5344077073415127	0.022944872112232825	0.024883143968172285	5.853313989050103e-4	792	750	721	1837	4453	1007	1254	804
ENSG00000141458	ENSG00000141458.13	NPC intracellular cholesterol transporter 1 [Source:HGNC Symbol;Acc:HGNC:7897]	NPC1	protein_coding	O15118	4864	6.409197166899868	6.460786090640038	1179.3188997955556	0.587476549778417	0.6062063028755571	0.5343257837649049	0.051951352274906555	0.04968559933761748	0.004952513715906124	733	724	823	1711	5718	1355	980	548
ENSG00000086061	ENSG00000086061.16	DnaJ heat shock protein family (Hsp40) member A1 [Source:HGNC Symbol;Acc:HGNC:5229]	DNAJA1	protein_coding	B7Z5C0,P31689	3301	7.926163353825337	7.963675244626871	3354.2228354072454	0.5565087758683575	0.5736296586180992	0.5341875452541929	0.02608076456148086	0.026697089102836184	6.13962803785433e-4	1871	1966	2564	5381	10982	2780	4122	2197
ENSG00000152683	ENSG00000152683.14	solute carrier family 30 member 6 [Source:HGNC Symbol;Acc:HGNC:19305]	SLC30A6	protein_coding	B3KU87,B5MCR8,Q6NXT4	55676	5.201485444359241	5.248151875731458	509.6252087039265	0.5532254814854899	0.5997997017929476	0.5334406818231328	0.04690387269574459	0.039020004957242053	0.004413642843952439	290	264	393	842	1911	373	564	375
ENSG00000127603	ENSG00000127603.29	microtubule actin crosslinking factor 1 [Source:HGNC Symbol;Acc:HGNC:13664]	MACF1	protein_coding	A0A286YES6,O94854,Q6ZSD7,Q9UPN3	23499,643314	8.1347900241732	8.175388691691165	3882.0705904584074	0.5879723503136165	0.5821398678365483	0.5332137320088558	0.027589062621268874	0.031750078301710574	0.0010797965697764674	2564	2703	2380	5299	15123	4059	3416	2435
ENSG00000017260	ENSG00000017260.19	ATPase secretory pathway Ca2+ transporting 1 [Source:HGNC Symbol;Acc:HGNC:13211]	ATP2C1	protein_coding	B4E295,B4E2Q0,P98194	27032	7.17536606243865	7.215729114670795	1994.5830490597316	0.5900002317591098	0.5789727906519477	0.5330888889338447	0.02585341779256066	0.030504757764769606	8.228366569128585e-4	998	1009	1697	3515	7723	1755	2208	1213
ENSG00000127870	ENSG00000127870.17	ring finger protein 6 [Source:HGNC Symbol;Acc:HGNC:10069]	RNF6	protein_coding	A0A024RDP2,A0A0S2Z4G9,Q9Y252	6049	6.482710218575036	6.517004960458234	1229.010956502171	0.5510302417724983	0.56319664764471	0.5325147114060775	0.020338090378169978	0.019971021064492157	1.299576870241206e-4	671	732	898	2091	4736	1078	1178	843
ENSG00000213341	ENSG00000213341.11	component of inhibitor of nuclear factor kappa B kinase complex [Source:HGNC Symbol;Acc:HGNC:1974]	CHUK	protein_coding	O15111	1147	5.117833593513353	5.16262160367852	479.33989894896797	0.5711861457694567	0.5901181567110074	0.5323997155404753	0.037766766081432736	0.03475026388984396	0.0024566666562319322	250	244	375	863	1926	385	552	297
ENSG00000176903	ENSG00000176903.5	PNMA family member 1 [Source:HGNC Symbol;Acc:HGNC:9158]	PNMA1	protein_coding	Q8ND90	9240	5.312458074950438	5.353158899933097	546.6021229882003	0.5739960733963992	0.574676762230731	0.531482417958588	0.03025011378538477	0.029878913587502148	8.096883820167826e-4	329	276	414	936	2474	527	502	307
ENSG00000146648	ENSG00000146648.18	epidermal growth factor receptor [Source:HGNC Symbol;Acc:HGNC:3236]	EGFR	protein_coding	B7Z2I3,E7BSV0,E9PFD7,F2YGG7,P00533,Q504U8	1956	8.910108420578009	8.950906851837857	6650.404327147121	0.5932438894067708	0.5789113912657905	0.5312276039800362	0.028156697071004218	0.03475158525599151	0.0017364246907492398	4514	4657	3888	9108	23856	5769	7382	4348
ENSG00000051382	ENSG00000051382.9	phosphatidylinositol-4,5-bisphosphate 3-kinase catalytic subunit beta [Source:HGNC Symbol;Acc:HGNC:8976]	PIK3CB	protein_coding	B4DER4,B4DZI3,P42338	5291	5.261971345902957	5.2963656165927535	525.6942069352659	0.5590281370264383	0.5576353477430152	0.5308308742441191	0.020622615106922426	0.019821450865418075	6.583439925450246e-5	281	336	377	880	2293	475	522	300
ENSG00000155304	ENSG00000155304.6	heat shock protein family A (Hsp70) member 13 [Source:HGNC Symbol;Acc:HGNC:11375]	HSPA13	protein_coding	A0A140VK72,P48723	6782	4.624377126602345	4.671404343821651	340.6925245399376	0.5679265231442914	0.5972924537188403	0.5306949210261712	0.04514029594861446	0.039157972215905744	0.0041974838915717055	190	184	246	591	1488	261	327	240
ENSG00000136381	ENSG00000136381.13	iron responsive element binding protein 2 [Source:HGNC Symbol;Acc:HGNC:6115]	IREB2	protein_coding	D3DW85,P48200	3658	6.058328370253293	6.108858207120033	925.7864969248368	0.5852840798212194	0.6018059856870709	0.5301952716251719	0.04840835786645674	0.04820789653245048	0.006372060555246578	448	475	747	1672	3664	689	1013	653
ENSG00000140403	ENSG00000140403.12	DnaJ heat shock protein family (Hsp40) member A4 [Source:HGNC Symbol;Acc:HGNC:14885]	DNAJA4	protein_coding	Q69YX3,Q8WW22	55466	5.109269345931244	5.1475680685368745	475.249237633817	0.5351926943696032	0.5798701079763366	0.5298637199544417	0.03699403241424345	0.026265993089274797	0.0012989809259710357	267	289	339	768	1579	410	566	311
ENSG00000197323	ENSG00000197323.12	tripartite motif containing 33 [Source:HGNC Symbol;Acc:HGNC:16290]	TRIM33	protein_coding	B3KN30,Q9UPN9	51592	5.180210858130572	5.2246905927170415	500.5985990662325	0.5627002778673622	0.5878798479254642	0.5289211277179305	0.04051354530246864	0.03589687656673316	0.0028100464852828587	262	282	361	896	2162	403	471	346
ENSG00000147650	ENSG00000147650.11	LDL receptor related protein 12 [Source:HGNC Symbol;Acc:HGNC:31708]	LRP12	protein_coding	Q59H02,Q9Y561	29967	4.571863426026189	4.608369339497162	326.4550302069365	0.5391916073198502	0.5743770693780835	0.5274730251079983	0.03184619708948722	0.024971826175851922	7.990854198281819e-4	194	207	228	497	1153	349	313	202
ENSG00000143337	ENSG00000143337.18	torsin 1A interacting protein 1 [Source:HGNC Symbol;Acc:HGNC:29456]	TOR1AIP1	protein_coding	Q5JTV8	26092	6.259588028117849	6.289997729938848	1048.7866459486265	0.5420553152807532	0.544318318833461	0.5274504501010395	0.01637621247849235	0.016169494719646703	5.1656031548375135e-6	587	651	797	1684	4639	874	1035	630
ENSG00000180263	ENSG00000180263.14	FYVE, RhoGEF and PH domain containing 6 [Source:HGNC Symbol;Acc:HGNC:21740]	FGD6	protein_coding	Q6ZV73	55785	5.827107002194442	5.865225603894453	781.1020207365111	0.5911557411387129	0.5671471461023003	0.5266334525797411	0.02332327185776602	0.028997473987878743	7.836746999912551e-4	559	491	475	1129	3410	719	751	454
ENSG00000140526	ENSG00000140526.18	abhydrolase domain containing 2 [Source:HGNC Symbol;Acc:HGNC:18717]	ABHD2	protein_coding	A0A024RC89,P08910	11057	6.135936209042716	6.17982396573197	971.5175005999893	0.6142835162118029	0.5840148854921415	0.5266061726211221	0.030794680083903184	0.038733132216807784	0.002723883451875283	670	682	595	1251	4412	963	900	525
ENSG00000143924	ENSG00000143924.19	EMAP like 4 [Source:HGNC Symbol;Acc:HGNC:1316]	EML4	protein_coding	B5MBZ0,Q9HC35	27436	5.429673522931805	5.460379498029439	589.7773568445747	0.5410490344707876	0.5475241670879288	0.5261498944646016	0.01692253490920907	0.016100232602948905	7.019871952476309e-6	374	321	450	936	2353	543	578	363
ENSG00000084112	ENSG00000084112.15	slingshot protein phosphatase 1 [Source:HGNC Symbol;Acc:HGNC:30579]	SSH1	protein_coding	Q8WYL5	54434	6.6509946603721515	6.699825782276337	1395.778534585627	0.6409764841389617	0.5992726802229531	0.5259535955505885	0.033799909483899604	0.047816971375993264	0.006421831106558267	1082	923	807	1666	5485	1235	1498	873
ENSG00000157538	ENSG00000157538.14	VPS26 endosomal protein sorting factor C [Source:HGNC Symbol;Acc:HGNC:3044]	DSCR3	protein_coding	A8MTY9,A8MY26,O14972	10311	5.636266542223708	5.674433766760761	683.4288639860522	0.5711242878133312	0.5637196908722972	0.5254932277961282	0.027889274532217664	0.028997473987878743	6.215764482241445e-4	451	409	461	1052	3169	680	608	364
ENSG00000066777	ENSG00000066777.9	ADP ribosylation factor guanine nucleotide exchange factor 1 [Source:HGNC Symbol;Acc:HGNC:15772]	ARFGEF1	protein_coding	A0A024R7X0,Q9Y6D6	10565	6.330736827953855	6.358255457183866	1100.3192783786076	0.5328686004139651	0.5368684914836009	0.5254275392975625	0.012250665154162624	0.012003252626531076	6.130473926589771e-8	658	662	816	1768	4398	936	1149	677
ENSG00000141664	ENSG00000141664.10	zinc finger CCHC-type containing 2 [Source:HGNC Symbol;Acc:HGNC:22916]	ZCCHC2	protein_coding	Q9BRD4,Q9C0B9	54877	4.3032895099680575	4.34373775777541	271.3902228743173	0.5778919582387908	0.5772599067312765	0.5252176887055428	0.03211004012656249	0.03512622074567492	0.002230445099905596	183	156	195	388	1099	202	312	174
ENSG00000141298	ENSG00000141298.19	slingshot protein phosphatase 2 [Source:HGNC Symbol;Acc:HGNC:30580]	SSH2	protein_coding	B4DK64,F5H527,Q76I76	85464	5.005158706742752	5.047368107672051	442.81510271816614	0.6141261907064046	0.5806193446807533	0.5248453917273923	0.02664154375410785	0.03705795650692969	0.002923054570728144	334	273	275	585	1698	451	461	248
ENSG00000152223	ENSG00000152223.15	ectopic P-granules autophagy protein 5 homolog [Source:HGNC Symbol;Acc:HGNC:29331]	EPG5	protein_coding	Q9BTI0,Q9HCE0	57724	5.503777936571137	5.536873611937028	621.3548440755762	0.5537885481589883	0.5476383514349855	0.5245088895700666	0.020338090378169978	0.02067846834031287	5.387586557431489e-5	385	391	419	994	2610	624	622	322
ENSG00000111817	ENSG00000111817.19	dermatan sulfate epimerase [Source:HGNC Symbol;Acc:HGNC:21144]	DSE	protein_coding	B7Z1T3,B7Z765,Q9UL01	29940	6.77418938452651	6.80437425177999	1499.5686407201383	0.5413689968130195	0.5420095626484867	0.5226567158907618	0.01637621247849235	0.017458544090217347	1.3592785738927613e-5	955	837	1069	2488	6099	1262	1525	944
ENSG00000083799	ENSG00000083799.17	CYLD lysine 63 deubiquitinase [Source:HGNC Symbol;Acc:HGNC:2584]	CYLD	protein_coding	A0A024R6T1,Q9NQC7	1540	5.32399610803418	5.354799923376679	547.6895434199457	0.5467473512139804	0.5398945854191209	0.5220968970513657	0.018029509372204253	0.01839107705386873	1.5909042779405953e-5	302	371	409	837	2363	497	528	317
ENSG00000106799	ENSG00000106799.13	transforming growth factor beta receptor 1 [Source:HGNC Symbol;Acc:HGNC:11772]	TGFBR1	protein_coding	B4DXN7,B4DY26,P36897,Q5T7S2	7046	6.668832484007973	6.7204408724513645	1414.3622551611177	0.6090436330293975	0.5962115544543775	0.5216343451243604	0.0480098615451785	0.05538529669459779	0.007823023819696366	600	803	1102	2682	5974	1110	1508	922
ENSG00000070961	ENSG00000070961.15	ATPase plasma membrane Ca2+ transporting 1 [Source:HGNC Symbol;Acc:HGNC:814]	ATP2B1	protein_coding	A0A024RBC7,P20020	490	5.200195001313028	5.243527361182783	507.8088604161314	0.5425334790368268	0.5824942917103243	0.5215827880397211	0.043403471696964555	0.036955182698962176	0.0035987895648601615	250	296	389	882	1883	405	541	362
ENSG00000185591	ENSG00000185591.10	Sp1 transcription factor [Source:HGNC Symbol;Acc:HGNC:11205]	SP1	protein_coding	P08047	6667	5.894697018783921	5.933457950816609	819.9780833778055	0.5866888761069066	0.5689618823029422	0.5215568420157155	0.02585341779256066	0.03145732120948961	0.0016276412178428002	585	538	491	1140	3225	714	822	537
ENSG00000163293	ENSG00000163293.12	NIPA like domain containing 1 [Source:HGNC Symbol;Acc:HGNC:27194]	NIPAL1	protein_coding	Q6NVV3	152519	4.67877519203714	4.724336360499166	353.28079036985514	0.5755146879922906	0.5861061479679376	0.5215226049251216	0.04562963240179754	0.04050899365603871	0.004467245040082578	210	213	227	595	1627	294	306	237
ENSG00000083168	ENSG00000083168.11	lysine acetyltransferase 6A [Source:HGNC Symbol;Acc:HGNC:13013]	KAT6A	protein_coding	A5PKX7,A5PLL3,Q92794	7994	5.2153782812648215	5.289506422734626	524.8438896456977	0.7601560081002192	0.6660152098286947	0.5214693069812246	0.04814900891016713	0.08395115988075633	0.02936808462728203	391	398	246	572	1988	466	600	339
ENSG00000007168	ENSG00000007168.13	platelet activating factor acetylhydrolase 1b regulatory subunit 1 [Source:HGNC Symbol;Acc:HGNC:8574]	PAFAH1B1	protein_coding	P43034	5048	7.477307807711482	7.50306255158144	2434.6291352480866	0.5258903296729713	0.5272089768065343	0.5212227825249169	0.011062174169281562	0.011880964281666868	9.26761482560416e-10	1412	1480	1848	3962	9658	2167	2441	1489
ENSG00000105778	ENSG00000105778.19	AVL9 cell migration associated [Source:HGNC Symbol;Acc:HGNC:28994]	AVL9	protein_coding	A0A024RA36,Q8NBF6	23080	5.610297106731963	5.641781768822423	668.3530320359953	0.5397001905164592	0.5414693818347105	0.5205547092961474	0.02057801592202925	0.018840821970175232	2.90235858048294e-5	388	412	505	1058	2954	640	602	380
ENSG00000221914	ENSG00000221914.11	protein phosphatase 2 regulatory subunit Balpha [Source:HGNC Symbol;Acc:HGNC:9304]	PPP2R2A	protein_coding	A0A140VJT0,P63151	5520	6.852002856341585	6.884539647978252	1584.272459030296	0.5471141380209197	0.5439952134686792	0.5184317575171227	0.020604705969077215	0.02222311365268654	7.927238437306342e-5	835	904	1265	2744	6876	1341	1623	925
ENSG00000152127	ENSG00000152127.9	alpha-1,6-mannosylglycoprotein 6-beta-N-acetylglucosaminyltransferase [Source:HGNC Symbol;Acc:HGNC:7049]	MGAT5	protein_coding	Q09328	4249	5.487475707076051	5.539557191974334	624.0039427297464	0.6557975837495161	0.6044767474020903	0.5175680557138636	0.037766766081432736	0.05647252995689493	0.011513564489617836	476	425	334	779	2363	563	679	393
ENSG00000186522	ENSG00000186522.15	septin 10 [Source:HGNC Symbol;Acc:HGNC:14349]	SEPT10	protein_coding	B5ME97,B7Z277,B7Z371,E7EW69,Q59H84,Q9H9P7,Q9P0V9	151011	5.959353223714406	5.999557675692381	856.3252038439869	0.5664449808886773	0.5617856736560862	0.5158227167186603	0.03354637965818859	0.03486855675645321	0.00144132962840905	521	432	639	1502	4060	772	821	461
ENSG00000253352	ENSG00000253352.9	taurine up-regulated 1 [Source:HGNC Symbol;Acc:HGNC:26066]	TUG1	antisense	NA	55000	6.986075023388808	7.017018668508827	1738.9442750286466	0.5410516106597476	0.5402609455732441	0.5141402409704545	0.019530339296841778	0.020516832836958772	1.2047551542464664e-4	1124	1141	1124	2663	6633	1444	1840	1128
ENSG00000115112	ENSG00000115112.8	transcription factor CP2 like 1 [Source:HGNC Symbol;Acc:HGNC:17925]	TFCP2L1	protein_coding	Q9NZI6	29842	5.623225695448334	5.677690837595926	687.4505372902443	0.6338068443411916	0.6084331004723506	0.5129224815423108	0.04881404010448301	0.06234690288636902	0.015498622271195183	446	535	369	876	2361	615	740	479
ENSG00000065150	ENSG00000065150.21	importin 5 [Source:HGNC Symbol;Acc:HGNC:6402]	IPO5	protein_coding	B3KWG6,O00410,Q9BVS9	3843	7.539811765147073	7.566289746882656	2544.0714146256537	0.5213855773627978	0.521912102204431	0.5119423857541244	0.013880167159291905	0.01580421884195682	6.274007164010523e-7	1582	1409	1988	4129	9927	2205	2590	1587
ENSG00000112249	ENSG00000112249.14	activating signal cointegrator 1 complex subunit 3 [Source:HGNC Symbol;Acc:HGNC:18697]	ASCC3	protein_coding	B4DR60,Q8N3C0	10973	7.099774726350011	7.131190685901652	1881.998689107563	0.5335500499011888	0.5394945435272056	0.511733777529055	0.020838067854893828	0.021988739948552393	1.543559821418725e-4	1011	1098	1466	3233	6877	1615	1974	1243
ENSG00000005339	ENSG00000005339.15	CREB binding protein [Source:HGNC Symbol;Acc:HGNC:2348]	CREBBP	protein_coding	Q92793	1387	5.724613026256052	5.769077140698813	730.9379347458006	0.6115247950506398	0.5756158826556657	0.5096594445415108	0.03559787113339334	0.045899697961331934	0.0057281579531661166	509	525	426	955	3124	720	655	435
ENSG00000177200	ENSG00000177200.17	chromodomain helicase DNA binding protein 9 [Source:HGNC Symbol;Acc:HGNC:25701]	CHD9	protein_coding	Q3L8U1	80205	5.683584788655674	5.719375278721218	707.078248336844	0.520093768465738	0.5551480880163128	0.5096318864257263	0.033130808976410825	0.028670341276185406	0.0014433476224752825	402	432	504	1170	2467	587	738	507
ENSG00000151572	ENSG00000151572.18	anoctamin 4 [Source:HGNC Symbol;Acc:HGNC:23837]	ANO4	protein_coding	B7Z9Z0,Q32M45	121601	3.2333028559944093	3.3044728298310586	131.05525485940913	0.7190461604583636	0.6456385006782727	0.5091047940291646	0.04961623630452469	0.09074113402257238	0.032005165990364785	101	82	65	178	554	143	131	68
ENSG00000129566	ENSG00000129566.13	telomerase associated protein 1 [Source:HGNC Symbol;Acc:HGNC:11726]	TEP1	protein_coding	G3V5X7,Q99973	7011	4.835971139854984	4.871440554677407	391.15469065244974	0.5480250073453621	0.5439700577747557	0.5090413892246081	0.026614726897953522	0.02937758683498094	5.276819779191774e-4	216	221	347	592	1612	398	378	211
ENSG00000258289	ENSG00000258289.8	churchill domain containing 1 [Source:HGNC Symbol;Acc:HGNC:20099]	CHURC1	protein_coding	A0A024R6B7,Q8WUH1	91612	6.649312991912639	6.695597027395259	1390.9326741137281	0.5734341352580011	0.574449798286407	0.5083999341643646	0.047882297076206115	0.05204791817078042	0.006963107417843983	646	747	1230	2389	5361	1050	1615	914
ENSG00000164151	ENSG00000164151.12	interactor of little elongation complex ELL subunit 1 [Source:HGNC Symbol;Acc:HGNC:29154]	KIAA0947	protein_coding	Q9Y2F5	23379	5.597268091996142	5.631576115993339	664.7817764747048	0.539598162155687	0.5462126953778343	0.5074595628951739	0.02608076456148086	0.027586550619637263	8.00887217515134e-4	462	364	462	1038	2554	537	711	437
ENSG00000090060	ENSG00000090060.18	poly(A) polymerase alpha [Source:HGNC Symbol;Acc:HGNC:14981]	PAPOLA	protein_coding	A0A024R6J7,A0A024R6M3,A0A0C4DGK1,P51003	10914	7.413784139620718	7.447508950022965	2341.351451604725	0.5432456609285127	0.5379465886678443	0.50558083003475085	0.025775010674936056	0.029867677822768734	4.3197359467213314e-4	1228	1290	1892	4172	10184	1944	2366	1397
ENSG00000116704	ENSG00000116704.8	solute carrier family 35 member D1 [Source:HGNC Symbol;Acc:HGNC:20800]	SLC35D1	protein_coding	Q9NTN3	23169	5.312940785017857	5.349028484672561	546.4122012473983	0.5175267961156789	0.5526003180159604	0.5048191993519836	0.037766766081432736	0.030113034842957073	0.001736810481546313	290	330	419	911	1908	446	639	357
ENSG00000143702	ENSG00000143702.16	centrosomal protein 170 [Source:HGNC Symbol;Acc:HGNC:28920]	CEP170	protein_coding	Q5SW79	645455,9859	5.5263410339863865	5.560576294177165	631.9564148684306	0.5285786449585667	0.5411298991024428	0.5046216539971493	0.03014807226071157	0.02799009687272034	5.197400246607511e-4	375	345	518	1006	2563	661	550	369
ENSG00000066084	ENSG00000066084.13	disco interacting protein 2 homolog B [Source:HGNC Symbol;Acc:HGNC:29284]	DIP2B	protein_coding	Q7Z3H2,Q96IB4,Q9P265	57609	6.281606608506277	6.313683999043094	1066.5619091311992	0.5402353614088152	0.534851755183448	0.5040898591114958	0.022944872112232825	0.025420806599715892	2.88320032954429e-4	728	674	694	1612	4332	1073	967	621
ENSG00000175104	ENSG00000175104.15	TNF receptor associated factor 6 [Source:HGNC Symbol;Acc:HGNC:12036]	TRAF6	protein_coding	Q9Y4K3	7189	3.8336797864684384	3.8751918739924935	195.54501219368552	0.5794654258456382	0.5617658672012423	0.5023145604026418	0.0370946151449416	0.04948469338595802	0.004916012262594443	102	144	139	288	830	178	179	123
ENSG00000126773	ENSG00000126773.13	pecanex 4 [Source:HGNC Symbol;Acc:HGNC:20349]	PCNXL4	protein_coding	B6ZDM2,Q63HM2	64430	5.442383133779657	5.479990915361981	597.2310052485592	0.5445300601762257	0.5470443811852053	0.5014885218312639	0.033225313659557755	0.03322183471052848	0.0015767508134411263	340	322	420	1121	2413	563	641	324
ENSG00000162623	ENSG00000162623.16	tRNA-yW synthesizing protein 3 homolog [Source:HGNC Symbol;Acc:HGNC:24757]	TYW3	protein_coding	Q6IPR3,Q96GE7	127253	4.828982216581555	4.86417788295982	389.17336255450977	0.5367591016788542	0.5384484488108069	0.5014230138285038	0.029067318639729767	0.029903155845808948	5.960529979316978e-4	238	197	318	644	1584	378	396	212
ENSG00000118900	ENSG00000118900.15	ubinuclein 1 [Source:HGNC Symbol;Acc:HGNC:12506]	UBN1	protein_coding	Q9NPG3	29855	6.118174505685213	6.149711662082612	951.610227520932	0.547473738316848	0.5294733456654804	0.5012585554785342	0.021607428099140073	0.025511284142552777	2.5346950028242013e-4	625	658	598	1419	3981	884	967	521
ENSG00000101846	ENSG00000101846.8	steroid sulfatase [Source:HGNC Symbol;Acc:HGNC:11425]	STS	protein_coding	A6PYA4,P08842,Q0W975	412	4.249547222477169	4.292850640449123	261.96490757745227	0.5198834709304535	0.5723255056289189	0.49993567958261853	0.05701908697583687	0.04551837842714921	0.0069699142117779864	138	145	206	447	967	203	305	175
ENSG00000069956	ENSG00000069956.12	mitogen-activated protein kinase 6 [Source:HGNC Symbol;Acc:HGNC:6879]	MAPK6	protein_coding	Q16659	5597	7.0320705253978915	7.062306148917097	1791.9939210418586	0.5286918055560821	0.523700694886187	0.4998791024403927	0.02140539062009857	0.024074712111141244	8.487868668837993e-5	1006	979	1419	3171	7624	1621	1791	1004
ENSG00000187231	ENSG00000187231.14	SEC14 and spectrin domain containing 1 [Source:HGNC Symbol;Acc:HGNC:18379]	SESTD1	protein_coding	B3KTX3,Q86VW0	91404	4.603144547441125	4.6352620532673265	332.28203451830484	0.5276239246268517	0.5342740675092108	0.4998699266241247	0.026098939857901654	0.026605817283933415	3.7132082155800816e-4	222	181	253	511	1308	319	313	203
ENSG00000104695	ENSG00000104695.13	protein phosphatase 2 catalytic subunit beta [Source:HGNC Symbol;Acc:HGNC:9300]	PPP2CB	protein_coding	A0A140VJS0,P62714	5516	6.866964996736492	6.911368755100508	1614.5692890944454	0.5802174627891846	0.5623547902182313	0.4995844123867402	0.043394942223084355	0.052858256107654954	0.0062944788185578865	848	743	1326	3081	6363	1386	1775	978
ENSG00000026751	ENSG00000026751.17	SLAM family member 7 [Source:HGNC Symbol;Acc:HGNC:21394]	SLAMF7	protein_coding	B4DVL7,B4DW98,Q9NQ25	57823	4.017457734534567	4.076514132794949	224.0956920382116	0.6688866670571895	0.5946846967130022	0.49949395525179324	0.048930164739828245	0.07530237028089057	0.01852827977425476	130	159	165	291	1107	232	224	93
ENSG00000225830	ENSG00000225830.14	ERCC excision repair 6, chromatin remodeling factor [Source:HGNC Symbol;Acc:HGNC:3438]	ERCC6	protein_coding	A8K4Q3,P0DP91,Q03468,Q59FF6,Q8N328	2074,267004	5.305591213251781	5.334832508036437	540.9578750812716	0.5101636205586528	0.527559429540222	0.4981520434440785	0.021607428099140073	0.020088528113435578	1.238887916392791e-4	299	358	412	839	2018	464	552	356
ENSG00000115464	ENSG00000115464.15	ubiquitin specific peptidase 34 [Source:HGNC Symbol;Acc:HGNC:20066]	USP34	protein_coding	Q70CQ2	9736	6.373551294683307	6.403102620604197	1135.4940599807428	0.5344696524319079	0.5235038605018971	0.4980826616573374	0.02057801592202925	0.022904881051604313	1.9083609363056486e-4	755	782	730	1656	4416	984	1196	688
ENSG00000141646	ENSG00000141646.14	SMAD family member 4 [Source:HGNC Symbol;Acc:HGNC:6770]	SMAD4	protein_coding	A0A024R274,Q13485	4089	5.081922206971811	5.1270385319466705	467.35934354517747	0.547274015198284	0.5650707082028603	0.49792559512937806	0.052500016952288536	0.04993732674114469	0.006715589353034506	215	270	368	860	1865	487	430	274
ENSG00000007202	ENSG00000007202.15	KIAA0100 [Source:HGNC Symbol;Acc:HGNC:28960]	KIAA0100	protein_coding	Q14667	9703	7.77568840936536	7.810662982006021	3013.915227654006	0.5562426228192138	0.5389081110160125	0.497379500497688	0.027497795180529604	0.03502849297741621	0.001388483850715321	2249	1898	1856	4267	11663	3007	2985	1721
ENSG00000196712	ENSG00000196712.18	neurofibromin 1 [Source:HGNC Symbol;Acc:HGNC:7765]	NF1	protein_coding	P21359	4763	5.950082047371803	5.9781467669194415	845.3268603853678	0.5221477724001994	0.519259349438329	0.49733307724800546	0.019340860949917132	0.01958160589340253	5.307555914363352e-5	563	541	557	1311	3202	793	847	509
ENSG00000145715	ENSG00000145715.15	RAS p21 protein activator 1 [Source:HGNC Symbol;Acc:HGNC:9871]	RASA1	protein_coding	P20936,Q59GK3	5921	6.497908142485583	6.536867058815707	1243.772750648149	0.5439414660225818	0.5463538375726155	0.4969353871189897	0.04135417291448984	0.041294984509518795	0.0025375527870005643	745	765	813	2151	5877	1218	1061	672
ENSG00000131374	ENSG00000131374.14	TBC1 domain family member 5 [Source:HGNC Symbol;Acc:HGNC:19166]	TBC1D5	protein_coding	B9A6K1,Q92609	9779	5.520803668435199	5.559285089269779	632.2186515260289	0.5639645502401791	0.5499336691687917	0.49624484049390294	0.0352262555626849	0.0396304226602332	0.004045117120362941	416	447	379	917	2508	491	708	399
ENSG00000160712	ENSG00000160712.13	interleukin 6 receptor [Source:HGNC Symbol;Acc:HGNC:6019]	IL6R	protein_coding	A0A087WTB5,A0N0L5,P08887	3570	5.0498538086315925	5.079782040104188	452.97395127406304	0.5127648359032004	0.5256104184414541	0.494407143584594	0.02510590671274841	0.023146140504800492	3.001524467569981e-4	281	287	323	704	1734	360	501	287
ENSG00000140265	ENSG00000140265.12	zinc finger and SCAN domain containing 29 [Source:HGNC Symbol;Acc:HGNC:26673]	ZSCAN29	protein_coding	Q05BJ4,Q8IWY8,Q96AG1	146050	4.549229432364544	4.579490272081383	319.98602095798685	0.5037586909989431	0.5340140337133192	0.4936087909699871	0.03024068476319903	0.023701109155764	5.680377294674109e-4	203	191	235	493	1121	293	346	200
ENSG00000184557	ENSG00000184557.4	suppressor of cytokine signaling 3 [Source:HGNC Symbol;Acc:HGNC:19391]	SOCS3	protein_coding	O14543,Q6FI39	9021	3.650116315676035	3.7003695814987156	173.81056107926574	0.6316006935602043	0.598524920311827	0.4935326044966172	0.04931247424678295	0.0732618672445793	0.02233409830570204	130	116	106	206	642	151	180	120
ENSG00000077809	NA	NA	GTF2I	protein_coding	NA	NA	5.696233693293522	5.730245355978833	712.324461981502	0.5234334751996315	0.538713011328063	0.49335559886496805	0.0349907611919815	0.031357361737749355	0.0020852557576265885	500	406	498	1067	2341	643	822	446
ENSG00000183723	ENSG00000183723.12	CKLF like MARVEL transmembrane domain containing 4 [Source:HGNC Symbol;Acc:HGNC:19175]	CMTM4	protein_coding	Q8IZR5	146223	5.780075521558138	5.8179699087514845	757.3786432924899	0.5271791896638414	0.5491647179001715	0.492499295125558	0.0439537198741348	0.039393346447923916	0.004951071993473771	509	475	506	1111	2581	583	900	515
ENSG00000166181	ENSG00000166181.13	apoptosis inhibitor 5 [Source:HGNC Symbol;Acc:HGNC:594]	API5	protein_coding	B4DDR3,Q9BZZ5	8539	7.262706449043404	7.3016458872652885	2117.556555838306	0.537607288019105	0.544459072176167	0.492492779689788	0.04328785387326027	0.04458814549541725	0.00396348963999779	1093	1176	1725	3723	8391	1532	2480	1345
ENSG00000113712	ENSG00000113712.18	casein kinase 1 alpha 1 [Source:HGNC Symbol;Acc:HGNC:2451]	CSNK1A1	protein_coding	B4DER9,P48729,Q6PJ06	1452	8.209059295956184	8.241710141756375	4062.951583140956	0.523973362072287	0.5262990360148293	0.4919859779120003	0.03024068476319903	0.03316724818326024	7.83922854906104e-4	2147	2344	3316	6993	17255	3066	4271	2555
ENSG00000204604	ENSG00000204604.12	zinc finger protein 468 [Source:HGNC Symbol;Acc:HGNC:33105]	ZNF468	protein_coding	A2RRD8,Q5VIY5	162967,90333	4.510632953588297	4.545566583811856	312.18407942212826	0.514557095716094	0.539423157184571	0.4918182799748422	0.03542396921599677	0.032240418509158014	0.001379651120140914	156	189	260	514	1188	280	319	197
ENSG00000117036	ENSG00000117036.12	ETS variant transcription factor 3 [Source:HGNC Symbol;Acc:HGNC:3492]	ETV3	protein_coding	P41162	2117	5.262849775189393	5.2990175619472835	526.224156973274	0.5325306507304196	0.5320824948800363	0.4912671069840574	0.035704876890838004	0.03553533109902669	0.0014127472162102342	311	282	409	912	2335	519	496	273
ENSG00000112851	ENSG00000112851.14	erbb2 interacting protein [Source:HGNC Symbol;Acc:HGNC:15842]	ERBB2IP	protein_coding	Q96RT1	55914	5.8217396792408405	5.863568092711695	779.7640625830975	0.547152760424536	0.5498926758730596	0.4908504337947712	0.04629655231026063	0.047816971375993264	0.005418772959548014	394	405	644	1432	3450	640	750	490
ENSG00000005889	ENSG00000005889.15	zinc finger protein X-linked [Source:HGNC Symbol;Acc:HGNC:12869]	ZFX	protein_coding	A0A024RC04,P17010,Q59EB9,Q8WXB7	7543	5.22902770444855	5.255996325013345	511.5083448921158	0.5040860222358673	0.5106733684568356	0.4906188475960238	0.0200730013244263	0.01862831630894474	1.676346910751937e-5	315	315	374	826	1972	504	509	287
ENSG00000166233	ENSG00000166233.15	ariadne RBR E3 ubiquitin protein ligase 1 [Source:HGNC Symbol;Acc:HGNC:689]	ARIH1	protein_coding	Q9Y4X5	25820	6.138901543528233	6.166369298901071	962.6304321466424	0.5067757987821474	0.5095835346965021	0.49033586839312737	0.020306317788963583	0.019821450865418075	3.129979238843992e-5	570	553	762	1597	3850	803	1092	536
ENSG00000029363	ENSG00000029363.17	BCL2 associated transcription factor 1 [Source:HGNC Symbol;Acc:HGNC:16863]	BCLAF1	protein_coding	Q9NYF8	9774	6.979161508496215	7.014390469811644	1736.0051387064063	0.5199833745919308	0.5348752291626789	0.4902288720107711	0.03699403241424345	0.03658464462235064	0.0024463897521573843	980	994	1285	3057	6307	1330	1905	1201
ENSG00000104517	ENSG00000104517.13	ubiquitin protein ligase E3 component n-recognin 5 [Source:HGNC Symbol;Acc:HGNC:16806]	UBR5	protein_coding	O95071	51366	6.876020852669557	6.90393896957504	1607.5312789619397	0.5130515729028453	0.5142231755873989	0.4898721186701001	0.020838067854893828	0.022325747748795213	1.3255031355859803e-4	1069	1057	1091	2386	6004	1529	1496	1026
ENSG00000172175	ENSG00000172175.15	MALT1 paracaspase [Source:HGNC Symbol;Acc:HGNC:6819]	MALT1	protein_coding	A8K5S1,Q9UDY8	10892	5.332122024508363	5.369945228137487	552.8318329396108	0.5351389543344747	0.53730638746789	0.4895375703689629	0.042154914287809	0.03904218153957262	0.0027112109960256525	312	320	404	980	2628	487	498	313
ENSG00000239264	ENSG00000239264.9	thioredoxin domain containing 5 [Source:HGNC Symbol;Acc:HGNC:21073]	TXNDC5	protein_coding	A0A024QZV0,Q8NBS9	81567	7.883574338884213	7.909922703224929	3226.727647616449	0.5063284910504274	0.5041731113254404	0.4887479147451198	0.019302924753201514	0.02171531449029878	1.3592785738927613e-5	2050	2201	2248	4823	13266	3142	3295	1649
ENSG00000010818	ENSG00000010818.10	HIVEP zinc finger 2 [Source:HGNC Symbol;Acc:HGNC:4921]	HIVEP2	protein_coding	P31629	3097	5.318263884998698	5.363828098436107	552.2170171448171	0.5898534978689153	0.5676781001496225	0.48868266320955384	0.046875641121415644	0.058550772945671736	0.012435546900625108	397	386	326	715	2137	552	475	365
ENSG00000135318	ENSG00000135318.12	5'-nucleotidase ecto [Source:HGNC Symbol;Acc:HGNC:8021]	NT5E	protein_coding	P21589,Q6NZX3	4907	8.281902589807787	8.315258253603082	4272.691075083502	0.5189255446531884	0.529054716773936	0.48772199065658217	0.03293081814975386	0.03479756810614359	7.28780300091766e-4	2810	2738	2992	6292	19641	4268	3570	2328
ENSG00000151150	ENSG00000151150.22	ankyrin 3 [Source:HGNC Symbol;Acc:HGNC:494]	ANK3	protein_coding	Q12955,Q8NAK2	288	4.462684767312622	4.497278256418889	302.1982075118759	0.5527839420876784	0.5352615073419245	0.4868491228635796	0.03251580715791768	0.039511321876966855	0.0034794823163195347	205	207	202	410	1168	244	330	191
ENSG00000070159	ENSG00000070159.14	protein tyrosine phosphatase non-receptor type 3 [Source:HGNC Symbol;Acc:HGNC:9655]	PTPN3	protein_coding	B7Z3V3,B7Z9V1,B7ZA03,P26045,Q8N4S3	5774	5.6085511071891165	5.632823540731864	665.0756146804848	0.49812951616161993	0.5002317732898856	0.4865645272889576	0.01637621247849235	0.015900778166905355	3.263210839837339e-6	432	415	497	1001	2480	591	714	392
ENSG00000112414	ENSG00000112414.15	adhesion G protein-coupled receptor G6 [Source:HGNC Symbol;Acc:HGNC:13841]	GPR126	protein_coding	Q86SQ4	57211	5.228344082246437	5.262997083853344	513.6986656015835	0.5335144491842635	0.526121037798507	0.48460035843857807	0.03620387198281871	0.03694917560475951	0.001910099712103575	339	329	338	801	2222	521	445	285
ENSG00000170759	ENSG00000170759.11	kinesin family member 5B [Source:HGNC Symbol;Acc:HGNC:6324]	KIF5B	protein_coding	P33176,Q6P164,V9HW29	3799	8.045598489379632	8.081934499439665	3636.9508785444873	0.5370154635849637	0.5308470058422727	0.48458232540565704	0.037766766081432736	0.04440266735786519	0.002951944515763628	1915	1904	2986	6666	15051	2912	3599	2377
ENSG00000136731	ENSG00000136731.13	UDP-glucose glycoprotein glucosyltransferase 1 [Source:HGNC Symbol;Acc:HGNC:15663]	UGGT1	protein_coding	Q9NYU2	56886	6.712029360845214	6.735687272873283	1429.4198627699684	0.4948934337437259	0.4941878584139036	0.48427884547015776	0.015341557268650663	0.016100232602948905	2.6689579712144815e-7	900	926	1021	2257	5752	1328	1359	837
ENSG00000113163	ENSG00000113163.17	ceramide transporter 1 [Source:HGNC Symbol;Acc:HGNC:2205]	COL4A3BP	protein_coding	A0A024RAJ5,Q9Y5P4	10087	5.595976643193531	5.626958884664339	662.372657359108	0.507280527937984	0.5188062746118308	0.48414683155748095	0.029965619674346026	0.02860803891200724	7.83922854906104e-4	353	416	559	1024	2535	516	755	411
ENSG00000068796	ENSG00000068796.18	kinesin family member 2A [Source:HGNC Symbol;Acc:HGNC:6318]	KIF2A	protein_coding	B0AZS5,O00139	3796	5.171694522076327	5.205524319974334	494.12175766613217	0.5048580997896992	0.5288890981010591	0.4833807651433221	0.037536119221355156	0.032240418509158014	0.0017631329107617106	286	265	373	887	1863	419	525	315
ENSG00000162434	ENSG00000162434.13	Janus kinase 1 [Source:HGNC Symbol;Acc:HGNC:6190]	JAK1	protein_coding	P23458,Q6P669	3716	6.491551324925648	6.520143417982987	1230.4674121552564	0.5149998758866187	0.5073167320242391	0.48296219433003257	0.023704522421510166	0.026685460134489417	2.253820969022476e-4	823	828	867	1739	5295	1189	1110	684
ENSG00000170871	ENSG00000170871.12	KIAA0232 [Source:HGNC Symbol;Acc:HGNC:28992]	KIAA0232	protein_coding	A5YKK5,Q92628	9778	5.232813099605798	5.261083665633535	513.8890955916869	0.4920370734181966	0.5135094067517588	0.48268947921598804	0.025667755952445647	0.022909296177872303	2.5072843559590145e-4	303	314	402	810	1940	415	536	340
ENSG00000166398	ENSG00000166398.13	KIAA0355 [Source:HGNC Symbol;Acc:HGNC:29016]	KIAA0355	protein_coding	O15063	9710	3.6335349933386576	3.6827033879147617	171.00129828027647	0.6310934924103684	0.571483295171439	0.48244643191849007	0.042574313830106736	0.07526374280859566	0.019380906467645932	104	137	104	221	690	174	170	94
ENSG00000121892	ENSG00000121892.15	PDS5 cohesin associated factor A [Source:HGNC Symbol;Acc:HGNC:29088]	PDS5A	protein_coding	G1UI16,Q29RF7	23244	6.980229200653446	7.002657358247102	1720.0418892025425	0.4859482309858466	0.48636506731876106	0.48218473927302813	0.014276194368206327	0.015490677842766273	1.1924634419330084e-8	1067	1082	1288	2752	7100	1546	1643	1001
ENSG00000055208	ENSG00000055208.19	TGF-beta activated kinase 1 (MAP3K7) binding protein 2 [Source:HGNC Symbol;Acc:HGNC:17075]	TAB2	protein_coding	B4DIR9,Q9NYJ8	23118	6.371365843655319	6.396795745436626	1130.0443504927644	0.4940632629050732	0.4983027462097604	0.48068673485349706	0.0192927111007002	0.01903658558540203	1.5882859116827556e-5	664	653	932	1834	4413	929	1222	679
ENSG00000173575	ENSG00000173575.22	chromodomain helicase DNA binding protein 2 [Source:HGNC Symbol;Acc:HGNC:1917]	CHD2	protein_coding	O14647	1106	6.796783414603856	6.836949782177263	1534.5018261278942	0.5732918020202856	0.541919701324174	0.47900811356080436	0.03972071062541691	0.05317942205443422	0.007634390226966218	1157	1064	908	1969	5880	1512	1503	908
ENSG00000117226	ENSG00000117226.12	guanylate binding protein 3 [Source:HGNC Symbol;Acc:HGNC:4184]	GBP3	protein_coding	Q9H0R5	2635	5.129143079561583	5.169258791448129	482.0127505120656	0.5078296731093396	0.5422600181581869	0.47832265280992803	0.057651793052733796	0.04902180063101359	0.007890037309035937	236	279	397	840	1721	384	570	309
ENSG00000078369	ENSG00000078369.18	G protein subunit beta 1 [Source:HGNC Symbol;Acc:HGNC:4396]	GNB1	protein_coding	A0A024R056,B3KVK2,P62873	2782	9.028335305303552	9.055608013502647	7140.582327254769	0.49831464354300176	0.4996617236264235	0.47776716106624245	0.02367820430185164	0.02905676768059049	1.2006072203004724e-4	4937	4539	5073	10372	29756	7203	6888	3639
ENSG00000104341	ENSG00000104341.17	lysosomal protein transmembrane 4 beta [Source:HGNC Symbol;Acc:HGNC:13646]	LAPTM4B	protein_coding	Q86VI4	55353	6.456244279707535	6.493380943431366	1208.1979881485513	0.5226625460514752	0.5286474777692219	0.4774388127979165	0.04383058553871364	0.04567410126200487	0.004561660033469844	607	695	1027	2072	4530	980	1521	666
ENSG00000175054	ENSG00000175054.16	ATR serine/threonine kinase [Source:HGNC Symbol;Acc:HGNC:882]	ATR	protein_coding	Q13535	545	5.45882302061058	5.493970725291811	604.0627484421842	0.49671119251982226	0.5267091864937462	0.4761505680840191	0.04736669876241244	0.03923444870595089	0.004091754352541696	335	358	464	1027	2208	453	726	384
ENSG00000196305	ENSG00000196305.17	isoleucyl-tRNA synthetase 1 [Source:HGNC Symbol;Acc:HGNC:5330]	IARS	protein_coding	P41252,Q6P0M4,Q7L4K8	3376	7.606753262687794	7.632856274766963	2662.606417022878	0.4978820041822838	0.494178268916696	0.47569131128146125	0.02140539062009857	0.02455796253520228	4.522392237047548e-5	1510	1486	2208	4597	10433	2552	2712	1451
ENSG00000164164	ENSG00000164164.17	OTU deubiquitinase 4 [Source:HGNC Symbol;Acc:HGNC:24949]	OTUD4	protein_coding	Q01804	54726	6.212640922207162	6.248896644300337	1020.21540751934	0.5129959185897881	0.5262938868726121	0.47546358761749136	0.044115036054110136	0.04390293826340521	0.004528771432350119	505	615	819	1794	3978	790	1041	700
ENSG00000109436	ENSG00000109436.8	TBC1 domain family member 9 [Source:HGNC Symbol;Acc:HGNC:21710]	TBC1D9	protein_coding	Q6ZT07	23158	5.414781063756435	5.443951138435331	583.4779846889514	0.48953929924285783	0.5102914794491391	0.4746968286201733	0.030926664084542956	0.027118275243530235	7.813178038342861e-4	351	362	412	980	2131	476	643	373
ENSG00000147475	ENSG00000147475.17	ER lipid raft associated 2 [Source:HGNC Symbol;Acc:HGNC:1356]	ERLIN2	protein_coding	O94905	11160	6.0052457062201805	6.029316091449983	875.7450426600263	0.48619132653006547	0.48942768756850813	0.47384406790378913	0.018918799220691212	0.018484574045846115	1.1805731724395535e-5	522	582	638	1403	3383	731	933	527
ENSG00000129116	ENSG00000129116.19	palladin, cytoskeletal associated protein [Source:HGNC Symbol;Acc:HGNC:17068]	PALLD	protein_coding	B2RTX2,Q8WX93	23022	7.849808867976604	7.8703381377878046	3141.0706775820904	0.4744898662199706	0.4754295937607443	0.473043807301593	0.012903573432087454	0.014885478242447457	5.338919082041927e-10	1942	2048	2360	4930	12011	2849	3078	1885
ENSG00000197535	ENSG00000197535.14	myosin VA [Source:HGNC Symbol;Acc:HGNC:7602]	MYO5A	protein_coding	A8CDT9,Q9UES4,Q9Y4I1	4644	6.500607438298996	6.530664680907649	1238.7867664241012	0.5066697437197986	0.5029300962407968	0.4725055442711114	0.03120284622504129	0.03304204919048003	6.702003240950321e-4	814	787	835	1988	5594	1178	1125	655
ENSG00000082701	ENSG00000082701.16	glycogen synthase kinase 3 beta [Source:HGNC Symbol;Acc:HGNC:4617]	GSK3B	protein_coding	P49841,Q6FI27	2932	7.016861378839813	7.042128583532297	1769.150960970132	0.48518952883054484	0.4917637637778577	0.4715038299621504	0.02140539062009857	0.022904881051604313	1.0222874876007975e-4	1160	1077	1298	2782	6886	1424	1755	1166
ENSG00000130449	ENSG00000130449.6	zinc finger SWIM-type containing 6 [Source:HGNC Symbol;Acc:HGNC:29316]	ZSWIM6	protein_coding	Q9HCJ5	57688	4.947984210153728	4.986876465025421	424.67254853923964	0.5689068559899139	0.5352130019175624	0.47147780698658875	0.04033382107840299	0.05419019615497728	0.009339322360402046	303	299	259	570	1754	383	384	271
ENSG00000075223	ENSG00000075223.14	semaphorin 3C [Source:HGNC Symbol;Acc:HGNC:10725]	SEMA3C	protein_coding	Q99985	10512	7.864208176994281	7.895016410659889	3195.1802359843364	0.4963389296075886	0.5068858594093127	0.47085551801562614	0.03524198647091426	0.03694917560475951	0.0013914548987934352	1910	1931	2296	5497	13486	2644	2773	2162
ENSG00000165671	ENSG00000165671.20	nuclear receptor binding SET domain protein 1 [Source:HGNC Symbol;Acc:HGNC:14234]	NSD1	protein_coding	Q96L73,Q96MN8	64324	6.3057519217349025	6.340622150042506	1087.8127814290772	0.546377840590824	0.5224641822316305	0.47046197063682044	0.0352262555626849	0.044228219192153945	0.0051681262076300315	775	784	694	1388	4131	981	1069	691
ENSG00000184564	ENSG00000184564.11	SLIT and NTRK like family member 6 [Source:HGNC Symbol;Acc:HGNC:23503]	SLITRK6	protein_coding	Q9H5Y7	84189	4.913972016565142	4.947566190676972	412.4518728377343	0.5347872797323016	0.5090397221897767	0.4695079599554841	0.03436582715916211	0.0419169284898579	0.003008626704044346	259	288	294	594	1743	340	489	205
ENSG00000139197	ENSG00000139197.10	peroxisomal biogenesis factor 5 [Source:HGNC Symbol;Acc:HGNC:9719]	PEX5	protein_coding	A0A0S2Z480,A0A0S2Z4F3,A0A0S2Z4H1,B4DR50,B4E0T2,P50542	5830	4.76924362776109	4.804831901308863	374.0943675692167	0.5000447815701917	0.5266786944043256	0.4694384358710244	0.05397208676777675	0.04434090679834827	0.006268938467590024	259	214	263	577	1241	396	415	202
ENSG00000180370	ENSG00000180370.10	p21 (RAC1) activated kinase 2 [Source:HGNC Symbol;Acc:HGNC:8591]	PAK2	protein_coding	A8K5M4,Q13177	5062	6.9717406111671965	6.996588498473114	1712.4633118869751	0.48174756736217333	0.48507530511982866	0.46847826223179667	0.02249896439278934	0.023556111500524522	3.7450223476652916e-5	1050	1068	1263	2837	7318	1570	1519	1005
ENSG00000114062	ENSG00000114062.21	ubiquitin protein ligase E3A [Source:HGNC Symbol;Acc:HGNC:12496]	UBE3A	protein_coding	Q05086,Q9H2G0	7337	6.354723092592854	6.385988884941426	1121.7036348212434	0.49705204918185714	0.5065864885097037	0.4681535724674372	0.03662592683388365	0.0358048766230989	0.0018095616385994649	599	667	895	1956	4463	849	1208	718
ENSG00000185567	ENSG00000185567.7	AHNAK nucleoprotein 2 [Source:HGNC Symbol;Acc:HGNC:20125]	AHNAK2	protein_coding	Q8IVF2	113146	9.969530117192152	9.996723827097751	13721.585852955282	0.5044978947382306	0.49502741297531944	0.46800111748467055	0.024386819935054028	0.03203282296224775	4.550423360343584e-4	9724	9377	9137	19048	52916	12811	13185	8254
ENSG00000139116	ENSG00000139116.18	kinesin family member 21A [Source:HGNC Symbol;Acc:HGNC:19349]	KIF21A	protein_coding	Q7Z4S6	55605	5.479943409395693	5.5059920607819475	608.7023538844682	0.4938606504196025	0.4891592792487789	0.4672884672101518	0.024887611610322484	0.02579709250765007	1.934416565481528e-4	394	411	427	918	2456	579	553	359
ENSG00000144810	ENSG00000144810.16	collagen type VIII alpha 1 chain [Source:HGNC Symbol;Acc:HGNC:2215]	COL8A1	protein_coding	P27658	1295	5.609770460793541	5.632757028091523	664.6067723783901	0.47669194351762106	0.4772042789201497	0.46565653102173693	0.019777436102027802	0.018706016881576432	5.787717742542285e-6	416	417	504	1059	2728	558	665	393
ENSG00000144824	ENSG00000144824.21	pleckstrin homology like domain family B member 2 [Source:HGNC Symbol;Acc:HGNC:29573]	PHLDB2	protein_coding	Q86SQ0	90102	6.862335293481406	6.889603287245779	1591.8018459561943	0.4858741195964544	0.4944939036430897	0.4652687336374597	0.028002762572709537	0.028997473987878743	6.679598546657519e-4	987	1029	1104	2609	5908	1244	1718	1040
ENSG00000062650	ENSG00000062650.19	WAPL cohesin release factor [Source:HGNC Symbol;Acc:HGNC:23293]	WAPAL	protein_coding	A8K273,B2RTX8,Q7Z5K2	23063	6.247413591733316	6.274056626455165	1038.0282145290582	0.489890414414867	0.4919440141937416	0.46505132109275854	0.02566180799729203	0.02650523408619768	3.6855990837889215e-4	689	605	718	1760	3876	879	1121	630
ENSG00000114742	ENSG00000114742.14	WD repeat domain 48 [Source:HGNC Symbol;Acc:HGNC:30914]	WDR48	protein_coding	A0A024R2L1,Q8TAF3	57599	5.006421953546703	5.032387831993392	438.3408891985734	0.4880367495883602	0.4925370133340236	0.46468820255011584	0.026098939857901654	0.025970986672526158	4.149265932549312e-4	270	303	317	653	1618	371	473	269
ENSG00000136111	ENSG00000136111.14	TBC1 domain family member 4 [Source:HGNC Symbol;Acc:HGNC:19165]	TBC1D4	protein_coding	O60343	9882	4.783004377804486	4.820270602263602	377.88406007971946	0.4984492971695611	0.5227332788537247	0.4641159936693887	0.05564632526898342	0.049337549862301294	0.007239177097909224	197	229	305	637	1515	273	428	241
ENSG00000157617	ENSG00000157617.17	C2 calcium dependent domain containing 2 [Source:HGNC Symbol;Acc:HGNC:1266]	C2CD2	protein_coding	Q9Y426	25966	4.55832781385457	4.591573524754601	322.45701570995425	0.4887626192804522	0.515197600798862	0.46318161637311334	0.04563283734844103	0.04050899365603871	0.004003155358991568	205	183	226	554	1247	260	331	213
ENSG00000131724	ENSG00000131724.11	interleukin 13 receptor subunit alpha 1 [Source:HGNC Symbol;Acc:HGNC:5974]	IL13RA1	protein_coding	P78552	3597	5.899924398210038	5.929553139970114	817.3425455621475	0.481913355893444	0.4997050581901773	0.4618941656540014	0.037163966164940596	0.03304204919048003	0.001761336097490148	461	504	613	1409	2996	638	944	509
ENSG00000135932	ENSG00000135932.11	calcium binding protein 39 [Source:HGNC Symbol;Acc:HGNC:20292]	CAB39	protein_coding	A0A024R496,Q9Y376	51719	7.579407952784048	7.612690065495773	2626.480878211736	0.5115612600891348	0.5053741958522274	0.4610274625902139	0.04101120324402003	0.047816971375993264	0.003763872994908916	1353	1451	2153	4875	10723	2102	2642	1671
ENSG00000101972	ENSG00000101972.19	stromal antigen 2 [Source:HGNC Symbol;Acc:HGNC:11355]	STAG2	protein_coding	Q6AI02,Q6MZM3,Q6MZP3,Q8N3U4	10735	6.387795765918997	6.421279421507698	1149.1725258310084	0.506019083940615	0.5060410325496864	0.4603498050490251	0.04202349657817515	0.0447413635793936	0.00404293833336231	603	625	944	2120	4480	923	1274	695
ENSG00000125107	ENSG00000125107.18	CCR4-NOT transcription complex subunit 1 [Source:HGNC Symbol;Acc:HGNC:7877]	CNOT1	protein_coding	A5YKK6	23019	7.449149610650901	7.47937863716584	2395.90823677805	0.5164609391204118	0.49866479371085093	0.45934819199818516	0.0318150954785964	0.0396304226602332	0.002507967103151568	1753	1644	1524	3292	8870	2189	2570	1380
ENSG00000134308	ENSG00000134308.14	tyrosine 3-monooxygenase/tryptophan 5-monooxygenase activation protein theta [Source:HGNC Symbol;Acc:HGNC:12854]	YWHAQ	protein_coding	P27348	10971	9.090960851858604	9.124156337954656	7487.056972838332	0.5163344570447872	0.50178756861884	0.45885302183091564	0.041272042534603495	0.05317942205443422	0.0035145250151802226	4026	3835	6411	13779	32622	6294	7593	4216
ENSG00000157625	ENSG00000157625.15	TGF-beta activated kinase 1 (MAP3K7) binding protein 3 [Source:HGNC Symbol;Acc:HGNC:30681]	TAB3	protein_coding	Q8N5C8	257397	5.624694166752487	5.658361805262158	675.876878963493	0.5001082493284271	0.5041953555512476	0.45869264320767744	0.04587633242039262	0.04390293826340521	0.003724025214192234	396	367	518	1226	3052	585	610	398
ENSG00000138771	ENSG00000138771.16	shroom family member 3 [Source:HGNC Symbol;Acc:HGNC:30422]	SHROOM3	protein_coding	B3KY47,Q8TF72	57619	5.322520240917806	5.359861740308224	550.0341114634015	0.5556585882399345	0.5183989865467629	0.4581784532800478	0.041364849811060624	0.0564504787435796	0.009487635578276709	408	373	321	786	2306	492	525	327
ENSG00000113522	ENSG00000113522.14	RAD50 double strand break repair protein [Source:HGNC Symbol;Acc:HGNC:9816]	RAD50	protein_coding	A5D6Y3,Q92878	10111	6.10958878341035	6.13302908580685	940.3926595632458	0.47049911919074855	0.4711191128232694	0.45718411268554504	0.02171870051193471	0.022618488714012883	2.41709919270476e-5	572	574	731	1559	3736	816	1049	493
ENSG00000123636	ENSG00000123636.18	bromodomain adjacent to zinc finger domain 2B [Source:HGNC Symbol;Acc:HGNC:963]	BAZ2B	protein_coding	Q9UIF8	29994	5.302659810171919	5.327943197821515	537.9015579219333	0.4830367953375069	0.47882736424555256	0.456230614108931	0.02608076456148086	0.027859837726410493	2.8654940074874683e-4	368	334	378	844	2179	452	532	326
ENSG00000144909	ENSG00000144909.8	oxysterol binding protein like 11 [Source:HGNC Symbol;Acc:HGNC:16397]	OSBPL11	protein_coding	A0A140VJQ6,Q9BXB4	114885	4.702324724702785	4.730207148533058	355.45335285118614	0.4741902597822182	0.4972629037074693	0.455799507890704	0.03760170141995306	0.032604483123194195	0.0018948878917963592	241	212	260	544	1266	308	364	233
ENSG00000150712	ENSG00000150712.11	myotubularin related protein 12 [Source:HGNC Symbol;Acc:HGNC:18191]	MTMR12	protein_coding	Q9C0I1	54545	4.742198084140516	4.770540809919455	365.20040503387963	0.5161654921077109	0.4891645898744345	0.45570898523416686	0.03024068476319903	0.03744861395618171	0.0021217197606776743	262	242	254	504	1423	317	386	211
ENSG00000244405	ENSG00000244405.8	ETS variant transcription factor 5 [Source:HGNC Symbol;Acc:HGNC:3494]	ETV5	protein_coding	P41161	2119	5.104769089754978	5.140417219789115	471.4977804831009	0.523031254846203	0.5056474283552885	0.45558675036009566	0.044802569751977835	0.053513525197704685	0.0060709197331831055	316	311	299	749	1991	490	452	230
ENSG00000213079	ENSG00000213079.9	SR-related CTD associated factor 8 [Source:HGNC Symbol;Acc:HGNC:20959]	SCAF8	protein_coding	A0A0A0MT33,B7Z3A4,B7Z876,Q9UPN6	22828	5.3263063325083015	5.3575263591919935	548.189818850817	0.4947806676697775	0.4919433913953878	0.4553041544126808	0.04051354530246864	0.040620358977587916	0.0020165530156116777	333	296	459	913	2428	520	498	294
ENSG00000173273	ENSG00000173273.16	tankyrase [Source:HGNC Symbol;Acc:HGNC:11941]	TNKS	protein_coding	O95271	8658	5.021745298765238	5.05012622412695	443.53156027969	0.5011698175762292	0.48800908565054607	0.4547315804309074	0.031314763826849265	0.03641157266599434	0.0017176578059533985	322	254	337	643	1764	358	473	266
ENSG00000067560	ENSG00000067560.12	ras homolog family member A [Source:HGNC Symbol;Acc:HGNC:667]	RHOA	protein_coding	A0A024R324,B4DKN9,C9JRM1,C9JX21,P61586,Q9BVT0	387	9.11727382160068	9.136647070273334	7554.890748038391	0.4560529733607033	0.456067090577975	0.4543935779856383	0.015827227773468996	0.019487433472207886	3.728265601923318e-9	4968	4937	5669	11495	30435	7024	7328	4143
ENSG00000103111	ENSG00000103111.15	MON1 homolog B, secretory trafficking associated [Source:HGNC Symbol;Acc:HGNC:25020]	MON1B	protein_coding	B4DKA0,E7EW32,Q6ZR87,Q7L1V2	22879	5.878786045167383	5.902749042023311	801.6464328930123	0.4784923839509747	0.47135815667409975	0.454152352157304	0.02356397994997211	0.02561007176432366	1.0443158745267155e-4	535	530	556	1245	3211	767	762	445
ENSG00000112339	ENSG00000112339.15	HBS1 like translational GTPase [Source:HGNC Symbol;Acc:HGNC:4834]	HBS1L	protein_coding	D9YZV0,Q9Y450	10767	5.717140488742035	5.746192993746846	718.9256544037576	0.4845254108372611	0.4891011643649646	0.45395913795574194	0.0349907611919815	0.03421212032490335	0.0012840014138575154	403	387	596	1292	2827	639	730	422
ENSG00000089250	ENSG00000089250.19	nitric oxide synthase 1 [Source:HGNC Symbol;Acc:HGNC:7872]	NOS1	protein_coding	A0PJJ7,B3VK56,B4DG68,P29475	4842	4.442994352100034	4.4740823095168025	297.33530811870634	0.4665992070489768	0.5073113442247202	0.45352894518188136	0.050039317667608565	0.04050899365603871	0.0042950335665060966	163	175	257	470	1043	263	307	195
ENSG00000033627	ENSG00000033627.16	ATPase H+ transporting V0 subunit a1 [Source:HGNC Symbol;Acc:HGNC:865]	ATP6V0A1	protein_coding	Q53ET5,Q53X12,Q5CZH6,Q93050	535	6.090389930191093	6.124039416057051	935.8939434236081	0.5292171910839084	0.505776269455692	0.452377109065802	0.03999123788544175	0.05037317746875556	0.0075193845935817545	641	701	593	1241	3443	797	1057	553
ENSG00000035403	ENSG00000035403.18	vinculin [Source:HGNC Symbol;Acc:HGNC:12665]	VCL	protein_coding	A0A024QZN4,B3KXA2,P18206,V9HWK2	7414	8.055634977699611	8.089774719252041	3656.2328574428134	0.518116538636629	0.5032014046848863	0.451922401726283	0.04481643966136806	0.05549524518155881	0.006156029161571254	2667	2545	2267	5043	15481	3570	3244	2068
ENSG00000174780	ENSG00000174780.17	signal recognition particle 72 [Source:HGNC Symbol;Acc:HGNC:11303]	SRP72	protein_coding	O76094,V9HWK0	6731	7.262451234442164	7.284088142219332	2091.40709740016	0.46370412269733197	0.4643759601667438	0.45166148871963285	0.020024005952751646	0.02157054049076274	1.0814001983043292e-5	1280	1206	1676	3547	7815	1815	2248	1208
ENSG00000065970	ENSG00000065970.9	forkhead box J2 [Source:HGNC Symbol;Acc:HGNC:24818]	FOXJ2	protein_coding	Q9P0K8	55810	4.37213751502681	4.408281296071391	283.5814767252099	0.5559267223374579	0.5077951288207225	0.45131214536181957	0.04012873568226308	0.06114553425753206	0.010526948502055329	201	200	181	389	1155	240	320	152
ENSG00000152102	ENSG00000152102.18	family with sequence similarity 168 member B [Source:HGNC Symbol;Acc:HGNC:27016]	FAM168B	protein_coding	A0A024QZ31,A1KXE4	130074	7.216645472287592	7.240498818028973	2028.7424428674312	0.47958496655870214	0.4699003827236298	0.4510953626495263	0.023464771731418102	0.028510784968975418	1.5234657512778183e-4	1398	1363	1350	3106	8256	1827	2024	1124
ENSG00000085719	ENSG00000085719.13	copine 3 [Source:HGNC Symbol;Acc:HGNC:2316]	CPNE3	protein_coding	A0A024R994,O75131	8895	7.144735989365243	7.177910583761964	1943.3129961802435	0.5043250020787661	0.5010794236109273	0.45050024019277823	0.043984586344542886	0.04993732674114469	0.00503487420289919	983	1077	1685	3479	7373	1560	2057	1253
ENSG00000048828	ENSG00000048828.17	family with sequence similarity 120A [Source:HGNC Symbol;Acc:HGNC:13247]	FAM120A	protein_coding	Q9NZB2	23196	7.985649194387165	8.0075095687133	3454.6793685911557	0.46446158517234215	0.46343996743336746	0.44917935002025544	0.02115518201111885	0.02445265080740403	3.8640696586826296e-5	2205	2322	2407	5553	13635	2828	3510	2107
ENSG00000114030	ENSG00000114030.13	karyopherin subunit alpha 1 [Source:HGNC Symbol;Acc:HGNC:6394]	KPNA1	protein_coding	B3KXZ2,P52294	3836	6.958480526959571	6.982908469278298	1696.583320453516	0.47205650456872955	0.47002935699547554	0.4483482273048502	0.02608076456148086	0.029378698376068643	2.2008843890414397e-4	1017	932	1408	2926	6589	1447	1863	944
ENSG00000198408	ENSG00000198408.14	O-GlcNAcase [Source:HGNC Symbol;Acc:HGNC:7056]	MGEA5	protein_coding	O60502	10724	7.5340409933418	7.558490947256783	2530.2427361932264	0.4716359636494525	0.47111756855206766	0.4482744290555338	0.026997032206460072	0.030408523308768285	3.6908357055016335e-4	1348	1543	2155	4291	8919	2311	2710	1484
ENSG00000151348	ENSG00000151348.15	exostosin glycosyltransferase 2 [Source:HGNC Symbol;Acc:HGNC:3513]	EXT2	protein_coding	D3DR24,Q93063	2132	7.510209378111838	7.5397975115314795	2494.381601646247	0.4722122838833452	0.4822732878931027	0.44666750106955067	0.044872402228711486	0.04645511019785057	0.001962193186597806	1595	1586	1824	3960	10990	2573	2355	1148
ENSG00000111530	ENSG00000111530.13	cullin associated and neddylation dissociated 1 [Source:HGNC Symbol;Acc:HGNC:30688]	CAND1	protein_coding	Q86VP6	55832	7.1257384395208225	7.157446851049384	1915.9968613646965	0.4873777239428761	0.491664448435956	0.44659115066240196	0.04629655231026063	0.04993732674114469	0.005152555390037905	1030	1066	1629	3378	7095	1471	2231	1177
ENSG00000169047	ENSG00000169047.5	insulin receptor substrate 1 [Source:HGNC Symbol;Acc:HGNC:6125]	IRS1	protein_coding	A0A024R499,P35568	3667	7.148723050310014	7.177519605408863	1944.534964314902	0.4848646401937877	0.48694203516897033	0.44654691647066735	0.037536119221355156	0.0410446850973164	0.00364027495979521	1351	1320	1350	2710	6983	1554	2016	1318
ENSG00000141367	ENSG00000141367.12	clathrin heavy chain [Source:HGNC Symbol;Acc:HGNC:2092]	CLTC	protein_coding	A0A087WVQ6,Q00610	1213	9.226126802302634	9.250249481874064	8171.208830754294	0.46750652924008373	0.4656795855167192	0.44566620383946415	0.028002762572709537	0.03475158525599151	1.9780028405850045e-4	4702	4702	6722	14297	34757	7499	7437	4606
ENSG00000174136	ENSG00000174136.13	repulsive guidance molecule BMP co-receptor b [Source:HGNC Symbol;Acc:HGNC:26896]	RGMB	protein_coding	J3KNF6,Q6NW40	285704	5.204896531331929	5.233205145157376	503.6069798038147	0.47659630186916985	0.48175594921711773	0.44487420725588794	0.038032803579694185	0.03833772308721903	0.0020358795473867084	347	281	361	841	2027	434	473	316
ENSG00000180901	ENSG00000180901.11	potassium channel tetramerization domain containing 2 [Source:HGNC Symbol;Acc:HGNC:21294]	KCTD2	protein_coding	Q14681,Q8IYY2	23510	4.858872610753512	4.883676197737176	394.60741781550746	0.48511865630066553	0.46155323642286267	0.44473150465461786	0.028380809547854356	0.033885981187723666	5.016298906234245e-4	265	264	291	580	1609	364	404	204
ENSG00000166024	ENSG00000166024.13	R3H domain and coiled-coil containing 1 like [Source:HGNC Symbol;Acc:HGNC:23512]	R3HCC1L	protein_coding	A0A087X0M0,A8K931,D3DR60,Q4KMT0,Q4KMY3,Q7Z5L2	27291	4.147927367778051	4.177615454392988	241.15730003155838	0.48423617039303946	0.48070839619705275	0.44438621733364425	0.04033382107840299	0.044228219192153945	0.002613363145805802	150	143	187	397	990	199	265	132
ENSG00000107897	ENSG00000107897.19	acyl-CoA binding domain containing 5 [Source:HGNC Symbol;Acc:HGNC:23338]	ACBD5	protein_coding	B7Z2A7,B7Z2R7,B7Z9D0,Q5T8D3,Q8NCM9	91452	4.8847175990250715	4.912300493668023	403.22524019264233	0.46407551150176357	0.48349348414306603	0.44297960233335376	0.0430238767884704	0.036955182698962176	0.003008626704044346	251	242	335	606	1444	319	469	247
ENSG00000077097	ENSG00000077097.15	DNA topoisomerase II beta [Source:HGNC Symbol;Acc:HGNC:11990]	TOP2B	protein_coding	Q02880,Q59H80	7155	6.8397046035293325	6.864535239472078	1563.3405808405207	0.46455887934404255	0.4685320330266834	0.4428000762097445	0.03024068476319903	0.0316761776598101	6.07842165363835e-4	903	960	1175	2776	6199	1240	1589	981
ENSG00000107036	ENSG00000107036.12	RIC1 homolog, RAB6A GEF complex partner 1 [Source:HGNC Symbol;Acc:HGNC:17686]	KIAA1432	protein_coding	Q4ADV7	57589	4.984042913520112	5.007606142806292	430.5239938436802	0.45826106583177606	0.4668963824099247	0.44277535111896915	0.02827880539062346	0.026653028182275575	2.2602229157189563e-4	275	254	342	690	1657	358	451	259
ENSG00000253719	ENSG00000253719.4	ataxin 7 like 3B [Source:HGNC Symbol;Acc:HGNC:37931]	ATXN7L3B	protein_coding	Q96GX2	552889	6.367165232747869	6.392774869665236	1126.5136325273245	0.4681835994977704	0.4689328924360563	0.441009543469693	0.03184619708948722	0.03371802970234243	0.00075597732056765165	621	638	989	1926	4178	1080	1139	635
ENSG00000114480	ENSG00000114480.13	1,4-alpha-glucan branching enzyme 1 [Source:HGNC Symbol;Acc:HGNC:4180]	GBE1	protein_coding	Q04446,Q59ET0	2632	6.29155129827742	6.318658856138442	1070.7241588036984	0.4641112236579269	0.4755508068025167	0.4407105712614353	0.03768526177958292	0.03708460433535168	0.001943915029881216	606	605	890	1869	4005	890	1055	706
ENSG00000172292	ENSG00000172292.14	ceramide synthase 6 [Source:HGNC Symbol;Acc:HGNC:23826]	CERS6	protein_coding	Q6ZMG9	253782	5.932908996432268	5.960585727800629	835.4574703207182	0.46597282741374413	0.47943979399507863	0.4400268479128722	0.041629806480511004	0.038733132216807784	0.0033147397177495062	561	519	592	1320	2955	651	982	515
ENSG00000145495	ENSG00000145495.16	membrane associated ring-CH-type finger 6 [Source:HGNC Symbol;Acc:HGNC:30550]	MARCH6	protein_coding	O60337	10299	6.481332560565178	6.504983548255201	1218.6135472322228	0.45570075211214867	0.4630133223752214	0.43854601603490934	0.02997697383006664	0.0301582961781335	5.573490865391847e-4	740	816	883	1991	4680	945	1277	774
ENSG00000138293	NA	NA	NCOA4	protein_coding	NA	NA	5.769703552167459	5.792896700882207	743.2457790616977	0.475547412014583	0.4596896791526053	0.4379044783586527	0.02608076456148086	0.0301582961781335	5.77662659459849e-4	527	500	537	1036	2824	657	776	424
ENSG00000089154	ENSG00000089154.11	GCN1 activator of EIF2AK4 [Source:HGNC Symbol;Acc:HGNC:4199]	GCN1L1	protein_coding	Q92616	10985	7.557078304844716	7.582608070823496	2571.527208994104	0.46082788454416107	0.4652377238710673	0.436683619250537	0.035714122160370905	0.03938073063817478	0.0011092880815077423	1713	1726	1930	3694	10000	2755	2358	1323
ENSG00000134982	ENSG00000134982.17	APC regulator of WNT signaling pathway [Source:HGNC Symbol;Acc:HGNC:583]	APC	protein_coding	P25054,Q4LE70	324	5.2809632401265265	5.311608460148788	532.091283763882	0.4935445384215955	0.48368708829462786	0.43647755050090514	0.0440239528830183	0.05157893175049033	0.006920187910898196	386	342	353	787	2198	431	494	346
ENSG00000185896	ENSG00000185896.11	lysosomal associated membrane protein 1 [Source:HGNC Symbol;Acc:HGNC:6499]	LAMP1	protein_coding	A0A024RDY3,P11279	3916	8.47649345928816	8.49847073053986	4857.839704908175	0.44772334119560336	0.4554696158937133	0.4354691474606144	0.026997032206460072	0.030366456665515032	3.637771775986366e-4	3037	2994	3979	7544	16056	4177	5517	2940
ENSG00000198663	ENSG00000198663.16	chromosome 6 open reading frame 89 [Source:HGNC Symbol;Acc:HGNC:21114]	C6orf89	protein_coding	A0A024RCY0,Q6UWU4,Q96LN2	221477	6.552612761861445	6.576533074496883	1280.9451167863206	0.46723392282405074	0.46217964696670094	0.4353710467722066	0.029414780505480267	0.03304204919048003	0.0010520467285409136	864	906	891	1841	4848	1072	1275	810
ENSG00000140262	ENSG00000140262.18	transcription factor 12 [Source:HGNC Symbol;Acc:HGNC:11623]	TCF12	protein_coding	A0A024R5T1,A0A024R5Z0,F5GY10,Q99081	6938	5.668934273519971	5.689382443200863	691.1931143910989	0.4486047588456743	0.44500717469861806	0.43512229963112115	0.022669065308168226	0.023032173111641217	1.898949506782043e-5	453	438	519	1107	2750	586	727	383
ENSG00000100697	ENSG00000100697.14	dicer 1, ribonuclease III [Source:HGNC Symbol;Acc:HGNC:17098]	DICER1	protein_coding	Q9UPY3	23405	6.04310924229864	6.068439049796734	899.8921723130945	0.4625242352487382	0.4646289773054994	0.4344686307753162	0.03559787113339334	0.036176284521947454	0.001535665330926498	592	600	618	1429	3679	712	862	576
ENSG00000122786	ENSG00000122786.20	caldesmon 1 [Source:HGNC Symbol;Acc:HGNC:1441]	CALD1	protein_coding	A0A140VKA0,Q05682	800	7.989147347155078	8.008725605072048	3457.339102296693	0.44303640526881716	0.4441355368868729	0.433875685128801	0.020980571354420146	0.024421238793683245	1.2712285915329813e-5	2136	2049	2759	5877	13096	2898	3503	2109
ENSG00000168036	ENSG00000168036.18	catenin beta 1 [Source:HGNC Symbol;Acc:HGNC:2514]	CTNNB1	protein_coding	A0A024R2Q3,B4DGU4,P35222	1499	9.287211204508758	9.307658104624059	8503.729156836727	0.44011158764927105	0.44485440578824764	0.4338036235383251	0.02452958878046962	0.0301582961781335	1.810045985362105e-5	5267	5254	6841	13824	33147	8626	8109	4387
ENSG00000136193	ENSG00000136193.17	secernin 1 [Source:HGNC Symbol;Acc:HGNC:22192]	SCRN1	protein_coding	A0A024RA21,A0A090N7T9,Q12765	9805	6.670531129349943	6.697227843447569	1393.0155467501795	0.47941564641413104	0.4697751294697981	0.4325617414642358	0.036378394993851315	0.04183438630890018	0.0035887696320099924	1034	917	939	1965	4873	1261	1475	836
ENSG00000138768	ENSG00000138768.14	USO1 vesicle transport factor [Source:HGNC Symbol;Acc:HGNC:30904]	USO1	protein_coding	A0A024RDG1,O60763	8615	6.998839611032065	7.024276824296645	1746.208353891918	0.4573906414604093	0.46169050233812453	0.4321404223871408	0.037766766081432736	0.03902053550622154	0.0014726409922658755	994	1046	1389	3084	7181	1323	1804	1073
ENSG00000070061	ENSG00000070061.15	elongator complex protein 1 [Source:HGNC Symbol;Acc:HGNC:5959]	IKBKAP	protein_coding	B3KNB2,B4E3I9,F5H2T0,O95163,Q4LE38,Q8N516	8518	6.385956895832951	6.407231943903752	1138.7099002838868	0.4414430058027752	0.4512841853630302	0.43112748850696975	0.02664154375410785	0.026265993089274797	2.2182928246187018e-4	708	685	938	1819	3992	962	1267	679
ENSG00000009335	ENSG00000009335.18	ubiquitin protein ligase E3C [Source:HGNC Symbol;Acc:HGNC:16803]	UBE3C	protein_coding	Q15386	9690	7.642460845285091	7.664420679432865	2724.161386671776	0.4507642888599441	0.4510618977838788	0.4296888805440614	0.027589062621268874	0.031526717639528065	4.952116765082967e-4	1851	1807	1898	4237	10093	2226	2789	1726
ENSG00000184863	ENSG00000184863.11	RNA binding motif protein 33 [Source:HGNC Symbol;Acc:HGNC:27223]	RBM33	protein_coding	Q96EV2	155435	5.306215959468932	5.337731501901091	542.1061488793634	0.5198319009705387	0.48559159403979596	0.429524360017959	0.04203334821319999	0.057231161570170885	0.01087197951973061	402	381	361	698	2092	461	548	335
ENSG00000030066	ENSG00000030066.13	nucleoporin 160 [Source:HGNC Symbol;Acc:HGNC:18017]	NUP160	protein_coding	Q12769	23279	5.458241848462662	5.483310463458314	599.6419427712503	0.469620246753567	0.4596606527911352	0.42581636892604047	0.036378394993851315	0.04050899365603871	0.002871506778031986	398	438	402	878	2216	545	589	363
ENSG00000003393	ENSG00000003393.15	alsin Rho guanine nucleotide exchange factor ALS2 [Source:HGNC Symbol;Acc:HGNC:443]	ALS2	protein_coding	A8K4R4,Q96Q42	57679	5.4890993610177805	5.510720126892316	610.2874157637248	0.45012330334129996	0.4382718706996975	0.4257123785234959	0.02891118329190268	0.032229337386641625	2.0198017591854076e-4	409	404	452	939	2437	573	621	310
ENSG00000102893	ENSG00000102893.16	phosphorylase kinase regulatory subunit beta [Source:HGNC Symbol;Acc:HGNC:8927]	PHKB	protein_coding	Q93100	5257	6.120882488632239	6.139457023414224	945.4698364849766	0.43313077594281835	0.4361153400225315	0.42466255942199505	0.021497726296372116	0.02157054049076274	1.5716144155689162e-5	585	641	746	1445	3481	805	985	563
ENSG00000138246	ENSG00000138246.17	DnaJ heat shock protein family (Hsp40) member C13 [Source:HGNC Symbol;Acc:HGNC:30343]	DNAJC13	protein_coding	B3KN02,O75165	23317	6.023235612496222	6.043141104746812	883.985083015497	0.4345010630061709	0.4384320759359076	0.42390038853828854	0.025294274410834202	0.025049747433526677	4.8628604110520617e-5	518	591	696	1441	3474	727	884	533
ENSG00000049656	ENSG00000049656.14	CLPTM1 like [Source:HGNC Symbol;Acc:HGNC:24308]	CLPTM1L	protein_coding	Q96KA5	81037	7.274058318156855	7.292763369546409	2103.794137314493	0.426239751882066	0.4302065588611946	0.4201128663000118	0.024267658294139887	0.026921433514119828	2.636427233856181e-5	1347	1328	1718	3265	7503	2045	2218	1104
ENSG00000153317	ENSG00000153317.15	ArfGAP with SH3 domain, ankyrin repeat and PH domain 1 [Source:HGNC Symbol;Acc:HGNC:2720]	ASAP1	protein_coding	A0A0A0MRE5,Q9ULH1	50807	5.526200364239344	5.5561785306866645	629.4720991027948	0.48242642988254436	0.46241503384132043	0.4198672698431877	0.04787743754734808	0.058673300490474666	0.007152482170397149	465	367	441	996	2792	589	589	319
ENSG00000118217	ENSG00000118217.6	activating transcription factor 6 [Source:HGNC Symbol;Acc:HGNC:791]	ATF6	protein_coding	A8K383,P18850	22926	6.079386467930901	6.101176153530934	920.9743866218982	0.4348175419397543	0.4447639378784239	0.4181846930606975	0.034591374858594606	0.032229337386641625	0.0010819136957362823	585	614	655	1511	3209	780	989	567
ENSG00000132466	ENSG00000132466.19	ankyrin repeat domain 17 [Source:HGNC Symbol;Acc:HGNC:23575]	ANKRD17	protein_coding	O75179	26057	6.955236450500446	6.9840884641082415	1699.9873450928637	0.4757194918865352	0.4655399289914429	0.4173885752404184	0.048358625913542286	0.057683296965192594	0.009691861337654973	1273	1132	1082	2479	5891	1460	1839	1052
ENSG00000124164	ENSG00000124164.16	VAMP associated protein B and C [Source:HGNC Symbol;Acc:HGNC:12649]	VAPB	protein_coding	O95292,Q53XM7	9217	6.34622652085945	6.366185935007666	1106.485158019477	0.43863484505378336	0.43287309381708183	0.41674249005970315	0.02757219693065132	0.030366456665515032	2.9594034968560937e-4	755	759	774	1700	4096	976	1153	631
ENSG00000154380	ENSG00000154380.17	ENAH actin regulator [Source:HGNC Symbol;Acc:HGNC:18271]	ENAH	protein_coding	Q8N8S7	55740	6.871567583599747	6.8940611276791275	1596.2225836268635	0.43138760134418774	0.44002220273799886	0.4124184162237891	0.03843881167419207	0.03909412727527483	0.0017244245892007182	940	944	1316	2760	5811	1263	1684	1015
ENSG00000132824	ENSG00000132824.14	serine incorporator 3 [Source:HGNC Symbol;Acc:HGNC:11699]	SERINC3	protein_coding	Q13530	10955	7.305427204439799	7.327931157597558	2154.6271647862472	0.4387300651440321	0.4343481601016982	0.4113429095924829	0.037766766081432736	0.04318994019838014	0.0011895969156395642	1189	1321	1732	3943	8892	1791	2218	1184
ENSG00000108389	ENSG00000108389.9	myotubularin related protein 4 [Source:HGNC Symbol;Acc:HGNC:7452]	MTMR4	protein_coding	Q9NYA4	9110	5.13385282045808	5.156610583591352	477.1124299231078	0.43907775923011644	0.4340297089301158	0.41133727678359944	0.037766766081432736	0.04050899365603871	9.78104911081886e-4	326	267	388	772	1871	443	478	254
ENSG00000269893	ENSG00000269893.8	small nucleolar RNA host gene 8 [Source:HGNC Symbol;Acc:HGNC:33098]	SNHG8	lincRNA	NA	100093630	5.77822385016842	5.803196931154137	747.7151170959673	0.4424182890628531	0.4398814529893428	0.4101193267290298	0.04533584039737963	0.049435672168673665	0.0031467788312321437	459	470	651	1122	2852	704	852	348
ENSG00000138758	ENSG00000138758.11	septin 11 [Source:HGNC Symbol;Acc:HGNC:25589]	SEPT11	protein_coding	Q9NVA2	55752	7.112003006600219	7.129496236041694	1877.9442906423453	0.418463168062575	0.41524678468033555	0.4101162541710818	0.024956436767389754	0.028855798647916955	1.0356511465239407e-5	1229	1278	1376	3007	7481	1719	1836	1000
ENSG00000130766	ENSG00000130766.5	sestrin 2 [Source:HGNC Symbol;Acc:HGNC:20746]	SESN2	protein_coding	P58004	83667	5.299592839828451	5.323436527447563	535.8829781732131	0.4533045342020517	0.4376651186206532	0.4097950987539027	0.042462007534908544	0.04763837105727221	0.003011082955283013	334	382	430	758	2193	526	475	289
ENSG00000185650	ENSG00000185650.10	ZFP36 ring finger protein like 1 [Source:HGNC Symbol;Acc:HGNC:1107]	ZFP36L1	protein_coding	A0A024R658,B3KNA8,Q07352	677	8.201750270530592	8.224008734363137	4010.3586237478366	0.4271866740390465	0.43239889026470735	0.4087215028964022	0.041786475873430914	0.04679971334594199	0.0010946795645795844	2754	2399	3143	6338	17913	3652	3495	2150
ENSG00000169926	ENSG00000169926.11	Kruppel like factor 13 [Source:HGNC Symbol;Acc:HGNC:13672]	KLF13	protein_coding	Q9Y2Y9,X5DNR2	51621	6.619419138750732	6.640680777561096	1337.778477560224	0.4375482309883466	0.4280610464913545	0.4080447250876336	0.034600479924505725	0.039511321876966855	8.438264308440694e-4	938	891	923	2105	5342	1194	1405	686
ENSG00000005302	ENSG00000005302.19	MSL complex subunit 3 [Source:HGNC Symbol;Acc:HGNC:7370]	MSL3	protein_coding	Q8N5Y2	10943	4.768678015461738	4.791817293944014	370.12087463587983	0.4355747667904326	0.43276972472738306	0.4079388638098353	0.04130279925596766	0.04207876179853501	0.0015955297453290609	235	217	313	597	1453	315	404	196
ENSG00000173744	ENSG00000173744.17	ArfGAP with FG repeats 1 [Source:HGNC Symbol;Acc:HGNC:5175]	AGFG1	protein_coding	A0A0S2Z3Y3,A0A0S2Z3Z1,A0A0S2Z444,A0A0S2Z462,P52594	3267	6.583415383903996	6.602138157070468	1302.8447004006212	0.4190367117169867	0.4228255386449268	0.40769918104601965	0.027918143566852332	0.02937758683498094	8.495898371596578e-5	789	804	1035	2255	5066	1134	1226	784
ENSG00000137845	ENSG00000137845.15	ADAM metallopeptidase domain 10 [Source:HGNC Symbol;Acc:HGNC:188]	ADAM10	protein_coding	A0A024R5U5,O14672	102	7.019722117929573	7.043075557241243	1769.3359998284175	0.43471556994391347	0.4361914765537024	0.40624762527441277	0.0430238767884704	0.04707723511999196	0.002885577121619847	975	1096	1406	3229	6906	1403	1777	1101
ENSG00000186591	ENSG00000186591.13	ubiquitin conjugating enzyme E2 H [Source:HGNC Symbol;Acc:HGNC:12484]	UBE2H	protein_coding	A4D1L5,P62256	7328	7.867013565860433	7.88187081217126	3164.8576027312174	0.4027352410768384	0.40264767028787724	0.40586342215661436	0.0200730013244263	0.023298585085833674	1.6453365990051966e-10	2002	2082	2537	5083	12578	2725	3162	1735
ENSG00000144233	ENSG00000144233.10	AMMECR1 like [Source:HGNC Symbol;Acc:HGNC:28658]	AMMECR1L	protein_coding	A0A024RAG1,Q6DCA0	83607	5.839939221580099	5.859188834594388	778.0078805467962	0.4164901634598554	0.4232417904945428	0.4049852111029702	0.031798231890609006	0.030163552780264075	2.502666243473154e-4	493	464	641	1285	2945	633	816	461
ENSG00000048707	ENSG00000048707.15	vacuolar protein sorting 13 homolog D [Source:HGNC Symbol;Acc:HGNC:23595]	VPS13D	protein_coding	Q5THJ4	55187	6.1337960083795595	6.159920157618478	959.3933991070824	0.4617534631661996	0.44794399690102704	0.4047271239515658	0.0471042573380766	0.05688302831492085	0.009354998679097686	731	636	666	1312	3367	915	951	567
ENSG00000133704	ENSG00000133704.10	importin 8 [Source:HGNC Symbol;Acc:HGNC:9853]	IPO8	protein_coding	O15397	10526	5.462038725902407	5.484527362243781	599.783182873243	0.41839165142307105	0.4348116444424261	0.40327229845113927	0.04452680745172011	0.040099744103358065	0.0021395808211364174	370	353	472	1050	2293	493	585	379
ENSG00000088930	ENSG00000088930.8	5'-3' exoribonuclease 2 [Source:HGNC Symbol;Acc:HGNC:12836]	XRN2	protein_coding	B4DZC3,Q9H0D6	22803	6.655588732456248	6.674185340848467	1369.572032932562	0.4233726073348354	0.4160896074044281	0.4030574551566356	0.028815646309227092	0.03304204919048003	1.8825837238593392e-4	988	853	1005	2150	5405	1201	1351	764
ENSG00000143776	ENSG00000143776.18	CDC42 binding protein kinase alpha [Source:HGNC Symbol;Acc:HGNC:1737]	CDC42BPA	protein_coding	Q5VT25	8476	5.533942768907467	5.557106014301961	630.893913780219	0.45003480290126163	0.4335427052532793	0.4027413354781787	0.040375339708319434	0.047855176964534465	0.004010869428537063	455	431	422	951	2423	536	650	364
ENSG00000171617	ENSG00000171617.14	ectodermal-neural cortex 1 [Source:HGNC Symbol;Acc:HGNC:3345]	ENC1	protein_coding	O14682,Q53XS2	8507	6.691125717326064	6.716329034874367	1410.3312178925257	0.44167875276727303	0.4391385707512623	0.40264046299344614	0.049192998246843964	0.05445752536997417	0.005674628295437381	780	776	1249	2541	5114	1222	1515	817
ENSG00000036549	ENSG00000036549.13	zinc finger ZZ-type containing 3 [Source:NCBI gene;Acc:26009]	ZZZ3	protein_coding	Q8IYH5	26009	5.041558678930131	5.0654467814442325	447.9570135619641	0.42220591122915924	0.43779662068311953	0.4023303367352415	0.050300789522016796	0.044228219192153945	0.0036478773950882016	272	270	344	794	1648	385	502	246
ENSG00000108588	ENSG00000108588.14	coiled-coil domain containing 47 [Source:HGNC Symbol;Acc:HGNC:24856]	CCDC47	protein_coding	Q96A33	57003	7.011718488707727	7.030144456478899	1754.453128068693	0.41108849826382404	0.41985720577370783	0.4019949449955965	0.030827110438457653	0.03145732120948961	3.6908357055016335e-4	1075	1120	1375	2959	6058	1510	1793	1095
ENSG00000164308	ENSG00000164308.17	endoplasmic reticulum aminopeptidase 2 [Source:HGNC Symbol;Acc:HGNC:29499]	ERAP2	protein_coding	B2R769,Q6P179	64167	5.338109242878332	5.360876648672544	549.7379335634334	0.4275457789580769	0.4270030543575398	0.4015305434607025	0.04389740927309574	0.04385278201932111	0.0018268467343004221	313	343	460	943	2270	447	579	298
ENSG00000128595	ENSG00000128595.17	calumenin [Source:HGNC Symbol;Acc:HGNC:1458]	CALU	protein_coding	A0A024R755,B3KQF5,O43852,Q6IAW5	813	7.915046522839887	7.93490945282254	3282.3109907364046	0.4172400453970981	0.416593522550257	0.39842307632023377	0.03780351389741871	0.043545170680157126	5.926422961326539e-4	2246	2169	2349	5273	13692	3108	3049	1685
ENSG00000166847	ENSG00000166847.10	dynactin subunit 5 [Source:HGNC Symbol;Acc:HGNC:24594]	DCTN5	protein_coding	Q9BTE1	84516	6.4919561747815155	6.513724541399487	1224.7701216813207	0.41566885967699113	0.4210251323115394	0.39565352442415913	0.04563283734844103	0.04763837105727221	0.0021060052830105566	789	747	940	2099	4478	1230	1285	598
ENSG00000146463	ENSG00000146463.12	zinc finger MYM-type containing 4 [Source:HGNC Symbol;Acc:HGNC:13055]	ZMYM4	protein_coding	Q5VZL5	9202	5.6563227682756	5.6774191594715795	685.9541231666169	0.40884644258788255	0.42289540691451977	0.39439687165971027	0.04574675196051736	0.04149324442003882	0.0024816621596867442	420	449	527	1146	2602	523	714	431
ENSG00000112282	ENSG00000112282.18	mediator complex subunit 23 [Source:HGNC Symbol;Acc:HGNC:2372]	MED23	protein_coding	Q05DL5,Q9ULK4	9439	5.037521771699289	5.0556197962315785	445.22606457884973	0.40698320144613187	0.41256908305171297	0.39187864314446913	0.036789873813734685	0.033589065931339195	5.877705362048271e-4	291	297	342	698	1617	402	446	257
ENSG00000164961	ENSG00000164961.16	WASH complex subunit 5 [Source:HGNC Symbol;Acc:HGNC:28984]	KIAA0196	protein_coding	E7EQI7,Q12768	9897	6.133932190865188	6.1538818427297155	953.816974969363	0.41404127197151763	0.41062692820019275	0.39100540826697644	0.03972071062541691	0.04152557340512942	9.737432487739409e-4	606	588	712	1705	3911	809	975	506
ENSG00000166135	ENSG00000166135.14	hypoxia inducible factor 1 subunit alpha inhibitor [Source:HGNC Symbol;Acc:HGNC:17113]	HIF1AN	protein_coding	Q9NWT6	55662	5.772786152021318	5.793118772386067	742.5763840292061	0.41033499876465657	0.41325838172944607	0.3907202671674095	0.043208500121104526	0.04183438630890018	0.0012786625322693014	470	477	551	1286	2901	724	682	400
ENSG00000117153	ENSG00000117153.16	kelch like family member 12 [Source:HGNC Symbol;Acc:HGNC:19360]	KLHL12	protein_coding	Q53G59,Q9H7R2	59349	5.0512657384564355	5.073624764292212	450.39004023795957	0.4078349901146113	0.42129021652302634	0.3891171374725084	0.05275269696080482	0.047916641291937616	0.003364340497784036	276	265	366	788	1647	425	474	237
ENSG00000107104	ENSG00000107104.19	KN motif and ankyrin repeat domains 1 [Source:HGNC Symbol;Acc:HGNC:19309]	KANK1	protein_coding	Q14678	23189	6.201711172004503	6.218338541090151	998.5124092203499	0.39706845037330313	0.40137540450320686	0.38643809042128097	0.031744976188730054	0.03140424670058043	2.0011476588283495e-4	677	614	780	1633	3553	882	1031	575
ENSG00000170471	ENSG00000170471.15	Ral GTPase activating protein non-catalytic subunit beta [Source:HGNC Symbol;Acc:HGNC:29221]	RALGAPB	protein_coding	Q6MZJ2,Q86X10	57148	6.165067403897927	6.182658110039588	973.8062072295048	0.40266866802780577	0.40142204787489727	0.38520160503184675	0.0349907611919815	0.036094914308259805	4.3185119277991987e-4	661	620	706	1648	3732	820	977	563
ENSG00000048649	ENSG00000048649.13	remodeling and spacing factor 1 [Source:HGNC Symbol;Acc:HGNC:18118]	RSF1	protein_coding	Q05DG0,Q96T23	51773	5.527081533281418	5.547535489905649	627.1490388944524	0.41092955131938613	0.41493156432234707	0.3841348945329224	0.0474719657866199	0.04862851846931981	0.004984406265620237	421	440	464	933	2275	501	640	398
ENSG00000117139	ENSG00000117139.18	lysine demethylase 5B [Source:HGNC Symbol;Acc:HGNC:18039]	KDM5B	protein_coding	Q9UGL1	10765	7.305910276814296	7.32042804541458	2144.9000556090596	0.3890624873489492	0.38879980529281755	0.3833740957147915	0.0257471603252654	0.029396894503696452	6.775202077768699e-6	1430	1440	1620	3456	7967	1878	2093	1246
ENSG00000115504	ENSG00000115504.14	EH domain binding protein 1 [Source:HGNC Symbol;Acc:HGNC:29144]	EHBP1	protein_coding	A0A140VK17,A8K930,Q8NDI1	23301	6.992705277103065	7.0090828710223185	1728.662578929592	0.39405150366582686	0.39541400026662354	0.3824235215229701	0.033130808976410825	0.03588589485961201	4.080506019635442e-4	1147	1191	1328	2652	6367	1381	1853	1010
ENSG00000143061	ENSG00000143061.18	immunoglobulin superfamily member 3 [Source:HGNC Symbol;Acc:HGNC:5950]	IGSF3	protein_coding	O75054	3321	7.35665744399343	7.373948353488224	2227.268489413735	0.3961599819788139	0.4008484043091598	0.3816891825555768	0.03736223259782252	0.039393346447923916	0.0012488942981501187	1501	1510	1726	3354	7531	1878	2399	1339
ENSG00000100503	ENSG00000100503.24	ninein [Source:HGNC Symbol;Acc:HGNC:14906]	NIN	protein_coding	Q5XUU0,Q8N4C6	51199	5.378612736140052	5.398729263616424	564.7920786447096	0.42065477959995895	0.40398505383214683	0.38166601251409993	0.04452680745172011	0.0529046809397322	0.003255514738847422	402	383	423	828	2220	539	524	302
ENSG00000125633	ENSG00000125633.11	coiled-coil domain containing 93 [Source:HGNC Symbol;Acc:HGNC:25611]	CCDC93	protein_coding	Q567U6	54520	5.329336727896383	5.349570961124949	545.6922751280608	0.4132261007883308	0.40292728340710887	0.3805519461639857	0.047460991082339234	0.05317942205443422	0.0029771604054125824	387	331	447	824	2188	517	490	297
ENSG00000091136	ENSG00000091136.14	laminin subunit beta 1 [Source:HGNC Symbol;Acc:HGNC:6486]	LAMB1	protein_coding	G3XAI2,P07942,Q8TAS6	3912	8.373216538383007	8.391343419477256	4505.343206022296	0.39671485203932144	0.3979911458298584	0.3803541197663697	0.041786475873430914	0.04968559933761748	9.591049182702273e-4	3077	3098	3371	6878	17306	4482	4341	2250
ENSG00000115548	ENSG00000115548.17	lysine demethylase 3A [Source:HGNC Symbol;Acc:HGNC:20815]	KDM3A	protein_coding	Q9Y4C1	55818	5.514385770533288	5.532215907748125	619.5313311428534	0.3951610788598657	0.3966127548639144	0.38018446605032424	0.039040769222719436	0.03833772308721903	4.748634556260819e-4	371	413	489	1057	2356	547	648	328
ENSG00000093183	ENSG00000093183.14	SEC22 homolog C, vesicle trafficking protein [Source:HGNC Symbol;Acc:HGNC:16828]	SEC22C	protein_coding	A0A024R2N5,A0A024R2Q1,Q9BRL7	9117	5.633174429503834	5.650958206011999	673.2847063275098	0.39297746683522955	0.40117237794404387	0.3793627213759822	0.04147254375620982	0.0370740940500502	0.001106026428896991	425	449	504	1137	2379	599	714	377
ENSG00000120690	ENSG00000120690.16	E74 like ETS transcription factor 1 [Source:HGNC Symbol;Acc:HGNC:3316]	ELF1	protein_coding	A0A024RDU6,P32519,Q6MZZ4	1997	6.422978948563735	6.440150749602147	1165.1290147910574	0.389820790145854	0.399097622237445	0.3793469027833767	0.038032803579694185	0.037683852248247746	9.677952793194431e-4	769	764	881	1903	4149	993	1121	738
ENSG00000100030	ENSG00000100030.15	mitogen-activated protein kinase 1 [Source:HGNC Symbol;Acc:HGNC:6871]	MAPK1	protein_coding	P28482,Q1HBJ4,Q499G7	5594	7.165001595351677	7.182492936569668	1947.7706728024805	0.39640262130203097	0.392798770772357	0.3788525269312627	0.03955230080686489	0.044531875557560184	5.456388267114008e-4	1263	1352	1405	3239	8150	1713	1846	1028
ENSG00000090432	ENSG00000090432.7	mitochondrial E3 ubiquitin protein ligase 1 [Source:HGNC Symbol;Acc:HGNC:25762]	MUL1	protein_coding	A0A024RAA0,Q969V5	79594	6.148753639319106	6.166340670373713	962.0201198437139	0.3904361733639943	0.38984813185730943	0.37797111276292494	0.04131718680372809	0.04328864572834691	3.9160738457464473e-4	616	617	776	1590	3831	925	921	479
ENSG00000110851	ENSG00000110851.12	PR/SET domain 4 [Source:HGNC Symbol;Acc:HGNC:9348]	PRDM4	protein_coding	A0A024RBM7,B3KPI0,Q9UKN5	11108	5.746888508688579	5.764184159758905	727.9464061677969	0.3899948126330349	0.39203804674660175	0.3756887123251406	0.039864475592412754	0.038930638622480945	4.7932435585009586e-4	483	436	582	1238	2730	677	719	391
ENSG00000164099	ENSG00000164099.3	serine protease 12 [Source:HGNC Symbol;Acc:HGNC:9477]	PRSS12	protein_coding	P56730,Q96I80	8492	4.807205710224882	4.825318403214053	379.0750057434157	0.3994359079798308	0.3941915094678156	0.3752286567142648	0.0440239528830183	0.04535374121851444	0.0015534481541335163	228	256	329	581	1442	335	378	210
ENSG00000112078	ENSG00000112078.14	potassium channel tetramerization domain containing 20 [Source:HGNC Symbol;Acc:HGNC:21052]	KCTD20	protein_coding	Q7Z5Y7	222658	5.454762191517862	5.472297658468908	594.2757534027407	0.3956043811910931	0.38814723182194943	0.37379324169363415	0.041889671577921374	0.04451091366717994	8.696096275357854e-4	404	397	436	972	2319	542	579	315
ENSG00000101413	ENSG00000101413.12	regulation of nuclear pre-mRNA domain containing 1B [Source:HGNC Symbol;Acc:HGNC:16209]	RPRD1B	protein_coding	Q9NQG5	58490	5.305539826377767	5.324266922522203	536.0241384916337	0.3973085055113772	0.39223017794916937	0.3736836441292167	0.04784235293127666	0.04862851846931981	0.001962193186597806	354	345	408	900	2244	442	510	300
ENSG00000177830	ENSG00000177830.18	chitinase domain containing 1 [Source:HGNC Symbol;Acc:HGNC:28474]	CHID1	protein_coding	Q9BWS9	66005	5.822848603384156	5.839425217394465	767.0029520704057	0.38599370607333505	0.3844514084690691	0.372608376761199	0.03955230080686489	0.039900188196704364	4.7643447016391873e-4	475	503	651	1226	2966	629	832	406
ENSG00000100815	ENSG00000100815.12	thyroid hormone receptor interactor 11 [Source:HGNC Symbol;Acc:HGNC:12305]	TRIP11	protein_coding	Q15643	9321	5.569826185300257	5.588437297304496	644.4846892647212	0.3876338656045654	0.3961955394518551	0.3717056277980471	0.04787743754734808	0.04543125687154321	0.0018994007194001242	403	373	552	1107	2438	547	629	383
ENSG00000174238	ENSG00000174238.15	phosphatidylinositol transfer protein alpha [Source:HGNC Symbol;Acc:HGNC:9001]	PITPNA	protein_coding	Q00169,V9HWC5	5306	6.665540637772364	6.68053002311283	1375.8175584261623	0.38504799230957404	0.38297267038919347	0.3693103969321393	0.03202035462324276	0.034798188844318345	1.238887916392791e-4	938	909	1130	2047	4981	1271	1405	735
ENSG00000120451	ENSG00000120451.10	sorting nexin 19 [Source:HGNC Symbol;Acc:HGNC:21532]	SNX19	protein_coding	B7ZAU9,E9PJV7,E9PLV3,Q92543	399979	6.323571768160406	6.341674786785909	1087.1688423031462	0.3953298286744273	0.3876302775606328	0.36834212075007206	0.04562963240179754	0.053168680935851316	0.0023889110057087196	769	744	792	1674	4085	1027	1111	547
ENSG00000138592	ENSG00000138592.14	ubiquitin specific peptidase 8 [Source:HGNC Symbol;Acc:HGNC:12631]	USP8	protein_coding	A0A024R5S4,A8K8N5,P40818	9101	5.877337395221453	5.894282474810231	797.421142452904	0.38865235909992124	0.38715637674683845	0.36794248077475183	0.0420304941389756	0.04434090679834827	0.0017297444497975792	578	494	619	1240	2941	664	805	472
ENSG00000204592	ENSG00000204592.9	major histocompatibility complex, class I, E [Source:HGNC Symbol;Acc:HGNC:4962]	HLA-E	protein_coding	A8K8M6,O19682,P13747,Q6DU44	3133	6.384392522021575	6.398732242854189	1131.2969618465406	0.37326477903759914	0.3688127256046786	0.3607169085677789	0.03724222053627329	0.040573488685952355	2.4233035648084966e-4	799	740	906	1719	4209	1041	1103	609
ENSG00000127463	ENSG00000127463.15	ER membrane protein complex subunit 1 [Source:HGNC Symbol;Acc:HGNC:28957]	EMC1	protein_coding	Q8N766	23065	6.844098432401599	6.858998888915468	1557.2991274337687	0.37656396801964803	0.3717198201065035	0.3594228116275611	0.0393002353971906	0.04429448479150016	7.53250464419313e-4	1086	1093	1185	2329	5643	1428	1562	842
ENSG00000133706	ENSG00000133706.19	leucyl-tRNA synthetase 1 [Source:HGNC Symbol;Acc:HGNC:6512]	LARS	protein_coding	B4DER1,B4E266,Q9P2J5	51520	7.222614668601207	7.235565531104721	2022.1911336981032	0.36245898966596896	0.3646186832081267	0.3587494097106266	0.03211004012656249	0.035421388937093755	3.393908806532196e-5	1321	1345	1609	3319	7229	1732	2130	1120
ENSG00000011007	ENSG00000011007.12	elongin A [Source:HGNC Symbol;Acc:HGNC:11620]	TCEB3	protein_coding	Q14241	6924	6.890066735089959	6.905004252919465	1606.8171812494802	0.36171763342954005	0.3641785133365353	0.3528457748552729	0.047427309992752784	0.050602163897703153	5.991082755468579e-4	1056	1000	1346	2664	6360	1501	1410	879
ENSG00000162909	ENSG00000162909.18	calpain 2 [Source:HGNC Symbol;Acc:HGNC:1479]	CAPN2	protein_coding	B4DN77,P17655,Q59EF6	824	9.737075463583817	9.748633035825044	11546.269141486799	0.351052421836845	0.3510331984513265	0.3520458837025695	0.03184619708948722	0.04276587809625651	2.527862844080986e-7	7698	7946	9022	18672	44830	10205	11096	6167
ENSG00000115839	ENSG00000115839.18	RAB3 GTPase activating protein catalytic subunit 1 [Source:HGNC Symbol;Acc:HGNC:17063]	RAB3GAP1	protein_coding	B9A6J2,Q15042	22930	6.976708483328917	6.988104903137048	1702.9179784126275	0.3377228597910251	0.3397570772088642	0.33412451111369584	0.03999123788544175	0.04273719238854281	5.251434056586199e-5	1108	1107	1401	2885	6105	1483	1730	933
ENSG00000267122	ENSG00000267122.1	novel transcript, antisense to DOT1L	AC004490.1	antisense	NA	NA	-2.8979642683922493	-1.5042695827945056	3.0746135108522603	3.6052597054185713	5.920617751422076	0.143793460675972	0.020306317788963583	0.04742125977521947	NA	0	0	0	0	18	3	8	3
ENSG00000182676	ENSG00000182676.5	protein phosphatase 1 regulatory subunit 27 [Source:HGNC Symbol;Acc:HGNC:16813]	PPP1R27	protein_coding	Q86WC6	116729	-2.7238936659319313	-0.6437259157055453	6.008580633152046	4.561876088289196	6.924207292870433	0.1083868824337529	0.04131718680372809	0.04407565835784298	NA	0	0	0	0	55	13	13	0
ENSG00000124208	ENSG00000124208.16	TMEM189-UBE2V1 readthrough [Source:HGNC Symbol;Acc:HGNC:33521]	TMEM189-UBE2V1	protein_coding	A5PLL7,Q13404	387522	-1.4923389002982845	2.605980796062684	84.80579905285998	6.512441654780206	10.656462804439434	0.029543014269536358	0.380706822522437	0.03168528174761239	0.0040662082432574645	0	0	0	0	283	205	0	160
ENSG00000227486	ENSG00000227486.2	novel transcript	RP13-188A5.1	lincRNA	NA	NA	-2.9500840107744706	-1.620032557847608	2.8618109445945983	-3.7783852778854863	-5.832559648469932	-0.14135069920420942	0.020604705969077215	0.0473294521806473	NA	4	4	7	9	0	0	0	0
ENSG00000128268	ENSG00000128268.12	beta-1,4-mannosyl-glycoprotein 4-beta-N-acetylglucosaminyltransferase [Source:HGNC Symbol;Acc:HGNC:7046]	MGAT3	protein_coding	Q09327	4248	-2.893445787745334	-1.5658229582018173	3.163481431652325	-3.8301942836310343	-5.964444293557381	-0.15703770271732154	0.020765525897893843	0.04390293826340521	NA	6	5	6	8	0	0	0	0
ENSG00000203688	ENSG00000203688.6	long intergenic non-protein coding RNA 2487 [Source:HGNC Symbol;Acc:HGNC:53466]	RP11-351J23.1	lincRNA	NA	441178	-2.8432530511490457	-1.470643265875261	3.4024305160858597	-3.979251717959337	-6.072545737761573	-0.17398453556330123	0.017380636130295092	0.0396304226602332	NA	7	5	5	11	0	0	0	0
ENSG00000006638	ENSG00000006638.13	thromboxane A2 receptor [Source:HGNC Symbol;Acc:HGNC:11608]	TBXA2R	protein_coding	P21731,Q05C92,Q0VAB0	6915	-2.776835062227651	-1.3676539986471965	4.001188199208703	-4.0066103274484	-6.292968676185475	-0.18209167280922992	0.02140539062009857	0.03852351996928781	NA	10	6	6	8	0	0	0	0
ENSG00000170477	ENSG00000170477.13	keratin 4 [Source:HGNC Symbol;Acc:HGNC:6441]	KRT4	protein_coding	B4DRS2,P19013	3851	5.466585936351175	6.932927826437249	1627.2995249442715	-4.077424193030055	-3.560432941935122	-0.22913156925287753	0.021607428099140073	0.03322960613623565	0.003389483413898566	653	641	5324	8551	194	49	471	193
ENSG00000104327	ENSG00000104327.7	calbindin 1 [Source:HGNC Symbol;Acc:HGNC:1434]	CALB1	protein_coding	P05937	793	-0.7493168112559968	0.7504179346273127	20.736174289152707	-5.33837881178708	-3.4962717456384462	-0.264636181455886	0.0192927111007002	0.04968559933761748	0.0052350178901081216	34	30	18	87	0	6	6	0
ENSG00000214772	ENSG00000214772.2	novel transcript	RP11-174G6.1	antisense	NA	NA	-2.652570365027484	-1.1628702746409478	4.646763374262703	-4.311501171445001	-6.517069268680439	-0.2713817044629694	0.015371496125042714	0.028984320085630285	NA	5	9	12	11	0	0	0	0
ENSG00000141526	ENSG00000141526.16	solute carrier family 16 member 3 [Source:HGNC Symbol;Acc:HGNC:10924]	SLC16A3	protein_coding	A0A024R8U1,O15427	9123	9.136508115055028	9.149346371957156	7617.441824094318	-0.3493454149923813	-0.3489514552039478	-0.31431472512353137	0.04408398641800649	0.05627255985682921	0.0025375527870005643	6709	6695	7932	14445	20380	5237	6287	3342
ENSG00000103067	ENSG00000103067.14	epithelial splicing regulatory protein 2 [Source:HGNC Symbol;Acc:HGNC:26152]	ESRP2	protein_coding	Q9H6T0	80004	6.605116023920726	6.619148114288582	1316.2884460541497	-0.35156094937419924	-0.3549473246084142	-0.3211397324592561	0.04610620749602807	0.047916641291937616	7.316322743117197e-4	1034	1153	1455	2680	4130	924	945	550
ENSG00000106245	ENSG00000106245.11	BUD31 homolog [Source:HGNC Symbol;Acc:HGNC:29629]	BUD31	protein_coding	P41223	8896	6.2155263728296575	6.2302261995765775	1005.4975833023234	-0.3622066614354695	-0.3582751104759964	-0.32539005086588013	0.04840835786645674	0.05317942205443422	0.0035987895648601615	846	882	1096	1938	2937	708	690	467
ENSG00000205531	ENSG00000205531.13	nucleosome assembly protein 1 like 4 [Source:HGNC Symbol;Acc:HGNC:7640]	NAP1L4	protein_coding	A0A024RCC9,Q99733	4676	7.449583789326853	7.462418889422841	2363.4281452657415	-0.3536375437283219	-0.35377304143414035	-0.32669613063586644	0.037766766081432736	0.04318994019838014	1.1578941570050216e-4	1948	1982	2625	4762	6852	1707	1861	950
ENSG00000197747	ENSG00000197747.9	S100 calcium binding protein A10 [Source:HGNC Symbol;Acc:HGNC:10487]	S100A10	protein_coding	P60903	6281	10.777252030421682	10.790478500965548	23762.747269740295	-0.360613146182442	-0.3608783252190083	-0.3328510543185365	0.03790352929946987	0.05133108564844317	0.0010514160032928284	19989	21564	25539	44910	66775	15166	18698	11025
ENSG00000126391	ENSG00000126391.14	FERM domain containing 8 [Source:HGNC Symbol;Acc:HGNC:25462]	FRMD8	protein_coding	A8K6L3,Q9BZ67	83786	5.810871022109694	5.826412021470555	759.0103153505951	-0.36381091067184307	-0.36691711982230507	-0.33476176464057444	0.045728705049377476	0.04409285271173222	0.0010466967041403636	596	617	860	1642	2282	518	576	318
ENSG00000114354	ENSG00000114354.14	trafficking from ER to golgi regulator [Source:HGNC Symbol;Acc:HGNC:11758]	TFG	protein_coding	Q05BK6,Q92734	10342	7.794738084739471	7.808993700630817	3005.412853459704	-0.3677122994243488	-0.36722993615740296	-0.336523328884718	0.037766766081432736	0.04386039345675758	3.6551360071376544e-4	2394	2503	3224	6626	9323	1846	2380	1291
ENSG00000197448	ENSG00000197448.14	glutathione S-transferase kappa 1 [Source:HGNC Symbol;Acc:HGNC:16906]	GSTK1	protein_coding	Q6FII1,Q9Y2Q3	373156	6.5174691690442526	6.532665023770684	1239.6466293705575	-0.36722760650704	-0.371516186804709	-0.33854859196350895	0.03999123788544175	0.041097955446872794	3.7818413699364044e-4	986	1093	1377	2515	3683	860	991	484
ENSG00000123933	ENSG00000123933.17	MAX dimerization protein 4 [Source:HGNC Symbol;Acc:HGNC:13906]	MXD4	protein_coding	Q14582	10608	6.413654721149968	6.432774506309605	1157.3492343867229	-0.40510507056106665	-0.3908755529593361	-0.3401541802982657	0.04900090577396642	0.05805056475181271	0.011872297167907404	975	958	1296	2390	2879	774	1028	481
ENSG00000176978	ENSG00000176978.14	dipeptidyl peptidase 7 [Source:HGNC Symbol;Acc:HGNC:14892]	DPP7	protein_coding	Q9UHL4	29952	5.796582355477927	5.816269069470535	754.6586619606117	-0.4206635302454194	-0.39725808784999284	-0.3435126455292397	0.04946527723432422	0.05764614540294391	0.015498622271195183	642	646	850	1490	1818	503	638	339
ENSG00000155463	ENSG00000155463.14	OXA1L mitochondrial inner membrane protein [Source:HGNC Symbol;Acc:HGNC:8526]	OXA1L	protein_coding	J3KNA0,Q15070,Q2M1J6	5018	6.279018730852269	6.297007942229882	1052.6745907814125	-0.37987594823410453	-0.38919628710158455	-0.34536143187926316	0.047735299862681047	0.0473294521806473	0.0027661360622736313	838	1025	1110	2063	3157	755	767	420
ENSG00000188643	ENSG00000188643.11	S100 calcium binding protein A16 [Source:HGNC Symbol;Acc:HGNC:20441]	S100A16	protein_coding	Q96FQ6	140576	10.472758930478355	10.490453323314263	19285.28499392707	-0.38245755210244614	-0.3869531249911284	-0.3462829638017572	0.049873875544522404	0.06114553425753206	0.002957146535960089	14334	15713	23636	41148	57753	13794	14377	7602
ENSG00000238227	ENSG00000238227.8	transmembrane protein 250 [Source:HGNC Symbol;Acc:HGNC:31009]	C9orf69	protein_coding	H0YL14	90120	5.52069198255794	5.538020061622212	621.2897982276999	-0.3904615544827463	-0.38351533786397207	-0.3490916790730177	0.04240562016547663	0.04458814549541725	0.002075026395137997	498	501	701	1358	1723	447	476	258
ENSG00000120509	ENSG00000120509.10	PDZ domain containing 11 [Source:HGNC Symbol;Acc:HGNC:28034]	PDZD11	protein_coding	Q5EBL8	51248	5.712818257851816	5.732163667009867	711.0071841596792	-0.39694913233293255	-0.393059991129309	-0.3500772317397123	0.04615989411331151	0.05133644194245837	0.00423216312248712	559	640	776	1491	1966	546	534	275
ENSG00000103266	ENSG00000103266.11	STIP1 homology and U-box containing protein 1 [Source:HGNC Symbol;Acc:HGNC:11427]	STUB1	protein_coding	Q9UNE7	10273	7.224596379772064	7.243880288851325	2030.3254235430165	-0.3922975505533279	-0.3965752923842341	-0.3520367627837764	0.04934353727329671	0.053827418288072214	0.0036633557889473255	1807	1516	2342	4265	5950	1432	1617	760
ENSG00000169733	ENSG00000169733.12	RFNG O-fucosylpeptide 3-beta-N-acetylglucosaminyltransferase [Source:HGNC Symbol;Acc:HGNC:9974]	RFNG	protein_coding	F5H3H7,Q8N9R1,Q9Y644	5986	5.252920724421863	5.273208606234688	516.9451206285021	-0.41354773882183526	-0.3981698220350832	-0.35345506735955523	0.047735299862681047	0.05516577065212953	0.00793519685326089	398	415	599	1160	1430	321	407	237
ENSG00000170430	ENSG00000170430.10	O-6-methylguanine-DNA methyltransferase [Source:HGNC Symbol;Acc:HGNC:7059]	MGMT	protein_coding	B4DEE8,P16455	4255	4.576361859347385	4.597835364136768	322.88892470842245	-0.4100525868429804	-0.40288743799031645	-0.35703160389118693	0.048680805316109695	0.05472332438040718	0.0062944788185578865	260	274	359	697	899	220	265	127
ENSG00000168101	ENSG00000168101.14	nudix hydrolase 16 like 1 [Source:HGNC Symbol;Acc:HGNC:28154]	NUDT16L1	protein_coding	B2RD96,Q9BRJ7,W4VSQ8	84309	4.936794746516702	4.957958833265635	415.4791969439062	-0.4442113131168871	-0.41070493129745306	-0.3580255362219652	0.045762245183114024	0.05630228025528748	0.013497836863892283	349	349	474	849	1017	280	344	183
ENSG00000027847	ENSG00000027847.14	beta-1,4-galactosyltransferase 7 [Source:HGNC Symbol;Acc:HGNC:930]	B4GALT7	protein_coding	B3KMT1,Q9UBV7	11285	5.450363407695113	5.467225962588088	591.7440808057706	-0.3923747676065217	-0.3944984126558557	-0.3589825169271568	0.03620387198281871	0.03433626161859172	7.990854198281819e-4	515	506	654	1167	1670	385	470	253
ENSG00000198171	ENSG00000198171.13	DDRGK domain containing 1 [Source:HGNC Symbol;Acc:HGNC:16110]	DDRGK1	protein_coding	Q96HY6	65992	6.025301793054094	6.043721953889057	882.9954356567932	-0.40750217365482266	-0.3999468382551455	-0.3606949664145755	0.0370946151449416	0.0407423898709459	0.001739530499232535	757	745	943	1870	2344	667	683	348
ENSG00000119707	ENSG00000119707.14	RNA binding motif protein 25 [Source:HGNC Symbol;Acc:HGNC:23244]	RBM25	protein_coding	P49756	58517	6.505479355449896	6.524388214934426	1233.2165551829653	-0.40023133146200524	-0.4067428177784147	-0.36290888464760235	0.04165026695601719	0.04146217500141698	0.0027927595995104913	1079	1209	1196	2408	3434	877	907	517
ENSG00000128050	ENSG00000128050.8	phosphoribosylaminoimidazole carboxylase and phosphoribosylaminoimidazolesuccinocarboxamide synthase [Source:HGNC Symbol;Acc:HGNC:8587]	PAICS	protein_coding	A0A024RD93,P22234	10606	7.573195801480679	7.5919026824971185	2584.2489819420666	-0.3996352144589534	-0.40316095934914387	-0.3643149440895336	0.04051354530246864	0.04429448479150016	0.001118107022724528	1960	2131	3000	5790	8266	1659	1909	1043
ENSG00000100359	ENSG00000100359.21	small G protein signaling modulator 3 [Source:HGNC Symbol;Acc:HGNC:25228]	SGSM3	protein_coding	B4DVE3,B9A6J5,Q96HU1	27352	6.388860608555947	6.407374539343286	1136.1246629766329	-0.39958030030249647	-0.4061673918702624	-0.36882155786496285	0.0349907611919815	0.035421388937093755	2.839925695749665e-4	987	946	1273	2314	3438	790	877	424
ENSG00000106305	ENSG00000106305.10	aminoacyl tRNA synthetase complex interacting multifunctional protein 2 [Source:HGNC Symbol;Acc:HGNC:20609]	AIMP2	protein_coding	A0A024QZY1,A8MU58,F8W950,Q13155	7965	5.251467894601662	5.274937444192334	517.2661489139746	-0.4065849385791607	-0.42542477947263996	-0.3708419495697584	0.05008953841157396	0.04707723511999196	0.004021006506538103	420	490	573	1023	1533	352	414	187
ENSG00000089157	ENSG00000089157.16	ribosomal protein lateral stalk subunit P0 [Source:HGNC Symbol;Acc:HGNC:10371]	RPLP0	protein_coding	A0A024RBS2,P05388	6175	10.819437722885867	10.836540251334128	24522.273296243264	-0.4040801435396258	-0.40348642670226875	-0.37122059689209663	0.031988165603695495	0.04183438630890018	3.6855990837889215e-4	21568	22251	26794	45884	70097	17670	18904	9440
ENSG00000154370	ENSG00000154370.16	tripartite motif containing 11 [Source:HGNC Symbol;Acc:HGNC:16281]	TRIM11	protein_coding	Q96F44	81559	5.201475145138664	5.221348899495814	498.30566940545754	-0.40246313277268	-0.41197710783529407	-0.37151339584178455	0.03909407171759174	0.0357741258820348	7.374357256729942e-4	435	404	545	1069	1512	339	362	201
ENSG00000037757	ENSG00000037757.14	methylthioribose-1-phosphate isomerase 1 [Source:HGNC Symbol;Acc:HGNC:28469]	MRI1	protein_coding	Q9BV20	84245	5.2869022382799535	5.3090327876675	530.2150329237171	-0.42057957009596325	-0.4257124362271482	-0.3716448096515435	0.04925304175888078	0.04564184794104545	0.007148559259493075	470	456	628	978	1416	348	436	217
ENSG00000125691	ENSG00000125691.14	ribosomal protein L23 [Source:HGNC Symbol;Acc:HGNC:10316]	RPL23	protein_coding	A0A024R1Q8,P62829	9349	9.505895410832878	9.528093889847115	9895.497363098862	-0.4271272829084524	-0.42187831569991646	-0.37306354320245055	0.045790362045518555	0.058246132286463026	0.004352060437553806	7584	8631	11775	20737	28647	7642	7214	3546
ENSG00000057935	ENSG00000057935.13	metastasis associated 1 family member 3 [Source:HGNC Symbol;Acc:HGNC:23784]	MTA3	protein_coding	D6W5A2,Q9BTC8	57504	5.0684280658803065	5.091610269109378	455.9812566064886	-0.4432653211626307	-0.4292071925815807	-0.37363637337616246	0.04610620749602807	0.05351242015100627	0.010333472744142974	392	442	464	900	1184	338	312	202
ENSG00000145879	ENSG00000145879.11	serine peptidase inhibitor Kazal type 7 [Source:HGNC Symbol;Acc:HGNC:24643]	SPINK7	protein_coding	P58062	84651	2.3373713113109424	3.1400898460296176	115.6185544357656	-3.2578401648763444	-2.048090133622754	-0.37393678899900823	0.02194207237538838	0.10796610199560874	0.03553461260313531	60	82	264	491	35	6	80	40
ENSG00000130520	ENSG00000130520.11	LSM4 homolog, U6 small nuclear RNA and mRNA degradation associated [Source:HGNC Symbol;Acc:HGNC:17259]	LSM4	protein_coding	Q9Y4Z0,U3KQK1	25804	7.053077616563435	7.076362469579044	1807.844172523198	-0.422687286344238	-0.4281418962752081	-0.3739621028594688	0.049853884444897675	0.05317942205443422	0.006920187910898196	1372	1383	2277	4065	5277	1080	1375	804
ENSG00000104960	ENSG00000104960.15	PTOV1 extended AT-hook containing adaptor protein [Source:HGNC Symbol;Acc:HGNC:9632]	PTOV1	protein_coding	A0A0C4DGR2,Q86YD1	53635	6.491154831992084	6.509500079628661	1220.7725711632456	-0.42110040409249744	-0.4134913847998473	-0.37425694656338904	0.030794680083903184	0.0337732859739424	0.0013672923537697008	1029	1039	1417	2422	3148	790	989	543
ENSG00000137818	ENSG00000137818.12	ribosomal protein lateral stalk subunit P1 [Source:HGNC Symbol;Acc:HGNC:10372]	RPLP1	protein_coding	A0A024R608,P05386	6176	10.104198212306306	10.128104957826213	15009.828430955491	-0.441625957146742	-0.4352564448546751	-0.37730079954432394	0.04588054402323643	0.0587574249482475	0.008178825961736778	12654	13687	17630	28041	36472	11032	12577	5702
ENSG00000149527	ENSG00000149527.18	phospholipase C eta 2 [Source:HGNC Symbol;Acc:HGNC:29037]	PLCH2	protein_coding	O75038	9651	7.390336129763461	7.4074022401217565	2275.4739261491795	-0.4127528874801173	-0.41043069865323367	-0.37764702417883833	0.025500938692428816	0.029867677822768734	1.496847386600328e-4	2015	1885	2481	4703	6204	1450	1901	948
ENSG00000174748	ENSG00000174748.22	ribosomal protein L15 [Source:HGNC Symbol;Acc:HGNC:10306]	RPL15	protein_coding	A0A024R2Q4,P61313	6138	9.650905082881035	9.671583373399807	10933.672053602277	-0.41467906600411425	-0.42373724179545313	-0.37777229974952176	0.0407011847967443	0.04707723511999196	0.0020612415506223824	8122	8688	13736	24203	31753	6899	8252	4717
ENSG00000179632	ENSG00000179632.10	MAF1 homolog, negative regulator of RNA polymerase III [Source:HGNC Symbol;Acc:HGNC:24966]	MAF1	protein_coding	Q9H063	84232	6.29786532051472	6.317322179439846	1067.5161352704783	-0.41652821076845264	-0.41791257621226996	-0.3799849457249295	0.03221366443134823	0.03412067644377165	4.799982729759962e-4	943	877	1210	2165	3059	792	757	422
ENSG00000106153	ENSG00000106153.13	coiled-coil-helix-coiled-coil-helix domain containing 2 [Source:HGNC Symbol;Acc:HGNC:21645]	CHCHD2	protein_coding	Q9Y6H1	51142	7.911512384291031	7.932381623307172	3272.919480967192	-0.42093378489344035	-0.422736416021804	-0.38027360687292555	0.03843881167419207	0.04387697147756165	0.0014229875424807495	2576	2741	4004	6761	9694	2252	2605	1190
ENSG00000169692	ENSG00000169692.13	1-acylglycerol-3-phosphate O-acyltransferase 2 [Source:HGNC Symbol;Acc:HGNC:325]	AGPAT2	protein_coding	A0A024R8F9,A0A024R8I7,O15120	10555	5.933623293550159	5.953554214368813	829.1848621597544	-0.4128587974921481	-0.4214107338421294	-0.3807550552268395	0.0349907611919815	0.032786935813855715	5.630108203761229e-4	679	779	906	1653	2525	578	572	336
ENSG00000231500	ENSG00000231500.7	ribosomal protein S18 [Source:HGNC Symbol;Acc:HGNC:10401]	RPS18	protein_coding	P62269	6222	10.684444097239972	10.71017110788973	22461.907609555827	-0.452128695814733	-0.4393197573970819	-0.38088003776277357	0.04931247424678295	0.06703827536845534	0.010350744069475866	18257	20000	26566	44746	57157	18286	16926	8034
ENSG00000171853	ENSG00000171853.16	trafficking protein particle complex 12 [Source:HGNC Symbol;Acc:HGNC:24284]	TRAPPC12	protein_coding	A0A0J9YXQ9,Q8WVT3	51112	5.503239640737514	5.524205689851731	615.434946489873	-0.410576678682209	-0.4278595993526882	-0.3815038210361324	0.03999123788544175	0.03386035198290608	0.0012840014138575154	558	574	621	1214	1872	408	437	253
ENSG00000160214	ENSG00000160214.13	ribosomal RNA processing 1 [Source:HGNC Symbol;Acc:HGNC:18785]	RRP1	protein_coding	P56182	8568	5.49530365173632	5.521123840072065	613.5434585011975	-0.42498188794016944	-0.43900191831450763	-0.3817752068690821	0.05338593866390379	0.04993732674114469	0.005545217901527121	528	557	641	1296	2002	436	396	231
ENSG00000171863	ENSG00000171863.15	ribosomal protein S7 [Source:HGNC Symbol;Acc:HGNC:10440]	RPS7	protein_coding	P62081	6201	9.212914485966202	9.233641727325013	8069.885415187689	-0.41775749177953275	-0.4258957992127605	-0.38246146071496184	0.03921960380294261	0.04434090679834827	0.0015118893037541841	5862	6665	10014	17873	23706	5388	5728	3446
ENSG00000170522	ENSG00000170522.9	ELOVL fatty acid elongase 6 [Source:HGNC Symbol;Acc:HGNC:15829]	ELOVL6	protein_coding	A0A024RDK5,Q9H5J4	79071	6.553681438236187	6.573362725379533	1275.478440497618	-0.41587291108440755	-0.42270651589541475	-0.3832599688729539	0.033799909483899604	0.03330840153016332	7.624254211854525e-4	1084	1244	1219	2673	3762	860	903	540
ENSG00000198517	ENSG00000198517.10	MAF bZIP transcription factor K [Source:HGNC Symbol;Acc:HGNC:6782]	MAFK	protein_coding	A0A024R804,O60675	7975	5.322236186522901	5.343841192395219	542.7822731009712	-0.42924168994340184	-0.4245963650419615	-0.38371506947874867	0.038269820503792275	0.0396304226602332	0.0018640441017019572	437	435	638	1194	1593	359	371	243
ENSG00000196642	ENSG00000196642.19	RAB, member RAS oncogene family like 6 [Source:HGNC Symbol;Acc:HGNC:24703]	RABL6	protein_coding	H0Y4Z8,Q3YEC7	55684	6.738176767456394	6.762464819488412	1453.8211933843997	-0.4314645278772247	-0.4377122570343556	-0.3845269398438614	0.047427309992752784	0.04943363577991068	0.004820852509483904	1368	1317	1533	2747	4512	1070	961	548
ENSG00000108604	ENSG00000108604.16	SWI/SNF related, matrix associated, actin dependent regulator of chromatin, subfamily d, member 2 [Source:HGNC Symbol;Acc:HGNC:11107]	SMARCD2	protein_coding	J3KMX2,Q92925	6603	6.59349913760684	6.613381390703666	1312.1887068623118	-0.4375203456440822	-0.4280513384554571	-0.3857607811655262	0.029474770232695454	0.03327084565403909	0.0015621146406390287	1043	1216	1495	2620	3346	862	986	612
ENSG00000154723	ENSG00000154723.12	ATP synthase peripheral stalk subunit F6 [Source:HGNC Symbol;Acc:HGNC:847]	ATP5J	protein_coding	P18859,Q6IB54,Q6NZ59	522	6.578674566735952	6.601639150626569	1300.6132079062656	-0.4362085781416624	-0.43636011768388544	-0.38618849113717985	0.04019125867526758	0.042113419025615	0.003673204250665572	941	1167	1540	2840	3483	828	1095	525
ENSG00000163528	ENSG00000163528.13	coiled-coil-helix-coiled-coil-helix domain containing 4 [Source:HGNC Symbol;Acc:HGNC:26467]	CHCHD4	protein_coding	A0A024R2F8,A0A024R2I5,Q8N4Q1	131474	4.246628810675282	4.270928286571326	257.0271907174573	-0.4323016735634798	-0.43646518416357805	-0.3869920511987558	0.04217151221910833	0.04543125687154321	0.003228768575396898	216	220	287	548	734	174	197	101
ENSG00000135821	ENSG00000135821.19	glutamate-ammonia ligase [Source:HGNC Symbol;Acc:HGNC:4341]	GLUL	protein_coding	A8YXX4,P15104	2752	8.326338662619236	8.349925465078245	4374.621346122551	-0.4316573757750868	-0.4400030420125429	-0.3870588656163128	0.04481643966136806	0.049435672168673665	0.004819439196103984	4299	4087	4409	7906	12081	3111	3383	1658
ENSG00000149806	ENSG00000149806.11	FAU ubiquitin like and ribosomal protein S30 fusion [Source:HGNC Symbol;Acc:HGNC:3597]	FAU	protein_coding	P35544,P62861	2197	8.290754268064903	8.312709550117521	4260.486730661218	-0.4340667863101045	-0.43143046608119295	-0.3874989760972023	0.037766766081432736	0.044833591291654096	0.0015311380817523488	3369	3746	5077	8690	12616	3171	3120	1525
ENSG00000182087	ENSG00000182087.14	transmembrane protein 259 [Source:HGNC Symbol;Acc:HGNC:17039]	TMEM259	protein_coding	B3KTL0,Q4ZIN3	91304	7.70473001613364	7.723212811338999	2833.606902486826	-0.4256778181779141	-0.42549996382586097	-0.38805625788090176	0.02581293775230228	0.029722840782633837	4.179270928303249e-4	2425	2640	3137	5366	7442	1836	2213	1261
ENSG00000163541	ENSG00000163541.12	succinate-CoA ligase GDP/ADP-forming subunit alpha [Source:HGNC Symbol;Acc:HGNC:11449]	SUCLG1	protein_coding	P53597	8802	5.8234573075944684	5.846747614479712	769.8151919267427	-0.4393325894760672	-0.4361346537880214	-0.38904364136355035	0.037766766081432736	0.0407423898709459	0.002521793413508252	611	658	917	1618	2072	578	586	288
ENSG00000065268	ENSG00000065268.11	WD repeat domain 18 [Source:HGNC Symbol;Acc:HGNC:17956]	WDR18	protein_coding	Q9BV38	57418	5.027025583452763	5.05271749651285	443.04903140579626	-0.440775917788683	-0.441422757702578	-0.38942703757660846	0.04728258591723124	0.04819048367178891	0.005074820190996041	321	385	530	993	1269	314	316	177
ENSG00000145494	ENSG00000145494.12	NADH:ubiquinone oxidoreductase subunit S6 [Source:HGNC Symbol;Acc:HGNC:7713]	NDUFS6	protein_coding	O75380,Q6IBC4	4726	5.6873414409089085	5.709820022337912	699.9529536813257	-0.417723721502257	-0.43882350862822245	-0.38959619052378686	0.040126875406365406	0.03304204919048003	0.0012544465925910114	608	650	782	1328	2176	456	519	268
ENSG00000205581	ENSG00000205581.11	high mobility group nucleosome binding domain 1 [Source:HGNC Symbol;Acc:HGNC:4984]	HMGN1	protein_coding	P05114,Q6NSG7	3150	7.4058003486570305	7.42707248501615	2306.874011074845	-0.43797318921781164	-0.4352748655273117	-0.38980253567066875	0.03226163355006097	0.03694917560475951	0.0018236618006121843	1709	2030	2737	5011	6150	1407	1787	1064
ENSG00000100804	ENSG00000100804.19	proteasome 20S subunit beta 5 [Source:HGNC Symbol;Acc:HGNC:9542]	PSMB5	protein_coding	A0A140VJS7,P28074	5693	7.398807989219584	7.422676467723903	2297.812682934858	-0.44270081996108157	-0.43945425985476505	-0.39132345096639215	0.04009572114875728	0.04721382038189853	0.0025843264208636916	1779	1979	2704	4995	6710	1756	1633	823
ENSG00000221978	ENSG00000221978.12	cyclin L2 [Source:HGNC Symbol;Acc:HGNC:20570]	CCNL2	protein_coding	Q96S94	81669	6.906456677682375	6.927370009988579	1629.5712892697943	-0.42607571175484765	-0.4307743032114199	-0.391667819657599	0.032387415050476244	0.03412067644377165	3.691661394216653e-4	1284	1398	1931	3441	5126	1110	1166	620
ENSG00000147955	ENSG00000147955.17	sigma non-opioid intracellular receptor 1 [Source:HGNC Symbol;Acc:HGNC:8157]	SIGMAR1	protein_coding	A2A3U5,B4DR71,Q99720	10280	7.226082118570293	7.251021483976001	2042.5970679896361	-0.4480662022463323	-0.4520101138634284	-0.3920129134837642	0.04408398641800649	0.045956861737186154	0.007306316999447295	1969	1907	2169	3626	5129	1298	1693	868
ENSG00000177156	ENSG00000177156.11	transaldolase 1 [Source:HGNC Symbol;Acc:HGNC:11559]	TALDO1	protein_coding	A0A140VK56,P37837	6888	7.8010129454699255	7.819974965876509	3027.465517688777	-0.4247624069932675	-0.4251927517613897	-0.39274910138531544	0.02614308969251473	0.0306622836977033	4.759826236922751e-5	2399	2671	3462	6376	9135	2126	2242	1138
ENSG00000167515	ENSG00000167515.10	trafficking protein particle complex 2 like [Source:HGNC Symbol;Acc:HGNC:30887]	TRAPPC2L	protein_coding	A0A0B4J294,H3BQQ8,H3BUK6,Q9UL33	51693	5.27130002413237	5.296789583874203	525.1893171716935	-0.45721133140008197	-0.4443722324333706	-0.39315126350860113	0.03955230080686489	0.04703506457086394	0.00458410524778975	420	435	616	1158	1412	406	371	203
ENSG00000102030	ENSG00000102030.16	N-alpha-acetyltransferase 10, NatA catalytic subunit [Source:HGNC Symbol;Acc:HGNC:18704]	NAA10	protein_coding	B7Z9N2,P41227	8260	6.121341806497367	6.1416546565030865	944.7782735501333	-0.42692422836616495	-0.42734252722711596	-0.3933255670060458	0.030794680083903184	0.031627690916173935	3.3003328259987555e-4	739	818	1095	2026	2756	679	650	386
ENSG00000118418	ENSG00000118418.14	high mobility group nucleosomal binding domain 3 [Source:HGNC Symbol;Acc:HGNC:12312]	HMGN3	protein_coding	A0A087WZE9,Q15651	9324	5.388827334066282	5.418410310921737	571.9706896101504	-0.47849218405155136	-0.46317906360792366	-0.3941820445581455	0.04629655231026063	0.057231161570170885	0.012963117349901278	459	481	697	1212	1619	293	454	269
ENSG00000177600	ENSG00000177600.9	ribosomal protein lateral stalk subunit P2 [Source:HGNC Symbol;Acc:HGNC:10377]	RPLP2	protein_coding	A0A024RCA7,P05387	6181	9.348573462406918	9.372281497780138	8885.884261996001	-0.44928068214191375	-0.44554789696540326	-0.3946164849832063	0.037766766081432736	0.04741464337038448	0.003254076906846908	7313	7694	10906	17361	22655	6684	7008	3309
ENSG00000063854	ENSG00000063854.13	hydroxyacylglutathione hydrolase [Source:HGNC Symbol;Acc:HGNC:4805]	HAGH	protein_coding	Q16775	3029	4.743776335389427	4.767970876628732	363.68305071538657	-0.43778086744770117	-0.4481404790389681	-0.3967528232909825	0.03891823689347266	0.03626194275250661	0.0023559857098877242	311	348	380	735	1011	239	292	141
ENSG00000204237	ENSG00000204237.5	oxidoreductase like domain containing 1 [Source:HGNC Symbol;Acc:HGNC:27901]	OXLD1	protein_coding	I3L208,Q5BKU9	339229	4.079963891324249	4.10879096574454	230.0756954111782	-0.5171183112176853	-0.46657805779949857	-0.3968728393744421	0.0430238767884704	0.0651606238903471	0.018953406185676303	194	202	269	465	551	140	186	107
ENSG00000172336	ENSG00000172336.5	POP7 homolog, ribonuclease P/MRP subunit [Source:HGNC Symbol;Acc:HGNC:19949]	POP7	protein_coding	O75817	10248	5.145029441945985	5.170883135544421	481.32894570860657	-0.43688797224769976	-0.45431593757793803	-0.39689409113976415	0.04934353727329671	0.04212778428557403	0.004665546972960218	415	424	583	905	1441	335	313	199
ENSG00000130717	ENSG00000130717.13	uridine-cytidine kinase 1 [Source:HGNC Symbol;Acc:HGNC:14859]	UCK1	protein_coding	A0A024R8E7,A0A0S2Z5Y6,Q9HA47	83549	4.541133471743062	4.568026521535489	316.23469087753995	-0.44502166915332525	-0.45332288856893704	-0.39704848570892204	0.043894982420078416	0.04602848505265845	0.004036269492558105	284	267	359	641	884	232	235	116
ENSG00000065621	ENSG00000065621.15	glutathione S-transferase omega 2 [Source:HGNC Symbol;Acc:HGNC:23064]	GSTO2	protein_coding	Q9H4Y5	119391	4.2422619390563465	4.271617630133601	257.2037897066159	-0.48215188014768107	-0.45944928003230384	-0.39798429493012294	0.04701530367775217	0.060342173494413225	0.011845954167887201	195	210	321	571	683	181	185	108
ENSG00000103152	ENSG00000103152.12	N-methylpurine DNA glycosylase [Source:HGNC Symbol;Acc:HGNC:7211]	MPG	protein_coding	P29372,Q1W6H1	4350	5.224749953187318	5.2510562294096905	509.2248279166417	-0.4723628910927696	-0.45429722304202713	-0.3983955321520109	0.03955230080686489	0.04865006289333096	0.00635427657553459	419	476	560	1045	1404	368	308	234
ENSG00000130725	ENSG00000130725.8	ubiquitin conjugating enzyme E2 M [Source:HGNC Symbol;Acc:HGNC:12491]	UBE2M	protein_coding	A0A024R4T4,P61081	9040	6.218803113758513	6.241907459193781	1013.4581222761316	-0.4326497259809638	-0.44852158927135755	-0.39840923459810346	0.04023749154324977	0.03470819293418642	0.002077026454683835	915	954	1148	1793	3018	664	710	423
ENSG00000188112	ENSG00000188112.9	chromosome 6 open reading frame 132 [Source:HGNC Symbol;Acc:HGNC:21288]	C6orf132	protein_coding	Q5T0Z8	647024	6.195572491836857	6.2207346348316745	999.3974184490285	-0.48011437782122734	-0.45553496630529156	-0.3988594407854898	0.03024068476319903	0.04298535907398306	0.005733230306263249	872	915	1030	2106	2620	592	689	514
ENSG00000100749	ENSG00000100749.8	VRK serine/threonine kinase 1 [Source:HGNC Symbol;Acc:HGNC:12718]	VRK1	protein_coding	Q99986	7443	4.41522175018691	4.442134388703712	289.50812190510993	-0.43857549926673733	-0.45659405945503245	-0.3995148255174258	0.04610620749602807	0.04175937610915071	0.003389483413898566	251	247	314	634	898	192	193	118
ENSG00000174744	ENSG00000174744.14	BRMS1 transcriptional repressor and anoikis regulator [Source:HGNC Symbol;Acc:HGNC:17262]	BRMS1	protein_coding	G5E9I4,Q9HCU9	25855	6.525095552277718	6.548552286632435	1252.949301666541	-0.44277408011191466	-0.4457980101910625	-0.40019676700703355	0.03426068364484531	0.0364317339398852	0.0010020894438362163	977	1076	1508	2668	3567	909	950	454
ENSG00000160207	ENSG00000160207.9	heat shock transcription factor 2 binding protein [Source:HGNC Symbol;Acc:HGNC:5226]	HSF2BP	protein_coding	O75031,Q6IAT7	11077	3.8865087237717955	3.917109514746611	200.8808957203743	-0.5003981576428352	-0.46626339623930796	-0.4002291475897538	0.04715577097528333	0.06629959408435408	0.01603254092364096	161	161	250	436	512	138	153	84
ENSG00000162191	ENSG00000162191.13	UBX domain protein 1 [Source:HGNC Symbol;Acc:HGNC:18402]	UBXN1	protein_coding	A0A024R539,A0A024R598,A0A087WTZ5,Q04323	51035	6.040993832141922	6.066050344624679	896.4422736640552	-0.45131446333752157	-0.4505878810717229	-0.4002311237747749	0.03634145129341584	0.04050899365603871	0.0022715617100535147	773	780	1031	1806	2476	693	654	320
ENSG00000132819	ENSG00000132819.17	RNA binding motif protein 38 [Source:HGNC Symbol;Acc:HGNC:15818]	RBM38	protein_coding	Q9H0Z9	55544	4.728414487507229	4.752235811279312	359.88724024513385	-0.4438186474168693	-0.45077437771747286	-0.4004596639639567	0.037766766081432736	0.035287853255946404	0.0024390656976225064	308	341	387	714	1009	215	283	155
ENSG00000149923	ENSG00000149923.14	protein phosphatase 4 catalytic subunit [Source:HGNC Symbol;Acc:HGNC:9319]	PPP4C	protein_coding	A0A024R625,P60510	5531	6.923723695043243	6.951318591498787	1657.0674891829242	-0.45713249150702656	-0.4582335493874588	-0.4004956795708667	0.04592425572689118	0.05184967506092476	0.005365808758592588	1466	1571	1800	3177	4991	1258	1168	559
ENSG00000112304	ENSG00000112304.11	acyl-CoA thioesterase 13 [Source:HGNC Symbol;Acc:HGNC:20999]	ACOT13	protein_coding	Q9NPJ3	55856	5.212173826460974	5.235531983399363	503.5941773109557	-0.4485225922825676	-0.44747574695377107	-0.40065843810016555	0.035714122160370905	0.03512815058754178	0.002195527868045534	400	435	626	1008	1353	333	392	209
ENSG00000172009	ENSG00000172009.15	thimet oligopeptidase 1 [Source:HGNC Symbol;Acc:HGNC:11793]	THOP1	protein_coding	P52888	7064	6.194914342268975	6.21374548068366	993.8766719093968	-0.4312093610428293	-0.433929766502566	-0.4016817422651318	0.02255234312834804	0.022618488714012883	4.3979159017286847e-5	889	890	1077	1944	2746	685	736	413
ENSG00000188070	ENSG00000188070.9	chromosome 11 open reading frame 95 [Source:HGNC Symbol;Acc:HGNC:28449]	C11orf95	lincRNA	C9JLR9	65998	4.015271694517515	4.041000297398994	219.0263267599588	-0.45872126537585434	-0.4517289438491701	-0.4025654395302068	0.040090597960959866	0.047816971375993264	0.004352060437553806	191	189	228	485	617	142	158	95
ENSG00000166477	ENSG00000166477.13	LEO1 homolog, Paf1/RNA polymerase II complex component [Source:HGNC Symbol;Acc:HGNC:30401]	LEO1	protein_coding	Q8WVC0	123169	5.6379426319992705	5.658915410417041	675.8071520758442	-0.4351526911637089	-0.4414710283144088	-0.40322214525386435	0.027103071400881074	0.026348492605142455	1.620029957063755e-4	601	601	738	1345	1934	482	479	269
ENSG00000116586	ENSG00000116586.12	late endosomal/lysosomal adaptor, MAPK and MTOR activator 2 [Source:HGNC Symbol;Acc:HGNC:29796]	LAMTOR2	protein_coding	Q9Y2Q5	28956	5.4706647829482105	5.504700741820977	607.6932606933036	-0.5272987790848022	-0.4915758147457238	-0.4050421097482898	0.04951709301384517	0.06153089449680463	0.021913774804247915	564	524	698	1192	1331	393	556	238
ENSG00000164896	ENSG00000164896.20	Fas activated serine/threonine kinase [Source:HGNC Symbol;Acc:HGNC:24676]	FASTK	protein_coding	A0A090N8I0,A0A090N8Z7,Q14296	10922	5.8010238504985026	5.82903262931384	760.1812310695715	-0.4487414309087592	-0.46427941679379814	-0.40720374295129663	0.04328785387326027	0.04273719238854281	0.0033118995286204158	641	749	794	1543	2256	526	598	255
ENSG00000128604	ENSG00000128604.20	interferon regulatory factor 5 [Source:HGNC Symbol;Acc:HGNC:6120]	IRF5	protein_coding	A0A0G2USB5,B7Z1M2,C9JAU6,Q13568	3663	3.6187325279341875	3.6578929716908353	167.6685169195946	-0.553550680535191	-0.5032721280792055	-0.4072640473760034	0.04881404010448301	0.08050256904390596	0.03189906694479174	149	140	192	362	409	93	152	69
ENSG00000176393	ENSG00000176393.11	arginyl aminopeptidase [Source:HGNC Symbol;Acc:HGNC:10078]	RNPEP	protein_coding	Q9H4A4	6051	6.967998725577004	6.987460245910087	1699.8070176047731	-0.43499739390135744	-0.4402637680542149	-0.40739706725640346	0.021889952817095402	0.02292808094468104	1.568113556980839e-5	1428	1580	1902	3329	5118	1135	1202	692
ENSG00000107262	ENSG00000107262.25	BAG cochaperone 1 [Source:HGNC Symbol;Acc:HGNC:937]	BAG1	protein_coding	Q99933	573	5.812845865585596	5.843742178140693	768.669249159382	-0.5011934670053645	-0.47984008152833185	-0.40773590341137517	0.04217151221910833	0.052059499705428704	0.011872297167907404	583	650	940	1727	1958	417	656	345
ENSG00000148303	ENSG00000148303.17	ribosomal protein L7a [Source:HGNC Symbol;Acc:HGNC:10364]	RPL7A	protein_coding	P62424	6130	10.136084115126186	10.159069046022953	15329.240883059143	-0.45306092586198465	-0.452324782894353	-0.40802278336539294	0.030833399057676698	0.03918479695053922	9.715416040652216e-4	11977	13195	18944	31738	40674	11566	11110	5937
ENSG00000120675	ENSG00000120675.6	DnaJ heat shock protein family (Hsp40) member C15 [Source:HGNC Symbol;Acc:HGNC:20325]	DNAJC15	protein_coding	Q9Y5T4	29103	4.508559920526917	4.534493392680624	309.1732514438904	-0.47389334323691906	-0.4610399699637766	-0.4082273738157715	0.0349907611919815	0.03973806752808062	0.0038759129431056223	274	276	327	649	807	195	260	124
ENSG00000164877	ENSG00000164877.19	MICAL like 2 [Source:HGNC Symbol;Acc:HGNC:29672]	MICALL2	protein_coding	Q6UWK3,Q8IY33	79778	5.482752175026677	5.508966223459662	608.6347424382399	-0.4508831938047992	-0.46091993154895805	-0.4088077445351348	0.03955230080686489	0.03744861395618171	0.0024566666562319322	506	476	776	1269	1719	405	475	232
ENSG00000172775	ENSG00000172775.17	proteasome activator subunit 3 interacting protein 1 [Source:HGNC Symbol;Acc:HGNC:29856]	FAM192A	protein_coding	A0A024R6T8,Q9GZU8	80011	6.014898889269352	6.044976757314737	883.4432393133053	-0.4663967536790372	-0.47324893946684315	-0.4094209122111164	0.04629655231026063	0.050602163897703153	0.006901551300550994	830	838	879	1763	2507	687	614	306
ENSG00000105640	ENSG00000105640.13	ribosomal protein L18a [Source:HGNC Symbol;Acc:HGNC:10311]	RPL18A	protein_coding	Q02543	6142	9.115211290028679	9.136131886008757	7545.20293546934	-0.4491144021690013	-0.4486984006600943	-0.41037026605764715	0.02378889311805197	0.029903155845808948	2.2008843890414397e-4	6759	7040	8215	14248	22964	4534	5306	3333
ENSG00000161618	ENSG00000161618.10	aldehyde dehydrogenase 16 family member A1 [Source:HGNC Symbol;Acc:HGNC:28114]	ALDH16A1	protein_coding	Q8IZ83	126133	4.807094100962837	4.84146823801455	383.04911879839267	-0.5115436919688996	-0.4942974999994848	-0.41053436809370675	0.049231614596265835	0.0593887838178697	0.01878701950458758	384	295	434	781	950	218	336	160
ENSG00000135486	ENSG00000135486.18	heterogeneous nuclear ribonucleoprotein A1 [Source:HGNC Symbol;Acc:HGNC:5031]	HNRNPA1	protein_coding	A0A024RAZ7,A0A024RB53,P09651	3178	9.371654030828253	9.396586127077823	9034.860401289547	-0.46757515973531993	-0.46031987065506513	-0.41162869436145005	0.033429499109754214	0.04249578789290867	0.0017084131194113844	7953	8659	9531	17741	26692	6875	5759	3455
ENSG00000148180	ENSG00000148180.19	gelsolin [Source:HGNC Symbol;Acc:HGNC:4620]	GSN	protein_coding	A0A0A0MS51,A0A0A0MT01,B7Z4U6,P06396	2934	8.526617105178966	8.549185669542526	5024.59025049826	-0.4660755726134286	-0.45913902854386873	-0.4126289249154777	0.02452958878046962	0.03093409049939158	9.591049182702273e-4	4304	4558	5694	9964	12351	3075	4191	2213
ENSG00000100028	ENSG00000100028.12	small nuclear ribonucleoprotein D3 polypeptide [Source:HGNC Symbol;Acc:HGNC:11160]	SNRPD3	protein_coding	P62318	6634	7.073029970006946	7.0957266997581385	1832.5821098728668	-0.4629344514303614	-0.4554426599130586	-0.41412825050832464	0.025775010674936056	0.030508365537614136	5.26866967072767e-4	1536	1533	2163	3852	4852	1378	1227	768
ENSG00000166228	ENSG00000166228.9	pterin-4 alpha-carbinolamine dehydratase 1 [Source:HGNC Symbol;Acc:HGNC:8646]	PCBD1	protein_coding	P61457	5092	5.26095757879179	5.2869773867240815	522.0620101172265	-0.4524945546284908	-0.4708303848402551	-0.41505602119457724	0.03808371448601352	0.03304204919048003	0.0024049072590516226	485	503	536	999	1471	315	418	210
ENSG00000102882	ENSG00000102882.12	mitogen-activated protein kinase 3 [Source:HGNC Symbol;Acc:HGNC:6877]	MAPK3	protein_coding	L7RXH5,P27361,Q9BWJ1	5595	5.328626483716237	5.359694004547569	549.1175758619852	-0.4558806210110094	-0.48729489646080604	-0.416496115454083	0.05844786251345433	0.04703956700405789	0.008795116738316637	518	557	578	961	1541	391	387	207
ENSG00000105173	ENSG00000105173.14	cyclin E1 [Source:HGNC Symbol;Acc:HGNC:1589]	CCNE1	protein_coding	A0A0G3DHS8,P24864,V5W5X2	898	4.05326737899381	4.080792469858073	225.1920712952446	-0.47974351369327367	-0.4695264549403029	-0.4170609539248043	0.035704876890838004	0.04318994019838014	0.003607123976143184	200	191	249	480	601	150	177	89
ENSG00000143198	ENSG00000143198.13	microsomal glutathione S-transferase 3 [Source:HGNC Symbol;Acc:HGNC:7064]	MGST3	protein_coding	A0A024R8Z1,O14880	4259	6.854465649248301	6.878696403364323	1575.6313275109899	-0.4581652198432074	-0.46069466836491174	-0.41739094298849316	0.029781934135897883	0.03213288948333727	5.229910128379197e-4	1233	1371	1918	3317	4496	1147	1151	576
ENSG00000157326	ENSG00000157326.19	dehydrogenase/reductase 4 [Source:HGNC Symbol;Acc:HGNC:16985]	DHRS4	protein_coding	Q9BTZ2	10901	4.509258411695916	4.54155434887695	310.6122017436363	-0.5133010679998622	-0.48668767660342604	-0.41781072222282134	0.041786475873430914	0.05500729300752017	0.010939663517584089	273	243	382	655	790	239	207	126
ENSG00000128944	ENSG00000128944.13	kinetochore localized astrin (SPAG5) binding protein [Source:HGNC Symbol;Acc:HGNC:30767]	KNSTRN	protein_coding	Q9Y448	90417	4.772817559744979	4.8056086397183	372.8693461362707	-0.48630578871558133	-0.48394030528853327	-0.41905765339774936	0.04481643966136806	0.050810161864367376	0.0069949687740323155	301	296	462	837	1049	282	253	137
ENSG00000114391	ENSG00000114391.13	ribosomal protein L24 [Source:HGNC Symbol;Acc:HGNC:10325]	RPL24	protein_coding	P83731,V9HW01	6152	9.439618247825205	9.46109083414108	9447.442280697116	-0.4569895326471782	-0.45453138432178297	-0.4199502895060036	0.02277057224347409	0.029555477537996113	5.451291367315776e-5	7822	8720	10856	18716	28153	6733	6743	3499
ENSG00000184076	ENSG00000184076.13	ubiquinol-cytochrome c reductase, complex III subunit X [Source:HGNC Symbol;Acc:HGNC:30863]	UQCR10	protein_coding	Q9UDW1	29796	6.273425034477141	6.2998825396804765	1054.9037301471471	-0.4718954711102281	-0.47338853837057104	-0.42026330191749484	0.031988165603695495	0.03412117419494603	0.001962193186597806	904	973	1228	2034	2777	698	900	382
ENSG00000142733	ENSG00000142733.17	mitogen-activated protein kinase kinase kinase 6 [Source:HGNC Symbol;Acc:HGNC:6858]	MAP3K6	protein_coding	O95382	9064	5.318187411096633	5.342538094828075	542.8069379409422	-0.460015369540955	-0.46991820631202086	-0.42034799933490874	0.03251580715791768	0.028997473987878743	0.0013875439269751158	488	524	593	1003	1463	354	403	230
ENSG00000079385	ENSG00000079385.22	CEA cell adhesion molecule 1 [Source:HGNC Symbol;Acc:HGNC:1814]	CEACAM1	protein_coding	P13688,Q3KRG8	634	4.721575573747188	4.753126332319167	359.76036861586454	-0.4668053691134882	-0.48981500652985893	-0.42175240678136	0.047229358896859024	0.0408070575820126	0.0051681262076300315	324	336	367	763	1109	191	280	147
ENSG00000167967	ENSG00000167967.16	E4F transcription factor 1 [Source:HGNC Symbol;Acc:HGNC:3121]	E4F1	protein_coding	Q66K89	1877	5.104782790761525	5.137805839883425	470.22478548244055	-0.4802534012060289	-0.4915013596739939	-0.42188837237978705	0.04885890644294667	0.05019137380909637	0.008034109147638921	459	353	567	948	1278	348	341	169
ENSG00000175334	ENSG00000175334.8	BAF nuclear assembly factor 1 [Source:HGNC Symbol;Acc:HGNC:17397]	BANF1	protein_coding	A0A024R5H0,O75531	8815	6.621399225982218	6.652845830915526	1346.4976186061438	-0.4823178276731365	-0.484188057465066	-0.42199369617602484	0.0448414911737955	0.04968559933761748	0.004951071993473771	1150	1208	1604	2666	4264	998	893	447
ENSG00000143995	ENSG00000143995.20	Meis homeobox 1 [Source:HGNC Symbol;Acc:HGNC:7000]	MEIS1	protein_coding	O00470	4211	4.095979777061594	4.132183312982279	233.88380411914056	-0.5606526419050424	-0.5038166851421696	-0.4221431985902516	0.03706517895982127	0.0699463563645972	0.019328313609271428	206	205	255	508	585	121	177	120
ENSG00000158042	ENSG00000158042.9	mitochondrial ribosomal protein L17 [Source:HGNC Symbol;Acc:HGNC:14053]	MRPL17	protein_coding	Q9NRX2	63875	6.41602594079261	6.436939576082164	1160.0588464780983	-0.45258104007894717	-0.4546303041510552	-0.42256587936136	0.020678154965348763	0.020890715100348647	2.0227667231179583e-5	969	964	1391	2419	3199	761	900	469
ENSG00000105705	ENSG00000105705.16	SURP and G-patch domain containing 1 [Source:HGNC Symbol;Acc:HGNC:18643]	SUGP1	protein_coding	A0A024R7N3,Q8IWZ8	57794	5.092184144176711	5.117375106658404	463.7885801819068	-0.464926024053383	-0.46849248475483857	-0.42267065940695264	0.03024068476319903	0.030244087284682263	7.990854198281819e-4	408	440	469	971	1293	334	317	186
ENSG00000184967	ENSG00000184967.7	nucleolar complex associated 4 homolog [Source:HGNC Symbol;Acc:HGNC:28461]	NOC4L	protein_coding	Q9BVI4	79050	4.415501436906711	4.446306105702931	290.2820707362825	-0.4581267035369465	-0.48881377045640867	-0.4240229323127096	0.044881459951335946	0.0370740940500502	0.003085014327518835	247	246	345	617	912	172	208	115
ENSG00000166902	ENSG00000166902.5	mitochondrial ribosomal protein L16 [Source:HGNC Symbol;Acc:HGNC:14476]	MRPL16	protein_coding	Q9NX20	54948	5.483642259896101	5.515343620482733	610.9696526238698	-0.48442443491749504	-0.48655961154202165	-0.4243372201741738	0.04481643966136806	0.04538556696173676	0.005074820190996041	478	490	752	1411	1837	441	380	239
ENSG00000160789	ENSG00000160789.20	lamin A/C [Source:HGNC Symbol;Acc:HGNC:6636]	LMNA	protein_coding	P02545,Q5TCI8	4000	9.20387190295415	9.226505644665078	8029.302312770031	-0.4676942919537525	-0.46173698438506916	-0.42441573008485683	0.023061044935978367	0.0301582961781335	1.1833018513818396e-4	6984	7421	8655	16309	24389	5812	5221	3097
ENSG00000130758	ENSG00000130758.8	mitogen-activated protein kinase kinase kinase 10 [Source:HGNC Symbol;Acc:HGNC:6849]	MAP3K10	protein_coding	Q02779	4294	4.049092979474463	4.084670662538541	225.91675519706934	-0.5069261244247263	-0.502674481261591	-0.4244568250276138	0.04907091788004747	0.060660050453476264	0.013654543139707853	173	210	280	464	617	121	178	101
ENSG00000131584	ENSG00000131584.19	ArfGAP with coiled-coil, ankyrin repeat and PH domains 3 [Source:HGNC Symbol;Acc:HGNC:16754]	ACAP3	protein_coding	Q8WTZ1,Q96P50	116983	6.288218850492679	6.3242140003469896	1073.3636380688565	-0.5388173777535619	-0.5094559195666396	-0.4249785422791077	0.04147254375620982	0.05549840005307479	0.014670523444613169	947	902	1255	2290	2607	548	996	455
ENSG00000112559	ENSG00000112559.14	MyoD family inhibitor [Source:HGNC Symbol;Acc:HGNC:6967]	MDFI	protein_coding	A0A024RCY2,B1AKB6,Q99750	4188	6.541350396295149	6.5675880586036826	1270.113810927439	-0.4855277080010867	-0.47382378709697903	-0.42503639122518894	0.03024068476319903	0.03398445432883604	0.0012840014138575154	1069	1136	1413	2709	3750	885	744	564
ENSG00000174720	ENSG00000174720.16	La ribonucleoprotein 7, transcriptional regulator [Source:HGNC Symbol;Acc:HGNC:24912]	LARP7	protein_coding	Q4G0J3	51574	5.535306947867023	5.560592134233354	631.1147722685063	-0.4524043662117544	-0.4749830805348088	-0.4251373009919916	0.031798231890609006	0.026446559176969725	5.284873775055885e-4	575	585	707	1186	1867	411	469	240
ENSG00000185000	ENSG00000185000.12	diacylglycerol O-acyltransferase 1 [Source:HGNC Symbol;Acc:HGNC:2843]	DGAT1	protein_coding	O75907	8694	4.600672931163258	4.633957123412278	330.889959140214	-0.45363304861785725	-0.4965137097630995	-0.4255976822990773	0.051951352274906555	0.041686588200855	0.004635268648562188	277	333	357	667	1023	218	241	115
ENSG00000136942	ENSG00000136942.15	ribosomal protein L35 [Source:HGNC Symbol;Acc:HGNC:10344]	RPL35	protein_coding	P42766	11224	9.328331792156789	9.34871889664473	8740.734159355843	-0.4562024580259796	-0.45837313583004213	-0.4269497224896465	0.018396535634939884	0.022592252382665032	2.108130771621905e-6	7280	7801	10473	17089	25918	5701	6431	3462
ENSG00000179431	ENSG00000179431.7	four-jointed box kinase 1 [Source:HGNC Symbol;Acc:HGNC:17166]	FJX1	protein_coding	Q86VR8	24147	6.320749203241917	6.351345387993412	1093.693380674293	-0.5078818574584021	-0.4935459501685845	-0.4275542668911026	0.0352262555626849	0.04168869027281169	0.005874072195725424	809	1010	1322	2371	2867	587	856	516
ENSG00000198034	ENSG00000198034.11	ribosomal protein S4 X-linked [Source:HGNC Symbol;Acc:HGNC:10424]	RPS4X	protein_coding	B2R491,P62701	6191	10.510300541469373	10.531637934765758	19848.54908470867	-0.4639769649868667	-0.4614783933480873	-0.428060557048174	0.020338090378169978	0.026486977554186227	2.4590848282363515e-5	18019	17744	21851	38953	54445	14383	14732	7481
ENSG00000117697	ENSG00000117697.15	NSL1 component of MIS12 kinetochore complex [Source:HGNC Symbol;Acc:HGNC:24548]	NSL1	protein_coding	Q53FM2,Q5SY74,Q96IY1	25936	4.235037684862595	4.269367142262239	256.8755091066227	-0.49659596546469514	-0.5007315082899744	-0.4301720736955298	0.04783927286731553	0.053403326924794395	0.00823257244270273	233	230	263	567	772	162	151	118
ENSG00000159921	ENSG00000159921.17	glucosamine (UDP-N-acetyl)-2-epimerase/N-acetylmannosamine kinase [Source:HGNC Symbol;Acc:HGNC:23657]	GNE	protein_coding	Q9Y223	10020	4.180920547222669	4.217885184735747	248.03641443246485	-0.5965875187631342	-0.513894911443701	-0.43182534124544436	0.03704446038523235	0.06342811529014637	0.018611101033155233	184	212	293	598	569	161	177	119
ENSG00000100650	ENSG00000100650.16	serine and arginine rich splicing factor 5 [Source:HGNC Symbol;Acc:HGNC:10787]	SRSF5	protein_coding	A0A024R6D8,Q13243,Q86U32	6430	7.183246007366478	7.211081882639736	1984.451892928147	-0.48573325305546866	-0.4838915641147325	-0.43275052218195115	0.031314763826849265	0.0358048766230989	0.0012840014138575154	1645	1909	2256	3937	5786	1506	1309	716
ENSG00000101439	ENSG00000101439.9	cystatin C [Source:HGNC Symbol;Acc:HGNC:2475]	CST3	protein_coding	A0A0K0K1J1,P01034	1471	7.478103381460714	7.509586618844831	2442.592653786797	-0.514059402827263	-0.5003560775077521	-0.43377465258016074	0.03447276978365466	0.04318994019838014	0.0056505661910817625	1951	2175	2990	5114	5898	1440	2233	950
ENSG00000254093	ENSG00000254093.9	PIN2 (TERF1) interacting telomerase inhibitor 1 [Source:HGNC Symbol;Acc:HGNC:30046]	PINX1	protein_coding	Q96BK5	54984	4.955677636258334	4.987174622157974	423.1404809882157	-0.4651311222138981	-0.49856029673604796	-0.43394127555013523	0.04481643966136806	0.034180142099484265	0.0025780242311846877	372	377	492	859	1387	266	277	161
ENSG00000125170	ENSG00000125170.11	docking protein 4 [Source:HGNC Symbol;Acc:HGNC:19868]	DOK4	protein_coding	A0A024R6S2,H3BQ19,Q8TEW6	55715	4.95007631260705	4.977546299711564	420.6133540147326	-0.4878483716173206	-0.48061770102022405	-0.4343353715579269	0.027593783100072954	0.031526717639528065	8.064343218022684e-4	362	368	466	909	1148	317	286	161
ENSG00000221926	ENSG00000221926.13	tripartite motif containing 16 [Source:HGNC Symbol;Acc:HGNC:17241]	TRIM16	protein_coding	B3KP96,O95361	10626	6.685008559393447	6.715003210306385	1408.12169482423	-0.5236523131115115	-0.4995612946668642	-0.4343376687808362	0.030292653940794806	0.03698569194844579	0.004819439196103984	1118	1320	1583	3066	3188	836	1185	635
ENSG00000089009	ENSG00000089009.15	ribosomal protein L6 [Source:HGNC Symbol;Acc:HGNC:10362]	RPL6	protein_coding	A0A024RBK3,Q02878,Q8TBK5	6128	10.106143437410346	10.12920446309064	15011.737147591368	-0.4718975257776983	-0.47062915702564	-0.43519127647564404	0.021843064513145192	0.028670341276185406	4.996228115726499e-5	11866	13570	18065	30839	46418	10123	10052	5894
ENSG00000198753	ENSG00000198753.12	plexin B3 [Source:HGNC Symbol;Acc:HGNC:9105]	PLXNB3	protein_coding	A8K920,Q9ULL4	5365	4.519557773921295	4.55478324850621	313.9299249506885	-0.5333636216153678	-0.5177299712665335	-0.4361840549151764	0.04569729884683398	0.052137853492962766	0.01332062835721946	324	289	281	665	762	204	229	139
ENSG00000160948	ENSG00000160948.14	VPS28 subunit of ESCRT-I [Source:HGNC Symbol;Acc:HGNC:18178]	VPS28	protein_coding	A0A0S2Z5H5,Q548N1,Q9UK41	51160	5.213392902918019	5.2503886228076455	508.05428105845004	-0.4769682810818347	-0.5116676210150882	-0.436910841007346	0.05701908697583687	0.048767502377349	0.007023740880671965	467	427	626	993	1641	351	338	169
ENSG00000181991	ENSG00000181991.16	mitochondrial ribosomal protein S11 [Source:HGNC Symbol;Acc:HGNC:14050]	MRPS11	protein_coding	P82912	64963	5.235684538886121	5.265373636027236	513.7556412053195	-0.476532006062089	-0.4922874024945416	-0.4371380543739325	0.03436582715916211	0.03284941329059695	0.0012548547330211467	450	443	626	1015	1467	369	372	181
ENSG00000108298	ENSG00000108298.11	ribosomal protein L19 [Source:HGNC Symbol;Acc:HGNC:10312]	RPL19	protein_coding	J3KTE4,P84098	6143	10.11299018383789	10.13859913307712	15113.300457487883	-0.48327449007761025	-0.4815815370220741	-0.43760703186557937	0.02614308969251473	0.03304204919048003	4.6543097311634447e-4	13913	13998	17058	27959	43274	11132	10187	5691
ENSG00000162384	ENSG00000162384.14	CXXC motif containing zinc binding protein [Source:HGNC Symbol;Acc:HGNC:26059]	C1orf123	protein_coding	Q9NWV4	54987	4.54112975582176	4.571193078788744	317.03267750834345	-0.48615145421181283	-0.49372348411470746	-0.43778965673237424	0.03711197167242481	0.03652190454147086	0.0024575053897807142	304	245	363	673	907	207	210	136
ENSG00000178980	ENSG00000178980.15	selenoprotein W [Source:HGNC Symbol;Acc:HGNC:10752]	SEPW1	protein_coding	P63302	6415	7.78388675071339	7.810351045616008	3007.9352281861857	-0.4791167082183335	-0.4869020594313188	-0.43802626252809923	0.027928773229036235	0.029903155845808948	4.91377874308115e-4	2838	2869	3239	5545	9097	1972	2233	1088
ENSG00000166965	ENSG00000166965.12	RCC1 domain containing 1 [Source:HGNC Symbol;Acc:HGNC:30457]	RCCD1	protein_coding	A0A024RC72,A6NED2	91433	3.7883288666778845	3.8283540065896076	188.99399891727364	-0.5822550311343611	-0.5306994613060413	-0.43810532251053264	0.042599478687011076	0.06629959408435408	0.019977679513386706	180	173	198	391	431	147	139	70
ENSG00000241468	ENSG00000241468.8	ATP synthase membrane subunit f [Source:HGNC Symbol;Acc:HGNC:848]	ATP5J2	protein_coding	P56134	9551	6.868330955824837	6.898136735930113	1597.460293717606	-0.4939949983403283	-0.4976946410012672	-0.43861218205903163	0.03495124688686764	0.036094914308259805	0.0025221639082694705	1176	1288	2091	3643	4086	1105	1148	664
ENSG00000130204	ENSG00000130204.13	translocase of outer mitochondrial membrane 40 [Source:HGNC Symbol;Acc:HGNC:18001]	TOMM40	protein_coding	O96008	10452	6.804029819868974	6.832264647881086	1525.865077987506	-0.48294860524028327	-0.49050460101456583	-0.4389458440640691	0.031798231890609006	0.03235629248803816	0.001037204280277812	1446	1411	1659	2892	4628	1092	1016	553
ENSG00000197958	ENSG00000197958.13	ribosomal protein L12 [Source:HGNC Symbol;Acc:HGNC:10302]	RPL12	protein_coding	P30050	6136	9.143922892099182	9.174786038060198	7746.229813781349	-0.5019684128340064	-0.5000719688646185	-0.44003603083532694	0.03704446038523235	0.04318994019838014	0.002530406971305801	6923	7857	8378	14281	23148	5573	5511	2599
ENSG00000198089	ENSG00000198089.16	SFI1 centrin binding protein [Source:HGNC Symbol;Acc:HGNC:29064]	SFI1	protein_coding	A8K8P3	9814	3.884948378575708	3.9207858259469797	201.16961343592624	-0.48694777890754454	-0.5152417570638533	-0.4414080481387325	0.04587633242039262	0.04564184794104545	0.005124681169254781	182	169	242	412	584	140	137	74
ENSG00000089220	ENSG00000089220.5	phosphatidylethanolamine binding protein 1 [Source:HGNC Symbol;Acc:HGNC:8630]	PEBP1	protein_coding	D9IAI1,P30086	5037	7.795444449251374	7.81953271845722	3028.416698406636	-0.4901568677725862	-0.4840374227936207	-0.44272889734308496	0.019735523513066074	0.02282921736065951	1.4661580864875698e-4	2527	2650	3574	6323	7441	1965	2501	1228
ENSG00000160124	ENSG00000160124.9	coiled-coil domain containing 58 [Source:HGNC Symbol;Acc:HGNC:31136]	CCDC58	protein_coding	C9JQ41,Q4VC31	131076	4.417885168434929	4.452340386702444	291.5805797111516	-0.5073710005482125	-0.5079955550467441	-0.44336894615625944	0.04099512573562495	0.04318994019838014	0.004950764888561189	222	244	358	679	854	164	210	127
ENSG00000176454	ENSG00000176454.14	lysophosphatidylcholine acyltransferase 4 [Source:HGNC Symbol;Acc:HGNC:30059]	LPCAT4	protein_coding	Q643R3	254531	5.983018148909203	6.00518529012064	859.7351685197565	-0.47134403643051476	-0.4746015492974447	-0.44348041913225894	0.017432553949064452	0.016999291458540147	4.068074743053822e-6	732	823	904	1786	2386	564	629	355
ENSG00000104852	ENSG00000104852.15	small nuclear ribonucleoprotein U1 subunit 70 [Source:HGNC Symbol;Acc:HGNC:11150]	SNRNP70	protein_coding	A0A024QZD5,P08621,Q9UFS1	6625	7.760198819630623	7.784437564132022	2955.2835666004767	-0.4752253818824373	-0.4840737793944888	-0.4438480404981348	0.021497726296372116	0.023032173111641217	1.1115959136576847e-4	2913	2666	3151	5538	8595	1877	2104	1215
ENSG00000175416	ENSG00000175416.15	clathrin light chain B [Source:HGNC Symbol;Acc:HGNC:2091]	CLTB	protein_coding	A0A024R7S3,P09497	1212	9.103781425382252	9.13734142142216	7544.227274367773	-0.5106411610975293	-0.5080962125246294	-0.444475425603155	0.0417403965206834	0.05017629728434853	0.004049051459638068	5683	6228	9613	17303	22274	5705	4826	2666
ENSG00000143811	ENSG00000143811.19	pyrroline-5-carboxylate reductase 2 [Source:HGNC Symbol;Acc:HGNC:30262]	PYCR2	protein_coding	A0A087WTV6,A0A0S2Z5U6,Q96C36	29920	5.974212083891479	5.999697367381774	855.9482338752825	-0.48042684725640233	-0.4840748988114427	-0.4450759252209446	0.021497726296372116	0.022600352834695553	5.570810135950915e-5	688	770	989	1849	2374	587	665	310
ENSG00000143543	ENSG00000143543.15	jumping translocation breakpoint [Source:HGNC Symbol;Acc:HGNC:6201]	JTB	protein_coding	O76095	10899	6.467693571840092	6.491696048473936	1204.8808211803146	-0.4776997972781197	-0.4835975496838395	-0.4461998471299006	0.019528446635357265	0.019186723892161098	1.912406014262981e-5	990	1130	1380	2459	3502	727	947	470
ENSG00000162729	ENSG00000162729.14	immunoglobulin superfamily member 8 [Source:HGNC Symbol;Acc:HGNC:17813]	IGSF8	protein_coding	Q969P0	93185	5.092399495814523	5.130211608883096	467.8488151931359	-0.49246682319751345	-0.5251518381494248	-0.4469005480577604	0.051652750132364526	0.04707723511999196	0.007750951622986355	492	430	465	901	1301	330	351	156
ENSG00000226950	ENSG00000226950.7	differentiation antagonizing non-protein coding RNA [Source:HGNC Symbol;Acc:HGNC:28964]	DANCR	processed_transcript	NA	57291	4.726160330829636	4.767765766403742	363.0236058779662	-0.5079502234275928	-0.5281012971220268	-0.44746971365843874	0.049581469454017334	0.054000366512901354	0.008467425698360885	331	329	395	775	1099	280	231	115
ENSG00000142684	ENSG00000142684.9	zinc finger protein 593 [Source:HGNC Symbol;Acc:HGNC:30943]	ZNF593	protein_coding	O00488	51042	4.754961795683459	4.79425696214367	370.1013248865138	-0.5390076222266299	-0.5274493510220578	-0.44857617282782525	0.04194679953542779	0.050602163897703153	0.00917075517986906	276	339	472	791	929	271	291	125
ENSG00000133275	ENSG00000133275.16	casein kinase 1 gamma 2 [Source:HGNC Symbol;Acc:HGNC:2455]	CSNK1G2	protein_coding	P78368	1455	6.596902817713615	6.622063077806736	1318.8331702043272	-0.48016962736214314	-0.4905000412807473	-0.44887599538322176	0.021264036846068313	0.020252826284877946	4.501975255438214e-5	1186	1220	1492	2542	4055	846	923	507
ENSG00000101546	ENSG00000101546.13	ribosome binding factor A [Source:HGNC Symbol;Acc:HGNC:26120]	RBFA	protein_coding	Q8N0V3	79863	4.294023363728181	4.334028596727129	268.5761726884692	-0.5254036055113925	-0.5295936037851378	-0.4489672038807874	0.0439537198741348	0.0542982732987475	0.009000038795764956	238	249	306	548	746	213	163	96
ENSG00000166136	ENSG00000166136.16	NADH:ubiquinone oxidoreductase subunit B8 [Source:HGNC Symbol;Acc:HGNC:7703]	NDUFB8	protein_coding	O95169	4714	6.417109345529722	6.455257040761278	1173.8551657437733	-0.5204551494458909	-0.5227277737980605	-0.4494515747997444	0.04610620749602807	0.05175780430598638	0.006738984945348013	988	1146	1365	2315	3665	888	742	376
ENSG00000146828	ENSG00000146828.18	solute carrier family 12 member 9 [Source:HGNC Symbol;Acc:HGNC:17435]	SLC12A9	protein_coding	Q9BXP2,Q9H7I6	56996	5.067403019350916	5.096498103385162	457.10849972359375	-0.4888728892123829	-0.502391948205908	-0.4497950476083733	0.0298253844526017	0.02789538833984468	8.423099075115853e-4	447	373	508	942	1341	264	326	197
ENSG00000054148	ENSG00000054148.18	phosphohistidine phosphatase 1 [Source:HGNC Symbol;Acc:HGNC:30033]	PHPT1	protein_coding	Q9NRX4,V9HWC4	29085	5.947799223345396	5.977070008822455	843.1647533950857	-0.4964121891586418	-0.5054696314666004	-0.44995600271886643	0.03024068476319903	0.02878736485549229	0.0014163078592090697	698	742	1107	1593	2252	514	661	344
ENSG00000164081	ENSG00000164081.12	testis expressed 264, ER-phagy receptor [Source:HGNC Symbol;Acc:HGNC:30247]	TEX264	protein_coding	A0A087WTU3,Q9Y6I9	51368	5.234650680218986	5.2711693483366275	515.850704445452	-0.49316670278447533	-0.5212405294217772	-0.45000931968762165	0.04533584039737963	0.041924605069414644	0.004465726143636809	479	498	574	970	1480	366	389	164
ENSG00000110536	ENSG00000110536.14	protein tyrosine phosphatase mitochondrial 1 [Source:HGNC Symbol;Acc:HGNC:26965]	PTPMT1	protein_coding	Q8WUK0	114971	5.6936417507511585	5.718361831277761	703.9121981518282	-0.48163535951145436	-0.48567666567271833	-0.4518075155658458	0.019617515710425346	0.018543581198525307	9.74677798127106e-6	588	586	807	1594	2003	460	530	271
ENSG00000147400	ENSG00000147400.10	centrin 2 [Source:HGNC Symbol;Acc:HGNC:1867]	CETN2	protein_coding	P41208	1069	4.661249859965828	4.70268581613697	347.7317272600217	-0.5925897983804871	-0.5471530666146268	-0.45181177099667885	0.044023952587415115	0.05445752536997417	0.016645045638069688	257	320	465	714	759	230	285	140
ENSG00000173153	ENSG00000173153.16	estrogen related receptor alpha [Source:HGNC Symbol;Acc:HGNC:3471]	ESRRA	protein_coding	P11474,Q569H8	2101	6.430369431046822	6.45658031584387	1176.20224972818	-0.4967923436848153	-0.4956373785604003	-0.45227089342717147	0.021625685229167926	0.023032173111641217	2.32692644358986e-4	1055	926	1458	2421	3127	792	803	510
ENSG00000163382	ENSG00000163382.12	NAD(P)HX epimerase [Source:HGNC Symbol;Acc:HGNC:18453]	APOA1BP	protein_coding	Q8NCW5	128240	5.9681741303883795	6.007569300293314	860.4631561266945	-0.507050377962279	-0.5309501127953578	-0.4536733256973437	0.05218207765763681	0.04984848244236775	0.00740209761033382	700	901	1020	1590	2552	607	629	270
ENSG00000168653	ENSG00000168653.11	NADH:ubiquinone oxidoreductase subunit S5 [Source:HGNC Symbol;Acc:HGNC:7712]	NDUFS5	protein_coding	O43920,Q6IBA0	4725	7.661775446748617	7.691295710083202	2770.1244179010027	-0.516205322893344	-0.5075131349830821	-0.4539667894849572	0.02548433946251297	0.03140424670058043	0.0010945995516013522	2346	2659	3180	5473	6916	2161	1879	1062
ENSG00000103495	ENSG00000103495.14	MYC associated zinc finger protein [Source:HGNC Symbol;Acc:HGNC:6914]	MAZ	protein_coding	P56270,Q59GP8	4150	6.810899371884977	6.837788587676587	1531.8707412998926	-0.49482061520761855	-0.4968880944574607	-0.4540050449210577	0.02171870051193471	0.024074712111141244	1.3157634858661582e-4	1355	1450	1668	3077	4238	1090	1163	533
ENSG00000123159	ENSG00000123159.16	GIPC PDZ domain containing family member 1 [Source:HGNC Symbol;Acc:HGNC:1226]	GIPC1	protein_coding	A0A024R7I0,A0A024R7I1,A8K2I7,O14908	10755	8.353940771350036	8.389364309693475	4492.974812761588	-0.523200185031215	-0.5210938219861262	-0.4542265386377572	0.04130279925596766	0.04776101710072297	0.004421647700246923	4343	4462	4625	8402	14006	3267	2819	1549
ENSG00000170561	ENSG00000170561.13	iroquois homeobox 2 [Source:HGNC Symbol;Acc:HGNC:14359]	IRX2	protein_coding	Q9BZI1	153572	4.976808213141004	5.011413264119351	430.2642341633996	-0.5117310349005101	-0.517581109751206	-0.45459930626391876	0.03906795887008989	0.03623685054476031	0.0031467788312321437	330	348	518	1057	1303	249	297	181
ENSG00000171159	ENSG00000171159.5	chromosome 9 open reading frame 16 [Source:HGNC Symbol;Acc:HGNC:17823]	C9orf16	protein_coding	Q9BUW7	79095	4.954589634235802	4.98928928345635	424.2851983916301	-0.5246833685258955	-0.5239183994049678	-0.45472023115951565	0.03573924493341215	0.037205563993142655	0.004635268648562188	330	393	542	855	1118	237	354	172
ENSG00000120656	ENSG00000120656.11	TATA-box binding protein associated factor 12 [Source:HGNC Symbol;Acc:HGNC:11545]	TAF12	protein_coding	Q16514	6883	5.104135164139742	5.130850468965766	468.1491504406659	-0.5009678245928164	-0.493282172600602	-0.4547943924573242	0.022035665933024945	0.02402961447177117	1.7480681887953748e-4	380	427	528	1020	1320	306	303	208
ENSG00000111271	ENSG00000111271.15	acyl-CoA dehydrogenase family member 10 [Source:HGNC Symbol;Acc:HGNC:21597]	ACAD10	protein_coding	Q6JQN1	80724	3.9411956036879183	3.974767443127928	209.45651910129627	-0.5294384238013434	-0.526794015030512	-0.4562710724077663	0.03724222053627329	0.04146217500141698	0.0058217832668279994	203	197	219	411	531	127	161	89
ENSG00000101460	ENSG00000101460.13	microtubule associated protein 1 light chain 3 alpha [Source:HGNC Symbol;Acc:HGNC:6838]	MAP1LC3A	protein_coding	Q9H492	84557	3.7056145743451943	3.7507244974361234	179.29197218587834	-0.6367831070475222	-0.5703748342040812	-0.4567993693330967	0.04452680745172011	0.06591509901647127	0.025560587133770175	166	180	193	350	377	109	155	73
ENSG00000132024	ENSG00000132024.17	coiled-coil and C2 domain containing 1A [Source:HGNC Symbol;Acc:HGNC:30237]	CC2D1A	protein_coding	Q6P1N0	54862	5.307587627464568	5.334679343363923	539.7020522406381	-0.4910714140445219	-0.5046492349244244	-0.45738190278248536	0.02432765339889305	0.021218053016065573	2.813318310270255e-4	491	511	609	1017	1514	333	382	230
ENSG00000107672	ENSG00000107672.15	NSE4 homolog A, SMC5-SMC6 complex component [Source:HGNC Symbol;Acc:HGNC:25935]	NSMCE4A	protein_coding	Q9NXX6	54780	4.380447049581524	4.414954986341744	284.54630430628487	-0.5519585650347971	-0.5229421559358813	-0.45757020355502803	0.03025011378538477	0.04136395936314149	0.005019430722315392	231	249	351	605	724	155	226	129
ENSG00000130731	ENSG00000130731.16	methyltransferase like 26 [Source:HGNC Symbol;Acc:HGNC:14141]	C16orf13	protein_coding	A0A087WYU2,Q96S19	84326	5.649669083415272	5.677024691911026	684.7757459165882	-0.498665102459682	-0.5054486361478937	-0.4579742901914812	0.023492258850485323	0.021933019963946455	3.9299984467169424e-4	608	651	794	1279	1882	404	503	299
ENSG00000188229	ENSG00000188229.6	tubulin beta 4B class IVb [Source:HGNC Symbol;Acc:HGNC:20771]	TUBB4B	protein_coding	P68371	10383	9.490076511985942	9.521894144666183	9851.677344175689	-0.531103406660517	-0.5146952933259806	-0.4584385951615956	0.02913788148802481	0.03856642965078305	0.0013672923537697008	8484	9128	11054	20630	29364	7572	5831	3581
ENSG00000126254	ENSG00000126254.12	RNA binding motif protein 42 [Source:HGNC Symbol;Acc:HGNC:28117]	RBM42	protein_coding	Q9BTD8	79171	6.439321863073088	6.4653750077356795	1182.7334624906634	-0.4896642280830192	-0.49822884036782644	-0.458621495742053	0.020338090378169978	0.019792176658579737	2.4417946100713262e-5	1027	1038	1425	2359	3516	802	821	443
ENSG00000053371	ENSG00000053371.12	aldo-keto reductase family 7 member A2 [Source:HGNC Symbol;Acc:HGNC:389]	AKR7A2	protein_coding	B4DZX4,O43488,V9HWA2	8574	5.052158208299	5.08078975936914	451.88196592848084	-0.49774208494795164	-0.5041189138804401	-0.45896835492155386	0.02268682313895825	0.023032173111641217	1.5314074238947248e-4	392	385	536	953	1242	298	354	165
ENSG00000129194	ENSG00000129194.8	SRY-box transcription factor 15 [Source:HGNC Symbol;Acc:HGNC:11196]	SOX15	protein_coding	O60248	6665	7.327027883805789	7.361341610163258	2202.113978410101	-0.5197634245284394	-0.5222428434638505	-0.45931841293947634	0.0370946151449416	0.039446697137429446	0.0026562838522630567	2030	2194	2350	4196	7330	1443	1354	804
ENSG00000115268	ENSG00000115268.9	ribosomal protein S15 [Source:HGNC Symbol;Acc:HGNC:10388]	RPS15	protein_coding	K7ELC2,P62841	6209	8.535512555123216	8.560090679726905	5058.869019477628	-0.49163245397657146	-0.4950703946536651	-0.4601305128270809	0.017714266497773794	0.02016366095465711	9.919684231876827e-6	4133	4544	6282	10053	14190	3472	3637	1938
ENSG00000069812	ENSG00000069812.11	hes family bHLH transcription factor 2 [Source:HGNC Symbol;Acc:HGNC:16005]	HES2	protein_coding	Q9Y543	54626	7.98616739774933	8.029807658874248	3506.811077549876	-0.5708163092948184	-0.5581920826435888	-0.4601327029307292	0.04675081037201384	0.05694272653452563	0.014441770772718833	3525	3548	3423	6695	7801	1827	2934	1633
ENSG00000179041	ENSG00000179041.4	ribosome biogenesis regulator 1 homolog [Source:HGNC Symbol;Acc:HGNC:17083]	RRS1	protein_coding	Q15050	23212	5.628116330094349	5.662809419333722	676.9882497624483	-0.5244549819622831	-0.522873938342715	-0.46029107722871576	0.036789873813734685	0.03598888331548549	0.0027927595995104913	527	537	809	1689	2008	443	413	287
ENSG00000183978	ENSG00000183978.8	cytochrome c oxidase assembly factor 3 [Source:HGNC Symbol;Acc:HGNC:24990]	COA3	protein_coding	A0A024R1X4,Q9Y2R0	28958	5.281659570290415	5.315744554242862	531.8176439318963	-0.4991610500495924	-0.520354686534876	-0.46080738047953873	0.03262718528319283	0.03187139302329174	0.0010090861919278716	466	466	642	1084	1576	367	394	173
ENSG00000148450	ENSG00000148450.13	methionine sulfoxide reductase B2 [Source:HGNC Symbol;Acc:HGNC:17061]	MSRB2	protein_coding	Q9Y3D2	22921	4.2123337768409295	4.249529692505733	253.37729105208936	-0.5169919682658753	-0.5372278236870027	-0.4608354447031275	0.04104021119407225	0.0396304226602332	0.005140981267043104	217	246	302	487	681	148	211	94
ENSG00000126432	ENSG00000126432.14	peroxiredoxin 5 [Source:HGNC Symbol;Acc:HGNC:9355]	PRDX5	protein_coding	P30044	25824	8.281232440970728	8.314410643583336	4264.8118322272585	-0.51223520786379	-0.5201174281227183	-0.4613770003424661	0.03542396921599677	0.038733132216807784	0.002022553194167184	3141	3531	5691	9552	11639	3021	3151	1505
ENSG00000174791	ENSG00000174791.11	Ras and Rab interactor 1 [Source:HGNC Symbol;Acc:HGNC:18749]	RIN1	protein_coding	A0A0S2Z4U0,Q13671	9610	5.858089743078213	5.883102932639384	789.6833097516609	-0.4996085101871356	-0.49584132595640806	-0.46237856540158795	0.017191230167254278	0.017458544090217347	1.4924304461931604e-5	642	725	891	1713	2061	526	616	308
ENSG00000258890	ENSG00000258890.7	centrosomal protein 95 [Source:HGNC Symbol;Acc:HGNC:25141]	CEP95	protein_coding	Q96GE4	90799	3.6891620890277275	3.7378086596306956	177.34580146539142	-0.5976306485554368	-0.5721232474400365	-0.46314322617764303	0.04647364584149413	0.06780180184759417	0.02050579222972452	171	176	183	354	415	141	125	60
ENSG00000171163	ENSG00000171163.16	zinc finger protein 692 [Source:HGNC Symbol;Acc:HGNC:26049]	ZNF692	protein_coding	Q9BU19	55657	5.152105748269933	5.195281109845659	489.6749610760773	-0.5699622745541553	-0.5557921093191127	-0.46346260732986533	0.042472352422364	0.05133108564844317	0.012224713176917187	415	383	666	1030	1256	245	414	209
ENSG00000178127	ENSG00000178127.13	NADH:ubiquinone oxidoreductase core subunit V2 [Source:HGNC Symbol;Acc:HGNC:7717]	NDUFV2	protein_coding	P19404	4729	6.709807509401605	6.738359752836141	1430.0533271586658	-0.5110510176138753	-0.5108354782740104	-0.4637628849911902	0.022944872112232825	0.024421238793683245	3.839039881195308e-4	1030	1294	1738	3282	3742	910	1017	626
ENSG00000235162	ENSG00000235162.9	chromosome 12 open reading frame 75 [Source:HGNC Symbol;Acc:HGNC:35164]	C12orf75	protein_coding	Q8TAD7	387882	4.888365058072061	4.919557317711191	404.4333211607269	-0.5343320595552221	-0.516452640352015	-0.46452613182128627	0.023945375093732714	0.031117977097714536	0.0013362757546081618	358	380	412	887	1101	241	261	195
ENSG00000167468	ENSG00000167468.17	glutathione peroxidase 4 [Source:HGNC Symbol;Acc:HGNC:4556]	GPX4	protein_coding	P36969,Q6PI42	2879	7.10924823066146	7.145143162587886	1894.861557638609	-0.5223187757091158	-0.5293765174003399	-0.4649689668950604	0.03825660526535695	0.04020599448819484	0.00270075926935632	1601	1664	2488	3641	5955	1308	1284	626
ENSG00000107223	ENSG00000107223.13	endothelial differentiation related factor 1 [Source:HGNC Symbol;Acc:HGNC:3164]	EDF1	protein_coding	O60869	8721	7.408402149598941	7.443979232563334	2331.910143013703	-0.5413571857413224	-0.5282677279918311	-0.46517513323020226	0.03226163355006097	0.0410446850973164	0.0029214757693700228	1921	2139	2804	4867	6501	1870	1458	799
ENSG00000163191	ENSG00000163191.6	S100 calcium binding protein A11 [Source:HGNC Symbol;Acc:HGNC:10488]	S100A11	protein_coding	P31949,V9HWH9	6282	10.608176115448003	10.644514959627532	21473.612804305943	-0.5207426339941554	-0.5379101254925501	-0.4655724174056459	0.040375339708319434	0.04362520890371127	0.004411840273114532	20693	23685	20542	38355	54298	13860	16707	8324
ENSG00000198807	ENSG00000198807.13	paired box 9 [Source:HGNC Symbol;Acc:HGNC:8623]	PAX9	protein_coding	P55771,Q2L4T1	5083	4.64946920984196	4.702080163552994	347.57655874440775	-0.6206454817073263	-0.5826659043999972	-0.46617912789097404	0.04481643966136806	0.06625733514580906	0.02238915175344657	305	335	366	782	923	142	285	163
ENSG00000128274	ENSG00000128274.17	alpha 1,4-galactosyltransferase (P blood group) [Source:HGNC Symbol;Acc:HGNC:18149]	A4GALT	protein_coding	A0A0S2Z5J1,Q9NPC4	53947	5.954157191579297	5.9846688478649845	846.8769028297323	-0.5101351788939277	-0.5157362686521934	-0.46654714699283695	0.02432765339889305	0.025145809946504154	2.7558855957283984e-4	761	773	924	1781	2554	610	536	308
ENSG00000137193	ENSG00000137193.14	Pim-1 proto-oncogene, serine/threonine kinase [Source:HGNC Symbol;Acc:HGNC:8986]	PIM1	protein_coding	A0A024RD25,P11309	5292	5.799194778806341	5.826303719539729	759.3397744784693	-0.5006879820486798	-0.5105310960032523	-0.4675696227586623	0.0200730013244263	0.018489494572343883	7.44521336660883e-5	648	764	821	1509	2137	454	564	314
ENSG00000116251	ENSG00000116251.11	ribosomal protein L22 [Source:HGNC Symbol;Acc:HGNC:10315]	RPL22	protein_coding	P35268	6146	8.205366554040136	8.228864323652227	4022.650727934728	-0.49769930855441685	-0.49907743711688396	-0.4680710765857293	0.013496851099899284	0.015900778166905355	9.618945283800797e-7	3474	3941	4313	8090	10716	2597	2865	1733
ENSG00000140319	ENSG00000140319.11	signal recognition particle 14 [Source:HGNC Symbol;Acc:HGNC:11299]	SRP14	protein_coding	P37108	6727	7.872244638208642	7.900807709950262	3201.8554764994096	-0.5141050472447662	-0.5121210069479688	-0.4681259948544732	0.021419737806470936	0.024835780429431038	1.3106490969888785e-4	2547	2981	3790	6784	8928	2185	2511	1088
ENSG00000141349	ENSG00000141349.8	glucose-6-phosphatase catalytic subunit 3 [Source:HGNC Symbol;Acc:HGNC:24861]	G6PC3	protein_coding	Q9BUM1	92579	5.456096620554867	5.496468042067482	603.1839644018228	-0.5163918072581863	-0.543545718846446	-0.4687469591655374	0.044023952587415115	0.04220806986462222	0.0044811672206660534	575	600	612	1204	1774	423	447	184
ENSG00000073350	ENSG00000073350.14	LLGL scribble cell polarity complex component 2 [Source:HGNC Symbol;Acc:HGNC:6629]	LLGL2	protein_coding	A0PJJ0,J3QRV5,Q6P1M3	3993	5.578907461502353	5.616303031001659	656.8648671652464	-0.5906171137350678	-0.5472125973495946	-0.46892506909714027	0.026233749320907232	0.037982654614070556	0.006114603157821147	584	584	765	1374	1515	340	537	313
ENSG00000160360	ENSG00000160360.13	G protein signaling modulator 1 [Source:HGNC Symbol;Acc:HGNC:17858]	GPSM1	protein_coding	A0A087WVF5,A0A0A0MRC4,A0A0A0MSK4,Q86YR5	26086	3.9008459916993425	3.9511371562910793	206.42887283552187	-0.6285623773251872	-0.5926152678117128	-0.46899047089384877	0.04634582173685798	0.06901567038272476	0.02623636063885108	219	198	207	396	470	104	160	100
ENSG00000184363	ENSG00000184363.10	plakophilin 3 [Source:HGNC Symbol;Acc:HGNC:9025]	PKP3	protein_coding	Q9Y446	11187	8.36661223540306	8.388745556081261	4493.593201847577	-0.49458546135964565	-0.4934922955103334	-0.46924269891214276	0.011528265026326279	0.014177859015485466	2.6061872312913774e-9	3729	3988	5196	9617	12050	2848	3236	1956
ENSG00000010278	ENSG00000010278.14	CD9 molecule [Source:HGNC Symbol;Acc:HGNC:1709]	CD9	protein_coding	A6NNI4,B4DK09,P21926	928	8.836051838367688	8.867038389720372	6264.069456521529	-0.5333471467023146	-0.5281763638200606	-0.47006975951678626	0.02268682313895825	0.028324981198400975	0.001091320820984495	5523	6363	6600	12425	14530	3741	5044	2760
ENSG00000135245	ENSG00000135245.10	hypoxia inducible lipid droplet associated [Source:HGNC Symbol;Acc:HGNC:28859]	HILPDA	protein_coding	Q9Y5L2	29923	3.744071817176185	3.7839948242877655	183.43270464565626	-0.5988513795697805	-0.553056419458976	-0.47020407226291405	0.032730577411129565	0.05445752536997417	0.010954883466379005	170	169	201	379	439	97	145	86
ENSG00000174165	ENSG00000174165.8	zinc finger DHHC-type containing 24 [Source:HGNC Symbol;Acc:HGNC:27387]	ZDHHC24	protein_coding	E9PI61,E9PLR9,Q6UX98	254359	4.427366502577127	4.463794593090009	294.74452515676427	-0.574934879162337	-0.5474805130509884	-0.47033926108707214	0.035502141458244436	0.040230392191311304	0.007271848152993134	244	296	358	551	681	192	211	132
ENSG00000145741	ENSG00000145741.15	basic transcription factor 3 [Source:HGNC Symbol;Acc:HGNC:1125]	BTF3	protein_coding	P20290	689	8.825946146618893	8.852114533548486	6192.476296043339	-0.5102923790265902	-0.5054951384120462	-0.470387728221514	0.017547570880680805	0.021371069029930887	9.194207873261466e-6	5317	5825	6764	13013	19192	4223	4111	2270
ENSG00000093010	ENSG00000093010.14	catechol-O-methyltransferase [Source:HGNC Symbol;Acc:HGNC:2228]	COMT	protein_coding	A0A140VJG8,P21964	1312	7.033576242254296	7.062138089302628	1789.6337492419857	-0.513327242140014	-0.5143427126589375	-0.47042798223479704	0.02057801592202925	0.0225502805171853	7.701962247740255e-5	1545	1621	2131	3588	4988	1284	1306	620
ENSG00000138085	ENSG00000138085.17	all-trans retinoic acid induced differentiation factor [Source:HGNC Symbol;Acc:HGNC:24090]	ATRAID	protein_coding	Q6UW56	51374	5.811062135811661	5.84540665281913	769.0210040315822	-0.5230480597692115	-0.5297758855617957	-0.4704356004196861	0.028815646309227092	0.031339049135066424	0.001255471266935931	701	745	824	1544	2077	567	573	251
ENSG00000163156	ENSG00000163156.12	sodium channel modifier 1 [Source:HGNC Symbol;Acc:HGNC:23136]	SCNM1	protein_coding	Q9BWG6	100534012,79005	4.790598682303742	4.83837068896033	381.3951634343	-0.5646813208199813	-0.5639520046687138	-0.4709821566344032	0.045577543558026706	0.05673624183454754	0.011760041644357427	290	340	508	819	1024	303	249	123
ENSG00000051620	ENSG00000051620.11	heme binding protein 2 [Source:HGNC Symbol;Acc:HGNC:15716]	HEBP2	protein_coding	Q5THN1,Q9Y5Z4	23593	7.064571138710061	7.098506813128254	1835.6701063700841	-0.5261592486227482	-0.5331796430914216	-0.47102189316509696	0.031798231890609006	0.03203282296224775	0.0017064757312504255	1282	1652	2358	4194	5108	1021	1386	779
ENSG00000159228	ENSG00000159228.13	carbonyl reductase 1 [Source:HGNC Symbol;Acc:HGNC:1548]	CBR1	protein_coding	P16152	873	6.799232717106224	6.8294551922835876	1523.5608175035686	-0.5255261700366809	-0.5231501481070603	-0.4712429057526325	0.022669065308168226	0.024554927092965244	5.845500857777721e-4	1156	1335	1953	3306	3755	949	1210	630
ENSG00000205670	ENSG00000205670.12	small integral membrane protein 11A [Source:HGNC Symbol;Acc:HGNC:1293]	SMIM11	protein_coding	P58511	54065	3.3733651726370213	3.421733537764834	142.23363857860275	-0.6067535764347809	-0.5787214831605593	-0.47145752196236723	0.045728705049377476	0.06711290717915135	0.020310165114391918	128	112	191	290	351	75	107	66
ENSG00000170604	ENSG00000170604.5	interferon regulatory factor 2 binding protein 1 [Source:HGNC Symbol;Acc:HGNC:21728]	IRF2BP1	protein_coding	Q8IU81	26145	3.6318791171695204	3.677286271784859	169.736817493893	-0.576802379196786	-0.5626219731242545	-0.47151536148193635	0.038183536969966334	0.05445752536997417	0.010846436141789805	144	166	180	380	438	94	149	62
ENSG00000169718	ENSG00000169718.18	dihydrouridine synthase 1 like [Source:HGNC Symbol;Acc:HGNC:30086]	DUS1L	protein_coding	Q6P1R4	64118	6.671977669384148	6.698607363071056	1391.254397363146	-0.5131653921812828	-0.5101079880435413	-0.47211525263763887	0.0170766790299174	0.018517153361632177	3.393908806532196e-5	1143	1170	1712	3017	3814	808	1019	616
ENSG00000233016	ENSG00000233016.7	small nucleolar RNA host gene 7 [Source:HGNC Symbol;Acc:HGNC:28254]	SNHG7	antisense	NA	84973	4.707102855580017	4.7482915854263	358.7116474390473	-0.4919330838991242	-0.5587097739430581	-0.4731649795332119	0.06448672104106114	0.03940031095513093	0.0069650316559665484	333	380	405	616	1061	220	258	129
ENSG00000244187	ENSG00000244187.8	transmembrane protein 141 [Source:HGNC Symbol;Acc:HGNC:28211]	TMEM141	protein_coding	Q96I45	85014	5.730940972230952	5.763761239549699	726.737230155112	-0.5247101676349426	-0.5296999232058852	-0.4734681048932825	0.027305370874418203	0.02793684872188856	9.79217302075151e-4	622	648	926	1404	1946	537	488	270
ENSG00000125995	ENSG00000125995.16	reactive oxygen species modulator 1 [Source:HGNC Symbol;Acc:HGNC:16185]	ROMO1	protein_coding	P60602	140823	6.2126281935213035	6.24604831211257	1015.9138688137949	-0.5228536873012688	-0.5319893908623635	-0.47474013083211664	0.027947219523434565	0.02916191458059879	9.58584298683808e-4	962	953	1148	1914	2754	741	741	343
ENSG00000147383	ENSG00000147383.11	NAD(P) dependent steroid dehydrogenase-like [Source:HGNC Symbol;Acc:HGNC:13398]	NSDHL	protein_coding	Q15738	50814	5.33312383900101	5.374968475444643	553.9056005100372	-0.5479198144344789	-0.5497619345692404	-0.4750811650933355	0.03815134015656644	0.043613527500131276	0.004517238344538768	431	490	673	1282	1613	426	346	183
ENSG00000165629	ENSG00000165629.20	ATP synthase F1 subunit gamma [Source:HGNC Symbol;Acc:HGNC:833]	ATP5C1	protein_coding	B4DL14,P36542,Q8TAS0	509	7.666088978092346	7.69326070603722	2772.4759574102	-0.5082202142233824	-0.514199116344893	-0.4768987961313822	0.01832650056133998	0.019487433472207886	1.5608568670616697e-5	2156	2282	3409	6481	7858	1791	1996	1086
ENSG00000223572	ENSG00000223572.10	creatine kinase, mitochondrial 1A [Source:HGNC Symbol;Acc:HGNC:31736]	CKMT1A	protein_coding	P12532	548596	4.415542869366302	4.451483974539774	291.41849617522587	-0.5457582118109053	-0.5367104052075694	-0.47697701928210484	0.029067318639729767	0.032786935813855715	0.0018992653130903458	226	245	371	661	767	185	227	111
ENSG00000172663	ENSG00000172663.9	transmembrane protein 134 [Source:HGNC Symbol;Acc:HGNC:26142]	TMEM134	protein_coding	Q9H6X4	80194	4.936190239479826	4.96943549996942	418.4664739078726	-0.5317078775767082	-0.5347127330220011	-0.4770203518106923	0.027342554174471314	0.027586550619637263	0.0012033059727370055	325	389	536	849	1120	242	319	176
[truncated: 561 more rows]
