# Supplementary material for: Genome-wide bioinformatic analyses predict key host and viral factors in SARS-CoV-2 pathogenesis
Source: Commun Biol. 2021 May 17;4:590. doi: 10.1038/s42003-021-02095-0 (PMC8128904; doi:10.1038/s42003-021-02095-0)
Supplement: Supplementary file 5 — Supplementary Data 3 [file 42003_2021_2095_MOESM5_ESM.zip › GSE147507_MainDataset/Series9_IAV/des_Condition/ControlVsInfected_genes.under.limmaVoom.tsv]

gene_id	ensembl_gene_id_version	description	external_gene_name	gene_biotype	uniprotswissprot	entrezgene_id	LimmaV_AveExpr	edgeR_logCPM	DESeq2_baseMean	LimmaV_FC	edgeR_FC	DESeq2_FC	LimmaV_padj	edgeR_padj	DESeq2_padj	Series9_NHBE_Mock_1	Series9_NHBE_Mock_2	Series9_NHBE_Mock_3	Series9_NHBE_Mock_4	Series9_NHBE_IAV_1	Series9_NHBE_IAV_2	Series9_NHBE_IAV_3	Series9_NHBE_IAV_4
ENSG00000141526	ENSG00000141526.16	solute carrier family 16 member 3 [Source:HGNC Symbol;Acc:HGNC:10924]	SLC16A3	protein_coding	A0A024R8U1,O15427	9123	9.136508115055028	9.149346371957156	7617.441824094318	-0.3493454149923813	-0.3489514552039478	-0.31431472512353137	0.04408398641800649	0.05627255985682921	0.0025375527870005643	6709	6695	7932	14445	20380	5237	6287	3342
ENSG00000103067	ENSG00000103067.14	epithelial splicing regulatory protein 2 [Source:HGNC Symbol;Acc:HGNC:26152]	ESRP2	protein_coding	Q9H6T0	80004	6.605116023920726	6.619148114288582	1316.2884460541497	-0.35156094937419924	-0.3549473246084142	-0.3211397324592561	0.04610620749602807	0.047916641291937616	7.316322743117197e-4	1034	1153	1455	2680	4130	924	945	550
ENSG00000205531	ENSG00000205531.13	nucleosome assembly protein 1 like 4 [Source:HGNC Symbol;Acc:HGNC:7640]	NAP1L4	protein_coding	A0A024RCC9,Q99733	4676	7.449583789326853	7.462418889422841	2363.4281452657415	-0.3536375437283219	-0.35377304143414035	-0.32669613063586644	0.037766766081432736	0.04318994019838014	1.1578941570050216e-4	1948	1982	2625	4762	6852	1707	1861	950
ENSG00000197747	ENSG00000197747.9	S100 calcium binding protein A10 [Source:HGNC Symbol;Acc:HGNC:10487]	S100A10	protein_coding	P60903	6281	10.777252030421682	10.790478500965548	23762.747269740295	-0.360613146182442	-0.3608783252190083	-0.3328510543185365	0.03790352929946987	0.05133108564844317	0.0010514160032928284	19989	21564	25539	44910	66775	15166	18698	11025
ENSG00000106245	ENSG00000106245.11	BUD31 homolog [Source:HGNC Symbol;Acc:HGNC:29629]	BUD31	protein_coding	P41223	8896	6.2155263728296575	6.2302261995765775	1005.4975833023234	-0.3622066614354695	-0.3582751104759964	-0.32539005086588013	0.04840835786645674	0.05317942205443422	0.0035987895648601615	846	882	1096	1938	2937	708	690	467
ENSG00000126391	ENSG00000126391.14	FERM domain containing 8 [Source:HGNC Symbol;Acc:HGNC:25462]	FRMD8	protein_coding	A8K6L3,Q9BZ67	83786	5.810871022109694	5.826412021470555	759.0103153505951	-0.36381091067184307	-0.36691711982230507	-0.33476176464057444	0.045728705049377476	0.04409285271173222	0.0010466967041403636	596	617	860	1642	2282	518	576	318
ENSG00000197448	ENSG00000197448.14	glutathione S-transferase kappa 1 [Source:HGNC Symbol;Acc:HGNC:16906]	GSTK1	protein_coding	Q6FII1,Q9Y2Q3	373156	6.5174691690442526	6.532665023770684	1239.6466293705575	-0.36722760650704	-0.371516186804709	-0.33854859196350895	0.03999123788544175	0.041097955446872794	3.7818413699364044e-4	986	1093	1377	2515	3683	860	991	484
ENSG00000114354	ENSG00000114354.14	trafficking from ER to golgi regulator [Source:HGNC Symbol;Acc:HGNC:11758]	TFG	protein_coding	Q05BK6,Q92734	10342	7.794738084739471	7.808993700630817	3005.412853459704	-0.3677122994243488	-0.36722993615740296	-0.336523328884718	0.037766766081432736	0.04386039345675758	3.6551360071376544e-4	2394	2503	3224	6626	9323	1846	2380	1291
ENSG00000155463	ENSG00000155463.14	OXA1L mitochondrial inner membrane protein [Source:HGNC Symbol;Acc:HGNC:8526]	OXA1L	protein_coding	J3KNA0,Q15070,Q2M1J6	5018	6.279018730852269	6.297007942229882	1052.6745907814125	-0.37987594823410453	-0.38919628710158455	-0.34536143187926316	0.047735299862681047	0.0473294521806473	0.0027661360622736313	838	1025	1110	2063	3157	755	767	420
ENSG00000188643	ENSG00000188643.11	S100 calcium binding protein A16 [Source:HGNC Symbol;Acc:HGNC:20441]	S100A16	protein_coding	Q96FQ6	140576	10.472758930478355	10.490453323314263	19285.28499392707	-0.38245755210244614	-0.3869531249911284	-0.3462829638017572	0.049873875544522404	0.06114553425753206	0.002957146535960089	14334	15713	23636	41148	57753	13794	14377	7602
ENSG00000238227	ENSG00000238227.8	transmembrane protein 250 [Source:HGNC Symbol;Acc:HGNC:31009]	C9orf69	protein_coding	H0YL14	90120	5.52069198255794	5.538020061622212	621.2897982276999	-0.3904615544827463	-0.38351533786397207	-0.3490916790730177	0.04240562016547663	0.04458814549541725	0.002075026395137997	498	501	701	1358	1723	447	476	258
ENSG00000103266	ENSG00000103266.11	STIP1 homology and U-box containing protein 1 [Source:HGNC Symbol;Acc:HGNC:11427]	STUB1	protein_coding	Q9UNE7	10273	7.224596379772064	7.243880288851325	2030.3254235430165	-0.3922975505533279	-0.3965752923842341	-0.3520367627837764	0.04934353727329671	0.053827418288072214	0.0036633557889473255	1807	1516	2342	4265	5950	1432	1617	760
ENSG00000027847	ENSG00000027847.14	beta-1,4-galactosyltransferase 7 [Source:HGNC Symbol;Acc:HGNC:930]	B4GALT7	protein_coding	B3KMT1,Q9UBV7	11285	5.450363407695113	5.467225962588088	591.7440808057706	-0.3923747676065217	-0.3944984126558557	-0.3589825169271568	0.03620387198281871	0.03433626161859172	7.990854198281819e-4	515	506	654	1167	1670	385	470	253
ENSG00000120509	ENSG00000120509.10	PDZ domain containing 11 [Source:HGNC Symbol;Acc:HGNC:28034]	PDZD11	protein_coding	Q5EBL8	51248	5.712818257851816	5.732163667009867	711.0071841596792	-0.39694913233293255	-0.393059991129309	-0.3500772317397123	0.04615989411331151	0.05133644194245837	0.00423216312248712	559	640	776	1491	1966	546	534	275
ENSG00000100359	ENSG00000100359.21	small G protein signaling modulator 3 [Source:HGNC Symbol;Acc:HGNC:25228]	SGSM3	protein_coding	B4DVE3,B9A6J5,Q96HU1	27352	6.388860608555947	6.407374539343286	1136.1246629766329	-0.39958030030249647	-0.4061673918702624	-0.36882155786496285	0.0349907611919815	0.035421388937093755	2.839925695749665e-4	987	946	1273	2314	3438	790	877	424
ENSG00000128050	ENSG00000128050.8	phosphoribosylaminoimidazole carboxylase and phosphoribosylaminoimidazolesuccinocarboxamide synthase [Source:HGNC Symbol;Acc:HGNC:8587]	PAICS	protein_coding	A0A024RD93,P22234	10606	7.573195801480679	7.5919026824971185	2584.2489819420666	-0.3996352144589534	-0.40316095934914387	-0.3643149440895336	0.04051354530246864	0.04429448479150016	0.001118107022724528	1960	2131	3000	5790	8266	1659	1909	1043
ENSG00000119707	ENSG00000119707.14	RNA binding motif protein 25 [Source:HGNC Symbol;Acc:HGNC:23244]	RBM25	protein_coding	P49756	58517	6.505479355449896	6.524388214934426	1233.2165551829653	-0.40023133146200524	-0.4067428177784147	-0.36290888464760235	0.04165026695601719	0.04146217500141698	0.0027927595995104913	1079	1209	1196	2408	3434	877	907	517
ENSG00000154370	ENSG00000154370.16	tripartite motif containing 11 [Source:HGNC Symbol;Acc:HGNC:16281]	TRIM11	protein_coding	Q96F44	81559	5.201475145138664	5.221348899495814	498.30566940545754	-0.40246313277268	-0.41197710783529407	-0.37151339584178455	0.03909407171759174	0.0357741258820348	7.374357256729942e-4	435	404	545	1069	1512	339	362	201
ENSG00000089157	ENSG00000089157.16	ribosomal protein lateral stalk subunit P0 [Source:HGNC Symbol;Acc:HGNC:10371]	RPLP0	protein_coding	A0A024RBS2,P05388	6175	10.819437722885867	10.836540251334128	24522.273296243264	-0.4040801435396258	-0.40348642670226875	-0.37122059689209663	0.031988165603695495	0.04183438630890018	3.6855990837889215e-4	21568	22251	26794	45884	70097	17670	18904	9440
ENSG00000123933	ENSG00000123933.17	MAX dimerization protein 4 [Source:HGNC Symbol;Acc:HGNC:13906]	MXD4	protein_coding	Q14582	10608	6.413654721149968	6.432774506309605	1157.3492343867229	-0.40510507056106665	-0.3908755529593361	-0.3401541802982657	0.04900090577396642	0.05805056475181271	0.011872297167907404	975	958	1296	2390	2879	774	1028	481
ENSG00000198171	ENSG00000198171.13	DDRGK domain containing 1 [Source:HGNC Symbol;Acc:HGNC:16110]	DDRGK1	protein_coding	Q96HY6	65992	6.025301793054094	6.043721953889057	882.9954356567932	-0.40750217365482266	-0.3999468382551455	-0.3606949664145755	0.0370946151449416	0.0407423898709459	0.001739530499232535	757	745	943	1870	2344	667	683	348
ENSG00000170430	ENSG00000170430.10	O-6-methylguanine-DNA methyltransferase [Source:HGNC Symbol;Acc:HGNC:7059]	MGMT	protein_coding	B4DEE8,P16455	4255	4.576361859347385	4.597835364136768	322.88892470842245	-0.4100525868429804	-0.40288743799031645	-0.35703160389118693	0.048680805316109695	0.05472332438040718	0.0062944788185578865	260	274	359	697	899	220	265	127
ENSG00000171853	ENSG00000171853.16	trafficking protein particle complex 12 [Source:HGNC Symbol;Acc:HGNC:24284]	TRAPPC12	protein_coding	A0A0J9YXQ9,Q8WVT3	51112	5.503239640737514	5.524205689851731	615.434946489873	-0.410576678682209	-0.4278595993526882	-0.3815038210361324	0.03999123788544175	0.03386035198290608	0.0012840014138575154	558	574	621	1214	1872	408	437	253
ENSG00000149527	ENSG00000149527.18	phospholipase C eta 2 [Source:HGNC Symbol;Acc:HGNC:29037]	PLCH2	protein_coding	O75038	9651	7.390336129763461	7.4074022401217565	2275.4739261491795	-0.4127528874801173	-0.41043069865323367	-0.37764702417883833	0.025500938692428816	0.029867677822768734	1.496847386600328e-4	2015	1885	2481	4703	6204	1450	1901	948
ENSG00000169692	ENSG00000169692.13	1-acylglycerol-3-phosphate O-acyltransferase 2 [Source:HGNC Symbol;Acc:HGNC:325]	AGPAT2	protein_coding	A0A024R8F9,A0A024R8I7,O15120	10555	5.933623293550159	5.953554214368813	829.1848621597544	-0.4128587974921481	-0.4214107338421294	-0.3807550552268395	0.0349907611919815	0.032786935813855715	5.630108203761229e-4	679	779	906	1653	2525	578	572	336
ENSG00000169733	ENSG00000169733.12	RFNG O-fucosylpeptide 3-beta-N-acetylglucosaminyltransferase [Source:HGNC Symbol;Acc:HGNC:9974]	RFNG	protein_coding	F5H3H7,Q8N9R1,Q9Y644	5986	5.252920724421863	5.273208606234688	516.9451206285021	-0.41354773882183526	-0.3981698220350832	-0.35345506735955523	0.047735299862681047	0.05516577065212953	0.00793519685326089	398	415	599	1160	1430	321	407	237
ENSG00000174748	ENSG00000174748.22	ribosomal protein L15 [Source:HGNC Symbol;Acc:HGNC:10306]	RPL15	protein_coding	A0A024R2Q4,P61313	6138	9.650905082881035	9.671583373399807	10933.672053602277	-0.41467906600411425	-0.42373724179545313	-0.37777229974952176	0.0407011847967443	0.04707723511999196	0.0020612415506223824	8122	8688	13736	24203	31753	6899	8252	4717
ENSG00000170522	ENSG00000170522.9	ELOVL fatty acid elongase 6 [Source:HGNC Symbol;Acc:HGNC:15829]	ELOVL6	protein_coding	A0A024RDK5,Q9H5J4	79071	6.553681438236187	6.573362725379533	1275.478440497618	-0.41587291108440755	-0.42270651589541475	-0.3832599688729539	0.033799909483899604	0.03330840153016332	7.624254211854525e-4	1084	1244	1219	2673	3762	860	903	540
ENSG00000179632	ENSG00000179632.10	MAF1 homolog, negative regulator of RNA polymerase III [Source:HGNC Symbol;Acc:HGNC:24966]	MAF1	protein_coding	Q9H063	84232	6.29786532051472	6.317322179439846	1067.5161352704783	-0.41652821076845264	-0.41791257621226996	-0.3799849457249295	0.03221366443134823	0.03412067644377165	4.799982729759962e-4	943	877	1210	2165	3059	792	757	422
ENSG00000145494	ENSG00000145494.12	NADH:ubiquinone oxidoreductase subunit S6 [Source:HGNC Symbol;Acc:HGNC:7713]	NDUFS6	protein_coding	O75380,Q6IBC4	4726	5.6873414409089085	5.709820022337912	699.9529536813257	-0.417723721502257	-0.43882350862822245	-0.38959619052378686	0.040126875406365406	0.03304204919048003	0.0012544465925910114	608	650	782	1328	2176	456	519	268
ENSG00000171863	ENSG00000171863.15	ribosomal protein S7 [Source:HGNC Symbol;Acc:HGNC:10440]	RPS7	protein_coding	P62081	6201	9.212914485966202	9.233641727325013	8069.885415187689	-0.41775749177953275	-0.4258957992127605	-0.38246146071496184	0.03921960380294261	0.04434090679834827	0.0015118893037541841	5862	6665	10014	17873	23706	5388	5728	3446
ENSG00000037757	ENSG00000037757.14	methylthioribose-1-phosphate isomerase 1 [Source:HGNC Symbol;Acc:HGNC:28469]	MRI1	protein_coding	Q9BV20	84245	5.2869022382799535	5.3090327876675	530.2150329237171	-0.42057957009596325	-0.4257124362271482	-0.3716448096515435	0.04925304175888078	0.04564184794104545	0.007148559259493075	470	456	628	978	1416	348	436	217
ENSG00000176978	ENSG00000176978.14	dipeptidyl peptidase 7 [Source:HGNC Symbol;Acc:HGNC:14892]	DPP7	protein_coding	Q9UHL4	29952	5.796582355477927	5.816269069470535	754.6586619606117	-0.4206635302454194	-0.39725808784999284	-0.3435126455292397	0.04946527723432422	0.05764614540294391	0.015498622271195183	642	646	850	1490	1818	503	638	339
ENSG00000106153	ENSG00000106153.13	coiled-coil-helix-coiled-coil-helix domain containing 2 [Source:HGNC Symbol;Acc:HGNC:21645]	CHCHD2	protein_coding	Q9Y6H1	51142	7.911512384291031	7.932381623307172	3272.919480967192	-0.42093378489344035	-0.422736416021804	-0.38027360687292555	0.03843881167419207	0.04387697147756165	0.0014229875424807495	2576	2741	4004	6761	9694	2252	2605	1190
ENSG00000104960	ENSG00000104960.15	PTOV1 extended AT-hook containing adaptor protein [Source:HGNC Symbol;Acc:HGNC:9632]	PTOV1	protein_coding	A0A0C4DGR2,Q86YD1	53635	6.491154831992084	6.509500079628661	1220.7725711632456	-0.42110040409249744	-0.4134913847998473	-0.37425694656338904	0.030794680083903184	0.0337732859739424	0.0013672923537697008	1029	1039	1417	2422	3148	790	989	543
ENSG00000130520	ENSG00000130520.11	LSM4 homolog, U6 small nuclear RNA and mRNA degradation associated [Source:HGNC Symbol;Acc:HGNC:17259]	LSM4	protein_coding	Q9Y4Z0,U3KQK1	25804	7.053077616563435	7.076362469579044	1807.844172523198	-0.422687286344238	-0.4281418962752081	-0.3739621028594688	0.049853884444897675	0.05317942205443422	0.006920187910898196	1372	1383	2277	4065	5277	1080	1375	804
ENSG00000177156	ENSG00000177156.11	transaldolase 1 [Source:HGNC Symbol;Acc:HGNC:11559]	TALDO1	protein_coding	A0A140VK56,P37837	6888	7.8010129454699255	7.819974965876509	3027.465517688777	-0.4247624069932675	-0.4251927517613897	-0.39274910138531544	0.02614308969251473	0.0306622836977033	4.759826236922751e-5	2399	2671	3462	6376	9135	2126	2242	1138
ENSG00000182087	ENSG00000182087.14	transmembrane protein 259 [Source:HGNC Symbol;Acc:HGNC:17039]	TMEM259	protein_coding	B3KTL0,Q4ZIN3	91304	7.70473001613364	7.723212811338999	2833.606902486826	-0.4256778181779141	-0.42549996382586097	-0.38805625788090176	0.02581293775230228	0.029722840782633837	4.179270928303249e-4	2425	2640	3137	5366	7442	1836	2213	1261
ENSG00000221978	ENSG00000221978.12	cyclin L2 [Source:HGNC Symbol;Acc:HGNC:20570]	CCNL2	protein_coding	Q96S94	81669	6.906456677682375	6.927370009988579	1629.5712892697943	-0.42607571175484765	-0.4307743032114199	-0.391667819657599	0.032387415050476244	0.03412067644377165	3.691661394216653e-4	1284	1398	1931	3441	5126	1110	1166	620
ENSG00000102030	ENSG00000102030.16	N-alpha-acetyltransferase 10, NatA catalytic subunit [Source:HGNC Symbol;Acc:HGNC:18704]	NAA10	protein_coding	B7Z9N2,P41227	8260	6.121341806497367	6.1416546565030865	944.7782735501333	-0.42692422836616495	-0.42734252722711596	-0.3933255670060458	0.030794680083903184	0.031627690916173935	3.3003328259987555e-4	739	818	1095	2026	2756	679	650	386
ENSG00000125691	ENSG00000125691.14	ribosomal protein L23 [Source:HGNC Symbol;Acc:HGNC:10316]	RPL23	protein_coding	A0A024R1Q8,P62829	9349	9.505895410832878	9.528093889847115	9895.497363098862	-0.4271272829084524	-0.42187831569991646	-0.37306354320245055	0.045790362045518555	0.058246132286463026	0.004352060437553806	7584	8631	11775	20737	28647	7642	7214	3546
ENSG00000198517	ENSG00000198517.10	MAF bZIP transcription factor K [Source:HGNC Symbol;Acc:HGNC:6782]	MAFK	protein_coding	A0A024R804,O60675	7975	5.322236186522901	5.343841192395219	542.7822731009712	-0.42924168994340184	-0.4245963650419615	-0.38371506947874867	0.038269820503792275	0.0396304226602332	0.0018640441017019572	437	435	638	1194	1593	359	371	243
ENSG00000172009	ENSG00000172009.15	thimet oligopeptidase 1 [Source:HGNC Symbol;Acc:HGNC:11793]	THOP1	protein_coding	P52888	7064	6.194914342268975	6.21374548068366	993.8766719093968	-0.4312093610428293	-0.433929766502566	-0.4016817422651318	0.02255234312834804	0.022618488714012883	4.3979159017286847e-5	889	890	1077	1944	2746	685	736	413
ENSG00000196642	ENSG00000196642.19	RAB, member RAS oncogene family like 6 [Source:HGNC Symbol;Acc:HGNC:24703]	RABL6	protein_coding	H0Y4Z8,Q3YEC7	55684	6.738176767456394	6.762464819488412	1453.8211933843997	-0.4314645278772247	-0.4377122570343556	-0.3845269398438614	0.047427309992752784	0.04943363577991068	0.004820852509483904	1368	1317	1533	2747	4512	1070	961	548
ENSG00000135821	ENSG00000135821.19	glutamate-ammonia ligase [Source:HGNC Symbol;Acc:HGNC:4341]	GLUL	protein_coding	A8YXX4,P15104	2752	8.326338662619236	8.349925465078245	4374.621346122551	-0.4316573757750868	-0.4400030420125429	-0.3870588656163128	0.04481643966136806	0.049435672168673665	0.004819439196103984	4299	4087	4409	7906	12081	3111	3383	1658
ENSG00000163528	ENSG00000163528.13	coiled-coil-helix-coiled-coil-helix domain containing 4 [Source:HGNC Symbol;Acc:HGNC:26467]	CHCHD4	protein_coding	A0A024R2F8,A0A024R2I5,Q8N4Q1	131474	4.246628810675282	4.270928286571326	257.0271907174573	-0.4323016735634798	-0.43646518416357805	-0.3869920511987558	0.04217151221910833	0.04543125687154321	0.003228768575396898	216	220	287	548	734	174	197	101
ENSG00000130725	ENSG00000130725.8	ubiquitin conjugating enzyme E2 M [Source:HGNC Symbol;Acc:HGNC:12491]	UBE2M	protein_coding	A0A024R4T4,P61081	9040	6.218803113758513	6.241907459193781	1013.4581222761316	-0.4326497259809638	-0.44852158927135755	-0.39840923459810346	0.04023749154324977	0.03470819293418642	0.002077026454683835	915	954	1148	1793	3018	664	710	423
ENSG00000149806	ENSG00000149806.11	FAU ubiquitin like and ribosomal protein S30 fusion [Source:HGNC Symbol;Acc:HGNC:3597]	FAU	protein_coding	P35544,P62861	2197	8.290754268064903	8.312709550117521	4260.486730661218	-0.4340667863101045	-0.43143046608119295	-0.3874989760972023	0.037766766081432736	0.044833591291654096	0.0015311380817523488	3369	3746	5077	8690	12616	3171	3120	1525
ENSG00000176393	ENSG00000176393.11	arginyl aminopeptidase [Source:HGNC Symbol;Acc:HGNC:10078]	RNPEP	protein_coding	Q9H4A4	6051	6.967998725577004	6.987460245910087	1699.8070176047731	-0.43499739390135744	-0.4402637680542149	-0.40739706725640346	0.021889952817095402	0.02292808094468104	1.568113556980839e-5	1428	1580	1902	3329	5118	1135	1202	692
ENSG00000166477	ENSG00000166477.13	LEO1 homolog, Paf1/RNA polymerase II complex component [Source:HGNC Symbol;Acc:HGNC:30401]	LEO1	protein_coding	Q8WVC0	123169	5.6379426319992705	5.658915410417041	675.8071520758442	-0.4351526911637089	-0.4414710283144088	-0.40322214525386435	0.027103071400881074	0.026348492605142455	1.620029957063755e-4	601	601	738	1345	1934	482	479	269
ENSG00000154723	ENSG00000154723.12	ATP synthase peripheral stalk subunit F6 [Source:HGNC Symbol;Acc:HGNC:847]	ATP5J	protein_coding	P18859,Q6IB54,Q6NZ59	522	6.578674566735952	6.601639150626569	1300.6132079062656	-0.4362085781416624	-0.43636011768388544	-0.38618849113717985	0.04019125867526758	0.042113419025615	0.003673204250665572	941	1167	1540	2840	3483	828	1095	525
ENSG00000172336	ENSG00000172336.5	POP7 homolog, ribonuclease P/MRP subunit [Source:HGNC Symbol;Acc:HGNC:19949]	POP7	protein_coding	O75817	10248	5.145029441945985	5.170883135544421	481.32894570860657	-0.43688797224769976	-0.45431593757793803	-0.39689409113976415	0.04934353727329671	0.04212778428557403	0.004665546972960218	415	424	583	905	1441	335	313	199
ENSG00000108604	ENSG00000108604.16	SWI/SNF related, matrix associated, actin dependent regulator of chromatin, subfamily d, member 2 [Source:HGNC Symbol;Acc:HGNC:11107]	SMARCD2	protein_coding	J3KMX2,Q92925	6603	6.59349913760684	6.613381390703666	1312.1887068623118	-0.4375203456440822	-0.4280513384554571	-0.3857607811655262	0.029474770232695454	0.03327084565403909	0.0015621146406390287	1043	1216	1495	2620	3346	862	986	612
ENSG00000063854	ENSG00000063854.13	hydroxyacylglutathione hydrolase [Source:HGNC Symbol;Acc:HGNC:4805]	HAGH	protein_coding	Q16775	3029	4.743776335389427	4.767970876628732	363.68305071538657	-0.43778086744770117	-0.4481404790389681	-0.3967528232909825	0.03891823689347266	0.03626194275250661	0.0023559857098877242	311	348	380	735	1011	239	292	141
ENSG00000205581	ENSG00000205581.11	high mobility group nucleosome binding domain 1 [Source:HGNC Symbol;Acc:HGNC:4984]	HMGN1	protein_coding	P05114,Q6NSG7	3150	7.4058003486570305	7.42707248501615	2306.874011074845	-0.43797318921781164	-0.4352748655273117	-0.38980253567066875	0.03226163355006097	0.03694917560475951	0.0018236618006121843	1709	2030	2737	5011	6150	1407	1787	1064
ENSG00000100749	ENSG00000100749.8	VRK serine/threonine kinase 1 [Source:HGNC Symbol;Acc:HGNC:12718]	VRK1	protein_coding	Q99986	7443	4.41522175018691	4.442134388703712	289.50812190510993	-0.43857549926673733	-0.45659405945503245	-0.3995148255174258	0.04610620749602807	0.04175937610915071	0.003389483413898566	251	247	314	634	898	192	193	118
ENSG00000163541	ENSG00000163541.12	succinate-CoA ligase GDP/ADP-forming subunit alpha [Source:HGNC Symbol;Acc:HGNC:11449]	SUCLG1	protein_coding	P53597	8802	5.8234573075944684	5.846747614479712	769.8151919267427	-0.4393325894760672	-0.4361346537880214	-0.38904364136355035	0.037766766081432736	0.0407423898709459	0.002521793413508252	611	658	917	1618	2072	578	586	288
ENSG00000065268	ENSG00000065268.11	WD repeat domain 18 [Source:HGNC Symbol;Acc:HGNC:17956]	WDR18	protein_coding	Q9BV38	57418	5.027025583452763	5.05271749651285	443.04903140579626	-0.440775917788683	-0.441422757702578	-0.38942703757660846	0.04728258591723124	0.04819048367178891	0.005074820190996041	321	385	530	993	1269	314	316	177
ENSG00000137818	ENSG00000137818.12	ribosomal protein lateral stalk subunit P1 [Source:HGNC Symbol;Acc:HGNC:10372]	RPLP1	protein_coding	A0A024R608,P05386	6176	10.104198212306306	10.128104957826213	15009.828430955491	-0.441625957146742	-0.4352564448546751	-0.37730079954432394	0.04588054402323643	0.0587574249482475	0.008178825961736778	12654	13687	17630	28041	36472	11032	12577	5702
ENSG00000100804	ENSG00000100804.19	proteasome 20S subunit beta 5 [Source:HGNC Symbol;Acc:HGNC:9542]	PSMB5	protein_coding	A0A140VJS7,P28074	5693	7.398807989219584	7.422676467723903	2297.812682934858	-0.44270081996108157	-0.43945425985476505	-0.39132345096639215	0.04009572114875728	0.04721382038189853	0.0025843264208636916	1779	1979	2704	4995	6710	1756	1633	823
ENSG00000174744	ENSG00000174744.14	BRMS1 transcriptional repressor and anoikis regulator [Source:HGNC Symbol;Acc:HGNC:17262]	BRMS1	protein_coding	G5E9I4,Q9HCU9	25855	6.525095552277718	6.548552286632435	1252.949301666541	-0.44277408011191466	-0.4457980101910625	-0.40019676700703355	0.03426068364484531	0.0364317339398852	0.0010020894438362163	977	1076	1508	2668	3567	909	950	454
ENSG00000057935	ENSG00000057935.13	metastasis associated 1 family member 3 [Source:HGNC Symbol;Acc:HGNC:23784]	MTA3	protein_coding	D6W5A2,Q9BTC8	57504	5.0684280658803065	5.091610269109378	455.9812566064886	-0.4432653211626307	-0.4292071925815807	-0.37363637337616246	0.04610620749602807	0.05351242015100627	0.010333472744142974	392	442	464	900	1184	338	312	202
ENSG00000132819	ENSG00000132819.17	RNA binding motif protein 38 [Source:HGNC Symbol;Acc:HGNC:15818]	RBM38	protein_coding	Q9H0Z9	55544	4.728414487507229	4.752235811279312	359.88724024513385	-0.4438186474168693	-0.45077437771747286	-0.4004596639639567	0.037766766081432736	0.035287853255946404	0.0024390656976225064	308	341	387	714	1009	215	283	155
ENSG00000168101	ENSG00000168101.14	nudix hydrolase 16 like 1 [Source:HGNC Symbol;Acc:HGNC:28154]	NUDT16L1	protein_coding	B2RD96,Q9BRJ7,W4VSQ8	84309	4.936794746516702	4.957958833265635	415.4791969439062	-0.4442113131168871	-0.41070493129745306	-0.3580255362219652	0.045762245183114024	0.05630228025528748	0.013497836863892283	349	349	474	849	1017	280	344	183
ENSG00000130717	ENSG00000130717.13	uridine-cytidine kinase 1 [Source:HGNC Symbol;Acc:HGNC:14859]	UCK1	protein_coding	A0A024R8E7,A0A0S2Z5Y6,Q9HA47	83549	4.541133471743062	4.568026521535489	316.23469087753995	-0.44502166915332525	-0.45332288856893704	-0.39704848570892204	0.043894982420078416	0.04602848505265845	0.004036269492558105	284	267	359	641	884	232	235	116
ENSG00000147955	ENSG00000147955.17	sigma non-opioid intracellular receptor 1 [Source:HGNC Symbol;Acc:HGNC:8157]	SIGMAR1	protein_coding	A2A3U5,B4DR71,Q99720	10280	7.226082118570293	7.251021483976001	2042.5970679896361	-0.4480662022463323	-0.4520101138634284	-0.3920129134837642	0.04408398641800649	0.045956861737186154	0.007306316999447295	1969	1907	2169	3626	5129	1298	1693	868
ENSG00000112304	ENSG00000112304.11	acyl-CoA thioesterase 13 [Source:HGNC Symbol;Acc:HGNC:20999]	ACOT13	protein_coding	Q9NPJ3	55856	5.212173826460974	5.235531983399363	503.5941773109557	-0.4485225922825676	-0.44747574695377107	-0.40065843810016555	0.035714122160370905	0.03512815058754178	0.002195527868045534	400	435	626	1008	1353	333	392	209
ENSG00000164896	ENSG00000164896.20	Fas activated serine/threonine kinase [Source:HGNC Symbol;Acc:HGNC:24676]	FASTK	protein_coding	A0A090N8I0,A0A090N8Z7,Q14296	10922	5.8010238504985026	5.82903262931384	760.1812310695715	-0.4487414309087592	-0.46427941679379814	-0.40720374295129663	0.04328785387326027	0.04273719238854281	0.0033118995286204158	641	749	794	1543	2256	526	598	255
ENSG00000105640	ENSG00000105640.13	ribosomal protein L18a [Source:HGNC Symbol;Acc:HGNC:10311]	RPL18A	protein_coding	Q02543	6142	9.115211290028679	9.136131886008757	7545.20293546934	-0.4491144021690013	-0.4486984006600943	-0.41037026605764715	0.02378889311805197	0.029903155845808948	2.2008843890414397e-4	6759	7040	8215	14248	22964	4534	5306	3333
ENSG00000177600	ENSG00000177600.9	ribosomal protein lateral stalk subunit P2 [Source:HGNC Symbol;Acc:HGNC:10377]	RPLP2	protein_coding	A0A024RCA7,P05387	6181	9.348573462406918	9.372281497780138	8885.884261996001	-0.44928068214191375	-0.44554789696540326	-0.3946164849832063	0.037766766081432736	0.04741464337038448	0.003254076906846908	7313	7694	10906	17361	22655	6684	7008	3309
ENSG00000164877	ENSG00000164877.19	MICAL like 2 [Source:HGNC Symbol;Acc:HGNC:29672]	MICALL2	protein_coding	Q6UWK3,Q8IY33	79778	5.482752175026677	5.508966223459662	608.6347424382399	-0.4508831938047992	-0.46091993154895805	-0.4088077445351348	0.03955230080686489	0.03744861395618171	0.0024566666562319322	506	476	776	1269	1719	405	475	232
ENSG00000162191	ENSG00000162191.13	UBX domain protein 1 [Source:HGNC Symbol;Acc:HGNC:18402]	UBXN1	protein_coding	A0A024R539,A0A024R598,A0A087WTZ5,Q04323	51035	6.040993832141922	6.066050344624679	896.4422736640552	-0.45131446333752157	-0.4505878810717229	-0.4002311237747749	0.03634145129341584	0.04050899365603871	0.0022715617100535147	773	780	1031	1806	2476	693	654	320
ENSG00000231500	ENSG00000231500.7	ribosomal protein S18 [Source:HGNC Symbol;Acc:HGNC:10401]	RPS18	protein_coding	P62269	6222	10.684444097239972	10.71017110788973	22461.907609555827	-0.452128695814733	-0.4393197573970819	-0.38088003776277357	0.04931247424678295	0.06703827536845534	0.010350744069475866	18257	20000	26566	44746	57157	18286	16926	8034
ENSG00000174720	ENSG00000174720.16	La ribonucleoprotein 7, transcriptional regulator [Source:HGNC Symbol;Acc:HGNC:24912]	LARP7	protein_coding	Q4G0J3	51574	5.535306947867023	5.560592134233354	631.1147722685063	-0.4524043662117544	-0.4749830805348088	-0.4251373009919916	0.031798231890609006	0.026446559176969725	5.284873775055885e-4	575	585	707	1186	1867	411	469	240
ENSG00000166228	ENSG00000166228.9	pterin-4 alpha-carbinolamine dehydratase 1 [Source:HGNC Symbol;Acc:HGNC:8646]	PCBD1	protein_coding	P61457	5092	5.26095757879179	5.2869773867240815	522.0620101172265	-0.4524945546284908	-0.4708303848402551	-0.41505602119457724	0.03808371448601352	0.03304204919048003	0.0024049072590516226	485	503	536	999	1471	315	418	210
ENSG00000158042	ENSG00000158042.9	mitochondrial ribosomal protein L17 [Source:HGNC Symbol;Acc:HGNC:14053]	MRPL17	protein_coding	Q9NRX2	63875	6.41602594079261	6.436939576082164	1160.0588464780983	-0.45258104007894717	-0.4546303041510552	-0.42256587936136	0.020678154965348763	0.020890715100348647	2.0227667231179583e-5	969	964	1391	2419	3199	761	900	469
ENSG00000148303	ENSG00000148303.17	ribosomal protein L7a [Source:HGNC Symbol;Acc:HGNC:10364]	RPL7A	protein_coding	P62424	6130	10.136084115126186	10.159069046022953	15329.240883059143	-0.45306092586198465	-0.452324782894353	-0.40802278336539294	0.030833399057676698	0.03918479695053922	9.715416040652216e-4	11977	13195	18944	31738	40674	11566	11110	5937
ENSG00000136942	ENSG00000136942.15	ribosomal protein L35 [Source:HGNC Symbol;Acc:HGNC:10344]	RPL35	protein_coding	P42766	11224	9.328331792156789	9.34871889664473	8740.734159355843	-0.4562024580259796	-0.45837313583004213	-0.4269497224896465	0.018396535634939884	0.022592252382665032	2.108130771621905e-6	7280	7801	10473	17089	25918	5701	6431	3462
ENSG00000114391	ENSG00000114391.13	ribosomal protein L24 [Source:HGNC Symbol;Acc:HGNC:10325]	RPL24	protein_coding	P83731,V9HW01	6152	9.439618247825205	9.46109083414108	9447.442280697116	-0.4569895326471782	-0.45453138432178297	-0.4199502895060036	0.02277057224347409	0.029555477537996113	5.451291367315776e-5	7822	8720	10856	18716	28153	6733	6743	3499
ENSG00000149923	ENSG00000149923.14	protein phosphatase 4 catalytic subunit [Source:HGNC Symbol;Acc:HGNC:9319]	PPP4C	protein_coding	A0A024R625,P60510	5531	6.923723695043243	6.951318591498787	1657.0674891829242	-0.45713249150702656	-0.4582335493874588	-0.4004956795708667	0.04592425572689118	0.05184967506092476	0.005365808758592588	1466	1571	1800	3177	4991	1258	1168	559
ENSG00000167515	ENSG00000167515.10	trafficking protein particle complex 2 like [Source:HGNC Symbol;Acc:HGNC:30887]	TRAPPC2L	protein_coding	A0A0B4J294,H3BQQ8,H3BUK6,Q9UL33	51693	5.27130002413237	5.296789583874203	525.1893171716935	-0.45721133140008197	-0.4443722324333706	-0.39315126350860113	0.03955230080686489	0.04703506457086394	0.00458410524778975	420	435	616	1158	1412	406	371	203
ENSG00000184967	ENSG00000184967.7	nucleolar complex associated 4 homolog [Source:HGNC Symbol;Acc:HGNC:28461]	NOC4L	protein_coding	Q9BVI4	79050	4.415501436906711	4.446306105702931	290.2820707362825	-0.4581267035369465	-0.48881377045640867	-0.4240229323127096	0.044881459951335946	0.0370740940500502	0.003085014327518835	247	246	345	617	912	172	208	115
ENSG00000143198	ENSG00000143198.13	microsomal glutathione S-transferase 3 [Source:HGNC Symbol;Acc:HGNC:7064]	MGST3	protein_coding	A0A024R8Z1,O14880	4259	6.854465649248301	6.878696403364323	1575.6313275109899	-0.4581652198432074	-0.46069466836491174	-0.41739094298849316	0.029781934135897883	0.03213288948333727	5.229910128379197e-4	1233	1371	1918	3317	4496	1147	1151	576
ENSG00000188070	ENSG00000188070.9	chromosome 11 open reading frame 95 [Source:HGNC Symbol;Acc:HGNC:28449]	C11orf95	lincRNA	C9JLR9	65998	4.015271694517515	4.041000297398994	219.0263267599588	-0.45872126537585434	-0.4517289438491701	-0.4025654395302068	0.040090597960959866	0.047816971375993264	0.004352060437553806	191	189	228	485	617	142	158	95
ENSG00000142733	ENSG00000142733.17	mitogen-activated protein kinase kinase kinase 6 [Source:HGNC Symbol;Acc:HGNC:6858]	MAP3K6	protein_coding	O95382	9064	5.318187411096633	5.342538094828075	542.8069379409422	-0.460015369540955	-0.46991820631202086	-0.42034799933490874	0.03251580715791768	0.028997473987878743	0.0013875439269751158	488	524	593	1003	1463	354	403	230
ENSG00000100028	ENSG00000100028.12	small nuclear ribonucleoprotein D3 polypeptide [Source:HGNC Symbol;Acc:HGNC:11160]	SNRPD3	protein_coding	P62318	6634	7.073029970006946	7.0957266997581385	1832.5821098728668	-0.4629344514303614	-0.4554426599130586	-0.41412825050832464	0.025775010674936056	0.030508365537614136	5.26866967072767e-4	1536	1533	2163	3852	4852	1378	1227	768
ENSG00000198034	ENSG00000198034.11	ribosomal protein S4 X-linked [Source:HGNC Symbol;Acc:HGNC:10424]	RPS4X	protein_coding	B2R491,P62701	6191	10.510300541469373	10.531637934765758	19848.54908470867	-0.4639769649868667	-0.4614783933480873	-0.428060557048174	0.020338090378169978	0.026486977554186227	2.4590848282363515e-5	18019	17744	21851	38953	54445	14383	14732	7481
ENSG00000105705	ENSG00000105705.16	SURP and G-patch domain containing 1 [Source:HGNC Symbol;Acc:HGNC:18643]	SUGP1	protein_coding	A0A024R7N3,Q8IWZ8	57794	5.092184144176711	5.117375106658404	463.7885801819068	-0.464926024053383	-0.46849248475483857	-0.42267065940695264	0.03024068476319903	0.030244087284682263	7.990854198281819e-4	408	440	469	971	1293	334	317	186
ENSG00000254093	ENSG00000254093.9	PIN2 (TERF1) interacting telomerase inhibitor 1 [Source:HGNC Symbol;Acc:HGNC:30046]	PINX1	protein_coding	Q96BK5	54984	4.955677636258334	4.987174622157974	423.1404809882157	-0.4651311222138981	-0.49856029673604796	-0.43394127555013523	0.04481643966136806	0.034180142099484265	0.0025780242311846877	372	377	492	859	1387	266	277	161
ENSG00000148180	ENSG00000148180.19	gelsolin [Source:HGNC Symbol;Acc:HGNC:4620]	GSN	protein_coding	A0A0A0MS51,A0A0A0MT01,B7Z4U6,P06396	2934	8.526617105178966	8.549185669542526	5024.59025049826	-0.4660755726134286	-0.45913902854386873	-0.4126289249154777	0.02452958878046962	0.03093409049939158	9.591049182702273e-4	4304	4558	5694	9964	12351	3075	4191	2213
ENSG00000172775	ENSG00000172775.17	proteasome activator subunit 3 interacting protein 1 [Source:HGNC Symbol;Acc:HGNC:29856]	FAM192A	protein_coding	A0A024R6T8,Q9GZU8	80011	6.014898889269352	6.044976757314737	883.4432393133053	-0.4663967536790372	-0.47324893946684315	-0.4094209122111164	0.04629655231026063	0.050602163897703153	0.006901551300550994	830	838	879	1763	2507	687	614	306
ENSG00000079385	ENSG00000079385.22	CEA cell adhesion molecule 1 [Source:HGNC Symbol;Acc:HGNC:1814]	CEACAM1	protein_coding	P13688,Q3KRG8	634	4.721575573747188	4.753126332319167	359.76036861586454	-0.4668053691134882	-0.48981500652985893	-0.42175240678136	0.047229358896859024	0.0408070575820126	0.0051681262076300315	324	336	367	763	1109	191	280	147
ENSG00000135486	ENSG00000135486.18	heterogeneous nuclear ribonucleoprotein A1 [Source:HGNC Symbol;Acc:HGNC:5031]	HNRNPA1	protein_coding	A0A024RAZ7,A0A024RB53,P09651	3178	9.371654030828253	9.396586127077823	9034.860401289547	-0.46757515973531993	-0.46031987065506513	-0.41162869436145005	0.033429499109754214	0.04249578789290867	0.0017084131194113844	7953	8659	9531	17741	26692	6875	5759	3455
ENSG00000160789	ENSG00000160789.20	lamin A/C [Source:HGNC Symbol;Acc:HGNC:6636]	LMNA	protein_coding	P02545,Q5TCI8	4000	9.20387190295415	9.226505644665078	8029.302312770031	-0.4676942919537525	-0.46173698438506916	-0.42441573008485683	0.023061044935978367	0.0301582961781335	1.1833018513818396e-4	6984	7421	8655	16309	24389	5812	5221	3097
ENSG00000176454	ENSG00000176454.14	lysophosphatidylcholine acyltransferase 4 [Source:HGNC Symbol;Acc:HGNC:30059]	LPCAT4	protein_coding	Q643R3	254531	5.983018148909203	6.00518529012064	859.7351685197565	-0.47134403643051476	-0.4746015492974447	-0.44348041913225894	0.017432553949064452	0.016999291458540147	4.068074743053822e-6	732	823	904	1786	2386	564	629	355
ENSG00000184076	ENSG00000184076.13	ubiquinol-cytochrome c reductase, complex III subunit X [Source:HGNC Symbol;Acc:HGNC:30863]	UQCR10	protein_coding	Q9UDW1	29796	6.273425034477141	6.2998825396804765	1054.9037301471471	-0.4718954711102281	-0.47338853837057104	-0.42026330191749484	0.031988165603695495	0.03412117419494603	0.001962193186597806	904	973	1228	2034	2777	698	900	382
ENSG00000089009	ENSG00000089009.15	ribosomal protein L6 [Source:HGNC Symbol;Acc:HGNC:10362]	RPL6	protein_coding	A0A024RBK3,Q02878,Q8TBK5	6128	10.106143437410346	10.12920446309064	15011.737147591368	-0.4718975257776983	-0.47062915702564	-0.43519127647564404	0.021843064513145192	0.028670341276185406	4.996228115726499e-5	11866	13570	18065	30839	46418	10123	10052	5894
ENSG00000103152	ENSG00000103152.12	N-methylpurine DNA glycosylase [Source:HGNC Symbol;Acc:HGNC:7211]	MPG	protein_coding	P29372,Q1W6H1	4350	5.224749953187318	5.2510562294096905	509.2248279166417	-0.4723628910927696	-0.45429722304202713	-0.3983955321520109	0.03955230080686489	0.04865006289333096	0.00635427657553459	419	476	560	1045	1404	368	308	234
ENSG00000120675	ENSG00000120675.6	DnaJ heat shock protein family (Hsp40) member C15 [Source:HGNC Symbol;Acc:HGNC:20325]	DNAJC15	protein_coding	Q9Y5T4	29103	4.508559920526917	4.534493392680624	309.1732514438904	-0.47389334323691906	-0.4610399699637766	-0.4082273738157715	0.0349907611919815	0.03973806752808062	0.0038759129431056223	274	276	327	649	807	195	260	124
ENSG00000104852	ENSG00000104852.15	small nuclear ribonucleoprotein U1 subunit 70 [Source:HGNC Symbol;Acc:HGNC:11150]	SNRNP70	protein_coding	A0A024QZD5,P08621,Q9UFS1	6625	7.760198819630623	7.784437564132022	2955.2835666004767	-0.4752253818824373	-0.4840737793944888	-0.4438480404981348	0.021497726296372116	0.023032173111641217	1.1115959136576847e-4	2913	2666	3151	5538	8595	1877	2104	1215
ENSG00000181991	ENSG00000181991.16	mitochondrial ribosomal protein S11 [Source:HGNC Symbol;Acc:HGNC:14050]	MRPS11	protein_coding	P82912	64963	5.235684538886121	5.265373636027236	513.7556412053195	-0.476532006062089	-0.4922874024945416	-0.4371380543739325	0.03436582715916211	0.03284941329059695	0.0012548547330211467	450	443	626	1015	1467	369	372	181
ENSG00000143543	ENSG00000143543.15	jumping translocation breakpoint [Source:HGNC Symbol;Acc:HGNC:6201]	JTB	protein_coding	O76095	10899	6.467693571840092	6.491696048473936	1204.8808211803146	-0.4776997972781197	-0.4835975496838395	-0.4461998471299006	0.019528446635357265	0.019186723892161098	1.912406014262981e-5	990	1130	1380	2459	3502	727	947	470
ENSG00000118418	ENSG00000118418.14	high mobility group nucleosomal binding domain 3 [Source:HGNC Symbol;Acc:HGNC:12312]	HMGN3	protein_coding	A0A087WZE9,Q15651	9324	5.388827334066282	5.418410310921737	571.9706896101504	-0.47849218405155136	-0.46317906360792366	-0.3941820445581455	0.04629655231026063	0.057231161570170885	0.012963117349901278	459	481	697	1212	1619	293	454	269
ENSG00000178980	ENSG00000178980.15	selenoprotein W [Source:HGNC Symbol;Acc:HGNC:10752]	SEPW1	protein_coding	P63302	6415	7.78388675071339	7.810351045616008	3007.9352281861857	-0.4791167082183335	-0.4869020594313188	-0.43802626252809923	0.027928773229036235	0.029903155845808948	4.91377874308115e-4	2838	2869	3239	5545	9097	1972	2233	1088
ENSG00000105173	ENSG00000105173.14	cyclin E1 [Source:HGNC Symbol;Acc:HGNC:1589]	CCNE1	protein_coding	A0A0G3DHS8,P24864,V5W5X2	898	4.05326737899381	4.080792469858073	225.1920712952446	-0.47974351369327367	-0.4695264549403029	-0.4170609539248043	0.035704876890838004	0.04318994019838014	0.003607123976143184	200	191	249	480	601	150	177	89
ENSG00000188112	ENSG00000188112.9	chromosome 6 open reading frame 132 [Source:HGNC Symbol;Acc:HGNC:21288]	C6orf132	protein_coding	Q5T0Z8	647024	6.195572491836857	6.2207346348316745	999.3974184490285	-0.48011437782122734	-0.45553496630529156	-0.3988594407854898	0.03024068476319903	0.04298535907398306	0.005733230306263249	872	915	1030	2106	2620	592	689	514
ENSG00000133275	ENSG00000133275.16	casein kinase 1 gamma 2 [Source:HGNC Symbol;Acc:HGNC:2455]	CSNK1G2	protein_coding	P78368	1455	6.596902817713615	6.622063077806736	1318.8331702043272	-0.48016962736214314	-0.4905000412807473	-0.44887599538322176	0.021264036846068313	0.020252826284877946	4.501975255438214e-5	1186	1220	1492	2542	4055	846	923	507
ENSG00000167967	ENSG00000167967.16	E4F transcription factor 1 [Source:HGNC Symbol;Acc:HGNC:3121]	E4F1	protein_coding	Q66K89	1877	5.104782790761525	5.137805839883425	470.22478548244055	-0.4802534012060289	-0.4915013596739939	-0.42188837237978705	0.04885890644294667	0.05019137380909637	0.008034109147638921	459	353	567	948	1278	348	341	169
ENSG00000143811	ENSG00000143811.19	pyrroline-5-carboxylate reductase 2 [Source:HGNC Symbol;Acc:HGNC:30262]	PYCR2	protein_coding	A0A087WTV6,A0A0S2Z5U6,Q96C36	29920	5.974212083891479	5.999697367381774	855.9482338752825	-0.48042684725640233	-0.4840748988114427	-0.4450759252209446	0.021497726296372116	0.022600352834695553	5.570810135950915e-5	688	770	989	1849	2374	587	665	310
ENSG00000110536	ENSG00000110536.14	protein tyrosine phosphatase mitochondrial 1 [Source:HGNC Symbol;Acc:HGNC:26965]	PTPMT1	protein_coding	Q8WUK0	114971	5.6936417507511585	5.718361831277761	703.9121981518282	-0.48163535951145436	-0.48567666567271833	-0.4518075155658458	0.019617515710425346	0.018543581198525307	9.74677798127106e-6	588	586	807	1594	2003	460	530	271
ENSG00000065621	ENSG00000065621.15	glutathione S-transferase omega 2 [Source:HGNC Symbol;Acc:HGNC:23064]	GSTO2	protein_coding	Q9H4Y5	119391	4.2422619390563465	4.271617630133601	257.2037897066159	-0.48215188014768107	-0.45944928003230384	-0.39798429493012294	0.04701530367775217	0.060342173494413225	0.011845954167887201	195	210	321	571	683	181	185	108
ENSG00000175334	ENSG00000175334.8	BAF nuclear assembly factor 1 [Source:HGNC Symbol;Acc:HGNC:17397]	BANF1	protein_coding	A0A024R5H0,O75531	8815	6.621399225982218	6.652845830915526	1346.4976186061438	-0.4823178276731365	-0.484188057465066	-0.42199369617602484	0.0448414911737955	0.04968559933761748	0.004951071993473771	1150	1208	1604	2666	4264	998	893	447
ENSG00000130204	ENSG00000130204.13	translocase of outer mitochondrial membrane 40 [Source:HGNC Symbol;Acc:HGNC:18001]	TOMM40	protein_coding	O96008	10452	6.804029819868974	6.832264647881086	1525.865077987506	-0.48294860524028327	-0.49050460101456583	-0.4389458440640691	0.031798231890609006	0.03235629248803816	0.001037204280277812	1446	1411	1659	2892	4628	1092	1016	553
ENSG00000108298	ENSG00000108298.11	ribosomal protein L19 [Source:HGNC Symbol;Acc:HGNC:10312]	RPL19	protein_coding	J3KTE4,P84098	6143	10.11299018383789	10.13859913307712	15113.300457487883	-0.48327449007761025	-0.4815815370220741	-0.43760703186557937	0.02614308969251473	0.03304204919048003	4.6543097311634447e-4	13913	13998	17058	27959	43274	11132	10187	5691
ENSG00000166902	ENSG00000166902.5	mitochondrial ribosomal protein L16 [Source:HGNC Symbol;Acc:HGNC:14476]	MRPL16	protein_coding	Q9NX20	54948	5.483642259896101	5.515343620482733	610.9696526238698	-0.48442443491749504	-0.48655961154202165	-0.4243372201741738	0.04481643966136806	0.04538556696173676	0.005074820190996041	478	490	752	1411	1837	441	380	239
ENSG00000112559	ENSG00000112559.14	MyoD family inhibitor [Source:HGNC Symbol;Acc:HGNC:6967]	MDFI	protein_coding	A0A024RCY2,B1AKB6,Q99750	4188	6.541350396295149	6.5675880586036826	1270.113810927439	-0.4855277080010867	-0.47382378709697903	-0.42503639122518894	0.03024068476319903	0.03398445432883604	0.0012840014138575154	1069	1136	1413	2709	3750	885	744	564
ENSG00000100650	ENSG00000100650.16	serine and arginine rich splicing factor 5 [Source:HGNC Symbol;Acc:HGNC:10787]	SRSF5	protein_coding	A0A024R6D8,Q13243,Q86U32	6430	7.183246007366478	7.211081882639736	1984.451892928147	-0.48573325305546866	-0.4838915641147325	-0.43275052218195115	0.031314763826849265	0.0358048766230989	0.0012840014138575154	1645	1909	2256	3937	5786	1506	1309	716
ENSG00000162384	ENSG00000162384.14	CXXC motif containing zinc binding protein [Source:HGNC Symbol;Acc:HGNC:26059]	C1orf123	protein_coding	Q9NWV4	54987	4.54112975582176	4.571193078788744	317.03267750834345	-0.48615145421181283	-0.49372348411470746	-0.43778965673237424	0.03711197167242481	0.03652190454147086	0.0024575053897807142	304	245	363	673	907	207	210	136
ENSG00000128944	ENSG00000128944.13	kinetochore localized astrin (SPAG5) binding protein [Source:HGNC Symbol;Acc:HGNC:30767]	KNSTRN	protein_coding	Q9Y448	90417	4.772817559744979	4.8056086397183	372.8693461362707	-0.48630578871558133	-0.48394030528853327	-0.41905765339774936	0.04481643966136806	0.050810161864367376	0.0069949687740323155	301	296	462	837	1049	282	253	137
ENSG00000198089	ENSG00000198089.16	SFI1 centrin binding protein [Source:HGNC Symbol;Acc:HGNC:29064]	SFI1	protein_coding	A8K8P3	9814	3.884948378575708	3.9207858259469797	201.16961343592624	-0.48694777890754454	-0.5152417570638533	-0.4414080481387325	0.04587633242039262	0.04564184794104545	0.005124681169254781	182	169	242	412	584	140	137	74
ENSG00000125170	ENSG00000125170.11	docking protein 4 [Source:HGNC Symbol;Acc:HGNC:19868]	DOK4	protein_coding	A0A024R6S2,H3BQ19,Q8TEW6	55715	4.95007631260705	4.977546299711564	420.6133540147326	-0.4878483716173206	-0.48061770102022405	-0.4343353715579269	0.027593783100072954	0.031526717639528065	8.064343218022684e-4	362	368	466	909	1148	317	286	161
ENSG00000146828	ENSG00000146828.18	solute carrier family 12 member 9 [Source:HGNC Symbol;Acc:HGNC:17435]	SLC12A9	protein_coding	Q9BXP2,Q9H7I6	56996	5.067403019350916	5.096498103385162	457.10849972359375	-0.4888728892123829	-0.502391948205908	-0.4497950476083733	0.0298253844526017	0.02789538833984468	8.423099075115853e-4	447	373	508	942	1341	264	326	197
ENSG00000126254	ENSG00000126254.12	RNA binding motif protein 42 [Source:HGNC Symbol;Acc:HGNC:28117]	RBM42	protein_coding	Q9BTD8	79171	6.439321863073088	6.4653750077356795	1182.7334624906634	-0.4896642280830192	-0.49822884036782644	-0.458621495742053	0.020338090378169978	0.019792176658579737	2.4417946100713262e-5	1027	1038	1425	2359	3516	802	821	443
ENSG00000089220	ENSG00000089220.5	phosphatidylethanolamine binding protein 1 [Source:HGNC Symbol;Acc:HGNC:8630]	PEBP1	protein_coding	D9IAI1,P30086	5037	7.795444449251374	7.81953271845722	3028.416698406636	-0.4901568677725862	-0.4840374227936207	-0.44272889734308496	0.019735523513066074	0.02282921736065951	1.4661580864875698e-4	2527	2650	3574	6323	7441	1965	2501	1228
ENSG00000132024	ENSG00000132024.17	coiled-coil and C2 domain containing 1A [Source:HGNC Symbol;Acc:HGNC:30237]	CC2D1A	protein_coding	Q6P1N0	54862	5.307587627464568	5.334679343363923	539.7020522406381	-0.4910714140445219	-0.5046492349244244	-0.45738190278248536	0.02432765339889305	0.021218053016065573	2.813318310270255e-4	491	511	609	1017	1514	333	382	230
ENSG00000115268	ENSG00000115268.9	ribosomal protein S15 [Source:HGNC Symbol;Acc:HGNC:10388]	RPS15	protein_coding	K7ELC2,P62841	6209	8.535512555123216	8.560090679726905	5058.869019477628	-0.49163245397657146	-0.4950703946536651	-0.4601305128270809	0.017714266497773794	0.02016366095465711	9.919684231876827e-6	4133	4544	6282	10053	14190	3472	3637	1938
ENSG00000164081	ENSG00000164081.12	testis expressed 264, ER-phagy receptor [Source:HGNC Symbol;Acc:HGNC:30247]	TEX264	protein_coding	A0A087WTU3,Q9Y6I9	51368	5.234650680218986	5.2711693483366275	515.850704445452	-0.49316670278447533	-0.5212405294217772	-0.45000931968762165	0.04533584039737963	0.041924605069414644	0.004465726143636809	479	498	574	970	1480	366	389	164
ENSG00000241468	ENSG00000241468.8	ATP synthase membrane subunit f [Source:HGNC Symbol;Acc:HGNC:848]	ATP5J2	protein_coding	P56134	9551	6.868330955824837	6.898136735930113	1597.460293717606	-0.4939949983403283	-0.4976946410012672	-0.43861218205903163	0.03495124688686764	0.036094914308259805	0.0025221639082694705	1176	1288	2091	3643	4086	1105	1148	664
ENSG00000184363	ENSG00000184363.10	plakophilin 3 [Source:HGNC Symbol;Acc:HGNC:9025]	PKP3	protein_coding	Q9Y446	11187	8.36661223540306	8.388745556081261	4493.593201847577	-0.49458546135964565	-0.4934922955103334	-0.46924269891214276	0.011528265026326279	0.014177859015485466	2.6061872312913774e-9	3729	3988	5196	9617	12050	2848	3236	1956
ENSG00000103495	ENSG00000103495.14	MYC associated zinc finger protein [Source:HGNC Symbol;Acc:HGNC:6914]	MAZ	protein_coding	P56270,Q59GP8	4150	6.810899371884977	6.837788587676587	1531.8707412998926	-0.49482061520761855	-0.4968880944574607	-0.4540050449210577	0.02171870051193471	0.024074712111141244	1.3157634858661582e-4	1355	1450	1668	3077	4238	1090	1163	533
ENSG00000054148	ENSG00000054148.18	phosphohistidine phosphatase 1 [Source:HGNC Symbol;Acc:HGNC:30033]	PHPT1	protein_coding	Q9NRX4,V9HWC4	29085	5.947799223345396	5.977070008822455	843.1647533950857	-0.4964121891586418	-0.5054696314666004	-0.44995600271886643	0.03024068476319903	0.02878736485549229	0.0014163078592090697	698	742	1107	1593	2252	514	661	344
ENSG00000117697	ENSG00000117697.15	NSL1 component of MIS12 kinetochore complex [Source:HGNC Symbol;Acc:HGNC:24548]	NSL1	protein_coding	Q53FM2,Q5SY74,Q96IY1	25936	4.235037684862595	4.269367142262239	256.8755091066227	-0.49659596546469514	-0.5007315082899744	-0.4301720736955298	0.04783927286731553	0.053403326924794395	0.00823257244270273	233	230	263	567	772	162	151	118
ENSG00000173153	ENSG00000173153.16	estrogen related receptor alpha [Source:HGNC Symbol;Acc:HGNC:3471]	ESRRA	protein_coding	P11474,Q569H8	2101	6.430369431046822	6.45658031584387	1176.20224972818	-0.4967923436848153	-0.4956373785604003	-0.45227089342717147	0.021625685229167926	0.023032173111641217	2.32692644358986e-4	1055	926	1458	2421	3127	792	803	510
ENSG00000116251	ENSG00000116251.11	ribosomal protein L22 [Source:HGNC Symbol;Acc:HGNC:10315]	RPL22	protein_coding	P35268	6146	8.205366554040136	8.228864323652227	4022.650727934728	-0.49769930855441685	-0.49907743711688396	-0.4680710765857293	0.013496851099899284	0.015900778166905355	9.618945283800797e-7	3474	3941	4313	8090	10716	2597	2865	1733
ENSG00000053371	ENSG00000053371.12	aldo-keto reductase family 7 member A2 [Source:HGNC Symbol;Acc:HGNC:389]	AKR7A2	protein_coding	B4DZX4,O43488,V9HWA2	8574	5.052158208299	5.08078975936914	451.88196592848084	-0.49774208494795164	-0.5041189138804401	-0.45896835492155386	0.02268682313895825	0.023032173111641217	1.5314074238947248e-4	392	385	536	953	1242	298	354	165
ENSG00000130731	ENSG00000130731.16	methyltransferase like 26 [Source:HGNC Symbol;Acc:HGNC:14141]	C16orf13	protein_coding	A0A087WYU2,Q96S19	84326	5.649669083415272	5.677024691911026	684.7757459165882	-0.498665102459682	-0.5054486361478937	-0.4579742901914812	0.023492258850485323	0.021933019963946455	3.9299984467169424e-4	608	651	794	1279	1882	404	503	299
ENSG00000183978	ENSG00000183978.8	cytochrome c oxidase assembly factor 3 [Source:HGNC Symbol;Acc:HGNC:24990]	COA3	protein_coding	A0A024R1X4,Q9Y2R0	28958	5.281659570290415	5.315744554242862	531.8176439318963	-0.4991610500495924	-0.520354686534876	-0.46080738047953873	0.03262718528319283	0.03187139302329174	0.0010090861919278716	466	466	642	1084	1576	367	394	173
ENSG00000174791	ENSG00000174791.11	Ras and Rab interactor 1 [Source:HGNC Symbol;Acc:HGNC:18749]	RIN1	protein_coding	A0A0S2Z4U0,Q13671	9610	5.858089743078213	5.883102932639384	789.6833097516609	-0.4996085101871356	-0.49584132595640806	-0.46237856540158795	0.017191230167254278	0.017458544090217347	1.4924304461931604e-5	642	725	891	1713	2061	526	616	308
ENSG00000100056	ENSG00000100056.12	ess-2 splicing factor homolog [Source:HGNC Symbol;Acc:HGNC:16817]	DGCR14	protein_coding	F8WEF8,Q96DF8	8220	4.622566519624042	4.661985780596221	337.29887716621397	-0.499697176244825	-0.5526912061239965	-0.47772178866485443	0.0430238767884704	0.03145732120948961	0.002173494844032207	298	331	380	679	1078	205	237	115
ENSG00000160207	ENSG00000160207.9	heat shock transcription factor 2 binding protein [Source:HGNC Symbol;Acc:HGNC:5226]	HSF2BP	protein_coding	O75031,Q6IAT7	11077	3.8865087237717955	3.917109514746611	200.8808957203743	-0.5003981576428352	-0.46626339623930796	-0.4002291475897538	0.04715577097528333	0.06629959408435408	0.01603254092364096	161	161	250	436	512	138	153	84
ENSG00000137193	ENSG00000137193.14	Pim-1 proto-oncogene, serine/threonine kinase [Source:HGNC Symbol;Acc:HGNC:8986]	PIM1	protein_coding	A0A024RD25,P11309	5292	5.799194778806341	5.826303719539729	759.3397744784693	-0.5006879820486798	-0.5105310960032523	-0.4675696227586623	0.0200730013244263	0.018489494572343883	7.44521336660883e-5	648	764	821	1509	2137	454	564	314
ENSG00000120656	ENSG00000120656.11	TATA-box binding protein associated factor 12 [Source:HGNC Symbol;Acc:HGNC:11545]	TAF12	protein_coding	Q16514	6883	5.104135164139742	5.130850468965766	468.1491504406659	-0.5009678245928164	-0.493282172600602	-0.4547943924573242	0.022035665933024945	0.02402961447177117	1.7480681887953748e-4	380	427	528	1020	1320	306	303	208
ENSG00000107262	ENSG00000107262.25	BAG cochaperone 1 [Source:HGNC Symbol;Acc:HGNC:937]	BAG1	protein_coding	Q99933	573	5.812845865585596	5.843742178140693	768.669249159382	-0.5011934670053645	-0.47984008152833185	-0.40773590341137517	0.04217151221910833	0.052059499705428704	0.011872297167907404	583	650	940	1727	1958	417	656	345
ENSG00000197958	ENSG00000197958.13	ribosomal protein L12 [Source:HGNC Symbol;Acc:HGNC:10302]	RPL12	protein_coding	P30050	6136	9.143922892099182	9.174786038060198	7746.229813781349	-0.5019684128340064	-0.5000719688646185	-0.44003603083532694	0.03704446038523235	0.04318994019838014	0.002530406971305801	6923	7857	8378	14281	23148	5573	5511	2599
ENSG00000130758	ENSG00000130758.8	mitogen-activated protein kinase kinase kinase 10 [Source:HGNC Symbol;Acc:HGNC:6849]	MAP3K10	protein_coding	Q02779	4294	4.049092979474463	4.084670662538541	225.91675519706934	-0.5069261244247263	-0.502674481261591	-0.4244568250276138	0.04907091788004747	0.060660050453476264	0.013654543139707853	173	210	280	464	617	121	178	101
ENSG00000160124	ENSG00000160124.9	coiled-coil domain containing 58 [Source:HGNC Symbol;Acc:HGNC:31136]	CCDC58	protein_coding	C9JQ41,Q4VC31	131076	4.417885168434929	4.452340386702444	291.5805797111516	-0.5073710005482125	-0.5079955550467441	-0.44336894615625944	0.04099512573562495	0.04318994019838014	0.004950764888561189	222	244	358	679	854	164	210	127
ENSG00000179431	ENSG00000179431.7	four-jointed box kinase 1 [Source:HGNC Symbol;Acc:HGNC:17166]	FJX1	protein_coding	Q86VR8	24147	6.320749203241917	6.351345387993412	1093.693380674293	-0.5078818574584021	-0.4935459501685845	-0.4275542668911026	0.0352262555626849	0.04168869027281169	0.005874072195725424	809	1010	1322	2371	2867	587	856	516
ENSG00000226950	ENSG00000226950.7	differentiation antagonizing non-protein coding RNA [Source:HGNC Symbol;Acc:HGNC:28964]	DANCR	processed_transcript	NA	57291	4.726160330829636	4.767765766403742	363.0236058779662	-0.5079502234275928	-0.5281012971220268	-0.44746971365843874	0.049581469454017334	0.054000366512901354	0.008467425698360885	331	329	395	775	1099	280	231	115
ENSG00000165629	ENSG00000165629.20	ATP synthase F1 subunit gamma [Source:HGNC Symbol;Acc:HGNC:833]	ATP5C1	protein_coding	B4DL14,P36542,Q8TAS0	509	7.666088978092346	7.69326070603722	2772.4759574102	-0.5082202142233824	-0.514199116344893	-0.4768987961313822	0.01832650056133998	0.019487433472207886	1.5608568670616697e-5	2156	2282	3409	6481	7858	1791	1996	1086
ENSG00000128274	ENSG00000128274.17	alpha 1,4-galactosyltransferase (P blood group) [Source:HGNC Symbol;Acc:HGNC:18149]	A4GALT	protein_coding	A0A0S2Z5J1,Q9NPC4	53947	5.954157191579297	5.9846688478649845	846.8769028297323	-0.5101351788939277	-0.5157362686521934	-0.46654714699283695	0.02432765339889305	0.025145809946504154	2.7558855957283984e-4	761	773	924	1781	2554	610	536	308
ENSG00000145741	ENSG00000145741.15	basic transcription factor 3 [Source:HGNC Symbol;Acc:HGNC:1125]	BTF3	protein_coding	P20290	689	8.825946146618893	8.852114533548486	6192.476296043339	-0.5102923790265902	-0.5054951384120462	-0.470387728221514	0.017547570880680805	0.021371069029930887	9.194207873261466e-6	5317	5825	6764	13013	19192	4223	4111	2270
ENSG00000175416	ENSG00000175416.15	clathrin light chain B [Source:HGNC Symbol;Acc:HGNC:2091]	CLTB	protein_coding	A0A024R7S3,P09497	1212	9.103781425382252	9.13734142142216	7544.227274367773	-0.5106411610975293	-0.5080962125246294	-0.444475425603155	0.0417403965206834	0.05017629728434853	0.004049051459638068	5683	6228	9613	17303	22274	5705	4826	2666
ENSG00000157045	ENSG00000157045.9	N-terminal asparagine amidase [Source:HGNC Symbol;Acc:HGNC:29909]	NTAN1	protein_coding	A0A087X0T5,Q96AB6	123803	5.223997838517685	5.256197012918001	510.29464843265146	-0.5109607444858293	-0.533018642592655	-0.48178429948590934	0.022565749424304844	0.020496346020710182	9.080059674348703e-5	445	487	541	1110	1536	334	362	179
ENSG00000178127	ENSG00000178127.13	NADH:ubiquinone oxidoreductase core subunit V2 [Source:HGNC Symbol;Acc:HGNC:7717]	NDUFV2	protein_coding	P19404	4729	6.709807509401605	6.738359752836141	1430.0533271586658	-0.5110510176138753	-0.5108354782740104	-0.4637628849911902	0.022944872112232825	0.024421238793683245	3.839039881195308e-4	1030	1294	1738	3282	3742	910	1017	626
ENSG00000176720	ENSG00000176720.6	BCL2 family apoptosis regulator BOK [Source:HGNC Symbol;Acc:HGNC:1087]	BOK	protein_coding	A0A024R4A8,Q9UMX3	666	5.696126704268133	5.7331989637809935	711.31526740328	-0.5112037859949558	-0.54613117250483445	-0.4776847631999064	0.039966071958184295	0.03169126239789348	0.0022274432626427625	701	722	691	1390	2220	441	490	255
ENSG00000161618	ENSG00000161618.10	aldehyde dehydrogenase 16 family member A1 [Source:HGNC Symbol;Acc:HGNC:28114]	ALDH16A1	protein_coding	Q8IZ83	126133	4.807094100962837	4.84146823801455	383.04911879839267	-0.5115436919688996	-0.4942974999994848	-0.41053436809370675	0.049231614596265835	0.0593887838178697	0.01878701950458758	384	295	434	781	950	218	336	160
ENSG00000170561	ENSG00000170561.13	iroquois homeobox 2 [Source:HGNC Symbol;Acc:HGNC:14359]	IRX2	protein_coding	Q9BZI1	153572	4.976808213141004	5.011413264119351	430.2642341633996	-0.5117310349005101	-0.517581109751206	-0.45459930626391876	0.03906795887008989	0.03623685054476031	0.0031467788312321437	330	348	518	1057	1303	249	297	181
ENSG00000126432	ENSG00000126432.14	peroxiredoxin 5 [Source:HGNC Symbol;Acc:HGNC:9355]	PRDX5	protein_coding	P30044	25824	8.281232440970728	8.314410643583336	4264.8118322272585	-0.51223520786379	-0.5201174281227183	-0.4613770003424661	0.03542396921599677	0.038733132216807784	0.002022553194167184	3141	3531	5691	9552	11639	3021	3151	1505
ENSG00000163634	ENSG00000163634.12	THO complex 7 [Source:HGNC Symbol;Acc:HGNC:29874]	THOC7	protein_coding	A0A024R332,A0A024R341,Q6I9Y2	80145	6.072245822710068	6.099612935464541	917.3050477896841	-0.5129822405733024	-0.5186684835891	-0.48477814474754527	0.015750075866898257	0.01561925830452641	8.163925277074472e-7	743	821	1067	2043	2634	614	650	343
ENSG00000169718	ENSG00000169718.18	dihydrouridine synthase 1 like [Source:HGNC Symbol;Acc:HGNC:30086]	DUS1L	protein_coding	Q6P1R4	64118	6.671977669384148	6.698607363071056	1391.254397363146	-0.5131653921812828	-0.5101079880435413	-0.47211525263763887	0.0170766790299174	0.018517153361632177	3.393908806532196e-5	1143	1170	1712	3017	3814	808	1019	616
ENSG00000157326	ENSG00000157326.19	dehydrogenase/reductase 4 [Source:HGNC Symbol;Acc:HGNC:16985]	DHRS4	protein_coding	Q9BTZ2	10901	4.509258411695916	4.54155434887695	310.6122017436363	-0.5133010679998622	-0.48668767660342604	-0.41781072222282134	0.041786475873430914	0.05500729300752017	0.010939663517584089	273	243	382	655	790	239	207	126
ENSG00000093010	ENSG00000093010.14	catechol-O-methyltransferase [Source:HGNC Symbol;Acc:HGNC:2228]	COMT	protein_coding	A0A140VJG8,P21964	1312	7.033576242254296	7.062138089302628	1789.6337492419857	-0.513327242140014	-0.5143427126589375	-0.47042798223479704	0.02057801592202925	0.0225502805171853	7.701962247740255e-5	1545	1621	2131	3588	4988	1284	1306	620
ENSG00000101439	ENSG00000101439.9	cystatin C [Source:HGNC Symbol;Acc:HGNC:2475]	CST3	protein_coding	A0A0K0K1J1,P01034	1471	7.478103381460714	7.509586618844831	2442.592653786797	-0.514059402827263	-0.5003560775077521	-0.43377465258016074	0.03447276978365466	0.04318994019838014	0.0056505661910817625	1951	2175	2990	5114	5898	1440	2233	950
ENSG00000140319	ENSG00000140319.11	signal recognition particle 14 [Source:HGNC Symbol;Acc:HGNC:11299]	SRP14	protein_coding	P37108	6727	7.872244638208642	7.900807709950262	3201.8554764994096	-0.5141050472447662	-0.5121210069479688	-0.4681259948544732	0.021419737806470936	0.024835780429431038	1.3106490969888785e-4	2547	2981	3790	6784	8928	2185	2511	1088
ENSG00000168653	ENSG00000168653.11	NADH:ubiquinone oxidoreductase subunit S5 [Source:HGNC Symbol;Acc:HGNC:7712]	NDUFS5	protein_coding	O43920,Q6IBA0	4725	7.661775446748617	7.691295710083202	2770.1244179010027	-0.516205322893344	-0.5075131349830821	-0.4539667894849572	0.02548433946251297	0.03140424670058043	0.0010945995516013522	2346	2659	3180	5473	6916	2161	1879	1062
ENSG00000141349	ENSG00000141349.8	glucose-6-phosphatase catalytic subunit 3 [Source:HGNC Symbol;Acc:HGNC:24861]	G6PC3	protein_coding	Q9BUM1	92579	5.456096620554867	5.496468042067482	603.1839644018228	-0.5163918072581863	-0.543545718846446	-0.4687469591655374	0.044023952587415115	0.04220806986462222	0.0044811672206660534	575	600	612	1204	1774	423	447	184
ENSG00000148450	ENSG00000148450.13	methionine sulfoxide reductase B2 [Source:HGNC Symbol;Acc:HGNC:17061]	MSRB2	protein_coding	Q9Y3D2	22921	4.2123337768409295	4.249529692505733	253.37729105208936	-0.5169919682658753	-0.5372278236870027	-0.4608354447031275	0.04104021119407225	0.0396304226602332	0.005140981267043104	217	246	302	487	681	148	211	94
ENSG00000204237	ENSG00000204237.5	oxidoreductase like domain containing 1 [Source:HGNC Symbol;Acc:HGNC:27901]	OXLD1	protein_coding	I3L208,Q5BKU9	339229	4.079963891324249	4.10879096574454	230.0756954111782	-0.5171183112176853	-0.46657805779949857	-0.3968728393744421	0.0430238767884704	0.0651606238903471	0.018953406185676303	194	202	269	465	551	140	186	107
ENSG00000159079	ENSG00000159079.19	cilia and flagella associated protein 298 [Source:HGNC Symbol;Acc:HGNC:1301]	C21orf59	protein_coding	P57076	56683	6.195956009867626	6.224875297820715	1001.4341297247431	-0.5191074512871073	-0.5222654797314051	-0.4771469691272298	0.0200730013244263	0.019821450865418075	1.4353243509095326e-4	817	1020	1118	2012	2571	690	746	384
ENSG00000129194	ENSG00000129194.8	SRY-box transcription factor 15 [Source:HGNC Symbol;Acc:HGNC:11196]	SOX15	protein_coding	O60248	6665	7.327027883805789	7.361341610163258	2202.113978410101	-0.5197634245284394	-0.5222428434638505	-0.45931841293947634	0.0370946151449416	0.039446697137429446	0.0026562838522630567	2030	2194	2350	4196	7330	1443	1354	804
ENSG00000106009	ENSG00000106009.16	BRCA1 associated ATM activator 1 [Source:HGNC Symbol;Acc:HGNC:21701]	BRAT1	protein_coding	Q6PJG6	221927	5.134457353542119	5.164560440617209	479.03178150314824	-0.5202499271513072	-0.531147529723785	-0.48789746714461996	0.019373872344829617	0.018036785458682446	2.8505463780096852e-5	402	441	570	993	1358	324	324	184
ENSG00000166136	ENSG00000166136.16	NADH:ubiquinone oxidoreductase subunit B8 [Source:HGNC Symbol;Acc:HGNC:7703]	NDUFB8	protein_coding	O95169	4714	6.417109345529722	6.455257040761278	1173.8551657437733	-0.5204551494458909	-0.5227277737980605	-0.4494515747997444	0.04610620749602807	0.05175780430598638	0.006738984945348013	988	1146	1365	2315	3665	888	742	376
ENSG00000118971	ENSG00000118971.8	cyclin D2 [Source:HGNC Symbol;Acc:HGNC:1583]	CCND2	protein_coding	P30279	894	8.280362836091127	8.310958900083966	4255.853853682735	-0.5204953204214264	-0.530046266446796	-0.4807381951095124	0.022669065308168226	0.024554927092965244	2.517274777187831e-4	3098	3595	5089	10686	11268	2685	3090	1767
ENSG00000134419	ENSG00000134419.15	ribosomal protein S15a [Source:HGNC Symbol;Acc:HGNC:10389]	RPS15A	protein_coding	B2R4W8,P62244	6210	9.36047569840877	9.386514561597506	8973.291634009891	-0.5207199176893692	-0.5205957465411052	-0.48848290193562843	0.013237824125352389	0.01636712793703864	5.375526565496854e-7	7968	8530	10141	17629	24397	6284	6236	3440
ENSG00000163191	ENSG00000163191.6	S100 calcium binding protein A11 [Source:HGNC Symbol;Acc:HGNC:10488]	S100A11	protein_coding	P31949,V9HWH9	6282	10.608176115448003	10.644514959627532	21473.612804305943	-0.5207426339941554	-0.5379101254925501	-0.4655724174056459	0.040375339708319434	0.04362520890371127	0.004411840273114532	20693	23685	20542	38355	54298	13860	16707	8324
ENSG00000091947	ENSG00000091947.10	transmembrane protein 101 [Source:HGNC Symbol;Acc:HGNC:28653]	TMEM101	protein_coding	B4DFS4,Q96IK0	84336	4.388967248083683	4.426024428379223	286.30777867087903	-0.5215517611604126	-0.54593701371884	-0.47922553548845986	0.034789516691741365	0.031526717639528065	0.0019390251253338124	236	244	381	584	805	179	212	107
ENSG00000198715	ENSG00000198715.13	glycosylated lysosomal membrane protein [Source:HGNC Symbol;Acc:HGNC:29436]	C1orf85	protein_coding	A0A087WV34,A0A087X0W3,Q8WWB7	112770	5.4343213336320995	5.474176957262002	593.5626901039057	-0.5218425945755386	-0.5493805371235249	-0.47816679112101396	0.04136750630134802	0.03626194275250661	0.002765550733664075	542	564	652	1222	1972	395	372	197
ENSG00000167468	ENSG00000167468.17	glutathione peroxidase 4 [Source:HGNC Symbol;Acc:HGNC:4556]	GPX4	protein_coding	P36969,Q6PI42	2879	7.10924823066146	7.145143162587886	1894.861557638609	-0.5223187757091158	-0.5293765174003399	-0.4649689668950604	0.03825660526535695	0.04020599448819484	0.00270075926935632	1601	1664	2488	3641	5955	1308	1284	626
ENSG00000125995	ENSG00000125995.16	reactive oxygen species modulator 1 [Source:HGNC Symbol;Acc:HGNC:16185]	ROMO1	protein_coding	P60602	140823	6.2126281935213035	6.24604831211257	1015.9138688137949	-0.5228536873012688	-0.5319893908623635	-0.47474013083211664	0.027947219523434565	0.02916191458059879	9.58584298683808e-4	962	953	1148	1914	2754	741	741	343
ENSG00000138085	ENSG00000138085.17	all-trans retinoic acid induced differentiation factor [Source:HGNC Symbol;Acc:HGNC:24090]	ATRAID	protein_coding	Q6UW56	51374	5.811062135811661	5.84540665281913	769.0210040315822	-0.5230480597692115	-0.5297758855617957	-0.4704356004196861	0.028815646309227092	0.031339049135066424	0.001255471266935931	701	745	824	1544	2077	567	573	251
ENSG00000123159	ENSG00000123159.16	GIPC PDZ domain containing family member 1 [Source:HGNC Symbol;Acc:HGNC:1226]	GIPC1	protein_coding	A0A024R7I0,A0A024R7I1,A8K2I7,O14908	10755	8.353940771350036	8.389364309693475	4492.974812761588	-0.523200185031215	-0.5210938219861262	-0.4542265386377572	0.04130279925596766	0.04776101710072297	0.004421647700246923	4343	4462	4625	8402	14006	3267	2819	1549
ENSG00000221926	ENSG00000221926.13	tripartite motif containing 16 [Source:HGNC Symbol;Acc:HGNC:17241]	TRIM16	protein_coding	B3KP96,O95361	10626	6.685008559393447	6.715003210306385	1408.12169482423	-0.5236523131115115	-0.4995612946668642	-0.4343376687808362	0.030292653940794806	0.03698569194844579	0.004819439196103984	1118	1320	1583	3066	3188	836	1185	635
ENSG00000130724	ENSG00000130724.9	charged multivesicular body protein 2A [Source:HGNC Symbol;Acc:HGNC:30216]	CHMP2A	protein_coding	A0A024R4S0,O43633	27243	6.24238858875295	6.271647142479369	1033.7033232739477	-0.5238220796586381	-0.5302253374105071	-0.49173457989804714	0.0170766790299174	0.017078144334776304	7.958883545125854e-6	877	865	1279	2230	2984	699	702	389
ENSG00000179041	ENSG00000179041.4	ribosome biogenesis regulator 1 homolog [Source:HGNC Symbol;Acc:HGNC:17083]	RRS1	protein_coding	Q15050	23212	5.628116330094349	5.662809419333722	676.9882497624483	-0.5244549819622831	-0.522873938342715	-0.46029107722871576	0.036789873813734685	0.03598888331548549	0.0027927595995104913	527	537	809	1689	2008	443	413	287
ENSG00000171159	ENSG00000171159.5	chromosome 9 open reading frame 16 [Source:HGNC Symbol;Acc:HGNC:17823]	C9orf16	protein_coding	Q9BUW7	79095	4.954589634235802	4.98928928345635	424.2851983916301	-0.5246833685258955	-0.5239183994049678	-0.45472023115951565	0.03573924493341215	0.037205563993142655	0.004635268648562188	330	393	542	855	1118	237	354	172
ENSG00000244187	ENSG00000244187.8	transmembrane protein 141 [Source:HGNC Symbol;Acc:HGNC:28211]	TMEM141	protein_coding	Q96I45	85014	5.730940972230952	5.763761239549699	726.737230155112	-0.5247101676349426	-0.5296999232058852	-0.4734681048932825	0.027305370874418203	0.02793684872188856	9.79217302075151e-4	622	648	926	1404	1946	537	488	270
ENSG00000101546	ENSG00000101546.13	ribosome binding factor A [Source:HGNC Symbol;Acc:HGNC:26120]	RBFA	protein_coding	Q8N0V3	79863	4.294023363728181	4.334028596727129	268.5761726884692	-0.5254036055113925	-0.5295936037851378	-0.4489672038807874	0.0439537198741348	0.0542982732987475	0.009000038795764956	238	249	306	548	746	213	163	96
ENSG00000159228	ENSG00000159228.13	carbonyl reductase 1 [Source:HGNC Symbol;Acc:HGNC:1548]	CBR1	protein_coding	P16152	873	6.799232717106224	6.8294551922835876	1523.5608175035686	-0.5255261700366809	-0.5231501481070603	-0.4712429057526325	0.022669065308168226	0.024554927092965244	5.845500857777721e-4	1156	1335	1953	3306	3755	949	1210	630
ENSG00000214530	ENSG00000214530.9	StAR related lipid transfer domain containing 10 [Source:HGNC Symbol;Acc:HGNC:10666]	STARD10	protein_coding	A0A024R5L8,Q9Y365	10809	5.21610220942955	5.246499576364694	507.2894167989939	-0.526085710927575	-0.5425678583465599	-0.49790055225369484	0.017191230167254278	0.015336649831499538	1.3592785738927613e-5	465	473	571	1018	1414	314	380	192
ENSG00000051620	ENSG00000051620.11	heme binding protein 2 [Source:HGNC Symbol;Acc:HGNC:15716]	HEBP2	protein_coding	Q5THN1,Q9Y5Z4	23593	7.064571138710061	7.098506813128254	1835.6701063700841	-0.5261592486227482	-0.5331796430914216	-0.47102189316509696	0.031798231890609006	0.03203282296224775	0.0017064757312504255	1282	1652	2358	4194	5108	1021	1386	779
ENSG00000116586	ENSG00000116586.12	late endosomal/lysosomal adaptor, MAPK and MTOR activator 2 [Source:HGNC Symbol;Acc:HGNC:29796]	LAMTOR2	protein_coding	Q9Y2Q5	28956	5.4706647829482105	5.504700741820977	607.6932606933036	-0.5272987790848022	-0.4915758147457238	-0.4050421097482898	0.04951709301384517	0.06153089449680463	0.021913774804247915	564	524	698	1192	1331	393	556	238
ENSG00000176788	ENSG00000176788.9	brain abundant membrane attached signal protein 1 [Source:HGNC Symbol;Acc:HGNC:957]	BASP1	protein_coding	P80723	10409	7.184193112690183	7.210868916349993	1984.6085341142962	-0.5278743256353016	-0.5320227514491913	-0.5024539427225153	0.011528265026326279	0.011880964281666868	7.175228800402964e-9	1818	1819	2236	3998	5637	1310	1373	764
ENSG00000111271	ENSG00000111271.15	acyl-CoA dehydrogenase family member 10 [Source:HGNC Symbol;Acc:HGNC:21597]	ACAD10	protein_coding	Q6JQN1	80724	3.9411956036879183	3.974767443127928	209.45651910129627	-0.5294384238013434	-0.526794015030512	-0.4562710724077663	0.03724222053627329	0.04146217500141698	0.0058217832668279994	203	197	219	411	531	127	161	89
ENSG00000204356	ENSG00000204356.14	negative elongation factor complex member E [Source:HGNC Symbol;Acc:HGNC:13974]	NELFE	protein_coding	A0A1U9X830,P18615	7936	5.508836212392695	5.542514916432847	622.6107836237019	-0.5307415665227774	-0.547571269420616	-0.49867577661441936	0.020754175009938442	0.019487433472207886	4.759826236922751e-5	548	536	743	1343	1866	414	436	213
ENSG00000095906	ENSG00000095906.17	nucleotide binding protein 2 [Source:HGNC Symbol;Acc:HGNC:8042]	NUBP2	protein_coding	B7Z6P0,H3BQR2,Q9Y5Y2	10101	5.559666588579956	5.59304553525902	645.1749466958984	-0.5307558708101758	-0.5391100071303977	-0.4877019413344196	0.022669065308168226	0.023556111500524522	2.4269599408992975e-4	565	602	745	1319	1851	472	417	229
ENSG00000188229	ENSG00000188229.6	tubulin beta 4B class IVb [Source:HGNC Symbol;Acc:HGNC:20771]	TUBB4B	protein_coding	P68371	10383	9.490076511985942	9.521894144666183	9851.677344175689	-0.531103406660517	-0.5146952933259806	-0.4584385951615956	0.02913788148802481	0.03856642965078305	0.0013672923537697008	8484	9128	11054	20630	29364	7572	5831	3581
ENSG00000143553	ENSG00000143553.11	SNAP associated protein [Source:HGNC Symbol;Acc:HGNC:17145]	SNAPIN	protein_coding	O95295	23557	4.334364787874245	4.376789716897849	276.91147826148125	-0.5315640582812182	-0.5642062105941834	-0.4787552835335687	0.04825922948947465	0.0437639324746445	0.006851744846111464	281	249	321	509	753	205	177	99
ENSG00000172663	ENSG00000172663.9	transmembrane protein 134 [Source:HGNC Symbol;Acc:HGNC:26142]	TMEM134	protein_coding	Q9H6X4	80194	4.936190239479826	4.96943549996942	418.4664739078726	-0.5317078775767082	-0.5347127330220011	-0.4770203518106923	0.027342554174471314	0.027586550619637263	0.0012033059727370055	325	389	536	849	1120	242	319	176
ENSG00000010278	ENSG00000010278.14	CD9 molecule [Source:HGNC Symbol;Acc:HGNC:1709]	CD9	protein_coding	A6NNI4,B4DK09,P21926	928	8.836051838367688	8.867038389720372	6264.069456521529	-0.5333471467023146	-0.5281763638200606	-0.47006975951678626	0.02268682313895825	0.028324981198400975	0.001091320820984495	5523	6363	6600	12425	14530	3741	5044	2760
ENSG00000198753	ENSG00000198753.12	plexin B3 [Source:HGNC Symbol;Acc:HGNC:9105]	PLXNB3	protein_coding	A8K920,Q9ULL4	5365	4.519557773921295	4.55478324850621	313.9299249506885	-0.5333636216153678	-0.5177299712665335	-0.4361840549151764	0.04569729884683398	0.052137853492962766	0.01332062835721946	324	289	281	665	762	204	229	139
ENSG00000235162	ENSG00000235162.9	chromosome 12 open reading frame 75 [Source:HGNC Symbol;Acc:HGNC:35164]	C12orf75	protein_coding	Q8TAD7	387882	4.888365058072061	4.919557317711191	404.4333211607269	-0.5343320595552221	-0.516452640352015	-0.46452613182128627	0.023945375093732714	0.031117977097714536	0.0013362757546081618	358	380	412	887	1101	241	261	195
ENSG00000232112	ENSG00000232112.3	translation machinery associated 7 homolog [Source:HGNC Symbol;Acc:HGNC:26932]	TMA7	protein_coding	A0A024R306,Q9Y2S6	51372	7.0208540513734485	7.0557331272163735	1781.9410343440047	-0.5358333683931995	-0.5497750626678359	-0.4907479274593425	0.027330268218352754	0.027627820993967774	8.333823059477472e-4	1273	1603	2438	3787	4893	1082	1264	734
ENSG00000174307	ENSG00000174307.7	pleckstrin homology like domain family A member 3 [Source:HGNC Symbol;Acc:HGNC:8934]	PHLDA3	protein_coding	Q9Y5J5	23612	6.4765020671618	6.510851722396794	1219.9789037516368	-0.536284642335094	-0.5428341240581394	-0.4894263148606101	0.02572924360017014	0.02646290445066105	4.0255501001980754e-4	984	1058	1548	2637	3817	820	770	441
ENSG00000140990	ENSG00000140990.15	NADH:ubiquinone oxidoreductase subunit B10 [Source:HGNC Symbol;Acc:HGNC:7696]	NDUFB10	protein_coding	A8K761,O96000	4716	6.496085053786729	6.5285382384459725	1235.71975895861	-0.5372735732198212	-0.5471735169485415	-0.4996386261085878	0.02057801592202925	0.01991008470895719	1.238887916392791e-4	976	1022	1659	2668	3375	799	883	479
ENSG00000099622	ENSG00000099622.14	cold inducible RNA binding protein [Source:HGNC Symbol;Acc:HGNC:1982]	CIRBP	protein_coding	D6W5Y5,K7EPM4,K7EQR7,Q14011,Q53XX5	1153	6.350856804224074	6.381103594588574	1115.8342986882953	-0.5380344094959304	-0.5402231925133341	-0.5055702509962035	0.0170766790299174	0.017447346446087753	3.884418335502941e-5	897	938	1443	2418	2924	691	841	451
ENSG00000171223	ENSG00000171223.6	JunB proto-oncogene, AP-1 transcription factor subunit [Source:HGNC Symbol;Acc:HGNC:6205]	JUNB	protein_coding	P17275,Q5U079	3726	7.024697373228541	7.060756116209136	1787.0665096856033	-0.5386085638421569	-0.5487276435605271	-0.4892082827147969	0.030688278319817183	0.030529033140009685	9.97303394766474e-4	1283	1564	2321	4135	5538	1108	1151	695
ENSG00000099194	ENSG00000099194.6	stearoyl-CoA desaturase [Source:HGNC Symbol;Acc:HGNC:10571]	SCD	protein_coding	O00767	6319	10.704371927256066	10.731703312436588	22800.756186255065	-0.5387246289376647	-0.53884449174099	-0.5084139538840639	0.011596263219533132	0.014885478242447457	5.96607881060966e-8	21085	21834	23792	47200	60947	15375	16714	8509
ENSG00000131584	ENSG00000131584.19	ArfGAP with coiled-coil, ankyrin repeat and PH domains 3 [Source:HGNC Symbol;Acc:HGNC:16754]	ACAP3	protein_coding	Q8WTZ1,Q96P50	116983	6.288218850492679	6.3242140003469896	1073.3636380688565	-0.5388173777535619	-0.5094559195666396	-0.4249785422791077	0.04147254375620982	0.05549840005307479	0.014670523444613169	947	902	1255	2290	2607	548	996	455
ENSG00000142684	ENSG00000142684.9	zinc finger protein 593 [Source:HGNC Symbol;Acc:HGNC:30943]	ZNF593	protein_coding	O00488	51042	4.754961795683459	4.79425696214367	370.1013248865138	-0.5390076222266299	-0.5274493510220578	-0.44857617282782525	0.04194679953542779	0.050602163897703153	0.00917075517986906	276	339	472	791	929	271	291	125
ENSG00000165898	ENSG00000165898.14	iron-sulfur cluster assembly 2 [Source:HGNC Symbol;Acc:HGNC:19857]	ISCA2	protein_coding	Q86U28	122961	3.999453444990878	4.044142915277085	219.15713668614183	-0.540126581012412	-0.5872790949702288	-0.5057135997852676	0.0364480180733804	0.03184504087571334	0.0020006579460733163	189	208	263	456	654	122	168	76
ENSG00000107223	ENSG00000107223.13	endothelial differentiation related factor 1 [Source:HGNC Symbol;Acc:HGNC:3164]	EDF1	protein_coding	O60869	8721	7.408402149598941	7.443979232563334	2331.910143013703	-0.5413571857413224	-0.5282677279918311	-0.46517513323020226	0.03226163355006097	0.0410446850973164	0.0029214757693700228	1921	2139	2804	4867	6501	1870	1458	799
ENSG00000140400	ENSG00000140400.17	mannosidase alpha class 2C member 1 [Source:HGNC Symbol;Acc:HGNC:6827]	MAN2C1	protein_coding	A0A140VJN9,Q9NTJ4	4123	5.846880057825112	5.8865448250638615	791.0884149596118	-0.5416148452201892	-0.5533431243222718	-0.4831543097000681	0.034545724012908514	0.03617375600031882	0.0024656776420980335	751	723	923	1522	2227	589	560	245
ENSG00000213380	ENSG00000213380.15	component of oligomeric golgi complex 8 [Source:HGNC Symbol;Acc:HGNC:18623]	COG8	protein_coding	A0A024R6Z6,Q96MW5	84342	4.878120771638086	4.911015941609036	401.39065987284107	-0.5424844448893676	-0.5464279481812183	-0.5029862728617375	0.018025996577756366	0.01830375723837772	2.6541551122185956e-5	336	366	455	902	1094	265	303	143
ENSG00000110717	ENSG00000110717.13	NADH:ubiquinone oxidoreductase core subunit S8 [Source:HGNC Symbol;Acc:HGNC:7715]	NDUFS8	protein_coding	O00217	4728	5.870321456808828	5.9003046246445185	798.8676343112121	-0.5434634453214204	-0.5518840260153964	-0.5171183059369672	0.012211785526681862	0.01168612596705623	5.96607881060966e-8	728	691	926	1709	2238	500	593	296
ENSG00000134046	ENSG00000134046.12	methyl-CpG binding domain protein 2 [Source:HGNC Symbol;Acc:HGNC:6917]	MBD2	protein_coding	A0A024R2B8,Q9UBB5	8932	7.047842791708699	7.080991074905223	1812.9504436824607	-0.5438748376011662	-0.5461443256618751	-0.4959017780091943	0.021592240539809873	0.0230889652678046	2.1973894428615735e-4	1407	1795	2103	3908	5741	1077	1141	734
ENSG00000163702	ENSG00000163702.20	interleukin 17 receptor C [Source:HGNC Symbol;Acc:HGNC:18358]	IL17RC	protein_coding	Q8NAC3	84818	4.52432439301023	4.567301800565871	316.58883970234564	-0.5441722689679033	-0.5929396016808871	-0.507709298737315	0.04814900891016713	0.03306735026634104	0.004561660033469844	329	323	338	547	836	195	222	125
ENSG00000140988	ENSG00000140988.16	ribosomal protein S2 [Source:HGNC Symbol;Acc:HGNC:10404]	RPS2	protein_coding	P15880	6187	10.707623775819517	10.738708038505933	22907.74228363795	-0.5446378044396076	-0.5438496177907379	-0.5006848982731441	0.018838653490282832	0.022667003735445664	5.2446563859273026e-5	20996	22736	25455	43258	65172	15885	16038	8038
ENSG00000223572	ENSG00000223572.10	creatine kinase, mitochondrial 1A [Source:HGNC Symbol;Acc:HGNC:31736]	CKMT1A	protein_coding	P12532	548596	4.415542869366302	4.451483974539774	291.41849617522587	-0.5457582118109053	-0.5367104052075694	-0.47697701928210484	0.029067318639729767	0.032786935813855715	0.0018992653130903458	226	245	371	661	767	185	227	111
ENSG00000133935	ENSG00000133935.7	ergosterol biosynthesis 28 homolog [Source:HGNC Symbol;Acc:HGNC:1187]	C14orf1	protein_coding	Q6FII3,Q86TW5,Q9UKR5	11161	5.897507734896404	5.931239856146838	816.1963186041007	-0.5463631769709605	-0.5645493226926339	-0.5171953445368499	0.018301119223266816	0.016169494719646703	2.90235858048294e-5	684	776	1023	1603	2360	513	579	298
ENSG00000117472	ENSG00000117472.10	tetraspanin 1 [Source:HGNC Symbol;Acc:HGNC:20657]	TSPAN1	protein_coding	O60635	10103	8.080189273330987	8.11309769200167	3711.1727258563565	-0.5466047368416006	-0.5392925666384801	-0.4821183530268886	0.022944872112232825	0.028082993119186585	7.709849245282968e-4	2903	3249	4589	8329	8609	2493	3072	1387
ENSG00000099977	ENSG00000099977.14	D-dopachrome tautomerase [Source:HGNC Symbol;Acc:HGNC:2732]	DDT	protein_coding	A0A0F7RPW6,A6NHG4,B5MC82,P30046,Q53Y51	100037417,1652	4.959388315265712	4.994720191925416	425.8312777417366	-0.5476694213730517	-0.5684989633662336	-0.5134368495971396	0.022300519607164154	0.018840821970175232	2.2008843890414397e-4	360	408	533	825	1180	247	313	169
ENSG00000147383	ENSG00000147383.11	NAD(P) dependent steroid dehydrogenase-like [Source:HGNC Symbol;Acc:HGNC:13398]	NSDHL	protein_coding	Q15738	50814	5.33312383900101	5.374968475444643	553.9056005100372	-0.5479198144344789	-0.5497619345692404	-0.4750811650933355	0.03815134015656644	0.043613527500131276	0.004517238344538768	431	490	673	1282	1613	426	346	183
ENSG00000165458	ENSG00000165458.14	inositol polyphosphate phosphatase like 1 [Source:HGNC Symbol;Acc:HGNC:6080]	INPPL1	protein_coding	O15357	3636	6.916329448454283	6.953902439039528	1659.6963363614957	-0.5482479902935627	-0.552286095583397	-0.4916711083386485	0.03073455003272003	0.03304204919048003	0.0013684011812212795	1646	1545	1759	3287	5073	1189	1080	541
ENSG00000166169	ENSG00000166169.17	DNA polymerase lambda [Source:HGNC Symbol;Acc:HGNC:9184]	POLL	protein_coding	A8K860,B4DE17,Q9UGP5	27343	4.437000483602096	4.471901419695163	295.9669515052892	-0.5492684495480675	-0.564496155514604	-0.5089444645621513	0.02249896439278934	0.020685023728846036	3.3675471611130506e-4	259	299	333	584	781	189	214	115
ENSG00000086504	ENSG00000086504.17	mitochondrial ribosomal protein L28 [Source:HGNC Symbol;Acc:HGNC:14484]	MRPL28	protein_coding	Q13084	10573	6.189373622598598	6.225038595001012	1000.2686838899415	-0.5500122271590884	-0.5555394513642385	-0.5035691903341085	0.02249896439278934	0.023556111500524522	2.016424310658421e-4	838	889	1196	2209	3101	692	632	344
ENSG00000073169	ENSG00000073169.14	selenoprotein O [Source:HGNC Symbol;Acc:HGNC:30395]	SELO	protein_coding	Q9BVL4	83642	5.455123975205924	5.487255640631641	599.558518618169	-0.5504560912145421	-0.5494310397791576	-0.5069510108387374	0.01629843674997394	0.01694805257682417	2.8153651663258098e-5	511	522	708	1331	1599	356	487	224
ENSG00000107672	ENSG00000107672.15	NSE4 homolog A, SMC5-SMC6 complex component [Source:HGNC Symbol;Acc:HGNC:25935]	NSMCE4A	protein_coding	Q9NXX6	54780	4.380447049581524	4.414954986341744	284.54630430628487	-0.5519585650347971	-0.5229421559358813	-0.45757020355502803	0.03025011378538477	0.04136395936314149	0.005019430722315392	231	249	351	605	724	155	226	129
ENSG00000128604	ENSG00000128604.20	interferon regulatory factor 5 [Source:HGNC Symbol;Acc:HGNC:6120]	IRF5	protein_coding	A0A0G2USB5,B7Z1M2,C9JAU6,Q13568	3663	3.6187325279341875	3.6578929716908353	167.6685169195946	-0.553550680535191	-0.5032721280792055	-0.4072640473760034	0.04881404010448301	0.08050256904390596	0.03189906694479174	149	140	192	362	409	93	152	69
ENSG00000160972	ENSG00000160972.9	protein phosphatase 1 regulatory subunit 16A [Source:HGNC Symbol;Acc:HGNC:14941]	PPP1R16A	protein_coding	Q96I34	84988	5.1862706372969924	5.2239645430428485	499.3192806366052	-0.5537957422719311	-0.5784011248152613	-0.519493236455853	0.023308368207787637	0.02002589749188027	2.9594034968560937e-4	467	440	631	952	1366	307	383	177
ENSG00000116898	ENSG00000116898.12	mitochondrial ribosomal protein S15 [Source:HGNC Symbol;Acc:HGNC:14504]	MRPS15	protein_coding	P82914	64960	6.81421085764026	6.845388741387979	1539.435549333949	-0.5555734161440478	-0.5577539479885154	-0.5220416612571693	0.012903573432087454	0.014205092602564934	3.2626619320352283e-7	1345	1446	1712	3325	4493	1052	1020	551
ENSG00000146540	ENSG00000146540.15	chromosome 7 open reading frame 50 [Source:HGNC Symbol;Acc:HGNC:22421]	C7orf50	protein_coding	Q9BRJ6	84310	5.8630278734164065	5.900616851236844	799.2357894862764	-0.5582938682465152	-0.5816771190113883	-0.5242552233732958	0.023788020239023783	0.019821450865418075	2.91366837683052e-4	778	690	1019	1470	2316	498	524	309
ENSG00000213465	ENSG00000213465.8	ADP ribosylation factor like GTPase 2 [Source:HGNC Symbol;Acc:HGNC:693]	ARL2	protein_coding	P36404,Q53YD8	402	4.79656014421084	4.8418129861121395	382.7647919778472	-0.5588274917881276	-0.585333149888602	-0.5026777590040565	0.040375339708319434	0.03819075341421581	0.004413642843952439	379	370	432	708	1033	290	247	127
ENSG00000177646	ENSG00000177646.19	acyl-CoA dehydrogenase family member 9 [Source:HGNC Symbol;Acc:HGNC:21497]	ACAD9	protein_coding	Q9H845	28976	5.324880135952302	5.3598134942319104	548.8063883161483	-0.5589520944459669	-0.577925634084277	-0.5300379350287042	0.017115738401159826	0.01516080923143097	1.9114864896752806e-5	539	496	612	1110	1579	352	354	212
ENSG00000129932	ENSG00000129932.10	deoxyhypusine hydroxylase [Source:HGNC Symbol;Acc:HGNC:28662]	DOHH	protein_coding	Q9BU89	83475	4.47741669244688	4.51088306800282	304.0064361032391	-0.5593504172871409	-0.5445236380583972	-0.49621023406015496	0.020838067854893828	0.024421238793683245	3.780646241309143e-4	276	260	353	651	782	218	203	120
ENSG00000100387	ENSG00000100387.9	ring-box 1 [Source:HGNC Symbol;Acc:HGNC:9928]	RBX1	protein_coding	P62877	9978	6.106835121599863	6.144292275076233	946.0630877996267	-0.559575349675936	-0.5745570047493437	-0.5210058339922553	0.021419737806470936	0.021077620635025433	1.5264873744359747e-4	816	921	1136	1873	2820	644	637	314
ENSG00000143995	ENSG00000143995.20	Meis homeobox 1 [Source:HGNC Symbol;Acc:HGNC:7000]	MEIS1	protein_coding	O00470	4211	4.095979777061594	4.132183312982279	233.88380411914056	-0.5606526419050424	-0.5038166851421696	-0.4221431985902516	0.03706517895982127	0.0699463563645972	0.019328313609271428	206	205	255	508	585	121	177	120
ENSG00000140365	ENSG00000140365.16	COMM domain containing 4 [Source:HGNC Symbol;Acc:HGNC:26027]	COMMD4	protein_coding	A0A0B4J287,H3BQF2,Q9H0A8	54939	5.299521205309904	5.3478390629512225	543.5627008367123	-0.5608647989256977	-0.5908897583463315	-0.5101430444358572	0.04147254375620982	0.0396304226602332	0.0035633913219967946	463	541	652	1092	1687	383	359	159
ENSG00000123415	ENSG00000123415.15	single-strand-selective monofunctional uracil-DNA glycosylase 1 [Source:HGNC Symbol;Acc:HGNC:17148]	SMUG1	protein_coding	A0A024RAZ8,A0A0S2Z526,Q53HV7	23583	4.628187103906078	4.681938882250892	341.7509568641106	-0.5609374265895335	-0.6044073981771818	-0.5125794820996454	0.04787743754734808	0.044833591291654096	0.00559504692175537	278	321	449	702	1027	228	250	96
ENSG00000099795	ENSG00000099795.7	NADH:ubiquinone oxidoreductase subunit B7 [Source:HGNC Symbol;Acc:HGNC:7702]	NDUFB7	protein_coding	P17568	4713	5.932187062506841	5.970576346836957	838.550213803891	-0.5623893755481343	-0.5726382650676307	-0.5127660828525442	0.02608076456148086	0.024851897242269376	6.771844961674657e-4	670	641	1127	1968	2393	494	569	344
ENSG00000125901	ENSG00000125901.6	mitochondrial ribosomal protein S26 [Source:HGNC Symbol;Acc:HGNC:14045]	MRPS26	protein_coding	Q9BYN8	64949	5.423655773911707	5.456777928198748	587.5468569800508	-0.5629171082004099	-0.5423463438555342	-0.4882787081168476	0.020838067854893828	0.02471984881805029	8.037523296346976e-4	465	536	724	1257	1480	326	447	268
ENSG00000120860	ENSG00000120860.11	WASH complex subunit 3 [Source:HGNC Symbol;Acc:HGNC:24256]	CCDC53	protein_coding	F5GWI9,F5GZ97,Q9Y3C0	51019	4.744790291793726	4.782542138571755	367.0522431080327	-0.5630700168406443	-0.57602149065057	-0.5229035449645644	0.020838067854893828	0.019821450865418075	1.3948485201095622e-4	287	363	436	795	1007	247	255	132
ENSG00000144120	ENSG00000144120.13	transmembrane protein 177 [Source:HGNC Symbol;Acc:HGNC:28143]	TMEM177	protein_coding	Q53S58	80775	3.725599706801301	3.77629295391665	181.43101825952917	-0.5635657655794254	-0.5830548820220487	-0.49021906383590474	0.04855607182207028	0.050376069092985434	0.00862372204577421	160	132	223	452	527	108	135	64
ENSG00000163156	ENSG00000163156.12	sodium channel modifier 1 [Source:HGNC Symbol;Acc:HGNC:23136]	SCNM1	protein_coding	Q9BWG6	100534012,79005	4.790598682303742	4.83837068896033	381.3951634343	-0.5646813208199813	-0.5639520046687138	-0.4709821566344032	0.045577543558026706	0.05673624183454754	0.011760041644357427	290	340	508	819	1024	303	249	123
ENSG00000151500	ENSG00000151500.15	thymocyte nuclear protein 1 [Source:HGNC Symbol;Acc:HGNC:29560]	THYN1	protein_coding	A0A024R3M1,Q9P016	29087	4.675841787672308	4.710212580950595	349.40094961993503	-0.5665198997077172	-0.5616870762748741	-0.5102022390598238	0.0200730013244263	0.01958160589340253	2.6188713820443757e-4	308	330	410	703	869	229	270	131
ENSG00000198931	ENSG00000198931.11	adenine phosphoribosyltransferase [Source:HGNC Symbol;Acc:HGNC:626]	APRT	protein_coding	P07741	353	6.831674537076308	6.876504634117548	1572.7153062359828	-0.5680461956051015	-0.5894894078706459	-0.5080545881786296	0.040307369493002926	0.037295648357150414	0.003389483413898566	1167	1152	2214	3904	4365	904	1127	627
ENSG00000189403	ENSG00000189403.15	high mobility group box 1 [Source:HGNC Symbol;Acc:HGNC:4983]	HMGB1	protein_coding	A0A024RDR0,P09429	3146	7.176792362991215	7.210686763798635	1984.071015139151	-0.5680494162466493	-0.5656107836134844	-0.5197568668233215	0.017234798260324036	0.018706016881576432	5.190462290760352e-5	1600	1814	2492	4208	5686	1298	1176	832
ENSG00000103202	ENSG00000103202.13	NME/NM23 nucleoside diphosphate kinase 4 [Source:HGNC Symbol;Acc:HGNC:7852]	NME4	protein_coding	A0A087WVT9,O00746	4833	6.993348548078436	7.0315108164522	1754.273774478695	-0.568830205641378	-0.5600099938742856	-0.48361747806865485	0.030827110438457653	0.03421212032490335	0.003974781930077088	1694	1766	1848	3290	3924	1022	1482	735
ENSG00000142657	ENSG00000142657.21	phosphogluconate dehydrogenase [Source:HGNC Symbol;Acc:HGNC:8891]	PGD	protein_coding	B4E2U0,P52209	5226	6.91481648104383	6.954023536933548	1660.2484860585664	-0.5691552973549489	-0.5658477568290345	-0.5009177566171547	0.02817313616708293	0.03232105845055809	0.0014928722812670013	1546	1643	1821	3231	4705	1271	1000	575
ENSG00000171163	ENSG00000171163.16	zinc finger protein 692 [Source:HGNC Symbol;Acc:HGNC:26049]	ZNF692	protein_coding	Q9BU19	55657	5.152105748269933	5.195281109845659	489.6749610760773	-0.5699622745541553	-0.5557921093191127	-0.46346260732986533	0.042472352422364	0.05133108564844317	0.012224713176917187	415	383	666	1030	1256	245	414	209
ENSG00000180376	ENSG00000180376.17	coiled-coil domain containing 66 [Source:HGNC Symbol;Acc:HGNC:27709]	CCDC66	protein_coding	A2RUB6	285331	3.3145951880885027	3.3633930143107404	136.2238012588324	-0.5705018404209432	-0.6028667991250597	-0.50840861899872	0.04196775710698884	0.041924605069414644	0.006357784023754169	108	141	163	283	377	75	101	53
ENSG00000069812	ENSG00000069812.11	hes family bHLH transcription factor 2 [Source:HGNC Symbol;Acc:HGNC:16005]	HES2	protein_coding	Q9Y543	54626	7.98616739774933	8.029807658874248	3506.811077549876	-0.5708163092948184	-0.5581920826435888	-0.4601327029307292	0.04675081037201384	0.05694272653452563	0.014441770772718833	3525	3548	3423	6695	7801	1827	2934	1633
ENSG00000123353	ENSG00000123353.10	ORMDL sphingolipid biosynthesis regulator 2 [Source:HGNC Symbol;Acc:HGNC:16037]	ORMDL2	protein_coding	Q53FV1	29095	6.274225890360881	6.316602861298889	1066.4497254406492	-0.5712374050111741	-0.5717514294818896	-0.4997107078735633	0.03184619708948722	0.03698569194844579	0.002700260433540176	923	1083	1213	2117	2947	829	702	334
ENSG00000148187	ENSG00000148187.18	mitochondrial ribosome recycling factor [Source:HGNC Symbol;Acc:HGNC:7234]	MRRF	protein_coding	Q96E11	92399	5.021584187114193	5.06098311445134	445.7664677652246	-0.5727438798011988	-0.5833235889151566	-0.5233551350577135	0.02140539062009857	0.021988739948552393	3.780646241309143e-4	436	416	452	968	1173	272	363	153
ENSG00000171530	ENSG00000171530.14	tubulin folding cofactor A [Source:HGNC Symbol;Acc:HGNC:11579]	TBCA	protein_coding	E5RIX8,O75347,Q6FGD7	6902	6.742804232829032	6.782301525278602	1474.1228770013004	-0.574186023490204	-0.5765617056046923	-0.5121083645982558	0.026997032206460072	0.02899234721073094	0.001106026428896991	1390	1428	1738	2700	4047	1098	879	544
ENSG00000174165	ENSG00000174165.8	zinc finger DHHC-type containing 24 [Source:HGNC Symbol;Acc:HGNC:27387]	ZDHHC24	protein_coding	E9PI61,E9PLR9,Q6UX98	254359	4.427366502577127	4.463794593090009	294.74452515676427	-0.574934879162337	-0.5474805130509884	-0.47033926108707214	0.035502141458244436	0.040230392191311304	0.007271848152993134	244	296	358	551	681	192	211	132
ENSG00000228474	ENSG00000228474.6	oligosaccharyltransferase complex subunit 4, non-catalytic [Source:HGNC Symbol;Acc:HGNC:32483]	OST4	protein_coding	P0C6T2	100128731	7.4668030488833725	7.501008615528435	2427.4708373218236	-0.5752244342299649	-0.5761011212875168	-0.5314096179965325	0.01510111749684416	0.016699678720150615	2.4590848282363515e-5	2328	2345	2633	4800	6121	1670	1823	854
ENSG00000170604	ENSG00000170604.5	interferon regulatory factor 2 binding protein 1 [Source:HGNC Symbol;Acc:HGNC:21728]	IRF2BP1	protein_coding	Q8IU81	26145	3.6318791171695204	3.677286271784859	169.736817493893	-0.576802379196786	-0.5626219731242545	-0.47151536148193635	0.038183536969966334	0.05445752536997417	0.010846436141789805	144	166	180	380	438	94	149	62
ENSG00000197989	ENSG00000197989.14	small nucleolar RNA host gene 12 [Source:HGNC Symbol;Acc:HGNC:30062]	SNHG12	antisense	NA	85028	5.183992127573925	5.228280586427905	501.01438281096557	-0.5785568207697726	-0.5984291337295901	-0.5226666392767184	0.03245260487943422	0.030407737009055268	0.0021679644384440776	456	530	573	914	1269	359	362	166
ENSG00000241484	ENSG00000241484.9	Rho GTPase activating protein 8 [Source:HGNC Symbol;Acc:HGNC:677]	ARHGAP8	protein_coding	P85298,Q6PJW1	23779	4.976377741062459	5.0281129208631965	435.312974788405	-0.5786338684187531	-0.6281411598115886	-0.5467242205421793	0.037766766081432736	0.031526717639528065	0.0018590499978918137	442	409	504	833	1307	290	297	128
ENSG00000109089	ENSG00000109089.7	cerebellar degeneration related protein 2 like [Source:HGNC Symbol;Acc:HGNC:29999]	CDR2L	protein_coding	A0A024R8R6,Q86X02	30850	5.335603808079358	5.369348477218063	552.5909721420807	-0.5801256781283927	-0.5809564243864576	-0.5431828065847235	0.012568644469645961	0.012003252626531076	1.8741347379860608e-6	506	528	607	1158	1422	376	385	208
ENSG00000173272	ENSG00000173272.16	mitotic spindle organizing protein 2A [Source:HGNC Symbol;Acc:HGNC:33187]	MZT2A	protein_coding	Q6P582	653784	5.762016739080924	5.801484346000744	745.5492693830228	-0.5801278075350382	-0.5960276595148498	-0.5405794239405035	0.020338090378169978	0.01830375723837772	1.1797444642837359e-4	639	657	959	1566	2322	407	503	286
ENSG00000143486	ENSG00000143486.16	eukaryotic translation initiation factor 2D [Source:HGNC Symbol;Acc:HGNC:6583]	EIF2D	protein_coding	P41214	1939	5.128273845775379	5.1636098056664235	479.1391862316311	-0.5808272052839687	-0.5888836697122657	-0.5429730039620273	0.015906901231783774	0.014807808234329449	2.730026498560057e-5	450	461	551	929	1254	310	316	195
ENSG00000102103	ENSG00000102103.16	polyglutamine binding protein 1 [Source:HGNC Symbol;Acc:HGNC:9330]	PQBP1	protein_coding	A0A0S2Z4V5,O60828	10084	4.875292858964112	4.920584432171661	403.7339674413993	-0.5809144058921987	-0.6056425000522497	-0.5386157315664185	0.02585341779256066	0.024779960202812534	4.980504386296983e-4	365	364	472	887	1230	281	244	133
ENSG00000122386	ENSG00000122386.10	zinc finger protein 205 [Source:HGNC Symbol;Acc:HGNC:12996]	ZNF205	protein_coding	I0J0A3,O95201	7755	4.058899068581761	4.110941621296143	230.09012712633435	-0.5822371534607407	-0.6506168982618392	-0.558315815362953	0.0417403965206834	0.0301582961781335	0.0028222790843930976	210	265	245	432	648	131	152	88
ENSG00000166965	ENSG00000166965.12	RCC1 domain containing 1 [Source:HGNC Symbol;Acc:HGNC:30457]	RCCD1	protein_coding	A0A024RC72,A6NED2	91433	3.7883288666778845	3.8283540065896076	188.99399891727364	-0.5822550311343611	-0.5306994613060413	-0.43810532251053264	0.042599478687011076	0.06629959408435408	0.019977679513386706	180	173	198	391	431	147	139	70
ENSG00000185813	ENSG00000185813.11	phosphate cytidylyltransferase 2, ethanolamine [Source:HGNC Symbol;Acc:HGNC:8756]	PCYT2	protein_coding	B3KSC8,B7Z4W6,I3L1R7,Q99447	5833	5.274329800475802	5.318334467081304	532.68470882628	-0.5823207271025543	-0.6059873260869404	-0.5430789539177059	0.022944872112232825	0.022904881051604313	2.89067741573576e-4	507	505	572	1146	1589	370	343	169
ENSG00000010219	ENSG00000010219.13	dual specificity tyrosine phosphorylation regulated kinase 4 [Source:HGNC Symbol;Acc:HGNC:3095]	DYRK4	protein_coding	B4E1A4,D3JEN2,Q9NR20	8798	4.0605979922121644	4.104896789233188	229.4960646633218	-0.5830744397466752	-0.5842528019249502	-0.48601634960030476	0.0457393199449752	0.04762179062907665	0.011625873249285101	213	237	262	412	548	126	189	95
ENSG00000204435	ENSG00000204435.14	casein kinase 2 beta [Source:HGNC Symbol;Acc:HGNC:2460]	CSNK2B	protein_coding	A0A1U9X7J2,N0E4C7,P67870	1460	6.731262523120467	6.77933009638085	1470.2985440559005	-0.583420666633673	-0.5862674334068712	-0.50015051363057	0.0439537198741348	0.04898849707155806	0.0064018502829123	1444	1514	1471	2891	4341	1122	917	447
ENSG00000163931	ENSG00000163931.16	transketolase [Source:HGNC Symbol;Acc:HGNC:11834]	TKT	protein_coding	A0A0B4J1R6,P29401,V9HWD9	7086	8.83552582360564	8.873711882067107	6284.3506714363975	-0.5839022428847396	-0.5691858934696057	-0.5114110204589382	0.02378889311805197	0.030626273571993327	5.960015582454565e-4	5953	5745	7049	12872	19685	4500	3698	2139
ENSG00000171953	ENSG00000171953.16	ATP synthase mitochondrial F1 complex assembly factor 2 [Source:HGNC Symbol;Acc:HGNC:18802]	ATPAF2	protein_coding	Q8N5M1	91647	3.9882532846915453	4.039272947837449	218.35523374440632	-0.5844282121806579	-0.6117409642027332	-0.5290456797501943	0.031744976188730054	0.03615449897032954	0.0018948878917963592	205	210	228	486	605	144	167	65
ENSG00000186654	ENSG00000186654.21	proline rich 5 [Source:HGNC Symbol;Acc:HGNC:31682]	PRR5	protein_coding	A0A024R4U5,A8K699,P85299	55615	3.955125991840319	4.010589808849088	214.09327225996802	-0.5856869404760598	-0.6582782453535464	-0.5646470159306489	0.04222934015003546	0.029942746318044673	0.002290619391622494	181	213	284	416	644	131	132	74
ENSG00000162783	ENSG00000162783.11	immediate early response 5 [Source:HGNC Symbol;Acc:HGNC:5393]	IER5	protein_coding	Q5VY09	51278	6.790233318612943	6.833282614178782	1527.4128747450418	-0.5861570103243077	-0.5852345284203979	-0.5055438979129836	0.032730577411129565	0.03522618518751102	0.0034563263601061402	1062	1332	2043	3634	3862	814	1127	692
ENSG00000100997	ENSG00000100997.20	abhydrolase domain containing 12 [Source:HGNC Symbol;Acc:HGNC:15868]	ABHD12	protein_coding	Q8N2K0	26090	4.6216575140626235	4.66454851676321	338.4933604641301	-0.5865394804965752	-0.578749034144761	-0.4969374523514074	0.030596321060869514	0.03588589485961201	0.004779159014078308	289	348	380	684	833	189	299	124
ENSG00000107816	ENSG00000107816.17	leucine zipper tumor suppressor 2 [Source:HGNC Symbol;Acc:HGNC:29381]	LZTS2	protein_coding	B4DP66,Q9BRK4	84445	6.298252304933214	6.3334604104188985	1079.6328261259496	-0.5880967506532302	-0.5947812838108001	-0.5535093898979574	0.011966849604945887	0.011880964281666868	1.9032731060309871e-6	979	1042	1262	2151	2850	641	843	394
ENSG00000135617	ENSG00000135617.4	protease associated domain containing 1 [Source:HGNC Symbol;Acc:HGNC:16047]	PRADC1	protein_coding	Q9BSG0	84279	3.507538793607325	3.552244248827468	155.62928171177376	-0.5886220772581977	-0.5949159890132916	-0.5173108163560947	0.03335015201263771	0.03856642965078305	0.0037244912765137805	125	146	201	322	416	98	98	66
ENSG00000099364	ENSG00000099364.16	F-box and leucine rich repeat protein 19 [Source:HGNC Symbol;Acc:HGNC:25300]	FBXL19	protein_coding	H3BVB1,Q6PCT2	54620	5.367433364717641	5.42054159802149	572.8785533804763	-0.5888354260025368	-0.6466787103714509	-0.5559493722673392	0.04723381129074377	0.03284941329059695	0.0035454814739863793	609	642	555	1005	1618	343	367	216
ENSG00000064490	ENSG00000064490.14	regulatory factor X associated ankyrin containing protein [Source:HGNC Symbol;Acc:HGNC:9987]	RFXANK	protein_coding	A0A024R7M1,A0A024R7P0,O14593	8625	5.372007637736532	5.408670978855537	567.6991058885546	-0.5892153693488086	-0.597884159272692	-0.5541262106908275	0.01363698906328147	0.012498522124975165	3.689213349353062e-6	508	534	644	1225	1671	328	357	235
ENSG00000007376	ENSG00000007376.8	RNA pseudouridine synthase domain containing 1 [Source:HGNC Symbol;Acc:HGNC:14173]	RPUSD1	protein_coding	H3BQN8,H3BUN6,Q9UJJ7	113000	5.578604684940617	5.614305431664585	655.0761660699636	-0.5893217947925672	-0.5931160933662134	-0.5517934214275032	0.013205006553828589	0.012496481999301699	3.168557627692137e-6	571	629	761	1376	1880	391	406	276
ENSG00000174547	ENSG00000174547.13	mitochondrial ribosomal protein L11 [Source:HGNC Symbol;Acc:HGNC:14042]	MRPL11	protein_coding	Q9Y3B7	65003	4.947343949920522	4.998480151286883	426.1375405168239	-0.5898349608094144	-0.6136138011358042	-0.5314252271939836	0.036789873813734685	0.036094914308259805	0.0028222790843930976	378	357	555	918	1292	308	252	135
ENSG00000089248	ENSG00000089248.7	endoplasmic reticulum protein 29 [Source:HGNC Symbol;Acc:HGNC:13799]	ERP29	protein_coding	F8VY02,P30040,V9HW71	10961	6.415530075986387	6.457773246390943	1177.371084023785	-0.5904668176492679	-0.5908239322289646	-0.5164741107170918	0.028156697071004218	0.030478055883395395	0.002026136601964903	1155	1211	1241	2198	2793	892	803	422
ENSG00000073350	ENSG00000073350.14	LLGL scribble cell polarity complex component 2 [Source:HGNC Symbol;Acc:HGNC:6629]	LLGL2	protein_coding	A0PJJ0,J3QRV5,Q6P1M3	3993	5.578907461502353	5.616303031001659	656.8648671652464	-0.5906171137350678	-0.5472125973495946	-0.46892506909714027	0.026233749320907232	0.037982654614070556	0.006114603157821147	584	584	765	1374	1515	340	537	313
ENSG00000136213	ENSG00000136213.10	carbohydrate sulfotransferase 12 [Source:HGNC Symbol;Acc:HGNC:17423]	CHST12	protein_coding	A0A024R860,Q9NRB3	55501	3.238868100838083	3.281940021234877	128.94009106877084	-0.5906286196987639	-0.5789519045598389	-0.493873325819225	0.03728129210691918	0.04862851846931981	0.008465417704367895	131	109	144	266	325	85	84	55
ENSG00000150316	ENSG00000150316.12	CWC15 spliceosome associated protein homolog [Source:HGNC Symbol;Acc:HGNC:26939]	CWC15	protein_coding	Q9P013	51503	5.1406080589046725	5.184806237085217	485.7784864427477	-0.590964812769205	-0.6235339562327185	-0.5611993683241646	0.021419737806470936	0.018840821970175232	1.7508185674168755e-4	427	507	573	939	1343	311	352	159
ENSG00000167113	ENSG00000167113.11	coenzyme Q4 [Source:HGNC Symbol;Acc:HGNC:19693]	COQ4	protein_coding	A0A024R890,Q9Y3A0	51117	5.090134513151063	5.14054313505805	470.7556541320547	-0.5916449134304007	-0.6430492541767758	-0.5676636177927776	0.031798231890609006	0.023701109155764	7.53250464419313e-4	421	460	609	890	1448	269	331	152
ENSG00000166441	ENSG00000166441.13	ribosomal protein L27a [Source:HGNC Symbol;Acc:HGNC:10329]	RPL27A	protein_coding	P46776	6157	9.792328557235507	9.82619136510994	12166.669204365606	-0.5918196627690689	-0.5961462819995748	-0.5692697737724279	0.010155822884848202	0.011880964281666868	1.8827610137662587e-8	10019	10404	15721	27094	33009	7873	8298	4577
ENSG00000100211	ENSG00000100211.10	chibby family member 1, beta catenin antagonist [Source:HGNC Symbol;Acc:HGNC:1307]	CBY1	protein_coding	A0A024R1L9,A0A087WUW0,Q9Y3M2	25776	4.606799167535339	4.6540276794503335	336.19817385554086	-0.591915988807067	-0.6062599527126257	-0.5155323346674502	0.04008357504920538	0.03778262907291912	0.005897203860807783	368	314	358	617	800	240	243	118
ENSG00000070526	ENSG00000070526.15	ST6 N-acetylgalactosaminide alpha-2,6-sialyltransferase 1 [Source:HGNC Symbol;Acc:HGNC:23614]	ST6GALNAC1	protein_coding	Q9NSC7	55808	4.502342920900352	4.539780152139693	310.1245555993624	-0.5919629529470436	-0.5635072176942714	-0.5049892896025749	0.021419737806470936	0.026921433514119828	0.0010876029486059132	249	280	369	705	760	185	257	120
ENSG00000162585	ENSG00000162585.17	FA core complex associated protein 20 [Source:HGNC Symbol;Acc:HGNC:26428]	C1orf86	protein_coding	A0A024R0B3,Q6NZ36,Q6ZRT9,Q7Z4P6	199990	5.028152085704627	5.073185966237671	449.4397688611351	-0.592184608992698	-0.6348369851489147	-0.57147631104074	0.02194207237538838	0.017428948827869672	1.268116305492376e-4	419	448	541	853	1305	282	299	153
ENSG00000147400	ENSG00000147400.10	centrin 2 [Source:HGNC Symbol;Acc:HGNC:1867]	CETN2	protein_coding	P41208	1069	4.661249859965828	4.70268581613697	347.7317272600217	-0.5925897983804871	-0.5471530666146268	-0.45181177099667885	0.044023952587415115	0.05445752536997417	0.016645045638069688	257	320	465	714	759	230	285	140
ENSG00000138326	ENSG00000138326.21	ribosomal protein S24 [Source:HGNC Symbol;Acc:HGNC:10411]	RPS24	protein_coding	P62847	6229	9.933675227306697	9.970706477594328	13448.998343526404	-0.5933041953242842	-0.5930965661404394	-0.5458592402984567	0.015906901231783774	0.019186723892161098	3.326680586999582e-5	11094	12114	17744	27610	35257	9666	8901	4805
ENSG00000125835	ENSG00000125835.19	small nuclear ribonucleoprotein polypeptides B and B1 [Source:HGNC Symbol;Acc:HGNC:11153]	SNRPB	protein_coding	P14678,Q66K91	6628	7.503347858961561	7.5458959115047675	2502.1102359856327	-0.5936923940066942	-0.5835012899390257	-0.5136765858164734	0.02913788148802481	0.0344115803307354	0.001472125927680692	2238	2416	2935	4987	7795	1827	1462	816
ENSG00000197451	ENSG00000197451.12	heterogeneous nuclear ribonucleoprotein A/B [Source:HGNC Symbol;Acc:HGNC:5034]	HNRNPAB	protein_coding	Q99729	3182	7.783746741351091	7.818300345681694	3023.6643344331414	-0.5942498028772406	-0.5985404785600139	-0.5647895732646334	0.010627517011046778	0.011437362784046872	5.96607881060966e-8	2364	2702	3775	7037	8343	1876	2005	1196
ENSG00000043039	ENSG00000043039.7	BARX homeobox 2 [Source:HGNC Symbol;Acc:HGNC:956]	BARX2	protein_coding	Q9UMQ3	8538	3.8877345042735327	3.945173367023814	204.37196982658898	-0.5944321917668495	-0.6230731028931177	-0.5187800780850051	0.04770386511201172	0.05157893175049033	0.00911780449456545	165	174	286	439	585	149	119	69
ENSG00000141013	ENSG00000141013.17	growth arrest specific 8 [Source:HGNC Symbol;Acc:HGNC:4166]	GAS8	protein_coding	A0A087WZT7,B7Z1U9,O95995	2622	3.932424949314742	3.9838954257813057	210.29218342146822	-0.5952284086455467	-0.650257078136697	-0.5663158917880741	0.031744976188730054	0.026436506388786713	0.0010844693677620136	193	217	243	417	606	138	126	74
ENSG00000165905	ENSG00000165905.18	LARGE xylosyl- and glucuronyltransferase 2 [Source:HGNC Symbol;Acc:HGNC:16522]	GYLTL1B	protein_coding	B3KP69,E9PIZ2,Q8N3Y3	120071	5.201358549946765	5.245934304479199	506.60219407945686	-0.5958669322059054	-0.6015199876575164	-0.5333769914159667	0.02572924360017014	0.027586550619637263	0.0010290740954573556	427	402	685	1129	1311	334	393	167
ENSG00000159921	ENSG00000159921.17	glucosamine (UDP-N-acetyl)-2-epimerase/N-acetylmannosamine kinase [Source:HGNC Symbol;Acc:HGNC:23657]	GNE	protein_coding	Q9Y223	10020	4.180920547222669	4.217885184735747	248.03641443246485	-0.5965875187631342	-0.513894911443701	-0.43182534124544436	0.03704446038523235	0.06342811529014637	0.018611101033155233	184	212	293	598	569	161	177	119
ENSG00000163795	ENSG00000163795.14	zinc finger protein 513 [Source:HGNC Symbol;Acc:HGNC:26498]	ZNF513	protein_coding	Q8N8E2	130557	3.819997662868688	3.8702592693715325	194.3660500080191	-0.5967081054323057	-0.6131587571324811	-0.5204486262521238	0.03859431418153078	0.04183438630890018	0.005383067353410495	170	194	242	369	487	140	140	63
ENSG00000258890	ENSG00000258890.7	centrosomal protein 95 [Source:HGNC Symbol;Acc:HGNC:25141]	CEP95	protein_coding	Q96GE4	90799	3.6891620890277275	3.7378086596306956	177.34580146539142	-0.5976306485554368	-0.5721232474400365	-0.46314322617764303	0.04647364584149413	0.06780180184759417	0.02050579222972452	171	176	183	354	415	141	125	60
ENSG00000204568	ENSG00000204568.12	mitochondrial ribosomal protein S18B [Source:HGNC Symbol;Acc:HGNC:14516]	MRPS18B	protein_coding	B0S7P4,Q9Y676	28973	4.053520687217996	4.098776233316929	228.4143916141584	-0.5982746095980817	-0.6106062817011502	-0.5254265676223617	0.0349907611919815	0.03512622074567492	0.004321354078902443	224	247	218	452	562	148	154	93
ENSG00000139433	ENSG00000139433.10	glycolipid transfer protein [Source:HGNC Symbol;Acc:HGNC:24867]	GLTP	protein_coding	A0A024RBI7,Q9NZD2	51228	6.852277179233951	6.889686796980433	1588.02144710775	-0.5983502318883229	-0.6044088684353747	-0.5599412586327305	0.013895239321781544	0.014646181444630556	8.250547244175845e-6	1501	1602	1670	3248	4664	996	967	620
ENSG00000135245	ENSG00000135245.10	hypoxia inducible lipid droplet associated [Source:HGNC Symbol;Acc:HGNC:28859]	HILPDA	protein_coding	Q9Y5L2	29923	3.744071817176185	3.7839948242877655	183.43270464565626	-0.5988513795697805	-0.553056419458976	-0.47020407226291405	0.032730577411129565	0.05445752536997417	0.010954883466379005	170	169	201	379	439	97	145	86
ENSG00000177954	ENSG00000177954.14	ribosomal protein S27 [Source:HGNC Symbol;Acc:HGNC:10416]	RPS27	protein_coding	P42677	6232	8.927767928264526	8.969086674112624	6716.135713963797	-0.6015172957102712	-0.5945022848983182	-0.5331243338666638	0.022944872112232825	0.028862767733618813	5.980399017760484e-4	6245	6681	7823	12572	18379	5058	4294	2214
ENSG00000108561	ENSG00000108561.8	complement C1q binding protein [Source:HGNC Symbol;Acc:HGNC:1243]	C1QBP	protein_coding	Q07021	708	7.418250199770857	7.470302009785461	2373.851167831518	-0.6021841993533562	-0.6292011427300216	-0.5429929974395737	0.04194882311979997	0.039020004957242053	0.0031677217671099442	1599	1914	3444	5912	6433	1510	1698	816
ENSG00000129255	ENSG00000129255.16	mannose-P-dolichol utilization defect 1 [Source:HGNC Symbol;Acc:HGNC:7207]	MPDU1	protein_coding	A0A0S2Z4W8,B4DLH7,J3QW43,O75352	9526	5.242903013888608	5.284596063871837	520.8815331349404	-0.6033150004841642	-0.6102398627952086	-0.552668318568755	0.018976764248197733	0.019186723892161098	1.8061837351593624e-4	508	513	536	1088	1339	376	347	181
ENSG00000168569	ENSG00000168569.8	transmembrane protein 223 [Source:HGNC Symbol;Acc:HGNC:28464]	TMEM223	protein_coding	A0PJW6	79064	3.7787214739883823	3.8357301132570822	189.49669024326647	-0.6050700563195361	-0.632617612659742	-0.5350879515744451	0.038008137200688116	0.04434090679834827	0.004621586164445208	180	176	231	377	497	131	145	54
ENSG00000172830	ENSG00000172830.13	slingshot protein phosphatase 3 [Source:HGNC Symbol;Acc:HGNC:30581]	SSH3	protein_coding	A0A024R5J4,Q8TE77	54961	6.4499758902361455	6.490254675671077	1203.5328237953906	-0.6064930774633002	-0.6188840314243093	-0.5692013665935516	0.015827227773468996	0.015330846962690069	2.4049337390757625e-5	1220	1127	1370	2310	3368	809	756	435
ENSG00000205670	ENSG00000205670.12	small integral membrane protein 11A [Source:HGNC Symbol;Acc:HGNC:1293]	SMIM11	protein_coding	P58511	54065	3.3733651726370213	3.421733537764834	142.23363857860275	-0.6067535764347809	-0.5787214831605593	-0.47145752196236723	0.045728705049377476	0.06711290717915135	0.020310165114391918	128	112	191	290	351	75	107	66
ENSG00000244687	ENSG00000244687.12	ubiquitin conjugating enzyme E2 V1 [Source:HGNC Symbol;Acc:HGNC:12494]	UBE2V1	protein_coding	G3V2F7,Q13404	7335	7.344409007265954	7.395016119851971	2256.47673268046	-0.6077410468500238	-0.5952037506743901	-0.49166953198148255	0.0480098615451785	0.05627255985682921	0.012256744297066984	2294	2353	2170	4358	4640	1693	1799	772
ENSG00000184897	ENSG00000184897.6	H1.10 linker histone [Source:HGNC Symbol;Acc:HGNC:4722]	H1FX	protein_coding	Q92522	8971	5.384271904070224	5.436146106755241	577.7524488175696	-0.6078205113388127	-0.6391975623490959	-0.5625360518883495	0.03184619708948722	0.02783475162740502	0.0011555899906890625	464	569	711	1278	1946	328	360	191
ENSG00000105722	ENSG00000105722.10	ETS2 repressor factor [Source:HGNC Symbol;Acc:HGNC:3444]	ERF	protein_coding	A0A024R0L4,P50548	2077	6.0234009314727	6.077047257296754	903.5997174655071	-0.6082390928047109	-0.653528309011523	-0.5691951027612902	0.03843881167419207	0.030529033140009685	0.0021455441886172417	1006	955	890	1599	2521	573	613	302
ENSG00000196262	ENSG00000196262.14	peptidylprolyl isomerase A [Source:HGNC Symbol;Acc:HGNC:9253]	PPIA	protein_coding	P62937,V9HWF5	5478	10.281143644863077	10.316564006142206	17092.27845070514	-0.6115295838431514	-0.6136674746227481	-0.5821825643389427	0.008827638154409765	0.010952802594776077	2.277947461875382e-9	14110	14889	21623	38950	45321	11322	11373	6383
ENSG00000145592	ENSG00000145592.14	ribosomal protein L37 [Source:HGNC Symbol;Acc:HGNC:10347]	RPL37	protein_coding	P61927	6167	9.553200393226131	9.609625574712032	10477.779519718457	-0.6115768246673365	-0.6430720305136021	-0.5447783202651274	0.04885890644294667	0.04742125977521947	0.005941747544887464	11759	11636	9941	17286	25823	7198	7161	3718
ENSG00000106991	ENSG00000106991.13	endoglin [Source:HGNC Symbol;Acc:HGNC:3349]	ENG	protein_coding	A0A024R878,B7Z6Y5,F5GX88,P17813,Q5T9B9,Q96CG0	2022	4.61787376853022	4.678503668472799	341.5054228462102	-0.614234482213443	-0.6656476461852447	-0.565047951565215	0.0440239528830183	0.03871232932407201	0.004825404084473359	343	379	343	654	941	248	211	104
ENSG00000185608	ENSG00000185608.8	mitochondrial ribosomal protein L40 [Source:HGNC Symbol;Acc:HGNC:14491]	MRPL40	protein_coding	Q9NQ50	64976	5.599180410407729	5.635933450622165	665.2641348959834	-0.6161506910863953	-0.5833953761615849	-0.5303879790947515	0.0170766790299174	0.019045837617436213	2.890345820584074e-4	592	571	786	1482	1474	477	477	263
ENSG00000175279	ENSG00000175279.22	centromere protein S [Source:HGNC Symbol;Acc:HGNC:23163]	APITD1	protein_coding	Q8N2Z9	378708	3.016345631041143	3.0741898138307198	111.05687031631606	-0.616517668037747	-0.6687598561563998	-0.5658361522618355	0.03549015871177356	0.03140424670058043	0.0033601049721773413	96	108	141	231	311	64	75	40
ENSG00000173113	ENSG00000173113.7	tRNA methyltransferase subunit 11-2 [Source:HGNC Symbol;Acc:HGNC:26940]	TRMT112	protein_coding	A0A024R565,F5GX77,Q9UI30	51504	6.89565298641166	6.947361469756524	1650.8477880428934	-0.617227702448757	-0.605228698418586	-0.5181608787413255	0.04079168258075407	0.04877830555618178	0.005329486016106062	1322	1542	2078	3620	5256	1226	962	486
ENSG00000132661	ENSG00000132661.4	nuclear transport factor 2 like export factor 1 [Source:HGNC Symbol;Acc:HGNC:15913]	NXT1	protein_coding	Q9UKK6	29107	3.9953835751721236	4.055646198586783	220.93307022202129	-0.6178734463975515	-0.6593249067357481	-0.5565924527208401	0.04471178950314345	0.04070839866692276	0.005329486016106062	182	242	241	488	670	146	113	82
ENSG00000110719	ENSG00000110719.10	T cell immune regulator 1, ATPase H+ transporting V0 subunit a3 [Source:HGNC Symbol;Acc:HGNC:11647]	TCIRG1	protein_coding	A0A024R5E5,Q13488	10312	6.280090100519603	6.327220605632313	1073.6471155368242	-0.6189424923343143	-0.6192710701321958	-0.5540338616763739	0.022944872112232825	0.02719568584301129	5.280420105700774e-4	936	1006	1265	2363	3146	776	713	310
ENSG00000243147	ENSG00000243147.8	mitochondrial ribosomal protein L33 [Source:HGNC Symbol;Acc:HGNC:14487]	MRPL33	protein_coding	O75394	9553	5.2020917767902075	5.247509373641795	507.53446950949376	-0.6191475313489244	-0.592543051531339	-0.5081610832779941	0.03025011378538477	0.03629657733308485	0.004868498217957034	391	420	676	1182	1177	295	438	192
ENSG00000116661	ENSG00000116661.11	F-box protein 2 [Source:HGNC Symbol;Acc:HGNC:13581]	FBXO2	protein_coding	Q9UK22	26232	6.527537555697347	6.569067797237226	1272.395733453129	-0.62003294069781	-0.587220657436946	-0.5094575326702743	0.02510590671274841	0.031118912839648356	0.003011082955283013	1138	1078	1571	2732	2648	730	1087	542
ENSG00000261221	ENSG00000261221.3	zinc finger protein 865 [Source:HGNC Symbol;Acc:HGNC:38705]	ZNF865	protein_coding	P0CJ78	100507290	3.9669826802092967	4.012064181164313	214.82716938388273	-0.620500028311042	-0.642025928186609	-0.5742811293738018	0.02140539062009857	0.019876168139274935	3.971057694504822e-4	207	217	241	419	545	127	154	83
ENSG00000170889	ENSG00000170889.14	ribosomal protein S9 [Source:HGNC Symbol;Acc:HGNC:10442]	RPS9	protein_coding	A0A024R4M0,A8MXK4,P46781	6203	8.518854945276606	8.565847435673948	5074.8968694156265	-0.620577944972253	-0.6264322189502187	-0.5593155466955024	0.0257471603252654	0.02916191458059879	6.235070219821333e-4	3954	4160	7174	11493	15305	3365	3046	1765
ENSG00000198807	ENSG00000198807.13	paired box 9 [Source:HGNC Symbol;Acc:HGNC:8623]	PAX9	protein_coding	P55771,Q2L4T1	5083	4.64946920984196	4.702080163552994	347.57655874440775	-0.6206454817073263	-0.5826659043999972	-0.46617912789097404	0.04481643966136806	0.06625733514580906	0.02238915175344657	305	335	366	782	923	142	285	163
ENSG00000128185	ENSG00000128185.10	DiGeorge syndrome critical region gene 6 like [Source:HGNC Symbol;Acc:HGNC:18551]	DGCR6L	protein_coding	Q9BY27	85359	4.1383583122801015	4.192952846537321	243.1569513757358	-0.6216402346947785	-0.6526421709663983	-0.567259450900247	0.03024068476319903	0.029903155845808948	0.0018474974061794022	200	209	348	510	654	143	185	81
ENSG00000100294	ENSG00000100294.13	malonyl-CoA-acyl carrier protein transacylase [Source:HGNC Symbol;Acc:HGNC:29622]	MCAT	protein_coding	Q8IVS2	27349	4.115366638078578	4.172287310465543	239.77357521822552	-0.6226995910232014	-0.6652276847126972	-0.5768489217265038	0.032474288646814876	0.030529033140009685	0.0017631329107617106	205	237	319	465	650	168	155	75
ENSG00000006704	ENSG00000006704.10	GTF2I repeat domain containing 1 [Source:HGNC Symbol;Acc:HGNC:4661]	GTF2IRD1	protein_coding	E9PFE2,Q9UHL9	9569	4.165296866139215	4.20756975990613	245.906985181122	-0.6233542965224501	-0.6176075001427974	-0.5655534863895633	0.0165145358349611	0.01862831630894474	9.95875957071091e-5	203	241	288	543	621	157	182	89
ENSG00000058453	ENSG00000058453.17	ciliary rootlet coiled-coil, rootletin [Source:HGNC Symbol;Acc:HGNC:21299]	CROCC	protein_coding	Q5TZA2	9696	3.9067466569473743	3.9515148311846855	205.6523879363815	-0.623638289955903	-0.5941620956845259	-0.5260420063938468	0.02633700340047314	0.0364317339398852	0.0026355665756710674	177	158	259	491	533	129	129	91
ENSG00000257949	ENSG00000257949.7	TEN1 subunit of CST complex [Source:HGNC Symbol;Acc:HGNC:37242]	TEN1	protein_coding	Q86WV5	100134934	3.3979627332026587	3.4608331417611935	145.55133519845526	-0.6243037985059827	-0.6867284528753466	-0.5834631943945808	0.03620387198281871	0.031526717639528065	0.002462074852082488	129	150	166	319	435	94	84	48
ENSG00000140832	ENSG00000140832.9	MARVEL domain containing 3 [Source:HGNC Symbol;Acc:HGNC:30525]	MARVELD3	protein_coding	Q96A59	91862	4.837992927900058	4.883207266535147	394.37687115929646	-0.6246382783525883	-0.5931068456648265	-0.5034773059225934	0.030076856419665798	0.038173317776293084	0.006669185780117116	339	400	455	791	893	215	354	153
ENSG00000164885	ENSG00000164885.13	cyclin dependent kinase 5 [Source:HGNC Symbol;Acc:HGNC:1774]	CDK5	protein_coding	A0A090N7W4,A0A0S2Z355,Q00535	1020	4.150212032572263	4.204024217381985	245.02181454958495	-0.6246498007086383	-0.6818185957194166	-0.6045298816743797	0.02249896439278934	0.018067784770777754	2.0262326152230745e-4	228	240	283	529	748	131	159	87
ENSG00000118181	ENSG00000118181.11	ribosomal protein S25 [Source:HGNC Symbol;Acc:HGNC:10413]	RPS25	protein_coding	P62851	6230	8.67499478176781	8.71097132981339	5618.774987001622	-0.6246668142861246	-0.6226899493189392	-0.5889526662220198	0.007800955830489046	0.009499196231962154	1.5112260173428855e-8	4892	5377	6839	11629	13348	3530	3862	2345
ENSG00000004059	ENSG00000004059.11	ADP ribosylation factor 5 [Source:HGNC Symbol;Acc:HGNC:658]	ARF5	protein_coding	A4D0Z3,P84085	381	7.331483403412938	7.369091893853786	2214.464493168113	-0.6253857909126029	-0.6305656918921149	-0.5973652714263835	0.008155110771264806	0.008983645303130217	3.33084680292233e-9	1927	2054	2821	4554	5864	1377	1590	794
ENSG00000160360	ENSG00000160360.13	G protein signaling modulator 1 [Source:HGNC Symbol;Acc:HGNC:17858]	GPSM1	protein_coding	A0A087WVF5,A0A0A0MRC4,A0A0A0MSK4,Q86YR5	26086	3.9008459916993425	3.9511371562910793	206.42887283552187	-0.6285623773251872	-0.5926152678117128	-0.46899047089384877	0.04634582173685798	0.06901567038272476	0.02623636063885108	219	198	207	396	470	104	160	100
ENSG00000169908	ENSG00000169908.12	transmembrane 4 L six family member 1 [Source:HGNC Symbol;Acc:HGNC:11853]	TM4SF1	protein_coding	P30408	4071	7.437387938336307	7.483164301952727	2396.8684638223667	-0.6300094178989336	-0.6333291883423926	-0.5661148477904718	0.02140539062009857	0.022667003735445664	4.496782478529418e-4	1728	2095	3066	6103	6097	1250	1803	1002
ENSG00000164051	ENSG00000164051.14	coiled-coil domain containing 51 [Source:HGNC Symbol;Acc:HGNC:25714]	CCDC51	protein_coding	A0A024R2V4,Q96ER9	79714	4.6527953528455095	4.703713051159407	347.30539969684656	-0.6309389953164656	-0.5987593750105098	-0.4979248988339636	0.044247284774650876	0.04962166435487328	0.011564610864583748	230	289	438	948	832	219	254	142
ENSG00000077454	ENSG00000077454.16	leucine rich repeats and calponin homology domain containing 4 [Source:HGNC Symbol;Acc:HGNC:6691]	LRCH4	protein_coding	O75427	4034	5.308608794058072	5.356191871391547	547.1970008452489	-0.6319374936709593	-0.6581740297472666	-0.5996904051576553	0.017191230167254278	0.015900778166905355	4.826441908829859e-5	508	582	573	1151	1551	362	338	187
ENSG00000184436	ENSG00000184436.12	THAP domain containing 7 [Source:HGNC Symbol;Acc:HGNC:23190]	THAP7	protein_coding	Q9BT49	80764	3.518535478014263	3.5871425238044767	159.07409441331083	-0.6321007775703092	-0.710840260113272	-0.5954119461560401	0.047460991082339234	0.03479756810614359	0.004442644250762298	144	150	207	334	508	76	94	61
ENSG00000131591	ENSG00000131591.17	chromosome 1 open reading frame 159 [Source:HGNC Symbol;Acc:HGNC:26062]	C1orf159	protein_coding	A0A024R082,Q96HA4	54991	4.379025571668856	4.431911806067564	287.64016703048065	-0.6331041719184487	-0.6767801654564062	-0.6023963320310224	0.02255234312834804	0.019821450865418075	3.473386737903285e-4	270	318	307	571	764	186	195	95
ENSG00000244398	ENSG00000244398.1	ribosomal protein L36a (RPL36A) pseudogene	RP11-466H18.1	pseudogene	NA	NA	4.096999674872269	4.156406835123035	236.93550237963063	-0.633181971316463	-0.6249083814719332	-0.5230027244529591	0.03542396921599677	0.05445752536997417	0.00868436934579184	191	234	279	535	622	191	151	69
ENSG00000182165	ENSG00000182165.18	TP53 target 1 [Source:HGNC Symbol;Acc:HGNC:17026]	TP53TG1	lincRNA	NA	NA	3.8750138787308552	3.927671746334798	202.286606346316	-0.6347400859667363	-0.6671416320108988	-0.586233310642442	0.025775010674936056	0.024081441474845564	8.82673150894602e-4	188	186	267	392	521	117	154	70
ENSG00000130305	ENSG00000130305.17	NOP2/Sun RNA methyltransferase 5 [Source:HGNC Symbol;Acc:HGNC:16385]	NSUN5	protein_coding	Q96P11	55695	4.384374129990427	4.435029634575645	288.12749821843056	-0.6351106424585744	-0.6643318553477031	-0.5961817785118003	0.020950737496058063	0.019186723892161098	1.9780028405850045e-4	284	269	330	605	821	191	161	106
ENSG00000099797	ENSG00000099797.15	trans-2,3-enoyl-CoA reductase [Source:HGNC Symbol;Acc:HGNC:4551]	TECR	protein_coding	B3KSQ1,Q9NZ01	9524	6.456015152775178	6.497582845657294	1210.0634207462138	-0.6359564984587683	-0.6491240659475226	-0.6054988057555648	0.01121032100592016	0.010947365429719209	1.2448567825309345e-6	1240	1195	1305	2365	3166	761	806	454
ENSG00000176422	ENSG00000176422.14	SPRY domain containing 4 [Source:HGNC Symbol;Acc:HGNC:27468]	SPRYD4	protein_coding	Q8WW59	283377	3.514918399536511	3.572506277399953	157.37775936781935	-0.6364817861683515	-0.6588856734614396	-0.5733872065798693	0.028002762572709537	0.031526717639528065	0.0015767508134411263	121	151	201	363	429	101	110	51
ENSG00000101460	ENSG00000101460.13	microtubule associated protein 1 light chain 3 alpha [Source:HGNC Symbol;Acc:HGNC:6838]	MAP1LC3A	protein_coding	Q9H492	84557	3.7056145743451943	3.7507244974361234	179.29197218587834	-0.6367831070475222	-0.5703748342040812	-0.4567993693330967	0.04452680745172011	0.06591509901647127	0.025560587133770175	166	180	193	350	377	109	155	73
ENSG00000151725	ENSG00000151725.12	centromere protein U [Source:HGNC Symbol;Acc:HGNC:21348]	MLF1IP	protein_coding	Q71F23	79682	3.77764078099626	3.8291097680974855	188.87063672257636	-0.637511110321719	-0.6681880770173728	-0.5926959512645193	0.02249896439278934	0.022618488714012883	5.044187718678528e-4	177	200	202	391	500	124	117	69
ENSG00000105373	ENSG00000105373.19	NOP53 ribosome biogenesis factor [Source:HGNC Symbol;Acc:HGNC:4333]	GLTSCR2	protein_coding	Q9NZM5	29997	6.14477319244607	6.192999692603825	978.7489171266488	-0.6379335486826054	-0.6538216488870638	-0.5923633288421409	0.020024005952751646	0.018706016881576432	1.4504707139571484e-4	935	1011	1108	1893	2897	655	574	332
ENSG00000115129	ENSG00000115129.14	tumor protein p53 inducible protein 3 [Source:HGNC Symbol;Acc:HGNC:19373]	TP53I3	protein_coding	B4DMQ7,Q53FA7	9540	6.567926353829337	6.611269836208218	1307.827814687364	-0.6391156349084587	-0.6465037659534194	-0.6013232660937397	0.012298646086830666	0.01232056168944314	1.2037425022383945e-6	1055	1192	1615	3105	3795	831	871	433
ENSG00000158292	ENSG00000158292.7	G protein-coupled receptor 153 [Source:HGNC Symbol;Acc:HGNC:23618]	GPR153	protein_coding	A0A0I9QQ03,Q6NV75	387509	6.394936349245048	6.441441926830274	1162.7284895244316	-0.639707497102672	-0.6426428350966714	-0.5853205791443643	0.017547570880680805	0.018840821970175232	9.523993955192179e-5	1139	1107	1208	2583	3328	829	702	377
ENSG00000104979	ENSG00000104979.9	chromosome 19 open reading frame 53 [Source:HGNC Symbol;Acc:HGNC:24991]	C19orf53	protein_coding	Q9UNZ5	28974	6.511539170049464	6.5537440861883836	1257.0691559856302	-0.6397736751487445	-0.6484480607135644	-0.607457475354911	0.011052191784528103	0.010947365429719209	2.6555963924820513e-7	1062	1136	1644	2714	3529	810	814	438
ENSG00000162244	ENSG00000162244.12	ribosomal protein L29 [Source:HGNC Symbol;Acc:HGNC:10331]	RPL29	protein_coding	P47914	6159	9.179017069567035	9.216637551900664	7973.227068711052	-0.6399597006278285	-0.641036734044393	-0.613542331382853	0.006918696849571169	0.008211485418643423	1.6041182038090902e-12	6870	7472	9990	16910	22184	4923	5332	2893
ENSG00000125733	ENSG00000125733.18	thyroid hormone receptor interactor 10 [Source:HGNC Symbol;Acc:HGNC:12304]	TRIP10	protein_coding	Q15642,W4VSQ9	9322	6.539633697989633	6.5819786790704375	1283.6474921506092	-0.642092288428286	-0.6483822068091813	-0.5987543210999547	0.012568644469645961	0.012003252626531076	1.4884752004146738e-5	1218	1343	1468	2395	3206	748	861	540
ENSG00000164182	ENSG00000164182.11	NADH:ubiquinone oxidoreductase complex assembly factor 2 [Source:HGNC Symbol;Acc:HGNC:28086]	NDUFAF2	protein_coding	A0A0S2Z5U1,Q8N183	91942	5.079963121112529	5.133205015065278	468.8570022760969	-0.6430152041065959	-0.6668067106054496	-0.5888239343842353	0.026614726897953522	0.02433063135252403	9.188551044558113e-4	444	474	589	842	1177	336	312	151
ENSG00000138433	ENSG00000138433.16	corepressor interacting with RBPJ, 1 [Source:HGNC Symbol;Acc:HGNC:24217]	CIR1	protein_coding	Q86X95	9541	4.570411914101424	4.6152770871490265	326.9948745292365	-0.6431239924528872	-0.6508914677112947	-0.5959268725735306	0.015314614006136628	0.014885478242447457	5.329896364828883e-5	273	348	382	676	817	194	240	123
ENSG00000177106	ENSG00000177106.16	EPS8 like 2 [Source:HGNC Symbol;Acc:HGNC:21296]	EPS8L2	protein_coding	Q9H6S3	64787	8.060814655356845	8.100539626429399	3680.2736614665014	-0.64442575020552	-0.6423829694531294	-0.6001584374113035	0.009436190066858875	0.010947365429719209	8.105325783878591e-7	3701	3285	4286	7509	8685	2106	2683	1542
ENSG00000187531	ENSG00000187531.14	sirtuin 7 [Source:HGNC Symbol;Acc:HGNC:14935]	SIRT7	protein_coding	Q9NRC8	51547	5.011058498956917	5.070055587815832	447.77535602105183	-0.6446308357735671	-0.683925371683369	-0.6040716176817682	0.029067318639729767	0.025023688438509953	7.880698187571084e-4	344	430	609	991	1378	283	272	140
ENSG00000188315	ENSG00000188315.8	chromosome 3 open reading frame 62 [Source:HGNC Symbol;Acc:HGNC:24771]	C3orf62	protein_coding	Q6ZUJ4	375341	3.034109965742469	3.089865620863575	112.72990675123964	-0.6448918368150479	-0.6307554827110705	-0.5077275590444168	0.04925304175888078	0.060660050453476264	0.019479609793999778	108	123	98	250	268	68	80	47
ENSG00000262814	ENSG00000262814.8	mitochondrial ribosomal protein L12 [Source:HGNC Symbol;Acc:HGNC:10378]	MRPL12	protein_coding	P52815	6182	6.18226456741623	6.234621887777423	1006.5829256667845	-0.6468164979826964	-0.661320467164988	-0.5928289482710593	0.022795324087334368	0.02322893557400135	3.807207634632051e-4	856	783	1387	2364	2880	682	641	319
ENSG00000169174	ENSG00000169174.11	proprotein convertase subtilisin/kexin type 9 [Source:HGNC Symbol;Acc:HGNC:20001]	PCSK9	protein_coding	Q8NBP7	255738	6.263244041952962	6.311589285679234	1062.880200096962	-0.6470234774469615	-0.6551163070203874	-0.5947919656664326	0.017714266497773794	0.018736236854380448	1.2947176070751953e-4	1060	1072	1112	2185	2829	764	690	336
ENSG00000173486	ENSG00000173486.13	FKBP prolyl isomerase 2 [Source:HGNC Symbol;Acc:HGNC:3718]	FKBP2	protein_coding	P26885,Q53XJ5	2286	5.662498251805879	5.716687772812012	704.1880681849337	-0.6478910060956422	-0.6629534887591865	-0.5717143092581418	0.03455303822512212	0.030529033140009685	0.002886959207803276	715	787	753	1204	1664	488	424	281
ENSG00000167283	ENSG00000167283.8	ATP synthase membrane subunit g [Source:HGNC Symbol;Acc:HGNC:14247]	ATP5L	protein_coding	O75964	10632	6.557480119105533	6.600127514858696	1298.5047091135052	-0.6491419770087591	-0.653212780774735	-0.6121575799119064	0.010370785726841391	0.010947365429719209	2.3545555165084431e-7	1134	1296	1546	2726	3509	887	827	444
ENSG00000111775	ENSG00000111775.3	cytochrome c oxidase subunit 6A1 [Source:HGNC Symbol;Acc:HGNC:2277]	COX6A1	protein_coding	H6SG15,P12074	1337	6.681982951630888	6.7268865285517165	1418.1030315805488	-0.6500213865096945	-0.6574769668470242	-0.6084690187258719	0.012568644469645961	0.012892750046922696	6.55487229407962e-6	1274	1373	1785	2818	3751	854	1094	458
ENSG00000102309	ENSG00000102309.15	peptidylprolyl cis/trans isomerase, NIMA-interacting 4 [Source:HGNC Symbol;Acc:HGNC:8992]	PIN4	protein_coding	Q9Y237	5303	4.6236830600004515	4.683900947729029	342.9479228142963	-0.6515780780801316	-0.6890344353001114	-0.5968472471120395	0.03191556811416391	0.02977245357374837	0.0021377737982482834	358	376	329	681	866	240	230	107
ENSG00000176108	ENSG00000176108.9	charged multivesicular body protein 6 [Source:HGNC Symbol;Acc:HGNC:25675]	CHMP6	protein_coding	Q96FZ7	79643	4.783830760248083	4.845568520860987	383.0540081042188	-0.6517014315334151	-0.6650737906475223	-0.5740550068259359	0.030031094779710988	0.03692791632889293	0.0027200658313854815	349	345	477	836	1081	293	235	105
ENSG00000072195	ENSG00000072195.15	striated muscle enriched protein kinase [Source:HGNC Symbol;Acc:HGNC:16901]	SPEG	protein_coding	Q15772	10290	4.194227503029156	4.2608443208407945	255.73746869837186	-0.6518857880703712	-0.7301191105752386	-0.6191841781069337	0.04783927286731553	0.031526717639528065	0.003790992739515614	288	284	262	439	647	137	183	93
ENSG00000189227	ENSG00000189227.6	chromosome 15 open reading frame 61 [Source:HGNC Symbol;Acc:HGNC:34453]	C15orf61	protein_coding	A6NNL5	145853	2.430221815472482	2.489063249505382	73.5707493787393	-0.6523614166170764	-0.6205344946268321	-0.49881247487072716	0.045620022634881324	0.0651733488062364	0.02292180828072644	68	59	89	170	185	40	55	31
ENSG00000102390	ENSG00000102390.11	polysaccharide biosynthesis domain containing 1 [Source:HGNC Symbol;Acc:HGNC:28790]	PBDC1	protein_coding	A6NDF3,Q9BVG4	51260	4.363581619950331	4.425377945871741	285.7072682603835	-0.65238467855962	-0.6427621430193163	-0.5347025907733094	0.0440239528830183	0.05181688264673624	0.009460382912710872	249	232	331	741	837	210	139	105
ENSG00000102901	ENSG00000102901.13	centromere protein T [Source:HGNC Symbol;Acc:HGNC:25787]	CENPT	protein_coding	B3KPB2,Q96BT3	80152	5.613156669836615	5.663241081240054	677.0585076948676	-0.6531430922895959	-0.6510451374471568	-0.5866264045803544	0.019123576791791722	0.021567180019780516	2.6666761116673343e-4	633	581	822	1516	1858	507	395	220
ENSG00000141934	ENSG00000141934.10	phospholipid phosphatase 2 [Source:HGNC Symbol;Acc:HGNC:9230]	PPAP2C	protein_coding	O43688	8612	4.050895423846958	4.10708450776435	229.14594641307542	-0.6535608336554856	-0.6763735447753358	-0.5986271170557468	0.021524914943886378	0.025043231326649328	5.042131654283536e-4	223	221	266	472	596	164	151	70
ENSG00000197858	ENSG00000197858.11	glycosylphosphatidylinositol anchor attachment 1 [Source:HGNC Symbol;Acc:HGNC:4446]	GPAA1	protein_coding	O43292	8733	5.337359213605842	5.400221955887605	564.6522349258701	-0.6570250844693584	-0.7194853647265889	-0.6304237309931715	0.03537262387688347	0.02471984881805029	0.0011895969156395642	640	616	557	1015	1581	337	347	197
ENSG00000253368	ENSG00000253368.4	TMF1 regulated nuclear protein 1 [Source:HGNC Symbol;Acc:HGNC:34348]	TRNP1	protein_coding	Q6NT89	388610	6.103941586319209	6.1498824385901445	950.4641291304987	-0.6583340753108985	-0.6350064159276596	-0.5671960277026943	0.018033651075742913	0.021187946466998564	5.288378006655612e-4	774	829	1148	2335	2272	472	771	402
ENSG00000241990	ENSG00000241990.5	PRR34 antisense RNA 1 [Source:HGNC Symbol;Acc:HGNC:50499]	RP6-109B7.3	antisense	NA	NA	3.168069534531349	3.235340921866818	124.28104789580405	-0.659504411895351	-0.7129204166068905	-0.6053839810024705	0.035551810845390004	0.03203282296224775	0.003161469239630128	105	112	178	260	342	78	77	42
ENSG00000169683	ENSG00000169683.8	leucine rich repeat containing 45 [Source:HGNC Symbol;Acc:HGNC:28302]	LRRC45	protein_coding	Q96CN5	201255	3.6206716212429493	3.6890509236975095	171.42928346519184	-0.662319342849908	-0.7244617259595346	-0.6040200792768969	0.04345891290289533	0.03705795650692969	0.005733230306263249	204	166	179	318	424	95	132	57
ENSG00000103037	ENSG00000103037.12	SET domain containing 6, protein lysine methyltransferase [Source:HGNC Symbol;Acc:HGNC:26116]	SETD6	protein_coding	Q8TBK2	79918	3.286084137998185	3.3587168935306395	135.31366244814762	-0.6625559102378741	-0.7187660692061512	-0.6073808875661219	0.034538398036405606	0.03412067644377165	0.0029181470353114177	132	111	174	308	387	73	102	40
ENSG00000160752	ENSG00000160752.14	farnesyl diphosphate synthase [Source:HGNC Symbol;Acc:HGNC:3631]	FDPS	protein_coding	A0A087X090,P14324	2224	8.1437191706518135	8.187589832768456	3904.977837377494	-0.6637772777085056	-0.6582247767611932	-0.6158450355917547	0.011062174169281562	0.012496481999301699	8.621120500027194e-7	3328	3484	4903	8949	10626	2738	2373	1335
ENSG00000118046	ENSG00000118046.16	serine/threonine kinase 11 [Source:HGNC Symbol;Acc:HGNC:11389]	STK11	protein_coding	A0A0S2Z4D1,Q15831	6794	5.8721675270375675	5.919748158716595	809.073570374473	-0.663809330950211	-0.6802680318166023	-0.6328571788728201	0.011146173214008025	0.010947365429719209	4.0136709067878725e-7	706	775	981	1804	2434	480	519	269
ENSG00000125657	ENSG00000125657.5	TNF superfamily member 9 [Source:HGNC Symbol;Acc:HGNC:11939]	TNFSF9	protein_coding	A0A0U5J8I0,P41273	8744	4.256538376518923	4.321269545992518	265.5865768351316	-0.6640323302823009	-0.6973662972075625	-0.6107046720850595	0.026614726897953522	0.028997473987878743	9.879428716355243e-4	203	270	328	628	748	167	192	74
ENSG00000175756	ENSG00000175756.13	aurora kinase A interacting protein 1 [Source:HGNC Symbol;Acc:HGNC:24114]	AURKAIP1	protein_coding	A0A024R0F0,Q9NWT8	54998	6.752354863466494	6.800821427409416	1491.812415040055	-0.6640443335619738	-0.6666291634389674	-0.6120816543270288	0.015827227773468996	0.016169494719646703	3.1311168586890486e-5	1227	1367	1966	3298	4491	961	850	523
ENSG00000108278	NA	NA	ZNHIT3	protein_coding	NA	NA	3.8460117531631126	3.8949726996085814	197.5895217359341	-0.6640819572338508	-0.6231990046566758	-0.5504028238574238	0.02505557787769289	0.03322183471052848	0.0025305835651875516	175	147	239	504	486	117	140	83
ENSG00000068001	ENSG00000068001.14	hyaluronidase 2 [Source:HGNC Symbol;Acc:HGNC:5321]	HYAL2	protein_coding	Q12891	8692	3.2193807503749703	3.2891870292478513	128.64513376062462	-0.6649553678983164	-0.6857972117372259	-0.574087542682023	0.04104021119407225	0.040573488685952355	0.006449878532750344	106	101	159	352	368	74	89	43
ENSG00000205981	ENSG00000205981.8	DnaJ heat shock protein family (Hsp40) member C19 [Source:HGNC Symbol;Acc:HGNC:30528]	DNAJC19	protein_coding	A0A0S2Z5X1,Q96DA6	131118	4.4294439690378	4.472264687244059	296.3917518450684	-0.6660061237303434	-0.581677739209731	-0.4947593256618002	0.02574365813756874	0.04183438630890018	0.008253094882653314	239	280	345	663	627	167	239	137
ENSG00000125898	ENSG00000125898.13	family with sequence similarity 110 member A [Source:HGNC Symbol;Acc:HGNC:16188]	FAM110A	protein_coding	Q9BQ89	83541	4.514386191565801	4.573809468546171	317.35283056826756	-0.6672187586802292	-0.726097436144063	-0.6514163795743954	0.0223171981622929	0.016169494719646703	1.4353243509095326e-4	315	294	420	606	905	192	190	108
ENSG00000102871	ENSG00000102871.16	TNFRSF1A associated via death domain [Source:HGNC Symbol;Acc:HGNC:12030]	TRADD	protein_coding	Q15628	8717	4.8730117989161	4.9214606501049225	404.48623800980005	-0.6674584265350484	-0.6831560171526232	-0.6304928209169095	0.012903573432087454	0.01168612596705623	9.064042506787557e-6	366	364	543	823	1030	239	292	144
ENSG00000143314	ENSG00000143314.12	mitochondrial ribosomal protein L24 [Source:HGNC Symbol;Acc:HGNC:14037]	MRPL24	protein_coding	Q96A35	79590	5.605801276469032	5.675345521106368	682.8711802362449	-0.6693041527250074	-0.7055553986518596	-0.6027640895261416	0.04198818545825924	0.03938073063817478	0.003950139613461969	666	765	767	1249	1973	479	441	177
ENSG00000137094	ENSG00000137094.14	DnaJ heat shock protein family (Hsp40) member B5 [Source:HGNC Symbol;Acc:HGNC:14887]	DNAJB5	protein_coding	O75953	25822	4.308746905306409	4.356660846351723	273.13977287748685	-0.6729833990939499	-0.6603043494161492	-0.6037076557117311	0.0159024957216033	0.018840821970175232	1.303767405324113e-4	256	260	316	580	695	181	152	115
ENSG00000167526	ENSG00000167526.13	ribosomal protein L13 [Source:HGNC Symbol;Acc:HGNC:10303]	RPL13	protein_coding	A8K4C8,P26373	6137	10.132575476383414	10.175908129651399	15505.926188779074	-0.6730142878283679	-0.6798616912047544	-0.6453155066951552	0.007286755620466351	0.008809634176710428	2.012965620833821e-9	12714	14001	20986	34162	39172	9234	10717	5845
ENSG00000161267	ENSG00000161267.12	3-hydroxybutyrate dehydrogenase 1 [Source:HGNC Symbol;Acc:HGNC:1027]	BDH1	protein_coding	Q02338	622	4.226648677893133	4.284089104783095	259.5530469582319	-0.6730239969156331	-0.7192822960276547	-0.6442454048948061	0.019777436102027802	0.01694805257682417	1.7628555387110096e-4	283	252	279	524	689	136	185	94
ENSG00000173715	ENSG00000173715.17	chromosome 11 open reading frame 80 [Source:HGNC Symbol;Acc:HGNC:26197]	C11orf80	protein_coding	B4DXL1,Q8N6T0	79703	4.328441634853861	4.394616342678429	279.5688287424676	-0.6736133805750883	-0.7254542229705769	-0.6426877841265901	0.022795324087334368	0.021933019963946455	3.0243530970185974e-4	262	266	337	623	841	181	172	78
ENSG00000137857	ENSG00000137857.17	dual oxidase 1 [Source:HGNC Symbol;Acc:HGNC:3062]	DUOX1	protein_coding	Q9NRD9	53905	5.846466158277491	5.89609623263645	797.942230688813	-0.674667731642154	-0.6541566179924153	-0.57046363988763	0.02140539062009857	0.02445265080740403	0.001536310407630383	844	771	864	1526	1734	425	607	357
ENSG00000123297	ENSG00000123297.20	Ts translation elongation factor, mitochondrial [Source:HGNC Symbol;Acc:HGNC:12367]	TSFM	protein_coding	E5KS95,P43897	10102	4.598805576247021	4.653457067838883	335.08780614526137	-0.6751732844469461	-0.6694779224020005	-0.6013056758453115	0.0192927111007002	0.021707570225992824	3.2176692025944164e-4	263	306	407	844	853	216	256	103
ENSG00000141873	ENSG00000141873.11	solute carrier family 39 member 3 [Source:HGNC Symbol;Acc:HGNC:17128]	SLC39A3	protein_coding	Q9BRY0	29985	4.654346098330759	4.699109356682252	346.79882220317813	-0.6754027463814982	-0.6465667422102355	-0.5893822759053318	0.015142018409633575	0.01676326934393407	1.8193812262640342e-4	336	297	421	738	786	203	272	136
ENSG00000089280	ENSG00000089280.19	FUS RNA binding protein [Source:HGNC Symbol;Acc:HGNC:4010]	FUS	protein_coding	P35637,Q13344,Q6IBQ5	2521	7.841215242896429	7.901724178032561	3204.9262812357574	-0.6756783431277784	-0.6901186224623724	-0.6004795625781909	0.03191556811416391	0.03304204919048003	0.0019673189099326614	3520	3473	3261	5637	8244	2341	1877	1076
ENSG00000152082	ENSG00000152082.15	mitotic spindle organizing protein 2B [Source:HGNC Symbol;Acc:HGNC:25886]	MZT2B	protein_coding	B8ZZ87,Q6NZ67	80097	6.790319948935657	6.8331029158481345	1526.558721057152	-0.6758508780413007	-0.6814701321344471	-0.6511919462740008	0.006384132546870112	0.005993028747940769	2.4323422896082748e-12	1315	1457	1923	3305	4126	871	1040	566
ENSG00000104983	ENSG00000104983.8	coiled-coil domain containing 61 [Source:HGNC Symbol;Acc:HGNC:33629]	CCDC61	protein_coding	Q9Y6R9	729440	2.9689365818974336	3.028383271125846	107.66516557503152	-0.6761482144444724	-0.7087980215470837	-0.6178150342509328	0.023704522421510166	0.023701109155764	0.0011657529096668344	102	102	133	225	282	63	70	40
ENSG00000171219	ENSG00000171219.9	CDC42 binding protein kinase gamma [Source:HGNC Symbol;Acc:HGNC:29829]	CDC42BPG	protein_coding	Q6DT37	55561	5.675214892253846	5.724078472074072	707.8241951510108	-0.6773715875214604	-0.6603558331706149	-0.5875019671305011	0.0178695254216582	0.019821450865418075	5.991082755468579e-4	733	690	738	1446	1622	360	551	305
ENSG00000188846	ENSG00000188846.14	ribosomal protein L14 [Source:HGNC Symbol;Acc:HGNC:10305]	RPL14	protein_coding	P50914	9045	9.481409463333286	9.524694150358318	9871.849766858051	-0.6788222209680725	-0.6784065879733244	-0.6460191072887888	0.007286755620466351	0.008809634176710428	1.02142862026742e-9	8731	9603	12450	20263	26474	6423	6074	3577
ENSG00000196123	ENSG00000196123.13	KIAA0895 like [Source:HGNC Symbol;Acc:HGNC:34408]	KIAA0895L	protein_coding	Q68EN5	653319	3.7074427219853234	3.758864158129188	179.96671002356783	-0.6792260102057878	-0.6423418036262891	-0.555740238767129	0.024956436767389754	0.03589687656673316	0.00364027495979521	185	165	191	383	405	132	124	64
ENSG00000198736	ENSG00000198736.11	methionine sulfoxide reductase B1 [Source:HGNC Symbol;Acc:HGNC:14133]	MSRB1	protein_coding	Q9NZV6	51734	4.377151767508423	4.456757914805771	292.2592072419104	-0.6798184816084145	-0.7037002124659233	-0.5684108466018742	0.04832678691438803	0.06114553425753206	0.013596473858528316	295	288	342	579	813	240	157	76
ENSG00000170473	ENSG00000170473.17	PYM homolog 1, exon junction complex associated factor [Source:HGNC Symbol;Acc:HGNC:30258]	WIBG	protein_coding	Q9BRP8	84305	5.360250221376821	5.413353402787215	568.8643990705863	-0.6819132196030365	-0.6849975204618102	-0.6253297340218503	0.01618802943778354	0.01694805257682417	6.714256169462381e-5	465	471	744	1421	1475	390	374	185
ENSG00000107281	ENSG00000107281.10	neural proliferation, differentiation and control 1 [Source:HGNC Symbol;Acc:HGNC:7899]	NPDC1	protein_coding	Q9NQX5	56654	5.8132513552195935	5.863191767154842	778.0749360134133	-0.682408667615777	-0.6910770046099761	-0.6410975031278149	0.011528265026326279	0.011437362784046872	2.405109920724312e-6	683	686	987	1799	2140	409	597	262
ENSG00000021355	ENSG00000021355.13	serpin family B member 1 [Source:HGNC Symbol;Acc:HGNC:3311]	SERPINB1	protein_coding	P30740,V9HWH1	1992	7.589614242538888	7.6578295519579465	2704.867640932609	-0.6860697671445674	-0.6999239253888173	-0.5840544097821869	0.045762245183114024	0.04551837842714921	0.0060650916579407166	1778	2218	3782	7477	6745	1240	2077	1120
ENSG00000007392	ENSG00000007392.16	LUC7 like [Source:HGNC Symbol;Acc:HGNC:6723]	LUC7L	protein_coding	A8MYV2,D3DU41,Q1W6G4,Q9NQ29	55692	4.92439677578321	4.9792568389207155	420.7577263877738	-0.6867709780595286	-0.689952561028109	-0.6260343549099513	0.01606654532932674	0.01830375723837772	1.0222874876007975e-4	396	385	499	941	1142	306	234	140
ENSG00000187514	ENSG00000187514.16	prothymosin alpha [Source:HGNC Symbol;Acc:HGNC:9623]	PTMA	protein_coding	P06454,Q53S24	5757	8.788918657507782	8.842186081785844	6154.846227096309	-0.6887172451682173	-0.7005876039386556	-0.6354296103519298	0.016552127364611938	0.0176452155343438	1.1351674749228548e-4	6329	6798	6556	11127	14318	4005	3819	2443
ENSG00000148803	ENSG00000148803.12	fucose mutarotase [Source:HGNC Symbol;Acc:HGNC:24733]	FUOM	protein_coding	A2VDF0,X6R6T9	282969	3.180342949707941	3.260151017722997	126.38079333437	-0.6906522207541369	-0.7581729370736051	-0.6296104730457979	0.04408009733816507	0.037205563993142655	0.005941747544887464	99	109	201	270	349	69	81	44
ENSG00000166337	ENSG00000166337.10	TATA-box binding protein associated factor 10 [Source:HGNC Symbol;Acc:HGNC:11543]	TAF10	protein_coding	Q12962	6881	5.916303047509422	5.9724120788699535	838.9783167906354	-0.6927857250753531	-0.7069758097957913	-0.6480576956454711	0.015068682404504232	0.015900778166905355	2.274652409386733e-5	767	765	1062	1848	2461	546	541	241
ENSG00000099385	ENSG00000099385.11	BAF chromatin remodeling complex subunit BCL7C [Source:HGNC Symbol;Acc:HGNC:1006]	BCL7C	protein_coding	Q8WUZ0	9274	5.039112292893583	5.101425496175879	457.58756823806795	-0.6929215167887948	-0.730029597528255	-0.6587982111330625	0.019528446635357265	0.01694805257682417	9.523993955192179e-5	420	426	557	1056	1459	270	265	141
ENSG00000197728	ENSG00000197728.11	ribosomal protein S26 [Source:HGNC Symbol;Acc:HGNC:10414]	RPS26	protein_coding	A0A024RB14,P62854	6231	8.148805909991669	8.210563840425912	3970.3467011909274	-0.6931197710006901	-0.7084618424496008	-0.6231446019997474	0.028170583748422285	0.02905676768059049	0.0011049785074712098	4346	4315	4155	6940	9961	2558	2964	1181
ENSG00000167543	ENSG00000167543.16	tumor protein p53 inducible protein 13 [Source:HGNC Symbol;Acc:HGNC:25102]	TP53I13	protein_coding	A0A024QZ67,Q8NBR0	90313	4.655289673244359	4.710842268328352	348.8135793583418	-0.6942573029800386	-0.7073200687653219	-0.6477310966158389	0.01584093922317833	0.014807808234329449	3.984922345360675e-5	297	277	468	866	940	198	237	125
ENSG00000140939	ENSG00000140939.14	nucleolar protein 3 [Source:HGNC Symbol;Acc:HGNC:7869]	NOL3	protein_coding	O60936,Q5TZN6	8996	4.538833712625955	4.592380728253732	321.7160421428156	-0.6956424448640788	-0.6720563432679346	-0.5961905386540056	0.020391637730519767	0.023929137158689752	9.50581781505361e-4	302	241	422	750	775	165	244	134
ENSG00000168890	ENSG00000168890.14	transmembrane protein 150A [Source:HGNC Symbol;Acc:HGNC:24677]	TMEM150A	protein_coding	Q86TG1	129303	3.9031106040231487	3.9511452520834034	205.96359388171615	-0.6973156631387691	-0.5887538636797465	-0.48201428312544714	0.03436582715916211	0.05921735977837184	0.018390648368564827	151	193	254	477	418	130	163	90
ENSG00000135390	ENSG00000135390.21	ATP synthase membrane subunit c locus 2 [Source:HGNC Symbol;Acc:HGNC:842]	ATP5G2	protein_coding	Q06055	517	6.782321433111529	6.835337043996475	1529.9961496095257	-0.6974515889392746	-0.6968853732881116	-0.6304921692523447	0.01637621247849235	0.01694805257682417	1.3948485201095622e-4	1569	1522	1790	2860	3337	998	1173	516
ENSG00000175866	ENSG00000175866.15	BAR/IMD domain containing adaptor protein 2 [Source:HGNC Symbol;Acc:HGNC:947]	BAIAP2	protein_coding	I3L4C2,Q9UQB8	10458	6.604932466682697	6.652379128061595	1346.7403842275878	-0.6975981955211614	-0.7068463956908342	-0.6694375448050721	0.007286755620466351	0.006696953573633965	2.118106373270761e-9	1322	1373	1450	2868	3708	800	831	495
ENSG00000115425	ENSG00000115425.14	peroxisomal trans-2-enoyl-CoA reductase [Source:HGNC Symbol;Acc:HGNC:18281]	PECR	protein_coding	Q9BY49	55825	2.548009761258739	2.6226100680468436	80.77171205962082	-0.6980482682528312	-0.6919854849238339	-0.5499487265316092	0.04418211872717457	0.06092603705391217	0.01743955945794702	86	64	97	178	195	59	54	25
ENSG00000172932	ENSG00000172932.16	ankyrin repeat domain 13D [Source:HGNC Symbol;Acc:HGNC:27880]	ANKRD13D	protein_coding	A0A024R5D5,Q6ZTN6	338692	5.1465977054348375	5.196669489106775	489.7412931736342	-0.6984065619863127	-0.697643630410679	-0.651722546598175	0.010890248794491261	0.010952802594776077	1.16736481977758e-6	462	441	592	1093	1305	324	273	185
ENSG00000106992	ENSG00000106992.19	adenylate kinase 1 [Source:HGNC Symbol;Acc:HGNC:361]	AK1	protein_coding	P00568,Q5T9B7,Q6FGX9	203	5.03004946357654	5.095488310916813	456.8555869063062	-0.6989931366515386	-0.7500311292296861	-0.6662571177170673	0.024956436767389754	0.01958160589340253	4.703783266693159e-4	500	503	478	834	1143	269	332	144
ENSG00000176101	ENSG00000176101.12	SS nuclear autoantigen 1 [Source:HGNC Symbol;Acc:HGNC:11321]	SSNA1	protein_coding	A0A024R8G6,O43805	8636	5.637076121527225	5.700036820769057	694.7872086920687	-0.7012998570493594	-0.7271202811898879	-0.6515442298086251	0.02140539062009857	0.020496346020710182	3.130864722053612e-4	659	736	852	1311	1917	484	424	201
ENSG00000134330	ENSG00000134330.19	isoamyl acetate hydrolyzing esterase 1 (putative) [Source:HGNC Symbol;Acc:HGNC:27696]	IAH1	protein_coding	A0A140VJL6,Q05D21,Q2TAA2,Q6NVV8	285148	4.814711399011527	4.875735294796874	391.4782590468471	-0.7027835569441842	-0.7250030879720761	-0.6541665683520187	0.018033651075742913	0.018078720360455523	1.3149723169498777e-4	366	372	499	816	1088	274	214	126
ENSG00000171345	ENSG00000171345.13	keratin 19 [Source:HGNC Symbol;Acc:HGNC:6436]	KRT19	protein_coding	P08727	3880	12.094879350936555	12.141550771764367	60563.744733230305	-0.7029820279851181	-0.7096153881737078	-0.6746208172534832	0.006595230267883494	0.008123041430502307	1.330883012881717e-10	50320	53551	81981	138893	154059	34743	41344	22650
ENSG00000110057	ENSG00000110057.8	unc-93 homolog B1, TLR signaling regulator [Source:HGNC Symbol;Acc:HGNC:13481]	UNC93B1	protein_coding	Q9H1C4	81622	4.471709351069098	4.5273675704407514	307.3818305524904	-0.7052654013611184	-0.7348236929056162	-0.6778450917222368	0.011842644985416116	0.010947365429719209	3.066141251977916e-6	277	328	368	631	787	182	211	104
ENSG00000126091	ENSG00000126091.21	ST3 beta-galactoside alpha-2,3-sialyltransferase 3 [Source:HGNC Symbol;Acc:HGNC:10866]	ST3GAL3	protein_coding	Q11203	6487	3.2422971901136406	3.301957358350423	130.70315153251067	-0.7061823379581956	-0.7069271669260523	-0.6146990407766534	0.024887611610322484	0.029396894503696452	0.002022553194167184	133	124	156	259	308	91	81	47
ENSG00000166347	ENSG00000166347.19	cytochrome b5 type A [Source:HGNC Symbol;Acc:HGNC:2570]	CYB5A	protein_coding	P00167	1528	4.72542125729663	4.787747964841036	367.9707950191774	-0.7067493106344294	-0.7062237038975786	-0.6204876322136018	0.0231139186432002	0.024796171506388406	0.0010443912724028646	293	286	521	924	908	220	283	119
ENSG00000183011	ENSG00000183011.13	N-alpha-acetyltransferase 38, NatC auxiliary subunit [Source:HGNC Symbol;Acc:HGNC:28212]	LSMD1	protein_coding	I3L3Z2,I3L4V0,Q9BRA0	84316	4.7234686844767815	4.7783213587826054	366.39602418099895	-0.7083373912187318	-0.6813263059078017	-0.5976169555553635	0.020980571354420146	0.024139844011144967	0.0013914548987934352	332	307	510	757	810	200	301	140
ENSG00000226742	ENSG00000226742.4	heat shock factor binding protein 1 like 1 [Source:HGNC Symbol;Acc:HGNC:37243]	HSBP1L1	protein_coding	C9JCN9	440498	4.596730767752551	4.649608771434131	334.91574662225406	-0.708700410122513	-0.6847468811334414	-0.616097125332948	0.01597104623535906	0.018840821970175232	3.4194453427644693e-4	273	322	435	731	789	169	266	134
ENSG00000162076	ENSG00000162076.13	FLYWCH family member 2 [Source:HGNC Symbol;Acc:HGNC:25178]	FLYWCH2	protein_coding	Q96CP2	114984	4.240366033420371	4.302601657031115	262.1639005001952	-0.7087475331761939	-0.7434831339459824	-0.6766765394349545	0.014276194368206327	0.01334135734551411	1.4884752004146738e-5	236	235	315	653	753	146	176	83
ENSG00000119431	ENSG00000119431.9	haloacid dehalogenase like hydrolase domain containing 3 [Source:HGNC Symbol;Acc:HGNC:28171]	HDHD3	protein_coding	Q9BSH5	81932	3.7956443767715324	3.8607294378262638	192.70195388483344	-0.7094581703065015	-0.6807870370024569	-0.5704745657539962	0.03416151984543715	0.04391654300932609	0.007401070984284947	141	154	284	469	450	124	143	67
ENSG00000160796	ENSG00000160796.18	neurobeachin like 2 [Source:HGNC Symbol;Acc:HGNC:31928]	NBEAL2	protein_coding	Q6ZNJ1	23218	7.219706265953632	7.270905379780345	2070.843979076103	-0.7106269868467261	-0.6931007268469481	-0.6269975182110732	0.01335988654575087	0.015900778166905355	1.2364499382017298e-4	2131	1991	2227	4364	4425	1080	1550	913
ENSG00000215788	ENSG00000215788.10	TNF receptor superfamily member 25 [Source:HGNC Symbol;Acc:HGNC:11910]	TNFRSF25	protein_coding	Q93038	8718	5.115884196336381	5.1686036433869855	480.50451841501206	-0.7110092957128683	-0.7030084761419992	-0.6438875846101229	0.012660298243465394	0.013799665092665352	3.6401703750792124e-5	454	434	617	1002	1108	282	385	162
ENSG00000132646	ENSG00000132646.11	proliferating cell nuclear antigen [Source:HGNC Symbol;Acc:HGNC:8729]	PCNA	protein_coding	P12004	5111	6.139542562746998	6.2004689080583475	984.02243869815	-0.7136762500283537	-0.7442388853107996	-0.6784660624247058	0.01696116670573768	0.015330846962690069	5.6303355101348384e-5	940	1148	1077	1871	2706	619	607	315
ENSG00000169288	ENSG00000169288.18	mitochondrial ribosomal protein L1 [Source:HGNC Symbol;Acc:HGNC:14275]	MRPL1	protein_coding	Q9BYD6	65008	4.247366239152231	4.3077445641085275	263.5262699538016	-0.7141367524096269	-0.6928959035763778	-0.6039438960032705	0.025775010674936056	0.029396894503696452	0.002067525943350162	180	239	370	647	622	155	192	100
ENSG00000074071	ENSG00000074071.15	mitochondrial ribosomal protein S34 [Source:HGNC Symbol;Acc:HGNC:16618]	MRPS34	protein_coding	C9JJ19,P82930	65993	6.127188552233071	6.177890041763519	969.0827818635933	-0.7142553019803408	-0.7165249995145111	-0.6699892296612437	0.00946380658126808	0.009240666374017588	6.797568350233862e-7	933	915	1236	1929	2243	600	713	333
ENSG00000131174	ENSG00000131174.7	cytochrome c oxidase subunit 7B [Source:HGNC Symbol;Acc:HGNC:2291]	COX7B	protein_coding	P24311	1349	6.419825514013336	6.4858428822253105	1199.1104430912321	-0.7157025240736529	-0.7232439862538799	-0.6256288493424298	0.03089475101256986	0.030244087284682263	0.0018724478515383845	834	948	1726	3254	2631	803	771	456
ENSG00000133985	ENSG00000133985.3	tetratricopeptide repeat domain 9 [Source:HGNC Symbol;Acc:HGNC:20267]	TTC9	protein_coding	A0A024R6B1,Q92623	23508	5.493955950239511	5.542288829500061	623.4511745368466	-0.7159628729493516	-0.6936339143277163	-0.64791117241369	0.009005180124663701	0.010947365429719209	3.138388846494861e-6	559	613	714	1401	1498	313	443	272
ENSG00000148908	ENSG00000148908.15	regulator of G protein signaling 10 [Source:HGNC Symbol;Acc:HGNC:9992]	RGS10	protein_coding	O43665	6001	4.955187064823239	5.029680786692554	435.59486188715175	-0.7168745984142634	-0.7665532458607308	-0.6771124955086014	0.025775010674936056	0.024427673049861803	6.750770609761108e-4	373	510	510	897	1247	287	269	116
ENSG00000128563	ENSG00000128563.13	PRKR interacting protein 1 [Source:HGNC Symbol;Acc:HGNC:21894]	PRKRIP1	protein_coding	A0A024QYV5,Q9H875	79706	3.481754736681993	3.542325687011923	154.86689894886004	-0.7175619296106498	-0.6875071392660704	-0.5818602883840732	0.02832662238590999	0.041924605069414644	0.0062699110263349225	143	130	217	310	361	78	105	73
ENSG00000148334	ENSG00000148334.15	prostaglandin E synthase 2 [Source:HGNC Symbol;Acc:HGNC:17822]	PTGES2	protein_coding	A6NHH0,B3KPZ2,B4DWP1,Q9H7Z7	80142	5.4190483774811256	5.4857830912217365	598.4126753702429	-0.7184810668315846	-0.7383419973399445	-0.6576856562091286	0.021043610281616724	0.022618488714012883	4.248175914773247e-4	645	559	661	1278	1689	427	338	172
ENSG00000167674	ENSG00000167674.15	HDGF like 2 [Source:HGNC Symbol;Acc:HGNC:14680]	HDGFRP2	protein_coding	Q7Z4V5	84717	6.195281594532108	6.246761848776071	1016.5556033629001	-0.7187625768239466	-0.7272309466183291	-0.6832456129461606	0.00843257471997953	0.008278446636962837	1.5082492893175483e-7	1038	999	1203	1992	2485	660	645	361
ENSG00000128951	ENSG00000128951.14	deoxyuridine triphosphatase [Source:HGNC Symbol;Acc:HGNC:3078]	DUT	protein_coding	A0A0C4DGL3,H0YNW5,P33316	1854	5.243532658446721	5.298988443353732	526.0412892052889	-0.7188650685540146	-0.7063320598985506	-0.6393950107275946	0.015207921766348208	0.01698968962595473	1.5344053461791455e-4	421	457	731	1220	1304	258	378	221
ENSG00000142409	ENSG00000142409.6	zinc finger protein 787 [Source:HGNC Symbol;Acc:HGNC:26998]	ZNF787	protein_coding	Q6DD87	126208	4.552123688522462	4.610173846393185	325.49681838772767	-0.720047665209739	-0.7492065741667158	-0.6935353878090317	0.01131618030238403	0.010515974094067865	1.4898738950646396e-6	340	313	341	742	868	197	201	112
ENSG00000106400	ENSG00000106400.12	zinc finger HIT-type containing 1 [Source:HGNC Symbol;Acc:HGNC:21688]	ZNHIT1	protein_coding	O43257	10467	6.366068173550163	6.419549333981981	1145.0469295918833	-0.7216568811136183	-0.7340411302935396	-0.690232861639866	0.008155110771264806	0.008290763059647117	1.4386701393585164e-8	1072	1143	1351	2480	3288	671	759	356
ENSG00000127419	ENSG00000127419.17	transmembrane protein 175 [Source:HGNC Symbol;Acc:HGNC:28709]	TMEM175	protein_coding	D3DVN5,Q9BSA9	84286	3.998694961897809	4.058019227383782	222.43290311593432	-0.7237421945022272	-0.6401698560613438	-0.4980017970843993	0.03955230080686489	0.0673901643386184	0.026368097883107924	225	206	262	420	447	107	187	105
ENSG00000187091	ENSG00000187091.13	phospholipase C delta 1 [Source:HGNC Symbol;Acc:HGNC:9060]	PLCD1	protein_coding	A8K8F9,P51178	5333	5.208967213945854	5.273965628366352	518.6591946081337	-0.7251779632429864	-0.6425349550348077	-0.48349618823483087	0.04205365633810002	0.07517166587103365	0.034185993469534146	522	531	562	960	1023	239	389	280
ENSG00000135940	ENSG00000135940.7	cytochrome c oxidase subunit 5B [Source:HGNC Symbol;Acc:HGNC:2269]	COX5B	protein_coding	P10606	1329	6.720609790090567	6.792044154587263	1483.5284318240595	-0.7264683300086341	-0.7400938009521321	-0.6302172169610154	0.0349907611919815	0.034141782538313833	0.0029872582846065315	1031	1137	2239	3970	3310	764	1078	616
ENSG00000198467	ENSG00000198467.16	tropomyosin 2 [Source:HGNC Symbol;Acc:HGNC:12011]	TPM2	protein_coding	A7XZE4,P07951,Q5TCU3,V9HW25	7169	7.475074430152889	7.53172166964545	2478.380704169074	-0.7285377327760725	-0.7270659505908079	-0.6650997006604279	0.013496851099899284	0.015252867847669225	3.393908806532196e-5	1994	2120	3504	5828	5434	1699	1681	858
ENSG00000167747	ENSG00000167747.14	chromosome 19 open reading frame 48 [Source:HGNC Symbol;Acc:HGNC:29667]	C19orf48	protein_coding	A0A024R4G9,Q6RUI8	84798	5.774928171585201	5.846828807010917	769.1182093785319	-0.7289624810457573	-0.7541024347625624	-0.6662296144007428	0.02608076456148086	0.026436506388786713	8.104182637463005e-4	781	826	867	1499	2290	526	432	211
ENSG00000161513	ENSG00000161513.12	ferredoxin reductase [Source:HGNC Symbol;Acc:HGNC:3642]	FDXR	protein_coding	A0A0A0MSZ4,A0A0A0MT64,A0A0A0MTN9,A0A0A0MTR6,A0A0C4DFN8,A0A0C4DGN7,P22570	2232	3.6623055369135153	3.7291302305833898	175.79316078966235	-0.7290011483426482	-0.7443100804231207	-0.6601519186748048	0.021172471731380756	0.022904881051604313	6.215764482241445e-4	136	161	257	393	443	110	112	61
ENSG00000070423	ENSG00000070423.18	ring finger protein 126 [Source:HGNC Symbol;Acc:HGNC:21151]	RNF126	protein_coding	A0A024R206,A8K0Q1,Q9BV68	55658	6.175842549755753	6.241288345187085	1011.0379193642312	-0.7304447123533457	-0.7364793072308835	-0.6618290431387545	0.02057801592202925	0.021603776183431917	2.6908767694358056e-4	934	1025	1178	2228	3261	641	563	288
ENSG00000107872	ENSG00000107872.12	F-box and leucine rich repeat protein 15 [Source:HGNC Symbol;Acc:HGNC:28155]	FBXL15	protein_coding	Q9H469	79176	3.781904060100158	3.8455367123696353	190.8929928978361	-0.7307837334329287	-0.6880170780871765	-0.5818174639988523	0.02656970425417959	0.039393346447923916	0.0056505661910817625	166	148	265	445	437	99	161	71
ENSG00000112039	ENSG00000112039.5	FA complementation group E [Source:HGNC Symbol;Acc:HGNC:3586]	FANCE	protein_coding	Q9HB96	2178	2.4269404356604434	2.4976526896780085	74.32141366618265	-0.7308461772533559	-0.677884137273366	-0.5136573135297273	0.04814900891016713	0.07916491007937809	0.03432033161304989	80	69	74	162	171	55	39	31
ENSG00000132781	ENSG00000132781.18	mutY DNA glycosylase [Source:HGNC Symbol;Acc:HGNC:7527]	MUTYH	protein_coding	D3DPZ6,E5KP25,E5KP26,E5KP27,E5KP28,E9PM53,Q9UIF7	4595	2.888977092525431	2.989228923134828	104.36410177898402	-0.7314099347894225	-0.8369306749071944	-0.6929713148149473	0.04196775710698884	0.03479756810614359	0.003912713781610637	93	114	140	211	290	55	76	26
ENSG00000239382	ENSG00000239382.10	alkB homolog 6 [Source:HGNC Symbol;Acc:HGNC:28243]	ALKBH6	protein_coding	B4E3P3,Q3KRA9	84964	4.407603614370264	4.466125895113363	294.44403607849824	-0.7327932093255749	-0.7275914373269591	-0.6632069891498101	0.013234234855319639	0.015330846962690069	6.160485400815072e-5	245	286	383	656	713	155	234	102
ENSG00000233276	ENSG00000233276.6	glutathione peroxidase 1 [Source:HGNC Symbol;Acc:HGNC:4553]	GPX1	protein_coding	P07203,Q7L4Q3	2876	8.535380187854209	8.596028747656767	5180.718573687672	-0.734705621449228	-0.7298100979718188	-0.665906262770668	0.017714266497773794	0.019821450865418075	9.478282817490966e-5	4233	4438	7186	12360	14785	3465	3242	1485
ENSG00000177595	ENSG00000177595.18	p53-induced death domain protein 1 [Source:HGNC Symbol;Acc:HGNC:16491]	PIDD	protein_coding	Q9HB75	55367	3.5092458335005134	3.5713029873159554	157.68426262143046	-0.7355398030510646	-0.7392878887556521	-0.6624847556321631	0.0170766790299174	0.01958160589340253	2.793207918422799e-4	167	148	176	337	371	101	110	52
ENSG00000197070	ENSG00000197070.14	arrestin domain containing 1 [Source:HGNC Symbol;Acc:HGNC:28633]	ARRDC1	protein_coding	Q8N5I2	92714	6.033938420726254	6.0946724350927655	913.7135814525267	-0.7368898733633723	-0.7534537519918761	-0.6975210903959336	0.011842644985416116	0.011880964281666868	3.713872185087516e-6	885	922	1095	1895	2566	587	580	262
ENSG00000178741	ENSG00000178741.12	cytochrome c oxidase subunit 5A [Source:HGNC Symbol;Acc:HGNC:2267]	COX5A	protein_coding	P20674	9377	6.898326102327791	6.951313113739997	1656.8445361449121	-0.7399845011533137	-0.7447842351035221	-0.7063902308539228	0.006928782513364762	0.006696953573633965	3.944043134203713e-9	1375	1528	2271	3737	3982	1022	1122	576
ENSG00000185101	ENSG00000185101.13	anoctamin 9 [Source:HGNC Symbol;Acc:HGNC:20679]	ANO9	protein_coding	A1A5B4	338440	6.070840622402468	6.122339540448966	932.4929220405769	-0.7399891247046902	-0.7385621476029094	-0.6997662908084564	0.006789941995652088	0.0065614019811090244	7.423305225521281e-9	890	901	1158	1934	2183	515	689	342
ENSG00000160179	ENSG00000160179.18	ATP binding cassette subfamily G member 1 [Source:HGNC Symbol;Acc:HGNC:73]	ABCG1	protein_coding	P45844	9619	4.157586064465012	4.226191055038705	249.13096286696168	-0.7417620940673617	-0.7499274381757574	-0.6634358447431103	0.019617515710425346	0.023682908998072585	5.853313989050103e-4	237	274	275	516	584	175	173	71
ENSG00000237172	ENSG00000237172.4	UDP-GlcNAc:betaGal beta-1,3-N-acetylglucosaminyltransferase 9 [Source:HGNC Symbol;Acc:HGNC:28714]	B3GNT9	protein_coding	Q6UX72	84752	2.5578588245899274	2.638954446218877	81.90589146225807	-0.7450916458135565	-0.7843798817554604	-0.6504378530942354	0.03530434500905216	0.03694235224098417	0.0058217832668279994	93	72	94	175	211	37	55	33
ENSG00000184831	ENSG00000184831.14	apolipoprotein O [Source:HGNC Symbol;Acc:HGNC:28727]	APOO	protein_coding	Q9BUR5	79135	3.6397933204304462	3.7172782557494326	174.3725345693736	-0.7452429270598498	-0.7874619053446735	-0.6833256301215666	0.027330268218352754	0.026605817283933415	0.001475701203755842	148	144	272	380	468	85	109	68
ENSG00000130762	ENSG00000130762.15	Rho guanine nucleotide exchange factor 16 [Source:HGNC Symbol;Acc:HGNC:15515]	ARHGEF16	protein_coding	B3KTS4,Q5VV41	27237	4.73925818064565	4.805902413236822	372.6844288927705	-0.7454069847484469	-0.7867364414523234	-0.724793961718078	0.011528265026326279	0.010947365429719209	1.2083135764864888e-6	353	358	475	814	1042	222	240	108
ENSG00000131116	ENSG00000131116.12	zinc finger protein 428 [Source:HGNC Symbol;Acc:HGNC:20804]	ZNF428	protein_coding	I6L9C8,Q96B54	126299	4.002518258709088	4.074780549154793	224.2771004054776	-0.7490112003235769	-0.7983237177774776	-0.7116492674996133	0.020838067854893828	0.017967253014660445	2.449542881729289e-4	229	217	294	432	587	100	157	84
ENSG00000175505	ENSG00000175505.11	cardiotrophin like cytokine factor 1 [Source:HGNC Symbol;Acc:HGNC:17412]	CLCF1	protein_coding	Q9UBD9	23529	3.90774268132702	4.009264173444178	213.5535393562634	-0.749488720174162	-0.8666044423289566	-0.7414161691885277	0.04352376365934917	0.029867677822768734	0.0020358795473867084	247	222	218	467	685	118	110	58
ENSG00000125458	ENSG00000125458.7	5', 3'-nucleotidase, cytosolic [Source:HGNC Symbol;Acc:HGNC:17144]	NT5C	protein_coding	Q8TCD5,V9HWF3	30833	4.846249560854972	4.915230820070018	401.92379231578303	-0.7500223311025798	-0.7724167686933759	-0.7022036065483989	0.016144575809031253	0.015900778166905355	5.451291367315776e-5	330	368	539	979	1138	263	225	123
ENSG00000205763	ENSG00000205763.13	RP9 pseudogene [Source:HGNC Symbol;Acc:HGNC:33969]	RP9P	pseudogene	NA	441212	2.499228043660121	2.57485554756548	78.4548143365975	-0.7507103098128719	-0.7221066433908919	-0.5697074195956056	0.0420304941389756	0.06300460549845516	0.0190364016302384	83	73	89	162	186	57	38	32
ENSG00000099624	ENSG00000099624.8	ATP synthase F1 subunit delta [Source:HGNC Symbol;Acc:HGNC:837]	ATP5D	protein_coding	P30049	513	6.224993081899138	6.297554209520911	1051.3951648527677	-0.7510025203580802	-0.784325364043331	-0.7013621045388606	0.02249896439278934	0.019821450865418075	2.7924287494293236e-4	804	799	1626	2699	2868	571	675	359
ENSG00000130511	ENSG00000130511.16	single stranded DNA binding protein 4 [Source:HGNC Symbol;Acc:HGNC:15676]	SSBP4	protein_coding	Q9BWG4	170463	4.444172538284664	4.500362768943753	301.7694300120869	-0.7529952401118781	-0.7438649481665659	-0.6978859209185027	0.009440545202388498	0.010947365429719209	1.3859280990931526e-6	262	311	350	694	742	152	209	122
ENSG00000126267	ENSG00000126267.11	cytochrome c oxidase subunit 6B1 [Source:HGNC Symbol;Acc:HGNC:2280]	COX6B1	protein_coding	P14854	1340	6.951585276343871	7.013199480041449	1729.4341030374853	-0.7538263024870209	-0.7543213411310206	-0.6931307585799845	0.012903573432087454	0.014814155520422943	2.275272149885681e-5	1534	1866	2160	3460	4335	1228	1062	521
ENSG00000187145	NA	NA	MRPS21	protein_coding	NA	NA	5.981277560926481	6.035763421319576	878.9359092266035	-0.7552967523092342	-0.7065599764060149	-0.6316210352578645	0.015095552334265738	0.018033535295026798	3.638618834827381e-4	771	874	1099	1834	1672	535	611	390
ENSG00000072310	ENSG00000072310.17	sterol regulatory element binding transcription factor 1 [Source:HGNC Symbol;Acc:HGNC:11289]	SREBF1	protein_coding	A8MTU8,B3KR77,P36956	6720	7.59552415826577	7.648885496297079	2688.005845281728	-0.7556186811448565	-0.7595198799057838	-0.7263574673036628	0.006257287435850414	0.005993028747940769	1.011722299089286e-12	2642	2646	3197	5696	7269	1576	1763	872
ENSG00000120437	ENSG00000120437.9	acetyl-CoA acetyltransferase 2 [Source:HGNC Symbol;Acc:HGNC:94]	ACAT2	protein_coding	Q9BWD1	39	6.768533271686751	6.849396581010375	1542.1412656219209	-0.7568242550026588	-0.7022932034448783	-0.5635144181294349	0.04821935822663649	0.07089963659179495	0.015498622271195183	1372	1502	1790	3553	4518	1314	700	419
ENSG00000177045	ENSG00000177045.10	SIX homeobox 5 [Source:HGNC Symbol;Acc:HGNC:10891]	SIX5	protein_coding	Q8N196	147912	3.5932290350447524	3.6997839107314716	171.73506930164498	-0.7611125084200603	-0.8238266281837695	-0.6875819961348033	0.03909992433580705	0.04535374121851444	0.004411840273114532	170	180	188	401	491	108	120	34
ENSG00000160446	ENSG00000160446.19	zinc finger DHHC-type palmitoyltransferase 12 [Source:HGNC Symbol;Acc:HGNC:19159]	ZDHHC12	protein_coding	Q96GR4	84885	5.1748034788243515	5.27158747967185	515.4790242586245	-0.7616620007049678	-0.8301816037336431	-0.7078836232993222	0.046579135630173754	0.037205563993142655	0.0032177998277818066	549	615	540	974	1626	327	260	134
ENSG00000005075	ENSG00000005075.15	RNA polymerase II subunit J [Source:HGNC Symbol;Acc:HGNC:9197]	POLR2J	protein_coding	P52435	5439	5.031537992725703	5.10785477870987	460.72410447505393	-0.7635106282419867	-0.8079046191658715	-0.7191102435141317	0.02249896439278934	0.01929431524677207	3.904094617571754e-4	532	511	429	929	1099	296	299	141
ENSG00000179913	ENSG00000179913.11	UDP-GlcNAc:betaGal beta-1,3-N-acetylglucosaminyltransferase 3 [Source:HGNC Symbol;Acc:HGNC:13528]	B3GNT3	protein_coding	Q9Y2A9	10331	5.048638417651287	5.115671695283512	463.17095531265545	-0.7663101534532258	-0.7108132712314563	-0.595658546043217	0.025775010674936056	0.037205563993142655	0.005423120272895855	357	361	628	1235	1030	220	328	220
ENSG00000178718	ENSG00000178718.7	ribonuclease P and MRP subunit p25 [Source:HGNC Symbol;Acc:HGNC:30361]	RPP25	protein_coding	Q9BUL9	54913	3.2735938868657426	3.3674068635656322	135.8567343959212	-0.7672169782132376	-0.8015198021693936	-0.668352951235468	0.04004522551320858	0.039020004957242053	0.005335671988556572	109	102	200	366	379	86	74	43
ENSG00000145911	ENSG00000145911.6	NEDD4 binding protein 3 [Source:HGNC Symbol;Acc:HGNC:29852]	N4BP3	protein_coding	O15049	23138	2.729084256676189	2.824096885819834	92.94588520323852	-0.767304822471256	-0.8226492615485466	-0.6820105996639958	0.03819460632973248	0.03623685054476031	0.005111169699008829	80	85	132	214	268	38	56	37
ENSG00000176974	ENSG00000176974.20	serine hydroxymethyltransferase 1 [Source:HGNC Symbol;Acc:HGNC:10850]	SHMT1	protein_coding	P34896	6470	4.676399596651496	4.7536929550161675	360.0536260512057	-0.767926408409224	-0.8204194276612312	-0.7332525181423439	0.021560166689055974	0.017979464006888532	2.775522489621709e-4	403	408	344	731	920	228	197	121
ENSG00000122378	ENSG00000122378.14	peroxiredoxin like 2A [Source:HGNC Symbol;Acc:HGNC:28651]	FAM213A	protein_coding	Q9BRX8	84293	5.677938319151026	5.7470594938411335	717.0578377490563	-0.7682227903213382	-0.7877757201004026	-0.7220699363782596	0.014500762307401462	0.01438626495832983	2.2732616960014346e-5	571	610	1009	1832	1926	450	450	214
ENSG00000130313	ENSG00000130313.7	6-phosphogluconolactonase [Source:HGNC Symbol;Acc:HGNC:8903]	PGLS	protein_coding	A0A0K0K1K7,O95336	25796	5.567156078920247	5.622036895192241	658.4206495037007	-0.7687771665751552	-0.7663392555023378	-0.7345624841216185	0.006384132546870112	0.005993028747940769	1.1671394504915877e-10	593	602	876	1466	1589	395	409	247
ENSG00000119333	ENSG00000119333.11	WD repeat domain 34 [Source:HGNC Symbol;Acc:HGNC:28296]	WDR34	protein_coding	Q96EX3	89891	4.500483025355621	4.587134216923289	320.1796740310423	-0.769084362556951	-0.8403144322964032	-0.746340007358411	0.02356397994997211	0.020253794965138187	3.6191045854572386e-4	315	377	370	620	866	205	196	82
ENSG00000175938	ENSG00000175938.7	ORAI calcium release-activated calcium modulator 3 [Source:HGNC Symbol;Acc:HGNC:28185]	ORAI3	protein_coding	A0A024QZA7,Q9BRQ5	93129	4.363363545355336	4.422923699500917	285.75868686529634	-0.7714305853468364	-0.7573042904734463	-0.7056364765871361	0.00946380658126808	0.010947365429719209	3.138388846494861e-6	267	265	346	664	680	145	220	103
ENSG00000023892	ENSG00000023892.11	DEF6 guanine nucleotide exchange factor [Source:HGNC Symbol;Acc:HGNC:2760]	DEF6	protein_coding	Q9H4E7	50619	4.51147520380613	4.5964985023719835	322.2071251689405	-0.7717076483794375	-0.8039266895608463	-0.6983213028856768	0.02608076456148086	0.02937758683498094	0.0014591854966859118	287	345	433	633	843	240	175	86
ENSG00000214026	ENSG00000214026.11	mitochondrial ribosomal protein L23 [Source:HGNC Symbol;Acc:HGNC:10322]	MRPL23	protein_coding	A0A024RCB2,A8MYK1,Q16540	107987373,6150	5.181405342827436	5.270722024696708	515.2721577427174	-0.7724105317685347	-0.7820499877383611	-0.6540041558634382	0.04194882311979997	0.04535374121851444	0.005893367257672014	504	578	574	1041	1520	385	219	153
ENSG00000100445	ENSG00000100445.17	short chain dehydrogenase/reductase family 39U member 1 [Source:HGNC Symbol;Acc:HGNC:20275]	SDR39U1	protein_coding	F6RWC2,Q86TZ5,Q9NRG7	56948	3.4031877068966216	3.466866455623347	146.7354263002399	-0.773076030504231	-0.7370658747772314	-0.6499065713446535	0.02057801592202925	0.027627820993967774	0.001566672929258128	138	119	208	311	327	87	93	62
ENSG00000187024	ENSG00000187024.15	peptidyl-tRNA hydrolase 1 homolog [Source:HGNC Symbol;Acc:HGNC:27039]	PTRH1	protein_coding	C9J7Z1,Q86Y79	138428	4.376151458817766	4.434201739587413	288.22423630237586	-0.7738355683400401	-0.749426078996174	-0.6944130164042744	0.011528265026326279	0.012160992533664993	2.259477410770003e-5	248	266	400	618	645	179	185	112
ENSG00000155368	ENSG00000155368.16	diazepam binding inhibitor, acyl-CoA binding protein [Source:HGNC Symbol;Acc:HGNC:2690]	DBI	protein_coding	A0A024RAF2,B8ZWD1,B8ZWD8,P07108	1622	7.16157528917005	7.2238073244303465	2000.7389494508493	-0.7746543541581877	-0.7700954052768582	-0.714734812382833	0.010849184520222927	0.011908710033278622	3.713872185087516e-6	1696	1805	2744	4649	5042	1405	1157	631
ENSG00000240972	ENSG00000240972.2	macrophage migration inhibitory factor [Source:HGNC Symbol;Acc:HGNC:7097]	MIF	protein_coding	I4AY87,P14174	4282	9.189199228551821	9.247009897945404	8145.657643998534	-0.7752867908196798	-0.77306026983618	-0.7259645531347866	0.007286755620466351	0.008467943486808233	1.0583358589619409e-7	7137	7605	11170	17724	18006	4287	6126	3042
ENSG00000243364	ENSG00000243364.8	ephrin A4 [Source:HGNC Symbol;Acc:HGNC:3224]	EFNA4	protein_coding	P52798	1945	3.1565093532566304	3.2631339287779846	126.3881320077648	-0.7761695229910092	-0.8601452817625252	-0.7286479051062815	0.032730577411129565	0.03304204919048003	0.002039289826297468	116	121	181	273	350	75	86	28
ENSG00000178057	ENSG00000178057.15	NADH:ubiquinone oxidoreductase complex assembly factor 3 [Source:HGNC Symbol;Acc:HGNC:29918]	NDUFAF3	protein_coding	A4FU71,Q9BU61,Q9Y3Z0	25915	5.670269463001688	5.743027479832969	715.3874049877184	-0.7765721281171225	-0.7854629393185432	-0.7098344488842446	0.01696116670573768	0.018517153361632177	1.3163731893020474e-4	727	683	857	1552	2043	501	379	201
ENSG00000165804	ENSG00000165804.16	zinc finger protein 219 [Source:HGNC Symbol;Acc:HGNC:13011]	ZNF219	protein_coding	Q9P2Y4	51222	5.407301337422506	5.472219525537482	593.6574080353236	-0.7788295420687436	-0.741520949592532	-0.6560046076969427	0.01624084510112229	0.021349898033878215	6.10946982568895e-4	523	556	746	1364	1434	241	459	255
ENSG00000064687	ENSG00000064687.13	ATP binding cassette subfamily A member 7 [Source:HGNC Symbol;Acc:HGNC:37]	ABCA7	protein_coding	B3KUJ3,Q8IZY2	10347	4.733954121131581	4.7986499932988576	371.6482745470326	-0.7804751188931052	-0.7672538276925793	-0.6914959721803459	0.0145639257032217	0.015900778166905355	1.7508185674168755e-4	397	309	481	773	825	187	289	140
ENSG00000065057	ENSG00000065057.9	nth like DNA glycosylase 1 [Source:HGNC Symbol;Acc:HGNC:8028]	NTHL1	protein_coding	E5KTI5,P78549	4913	3.4272184343631755	3.491061557494347	148.85122465789303	-0.781344013727905	-0.7544480069955553	-0.6917196367827207	0.012903573432087454	0.01694805257682417	9.33337894906588e-5	140	129	183	359	346	88	108	51
ENSG00000178922	ENSG00000178922.16	hydroxypyruvate isomerase (putative) [Source:HGNC Symbol;Acc:HGNC:26948]	HYI	protein_coding	A0A0A0MTR5,F6UJY1,Q5T013	81888	4.627760508039384	4.703775097921434	347.26911171045856	-0.7818468438323833	-0.8417364259271695	-0.7718148782418428	0.013926641145744548	0.010947365429719209	6.955006711636712e-6	349	353	448	697	978	203	193	107
ENSG00000123154	ENSG00000123154.12	WD repeat domain 83 [Source:HGNC Symbol;Acc:HGNC:32672]	WDR83	protein_coding	Q9BRX9	84292	3.2131431068560623	3.2985563125563164	130.10709315486244	-0.783018104831999	-0.8564702766665143	-0.753276913192624	0.021419737806470936	0.018517153361632177	3.4097519110704694e-4	136	141	146	274	350	78	67	43
ENSG00000160813	ENSG00000160813.7	protein phosphatase 1 regulatory subunit 35 [Source:HGNC Symbol;Acc:HGNC:28320]	PPP1R35	protein_coding	Q8TAP8	221908	4.041529749049591	4.119595633928621	230.63039520080602	-0.7840721642409404	-0.8059138377377572	-0.7201387365768013	0.020604705969077215	0.019186723892161098	3.027703332320529e-4	188	187	327	605	635	134	125	82
ENSG00000268913	NA	NA	AC026806.2	lincRNA	NA	NA	3.108460605314156	3.205094320197352	121.4955574006395	-0.7855334143141322	-0.7633391796387734	-0.6114937212681784	0.032732273063782936	0.06234690288636902	0.012605208703182984	116	106	154	284	295	100	73	29
ENSG00000117318	ENSG00000117318.9	inhibitor of DNA binding 3, HLH protein [Source:HGNC Symbol;Acc:HGNC:5362]	ID3	protein_coding	Q02535	3399	6.278950905239885	6.35121905558912	1094.4636436018097	-0.7880228297769297	-0.729171278706991	-0.601763097602451	0.030410695137453144	0.04183438630890018	0.007210916219763761	1060	1158	1263	2136	1981	518	983	452
ENSG00000254531	ENSG00000254531.1	novel transcript	AP001816.1	protein_coding	NA	90024	2.6099713105686693	2.6953303226747676	84.60889291227967	-0.7882073470165857	-0.7649014772734067	-0.6404039357383335	0.03211004012656249	0.037982654614070556	0.006785231902602574	65	73	104	243	211	49	58	29
ENSG00000171222	ENSG00000171222.10	SCAN domain containing 1 [Source:HGNC Symbol;Acc:HGNC:10566]	SCAND1	protein_coding	H0UIA5,P57086,Q9NZG6	51282	4.914675880409647	4.985563177054727	422.4099232209374	-0.7890012552861388	-0.7984102037995378	-0.7279562333747253	0.013889877653673718	0.014377876311521744	4.5755351528476167e-5	342	356	621	1029	1033	226	312	137
ENSG00000230202	ENSG00000230202.1	ribosomal protein L29 (RPL29) pseudogene	RP11-632C17__A.1	pseudogene	NA	NA	3.3403293262705755	3.4221703276497535	141.5824368663957	-0.7911899280312796	-0.7974599323759928	-0.6955481249286384	0.022497324394990015	0.027586550619637263	0.001305632049378964	112	123	210	339	353	95	81	46
ENSG00000181274	ENSG00000181274.7	FRAT regulator of WNT signaling pathway 2 [Source:HGNC Symbol;Acc:HGNC:16048]	FRAT2	protein_coding	O75474	23401	2.9353445555402593	3.024869395294174	106.95696382768367	-0.7919272469546322	-0.8405585033886163	-0.7351368323715293	0.020838067854893828	0.021318202672055392	5.272915364904577e-4	87	109	144	253	283	65	65	31
ENSG00000129968	ENSG00000129968.15	abhydrolase domain containing 17A [Source:HGNC Symbol;Acc:HGNC:28756]	ABHD17A	protein_coding	Q96GS6	81926	5.995569859840919	6.052719768607563	888.0464183128126	-0.792675912344252	-0.7855565694308426	-0.7563966335869122	0.005783117408816952	0.005993028747940769	2.747396544159263e-12	857	848	1054	2039	2090	576	529	315
ENSG00000132522	ENSG00000132522.16	G protein pathway suppressor 2 [Source:HGNC Symbol;Acc:HGNC:4550]	GPS2	protein_coding	Q13227	2874	5.082485429341988	5.162765293683341	478.23451481892107	-0.7945409779599071	-0.8128124116211995	-0.7226111657464811	0.019777436102027802	0.02157054049076274	4.4301910381495577e-4	454	550	552	961	1224	351	251	138
ENSG00000138297	NA	NA	TIMM23	protein_coding	NA	NA	3.3894931947472173	3.473316747752104	146.89974352899628	-0.7947531446635545	-0.7991612044760892	-0.693412099347196	0.02140539062009857	0.0301582961781335	0.0013845445555383726	135	147	178	338	379	109	71	46
ENSG00000133247	ENSG00000133247.14	lysine methyltransferase 5C [Source:HGNC Symbol;Acc:HGNC:28405]	SUV420H2	protein_coding	A0A0D9SF94,Q86Y97	84787	2.815427974070196	2.9110743588455668	99.2490278581347	-0.7971506606992859	-0.8548515420777597	-0.7102636135647732	0.03464581679003869	0.03316724818326024	0.004356586202014523	116	107	103	196	228	54	76	28
ENSG00000141295	ENSG00000141295.14	secernin 2 [Source:HGNC Symbol;Acc:HGNC:30381]	SCRN2	protein_coding	Q96FV2	90507	4.422290113947403	4.4877921899991495	299.3660705081439	-0.7992265757315772	-0.7595017212211207	-0.6723051087442203	0.017899054398195228	0.02002589749188027	7.261595401255558e-4	254	279	436	610	614	164	229	116
ENSG00000136002	ENSG00000136002.19	Rho guanine nucleotide exchange factor 4 [Source:HGNC Symbol;Acc:HGNC:684]	ARHGEF4	protein_coding	Q9NR80,Q9NTG0	50649	6.328890408337233	6.397582377732799	1130.175116602452	-0.8002600418538738	-0.729535241338473	-0.6137692525659842	0.02255234312834804	0.034556877621027576	0.004343622563403174	1086	1066	1355	2438	2104	507	930	525
ENSG00000158483	ENSG00000158483.16	family with sequence similarity 86 member C1 [Source:HGNC Symbol;Acc:HGNC:25561]	FAM86C1	protein_coding	Q9NVL1	55199	2.2008322300913647	2.3020235343800914	64.64201166251304	-0.8003909820151704	-0.8570252114533263	-0.6731746522003021	0.04786328435210935	0.04707723511999196	0.013208269463139034	62	83	63	136	156	28	44	25
ENSG00000167617	ENSG00000167617.3	CDC42 effector protein 5 [Source:HGNC Symbol;Acc:HGNC:17408]	CDC42EP5	protein_coding	Q6NZY7	148170	3.2615957155287596	3.329982987893677	133.87965649381493	-0.8005332150919142	-0.6143617742717216	-0.40485045020618454	0.0473090682361539	0.12719665368675562	0.087700608280433	126	121	153	281	243	61	120	68
ENSG00000167685	ENSG00000167685.15	zinc finger protein 444 [Source:HGNC Symbol;Acc:HGNC:16052]	ZNF444	protein_coding	A0A024R4P4,A0A024R4S5,Q8N0Y2	55311	3.821503333318374	3.8844544556171177	196.52778319686578	-0.8030460878181874	-0.7764229235832749	-0.7125621548010651	0.012903573432087454	0.015000227760171961	8.146282391162924e-5	192	176	265	405	427	118	127	77
ENSG00000122034	ENSG00000122034.16	general transcription factor IIIA [Source:HGNC Symbol;Acc:HGNC:4662]	GTF3A	protein_coding	NA,Q92664	2971	5.919672061570509	5.993245559115327	851.1503597139194	-0.8031397953577856	-0.7989572170202541	-0.726027493901037	0.015149563044312957	0.017078700737048577	7.329040117137044e-5	795	821	1065	1935	2429	593	421	252
ENSG00000099901	ENSG00000099901.17	RAN binding protein 1 [Source:HGNC Symbol;Acc:HGNC:9847]	RANBP1	protein_coding	A0A140VK94,B3KUP2,B4DE76,D3DX26,F6WQW2,P43487	5902	6.8272805384361615	6.885389742897337	1583.292557191827	-0.8070862411337347	-0.8060248046324837	-0.7799845347648394	0.005394584538559657	0.004642145785480348	2.027233204368777e-16	1453	1612	1977	3463	3835	894	946	608
ENSG00000249471	ENSG00000249471.8	zinc finger protein 324B [Source:HGNC Symbol;Acc:HGNC:33107]	ZNF324B	protein_coding	Q6AW86	388569	2.037433646951448	2.135728172499098	57.0145223011965	-0.8107234059994862	-0.8070730617826981	-0.641915346521711	0.03955230080686489	0.04862851846931981	0.013404196255601528	42	58	80	134	134	32	42	18
ENSG00000173566	NA	NA	NUDT18	protein_coding	NA	NA	2.939356113396462	3.0517267170698745	108.79515430995905	-0.8114764728755575	-0.9109697419048604	-0.7768437819885149	0.027907795916892787	0.024554927092965244	0.001236413871788466	96	112	147	256	318	49	74	28
ENSG00000198680	ENSG00000198680.4	tumor suppressor candidate 1 [Source:HGNC Symbol;Acc:HGNC:31010]	TUSC1	protein_coding	Q2TAM9	286319	3.6996129797773403	3.780450781693586	182.21302662251537	-0.8123191603754111	-0.7832084554914078	-0.6685116421975987	0.02585341779256066	0.03408529741905481	0.0033601049721773413	134	144	271	483	440	93	111	79
ENSG00000165724	ENSG00000165724.6	zinc finger MYND-type containing 19 [Source:HGNC Symbol;Acc:HGNC:21146]	ZMYND19	protein_coding	Q96E35	116225	4.859473133785918	4.945935021601746	410.58594984356193	-0.8140643717990049	-0.8303882232946009	-0.7261038709568207	0.02664154375410785	0.024536961149486433	9.732111368043355e-4	278	340	637	1114	999	258	243	136
ENSG00000148218	ENSG00000148218.16	aminolevulinate dehydratase [Source:HGNC Symbol;Acc:HGNC:395]	ALAD	protein_coding	A0A024R877,A0A140VJL9,B7Z3I9,P13716,Q6ZMU0	210	4.239345683877591	4.307484619234389	263.8266016288047	-0.8140648110267423	-0.8056603586191342	-0.7406442113358621	0.01107662480512938	0.011880964281666868	1.6894494273967554e-5	277	252	319	552	576	153	198	85
ENSG00000250571	ENSG00000250571.7	GLI family zinc finger 4 [Source:HGNC Symbol;Acc:HGNC:4320]	GLI4	protein_coding	P10075	2738	3.4060791081487314	3.49108665610719	148.5079622860888	-0.8147896504137495	-0.8309059242176531	-0.7417592129073559	0.015149563044312957	0.01903658558540203	1.473080675714588e-4	142	137	177	374	376	78	114	41
ENSG00000178026	ENSG00000178026.13	leucine rich repeat containing 75B [Source:HGNC Symbol;Acc:HGNC:33155]	FAM211B	protein_coding	Q2VPJ9	388886	2.604199143292531	2.709615615952727	86.17948341370185	-0.8152359415832175	-0.9420617128721641	-0.7972784596293393	0.03859431418153078	0.02298608236151883	0.001899642623361826	96	100	102	158	222	40	49	30
ENSG00000149743	ENSG00000149743.14	tRNA phosphotransferase 1 [Source:HGNC Symbol;Acc:HGNC:20316]	TRPT1	protein_coding	A0A024R5C2,F5H6B6,Q86TN4	83707	3.9821157120598	4.092278211605315	226.34798575033247	-0.8170916603618774	-0.8806477994175022	-0.7507502892032154	0.033130808976410825	0.03512815058754178	0.0024566666562319322	202	244	321	452	611	160	127	49
ENSG00000099849	ENSG00000099849.15	Ras association domain family member 7 [Source:HGNC Symbol;Acc:HGNC:1166]	RASSF7	protein_coding	A0A024RCE4,Q02833	8045	5.940178144054834	6.012100058765558	862.1421394034381	-0.8172162747976764	-0.8364872989139848	-0.7833904555155146	0.00957732884463781	0.008809634176710428	2.723552493116095e-7	707	747	1186	2270	2314	491	536	266
ENSG00000069011	ENSG00000069011.16	paired like homeodomain 1 [Source:HGNC Symbol;Acc:HGNC:9004]	PITX1	protein_coding	P78337,X5D9A5	5307	6.152109472443544	6.2203386006758885	997.7134173231763	-0.8194872108098495	-0.8069886874947166	-0.743207679500839	0.010406045533451286	0.01146050496273251	1.0713099834863464e-5	816	884	1398	2448	2361	454	690	409
ENSG00000068137	ENSG00000068137.15	pleckstrin homology, MyTH4 and FERM domain containing H3 [Source:HGNC Symbol;Acc:HGNC:26105]	PLEKHH3	protein_coding	Q7Z736,X6R3U4	79990	5.047037567827864	5.124745066821632	466.57764669019963	-0.8196159059053226	-0.7160023427420084	-0.5605900931077091	0.03024068476319903	0.0593887838178697	0.017761385142636976	417	406	575	1118	965	175	408	216
ENSG00000172922	ENSG00000172922.11	ribonuclease H2 subunit C [Source:HGNC Symbol;Acc:HGNC:24116]	RNASEH2C	protein_coding	A0A024R5B3,Q8TDP1	84153	3.9417929407579995	4.014282986822376	214.7727220902438	-0.822001562665208	-0.8052564859750354	-0.7306837713200349	0.013544141419438408	0.016169494719646703	1.082223385261148e-4	193	190	310	468	472	137	149	68
ENSG00000160055	ENSG00000160055.19	transmembrane protein 234 [Source:HGNC Symbol;Acc:HGNC:28837]	TMEM234	protein_coding	B4DHR3,Q8WY98	56063	3.634411903241297	3.7498497247566425	177.8694561545497	-0.8229044517153381	-0.9060384349470817	-0.7761697080314617	0.03184619708948722	0.031526717639528065	0.00171814626571616	170	191	223	399	534	117	87	40
ENSG00000205155	ENSG00000205155.8	presenilin enhancer, gamma-secretase subunit [Source:HGNC Symbol;Acc:HGNC:30100]	PSENEN	protein_coding	Q9NZ42	55851	5.122418214455927	5.2136322060944105	494.9077306066693	-0.8238656852091837	-0.874811485454169	-0.7908501134834922	0.018301119223266816	0.017447346446087753	1.0578689962062625e-4	476	584	523	1117	1414	296	299	121
ENSG00000248487	ENSG00000248487.9	abhydrolase domain containing 14A [Source:HGNC Symbol;Acc:HGNC:24538]	ABHD14A	protein_coding	Q9BUJ0	25864	2.0814966886600343	2.1885993922535323	59.56696836944304	-0.8250593437209944	-0.839324522758503	-0.6298190652408217	0.04946446869351168	0.062355055057537814	0.022850974377692235	53	77	64	121	131	44	35	17
ENSG00000131435	ENSG00000131435.13	PDZ and LIM domain 4 [Source:HGNC Symbol;Acc:HGNC:16501]	PDLIM4	protein_coding	A0A0S2Z4N4,P50479	8572	5.625789587421699	5.691574036913955	690.9281789695114	-0.8253103299844633	-0.8305709861919096	-0.7900935963567203	0.006384132546870112	0.005993028747940769	5.338919082041927e-10	670	692	879	1463	1663	442	401	229
ENSG00000099282	ENSG00000099282.10	tetraspanin 15 [Source:HGNC Symbol;Acc:HGNC:23298]	TSPAN15	protein_coding	O95858	23555	4.125889040141769	4.234704005279038	250.47269551313198	-0.8274643004146307	-0.9114699707075811	-0.7854293538236699	0.03724222053627329	0.02938899444851051	0.00171814626571616	257	311	276	488	710	161	105	75
ENSG00000241343	ENSG00000241343.10	ribosomal protein L36a [Source:HGNC Symbol;Acc:HGNC:10359]	RPL36A	protein_coding	J3KQN4,P83881	6173	8.198763858365341	8.26920496768877	4135.343856057252	-0.8276174982996994	-0.8012244037141532	-0.7253659942145125	0.01363698906328147	0.016100232602948905	8.037678588869814e-5	3599	4131	5495	9018	7335	2821	2973	1404
ENSG00000169972	ENSG00000169972.12	pseudouridine synthase like 1 [Source:HGNC Symbol;Acc:HGNC:26914]	PUSL1	protein_coding	Q8N0Z8	126789	4.519566878880676	4.5905681363701785	321.2251016004961	-0.8283754727409325	-0.8598171004986084	-0.8095576308157182	0.006928782513364762	0.005993028747940769	5.226002033148506e-9	307	345	399	677	802	170	198	112
ENSG00000074855	ENSG00000074855.11	anoctamin 8 [Source:HGNC Symbol;Acc:HGNC:29329]	ANO8	protein_coding	Q9HCE9	57719	3.5778312247000224	3.653523253738647	167.58305644682082	-0.8285953593627277	-0.67207310591148	-0.4867491642623693	0.03209551869080423	0.0921487797878653	0.04534124398175972	152	151	189	396	337	66	137	88
ENSG00000176845	ENSG00000176845.13	meteorin like, glial cell differentiation regulator [Source:HGNC Symbol;Acc:HGNC:27584]	METRNL	protein_coding	Q641Q3	284207	4.339636543978317	4.4190283346684085	285.794373658882	-0.8290047325146107	-0.67565834878538	-0.4766025806868243	0.03425417640492973	0.0943721811950625	0.050548218164453436	210	279	328	735	572	119	202	164
ENSG00000002330	ENSG00000002330.13	BCL2 associated agonist of cell death [Source:HGNC Symbol;Acc:HGNC:936]	BAD	protein_coding	A0A024R562,Q92934	572	5.377041313058093	5.4677180191822705	590.0409546002054	-0.8318126307720953	-0.8556495795617599	-0.7649740749480537	0.02140539062009857	0.021077620635025433	3.0042375644186517e-4	486	554	832	1443	1819	367	291	161
ENSG00000173581	ENSG00000173581.8	coiled-coil domain containing 106 [Source:HGNC Symbol;Acc:HGNC:30181]	CCDC106	protein_coding	Q9BWC9	29903	2.1753643881179885	2.270002305597659	63.12100266798544	-0.8320562982002091	-0.7897077906517275	-0.59215027583936	0.0430238767884704	0.06378261059574696	0.025979363673609136	55	70	80	127	131	32	56	20
ENSG00000229809	ENSG00000229809.8	zinc finger protein 688 [Source:HGNC Symbol;Acc:HGNC:30489]	ZNF688	protein_coding	A0A024QZB6,A0A0S2Z633,P0C7X2	146542	2.4330223601420657	2.5223832712456784	75.51585767360959	-0.8325057845867443	-0.832165129300677	-0.686445426974432	0.03351409304860281	0.038279151532552375	0.007131707642304967	58	89	102	153	167	48	43	28
ENSG00000109536	ENSG00000109536.12	FSHD region gene 1 [Source:HGNC Symbol;Acc:HGNC:3954]	FRG1	protein_coding	Q14331	2483	4.236668080081579	4.319210986005706	266.0465655518389	-0.8358735773595702	-0.8645253349828917	-0.780315387577446	0.01592283847750808	0.015330846962690069	1.0672205879718783e-4	253	323	312	513	594	174	164	81
ENSG00000123144	ENSG00000123144.11	telomerase RNA component interacting RNase [Source:HGNC Symbol;Acc:HGNC:28424]	C19orf43	protein_coding	K7ELS0,K7EN60,Q9BQ61	79002	6.576098012376255	6.6557790889642305	1349.1739936049707	-0.8365077830808191	-0.8463815730377865	-0.7752230376539074	0.013972366229305427	0.014938007758909331	3.097178852431524e-5	1351	1524	1588	2645	3636	903	737	375
ENSG00000171346	ENSG00000171346.16	keratin 15 [Source:HGNC Symbol;Acc:HGNC:6421]	KRT15	protein_coding	B3KVF5,P19012	3866	7.344687016482127	7.440118199696139	2327.4574325408166	-0.8368044552031731	-0.8025577625657553	-0.6440739367199388	0.04285183190024339	0.0542982732987475	0.009828966378491732	1700	1867	3616	5956	4099	1013	1936	1015
ENSG00000173457	ENSG00000173457.11	protein phosphatase 1 regulatory inhibitor subunit 14B [Source:HGNC Symbol;Acc:HGNC:9057]	PPP1R14B	protein_coding	Q96C90	26472	7.161059652913254	7.251617431850877	2037.546536612014	-0.8379610788174255	-0.8331948441871005	-0.7270233189965182	0.027589062621268874	0.03132539522670567	0.0010623276204531692	1599	1718	3074	5125	6250	1332	998	560
ENSG00000165912	ENSG00000165912.16	protein kinase C and casein kinase substrate in neurons 3 [Source:HGNC Symbol;Acc:HGNC:8572]	PACSIN3	protein_coding	Q9UKS6	29763	5.433641129429423	5.520220541677789	613.2443919357563	-0.8384667785529302	-0.8411392927600254	-0.7465833990303367	0.01896914800852145	0.0225502805171853	4.8368159012590714e-4	628	661	748	1187	1481	466	326	167
ENSG00000160799	ENSG00000160799.11	coiled-coil domain containing 12 [Source:HGNC Symbol;Acc:HGNC:28332]	CCDC12	protein_coding	J3KR35,Q8WUD4	151903	4.622483290309213	4.715933119631942	349.98665787851354	-0.8398598719150511	-0.876663209744934	-0.7874181679798461	0.0170766790299174	0.01862831630894474	1.5094753106307323e-4	343	360	459	730	927	242	194	85
ENSG00000051596	ENSG00000051596.10	THO complex 3 [Source:HGNC Symbol;Acc:HGNC:19072]	THOC3	protein_coding	Q96J01	84321	4.487698513749881	4.557998882913419	314.6795945876507	-0.8406095703670832	-0.7320676888978259	-0.6065277254155923	0.020838067854893828	0.039020004957242053	0.006920187910898196	303	276	388	705	604	140	264	142
ENSG00000117632	ENSG00000117632.23	stathmin 1 [Source:HGNC Symbol;Acc:HGNC:6510]	STMN1	protein_coding	A0A140VJW2,P16949	3925	5.8074361338589915	5.897940083202282	796.6224763172694	-0.8411944849216105	-0.8573563695136257	-0.7652808421421395	0.021419737806470936	0.021931177740280663	3.548234377986901e-4	862	837	896	1667	2431	513	378	217
ENSG00000148362	ENSG00000148362.11	PAXX non-homologous end joining factor [Source:HGNC Symbol;Acc:HGNC:27849]	C9orf142	protein_coding	Q9BUH6	286257	3.86207516610939	3.970034207160969	208.04947426499692	-0.8412395205305407	-0.9543142900579207	-0.8446385739946404	0.02870701182563341	0.01830375723837772	3.1677702747799906e-4	196	235	293	402	618	99	99	68
ENSG00000156603	ENSG00000156603.19	mediator complex subunit 19 [Source:HGNC Symbol;Acc:HGNC:29600]	MED19	protein_coding	A0JLT2,J3KR33	219541	3.0462500848851706	3.142641938172364	116.87168297932132	-0.8445602463066041	-0.9268326458841679	-0.8157638517241269	0.024267658294139887	0.01826677178788898	4.248175914773247e-4	116	131	157	218	294	59	60	44
ENSG00000184209	ENSG00000184209.15	small nuclear ribonucleoprotein U11/U12 subunit 35 [Source:HGNC Symbol;Acc:HGNC:30852]	SNRNP35	protein_coding	A0A024RBU2,Q16560	11066	3.613408370465277	3.696433160600678	172.54511731368774	-0.8461680157264859	-0.8051613724395392	-0.6818168670246731	0.02268682313895825	0.03698569194844579	0.003925721432244041	167	197	182	366	389	114	76	76
ENSG00000243554	ENSG00000243554.1	CCZ1 homolog, vacuolar protein trafficking and biogenesis associated (CCZ1) pseudogene	AC004967.7	pseudogene	NA	NA	2.584396700367505	2.7170281803780774	85.76816153573596	-0.8462217515851875	-0.9272307980491382	-0.7454801728211586	0.04787743754734808	0.04152557340512942	0.007968656382278373	68	83	124	220	257	29	56	28
ENSG00000110921	ENSG00000110921.14	mevalonate kinase [Source:HGNC Symbol;Acc:HGNC:7530]	MVK	protein_coding	B2RDU6,B7Z301,F5H8H2,Q03426	4598	5.9116851612486245	5.99074116021205	849.823587380471	-0.8471726908343142	-0.8573475057862311	-0.7934844002117626	0.010370785726841391	0.011437362784046872	2.978136438463363e-6	804	893	1066	1842	2283	564	473	229
ENSG00000148341	ENSG00000148341.17	SH3 domain containing GRB2 like, endophilin B2 [Source:HGNC Symbol;Acc:HGNC:10834]	SH3GLB2	protein_coding	A0A024R896,B7ZC38,Q9NR46	56904	6.00008106083268	6.07564351364019	901.7974797521275	-0.8472169570476922	-0.8720712183107105	-0.8211647981752627	0.007362018515688013	0.0066568772677192	1.692212081356576e-8	885	932	1182	1843	2408	479	596	260
ENSG00000184207	ENSG00000184207.9	phosphoglycolate phosphatase [Source:HGNC Symbol;Acc:HGNC:8909]	PGP	protein_coding	A6NDG6	283871	5.2469213279700835	5.319111879283222	532.8456641316285	-0.8475195080238714	-0.8592679484282636	-0.8141957120646512	0.006808820123835252	0.005993028747940769	3.893453602429823e-9	447	492	730	1336	1358	265	344	185
ENSG00000116701	ENSG00000116701.15	neutrophil cytosolic factor 2 [Source:HGNC Symbol;Acc:HGNC:7661]	NCF2	protein_coding	A0A0S2Z457,P19878	4688	5.217312985518851	5.308156164856259	528.873356248754	-0.8483075227445147	-0.8565165013082472	-0.7617945974073502	0.01805207830595244	0.022325747748795213	4.1905105947817557e-4	542	577	593	1130	1359	394	271	137
ENSG00000100288	ENSG00000100288.20	choline kinase beta [Source:HGNC Symbol;Acc:HGNC:1938]	CHKB	protein_coding	A0A024R4X4,Q9Y259	1120	4.99213877907358	5.070516748464948	448.23771081533687	-0.848845847175916	-0.8741829036009248	-0.8152452076292641	0.00946380658126808	0.008290763059647117	4.723731297491743e-7	408	407	637	1035	1228	205	269	161
ENSG00000184983	ENSG00000184983.11	NADH:ubiquinone oxidoreductase subunit A6 [Source:HGNC Symbol;Acc:HGNC:7690]	NDUFA6	protein_coding	P56556	4700	4.436444735780975	4.5140566884715945	304.54604365822297	-0.8511060588877885	-0.8856661638556698	-0.8275786607813029	0.008827638154409765	0.006767264180540582	2.3545555165084431e-7	279	325	421	612	726	164	194	101
ENSG00000125652	ENSG00000125652.8	alkB homolog 7 [Source:HGNC Symbol;Acc:HGNC:21306]	ALKBH7	protein_coding	Q9BT30	84266	3.8321342795929247	3.9209755409000464	201.5099136178709	-0.8538519724196315	-0.8094072772865886	-0.6714436850027513	0.02356397994997211	0.0410446850973164	0.005941747544887464	151	179	312	466	469	88	118	99
ENSG00000213722	ENSG00000213722.9	dimethylarginine dimethylaminohydrolase 2 [Source:HGNC Symbol;Acc:HGNC:2716]	DDAH2	protein_coding	O95865,V9HW53	23564	2.7816081959015753	2.931571861305252	99.81058153640919	-0.8563415031478129	-0.9027349501222451	-0.6860637219516865	0.047427309992752784	0.06821912753405153	0.018433955728702895	86	111	119	250	269	44	89	18
ENSG00000147155	ENSG00000147155.11	EBP cholestenol delta-isomerase [Source:HGNC Symbol;Acc:HGNC:3133]	EBP	protein_coding	A0A024QYX0,Q15125	10682	4.456668698633667	4.578746928569012	317.8746362954767	-0.8570328806690465	-0.86410196857686306	-0.6905532400731075	0.045762245183114024	0.06056266834670456	0.011909507606173125	347	296	396	684	917	254	122	77
ENSG00000153292	ENSG00000153292.16	adhesion G protein-coupled receptor F1 [Source:HGNC Symbol;Acc:HGNC:18990]	GPR110	protein_coding	Q3SXM8,Q5T601	266977	5.934013711934355	6.011524736235319	862.6069532606147	-0.8581345116252224	-0.8440143877381008	-0.7683834307588123	0.01249420745935998	0.013486381133910147	4.0866996732464534e-5	684	760	1095	2476	1943	388	633	331
ENSG00000079616	ENSG00000079616.13	kinesin family member 22 [Source:HGNC Symbol;Acc:HGNC:6391]	KIF22	protein_coding	A0A024R632,B7Z9T5,Q14807	3835	4.864536535796437	4.961080309281707	415.95982043885897	-0.8586044755850935	-0.9356392779478665	-0.8502071408643168	0.0192927111007002	0.01336043955274972	5.057642332182936e-5	507	458	475	738	1007	231	263	118
ENSG00000214389	ENSG00000214389.2	RPS3A pseudogene 26 [Source:HGNC Symbol;Acc:HGNC:36513]	RPS3AP26	pseudogene	NA	NA	1.9889933055230897	2.1132561821030635	55.772496390569685	-0.8589556676569008	-0.8748408773592985	-0.6796578662593361	0.04985497681640425	0.052137853492962766	0.01624627542297361	41	51	73	164	152	31	26	21
ENSG00000171124	ENSG00000171124.13	fucosyltransferase 3 (Lewis blood group) [Source:HGNC Symbol;Acc:HGNC:4014]	FUT3	protein_coding	A8K737,P21217	2525	4.467436210600554	4.549597921951048	311.6388749951406	-0.8618193392052798	-0.8956677917588494	-0.8384326297709349	0.007362018515688013	0.006767264180540582	1.6422634889174802e-8	272	330	398	741	803	180	190	89
ENSG00000117480	ENSG00000117480.16	fatty acid amide hydrolase [Source:HGNC Symbol;Acc:HGNC:3553]	FAAH	protein_coding	O00519,Q9UG55	2166	2.551961768366836	2.667020354542784	82.89899093797227	-0.8623543857250264	-0.9094675592303494	-0.764974401461661	0.03351409304860281	0.030626273571993327	0.0032640061047363848	84	57	120	218	213	48	47	25
ENSG00000174276	ENSG00000174276.7	zinc finger HIT-type containing 2 [Source:HGNC Symbol;Acc:HGNC:1177]	ZNHIT2	protein_coding	Q9UHR6	741	3.4035699663886034	3.5241804294113215	151.49255397818868	-0.8623876841390348	-0.9389718496247346	-0.7993905095425479	0.03723530924729254	0.028997473987878743	0.0021664021497864406	117	120	240	422	447	71	82	47
ENSG00000076864	ENSG00000076864.19	RAP1 GTPase activating protein [Source:HGNC Symbol;Acc:HGNC:9858]	RAP1GAP	protein_coding	A0A024RAB5,P47736,X6R8W7	5909	2.5484023302986736	2.6358433422444665	81.88811759237507	-0.8715525673983946	-0.8476183218530683	-0.7322305094627074	0.02123765356819841	0.031117977097714536	0.002487807530216042	68	89	109	176	187	41	45	37
ENSG00000106077	ENSG00000106077.18	abhydrolase domain containing 11 [Source:HGNC Symbol;Acc:HGNC:16407]	ABHD11	protein_coding	C9J7Q4,D3DXF2,Q8NFV4	83451	2.3042882307003585	2.4350862653130356	70.27731598040768	-0.8735240777615241	-0.9520515205425801	-0.7911490865310566	0.03148241934977714	0.031524854799780525	0.0031534868927372874	68	77	77	181	192	45	35	17
ENSG00000149043	ENSG00000149043.16	synaptotagmin 8 [Source:HGNC Symbol;Acc:HGNC:19264]	SYT8	protein_coding	A6NCR4,Q8NBV8	90019	2.2706732726508867	2.411081522806775	69.20746015427541	-0.8743072629564632	-0.9085580718270423	-0.7106904266121943	0.04183255811906109	0.058269932342581925	0.012294166806465877	59	72	101	151	163	41	55	13
ENSG00000006327	ENSG00000006327.14	TNF receptor superfamily member 12A [Source:HGNC Symbol;Acc:HGNC:18152]	TNFRSF12A	protein_coding	Q9NP84	51330	7.732291940005472	7.805425255862317	2996.864791701095	-0.8749840805236211	-0.8787864256700935	-0.8368376064700264	0.006375014471381048	0.005993028747940769	6.401832859664584e-10	2983	3353	3542	6162	6919	1891	1768	948
ENSG00000088899	ENSG00000088899.15	leucine zipper tumor suppressor family member 3 [Source:HGNC Symbol;Acc:HGNC:30139]	LZTS3	protein_coding	O60299	9762	3.084631613910862	3.1868250688066344	121.12915140230061	-0.8760698586854829	-0.8760861470590309	-0.6997184212413738	0.037536119221355156	0.0473294521806473	0.010307785492626287	133	147	126	220	254	47	83	55
ENSG00000130881	ENSG00000130881.14	LDL receptor related protein 3 [Source:HGNC Symbol;Acc:HGNC:6695]	LRP3	protein_coding	O75074	4037	4.824062697205577	4.895317145368295	397.60368656816274	-0.8792506218029925	-0.837619739208457	-0.7777645126781472	0.007850962165475638	0.010515974094067865	5.787717742542285e-6	401	396	449	918	833	185	291	160
ENSG00000090971	ENSG00000090971.5	N-acetyltransferase 14 (putative) [Source:HGNC Symbol;Acc:HGNC:28918]	NAT14	protein_coding	Q8WUY8	57106	3.173973880744396	3.2689357682492415	127.28470398676333	-0.8809200381168955	-0.8917992739980547	-0.7982487388371962	0.013972366229305427	0.018517153361632177	1.3157634858661582e-4	118	143	148	293	289	78	89	33
ENSG00000215845	ENSG00000215845.11	thiosulfate sulfurtransferase like domain containing 1 [Source:HGNC Symbol;Acc:HGNC:35410]	TSTD1	protein_coding	Q8NFU3	100131187	4.501290213198993	4.5833905396959675	319.7725492348925	-0.8810201162447383	-0.8410340422609478	-0.7446960109171546	0.015068682404504232	0.019821450865418075	4.970360634040422e-4	258	276	492	746	695	145	212	140
ENSG00000225855	ENSG00000225855.7	RUSC1 antisense RNA 1 [Source:HGNC Symbol;Acc:HGNC:26680]	RUSC1-AS1	antisense	NA	284618	2.4829479346011487	2.575552029879066	78.45580828274537	-0.885222821990724	-0.7665305653421111	-0.5574990513354258	0.04270032427845605	0.07573457813720351	0.03594285828175378	61	92	97	163	141	58	59	24
ENSG00000130312	ENSG00000130312.6	mitochondrial ribosomal protein L34 [Source:HGNC Symbol;Acc:HGNC:14488]	MRPL34	protein_coding	A0A024R7J4,Q9BQ48	64981	4.988876505436846	5.0777537187868935	450.7993141586059	-0.885993374933726	-0.8813575710425195	-0.794214801055961	0.014276194368206327	0.01605753008664133	1.15295701572143e-4	405	418	646	1026	1160	166	310	175
ENSG00000127423	ENSG00000127423.11	aurora kinase A and ninein interacting protein [Source:HGNC Symbol;Acc:HGNC:28363]	AUNIP	protein_coding	Q9H7T9	79000	2.7826693498307193	2.874018535936294	96.97856422782777	-0.8863026729420757	-0.7235274332676693	-0.48758077247742243	0.04297653425342653	0.10545305520647012	0.06020791546330677	98	101	91	221	178	86	50	36
ENSG00000170577	ENSG00000170577.8	SIX homeobox 2 [Source:HGNC Symbol;Acc:HGNC:10888]	SIX2	protein_coding	Q8TBA2,Q9NPC8	10736	4.410938500249771	4.483469853053077	298.1643567640345	-0.8895462173155348	-0.8465995551548701	-0.7915561757680598	0.007454553863475185	0.009240666374017588	1.8696855612861363e-6	280	293	365	703	615	158	229	101
ENSG00000170892	ENSG00000170892.12	tRNA splicing endonuclease subunit 34 [Source:HGNC Symbol;Acc:HGNC:15506]	TSEN34	protein_coding	A0A024R4N9,B4DT51,E7EQB3,Q9BSV6	79042	3.7881049829615794	3.866135971687775	193.687351691797	-0.8900991889654991	-0.8819851392999783	-0.8299754713593743	0.007407794431969264	0.008467943486808233	3.500449052934336e-7	188	203	213	475	441	97	132	68
ENSG00000196502	ENSG00000196502.11	sulfotransferase family 1A member 1 [Source:HGNC Symbol;Acc:HGNC:11453]	SULT1A1	protein_coding	P50225	6817	3.0875029420631948	3.1818722993669404	119.86889032658144	-0.8952684216548916	-0.8141116361453565	-0.6549566604041349	0.030216788277005534	0.049337549862301294	0.011474112035418909	87	95	190	304	247	58	86	51
ENSG00000127774	ENSG00000127774.7	ER membrane protein complex subunit 6 [Source:HGNC Symbol;Acc:HGNC:28430]	EMC6	protein_coding	Q9BV81	83460	4.797907222011989	4.871154166100952	390.905679939925	-0.8968613385201877	-0.8406761319001987	-0.7727450496444714	0.010126981364147693	0.011459416836762786	2.332423082606829e-5	379	417	447	867	732	258	266	132
ENSG00000224051	ENSG00000224051.7	ceramide-1-phosphate transfer protein [Source:HGNC Symbol;Acc:HGNC:28116]	GLTPD1	protein_coding	Q5TA50,S4S694	80772	5.475323323801047	5.549589968523363	626.0942585336461	-0.8977552465255139	-0.8973292624326287	-0.8637988536754093	0.005394584538559657	0.004642145785480348	5.748389207878278e-13	582	667	771	1435	1526	324	344	239
ENSG00000176182	ENSG00000176182.6	Myb related transcription factor, partner of profilin [Source:HGNC Symbol;Acc:HGNC:20178]	MYPOP	protein_coding	Q86VE0	339344	2.527647197672918	2.6194871735575367	80.72190624625097	-0.905091639684149	-0.8781475062265024	-0.7695521456907167	0.0170766790299174	0.022667003735445664	0.001054129222400863	75	88	94	187	175	38	61	28
ENSG00000213563	ENSG00000213563.7	chromosome 8 open reading frame 82 [Source:HGNC Symbol;Acc:HGNC:33826]	C8orf82	protein_coding	Q6P1X6	414919	3.5189516487395776	3.6164508434293112	162.09623737397206	-0.9051339037863303	-0.929765145147101	-0.8472254320354824	0.013543257050689143	0.013283701947791413	3.502302919915643e-5	139	142	223	443	431	79	86	58
ENSG00000100842	ENSG00000100842.13	embryonal Fyn-associated substrate [Source:HGNC Symbol;Acc:HGNC:16898]	EFS	protein_coding	O43281	10278	3.03977078973522	3.1411688414076697	117.41850699998268	-0.9056026953320805	-0.8091525676857418	-0.5726107052087073	0.044872402228711486	0.07981508709827412	0.03750720620635579	121	144	115	223	211	47	98	53
ENSG00000197530	ENSG00000197530.12	mindbomb E3 ubiquitin protein ligase 2 [Source:HGNC Symbol;Acc:HGNC:30577]	MIB2	protein_coding	Q96AX9	142678	5.1044942950166	5.184858392997078	486.49259439630276	-0.9057356376935819	-0.8527180383671681	-0.7647677566383404	0.011711666956569899	0.015900778166905355	1.7480681887953748e-4	490	464	633	1028	975	206	375	200
ENSG00000141577	ENSG00000141577.14	centrosomal protein 131 [Source:HGNC Symbol;Acc:HGNC:29511]	AZI1	protein_coding	I3L2J8,Q9UPN4	22994	3.1111998589956835	3.2481583456198675	125.33216238052698	-0.9151548922350129	-1.0057456389685786	-0.8638372092177592	0.02614308969251473	0.028984320085630285	0.00126639053665483	145	139	142	266	321	85	63	26
ENSG00000223705	ENSG00000223705.9	NSUN5 pseudogene 1 [Source:HGNC Symbol;Acc:HGNC:19146]	NSUN5P1	pseudogene	NA	155400	2.5459497263322852	2.6362826589887245	81.92367973452642	-0.9160481337093014	-0.8523354771492814	-0.7242975286229076	0.02055155399811911	0.03304204919048003	0.003725192940426384	87	79	95	182	169	35	63	33
ENSG00000176842	ENSG00000176842.15	iroquois homeobox 5 [Source:HGNC Symbol;Acc:HGNC:14361]	IRX5	protein_coding	P78411	10265	2.8736834736530037	2.9658693424969407	103.10491611587594	-0.9162745962247777	-0.9139649098272502	-0.8211044221070727	0.013496851099899284	0.015900778166905355	1.7059423147634394e-4	105	115	114	231	221	53	74	33
ENSG00000110811	ENSG00000110811.20	prolyl 3-hydroxylase 3 [Source:HGNC Symbol;Acc:HGNC:19318]	LEPREL2	polymorphic_pseudogene	Q8IVL6	10536	3.768200969878245	3.845434089270803	191.5223212093789	-0.9169259139575552	-0.8388057631884871	-0.7448453619612643	0.014697799078278744	0.019792176658579737	5.960529979316978e-4	189	190	250	387	356	97	142	78
ENSG00000103490	ENSG00000103490.14	PYD and CARD domain containing [Source:HGNC Symbol;Acc:HGNC:16608]	PYCARD	protein_coding	Q9ULZ3	29108	5.438775761145113	5.526534257690959	615.4630016605313	-0.9184317443815762	-0.9396860406946835	-0.8887390101454404	0.006384132546870112	0.006004177610582751	2.84048912674575e-9	598	606	848	1363	1551	375	344	170
ENSG00000182154	ENSG00000182154.8	mitochondrial ribosomal protein L41 [Source:HGNC Symbol;Acc:HGNC:14492]	MRPL41	protein_coding	Q8IXM3	64975	5.609921378671384	5.706197505202568	696.9744260226346	-0.9216271040284849	-0.952226335421281	-0.8885911753405868	0.00946380658126808	0.009539274500529315	6.345677643936866e-7	631	675	1031	1572	1849	383	438	172
ENSG00000163701	ENSG00000163701.19	interleukin 17 receptor E [Source:HGNC Symbol;Acc:HGNC:18439]	IL17RE	protein_coding	B4DMZ3,Q8NFR9	132014	4.086560985463084	4.171556940785423	240.82370105093662	-0.9286696703867292	-0.7669884636455112	-0.5859183610957136	0.031224415530595514	0.06114553425753206	0.02106733417677204	255	234	278	482	383	114	209	107
ENSG00000085871	ENSG00000085871.9	microsomal glutathione S-transferase 2 [Source:HGNC Symbol;Acc:HGNC:7063]	MGST2	protein_coding	Q99735	4258	4.890785986505527	4.976439312730243	419.6821020899853	-0.9328637293520005	-0.9327951907900642	-0.8859089936830504	0.006384132546870112	0.005993028747940769	4.325174438522831e-9	348	399	592	1073	944	239	269	127
ENSG00000179271	ENSG00000179271.3	GADD45G interacting protein 1 [Source:HGNC Symbol;Acc:HGNC:29996]	GADD45GIP1	protein_coding	Q8TAE8	90480	6.002569642571912	6.084111873166927	907.1252696260663	-0.9355513435097653	-0.947556291648178	-0.9146785679905202	0.005394584538559657	0.004642145785480348	2.027233204368777e-16	869	872	1272	2054	2204	491	517	294
ENSG00000006015	ENSG00000006015.17	required for excision 1-B domain containing [Source:HGNC Symbol;Acc:HGNC:26098]	C19orf60	protein_coding	Q96EN9	55049	4.90616218506076	4.9898118933392714	424.0203818804819	-0.9426424129267491	-0.9334698158503423	-0.8884153709372954	0.005981345676017907	0.005993028747940769	1.0350616802363573e-9	393	425	571	981	909	217	304	132
ENSG00000224877	ENSG00000224877.4	NADH:ubiquinone oxidoreductase complex assembly factor 8 [Source:HGNC Symbol;Acc:HGNC:33551]	C17orf89	protein_coding	A1L188	284184	4.885570272947748	4.988370738860102	422.84119978338384	-0.9428501297392206	-0.9646023162353653	-0.8850570807561547	0.012568644469645961	0.011880964281666868	1.4924304461931604e-5	323	374	674	1100	977	240	271	116
ENSG00000198624	ENSG00000198624.13	coiled-coil domain containing 69 [Source:HGNC Symbol;Acc:HGNC:24487]	CCDC69	protein_coding	A6NI79,Q7L2X4	26112	2.2144270605957797	2.341308805061233	66.69838681036326	-0.9456518223352324	-1.0396071717031012	-0.8630603498276231	0.039040769222719436	0.027586550619637263	0.0035987895648601615	87	77	72	119	139	31	42	22
ENSG00000224689	ENSG00000224689.9	zinc finger protein 812, pseudogene [Source:HGNC Symbol;Acc:HGNC:33242]	ZNF812	protein_coding	NA	NA	2.000740731041192	2.1907901368583613	58.72765208692191	-0.9474373409563772	-1.0731428995977403	-0.8523579836127392	0.04907091788004747	0.04440266735786519	0.007968656382278373	45	59	98	146	159	32	35	10
ENSG00000130349	ENSG00000130349.10	mitochondrial transcription rescue factor 1 [Source:HGNC Symbol;Acc:HGNC:17971]	C6orf203	protein_coding	A0A0D9SEI0,Q9P0P8	51250	2.6051224790770333	2.692534160010036	85.27750944897001	-0.9507964208057006	-0.8047053450294016	-0.6420918378224805	0.02574365813756874	0.05157893175049033	0.014100132594310012	70	95	104	189	151	64	52	31
ENSG00000213638	ENSG00000213638.6	adenosine deaminase tRNA specific 3 [Source:HGNC Symbol;Acc:HGNC:25151]	ADAT3	protein_coding	D6W601,Q96EY9	113179	1.6871984553298538	1.8482605605623692	46.239159282644614	-0.9511641285812236	-0.9872814972306532	-0.7636846267925573	0.03752354681879288	0.05317942205443422	0.012121334175594202	50	48	52	114	109	22	38	9
ENSG00000141858	ENSG00000141858.12	sterile alpha motif domain containing 1 [Source:HGNC Symbol;Acc:HGNC:17958]	SAMD1	protein_coding	NA,Q6SPF0	90378	4.964640964546581	5.059841712597802	445.633797455613	-0.9555323612791834	-0.9823348016371463	-0.9203279322988418	0.007536270122357098	0.006651046449416677	1.84774200736143e-7	470	522	535	886	988	203	303	145
ENSG00000204220	ENSG00000204220.11	prefoldin subunit 6 [Source:HGNC Symbol;Acc:HGNC:4926]	PFDN6	protein_coding	O15212,Q5STK2	10471	5.414517358487817	5.499557183129246	604.8669295085258	-0.9582844290904219	-0.9592160163009832	-0.9189766891018389	0.0055252088052277935	0.004642145785480348	3.3010876148798566e-11	588	682	768	1273	1295	351	341	205
ENSG00000105048	ENSG00000105048.17	troponin T1, slow skeletal type [Source:HGNC Symbol;Acc:HGNC:11948]	TNNT1	protein_coding	P13805	7138	2.9243505119894713	3.0426041581884142	109.17074189472937	-0.9592556470273084	-1.0021376832622038	-0.8663146280501779	0.021419737806470936	0.02445265080740403	0.0012324701207126732	146	106	115	228	249	49	53	46
ENSG00000142765	ENSG00000142765.18	synaptotagmin like 1 [Source:HGNC Symbol;Acc:HGNC:15584]	SYTL1	protein_coding	Q8IYJ3	84958	5.573261509443006	5.669269624712382	680.7191393064512	-0.9602087597497799	-0.901440311300476	-0.793638063642668	0.013972366229305427	0.019821450865418075	4.7445002458926277e-4	625	659	954	1515	1284	284	597	232
ENSG00000178773	ENSG00000178773.15	copine 7 [Source:HGNC Symbol;Acc:HGNC:2320]	CPNE7	protein_coding	Q9UBL6	27132	3.4261705438714847	3.512811311225758	151.41755567705545	-0.9628220188051217	-0.80274468998404	-0.6565360757905975	0.02115518201111885	0.04235618157289077	0.008597851002940709	129	129	203	383	266	75	130	59
ENSG00000143793	ENSG00000143793.13	chromosome 1 open reading frame 35 [Source:HGNC Symbol;Acc:HGNC:19032]	C1orf35	protein_coding	Q9BU76	79169	4.586053242476479	4.679679089799579	341.41252092462344	-0.9645406668356363	-0.9962878548010019	-0.9483499427928127	0.005394584538559657	0.004642145785480348	1.3104364509576737e-13	343	357	433	795	820	181	204	98
ENSG00000074964	ENSG00000074964.17	Rho guanine nucleotide exchange factor 10 like [Source:HGNC Symbol;Acc:HGNC:25540]	ARHGEF10L	protein_coding	B4DTL3,Q5VXI4,Q9HCE6	55160	4.486243374586607	4.569725974330693	317.2057059089368	-0.9736312636111928	-0.8749917370744361	-0.7856700456441981	0.010053390772004388	0.016100232602948905	1.9568519251674058e-4	291	332	385	735	583	142	227	140
ENSG00000204348	ENSG00000204348.10	decapping exoribonuclease [Source:HGNC Symbol;Acc:HGNC:2992]	DXO	protein_coding	A0A024RCW8,O77932	1797	1.3832667261749796	1.51046552150391	36.63323231344556	-0.975164382861656	-0.9402853171273512	-0.7194566066113289	0.037766766081432736	0.058246132286463026	0.018511750268443077	28	45	43	91	80	17	20	16
ENSG00000100968	ENSG00000100968.14	nuclear factor of activated T cells 4 [Source:HGNC Symbol;Acc:HGNC:7778]	NFATC4	protein_coding	Q14934	4776	3.392299493503476	3.5222728369729728	152.31854031731248	-0.9767409361910392	-1.058939097475312	-0.941163478373141	0.018838653490282832	0.017745349228436586	2.3045527033312702e-4	210	146	170	314	345	94	77	40
ENSG00000128309	ENSG00000128309.16	mercaptopyruvate sulfurtransferase [Source:HGNC Symbol;Acc:HGNC:7223]	MPST	protein_coding	A0A140VJX3,P25325	4357	5.602020017051574	5.700737032464412	694.4949258761027	-0.9780503446178492	-1.001269166735351	-0.9496811594696618	0.006384132546870112	0.005993028747940769	1.17800126557787e-9	614	742	971	1619	1794	396	359	193
ENSG00000127415	ENSG00000127415.13	alpha-L-iduronidase [Source:HGNC Symbol;Acc:HGNC:5391]	IDUA	protein_coding	P35475	3425	3.490591770588908	3.582504117133859	158.88402827482622	-0.9798290150806187	-0.8869287956592039	-0.7801240714214698	0.0159024957216033	0.0225502805171853	9.43533923985167e-4	122	142	245	389	296	88	108	61
ENSG00000183048	ENSG00000183048.12	solute carrier family 25 member 10 [Source:HGNC Symbol;Acc:HGNC:10980]	SLC25A10	protein_coding	A0A0S2Z382,A0A0S2Z3G3,B4E1E9,F6RGN5,Q9UBX3	1468	5.193919709889385	5.280422641109396	519.5793229669833	-0.981996058201003	-0.9611504136541964	-0.9174704775944456	0.0055252088052277935	0.005993028747940769	8.38984327861665e-10	556	524	634	1165	1066	239	346	193
ENSG00000109182	ENSG00000109182.12	cell wall biogenesis 43 C-terminal homolog [Source:HGNC Symbol;Acc:HGNC:26133]	CWH43	protein_coding	B4DU47,B7ZAJ2,E7EQL2,Q9H720	80157	3.7991128108514447	3.9084949863248566	200.18515080685412	-0.9823211211908867	-0.8452120867546784	-0.6334374906604078	0.03115105830124422	0.06542273546814982	0.02168540008936925	158	226	276	409	345	75	180	84
ENSG00000140398	ENSG00000140398.14	nei like DNA glycosylase 1 [Source:HGNC Symbol;Acc:HGNC:18448]	NEIL1	protein_coding	Q96FI4	79661	3.440512565812625	3.5432430413470715	154.7409135103769	-0.9832982461008007	-0.8148245634669762	-0.6136468743199643	0.02585341779256066	0.06512499904669612	0.022607493643085334	135	150	203	355	264	69	155	52
ENSG00000164897	ENSG00000164897.14	transmembrane and ubiquitin like domain containing 1 [Source:HGNC Symbol;Acc:HGNC:21709]	TMUB1	protein_coding	A0A090N8Q3,Q9BVT8	83590	4.805901623096297	4.926672417893013	404.9466992824008	-0.9845968134573546	-1.0449579592404992	-0.9665821714486615	0.011950439742915825	0.010947365429719209	4.1299590686865935e-6	371	443	574	921	1155	221	195	98
ENSG00000160113	ENSG00000160113.5	nuclear receptor subfamily 2 group F member 6 [Source:HGNC Symbol;Acc:HGNC:7977]	NR2F6	protein_coding	F1D8R3,P10588	2063	6.209398354384602	6.307787052287272	1058.8318291244602	-0.9852520694230402	-1.0022797044398528	-0.949519543579713	0.006442198428266183	0.005993028747940769	4.325174438522831e-9	827	1020	1517	2926	2479	510	688	315
ENSG00000182809	ENSG00000182809.11	cysteine rich protein 2 [Source:HGNC Symbol;Acc:HGNC:2361]	CRIP2	protein_coding	P52943	1397	3.3588107902490894	3.544681329289664	153.7245468458887	-0.9871813816596137	-1.047530272140289	-0.8576790845594423	0.03955230080686489	0.05198172374436743	0.005950298701632827	140	171	211	365	416	93	99	19
ENSG00000120738	ENSG00000120738.8	early growth response 1 [Source:HGNC Symbol;Acc:HGNC:3238]	EGR1	protein_coding	P18146,Q546S1	1958	6.342972298269885	6.444699559328612	1166.2712029809888	-0.9884825003733647	-1.0146733987775447	-0.9540112358993699	0.007454553863475185	0.0066568772677192	1.013338859067428e-7	1339	1418	1210	2376	2435	650	710	351
ENSG00000177576	ENSG00000177576.11	chromosome 18 open reading frame 32 [Source:HGNC Symbol;Acc:HGNC:31690]	C18orf32	protein_coding	Q8TCD1	497661	4.497440908964432	4.613565411819913	326.63993635491823	-0.9887586935410355	-0.9975248135859246	-0.886437817777594	0.015926729920134868	0.01830375723837772	2.675384992996972e-4	263	421	423	706	762	113	205	131
ENSG00000178814	ENSG00000178814.17	5-oxoprolinase, ATP-hydrolysing [Source:HGNC Symbol;Acc:HGNC:8149]	OPLAH	protein_coding	O14841	26873	2.2150056955148827	2.404293845009968	68.44371862071625	-0.9898850449789508	-1.0774264846476844	-0.859764980570307	0.04205365633810002	0.045899697961331934	0.007942976096532954	56	66	109	178	188	46	28	13
ENSG00000205544	ENSG00000205544.4	transmembrane protein 256 [Source:HGNC Symbol;Acc:HGNC:28618]	TMEM256	protein_coding	Q8N2U0	254863	4.909177901374528	5.01288413176611	430.4955597722577	-0.9907919513808433	-1.032662112409247	-0.9774514898327248	0.006384132546870112	0.005993028747940769	9.987062378256079e-10	403	432	639	974	1096	192	252	131
ENSG00000130193	ENSG00000130193.8	thioesterase superfamily member 6 [Source:HGNC Symbol;Acc:HGNC:29656]	THEM6	protein_coding	Q8WUY1	51337	2.4498243894925724	2.5613492134070395	77.49137517198548	-0.9918484155410524	-0.9440717566007252	-0.8055602468711647	0.018301119223266816	0.027586550619637263	0.0021679644384440776	79	83	94	171	151	38	64	22
ENSG00000102886	ENSG00000102886.15	glycerophosphodiester phosphodiesterase domain containing 3 [Source:HGNC Symbol;Acc:HGNC:28638]	GDPD3	protein_coding	Q7L5L3	79153	3.155291112312834	3.2637439158478703	126.45527565556874	-0.9940594006771573	-0.9671469345100112	-0.8760660311799958	0.013496851099899284	0.015330846962690069	1.238887916392791e-4	107	105	172	376	284	60	84	42
ENSG00000175643	ENSG00000175643.10	RecQ mediated genome instability 2 [Source:HGNC Symbol;Acc:HGNC:28349]	RMI2	protein_coding	Q96E14	116028	2.789421391824343	2.9372577919948375	101.36649058095834	-0.999980623509196	-1.0146946017709884	-0.7968430967950089	0.04195357577596731	0.05059494699639068	0.0107288925056839	120	131	106	179	185	77	58	23
ENSG00000167702	ENSG00000167702.12	kinesin family member C2 [Source:HGNC Symbol;Acc:HGNC:29530]	KIFC2	protein_coding	Q96AC6	90990	5.9093537232956335	6.002659173501877	857.586641298951	-1.0056656885820043	-0.9833495710950043	-0.9297560858206876	0.006257287435850414	0.005993028747940769	1.2223635156351428e-8	763	827	1218	2110	1670	403	622	286
ENSG00000231025	NA	NA	RP11-175O19.4	antisense	NA	NA	2.108652133981467	2.3252659895735452	64.65540040317237	-1.0079571615441458	-1.1425654767506994	-0.9148067147920664	0.04492444513209599	0.0450660416608279	0.007080846444267686	66	72	80	169	192	40	25	10
ENSG00000140905	ENSG00000140905.11	glycine cleavage system protein H [Source:HGNC Symbol;Acc:HGNC:4208]	GCSH	protein_coding	P23434	2653	3.2899593285745277	3.406871922954305	140.21371261220648	-1.0087615780372552	-0.9666812951335992	-0.8279498953286144	0.021497726296372116	0.027118275243530235	0.0018946640780214876	99	120	246	347	271	78	90	48
ENSG00000267080	ENSG00000267080.6	ASB16 antisense RNA 1 [Source:HGNC Symbol;Acc:HGNC:25442]	ASB16-AS1	antisense	NA	339201	2.200035271652514	2.31701428100407	65.7856451345812	-1.0168814918850322	-1.005713587372811	-0.829934310373084	0.02891118329190268	0.03235629248803816	0.005125761342474706	84	73	70	123	122	32	38	27
ENSG00000188613	ENSG00000188613.7	nanos C2HC-type zinc finger 1 [Source:HGNC Symbol;Acc:HGNC:23044]	NANOS1	protein_coding	Q8WY41	340719	2.127801598829494	2.2841024053093353	63.68204016847421	-1.0211583462451796	-0.9670754847848642	-0.7175723274865455	0.03891823689347266	0.06997440929728549	0.02066196971429173	60	70	77	151	147	15	48	27
ENSG00000142632	ENSG00000142632.17	Rho guanine nucleotide exchange factor 19 [Source:HGNC Symbol;Acc:HGNC:26604]	ARHGEF19	protein_coding	B4DN02,Q8IW93	128272	1.9154103573950212	2.097655202027421	55.3995523654584	-1.023838067601545	-1.1796792049859963	-0.986823912028149	0.032730577411129565	0.024119688227191512	0.0020532416043605997	72	58	59	136	146	18	32	15
ENSG00000115648	ENSG00000115648.14	melanophilin [Source:HGNC Symbol;Acc:HGNC:29643]	MLPH	protein_coding	A0A024R492,A0A024R4D3,Q9BV36	79083	2.4754449103988474	2.6150803242831504	80.90439932531633	-1.024294730056056	-0.8831862074897796	-0.5453089076446553	0.046579135630173754	0.10517254278277724	0.05912703665685792	49	88	130	178	149	28	55	43
ENSG00000168255	ENSG00000168255.20	RNA polymerase II subunit J3 [Source:HGNC Symbol;Acc:HGNC:33853]	POLR2J3	protein_coding	A0A0B4J2F8,Q9GZM3,Q9H1A7	548644	3.8653318506838525	3.961274191630784	207.72941474337813	-1.0248438867841525	-0.92125651670893	-0.809338688155138	0.012903573432087454	0.020685023728846036	6.888696072419606e-4	214	211	267	432	363	89	154	88
ENSG00000234009	ENSG00000234009.1	ribosomal protein L5 pseudogene 34 [Source:HGNC Symbol;Acc:HGNC:36463]	RPL5P34	pseudogene	NA	NA	3.329800140646213	3.5099721625066658	150.00125740126458	-1.026703930093604	-1.1013561704351358	-0.9044913560660783	0.0439537198741348	0.04139913244680571	0.004951071993473771	100	137	281	385	390	97	57	36
ENSG00000176531	ENSG00000176531.10	pleckstrin homology like domain family B member 3 [Source:HGNC Symbol;Acc:HGNC:30499]	PHLDB3	protein_coding	Q6NSJ2,Q96HZ0	653583	3.64703169335858	3.744858327182953	178.52284962897977	-1.0331030332516107	-0.9332505217539349	-0.8272668967506162	0.011677090480893448	0.019821450865418075	4.7950762767792857e-4	191	184	204	402	323	74	131	75
ENSG00000125968	ENSG00000125968.9	inhibitor of DNA binding 1, HLH protein [Source:HGNC Symbol;Acc:HGNC:5360]	ID1	protein_coding	P41134	3397	5.396026364143382	5.5714879665426675	633.1623353101961	-1.035072793026306	-1.1343065382555333	-0.9803294845692224	0.04587633242039262	0.03232105845055809	0.0012532579556207666	403	474	1190	1957	1786	305	297	156
ENSG00000175602	ENSG00000175602.4	coiled-coil domain containing 85B [Source:HGNC Symbol;Acc:HGNC:24926]	CCDC85B	protein_coding	Q15834	11007	4.862980835030314	5.003542078582793	427.4904447120942	-1.046651748034279	-1.1173519814193913	-1.0278541136695907	0.015397170693855433	0.012282763957522218	1.5084370081046979e-5	438	501	594	870	1225	225	174	107
ENSG00000197119	ENSG00000197119.13	solute carrier family 25 member 29 [Source:HGNC Symbol;Acc:HGNC:20116]	SLC25A29	protein_coding	Q8N8R3	123096	4.221072726931642	4.315712416914462	265.270454619783	-1.0467742216092055	-1.0054968171953935	-0.9698114558347186	0.005394584538559657	0.005993028747940769	6.845394096796659e-10	236	290	338	656	529	132	157	99
ENSG00000109881	ENSG00000109881.17	coiled-coil domain containing 34 [Source:HGNC Symbol;Acc:HGNC:25079]	CCDC34	protein_coding	Q96HJ3	91057	2.872844682436448	3.0456606864049096	109.80620465036901	-1.048417083176304	-1.1981692889842621	-1.00903280300728	0.04925304175888078	0.028670341276185406	0.002194091837048722	147	146	124	166	229	40	52	43
ENSG00000218891	ENSG00000218891.5	zinc finger protein 579 [Source:HGNC Symbol;Acc:HGNC:26646]	ZNF579	protein_coding	Q8NAF0	163033	3.4475829402923237	3.560886231321118	156.68804598209124	-1.055830276368611	-1.0240136597043563	-0.930132493547254	0.010678681116775123	0.01476091765680978	6.583439925450246e-5	133	195	199	354	309	63	108	58
ENSG00000049283	ENSG00000049283.18	epsin 3 [Source:HGNC Symbol;Acc:HGNC:18235]	EPN3	protein_coding	Q9H201	55040	5.235114514237947	5.342710507909916	542.8316276702838	-1.056827823690567	-0.9986233158714903	-0.9073887512931347	0.00843257471997953	0.01231570167502029	3.393908806532196e-5	589	572	602	1296	1074	195	365	229
ENSG00000198918	ENSG00000198918.8	ribosomal protein L39 [Source:HGNC Symbol;Acc:HGNC:10350]	RPL39	protein_coding	P62891	6170	7.1193938714104315	7.2265954622133854	2004.9726475263267	-1.0576712983752683	-1.0516466094776051	-0.9992178576541781	0.005981345676017907	0.005993028747940769	1.5411784666446463e-9	2077	2268	2552	4308	4255	1285	1071	527
ENSG00000171130	ENSG00000171130.18	ATPase H+ transporting V0 subunit e2 [Source:HGNC Symbol;Acc:HGNC:21723]	ATP6V0E2	protein_coding	E9PAS2,Q8NHE4	155066	2.723700924836247	2.8407325000435146	94.28945651689259	-1.0597875023155514	-1.04848281079416	-0.9707856922919361	0.00946380658126808	0.011880964281666868	1.3934648242000373e-5	83	106	120	238	210	42	48	37
ENSG00000184058	ENSG00000184058.14	T-box transcription factor 1 [Source:HGNC Symbol;Acc:HGNC:11592]	TBX1	protein_coding	D9ZGG0,O43435,Q152R5	6899	4.174443812253926	4.280949048387677	258.62069333759416	-1.0709593193899896	-1.0696307907565232	-1.0301330944248148	0.005394584538559657	0.004642145785480348	1.1093265475889379e-12	267	252	356	614	537	142	149	76
ENSG00000173013	ENSG00000173013.6	coiled-coil domain containing 96 [Source:HGNC Symbol;Acc:HGNC:26900]	CCDC96	protein_coding	Q2M329	257236	1.2983476203946782	1.4825655876713901	35.827220751339226	-1.0711244819354817	-1.0944071681046683	-0.8273580177906299	0.04125943939501905	0.06114553425753206	0.015657059145839158	37	38	43	91	90	13	12	17
ENSG00000170917	ENSG00000170917.14	nudix hydrolase 6 [Source:HGNC Symbol;Acc:HGNC:8053]	NUDT6	protein_coding	B4DG76,P53370	11162	1.6395684057665911	1.7831357290487952	44.07209448227743	-1.0780164170580988	-0.9288547721303738	-0.6821936503644416	0.033488129747451696	0.0623662748029373	0.025923392301109113	34	42	52	137	84	22	37	13
ENSG00000185347	ENSG00000185347.17	tubulin epsilon and delta complex 1 [Source:HGNC Symbol;Acc:HGNC:20127]	C14orf80	protein_coding	Q86SX3	283643	2.464766059885546	2.624079854918944	80.95360498495312	-1.0807312883421696	-1.1459258041838456	-1.0034945282221477	0.020022749767191966	0.019784060847036586	3.9498589714778584e-4	91	98	104	159	163	46	52	16
ENSG00000188505	ENSG00000188505.5	NCCRP1, F-box associated domain containing [Source:HGNC Symbol;Acc:HGNC:33739]	NCCRP1	protein_coding	Q6ZVX7	342897	6.145570685606804	6.292057677293462	1050.9852445126562	-1.081171634225297	-0.8831218003395288	-0.5986291995875465	0.04574675196051736	0.10101201851460416	0.0399376821658221	891	1205	1240	2450	1597	284	885	550
ENSG00000103254	ENSG00000103254.10	adenine nucleotide translocase lysine methyltransferase [Source:HGNC Symbol;Acc:HGNC:14152]	FAM173A	protein_coding	J3KMW5,Q9BQD7	65990	3.084223739350491	3.261129120446339	125.79800939246842	-1.0830743439811137	-1.141775883718152	-0.9649058019065283	0.03878667973587521	0.029878913587502148	0.002195527868045534	112	76	212	401	316	59	53	41
ENSG00000213853	ENSG00000213853.10	epithelial membrane protein 2 [Source:HGNC Symbol;Acc:HGNC:3334]	EMP2	protein_coding	P54851,Q7Z4B3	2013	4.873571832874201	4.984262060445098	422.8477410091449	-1.0847181984022358	-1.0869702566042352	-1.0354647719338832	0.005783117408816952	0.0055293917551444	1.0845137902763728e-9	428	531	486	936	841	193	254	145
ENSG00000008323	ENSG00000008323.15	pleckstrin homology and RhoGEF domain containing G6 [Source:HGNC Symbol;Acc:HGNC:25562]	PLEKHG6	protein_coding	Q3KR16	55200	2.511096441095797	2.627999880034683	81.94541119980529	-1.0872857359280144	-0.8036046725390483	-0.4708190734594084	0.03211004012656249	0.12136214681347174	0.07989445639901023	76	89	79	201	129	30	63	46
ENSG00000226084	ENSG00000226084.5	ribosomal protein L17 (RPL17) pseudogene	RP4-706A16.3	pseudogene	NA	NA	2.2335201273135588	2.4045223892874503	69.18068261796178	-1.091336846605583	-1.1252209505735737	-0.9163590898236412	0.037766766081432736	0.0364317339398852	0.005489222488940914	41	80	123	162	147	35	29	26
ENSG00000153714	ENSG00000153714.6	leucine rich adaptor protein 1 like [Source:HGNC Symbol;Acc:HGNC:31452]	LURAP1L	protein_coding	Q8IV03	286343	3.446263925492912	3.5606674772953077	156.9702457941861	-1.094036575061193	-1.0026841399382356	-0.8846528422801553	0.011528265026326279	0.021318202672055392	5.630108203761229e-4	132	201	176	377	291	74	80	73
ENSG00000105519	ENSG00000105519.18	calcyphosine [Source:HGNC Symbol;Acc:HGNC:1487]	CAPS	protein_coding	A0A0X1KG78,K7EL21,Q13938,Q8NF12,Q96ET4	828	2.15847853489437	2.3077714790581036	64.85990137164	-1.094219993037977	-1.0785648711472664	-0.9030727108522758	0.022944872112232825	0.03193779238676202	0.0031560356105778888	64	63	103	135	132	20	45	25
ENSG00000272579	NA	NA	RP11-101E13.5	antisense	NA	NA	2.159337429054501	2.3347979564462262	65.66034311265521	-1.0953928728977635	-0.9939228310711214	-0.6667223502693431	0.04840803138250565	0.08327205191888706	0.03744098539398611	40	70	77	220	149	29	24	34
ENSG00000215033	NA	NA	AL603965.1	protein_coding	NA	NA	1.7379463194371834	1.8493694324863728	47.120016144452535	-1.1016061018419565	-0.9219880344924087	-0.7163128760941414	0.022944872112232825	0.05770115982874665	0.01690575718135349	46	51	55	106	81	31	22	21
ENSG00000167644	ENSG00000167644.12	chromosome 19 open reading frame 33 [Source:HGNC Symbol;Acc:HGNC:16668]	C19orf33	protein_coding	Q9GZP8	64073	7.381430324853005	7.5047764963298524	2431.851119980697	-1.1024324842991424	-1.086535072022299	-1.0123043967131087	0.007907436050288083	0.010240736224978135	9.991571456309159e-7	2885	2552	2767	5630	5129	1127	1848	558
ENSG00000272645	ENSG00000272645.3	general transcription factor IIi pseudogene 20 [Source:HGNC Symbol;Acc:HGNC:51732]	RP11-504P24.8	lincRNA	NA	NA	1.1529544273379553	1.3390755043489315	32.309483354339896	-1.1076736371596085	-1.2022349987825365	-0.9635651562773042	0.034341816756757335	0.03304204919048003	0.005674628295437381	35	44	36	70	66	16	20	7
ENSG00000188483	ENSG00000188483.8	immediate early response 5 like [Source:HGNC Symbol;Acc:HGNC:23679]	IER5L	protein_coding	Q5T953	389792	4.175505680610253	4.317250529480732	265.2843202714455	-1.1099230120267691	-1.0231970067351897	-0.847011047740682	0.020838067854893828	0.03479756810614359	0.003411116050984057	194	231	416	757	541	81	175	118
ENSG00000142694	ENSG00000142694.6	eva-1 homolog B [Source:HGNC Symbol;Acc:HGNC:25558]	EVA1B	protein_coding	Q9NVM1	55194	2.8083101550675647	2.9324479686128893	100.17552504864811	-1.1108262756200122	-1.0148809684194076	-0.896789419502033	0.015201153274902924	0.01958160589340253	6.602752580989555e-4	78	99	120	317	191	48	71	33
ENSG00000178467	ENSG00000178467.18	prolyl 4-hydroxylase, transmembrane [Source:HGNC Symbol;Acc:HGNC:28858]	P4HTM	protein_coding	Q9NXG6	54681	1.8754797233261296	2.033776562053976	53.450816229269755	-1.1134584291654528	-1.0647445037898982	-0.836350837212283	0.028523702255152102	0.04741464337038448	0.010275890803355265	67	45	72	116	103	16	41	20
ENSG00000177191	ENSG00000177191.2	UDP-GlcNAc:betaGal beta-1,3-N-acetylglucosaminyltransferase 8 [Source:HGNC Symbol;Acc:HGNC:24139]	B3GNT8	protein_coding	Q7Z7M8	374907	2.172993805554473	2.409708588147409	68.50513787956534	-1.1137658830864359	-1.292931167893248	-1.0995084280244969	0.03184619708948722	0.024553998025184202	0.0014860580361825242	65	72	103	189	208	30	26	12
ENSG00000143217	ENSG00000143217.9	nectin cell adhesion molecule 4 [Source:HGNC Symbol;Acc:HGNC:19688]	PVRL4	protein_coding	K4PZ75,Q96NY8	81607	4.624794009319819	4.764669938045035	364.19739927711686	-1.1158606914979696	-0.815334904341824	-0.4628159714106152	0.042475262893580945	0.13701216630877525	0.08528123976357416	331	360	477	772	487	112	326	199
ENSG00000168010	ENSG00000168010.11	autophagy related 16 like 2 [Source:HGNC Symbol;Acc:HGNC:25464]	ATG16L2	protein_coding	Q8NAA4,Q9H7Q5	89849	2.800968134741615	2.933474738383058	100.98399792652742	-1.117595172678942	-1.1458259801934418	-1.049059848000122	0.011528265026326279	0.0107797676974129	1.884887178111799e-5	109	129	122	204	191	53	57	30
ENSG00000171443	ENSG00000171443.7	zinc finger protein 524 [Source:HGNC Symbol;Acc:HGNC:28322]	ZNF524	protein_coding	Q96C55	147807	3.1457738684520935	3.2810983870908776	128.16607349920557	-1.121753709920043	-1.1399450666547915	-1.0680316764802793	0.006384132546870112	0.0069093389319433846	3.092692218667597e-8	124	141	167	327	272	68	78	30
ENSG00000183444	ENSG00000183444.10	olfactory receptor family 7 subfamily E member 38 pseudogene [Source:HGNC Symbol;Acc:HGNC:8411]	OR7E38P	pseudogene	NA	NA	3.347729915849466	3.5376334806614045	153.69334134524058	-1.1225204317058466	-1.1950536106606098	-1.0329769821422479	0.023015542938546376	0.028510784968975418	0.001116542613737418	186	195	162	334	360	107	56	30
ENSG00000142235	ENSG00000142235.11	lemur tyrosine kinase 3 [Source:HGNC Symbol;Acc:HGNC:19295]	LMTK3	protein_coding	A0A0A0MQW5,Q96Q04	114783	3.1253381331270056	3.298231569394566	129.27067410602854	-1.1234822996918765	-1.2177213418426829	-1.1096323187601422	0.011062174169281562	0.011549982420050847	5.9150157089195685e-6	123	148	167	351	331	61	71	24
ENSG00000176920	ENSG00000176920.13	fucosyltransferase 2 [Source:HGNC Symbol;Acc:HGNC:4013]	FUT2	protein_coding	A8K2L2,Q10981	2524	3.681322767436269	3.828573044368105	189.11053699619504	-1.1328930393230106	-0.9064256104960176	-0.5962540056960421	0.030923155801212604	0.09285756484443952	0.04327588131112817	134	176	275	508	324	53	146	99
ENSG00000168061	ENSG00000168061.17	SAC3 domain containing 1 [Source:HGNC Symbol;Acc:HGNC:30179]	SAC3D1	protein_coding	F8WC89	29901	3.5325346560308017	3.7070915114428673	172.66612665974682	-1.134412018534586	-1.1174411235420814	-0.9606562160055473	0.019076594885219508	0.03093409049939158	0.0013221594601456855	165	154	287	405	346	110	117	27
ENSG00000108479	ENSG00000108479.12	galactokinase 1 [Source:HGNC Symbol;Acc:HGNC:4118]	GALK1	protein_coding	P51570,V9HWE7	2584	2.0111268782264267	2.1423153443500316	58.01351930451102	-1.1348920172340344	-0.783057681765443	-0.36825189876578945	0.03859431418153078	0.16187304546478887	0.12784103732508814	53	51	70	143	88	19	54	30
ENSG00000108352	ENSG00000108352.12	Rap guanine nucleotide exchange factor like 1 [Source:HGNC Symbol;Acc:HGNC:17428]	RAPGEFL1	protein_coding	B4DGK9,F5H2D5,Q9UHV5	51195	5.035831504857904	5.187572304033837	488.49174844863296	-1.146697112162921	-0.8905771789861099	-0.5678444839603465	0.04051354530246864	0.10894736196344126	0.0513364654650459	539	470	608	987	652	142	445	243
ENSG00000108106	ENSG00000108106.14	ubiquitin conjugating enzyme E2 S [Source:HGNC Symbol;Acc:HGNC:17895]	UBE2S	protein_coding	Q16763	27338	5.028644208361553	5.176882830652942	482.9139661773739	-1.1546906315935548	-1.2206237336545371	-1.1523159823203508	0.00783191386614257	0.005993028747940769	2.9833552396180534e-8	568	603	574	1000	1205	217	203	140
ENSG00000170955	ENSG00000170955.10	caveolae associated protein 3 [Source:HGNC Symbol;Acc:HGNC:9400]	PRKCDBP	protein_coding	Q969G5	112464	5.475721062702078	5.683786893622482	684.7472538780825	-1.1599252280242325	-1.1371642104369144	-0.9363332112504107	0.041629806480511004	0.05472332438040718	0.005360672817613942	573	702	1115	1675	2081	458	262	93
ENSG00000168453	ENSG00000168453.15	HR lysine demethylase and nuclear receptor corepressor [Source:HGNC Symbol;Acc:HGNC:5172]	HR	protein_coding	O43593	55806	3.7454477295417163	3.862666107007955	193.55283356307524	-1.1604713475164605	-1.068584491812664	-0.991969093455117	0.006789941995652088	0.010947365429719209	7.296851915168945e-6	174	219	250	474	345	77	125	78
ENSG00000241360	ENSG00000241360.2	pyridoxal phosphatase [Source:HGNC Symbol;Acc:HGNC:30259]	PDXP	protein_coding	A0A024R1I3,Q96GD0	57026	2.8687761875114357	3.0662086298894664	110.6501996883984	-1.1616037720334578	-0.909168071569304	-0.4295845169989008	0.04452680745172011	0.15596036077421369	0.10046525429244932	119	120	125	235	162	50	136	19
ENSG00000175315	ENSG00000175315.3	cystatin E/M [Source:HGNC Symbol;Acc:HGNC:2478]	CST6	protein_coding	Q15828	1474	3.697813681443326	3.815926610709518	187.04754931141755	-1.1671553187659671	-1.029001907175782	-0.9219495331171322	0.010124089379694352	0.016100232602948905	1.80496724806954e-4	165	194	252	474	297	93	149	57
ENSG00000204397	ENSG00000204397.8	caspase recruitment domain family member 16 [Source:HGNC Symbol;Acc:HGNC:33701]	CARD16	protein_coding	Q5EG05	114769	1.8699005926322443	2.0484912344998434	53.69026269456364	-1.1803638613811729	-0.979115386178831	-0.5731286935053007	0.0440239528830183	0.1005542074282947	0.06020791546330677	35	52	94	127	83	23	53	15
ENSG00000103089	ENSG00000103089.9	fatty acid 2-hydroxylase [Source:HGNC Symbol;Acc:HGNC:21197]	FA2H	protein_coding	Q7L5A8	79152	1.0528022499209138	1.2809623688010403	30.59296201754385	-1.1822293897606648	-0.9635674734287819	-0.3779478424523957	0.04973699739797068	0.15712111614670124	0.11619001070711457	25	31	38	87	57	9	35	7
ENSG00000182472	ENSG00000182472.9	calpain 12 [Source:HGNC Symbol;Acc:HGNC:13249]	CAPN12	protein_coding	Q6ZSI9	147968	1.4456587611344993	1.5887911701259319	38.858186457243896	-1.1846723774735357	-0.9810965552552475	-0.6917261877802244	0.029364409653108478	0.06803927447128172	0.03055155476882356	39	34	57	88	61	17	34	13
ENSG00000221869	ENSG00000221869.5	CCAAT enhancer binding protein delta [Source:HGNC Symbol;Acc:HGNC:1835]	CEBPD	protein_coding	P49716	1052	5.096816180811916	5.276679814729802	518.1409239968266	-1.188889746863641	-1.0126121243567112	-0.7143411387319065	0.04223009420434304	0.08342869850048967	0.026886562113293197	345	430	870	1483	794	138	417	244
ENSG00000170915	ENSG00000170915.9	progestin and adipoQ receptor family member 8 [Source:HGNC Symbol;Acc:HGNC:15708]	PAQR8	protein_coding	B3KXW6,Q8TEZ7	85315	1.7051732620580131	1.8839685816490341	48.005743253441764	-1.1960390219564312	-1.171007396172004	-0.9572466671682265	0.02585341779256066	0.03597253869056264	0.004988891537467055	56	59	44	121	92	14	32	18
ENSG00000163141	ENSG00000163141.20	BCL2 interacting protein like [Source:HGNC Symbol;Acc:HGNC:16976]	BNIPL	protein_coding	Q7Z465	149428	2.4684153100674573	2.6494232871172114	82.77102242853087	-1.1980223901042821	-0.8644256339961316	-0.3648279308963763	0.042577186298493816	0.1689384860685754	0.12708370925993742	76	76	100	213	137	17	82	40
ENSG00000176973	ENSG00000176973.8	family with sequence similarity 89 member B [Source:HGNC Symbol;Acc:HGNC:16708]	FAM89B	protein_coding	Q8N5H3	23625	4.748884635592692	4.913999993172512	401.37058261059923	-1.2042216515353938	-1.1749520528093649	-1.060399526104623	0.011842644985416116	0.017458544090217347	9.523993955192179e-5	355	431	585	1041	912	283	138	93
ENSG00000180739	ENSG00000180739.14	sphingosine-1-phosphate receptor 5 [Source:HGNC Symbol;Acc:HGNC:14299]	S1PR5	protein_coding	Q9H228	53637	3.849688116205602	3.990019577209544	212.13523798311192	-1.2064363260974071	-1.049028406786029	-0.8646690015051484	0.0200730013244263	0.03412067644377165	0.003909198843249949	258	226	256	412	293	84	177	78
ENSG00000090238	ENSG00000090238.12	yippee like 3 [Source:HGNC Symbol;Acc:HGNC:18327]	YPEL3	protein_coding	A0A024R624,P61236	83719	3.8246655102603766	3.9773232880539067	208.99963492390293	-1.2065325521604318	-1.2716124731566838	-1.2076468725937801	0.005394584538559657	0.004642145785480348	4.131105000441372e-12	236	226	282	500	476	99	93	55
ENSG00000137331	ENSG00000137331.12	immediate early response 3 [Source:HGNC Symbol;Acc:HGNC:5392]	IER3	protein_coding	A0A1U9X7X2,P46695	8870	4.926093379615568	5.094292172463708	455.12912611406125	-1.2070193307384507	-1.2701984043375174	-1.1963073715662034	0.008155110771264806	0.007043479541263264	1.171215644229072e-7	524	489	629	1049	1240	214	177	104
ENSG00000102243	ENSG00000102243.13	vestigial like family member 1 [Source:HGNC Symbol;Acc:HGNC:20985]	VGLL1	protein_coding	Q99990	51442	3.3088930491964477	3.492091231942726	150.55001731512482	-1.2076308583741717	-0.8892664417078912	-0.3806083933091773	0.04130279925596766	0.16766417712137865	0.11900441918219438	165	163	165	300	229	32	112	94
ENSG00000062282	ENSG00000062282.15	diacylglycerol O-acyltransferase 2 [Source:HGNC Symbol;Acc:HGNC:16940]	DGAT2	protein_coding	Q96PD7	84649	1.9831699038541206	2.1547388823946836	58.46504513350038	-1.2167527805318226	-1.0046789186532834	-0.6711545058271581	0.023308368207787637	0.08833787582066134	0.03687107155561466	60	52	76	146	108	14	36	33
ENSG00000268713	ENSG00000268713.1	novel transcript	CTC-444N24.8	lincRNA	NA	NA	0.7109801141830389	0.921656302468273	23.67644982291632	-1.2206617669473026	-1.1975704855651261	-0.9101390898939622	0.03501679141634638	0.060660050453476264	0.014621942895267042	23	21	36	64	50	7	12	10
ENSG00000095585	ENSG00000095585.17	B cell linker [Source:HGNC Symbol;Acc:HGNC:14211]	BLNK	protein_coding	Q2MD54,Q2MD59,Q8WV28	29760	2.017493449851576	2.167854392191843	58.871106823539606	-1.2225335088102869	-0.797843649686679	-0.31538653096191466	0.048512666474235404	0.1826135197268491	0.15922664225582675	53	41	83	152	76	23	61	26
ENSG00000114115	ENSG00000114115.10	retinol binding protein 1 [Source:HGNC Symbol;Acc:HGNC:9919]	RBP1	protein_coding	A0A0A0MQT0,P09455	5947	4.807413589250673	4.97431257002315	420.6113343368552	-1.2281571553260593	-1.2611327006118396	-1.1523380332885005	0.014226726831921976	0.011437362784046872	1.5226344117261446e-5	550	585	427	752	683	198	222	138
ENSG00000142623	ENSG00000142623.11	peptidyl arginine deiminase 1 [Source:HGNC Symbol;Acc:HGNC:18367]	PADI1	protein_coding	Q9ULC6	29943	4.515547462647143	4.694977120416886	344.522865224971	-1.228480083824991	-1.2033311688033568	-1.0439495888069006	0.021358444825011945	0.022904881051604313	5.926422961326539e-4	238	266	628	1073	618	121	243	109
ENSG00000167799	ENSG00000167799.10	nudix hydrolase 8 [Source:HGNC Symbol;Acc:HGNC:8055]	NUDT8	protein_coding	Q8WV74	254552	2.0326362013182377	2.2418292687628267	61.212790994833256	-1.230891616815809	-1.1642304978480924	-0.8692719448986921	0.04147254375620982	0.05362492534460381	0.015618871537275654	46	39	125	170	103	29	45	16
ENSG00000133321	ENSG00000133321.11	phospholipase A and acyltransferase 4 [Source:HGNC Symbol;Acc:HGNC:9869]	RARRES3	protein_coding	Q9UL19	5920	2.2488596031585883	2.4364057374904458	70.49713999614742	-1.2580644072222658	-1.1690113211461706	-0.945517439820117	0.025441153420917864	0.03588503425652168	0.00575258135200037	48	61	134	189	117	30	53	20
ENSG00000165644	ENSG00000165644.11	catechol-O-methyltransferase domain containing 1 [Source:HGNC Symbol;Acc:HGNC:26309]	COMTD1	protein_coding	Q86VU5	118881	4.15190495009221	4.3063831133391695	262.6896148184702	-1.2598957442778564	-1.2678562066812205	-1.2097911065570388	0.005783117408816952	0.0055293917551444	4.776107146713488e-10	223	247	426	753	525	114	145	73
ENSG00000143369	ENSG00000143369.15	extracellular matrix protein 1 [Source:HGNC Symbol;Acc:HGNC:3153]	ECM1	protein_coding	A0A140VJI7,Q16610	1893	7.521091058452572	7.673568811632366	2736.414695578686	-1.267779821164488	-1.2386980078096312	-1.1602982209904762	0.006384132546870112	0.006696953573633965	9.243321808196326e-8	2812	3550	3461	5961	4423	961	1803	940
ENSG00000095970	ENSG00000095970.17	triggering receptor expressed on myeloid cells 2 [Source:HGNC Symbol;Acc:HGNC:17761]	TREM2	protein_coding	Q5TCX1,Q9NZC2	54209	2.4739743277090374	2.679897752504407	83.90404639322499	-1.2769940295165432	-1.0703098260680959	-0.6749200641166968	0.03970584169407568	0.08787266351319357	0.041642798927781235	65	56	155	234	128	26	79	28
ENSG00000131188	ENSG00000131188.12	proline rich 7, synaptic [Source:HGNC Symbol;Acc:HGNC:28130]	PRR7	protein_coding	A0A024R7R8,Q8TB68	80758	3.2378803615760603	3.395397568120714	139.3929817520491	-1.2982663421999607	-1.1967668207893438	-1.0854661434703408	0.008155110771264806	0.014814155520422943	5.764839029680907e-5	120	153	208	351	240	44	94	52
ENSG00000099625	ENSG00000099625.13	CACN subunit beta associated regulatory protein [Source:HGNC Symbol;Acc:HGNC:28617]	C19orf26	protein_coding	Q8N350	255057	2.9351803263254075	3.101667313305897	113.1937254929409	-1.3080972894976084	-1.150565983730955	-0.9868192500413646	0.011966849604945887	0.025989514016604445	0.0012803317452827294	104	104	164	316	189	34	91	39
ENSG00000124143	ENSG00000124143.10	Rho GTPase activating protein 40 [Source:HGNC Symbol;Acc:HGNC:16226]	ARHGAP40	protein_coding	NA,Q5TG30	343578	3.5250541862707108	3.7215214255942017	174.5104684247095	-1.3197597590456036	-1.3235040767924828	-1.227023626168983	0.006928782513364762	0.011437362784046872	1.927366977165559e-6	174	202	251	433	341	110	82	29
ENSG00000253958	ENSG00000253958.2	claudin 23 [Source:HGNC Symbol;Acc:HGNC:17591]	CLDN23	protein_coding	Q96B33	137075	1.3340432300802674	1.4761996310829288	36.06152146433397	-1.3235524424107041	-0.8077997571259984	-0.2990587547943224	0.04359781022000809	0.18676068664542606	0.16367783385241103	33	27	41	105	44	18	27	20
ENSG00000163041	ENSG00000163041.12	H3.3 histone A [Source:HGNC Symbol;Acc:HGNC:4764]	H3F3A	protein_coding	B2R4P9,P84243	3020	3.174547029062866	3.4107272817443346	141.31754418279988	-1.3308174674138722	-1.263254357639039	-0.9558283506842337	0.037766766081432736	0.05559929328278274	0.011182355810879846	153	199	92	419	259	50	45	71
ENSG00000163435	ENSG00000163435.16	E74 like ETS transcription factor 3 [Source:HGNC Symbol;Acc:HGNC:3318]	ELF3	protein_coding	A0A024R974,P78545	1999	5.245637710345038	5.412416279441644	569.8942382542888	-1.3421972515346245	-1.1934617096543805	-1.045305510671268	0.010370785726841391	0.018870335707197348	2.8115674684156045e-4	522	685	762	1380	828	166	405	233
ENSG00000261521	NA	NA	RP11-408H20.1	lincRNA	NA	NA	1.8402203934274686	2.079031718839121	54.749421827058	-1.3468426347860565	-1.3016334478218952	-1.0889876090490114	0.021185387124320658	0.03535417782435947	0.002604027070208748	52	62	68	161	118	10	30	22
ENSG00000178934	ENSG00000178934.5	galectin 7B [Source:HGNC Symbol;Acc:HGNC:34447]	LGALS7B	protein_coding	P47929	3963,653499	5.648708541138283	5.826817141494732	758.9011738892849	-1.3552152124779626	-1.2864633574845266	-1.1766499043524152	0.008155110771264806	0.011437362784046872	8.311022951767701e-6	684	741	1261	1965	1349	204	467	283
ENSG00000156381	ENSG00000156381.9	ankyrin repeat domain 9 [Source:HGNC Symbol;Acc:HGNC:20096]	ANKRD9	protein_coding	Q96BM1	122416	3.937883131238255	4.11650111187267	230.43154846207054	-1.3554498666323875	-1.2741249148327265	-1.1572941868953022	0.008155110771264806	0.012496481999301699	2.843983665783121e-5	239	194	373	609	381	75	174	65
ENSG00000167771	ENSG00000167771.6	REST corepressor 2 [Source:HGNC Symbol;Acc:HGNC:27455]	RCOR2	protein_coding	Q8IZ40	283248	0.42668445753790507	0.704781024995999	20.245811656221523	-1.361408567815369	-1.4757805887233906	-1.1522651910578179	0.03495124688686764	0.0410446850973164	0.007279895813874953	29	22	25	47	38	6	13	4
ENSG00000137880	ENSG00000137880.6	GTP cyclohydrolase I feedback regulator [Source:HGNC Symbol;Acc:HGNC:4194]	GCHFR	protein_coding	P30047	2644	1.3739178060115271	1.5901253883086361	38.55301486369355	-1.3628959660668287	-1.2818375915799638	-1.0414754215106823	0.026038710216151777	0.03575941603814694	0.005673661765688747	23	41	69	109	66	16	18	15
ENSG00000167641	ENSG00000167641.11	protein phosphatase 1 regulatory inhibitor subunit 14A [Source:HGNC Symbol;Acc:HGNC:14871]	PPP1R14A	protein_coding	Q96A00	94274	1.2899728673131632	1.5145327867662608	37.21778598396028	-1.3816568898937667	-1.4358921951143582	-1.2190037313772661	0.02761977810785527	0.024536961149486433	0.00171814626571616	40	51	57	65	60	11	18	14
ENSG00000168071	ENSG00000168071.22	coiled-coil domain containing 88B [Source:HGNC Symbol;Acc:HGNC:26757]	CCDC88B	protein_coding	A6NC98,B2RTU8	283234	2.667888922401113	2.8949310773364028	97.5357982003327	-1.3868955852017026	-1.321199274442942	-1.1496719634652093	0.015785353730090112	0.025049747433526677	6.937102424883446e-4	104	97	130	281	207	63	22	27
ENSG00000188290	ENSG00000188290.11	hes family bHLH transcription factor 4 [Source:HGNC Symbol;Acc:HGNC:24149]	HES4	protein_coding	D6REB3,E9PB28,Q9HCC6	57801	4.094328229903511	4.302594414177084	262.4556221684008	-1.3931912251751002	-1.2197230975589324	-0.9911381002360021	0.0192927111007002	0.0396304226602332	0.004183243755267423	203	229	476	711	376	74	232	80
ENSG00000259230	ENSG00000259230.1	long intergenic non-protein coding RNA 2323 [Source:HGNC Symbol;Acc:HGNC:53242]	CTD-2555C10.3	lincRNA	NA	105370681	0.7714981082187196	1.153329752235491	27.32924514736313	-1.3945214185337165	-1.6132218099277802	-1.2916039756016398	0.0402529295175039	0.031524854799780525	0.005311863344126192	27	27	49	81	76	7	10	4
ENSG00000185641	ENSG00000185641.6	ribosomal protein S25 (RPS25) pseudogene	CTD-2287O16.1	pseudogene	NA	NA	2.166748521738329	2.486107858514529	73.96878846221638	-1.4021944380739102	-1.5882721576170187	-1.344125530019699	0.04675081037201384	0.029903155845808948	0.0018410660260637552	135	96	69	120	111	36	40	10
ENSG00000110375	ENSG00000110375.3	uroplakin 2 [Source:HGNC Symbol;Acc:HGNC:12579]	UPK2	protein_coding	O00526	7379	1.2240250524832192	1.5299517381441885	37.268911985064406	-1.4197581476867212	-1.504823136229266	-1.2275702210526511	0.03704446038523235	0.0388858681352475	0.004085485663824871	41	55	46	82	79	16	6	13
ENSG00000131037	ENSG00000131037.15	EPS8 like 1 [Source:HGNC Symbol;Acc:HGNC:21295]	EPS8L1	protein_coding	Q8TE68	54869	6.185481579994963	6.407157362338722	1138.3591264530633	-1.4378643129409132	-1.1262428002651335	-0.8018982900636068	0.03024068476319903	0.08288669936523374	0.02061202884557485	1132	1245	1427	2840	1262	243	862	595
ENSG00000173267	ENSG00000173267.14	synuclein gamma [Source:HGNC Symbol;Acc:HGNC:11141]	SNCG	protein_coding	F8W754,O76070,Q6FHG5	6623	4.252195291201331	4.444468774071943	289.6529450073982	-1.4416971309399913	-1.270058506612845	-1.111132627355837	0.011596263219533132	0.019821450865418075	3.5933812469345305e-4	237	267	476	846	385	106	238	79
ENSG00000175567	ENSG00000175567.10	uncoupling protein 2 [Source:HGNC Symbol;Acc:HGNC:12518]	UCP2	protein_coding	A0A024R5N5,P55851	7351	2.9372110487344214	3.1280364696433294	116.03959114435409	-1.4570638616989713	-0.9449621735173558	-0.4218039990729511	0.031589548838081474	0.14748700100117543	0.10134456878196488	93	100	163	321	123	34	108	59
ENSG00000103485	ENSG00000103485.19	quinolinate phosphoribosyltransferase [Source:HGNC Symbol;Acc:HGNC:9755]	QPRT	protein_coding	B4DDH4,Q15274,V9HWJ5	23475	1.0532212972841075	1.281112510355228	30.7140296872621	-1.471522233037749	-1.308357387695075	-1.0511391885625632	0.021465682133625055	0.037205563993142655	0.0069650316559665484	30	22	53	90	46	12	21	9
ENSG00000136059	ENSG00000136059.14	villin like [Source:HGNC Symbol;Acc:HGNC:30906]	VILL	protein_coding	O15195	50853	4.012586691438418	4.207352521389934	246.1164098061509	-1.4881526930141686	-1.1777178545107303	-0.9190144081376678	0.0192927111007002	0.04614444662027039	0.007330083600631752	191	208	414	710	272	84	181	107
ENSG00000262664	ENSG00000262664.3	OVCA2 serine hydrolase domain containing [Source:HGNC Symbol;Acc:HGNC:24203]	OVCA2	protein_coding	Q8WZ82	124641	2.7194253087637836	3.062218673462264	108.83714638241298	-1.4905709069366382	-1.6626778186069027	-1.5079573292971769	0.019777436102027802	0.01605753008664133	8.410940452361085e-5	125	89	185	346	287	25	46	16
ENSG00000136490	ENSG00000136490.9	LIM domain containing 2 [Source:HGNC Symbol;Acc:HGNC:28142]	LIMD2	protein_coding	A0A140VJN0,Q9BT23	80774	2.068934007165244	2.3366625125462717	65.49683246412367	-1.505282448499517	-1.6029328367661062	-1.483153526340032	0.006928782513364762	0.006651046449416677	2.647915420892869e-7	78	70	93	186	132	18	34	13
ENSG00000179965	ENSG00000179965.12	zinc finger protein 771 [Source:HGNC Symbol;Acc:HGNC:29653]	ZNF771	protein_coding	B2R9V3,Q7L3S4	51333	1.4496058003752157	1.7020984759235984	41.563819478876525	-1.5179781077498973	-1.338578400399697	-1.0331437690022538	0.02891118329190268	0.043134426601736824	0.00995809467623217	23	38	76	138	60	15	25	15
ENSG00000184012	ENSG00000184012.12	transmembrane serine protease 2 [Source:HGNC Symbol;Acc:HGNC:11876]	TMPRSS2	protein_coding	O15393	7113	1.3284190363693282	1.5617153389705005	38.23062447626426	-1.526034480478856	-1.4504967001452078	-1.2638879702984929	0.014333213024896149	0.020940251086215604	7.484786676136913e-4	43	46	57	82	56	10	25	12
ENSG00000142544	ENSG00000142544.7	cytosolic thiouridylase subunit 1 [Source:HGNC Symbol;Acc:HGNC:29590]	CTU1	protein_coding	Q7Z7A3	90353	2.399396916813383	2.741204492227768	86.69768101730247	-1.5290780386706109	-1.6189749193777634	-1.363768825746202	0.04398563851945041	0.028670341276185406	0.0015683936343816901	47	57	199	320	152	31	33	24
ENSG00000242697	ENSG00000242697.2	ribosomal protein L5 pseudogene 12 [Source:HGNC Symbol;Acc:HGNC:36221]	RPL5P12	pseudogene	NA	NA	1.483593993704573	1.717967813028342	42.58527642971651	-1.5304520322248953	-1.4938683419060852	-1.3521823527605403	0.010370785726841391	0.013799665092665352	8.319559957399148e-5	51	51	59	98	66	25	15	10
ENSG00000197582	ENSG00000197582.5	glutathione peroxidase pseudogene 1 [Source:HGNC Symbol;Acc:HGNC:4560]	GPX1P1	pseudogene	NA	NA	3.773398605250675	4.073281668191086	222.93107743584198	-1.549216058291526	-1.382625902809674	-1.0292454651860685	0.04562963240179754	0.062355055057537814	0.011474112035418909	153	114	446	835	263	64	164	76
ENSG00000120055	ENSG00000120055.7	chromosome 10 open reading frame 95 [Source:HGNC Symbol;Acc:HGNC:25880]	C10orf95	protein_coding	NA	79946	1.8035636860287483	2.030681410213	52.97466319771002	-1.5547388891948735	-1.449997711283922	-1.319867608878633	0.009820329290119233	0.014814155520422943	9.523993955192179e-5	42	55	91	153	84	21	20	20
ENSG00000117407	ENSG00000117407.17	artemin [Source:HGNC Symbol;Acc:HGNC:727]	ARTN	protein_coding	Q5T4W7	9048	5.104169311707909	5.429214305004368	573.077390536445	-1.5561669440528796	-1.5194170378551624	-1.336619561154382	0.02358876725515584	0.03304204919048003	7.163871581653173e-4	566	591	938	1638	1638	311	128	66
ENSG00000158055	ENSG00000158055.16	grainyhead like transcription factor 3 [Source:HGNC Symbol;Acc:HGNC:25839]	GRHL3	protein_coding	Q8TE85	57822	5.2461396056376275	5.475652398596859	596.0702975709337	-1.5623848907485602	-1.3073866306428028	-1.0813731830877304	0.015314614006136628	0.035421388937093755	0.0022573858070718752	702	722	715	1342	661	139	454	241
ENSG00000179178	ENSG00000179178.11	transmembrane protein 125 [Source:HGNC Symbol;Acc:HGNC:28275]	TMEM125	protein_coding	Q96AQ2	128218	1.6457972863806885	1.8201346346708394	45.97306925822339	-1.5658012115011608	-1.1749449498897373	-0.9180377036510214	0.01637621247849235	0.04298535907398306	0.010395014442417187	49	37	65	126	52	23	28	19
ENSG00000215458	ENSG00000215458.8	apoptosis associated transcript in bladder cancer [Source:HGNC Symbol;Acc:HGNC:51526]	AP001053.11	antisense	NA	284837	1.635524451515691	1.918035194825135	49.05095935523919	-1.5843045167645007	-1.5829388189636775	-1.4142725315105322	0.011966849604945887	0.01694805257682417	1.4913638485220692e-4	68	57	59	121	82	29	12	11
ENSG00000119411	ENSG00000119411.11	B-box and SPRY domain containing [Source:HGNC Symbol;Acc:HGNC:18232]	BSPRY	protein_coding	Q5W0U4	54836	2.149732160885241	2.38555897824474	68.55084820667176	-1.5892613831310063	-1.3632420308840607	-1.1105380867811327	0.016534586221506973	0.032972889229821487	0.00396348963999779	62	71	129	147	81	22	56	19
ENSG00000135253	ENSG00000135253.14	kielin cysteine rich BMP regulator [Source:HGNC Symbol;Acc:HGNC:17585]	KCP	processed_transcript	Q6ZWJ8	375616	1.3375463877806437	1.5966635953278916	38.57689200672895	-1.5984792624160378	-1.2460502205619401	-0.8313295761903167	0.020838067854893828	0.07110413850584214	0.029251095091993494	36	33	52	127	51	10	37	11
ENSG00000143412	ENSG00000143412.10	annexin A9 [Source:HGNC Symbol;Acc:HGNC:547]	ANXA9	protein_coding	O76027	8416	2.588128141000071	2.8110858405634502	91.89585299933653	-1.6105936328238963	-1.4112249446257978	-1.2534430135616996	0.011528265026326279	0.016111904346549223	2.1295218274897416e-4	76	72	152	318	122	35	51	32
ENSG00000141933	ENSG00000141933.9	tubulin polyglutamylase complex subunit 1 [Source:HGNC Symbol;Acc:HGNC:25058]	TPGS1	protein_coding	Q6ZTW0	91978	2.793965885818908	3.0519895600124087	108.57665061206934	-1.6221112905867563	-1.6236031395929853	-1.5408568749658689	0.006384132546870112	0.005993028747940769	9.934957593059459e-9	90	107	189	358	183	47	43	24
ENSG00000073737	ENSG00000073737.16	dehydrogenase/reductase 9 [Source:HGNC Symbol;Acc:HGNC:16888]	DHRS9	protein_coding	Q9BPW9	10170	4.775040422475851	5.049813510450999	440.4370477379184	-1.6241273548103654	-1.6614120990470271	-1.563522736155712	0.008155110771264806	0.006651046449416677	3.369744326475639e-8	348	354	812	1627	741	127	208	112
ENSG00000140297	ENSG00000140297.13	glucosaminyl (N-acetyl) transferase 3, mucin type [Source:HGNC Symbol;Acc:HGNC:4205]	GCNT3	protein_coding	A0A024R5T9,O95395	9245	2.7251613870899076	2.974296251850426	103.6595648215591	-1.6342424609668975	-1.221303008756256	-0.7987457831640078	0.024322974613939514	0.07972706792350366	0.0303995931661723	79	82	194	287	106	29	94	38
ENSG00000169583	ENSG00000169583.13	chloride intracellular channel 3 [Source:HGNC Symbol;Acc:HGNC:2064]	CLIC3	protein_coding	O95833,Q6FGP1	9022	5.189314424088253	5.457661778400131	588.9508493805474	-1.6457899687661424	-1.1759184058594738	-0.7377702841134036	0.02960293586132885	0.10864502950513648	0.03817750154186601	546	688	775	1443	511	114	524	278
ENSG00000126878	ENSG00000126878.13	allograft inflammatory factor 1 like [Source:HGNC Symbol;Acc:HGNC:28904]	AIF1L	protein_coding	Q9BQI0	83543	1.155737786415576	1.4220699940341819	34.778506861523375	-1.6706339740117793	-1.2999706499826948	-0.8367476688128307	0.020306317788963583	0.08156695422744215	0.031130103617952612	33	42	48	83	42	6	26	16
ENSG00000260833	NA	NA	AC124789.1	processed_transcript	NA	NA	1.9287045014709367	2.2244305029882465	60.26116985021788	-1.6767771138063576	-1.7109680303917716	-1.6048507634097129	0.006384132546870112	0.005993028747940769	8.370149672426098e-8	58	71	84	203	105	17	30	12
ENSG00000167754	ENSG00000167754.13	kallikrein related peptidase 5 [Source:HGNC Symbol;Acc:HGNC:6366]	KLK5	protein_coding	Q9Y337	25818	5.908435537644056	6.179691906797053	971.6188817613674	-1.6774725373892228	-1.4417357360210283	-1.2222440421733034	0.015068682404504232	0.031339049135066424	0.001004403864053702	1046	1386	1135	2259	1031	195	654	395
ENSG00000130522	ENSG00000130522.6	JunD proto-oncogene, AP-1 transcription factor subunit [Source:HGNC Symbol;Acc:HGNC:6206]	JUND	protein_coding	P17535	3727	5.379454658313625	5.642489690891875	667.3270695562317	-1.6810996441938466	-1.736634235783372	-1.6927711947350537	0.005042138634161337	0.003508098185343339	3.457922938342952e-21	814	964	857	1549	1171	215	273	143
ENSG00000256061	ENSG00000256061.7	dynein axonemal assembly factor 4 [Source:HGNC Symbol;Acc:HGNC:21493]	DYX1C1	protein_coding	A0A0S2Z5Z4,Q8WXU2	161582	2.261910836503296	2.472233908653167	73.16775556678347	-1.6979980954318539	-1.45839703763402	-1.3325064646684284	0.007286755620466351	0.011938950375594073	4.855146630283354e-5	71	91	111	171	83	31	35	27
ENSG00000114315	ENSG00000114315.4	hes family bHLH transcription factor 1 [Source:HGNC Symbol;Acc:HGNC:5192]	HES1	protein_coding	Q14469	3280	6.4656234280600025	6.9754233359040905	1687.332036848	-1.7188756600463606	-2.065583238398745	-1.7095992520423784	0.047735299862681047	0.023701109155764	0.002308164714805215	3105	3477	1011	1971	2228	439	577	350
ENSG00000197191	ENSG00000197191.6	cysteine rich tail 1 [Source:HGNC Symbol;Acc:HGNC:30529]	C9orf169	protein_coding	A8MQ03,B8A4K4	375791	3.10027266915142	3.377072175792753	137.3859106904155	-1.736444731787515	-1.5063220794665075	-1.287370669508867	0.011062174169281562	0.02440805463671723	7.62603989609566e-4	131	104	249	424	178	29	77	56
ENSG00000239282	ENSG00000239282.8	cytosolic arginine sensor for mTORC1 subunit 1 [Source:HGNC Symbol;Acc:HGNC:34423]	GATSL3	protein_coding	Q8WTX7	652968	2.532709964600686	2.833507587099812	93.8579553420292	-1.7772559111211599	-1.8192628012432566	-1.7450826999426639	0.005394584538559657	0.004642145785480348	1.3185257285966785e-10	103	115	165	221	147	27	29	27
ENSG00000148671	ENSG00000148671.14	adipogenesis regulatory factor [Source:HGNC Symbol;Acc:HGNC:24043]	ADIRF	protein_coding	Q15847,Q5TBU5	10974	6.155725600668347	6.536073513298053	1236.9407898251486	-1.7998377367106588	-1.908216154335832	-1.7959016098745084	0.012065180018825573	0.010581747432747889	1.4458998370594965e-7	805	1055	2582	4844	2257	476	383	174
ENSG00000270580	ENSG00000270580.5	novel transcript	RP11-1186N24.5	processed_transcript	NA	105369154	1.6368735087922373	2.1647618743134696	58.66572950076904	-1.811517437095639	-1.470217990621178	-0.2997889806998562	0.04971930907263025	0.1497661692254942	0.08342286195841117	85	78	56	128	90	59	4	8
ENSG00000149809	ENSG00000149809.16	transmembrane 7 superfamily member 2 [Source:HGNC Symbol;Acc:HGNC:11863]	TM7SF2	protein_coding	A0A024R577,O76062	7108	3.3741814804286223	3.635853218500906	165.16673167630591	-1.8185826591002603	-1.3559357728299897	-1.0357328190311264	0.013544141419438408	0.04972938583004174	0.008232450097708342	146	147	266	496	151	40	120	72
ENSG00000176945	ENSG00000176945.17	mucin 20, cell surface associated [Source:HGNC Symbol;Acc:HGNC:23282]	MUC20	protein_coding	A0A0G2JN31,A0A0G2JR26,A0A0G2JSE2,Q8N307	200958	4.163146185101194	4.466274692531986	295.31462593675843	-1.8594377132723627	-1.56475021976683	-1.333805397219344	0.010053390772004388	0.025970986672526158	7.039744685663455e-4	304	416	408	677	303	52	202	107
ENSG00000227034	ENSG00000227034.1	ribosomal protein L5 (RPL5) pseudogene	RP11-234N17.1	pseudogene	NA	NA	0.12417200028003009	0.4518407846425218	17.195160779364564	-1.8683130766808926	-1.5283243993240325	-0.9307042925598575	0.028762470821716613	0.09254974448385353	NA	17	25	23	39	16	13	4	5
ENSG00000162069	ENSG00000162069.16	BICD family like cargo adaptor 2 [Source:HGNC Symbol;Acc:HGNC:33584]	CCDC64B	protein_coding	A1A5D9	146439	3.53719872410883	3.8213959248216156	188.20063039734626	-1.8684274155880294	-1.306675193462706	-0.8635463069393291	0.017664409778393304	0.07935920472392444	0.025268469598641992	148	172	291	600	156	42	131	96
ENSG00000197921	ENSG00000197921.6	hes family bHLH transcription factor 5 [Source:HGNC Symbol;Acc:HGNC:19764]	HES5	protein_coding	Q5TA89	388585	1.304870990729547	1.6753470290829826	41.38135436455735	-1.8881132775954468	-1.2205793114367363	-0.23742712214617243	0.032474288646814876	0.1809720914168871	0.14570052166880482	38	25	63	140	42	5	30	25
ENSG00000167741	ENSG00000167741.10	gamma-glutamyltransferase 6 [Source:HGNC Symbol;Acc:HGNC:26891]	GGT6	protein_coding	B4DKN3,J3KPJ0,Q6P531,Q6ZPD7	124975	2.217194981826051	2.5240748148162817	76.46231941463626	-1.9096962563174102	-1.0297414453255187	-0.20917904034662324	0.028849870836599407	0.23902527482816804	0.20381200605695454	66	79	108	178	54	13	76	43
ENSG00000261068	ENSG00000261068.2	novel transcript	RP11-7K24.3	lincRNA	NA	NA	3.154670924407103	3.481439892185858	148.17240519889086	-1.9244158337379336	-1.7739315273661245	-1.6355431355147214	0.005981345676017907	0.010947365429719209	2.6372916394961334e-6	168	206	184	408	191	24	74	49
ENSG00000243449	ENSG00000243449.6	chromosome 4 open reading frame 48 [Source:HGNC Symbol;Acc:HGNC:34437]	C4orf48	protein_coding	NA,Q5BLP8	401115	3.5681926872552854	3.935290989977537	202.00051150652527	-1.9267743919695224	-1.9884879430707751	-1.9146151622399596	0.005394584538559657	0.004642145785480348	1.6041182038090902e-12	167	219	401	659	303	62	82	29
ENSG00000094755	ENSG00000094755.17	gamma-aminobutyric acid type A receptor subunit pi [Source:HGNC Symbol;Acc:HGNC:4089]	GABRP	protein_coding	B4DTP4,E7EWG0,O00591	2568	1.0773133485775757	1.4388912942319212	35.25807604921452	-1.9461849647079175	-1.8275504122298167	-1.5667779029074622	0.01624084510112229	0.023874052198411735	9.717463508199319e-4	46	57	30	91	38	7	15	13
ENSG00000130748	ENSG00000130748.7	transmembrane protein 160 [Source:HGNC Symbol;Acc:HGNC:26042]	TMEM160	protein_coding	Q9NX00	54958	3.3191761701267937	3.6568496086512554	166.83536910578067	-1.9511351455269272	-1.871384567784971	-1.7717819650677704	0.005394584538559657	0.005993028747940769	8.953012005791382e-9	149	205	316	449	195	45	98	29
ENSG00000165795	ENSG00000165795.23	NDRG family member 2 [Source:HGNC Symbol;Acc:HGNC:14460]	NDRG2	protein_coding	Q9UN36	57447	4.390091563658105	4.786420195011412	370.0294895470705	-1.9859691653412332	-1.110876942219594	-0.12984520002856323	0.04147254375620982	0.24903428083019058	0.2986813150031272	368	419	500	789	223	42	402	183
ENSG00000181652	ENSG00000181652.19	autophagy related 9B [Source:HGNC Symbol;Acc:HGNC:21899]	ATG9B	protein_coding	Q674R7	285973	0.9825426863744593	1.3809915360420644	34.10866588002496	-2.0037027136512213	-1.3316570745698193	-0.24882441948510842	0.03073455003272003	0.16846470808553649	0.1201084616088592	42	33	53	67	28	3	31	16
ENSG00000104140	ENSG00000104140.7	ras homolog family member V [Source:HGNC Symbol;Acc:HGNC:18313]	RHOV	protein_coding	A0A024R9R2,Q96L33	171177	4.20968381417791	4.65006793074443	335.9797685060945	-2.1618009672930247	-1.7609535964436913	-1.4226826144230218	0.015371496125042714	0.04362520890371127	0.0029872582846065315	471	494	383	691	281	34	237	110
ENSG00000158106	ENSG00000158106.14	rhophilin Rho GTPase binding protein 1 [Source:HGNC Symbol;Acc:HGNC:19973]	RHPN1	protein_coding	Q8TCX5	114822	1.3835191674395713	2.187416032623747	58.26192560113531	-2.173782406056837	-1.8509282256997408	-1.3964858898147647	0.04997001185694364	0.06997440929728549	0.012030002038861535	55	57	111	189	92	19	40	0
ENSG00000171604	ENSG00000171604.12	CXXC finger protein 5 [Source:HGNC Symbol;Acc:HGNC:26943]	CXXC5	protein_coding	Q7LFL8	51523	2.9977864490518606	3.4307137191320076	143.52123566167717	-2.213100525985144	-1.3487332991559817	-0.3419471505607732	0.020604705969077215	0.15629781362380876	0.08906640148540465	144	164	181	395	101	12	140	62
ENSG00000226085	ENSG00000226085.3	ubiquinol-cytochrome c reductase, Rieske iron-sulfur polypeptide 1 pseudogene 1 [Source:HGNC Symbol;Acc:HGNC:12588]	UQCRFS1P1	pseudogene	NA	NA	-0.2884660921976843	0.4627800634548822	16.770502448196105	-2.216203231957824	-2.0885716061114685	-1.5711090681081084	0.04284028586395491	0.08215135392941274	NA	26	22	23	41	25	2	12	0
ENSG00000019102	ENSG00000019102.12	V-set and immunoglobulin domain containing 2 [Source:HGNC Symbol;Acc:HGNC:17149]	VSIG2	protein_coding	Q96IQ7	23584	1.5660629432065325	1.967490545357525	50.249781230234454	-2.2495122418398825	-2.1197575304139438	-2.0485632225841472	0.005394584538559657	0.004642145785480348	1.2028590698656199e-9	53	56	77	183	53	12	20	11
ENSG00000272403	NA	NA	RP1-93H18.7	lincRNA	NA	NA	0.34032863419382503	0.7268338064414392	21.21099784295755	-2.3335712713588377	-1.5672430769963925	-0.4346522568591987	0.019530339296841778	0.11318621132475858	0.055050897129394184	21	21	36	55	12	4	11	12
ENSG00000181085	ENSG00000181085.15	mitogen-activated protein kinase 15 [Source:HGNC Symbol;Acc:HGNC:24667]	MAPK15	protein_coding	Q8TD08	225689	-0.18433188066480616	0.5257854851720833	17.5819056742947	-2.411397030462204	-2.087610572394008	-1.714099639977171	0.039179471026121786	0.07289211055549878	NA	19	22	29	53	25	0	8	5
ENSG00000204323	ENSG00000204323.5	small integral membrane protein 5 [Source:HGNC Symbol;Acc:HGNC:40030]	SMIM5	protein_coding	Q71RC9	643008	0.9651381954118781	1.320245810035474	32.3037256172106	-2.4163938672741003	-1.7144809930669673	-1.3090255725498678	0.013496851099899284	0.043120968821499205	0.007942976096532954	30	40	55	81	17	10	20	11
ENSG00000102109	ENSG00000102109.9	proprotein convertase subtilisin/kexin type 1 inhibitor [Source:HGNC Symbol;Acc:HGNC:17301]	PCSK1N	protein_coding	Q9UHG2	27344	-1.0127239653715152	-0.26658555188518757	9.53736749880664	-2.5000544663137907	-2.127645489075017	-0.34466032898759524	0.04925304175888078	0.1436386331368721	NA	7	9	22	31	10	3	0	4
ENSG00000260001	ENSG00000260001.6	transforming growth factor beta receptor 3 like [Source:HGNC Symbol;Acc:HGNC:44152]	TGFBR3L	protein_coding	H3BV60	100507588	0.3707172494903573	1.158144673723019	28.18003592799758	-2.551697301108767	-1.7969633624298815	-0.2565646430767129	0.047460991082339234	0.13608404049611983	0.06631256778277057	20	38	50	82	28	0	25	7
ENSG00000143867	ENSG00000143867.7	odd-skipped related transcription factor 1 [Source:HGNC Symbol;Acc:HGNC:8111]	OSR1	protein_coding	Q8TAX0	130497	0.1004730232956527	0.8016371526501926	22.353480921947252	-2.557132657196916	-1.7190650680374462	-0.2253495339750965	0.04564431374063993	0.1675925827404668	0.08571888253704782	30	26	26	60	21	12	0	11
ENSG00000267069	ENSG00000267069.1	novel transcript	RP11-64C12.8	lincRNA	NA	NA	-1.0152131216724067	-0.06742342635620432	10.868933843505623	-2.6736000858371782	-2.276283718044206	-0.41709841974792	0.03891823689347266	0.13049246120560137	NA	13	14	17	36	15	0	8	0
ENSG00000064787	ENSG00000064787.13	breast carcinoma amplified sequence 1 [Source:HGNC Symbol;Acc:HGNC:974]	BCAS1	protein_coding	B2RCQ5,G3XAF7,O75363,Q05CL3	8537	0.8746115878689816	1.6690555777996356	41.94508327780311	-2.6898748707976665	-1.4701294374097713	-0.12920509759963847	0.04205365633810002	0.2446564289726718	0.22733452939816703	42	41	71	101	31	0	25	28
ENSG00000243566	ENSG00000243566.6	uroplakin 3B [Source:HGNC Symbol;Acc:HGNC:21444]	UPK3B	protein_coding	A0A0J9YVS6,Q9BT76	105375355	-0.15356525044791725	0.711795782808433	20.5089555956389	-2.7449087796469804	-2.857360842431252	-2.6170747177825953	0.020022749767191966	0.017458544090217347	1.2562415375165254e-5	37	31	28	48	20	4	6	0
ENSG00000163879	ENSG00000163879.11	dynein axonemal light intermediate chain 1 [Source:HGNC Symbol;Acc:HGNC:14353]	DNALI1	protein_coding	O14645	7802	-1.808805029982156	-0.8942465014255646	5.620094236596865	-2.7791841493011558	-2.611686482400687	-0.2225349277206365	0.03736223259782252	0.1360465601038797	NA	7	10	6	19	4	0	4	0
ENSG00000145113	ENSG00000145113.22	mucin 4, cell surface associated [Source:HGNC Symbol;Acc:HGNC:7514]	MUC4	protein_coding	A0A0G2JS65,A0T3F4,E9PDY6,Q99102	4585	1.5671701931629685	2.457778488435419	72.73052142238188	-2.7897590888761012	-1.7583701823571458	-0.2037301838048014	0.0440239528830183	0.14090117414055595	0.0932997132686545	95	98	95	161	60	0	56	27
ENSG00000186281	ENSG00000186281.12	glycerol-3-phosphate acyltransferase 2, mitochondrial [Source:HGNC Symbol;Acc:HGNC:27168]	GPAT2	protein_coding	B4DNZ9,E9PE95,Q6NUI2	150763	-0.8224117657010517	0.20108865975718176	13.88172248989063	-2.8291743834899	-2.5460366459497012	-1.9377670858151217	0.04222934015003546	0.08682733607395121	NA	20	24	19	33	19	7	0	0
ENSG00000130701	ENSG00000130701.4	RBBP8 N-terminal like [Source:HGNC Symbol;Acc:HGNC:16144]	RBBP8NL	protein_coding	Q8NC74	140893	0.05987511483818887	0.8718289559728614	23.163782902960808	-2.9416675319250913	-2.2294311563864637	-1.6225543388977677	0.022795324087334368	0.07378296503153944	0.01106984517479284	35	24	36	64	15	0	15	6
ENSG00000218416	ENSG00000218416.4	novel transcript, antisense to GPC1	AC110619.2	protein_coding	NA	100130449	1.233759611939528	2.234262561080411	61.304053198223	-2.9769745219206167	-2.2818610461635163	-1.7009059655908092	0.029099702225054896	0.058246132286463026	0.010497057099312198	85	81	97	156	60	0	44	7
ENSG00000145287	ENSG00000145287.10	placenta associated 8 [Source:HGNC Symbol;Acc:HGNC:19254]	PLAC8	protein_coding	Q9NZF1,X2BQ60	51316	-1.1186785879669705	-0.07413741406473785	10.79300675368497	-3.0146862407584845	-2.3202545466671403	-0.18232718635202064	0.03238974322047972	0.15225715497408462	NA	10	10	24	38	8	0	10	0
ENSG00000134398	ENSG00000134398.15	endoplasmic reticulum to nucleus signaling 2 [Source:HGNC Symbol;Acc:HGNC:16942]	ERN2	protein_coding	A5YM46,A5YM65,E7ETG2,Q76MJ5	10595	-0.7347660803776853	0.4089365023173771	15.56478552127513	-3.1570891722714824	-2.04261801215984	-0.1237726034648474	0.0352262555626849	0.19700613870426736	NA	13	14	29	63	11	0	18	0
ENSG00000145879	ENSG00000145879.11	serine peptidase inhibitor Kazal type 7 [Source:HGNC Symbol;Acc:HGNC:24643]	SPINK7	protein_coding	P58062	84651	2.3373713113109424	3.1400898460296176	115.6185544357656	-3.2578401648763444	-2.048090133622754	-0.37393678899900823	0.02194207237538838	0.10796610199560874	0.03553461260313531	60	82	264	491	35	6	80	40
ENSG00000167183	ENSG00000167183.3	proline rich 15 like [Source:HGNC Symbol;Acc:HGNC:28149]	PRR15L	protein_coding	A0A140VJT1,Q9BU68	79170	1.4630055804858355	2.104761633610245	56.42501490447962	-3.3018336539971367	-1.703434067826283	-0.21986746954873507	0.012903573432087454	0.151710990679302	0.09649762102058615	53	55	89	184	14	4	43	27
ENSG00000162755	ENSG00000162755.14	kelch domain containing 9 [Source:HGNC Symbol;Acc:HGNC:28489]	KLHDC9	protein_coding	Q8NEP7	126823	-1.446575811748904	-0.41239323904149744	8.49334061345308	-3.320515099747824	-3.0996494253976064	-2.6322236847920797	0.018033651075742913	0.06780180184759417	NA	12	10	17	26	5	4	0	0
ENSG00000228274	ENSG00000228274.4	novel transcript, antisense to CBY1	RP3-508I15.9	antisense	NA	NA	-1.4481083116843214	-0.33374563546644687	8.732020378376337	-3.3209360184500847	-2.2000851717994028	-0.11189622682529157	0.03184619708948722	0.22751595803422753	NA	11	6	14	37	3	0	10	0
ENSG00000167653	ENSG00000167653.5	prostate stem cell antigen [Source:HGNC Symbol;Acc:HGNC:9500]	PSCA	protein_coding	D3DWI6,O43653	8000	1.978182078791583	2.7555707862699808	88.62899816388416	-3.3605503768931397	-2.0958116625699907	-1.1787076763409243	0.0170766790299174	0.09243296476057053	0.027803810373685893	44	104	201	291	24	5	63	28
ENSG00000170423	ENSG00000170423.13	keratin 78 [Source:HGNC Symbol;Acc:HGNC:28926]	KRT78	protein_coding	Q8N1N4	196374	3.2922726640582267	4.007971826322979	214.39678184264497	-3.3731226968468406	-2.015426298657869	-0.1890728158157389	0.009685866319048442	0.08593022974778346	0.07744717522044021	237	271	303	669	56	11	147	77
ENSG00000172005	ENSG00000172005.11	mal, T cell differentiation protein [Source:HGNC Symbol;Acc:HGNC:6817]	MAL	protein_coding	A0A024RE19,P21145	4118	4.197877131723353	5.0295504336227514	434.89392847797774	-3.383507308790053	-2.5249238485843932	-1.7559202197305024	0.009685866319048442	0.03512815058754178	0.012414323184771233	336	423	1015	1588	144	18	213	112
ENSG00000078900	ENSG00000078900.15	tumor protein p73 [Source:HGNC Symbol;Acc:HGNC:12003]	TP73	protein_coding	A0A024R4C3,A0A0C4DFW9,O15350	7161	-2.398793003850501	-1.1920918711565376	4.7903049960633135	-3.6137853270451776	-3.2000661435147877	-0.09824059419337945	0.0487688176768668	0.169003777325299	NA	12	5	7	8	0	3	0	0
ENSG00000198643	ENSG00000198643.7	FAM3 metabolism regulating signaling molecule D [Source:HGNC Symbol;Acc:HGNC:18665]	FAM3D	protein_coding	A0A0A8K9B4,Q96BQ1	131177	0.3935205914862411	1.5516227038882986	37.121201630843146	-3.6357282650780194	-1.8773220567745945	-0.11075825941232627	0.04792968989467295	0.23121382160868242	0.1926160325101057	13	29	87	150	8	0	36	12
ENSG00000157150	ENSG00000157150.5	TIMP metallopeptidase inhibitor 4 [Source:HGNC Symbol;Acc:HGNC:11823]	TIMP4	protein_coding	Q99727	7079	-2.2048425158786604	-0.9746937620758873	5.569722970511187	-3.731952598783434	-2.0241173518948172	-0.05343963895779003	0.04997001185694364	0.3950044694407732	NA	9	8	4	16	0	7	0	0
ENSG00000105289	ENSG00000105289.15	tight junction protein 3 [Source:HGNC Symbol;Acc:HGNC:11829]	TJP3	protein_coding	O95049	27134	1.2852818023535606	2.382046366480538	68.00119268986178	-3.7727861618483063	-2.5122006372236823	-1.8015073414432512	0.013131564144053916	0.05445752536997417	0.010134090554577313	73	88	115	227	26	0	43	14
ENSG00000227486	ENSG00000227486.2	novel transcript	RP13-188A5.1	lincRNA	NA	NA	-2.9500840107744706	-1.620032557847608	2.8618109445945983	-3.7783852778854863	-5.832559648469932	-0.14135069920420942	0.020604705969077215	0.0473294521806473	NA	4	4	7	9	0	0	0	0
ENSG00000173200	ENSG00000173200.13	poly(ADP-ribose) polymerase family member 15 [Source:HGNC Symbol;Acc:HGNC:26876]	PARP15	protein_coding	B7ZL48,C9J7L3,Q460N3	165631	-2.1736317670566865	-0.9506767911174812	5.556078064647579	-3.7914136064413175	-2.177377125976828	-0.06173399813009227	0.04232270927590976	0.33910823371368953	NA	4	9	11	14	0	0	7	0
ENSG00000128268	ENSG00000128268.12	beta-1,4-mannosyl-glycoprotein 4-beta-N-acetylglucosaminyltransferase [Source:HGNC Symbol;Acc:HGNC:7046]	MGAT3	protein_coding	Q09327	4248	-2.893445787745334	-1.5658229582018173	3.163481431652325	-3.8301942836310343	-5.964444293557381	-0.15703770271732154	0.020765525897893843	0.04390293826340521	NA	6	5	6	8	0	0	0	0
ENSG00000225975	ENSG00000225975.7	long intergenic non-protein coding RNA 1534 [Source:HGNC Symbol;Acc:HGNC:51281]	AC074138.3	lincRNA	NA	101927621	-2.195024361576947	-0.9230929975736681	5.559631418583528	-3.897059925499531	-2.3194003307959132	-0.06418773760565649	0.03885734678417635	0.30970482854518105	NA	4	6	13	18	0	6	0	0
ENSG00000203688	ENSG00000203688.6	long intergenic non-protein coding RNA 2487 [Source:HGNC Symbol;Acc:HGNC:53466]	RP11-351J23.1	lincRNA	NA	441178	-2.8432530511490457	-1.470643265875261	3.4024305160858597	-3.979251717959337	-6.072545737761573	-0.17398453556330123	0.017380636130295092	0.0396304226602332	NA	7	5	5	11	0	0	0	0
ENSG00000006638	ENSG00000006638.13	thromboxane A2 receptor [Source:HGNC Symbol;Acc:HGNC:11608]	TBXA2R	protein_coding	P21731,Q05C92,Q0VAB0	6915	-2.776835062227651	-1.3676539986471965	4.001188199208703	-4.0066103274484	-6.292968676185475	-0.18209167280922992	0.02140539062009857	0.03852351996928781	NA	10	6	6	8	0	0	0	0
ENSG00000170477	ENSG00000170477.13	keratin 4 [Source:HGNC Symbol;Acc:HGNC:6441]	KRT4	protein_coding	B4DRS2,P19013	3851	5.466585936351175	6.932927826437249	1627.2995249442715	-4.077424193030055	-3.560432941935122	-0.22913156925287753	0.021607428099140073	0.03322960613623565	0.003389483413898566	653	641	5324	8551	194	49	471	193
ENSG00000182327	ENSG00000182327.8	glycolipid transfer protein domain containing 2 [Source:HGNC Symbol;Acc:HGNC:33756]	GLTPD2	protein_coding	A6NH11	388323	-1.9066638071259439	-0.5666573140545821	8.49704212684159	-4.179439541181392	-1.729447365741873	-0.0375919153717428	0.03849138433361584	0.49954545629853964	NA	7	11	15	18	0	0	0	9
ENSG00000214435	ENSG00000214435.8	arsenite methyltransferase [Source:HGNC Symbol;Acc:HGNC:17452]	AS3MT	protein_coding	Q9HBK9	57412	-1.7142938211110481	-0.2980024509359985	10.028754655155108	-4.282429968282778	-2.1076844122516176	-0.05641799898377308	0.0422661622046104	0.3597330127009316	NA	17	10	20	14	0	12	0	0
ENSG00000255468	ENSG00000255468.7	novel transcript, antisense to SLC29A2	RP11-867G23.8	protein_coding	NA	102724064	-2.1754837666978664	-0.8337821434661016	6.433720796104412	-4.300244051248796	-4.109796028670382	-0.1652833087223201	0.021172471731380756	0.07850814099988584	NA	9	11	12	15	0	0	0	2
ENSG00000214772	ENSG00000214772.2	novel transcript	RP11-174G6.1	antisense	NA	NA	-2.652570365027484	-1.1628702746409478	4.646763374262703	-4.311501171445001	-6.517069268680439	-0.2713817044629694	0.015371496125042714	0.028984320085630285	NA	5	9	12	11	0	0	0	0
ENSG00000263155	ENSG00000263155.6	myocardial zonula adherens protein [Source:HGNC Symbol;Acc:HGNC:43444]	MYZAP	protein_coding	A0A024R5W4,P0CAP1	100820829	0.1617037344730874	2.2287362143442278	59.656347494690415	-4.34419606975384	-2.638044291639416	-0.03938906179000182	0.03447256488727612	0.11318621132475858	NA	84	78	100	194	173	0	0	0
ENSG00000162444	ENSG00000162444.12	retinol binding protein 7 [Source:HGNC Symbol;Acc:HGNC:30316]	RBP7	protein_coding	Q96R05	116362	-1.921772901421383	-0.551569446165121	7.7273499768989025	-4.477253852692146	-3.193399701269611	-0.11392004484646905	0.019923019245731245	0.13979395101460523	NA	8	14	12	25	0	5	0	0
ENSG00000172137	ENSG00000172137.19	calbindin 2 [Source:HGNC Symbol;Acc:HGNC:1435]	CALB2	protein_coding	A0A140VK08,A6NER6,P22676	794	-1.4979109829576878	-0.11701634554998978	10.41534975248159	-4.626989212499144	-2.8262331631454405	-0.11155428677598936	0.031554483983807065	0.1555146323255165	NA	6	8	25	49	0	6	0	2
ENSG00000186204	ENSG00000186204.15	cytochrome P450 family 4 subfamily F member 12 [Source:HGNC Symbol;Acc:HGNC:18857]	CYP4F12	protein_coding	A0A0A0MR49,Q9HCS2	66002	-1.9315085190207673	-0.2782355556124271	9.277747273531238	-4.654714790050808	-3.964645100975872	-0.1374470948049787	0.026614726897953522	0.07744329876671625	NA	6	6	36	29	0	0	4	0
ENSG00000121316	ENSG00000121316.11	phospholipase B domain containing 1 [Source:HGNC Symbol;Acc:HGNC:26215]	PLBD1	protein_coding	Q6P4A8	79887	-0.3544997549592464	0.9334045741309023	25.111953309993932	-4.8039955460742325	-0.9943954547050549	-0.034423510222688705	0.03955230080686489	0.6371291643737423	0.6658299114918612	23	26	27	66	0	0	30	18
ENSG00000240040	ENSG00000240040.6	novel transcript	AC096579.13	processed_transcript	NA	NA	-1.6622986839919118	-0.18921976074063462	10.313021973518248	-4.811056964038032	-3.2387036863031686	-0.1187062945608472	0.016567883517252413	0.1199357214875375	NA	10	18	20	30	0	0	7	0
ENSG00000104327	ENSG00000104327.7	calbindin 1 [Source:HGNC Symbol;Acc:HGNC:1434]	CALB1	protein_coding	P05937	793	-0.7493168112559968	0.7504179346273127	20.736174289152707	-5.33837881178708	-3.4962717456384462	-0.264636181455886	0.0192927111007002	0.04968559933761748	0.0052350178901081216	34	30	18	87	0	6	6	0
