# Supplementary material for: Genome-wide bioinformatic analyses predict key host and viral factors in SARS-CoV-2 pathogenesis
Source: Commun Biol. 2021 May 17;4:590. doi: 10.1038/s42003-021-02095-0 (PMC8128904; doi:10.1038/s42003-021-02095-0)
Supplement: Supplementary file 5 — Supplementary Data 3 [file 42003_2021_2095_MOESM5_ESM.zip › GSE147507_MainDataset/Series9_IAV/des_Condition/ControlVsInfected_genes.under.DESeq2.tsv]

gene_id	ensembl_gene_id_version	description	external_gene_name	gene_biotype	uniprotswissprot	entrezgene_id	LimmaV_AveExpr	edgeR_logCPM	DESeq2_baseMean	LimmaV_FC	edgeR_FC	DESeq2_FC	LimmaV_padj	edgeR_padj	DESeq2_padj	Series9_NHBE_Mock_1	Series9_NHBE_Mock_2	Series9_NHBE_Mock_3	Series9_NHBE_Mock_4	Series9_NHBE_IAV_1	Series9_NHBE_IAV_2	Series9_NHBE_IAV_3	Series9_NHBE_IAV_4
ENSG00000105647	ENSG00000105647.18	phosphoinositide-3-kinase regulatory subunit 2 [Source:HGNC Symbol;Acc:HGNC:8980]	PIK3R2	protein_coding	O00459	5296	0.5952905755024441	4.602416169142148	318.08966337418843	-5.519622334100642	-6.189894035663265	-0.06486611245159694	0.3464968551837011	0.05240662804308613	0.006064366552794267	3	2	1177	2321	2	8	24	2
ENSG00000010244	ENSG00000010244.18	zinc finger protein 207 [Source:HGNC Symbol;Acc:HGNC:12998]	ZNF207	protein_coding	O43670	7756	7.781075947574957	7.785346464923198	2957.8416208062404	-0.19480667027595674	-0.19444510886677221	-0.1755224004530171	0.16809591840229804	0.19089335654653342	0.02168540008936925	2252	2415	2984	5965	8996	2165	2495	1334
ENSG00000023191	ENSG00000023191.17	ribonuclease/angiogenin inhibitor 1 [Source:HGNC Symbol;Acc:HGNC:10074]	RNH1	protein_coding	A0A140VJT8,P13489	6050	7.77123478219766	7.7766231807194455	2939.7088975987103	-0.20311731089189186	-0.2054490401048181	-0.18146663050932488	0.1706762609723827	0.18753272798859266	0.040687323534592396	2203	2458	3157	5590	9314	2083	2471	1297
ENSG00000161091	ENSG00000161091.13	major facilitator superfamily domain containing 12 [Source:HGNC Symbol;Acc:HGNC:28299]	MFSD12	protein_coding	Q6NUT3	126321	6.261529589215399	6.267829667950152	1031.8538481273342	-0.21098849514365944	-0.21278396071382288	-0.18698846175259506	0.16809591840229804	0.17091511461423062	0.0445290438927786	815	835	1083	1995	3306	763	788	469
ENSG00000075785	ENSG00000075785.13	RAB7A, member RAS oncogene family [Source:HGNC Symbol;Acc:HGNC:9788]	RAB7A	protein_coding	A0A158RFU6,P51149	7879	8.61423741406636	8.621295966638579	5279.390208020979	-0.2255353934118308	-0.2247137748255786	-0.1974013651698355	0.15542078738770318	0.18239440680360441	0.04589397016717724	4262	4579	5281	9912	17645	3914	4142	2181
ENSG00000100299	ENSG00000100299.18	arylsulfatase A [Source:HGNC Symbol;Acc:HGNC:713]	ARSA	protein_coding	A0A0C4DFZ2,B4DVI5,P15289	410	5.783038229820484	5.7902397240481	740.6072739172805	-0.22404092033297576	-0.22915755787067932	-0.20053308902051417	0.15048479197407597	0.14415505980667925	0.03738488140432884	605	607	763	1423	2299	537	606	323
ENSG00000129103	ENSG00000129103.18	sulfatase modifying factor 2 [Source:HGNC Symbol;Acc:HGNC:20415]	SUMF2	protein_coding	A0A024RDK8,Q8NBJ7	25870	6.913457399536956	6.920764749424777	1623.5851215259756	-0.22878348555357786	-0.2304620263932954	-0.20136481887747623	0.1476925583567907	0.15831723959726507	0.04779610643892803	1275	1390	1711	3032	4866	1232	1353	684
ENSG00000004455	ENSG00000004455.17	adenylate kinase 2 [Source:HGNC Symbol;Acc:HGNC:362]	AK2	protein_coding	A0A140VK93,F8VY04,F8W1A4,G3V213,P54819	204	7.274772054275207	7.2813337125096105	2085.884195245897	-0.23612340606504295	-0.23377802740387071	-0.20625832744697412	0.12376606255451632	0.1416540909581375	0.03811875591630462	1693	1748	2150	3953	6061	1413	1793	980
ENSG00000163468	ENSG00000163468.15	chaperonin containing TCP1 subunit 3 [Source:HGNC Symbol;Acc:HGNC:1616]	CCT3	protein_coding	B3KX11,P49368,Q59H77	7203	9.140444235932863	9.146629002354825	7600.632342894448	-0.23329066305285753	-0.23328540241039217	-0.2097620939214034	0.11991558151433049	0.1481900143599009	0.012827216039991325	5804	6062	8181	15390	23024	5780	5854	3418
ENSG00000142541	ENSG00000142541.17	ribosomal protein L13a [Source:HGNC Symbol;Acc:HGNC:10304]	RPL13A	protein_coding	P40429,Q8J015	23521	10.477706041063223	10.48646056189075	19239.680118778928	-0.2497799669912235	-0.24852829997165884	-0.21600096063275084	0.13825173375154812	0.16953664111452255	0.04990277994973442	15827	15795	21260	34756	59220	14958	15334	7813
ENSG00000166123	ENSG00000166123.14	glutamic--pyruvic transaminase 2 [Source:HGNC Symbol;Acc:HGNC:18062]	GPT2	protein_coding	A0A024R6R2,Q8TD30	84706	5.481913299916202	5.4911034456419765	601.6614957305375	-0.2507356886951864	-0.25135746350479116	-0.21926930931628974	0.13488308380330957	0.13663317331992536	0.04929283106213688	496	476	649	1162	1773	438	502	261
ENSG00000108654	ENSG00000108654.15	DEAD-box helicase 5 [Source:HGNC Symbol;Acc:HGNC:2746]	DDX5	protein_coding	J3KTA4,P17844	1655	8.325547063137384	8.331552093540077	4320.280326780406	-0.24371113373439435	-0.24261889733553169	-0.22138129337496523	0.09456773893790636	0.11774038257947887	0.004885396666216439	3349	3652	4450	8610	12658	3178	3396	2008
ENSG00000110107	ENSG00000110107.9	pre-mRNA processing factor 19 [Source:HGNC Symbol;Acc:HGNC:17896]	PRPF19	protein_coding	Q9UMS4	27339	6.903970438636346	6.911430836083812	1612.9778738255516	-0.24668485440892193	-0.24842699154067965	-0.22172935093410326	0.11039383939500372	0.11981982681895667	0.013268439308958433	1298	1392	1630	3118	4897	1209	1309	680
ENSG00000105058	ENSG00000105058.12	family with sequence similarity 32 member A [Source:HGNC Symbol;Acc:HGNC:24563]	FAM32A	protein_coding	A0A024R7I4,Q9Y421	26017	6.618694200486015	6.6260722507498775	1323.033557143068	-0.24782210818186315	-0.2489714521903981	-0.22450488655039658	0.10615057687942392	0.11274865159767913	0.00791281913350091	1044	1069	1411	2642	4160	968	1011	587
ENSG00000067182	ENSG00000067182.8	TNF receptor superfamily member 1A [Source:HGNC Symbol;Acc:HGNC:11916]	TNFRSF1A	protein_coding	J9PH39,P19438	7132	7.123908173915966	7.133456584633661	1881.948087820565	-0.2536311715766241	-0.2619295863439675	-0.225325370530205	0.1315284397303842	0.13427693669250998	0.049000096126878036	1584	1735	1810	3441	6001	1263	1515	834
ENSG00000162517	ENSG00000162517.13	penta-EF-hand domain containing 1 [Source:HGNC Symbol;Acc:HGNC:30009]	PEF1	protein_coding	Q9UBV8	553115	6.313678805474608	6.323663225515176	1072.4946142758329	-0.2581083328968028	-0.262615286901048	-0.22844356457077378	0.1281667951033609	0.13151225457471832	0.04090202821424635	836	853	1234	2062	3236	801	863	451
ENSG00000170477	ENSG00000170477.13	keratin 4 [Source:HGNC Symbol;Acc:HGNC:6441]	KRT4	protein_coding	B4DRS2,P19013	3851	5.466585936351175	6.932927826437249	1627.2995249442715	-4.077424193030055	-3.560432941935122	-0.22913156925287753	0.021607428099140073	0.03322960613623565	0.003389483413898566	653	641	5324	8551	194	49	471	193
ENSG00000150459	ENSG00000150459.12	Sin3A associated protein 18 [Source:HGNC Symbol;Acc:HGNC:10530]	SAP18	protein_coding	O00422,X6RAL5	10284	6.804832655653616	6.814824047474028	1508.0150338792712	-0.2607478302666626	-0.26437639159478926	-0.22967813862398262	0.1226495838031833	0.1304936668164294	0.033386191510969346	1145	1310	1637	2908	4659	1119	1248	601
ENSG00000143183	ENSG00000143183.16	transmembrane and coiled-coil domains 1 [Source:HGNC Symbol;Acc:HGNC:18188]	TMCO1	protein_coding	B7Z591,J9JIE6,Q9UM00	54499	6.653597604657062	6.663555819966397	1357.6923469775638	-0.2603848002971954	-0.2632211835625088	-0.23051115753910245	0.1259056996303583	0.1310211567919071	0.037932588101656776	992	1060	1487	2968	4229	923	1101	605
ENSG00000170144	ENSG00000170144.20	heterogeneous nuclear ribonucleoprotein A3 [Source:HGNC Symbol;Acc:HGNC:24941]	HNRNPA3	protein_coding	B4DDB6,P51991	220988	7.824815468026485	7.833096605075969	3057.0881532092185	-0.26341423245435697	-0.2616338276710691	-0.23362064187280582	0.0985543464861484	0.117222753150568	0.016065647506475916	2377	2657	3042	6259	9771	2117	2216	1451
ENSG00000166619	ENSG00000166619.15	BLCAP apoptosis inducing factor [Source:HGNC Symbol;Acc:HGNC:1055]	BLCAP	protein_coding	P62952	10904	7.3811508705073	7.39046418567215	2248.7258607133335	-0.2669022521602806	-0.26591509238250416	-0.23389684180275386	0.10692431143370998	0.12319461918404691	0.025329288030266746	1869	1883	2362	4265	6652	1751	1819	909
ENSG00000093167	ENSG00000093167.18	LRR binding FLII interacting protein 2 [Source:HGNC Symbol;Acc:HGNC:6703]	LRRFIP2	protein_coding	Q9Y608	9209	6.598852710145925	6.608283179056949	1306.6879363748849	-0.2661047485027153	-0.265513219908028	-0.23436619847025714	0.10917720085875414	0.11701098045592007	0.023107216862652605	1080	1041	1325	2713	4306	900	943	603
ENSG00000115685	ENSG00000115685.15	protein phosphatase 1 regulatory subunit 7 [Source:HGNC Symbol;Acc:HGNC:9295]	PPP1R7	protein_coding	A0A140VK83,Q15435	5510	6.555657804066807	6.564718946895384	1268.6958061854168	-0.27477787912909946	-0.26888926077873265	-0.2366415366032746	0.09836951209771184	0.11085184020708332	0.03472894529136425	1035	1028	1396	2415	3483	909	1039	594
ENSG00000052344	ENSG00000052344.16	serine protease 8 [Source:HGNC Symbol;Acc:HGNC:9491]	PRSS8	protein_coding	Q16651	5652	7.08904440388979	7.097417926236445	1835.6500504667238	-0.2654463867154244	-0.2662023421221829	-0.23668313020134038	0.09351947576543194	0.10539746958074887	0.01680238528306964	1448	1648	1826	3600	5504	1213	1543	836
ENSG00000178950	ENSG00000178950.17	cyclin G associated kinase [Source:HGNC Symbol;Acc:HGNC:4113]	GAK	protein_coding	B4DS37,O14976	2580	6.8816463376938195	6.891219805709368	1590.3296761124564	-0.27100665889764947	-0.27014593883989946	-0.23705309931517077	0.10390696442831221	0.11393990707056414	0.022607493643085334	1277	1316	1709	3107	5240	1095	1130	739
ENSG00000105677	ENSG00000105677.12	transmembrane protein 147 [Source:HGNC Symbol;Acc:HGNC:30414]	TMEM147	protein_coding	Q9BVK8	10430	6.201960720494502	6.211475067083679	992.5066338808668	-0.2673278143950448	-0.26882743196606407	-0.2396875857833476	0.10876715552214797	0.11198141718467572	0.03265177439838827	791	864	1056	1866	2861	711	850	423
ENSG00000160075	ENSG00000160075.12	SSU72 homolog, RNA polymerase II CTD phosphatase [Source:HGNC Symbol;Acc:HGNC:25016]	SSU72	protein_coding	Q9NP77	29101	6.9420025248667345	6.95476454292076	1661.003035207637	-0.2800338381561624	-0.2817445689877674	-0.2411888138838683	0.12938153385263532	0.13918236212449148	0.04876105093019039	1287	1318	1875	3379	5614	1237	1204	665
ENSG00000180879	ENSG00000180879.14	signal sequence receptor subunit 4 [Source:HGNC Symbol;Acc:HGNC:11326]	SSR4	protein_coding	P51571	6748	6.452376546518837	6.462743695174328	1181.5614707646025	-0.2750365648174618	-0.27718818011636676	-0.2419044557604103	0.10891703876959169	0.11318621132475858	0.03478254524026255	907	1009	1348	2202	3432	887	919	520
ENSG00000152795	ENSG00000152795.17	heterogeneous nuclear ribonucleoprotein D like [Source:HGNC Symbol;Acc:HGNC:5037]	HNRNPDL	protein_coding	A0A024RDF6,A0A087WUK2,O14979	9987	7.821698136388284	7.832097713794635	3055.1919914539358	-0.2787652773426541	-0.27756992522245955	-0.24336168164322916	0.10457778261212582	0.1222423839206518	0.036661486715325986	2280	2387	3345	6662	9171	1964	2420	1487
ENSG00000060558	ENSG00000060558.4	G protein subunit alpha 15 [Source:HGNC Symbol;Acc:HGNC:4383]	GNA15	protein_coding	P30679	2769	6.695150849827918	6.705249027533081	1397.5682636394213	-0.2773779722962987	-0.2759850760313489	-0.24485122084709202	0.09607328872983445	0.1088688747391041	0.016343464706967962	1146	1157	1424	2844	4251	1098	1058	573
ENSG00000122406	ENSG00000122406.14	ribosomal protein L5 [Source:HGNC Symbol;Acc:HGNC:10360]	RPL5	protein_coding	A2RUM7,P46777	6125	9.781359235082355	9.79273963020137	11893.035090909681	-0.2823831652519717	-0.2832208376424552	-0.24547937433612974	0.11338836907003609	0.13748006876644658	0.03853281874641531	8839	9477	13856	24168	34632	9259	9482	4835
ENSG00000181885	ENSG00000181885.18	claudin 7 [Source:HGNC Symbol;Acc:HGNC:2049]	CLDN7	protein_coding	F5H496,O95471	1366	7.703893708335433	7.712054554156964	2811.6782972471924	-0.2738059724529046	-0.27545417023800634	-0.24802986206695504	0.07878976321683125	0.09022322753184973	0.007330083600631752	2258	2516	2912	5276	8161	1988	2276	1269
ENSG00000179051	ENSG00000179051.14	regulator of chromosome condensation 2 [Source:HGNC Symbol;Acc:HGNC:30297]	RCC2	protein_coding	A0A024RAC5,Q9P258	55920	7.947227406069414	7.955131549489866	3326.357277885721	-0.27038680622191785	-0.2710746024040836	-0.248082080189951	0.07878976321683125	0.09264539936779176	0.0016116569179076001	2556	2799	3384	7048	10552	2354	2538	1466
ENSG00000144713	ENSG00000144713.13	ribosomal protein L32 [Source:HGNC Symbol;Acc:HGNC:10336]	RPL32	protein_coding	A0A024R2G7,P62910	6161	9.701466155552072	9.713538127370331	11255.747787824324	-0.29385758193912653	-0.2885277168338281	-0.24932400631947246	0.10848162789599013	0.13679233503766433	0.035342234254308845	9020	9742	12374	21002	36123	8680	8656	4272
ENSG00000078668	ENSG00000078668.14	voltage dependent anion channel 3 [Source:HGNC Symbol;Acc:HGNC:12674]	VDAC3	protein_coding	Q9Y277	7419	6.81365011420037	6.826081913924309	1519.1862373104454	-0.28805929478085074	-0.289152731188326	-0.2514469612542457	0.10867689489289585	0.11842270510536196	0.027858730829544254	1156	1259	1648	3171	4920	1157	1142	593
ENSG00000182718	ENSG00000182718.17	annexin A2 [Source:HGNC Symbol;Acc:HGNC:537]	ANXA2	protein_coding	A0A024R5Z7,P07355	302	12.716306267855973	12.726935924092107	90930.69779125717	-0.287806180244483	-0.2850578245010515	-0.25397727529605946	0.09849811557951024	0.1336350037076693	0.02655742341190751	75962	81520	93354	167003	268995	71961	69236	37291
ENSG00000099821	ENSG00000099821.14	RNA polymerase mitochondrial [Source:HGNC Symbol;Acc:HGNC:9200]	POLRMT	protein_coding	O00411,Q4G0F4	5442	5.773518053929921	5.7837974622395985	737.2681550963513	-0.2866757286962255	-0.284674120379814	-0.2549081692577574	0.08688872476088705	0.08969054898133613	0.014034248987377736	599	589	795	1494	2134	525	618	315
ENSG00000122490	ENSG00000122490.19	solute carrier family 66 member 2 [Source:HGNC Symbol;Acc:HGNC:26188]	PQLC1	protein_coding	Q8N2U9	80148	5.639542137994668	5.650777097345688	672.2474480719197	-0.29028059256117716	-0.2900093237273672	-0.2552762911237521	0.0919291800736144	0.09477792347771372	0.02087768276043667	530	580	698	1360	2050	423	563	305
ENSG00000175634	ENSG00000175634.15	ribosomal protein S6 kinase B2 [Source:HGNC Symbol;Acc:HGNC:10437]	RPS6KB2	protein_coding	Q9UBS0	6199	6.138820737189472	6.151806312376189	952.359813783899	-0.29882984801794676	-0.30000371598613973	-0.25569434986635864	0.10902583026786095	0.1121232577853672	0.04919730272153468	852	782	1031	1714	2688	737	710	419
ENSG00000176783	ENSG00000176783.15	RUN and FYVE domain containing 1 [Source:HGNC Symbol;Acc:HGNC:19760]	RUFY1	protein_coding	A8K7B1,Q96T51	80230	5.3046866667182995	5.3163665375433595	532.7914988234693	-0.2996334102691173	-0.28971040094842354	-0.25821950012578304	0.09173871433066537	0.10322644900495873	0.026368097883107924	404	440	562	1145	1565	354	431	248
ENSG00000125817	ENSG00000125817.8	centromere protein B [Source:HGNC Symbol;Acc:HGNC:1852]	CENPB	protein_coding	P07199	1059	6.172774102062783	6.185161250056648	973.7826874809692	-0.2916555761927468	-0.29952136742155294	-0.26287956891685454	0.0929088652846942	0.09387449307222182	0.014637451364669828	758	845	1043	1951	3100	682	802	379
ENSG00000143774	ENSG00000143774.16	guanylate kinase 1 [Source:HGNC Symbol;Acc:HGNC:4693]	GUK1	protein_coding	A0A024R3U5,Q16774,Q6IBG8	2987	8.331286875726747	8.341142000398182	4347.966232665132	-0.287320325889317	-0.2893359889113731	-0.26356677713427085	0.08114744836061864	0.09548724665927784	0.01031678961430814	3288	3510	4987	8800	13090	2883	3656	1899
ENSG00000148688	ENSG00000148688.13	ribonuclease P/MRP subunit p30 [Source:HGNC Symbol;Acc:HGNC:17688]	RPP30	protein_coding	P78346	10556	4.7384134130033235	4.75450805965862	360.12720832223624	-0.3083925211520209	-0.31023371828304847	-0.26387315665668365	0.11540303013482162	0.117222753150568	0.049287274899890765	284	275	416	752	1077	249	297	150
ENSG00000169242	ENSG00000169242.12	ephrin A1 [Source:HGNC Symbol;Acc:HGNC:3221]	EFNA1	protein_coding	P20827	1942	5.734537832681609	5.750686546672903	720.1714677142241	-0.3058042080589116	-0.31333334261639195	-0.26412385211691614	0.11397150734648083	0.1171166678791112	0.04534124398175972	597	637	756	1380	2170	566	570	265
ENSG00000116857	ENSG00000116857.17	transmembrane protein 9 [Source:HGNC Symbol;Acc:HGNC:18823]	TMEM9	protein_coding	A0A024R967,B1ALM5,B4E1H4,Q9P0T7	252839	6.218732318519789	6.23396582465235	1007.8400625138133	-0.30537245267843605	-0.3136169451157239	-0.26429912817774004	0.11311043515598325	0.11318621132475858	0.048357776409399866	827	929	1073	1829	2935	739	863	383
ENSG00000104327	ENSG00000104327.7	calbindin 1 [Source:HGNC Symbol;Acc:HGNC:1434]	CALB1	protein_coding	P05937	793	-0.7493168112559968	0.7504179346273127	20.736174289152707	-5.33837881178708	-3.4962717456384462	-0.264636181455886	0.0192927111007002	0.04968559933761748	0.0052350178901081216	34	30	18	87	0	6	6	0
ENSG00000122566	ENSG00000122566.21	heterogeneous nuclear ribonucleoprotein A2/B1 [Source:HGNC Symbol;Acc:HGNC:5033]	HNRNPA2B1	protein_coding	P22626	3181	9.449566728933519	9.462090360863517	9458.306316340884	-0.30732759431272616	-0.3052346483818185	-0.2646945636900542	0.08930006149112807	0.11214516106086232	0.026651526327906155	7593	8854	9207	18692	27843	7495	6753	4017
ENSG00000176102	ENSG00000176102.13	cleavage stimulation factor subunit 3 [Source:HGNC Symbol;Acc:HGNC:2485]	CSTF3	protein_coding	Q12996	1479	5.772913892774879	5.787595274925873	738.945116946176	-0.3125163502422204	-0.3107520182091358	-0.2679518071707522	0.10268793009982236	0.1064724181989947	0.039326443689891404	535	627	751	1707	2294	488	550	344
ENSG00000158863	ENSG00000158863.22	family with sequence similarity 160 member B2 [Source:HGNC Symbol;Acc:HGNC:16492]	FAM160B2	protein_coding	Q86V87	64760	6.1765761340373695	6.190228625994815	977.3140815779891	-0.30068890601085646	-0.30962536436563415	-0.26812083342696374	0.09396617797295832	0.09537529520045754	0.019666613356789823	843	846	975	1925	3055	706	803	369
ENSG00000111144	ENSG00000111144.10	leukotriene A4 hydrolase [Source:HGNC Symbol;Acc:HGNC:6710]	LTA4H	protein_coding	A0A140VK27,P09960	4048	7.514074437933757	7.528573409277401	2475.904616655116	-0.3289022880982349	-0.31769414036717014	-0.26848487207464783	0.08699677966289203	0.10864502950513648	0.04682322222796156	1907	2056	2620	5379	6817	1466	2161	1196
ENSG00000006118	ENSG00000006118.14	transmembrane protein 132A [Source:HGNC Symbol;Acc:HGNC:31092]	TMEM132A	protein_coding	Q24JP5	54972	7.3657199948584235	7.376564466785864	2226.9826663686763	-0.2999389978147132	-0.30198751765915893	-0.2690593921524435	0.07350909602720065	0.0823791438327758	0.007020262836744041	1875	1902	2359	4241	6885	1507	1896	893
ENSG00000084092	ENSG00000084092.7	nitric oxide associated 1 [Source:HGNC Symbol;Acc:HGNC:28473]	NOA1	protein_coding	Q8NC60	84273	4.940625015133819	4.956331015675457	414.70057259125804	-0.3135223179868854	-0.3185051175273943	-0.27003529681025756	0.10503389527382732	0.10682199195351193	0.04252631156077695	375	326	438	814	1190	296	350	167
ENSG00000160570	ENSG00000160570.14	death effector domain containing 2 [Source:HGNC Symbol;Acc:HGNC:24450]	DEDD2	protein_coding	Q8WXF8	162989	4.904571190134529	4.921529535440332	404.631900589144	-0.29983159874324283	-0.3264717751110381	-0.27041318721474217	0.13267217366224393	0.10652388670167873	0.04923130625514718	322	372	440	759	1319	282	287	172
ENSG00000161714	ENSG00000161714.12	phospholipase C delta 3 [Source:HGNC Symbol;Acc:HGNC:9061]	PLCD3	protein_coding	Q8N3E9	113026	6.28385631532529	6.29775358779889	1052.7783524603742	-0.30933812065258603	-0.31496102266280457	-0.2736086194631656	0.08936880416742432	0.09099357549607925	0.016463518039879683	880	854	1143	2116	3490	771	757	419
ENSG00000129460	ENSG00000129460.16	neuroguidin [Source:HGNC Symbol;Acc:HGNC:20271]	NGDN	protein_coding	Q8NEJ9	25983	4.744787231855437	4.760524925517451	361.5690994142391	-0.3125060312390372	-0.31797835442212313	-0.2743542683250958	0.10176980198083357	0.09899246960378172	0.029715115660146462	284	289	401	767	1128	259	268	153
ENSG00000142327	ENSG00000142327.13	arginyl aminopeptidase like 1 [Source:HGNC Symbol;Acc:HGNC:10079]	RNPEPL1	protein_coding	Q9HAU8	57140	5.598702720745442	5.616459507249472	655.8640460772691	-0.3053186251989211	-0.33037407302987126	-0.27467029134819193	0.12785598049949515	0.10711392162265311	0.04540058336761903	549	601	697	1209	2205	463	490	249
ENSG00000142676	ENSG00000142676.14	ribosomal protein L11 [Source:HGNC Symbol;Acc:HGNC:10301]	RPL11	protein_coding	P62913,Q5VVD0	6135	9.821736703883316	9.83257870620301	12226.78875233509	-0.304571629633882	-0.306397670882635	-0.27507731161648213	0.07098581144699895	0.08946331224709736	0.006108127505437118	9594	9979	14310	23607	36661	9111	9224	5177
ENSG00000145860	ENSG00000145860.11	ring finger protein 145 [Source:HGNC Symbol;Acc:HGNC:20853]	RNF145	protein_coding	A8K9Y9,Q8NDT8,Q96MT1	153830	7.1874316052785545	7.201889732978004	1972.7461219785057	-0.31318962181987026	-0.31974117986131045	-0.2750858902102089	0.09373965703578548	0.1005542074282947	0.02770782968224514	1663	1873	1858	3839	6024	1417	1624	757
ENSG00000160194	ENSG00000160194.18	NADH:ubiquinone oxidoreductase subunit V3 [Source:HGNC Symbol;Acc:HGNC:7719]	NDUFV3	protein_coding	P56181	4731	5.6269246543743305	5.640744064208654	667.7626780539807	-0.3103001091601738	-0.3215836225738051	-0.27660796535595067	0.09184107615167841	0.0843146855818612	0.026849673803839246	587	614	651	1247	1943	453	552	285
ENSG00000137106	ENSG00000137106.18	glyoxylate and hydroxypyruvate reductase [Source:HGNC Symbol;Acc:HGNC:4570]	GRHPR	protein_coding	Q9UBQ7	9380	6.542820547326144	6.554912610600939	1259.2063902965292	-0.3074514925421094	-0.3114769860331012	-0.2767096419799251	0.07753903994359668	0.07981508709827412	0.010497057099312198	1004	1005	1476	2459	3909	883	922	560
ENSG00000087302	ENSG00000087302.9	RNA transcription, translation and transport factor [Source:HGNC Symbol;Acc:HGNC:23169]	C14orf166	protein_coding	Q549M8,Q9Y224	51637	7.109830910103479	7.121318290567569	1865.3801905937144	-0.3096125201209822	-0.30912098968429075	-0.2768350009956473	0.07047383156111119	0.07836700565382496	0.006876495009320832	1464	1496	2000	4034	5965	1167	1462	843
ENSG00000117614	ENSG00000117614.10	SYF2 pre-mRNA splicing factor [Source:HGNC Symbol;Acc:HGNC:19824]	SYF2	protein_coding	O95926	25949	5.490681962231692	5.504776826207906	607.1193758137589	-0.3142767496984286	-0.31622744233862354	-0.2772828304389618	0.08949872699553706	0.09023299601684724	0.02185216392011836	453	485	715	1261	1816	420	475	265
ENSG00000138772	ENSG00000138772.13	annexin A3 [Source:HGNC Symbol;Acc:HGNC:541]	ANXA3	protein_coding	P12429	306	8.682858694945434	8.697433764896399	5563.610082092094	-0.3256902925075733	-0.3199169096304931	-0.2778111088356794	0.08930006149112807	0.10998523714405782	0.024934707958169777	4247	4772	5718	12228	18279	4187	3687	2332
ENSG00000125944	ENSG00000125944.20	heterogeneous nuclear ribonucleoprotein R [Source:HGNC Symbol;Acc:HGNC:5047]	HNRNPR	protein_coding	B4DMB1,B4DMD1,B4DT28,O43390,Q0VGD6,Q6MZS5	10236	7.3316417693354365	7.341851451801519	2174.2826913792455	-0.30508811360778265	-0.3069338761044581	-0.27803603651003905	0.06139557083396906	0.06832504948800952	0.002126779551424756	1811	1946	2160	4276	6744	1536	1588	969
ENSG00000137440	ENSG00000137440.5	fibroblast growth factor binding protein 1 [Source:HGNC Symbol;Acc:HGNC:19695]	FGFBP1	protein_coding	Q14512	9982	9.565501464911838	9.577762216552022	10245.900099920684	-0.31697433901942074	-0.3133469205833784	-0.27821185762643474	0.07432807675962923	0.09589145768279561	0.011335486041602958	8173	9327	10678	19872	31342	7978	7575	4066
ENSG00000183207	ENSG00000183207.14	RuvB like AAA ATPase 2 [Source:HGNC Symbol;Acc:HGNC:10475]	RUVBL2	protein_coding	B3KNL2,Q9Y230	10856	7.131522089658235	7.147038444054082	1898.95358590838	-0.33027010321376615	-0.32509724899917497	-0.2784762866143618	0.08892219109247712	0.10644354533678535	0.033966290883385784	1580	1515	2178	3706	5503	1549	1331	780
ENSG00000105669	ENSG00000105669.14	COPI coat complex subunit epsilon [Source:HGNC Symbol;Acc:HGNC:2234]	COPE	protein_coding	M0QXB4,O14579	11316	7.156538615406976	7.1746847625713075	1935.0137923377679	-0.33498995772309564	-0.3325110259189918	-0.2793597308962363	0.10457778261212582	0.12200472792066983	0.04827484257886675	1507	1570	2307	3840	5813	1568	1440	714
ENSG00000104964	ENSG00000104964.15	TLE family member 5, transcriptional modulator [Source:HGNC Symbol;Acc:HGNC:307]	AES	protein_coding	Q08117,Q8WY48	166	8.361175068479492	8.372116293622721	4441.225636569903	-0.3101159718723308	-0.3100642578526369	-0.2800467152246727	0.06480168164896308	0.07822297155277073	0.002782716044332401	3673	3889	4701	8490	14252	3140	3498	1755
ENSG00000113141	ENSG00000113141.18	IK cytokine [Source:HGNC Symbol;Acc:HGNC:5958]	IK	protein_coding	Q13123,Q95HA6,Q9UK43	3550	6.644219452767179	6.660780695752769	1355.7783266467266	-0.3287181891813012	-0.33284131085236124	-0.2803252393165243	0.10112077301173632	0.10580409370010309	0.046501237831789125	1195	1235	1436	2367	3722	1065	1059	544
ENSG00000174444	ENSG00000174444.15	ribosomal protein L4 [Source:HGNC Symbol;Acc:HGNC:10353]	RPL4	protein_coding	P36578	6124	11.008869464226237	11.020412108014366	27853.80409925848	-0.3222432607701167	-0.3193311516687053	-0.2805066918048415	0.06151720764432315	0.08300189880205736	0.003297102292358429	23321	24276	30004	52416	87116	20875	20385	11296
ENSG00000125450	ENSG00000125450.11	nucleoporin 85 [Source:HGNC Symbol;Acc:HGNC:8734]	NUP85	protein_coding	J3KT10,Q9BW27	79902	5.526978534113162	5.5440318738325285	623.520289639698	-0.31758049443889	-0.3302782738349651	-0.28065556513273093	0.10356108449863051	0.09789433314105365	0.029448127967889235	519	504	696	1252	2052	463	442	243
ENSG00000084636	ENSG00000084636.18	collagen type XVI alpha 1 chain [Source:HGNC Symbol;Acc:HGNC:2193]	COL16A1	protein_coding	Q07092	1307	6.950034360439369	6.961745701783998	1671.1246220296177	-0.3197942156294147	-0.3172333799429141	-0.2807619709859552	0.06535111420497174	0.07322018727840321	0.01270216402263285	1440	1379	1840	3134	4644	1094	1363	788
ENSG00000162194	ENSG00000162194.12	LBH domain containing 1 [Source:HGNC Symbol;Acc:HGNC:28351]	C11orf48	protein_coding	A0A024R584,Q9BQE6	79081	5.952664304048152	5.966418185478713	836.6922617797255	-0.30951697344698104	-0.32388699155626915	-0.28132007655384067	0.08517877149878862	0.07595289546935739	0.013699589454862928	705	703	945	1556	2692	569	645	343
ENSG00000109113	ENSG00000109113.20	RAB34, member RAS oncogene family [Source:HGNC Symbol;Acc:HGNC:16519]	RAB34	protein_coding	A0A024QZ68,B4DNC0,E7ES60,P0DI83,Q96PJ7,Q9BZG1	83871	6.221180007632315	6.240481557288179	1011.6039713853017	-0.3385914800915717	-0.3370104293190172	-0.28181813872034533	0.10509754444042402	0.11900352251454833	0.04831221067516657	812	879	1094	2041	3233	821	687	377
ENSG00000136271	ENSG00000136271.10	DEAD-box helicase 56 [Source:HGNC Symbol;Acc:HGNC:18193]	DDX56	protein_coding	Q9NY93	54606	6.592008552374425	6.61059021994425	1307.757548673797	-0.33496504671631006	-0.33605124406348863	-0.2832533952195447	0.10504280119188632	0.11435976274664464	0.04114378969277847	1017	1092	1497	2663	4385	999	904	489
ENSG00000165609	ENSG00000165609.13	nudix hydrolase 5 [Source:HGNC Symbol;Acc:HGNC:8052]	NUDT5	protein_coding	Q9UKK9	11164	6.345602901788895	6.357657778306433	1098.6407882797707	-0.3283901409940586	-0.31894932106119095	-0.2841071114494046	0.06234129381747702	0.07109864093121356	0.012178694722937315	904	925	1132	2277	2943	747	949	486
ENSG00000108523	ENSG00000108523.16	ring finger protein 167 [Source:HGNC Symbol;Acc:HGNC:24544]	RNF167	protein_coding	I3L0L6,Q9H6Y7	26001	6.796770227700877	6.809902862036529	1503.8664396340491	-0.3200691672777765	-0.32687134278807534	-0.28498771561886954	0.07466081808357733	0.07519797842961667	0.016865363658040648	1396	1276	1564	2708	4343	995	1217	673
ENSG00000105701	ENSG00000105701.16	FKBP prolyl isomerase 8 [Source:HGNC Symbol;Acc:HGNC:3724]	FKBP8	protein_coding	A0A024R7P2,B2R8G6,Q14318	23770	8.095226729380784	8.105204464266487	3691.8155078559193	-0.31104482427865565	-0.31141713984680525	-0.2853372790922736	0.05360782527763812	0.0641517763261328	7.675243627034026e-4	2972	3117	4087	7190	10684	2670	2983	1547
ENSG00000111321	ENSG00000111321.11	lymphotoxin beta receptor [Source:HGNC Symbol;Acc:HGNC:6718]	LTBR	protein_coding	P36941	4055	7.707733763490286	7.721073815568068	2827.093268063605	-0.3239391466048513	-0.32339895329803864	-0.28589113121616855	0.07293374669825634	0.0843146855818612	0.009587296771854839	2376	2464	2993	5439	9512	2018	2021	1130
ENSG00000041357	ENSG00000041357.16	proteasome 20S subunit alpha 4 [Source:HGNC Symbol;Acc:HGNC:9533]	PSMA4	protein_coding	H0YLC2,H0YN18,P25789	5685	7.298622502531474	7.313387605309026	2130.7495079223286	-0.32868947344099775	-0.327706782952832	-0.28626147065489005	0.080139505811281	0.09250387384343363	0.018130956591447842	1639	1695	2475	4457	6314	1668	1584	845
ENSG00000111275	ENSG00000111275.13	aldehyde dehydrogenase 2 family member [Source:HGNC Symbol;Acc:HGNC:404]	ALDH2	protein_coding	P05091	217	6.134477760919666	6.1497573107494405	949.9179238154165	-0.32220580466700693	-0.3274789436692378	-0.2865995206477767	0.08323952671073898	0.0868261301370378	0.014489123459653645	745	776	1072	1967	2953	712	736	359
ENSG00000128626	ENSG00000128626.11	mitochondrial ribosomal protein S12 [Source:HGNC Symbol;Acc:HGNC:10380]	MRPS12	protein_coding	A0A024R0H2,O15235	6183	5.888871677236835	5.9046718721786835	801.4714811475735	-0.3207015806087507	-0.33327799253641754	-0.286879035300749	0.09286632431372968	0.08567787230826567	0.023160369956611165	597	701	948	1552	2590	543	587	341
ENSG00000101246	ENSG00000101246.20	ADP ribosylation factor related protein 1 [Source:HGNC Symbol;Acc:HGNC:662]	ARFRP1	protein_coding	B7ZKY8,Q13795	10139	5.66724667864804	5.683230372723795	687.0887692457363	-0.32432413665054516	-0.3328993959091585	-0.2871535743771008	0.09155726846843291	0.0858402455095978	0.022582831007569668	518	577	803	1391	2239	469	485	298
ENSG00000112110	ENSG00000112110.10	mitochondrial ribosomal protein L18 [Source:HGNC Symbol;Acc:HGNC:14477]	MRPL18	protein_coding	Q9H0U6	29074	6.155668625164918	6.1700689650731295	963.9035443576574	-0.3218086872904815	-0.32834337317661916	-0.2871954412876006	0.0818361910813613	0.08014520194372327	0.016051235695449473	701	869	1089	1930	3061	634	713	430
ENSG00000146904	ENSG00000146904.9	EPH receptor A1 [Source:HGNC Symbol;Acc:HGNC:3385]	EPHA1	protein_coding	P21709	2041	5.568490415692727	5.584610562053223	642.1398585460615	-0.3330413621948027	-0.3374368853075277	-0.28728722263777984	0.08641950196257495	0.08680353796306044	0.03232219737303617	518	606	667	1222	1807	424	566	264
ENSG00000084207	ENSG00000084207.18	glutathione S-transferase pi 1 [Source:HGNC Symbol;Acc:HGNC:4638]	GSTP1	protein_coding	P09211,V9HWE9	2950	10.504737223607865	10.516459762052314	19638.95435013448	-0.3217513362404386	-0.31864050855457843	-0.2873094364582574	0.06386350378164853	0.08446990109203904	0.0035532736254340596	16314	16373	21929	37548	62640	14394	14870	7723
ENSG00000198276	ENSG00000198276.16	uridine-cytidine kinase 1 like 1 [Source:HGNC Symbol;Acc:HGNC:15938]	UCKL1	protein_coding	Q53HM1,Q9NWZ5	54963	4.798480660253185	4.814514841363112	375.65226669721443	-0.3386284097181523	-0.3304272896810358	-0.28851631603277855	0.08354433132528316	0.09243296476057053	0.02615004279878037	317	288	416	783	1078	281	281	161
ENSG00000108469	ENSG00000108469.15	RecQ like helicase 5 [Source:HGNC Symbol;Acc:HGNC:9950]	RECQL5	protein_coding	A0A024R8M9,A0A024R8S8,B3KQK2,O94762,Q8WYH5	9400	4.636649451891173	4.654941523036655	335.85920674046855	-0.33152358461945103	-0.34003201741748296	-0.28949596152106094	0.0980388456663326	0.09298631997913549	0.03188184623724469	266	269	364	741	1072	211	262	145
ENSG00000129084	ENSG00000129084.17	proteasome 20S subunit alpha 1 [Source:HGNC Symbol;Acc:HGNC:9530]	PSMA1	protein_coding	B4E0X6,P25786	5682	7.452279873171988	7.471556546513788	2376.6220599678454	-0.33887777201503366	-0.34393581069063905	-0.28962500759053683	0.10923853073026543	0.1166413387042992	0.04123802070492449	1749	1805	2793	5417	7770	1721	1780	891
ENSG00000141002	ENSG00000141002.20	transcription factor 25 [Source:HGNC Symbol;Acc:HGNC:29181]	TCF25	protein_coding	Q9BQ70	22980	6.2704828125546825	6.286796226352713	1045.8266935681315	-0.332816988589059	-0.3424638607056274	-0.29116196575976205	0.09059373668930816	0.08680199030319642	0.03115194202192177	941	938	1117	1822	2919	775	842	421
ENSG00000142937	ENSG00000142937.12	ribosomal protein S8 [Source:HGNC Symbol;Acc:HGNC:10441]	RPS8	protein_coding	P62241,Q5JR94	6202	10.110797167956445	10.126173997792527	14986.102307079902	-0.32834950300101945	-0.3374946200480341	-0.2912744593459805	0.08437636158733819	0.09855080805803033	0.02160987275316359	11142	11876	19030	29588	43367	10841	11565	6326
ENSG00000169727	ENSG00000169727.12	G protein pathway suppressor 1 [Source:HGNC Symbol;Acc:HGNC:4549]	GPS1	protein_coding	A0A096LP07,A0A096LPJ3,C9JFE4,Q13098	2873	6.7760105397561095	6.789188225738322	1481.4284872870141	-0.3223750711474644	-0.3298935516756161	-0.29248375492437606	0.06744644255033115	0.06832281710439683	0.0060650916579407166	1264	1345	1521	2789	4685	1061	1110	598
ENSG00000173418	ENSG00000173418.12	N-alpha-acetyltransferase 20, NatB catalytic subunit [Source:HGNC Symbol;Acc:HGNC:15908]	NAA20	protein_coding	A8MZB2,P61599	51126	7.074968516302942	7.0924709609012435	1828.3905960482791	-0.3388006775990453	-0.3447234328288996	-0.29263979468305873	0.09298131102056212	0.09730898863028654	0.034136411580560216	1247	1532	2197	3961	5138	1253	1536	760
ENSG00000157881	ENSG00000157881.16	pantothenate kinase 4 (inactive) [Source:HGNC Symbol;Acc:HGNC:19366]	PANK4	protein_coding	Q9NVE7	55229	4.831437845005652	4.847211111341506	384.50150970253304	-0.3262977392719238	-0.34212706217408295	-0.29311056425434556	0.08918557322700517	0.07762313575142213	0.02265359630681127	343	342	392	721	1129	271	296	163
ENSG00000182899	ENSG00000182899.17	ribosomal protein L35a [Source:HGNC Symbol;Acc:HGNC:10345]	RPL35A	protein_coding	P18077	6165	8.698839703216468	8.711455824416666	5619.080791121129	-0.32701940443209526	-0.3264044054470755	-0.29460083286710753	0.06356756717969916	0.07737526155925632	0.00458410524778975	4810	4745	6178	10547	18063	3967	4392	2177
ENSG00000094914	ENSG00000094914.14	aladin WD repeat nucleoporin [Source:HGNC Symbol;Acc:HGNC:13666]	AAAS	protein_coding	Q9NRG9	8086	5.1971390414598595	5.21661091399482	496.9930325120941	-0.32226653460761717	-0.3563612655084791	-0.2948604916282151	0.12256789778280418	0.09306085721803391	0.041751949541695275	464	453	498	893	1586	347	357	203
ENSG00000163682	ENSG00000163682.16	ribosomal protein L9 [Source:HGNC Symbol;Acc:HGNC:10369]	RPL9	protein_coding	P32969,Q53Z07	6133	9.065822703992573	9.081455698868485	7260.780818172501	-0.34445543474529233	-0.3396015803216391	-0.2972882967268461	0.07618153473516157	0.09383316719725798	0.014958478014572188	5594	6193	8291	14665	22846	5291	5868	2610
ENSG00000158417	ENSG00000158417.11	eukaryotic translation initiation factor 5B [Source:HGNC Symbol;Acc:HGNC:30793]	EIF5B	protein_coding	O60841,Q8N5A0	9669	8.228106048785346	8.24650599225015	4073.3279690438267	-0.3410327097361108	-0.35487988498961126	-0.2976501071113041	0.09585050653923677	0.10022246689086327	0.039396822696470275	3597	4170	3762	7275	11640	2893	3016	1796
ENSG00000163938	ENSG00000163938.17	G protein nucleolar 3 [Source:HGNC Symbol;Acc:HGNC:29931]	GNL3	protein_coding	Q9BVP2	26354	6.8904353317460405	6.903730639053222	1603.9668388225805	-0.331992100041118	-0.332444874569008	-0.2980794006370023	0.06255676350232174	0.06819944504745228	0.0055744962921610705	1190	1330	1834	3404	4800	1153	1153	712
ENSG00000180891	ENSG00000180891.13	CUE domain containing 1 [Source:HGNC Symbol;Acc:HGNC:31350]	CUEDC1	protein_coding	Q6AHX0,Q9NWM3	404093	5.543497100777684	5.558193641181933	630.1735320683397	-0.3271175190270287	-0.3415801091062844	-0.29835506410209556	0.07047383156111119	0.06320376967288915	0.0079833503244651	535	569	646	1222	1940	414	514	257
ENSG00000146416	ENSG00000146416.19	androgen induced 1 [Source:HGNC Symbol;Acc:HGNC:21607]	AIG1	protein_coding	Q9NVV5	51390	4.962275050132643	4.9801519593656485	421.3163648045521	-0.3451810652369167	-0.34519453659647215	-0.29856515079467066	0.08062265855444836	0.0843146855818612	0.021881044126465455	328	362	429	943	1245	283	358	167
ENSG00000111237	ENSG00000111237.19	VPS29 retromer complex component [Source:HGNC Symbol;Acc:HGNC:14340]	VPS29	protein_coding	F8VXU5,Q9UBQ0	51699	6.187231863288284	6.207360117624828	988.5261830454504	-0.3549618634125168	-0.35464761807164097	-0.29899570992202823	0.09578207300616268	0.10202362843445585	0.03648096162755345	761	811	1149	2077	3273	736	630	406
ENSG00000105364	ENSG00000105364.14	mitochondrial ribosomal protein L4 [Source:HGNC Symbol;Acc:HGNC:14276]	MRPL4	protein_coding	A0A024R7C5,Q9BYD3,X6RAY8	51073	6.352149011921224	6.365036313301928	1103.6386118203777	-0.32752963664636037	-0.33371664938411333	-0.29942602329750884	0.058057550217652534	0.058919973096902896	0.0022715617100535147	929	963	1180	2122	3353	805	846	443
ENSG00000162910	ENSG00000162910.19	mitochondrial ribosomal protein L55 [Source:HGNC Symbol;Acc:HGNC:16686]	MRPL55	protein_coding	A0A024R3R0,Q7Z7F7	128308	4.815296365373459	4.834625580610089	380.9021009555925	-0.37282750870935144	-0.3518855745071562	-0.3001144037930853	0.08147969980314451	0.09643312677086112	0.04003975302258848	281	301	440	855	1043	257	316	166
ENSG00000161671	ENSG00000161671.17	ER membrane protein complex subunit 10 [Source:HGNC Symbol;Acc:HGNC:27609]	EMC10	protein_coding	Q5UCC4	284361	6.740994308230939	6.764336638579563	1454.72909302403	-0.3643806127906667	-0.36406030761901054	-0.3011338479901408	0.10788850368443069	0.11954233137964825	0.048505928719248456	1139	1213	1711	2964	4824	1103	1088	483
ENSG00000182795	ENSG00000182795.13	chromosome 1 open reading frame 116 [Source:HGNC Symbol;Acc:HGNC:28667]	C1orf116	protein_coding	Q9BW04	79098	8.070312215698083	8.086550745178942	3643.6380728186855	-0.34277738334489694	-0.34683608949145195	-0.30121406785179655	0.07790441696836738	0.08680353796306044	0.018238426423849655	3438	3206	3460	6987	11583	2666	2532	1498
ENSG00000105671	ENSG00000105671.12	DEAD-box helicase 49 [Source:HGNC Symbol;Acc:HGNC:18684]	DDX49	protein_coding	Q9Y6V7	54555	5.760462633963888	5.775258871376573	732.8385332741651	-0.3517719183321389	-0.33925750070805794	-0.3017723354824442	0.06316628998845507	0.0702209261838723	0.013077450239290212	570	597	798	1603	1969	547	583	311
ENSG00000008988	ENSG00000008988.9	ribosomal protein S20 [Source:HGNC Symbol;Acc:HGNC:10405]	RPS20	protein_coding	P60866	6224	9.518689274510082	9.53089137281474	9919.042908243557	-0.33194149094499104	-0.33289751489148056	-0.3018626317700893	0.05457624707881955	0.06821912753405153	0.0020532416043605997	8320	8222	11390	18611	29950	7297	7419	4087
ENSG00000121900	ENSG00000121900.19	transmembrane protein 54 [Source:HGNC Symbol;Acc:HGNC:24143]	TMEM54	protein_coding	Q969K7	113452	6.179093751741237	6.1990550753023275	982.8311984360748	-0.3448484504946823	-0.35856964633628147	-0.30341256861174065	0.09392841805371652	0.0921487797878653	0.027387614602649386	799	904	1069	1883	3325	688	743	351
ENSG00000161547	ENSG00000161547.17	serine and arginine rich splicing factor 2 [Source:HGNC Symbol;Acc:HGNC:10783]	SRSF2	protein_coding	A0A024R8U5,Q01130,Q53FN0	6427	7.2039871255711105	7.217883968436858	1994.4964882144182	-0.34251812409677385	-0.33871226035439495	-0.30348499755826047	0.05846497752004378	0.06863436058952835	0.005643494650491126	1563	1627	2222	4239	5730	1551	1450	828
ENSG00000072778	ENSG00000072778.20	acyl-CoA dehydrogenase very long chain [Source:HGNC Symbol;Acc:HGNC:92]	ACADVL	protein_coding	B3KPA6,P49748	37	8.029299761902472	8.04231337484894	3532.731910372582	-0.3348546308976628	-0.3365166072415566	-0.30381865128797225	0.05675861982919389	0.06596879926747769	0.0020532416043605997	2703	2914	4065	7329	10913	2551	2697	1411
ENSG00000138867	ENSG00000138867.16	guanylyl cyclase domain containing 1 [Source:HGNC Symbol;Acc:HGNC:14237]	GUCD1	protein_coding	A0A024R1B8,A0A087WVD9,B4DL90,E7EX77,E9PGZ7,Q7Z629,Q96NT3	83606	5.772144880075423	5.790068631824195	740.3071036866722	-0.3442886346942312	-0.3543077483087074	-0.3038472020966467	0.08144127803991573	0.08020680178766673	0.020918432996543692	656	660	774	1383	2186	574	555	281
ENSG00000127054	ENSG00000127054.21	integrator complex subunit 11 [Source:HGNC Symbol;Acc:HGNC:26052]	CPSF3L	protein_coding	A0A024R073,A0A024R0F2,A0A087WYI0,Q5TA45	54973	6.326424986587161	6.348396766727655	1090.1018173174693	-0.3587458111883679	-0.3639390080016154	-0.3038496661763669	0.1012214333825904	0.1064724181989947	0.04019953080723087	836	984	1245	2155	3681	821	729	404
ENSG00000188690	ENSG00000188690.15	uroporphyrinogen III synthase [Source:HGNC Symbol;Acc:HGNC:12592]	UROS	protein_coding	A0A0S2Z4T8,A0A0S2Z5C5,P10746,Q5T3L8	7390	4.982720210576201	5.001836124934403	427.66441195930184	-0.34403635802584737	-0.35393816935133343	-0.3039032541909748	0.08951134767054625	0.08530767366180153	0.023107216862652605	303	379	483	921	1313	297	327	174
ENSG00000145912	ENSG00000145912.9	NHP2 ribonucleoprotein [Source:HGNC Symbol;Acc:HGNC:14377]	NHP2	protein_coding	J3QSY4,Q9NX24	55651	6.640681052447593	6.653964602871259	1348.6643988655348	-0.3333669375880473	-0.33803199842854365	-0.3048067558842235	0.05767325422106488	0.05990882267052832	0.002971142899225978	1047	1102	1592	2711	4095	944	1013	576
ENSG00000143252	ENSG00000143252.15	succinate dehydrogenase complex subunit C [Source:HGNC Symbol;Acc:HGNC:10682]	SDHC	protein_coding	A0A0S2Z4B7,A0A0S2Z4C9,Q99643	6391	6.184369483308645	6.206978956727347	988.6108383602806	-0.3778455341251855	-0.3690563955857132	-0.3059079256342252	0.08588582083883725	0.10511588973493896	0.04402863951076694	793	837	1067	2128	2709	716	904	338
ENSG00000113732	ENSG00000113732.9	ATPase H+ transporting V0 subunit e1 [Source:HGNC Symbol;Acc:HGNC:863]	ATP6V0E1	protein_coding	O15342	8992	7.644129081702983	7.658645851739659	2708.1960363357407	-0.34776619931222785	-0.34482552579994535	-0.30620998224398355	0.05858691955606771	0.0702209261838723	0.007330083600631752	2194	2450	2896	5276	7655	2116	2082	1060
ENSG00000115541	ENSG00000115541.11	heat shock protein family E (Hsp10) member 1 [Source:HGNC Symbol;Acc:HGNC:5269]	HSPE1	protein_coding	P61604	3336	7.257553741819283	7.27510361183983	2076.8149857297203	-0.37022088042182616	-0.3603746732083563	-0.3062895103680928	0.06557713527091345	0.08038533219915878	0.027171443837910023	1760	1881	2153	4051	5412	1294	1918	887
ENSG00000137154	ENSG00000137154.13	ribosomal protein S6 [Source:HGNC Symbol;Acc:HGNC:10429]	RPS6	protein_coding	A2A3R6,P62753	6194	10.726201581291368	10.74016817053147	22934.493780892662	-0.34702198539644263	-0.3442834020935985	-0.3064766635838437	0.058129521786047494	0.07549237676537499	0.00460814949840706	18960	19074	26462	43992	68117	17336	17747	8814
ENSG00000126005	ENSG00000126005.17	MMP24 opposite strand [Source:HGNC Symbol;Acc:HGNC:44421]	MMP24-AS1	antisense	A0A0U1RRL7	101410538	5.098929501835447	5.118194110874701	463.98515706624147	-0.3426815958672697	-0.36161646465943803	-0.3069005872798838	0.09184107615167841	0.08183016871087956	0.026175511773911437	357	460	452	961	1456	310	339	198
ENSG00000186834	ENSG00000186834.4	HEXIM P-TEFb complex subunit 1 [Source:HGNC Symbol;Acc:HGNC:24953]	HEXIM1	protein_coding	O94992	10614	6.618901125379386	6.63464066910869	1331.666547779574	-0.36581917011861265	-0.35152700611558463	-0.3070508074796055	0.05701908697583687	0.0715500316247421	0.01652903905664588	1037	1103	1478	2848	3644	814	1045	667
ENSG00000127884	ENSG00000127884.5	enoyl-CoA hydratase, short chain 1 [Source:HGNC Symbol;Acc:HGNC:3151]	ECHS1	protein_coding	P30084	1892	6.697732461015835	6.720968574657899	1411.838782026395	-0.3610636180076353	-0.370759669625756	-0.30724912630039036	0.10719005368068145	0.11015835857757815	0.04466110485862567	1036	1102	1797	2982	4393	1041	1093	504
ENSG00000063177	ENSG00000063177.13	ribosomal protein L18 [Source:HGNC Symbol;Acc:HGNC:10310]	RPL18	protein_coding	A0A024QZD1,Q07020	6141	9.257153782926283	9.277114435912015	8316.28728661358	-0.3670973396078368	-0.3615329914640731	-0.3077205026656715	0.08862761382583503	0.10829859178775629	0.033030622804001625	7233	7627	9105	14687	28198	6081	5474	3254
ENSG00000135336	ENSG00000135336.14	origin recognition complex subunit 3 [Source:HGNC Symbol;Acc:HGNC:8489]	ORC3	protein_coding	Q9UBD5	23595	4.9411407828539975	4.9601178726924005	416.0024075523037	-0.36997514651263697	-0.36155101165877696	-0.3081767338132441	0.07529359657464064	0.08530767366180153	0.030842430272824573	347	381	396	884	1188	246	343	194
ENSG00000071655	ENSG00000071655.18	methyl-CpG binding domain protein 3 [Source:HGNC Symbol;Acc:HGNC:6918]	MBD3	protein_coding	O95983	53615	6.1436334480728805	6.163568757239929	959.6267794263144	-0.3458289823774474	-0.3658724301750515	-0.30837905120139675	0.09608745693360869	0.0868261301370378	0.031069651217717827	883	913	843	1912	2919	661	764	372
ENSG00000060971	ENSG00000060971.18	acetyl-CoA acyltransferase 1 [Source:HGNC Symbol;Acc:HGNC:82]	ACAA1	protein_coding	A0A024R2M6,A0A140VJX0,P09110	30	6.6609621611512875	6.681632254719604	1374.554368361104	-0.35848060281677563	-0.36747651769591677	-0.30863433728138107	0.09472223229455577	0.09476969895514711	0.03622673904762418	947	1057	1692	3182	3901	939	1081	589
ENSG00000159166	ENSG00000159166.15	ladinin 1 [Source:HGNC Symbol;Acc:HGNC:6472]	LAD1	protein_coding	O00515	3898	8.860341042242732	8.874081201718196	6290.793591655796	-0.3463613687342744	-0.34456996247912874	-0.3089820291127932	0.05520390061674959	0.06801203212058884	0.004063978657610767	5418	5728	6322	12157	20447	4323	4332	2732
ENSG00000180900	ENSG00000180900.20	scribble planar cell polarity protein [Source:HGNC Symbol;Acc:HGNC:30377]	SCRIB	protein_coding	A0A0G2JNZ2,A0A0G2JPP5,A0PJK8,Q14160	23513	6.3208543355791775	6.33841876164484	1084.5313019467987	-0.3801140687853201	-0.36302460890097776	-0.30987336649463	0.061029948300522885	0.07526374280859566	0.02655742341190751	886	980	1154	2147	2837	644	925	524
ENSG00000135446	ENSG00000135446.17	cyclin dependent kinase 4 [Source:HGNC Symbol;Acc:HGNC:1773]	CDK4	protein_coding	A0A024RBB6,P11802	1019	5.586835387740458	5.610384849717462	653.2510625404824	-0.36071168513353435	-0.3768505816656099	-0.3113309729601263	0.10102692085016188	0.10022246689086327	0.04156487359322944	578	600	698	1191	1940	511	502	226
ENSG00000131475	ENSG00000131475.7	vacuolar protein sorting 25 homolog [Source:HGNC Symbol;Acc:HGNC:28122]	VPS25	protein_coding	A0A024R1X3,Q9BRG1	84313	6.483954417121264	6.502539876029284	1213.8086803236906	-0.3631919093626637	-0.3604127743458631	-0.3115770527362016	0.0708187580224238	0.08222525083943823	0.017775880403065686	1064	1013	1285	2449	3597	980	875	450
ENSG00000185551	ENSG00000185551.15	nuclear receptor subfamily 2 group F member 2 [Source:HGNC Symbol;Acc:HGNC:7976]	NR2F2	protein_coding	F1D8R0,P24468	7026	5.951863627492141	5.974580904909729	842.3320773482219	-0.38532575323456164	-0.3809520950878442	-0.31164630913960434	0.08680021923660704	0.09643312677086112	0.049822009364088406	764	794	777	1674	2440	459	682	408
ENSG00000105968	ENSG00000105968.19	H2A.Z variant histone 2 [Source:HGNC Symbol;Acc:HGNC:20664]	H2AFV	protein_coding	Q71UI9	94239	5.782178074710444	5.7992908602748106	744.8920072809024	-0.3518126221648541	-0.3569466938521655	-0.31287135601596916	0.06560647617454614	0.06815601481752874	0.009432822113272812	607	684	755	1525	2217	571	554	286
ENSG00000100983	ENSG00000100983.12	glutathione synthetase [Source:HGNC Symbol;Acc:HGNC:4624]	GSS	protein_coding	P48637,V9HWJ1	2937	6.187365307273224	6.2075638242984095	989.4334732522351	-0.3612728438864641	-0.3700305811525811	-0.31303608633219443	0.08506547519550037	0.08605332537576886	0.028898894206931976	921	879	1032	1789	2918	779	698	383
ENSG00000185024	ENSG00000185024.17	BRF1 RNA polymerase III transcription initiation factor subunit [Source:HGNC Symbol;Acc:HGNC:11551]	BRF1	protein_coding	A0A024R6P8,Q92994,V9HVY2	2972	4.7553564081522035	4.775575897285909	366.02666618819273	-0.3734448310427342	-0.37128274244422416	-0.31357745980397106	0.07913478565660327	0.08934220451565984	0.03404994942120434	333	322	367	714	1080	232	249	183
ENSG00000124562	ENSG00000124562.10	small nuclear ribonucleoprotein polypeptide C [Source:HGNC Symbol;Acc:HGNC:11157]	SNRPC	protein_coding	P09234,Q5TAL4	6631	6.541965716419088	6.560639670709119	1263.7614671434926	-0.35956509878389814	-0.36334418377086536	-0.31398526822802153	0.07328041529102053	0.07935920472392444	0.016972322909763828	1011	1046	1514	2476	3695	946	1019	460
ENSG00000178078	ENSG00000178078.11	signal transducing adaptor family member 2 [Source:HGNC Symbol;Acc:HGNC:30430]	STAP2	protein_coding	Q9UGK3	55620	5.189011638538002	5.212060390030487	495.418790722092	-0.34806236407204555	-0.3821119050743895	-0.31420715145486083	0.1119660744705574	0.0915332717800185	0.04063505258170183	440	497	476	908	1488	352	387	186
ENSG00000100075	ENSG00000100075.10	solute carrier family 25 member 1 [Source:HGNC Symbol;Acc:HGNC:10979]	SLC25A1	protein_coding	B4DP62,D9HTE9,P53007	6576	6.12776273219455	6.146837267525566	948.7383167501264	-0.3705881604218869	-0.3677251360117477	-0.3143054607002002	0.07350909602720065	0.08052595406211965	0.025444914424529223	753	716	1194	1930	2663	669	667	442
ENSG00000141526	ENSG00000141526.16	solute carrier family 16 member 3 [Source:HGNC Symbol;Acc:HGNC:10924]	SLC16A3	protein_coding	A0A024R8U1,O15427	9123	9.136508115055028	9.149346371957156	7617.441824094318	-0.3493454149923813	-0.3489514552039478	-0.31431472512353137	0.04408398641800649	0.05627255985682921	0.0025375527870005643	6709	6695	7932	14445	20380	5237	6287	3342
ENSG00000149761	ENSG00000149761.9	nudix hydrolase 22 [Source:HGNC Symbol;Acc:HGNC:28189]	NUDT22	protein_coding	Q9BRQ3	84304	5.0765359442044184	5.097476819922308	456.90839660334296	-0.34703175577217815	-0.3730468354771007	-0.31456092091443727	0.09092528485988492	0.07510796759280865	0.02026651588823225	368	400	505	935	1550	306	327	177
ENSG00000181163	ENSG00000181163.13	nucleophosmin 1 [Source:HGNC Symbol;Acc:HGNC:7910]	NPM1	protein_coding	A0A0S2Z491,A0A0S2Z4G7,A0A140VJQ2,P06748	4869	10.125361657338804	10.145615547773883	15182.87297115693	-0.36277561116166274	-0.3723169721606812	-0.3152037345561472	0.08862761382583503	0.09855080805803033	0.024273409704328404	10649	11794	18447	35127	45321	11239	11211	5978
ENSG00000160688	ENSG00000160688.19	flavin adenine dinucleotide synthetase 1 [Source:HGNC Symbol;Acc:HGNC:24671]	FLAD1	protein_coding	Q8NFF5	80308	5.624968038923752	5.645678052296115	669.257745285475	-0.35789527088384826	-0.3694453588220092	-0.31540782949622365	0.0802470449063469	0.08156504226222815	0.019390040845202447	589	538	752	1328	2020	493	541	235
ENSG00000167088	ENSG00000167088.11	small nuclear ribonucleoprotein D1 polypeptide [Source:HGNC Symbol;Acc:HGNC:11158]	SNRPD1	protein_coding	P62314	6632	6.171988903569549	6.1893702874637855	976.7529805074641	-0.35477519924038536	-0.36078086570204426	-0.31577579548952583	0.0708187580224238	0.06997440929728549	0.012900222817124812	690	827	1171	2082	2970	643	730	430
ENSG00000185049	ENSG00000185049.16	negative elongation factor complex member A [Source:HGNC Symbol;Acc:HGNC:12768]	NELFA	protein_coding	A0A0C4DFX9,Q9H3P2	7469	4.82198456992043	4.845921870220163	383.98065216499344	-0.3504673811317265	-0.3866079669863076	-0.3158974963485071	0.11428470979448707	0.09264539936779176	0.04356702302949897	319	398	377	716	1160	276	284	149
ENSG00000173141	ENSG00000173141.5	mitochondrial ribosomal protein L57 [Source:HGNC Symbol;Acc:HGNC:14514]	MRP63	protein_coding	A0A024RDM4,Q9BQC6	78988	5.368985716448634	5.38825488488784	560.2690225283379	-0.3908561524029423	-0.36986844542536496	-0.31750565437332146	0.06259363418885068	0.07848146154254204	0.025741765437408387	473	433	621	1209	1525	330	472	265
ENSG00000128016	ENSG00000128016.7	ZFP36 ring finger protein [Source:HGNC Symbol;Acc:HGNC:12862]	ZFP36	protein_coding	M0QY76,P26651	7538	5.786539202960568	5.8039555412215025	747.6509331100592	-0.36125439337008	-0.365438197085068	-0.3180069254319767	0.06505233614640188	0.0640988176075852	0.012231507206200884	610	668	828	1450	2368	435	570	342
ENSG00000171824	ENSG00000171824.14	exosome component 10 [Source:HGNC Symbol;Acc:HGNC:9138]	EXOSC10	protein_coding	Q01780	5394	6.564017625545981	6.585302162099135	1285.6362452449619	-0.3638022089838134	-0.37667398179559375	-0.3185719013590814	0.08912649462985787	0.0868261301370378	0.027399964468083807	1204	1192	1218	2451	4222	928	887	493
ENSG00000111907	ENSG00000111907.21	TPD52 like 1 [Source:HGNC Symbol;Acc:HGNC:12006]	TPD52L1	protein_coding	E9PNK6,E9PPQ1,J3KNE7,Q15730,Q16890	7164	6.02102453663093	6.039552691217308	880.4209342953097	-0.3657488029624728	-0.3689957700589667	-0.31915087728936964	0.06928646882516477	0.07051410034395668	0.016788096930606598	643	749	1066	1813	2579	539	734	380
ENSG00000022556	ENSG00000022556.16	NLR family pyrin domain containing 2 [Source:HGNC Symbol;Acc:HGNC:22948]	NLRP2	protein_coding	A8K9G6,J3KN39,Q9NX02	55655	4.829622997152484	4.854817816673534	386.0985349341496	-0.40475768020541336	-0.3877701995504153	-0.3193586579836401	0.08680021923660704	0.09885695498597968	0.04831221067516657	273	304	442	941	1085	240	317	170
ENSG00000105618	ENSG00000105618.14	pre-mRNA processing factor 31 [Source:HGNC Symbol;Acc:HGNC:15446]	PRPF31	protein_coding	Q8WWY3	26121	5.856992164367485	5.8726599653538925	784.1570161411496	-0.3600219728651727	-0.35885023134583	-0.3194802216767926	0.055114558461097654	0.05790338200234567	0.005251428961487337	687	651	851	1544	2276	594	549	333
ENSG00000187954	ENSG00000187954.12	cysteine and histidine rich 1 [Source:HGNC Symbol;Acc:HGNC:17806]	CYHR1	protein_coding	E9PJD7,Q6ZMK1	50626	5.430822862341043	5.4493928272543775	584.3937647940589	-0.37664582348967063	-0.3702197382422486	-0.31964880111427657	0.06359007380560047	0.06976021780282878	0.0175870617744527	478	500	668	1149	1554	413	506	229
ENSG00000242125	ENSG00000242125.3	small nucleolar RNA host gene 3 [Source:HGNC Symbol;Acc:HGNC:10118]	SNHG3	sense_intronic	NA	8420	5.4316478465801845	5.45064411485538	584.3663919756427	-0.3611285131289013	-0.3664464491613095	-0.31983100836220907	0.0734484187504059	0.07182374939365167	0.013699589454862928	421	487	679	1296	1783	412	429	241
ENSG00000106803	ENSG00000106803.10	SEC61 translocon subunit beta [Source:HGNC Symbol;Acc:HGNC:16993]	SEC61B	protein_coding	P60468	10952	6.595385531499235	6.613730343984641	1311.171655231437	-0.3573964552408901	-0.3679291262638795	-0.31988536792107397	0.07126969733821395	0.07142477801462528	0.012435546900625108	1009	1270	1421	2531	4212	934	956	504
ENSG00000013364	ENSG00000013364.19	major vault protein [Source:HGNC Symbol;Acc:HGNC:7531]	MVP	protein_coding	Q14764,X5D2M8,X5D7K9,X5DNU0	9961	8.401896229798929	8.419903912153021	4588.6383873271225	-0.3703758550404848	-0.365342462761978	-0.32005642981972554	0.06596197898000636	0.08059094552804055	0.01114305738596288	3630	3702	5275	9780	14801	3474	3185	1729
ENSG00000131828	ENSG00000131828.14	pyruvate dehydrogenase E1 subunit alpha 1 [Source:HGNC Symbol;Acc:HGNC:8806]	PDHA1	protein_coding	A0A024RBX9,P08559	5160	6.320281695070072	6.337268445139161	1082.199667671933	-0.36043836000779095	-0.3626552095004645	-0.3206010540689672	0.0597431267112688	0.06457594917865267	0.006546223950743624	903	878	1239	2181	3291	827	768	424
ENSG00000100124	ENSG00000100124.15	ankyrin repeat domain 54 [Source:HGNC Symbol;Acc:HGNC:25185]	ANKRD54	protein_coding	Q6NXT1	129138	4.935674746431272	4.953693932416875	413.9747496426831	-0.35373468609278164	-0.3715317340496179	-0.3207470494919395	0.07389154872958328	0.06350191791771291	0.013114202396481056	340	385	455	775	1245	289	297	177
ENSG00000103067	ENSG00000103067.14	epithelial splicing regulatory protein 2 [Source:HGNC Symbol;Acc:HGNC:26152]	ESRP2	protein_coding	Q9H6T0	80004	6.605116023920726	6.619148114288582	1316.2884460541497	-0.35156094937419924	-0.3549473246084142	-0.3211397324592561	0.04610620749602807	0.047916641291937616	7.316322743117197e-4	1034	1153	1455	2680	4130	924	945	550
ENSG00000182944	ENSG00000182944.17	EWS RNA binding protein 1 [Source:HGNC Symbol;Acc:HGNC:3508]	EWSR1	protein_coding	Q01844	2130	8.028936315005966	8.045412049722263	3541.5330409509056	-0.36871169768706014	-0.3651254089940665	-0.32268108455827454	0.055945817852937375	0.06760788670305055	0.008196905621874034	3123	3171	3677	6745	10239	2782	2429	1460
ENSG00000114021	ENSG00000114021.12	nitrilase family member 2 [Source:HGNC Symbol;Acc:HGNC:29878]	NIT2	protein_coding	Q9NQR4,V9HW91	56954	5.949456401641012	5.973411198570722	840.0568397115517	-0.37768984369215214	-0.38506094380464506	-0.32323437945984507	0.08978336678230352	0.09246598932560897	0.03158130530075875	625	646	1026	1890	2543	638	616	310
ENSG00000167862	ENSG00000167862.10	mitochondrial ribosomal protein L58 [Source:HGNC Symbol;Acc:HGNC:5359]	ICT1	protein_coding	Q14197	3396	4.906626541611487	4.933084943618735	407.9345770144118	-0.3775670956714247	-0.3982806286172571	-0.32366318497580976	0.1046465596557306	0.09947231496463012	0.04778600342525907	320	425	406	802	1237	309	266	165
ENSG00000100258	ENSG00000100258.18	lipase maturation factor 2 [Source:HGNC Symbol;Acc:HGNC:25096]	LMF2	protein_coding	Q9BU23	91289	6.114133005655723	6.138638389520401	943.3384146911086	-0.36253461813688265	-0.39428766671808996	-0.32403691979717736	0.11195106305893436	0.09254974448385353	0.04182744663508109	937	911	869	1667	2899	644	716	366
ENSG00000132254	ENSG00000132254.12	ADP ribosylation factor interacting protein 2 [Source:HGNC Symbol;Acc:HGNC:17160]	ARFIP2	protein_coding	A0A087X1E4,B4DUZ3,B4DXH2,P53365	23647	6.041305503117058	6.0687150919205815	897.4379765058476	-0.39928676493837784	-0.3953632736582137	-0.32417291651313407	0.09227315795719843	0.10796598775619942	0.04468132732667422	701	734	1045	1957	2820	734	583	318
ENSG00000176946	ENSG00000176946.12	THAP domain containing 4 [Source:HGNC Symbol;Acc:HGNC:23187]	THAP4	protein_coding	Q8WY91	51078	5.65231055358686	5.6696987599445485	681.0771073679908	-0.35867637958400517	-0.3719601279631623	-0.3242505618328794	0.06546316938508093	0.05820574601823016	0.009460382912710872	601	617	719	1270	2153	446	475	302
ENSG00000215041	ENSG00000215041.10	neuralized E3 ubiquitin protein ligase 4 [Source:HGNC Symbol;Acc:HGNC:34410]	NEURL4	protein_coding	Q96JN8	84461	4.878682543373395	4.904227177292308	399.75880885919594	-0.37521859420166864	-0.39562770587188106	-0.324320424575109	0.10352377346793176	0.09453854926139044	0.04220166495847325	301	377	482	746	1199	304	269	159
ENSG00000177666	ENSG00000177666.17	patatin like phospholipase domain containing 2 [Source:HGNC Symbol;Acc:HGNC:30802]	PNPLA2	protein_coding	Q96AD5	57104	5.5311769990548365	5.552776598604837	627.6081200428661	-0.36039559296095036	-0.38551192255521083	-0.3247380239375139	0.0874767839610422	0.07320430981227039	0.022774296854777075	593	547	633	1209	2092	373	482	255
ENSG00000088682	ENSG00000088682.14	coenzyme Q9 [Source:HGNC Symbol;Acc:HGNC:25302]	COQ9	protein_coding	A0A024R6U3,O75208	57017	5.5102547458501006	5.528191288928878	617.962844704711	-0.39569900296632643	-0.3772750988766111	-0.3251675821191773	0.05804575793918803	0.06572308049862952	0.02102245995595444	535	570	640	1176	1544	420	493	289
ENSG00000137100	ENSG00000137100.16	dynactin subunit 3 [Source:HGNC Symbol;Acc:HGNC:2713]	DCTN3	protein_coding	O75935,X6RLR1	11258	5.7734152168921264	5.796953661687808	743.5678265368082	-0.38843690064800046	-0.3881285855867409	-0.3252416567383742	0.07878976321683125	0.08704861557774907	0.030697314434410573	554	634	913	1515	2058	587	570	273
ENSG00000106245	ENSG00000106245.11	BUD31 homolog [Source:HGNC Symbol;Acc:HGNC:29629]	BUD31	protein_coding	P41223	8896	6.2155263728296575	6.2302261995765775	1005.4975833023234	-0.3622066614354695	-0.3582751104759964	-0.32539005086588013	0.04840835786645674	0.05317942205443422	0.0035987895648601615	846	882	1096	1938	2937	708	690	467
ENSG00000171960	ENSG00000171960.11	peptidylprolyl isomerase H [Source:HGNC Symbol;Acc:HGNC:14651]	PPIH	protein_coding	O43447,Q6FH36	10465	4.8672974991648115	4.891164443336545	396.30214802910524	-0.3990635820855206	-0.391710065230999	-0.32543373576757756	0.07650703475868854	0.0868231655945296	0.03583438064215791	331	349	452	763	1038	287	347	145
ENSG00000181284	ENSG00000181284.3	transmembrane protein 102 [Source:HGNC Symbol;Acc:HGNC:26722]	TMEM102	protein_coding	Q8N9M5	284114	4.598578974340822	4.622759564521542	328.1919922025009	-0.3601931867333846	-0.3902977742422006	-0.3255728822218073	0.09392841805371652	0.07836700565382496	0.024445821892663082	254	279	385	688	1080	218	241	126
ENSG00000068400	ENSG00000068400.13	GRIP1 associated protein 1 [Source:HGNC Symbol;Acc:HGNC:18706]	GRIPAP1	protein_coding	Q4V328	56850	4.654981795434737	4.675411221498234	340.74958190961536	-0.3831404291204346	-0.3735547980606582	-0.32633407071184617	0.06546981375172689	0.07463825678486051	0.0157070579353086	282	268	372	756	969	255	259	135
ENSG00000205531	ENSG00000205531.13	nucleosome assembly protein 1 like 4 [Source:HGNC Symbol;Acc:HGNC:7640]	NAP1L4	protein_coding	A0A024RCC9,Q99733	4676	7.449583789326853	7.462418889422841	2363.4281452657415	-0.3536375437283219	-0.35377304143414035	-0.32669613063586644	0.037766766081432736	0.04318994019838014	1.1578941570050216e-4	1948	1982	2625	4762	6852	1707	1861	950
ENSG00000104866	ENSG00000104866.11	protein phosphatase 1 regulatory subunit 37 [Source:HGNC Symbol;Acc:HGNC:27607]	PPP1R37	protein_coding	O75864	284352	4.973822231204184	4.995672578078005	425.84668629595035	-0.35713236886731353	-0.3872376813595913	-0.32688706658875777	0.08936880416742432	0.07064818015718603	0.01957374164981113	371	346	503	818	1386	288	301	170
ENSG00000120963	ENSG00000120963.12	zinc finger protein 706 [Source:HGNC Symbol;Acc:HGNC:24992]	ZNF706	protein_coding	Q9Y5V0	51123	6.1120648989907815	6.128210030650316	936.3305187531926	-0.3672048968965194	-0.36670526697359335	-0.32691203496028337	0.052500016952288536	0.054234490724028715	0.0044850733763149445	678	808	1073	2026	2638	642	734	404
ENSG00000186468	ENSG00000186468.13	ribosomal protein S23 [Source:HGNC Symbol;Acc:HGNC:10410]	RPS23	protein_coding	A8K517,P62266	6228	9.352729433629198	9.370485032371695	8874.202222099384	-0.37933357146060853	-0.3731396358775589	-0.32737227190695106	0.05758161304601955	0.07328576939047611	0.009754958412555137	6959	7885	10077	17693	24414	6980	6954	3302
ENSG00000110442	ENSG00000110442.12	COMM domain containing 9 [Source:HGNC Symbol;Acc:HGNC:25014]	COMMD9	protein_coding	E9PJ95,Q53FR9,Q9P000	29099	5.12965117309254	5.150074705300954	474.2744698196454	-0.36925640065496323	-0.38062786642822233	-0.32759962538842946	0.07236268398963171	0.06923661933072628	0.013851454222108346	396	420	520	938	1475	356	315	191
ENSG00000178038	ENSG00000178038.17	ALS2 C-terminal like [Source:HGNC Symbol;Acc:HGNC:20605]	ALS2CL	protein_coding	A0A024R2U1,Q60I27	259173	7.838259553996279	7.855485704410511	3102.7789354741476	-0.37376008611890876	-0.3691851475269151	-0.3278626636546113	0.055945817852937375	0.06737168246428904	0.005517353807163004	2608	2499	3460	6480	9700	2380	2161	1182
ENSG00000175283	ENSG00000175283.8	dolichol kinase [Source:HGNC Symbol;Acc:HGNC:23406]	DOLK	protein_coding	A0A0S2Z597,Q9UPQ8	22845	4.515968086204648	4.546048898148202	311.23659588164696	-0.36216017762952407	-0.41192236488508327	-0.32818100463207267	0.13047016801674502	0.10134803348878746	0.049287274899890765	282	292	319	594	1028	229	208	111
ENSG00000241837	ENSG00000241837.7	ATP synthase peripheral stalk subunit OSCP [Source:HGNC Symbol;Acc:HGNC:850]	ATP5O	protein_coding	P48047	539	7.3418766096753725	7.358828344057776	2198.3882926847473	-0.3663579445174589	-0.36810177196517524	-0.32836358470404176	0.05683277326597566	0.06306050987248046	0.004237219026494032	1686	1783	2517	4828	6808	1591	1674	829
ENSG00000118640	ENSG00000118640.11	vesicle associated membrane protein 8 [Source:HGNC Symbol;Acc:HGNC:12647]	VAMP8	protein_coding	B8ZZT4,Q9BV40	8673	7.210772266538294	7.23158586529272	2012.7618361156424	-0.38507894759237965	-0.38163688327599965	-0.32850863634956073	0.06910981868464133	0.08059094552804055	0.017777652979057736	1531	1637	2400	4321	5918	1605	1396	770
ENSG00000187838	ENSG00000187838.17	phospholipid scramblase 3 [Source:HGNC Symbol;Acc:HGNC:16495]	TMEM256-PLSCR3	protein_coding	Q9NRY6	57048	6.661885418582357	6.683913529046944	1376.4213018355433	-0.38265716033729397	-0.3856562692920339	-0.3286265974412491	0.07741773400503436	0.08222525083943823	0.021353831549464825	1215	1264	1424	2635	4520	1041	910	512
ENSG00000053372	ENSG00000053372.5	MRT4 homolog, ribosome maturation factor [Source:HGNC Symbol;Acc:HGNC:18477]	MRTO4	protein_coding	A0A024RAE1,Q9UKD2	51154	6.391650411879637	6.411027535102222	1139.1358464912296	-0.3715218001132731	-0.3792217875427184	-0.32904785317200724	0.0681656429490008	0.06802213917072557	0.012293610594067896	987	956	1333	2122	3614	837	768	455
ENSG00000151657	ENSG00000151657.12	Kin17 DNA and RNA binding protein [Source:HGNC Symbol;Acc:HGNC:6327]	KIN	protein_coding	O60870	22944	3.653930800159651	3.681659689037519	170.23363113758626	-0.41605407818113327	-0.3985938030030052	-0.3303768725572522	0.08354433132528316	0.11262259632370944	0.04694952774408423	128	146	189	384	490	125	116	73
ENSG00000126698	ENSG00000126698.11	DnaJ heat shock protein family (Hsp40) member C8 [Source:HGNC Symbol;Acc:HGNC:15470]	DNAJC8	protein_coding	O75937	22826	6.687925276374188	6.71055919742994	1402.9850893857172	-0.3739511409737251	-0.393141839171557	-0.33109180773840535	0.0874767839610422	0.08085170516897683	0.02668468241745014	1286	1389	1413	2421	4186	1003	1090	522
ENSG00000137161	ENSG00000137161.17	canopy FGF signaling regulator 3 [Source:HGNC Symbol;Acc:HGNC:11968]	CNPY3	protein_coding	Q9BT09	10695	4.463401404091353	4.495062952802966	300.2396325250586	-0.3774028740408393	-0.4135466165082107	-0.331812426057435	0.11170482355388259	0.10594576594061253	0.043536089195759346	272	264	317	599	950	228	221	97
ENSG00000243317	ENSG00000243317.8	short transmembrane mitochondrial protein 1 [Source:HGNC Symbol;Acc:HGNC:41909]	C7orf73	protein_coding	E0CX11	647087	6.072824660269337	6.096386928158412	915.9846262107401	-0.4077891987841949	-0.3969409469714429	-0.3321127206675288	0.07047383156111119	0.08130906644729341	0.03080514438898621	695	720	1098	2046	2631	502	750	432
ENSG00000100410	ENSG00000100410.8	PHD finger protein 5A [Source:HGNC Symbol;Acc:HGNC:18000]	PHF5A	protein_coding	A0A024R1U2,Q7RTV0	84844	5.201764165573947	5.222587354194788	498.8891972501414	-0.3927193804263182	-0.3827375060824713	-0.3325932879017757	0.0649888873891706	0.07302064827357856	0.016777869192044655	392	391	589	1085	1456	365	331	222
ENSG00000197747	ENSG00000197747.9	S100 calcium binding protein A10 [Source:HGNC Symbol;Acc:HGNC:10487]	S100A10	protein_coding	P60903	6281	10.777252030421682	10.790478500965548	23762.747269740295	-0.360613146182442	-0.3608783252190083	-0.3328510543185365	0.03790352929946987	0.05133108564844317	0.0010514160032928284	19989	21564	25539	44910	66775	15166	18698	11025
ENSG00000141378	ENSG00000141378.15	peptidyl-tRNA hydrolase 2 [Source:HGNC Symbol;Acc:HGNC:24265]	PTRH2	protein_coding	J3KQ48,Q9Y3E5	51651	5.542123811048535	5.568988390608132	634.7184922046905	-0.412720719297894	-0.40748057350087646	-0.3335450984622509	0.08705201213078126	0.09338858605648515	0.043087128248694144	468	460	829	1429	1705	462	458	275
ENSG00000156467	ENSG00000156467.10	ubiquinol-cytochrome c reductase binding protein [Source:HGNC Symbol;Acc:HGNC:12582]	UQCRB	protein_coding	P14927	7381	7.568361551299774	7.5878992234511555	2578.998048107392	-0.3859149165824117	-0.38748310545515363	-0.33405051716923895	0.061029948300522885	0.06795506362985501	0.014826394395825556	1941	1987	3220	5590	6714	1736	2039	1169
ENSG00000059691	ENSG00000059691.12	glutamyl-tRNA amidotransferase subunit B [Source:HGNC Symbol;Acc:HGNC:8849]	PET112	protein_coding	O75879	5188	5.031687912701827	5.0506090370418315	442.8499015400644	-0.37381614290669213	-0.38393771463629917	-0.3344513016809732	0.0635219057141111	0.05921735977837184	0.01014120877881921	386	379	506	829	1274	325	320	183
ENSG00000170515	ENSG00000170515.14	proliferation-associated 2G4 [Source:HGNC Symbol;Acc:HGNC:8550]	PA2G4	protein_coding	A0A024RB85,Q9UQ80	5036	8.438913491786643	8.458309139053421	4717.219206418289	-0.37802217395063475	-0.3887407530359581	-0.334696079283397	0.06356756717969916	0.06821912753405153	0.013553496986043925	4489	4522	4546	8402	13115	3378	3555	1974
ENSG00000126391	ENSG00000126391.14	FERM domain containing 8 [Source:HGNC Symbol;Acc:HGNC:25462]	FRMD8	protein_coding	A8K6L3,Q9BZ67	83786	5.810871022109694	5.826412021470555	759.0103153505951	-0.36381091067184307	-0.36691711982230507	-0.33476176464057444	0.045728705049377476	0.04409285271173222	0.0010466967041403636	596	617	860	1642	2282	518	576	318
ENSG00000133265	ENSG00000133265.11	HSPA (Hsp70) binding protein 1 [Source:HGNC Symbol;Acc:HGNC:24989]	HSPBP1	protein_coding	Q9NZL4	23640	5.576673801074011	5.600464449141463	648.6928623330202	-0.3700511871964343	-0.40033202115878735	-0.33545670562689955	0.09474684343596768	0.07518875089675665	0.025425210547102832	564	542	811	1146	2085	439	464	254
ENSG00000168818	ENSG00000168818.10	syntaxin 18 [Source:HGNC Symbol;Acc:HGNC:15942]	STX18	protein_coding	Q9P2W9	53407	5.022072802417165	5.04093477457795	439.7459994706761	-0.37796229067684806	-0.3803137627449752	-0.33576965274790027	0.05961002433521522	0.06018954930432759	0.008730450720584952	354	349	530	902	1304	292	320	196
ENSG00000114354	ENSG00000114354.14	trafficking from ER to golgi regulator [Source:HGNC Symbol;Acc:HGNC:11758]	TFG	protein_coding	Q05BK6,Q92734	10342	7.794738084739471	7.808993700630817	3005.412853459704	-0.3677122994243488	-0.36722993615740296	-0.336523328884718	0.037766766081432736	0.04386039345675758	3.6551360071376544e-4	2394	2503	3224	6626	9323	1846	2380	1291
ENSG00000135046	ENSG00000135046.14	annexin A1 [Source:HGNC Symbol;Acc:HGNC:533]	ANXA1	protein_coding	P04083,Q5TZZ9	301	11.625476012223668	11.652841944246003	43192.23528795759	-0.4000988939028273	-0.4111644509875992	-0.3367123588603118	0.10102692085016188	0.10972849752741147	0.04773689892875574	28364	35604	52654	103348	114094	25152	34525	20918
ENSG00000101391	ENSG00000101391.21	CDK5 regulatory subunit associated protein 1 [Source:HGNC Symbol;Acc:HGNC:15880]	CDK5RAP1	protein_coding	A0A0S2Z592,A0A0S2Z5J9,Q53H36,Q96SZ6	51654	4.87225944260439	4.896755268738841	397.4776797366594	-0.39728237062094357	-0.39613587982654014	-0.3372501043983579	0.06779669647388002	0.07978821894056198	0.019666613356789823	317	359	421	850	1138	314	297	142
ENSG00000107874	ENSG00000107874.11	CUE domain containing 2 [Source:HGNC Symbol;Acc:HGNC:28352]	CUEDC2	protein_coding	Q9H467	79004	5.309110631840165	5.329274745618306	537.1676321298166	-0.3684456042924834	-0.39072752629516333	-0.33744804204842876	0.06546981375172689	0.05549840005307479	0.008193235100744647	435	495	588	1066	1750	331	411	216
ENSG00000182481	ENSG00000182481.9	karyopherin subunit alpha 2 [Source:HGNC Symbol;Acc:HGNC:6395]	KPNA2	protein_coding	P52292	3838	6.825954534057322	6.849526025190202	1544.2306752765292	-0.4099712604559749	-0.3977172517781743	-0.3375036250213396	0.06744644255033115	0.08288669936523374	0.02271301945552666	1358	1308	1646	3180	4638	1267	956	601
ENSG00000122783	ENSG00000122783.16	cell cycle regulator of NHEJ [Source:HGNC Symbol;Acc:HGNC:22432]	C7orf49	protein_coding	Q9BWK5	78996	4.576164911046362	4.604785666618465	324.48077465522215	-0.4059697710228814	-0.4143108821508418	-0.33828533301443053	0.09268645525218455	0.09548724665927784	0.04162644447130478	240	319	352	675	999	236	196	141
ENSG00000243678	ENSG00000243678.11	NME/NM23 nucleoside diphosphate kinase 2 [Source:HGNC Symbol;Acc:HGNC:7850]	NME1-NME2	protein_coding	F6XY72,P22392,Q6FHN3	4831	9.19509950313424	9.214276314087812	7962.515459067098	-0.39364975402217073	-0.38606057587581066	-0.3385214518473918	0.054728195611328	0.07054114603772195	0.00888708726056916	6712	6869	9124	15322	23006	6395	5592	3012
ENSG00000197448	ENSG00000197448.14	glutathione S-transferase kappa 1 [Source:HGNC Symbol;Acc:HGNC:16906]	GSTK1	protein_coding	Q6FII1,Q9Y2Q3	373156	6.5174691690442526	6.532665023770684	1239.6466293705575	-0.36722760650704	-0.371516186804709	-0.33854859196350895	0.03999123788544175	0.041097955446872794	3.7818413699364044e-4	986	1093	1377	2515	3683	860	991	484
ENSG00000172819	ENSG00000172819.17	retinoic acid receptor gamma [Source:HGNC Symbol;Acc:HGNC:9866]	RARG	protein_coding	A8K3H3,B7Z4B4,F1D8P1,P13631	5916	5.869056829510104	5.890003109818838	794.4743773485343	-0.3977630121440602	-0.3984208301533897	-0.33902766246088567	0.06234129381747702	0.06550357060194323	0.020887075210690657	754	723	817	1429	2185	482	605	383
ENSG00000178184	ENSG00000178184.16	par-6 family cell polarity regulator gamma [Source:HGNC Symbol;Acc:HGNC:16076]	PARD6G	protein_coding	Q9BYG4	84552	5.0600705121019525	5.078809505679151	451.5750186725861	-0.37504609281697293	-0.38708642058256443	-0.3394670021012662	0.05706256325697198	0.05255539054573618	0.006462564108612042	362	414	507	878	1329	284	366	189
ENSG00000070371	ENSG00000070371.16	clathrin heavy chain like 1 [Source:HGNC Symbol;Acc:HGNC:2093]	CLTCL1	protein_coding	P53675	8218	3.590279664439823	3.616953268444927	162.9156647576463	-0.43278337025061686	-0.4111123831837022	-0.3399462734648178	0.07292878257409673	0.10065931618079861	0.04212164902765539	130	154	172	337	430	119	126	66
ENSG00000142534	ENSG00000142534.7	ribosomal protein S11 [Source:HGNC Symbol;Acc:HGNC:10384]	RPS11	protein_coding	P62280	6205	9.75907906953924	9.785963840374752	11835.41404737211	-0.41462136022072366	-0.41127239779955693	-0.33998713630745664	0.08666081382817936	0.10296391003237394	0.03480757650448056	10978	11492	12302	20408	35490	9365	8413	4115
ENSG00000138385	ENSG00000138385.16	small RNA binding exonuclease protection factor La [Source:HGNC Symbol;Acc:HGNC:11316]	SSB	protein_coding	P05455	6741	7.336450504902913	7.356950213062625	2196.6491668711533	-0.383723615458912	-0.39339602470280904	-0.3401419311102222	0.0656715452292245	0.06753977364109442	0.013182982747456898	1496	1915	2736	4665	6408	1415	1645	977
ENSG00000123933	ENSG00000123933.17	MAX dimerization protein 4 [Source:HGNC Symbol;Acc:HGNC:13906]	MXD4	protein_coding	Q14582	10608	6.413654721149968	6.432774506309605	1157.3492343867229	-0.40510507056106665	-0.3908755529593361	-0.3401541802982657	0.04900090577396642	0.05805056475181271	0.011872297167907404	975	958	1296	2390	2879	774	1028	481
ENSG00000230055	NA	NA	CISD3	protein_coding	NA	NA	4.76819216126389	4.79804838853043	370.8068136630298	-0.39281176768881065	-0.41841796973412293	-0.3404255979670346	0.10599651203756692	0.09012795869904897	0.03842838822485555	301	318	433	767	1267	262	225	145
ENSG00000169592	ENSG00000169592.15	INO80 complex subunit E [Source:HGNC Symbol;Acc:HGNC:26905]	INO80E	protein_coding	J3KNE2,Q8NBZ0	283899	5.788898743532071	5.8078429148081865	749.1374982432797	-0.3791888672428802	-0.3853552996875185	-0.3412235487667388	0.05338593866390379	0.05353064326880678	0.0038785417148476113	656	607	822	1549	2307	558	524	291
ENSG00000169188	ENSG00000169188.5	apurinic/apyrimidinic endodeoxyribonuclease 2 [Source:HGNC Symbol;Acc:HGNC:17889]	APEX2	protein_coding	B4DWI9,B7ZA71,E5KN95,Q9UBZ4	27301	5.186647695585451	5.215166043695195	496.5822195930764	-0.394765304467097	-0.42152415953273	-0.3420624620669601	0.10390696442831221	0.09074113402257238	0.04252631156077695	428	516	511	881	1484	376	317	200
ENSG00000104524	ENSG00000104524.14	pyrroline-5-carboxylate reductase 3 [Source:HGNC Symbol;Acc:HGNC:25846]	PYCRL	protein_coding	A0A0A0MQS1,B4DGI7,Q53H96	65263	4.402747284463066	4.427089382921088	286.42255700556126	-0.38035536887667054	-0.404161136809543	-0.3428499751897825	0.07128002835356953	0.06760788670305055	0.01279225322475238	244	236	322	600	885	190	228	106
ENSG00000164904	ENSG00000164904.18	aldehyde dehydrogenase 7 family member A1 [Source:HGNC Symbol;Acc:HGNC:877]	ALDH7A1	protein_coding	P49419	501	6.693321983908565	6.7183096019707245	1411.6065680747286	-0.4453062874723069	-0.4162321257939081	-0.34292997013110577	0.05844786251345433	0.07705548967806337	0.033134795810790964	1114	1201	1599	3067	3324	819	1233	683
ENSG00000176978	ENSG00000176978.14	dipeptidyl peptidase 7 [Source:HGNC Symbol;Acc:HGNC:14892]	DPP7	protein_coding	Q9UHL4	29952	5.796582355477927	5.816269069470535	754.6586619606117	-0.4206635302454194	-0.39725808784999284	-0.3435126455292397	0.04946527723432422	0.05764614540294391	0.015498622271195183	642	646	850	1490	1818	503	638	339
ENSG00000189334	ENSG00000189334.9	S100 calcium binding protein A14 [Source:HGNC Symbol;Acc:HGNC:18901]	S100A14	protein_coding	Q9HCY8	57402	10.547143935372	10.566057640700517	20335.86848972558	-0.38714204470263913	-0.39232331971523077	-0.34378602848950107	0.055291239198847555	0.06550357060194323	0.008601106963913446	18188	19669	21246	35648	55140	15000	15484	8303
ENSG00000132199	ENSG00000132199.20	enolase superfamily member 1 [Source:HGNC Symbol;Acc:HGNC:30365]	ENOSF1	protein_coding	Q7L5Y1	55556	4.855467876155103	4.879161878320528	393.12451698068855	-0.3888202044169982	-0.40835366500479653	-0.3438754591227933	0.07867217004539961	0.0708871425230178	0.022607493643085334	375	367	371	759	1133	288	273	162
ENSG00000100577	ENSG00000100577.19	glutathione S-transferase zeta 1 [Source:HGNC Symbol;Acc:HGNC:4643]	GSTZ1	protein_coding	A0A0A0MR33,A0A0C4DFM0,O43708	2954	4.23845687731798	4.262380420765883	255.96430568956026	-0.421637433239788	-0.4116690387939394	-0.3442041516817402	0.07293374669825634	0.08092281733194394	0.032577362990494164	208	228	311	474	667	183	190	112
ENSG00000185222	ENSG00000185222.10	transcription elongation factor A like 9 [Source:HGNC Symbol;Acc:HGNC:30084]	WBP5	protein_coding	Q9UHQ7	51186	6.0335691814318935	6.057755926338162	892.5313397869431	-0.4193724698872475	-0.4139343637802194	-0.3444665022277994	0.06636284620681146	0.07328730679037733	0.030308746912663238	690	947	881	1772	2221	581	717	410
ENSG00000155463	ENSG00000155463.14	OXA1L mitochondrial inner membrane protein [Source:HGNC Symbol;Acc:HGNC:8526]	OXA1L	protein_coding	J3KNA0,Q15070,Q2M1J6	5018	6.279018730852269	6.297007942229882	1052.6745907814125	-0.37987594823410453	-0.38919628710158455	-0.34536143187926316	0.047735299862681047	0.0473294521806473	0.0027661360622736313	838	1025	1110	2063	3157	755	767	420
ENSG00000173992	ENSG00000173992.9	copper chaperone for superoxide dismutase [Source:HGNC Symbol;Acc:HGNC:1613]	CCS	protein_coding	O14618	9973	3.8879083487684167	3.917209560897431	200.7183709619172	-0.4121557573805039	-0.4189919962516034	-0.34542860994029784	0.08720235013950697	0.09639098444503942	0.03682747665938502	153	174	226	448	630	124	132	93
ENSG00000188643	ENSG00000188643.11	S100 calcium binding protein A16 [Source:HGNC Symbol;Acc:HGNC:20441]	S100A16	protein_coding	Q96FQ6	140576	10.472758930478355	10.490453323314263	19285.28499392707	-0.38245755210244614	-0.3869531249911284	-0.3462829638017572	0.049873875544522404	0.06114553425753206	0.002957146535960089	14334	15713	23636	41148	57753	13794	14377	7602
ENSG00000132879	ENSG00000132879.14	F-box protein 44 [Source:HGNC Symbol;Acc:HGNC:24847]	FBXO44	protein_coding	A0A024R4F9,A0A024R4J6,B7Z1P2,Q9H4M3	93611	5.113291443754495	5.1350811611981575	469.521231077944	-0.3881250070226832	-0.40236651814392344	-0.34746827185054996	0.06213420518540088	0.0595621389388232	0.010504702244767043	435	389	524	894	1331	337	374	176
ENSG00000040275	ENSG00000040275.17	spindle apparatus coiled-coil protein 1 [Source:HGNC Symbol;Acc:HGNC:26010]	SPDL1	protein_coding	Q96EA4	54908	4.912879851617689	4.938639510749233	409.1267905471966	-0.3938956902010681	-0.41246098436897066	-0.3482340553644691	0.08144127803991573	0.07152852131144748	0.02018721864437309	296	376	469	882	1333	272	271	170
ENSG00000177628	ENSG00000177628.16	glucosylceramidase beta [Source:HGNC Symbol;Acc:HGNC:4177]	GBA	protein_coding	A0A068F658,B7Z6S9,P04062	2629	5.005539994725912	5.036242833321574	438.34273825162654	-0.4043528116480715	-0.4313421181390356	-0.34852677514394753	0.09962326336424153	0.09199899848741432	0.04188471362359064	415	422	445	791	1289	348	289	161
ENSG00000238227	ENSG00000238227.8	transmembrane protein 250 [Source:HGNC Symbol;Acc:HGNC:31009]	C9orf69	protein_coding	H0YL14	90120	5.52069198255794	5.538020061622212	621.2897982276999	-0.3904615544827463	-0.38351533786397207	-0.3490916790730177	0.04240562016547663	0.04458814549541725	0.002075026395137997	498	501	701	1358	1723	447	476	258
ENSG00000120509	ENSG00000120509.10	PDZ domain containing 11 [Source:HGNC Symbol;Acc:HGNC:28034]	PDZD11	protein_coding	Q5EBL8	51248	5.712818257851816	5.732163667009867	711.0071841596792	-0.39694913233293255	-0.393059991129309	-0.3500772317397123	0.04615989411331151	0.05133644194245837	0.00423216312248712	559	640	776	1491	1966	546	534	275
ENSG00000090470	ENSG00000090470.15	programmed cell death 7 [Source:HGNC Symbol;Acc:HGNC:8767]	PDCD7	protein_coding	Q6IEG3,Q8N8D1	10081	4.19794345447176	4.221081227522128	248.79815455409232	-0.43828145861561313	-0.4062555526250779	-0.3503285143032841	0.05533731084777568	0.08390957071859242	0.023747509061723317	206	221	273	504	668	165	168	125
ENSG00000183527	ENSG00000183527.12	proteasome assembly chaperone 1 [Source:HGNC Symbol;Acc:HGNC:3043]	PSMG1	protein_coding	O95456	8624	5.348477084635102	5.380925529466549	556.6926952713018	-0.42981409780132734	-0.4366361832244596	-0.35075961830011376	0.09475971441594686	0.09530724394581935	0.04573600640846369	378	437	733	1284	1708	327	390	255
ENSG00000140181	NA	NA	HERC2P2	pseudogene	NA	NA	4.4943417953313105	4.523338131692311	306.73029774078617	-0.46648461461985596	-0.4292782529679623	-0.35125382231159163	0.06602675287146177	0.086946958366423	0.04065710605348075	222	264	380	656	752	210	263	124
ENSG00000100106	ENSG00000100106.22	TRIO and F-actin binding protein [Source:HGNC Symbol;Acc:HGNC:17009]	TRIOBP	protein_coding	Q9H2D6	11078	6.375798610715976	6.402202494051524	1131.7331516860843	-0.40922560147973924	-0.4161299005312092	-0.3513992545551066	0.07467316284240634	0.07924091754870825	0.02097643469510414	1062	936	1265	2166	3611	868	772	392
ENSG00000164405	ENSG00000164405.11	ubiquinol-cytochrome c reductase complex III subunit VII [Source:HGNC Symbol;Acc:HGNC:29594]	UQCRQ	protein_coding	O14949	27089	6.893511747764408	6.917032880580463	1618.5248076002804	-0.4084388314365963	-0.4112199917135508	-0.3516135602417303	0.06139557083396906	0.06815601481752874	0.015640846246399286	1276	1277	2045	3352	4619	1008	1430	614
ENSG00000103266	ENSG00000103266.11	STIP1 homology and U-box containing protein 1 [Source:HGNC Symbol;Acc:HGNC:11427]	STUB1	protein_coding	Q9UNE7	10273	7.224596379772064	7.243880288851325	2030.3254235430165	-0.3922975505533279	-0.3965752923842341	-0.3520367627837764	0.04934353727329671	0.053827418288072214	0.0036633557889473255	1807	1516	2342	4265	5950	1432	1617	760
ENSG00000215440	ENSG00000215440.12	aminopeptidase like 1 [Source:HGNC Symbol;Acc:HGNC:16244]	NPEPL1	protein_coding	Q8NDH3	79716	5.415571078755076	5.435194225086284	578.9587885691531	-0.4055698572111878	-0.4010622539354038	-0.35212648900037696	0.05008953841157396	0.052137853492962766	0.00914955157186052	450	539	677	1103	1546	377	455	261
ENSG00000148426	ENSG00000148426.13	proline and serine rich 2 [Source:HGNC Symbol;Acc:HGNC:23728]	PROSER2	protein_coding	Q86WR7	254427	5.599139732046386	5.622136800453452	658.1642311635713	-0.39595686097234994	-0.4063129781331308	-0.35224790090574637	0.0625400188278974	0.06048408456126356	0.009213916433041744	559	580	656	1457	2135	477	440	250
ENSG00000168090	ENSG00000168090.10	COP9 signalosome subunit 6 [Source:HGNC Symbol;Acc:HGNC:21749]	COPS6	protein_coding	Q7L5N1	10980	6.6973212430005	6.729534780872336	1420.5907034550619	-0.44213925861662945	-0.43422454792611237	-0.3524628572095861	0.08713077339117102	0.10188304691799795	0.04156487359322944	1279	1345	1492	2690	4503	1160	841	507
ENSG00000105229	ENSG00000105229.7	protein inhibitor of activated STAT 4 [Source:HGNC Symbol;Acc:HGNC:17002]	PIAS4	protein_coding	B3KMR4,Q8N2W9	51588	4.465667797419127	4.493502973621997	299.9582345222982	-0.38587393430722966	-0.42506178017417434	-0.35252580071152945	0.08855759920762449	0.07051410034395668	0.020423560862884563	257	264	336	604	991	209	199	113
ENSG00000062582	ENSG00000062582.14	mitochondrial ribosomal protein S24 [Source:HGNC Symbol;Acc:HGNC:14510]	MRPS24	protein_coding	Q96EL2	64951	5.283143871316013	5.306481831142248	528.5336945418895	-0.3943668319481027	-0.4098421830364054	-0.3534397187485114	0.06557713527091345	0.0593887838178697	0.010307785492626287	419	497	538	1151	1725	363	351	212
ENSG00000169733	ENSG00000169733.12	RFNG O-fucosylpeptide 3-beta-N-acetylglucosaminyltransferase [Source:HGNC Symbol;Acc:HGNC:9974]	RFNG	protein_coding	F5H3H7,Q8N9R1,Q9Y644	5986	5.252920724421863	5.273208606234688	516.9451206285021	-0.41354773882183526	-0.3981698220350832	-0.35345506735955523	0.047735299862681047	0.05516577065212953	0.00793519685326089	398	415	599	1160	1430	321	407	237
ENSG00000063244	ENSG00000063244.12	U2 small nuclear RNA auxiliary factor 2 [Source:HGNC Symbol;Acc:HGNC:23156]	U2AF2	protein_coding	P26368	11338	7.831905714446958	7.852470363447901	3096.5597151929405	-0.4059879593921166	-0.4005757103321908	-0.35345585529143336	0.0512738368284888	0.061860307678563285	0.0062383272747245965	2712	2812	3197	6172	9707	2375	2060	1164
ENSG00000132821	ENSG00000132821.12	V-set and transmembrane domain containing 2 like [Source:HGNC Symbol;Acc:HGNC:16096]	VSTM2L	protein_coding	Q96N03	128434	5.124132038164028	5.1513995177325755	474.4880332697053	-0.41670061765104055	-0.4212012193387073	-0.35354573261858396	0.07466081808357733	0.07489693872890192	0.024409599681161152	339	374	595	1090	1387	291	386	194
ENSG00000143977	ENSG00000143977.14	small nuclear ribonucleoprotein polypeptide G [Source:HGNC Symbol;Acc:HGNC:11163]	SNRPG	protein_coding	C9JVQ0,F5H013,P62308,Q49AN9	6637	6.067325770060824	6.098338769850992	916.3987314437612	-0.44192328181175367	-0.4312483309278994	-0.35404497730942985	0.07286438935492492	0.09264539936779176	0.03478254524026255	706	820	1064	1938	2586	780	625	310
ENSG00000242612	ENSG00000242612.7	2,4-dienoyl-CoA reductase 2 [Source:HGNC Symbol;Acc:HGNC:2754]	DECR2	protein_coding	Q9NUI1	26063	4.591556969186266	4.618372067788837	327.6568503100503	-0.43052518868746814	-0.42058941828144514	-0.3541418831414231	0.06828879644040392	0.07919421082934394	0.027387614602649386	239	263	422	704	922	215	231	151
ENSG00000008018	ENSG00000008018.9	proteasome 20S subunit beta 1 [Source:HGNC Symbol;Acc:HGNC:9537]	PSMB1	protein_coding	A0A140VK45,P20618	5689	7.605232971355634	7.628405128051103	2650.0860235398122	-0.4150476238591632	-0.40871914199996756	-0.3545655619279412	0.05857834534351857	0.07051410034395668	0.011166391992584946	2071	2189	3095	5783	7907	2084	1909	927
ENSG00000188938	ENSG00000188938.17	family with sequence similarity 120A opposite strand [Source:HGNC Symbol;Acc:HGNC:23389]	FAM120AOS	protein_coding	E9PCY8,Q5T036	158293	4.178214130589774	4.203995858896164	245.54630825807706	-0.40629358118647957	-0.4225128922318718	-0.35489801144162325	0.07515084896852958	0.07518875089675665	0.02161312317089236	211	232	258	482	732	173	156	108
ENSG00000082458	ENSG00000082458.12	discs large MAGUK scaffold protein 3 [Source:HGNC Symbol;Acc:HGNC:2902]	DLG3	protein_coding	Q59FY1,Q92796	1741	4.025826949915749	4.054695373182038	221.3014732297349	-0.4248546836383397	-0.43345391489252627	-0.35529650815952435	0.07913478565660327	0.08868147379512549	0.0342031194274338	208	202	223	432	623	169	142	92
ENSG00000161904	ENSG00000161904.12	LEM domain nuclear envelope protein 2 [Source:HGNC Symbol;Acc:HGNC:21244]	LEMD2	protein_coding	A0A024RCZ1,Q8NC56	221496	5.744571026627626	5.767555274135729	728.544613174093	-0.39365257488710265	-0.4111955427335528	-0.35573008552120283	0.061425245419354575	0.058246132286463026	0.009140333029955563	691	645	726	1436	2246	535	522	267
ENSG00000164548	ENSG00000164548.11	transformer 2 alpha homolog [Source:HGNC Symbol;Acc:HGNC:16645]	TRA2A	protein_coding	Q13595,Q549U1	29896	5.735153973451284	5.7630474909573675	726.6372582660084	-0.44891899874938346	-0.4298660760971079	-0.3561545204043754	0.06390082451491297	0.07799415923040923	0.030215327346191784	516	574	881	1739	1960	467	494	360
ENSG00000135847	NA	NA	ACBD6	protein_coding	NA	NA	5.384332520436736	5.406547892811721	566.8140167088465	-0.40581486339666684	-0.4070009363621685	-0.35697367402385205	0.05701908697583687	0.05805056475181271	0.008730450720584952	415	464	695	1246	1646	400	405	237
ENSG00000170430	ENSG00000170430.10	O-6-methylguanine-DNA methyltransferase [Source:HGNC Symbol;Acc:HGNC:7059]	MGMT	protein_coding	B4DEE8,P16455	4255	4.576361859347385	4.597835364136768	322.88892470842245	-0.4100525868429804	-0.40288743799031645	-0.35703160389118693	0.048680805316109695	0.05472332438040718	0.0062944788185578865	260	274	359	697	899	220	265	127
ENSG00000111679	ENSG00000111679.17	protein tyrosine phosphatase non-receptor type 6 [Source:HGNC Symbol;Acc:HGNC:9658]	PTPN6	protein_coding	P29350,Q53XS4	5777	4.228287832935919	4.260737406458708	255.321769851433	-0.4173023775850483	-0.44409021167426455	-0.357179867642453	0.09392841805371652	0.09184521817713591	0.03919290127995075	224	245	277	480	759	200	158	98
ENSG00000137947	ENSG00000137947.12	general transcription factor IIB [Source:HGNC Symbol;Acc:HGNC:4648]	GTF2B	protein_coding	Q00403	2959	4.993822109898733	5.024672642989675	434.3466108679447	-0.43315794720677264	-0.4347645706610825	-0.3575595555417632	0.08274125030223749	0.08438189093649028	0.034032106302538334	299	337	562	1019	1219	301	331	172
ENSG00000168101	ENSG00000168101.14	nudix hydrolase 16 like 1 [Source:HGNC Symbol;Acc:HGNC:28154]	NUDT16L1	protein_coding	B2RD96,Q9BRJ7,W4VSQ8	84309	4.936794746516702	4.957958833265635	415.4791969439062	-0.4442113131168871	-0.41070493129745306	-0.3580255362219652	0.045762245183114024	0.05630228025528748	0.013497836863892283	349	349	474	849	1017	280	344	183
ENSG00000182325	ENSG00000182325.11	F-box and leucine rich repeat protein 6 [Source:HGNC Symbol;Acc:HGNC:13603]	FBXL6	protein_coding	Q8N531	26233	4.0718659152983525	4.111656741642167	229.45185217746385	-0.43347777556073047	-0.4532153455292198	-0.35867048696527853	0.09855814933227697	0.1079847921266632	0.047897703470007026	169	186	289	522	702	170	167	76
ENSG00000027847	ENSG00000027847.14	beta-1,4-galactosyltransferase 7 [Source:HGNC Symbol;Acc:HGNC:930]	B4GALT7	protein_coding	B3KMT1,Q9UBV7	11285	5.450363407695113	5.467225962588088	591.7440808057706	-0.3923747676065217	-0.3944984126558557	-0.3589825169271568	0.03620387198281871	0.03433626161859172	7.990854198281819e-4	515	506	654	1167	1670	385	470	253
ENSG00000136280	ENSG00000136280.17	CCM2 scaffold protein [Source:HGNC Symbol;Acc:HGNC:21708]	CCM2	protein_coding	B7Z8D5,Q9BSQ5	83605	6.097975800610195	6.1195949577609925	930.5943958178688	-0.40319302875510415	-0.4100388543832311	-0.3591667040414521	0.052346624463342845	0.054100586328472984	0.0064018502829123	857	832	969	1790	2765	711	639	356
ENSG00000066136	ENSG00000066136.20	nuclear transcription factor Y subunit gamma [Source:HGNC Symbol;Acc:HGNC:7806]	NFYC	protein_coding	Q13952	4802	4.8940649951730215	4.920254091871526	404.1252462080256	-0.3912913603928036	-0.427436982753655	-0.35941507060719596	0.08121040666704427	0.062492378996750364	0.016473078479507203	343	394	430	774	1316	275	266	160
ENSG00000127554	ENSG00000127554.13	growth factor, augmenter of liver regeneration [Source:HGNC Symbol;Acc:HGNC:4236]	GFER	protein_coding	P55789	2671	4.179095417426169	4.207868859747947	245.81393303011768	-0.38861069521613856	-0.4366013812131428	-0.3597294996526154	0.08397679924061437	0.06719367095366209	0.018238426423849655	209	223	280	481	779	156	190	90
ENSG00000198171	ENSG00000198171.13	DDRGK domain containing 1 [Source:HGNC Symbol;Acc:HGNC:16110]	DDRGK1	protein_coding	Q96HY6	65992	6.025301793054094	6.043721953889057	882.9954356567932	-0.40750217365482266	-0.3999468382551455	-0.3606949664145755	0.0370946151449416	0.0407423898709459	0.001739530499232535	757	745	943	1870	2344	667	683	348
ENSG00000139343	ENSG00000139343.10	small nuclear ribonucleoprotein polypeptide F [Source:HGNC Symbol;Acc:HGNC:11162]	SNRPF	protein_coding	P62306	6636	5.858645375714202	5.8854149557313304	791.3427599532015	-0.4313484795551995	-0.4312840848057929	-0.3610310612109499	0.06546316938508093	0.06997440929728549	0.023376546892803555	643	812	841	1486	1995	603	633	295
ENSG00000156508	ENSG00000156508.18	eukaryotic translation elongation factor 1 alpha 1 [Source:HGNC Symbol;Acc:HGNC:3189]	EEF1A1	protein_coding	P68104,Q6IPS9	1915	11.56501925950868	11.587302416632427	41241.98086951089	-0.4162630711038754	-0.4008955481330472	-0.36104383332635	0.061029948300522885	0.08342869850048967	0.0131090318974232	35947	34564	46414	82157	130115	32611	27699	14627
ENSG00000138668	ENSG00000138668.19	heterogeneous nuclear ribonucleoprotein D [Source:HGNC Symbol;Acc:HGNC:5036]	HNRNPD	protein_coding	A0A024RDB4,A0A024RDF3,A0A024RDF4,Q14103	3184	7.320530362428608	7.341887491912708	2174.3918394290567	-0.400820866032132	-0.41386965779103885	-0.3615125121982926	0.05457624707881955	0.05472332438040718	0.007501414422619105	2014	2159	2038	4084	6524	1481	1523	916
ENSG00000146830	ENSG00000146830.10	GRB10 interacting GYF protein 1 [Source:HGNC Symbol;Acc:HGNC:9126]	GIGYF1	protein_coding	O75420	64599	4.782253926668982	4.811725380032799	374.8215058106417	-0.41737082769980105	-0.43770388404828825	-0.3615748472466118	0.080139505811281	0.07289211055549878	0.026489751912357872	333	357	349	805	1158	201	307	156
ENSG00000163597	ENSG00000163597.15	small nucleolar RNA host gene 16 [Source:HGNC Symbol;Acc:HGNC:44352]	SNHG16	processed_transcript	NA	100507246	6.360492678895085	6.393016497029409	1124.1284405306246	-0.4428877458343033	-0.4429692059965795	-0.36172258756879544	0.08402770830338935	0.09175517885995083	0.034452728983797955	796	893	1362	2742	3310	890	714	425
ENSG00000160256	ENSG00000160256.13	family with sequence similarity 207 member A [Source:HGNC Symbol;Acc:HGNC:15811]	FAM207A	protein_coding	Q9NSI2	85395	4.500948181415756	4.5270344313778095	307.371794617698	-0.43503827261579	-0.4204124910357326	-0.3617442360016808	0.060269454930765284	0.07289211055549878	0.01787677020319124	236	251	358	695	906	205	198	144
ENSG00000119707	ENSG00000119707.14	RNA binding motif protein 25 [Source:HGNC Symbol;Acc:HGNC:23244]	RBM25	protein_coding	P49756	58517	6.505479355449896	6.524388214934426	1233.2165551829653	-0.40023133146200524	-0.4067428177784147	-0.36290888464760235	0.04165026695601719	0.04146217500141698	0.0027927595995104913	1079	1209	1196	2408	3434	877	907	517
ENSG00000267855	ENSG00000267855.6	NADH:ubiquinone oxidoreductase subunit A7 [Source:HGNC Symbol;Acc:HGNC:7691]	NDUFA7	protein_coding	O95182	4701	5.284256073288967	5.306892912923893	529.4175939392743	-0.4182207013329849	-0.4196441637222799	-0.36298524104477203	0.05397651822229855	0.05424922335982529	0.011400594275288976	404	521	600	1023	1408	345	438	220
ENSG00000125503	ENSG00000125503.13	protein phosphatase 1 regulatory subunit 12C [Source:HGNC Symbol;Acc:HGNC:14947]	PPP1R12C	protein_coding	Q9BZL4	54776	5.923493620983118	5.955178233467201	829.2099853746328	-0.43747232011695925	-0.4385456180049839	-0.36312944896754773	0.07965956731693563	0.08567787230826567	0.028066766828489798	715	694	940	1748	2805	632	501	290
ENSG00000159377	ENSG00000159377.11	proteasome 20S subunit beta 4 [Source:HGNC Symbol;Acc:HGNC:9541]	PSMB4	protein_coding	A0A140VK46,P28070	5692	7.658678904709761	7.688457937169551	2762.4042686212633	-0.4464575171336645	-0.4342474167944475	-0.36354916318495756	0.07293374669825634	0.08877521247646306	0.024861938651306637	2454	2505	3034	5321	9259	2123	1781	916
ENSG00000197774	ENSG00000197774.13	essential meiotic structure-specific endonuclease subunit 2 [Source:HGNC Symbol;Acc:HGNC:27289]	EME2	protein_coding	A4GXA9	197342	6.327761135081198	6.358482574366434	1098.3731347070996	-0.4544504403078801	-0.44481228097364295	-0.36370373120128097	0.06973791107513948	0.07981869708975058	0.03139327480873301	860	843	1223	2753	3007	592	988	461
ENSG00000009790	ENSG00000009790.15	TRAF3 interacting protein 3 [Source:HGNC Symbol;Acc:HGNC:30766]	TRAF3IP3	protein_coding	B1AJU2,B3KWQ9,Q9Y228	80342	3.801911393946865	3.83368468891587	189.7707301435323	-0.45708939997750075	-0.45528121049904097	-0.3642194337245851	0.076854035077176	0.09047464207850309	0.04365954731810197	155	199	197	364	488	119	160	78
ENSG00000128050	ENSG00000128050.8	phosphoribosylaminoimidazole carboxylase and phosphoribosylaminoimidazolesuccinocarboxamide synthase [Source:HGNC Symbol;Acc:HGNC:8587]	PAICS	protein_coding	A0A024RD93,P22234	10606	7.573195801480679	7.5919026824971185	2584.2489819420666	-0.3996352144589534	-0.40316095934914387	-0.3643149440895336	0.04051354530246864	0.04429448479150016	0.001118107022724528	1960	2131	3000	5790	8266	1659	1909	1043
ENSG00000198890	ENSG00000198890.9	protein arginine methyltransferase 6 [Source:HGNC Symbol;Acc:HGNC:18241]	PRMT6	protein_coding	Q96LA8	55170	4.101115388785936	4.136684969181244	234.00409332491807	-0.46345553056248456	-0.45236759915942093	-0.36435103787643225	0.07172239171864928	0.09962673541918991	0.04126082022513183	198	222	231	512	649	194	152	85
ENSG00000218426	ENSG00000218426.5	60S ribosomal protein L27a (RPL27A) pseudogene	RP11-475C16.1	pseudogene	NA	NA	4.568101515442282	4.599248086608913	323.4072958530305	-0.47354698823507346	-0.44204930967851136	-0.3646268692649623	0.061425245419354575	0.087122942197331	0.03384797878884368	253	255	393	725	914	216	194	161
ENSG00000148459	ENSG00000148459.16	decaprenyl diphosphate synthase subunit 1 [Source:HGNC Symbol;Acc:HGNC:17759]	PDSS1	protein_coding	Q5T2R2	23590	3.5448408376302782	3.582678217800648	158.54696840752908	-0.4368961810227457	-0.45432286068058675	-0.36475354273372457	0.08411023036837172	0.0982707057505514	0.03655042613589059	131	128	190	346	470	116	118	54
ENSG00000107404	ENSG00000107404.20	dishevelled segment polarity protein 1 [Source:HGNC Symbol;Acc:HGNC:3084]	DVL1	protein_coding	O14640	1855	7.245401314681031	7.27194593987714	2069.787793478747	-0.43154185501718884	-0.42753677446089755	-0.3648735970233799	0.06339834870370636	0.07330282805552238	0.015704087960605448	1878	1896	2196	3956	6555	1611	1371	718
ENSG00000119705	ENSG00000119705.10	SRA stem-loop interacting RNA binding protein [Source:HGNC Symbol;Acc:HGNC:20495]	SLIRP	protein_coding	A0A087WUN7,Q9GZT3	81892	5.819968639468166	5.850617477693436	771.1682698093147	-0.4238690654026371	-0.4373981604591736	-0.3649378114805388	0.07878976321683125	0.07935920472392444	0.023785417857598582	569	615	988	1708	2322	553	602	259
ENSG00000215021	ENSG00000215021.9	prohibitin 2 [Source:HGNC Symbol;Acc:HGNC:30306]	PHB2	protein_coding	Q99623	11331	6.864376508136483	6.893414564855618	1591.6861963689014	-0.43215234398726654	-0.43526590046344316	-0.36511107708009205	0.07466081808357733	0.0800000122281983	0.022582831007569668	1486	1503	1630	2979	5251	1193	1012	565
ENSG00000172725	ENSG00000172725.14	coronin 1B [Source:HGNC Symbol;Acc:HGNC:2253]	CORO1B	protein_coding	A0A024R5K1,Q9BR76	57175	6.408910573167871	6.4444674405171885	1164.9693593057448	-0.4532268218293446	-0.4507134979391573	-0.3653184145429491	0.08663556048703377	0.10018947527826744	0.03820887999861509	1096	978	1300	2297	3776	930	765	361
ENSG00000104679	ENSG00000104679.11	R3H domain and coiled-coil containing 1 [Source:HGNC Symbol;Acc:HGNC:27329]	R3HCC1	protein_coding	Q9Y3T6	203069	4.339835927488331	4.37783365242913	276.79745885940974	-0.4251720989812514	-0.46406335973340485	-0.36548731484753144	0.11338836907003609	0.09669582679334207	0.04622327044119993	259	260	273	563	907	204	157	106
ENSG00000048162	ENSG00000048162.21	NOP16 nucleolar protein [Source:HGNC Symbol;Acc:HGNC:26934]	NOP16	protein_coding	A0A0C4DGU5,Q9Y3C1	51491	6.028135999759355	6.053345363425841	888.2176786088941	-0.4100978585006649	-0.42445174401029606	-0.3657011597952041	0.06505452776543924	0.06231649326106791	0.011713062329305877	629	757	1135	1888	2712	621	635	344
ENSG00000130787	ENSG00000130787.14	huntingtin interacting protein 1 related [Source:HGNC Symbol;Acc:HGNC:18415]	HIP1R	protein_coding	B3KQW8,B4DPL0,O75146	9026	5.644325790473735	5.66932069632753	680.2395689873267	-0.4073762502735053	-0.42419044695733726	-0.36605651854117316	0.060269454930765284	0.05805056475181271	0.008572848536654045	593	625	732	1334	2168	502	468	242
ENSG00000187583	ENSG00000187583.11	pleckstrin homology domain containing N1 [Source:HGNC Symbol;Acc:HGNC:25284]	PLEKHN1	protein_coding	Q494U1	84069	4.599310908977861	4.630550224783537	331.2211544880422	-0.4527526248717008	-0.45602628607725004	-0.36640086914378184	0.07632328061833489	0.08438189093649028	0.04162644447130478	327	310	342	587	891	190	233	168
ENSG00000143420	ENSG00000143420.19	endosulfine alpha [Source:HGNC Symbol;Acc:HGNC:3360]	ENSA	protein_coding	O43768	2029	6.968819790338564	6.995323251438286	1707.7821528742847	-0.41843853344180054	-0.4284874904459755	-0.36645079946788517	0.06767101945171301	0.06997440929728549	0.013992780258725083	1263	1341	2185	3788	5291	1175	1315	605
ENSG00000105254	ENSG00000105254.12	tubulin folding cofactor B [Source:HGNC Symbol;Acc:HGNC:1989]	TBCB	protein_coding	Q99426	1155	6.043241910746594	6.067837091244776	897.1002791038628	-0.41182050702755935	-0.4224216303648736	-0.36658749330338286	0.059022530550724754	0.05921735977837184	0.00857415497003837	687	773	1102	1844	2836	652	618	331
ENSG00000147403	ENSG00000147403.16	ribosomal protein L10 [Source:HGNC Symbol;Acc:HGNC:10298]	RPL10	protein_coding	A0A087WV22,P27635,X5D2T3	6134	9.704256242857344	9.739065057579344	11451.47709107928	-0.4712156634565194	-0.4518490536106833	-0.36693625856704276	0.08490442158171169	0.1081441953199158	0.03790214648558042	10426	11338	11789	21127	37337	8960	7686	3552
ENSG00000184574	ENSG00000184574.10	lysophosphatidic acid receptor 5 [Source:HGNC Symbol;Acc:HGNC:13307]	LPAR5	protein_coding	Q5KU18,Q9H1C0	57121	4.1255816628312045	4.154044952060899	237.74280606472706	-0.4860571452940769	-0.452032144049285	-0.367727743429175	0.06213420518540088	0.08320516352650571	0.03878371960010504	224	220	252	437	569	153	177	116
ENSG00000188603	ENSG00000188603.20	CLN3 lysosomal/endosomal transmembrane protein, battenin [Source:HGNC Symbol;Acc:HGNC:2074]	CLN3	protein_coding	A0A024QZB8,B4DFF3,B4DMY6,Q13286,Q2TA70	1201	4.840171657308337	4.868563968748811	389.70960374597166	-0.3960279069131282	-0.43821957838305814	-0.3680856387268704	0.0778051368648507	0.06235029736049993	0.014034248987377736	355	367	402	755	1238	267	291	135
ENSG00000128534	ENSG00000128534.8	LSM8 homolog, U6 small nuclear RNA associated [Source:HGNC Symbol;Acc:HGNC:20471]	NAA38	protein_coding	A4D0W0,O95777	51691	4.850773102786059	4.877461370868486	392.25704780087324	-0.43905146779738446	-0.4287155309174064	-0.36824554170960155	0.05947069122673425	0.06693804064851254	0.015773453432519412	297	315	472	890	1154	273	250	176
ENSG00000142252	ENSG00000142252.11	gem nuclear organelle associated protein 7 [Source:HGNC Symbol;Acc:HGNC:20045]	GEMIN7	protein_coding	Q9H840	79760	4.385925130382207	4.414601869794381	283.8522461346649	-0.41932447986454263	-0.4325664453483956	-0.36826441347915906	0.06382595379552572	0.06821912753405153	0.01288496687005248	227	238	333	614	853	210	204	102
ENSG00000131143	ENSG00000131143.10	cytochrome c oxidase subunit 4I1 [Source:HGNC Symbol;Acc:HGNC:2265]	COX4I1	protein_coding	H3BNV9,P13073,Q86WV2	1327	7.982222005461818	8.011935522718161	3457.365936721522	-0.44281705294976265	-0.4410088273823178	-0.3682739405893369	0.07121502163921	0.08319713974599775	0.02168540008936925	2571	2809	4480	7400	10340	2733	2297	1232
ENSG00000100359	ENSG00000100359.21	small G protein signaling modulator 3 [Source:HGNC Symbol;Acc:HGNC:25228]	SGSM3	protein_coding	B4DVE3,B9A6J5,Q96HU1	27352	6.388860608555947	6.407374539343286	1136.1246629766329	-0.39958030030249647	-0.4061673918702624	-0.36882155786496285	0.0349907611919815	0.035421388937093755	2.839925695749665e-4	987	946	1273	2314	3438	790	877	424
ENSG00000106305	ENSG00000106305.10	aminoacyl tRNA synthetase complex interacting multifunctional protein 2 [Source:HGNC Symbol;Acc:HGNC:20609]	AIMP2	protein_coding	A0A024QZY1,A8MU58,F8W950,Q13155	7965	5.251467894601662	5.274937444192334	517.2661489139746	-0.4065849385791607	-0.42542477947263996	-0.3708419495697584	0.05008953841157396	0.04707723511999196	0.004021006506538103	420	490	573	1023	1533	352	414	187
ENSG00000089157	ENSG00000089157.16	ribosomal protein lateral stalk subunit P0 [Source:HGNC Symbol;Acc:HGNC:10371]	RPLP0	protein_coding	A0A024RBS2,P05388	6175	10.819437722885867	10.836540251334128	24522.273296243264	-0.4040801435396258	-0.40348642670226875	-0.37122059689209663	0.031988165603695495	0.04183438630890018	3.6855990837889215e-4	21568	22251	26794	45884	70097	17670	18904	9440
ENSG00000105655	ENSG00000105655.19	inositol-3-phosphate synthase 1 [Source:HGNC Symbol;Acc:HGNC:29821]	ISYNA1	protein_coding	A0A140VK73,Q9NPH2	51477	2.99013704573937	3.029839639154836	107.62133438354616	-0.44112544577033586	-0.47720696326072687	-0.3713216967283925	0.08904771228935514	0.08877521247646306	0.04327522219384569	97	93	120	224	318	69	84	39
ENSG00000154370	ENSG00000154370.16	tripartite motif containing 11 [Source:HGNC Symbol;Acc:HGNC:16281]	TRIM11	protein_coding	Q96F44	81559	5.201475145138664	5.221348899495814	498.30566940545754	-0.40246313277268	-0.41197710783529407	-0.37151339584178455	0.03909407171759174	0.0357741258820348	7.374357256729942e-4	435	404	545	1069	1512	339	362	201
ENSG00000037757	ENSG00000037757.14	methylthioribose-1-phosphate isomerase 1 [Source:HGNC Symbol;Acc:HGNC:28469]	MRI1	protein_coding	Q9BV20	84245	5.2869022382799535	5.3090327876675	530.2150329237171	-0.42057957009596325	-0.4257124362271482	-0.3716448096515435	0.04925304175888078	0.04564184794104545	0.007148559259493075	470	456	628	978	1416	348	436	217
ENSG00000161970	ENSG00000161970.15	ribosomal protein L26 [Source:HGNC Symbol;Acc:HGNC:10327]	RPL26	protein_coding	P61254	6154	9.752878379716261	9.777000180190434	11761.831343497744	-0.4374468440696824	-0.42667567896895975	-0.37168223341382584	0.05060322058166228	0.06703827536845534	0.0095793802010993	10454	10578	13108	22171	33103	9572	8085	4277
ENSG00000213619	ENSG00000213619.10	NADH:ubiquinone oxidoreductase core subunit S3 [Source:HGNC Symbol;Acc:HGNC:7710]	NDUFS3	protein_coding	O75489	4722	5.77285199840958	5.803269913471274	746.7939414220464	-0.4449137697356641	-0.4451155655309949	-0.3717958318157927	0.06552187826211583	0.0740326738185157	0.02233409830570204	546	728	865	1536	2013	591	566	256
ENSG00000166925	ENSG00000166925.9	TSC22 domain family member 4 [Source:HGNC Symbol;Acc:HGNC:21696]	TSC22D4	protein_coding	B4DKI8,Q9Y3Q8	81628	5.46882734340169	5.506743225713665	607.4006012805243	-0.42696528949044665	-0.46641792187116865	-0.37209881958804564	0.11614843000247287	0.09366365294910914	0.04188471362359064	534	632	636	1106	2145	411	376	214
ENSG00000125691	ENSG00000125691.14	ribosomal protein L23 [Source:HGNC Symbol;Acc:HGNC:10316]	RPL23	protein_coding	A0A024R1Q8,P62829	9349	9.505895410832878	9.528093889847115	9895.497363098862	-0.4271272829084524	-0.42187831569991646	-0.37306354320245055	0.045790362045518555	0.058246132286463026	0.004352060437553806	7584	8631	11775	20737	28647	7642	7214	3546
ENSG00000114956	ENSG00000114956.20	deoxyguanosine kinase [Source:HGNC Symbol;Acc:HGNC:2858]	DGUOK	protein_coding	D6W5I0,E5KSL5,E5KSL6,Q16854	1716	5.701059957866724	5.734121968195695	710.8493828645924	-0.43425289021071267	-0.4499484048357302	-0.3734451344222708	0.08188868401670704	0.07846711959686833	0.023910203453864076	557	648	796	1552	2542	479	467	241
ENSG00000057935	ENSG00000057935.13	metastasis associated 1 family member 3 [Source:HGNC Symbol;Acc:HGNC:23784]	MTA3	protein_coding	D6W5A2,Q9BTC8	57504	5.0684280658803065	5.091610269109378	455.9812566064886	-0.4432653211626307	-0.4292071925815807	-0.37363637337616246	0.04610620749602807	0.05351242015100627	0.010333472744142974	392	442	464	900	1184	338	312	202
ENSG00000178307	ENSG00000178307.10	transmembrane protein 11 [Source:HGNC Symbol;Acc:HGNC:16823]	TMEM11	protein_coding	P17152	8834	5.1699898464792735	5.1967093305007195	490.16795824311566	-0.41982088756307323	-0.43995735779482215	-0.373802473468836	0.06619514284414874	0.06021118851791318	0.014191599156759159	429	487	516	907	1450	364	317	196
ENSG00000145879	ENSG00000145879.11	serine peptidase inhibitor Kazal type 7 [Source:HGNC Symbol;Acc:HGNC:24643]	SPINK7	protein_coding	P58062	84651	2.3373713113109424	3.1400898460296176	115.6185544357656	-3.2578401648763444	-2.048090133622754	-0.37393678899900823	0.02194207237538838	0.10796610199560874	0.03553461260313531	60	82	264	491	35	6	80	40
ENSG00000130520	ENSG00000130520.11	LSM4 homolog, U6 small nuclear RNA and mRNA degradation associated [Source:HGNC Symbol;Acc:HGNC:17259]	LSM4	protein_coding	Q9Y4Z0,U3KQK1	25804	7.053077616563435	7.076362469579044	1807.844172523198	-0.422687286344238	-0.4281418962752081	-0.3739621028594688	0.049853884444897675	0.05317942205443422	0.006920187910898196	1372	1383	2277	4065	5277	1080	1375	804
ENSG00000108786	ENSG00000108786.10	hydroxysteroid 17-beta dehydrogenase 1 [Source:HGNC Symbol;Acc:HGNC:5210]	HSD17B1	protein_coding	A0A0A0MQS7,P14061	3292	3.7709122133263353	3.8034067831789424	185.5265383396969	-0.45197531080280723	-0.4544850442434458	-0.37418527776671495	0.07293374669825634	0.0868261301370378	0.03198382181899249	150	145	241	384	530	111	134	85
ENSG00000148343	ENSG00000148343.18	mitoguardin 2 [Source:HGNC Symbol;Acc:HGNC:23621]	FAM73B	protein_coding	B4DZP8,Q7L4E1	84895	4.869544136868415	4.898855435977297	398.302937218413	-0.4017518090965933	-0.4493141487190482	-0.37425370383138684	0.08336335832095527	0.06278389781245707	0.0182181018941288	396	369	403	729	1208	262	309	144
ENSG00000104960	ENSG00000104960.15	PTOV1 extended AT-hook containing adaptor protein [Source:HGNC Symbol;Acc:HGNC:9632]	PTOV1	protein_coding	A0A0C4DGR2,Q86YD1	53635	6.491154831992084	6.509500079628661	1220.7725711632456	-0.42110040409249744	-0.4134913847998473	-0.37425694656338904	0.030794680083903184	0.0337732859739424	0.0013672923537697008	1029	1039	1417	2422	3148	790	989	543
ENSG00000101447	ENSG00000101447.15	family with sequence similarity 83 member D [Source:HGNC Symbol;Acc:HGNC:16122]	FAM83D	protein_coding	Q9H4H8	81610	4.45015132951975	4.492018807136101	299.5903773686748	-0.40661318350897196	-0.48176453199080477	-0.3742707194100676	0.13912070996676523	0.09514142458793455	0.04949851005502794	247	332	285	606	1034	184	204	107
ENSG00000108528	ENSG00000108528.14	solute carrier family 25 member 11 [Source:HGNC Symbol;Acc:HGNC:10981]	SLC25A11	protein_coding	Q02978,Q6IBH0	8402	5.476046720226718	5.51619904971698	611.6743507069411	-0.4534251815553192	-0.47384772506533807	-0.3747290715791693	0.09777342136094185	0.10022246689086327	0.04566064047916791	571	598	666	1082	1820	502	404	193
ENSG00000112787	ENSG00000112787.13	fibrosin like 1 [Source:HGNC Symbol;Acc:HGNC:29308]	FBRSL1	protein_coding	Q9HCM7	57666	5.190861177452525	5.218999038739664	497.3939507321526	-0.4227628950580096	-0.4432878885337755	-0.3757048211640573	0.06557713527091345	0.058919973096902896	0.013283375532824234	397	476	534	1045	1631	269	389	200
ENSG00000204628	ENSG00000204628.12	receptor for activated C kinase 1 [Source:HGNC Symbol;Acc:HGNC:4399]	GNB2L1	protein_coding	E9KL35,P63244	10399	10.141786103215278	10.16847450502227	15426.279110816187	-0.44516560539702177	-0.4342853098741388	-0.37581805600405027	0.059736316847628874	0.07622234120661239	0.014250217197228774	13595	14814	16702	28366	47374	12142	10264	5402
ENSG00000156858	ENSG00000156858.11	proline rich 14 [Source:HGNC Symbol;Acc:HGNC:28458]	PRR14	protein_coding	A0A024QZB5,Q9BWN1	78994	4.746970480365536	4.784934863660789	368.0232284009076	-0.4140446113632845	-0.4775390962061957	-0.37648172409325337	0.12510995655062493	0.08690937795675971	0.04443959364202192	403	339	324	706	1176	218	253	151
ENSG00000182173	ENSG00000182173.13	tRNA splicing endonuclease subunit 54 [Source:HGNC Symbol;Acc:HGNC:27561]	TSEN54	protein_coding	Q7Z6J9	283989	4.08043756906877	4.117216154244438	230.4460145421822	-0.40756179261243813	-0.4683586409217663	-0.37648797694864433	0.09744603590351839	0.0752136691813458	0.026197605058418696	210	196	257	479	775	143	172	78
ENSG00000123737	ENSG00000123737.13	exosome component 9 [Source:HGNC Symbol;Acc:HGNC:9137]	EXOSC9	protein_coding	B4DXG8,Q06265	5393	4.811855311426308	4.844628134899035	383.7419607805556	-0.41972685217622546	-0.46239760387931705	-0.37716449841368327	0.09474684343596768	0.07516322348905811	0.030842430272824573	359	403	364	701	1137	277	250	151
ENSG00000125520	ENSG00000125520.14	SLC2A4 regulator [Source:HGNC Symbol;Acc:HGNC:15930]	SLC2A4RG	protein_coding	Q9NR83	56731	5.171726468162203	5.202703151617995	492.3258180779504	-0.40657317402318466	-0.4590631411005702	-0.377192751863996	0.10268793009982236	0.06832504948800952	0.025916046631022815	466	501	518	822	1540	311	340	200
ENSG00000137818	ENSG00000137818.12	ribosomal protein lateral stalk subunit P1 [Source:HGNC Symbol;Acc:HGNC:10372]	RPLP1	protein_coding	A0A024R608,P05386	6176	10.104198212306306	10.128104957826213	15009.828430955491	-0.441625957146742	-0.4352564448546751	-0.37730079954432394	0.04588054402323643	0.0587574249482475	0.008178825961736778	12654	13687	17630	28041	36472	11032	12577	5702
ENSG00000162222	ENSG00000162222.14	tetratricopeptide repeat domain 9C [Source:HGNC Symbol;Acc:HGNC:28432]	TTC9C	protein_coding	Q8N5M4	283237	3.8830974708182033	3.9199376184684045	200.79997500497888	-0.43871329684720095	-0.4669251299796848	-0.3774015519925015	0.0831276178266342	0.08001428954423408	0.029469424574555286	162	179	214	465	641	109	162	77
ENSG00000149527	ENSG00000149527.18	phospholipase C eta 2 [Source:HGNC Symbol;Acc:HGNC:29037]	PLCH2	protein_coding	O75038	9651	7.390336129763461	7.4074022401217565	2275.4739261491795	-0.4127528874801173	-0.41043069865323367	-0.37764702417883833	0.025500938692428816	0.029867677822768734	1.496847386600328e-4	2015	1885	2481	4703	6204	1450	1901	948
ENSG00000174748	ENSG00000174748.22	ribosomal protein L15 [Source:HGNC Symbol;Acc:HGNC:10306]	RPL15	protein_coding	A0A024R2Q4,P61313	6138	9.650905082881035	9.671583373399807	10933.672053602277	-0.41467906600411425	-0.42373724179545313	-0.37777229974952176	0.0407011847967443	0.04707723511999196	0.0020612415506223824	8122	8688	13736	24203	31753	6899	8252	4717
ENSG00000130255	ENSG00000130255.13	ribosomal protein L36 [Source:HGNC Symbol;Acc:HGNC:13631]	RPL36	protein_coding	Q9Y3U8	25873	8.81785850355074	8.847972861484234	6178.903279855936	-0.4438795978329903	-0.455445293497771	-0.3777727655991178	0.06973791107513948	0.07502509419709356	0.02238356634698249	4386	4732	8289	14051	15821	3771	4672	2926
ENSG00000165233	ENSG00000165233.18	caspase recruitment domain family member 19 [Source:HGNC Symbol;Acc:HGNC:28148]	C9orf89	protein_coding	A0A024R248,Q96LW7	84270	4.654054450270587	4.696865581605178	345.4079915944609	-0.42736209607521086	-0.4785342468133854	-0.37783428065420105	0.11290671224065033	0.09660534992947839	0.041507452571251	339	301	367	686	1147	252	241	102
ENSG00000119650	ENSG00000119650.12	intraflagellar transport 43 [Source:HGNC Symbol;Acc:HGNC:29669]	IFT43	protein_coding	A0A024R6A9,Q96FT9	112752	4.338452777036803	4.371646343077326	275.9805109159208	-0.4322260504344594	-0.4665271106575057	-0.3781506343605845	0.08539469028999919	0.07471260012605144	0.030511430209410693	216	285	323	503	777	164	232	107
ENSG00000186283	ENSG00000186283.14	torsin family 3 member A [Source:HGNC Symbol;Acc:HGNC:11997]	TOR3A	protein_coding	Q9H497	64222	5.2340279724664205	5.263702260188525	514.1082396694087	-0.4608363374720447	-0.45916327230259957	-0.37846424753692925	0.06339420603422798	0.06605034555918617	0.025815068487100114	525	449	536	943	1275	312	447	216
ENSG00000160087	ENSG00000160087.21	ubiquitin conjugating enzyme E2 J2 [Source:HGNC Symbol;Acc:HGNC:19268]	UBE2J2	protein_coding	A0A024R075,A6NGS0,Q8N2K1	118424	5.647515309828739	5.6763397152763675	683.2519325299045	-0.43865863348547574	-0.4436400512031131	-0.37940115513922484	0.06121043843912646	0.06300460549845516	0.012256744297066984	542	586	798	1483	2202	511	426	252
ENSG00000007541	ENSG00000007541.17	phosphatidylinositol glycan anchor biosynthesis class Q [Source:HGNC Symbol;Acc:HGNC:14135]	PIGQ	protein_coding	B2RAU6,Q9BRB3	9091	5.266372134182125	5.29126003752072	523.5573251157444	-0.4322441198407089	-0.4389817595719496	-0.3794037642006719	0.05114812097262448	0.05019137380909637	0.00871820269200753	432	501	600	981	1390	360	436	197
ENSG00000144579	ENSG00000144579.7	CTD small phosphatase 1 [Source:HGNC Symbol;Acc:HGNC:21614]	CTDSP1	protein_coding	A0A024R461,Q9GZU7	58190	5.77421549442467	5.808396960274653	749.220103169176	-0.45792631406209267	-0.4600038210192945	-0.3797277292698782	0.07047383156111119	0.08029239335011104	0.02603012318732697	717	653	780	1514	2271	613	471	253
ENSG00000130734	ENSG00000130734.10	autophagy related 4D cysteine peptidase [Source:HGNC Symbol;Acc:HGNC:20789]	ATG4D	protein_coding	B4DGM8,Q86TL0	84971	4.1064363147973415	4.140179667890089	234.83312408328442	-0.43426719070968184	-0.4676828944798755	-0.37987764101440574	0.08588582083883725	0.07845782505875386	0.029292602463600343	219	202	268	452	735	123	165	109
ENSG00000179632	ENSG00000179632.10	MAF1 homolog, negative regulator of RNA polymerase III [Source:HGNC Symbol;Acc:HGNC:24966]	MAF1	protein_coding	Q9H063	84232	6.29786532051472	6.317322179439846	1067.5161352704783	-0.41652821076845264	-0.41791257621226996	-0.3799849457249295	0.03221366443134823	0.03412067644377165	4.799982729759962e-4	943	877	1210	2165	3059	792	757	422
ENSG00000160753	ENSG00000160753.16	RUN and SH3 domain containing 1 [Source:HGNC Symbol;Acc:HGNC:17153]	RUSC1	protein_coding	B4DQB8,Q9BVN2	23623	5.982515203420136	6.015229722563435	865.2654599347966	-0.4274136840386382	-0.45910272943777536	-0.38007921336920286	0.08686335149221813	0.07492597179571944	0.02381167424905221	795	891	889	1523	2778	606	616	293
ENSG00000154978	ENSG00000154978.13	VOPP1 WW domain binding protein [Source:HGNC Symbol;Acc:HGNC:34518]	VOPP1	protein_coding	A0A024QYZ2,C9J827,C9JVH1,Q96AW1	81552	5.626408598049272	5.668020085828828	679.2243238005723	-0.46868355954396496	-0.47866686993571234	-0.3801251314677299	0.09509874998941097	0.10022246689086327	0.04315872924189468	624	649	686	1378	2297	529	391	222
ENSG00000101442	ENSG00000101442.10	actin related protein 5 [Source:HGNC Symbol;Acc:HGNC:14671]	ACTR5	protein_coding	Q9H9F9	79913	3.714045243827109	3.7484871588634396	178.12809174089853	-0.44370420797746435	-0.4585217963568989	-0.38019741675094426	0.0708187580224238	0.07815052397387606	0.022148902208628477	138	146	218	398	529	121	133	66
ENSG00000240230	ENSG00000240230.6	cytochrome c oxidase assembly factor COX19 [Source:HGNC Symbol;Acc:HGNC:28074]	COX19	protein_coding	Q49B96	90639	4.203754041637476	4.233403017417822	250.25170690842907	-0.4111233112212717	-0.45514767233870934	-0.3802035724219597	0.07170378573698652	0.05805056475181271	0.012256744297066984	223	225	274	502	799	170	168	95
ENSG00000106153	ENSG00000106153.13	coiled-coil-helix-coiled-coil-helix domain containing 2 [Source:HGNC Symbol;Acc:HGNC:21645]	CHCHD2	protein_coding	Q9Y6H1	51142	7.911512384291031	7.932381623307172	3272.919480967192	-0.42093378489344035	-0.422736416021804	-0.38027360687292555	0.03843881167419207	0.04387697147756165	0.0014229875424807495	2576	2741	4004	6761	9694	2252	2605	1190
ENSG00000169692	ENSG00000169692.13	1-acylglycerol-3-phosphate O-acyltransferase 2 [Source:HGNC Symbol;Acc:HGNC:325]	AGPAT2	protein_coding	A0A024R8F9,A0A024R8I7,O15120	10555	5.933623293550159	5.953554214368813	829.1848621597544	-0.4128587974921481	-0.4214107338421294	-0.3807550552268395	0.0349907611919815	0.032786935813855715	5.630108203761229e-4	679	779	906	1653	2525	578	572	336
ENSG00000231500	ENSG00000231500.7	ribosomal protein S18 [Source:HGNC Symbol;Acc:HGNC:10401]	RPS18	protein_coding	P62269	6222	10.684444097239972	10.71017110788973	22461.907609555827	-0.452128695814733	-0.4393197573970819	-0.38088003776277357	0.04931247424678295	0.06703827536845534	0.010350744069475866	18257	20000	26566	44746	57157	18286	16926	8034
ENSG00000170296	ENSG00000170296.10	GABA type A receptor-associated protein [Source:HGNC Symbol;Acc:HGNC:4067]	GABARAP	protein_coding	O95166,Q6IAW1	11337	6.9857480997253525	7.012251228412823	1730.1594764822578	-0.432958789947041	-0.4469846394944627	-0.381152700944939	0.05881773491741544	0.05792229829327351	0.012308053657068187	1599	1754	1787	2992	4625	1210	1390	653
ENSG00000171853	ENSG00000171853.16	trafficking protein particle complex 12 [Source:HGNC Symbol;Acc:HGNC:24284]	TRAPPC12	protein_coding	A0A0J9YXQ9,Q8WVT3	51112	5.503239640737514	5.524205689851731	615.434946489873	-0.410576678682209	-0.4278595993526882	-0.3815038210361324	0.03999123788544175	0.03386035198290608	0.0012840014138575154	558	574	621	1214	1872	408	437	253
ENSG00000133895	ENSG00000133895.16	menin 1 [Source:HGNC Symbol;Acc:HGNC:7010]	MEN1	protein_coding	A0A024R5D2,A0A024R5E3,O00255,Q9GZQ5	4221	5.432085661936295	5.467005259459184	591.5710184641969	-0.4166984485230339	-0.4711759882070708	-0.38161262913305266	0.10902583026786095	0.07833601697197018	0.03282195970208916	621	587	561	1011	1794	396	429	218
ENSG00000160214	ENSG00000160214.13	ribosomal RNA processing 1 [Source:HGNC Symbol;Acc:HGNC:18785]	RRP1	protein_coding	P56182	8568	5.49530365173632	5.521123840072065	613.5434585011975	-0.42498188794016944	-0.43900191831450763	-0.3817752068690821	0.05338593866390379	0.04993732674114469	0.005545217901527121	528	557	641	1296	2002	436	396	231
ENSG00000171863	ENSG00000171863.15	ribosomal protein S7 [Source:HGNC Symbol;Acc:HGNC:10440]	RPS7	protein_coding	P62081	6201	9.212914485966202	9.233641727325013	8069.885415187689	-0.41775749177953275	-0.4258957992127605	-0.38246146071496184	0.03921960380294261	0.04434090679834827	0.0015118893037541841	5862	6665	10014	17873	23706	5388	5728	3446
ENSG00000170522	ENSG00000170522.9	ELOVL fatty acid elongase 6 [Source:HGNC Symbol;Acc:HGNC:15829]	ELOVL6	protein_coding	A0A024RDK5,Q9H5J4	79071	6.553681438236187	6.573362725379533	1275.478440497618	-0.41587291108440755	-0.42270651589541475	-0.3832599688729539	0.033799909483899604	0.03330840153016332	7.624254211854525e-4	1084	1244	1219	2673	3762	860	903	540
ENSG00000165502	ENSG00000165502.7	ribosomal protein L36a like [Source:HGNC Symbol;Acc:HGNC:10346]	RPL36AL	protein_coding	Q969Q0	6166	7.709682101454678	7.7401082444161	2863.5049573604065	-0.46745900356329395	-0.4526511484573321	-0.3836096432929296	0.059081284103006955	0.07480760911156988	0.016279719689318076	2437	2643	3199	5688	8744	2322	1892	938
ENSG00000198517	ENSG00000198517.10	MAF bZIP transcription factor K [Source:HGNC Symbol;Acc:HGNC:6782]	MAFK	protein_coding	A0A024R804,O60675	7975	5.322236186522901	5.343841192395219	542.7822731009712	-0.42924168994340184	-0.4245963650419615	-0.38371506947874867	0.038269820503792275	0.0396304226602332	0.0018640441017019572	437	435	638	1194	1593	359	371	243
ENSG00000171161	ENSG00000171161.13	zinc finger protein 672 [Source:HGNC Symbol;Acc:HGNC:26179]	ZNF672	protein_coding	Q499Z4	79894	4.58024494663856	4.618955231251099	327.5788595319492	-0.43578768738216284	-0.4789075871333137	-0.3844803948532469	0.09237962987208898	0.08438189093649028	0.033773832199130514	339	297	316	638	974	248	231	107
ENSG00000196642	ENSG00000196642.19	RAB, member RAS oncogene family like 6 [Source:HGNC Symbol;Acc:HGNC:24703]	RABL6	protein_coding	H0Y4Z8,Q3YEC7	55684	6.738176767456394	6.762464819488412	1453.8211933843997	-0.4314645278772247	-0.4377122570343556	-0.3845269398438614	0.047427309992752784	0.04943363577991068	0.004820852509483904	1368	1317	1533	2747	4512	1070	961	548
ENSG00000143013	ENSG00000143013.13	LIM domain only 4 [Source:HGNC Symbol;Acc:HGNC:6644]	LMO4	protein_coding	P61968	8543	4.469816481276791	4.502286466064226	302.0547128848184	-0.4486034330399401	-0.463005684320385	-0.38482952929341063	0.06139557083396906	0.06717506266232567	0.018953406185676303	289	249	327	622	861	176	269	110
ENSG00000104915	ENSG00000104915.15	syntaxin 10 [Source:HGNC Symbol;Acc:HGNC:11428]	STX10	protein_coding	O60499,Q5U8S2,X6R2W0	8677	5.1807557777785185	5.209769313614218	493.9493721088886	-0.4314156170224526	-0.44907042265577696	-0.38534608636729334	0.05858691955606771	0.057799096560911534	0.008771828665821109	419	397	599	1034	1538	363	340	174
ENSG00000108604	ENSG00000108604.16	SWI/SNF related, matrix associated, actin dependent regulator of chromatin, subfamily d, member 2 [Source:HGNC Symbol;Acc:HGNC:11107]	SMARCD2	protein_coding	J3KMX2,Q92925	6603	6.59349913760684	6.613381390703666	1312.1887068623118	-0.4375203456440822	-0.4280513384554571	-0.3857607811655262	0.029474770232695454	0.03327084565403909	0.0015621146406390287	1043	1216	1495	2620	3346	862	986	612
ENSG00000124172	ENSG00000124172.10	ATP synthase F1 subunit epsilon [Source:HGNC Symbol;Acc:HGNC:838]	ATP5E	protein_coding	P56381	514	8.204139708685503	8.231471498613834	4027.3167927955265	-0.4519794655854752	-0.44923624059791867	-0.3861881300003006	0.05335349892170776	0.062355055057537814	0.010288485782877388	3064	3196	4901	9317	10420	3033	3235	1434
ENSG00000154723	ENSG00000154723.12	ATP synthase peripheral stalk subunit F6 [Source:HGNC Symbol;Acc:HGNC:847]	ATP5J	protein_coding	P18859,Q6IB54,Q6NZ59	522	6.578674566735952	6.601639150626569	1300.6132079062656	-0.4362085781416624	-0.43636011768388544	-0.38618849113717985	0.04019125867526758	0.042113419025615	0.003673204250665572	941	1167	1540	2840	3483	828	1095	525
ENSG00000163528	ENSG00000163528.13	coiled-coil-helix-coiled-coil-helix domain containing 4 [Source:HGNC Symbol;Acc:HGNC:26467]	CHCHD4	protein_coding	A0A024R2F8,A0A024R2I5,Q8N4Q1	131474	4.246628810675282	4.270928286571326	257.0271907174573	-0.4323016735634798	-0.43646518416357805	-0.3869920511987558	0.04217151221910833	0.04543125687154321	0.003228768575396898	216	220	287	548	734	174	197	101
ENSG00000135821	ENSG00000135821.19	glutamate-ammonia ligase [Source:HGNC Symbol;Acc:HGNC:4341]	GLUL	protein_coding	A8YXX4,P15104	2752	8.326338662619236	8.349925465078245	4374.621346122551	-0.4316573757750868	-0.4400030420125429	-0.3870588656163128	0.04481643966136806	0.049435672168673665	0.004819439196103984	4299	4087	4409	7906	12081	3111	3383	1658
ENSG00000099910	ENSG00000099910.17	kelch like family member 22 [Source:HGNC Symbol;Acc:HGNC:25888]	KLHL22	protein_coding	Q53GT1	84861	3.740494595207272	3.7792620997142907	182.4908799664135	-0.4637971280037487	-0.4901193345489234	-0.3871688238317193	0.0865763129613633	0.0877869558440517	0.03991850332230774	164	196	161	375	493	125	140	68
ENSG00000183617	ENSG00000183617.5	mitochondrial ribosomal protein L54 [Source:HGNC Symbol;Acc:HGNC:16685]	MRPL54	protein_coding	Q6P161	116541	4.273950229334803	4.317893584437554	265.36623797031865	-0.4538780801950581	-0.49879993829902236	-0.3873341888925469	0.10835974026835393	0.09306085721803391	0.04742807825978917	203	205	386	537	817	145	204	106
ENSG00000149806	ENSG00000149806.11	FAU ubiquitin like and ribosomal protein S30 fusion [Source:HGNC Symbol;Acc:HGNC:3597]	FAU	protein_coding	P35544,P62861	2197	8.290754268064903	8.312709550117521	4260.486730661218	-0.4340667863101045	-0.43143046608119295	-0.3874989760972023	0.037766766081432736	0.044833591291654096	0.0015311380817523488	3369	3746	5077	8690	12616	3171	3120	1525
ENSG00000182087	ENSG00000182087.14	transmembrane protein 259 [Source:HGNC Symbol;Acc:HGNC:17039]	TMEM259	protein_coding	B3KTL0,Q4ZIN3	91304	7.70473001613364	7.723212811338999	2833.606902486826	-0.4256778181779141	-0.42549996382586097	-0.38805625788090176	0.02581293775230228	0.029722840782633837	4.179270928303249e-4	2425	2640	3137	5366	7442	1836	2213	1261
ENSG00000161996	ENSG00000161996.19	WD repeat domain 90 [Source:HGNC Symbol;Acc:HGNC:26960]	WDR90	protein_coding	Q96KV7	197335	4.571417070305592	4.608836719118887	325.93544635997506	-0.4550921116729963	-0.490679646739756	-0.3881584922686017	0.09392841805371652	0.08052029264577586	0.04028307259103989	360	306	298	589	842	219	255	127
ENSG00000122033	ENSG00000122033.14	mitochondrial translational initiation factor 3 [Source:HGNC Symbol;Acc:HGNC:29788]	MTIF3	protein_coding	Q9H2K0	219402	4.699316953939485	4.737661298624012	355.86658514634973	-0.4506755824632102	-0.4847355853493787	-0.38836942173514083	0.09227315795719843	0.07971200835151687	0.033932693627698816	237	358	469	688	1000	239	274	131
ENSG00000108384	ENSG00000108384.15	RAD51 paralog C [Source:HGNC Symbol;Acc:HGNC:9820]	RAD51C	protein_coding	O43502	5889	3.8553247013254843	3.8944337725264297	197.39726998089236	-0.4683920194021248	-0.4782344040570789	-0.38857026829860764	0.07129963286140757	0.08680353796306044	0.028304588468877276	144	192	231	421	551	145	152	66
ENSG00000141971	ENSG00000141971.13	multivesicular body subunit 12A [Source:HGNC Symbol;Acc:HGNC:25153]	MVB12A	protein_coding	A0A024R7L6,Q96EY5	93343	4.348200897123764	4.39328630489195	279.3564333160363	-0.4640637987022584	-0.4939155471104664	-0.3886508091538869	0.09392841805371652	0.09532294234263253	0.040687323534592396	213	226	373	607	872	212	182	91
ENSG00000105676	ENSG00000105676.14	armadillo repeat containing 6 [Source:HGNC Symbol;Acc:HGNC:25049]	ARMC6	protein_coding	Q6NXE6	93436	5.205067905286216	5.241951636281655	504.7169305842263	-0.45375850970064247	-0.47128831909848634	-0.38896109906294946	0.07878976321683125	0.07710177801407107	0.02311567830212377	413	411	601	1134	1698	370	317	169
ENSG00000163541	ENSG00000163541.12	succinate-CoA ligase GDP/ADP-forming subunit alpha [Source:HGNC Symbol;Acc:HGNC:11449]	SUCLG1	protein_coding	P53597	8802	5.8234573075944684	5.846747614479712	769.8151919267427	-0.4393325894760672	-0.4361346537880214	-0.38904364136355035	0.037766766081432736	0.0407423898709459	0.002521793413508252	611	658	917	1618	2072	578	586	288
ENSG00000189171	ENSG00000189171.14	S100 calcium binding protein A13 [Source:HGNC Symbol;Acc:HGNC:10490]	S100A13	protein_coding	Q99584	6284	6.540488154291954	6.57158127141833	1272.4825348637023	-0.4580936914670995	-0.45772571036582516	-0.3892050650967822	0.059736316847628874	0.06815601481752874	0.013712913755160103	972	1074	1566	2782	3815	990	895	419
ENSG00000065268	ENSG00000065268.11	WD repeat domain 18 [Source:HGNC Symbol;Acc:HGNC:17956]	WDR18	protein_coding	Q9BV38	57418	5.027025583452763	5.05271749651285	443.04903140579626	-0.440775917788683	-0.441422757702578	-0.38942703757660846	0.04728258591723124	0.04819048367178891	0.005074820190996041	321	385	530	993	1269	314	316	177
ENSG00000145494	ENSG00000145494.12	NADH:ubiquinone oxidoreductase subunit S6 [Source:HGNC Symbol;Acc:HGNC:7713]	NDUFS6	protein_coding	O75380,Q6IBC4	4726	5.6873414409089085	5.709820022337912	699.9529536813257	-0.417723721502257	-0.43882350862822245	-0.38959619052378686	0.040126875406365406	0.03304204919048003	0.0012544465925910114	608	650	782	1328	2176	456	519	268
ENSG00000205581	ENSG00000205581.11	high mobility group nucleosome binding domain 1 [Source:HGNC Symbol;Acc:HGNC:4984]	HMGN1	protein_coding	P05114,Q6NSG7	3150	7.4058003486570305	7.42707248501615	2306.874011074845	-0.43797318921781164	-0.4352748655273117	-0.38980253567066875	0.03226163355006097	0.03694917560475951	0.0018236618006121843	1709	2030	2737	5011	6150	1407	1787	1064
ENSG00000161179	ENSG00000161179.14	YdjC chitooligosaccharide deacetylase homolog [Source:HGNC Symbol;Acc:HGNC:27158]	YDJC	protein_coding	A8MPS7	150223	5.829404360535794	5.861238870773663	777.1368573141675	-0.4428338190152777	-0.4637234504111703	-0.3898718866205273	0.07047383156111119	0.06479041782112083	0.016865363658040648	548	626	1058	1695	2317	489	608	294
ENSG00000198933	ENSG00000198933.9	TBK1 binding protein 1 [Source:HGNC Symbol;Acc:HGNC:30140]	TBKBP1	protein_coding	A7MCY6	9755	4.591086225879533	4.628521235205019	330.3779631216356	-0.4929055947505531	-0.4866709371588007	-0.3904830584256137	0.06602675287146177	0.08020680178766673	0.0345983582390341	315	298	349	652	935	154	265	158
ENSG00000178951	ENSG00000178951.9	zinc finger and BTB domain containing 7A [Source:HGNC Symbol;Acc:HGNC:18078]	ZBTB7A	protein_coding	O95365	51341	6.035017690513127	6.062812275209324	895.7150742762865	-0.4518826989855642	-0.46088896782766664	-0.39054876231211905	0.05457624707881955	0.054100586328472984	0.013736886298968663	893	866	881	1601	2436	544	641	421
ENSG00000163001	ENSG00000163001.11	cilia and flagella associated protein 36 [Source:HGNC Symbol;Acc:HGNC:30540]	CCDC104	protein_coding	Q96G28	112942	4.87131602876645	4.90153104011874	398.764369685914	-0.4646769157425522	-0.45825182037440404	-0.39087980254087223	0.054728195611328	0.05922444083366135	0.01390423764665631	295	316	499	925	1094	248	331	158
ENSG00000100804	ENSG00000100804.19	proteasome 20S subunit beta 5 [Source:HGNC Symbol;Acc:HGNC:9542]	PSMB5	protein_coding	A0A140VJS7,P28074	5693	7.398807989219584	7.422676467723903	2297.812682934858	-0.44270081996108157	-0.43945425985476505	-0.39132345096639215	0.04009572114875728	0.04721382038189853	0.0025843264208636916	1779	1979	2704	4995	6710	1756	1633	823
ENSG00000164346	ENSG00000164346.10	NSA2 ribosome biogenesis factor [Source:HGNC Symbol;Acc:HGNC:30728]	NSA2	protein_coding	A0A0A0MQZ6,O95478,Q5J7U2	10412	6.772340435876302	6.803074496084145	1495.3778825847	-0.45579916016401545	-0.4622629733573953	-0.39162652004125903	0.06075738199013148	0.0657486713834783	0.014809187433945619	1225	1553	1642	2761	4347	1168	1018	523
ENSG00000221978	ENSG00000221978.12	cyclin L2 [Source:HGNC Symbol;Acc:HGNC:20570]	CCNL2	protein_coding	Q96S94	81669	6.906456677682375	6.927370009988579	1629.5712892697943	-0.42607571175484765	-0.4307743032114199	-0.391667819657599	0.032387415050476244	0.03412067644377165	3.691661394216653e-4	1284	1398	1931	3441	5126	1110	1166	620
ENSG00000204308	ENSG00000204308.8	ring finger protein 5 [Source:HGNC Symbol;Acc:HGNC:10068]	RNF5	protein_coding	A0A024RCQ4,Q99942	6048	3.7158658730504595	3.7560412995415504	178.89787326039183	-0.45173228930912457	-0.4815694263534387	-0.39175522058874784	0.07384153632988212	0.07897457855427324	0.021175738904838835	151	151	200	408	553	124	134	58
ENSG00000147955	ENSG00000147955.17	sigma non-opioid intracellular receptor 1 [Source:HGNC Symbol;Acc:HGNC:8157]	SIGMAR1	protein_coding	A2A3U5,B4DR71,Q99720	10280	7.226082118570293	7.251021483976001	2042.5970679896361	-0.4480662022463323	-0.4520101138634284	-0.3920129134837642	0.04408398641800649	0.045956861737186154	0.007306316999447295	1969	1907	2169	3626	5129	1298	1693	868
ENSG00000105514	ENSG00000105514.8	RAB3D, member RAS oncogene family [Source:HGNC Symbol;Acc:HGNC:9779]	RAB3D	protein_coding	A0A024R7G2,O95716	9545	6.047994612012583	6.075831115254177	902.138930783985	-0.44710356154618125	-0.4533946138794896	-0.3925482813956405	0.055291239198847555	0.054000366512901354	0.008820681822800077	631	768	996	2304	2556	634	646	360
ENSG00000177156	ENSG00000177156.11	transaldolase 1 [Source:HGNC Symbol;Acc:HGNC:11559]	TALDO1	protein_coding	A0A140VK56,P37837	6888	7.8010129454699255	7.819974965876509	3027.465517688777	-0.4247624069932675	-0.4251927517613897	-0.39274910138531544	0.02614308969251473	0.0306622836977033	4.759826236922751e-5	2399	2671	3462	6376	9135	2126	2242	1138
ENSG00000269858	ENSG00000269858.6	egl-9 family hypoxia inducible factor 2 [Source:HGNC Symbol;Acc:HGNC:14660]	EGLN2	protein_coding	A0A024R0R2,Q96KS0	112398	5.954248560002766	5.989065948056248	848.8554576219855	-0.46585951256026664	-0.47190605213502285	-0.39280523477695906	0.07131893505871922	0.07199181123026616	0.019666613356789823	749	743	947	1772	3092	556	507	306
ENSG00000167515	ENSG00000167515.10	trafficking protein particle complex 2 like [Source:HGNC Symbol;Acc:HGNC:30887]	TRAPPC2L	protein_coding	A0A0B4J294,H3BQQ8,H3BUK6,Q9UL33	51693	5.27130002413237	5.296789583874203	525.1893171716935	-0.45721133140008197	-0.4443722324333706	-0.39315126350860113	0.03955230080686489	0.04703506457086394	0.00458410524778975	420	435	616	1158	1412	406	371	203
ENSG00000132478	ENSG00000132478.10	unk zinc finger [Source:HGNC Symbol;Acc:HGNC:29369]	UNK	protein_coding	A0A024R8N4,Q9C0B0	85451	3.7097050913535075	3.7523601945412843	179.064102739424	-0.4663272491052288	-0.5049984895660206	-0.3931885917516145	0.09641829365019862	0.09338858605648515	0.04302806870077921	170	178	182	341	526	136	102	70
ENSG00000102030	ENSG00000102030.16	N-alpha-acetyltransferase 10, NatA catalytic subunit [Source:HGNC Symbol;Acc:HGNC:18704]	NAA10	protein_coding	B7Z9N2,P41227	8260	6.121341806497367	6.1416546565030865	944.7782735501333	-0.42692422836616495	-0.42734252722711596	-0.3933255670060458	0.030794680083903184	0.031627690916173935	3.3003328259987555e-4	739	818	1095	2026	2756	679	650	386
ENSG00000142279	ENSG00000142279.13	WT1 interacting protein [Source:HGNC Symbol;Acc:HGNC:20964]	WTIP	protein_coding	A6NIX2	126374	2.8884694366064996	2.9240250488465196	100.27286664443669	-0.5339345618964945	-0.4843227128232047	-0.394154686309876	0.056992695187253535	0.08946331224709736	0.040687323534592396	83	91	112	214	250	64	76	45
ENSG00000118418	ENSG00000118418.14	high mobility group nucleosomal binding domain 3 [Source:HGNC Symbol;Acc:HGNC:12312]	HMGN3	protein_coding	A0A087WZE9,Q15651	9324	5.388827334066282	5.418410310921737	571.9706896101504	-0.47849218405155136	-0.46317906360792366	-0.3941820445581455	0.04629655231026063	0.057231161570170885	0.012963117349901278	459	481	697	1212	1619	293	454	269
ENSG00000177600	ENSG00000177600.9	ribosomal protein lateral stalk subunit P2 [Source:HGNC Symbol;Acc:HGNC:10377]	RPLP2	protein_coding	A0A024RCA7,P05387	6181	9.348573462406918	9.372281497780138	8885.884261996001	-0.44928068214191375	-0.44554789696540326	-0.3946164849832063	0.037766766081432736	0.04741464337038448	0.003254076906846908	7313	7694	10906	17361	22655	6684	7008	3309
ENSG00000267796	ENSG00000267796.8	lin-37 DREAM MuvB core complex component [Source:HGNC Symbol;Acc:HGNC:33234]	LIN37	protein_coding	Q96GY3	55957	3.1967493413841455	3.2405946066544007	124.98872815664407	-0.4327979585696523	-0.5186264198291276	-0.3950077539719258	0.1190334980287746	0.08092281733194394	0.04341695913489238	117	128	128	237	391	77	84	48
ENSG00000064199	ENSG00000064199.6	sperm autoantigenic protein 17 [Source:HGNC Symbol;Acc:HGNC:11210]	SPA17	protein_coding	A0A172Q397,Q15506	53340	3.1197213233146	3.1570756102834423	118.28026420970826	-0.5269186717283254	-0.5009641431356685	-0.3952948180318159	0.07001460790023982	0.09175202112566178	0.046441068275241866	104	101	151	221	290	78	84	54
ENSG00000182196	ENSG00000182196.13	ADP ribosylation factor like GTPase 6 interacting protein 4 [Source:HGNC Symbol;Acc:HGNC:18076]	ARL6IP4	protein_coding	Q66PJ3	51329	6.537549476360245	6.56856952427646	1271.212610563959	-0.44910537514116844	-0.46852966562301707	-0.395595300148478	0.0675602996771248	0.062355055057537814	0.015137146587899417	1166	1271	1425	2120	3591	946	922	452
ENSG00000130811	ENSG00000130811.12	eukaryotic translation initiation factor 3 subunit G [Source:HGNC Symbol;Acc:HGNC:3274]	EIF3G	protein_coding	O75821	8666	6.9373405311873135	6.967159276165741	1674.906509322658	-0.4656285335769332	-0.46058906936801963	-0.3961526839292634	0.05370642490580032	0.06153089449680463	0.009863383596034685	1438	1563	1860	3314	5432	1269	1044	584
ENSG00000126749	ENSG00000126749.16	EMG1 N1-specific pseudouridine methyltransferase [Source:HGNC Symbol;Acc:HGNC:16912]	EMG1	protein_coding	Q92979	10436	4.983459248960678	5.019671409615707	432.8090597358421	-0.47076552854247294	-0.47831861945166143	-0.3963431467267496	0.06903588254946068	0.07248849631326566	0.02117771075476864	376	368	512	892	1352	337	247	160
ENSG00000063854	ENSG00000063854.13	hydroxyacylglutathione hydrolase [Source:HGNC Symbol;Acc:HGNC:4805]	HAGH	protein_coding	Q16775	3029	4.743776335389427	4.767970876628732	363.68305071538657	-0.43778086744770117	-0.4481404790389681	-0.3967528232909825	0.03891823689347266	0.03626194275250661	0.0023559857098877242	311	348	380	735	1011	239	292	141
ENSG00000204237	ENSG00000204237.5	oxidoreductase like domain containing 1 [Source:HGNC Symbol;Acc:HGNC:27901]	OXLD1	protein_coding	I3L208,Q5BKU9	339229	4.079963891324249	4.10879096574454	230.0756954111782	-0.5171183112176853	-0.46657805779949857	-0.3968728393744421	0.0430238767884704	0.0651606238903471	0.018953406185676303	194	202	269	465	551	140	186	107
ENSG00000172336	ENSG00000172336.5	POP7 homolog, ribonuclease P/MRP subunit [Source:HGNC Symbol;Acc:HGNC:19949]	POP7	protein_coding	O75817	10248	5.145029441945985	5.170883135544421	481.32894570860657	-0.43688797224769976	-0.45431593757793803	-0.39689409113976415	0.04934353727329671	0.04212778428557403	0.004665546972960218	415	424	583	905	1441	335	313	199
ENSG00000130717	ENSG00000130717.13	uridine-cytidine kinase 1 [Source:HGNC Symbol;Acc:HGNC:14859]	UCK1	protein_coding	A0A024R8E7,A0A0S2Z5Y6,Q9HA47	83549	4.541133471743062	4.568026521535489	316.23469087753995	-0.44502166915332525	-0.45332288856893704	-0.39704848570892204	0.043894982420078416	0.04602848505265845	0.004036269492558105	284	267	359	641	884	232	235	116
ENSG00000173156	ENSG00000173156.7	ras homolog family member D [Source:HGNC Symbol;Acc:HGNC:670]	RHOD	protein_coding	E9PIG5,O00212	29984	7.699476718671255	7.731112040921251	2848.997123701193	-0.49252859371373964	-0.4762933882214962	-0.3971803548399801	0.05007745621583214	0.06300460549845516	0.017195936353666653	2168	2383	3504	6389	7259	1473	2315	1394
ENSG00000140104	ENSG00000140104.14	clathrin binding box of aftiphilin containing 1 [Source:HGNC Symbol;Acc:HGNC:20126]	C14orf79	protein_coding	Q96F83	122616	3.6445212561065796	3.686618335421535	170.65250439378897	-0.5037398414979108	-0.4956193276593811	-0.39738587267072695	0.07286438935492492	0.08953505888640832	0.037605036506915344	119	137	229	395	466	109	131	68
ENSG00000109062	ENSG00000109062.12	SLC9A3 regulator 1 [Source:HGNC Symbol;Acc:HGNC:11075]	SLC9A3R1	protein_coding	O14745	9368	6.952168914871221	6.996078461230486	1712.3427236998368	-0.4980759827200457	-0.5140516810932594	-0.3974100136464075	0.09233310365521771	0.09136470856844163	0.0447225291211353	1853	1760	1584	2864	4045	965	1454	753
ENSG00000169696	ENSG00000169696.16	ASPSCR1 tether for SLC2A4, UBX domain containing [Source:HGNC Symbol;Acc:HGNC:13825]	ASPSCR1	protein_coding	Q9BZE9	79058	3.6749866547707377	3.705444412152432	173.11575320342212	-0.4496658345353899	-0.4687385471152208	-0.3979230753672572	0.05360782527763812	0.057231161570170885	0.010130328501831017	149	161	181	368	502	109	133	68
ENSG00000065621	ENSG00000065621.15	glutathione S-transferase omega 2 [Source:HGNC Symbol;Acc:HGNC:23064]	GSTO2	protein_coding	Q9H4Y5	119391	4.2422619390563465	4.271617630133601	257.2037897066159	-0.48215188014768107	-0.45944928003230384	-0.39798429493012294	0.04701530367775217	0.060342173494413225	0.011845954167887201	195	210	321	571	683	181	185	108
ENSG00000169220	ENSG00000169220.18	regulator of G protein signaling 14 [Source:HGNC Symbol;Acc:HGNC:9996]	RGS14	protein_coding	O43566	10636	4.178390617143427	4.218436456760727	247.74129542255622	-0.44049154767462684	-0.4986708453561905	-0.39802285968963824	0.10374451190507673	0.07737526155925632	0.0314857619094406	211	257	267	474	809	167	143	98
ENSG00000103152	ENSG00000103152.12	N-methylpurine DNA glycosylase [Source:HGNC Symbol;Acc:HGNC:7211]	MPG	protein_coding	P29372,Q1W6H1	4350	5.224749953187318	5.2510562294096905	509.2248279166417	-0.4723628910927696	-0.45429722304202713	-0.3983955321520109	0.03955230080686489	0.04865006289333096	0.00635427657553459	419	476	560	1045	1404	368	308	234
ENSG00000130725	ENSG00000130725.8	ubiquitin conjugating enzyme E2 M [Source:HGNC Symbol;Acc:HGNC:12491]	UBE2M	protein_coding	A0A024R4T4,P61081	9040	6.218803113758513	6.241907459193781	1013.4581222761316	-0.4326497259809638	-0.44852158927135755	-0.39840923459810346	0.04023749154324977	0.03470819293418642	0.002077026454683835	915	954	1148	1793	3018	664	710	423
ENSG00000159214	ENSG00000159214.13	coiled-coil domain containing 24 [Source:HGNC Symbol;Acc:HGNC:28688]	CCDC24	protein_coding	Q8N4L8	149473	3.466528572837278	3.5144406155692134	151.29407121571535	-0.4622703884562775	-0.5183879769735485	-0.39885356989389964	0.10381568387391137	0.09397960257284108	0.044088891999922414	109	162	181	299	448	108	103	52
ENSG00000188112	ENSG00000188112.9	chromosome 6 open reading frame 132 [Source:HGNC Symbol;Acc:HGNC:21288]	C6orf132	protein_coding	Q5T0Z8	647024	6.195572491836857	6.2207346348316745	999.3974184490285	-0.48011437782122734	-0.45553496630529156	-0.3988594407854898	0.03024068476319903	0.04298535907398306	0.005733230306263249	872	915	1030	2106	2620	592	689	514
ENSG00000119574	ENSG00000119574.13	zinc finger and BTB domain containing 45 [Source:HGNC Symbol;Acc:HGNC:23715]	ZBTB45	protein_coding	A0A024R4T8,Q96K62	84878	4.079929696146745	4.111423068332331	230.08356065130351	-0.4493076783763617	-0.4746931919243962	-0.399121171615861	0.05886827526844292	0.059142244308125404	0.012605208703182984	228	202	239	451	638	157	180	84
ENSG00000100749	ENSG00000100749.8	VRK serine/threonine kinase 1 [Source:HGNC Symbol;Acc:HGNC:12718]	VRK1	protein_coding	Q99986	7443	4.41522175018691	4.442134388703712	289.50812190510993	-0.43857549926673733	-0.45659405945503245	-0.3995148255174258	0.04610620749602807	0.04175937610915071	0.003389483413898566	251	247	314	634	898	192	193	118
ENSG00000124702	ENSG00000124702.18	kelch domain containing 3 [Source:HGNC Symbol;Acc:HGNC:20704]	KLHDC3	protein_coding	Q9BQ90	116138	5.51581211634413	5.5498841459659385	626.619657417359	-0.4576557014933237	-0.4813497349526024	-0.39968052103125046	0.06975959532834519	0.06527136180111745	0.019353467280917306	601	643	610	1142	1724	479	445	221
ENSG00000259494	ENSG00000259494.2	mitochondrial ribosomal protein L46 [Source:HGNC Symbol;Acc:HGNC:1192]	MRPL46	protein_coding	Q9H2W6	26589	4.061159136483723	4.093294978572752	226.9711028469771	-0.45082911024777456	-0.4721754943984438	-0.3996875833601663	0.06213420518540088	0.06114553425753206	0.013248885964336174	181	186	289	479	690	141	154	97
ENSG00000132698	ENSG00000132698.15	RAB25, member RAS oncogene family [Source:HGNC Symbol;Acc:HGNC:18238]	RAB25	protein_coding	P57735	57111	6.701824791903482	6.737816065327982	1431.4312178685127	-0.5092754498893508	-0.4947235751004584	-0.39990093605205407	0.05986502287920616	0.06997440929728549	0.028289645580143533	1289	1515	1426	2660	3191	826	1235	654
ENSG00000174744	ENSG00000174744.14	BRMS1 transcriptional repressor and anoikis regulator [Source:HGNC Symbol;Acc:HGNC:17262]	BRMS1	protein_coding	G5E9I4,Q9HCU9	25855	6.525095552277718	6.548552286632435	1252.949301666541	-0.44277408011191466	-0.4457980101910625	-0.40019676700703355	0.03426068364484531	0.0364317339398852	0.0010020894438362163	977	1076	1508	2668	3567	909	950	454
ENSG00000160207	ENSG00000160207.9	heat shock transcription factor 2 binding protein [Source:HGNC Symbol;Acc:HGNC:5226]	HSF2BP	protein_coding	O75031,Q6IAT7	11077	3.8865087237717955	3.917109514746611	200.8808957203743	-0.5003981576428352	-0.46626339623930796	-0.4002291475897538	0.04715577097528333	0.06629959408435408	0.01603254092364096	161	161	250	436	512	138	153	84
ENSG00000162191	ENSG00000162191.13	UBX domain protein 1 [Source:HGNC Symbol;Acc:HGNC:18402]	UBXN1	protein_coding	A0A024R539,A0A024R598,A0A087WTZ5,Q04323	51035	6.040993832141922	6.066050344624679	896.4422736640552	-0.45131446333752157	-0.4505878810717229	-0.4002311237747749	0.03634145129341584	0.04050899365603871	0.0022715617100535147	773	780	1031	1806	2476	693	654	320
ENSG00000132819	ENSG00000132819.17	RNA binding motif protein 38 [Source:HGNC Symbol;Acc:HGNC:15818]	RBM38	protein_coding	Q9H0Z9	55544	4.728414487507229	4.752235811279312	359.88724024513385	-0.4438186474168693	-0.45077437771747286	-0.4004596639639567	0.037766766081432736	0.035287853255946404	0.0024390656976225064	308	341	387	714	1009	215	283	155
ENSG00000149923	ENSG00000149923.14	protein phosphatase 4 catalytic subunit [Source:HGNC Symbol;Acc:HGNC:9319]	PPP4C	protein_coding	A0A024R625,P60510	5531	6.923723695043243	6.951318591498787	1657.0674891829242	-0.45713249150702656	-0.4582335493874588	-0.4004956795708667	0.04592425572689118	0.05184967506092476	0.005365808758592588	1466	1571	1800	3177	4991	1258	1168	559
ENSG00000112304	ENSG00000112304.11	acyl-CoA thioesterase 13 [Source:HGNC Symbol;Acc:HGNC:20999]	ACOT13	protein_coding	Q9NPJ3	55856	5.212173826460974	5.235531983399363	503.5941773109557	-0.4485225922825676	-0.44747574695377107	-0.40065843810016555	0.035714122160370905	0.03512815058754178	0.002195527868045534	400	435	626	1008	1353	333	392	209
ENSG00000107140	ENSG00000107140.16	testis associated actin remodelling kinase 1 [Source:HGNC Symbol;Acc:HGNC:11731]	TESK1	protein_coding	Q15569,Q8NFJ4	7016	4.328137459451524	4.3721092077667	275.77504335772915	-0.4165165665013261	-0.5126558006738839	-0.4007837322166354	0.14002482245961892	0.08133578273685999	0.038471895987954335	271	289	272	493	923	169	186	98
ENSG00000142273	ENSG00000142273.13	Cbl proto-oncogene C [Source:HGNC Symbol;Acc:HGNC:15961]	CBLC	protein_coding	Q9ULV8	23624	5.5648612692310575	5.606599234984443	650.6423856074186	-0.4827138756084401	-0.49324236204790467	-0.4015102543580843	0.07863697445766298	0.08438189093649028	0.028271533016571683	555	591	762	1320	2158	505	399	200
ENSG00000172009	ENSG00000172009.15	thimet oligopeptidase 1 [Source:HGNC Symbol;Acc:HGNC:11793]	THOP1	protein_coding	P52888	7064	6.194914342268975	6.21374548068366	993.8766719093968	-0.4312093610428293	-0.433929766502566	-0.4016817422651318	0.02255234312834804	0.022618488714012883	4.3979159017286847e-5	889	890	1077	1944	2746	685	736	413
ENSG00000136689	ENSG00000136689.18	interleukin 1 receptor antagonist [Source:HGNC Symbol;Acc:HGNC:6000]	IL1RN	protein_coding	A0A024R528,P18510	3557	8.464169977254707	8.5002438892345	4857.112342361777	-0.5167657310134803	-0.49388361330933744	-0.4022762303892241	0.055888434628386455	0.07223170805128062	0.023922039231394406	3719	4165	5820	11099	11889	2387	4052	2410
ENSG00000188070	ENSG00000188070.9	chromosome 11 open reading frame 95 [Source:HGNC Symbol;Acc:HGNC:28449]	C11orf95	lincRNA	C9JLR9	65998	4.015271694517515	4.041000297398994	219.0263267599588	-0.45872126537585434	-0.4517289438491701	-0.4025654395302068	0.040090597960959866	0.047816971375993264	0.004352060437553806	191	189	228	485	617	142	158	95
ENSG00000166477	ENSG00000166477.13	LEO1 homolog, Paf1/RNA polymerase II complex component [Source:HGNC Symbol;Acc:HGNC:30401]	LEO1	protein_coding	Q8WVC0	123169	5.6379426319992705	5.658915410417041	675.8071520758442	-0.4351526911637089	-0.4414710283144088	-0.40322214525386435	0.027103071400881074	0.026348492605142455	1.620029957063755e-4	601	601	738	1345	1934	482	479	269
ENSG00000119632	ENSG00000119632.4	interferon alpha inducible protein 27 like 2 [Source:HGNC Symbol;Acc:HGNC:19753]	IFI27L2	protein_coding	Q9H2X8	83982	5.056336359763728	5.094747780239727	456.7924390924369	-0.5396855659511945	-0.5022051295021446	-0.40366672054786795	0.05947069122673425	0.07322018727840321	0.03131319263272986	345	432	582	900	999	336	383	170
ENSG00000147684	ENSG00000147684.9	NADH:ubiquinone oxidoreductase subunit B9 [Source:HGNC Symbol;Acc:HGNC:7704]	NDUFB9	protein_coding	E9PH64,Q9Y6M9	4715	6.1507421503932465	6.190343566288051	976.5844058005429	-0.5001743426319678	-0.49227591500222206	-0.40391529328919057	0.06704265593081034	0.08049874583860867	0.024803028814663685	896	858	1105	1960	3048	800	574	318
ENSG00000116586	ENSG00000116586.12	late endosomal/lysosomal adaptor, MAPK and MTOR activator 2 [Source:HGNC Symbol;Acc:HGNC:29796]	LAMTOR2	protein_coding	Q9Y2Q5	28956	5.4706647829482105	5.504700741820977	607.6932606933036	-0.5272987790848022	-0.4915758147457238	-0.4050421097482898	0.04951709301384517	0.06153089449680463	0.021913774804247915	564	524	698	1192	1331	393	556	238
ENSG00000261786	ENSG00000261786.1	novel transcript	RP4-555D20.2	lincRNA	NA	NA	5.247751336443789	5.283585800556376	519.6319108343454	-0.47373580303743834	-0.4807714577456198	-0.405418701265654	0.061029948300522885	0.06503709594890993	0.014191599156759159	418	407	581	1305	1554	386	373	171
ENSG00000185651	ENSG00000185651.15	ubiquitin conjugating enzyme E2 L3 [Source:HGNC Symbol;Acc:HGNC:12488]	UBE2L3	protein_coding	A0A024R1A4,P68036	7332	7.195894814686682	7.239647027680306	2024.4153248918133	-0.4901095986780225	-0.5082681335540085	-0.4055565978557677	0.09392841805371652	0.09264539936779176	0.03511159336395057	2049	2164	1857	3570	6492	1477	1199	723
ENSG00000129465	ENSG00000129465.16	receptor interacting serine/threonine kinase 3 [Source:HGNC Symbol;Acc:HGNC:10021]	RIPK3	protein_coding	Q9Y572	11035	4.030215766378364	4.0763195397879715	223.8284895794804	-0.486117310705562	-0.5067271956903391	-0.40601609846046943	0.07712518682237386	0.08680353796306044	0.030030098192699188	178	186	276	508	689	173	143	72
ENSG00000116691	ENSG00000116691.11	migration and invasion inhibitory protein [Source:HGNC Symbol;Acc:HGNC:25715]	MIIP	protein_coding	Q5JXC2	60672	4.739035975311372	4.777798693855514	365.71218137858574	-0.4565315857366635	-0.4941602298533576	-0.4062972556636694	0.07758588614374214	0.06905056439843961	0.020752819293762693	378	299	381	751	1152	270	231	126
ENSG00000164896	ENSG00000164896.20	Fas activated serine/threonine kinase [Source:HGNC Symbol;Acc:HGNC:24676]	FASTK	protein_coding	A0A090N8I0,A0A090N8Z7,Q14296	10922	5.8010238504985026	5.82903262931384	760.1812310695715	-0.4487414309087592	-0.46427941679379814	-0.40720374295129663	0.04328785387326027	0.04273719238854281	0.0033118995286204158	641	749	794	1543	2256	526	598	255
ENSG00000128604	ENSG00000128604.20	interferon regulatory factor 5 [Source:HGNC Symbol;Acc:HGNC:6120]	IRF5	protein_coding	A0A0G2USB5,B7Z1M2,C9JAU6,Q13568	3663	3.6187325279341875	3.6578929716908353	167.6685169195946	-0.553550680535191	-0.5032721280792055	-0.4072640473760034	0.04881404010448301	0.08050256904390596	0.03189906694479174	149	140	192	362	409	93	152	69
ENSG00000176393	ENSG00000176393.11	arginyl aminopeptidase [Source:HGNC Symbol;Acc:HGNC:10078]	RNPEP	protein_coding	Q9H4A4	6051	6.967998725577004	6.987460245910087	1699.8070176047731	-0.43499739390135744	-0.4402637680542149	-0.40739706725640346	0.021889952817095402	0.02292808094468104	1.568113556980839e-5	1428	1580	1902	3329	5118	1135	1202	692
ENSG00000107262	ENSG00000107262.25	BAG cochaperone 1 [Source:HGNC Symbol;Acc:HGNC:937]	BAG1	protein_coding	Q99933	573	5.812845865585596	5.843742178140693	768.669249159382	-0.5011934670053645	-0.47984008152833185	-0.40773590341137517	0.04217151221910833	0.052059499705428704	0.011872297167907404	583	650	940	1727	1958	417	656	345
ENSG00000148303	ENSG00000148303.17	ribosomal protein L7a [Source:HGNC Symbol;Acc:HGNC:10364]	RPL7A	protein_coding	P62424	6130	10.136084115126186	10.159069046022953	15329.240883059143	-0.45306092586198465	-0.452324782894353	-0.40802278336539294	0.030833399057676698	0.03918479695053922	9.715416040652216e-4	11977	13195	18944	31738	40674	11566	11110	5937
ENSG00000184990	ENSG00000184990.13	SIVA1 apoptosis inducing factor [Source:HGNC Symbol;Acc:HGNC:17712]	SIVA1	protein_coding	O15304	10572	5.3190513496956155	5.352621543730605	545.5036599388516	-0.45091786602470535	-0.47986474073478047	-0.4081765109947177	0.06137860193759204	0.0564504787435796	0.009991458661943783	443	457	709	1097	1709	361	417	181
ENSG00000120675	ENSG00000120675.6	DnaJ heat shock protein family (Hsp40) member C15 [Source:HGNC Symbol;Acc:HGNC:20325]	DNAJC15	protein_coding	Q9Y5T4	29103	4.508559920526917	4.534493392680624	309.1732514438904	-0.47389334323691906	-0.4610399699637766	-0.4082273738157715	0.0349907611919815	0.03973806752808062	0.0038759129431056223	274	276	327	649	807	195	260	124
ENSG00000118162	ENSG00000118162.14	kaptin, actin binding protein [Source:HGNC Symbol;Acc:HGNC:6404]	KPTN	protein_coding	Q9Y664	11133	3.372782669755604	3.415353046307989	141.36596445140177	-0.5223593267282736	-0.511576848144188	-0.40880682588660616	0.06213420518540088	0.08575758763575116	0.032768128352436955	119	135	165	280	361	112	100	49
ENSG00000164877	ENSG00000164877.19	MICAL like 2 [Source:HGNC Symbol;Acc:HGNC:29672]	MICALL2	protein_coding	Q6UWK3,Q8IY33	79778	5.482752175026677	5.508966223459662	608.6347424382399	-0.4508831938047992	-0.46091993154895805	-0.4088077445351348	0.03955230080686489	0.03744861395618171	0.0024566666562319322	506	476	776	1269	1719	405	475	232
ENSG00000100429	ENSG00000100429.18	histone deacetylase 10 [Source:HGNC Symbol;Acc:HGNC:18128]	HDAC10	protein_coding	Q969S8	83933	3.892861554604217	3.947818208747548	204.97005763015443	-0.5110600859397256	-0.5387199936124889	-0.4091119695459364	0.09055058770635219	0.10580409370010309	0.048769359798347255	188	184	257	379	565	170	139	59
ENSG00000172775	ENSG00000172775.17	proteasome activator subunit 3 interacting protein 1 [Source:HGNC Symbol;Acc:HGNC:29856]	FAM192A	protein_coding	A0A024R6T8,Q9GZU8	80011	6.014898889269352	6.044976757314737	883.4432393133053	-0.4663967536790372	-0.47324893946684315	-0.4094209122111164	0.04629655231026063	0.050602163897703153	0.006901551300550994	830	838	879	1763	2507	687	614	306
ENSG00000179294	NA	NA	C17orf96	protein_coding	NA	NA	4.027942432265832	4.07365675571392	224.12029888290965	-0.4903971427857641	-0.5228947956335029	-0.40967427248900357	0.08354433132528316	0.08562965791085991	0.036933942176134694	214	237	215	425	589	157	185	71
ENSG00000172062	ENSG00000172062.16	survival of motor neuron 1, telomeric [Source:HGNC Symbol;Acc:HGNC:11117]	SMN1	protein_coding	B4DP61,E7EQZ4,Q16637	6606	2.6548990588897197	2.7025642843615976	85.4617890966311	-0.5278587040689996	-0.5245480508583573	-0.4101609466301328	0.07170634121569416	0.08824219078054633	0.04327588131112817	65	84	93	196	236	58	58	34
ENSG00000105640	ENSG00000105640.13	ribosomal protein L18a [Source:HGNC Symbol;Acc:HGNC:10311]	RPL18A	protein_coding	Q02543	6142	9.115211290028679	9.136131886008757	7545.20293546934	-0.4491144021690013	-0.4486984006600943	-0.41037026605764715	0.02378889311805197	0.029903155845808948	2.2008843890414397e-4	6759	7040	8215	14248	22964	4534	5306	3333
ENSG00000100413	ENSG00000100413.17	RNA polymerase III subunit H [Source:HGNC Symbol;Acc:HGNC:30349]	POLR3H	protein_coding	A0A024R1P3,Q9Y535	171568	5.647874703186082	5.682117978626573	686.354350964571	-0.45100853026895493	-0.4859023195701357	-0.4104453849524255	0.06963827268275238	0.058246132286463026	0.012426891698624404	667	637	761	1226	2194	475	483	228
ENSG00000161618	ENSG00000161618.10	aldehyde dehydrogenase 16 family member A1 [Source:HGNC Symbol;Acc:HGNC:28114]	ALDH16A1	protein_coding	Q8IZ83	126133	4.807094100962837	4.84146823801455	383.04911879839267	-0.5115436919688996	-0.4942974999994848	-0.41053436809370675	0.049231614596265835	0.0593887838178697	0.01878701950458758	384	295	434	781	950	218	336	160
ENSG00000104823	ENSG00000104823.9	enoyl-CoA hydratase 1 [Source:HGNC Symbol;Acc:HGNC:3149]	ECH1	protein_coding	Q13011	1891	5.724553911402369	5.7640580021867995	726.1194562056429	-0.4898786688908854	-0.49536538954659204	-0.41102711363410643	0.0635378506073841	0.07288481468683736	0.01898080014981732	639	636	859	1465	2227	576	489	217
ENSG00000135486	ENSG00000135486.18	heterogeneous nuclear ribonucleoprotein A1 [Source:HGNC Symbol;Acc:HGNC:5031]	HNRNPA1	protein_coding	A0A024RAZ7,A0A024RB53,P09651	3178	9.371654030828253	9.396586127077823	9034.860401289547	-0.46757515973531993	-0.46031987065506513	-0.41162869436145005	0.033429499109754214	0.04249578789290867	0.0017084131194113844	7953	8659	9531	17741	26692	6875	5759	3455
ENSG00000110011	ENSG00000110011.13	DnaJ heat shock protein family (Hsp40) member C4 [Source:HGNC Symbol;Acc:HGNC:5271]	DNAJC4	protein_coding	J3KNJ8,Q6PIN0,Q86VG4,Q9NNZ3	3338	3.4927701461344256	3.536431365773602	153.92601461123863	-0.4514089481275025	-0.5292660258018427	-0.412453956404891	0.10356108449863051	0.07517166587103365	0.033890762686156935	160	149	147	297	472	88	107	62
ENSG00000148180	ENSG00000148180.19	gelsolin [Source:HGNC Symbol;Acc:HGNC:4620]	GSN	protein_coding	A0A0A0MS51,A0A0A0MT01,B7Z4U6,P06396	2934	8.526617105178966	8.549185669542526	5024.59025049826	-0.4660755726134286	-0.45913902854386873	-0.4126289249154777	0.02452958878046962	0.03093409049939158	9.591049182702273e-4	4304	4558	5694	9964	12351	3075	4191	2213
ENSG00000260539	NA	NA	RP11-252A24.7	lincRNA	NA	NA	3.650402074690737	3.6998137585086672	172.47246296092675	-0.4701925127631686	-0.5393674091483979	-0.413763780249851	0.11335142572759899	0.08902476719685862	0.042703542691203106	158	189	161	344	538	118	98	67
ENSG00000008128	ENSG00000008128.23	cyclin dependent kinase 11A [Source:HGNC Symbol;Acc:HGNC:1730]	CDK11A	protein_coding	Q4VBY6,Q5QPR3,Q9UQ88	728642	4.2218551033174165	4.268442714485069	257.11393893125756	-0.5176838327733972	-0.5364061222249681	-0.41406653316384345	0.08262195454940968	0.08790555680146682	0.04307940232299374	293	230	246	477	658	198	156	103
ENSG00000100028	ENSG00000100028.12	small nuclear ribonucleoprotein D3 polypeptide [Source:HGNC Symbol;Acc:HGNC:11160]	SNRPD3	protein_coding	P62318	6634	7.073029970006946	7.0957266997581385	1832.5821098728668	-0.4629344514303614	-0.4554426599130586	-0.41412825050832464	0.025775010674936056	0.030508365537614136	5.26866967072767e-4	1536	1533	2163	3852	4852	1378	1227	768
ENSG00000132017	ENSG00000132017.10	DDB1 and CUL4 associated factor 15 [Source:HGNC Symbol;Acc:HGNC:25095]	DCAF15	protein_coding	Q66K64	90379	4.875231239850564	4.927059966241349	406.1944325072212	-0.44674827300602343	-0.5406004496076702	-0.4141788354352659	0.15961910584277286	0.09392294759161932	0.04622327044119993	397	453	434	627	1268	281	269	133
ENSG00000114383	ENSG00000114383.10	tumor suppressor 2, mitochondrial calcium regulator [Source:HGNC Symbol;Acc:HGNC:17034]	TUSC2	protein_coding	O75896	11334	3.577355128203206	3.6206993873383495	163.44905105388733	-0.5378326248699346	-0.5229251231328559	-0.4148984083639755	0.06359007380560047	0.0878266486915641	0.03757721635770268	125	137	228	329	428	92	115	79
ENSG00000167106	ENSG00000167106.12	family with sequence similarity 102 member A [Source:HGNC Symbol;Acc:HGNC:31419]	FAM102A	protein_coding	Q5T9C2	399665	4.031499089832913	4.071565617249562	223.8755004983495	-0.4963581064785619	-0.5108893272335258	-0.41495227292998943	0.06505233614640188	0.0724993594373154	0.023768606535993705	211	205	239	451	648	106	183	98
ENSG00000166228	ENSG00000166228.9	pterin-4 alpha-carbinolamine dehydratase 1 [Source:HGNC Symbol;Acc:HGNC:8646]	PCBD1	protein_coding	P61457	5092	5.26095757879179	5.2869773867240815	522.0620101172265	-0.4524945546284908	-0.4708303848402551	-0.41505602119457724	0.03808371448601352	0.03304204919048003	0.0024049072590516226	485	503	536	999	1471	315	418	210
ENSG00000178802	ENSG00000178802.18	mannose phosphate isomerase [Source:HGNC Symbol;Acc:HGNC:7216]	MPI	protein_coding	B4DW50,F5GX71,H3BPB8,H3BPP3,P34949,Q8NHZ6	4351	5.004778400256336	5.0601545725044925	445.0620626052582	-0.5228543380994727	-0.5395085906517029	-0.415119051290644	0.08848794198563724	0.10307127523897718	0.04589397016717724	414	443	476	865	1346	376	268	125
ENSG00000102882	ENSG00000102882.12	mitogen-activated protein kinase 3 [Source:HGNC Symbol;Acc:HGNC:6877]	MAPK3	protein_coding	L7RXH5,P27361,Q9BWJ1	5595	5.328626483716237	5.359694004547569	549.1175758619852	-0.4558806210110094	-0.48729489646080604	-0.416496115454083	0.05844786251345433	0.04703956700405789	0.008795116738316637	518	557	578	961	1541	391	387	207
ENSG00000105173	ENSG00000105173.14	cyclin E1 [Source:HGNC Symbol;Acc:HGNC:1589]	CCNE1	protein_coding	A0A0G3DHS8,P24864,V5W5X2	898	4.05326737899381	4.080792469858073	225.1920712952446	-0.47974351369327367	-0.4695264549403029	-0.4170609539248043	0.035704876890838004	0.04318994019838014	0.003607123976143184	200	191	249	480	601	150	177	89
ENSG00000186187	ENSG00000186187.12	zinc and ring finger 1 [Source:HGNC Symbol;Acc:HGNC:18452]	ZNRF1	protein_coding	Q8ND25	84937	4.39892272757214	4.440193506030692	289.83607816623476	-0.46571000863614276	-0.5249525427238869	-0.4171911669485718	0.09609129451620847	0.07185045654712835	0.031063975091682634	296	314	259	519	810	177	201	123
ENSG00000104129	ENSG00000104129.10	DnaJ heat shock protein family (Hsp40) member C17 [Source:HGNC Symbol;Acc:HGNC:25556]	DNAJC17	protein_coding	Q9NVM6	55192	3.3523258376238174	3.4033518330793795	139.68901291438354	-0.5019191334635965	-0.5300471438322124	-0.41738610533342013	0.07646816148724239	0.08631424131035277	0.03113721166187682	108	135	156	319	420	105	91	45
ENSG00000143198	ENSG00000143198.13	microsomal glutathione S-transferase 3 [Source:HGNC Symbol;Acc:HGNC:7064]	MGST3	protein_coding	A0A024R8Z1,O14880	4259	6.854465649248301	6.878696403364323	1575.6313275109899	-0.4581652198432074	-0.46069466836491174	-0.41739094298849316	0.029781934135897883	0.03213288948333727	5.229910128379197e-4	1233	1371	1918	3317	4496	1147	1151	576
ENSG00000163170	ENSG00000163170.12	bolA family member 3 [Source:HGNC Symbol;Acc:HGNC:24415]	BOLA3	protein_coding	Q53S33,Q8N338	388962	5.015409348258972	5.0612959194059455	445.3076801395755	-0.47829366062531464	-0.5195862206948823	-0.4177645681029487	0.09253057438478163	0.07978821894056198	0.028659693264458035	363	460	511	863	1508	322	262	145
ENSG00000157326	ENSG00000157326.19	dehydrogenase/reductase 4 [Source:HGNC Symbol;Acc:HGNC:16985]	DHRS4	protein_coding	Q9BTZ2	10901	4.509258411695916	4.54155434887695	310.6122017436363	-0.5133010679998622	-0.48668767660342604	-0.41781072222282134	0.041786475873430914	0.05500729300752017	0.010939663517584089	273	243	382	655	790	239	207	126
ENSG00000091073	ENSG00000091073.19	deltex E3 ubiquitin ligase 2 [Source:HGNC Symbol;Acc:HGNC:15973]	DTX2	protein_coding	Q86UW9	113878	5.046283221522637	5.083071798466313	452.0852932375859	-0.4629096211409919	-0.4963879201476695	-0.41818523333964	0.06618384562353183	0.05770115982874665	0.011660055401858996	421	364	534	937	1510	312	288	155
ENSG00000142330	ENSG00000142330.20	calpain 10 [Source:HGNC Symbol;Acc:HGNC:1477]	CAPN10	protein_coding	Q9HC96	11132	4.323129046541773	4.37122716721407	275.09256915256435	-0.4919983937103156	-0.521510920420095	-0.4183832406955824	0.07790441696836738	0.08288669936523374	0.02759199594174813	233	230	344	588	861	214	173	84
ENSG00000128944	ENSG00000128944.13	kinetochore localized astrin (SPAG5) binding protein [Source:HGNC Symbol;Acc:HGNC:30767]	KNSTRN	protein_coding	Q9Y448	90417	4.772817559744979	4.8056086397183	372.8693461362707	-0.48630578871558133	-0.48394030528853327	-0.41905765339774936	0.04481643966136806	0.050810161864367376	0.0069949687740323155	301	296	462	837	1049	282	253	137
ENSG00000175467	ENSG00000175467.15	spliceosome associated factor 1, recruiter of U4/U6.U5 tri-snRNP [Source:HGNC Symbol;Acc:HGNC:10538]	SART1	protein_coding	O43290	9092	5.967488033650756	6.008767563797526	861.7291238129853	-0.5016825891074697	-0.5139785959942362	-0.41929605700766037	0.07091611625703073	0.07324006324379374	0.024014897978773875	876	858	843	1573	2423	693	527	304
ENSG00000121716	ENSG00000121716.20	paired immunoglobin like type 2 receptor beta [Source:HGNC Symbol;Acc:HGNC:18297]	PILRB	protein_coding	Q9UKJ0	29990	4.1596821726375	4.197836602208721	244.1751033217977	-0.5110686406102883	-0.5050688378121002	-0.4195246244199481	0.058726967616466605	0.06423042075739963	0.019337186151940772	234	194	226	616	673	142	192	101
ENSG00000156831	ENSG00000156831.8	NSE2 (MMS21) homolog, SMC5-SMC6 complex SUMO ligase [Source:HGNC Symbol;Acc:HGNC:26513]	NSMCE2	protein_coding	A0A024R9J6,E5RFJ1,Q96MF7	286053	3.98951305448047	4.04215375436108	218.3521552864415	-0.5033389665244216	-0.5345289521857782	-0.4199117296720891	0.08912649462985787	0.087776826972599	0.034685196063470126	166	194	254	530	716	161	128	71
ENSG00000114391	ENSG00000114391.13	ribosomal protein L24 [Source:HGNC Symbol;Acc:HGNC:10325]	RPL24	protein_coding	P83731,V9HW01	6152	9.439618247825205	9.46109083414108	9447.442280697116	-0.4569895326471782	-0.45453138432178297	-0.4199502895060036	0.02277057224347409	0.029555477537996113	5.451291367315776e-5	7822	8720	10856	18716	28153	6733	6743	3499
ENSG00000184076	ENSG00000184076.13	ubiquinol-cytochrome c reductase, complex III subunit X [Source:HGNC Symbol;Acc:HGNC:30863]	UQCR10	protein_coding	Q9UDW1	29796	6.273425034477141	6.2998825396804765	1054.9037301471471	-0.4718954711102281	-0.47338853837057104	-0.42026330191749484	0.031988165603695495	0.03412117419494603	0.001962193186597806	904	973	1228	2034	2777	698	900	382
ENSG00000142733	ENSG00000142733.17	mitogen-activated protein kinase kinase kinase 6 [Source:HGNC Symbol;Acc:HGNC:6858]	MAP3K6	protein_coding	O95382	9064	5.318187411096633	5.342538094828075	542.8069379409422	-0.460015369540955	-0.46991820631202086	-0.42034799933490874	0.03251580715791768	0.028997473987878743	0.0013875439269751158	488	524	593	1003	1463	354	403	230
ENSG00000189077	ENSG00000189077.11	transmembrane protein 120A [Source:HGNC Symbol;Acc:HGNC:21697]	TMEM120A	polymorphic_pseudogene	A0A087X266,Q9BXJ8	83862	4.2418777255550175	4.280451700724927	259.0582256886124	-0.5311111337010288	-0.5113639385656221	-0.42070644182495304	0.05032457402623607	0.06850595370343258	0.021626945246493275	227	262	273	511	640	211	172	96
ENSG00000140474	ENSG00000140474.14	unc-51 like kinase 3 [Source:HGNC Symbol;Acc:HGNC:19703]	ULK3	protein_coding	B4DDG2,B4DFS6,Q6PHR2	25989	4.792266026865043	4.843932305997727	382.9621870724135	-0.5323069411752849	-0.5361405289549535	-0.4217057410458439	0.070182895022322625	0.08787266351319357	0.03526325002898667	349	331	472	756	1018	263	346	103
ENSG00000079385	ENSG00000079385.22	CEA cell adhesion molecule 1 [Source:HGNC Symbol;Acc:HGNC:1814]	CEACAM1	protein_coding	P13688,Q3KRG8	634	4.721575573747188	4.753126332319167	359.76036861586454	-0.4668053691134882	-0.48981500652985893	-0.42175240678136	0.047229358896859024	0.0408070575820126	0.0051681262076300315	324	336	367	763	1109	191	280	147
ENSG00000102898	ENSG00000102898.12	nuclear transport factor 2 [Source:HGNC Symbol;Acc:HGNC:13722]	NUTF2	protein_coding	A0A024R6Y2,P61970	10204	6.963154505632709	6.998514592512885	1712.682394094574	-0.49732446228630134	-0.4984941739810075	-0.42184466386493097	0.05406780039214582	0.06071849126307433	0.012231507206200884	1672	1631	1825	3115	4709	1358	1206	562
ENSG00000167967	ENSG00000167967.16	E4F transcription factor 1 [Source:HGNC Symbol;Acc:HGNC:3121]	E4F1	protein_coding	Q66K89	1877	5.104782790761525	5.137805839883425	470.22478548244055	-0.4802534012060289	-0.4915013596739939	-0.42188837237978705	0.04885890644294667	0.05019137380909637	0.008034109147638921	459	353	567	948	1278	348	341	169
ENSG00000175334	ENSG00000175334.8	BAF nuclear assembly factor 1 [Source:HGNC Symbol;Acc:HGNC:17397]	BANF1	protein_coding	A0A024R5H0,O75531	8815	6.621399225982218	6.652845830915526	1346.4976186061438	-0.4823178276731365	-0.484188057465066	-0.42199369617602484	0.0448414911737955	0.04968559933761748	0.004951071993473771	1150	1208	1604	2666	4264	998	893	447
ENSG00000143995	ENSG00000143995.20	Meis homeobox 1 [Source:HGNC Symbol;Acc:HGNC:7000]	MEIS1	protein_coding	O00470	4211	4.095979777061594	4.132183312982279	233.88380411914056	-0.5606526419050424	-0.5038166851421696	-0.4221431985902516	0.03706517895982127	0.0699463563645972	0.019328313609271428	206	205	255	508	585	121	177	120
ENSG00000158042	ENSG00000158042.9	mitochondrial ribosomal protein L17 [Source:HGNC Symbol;Acc:HGNC:14053]	MRPL17	protein_coding	Q9NRX2	63875	6.41602594079261	6.436939576082164	1160.0588464780983	-0.45258104007894717	-0.4546303041510552	-0.42256587936136	0.020678154965348763	0.020890715100348647	2.0227667231179583e-5	969	964	1391	2419	3199	761	900	469
ENSG00000105705	ENSG00000105705.16	SURP and G-patch domain containing 1 [Source:HGNC Symbol;Acc:HGNC:18643]	SUGP1	protein_coding	A0A024R7N3,Q8IWZ8	57794	5.092184144176711	5.117375106658404	463.7885801819068	-0.464926024053383	-0.46849248475483857	-0.42267065940695264	0.03024068476319903	0.030244087284682263	7.990854198281819e-4	408	440	469	971	1293	334	317	186
ENSG00000168887	ENSG00000168887.11	chromosome 2 open reading frame 68 [Source:HGNC Symbol;Acc:HGNC:34353]	C2orf68	protein_coding	L7T9J5,Q2NKX9	388969	3.388522768606955	3.446902632987104	144.48646464786233	-0.5256584272302761	-0.5662184431378179	-0.42366726390360415	0.09223542124206802	0.0997629248610132	0.04840114515126835	126	162	154	268	378	108	111	42
ENSG00000184967	ENSG00000184967.7	nucleolar complex associated 4 homolog [Source:HGNC Symbol;Acc:HGNC:28461]	NOC4L	protein_coding	Q9BVI4	79050	4.415501436906711	4.446306105702931	290.2820707362825	-0.4581267035369465	-0.48881377045640867	-0.4240229323127096	0.044881459951335946	0.0370740940500502	0.003085014327518835	247	246	345	617	912	172	208	115
ENSG00000166902	ENSG00000166902.5	mitochondrial ribosomal protein L16 [Source:HGNC Symbol;Acc:HGNC:14476]	MRPL16	protein_coding	Q9NX20	54948	5.483642259896101	5.515343620482733	610.9696526238698	-0.48442443491749504	-0.48655961154202165	-0.4243372201741738	0.04481643966136806	0.04538556696173676	0.005074820190996041	478	490	752	1411	1837	441	380	239
ENSG00000160789	ENSG00000160789.20	lamin A/C [Source:HGNC Symbol;Acc:HGNC:6636]	LMNA	protein_coding	P02545,Q5TCI8	4000	9.20387190295415	9.226505644665078	8029.302312770031	-0.4676942919537525	-0.46173698438506916	-0.42441573008485683	0.023061044935978367	0.0301582961781335	1.1833018513818396e-4	6984	7421	8655	16309	24389	5812	5221	3097
ENSG00000130758	ENSG00000130758.8	mitogen-activated protein kinase kinase kinase 10 [Source:HGNC Symbol;Acc:HGNC:6849]	MAP3K10	protein_coding	Q02779	4294	4.049092979474463	4.084670662538541	225.91675519706934	-0.5069261244247263	-0.502674481261591	-0.4244568250276138	0.04907091788004747	0.060660050453476264	0.013654543139707853	173	210	280	464	617	121	178	101
ENSG00000154222	ENSG00000154222.14	coiled-coil and C2 domain containing 1B [Source:HGNC Symbol;Acc:HGNC:29386]	CC2D1B	protein_coding	Q5T0F9	200014	5.782662308284878	5.821231922191476	755.5510968342119	-0.49692808751513057	-0.5048342777081614	-0.4244599336550124	0.058296285627288356	0.062355055057537814	0.012963117349901278	707	637	869	1546	2427	577	463	245
ENSG00000175581	ENSG00000175581.14	mitochondrial ribosomal protein L48 [Source:HGNC Symbol;Acc:HGNC:16653]	MRPL48	protein_coding	F5H8D0,Q96GC5	51642	4.608774285042319	4.6509075897754935	334.8907716763455	-0.5325964494587443	-0.5186753606878917	-0.4247591852008669	0.051892891607308284	0.0691871344077563	0.020727006322754385	273	280	437	697	878	276	217	116
ENSG00000104859	ENSG00000104859.15	CLK4 associating serine/arginine rich protein [Source:HGNC Symbol;Acc:HGNC:17731]	CLASRP	protein_coding	A0A0A0MQS2,Q8N2M8	11129	4.852552365895908	4.8985142379349345	398.3302101773288	-0.46004237082112004	-0.5344664208929069	-0.4247852957545187	0.1110248844994489	0.07519797842961667	0.031229264879633425	430	418	349	717	1173	266	282	139
ENSG00000102890	ENSG00000102890.16	engulfment and cell motility 3 [Source:HGNC Symbol;Acc:HGNC:17289]	ELMO3	protein_coding	Q96BJ8	79767	5.383610553143754	5.419243499523261	571.078784382989	-0.47306763644466604	-0.4953415400161382	-0.4247954443817759	0.05457624707881955	0.05258688421674253	0.006976903655831844	477	474	690	1252	1872	391	401	183
ENSG00000131584	ENSG00000131584.19	ArfGAP with coiled-coil, ankyrin repeat and PH domains 3 [Source:HGNC Symbol;Acc:HGNC:16754]	ACAP3	protein_coding	Q8WTZ1,Q96P50	116983	6.288218850492679	6.3242140003469896	1073.3636380688565	-0.5388173777535619	-0.5094559195666396	-0.4249785422791077	0.04147254375620982	0.05549840005307479	0.014670523444613169	947	902	1255	2290	2607	548	996	455
ENSG00000112559	ENSG00000112559.14	MyoD family inhibitor [Source:HGNC Symbol;Acc:HGNC:6967]	MDFI	protein_coding	A0A024RCY2,B1AKB6,Q99750	4188	6.541350396295149	6.5675880586036826	1270.113810927439	-0.4855277080010867	-0.47382378709697903	-0.42503639122518894	0.03024068476319903	0.03398445432883604	0.0012840014138575154	1069	1136	1413	2709	3750	885	744	564
ENSG00000174720	ENSG00000174720.16	La ribonucleoprotein 7, transcriptional regulator [Source:HGNC Symbol;Acc:HGNC:24912]	LARP7	protein_coding	Q4G0J3	51574	5.535306947867023	5.560592134233354	631.1147722685063	-0.4524043662117544	-0.4749830805348088	-0.4251373009919916	0.031798231890609006	0.026446559176969725	5.284873775055885e-4	575	585	707	1186	1867	411	469	240
ENSG00000185000	ENSG00000185000.12	diacylglycerol O-acyltransferase 1 [Source:HGNC Symbol;Acc:HGNC:2843]	DGAT1	protein_coding	O75907	8694	4.600672931163258	4.633957123412278	330.889959140214	-0.45363304861785725	-0.4965137097630995	-0.4255976822990773	0.051951352274906555	0.041686588200855	0.004635268648562188	277	333	357	667	1023	218	241	115
ENSG00000133142	ENSG00000133142.17	transcription elongation factor A like 4 [Source:HGNC Symbol;Acc:HGNC:26121]	TCEAL4	protein_coding	Q96EI5	79921	5.951824279627592	5.994010602680034	854.1507150345703	-0.5417537941937195	-0.5326571191868993	-0.42599125541442706	0.06704265593081034	0.06832504948800952	0.02742511722072633	867	878	846	1500	1799	581	712	342
ENSG00000136942	ENSG00000136942.15	ribosomal protein L35 [Source:HGNC Symbol;Acc:HGNC:10344]	RPL35	protein_coding	P42766	11224	9.328331792156789	9.34871889664473	8740.734159355843	-0.4562024580259796	-0.45837313583004213	-0.4269497224896465	0.018396535634939884	0.022592252382665032	2.108130771621905e-6	7280	7801	10473	17089	25918	5701	6431	3462
ENSG00000179431	ENSG00000179431.7	four-jointed box kinase 1 [Source:HGNC Symbol;Acc:HGNC:17166]	FJX1	protein_coding	Q86VR8	24147	6.320749203241917	6.351345387993412	1093.693380674293	-0.5078818574584021	-0.4935459501685845	-0.4275542668911026	0.0352262555626849	0.04168869027281169	0.005874072195725424	809	1010	1322	2371	2867	587	856	516
ENSG00000176092	ENSG00000176092.15	crystallin beta-gamma domain containing 2 [Source:HGNC Symbol;Acc:HGNC:17295]	AIM1L	protein_coding	Q8N1P7,Q9NWG5	55057	6.162879979078705	6.21823307043974	998.2488090031466	-0.6407568430780072	-0.5693945154851685	-0.42793451072633104	0.05325906028228096	0.09060279331291189	0.0459554440892413	875	989	1071	2103	2296	413	793	541
ENSG00000198034	ENSG00000198034.11	ribosomal protein S4 X-linked [Source:HGNC Symbol;Acc:HGNC:10424]	RPS4X	protein_coding	B2R491,P62701	6191	10.510300541469373	10.531637934765758	19848.54908470867	-0.4639769649868667	-0.4614783933480873	-0.428060557048174	0.020338090378169978	0.026486977554186227	2.4590848282363515e-5	18019	17744	21851	38953	54445	14383	14732	7481
ENSG00000007866	ENSG00000007866.21	TEA domain transcription factor 3 [Source:HGNC Symbol;Acc:HGNC:11716]	TEAD3	protein_coding	Q99594	7005	5.283963971738472	5.333405417625164	539.3918888508847	-0.5125177086379623	-0.5487414051192027	-0.4290371559500992	0.09332587701985053	0.08261676414272219	0.03639588051381514	590	563	497	924	1353	416	376	187
ENSG00000146067	ENSG00000146067.16	family with sequence similarity 193 member B [Source:HGNC Symbol;Acc:HGNC:25524]	FAM193B	protein_coding	Q6IPW0,Q96PV7	54540	5.005633783923275	5.042246402296868	439.4141316663585	-0.4710531435954025	-0.5025722891576392	-0.4297830940444413	0.05397208676777675	0.050248426593010855	0.0063348323971880085	346	416	516	929	1388	292	331	139
ENSG00000117697	ENSG00000117697.15	NSL1 component of MIS12 kinetochore complex [Source:HGNC Symbol;Acc:HGNC:24548]	NSL1	protein_coding	Q53FM2,Q5SY74,Q96IY1	25936	4.235037684862595	4.269367142262239	256.8755091066227	-0.49659596546469514	-0.5007315082899744	-0.4301720736955298	0.04783927286731553	0.053403326924794395	0.00823257244270273	233	230	263	567	772	162	151	118
ENSG00000146054	ENSG00000146054.18	tripartite motif containing 7 [Source:HGNC Symbol;Acc:HGNC:16278]	TRIM7	protein_coding	Q9C029	81786	5.403422941889511	5.4424005695621265	581.2894646026631	-0.5235352496485933	-0.5185618872547909	-0.4307000675773014	0.05370642490580032	0.058550772945671736	0.01596763070461577	401	522	760	1294	1568	303	483	248
ENSG00000159921	ENSG00000159921.17	glucosamine (UDP-N-acetyl)-2-epimerase/N-acetylmannosamine kinase [Source:HGNC Symbol;Acc:HGNC:23657]	GNE	protein_coding	Q9Y223	10020	4.180920547222669	4.217885184735747	248.03641443246485	-0.5965875187631342	-0.513894911443701	-0.43182534124544436	0.03704446038523235	0.06342811529014637	0.018611101033155233	184	212	293	598	569	161	177	119
ENSG00000100650	ENSG00000100650.16	serine and arginine rich splicing factor 5 [Source:HGNC Symbol;Acc:HGNC:10787]	SRSF5	protein_coding	A0A024R6D8,Q13243,Q86U32	6430	7.183246007366478	7.211081882639736	1984.451892928147	-0.48573325305546866	-0.4838915641147325	-0.43275052218195115	0.031314763826849265	0.0358048766230989	0.0012840014138575154	1645	1909	2256	3937	5786	1506	1309	716
ENSG00000187630	ENSG00000187630.17	dehydrogenase/reductase 4 like 2 [Source:HGNC Symbol;Acc:HGNC:19731]	DHRS4L2	protein_coding	D5KJA1,D5KJA2,F6VUV4,Q6PKH6	317749	3.6659811973474654	3.7089509784932866	173.42036794684708	-0.5014477860698323	-0.5262775288849597	-0.43342722609706913	0.058222381706607367	0.06719320266166824	0.014980282139610026	163	148	202	353	492	132	116	58
ENSG00000101439	ENSG00000101439.9	cystatin C [Source:HGNC Symbol;Acc:HGNC:2475]	CST3	protein_coding	A0A0K0K1J1,P01034	1471	7.478103381460714	7.509586618844831	2442.592653786797	-0.514059402827263	-0.5003560775077521	-0.43377465258016074	0.03447276978365466	0.04318994019838014	0.0056505661910817625	1951	2175	2990	5114	5898	1440	2233	950
ENSG00000171700	ENSG00000171700.14	regulator of G protein signaling 19 [Source:HGNC Symbol;Acc:HGNC:13735]	RGS19	protein_coding	B4DP94,P49795	10287	4.245915041419715	4.288938030755565	259.8665908950118	-0.48943704712826264	-0.5237450812570407	-0.4338646521791759	0.06404992536403731	0.06257418329042426	0.013934310697600193	247	219	281	571	820	192	159	87
ENSG00000254093	ENSG00000254093.9	PIN2 (TERF1) interacting telomerase inhibitor 1 [Source:HGNC Symbol;Acc:HGNC:30046]	PINX1	protein_coding	Q96BK5	54984	4.955677636258334	4.987174622157974	423.1404809882157	-0.4651311222138981	-0.49856029673604796	-0.43394127555013523	0.04481643966136806	0.034180142099484265	0.0025780242311846877	372	377	492	859	1387	266	277	161
ENSG00000185340	ENSG00000185340.15	growth arrest specific 2 like 1 [Source:HGNC Symbol;Acc:HGNC:16955]	GAS2L1	protein_coding	A0A5E8,Q99501	10634	5.719814319687627	5.761101580414544	724.8944029949325	-0.48404653371208306	-0.5223337427240444	-0.43418583196162325	0.07356650374204161	0.06156917179943472	0.01574706050517064	735	704	718	1379	2513	419	511	246
ENSG00000167508	ENSG00000167508.12	mevalonate diphosphate decarboxylase [Source:HGNC Symbol;Acc:HGNC:7529]	MVD	protein_coding	P53602	4597	6.6184536685406545	6.673858314071631	1365.6030237465636	-0.5854164158328321	-0.5542292017669267	-0.434288114346379	0.0715677809080092	0.0970601426138448	0.03531603783975031	1213	1262	1575	2843	4286	1163	743	391
ENSG00000125170	ENSG00000125170.11	docking protein 4 [Source:HGNC Symbol;Acc:HGNC:19868]	DOK4	protein_coding	A0A024R6S2,H3BQ19,Q8TEW6	55715	4.95007631260705	4.977546299711564	420.6133540147326	-0.4878483716173206	-0.48061770102022405	-0.4343353715579269	0.027593783100072954	0.031526717639528065	8.064343218022684e-4	362	368	466	909	1148	317	286	161
ENSG00000221926	ENSG00000221926.13	tripartite motif containing 16 [Source:HGNC Symbol;Acc:HGNC:17241]	TRIM16	protein_coding	B3KP96,O95361	10626	6.685008559393447	6.715003210306385	1408.12169482423	-0.5236523131115115	-0.4995612946668642	-0.4343376687808362	0.030292653940794806	0.03698569194844579	0.004819439196103984	1118	1320	1583	3066	3188	836	1185	635
ENSG00000178188	ENSG00000178188.14	SH2B adaptor protein 1 [Source:HGNC Symbol;Acc:HGNC:30417]	SH2B1	protein_coding	A0A024QZ92,A0A024QZC2,A0A024QZD2,B3KNV5,B4DLN5,Q9NRF2	25970	5.097388745176858	5.135343945494891	469.54227887005334	-0.46065537179925226	-0.5192138710191188	-0.43459548081732446	0.07796165897956585	0.053168680935851316	0.012486161164695142	470	466	504	803	1450	312	318	168
ENSG00000089009	ENSG00000089009.15	ribosomal protein L6 [Source:HGNC Symbol;Acc:HGNC:10362]	RPL6	protein_coding	A0A024RBK3,Q02878,Q8TBK5	6128	10.106143437410346	10.12920446309064	15011.737147591368	-0.4718975257776983	-0.47062915702564	-0.43519127647564404	0.021843064513145192	0.028670341276185406	4.996228115726499e-5	11866	13570	18065	30839	46418	10123	10052	5894
ENSG00000160917	ENSG00000160917.15	cleavage and polyadenylation specific factor 4 [Source:HGNC Symbol;Acc:HGNC:2327]	CPSF4	protein_coding	B7Z7B0,O95639	10898	4.434109014733173	4.479030404030117	297.0978103244302	-0.49416270459631007	-0.5343836013144437	-0.4354756344750857	0.07303000855597133	0.06801203212058884	0.019738800136145096	284	272	351	546	873	232	185	97
ENSG00000131462	ENSG00000131462.8	tubulin gamma 1 [Source:HGNC Symbol;Acc:HGNC:12417]	TUBG1	protein_coding	P23258	7283	6.421773639978228	6.460158698334747	1178.7332883222887	-0.5037183663603101	-0.5176805783875245	-0.4357393384105392	0.058296285627288356	0.058673300490474666	0.012321372165326576	1154	1184	1238	2082	3428	907	750	406
ENSG00000198753	ENSG00000198753.12	plexin B3 [Source:HGNC Symbol;Acc:HGNC:9105]	PLXNB3	protein_coding	A8K920,Q9ULL4	5365	4.519557773921295	4.55478324850621	313.9299249506885	-0.5333636216153678	-0.5177299712665335	-0.4361840549151764	0.04569729884683398	0.052137853492962766	0.01332062835721946	324	289	281	665	762	204	229	139
ENSG00000136717	ENSG00000136717.15	bridging integrator 1 [Source:HGNC Symbol;Acc:HGNC:1052]	BIN1	protein_coding	A0A024RAE9,A0A024RAF0,A0A024RAF1,A0A024RAF6,A0A024RAG8,A0A024RAG9,A0A024RAI4,A0A024RAI5,A0A024RAI6,A0A024RAJ2,A0A024RAJ3,B7Z2Z2,B7Z6Y2,O00499,Q9BTH3	274	3.645931604402059	3.6984395502566474	172.72779586617435	-0.4959770416081806	-0.5755463193694744	-0.43619356110001156	0.11595425953349577	0.0843146855818612	0.04237454883979288	197	173	167	291	460	120	115	64
ENSG00000204316	ENSG00000204316.13	mitochondrial ribosomal protein L38 [Source:HGNC Symbol;Acc:HGNC:14033]	MRPL38	protein_coding	Q96DV4	64978	5.414242927671381	5.459612705860051	587.623368199404	-0.5017582267554155	-0.5295075156862239	-0.4365275063345945	0.07005858488072139	0.06987527008821459	0.01807246076341404	571	552	630	1143	1861	437	401	168
ENSG00000160948	ENSG00000160948.14	VPS28 subunit of ESCRT-I [Source:HGNC Symbol;Acc:HGNC:18178]	VPS28	protein_coding	A0A0S2Z5H5,Q548N1,Q9UK41	51160	5.213392902918019	5.2503886228076455	508.05428105845004	-0.4769682810818347	-0.5116676210150882	-0.436910841007346	0.05701908697583687	0.048767502377349	0.007023740880671965	467	427	626	993	1641	351	338	169
ENSG00000181991	ENSG00000181991.16	mitochondrial ribosomal protein S11 [Source:HGNC Symbol;Acc:HGNC:14050]	MRPS11	protein_coding	P82912	64963	5.235684538886121	5.265373636027236	513.7556412053195	-0.476532006062089	-0.4922874024945416	-0.4371380543739325	0.03436582715916211	0.03284941329059695	0.0012548547330211467	450	443	626	1015	1467	369	372	181
ENSG00000169599	ENSG00000169599.13	NFU1 iron-sulfur cluster scaffold [Source:HGNC Symbol;Acc:HGNC:16287]	NFU1	protein_coding	Q9UMS0	27247	4.733525515700021	4.794529112339682	369.6119816435685	-0.551086575512582	-0.5682198726775417	-0.43714207405845623	0.08372302356538569	0.09621678167457152	0.04123802070492449	282	395	401	821	1142	303	209	107
ENSG00000108298	ENSG00000108298.11	ribosomal protein L19 [Source:HGNC Symbol;Acc:HGNC:10312]	RPL19	protein_coding	J3KTE4,P84098	6143	10.11299018383789	10.13859913307712	15113.300457487883	-0.48327449007761025	-0.4815815370220741	-0.43760703186557937	0.02614308969251473	0.03304204919048003	4.6543097311634447e-4	13913	13998	17058	27959	43274	11132	10187	5691
ENSG00000162384	ENSG00000162384.14	CXXC motif containing zinc binding protein [Source:HGNC Symbol;Acc:HGNC:26059]	C1orf123	protein_coding	Q9NWV4	54987	4.54112975582176	4.571193078788744	317.03267750834345	-0.48615145421181283	-0.49372348411470746	-0.43778965673237424	0.03711197167242481	0.03652190454147086	0.0024575053897807142	304	245	363	673	907	207	210	136
ENSG00000178980	ENSG00000178980.15	selenoprotein W [Source:HGNC Symbol;Acc:HGNC:10752]	SEPW1	protein_coding	P63302	6415	7.78388675071339	7.810351045616008	3007.9352281861857	-0.4791167082183335	-0.4869020594313188	-0.43802626252809923	0.027928773229036235	0.029903155845808948	4.91377874308115e-4	2838	2869	3239	5545	9097	1972	2233	1088
ENSG00000166965	ENSG00000166965.12	RCC1 domain containing 1 [Source:HGNC Symbol;Acc:HGNC:30457]	RCCD1	protein_coding	A0A024RC72,A6NED2	91433	3.7883288666778845	3.8283540065896076	188.99399891727364	-0.5822550311343611	-0.5306994613060413	-0.43810532251053264	0.042599478687011076	0.06629959408435408	0.019977679513386706	180	173	198	391	431	147	139	70
ENSG00000241468	ENSG00000241468.8	ATP synthase membrane subunit f [Source:HGNC Symbol;Acc:HGNC:848]	ATP5J2	protein_coding	P56134	9551	6.868330955824837	6.898136735930113	1597.460293717606	-0.4939949983403283	-0.4976946410012672	-0.43861218205903163	0.03495124688686764	0.036094914308259805	0.0025221639082694705	1176	1288	2091	3643	4086	1105	1148	664
ENSG00000130204	ENSG00000130204.13	translocase of outer mitochondrial membrane 40 [Source:HGNC Symbol;Acc:HGNC:18001]	TOMM40	protein_coding	O96008	10452	6.804029819868974	6.832264647881086	1525.865077987506	-0.48294860524028327	-0.49050460101456583	-0.4389458440640691	0.031798231890609006	0.03235629248803816	0.001037204280277812	1446	1411	1659	2892	4628	1092	1016	553
ENSG00000152240	ENSG00000152240.13	HAUS augmin like complex subunit 1 [Source:HGNC Symbol;Acc:HGNC:25174]	HAUS1	protein_coding	Q96CS2	115106	3.9960524803589648	4.057718904381532	220.71868015391556	-0.5253358546769807	-0.5741584959382976	-0.4390107816681099	0.10826236957067413	0.09074113402257238	0.040514788721759135	170	207	262	517	779	149	112	76
ENSG00000123349	ENSG00000123349.14	prefoldin subunit 5 [Source:HGNC Symbol;Acc:HGNC:8869]	PFDN5	protein_coding	Q99471	5204	7.175730202557589	7.216326714370955	1992.298223812317	-0.5196148371682328	-0.5316515394417632	-0.4396769675208756	0.0597431267112688	0.06110360058031655	0.015251084100859937	1358	1566	2824	4652	4722	1270	1547	843
ENSG00000197958	ENSG00000197958.13	ribosomal protein L12 [Source:HGNC Symbol;Acc:HGNC:10302]	RPL12	protein_coding	P30050	6136	9.143922892099182	9.174786038060198	7746.229813781349	-0.5019684128340064	-0.5000719688646185	-0.44003603083532694	0.03704446038523235	0.04318994019838014	0.002530406971305801	6923	7857	8378	14281	23148	5573	5511	2599
ENSG00000198804	ENSG00000198804.2	mitochondrially encoded cytochrome c oxidase I [Source:HGNC Symbol;Acc:HGNC:7419]	MT-CO1	protein_coding	P00395,U5YWV7	4512	13.136820711514936	13.193662675010673	125589.24553337417	-0.5637555187231325	-0.5603891869791958	-0.44068853491353405	0.09396617797295832	0.11025009772645745	0.03943790908059276	125571	143958	114774	218213	368659	100269	79614	37288
ENSG00000115204	ENSG00000115204.15	mitochondrial inner membrane protein MPV17 [Source:HGNC Symbol;Acc:HGNC:7224]	MPV17	protein_coding	A0A0S2Z3Z9,P39210	4358	5.378697783618737	5.416980941892823	571.2267840636414	-0.48509497725002126	-0.5234829965636763	-0.4413814898676159	0.061991317106549405	0.052059499705428704	0.010875031368012779	549	598	591	1004	1612	409	412	193
ENSG00000198089	ENSG00000198089.16	SFI1 centrin binding protein [Source:HGNC Symbol;Acc:HGNC:29064]	SFI1	protein_coding	A8K8P3	9814	3.884948378575708	3.9207858259469797	201.16961343592624	-0.48694777890754454	-0.5152417570638533	-0.4414080481387325	0.04587633242039262	0.04564184794104545	0.005124681169254781	182	169	242	412	584	140	137	74
ENSG00000089220	ENSG00000089220.5	phosphatidylethanolamine binding protein 1 [Source:HGNC Symbol;Acc:HGNC:8630]	PEBP1	protein_coding	D9IAI1,P30086	5037	7.795444449251374	7.81953271845722	3028.416698406636	-0.4901568677725862	-0.4840374227936207	-0.44272889734308496	0.019735523513066074	0.02282921736065951	1.4661580864875698e-4	2527	2650	3574	6323	7441	1965	2501	1228
ENSG00000204856	ENSG00000204856.12	family with sequence similarity 216 member A [Source:HGNC Symbol;Acc:HGNC:30180]	FAM216A	protein_coding	Q8WUB2	29902	3.420318033738657	3.472948467787301	147.43024244286664	-0.55758652814529	-0.5785776227960203	-0.4428782951098616	0.0802158487789381	0.08083971447335099	0.039848322494403135	151	119	193	261	364	81	126	57
ENSG00000160124	ENSG00000160124.9	coiled-coil domain containing 58 [Source:HGNC Symbol;Acc:HGNC:31136]	CCDC58	protein_coding	C9JQ41,Q4VC31	131076	4.417885168434929	4.452340386702444	291.5805797111516	-0.5073710005482125	-0.5079955550467441	-0.44336894615625944	0.04099512573562495	0.04318994019838014	0.004950764888561189	222	244	358	679	854	164	210	127
ENSG00000176454	ENSG00000176454.14	lysophosphatidylcholine acyltransferase 4 [Source:HGNC Symbol;Acc:HGNC:30059]	LPCAT4	protein_coding	Q643R3	254531	5.983018148909203	6.00518529012064	859.7351685197565	-0.47134403643051476	-0.4746015492974447	-0.44348041913225894	0.017432553949064452	0.016999291458540147	4.068074743053822e-6	732	823	904	1786	2386	564	629	355
ENSG00000269958	ENSG00000269958.1	novel transcript, sense intronic to KLC1	RP11-73M18.8	sense_intronic	NA	NA	3.558606993790569	3.6064371432140323	161.33260239268049	-0.5499183981820585	-0.5441972659808505	-0.4434879347990642	0.06213420518540088	0.07403541328384276	0.02349178109763727	110	149	191	401	467	98	100	72
ENSG00000160404	ENSG00000160404.18	torsin family 2 member A [Source:HGNC Symbol;Acc:HGNC:11996]	TOR2A	protein_coding	Q5JU69,Q8N2E6	27433	3.5801587505368846	3.632136031927053	164.36718053589408	-0.5302500785085958	-0.5569828519595118	-0.4435039154817398	0.06505233614640188	0.07826994432898474	0.024014897978773875	145	173	170	334	445	124	121	49
ENSG00000104852	ENSG00000104852.15	small nuclear ribonucleoprotein U1 subunit 70 [Source:HGNC Symbol;Acc:HGNC:11150]	SNRNP70	protein_coding	A0A024QZD5,P08621,Q9UFS1	6625	7.760198819630623	7.784437564132022	2955.2835666004767	-0.4752253818824373	-0.4840737793944888	-0.4438480404981348	0.021497726296372116	0.023032173111641217	1.1115959136576847e-4	2913	2666	3151	5538	8595	1877	2104	1215
ENSG00000166797	ENSG00000166797.11	cytosolic iron-sulfur assembly component 2A [Source:HGNC Symbol;Acc:HGNC:26235]	FAM96A	protein_coding	Q9H5X1	84191	4.999447306599817	5.043044092349703	440.4411956354666	-0.5615628714047175	-0.5428233298339981	-0.44424353051552185	0.05370642490580032	0.06234690288636902	0.019353467280917306	278	436	526	1065	1131	248	314	208
ENSG00000175416	ENSG00000175416.15	clathrin light chain B [Source:HGNC Symbol;Acc:HGNC:2091]	CLTB	protein_coding	A0A024R7S3,P09497	1212	9.103781425382252	9.13734142142216	7544.227274367773	-0.5106411610975293	-0.5080962125246294	-0.444475425603155	0.0417403965206834	0.05017629728434853	0.004049051459638068	5683	6228	9613	17303	22274	5705	4826	2666
ENSG00000198720	ENSG00000198720.13	ankyrin repeat domain 13B [Source:HGNC Symbol;Acc:HGNC:26363]	ANKRD13B	protein_coding	A0A024QZ29,B3KS27,Q86YJ7	124930	3.408780599674852	3.470146958720862	146.83398611625122	-0.4582574185495614	-0.6010931569997965	-0.44483986109821183	0.1651529360650844	0.08342869850048967	0.04553314794436031	165	141	158	250	480	80	96	53
ENSG00000143811	ENSG00000143811.19	pyrroline-5-carboxylate reductase 2 [Source:HGNC Symbol;Acc:HGNC:30262]	PYCR2	protein_coding	A0A087WTV6,A0A0S2Z5U6,Q96C36	29920	5.974212083891479	5.999697367381774	855.9482338752825	-0.48042684725640233	-0.4840748988114427	-0.4450759252209446	0.021497726296372116	0.022600352834695553	5.570810135950915e-5	688	770	989	1849	2374	587	665	310
ENSG00000166140	ENSG00000166140.17	zinc finger FYVE-type containing 19 [Source:HGNC Symbol;Acc:HGNC:20758]	ZFYVE19	protein_coding	Q96K21	84936	4.648080297496377	4.688799771061896	343.6443979722695	-0.49367316921913695	-0.5282375267507363	-0.4459711084888489	0.05816712059121744	0.05198172374436743	0.009339322360402046	290	340	382	707	1092	249	205	119
ENSG00000143543	ENSG00000143543.15	jumping translocation breakpoint [Source:HGNC Symbol;Acc:HGNC:6201]	JTB	protein_coding	O76095	10899	6.467693571840092	6.491696048473936	1204.8808211803146	-0.4776997972781197	-0.4835975496838395	-0.4461998471299006	0.019528446635357265	0.019186723892161098	1.912406014262981e-5	990	1130	1380	2459	3502	727	947	470
ENSG00000162729	ENSG00000162729.14	immunoglobulin superfamily member 8 [Source:HGNC Symbol;Acc:HGNC:17813]	IGSF8	protein_coding	Q969P0	93185	5.092399495814523	5.130211608883096	467.8488151931359	-0.49246682319751345	-0.5251518381494248	-0.4469005480577604	0.051652750132364526	0.04707723511999196	0.007750951622986355	492	430	465	901	1301	330	351	156
ENSG00000111348	ENSG00000111348.9	Rho GDP dissociation inhibitor beta [Source:HGNC Symbol;Acc:HGNC:679]	ARHGDIB	protein_coding	A0A024RAS5,P52566	397	6.811586299840528	6.8513270210070765	1546.599102851761	-0.5071938581259643	-0.5299951609447183	-0.4471957075201487	0.059115081620686585	0.05695675737008515	0.011335898141060027	1584	1609	1469	2771	4451	1128	1046	532
ENSG00000226950	ENSG00000226950.7	differentiation antagonizing non-protein coding RNA [Source:HGNC Symbol;Acc:HGNC:28964]	DANCR	processed_transcript	NA	57291	4.726160330829636	4.767765766403742	363.0236058779662	-0.5079502234275928	-0.5281012971220268	-0.44746971365843874	0.049581469454017334	0.054000366512901354	0.008467425698360885	331	329	395	775	1099	280	231	115
ENSG00000172366	ENSG00000172366.20	MAPK regulated corepressor interacting protein 2 [Source:HGNC Symbol;Acc:HGNC:14142]	FAM195A	protein_coding	Q9BUT9	84331	4.046341951004769	4.106522887728349	228.6889805917024	-0.5393760433235756	-0.5833690645712167	-0.4479141598694262	0.09184107615167841	0.0843146855818612	0.03757721635770268	160	184	341	514	698	113	176	87
ENSG00000142684	ENSG00000142684.9	zinc finger protein 593 [Source:HGNC Symbol;Acc:HGNC:30943]	ZNF593	protein_coding	O00488	51042	4.754961795683459	4.79425696214367	370.1013248865138	-0.5390076222266299	-0.5274493510220578	-0.44857617282782525	0.04194679953542779	0.050602163897703153	0.00917075517986906	276	339	472	791	929	271	291	125
ENSG00000163159	ENSG00000163159.14	vacuolar protein sorting 72 homolog [Source:HGNC Symbol;Acc:HGNC:11644]	VPS72	protein_coding	Q15906	6944	5.051993969235415	5.101806196400883	458.4617004803843	-0.5292834312629487	-0.5547881733778822	-0.4485959298254283	0.07047383156111119	0.07210823608750616	0.022598912199968717	449	460	481	859	1351	369	268	146
ENSG00000133275	ENSG00000133275.16	casein kinase 1 gamma 2 [Source:HGNC Symbol;Acc:HGNC:2455]	CSNK1G2	protein_coding	P78368	1455	6.596902817713615	6.622063077806736	1318.8331702043272	-0.48016962736214314	-0.4905000412807473	-0.44887599538322176	0.021264036846068313	0.020252826284877946	4.501975255438214e-5	1186	1220	1492	2542	4055	846	923	507
ENSG00000101546	ENSG00000101546.13	ribosome binding factor A [Source:HGNC Symbol;Acc:HGNC:26120]	RBFA	protein_coding	Q8N0V3	79863	4.294023363728181	4.334028596727129	268.5761726884692	-0.5254036055113925	-0.5295936037851378	-0.4489672038807874	0.0439537198741348	0.0542982732987475	0.009000038795764956	238	249	306	548	746	213	163	96
ENSG00000166136	ENSG00000166136.16	NADH:ubiquinone oxidoreductase subunit B8 [Source:HGNC Symbol;Acc:HGNC:7703]	NDUFB8	protein_coding	O95169	4714	6.417109345529722	6.455257040761278	1173.8551657437733	-0.5204551494458909	-0.5227277737980605	-0.4494515747997444	0.04610620749602807	0.05175780430598638	0.006738984945348013	988	1146	1365	2315	3665	888	742	376
ENSG00000146828	ENSG00000146828.18	solute carrier family 12 member 9 [Source:HGNC Symbol;Acc:HGNC:17435]	SLC12A9	protein_coding	Q9BXP2,Q9H7I6	56996	5.067403019350916	5.096498103385162	457.10849972359375	-0.4888728892123829	-0.502391948205908	-0.4497950476083733	0.0298253844526017	0.02789538833984468	8.423099075115853e-4	447	373	508	942	1341	264	326	197
ENSG00000054148	ENSG00000054148.18	phosphohistidine phosphatase 1 [Source:HGNC Symbol;Acc:HGNC:30033]	PHPT1	protein_coding	Q9NRX4,V9HWC4	29085	5.947799223345396	5.977070008822455	843.1647533950857	-0.4964121891586418	-0.5054696314666004	-0.44995600271886643	0.03024068476319903	0.02878736485549229	0.0014163078592090697	698	742	1107	1593	2252	514	661	344
ENSG00000164081	ENSG00000164081.12	testis expressed 264, ER-phagy receptor [Source:HGNC Symbol;Acc:HGNC:30247]	TEX264	protein_coding	A0A087WTU3,Q9Y6I9	51368	5.234650680218986	5.2711693483366275	515.850704445452	-0.49316670278447533	-0.5212405294217772	-0.45000931968762165	0.04533584039737963	0.041924605069414644	0.004465726143636809	479	498	574	970	1480	366	389	164
ENSG00000237289	ENSG00000237289.10	creatine kinase, mitochondrial 1B [Source:HGNC Symbol;Acc:HGNC:1995]	CKMT1B	protein_coding	P12532	1159	4.6257111429810935	4.6665056573678925	338.40390943948864	-0.5331085804655562	-0.5339457033726279	-0.450942079359386	0.05102587031527214	0.05198172374436743	0.011222173691622804	262	244	453	820	937	201	251	139
ENSG00000110536	ENSG00000110536.14	protein tyrosine phosphatase mitochondrial 1 [Source:HGNC Symbol;Acc:HGNC:26965]	PTPMT1	protein_coding	Q8WUK0	114971	5.6936417507511585	5.718361831277761	703.9121981518282	-0.48163535951145436	-0.48567666567271833	-0.4518075155658458	0.019617515710425346	0.018543581198525307	9.74677798127106e-6	588	586	807	1594	2003	460	530	271
ENSG00000147400	ENSG00000147400.10	centrin 2 [Source:HGNC Symbol;Acc:HGNC:1867]	CETN2	protein_coding	P41208	1069	4.661249859965828	4.70268581613697	347.7317272600217	-0.5925897983804871	-0.5471530666146268	-0.45181177099667885	0.044023952587415115	0.05445752536997417	0.016645045638069688	257	320	465	714	759	230	285	140
ENSG00000173153	ENSG00000173153.16	estrogen related receptor alpha [Source:HGNC Symbol;Acc:HGNC:3471]	ESRRA	protein_coding	P11474,Q569H8	2101	6.430369431046822	6.45658031584387	1176.20224972818	-0.4967923436848153	-0.4956373785604003	-0.45227089342717147	0.021625685229167926	0.023032173111641217	2.32692644358986e-4	1055	926	1458	2421	3127	792	803	510
ENSG00000163382	ENSG00000163382.12	NAD(P)HX epimerase [Source:HGNC Symbol;Acc:HGNC:18453]	APOA1BP	protein_coding	Q8NCW5	128240	5.9681741303883795	6.007569300293314	860.4631561266945	-0.507050377962279	-0.5309501127953578	-0.4536733256973437	0.05218207765763681	0.04984848244236775	0.00740209761033382	700	901	1020	1590	2552	607	629	270
ENSG00000168653	ENSG00000168653.11	NADH:ubiquinone oxidoreductase subunit S5 [Source:HGNC Symbol;Acc:HGNC:7712]	NDUFS5	protein_coding	O43920,Q6IBA0	4725	7.661775446748617	7.691295710083202	2770.1244179010027	-0.516205322893344	-0.5075131349830821	-0.4539667894849572	0.02548433946251297	0.03140424670058043	0.0010945995516013522	2346	2659	3180	5473	6916	2161	1879	1062
ENSG00000103495	ENSG00000103495.14	MYC associated zinc finger protein [Source:HGNC Symbol;Acc:HGNC:6914]	MAZ	protein_coding	P56270,Q59GP8	4150	6.810899371884977	6.837788587676587	1531.8707412998926	-0.49482061520761855	-0.4968880944574607	-0.4540050449210577	0.02171870051193471	0.024074712111141244	1.3157634858661582e-4	1355	1450	1668	3077	4238	1090	1163	533
ENSG00000123159	ENSG00000123159.16	GIPC PDZ domain containing family member 1 [Source:HGNC Symbol;Acc:HGNC:1226]	GIPC1	protein_coding	A0A024R7I0,A0A024R7I1,A8K2I7,O14908	10755	8.353940771350036	8.389364309693475	4492.974812761588	-0.523200185031215	-0.5210938219861262	-0.4542265386377572	0.04130279925596766	0.04776101710072297	0.004421647700246923	4343	4462	4625	8402	14006	3267	2819	1549
ENSG00000100836	ENSG00000100836.10	poly(A) binding protein nuclear 1 [Source:HGNC Symbol;Acc:HGNC:8565]	PABPN1	protein_coding	Q86U42	8106	6.82917697413146	6.875756413092746	1574.1561520913392	-0.5258791409323114	-0.5585741733748554	-0.45423558556071797	0.07292878257409673	0.06550357060194323	0.019233588553096433	1539	1846	1482	2623	3885	1121	1132	587
ENSG00000170561	ENSG00000170561.13	iroquois homeobox 2 [Source:HGNC Symbol;Acc:HGNC:14359]	IRX2	protein_coding	Q9BZI1	153572	4.976808213141004	5.011413264119351	430.2642341633996	-0.5117310349005101	-0.517581109751206	-0.45459930626391876	0.03906795887008989	0.03623685054476031	0.0031467788312321437	330	348	518	1057	1303	249	297	181
ENSG00000171159	ENSG00000171159.5	chromosome 9 open reading frame 16 [Source:HGNC Symbol;Acc:HGNC:17823]	C9orf16	protein_coding	Q9BUW7	79095	4.954589634235802	4.98928928345635	424.2851983916301	-0.5246833685258955	-0.5239183994049678	-0.45472023115951565	0.03573924493341215	0.037205563993142655	0.004635268648562188	330	393	542	855	1118	237	354	172
ENSG00000120656	ENSG00000120656.11	TATA-box binding protein associated factor 12 [Source:HGNC Symbol;Acc:HGNC:11545]	TAF12	protein_coding	Q16514	6883	5.104135164139742	5.130850468965766	468.1491504406659	-0.5009678245928164	-0.493282172600602	-0.4547943924573242	0.022035665933024945	0.02402961447177117	1.7480681887953748e-4	380	427	528	1020	1320	306	303	208
ENSG00000157216	ENSG00000157216.15	single stranded DNA binding protein 3 [Source:HGNC Symbol;Acc:HGNC:15674]	SSBP3	protein_coding	Q9BWW4,Q9NW25	23648	4.659804189893939	4.703015472678237	348.0190104995902	-0.5086722628570494	-0.5537447256124379	-0.45542908493479967	0.07091611625703073	0.05647252995689493	0.016891272878076364	363	346	360	608	1020	192	219	160
ENSG00000111271	ENSG00000111271.15	acyl-CoA dehydrogenase family member 10 [Source:HGNC Symbol;Acc:HGNC:21597]	ACAD10	protein_coding	Q6JQN1	80724	3.9411956036879183	3.974767443127928	209.45651910129627	-0.5294384238013434	-0.526794015030512	-0.4562710724077663	0.03724222053627329	0.04146217500141698	0.0058217832668279994	203	197	219	411	531	127	161	89
ENSG00000065054	ENSG00000065054.14	SLC9A3 regulator 2 [Source:HGNC Symbol;Acc:HGNC:11076]	SLC9A3R2	protein_coding	Q15599	9351	5.185216153168901	5.227924398676292	500.37335247078016	-0.4994850091247783	-0.5438019046284699	-0.4566195026861444	0.06602675287146177	0.05254021652951278	0.010837595029931032	475	518	492	988	1665	328	300	178
ENSG00000072506	ENSG00000072506.13	hydroxysteroid 17-beta dehydrogenase 10 [Source:HGNC Symbol;Acc:HGNC:4800]	HSD17B10	protein_coding	A0A0S2Z410,Q99714	3028	5.846955225341958	5.898346680771824	796.9277596525365	-0.5659718260317845	-0.560300331659496	-0.4566649338329716	0.061130058611668536	0.07307176157571726	0.02001370819399597	714	677	997	1650	2489	643	444	243
ENSG00000101460	ENSG00000101460.13	microtubule associated protein 1 light chain 3 alpha [Source:HGNC Symbol;Acc:HGNC:6838]	MAP1LC3A	protein_coding	Q9H492	84557	3.7056145743451943	3.7507244974361234	179.29197218587834	-0.6367831070475222	-0.5703748342040812	-0.4567993693330967	0.04452680745172011	0.06591509901647127	0.025560587133770175	166	180	193	350	377	109	155	73
ENSG00000132024	ENSG00000132024.17	coiled-coil and C2 domain containing 1A [Source:HGNC Symbol;Acc:HGNC:30237]	CC2D1A	protein_coding	Q6P1N0	54862	5.307587627464568	5.334679343363923	539.7020522406381	-0.4910714140445219	-0.5046492349244244	-0.45738190278248536	0.02432765339889305	0.021218053016065573	2.813318310270255e-4	491	511	609	1017	1514	333	382	230
ENSG00000107672	ENSG00000107672.15	NSE4 homolog A, SMC5-SMC6 complex component [Source:HGNC Symbol;Acc:HGNC:25935]	NSMCE4A	protein_coding	Q9NXX6	54780	4.380447049581524	4.414954986341744	284.54630430628487	-0.5519585650347971	-0.5229421559358813	-0.45757020355502803	0.03025011378538477	0.04136395936314149	0.005019430722315392	231	249	351	605	724	155	226	129
ENSG00000103274	ENSG00000103274.11	nucleotide binding protein 1 [Source:HGNC Symbol;Acc:HGNC:8041]	NUBP1	protein_coding	P53384	4682	3.929984594132062	3.9817229433672767	209.76342104874607	-0.4811585554979301	-0.5715765003162276	-0.45762295128655084	0.09242152217548126	0.06392809488527493	0.01940342569050493	182	225	237	395	677	139	135	67
ENSG00000128973	ENSG00000128973.13	CLN6 transmembrane ER protein [Source:HGNC Symbol;Acc:HGNC:2077]	CLN6	protein_coding	A0A024R601,Q9NWW5	54982	5.076011248640982	5.125772963624476	466.22094431619547	-0.5370481923931353	-0.5615092688909024	-0.45785696944778287	0.06505233614640188	0.06764329008830079	0.019408166870966394	467	462	487	873	1344	375	278	148
ENSG00000130731	ENSG00000130731.16	methyltransferase like 26 [Source:HGNC Symbol;Acc:HGNC:14141]	C16orf13	protein_coding	A0A087WYU2,Q96S19	84326	5.649669083415272	5.677024691911026	684.7757459165882	-0.498665102459682	-0.5054486361478937	-0.4579742901914812	0.023492258850485323	0.021933019963946455	3.9299984467169424e-4	608	651	794	1279	1882	404	503	299
ENSG00000188229	ENSG00000188229.6	tubulin beta 4B class IVb [Source:HGNC Symbol;Acc:HGNC:20771]	TUBB4B	protein_coding	P68371	10383	9.490076511985942	9.521894144666183	9851.677344175689	-0.531103406660517	-0.5146952933259806	-0.4584385951615956	0.02913788148802481	0.03856642965078305	0.0013672923537697008	8484	9128	11054	20630	29364	7572	5831	3581
ENSG00000203306	NA	NA	AP001007.1	pseudogene	NA	NA	2.91916928363416	2.987364204182261	104.44853370770478	-0.5512846214128118	-0.6183971395696253	-0.45848561496346235	0.0906357165880045	0.08419320538302259	0.04132526879839568	97	108	113	212	310	47	89	36
ENSG00000126254	ENSG00000126254.12	RNA binding motif protein 42 [Source:HGNC Symbol;Acc:HGNC:28117]	RBM42	protein_coding	Q9BTD8	79171	6.439321863073088	6.4653750077356795	1182.7334624906634	-0.4896642280830192	-0.49822884036782644	-0.458621495742053	0.020338090378169978	0.019792176658579737	2.4417946100713262e-5	1027	1038	1425	2359	3516	802	821	443
ENSG00000053371	ENSG00000053371.12	aldo-keto reductase family 7 member A2 [Source:HGNC Symbol;Acc:HGNC:389]	AKR7A2	protein_coding	B4DZX4,O43488,V9HWA2	8574	5.052158208299	5.08078975936914	451.88196592848084	-0.49774208494795164	-0.5041189138804401	-0.45896835492155386	0.02268682313895825	0.023032173111641217	1.5314074238947248e-4	392	385	536	953	1242	298	354	165
ENSG00000129194	ENSG00000129194.8	SRY-box transcription factor 15 [Source:HGNC Symbol;Acc:HGNC:11196]	SOX15	protein_coding	O60248	6665	7.327027883805789	7.361341610163258	2202.113978410101	-0.5197634245284394	-0.5222428434638505	-0.45931841293947634	0.0370946151449416	0.039446697137429446	0.0026562838522630567	2030	2194	2350	4196	7330	1443	1354	804
ENSG00000115268	ENSG00000115268.9	ribosomal protein S15 [Source:HGNC Symbol;Acc:HGNC:10388]	RPS15	protein_coding	K7ELC2,P62841	6209	8.535512555123216	8.560090679726905	5058.869019477628	-0.49163245397657146	-0.4950703946536651	-0.4601305128270809	0.017714266497773794	0.02016366095465711	9.919684231876827e-6	4133	4544	6282	10053	14190	3472	3637	1938
ENSG00000069812	ENSG00000069812.11	hes family bHLH transcription factor 2 [Source:HGNC Symbol;Acc:HGNC:16005]	HES2	protein_coding	Q9Y543	54626	7.98616739774933	8.029807658874248	3506.811077549876	-0.5708163092948184	-0.5581920826435888	-0.4601327029307292	0.04675081037201384	0.05694272653452563	0.014441770772718833	3525	3548	3423	6695	7801	1827	2934	1633
ENSG00000179041	ENSG00000179041.4	ribosome biogenesis regulator 1 homolog [Source:HGNC Symbol;Acc:HGNC:17083]	RRS1	protein_coding	Q15050	23212	5.628116330094349	5.662809419333722	676.9882497624483	-0.5244549819622831	-0.522873938342715	-0.46029107722871576	0.036789873813734685	0.03598888331548549	0.0027927595995104913	527	537	809	1689	2008	443	413	287
ENSG00000183978	ENSG00000183978.8	cytochrome c oxidase assembly factor 3 [Source:HGNC Symbol;Acc:HGNC:24990]	COA3	protein_coding	A0A024R1X4,Q9Y2R0	28958	5.281659570290415	5.315744554242862	531.8176439318963	-0.4991610500495924	-0.520354686534876	-0.46080738047953873	0.03262718528319283	0.03187139302329174	0.0010090861919278716	466	466	642	1084	1576	367	394	173
ENSG00000148450	ENSG00000148450.13	methionine sulfoxide reductase B2 [Source:HGNC Symbol;Acc:HGNC:17061]	MSRB2	protein_coding	Q9Y3D2	22921	4.2123337768409295	4.249529692505733	253.37729105208936	-0.5169919682658753	-0.5372278236870027	-0.4608354447031275	0.04104021119407225	0.0396304226602332	0.005140981267043104	217	246	302	487	681	148	211	94
ENSG00000126432	ENSG00000126432.14	peroxiredoxin 5 [Source:HGNC Symbol;Acc:HGNC:9355]	PRDX5	protein_coding	P30044	25824	8.281232440970728	8.314410643583336	4264.8118322272585	-0.51223520786379	-0.5201174281227183	-0.4613770003424661	0.03542396921599677	0.038733132216807784	0.002022553194167184	3141	3531	5691	9552	11639	3021	3151	1505
ENSG00000112742	ENSG00000112742.10	TTK protein kinase [Source:HGNC Symbol;Acc:HGNC:12401]	TTK	protein_coding	P33981	7272	3.380958386585924	3.452482415595194	144.48455848919784	-0.5152866031994121	-0.6171176543312753	-0.4622122631235113	0.11900915624960993	0.08680199030319642	0.039326443689891404	145	147	133	320	483	96	89	41
ENSG00000174791	ENSG00000174791.11	Ras and Rab interactor 1 [Source:HGNC Symbol;Acc:HGNC:18749]	RIN1	protein_coding	A0A0S2Z4U0,Q13671	9610	5.858089743078213	5.883102932639384	789.6833097516609	-0.4996085101871356	-0.49584132595640806	-0.46237856540158795	0.017191230167254278	0.017458544090217347	1.4924304461931604e-5	642	725	891	1713	2061	526	616	308
ENSG00000258890	ENSG00000258890.7	centrosomal protein 95 [Source:HGNC Symbol;Acc:HGNC:25141]	CEP95	protein_coding	Q96GE4	90799	3.6891620890277275	3.7378086596306956	177.34580146539142	-0.5976306485554368	-0.5721232474400365	-0.46314322617764303	0.04647364584149413	0.06780180184759417	0.02050579222972452	171	176	183	354	415	141	125	60
ENSG00000171163	ENSG00000171163.16	zinc finger protein 692 [Source:HGNC Symbol;Acc:HGNC:26049]	ZNF692	protein_coding	Q9BU19	55657	5.152105748269933	5.195281109845659	489.6749610760773	-0.5699622745541553	-0.5557921093191127	-0.46346260732986533	0.042472352422364	0.05133108564844317	0.012224713176917187	415	383	666	1030	1256	245	414	209
ENSG00000178127	ENSG00000178127.13	NADH:ubiquinone oxidoreductase core subunit V2 [Source:HGNC Symbol;Acc:HGNC:7717]	NDUFV2	protein_coding	P19404	4729	6.709807509401605	6.738359752836141	1430.0533271586658	-0.5110510176138753	-0.5108354782740104	-0.4637628849911902	0.022944872112232825	0.024421238793683245	3.839039881195308e-4	1030	1294	1738	3282	3742	910	1017	626
ENSG00000105755	ENSG00000105755.8	ETHE1 persulfide dioxygenase [Source:HGNC Symbol;Acc:HGNC:23287]	ETHE1	protein_coding	A0A0S2Z580,A0A0S2Z5B3,A0A0S2Z5N8,B2RCZ7,O95571	23474	6.695266518014436	6.740880945002073	1431.415713307638	-0.5578821087612228	-0.5527192084777429	-0.46380976760458864	0.05218207765763681	0.06114553425753206	0.011660055401858996	1358	1388	1575	2746	4212	1124	963	409
ENSG00000235162	ENSG00000235162.9	chromosome 12 open reading frame 75 [Source:HGNC Symbol;Acc:HGNC:35164]	C12orf75	protein_coding	Q8TAD7	387882	4.888365058072061	4.919557317711191	404.4333211607269	-0.5343320595552221	-0.516452640352015	-0.46452613182128627	0.023945375093732714	0.031117977097714536	0.0013362757546081618	358	380	412	887	1101	241	261	195
ENSG00000167468	ENSG00000167468.17	glutathione peroxidase 4 [Source:HGNC Symbol;Acc:HGNC:4556]	GPX4	protein_coding	P36969,Q6PI42	2879	7.10924823066146	7.145143162587886	1894.861557638609	-0.5223187757091158	-0.5293765174003399	-0.4649689668950604	0.03825660526535695	0.04020599448819484	0.00270075926935632	1601	1664	2488	3641	5955	1308	1284	626
ENSG00000107223	ENSG00000107223.13	endothelial differentiation related factor 1 [Source:HGNC Symbol;Acc:HGNC:3164]	EDF1	protein_coding	O60869	8721	7.408402149598941	7.443979232563334	2331.910143013703	-0.5413571857413224	-0.5282677279918311	-0.46517513323020226	0.03226163355006097	0.0410446850973164	0.0029214757693700228	1921	2139	2804	4867	6501	1870	1458	799
ENSG00000163191	ENSG00000163191.6	S100 calcium binding protein A11 [Source:HGNC Symbol;Acc:HGNC:10488]	S100A11	protein_coding	P31949,V9HWH9	6282	10.608176115448003	10.644514959627532	21473.612804305943	-0.5207426339941554	-0.5379101254925501	-0.4655724174056459	0.040375339708319434	0.04362520890371127	0.004411840273114532	20693	23685	20542	38355	54298	13860	16707	8324
ENSG00000172315	ENSG00000172315.6	TP53 regulating kinase [Source:HGNC Symbol;Acc:HGNC:16197]	TP53RK	protein_coding	Q96S44	112858	4.857937099715912	4.910783000357598	400.74980800632426	-0.5424181722242299	-0.5754407750278205	-0.4656715235157245	0.07558396468334021	0.06466774477726996	0.019666613356789823	301	285	569	987	1248	216	287	152
ENSG00000198807	ENSG00000198807.13	paired box 9 [Source:HGNC Symbol;Acc:HGNC:8623]	PAX9	protein_coding	P55771,Q2L4T1	5083	4.64946920984196	4.702080163552994	347.57655874440775	-0.6206454817073263	-0.5826659043999972	-0.46617912789097404	0.04481643966136806	0.06625733514580906	0.02238915175344657	305	335	366	782	923	142	285	163
ENSG00000128274	ENSG00000128274.17	alpha 1,4-galactosyltransferase (P blood group) [Source:HGNC Symbol;Acc:HGNC:18149]	A4GALT	protein_coding	A0A0S2Z5J1,Q9NPC4	53947	5.954157191579297	5.9846688478649845	846.8769028297323	-0.5101351788939277	-0.5157362686521934	-0.46654714699283695	0.02432765339889305	0.025145809946504154	2.7558855957283984e-4	761	773	924	1781	2554	610	536	308
ENSG00000128283	ENSG00000128283.7	CDC42 effector protein 1 [Source:HGNC Symbol;Acc:HGNC:17014]	CDC42EP1	protein_coding	Q00587	11135	6.275635463005375	6.355932939685993	1096.0895984783456	-0.5855488195437485	-0.6381978731896768	-0.46672488778535837	0.13860613830643065	0.11516815083817171	0.049858444104095546	1268	1260	972	1756	3676	757	566	345
ENSG00000117691	ENSG00000117691.10	neudesin neurotrophic factor [Source:HGNC Symbol;Acc:HGNC:30384]	NENF	protein_coding	Q9UMX5	29937	5.078331164999901	5.1269760798876804	465.718672175103	-0.5451001118502203	-0.5578865005983354	-0.4675564681798184	0.05370642490580032	0.0587574249482475	0.010997051316252079	357	394	564	1151	1404	342	323	136
ENSG00000137193	ENSG00000137193.14	Pim-1 proto-oncogene, serine/threonine kinase [Source:HGNC Symbol;Acc:HGNC:8986]	PIM1	protein_coding	A0A024RD25,P11309	5292	5.799194778806341	5.826303719539729	759.3397744784693	-0.5006879820486798	-0.5105310960032523	-0.4675696227586623	0.0200730013244263	0.018489494572343883	7.44521336660883e-5	648	764	821	1509	2137	454	564	314
ENSG00000116251	ENSG00000116251.11	ribosomal protein L22 [Source:HGNC Symbol;Acc:HGNC:10315]	RPL22	protein_coding	P35268	6146	8.205366554040136	8.228864323652227	4022.650727934728	-0.49769930855441685	-0.49907743711688396	-0.4680710765857293	0.013496851099899284	0.015900778166905355	9.618945283800797e-7	3474	3941	4313	8090	10716	2597	2865	1733
ENSG00000140319	ENSG00000140319.11	signal recognition particle 14 [Source:HGNC Symbol;Acc:HGNC:11299]	SRP14	protein_coding	P37108	6727	7.872244638208642	7.900807709950262	3201.8554764994096	-0.5141050472447662	-0.5121210069479688	-0.4681259948544732	0.021419737806470936	0.024835780429431038	1.3106490969888785e-4	2547	2981	3790	6784	8928	2185	2511	1088
ENSG00000141349	ENSG00000141349.8	glucose-6-phosphatase catalytic subunit 3 [Source:HGNC Symbol;Acc:HGNC:24861]	G6PC3	protein_coding	Q9BUM1	92579	5.456096620554867	5.496468042067482	603.1839644018228	-0.5163918072581863	-0.543545718846446	-0.4687469591655374	0.044023952587415115	0.04220806986462222	0.0044811672206660534	575	600	612	1204	1774	423	447	184
ENSG00000073350	ENSG00000073350.14	LLGL scribble cell polarity complex component 2 [Source:HGNC Symbol;Acc:HGNC:6629]	LLGL2	protein_coding	A0PJJ0,J3QRV5,Q6P1M3	3993	5.578907461502353	5.616303031001659	656.8648671652464	-0.5906171137350678	-0.5472125973495946	-0.46892506909714027	0.026233749320907232	0.037982654614070556	0.006114603157821147	584	584	765	1374	1515	340	537	313
ENSG00000160360	ENSG00000160360.13	G protein signaling modulator 1 [Source:HGNC Symbol;Acc:HGNC:17858]	GPSM1	protein_coding	A0A087WVF5,A0A0A0MRC4,A0A0A0MSK4,Q86YR5	26086	3.9008459916993425	3.9511371562910793	206.42887283552187	-0.6285623773251872	-0.5926152678117128	-0.46899047089384877	0.04634582173685798	0.06901567038272476	0.02623636063885108	219	198	207	396	470	104	160	100
ENSG00000184363	ENSG00000184363.10	plakophilin 3 [Source:HGNC Symbol;Acc:HGNC:9025]	PKP3	protein_coding	Q9Y446	11187	8.36661223540306	8.388745556081261	4493.593201847577	-0.49458546135964565	-0.4934922955103334	-0.46924269891214276	0.011528265026326279	0.014177859015485466	2.6061872312913774e-9	3729	3988	5196	9617	12050	2848	3236	1956
ENSG00000213551	ENSG00000213551.7	DnaJ heat shock protein family (Hsp40) member C9 [Source:HGNC Symbol;Acc:HGNC:19123]	DNAJC9	protein_coding	A0A024QZN2,Q8WXX5	23234	5.015854067724368	5.090901247212785	455.6880662765212	-0.5322173984067949	-0.6409727827156693	-0.46927411251279294	0.14485967815429623	0.10064884825519589	0.048513384620974764	645	388	418	740	1221	305	301	157
ENSG00000067836	ENSG00000067836.13	rogdi atypical leucine zipper [Source:HGNC Symbol;Acc:HGNC:29478]	ROGDI	protein_coding	Q9GZN7	79641	4.934564433400457	4.992522817092405	424.73883555435924	-0.5146380632636046	-0.5877867155652678	-0.4693429379916	0.09636812005023704	0.07330282805552238	0.02399457982394169	432	459	423	761	1334	292	293	119
ENSG00000130299	ENSG00000130299.17	GTP binding protein 3, mitochondrial [Source:HGNC Symbol;Acc:HGNC:14880]	GTPBP3	protein_coding	B7Z563,Q969Y2	84705	4.1637553648883205	4.214593900977754	247.28471443331165	-0.5226716628984149	-0.5814289274972912	-0.46936400990190447	0.07122132197837129	0.06114553425753206	0.018130956591447842	271	245	232	469	670	157	197	80
ENSG00000010278	ENSG00000010278.14	CD9 molecule [Source:HGNC Symbol;Acc:HGNC:1709]	CD9	protein_coding	A6NNI4,B4DK09,P21926	928	8.836051838367688	8.867038389720372	6264.069456521529	-0.5333471467023146	-0.5281763638200606	-0.47006975951678626	0.02268682313895825	0.028324981198400975	0.001091320820984495	5523	6363	6600	12425	14530	3741	5044	2760
ENSG00000135245	ENSG00000135245.10	hypoxia inducible lipid droplet associated [Source:HGNC Symbol;Acc:HGNC:28859]	HILPDA	protein_coding	Q9Y5L2	29923	3.744071817176185	3.7839948242877655	183.43270464565626	-0.5988513795697805	-0.553056419458976	-0.47020407226291405	0.032730577411129565	0.05445752536997417	0.010954883466379005	170	169	201	379	439	97	145	86
ENSG00000174165	ENSG00000174165.8	zinc finger DHHC-type containing 24 [Source:HGNC Symbol;Acc:HGNC:27387]	ZDHHC24	protein_coding	E9PI61,E9PLR9,Q6UX98	254359	4.427366502577127	4.463794593090009	294.74452515676427	-0.574934879162337	-0.5474805130509884	-0.47033926108707214	0.035502141458244436	0.040230392191311304	0.007271848152993134	244	296	358	551	681	192	211	132
ENSG00000145741	ENSG00000145741.15	basic transcription factor 3 [Source:HGNC Symbol;Acc:HGNC:1125]	BTF3	protein_coding	P20290	689	8.825946146618893	8.852114533548486	6192.476296043339	-0.5102923790265902	-0.5054951384120462	-0.470387728221514	0.017547570880680805	0.021371069029930887	9.194207873261466e-6	5317	5825	6764	13013	19192	4223	4111	2270
ENSG00000093010	ENSG00000093010.14	catechol-O-methyltransferase [Source:HGNC Symbol;Acc:HGNC:2228]	COMT	protein_coding	A0A140VJG8,P21964	1312	7.033576242254296	7.062138089302628	1789.6337492419857	-0.513327242140014	-0.5143427126589375	-0.47042798223479704	0.02057801592202925	0.0225502805171853	7.701962247740255e-5	1545	1621	2131	3588	4988	1284	1306	620
ENSG00000138085	ENSG00000138085.17	all-trans retinoic acid induced differentiation factor [Source:HGNC Symbol;Acc:HGNC:24090]	ATRAID	protein_coding	Q6UW56	51374	5.811062135811661	5.84540665281913	769.0210040315822	-0.5230480597692115	-0.5297758855617957	-0.4704356004196861	0.028815646309227092	0.031339049135066424	0.001255471266935931	701	745	824	1544	2077	567	573	251
ENSG00000163156	ENSG00000163156.12	sodium channel modifier 1 [Source:HGNC Symbol;Acc:HGNC:23136]	SCNM1	protein_coding	Q9BWG6	100534012,79005	4.790598682303742	4.83837068896033	381.3951634343	-0.5646813208199813	-0.5639520046687138	-0.4709821566344032	0.045577543558026706	0.05673624183454754	0.011760041644357427	290	340	508	819	1024	303	249	123
ENSG00000051620	ENSG00000051620.11	heme binding protein 2 [Source:HGNC Symbol;Acc:HGNC:15716]	HEBP2	protein_coding	Q5THN1,Q9Y5Z4	23593	7.064571138710061	7.098506813128254	1835.6701063700841	-0.5261592486227482	-0.5331796430914216	-0.47102189316509696	0.031798231890609006	0.03203282296224775	0.0017064757312504255	1282	1652	2358	4194	5108	1021	1386	779
ENSG00000139182	ENSG00000139182.15	calsyntenin 3 [Source:HGNC Symbol;Acc:HGNC:18371]	CLSTN3	protein_coding	Q9BQT9	9746	4.7509258666763525	4.795847281865621	371.11209285373917	-0.5560330360779231	-0.5688301505169234	-0.4710667871020544	0.053018817450141066	0.05133108564844317	0.013283375532824234	367	395	365	686	882	252	303	128
ENSG00000159228	ENSG00000159228.13	carbonyl reductase 1 [Source:HGNC Symbol;Acc:HGNC:1548]	CBR1	protein_coding	P16152	873	6.799232717106224	6.8294551922835876	1523.5608175035686	-0.5255261700366809	-0.5231501481070603	-0.4712429057526325	0.022669065308168226	0.024554927092965244	5.845500857777721e-4	1156	1335	1953	3306	3755	949	1210	630
ENSG00000130244	ENSG00000130244.12	family with sequence similarity 98 member C [Source:HGNC Symbol;Acc:HGNC:27119]	FAM98C	protein_coding	Q17RN3	147965	3.2092546303814324	3.271873103940917	127.36966925460469	-0.5285429638968704	-0.6112572028017299	-0.4712781417738255	0.09203746791121371	0.06795506362985501	0.028334541887200287	110	133	130	289	428	63	83	48
ENSG00000205670	ENSG00000205670.12	small integral membrane protein 11A [Source:HGNC Symbol;Acc:HGNC:1293]	SMIM11	protein_coding	P58511	54065	3.3733651726370213	3.421733537764834	142.23363857860275	-0.6067535764347809	-0.5787214831605593	-0.47145752196236723	0.045728705049377476	0.06711290717915135	0.020310165114391918	128	112	191	290	351	75	107	66
ENSG00000006025	ENSG00000006025.12	oxysterol binding protein like 7 [Source:HGNC Symbol;Acc:HGNC:16387]	OSBPL7	protein_coding	Q8WXP9,Q9BZF2	114881	3.322086480316566	3.371391815552465	137.27893089802828	-0.5916451405575045	-0.586129952993023	-0.4714769200946723	0.05007654096742148	0.06280834534948995	0.020591281636186155	138	122	159	265	335	74	119	53
ENSG00000170604	ENSG00000170604.5	interferon regulatory factor 2 binding protein 1 [Source:HGNC Symbol;Acc:HGNC:21728]	IRF2BP1	protein_coding	Q8IU81	26145	3.6318791171695204	3.677286271784859	169.736817493893	-0.576802379196786	-0.5626219731242545	-0.47151536148193635	0.038183536969966334	0.05445752536997417	0.010846436141789805	144	166	180	380	438	94	149	62
ENSG00000169718	ENSG00000169718.18	dihydrouridine synthase 1 like [Source:HGNC Symbol;Acc:HGNC:30086]	DUS1L	protein_coding	Q6P1R4	64118	6.671977669384148	6.698607363071056	1391.254397363146	-0.5131653921812828	-0.5101079880435413	-0.47211525263763887	0.0170766790299174	0.018517153361632177	3.393908806532196e-5	1143	1170	1712	3017	3814	808	1019	616
ENSG00000100151	ENSG00000100151.16	protein interacting with PRKCA 1 [Source:HGNC Symbol;Acc:HGNC:9394]	PICK1	protein_coding	A0A024R1J5,Q9NRD5	9463	5.075602198193467	5.1201986482446955	464.5012781170348	-0.5343135104295534	-0.5618124792260744	-0.47266885320938135	0.05667158662058449	0.05055935869443106	0.009659609377101992	460	430	541	846	1382	346	261	168
ENSG00000233016	ENSG00000233016.7	small nucleolar RNA host gene 7 [Source:HGNC Symbol;Acc:HGNC:28254]	SNHG7	antisense	NA	84973	4.707102855580017	4.7482915854263	358.7116474390473	-0.4919330838991242	-0.5587097739430581	-0.4731649795332119	0.06448672104106114	0.03940031095513093	0.0069650316559665484	333	380	405	616	1061	220	258	129
ENSG00000244187	ENSG00000244187.8	transmembrane protein 141 [Source:HGNC Symbol;Acc:HGNC:28211]	TMEM141	protein_coding	Q96I45	85014	5.730940972230952	5.763761239549699	726.737230155112	-0.5247101676349426	-0.5296999232058852	-0.4734681048932825	0.027305370874418203	0.02793684872188856	9.79217302075151e-4	622	648	926	1404	1946	537	488	270
ENSG00000176058	ENSG00000176058.13	taperin [Source:HGNC Symbol;Acc:HGNC:26894]	TPRN	protein_coding	Q4KMQ1	286262	2.773216028631899	2.826265771982238	93.31073853293064	-0.5720510870922687	-0.5896587842063578	-0.47404272369366746	0.056686823458743256	0.0623662748029373	0.020684461146035088	86	74	120	199	254	52	70	37
ENSG00000125995	ENSG00000125995.16	reactive oxygen species modulator 1 [Source:HGNC Symbol;Acc:HGNC:16185]	ROMO1	protein_coding	P60602	140823	6.2126281935213035	6.24604831211257	1015.9138688137949	-0.5228536873012688	-0.5319893908623635	-0.47474013083211664	0.027947219523434565	0.02916191458059879	9.58584298683808e-4	962	953	1148	1914	2754	741	741	343
ENSG00000147383	ENSG00000147383.11	NAD(P) dependent steroid dehydrogenase-like [Source:HGNC Symbol;Acc:HGNC:13398]	NSDHL	protein_coding	Q15738	50814	5.33312383900101	5.374968475444643	553.9056005100372	-0.5479198144344789	-0.5497619345692404	-0.4750811650933355	0.03815134015656644	0.043613527500131276	0.004517238344538768	431	490	673	1282	1613	426	346	183
ENSG00000141738	ENSG00000141738.14	growth factor receptor bound protein 7 [Source:HGNC Symbol;Acc:HGNC:4567]	GRB7	protein_coding	A0A0S2Z4F6,Q14451	2886	3.615951572187367	3.699168589049918	172.3008862177402	-0.5308679241775799	-0.6600315444466358	-0.4761836678684803	0.14598430341432256	0.10065931618079861	0.049000096126878036	211	167	175	293	501	114	128	43
ENSG00000165629	ENSG00000165629.20	ATP synthase F1 subunit gamma [Source:HGNC Symbol;Acc:HGNC:833]	ATP5C1	protein_coding	B4DL14,P36542,Q8TAS0	509	7.666088978092346	7.69326070603722	2772.4759574102	-0.5082202142233824	-0.514199116344893	-0.4768987961313822	0.01832650056133998	0.019487433472207886	1.5608568670616697e-5	2156	2282	3409	6481	7858	1791	1996	1086
ENSG00000223572	ENSG00000223572.10	creatine kinase, mitochondrial 1A [Source:HGNC Symbol;Acc:HGNC:31736]	CKMT1A	protein_coding	P12532	548596	4.415542869366302	4.451483974539774	291.41849617522587	-0.5457582118109053	-0.5367104052075694	-0.47697701928210484	0.029067318639729767	0.032786935813855715	0.0018992653130903458	226	245	371	661	767	185	227	111
ENSG00000172663	ENSG00000172663.9	transmembrane protein 134 [Source:HGNC Symbol;Acc:HGNC:26142]	TMEM134	protein_coding	Q9H6X4	80194	4.936190239479826	4.96943549996942	418.4664739078726	-0.5317078775767082	-0.5347127330220011	-0.4770203518106923	0.027342554174471314	0.027586550619637263	0.0012033059727370055	325	389	536	849	1120	242	319	176
ENSG00000159079	ENSG00000159079.19	cilia and flagella associated protein 298 [Source:HGNC Symbol;Acc:HGNC:1301]	C21orf59	protein_coding	P57076	56683	6.195956009867626	6.224875297820715	1001.4341297247431	-0.5191074512871073	-0.5222654797314051	-0.4771469691272298	0.0200730013244263	0.019821450865418075	1.4353243509095326e-4	817	1020	1118	2012	2571	690	746	384
ENSG00000176720	ENSG00000176720.6	BCL2 family apoptosis regulator BOK [Source:HGNC Symbol;Acc:HGNC:1087]	BOK	protein_coding	A0A024R4A8,Q9UMX3	666	5.696126704268133	5.7331989637809935	711.31526740328	-0.5112037859949558	-0.54613117250483445	-0.4776847631999064	0.039966071958184295	0.03169126239789348	0.0022274432626427625	701	722	691	1390	2220	441	490	255
ENSG00000100056	ENSG00000100056.12	ess-2 splicing factor homolog [Source:HGNC Symbol;Acc:HGNC:16817]	DGCR14	protein_coding	F8WEF8,Q96DF8	8220	4.622566519624042	4.661985780596221	337.29887716621397	-0.499697176244825	-0.5526912061239965	-0.47772178866485443	0.0430238767884704	0.03145732120948961	0.002173494844032207	298	331	380	679	1078	205	237	115
ENSG00000198715	ENSG00000198715.13	glycosylated lysosomal membrane protein [Source:HGNC Symbol;Acc:HGNC:29436]	C1orf85	protein_coding	A0A087WV34,A0A087X0W3,Q8WWB7	112770	5.4343213336320995	5.474176957262002	593.5626901039057	-0.5218425945755386	-0.5493805371235249	-0.47816679112101396	0.04136750630134802	0.03626194275250661	0.002765550733664075	542	564	652	1222	1972	395	372	197
ENSG00000143553	ENSG00000143553.11	SNAP associated protein [Source:HGNC Symbol;Acc:HGNC:17145]	SNAPIN	protein_coding	O95295	23557	4.334364787874245	4.376789716897849	276.91147826148125	-0.5315640582812182	-0.5642062105941834	-0.4787552835335687	0.04825922948947465	0.0437639324746445	0.006851744846111464	281	249	321	509	753	205	177	99
ENSG00000187961	ENSG00000187961.14	kelch like family member 17 [Source:HGNC Symbol;Acc:HGNC:24023]	KLHL17	protein_coding	Q6TDP4	339451	4.550660232669562	4.604361272832517	323.63201517569735	-0.5613791382285748	-0.5786861132238394	-0.47904518500980264	0.05370642490580032	0.06114553425753206	0.012892467199042051	266	255	432	740	931	239	229	93
ENSG00000143545	ENSG00000143545.10	RAB13, member RAS oncogene family [Source:HGNC Symbol;Acc:HGNC:9762]	RAB13	protein_coding	A0A087WWB9,P51153,Q504R6	5872	6.423748991867194	6.470866676417693	1188.6054562470183	-0.541858275785152	-0.5779037639752342	-0.4792169738498908	0.06385975642649612	0.0542982732987475	0.012787925601557016	1234	1333	1143	1961	2951	803	881	438
ENSG00000091947	ENSG00000091947.10	transmembrane protein 101 [Source:HGNC Symbol;Acc:HGNC:28653]	TMEM101	protein_coding	B4DFS4,Q96IK0	84336	4.388967248083683	4.426024428379223	286.30777867087903	-0.5215517611604126	-0.54593701371884	-0.47922553548845986	0.034789516691741365	0.031526717639528065	0.0019390251253338124	236	244	381	584	805	179	212	107
ENSG00000118971	ENSG00000118971.8	cyclin D2 [Source:HGNC Symbol;Acc:HGNC:1583]	CCND2	protein_coding	P30279	894	8.280362836091127	8.310958900083966	4255.853853682735	-0.5204953204214264	-0.530046266446796	-0.4807381951095124	0.022669065308168226	0.024554927092965244	2.517274777187831e-4	3098	3595	5089	10686	11268	2685	3090	1767
ENSG00000181588	ENSG00000181588.16	mex-3 RNA binding family member D [Source:HGNC Symbol;Acc:HGNC:16734]	MEX3D	protein_coding	Q86XN8	399664	4.831290309531354	4.883563308954043	393.76399124097236	-0.5693057165110939	-0.590068005503445	-0.48076855613333036	0.06339834870370636	0.058673300490474666	0.01596763070461577	248	361	567	886	1118	231	249	169
ENSG00000092068	ENSG00000092068.20	solute carrier family 7 member 8 [Source:HGNC Symbol;Acc:HGNC:11066]	SLC7A8	protein_coding	Q53EM9,Q9UHI5	23428	3.379438318932433	3.447853364891756	144.98732846867793	-0.5378556137647913	-0.6530799444667678	-0.4812206978434073	0.12823282309543213	0.08092281733194394	0.04140628110907076	167	164	130	243	383	82	108	52
ENSG00000141753	ENSG00000141753.7	insulin like growth factor binding protein 4 [Source:HGNC Symbol;Acc:HGNC:5473]	IGFBP4	protein_coding	A0A024R1U8,P22692	3487	4.644291243688064	4.694527355475637	346.0090320045408	-0.5599686151666056	-0.5928042011632687	-0.48177813126727526	0.06777914485379036	0.05805056475181271	0.017868444796451027	345	384	356	584	870	256	209	135
ENSG00000157045	ENSG00000157045.9	N-terminal asparagine amidase [Source:HGNC Symbol;Acc:HGNC:29909]	NTAN1	protein_coding	A0A087X0T5,Q96AB6	123803	5.223997838517685	5.256197012918001	510.29464843265146	-0.5109607444858293	-0.533018642592655	-0.48178429948590934	0.022565749424304844	0.020496346020710182	9.080059674348703e-5	445	487	541	1110	1536	334	362	179
ENSG00000168890	ENSG00000168890.14	transmembrane protein 150A [Source:HGNC Symbol;Acc:HGNC:24677]	TMEM150A	protein_coding	Q86TG1	129303	3.9031106040231487	3.9511452520834034	205.96359388171615	-0.6973156631387691	-0.5887538636797465	-0.48201428312544714	0.03436582715916211	0.05921735977837184	0.018390648368564827	151	193	254	477	418	130	163	90
ENSG00000117472	ENSG00000117472.10	tetraspanin 1 [Source:HGNC Symbol;Acc:HGNC:20657]	TSPAN1	protein_coding	O60635	10103	8.080189273330987	8.11309769200167	3711.1727258563565	-0.5466047368416006	-0.5392925666384801	-0.4821183530268886	0.022944872112232825	0.028082993119186585	7.709849245282968e-4	2903	3249	4589	8329	8609	2493	3072	1387
ENSG00000140400	ENSG00000140400.17	mannosidase alpha class 2C member 1 [Source:HGNC Symbol;Acc:HGNC:6827]	MAN2C1	protein_coding	A0A140VJN9,Q9NTJ4	4123	5.846880057825112	5.8865448250638615	791.0884149596118	-0.5416148452201892	-0.5533431243222718	-0.4831543097000681	0.034545724012908514	0.03617375600031882	0.0024656776420980335	751	723	923	1522	2227	589	560	245
ENSG00000148384	ENSG00000148384.13	inositol polyphosphate-5-phosphatase E [Source:HGNC Symbol;Acc:HGNC:21474]	INPP5E	protein_coding	Q9NRR6	56623	4.441333501143712	4.49505668956719	300.3580088528009	-0.5379572002387665	-0.5882171446071978	-0.48328231831243956	0.061029948300522885	0.058673300490474666	0.012900222817124812	314	286	313	582	853	199	240	84
ENSG00000187091	ENSG00000187091.13	phospholipase C delta 1 [Source:HGNC Symbol;Acc:HGNC:9060]	PLCD1	protein_coding	A8K8F9,P51178	5333	5.208967213945854	5.273965628366352	518.6591946081337	-0.7251779632429864	-0.6425349550348077	-0.48349618823483087	0.04205365633810002	0.07517166587103365	0.034185993469534146	522	531	562	960	1023	239	389	280
ENSG00000103202	ENSG00000103202.13	NME/NM23 nucleoside diphosphate kinase 4 [Source:HGNC Symbol;Acc:HGNC:7852]	NME4	protein_coding	A0A087WVT9,O00746	4833	6.993348548078436	7.0315108164522	1754.273774478695	-0.568830205641378	-0.5600099938742856	-0.48361747806865485	0.030827110438457653	0.03421212032490335	0.003974781930077088	1694	1766	1848	3290	3924	1022	1482	735
ENSG00000167535	ENSG00000167535.8	calcium voltage-gated channel auxiliary subunit beta 3 [Source:HGNC Symbol;Acc:HGNC:1403]	CACNB3	protein_coding	P54284	784	4.9671091517794785	5.013816493345066	430.9225868254868	-0.5181506240892556	-0.572382374777699	-0.48455763043779443	0.05858691955606771	0.045307849904660795	0.0070272994094973265	416	437	437	863	1421	282	274	138
ENSG00000163634	ENSG00000163634.12	THO complex 7 [Source:HGNC Symbol;Acc:HGNC:29874]	THOC7	protein_coding	A0A024R332,A0A024R341,Q6I9Y2	80145	6.072245822710068	6.099612935464541	917.3050477896841	-0.5129822405733024	-0.5186684835891	-0.48477814474754527	0.015750075866898257	0.01561925830452641	8.163925277074472e-7	743	821	1067	2043	2634	614	650	343
ENSG00000239779	ENSG00000239779.7	WW domain binding protein 1 [Source:HGNC Symbol;Acc:HGNC:12737]	WBP1	protein_coding	Q96G27	23559	5.304156424860817	5.383144230938732	559.0464483994521	-0.8221210824707755	-0.6767874807726393	-0.48489013135404385	0.06151720764432315	0.09264539936779176	0.04622603697942246	551	546	659	1074	790	366	508	216
ENSG00000099785	ENSG00000099785.10	membrane associated ring-CH-type finger 2 [Source:HGNC Symbol;Acc:HGNC:28038]	MARCH2	protein_coding	Q9P0N8	51257	3.8928513428458507	3.946364259073209	204.70715777422566	-0.5581482318534441	-0.5889940434564507	-0.48495213529203796	0.05289748017061708	0.06048099176039645	0.012885724937960042	220	175	204	447	568	152	139	63
ENSG00000010219	ENSG00000010219.13	dual specificity tyrosine phosphorylation regulated kinase 4 [Source:HGNC Symbol;Acc:HGNC:3095]	DYRK4	protein_coding	B4E1A4,D3JEN2,Q9NR20	8798	4.0605979922121644	4.104896789233188	229.4960646633218	-0.5830744397466752	-0.5842528019249502	-0.48601634960030476	0.0457393199449752	0.04762179062907665	0.011625873249285101	213	237	262	412	548	126	189	95
ENSG00000074855	ENSG00000074855.11	anoctamin 8 [Source:HGNC Symbol;Acc:HGNC:29329]	ANO8	protein_coding	Q9HCE9	57719	3.5778312247000224	3.653523253738647	167.58305644682082	-0.8285953593627277	-0.67207310591148	-0.4867491642623693	0.03209551869080423	0.0921487797878653	0.04534124398175972	152	151	189	396	337	66	137	88
ENSG00000095906	ENSG00000095906.17	nucleotide binding protein 2 [Source:HGNC Symbol;Acc:HGNC:8042]	NUBP2	protein_coding	B7Z6P0,H3BQR2,Q9Y5Y2	10101	5.559666588579956	5.59304553525902	645.1749466958984	-0.5307558708101758	-0.5391100071303977	-0.4877019413344196	0.022669065308168226	0.023556111500524522	2.4269599408992975e-4	565	602	745	1319	1851	472	417	229
ENSG00000106009	ENSG00000106009.16	BRCA1 associated ATM activator 1 [Source:HGNC Symbol;Acc:HGNC:21701]	BRAT1	protein_coding	Q6PJG6	221927	5.134457353542119	5.164560440617209	479.03178150314824	-0.5202499271513072	-0.531147529723785	-0.48789746714461996	0.019373872344829617	0.018036785458682446	2.8505463780096852e-5	402	441	570	993	1358	324	324	184
ENSG00000205352	ENSG00000205352.11	proline rich 13 [Source:HGNC Symbol;Acc:HGNC:24528]	PRR13	protein_coding	A0A024RB45,Q9NZ81	54458	6.670996496356754	6.725043292279017	1414.8261787445642	-0.6000180719924869	-0.5887896097372303	-0.4882664053660111	0.05595359766795037	0.06550357060194323	0.013125639382401225	1305	1309	1708	2799	4817	1032	808	405
ENSG00000125901	ENSG00000125901.6	mitochondrial ribosomal protein S26 [Source:HGNC Symbol;Acc:HGNC:14045]	MRPS26	protein_coding	Q9BYN8	64949	5.423655773911707	5.456777928198748	587.5468569800508	-0.5629171082004099	-0.5423463438555342	-0.4882787081168476	0.020838067854893828	0.02471984881805029	8.037523296346976e-4	465	536	724	1257	1480	326	447	268
ENSG00000134419	ENSG00000134419.15	ribosomal protein S15a [Source:HGNC Symbol;Acc:HGNC:10389]	RPS15A	protein_coding	B2R4W8,P62244	6210	9.36047569840877	9.386514561597506	8973.291634009891	-0.5207199176893692	-0.5205957465411052	-0.48848290193562843	0.013237824125352389	0.01636712793703864	5.375526565496854e-7	7968	8530	10141	17629	24397	6284	6236	3440
ENSG00000175130	ENSG00000175130.7	MARCKS like 1 [Source:HGNC Symbol;Acc:HGNC:7142]	MARCKSL1	protein_coding	P49006	65108	6.130644938667367	6.1872549272163635	975.3946100318182	-0.5608022377627787	-0.6034243381085351	-0.48912607851072315	0.07965956731693563	0.0670200800696921	0.018339116372810327	1020	1120	879	1715	2972	668	554	350
ENSG00000171223	ENSG00000171223.6	JunB proto-oncogene, AP-1 transcription factor subunit [Source:HGNC Symbol;Acc:HGNC:6205]	JUNB	protein_coding	P17275,Q5U079	3726	7.024697373228541	7.060756116209136	1787.0665096856033	-0.5386085638421569	-0.5487276435605271	-0.4892082827147969	0.030688278319817183	0.030529033140009685	9.97303394766474e-4	1283	1564	2321	4135	5538	1108	1151	695
ENSG00000135441	ENSG00000135441.7	biogenesis of lysosomal organelles complex 1 subunit 1 [Source:HGNC Symbol;Acc:HGNC:4200]	BLOC1S1	protein_coding	P78537	2647	4.434782241835231	4.497639455773526	300.9846454527174	-0.5608115939188866	-0.616819192756411	-0.4893916748342335	0.08265424729205678	0.07076560010127048	0.02250768937043638	266	315	388	511	811	216	229	81
ENSG00000174307	ENSG00000174307.7	pleckstrin homology like domain family A member 3 [Source:HGNC Symbol;Acc:HGNC:8934]	PHLDA3	protein_coding	Q9Y5J5	23612	6.4765020671618	6.510851722396794	1219.9789037516368	-0.536284642335094	-0.5428341240581394	-0.4894263148606101	0.02572924360017014	0.02646290445066105	4.0255501001980754e-4	984	1058	1548	2637	3817	820	770	441
ENSG00000184292	ENSG00000184292.7	tumor associated calcium signal transducer 2 [Source:HGNC Symbol;Acc:HGNC:11530]	TACSTD2	protein_coding	P09758	4070	9.814313787343771	9.882736300008457	12675.610496537209	-0.6543653739842656	-0.6405459854719213	-0.4897965178969251	0.07003265512789927	0.08402922950076472	0.03040187561715611	13074	14479	12018	22589	24838	6036	10219	6288
ENSG00000144120	ENSG00000144120.13	transmembrane protein 177 [Source:HGNC Symbol;Acc:HGNC:28143]	TMEM177	protein_coding	Q53S58	80775	3.725599706801301	3.77629295391665	181.43101825952917	-0.5635657655794254	-0.5830548820220487	-0.49021906383590474	0.04855607182207028	0.050376069092985434	0.00862372204577421	160	132	223	452	527	108	135	64
ENSG00000232112	ENSG00000232112.3	translation machinery associated 7 homolog [Source:HGNC Symbol;Acc:HGNC:26932]	TMA7	protein_coding	A0A024R306,Q9Y2S6	51372	7.0208540513734485	7.0557331272163735	1781.9410343440047	-0.5358333683931995	-0.5497750626678359	-0.4907479274593425	0.027330268218352754	0.027627820993967774	8.333823059477472e-4	1273	1603	2438	3787	4893	1082	1264	734
ENSG00000160606	ENSG00000160606.11	TLC domain containing 1 [Source:HGNC Symbol;Acc:HGNC:25177]	TLCD1	protein_coding	Q96CP7	116238	3.4136200228091798	3.4796549025728005	147.89447054686235	-0.546968670163263	-0.6421159948027115	-0.49084462320806727	0.10312543085723483	0.07288481468683736	0.031063975091682634	145	176	120	310	436	85	92	57
ENSG00000244687	ENSG00000244687.12	ubiquitin conjugating enzyme E2 V1 [Source:HGNC Symbol;Acc:HGNC:12494]	UBE2V1	protein_coding	G3V2F7,Q13404	7335	7.344409007265954	7.395016119851971	2256.47673268046	-0.6077410468500238	-0.5952037506743901	-0.49166953198148255	0.0480098615451785	0.05627255985682921	0.012256744297066984	2294	2353	2170	4358	4640	1693	1799	772
ENSG00000165458	ENSG00000165458.14	inositol polyphosphate phosphatase like 1 [Source:HGNC Symbol;Acc:HGNC:6080]	INPPL1	protein_coding	O15357	3636	6.916329448454283	6.953902439039528	1659.6963363614957	-0.5482479902935627	-0.552286095583397	-0.4916711083386485	0.03073455003272003	0.03304204919048003	0.0013684011812212795	1646	1545	1759	3287	5073	1189	1080	541
ENSG00000130724	ENSG00000130724.9	charged multivesicular body protein 2A [Source:HGNC Symbol;Acc:HGNC:30216]	CHMP2A	protein_coding	A0A024R4S0,O43633	27243	6.24238858875295	6.271647142479369	1033.7033232739477	-0.5238220796586381	-0.5302253374105071	-0.49173457989804714	0.0170766790299174	0.017078144334776304	7.958883545125854e-6	877	865	1279	2230	2984	699	702	389
ENSG00000204227	ENSG00000204227.5	ring finger protein 1 [Source:HGNC Symbol;Acc:HGNC:10018]	RING1	protein_coding	A0A1U9X8F2,Q06587	6015	4.299911929057649	4.3578962852227	273.3385910921351	-0.5753285224596888	-0.6153543899894233	-0.49227552804061564	0.06705586547668872	0.06466774477726996	0.020326732934414834	265	317	241	543	719	207	166	94
ENSG00000177051	ENSG00000177051.6	F-box protein 46 [Source:HGNC Symbol;Acc:HGNC:25069]	FBXO46	protein_coding	Q6PJ61	23403	3.8653032660886977	3.9171052735144056	200.7099380976656	-0.5805119184145455	-0.594071982895041	-0.49251327352096425	0.0503925054069107	0.057231161570170885	0.01192090765512105	208	164	214	448	581	141	105	81
ENSG00000112312	ENSG00000112312.10	geminin DNA replication inhibitor [Source:HGNC Symbol;Acc:HGNC:17493]	GMNN	protein_coding	A0A024QZY7,O75496	51053	3.7731229588157946	3.860876498124913	193.07253061407508	-0.5327791435528798	-0.6850476268328494	-0.4929458004503549	0.16906957139833742	0.09855080805803033	0.04735944378985146	197	244	195	302	561	132	130	50
ENSG00000196456	ENSG00000196456.13	zinc finger protein 775 [Source:HGNC Symbol;Acc:HGNC:28501]	ZNF775	protein_coding	Q96BV0	285971	2.4554154561138146	2.537339118125288	76.3254481892388	-0.6788746453733984	-0.6881740310084427	-0.49365273916561303	0.07121502163921	0.09151677781844568	0.04677754685025432	63	88	86	156	196	30	61	33
ENSG00000136213	ENSG00000136213.10	carbohydrate sulfotransferase 12 [Source:HGNC Symbol;Acc:HGNC:17423]	CHST12	protein_coding	A0A024R860,Q9NRB3	55501	3.238868100838083	3.281940021234877	128.94009106877084	-0.5906286196987639	-0.5789519045598389	-0.493873325819225	0.03728129210691918	0.04862851846931981	0.008465417704367895	131	109	144	266	325	85	84	55
ENSG00000205981	ENSG00000205981.8	DnaJ heat shock protein family (Hsp40) member C19 [Source:HGNC Symbol;Acc:HGNC:30528]	DNAJC19	protein_coding	A0A0S2Z5X1,Q96DA6	131118	4.4294439690378	4.472264687244059	296.3917518450684	-0.6660061237303434	-0.581677739209731	-0.4947593256618002	0.02574365813756874	0.04183438630890018	0.008253094882653314	239	280	345	663	627	167	239	137
ENSG00000100726	ENSG00000100726.15	telomere maintenance 2 [Source:HGNC Symbol;Acc:HGNC:29099]	TELO2	protein_coding	B4DXS2,Q9Y4R8	9894	5.071159521918441	5.131682134319313	468.2661393885172	-0.5933482950863019	-0.6163601551061286	-0.49526157753370814	0.06213420518540088	0.06760788670305055	0.019624645724522796	473	501	482	854	1252	384	282	140
ENSG00000125971	ENSG00000125971.16	dynein light chain roadblock-type 1 [Source:HGNC Symbol;Acc:HGNC:15468]	DYNLRB1	protein_coding	B4DFR2,Q9NP97	83658	6.178364804160869	6.239957001257579	1012.3748293487271	-0.5692870723327126	-0.6243090132378956	-0.49565014532609636	0.08887607316659218	0.0702416366018949	0.02168540008936925	1092	1199	940	1601	2585	723	688	341
ENSG00000134046	ENSG00000134046.12	methyl-CpG binding domain protein 2 [Source:HGNC Symbol;Acc:HGNC:6917]	MBD2	protein_coding	A0A024R2B8,Q9UBB5	8932	7.047842791708699	7.080991074905223	1812.9504436824607	-0.5438748376011662	-0.5461443256618751	-0.4959017780091943	0.021592240539809873	0.0230889652678046	2.1973894428615735e-4	1407	1795	2103	3908	5741	1077	1141	734
ENSG00000129932	ENSG00000129932.10	deoxyhypusine hydroxylase [Source:HGNC Symbol;Acc:HGNC:28662]	DOHH	protein_coding	Q9BU89	83475	4.47741669244688	4.51088306800282	304.0064361032391	-0.5593504172871409	-0.5445236380583972	-0.49621023406015496	0.020838067854893828	0.024421238793683245	3.780646241309143e-4	276	260	353	651	782	218	203	120
ENSG00000111445	ENSG00000111445.14	replication factor C subunit 5 [Source:HGNC Symbol;Acc:HGNC:9973]	RFC5	protein_coding	P40937,Q59GW7	5985	3.7134176626583866	3.804648262790785	185.544226534138	-0.5245143088182385	-0.6974590966710466	-0.4962484123137892	0.1842039264818452	0.09926625281032826	0.049000096126878036	225	213	153	327	587	118	109	54
ENSG00000100997	ENSG00000100997.20	abhydrolase domain containing 12 [Source:HGNC Symbol;Acc:HGNC:15868]	ABHD12	protein_coding	Q8N2K0	26090	4.6216575140626235	4.66454851676321	338.4933604641301	-0.5865394804965752	-0.578749034144761	-0.4969374523514074	0.030596321060869514	0.03588589485961201	0.004779159014078308	289	348	380	684	833	189	299	124
ENSG00000175182	ENSG00000175182.15	family with sequence similarity 131 member A [Source:HGNC Symbol;Acc:HGNC:28308]	FAM131A	protein_coding	Q6UXB0	131408	3.79488115188534	3.8463600646845544	191.11600252480767	-0.5208502773948049	-0.6055117870550142	-0.49703264345437315	0.06974802450638136	0.04874965552367733	0.010503944520869868	184	206	207	344	553	125	131	63
ENSG00000214530	ENSG00000214530.9	StAR related lipid transfer domain containing 10 [Source:HGNC Symbol;Acc:HGNC:10666]	STARD10	protein_coding	A0A024R5L8,Q9Y365	10809	5.21610220942955	5.246499576364694	507.2894167989939	-0.526085710927575	-0.5425678583465599	-0.49790055225369484	0.017191230167254278	0.015336649831499538	1.3592785738927613e-5	465	473	571	1018	1414	314	380	192
ENSG00000164051	ENSG00000164051.14	coiled-coil domain containing 51 [Source:HGNC Symbol;Acc:HGNC:25714]	CCDC51	protein_coding	A0A024R2V4,Q96ER9	79714	4.6527953528455095	4.703713051159407	347.30539969684656	-0.6309389953164656	-0.5987593750105098	-0.4979248988339636	0.044247284774650876	0.04962166435487328	0.011564610864583748	230	289	438	948	832	219	254	142
ENSG00000127419	ENSG00000127419.17	transmembrane protein 175 [Source:HGNC Symbol;Acc:HGNC:28709]	TMEM175	protein_coding	D3DVN5,Q9BSA9	84286	3.998694961897809	4.058019227383782	222.43290311593432	-0.7237421945022272	-0.6401698560613438	-0.4980017970843993	0.03955230080686489	0.0673901643386184	0.026368097883107924	225	206	262	420	447	107	187	105
ENSG00000167720	ENSG00000167720.13	serine racemase [Source:HGNC Symbol;Acc:HGNC:14398]	SRR	protein_coding	Q3ZK31,Q8N3F4,Q9GZT4	63826	3.4704511392131123	3.53058828501754	152.89300667556026	-0.5625060321237065	-0.6197391166593624	-0.4981278365554847	0.06779669647388002	0.06054452227189455	0.015895095742710322	136	154	170	326	482	106	79	54
ENSG00000167700	ENSG00000167700.9	major facilitator superfamily domain containing 3 [Source:HGNC Symbol;Acc:HGNC:25157]	MFSD3	protein_coding	Q96ES6	113655	4.809477122747693	4.901093541280194	398.94530696209466	-0.8202623031396846	-0.7088003138756283	-0.4982293790161373	0.05476432673844408	0.09642072030995419	0.049000096126878036	312	290	572	1040	767	163	383	168
ENSG00000204356	ENSG00000204356.14	negative elongation factor complex member E [Source:HGNC Symbol;Acc:HGNC:13974]	NELFE	protein_coding	A0A1U9X830,P18615	7936	5.508836212392695	5.542514916432847	622.6107836237019	-0.5307415665227774	-0.547571269420616	-0.49867577661441936	0.020754175009938442	0.019487433472207886	4.759826236922751e-5	548	536	743	1343	1866	414	436	213
ENSG00000189227	ENSG00000189227.6	chromosome 15 open reading frame 61 [Source:HGNC Symbol;Acc:HGNC:34453]	C15orf61	protein_coding	A6NNL5	145853	2.430221815472482	2.489063249505382	73.5707493787393	-0.6523614166170764	-0.6205344946268321	-0.49881247487072716	0.045620022634881324	0.0651733488062364	0.02292180828072644	68	59	89	170	185	40	55	31
ENSG00000167578	ENSG00000167578.18	RAB4B, member RAS oncogene family [Source:HGNC Symbol;Acc:HGNC:9782]	RAB4B	protein_coding	A0A024R0K8,P61018	53916	3.99949659319905	4.06604459266658	222.54247448357393	-0.5479319361311048	-0.6389809411028284	-0.4988931477504303	0.10788850368443069	0.06942478161157263	0.025393551786097108	187	227	295	413	769	115	118	89
ENSG00000140990	ENSG00000140990.15	NADH:ubiquinone oxidoreductase subunit B10 [Source:HGNC Symbol;Acc:HGNC:7696]	NDUFB10	protein_coding	A8K761,O96000	4716	6.496085053786729	6.5285382384459725	1235.71975895861	-0.5372735732198212	-0.5471735169485415	-0.4996386261085878	0.02057801592202925	0.01991008470895719	1.238887916392791e-4	976	1022	1659	2668	3375	799	883	479
ENSG00000123353	ENSG00000123353.10	ORMDL sphingolipid biosynthesis regulator 2 [Source:HGNC Symbol;Acc:HGNC:16037]	ORMDL2	protein_coding	Q53FV1	29095	6.274225890360881	6.316602861298889	1066.4497254406492	-0.5712374050111741	-0.5717514294818896	-0.4997107078735633	0.03184619708948722	0.03698569194844579	0.002700260433540176	923	1083	1213	2117	2947	829	702	334
ENSG00000204435	ENSG00000204435.14	casein kinase 2 beta [Source:HGNC Symbol;Acc:HGNC:2460]	CSNK2B	protein_coding	A0A1U9X7J2,N0E4C7,P67870	1460	6.731262523120467	6.77933009638085	1470.2985440559005	-0.583420666633673	-0.5862674334068712	-0.50015051363057	0.0439537198741348	0.04898849707155806	0.0064018502829123	1444	1514	1471	2891	4341	1122	917	447
ENSG00000140988	ENSG00000140988.16	ribosomal protein S2 [Source:HGNC Symbol;Acc:HGNC:10404]	RPS2	protein_coding	P15880	6187	10.707623775819517	10.738708038505933	22907.74228363795	-0.5446378044396076	-0.5438496177907379	-0.5006848982731441	0.018838653490282832	0.022667003735445664	5.2446563859273026e-5	20996	22736	25455	43258	65172	15885	16038	8038
ENSG00000081692	ENSG00000081692.12	jumonji domain containing 4 [Source:HGNC Symbol;Acc:HGNC:25724]	JMJD4	protein_coding	Q9H9V9	65094	4.5606448287678605	4.624679559102862	328.4445725154216	-0.6128340327789878	-0.6242797618116265	-0.5007991136219037	0.06516032742149147	0.06801836459572251	0.019408166870966394	281	315	394	712	1047	246	149	114
ENSG00000142657	ENSG00000142657.21	phosphogluconate dehydrogenase [Source:HGNC Symbol;Acc:HGNC:8891]	PGD	protein_coding	B4E2U0,P52209	5226	6.91481648104383	6.954023536933548	1660.2484860585664	-0.5691552973549489	-0.5658477568290345	-0.5009177566171547	0.02817313616708293	0.03232105845055809	0.0014928722812670013	1546	1643	1821	3231	4705	1271	1000	575
ENSG00000176788	ENSG00000176788.9	brain abundant membrane attached signal protein 1 [Source:HGNC Symbol;Acc:HGNC:957]	BASP1	protein_coding	P80723	10409	7.184193112690183	7.210868916349993	1984.6085341142962	-0.5278743256353016	-0.5320227514491913	-0.5024539427225153	0.011528265026326279	0.011880964281666868	7.175228800402964e-9	1818	1819	2236	3998	5637	1310	1373	764
ENSG00000213465	ENSG00000213465.8	ADP ribosylation factor like GTPase 2 [Source:HGNC Symbol;Acc:HGNC:693]	ARL2	protein_coding	P36404,Q53YD8	402	4.79656014421084	4.8418129861121395	382.7647919778472	-0.5588274917881276	-0.585333149888602	-0.5026777590040565	0.040375339708319434	0.03819075341421581	0.004413642843952439	379	370	432	708	1033	290	247	127
ENSG00000177192	ENSG00000177192.14	pseudouridine synthase 1 [Source:HGNC Symbol;Acc:HGNC:15508]	PUS1	protein_coding	E5KMT5,E5KMT6,Q9Y606	80324	5.057480404989122	5.114252907421954	462.3101924043902	-0.6078436380532372	-0.6127627644817388	-0.5029401242073493	0.05414286357894214	0.058550772945671736	0.013654543139707853	428	364	639	930	1317	355	236	168
ENSG00000213380	ENSG00000213380.15	component of oligomeric golgi complex 8 [Source:HGNC Symbol;Acc:HGNC:18623]	COG8	protein_coding	A0A024R6Z6,Q96MW5	84342	4.878120771638086	4.911015941609036	401.39065987284107	-0.5424844448893676	-0.5464279481812183	-0.5029862728617375	0.018025996577756366	0.01830375723837772	2.6541551122185956e-5	336	366	455	902	1094	265	303	143
ENSG00000140832	ENSG00000140832.9	MARVEL domain containing 3 [Source:HGNC Symbol;Acc:HGNC:30525]	MARVELD3	protein_coding	Q96A59	91862	4.837992927900058	4.883207266535147	394.37687115929646	-0.6246382783525883	-0.5931068456648265	-0.5034773059225934	0.030076856419665798	0.038173317776293084	0.006669185780117116	339	400	455	791	893	215	354	153
ENSG00000086504	ENSG00000086504.17	mitochondrial ribosomal protein L28 [Source:HGNC Symbol;Acc:HGNC:14484]	MRPL28	protein_coding	Q13084	10573	6.189373622598598	6.225038595001012	1000.2686838899415	-0.5500122271590884	-0.5555394513642385	-0.5035691903341085	0.02249896439278934	0.023556111500524522	2.016424310658421e-4	838	889	1196	2209	3101	692	632	344
ENSG00000037897	ENSG00000037897.17	methyltransferase like 1 [Source:HGNC Symbol;Acc:HGNC:7030]	METTL1	protein_coding	Q9UBP6	4234	3.442360024141124	3.519302857696853	151.68005013121677	-0.5780232061273712	-0.6532644938280378	-0.5040057298471508	0.08313481950418666	0.0801185722435072	0.025479990398531337	148	156	175	286	433	108	111	36
ENSG00000168476	ENSG00000168476.12	receptor accessory protein 4 [Source:HGNC Symbol;Acc:HGNC:26176]	REEP4	protein_coding	E5RGS2,Q9H6H4	80346	5.708289558344129	5.775005735375202	731.6638082868927	-0.637344620460709	-0.6311233539149634	-0.5040297095093865	0.05789437526784071	0.07334277750840472	0.020467542284644986	718	741	774	1476	2134	613	406	197
ENSG00000198830	ENSG00000198830.11	high mobility group nucleosomal binding domain 2 [Source:HGNC Symbol;Acc:HGNC:4986]	HMGN2	protein_coding	P05204	3151	5.896503662281072	5.959838162191212	832.4465735036197	-0.5900656980143479	-0.6268428290366554	-0.5041215989781271	0.07878976321683125	0.06997440929728549	0.019188724864653187	868	932	814	1458	2618	602	456	262
ENSG00000070526	ENSG00000070526.15	ST6 N-acetylgalactosaminide alpha-2,6-sialyltransferase 1 [Source:HGNC Symbol;Acc:HGNC:23614]	ST6GALNAC1	protein_coding	Q9NSC7	55808	4.502342920900352	4.539780152139693	310.1245555993624	-0.5919629529470436	-0.5635072176942714	-0.5049892896025749	0.021419737806470936	0.026921433514119828	0.0010876029486059132	249	280	369	705	760	185	257	120
ENSG00000162783	ENSG00000162783.11	immediate early response 5 [Source:HGNC Symbol;Acc:HGNC:5393]	IER5	protein_coding	Q5VY09	51278	6.790233318612943	6.833282614178782	1527.4128747450418	-0.5861570103243077	-0.5852345284203979	-0.5055438979129836	0.032730577411129565	0.03522618518751102	0.0034563263601061402	1062	1332	2043	3634	3862	814	1127	692
ENSG00000099622	ENSG00000099622.14	cold inducible RNA binding protein [Source:HGNC Symbol;Acc:HGNC:1982]	CIRBP	protein_coding	D6W5Y5,K7EPM4,K7EQR7,Q14011,Q53XX5	1153	6.350856804224074	6.381103594588574	1115.8342986882953	-0.5380344094959304	-0.5402231925133341	-0.5055702509962035	0.0170766790299174	0.017447346446087753	3.884418335502941e-5	897	938	1443	2418	2924	691	841	451
ENSG00000165898	ENSG00000165898.14	iron-sulfur cluster assembly 2 [Source:HGNC Symbol;Acc:HGNC:19857]	ISCA2	protein_coding	Q86U28	122961	3.999453444990878	4.044142915277085	219.15713668614183	-0.540126581012412	-0.5872790949702288	-0.5057135997852676	0.0364480180733804	0.03184504087571334	0.0020006579460733163	189	208	263	456	654	122	168	76
ENSG00000137133	ENSG00000137133.11	histidine triad nucleotide binding protein 2 [Source:HGNC Symbol;Acc:HGNC:18344]	HINT2	protein_coding	Q9BX68	84681	3.386066662122863	3.469054728662155	146.7569279419769	-0.6885542154176632	-0.681066833775555	-0.5065740193768635	0.06213420518540088	0.08930301877029061	0.03643059499813313	142	149	181	268	333	120	107	36
ENSG00000182054	ENSG00000182054.10	isocitrate dehydrogenase (NADP(+)) 2 [Source:HGNC Symbol;Acc:HGNC:5383]	IDH2	protein_coding	B4DSZ6,P48735	3418	4.887384551662429	4.962218500241449	416.16884344424	-0.5568296920217071	-0.6573297657464117	-0.5068597986201001	0.12671596249508682	0.08112489400822326	0.03004641389042234	462	468	430	646	1239	297	258	117
ENSG00000073169	ENSG00000073169.14	selenoprotein O [Source:HGNC Symbol;Acc:HGNC:30395]	SELO	protein_coding	Q9BVL4	83642	5.455123975205924	5.487255640631641	599.558518618169	-0.5504560912145421	-0.5494310397791576	-0.5069510108387374	0.01629843674997394	0.01694805257682417	2.8153651663258098e-5	511	522	708	1331	1599	356	487	224
ENSG00000133619	ENSG00000133619.17	KRAB-A domain containing 1 [Source:HGNC Symbol;Acc:HGNC:22228]	KRBA1	protein_coding	A0A0C4DH65,A5PL33	84626	3.9111763331917238	3.9614039789307567	206.8638627286265	-0.5369781976848464	-0.6053028967271604	-0.5069945254586069	0.05667158662058449	0.0407423898709459	0.006504144407855008	210	170	250	422	659	119	126	79
ENSG00000104738	ENSG00000104738.18	minichromosome maintenance complex component 4 [Source:HGNC Symbol;Acc:HGNC:6947]	MCM4	protein_coding	B3KMX0,B4DLA6,P33991	4173	6.159885630086655	6.243012433366882	1014.0176063468884	-0.6210656849622731	-0.6763040714008028	-0.5070256976358861	0.11554249698082207	0.09589145768279561	0.03622699122921867	1170	1219	873	1640	2909	758	520	333
ENSG00000146556	ENSG00000146556.14	WASP family homolog 2, pseudogene [Source:HGNC Symbol;Acc:HGNC:33145]	WASH2P	pseudogene	NA	375260	2.608103319910329	2.681275911046646	84.15714774127414	-0.660355225902232	-0.6663250502315665	-0.5075322954518368	0.06259363418885068	0.07302064827357856	0.03265177439838827	71	61	128	186	213	46	62	33
ENSG00000163702	ENSG00000163702.20	interleukin 17 receptor C [Source:HGNC Symbol;Acc:HGNC:18358]	IL17RC	protein_coding	Q8NAC3	84818	4.52432439301023	4.567301800565871	316.58883970234564	-0.5441722689679033	-0.5929396016808871	-0.507709298737315	0.04814900891016713	0.03306735026634104	0.004561660033469844	329	323	338	547	836	195	222	125
ENSG00000188315	ENSG00000188315.8	chromosome 3 open reading frame 62 [Source:HGNC Symbol;Acc:HGNC:24771]	C3orf62	protein_coding	Q6ZUJ4	375341	3.034109965742469	3.089865620863575	112.72990675123964	-0.6448918368150479	-0.6307554827110705	-0.5077275590444168	0.04925304175888078	0.060660050453476264	0.019479609793999778	108	123	98	250	268	68	80	47
ENSG00000198931	ENSG00000198931.11	adenine phosphoribosyltransferase [Source:HGNC Symbol;Acc:HGNC:626]	APRT	protein_coding	P07741	353	6.831674537076308	6.876504634117548	1572.7153062359828	-0.5680461956051015	-0.5894894078706459	-0.5080545881786296	0.040307369493002926	0.037295648357150414	0.003389483413898566	1167	1152	2214	3904	4365	904	1127	627
ENSG00000243147	ENSG00000243147.8	mitochondrial ribosomal protein L33 [Source:HGNC Symbol;Acc:HGNC:14487]	MRPL33	protein_coding	O75394	9553	5.2020917767902075	5.247509373641795	507.53446950949376	-0.6191475313489244	-0.592543051531339	-0.5081610832779941	0.03025011378538477	0.03629657733308485	0.004868498217957034	391	420	676	1182	1177	295	438	192
ENSG00000180376	ENSG00000180376.17	coiled-coil domain containing 66 [Source:HGNC Symbol;Acc:HGNC:27709]	CCDC66	protein_coding	A2RUB6	285331	3.3145951880885027	3.3633930143107404	136.2238012588324	-0.5705018404209432	-0.6028667991250597	-0.50840861899872	0.04196775710698884	0.041924605069414644	0.006357784023754169	108	141	163	283	377	75	101	53
ENSG00000099194	ENSG00000099194.6	stearoyl-CoA desaturase [Source:HGNC Symbol;Acc:HGNC:10571]	SCD	protein_coding	O00767	6319	10.704371927256066	10.731703312436588	22800.756186255065	-0.5387246289376647	-0.53884449174099	-0.5084139538840639	0.011596263219533132	0.014885478242447457	5.96607881060966e-8	21085	21834	23792	47200	60947	15375	16714	8509
ENSG00000166169	ENSG00000166169.17	DNA polymerase lambda [Source:HGNC Symbol;Acc:HGNC:9184]	POLL	protein_coding	A8K860,B4DE17,Q9UGP5	27343	4.437000483602096	4.471901419695163	295.9669515052892	-0.5492684495480675	-0.564496155514604	-0.5089444645621513	0.02249896439278934	0.020685023728846036	3.3675471611130506e-4	259	299	333	584	781	189	214	115
ENSG00000116661	ENSG00000116661.11	F-box protein 2 [Source:HGNC Symbol;Acc:HGNC:13581]	FBXO2	protein_coding	Q9UK22	26232	6.527537555697347	6.569067797237226	1272.395733453129	-0.62003294069781	-0.587220657436946	-0.5094575326702743	0.02510590671274841	0.031118912839648356	0.003011082955283013	1138	1078	1571	2732	2648	730	1087	542
ENSG00000140365	ENSG00000140365.16	COMM domain containing 4 [Source:HGNC Symbol;Acc:HGNC:26027]	COMMD4	protein_coding	A0A0B4J287,H3BQF2,Q9H0A8	54939	5.299521205309904	5.3478390629512225	543.5627008367123	-0.5608647989256977	-0.5908897583463315	-0.5101430444358572	0.04147254375620982	0.0396304226602332	0.0035633913219967946	463	541	652	1092	1687	383	359	159
ENSG00000151500	ENSG00000151500.15	thymocyte nuclear protein 1 [Source:HGNC Symbol;Acc:HGNC:29560]	THYN1	protein_coding	A0A024R3M1,Q9P016	29087	4.675841787672308	4.710212580950595	349.40094961993503	-0.5665198997077172	-0.5616870762748741	-0.5102022390598238	0.0200730013244263	0.01958160589340253	2.6188713820443757e-4	308	330	410	703	869	229	270	131
ENSG00000096092	ENSG00000096092.6	transmembrane protein 14A [Source:HGNC Symbol;Acc:HGNC:21076]	TMEM14A	protein_coding	Q9Y6G1	28978	4.079466550838492	4.138940691868371	233.81160666512335	-0.5752314518919514	-0.6199915676580385	-0.5105093555365436	0.05973656147618835	0.05472332438040718	0.011415281272527326	171	243	272	548	739	161	132	77
ENSG00000126215	ENSG00000126215.14	X-ray repair cross complementing 3 [Source:HGNC Symbol;Acc:HGNC:12830]	XRCC3	protein_coding	O43542,Q53XC8	7517	3.980394938197963	4.05934314220786	221.7253665458083	-0.5272637876472596	-0.677200050517552	-0.5107089668993617	0.14598430341432256	0.08059094552804055	0.033773832199130514	277	228	201	387	699	138	134	68
ENSG00000163931	ENSG00000163931.16	transketolase [Source:HGNC Symbol;Acc:HGNC:11834]	TKT	protein_coding	A0A0B4J1R6,P29401,V9HWD9	7086	8.83552582360564	8.873711882067107	6284.3506714363975	-0.5839022428847396	-0.5691858934696057	-0.5114110204589382	0.02378889311805197	0.030626273571993327	5.960015582454565e-4	5953	5745	7049	12872	19685	4500	3698	2139
ENSG00000171530	ENSG00000171530.14	tubulin folding cofactor A [Source:HGNC Symbol;Acc:HGNC:11579]	TBCA	protein_coding	E5RIX8,O75347,Q6FGD7	6902	6.742804232829032	6.782301525278602	1474.1228770013004	-0.574186023490204	-0.5765617056046923	-0.5121083645982558	0.026997032206460072	0.02899234721073094	0.001106026428896991	1390	1428	1738	2700	4047	1098	879	544
ENSG00000205571	ENSG00000205571.14	survival of motor neuron 2, centromeric [Source:HGNC Symbol;Acc:HGNC:11118]	SMN2	protein_coding	B4DP61,E7EQZ4,Q16637	6606,6607	2.5313236561157737	2.6127849880085314	80.40230330573021	-0.6936670964862691	-0.6938715280565328	-0.512138745388808	0.06635554734589126	0.08559176181574335	0.04028307259103989	64	95	75	195	216	45	41	38
ENSG00000123415	ENSG00000123415.15	single-strand-selective monofunctional uracil-DNA glycosylase 1 [Source:HGNC Symbol;Acc:HGNC:17148]	SMUG1	protein_coding	A0A024RAZ8,A0A0S2Z526,Q53HV7	23583	4.628187103906078	4.681938882250892	341.7509568641106	-0.5609374265895335	-0.6044073981771818	-0.5125794820996454	0.04787743754734808	0.044833591291654096	0.00559504692175537	278	321	449	702	1027	228	250	96
ENSG00000004975	ENSG00000004975.12	dishevelled segment polarity protein 2 [Source:HGNC Symbol;Acc:HGNC:3086]	DVL2	protein_coding	O14641	1856	4.096325434588097	4.148950049156067	236.53508734306308	-0.5621154271365136	-0.6228148179633778	-0.5126260778277317	0.06024970890524369	0.04862851846931981	0.01168307792278228	223	277	233	434	654	124	161	101
ENSG00000099795	ENSG00000099795.7	NADH:ubiquinone oxidoreductase subunit B7 [Source:HGNC Symbol;Acc:HGNC:7702]	NDUFB7	protein_coding	P17568	4713	5.932187062506841	5.970576346836957	838.550213803891	-0.5623893755481343	-0.5726382650676307	-0.5127660828525442	0.02608076456148086	0.024851897242269376	6.771844961674657e-4	670	641	1127	1968	2393	494	569	344
ENSG00000099977	ENSG00000099977.14	D-dopachrome tautomerase [Source:HGNC Symbol;Acc:HGNC:2732]	DDT	protein_coding	A0A0F7RPW6,A6NHG4,B5MC82,P30046,Q53Y51	100037417,1652	4.959388315265712	4.994720191925416	425.8312777417366	-0.5476694213730517	-0.5684989633662336	-0.5134368495971396	0.022300519607164154	0.018840821970175232	2.2008843890414397e-4	360	408	533	825	1180	247	313	169
ENSG00000161544	ENSG00000161544.10	cytoglobin [Source:HGNC Symbol;Acc:HGNC:16505]	CYGB	protein_coding	A0A1K0FUB6,Q8WWM9	114757	5.017984945553769	5.09725224566252	456.0500261167245	-0.6735254919140652	-0.6633933426537878	-0.5135052614264433	0.0722456800922954	0.08407288972696804	0.02836393700705738	378	408	579	1073	1495	354	194	140
ENSG00000112039	ENSG00000112039.5	FA complementation group E [Source:HGNC Symbol;Acc:HGNC:3586]	FANCE	protein_coding	Q9HB96	2178	2.4269404356604434	2.4976526896780085	74.32141366618265	-0.7308461772533559	-0.677884137273366	-0.5136573135297273	0.04814900891016713	0.07916491007937809	0.03432033161304989	80	69	74	162	171	55	39	31
ENSG00000125835	ENSG00000125835.19	small nuclear ribonucleoprotein polypeptides B and B1 [Source:HGNC Symbol;Acc:HGNC:11153]	SNRPB	protein_coding	P14678,Q66K91	6628	7.503347858961561	7.5458959115047675	2502.1102359856327	-0.5936923940066942	-0.5835012899390257	-0.5136765858164734	0.02913788148802481	0.0344115803307354	0.001472125927680692	2238	2416	2935	4987	7795	1827	1462	816
ENSG00000108641	ENSG00000108641.18	B9 domain containing 1 [Source:HGNC Symbol;Acc:HGNC:24123]	B9D1	protein_coding	A0A0B4J223,A8MTX4,A8MYG7,B4DEW0,B4DN64,I3L2R1,Q9UPM9	27077	2.587951651301508	2.6545585250260513	83.02202814278579	-0.6359818540706852	-0.6743973500061983	-0.5139720132541802	0.07153907792472561	0.06780180184759417	0.029213714561246367	81	88	98	147	206	60	47	31
ENSG00000198598	ENSG00000198598.6	matrix metallopeptidase 17 [Source:HGNC Symbol;Acc:HGNC:7163]	MMP17	protein_coding	Q9ULZ9	4326	3.2106762192845473	3.2711566634719906	127.32850346614228	-0.5917013940130372	-0.6291673686549109	-0.5141427575645436	0.05701908697583687	0.05390377704915318	0.012954452727349236	91	125	156	307	387	71	78	51
ENSG00000136720	ENSG00000136720.7	heparan sulfate 6-O-sulfotransferase 1 [Source:HGNC Symbol;Acc:HGNC:5201]	HS6ST1	protein_coding	O60243	9394	5.245885509178378	5.310280270659196	531.4837688218121	-0.618647913721906	-0.6552509165222855	-0.5143058668921882	0.07803069011902533	0.06411206551770124	0.022207904484465506	614	601	477	873	1166	310	400	220
ENSG00000103024	ENSG00000103024.7	NME/NM23 nucleoside diphosphate kinase 3 [Source:HGNC Symbol;Acc:HGNC:7851]	NME3	protein_coding	Q13232	4832	4.683985104183015	4.788471728851831	368.40027734399314	-0.7819986140011798	-0.7458236384259317	-0.5149793172764744	0.07935548271740175	0.1005542074282947	0.049000096126878036	232	267	633	934	747	174	338	134
ENSG00000100211	ENSG00000100211.10	chibby family member 1, beta catenin antagonist [Source:HGNC Symbol;Acc:HGNC:1307]	CBY1	protein_coding	A0A024R1L9,A0A087WUW0,Q9Y3M2	25776	4.606799167535339	4.6540276794503335	336.19817385554086	-0.591915988807067	-0.6062599527126257	-0.5155323346674502	0.04008357504920538	0.03778262907291912	0.005897203860807783	368	314	358	617	800	240	243	118
ENSG00000089248	ENSG00000089248.7	endoplasmic reticulum protein 29 [Source:HGNC Symbol;Acc:HGNC:13799]	ERP29	protein_coding	F8VY02,P30040,V9HW71	10961	6.415530075986387	6.457773246390943	1177.371084023785	-0.5904668176492679	-0.5908239322289646	-0.5164741107170918	0.028156697071004218	0.030478055883395395	0.002026136601964903	1155	1211	1241	2198	2793	892	803	422
ENSG00000087842	ENSG00000087842.11	pirin [Source:HGNC Symbol;Acc:HGNC:30048]	PIR	protein_coding	A0A024RBX6,O00625	8544	4.023545260102896	4.10427917028885	228.13494223022664	-0.6785587226904627	-0.677060872027987	-0.51664846114734	0.07293374669825634	0.08014520194372327	0.029955578785646378	169	181	316	594	690	159	99	88
ENSG00000110717	ENSG00000110717.13	NADH:ubiquinone oxidoreductase core subunit S8 [Source:HGNC Symbol;Acc:HGNC:7715]	NDUFS8	protein_coding	O00217	4728	5.870321456808828	5.9003046246445185	798.8676343112121	-0.5434634453214204	-0.5518840260153964	-0.5171183059369672	0.012211785526681862	0.01168612596705623	5.96607881060966e-8	728	691	926	1709	2238	500	593	296
ENSG00000133935	ENSG00000133935.7	ergosterol biosynthesis 28 homolog [Source:HGNC Symbol;Acc:HGNC:1187]	C14orf1	protein_coding	Q6FII3,Q86TW5,Q9UKR5	11161	5.897507734896404	5.931239856146838	816.1963186041007	-0.5463631769709605	-0.5645493226926339	-0.5171953445368499	0.018301119223266816	0.016169494719646703	2.90235858048294e-5	684	776	1023	1603	2360	513	579	298
ENSG00000135617	ENSG00000135617.4	protease associated domain containing 1 [Source:HGNC Symbol;Acc:HGNC:16047]	PRADC1	protein_coding	Q9BSG0	84279	3.507538793607325	3.552244248827468	155.62928171177376	-0.5886220772581977	-0.5949159890132916	-0.5173108163560947	0.03335015201263771	0.03856642965078305	0.0037244912765137805	125	146	201	322	416	98	98	66
ENSG00000165886	ENSG00000165886.5	ubiquitin domain containing 1 [Source:HGNC Symbol;Acc:HGNC:25683]	UBTD1	protein_coding	Q9HAC8	80019	4.556045299013635	4.629197385769163	329.17002376308074	-0.5791561360427492	-0.6483144954006873	-0.5175322506105186	0.08379083084597148	0.07110413850584214	0.01994781448585395	320	333	363	667	1129	226	196	82
ENSG00000223496	ENSG00000223496.3	exosome component 6 [Source:HGNC Symbol;Acc:HGNC:19055]	EXOSC6	protein_coding	Q5RKV6	118460	4.1203713190588696	4.192137444289423	242.4840686047345	-0.6487282218855932	-0.6559531083237897	-0.5177184019990471	0.06763383698358225	0.06850595370343258	0.02161312317089236	207	154	316	682	670	173	144	82
ENSG00000173113	ENSG00000173113.7	tRNA methyltransferase subunit 11-2 [Source:HGNC Symbol;Acc:HGNC:26940]	TRMT112	protein_coding	A0A024R565,F5GX77,Q9UI30	51504	6.89565298641166	6.947361469756524	1650.8477880428934	-0.617227702448757	-0.605228698418586	-0.5181608787413255	0.04079168258075407	0.04877830555618178	0.005329486016106062	1322	1542	2078	3620	5256	1226	962	486
ENSG00000043039	ENSG00000043039.7	BARX homeobox 2 [Source:HGNC Symbol;Acc:HGNC:956]	BARX2	protein_coding	Q9UMQ3	8538	3.8877345042735327	3.945173367023814	204.37196982658898	-0.5944321917668495	-0.6230731028931177	-0.5187800780850051	0.04770386511201172	0.05157893175049033	0.00911780449456545	165	174	286	439	585	149	119	69
ENSG00000160972	ENSG00000160972.9	protein phosphatase 1 regulatory subunit 16A [Source:HGNC Symbol;Acc:HGNC:14941]	PPP1R16A	protein_coding	Q96I34	84988	5.1862706372969924	5.2239645430428485	499.3192806366052	-0.5537957422719311	-0.5784011248152613	-0.519493236455853	0.023308368207787637	0.02002589749188027	2.9594034968560937e-4	467	440	631	952	1366	307	383	177
ENSG00000154134	ENSG00000154134.15	roundabout guidance receptor 3 [Source:HGNC Symbol;Acc:HGNC:13433]	ROBO3	protein_coding	F5GWJ5,Q96MS0	64221	3.6988697423569787	3.79783432550288	183.59096450676032	-0.5973455244985052	-0.7046284107570563	-0.5195541200024194	0.12399989795290092	0.0921487797878653	0.03816701372041967	172	178	215	412	701	112	96	44
ENSG00000189403	ENSG00000189403.15	high mobility group box 1 [Source:HGNC Symbol;Acc:HGNC:4983]	HMGB1	protein_coding	A0A024RDR0,P09429	3146	7.176792362991215	7.210686763798635	1984.071015139151	-0.5680494162466493	-0.5656107836134844	-0.5197568668233215	0.017234798260324036	0.018706016881576432	5.190462290760352e-5	1600	1814	2492	4208	5686	1298	1176	832
ENSG00000163795	ENSG00000163795.14	zinc finger protein 513 [Source:HGNC Symbol;Acc:HGNC:26498]	ZNF513	protein_coding	Q8N8E2	130557	3.819997662868688	3.8702592693715325	194.3660500080191	-0.5967081054323057	-0.6131587571324811	-0.5204486262521238	0.03859431418153078	0.04183438630890018	0.005383067353410495	170	194	242	369	487	140	140	63
ENSG00000100387	ENSG00000100387.9	ring-box 1 [Source:HGNC Symbol;Acc:HGNC:9928]	RBX1	protein_coding	P62877	9978	6.106835121599863	6.144292275076233	946.0630877996267	-0.559575349675936	-0.5745570047493437	-0.5210058339922553	0.021419737806470936	0.021077620635025433	1.5264873744359747e-4	816	921	1136	1873	2820	644	637	314
ENSG00000116898	ENSG00000116898.12	mitochondrial ribosomal protein S15 [Source:HGNC Symbol;Acc:HGNC:14504]	MRPS15	protein_coding	P82914	64960	6.81421085764026	6.845388741387979	1539.435549333949	-0.5555734161440478	-0.5577539479885154	-0.5220416612571693	0.012903573432087454	0.014205092602564934	3.2626619320352283e-7	1345	1446	1712	3325	4493	1052	1020	551
ENSG00000197989	ENSG00000197989.14	small nucleolar RNA host gene 12 [Source:HGNC Symbol;Acc:HGNC:30062]	SNHG12	antisense	NA	85028	5.183992127573925	5.228280586427905	501.01438281096557	-0.5785568207697726	-0.5984291337295901	-0.5226666392767184	0.03245260487943422	0.030407737009055268	0.0021679644384440776	456	530	573	914	1269	359	362	166
ENSG00000120860	ENSG00000120860.11	WASH complex subunit 3 [Source:HGNC Symbol;Acc:HGNC:24256]	CCDC53	protein_coding	F5GWI9,F5GZ97,Q9Y3C0	51019	4.744790291793726	4.782542138571755	367.0522431080327	-0.5630700168406443	-0.57602149065057	-0.5229035449645644	0.020838067854893828	0.019821450865418075	1.3948485201095622e-4	287	363	436	795	1007	247	255	132
ENSG00000244398	ENSG00000244398.1	ribosomal protein L36a (RPL36A) pseudogene	RP11-466H18.1	pseudogene	NA	NA	4.096999674872269	4.156406835123035	236.93550237963063	-0.633181971316463	-0.6249083814719332	-0.5230027244529591	0.03542396921599677	0.05445752536997417	0.00868436934579184	191	234	279	535	622	191	151	69
ENSG00000148187	ENSG00000148187.18	mitochondrial ribosome recycling factor [Source:HGNC Symbol;Acc:HGNC:7234]	MRRF	protein_coding	Q96E11	92399	5.021584187114193	5.06098311445134	445.7664677652246	-0.5727438798011988	-0.5833235889151566	-0.5233551350577135	0.02140539062009857	0.021988739948552393	3.780646241309143e-4	436	416	452	968	1173	272	363	153
ENSG00000169750	ENSG00000169750.9	Rac family small GTPase 3 [Source:HGNC Symbol;Acc:HGNC:9803]	RAC3	protein_coding	P60763	5881	3.9537534416887823	4.021606536052088	216.29776769872254	-0.6504796684483268	-0.6647894901968407	-0.5235481169951957	0.05551254563326482	0.0640988176075852	0.020478657452728012	229	200	254	406	558	88	189	85
ENSG00000170906	ENSG00000170906.16	NADH:ubiquinone oxidoreductase subunit A3 [Source:HGNC Symbol;Acc:HGNC:7686]	NDUFA3	protein_coding	O95167,Q6FGG4	4696	4.491353869132876	4.542099605205944	310.96010153749734	-0.5470562321015301	-0.6235863939294941	-0.5240765493875543	0.06518993524038245	0.039020004957242053	0.00705436802903409	313	344	336	516	863	196	202	116
ENSG00000146540	ENSG00000146540.15	chromosome 7 open reading frame 50 [Source:HGNC Symbol;Acc:HGNC:22421]	C7orf50	protein_coding	Q9BRJ6	84310	5.8630278734164065	5.900616851236844	799.2357894862764	-0.5582938682465152	-0.5816771190113883	-0.5242552233732958	0.023788020239023783	0.019821450865418075	2.91366837683052e-4	778	690	1019	1470	2316	498	524	309
ENSG00000204568	ENSG00000204568.12	mitochondrial ribosomal protein S18B [Source:HGNC Symbol;Acc:HGNC:14516]	MRPS18B	protein_coding	B0S7P4,Q9Y676	28973	4.053520687217996	4.098776233316929	228.4143916141584	-0.5982746095980817	-0.6106062817011502	-0.5254265676223617	0.0349907611919815	0.03512622074567492	0.004321354078902443	224	247	218	452	562	148	154	93
ENSG00000058453	ENSG00000058453.17	ciliary rootlet coiled-coil, rootletin [Source:HGNC Symbol;Acc:HGNC:21299]	CROCC	protein_coding	Q5TZA2	9696	3.9067466569473743	3.9515148311846855	205.6523879363815	-0.623638289955903	-0.5941620956845259	-0.5260420063938468	0.02633700340047314	0.0364317339398852	0.0026355665756710674	177	158	259	491	533	129	129	91
ENSG00000205220	ENSG00000205220.12	proteasome 20S subunit beta 10 [Source:HGNC Symbol;Acc:HGNC:9538]	PSMB10	protein_coding	P40306	5699	3.251173608169457	3.3135360401644918	131.4969005706465	-0.5832074887674821	-0.6555502469864103	-0.5276940562127922	0.06759402353202414	0.05317942205443422	0.01434985799598618	129	104	188	248	370	84	80	48
ENSG00000185614	ENSG00000185614.7	inka box actin regulator 1 [Source:HGNC Symbol;Acc:HGNC:32480]	FAM212A	protein_coding	NA,Q96EL1	389119	3.3448985156587514	3.426051946374335	142.22107547540625	-0.7321901699418106	-0.6985537336530215	-0.5278854133004325	0.05397208676777675	0.07534589462393662	0.030676674567789285	116	109	228	299	306	99	112	43
ENSG00000172216	ENSG00000172216.6	CCAAT enhancer binding protein beta [Source:HGNC Symbol;Acc:HGNC:1834]	CEBPB	protein_coding	P17676	1051	5.378916362716127	5.477456821235436	593.5430888138728	-0.6484480444580777	-0.7198175247254712	-0.5288416917060105	0.1294208394406656	0.09718630504897754	0.036858238073683915	379	387	952	1714	1919	357	335	186
ENSG00000077312	ENSG00000077312.9	small nuclear ribonucleoprotein polypeptide A [Source:HGNC Symbol;Acc:HGNC:11151]	SNRPA	protein_coding	P09012	6626	5.666505149469849	5.731467006176321	710.9269791636654	-0.5740937364336627	-0.6528628909562606	-0.5288716717010666	0.08990620861722312	0.06093805272078261	0.015657059145839158	761	856	683	1117	2066	456	449	240
ENSG00000171953	ENSG00000171953.16	ATP synthase mitochondrial F1 complex assembly factor 2 [Source:HGNC Symbol;Acc:HGNC:18802]	ATPAF2	protein_coding	Q8N5M1	91647	3.9882532846915453	4.039272947837449	218.35523374440632	-0.5844282121806579	-0.6117409642027332	-0.5290456797501943	0.031744976188730054	0.03615449897032954	0.0018948878917963592	205	210	228	486	605	144	167	65
ENSG00000111678	ENSG00000111678.11	chromosome 12 open reading frame 57 [Source:HGNC Symbol;Acc:HGNC:29521]	C12orf57	protein_coding	F5GXW5,Q99622,U3KQ85	113246	4.0281365133836875	4.1249139920378965	231.37234002106294	-0.7250563596355162	-0.7181272184664483	-0.5290899262962002	0.06954403695615301	0.09126545974594567	0.03643059499813313	174	198	335	559	669	190	98	70
ENSG00000177646	ENSG00000177646.19	acyl-CoA dehydrogenase family member 9 [Source:HGNC Symbol;Acc:HGNC:21497]	ACAD9	protein_coding	Q9H845	28976	5.324880135952302	5.3598134942319104	548.8063883161483	-0.5589520944459669	-0.577925634084277	-0.5300379350287042	0.017115738401159826	0.01516080923143097	1.9114864896752806e-5	539	496	612	1110	1579	352	354	212
ENSG00000185608	ENSG00000185608.8	mitochondrial ribosomal protein L40 [Source:HGNC Symbol;Acc:HGNC:14491]	MRPL40	protein_coding	Q9NQ50	64976	5.599180410407729	5.635933450622165	665.2641348959834	-0.6161506910863953	-0.5833953761615849	-0.5303879790947515	0.0170766790299174	0.019045837617436213	2.890345820584074e-4	592	571	786	1482	1474	477	477	263
ENSG00000228474	ENSG00000228474.6	oligosaccharyltransferase complex subunit 4, non-catalytic [Source:HGNC Symbol;Acc:HGNC:32483]	OST4	protein_coding	P0C6T2	100128731	7.4668030488833725	7.501008615528435	2427.4708373218236	-0.5752244342299649	-0.5761011212875168	-0.5314096179965325	0.01510111749684416	0.016699678720150615	2.4590848282363515e-5	2328	2345	2633	4800	6121	1670	1823	854
ENSG00000174547	ENSG00000174547.13	mitochondrial ribosomal protein L11 [Source:HGNC Symbol;Acc:HGNC:14042]	MRPL11	protein_coding	Q9Y3B7	65003	4.947343949920522	4.998480151286883	426.1375405168239	-0.5898349608094144	-0.6136138011358042	-0.5314252271939836	0.036789873813734685	0.036094914308259805	0.0028222790843930976	378	357	555	918	1292	308	252	135
ENSG00000177954	ENSG00000177954.14	ribosomal protein S27 [Source:HGNC Symbol;Acc:HGNC:10416]	RPS27	protein_coding	P42677	6232	8.927767928264526	8.969086674112624	6716.135713963797	-0.6015172957102712	-0.5945022848983182	-0.5331243338666638	0.022944872112232825	0.028862767733618813	5.980399017760484e-4	6245	6681	7823	12572	18379	5058	4294	2214
ENSG00000165905	ENSG00000165905.18	LARGE xylosyl- and glucuronyltransferase 2 [Source:HGNC Symbol;Acc:HGNC:16522]	GYLTL1B	protein_coding	B3KP69,E9PIZ2,Q8N3Y3	120071	5.201358549946765	5.245934304479199	506.60219407945686	-0.5958669322059054	-0.6015199876575164	-0.5333769914159667	0.02572924360017014	0.027586550619637263	0.0010290740954573556	427	402	685	1129	1311	334	393	167
ENSG00000197114	ENSG00000197114.11	zinc finger CCCH-type and G-patch domain containing [Source:HGNC Symbol;Acc:HGNC:15948]	ZGPAT	protein_coding	A0A0S2Z5X3,Q8N5A5	84619	4.666219333723953	4.740817137982576	355.689687987746	-0.6160812542371451	-0.6670368063474686	-0.5344045688857721	0.0744789656422291	0.06638713070932332	0.017559509688583448	337	246	507	804	1122	250	208	99
ENSG00000102390	ENSG00000102390.11	polysaccharide biosynthesis domain containing 1 [Source:HGNC Symbol;Acc:HGNC:28790]	PBDC1	protein_coding	A6NDF3,Q9BVG4	51260	4.363581619950331	4.425377945871741	285.7072682603835	-0.65238467855962	-0.6427621430193163	-0.5347025907733094	0.0440239528830183	0.05181688264673624	0.009460382912710872	249	232	331	741	837	210	139	105
ENSG00000168569	ENSG00000168569.8	transmembrane protein 223 [Source:HGNC Symbol;Acc:HGNC:28464]	TMEM223	protein_coding	A0PJW6	79064	3.7787214739883823	3.8357301132570822	189.49669024326647	-0.6050700563195361	-0.632617612659742	-0.5350879515744451	0.038008137200688116	0.04434090679834827	0.004621586164445208	180	176	231	377	497	131	145	54
ENSG00000179886	ENSG00000179886.6	tigger transposable element derived 5 [Source:HGNC Symbol;Acc:HGNC:18336]	TIGD5	protein_coding	Q53EQ6	84948	3.3501513255597684	3.4265460512870014	141.6413159914805	-0.6393742742596704	-0.6696991819796267	-0.5351170867685449	0.05785925599814435	0.06325891991769321	0.0164254069782276	115	105	196	362	403	90	104	40
ENSG00000176894	ENSG00000176894.10	peroxisomal membrane protein 2 [Source:HGNC Symbol;Acc:HGNC:9716]	PXMP2	protein_coding	Q9NR77	5827	3.1580145031482623	3.2259376861980575	123.75008119740234	-0.5611398735692102	-0.6821769839865367	-0.5367949547365085	0.08990832561994297	0.05382506281802788	0.017060125088620773	129	134	133	223	375	75	70	44
ENSG00000102103	ENSG00000102103.16	polyglutamine binding protein 1 [Source:HGNC Symbol;Acc:HGNC:9330]	PQBP1	protein_coding	A0A0S2Z4V5,O60828	10084	4.875292858964112	4.920584432171661	403.7339674413993	-0.5809144058921987	-0.6056425000522497	-0.5386157315664185	0.02585341779256066	0.024779960202812534	4.980504386296983e-4	365	364	472	887	1230	281	244	133
ENSG00000125850	ENSG00000125850.11	ovo like zinc finger 2 [Source:HGNC Symbol;Acc:HGNC:15804]	OVOL2	protein_coding	Q9BRP0	58495	3.282731827642557	3.3497895638450452	135.02046122753816	-0.6032047790057501	-0.6748030131415369	-0.5389623307248007	0.0670455935983438	0.05688302831492085	0.015257674293016044	130	150	146	255	384	95	70	48
ENSG00000183426	ENSG00000183426.17	nuclear pore complex interacting protein family member A1 [Source:HGNC Symbol;Acc:HGNC:7909]	NPIPA1	protein_coding	Q9UND3	102724993,642799,9284	2.1584156079067176	2.2487285785798883	61.707912159669746	-0.6323299363391146	-0.7253773374963927	-0.5390379877031255	0.0752098478263656	0.064135132417696	0.02833629858617114	69	51	70	138	179	38	40	18
ENSG00000173272	ENSG00000173272.16	mitotic spindle organizing protein 2A [Source:HGNC Symbol;Acc:HGNC:33187]	MZT2A	protein_coding	Q6P582	653784	5.762016739080924	5.801484346000744	745.5492693830228	-0.5801278075350382	-0.5960276595148498	-0.5405794239405035	0.020338090378169978	0.01830375723837772	1.1797444642837359e-4	639	657	959	1566	2322	407	503	286
ENSG00000239672	ENSG00000239672.7	NME/NM23 nucleoside diphosphate kinase 1 [Source:HGNC Symbol;Acc:HGNC:7849]	NME1	protein_coding	P15531	4830	5.932163221499919	6.01610764607259	864.9509099027844	-0.7186085229049811	-0.6956646000953481	-0.5408179041552874	0.05718431024562182	0.0801185722435072	0.0233762544209458	715	830	1237	1691	2225	759	491	214
ENSG00000176022	ENSG00000176022.7	beta-1,3-galactosyltransferase 6 [Source:HGNC Symbol;Acc:HGNC:17978]	B3GALT6	protein_coding	Q96L58	126792	4.367669772699687	4.442326345206524	288.786211011058	-0.6375125606197505	-0.6803317074684704	-0.5426552995927014	0.07098581144699895	0.06114553425753206	0.016972322909763828	188	226	435	759	843	152	211	98
ENSG00000143486	ENSG00000143486.16	eukaryotic translation initiation factor 2D [Source:HGNC Symbol;Acc:HGNC:6583]	EIF2D	protein_coding	P41214	1939	5.128273845775379	5.1636098056664235	479.1391862316311	-0.5808272052839687	-0.5888836697122657	-0.5429730039620273	0.015906901231783774	0.014807808234329449	2.730026498560057e-5	450	461	551	929	1254	310	316	195
ENSG00000108561	ENSG00000108561.8	complement C1q binding protein [Source:HGNC Symbol;Acc:HGNC:1243]	C1QBP	protein_coding	Q07021	708	7.418250199770857	7.470302009785461	2373.851167831518	-0.6021841993533562	-0.6292011427300216	-0.5429929974395737	0.04194882311979997	0.039020004957242053	0.0031677217671099442	1599	1914	3444	5912	6433	1510	1698	816
ENSG00000185813	ENSG00000185813.11	phosphate cytidylyltransferase 2, ethanolamine [Source:HGNC Symbol;Acc:HGNC:8756]	PCYT2	protein_coding	B3KSC8,B7Z4W6,I3L1R7,Q99447	5833	5.274329800475802	5.318334467081304	532.68470882628	-0.5823207271025543	-0.6059873260869404	-0.5430789539177059	0.022944872112232825	0.022904881051604313	2.89067741573576e-4	507	505	572	1146	1589	370	343	169
ENSG00000109089	ENSG00000109089.7	cerebellar degeneration related protein 2 like [Source:HGNC Symbol;Acc:HGNC:29999]	CDR2L	protein_coding	A0A024R8R6,Q86X02	30850	5.335603808079358	5.369348477218063	552.5909721420807	-0.5801256781283927	-0.5809564243864576	-0.5431828065847235	0.012568644469645961	0.012003252626531076	1.8741347379860608e-6	506	528	607	1158	1422	376	385	208
ENSG00000090097	ENSG00000090097.21	poly(rC) binding protein 4 [Source:HGNC Symbol;Acc:HGNC:8652]	PCBP4	protein_coding	A0A024R320,C9J0A4,P57723	57060	5.222876202021304	5.280258518421589	520.140584708269	-0.6178287973882669	-0.653244105012231	-0.544692125492048	0.05701908697583687	0.04374978468698311	0.009236437936705743	561	583	527	850	1180	334	390	191
ENSG00000145592	ENSG00000145592.14	ribosomal protein L37 [Source:HGNC Symbol;Acc:HGNC:10347]	RPL37	protein_coding	P61927	6167	9.553200393226131	9.609625574712032	10477.779519718457	-0.6115768246673365	-0.6430720305136021	-0.5447783202651274	0.04885890644294667	0.04742125977521947	0.005941747544887464	11759	11636	9941	17286	25823	7198	7161	3718
ENSG00000164403	ENSG00000164403.14	shroom family member 1 [Source:HGNC Symbol;Acc:HGNC:24084]	SHROOM1	protein_coding	Q2M3G4	134549	2.433796903238244	2.5210485943863263	75.14786540415629	-0.723300644366548	-0.7177016381870807	-0.5448413803023172	0.05131932721719957	0.07223170805128062	0.02655742341190751	61	83	92	158	174	49	62	20
ENSG00000138326	ENSG00000138326.21	ribosomal protein S24 [Source:HGNC Symbol;Acc:HGNC:10411]	RPS24	protein_coding	P62847	6229	9.933675227306697	9.970706477594328	13448.998343526404	-0.5933041953242842	-0.5930965661404394	-0.5458592402984567	0.015906901231783774	0.019186723892161098	3.326680586999582e-5	11094	12114	17744	27610	35257	9666	8901	4805
ENSG00000241484	ENSG00000241484.9	Rho GTPase activating protein 8 [Source:HGNC Symbol;Acc:HGNC:677]	ARHGAP8	protein_coding	P85298,Q6PJW1	23779	4.976377741062459	5.0281129208631965	435.312974788405	-0.5786338684187531	-0.6281411598115886	-0.5467242205421793	0.037766766081432736	0.031526717639528065	0.0018590499978918137	442	409	504	833	1307	290	297	128
ENSG00000080823	ENSG00000080823.23	MOK protein kinase [Source:HGNC Symbol;Acc:HGNC:9833]	MOK	protein_coding	Q9UQ07	5891	3.483006343929447	3.585347298626993	158.310506341469	-0.6635990183066721	-0.718575091179717	-0.5479796323907499	0.0730116170612712	0.08567787230826567	0.02514949756986549	149	151	182	369	484	107	115	30
ENSG00000115425	ENSG00000115425.14	peroxisomal trans-2-enoyl-CoA reductase [Source:HGNC Symbol;Acc:HGNC:18281]	PECR	protein_coding	Q9BY49	55825	2.548009761258739	2.6226100680468436	80.77171205962082	-0.6980482682528312	-0.6919854849238339	-0.5499487265316092	0.04418211872717457	0.06092603705391217	0.01743955945794702	86	64	97	178	195	59	54	25
ENSG00000108278	NA	NA	ZNHIT3	protein_coding	NA	NA	3.8460117531631126	3.8949726996085814	197.5895217359341	-0.6640819572338508	-0.6231990046566758	-0.5504028238574238	0.02505557787769289	0.03322183471052848	0.0025305835651875516	175	147	239	504	486	117	140	83
ENSG00000007376	ENSG00000007376.8	RNA pseudouridine synthase domain containing 1 [Source:HGNC Symbol;Acc:HGNC:14173]	RPUSD1	protein_coding	H3BQN8,H3BUN6,Q9UJJ7	113000	5.578604684940617	5.614305431664585	655.0761660699636	-0.5893217947925672	-0.5931160933662134	-0.5517934214275032	0.013205006553828589	0.012496481999301699	3.168557627692137e-6	571	629	761	1376	1880	391	406	276
ENSG00000129255	ENSG00000129255.16	mannose-P-dolichol utilization defect 1 [Source:HGNC Symbol;Acc:HGNC:7207]	MPDU1	protein_coding	A0A0S2Z4W8,B4DLH7,J3QW43,O75352	9526	5.242903013888608	5.284596063871837	520.8815331349404	-0.6033150004841642	-0.6102398627952086	-0.552668318568755	0.018976764248197733	0.019186723892161098	1.8061837351593624e-4	508	513	536	1088	1339	376	347	181
ENSG00000107816	ENSG00000107816.17	leucine zipper tumor suppressor 2 [Source:HGNC Symbol;Acc:HGNC:29381]	LZTS2	protein_coding	B4DP66,Q9BRK4	84445	6.298252304933214	6.3334604104188985	1079.6328261259496	-0.5880967506532302	-0.5947812838108001	-0.5535093898979574	0.011966849604945887	0.011880964281666868	1.9032731060309871e-6	979	1042	1262	2151	2850	641	843	394
ENSG00000112118	ENSG00000112118.20	minichromosome maintenance complex component 3 [Source:HGNC Symbol;Acc:HGNC:6945]	MCM3	protein_coding	B4DUQ9,J3KQ69,P25205	4172	6.179993347433677	6.267946348287947	1033.1277426363288	-0.6660801869660554	-0.7283034816998841	-0.5540300311980582	0.09732137485565838	0.07822297155277073	0.025741765437408387	1348	1180	819	1681	2181	698	649	403
ENSG00000110719	ENSG00000110719.10	T cell immune regulator 1, ATPase H+ transporting V0 subunit a3 [Source:HGNC Symbol;Acc:HGNC:11647]	TCIRG1	protein_coding	A0A024R5E5,Q13488	10312	6.280090100519603	6.327220605632313	1073.6471155368242	-0.6189424923343143	-0.6192710701321958	-0.5540338616763739	0.022944872112232825	0.02719568584301129	5.280420105700774e-4	936	1006	1265	2363	3146	776	713	310
ENSG00000064490	ENSG00000064490.14	regulatory factor X associated ankyrin containing protein [Source:HGNC Symbol;Acc:HGNC:9987]	RFXANK	protein_coding	A0A024R7M1,A0A024R7P0,O14593	8625	5.372007637736532	5.408670978855537	567.6991058885546	-0.5892153693488086	-0.597884159272692	-0.5541262106908275	0.01363698906328147	0.012498522124975165	3.689213349353062e-6	508	534	644	1225	1671	328	357	235
ENSG00000067191	ENSG00000067191.16	calcium voltage-gated channel auxiliary subunit beta 1 [Source:HGNC Symbol;Acc:HGNC:1401]	CACNB1	protein_coding	Q02641	782	3.258921385998978	3.3772395956741765	136.81037914505802	-0.7318797533897723	-0.7647394348343014	-0.5548906450615001	0.0693048697847441	0.09537529520045754	0.03695724561894926	142	115	165	323	402	113	70	28
ENSG00000196123	ENSG00000196123.13	KIAA0895 like [Source:HGNC Symbol;Acc:HGNC:34408]	KIAA0895L	protein_coding	Q68EN5	653319	3.7074427219853234	3.758864158129188	179.96671002356783	-0.6792260102057878	-0.6423418036262891	-0.555740238767129	0.024956436767389754	0.03589687656673316	0.00364027495979521	185	165	191	383	405	132	124	64
ENSG00000099364	ENSG00000099364.16	F-box and leucine rich repeat protein 19 [Source:HGNC Symbol;Acc:HGNC:25300]	FBXL19	protein_coding	H3BVB1,Q6PCT2	54620	5.367433364717641	5.42054159802149	572.8785533804763	-0.5888354260025368	-0.6466787103714509	-0.5559493722673392	0.04723381129074377	0.03284941329059695	0.0035454814739863793	609	642	555	1005	1618	343	367	216
ENSG00000132780	ENSG00000132780.17	nuclear autoantigenic sperm protein [Source:HGNC Symbol;Acc:HGNC:7644]	NASP	protein_coding	P49321,Q5T626	4678	5.561100652873577	5.696713550297195	693.3659993394327	-0.7435851190291407	-0.8089030379805398	-0.5564491480184827	0.13429407863779466	0.12035081669656855	0.04748034964483336	807	934	582	1123	1982	562	314	163
ENSG00000132661	ENSG00000132661.4	nuclear transport factor 2 like export factor 1 [Source:HGNC Symbol;Acc:HGNC:15913]	NXT1	protein_coding	Q9UKK6	29107	3.9953835751721236	4.055646198586783	220.93307022202129	-0.6178734463975515	-0.6593249067357481	-0.5565924527208401	0.04471178950314345	0.04070839866692276	0.005329486016106062	182	242	241	488	670	146	113	82
ENSG00000225855	ENSG00000225855.7	RUSC1 antisense RNA 1 [Source:HGNC Symbol;Acc:HGNC:26680]	RUSC1-AS1	antisense	NA	284618	2.4829479346011487	2.575552029879066	78.45580828274537	-0.885222821990724	-0.7665305653421111	-0.5574990513354258	0.04270032427845605	0.07573457813720351	0.03594285828175378	61	92	97	163	141	58	59	24
ENSG00000122386	ENSG00000122386.10	zinc finger protein 205 [Source:HGNC Symbol;Acc:HGNC:12996]	ZNF205	protein_coding	I0J0A3,O95201	7755	4.058899068581761	4.110941621296143	230.09012712633435	-0.5822371534607407	-0.6506168982618392	-0.558315815362953	0.0417403965206834	0.0301582961781335	0.0028222790843930976	210	265	245	432	648	131	152	88
ENSG00000170889	ENSG00000170889.14	ribosomal protein S9 [Source:HGNC Symbol;Acc:HGNC:10442]	RPS9	protein_coding	A0A024R4M0,A8MXK4,P46781	6203	8.518854945276606	8.565847435673948	5074.8968694156265	-0.620577944972253	-0.6264322189502187	-0.5593155466955024	0.0257471603252654	0.02916191458059879	6.235070219821333e-4	3954	4160	7174	11493	15305	3365	3046	1765
ENSG00000196507	ENSG00000196507.11	transcription elongation factor A like 3 [Source:HGNC Symbol;Acc:HGNC:28247]	TCEAL3	protein_coding	Q969E4	85012	3.9240381993225864	4.003773085762817	214.08737737309124	-0.6949708345729281	-0.7301482892495161	-0.559667711134221	0.07314088343230753	0.0671586594336873	0.023880283931406315	234	263	203	353	458	158	127	78
ENSG00000139433	ENSG00000139433.10	glycolipid transfer protein [Source:HGNC Symbol;Acc:HGNC:24867]	GLTP	protein_coding	A0A024RBI7,Q9NZD2	51228	6.852277179233951	6.889686796980433	1588.02144710775	-0.5983502318883229	-0.6044088684353747	-0.5599412586327305	0.013895239321781544	0.014646181444630556	8.250547244175845e-6	1501	1602	1670	3248	4664	996	967	620
ENSG00000183260	ENSG00000183260.7	abhydrolase domain containing 16B [Source:HGNC Symbol;Acc:HGNC:16128]	ABHD16B	protein_coding	Q9H3Z7	140701	1.977340450954288	2.0698511464897473	54.6336164330356	-0.7981203849634739	-0.751695052358705	-0.560514483016498	0.05024963510549293	0.07702842859267355	0.03352704811860606	37	56	74	131	129	26	36	25
ENSG00000068137	ENSG00000068137.15	pleckstrin homology, MyTH4 and FERM domain containing H3 [Source:HGNC Symbol;Acc:HGNC:26105]	PLEKHH3	protein_coding	Q7Z736,X6R3U4	79990	5.047037567827864	5.124745066821632	466.57764669019963	-0.8196159059053226	-0.7160023427420084	-0.5605900931077091	0.03024068476319903	0.0593887838178697	0.017761385142636976	417	406	575	1118	965	175	408	216
ENSG00000150316	ENSG00000150316.12	CWC15 spliceosome associated protein homolog [Source:HGNC Symbol;Acc:HGNC:26939]	CWC15	protein_coding	Q9P013	51503	5.1406080589046725	5.184806237085217	485.7784864427477	-0.590964812769205	-0.6235339562327185	-0.5611993683241646	0.021419737806470936	0.018840821970175232	1.7508185674168755e-4	427	507	573	939	1343	311	352	159
ENSG00000204536	ENSG00000204536.14	coiled-coil alpha-helical rod protein 1 [Source:HGNC Symbol;Acc:HGNC:13930]	CCHCR1	protein_coding	A0A1U9X7G6,Q2TB68,Q769H0,Q8TD31	54535	3.179273246304054	3.3203318818922214	132.0581264972916	-0.8193556206227957	-0.8392376482132186	-0.5617571520951448	0.0735294257500094	0.10798567634751709	0.049886597512015636	141	153	142	256	339	120	52	30
ENSG00000184897	ENSG00000184897.6	H1.10 linker histone [Source:HGNC Symbol;Acc:HGNC:4722]	H1FX	protein_coding	Q92522	8971	5.384271904070224	5.436146106755241	577.7524488175696	-0.6078205113388127	-0.6391975623490959	-0.5625360518883495	0.03184619708948722	0.02783475162740502	0.0011555899906890625	464	569	711	1278	1946	328	360	191
ENSG00000120437	ENSG00000120437.9	acetyl-CoA acetyltransferase 2 [Source:HGNC Symbol;Acc:HGNC:94]	ACAT2	protein_coding	Q9BWD1	39	6.768533271686751	6.849396581010375	1542.1412656219209	-0.7568242550026588	-0.7022932034448783	-0.5635144181294349	0.04821935822663649	0.07089963659179495	0.015498622271195183	1372	1502	1790	3553	4518	1314	700	419
ENSG00000171792	ENSG00000171792.11	RAD9-HUS1-RAD1 interacting nuclear orphan 1 [Source:HGNC Symbol;Acc:HGNC:28206]	RHNO1	protein_coding	Q9BSD3	83695	3.8262332747625636	3.9166165621352813	200.74699491503415	-0.5976569450715388	-0.740463340837295	-0.5641720067692692	0.1214008179018748	0.07231629049355878	0.02558850551681197	222	252	165	374	599	129	109	63
ENSG00000198840	ENSG00000198840.2	mitochondrially encoded NADH:ubiquinone oxidoreductase core subunit 3 [Source:HGNC Symbol;Acc:HGNC:7458]	MT-ND3	protein_coding	P03897,Q7GXZ5	4537	9.30928565122395	9.435486010721773	9287.129300659775	-0.691929067512811	-0.7992425665390303	-0.5643390664921315	0.1552141488744612	0.11520574518016022	0.039829965735459785	11943	12848	6757	12920	21909	5673	7020	2574
ENSG00000186654	ENSG00000186654.21	proline rich 5 [Source:HGNC Symbol;Acc:HGNC:31682]	PRR5	protein_coding	A0A024R4U5,A8K699,P85299	55615	3.955125991840319	4.010589808849088	214.09327225996802	-0.5856869404760598	-0.6582782453535464	-0.5646470159306489	0.04222934015003546	0.029942746318044673	0.002290619391622494	181	213	284	416	644	131	132	74
ENSG00000197451	ENSG00000197451.12	heterogeneous nuclear ribonucleoprotein A/B [Source:HGNC Symbol;Acc:HGNC:5034]	HNRNPAB	protein_coding	Q99729	3182	7.783746741351091	7.818300345681694	3023.6643344331414	-0.5942498028772406	-0.5985404785600139	-0.5647895732646334	0.010627517011046778	0.011437362784046872	5.96607881060966e-8	2364	2702	3775	7037	8343	1876	2005	1196
ENSG00000106991	ENSG00000106991.13	endoglin [Source:HGNC Symbol;Acc:HGNC:3349]	ENG	protein_coding	A0A024R878,B7Z6Y5,F5GX88,P17813,Q5T9B9,Q96CG0	2022	4.61787376853022	4.678503668472799	341.5054228462102	-0.614234482213443	-0.6656476461852447	-0.565047951565215	0.0440239528830183	0.03871232932407201	0.004825404084473359	343	379	343	654	941	248	211	104
ENSG00000006704	ENSG00000006704.10	GTF2I repeat domain containing 1 [Source:HGNC Symbol;Acc:HGNC:4661]	GTF2IRD1	protein_coding	E9PFE2,Q9UHL9	9569	4.165296866139215	4.20756975990613	245.906985181122	-0.6233542965224501	-0.6176075001427974	-0.5655534863895633	0.0165145358349611	0.01862831630894474	9.95875957071091e-5	203	241	288	543	621	157	182	89
ENSG00000175279	ENSG00000175279.22	centromere protein S [Source:HGNC Symbol;Acc:HGNC:23163]	APITD1	protein_coding	Q8N2Z9	378708	3.016345631041143	3.0741898138307198	111.05687031631606	-0.616517668037747	-0.6687598561563998	-0.5658361522618355	0.03549015871177356	0.03140424670058043	0.0033601049721773413	96	108	141	231	311	64	75	40
ENSG00000169908	ENSG00000169908.12	transmembrane 4 L six family member 1 [Source:HGNC Symbol;Acc:HGNC:11853]	TM4SF1	protein_coding	P30408	4071	7.437387938336307	7.483164301952727	2396.8684638223667	-0.6300094178989336	-0.6333291883423926	-0.5661148477904718	0.02140539062009857	0.022667003735445664	4.496782478529418e-4	1728	2095	3066	6103	6097	1250	1803	1002
ENSG00000141013	ENSG00000141013.17	growth arrest specific 8 [Source:HGNC Symbol;Acc:HGNC:4166]	GAS8	protein_coding	A0A087WZT7,B7Z1U9,O95995	2622	3.932424949314742	3.9838954257813057	210.29218342146822	-0.5952284086455467	-0.650257078136697	-0.5663158917880741	0.031744976188730054	0.026436506388786713	0.0010844693677620136	193	217	243	417	606	138	126	74
ENSG00000253368	ENSG00000253368.4	TMF1 regulated nuclear protein 1 [Source:HGNC Symbol;Acc:HGNC:34348]	TRNP1	protein_coding	Q6NT89	388610	6.103941586319209	6.1498824385901445	950.4641291304987	-0.6583340753108985	-0.6350064159276596	-0.5671960277026943	0.018033651075742913	0.021187946466998564	5.288378006655612e-4	774	829	1148	2335	2272	472	771	402
ENSG00000128185	ENSG00000128185.10	DiGeorge syndrome critical region gene 6 like [Source:HGNC Symbol;Acc:HGNC:18551]	DGCR6L	protein_coding	Q9BY27	85359	4.1383583122801015	4.192952846537321	243.1569513757358	-0.6216402346947785	-0.6526421709663983	-0.567259450900247	0.03024068476319903	0.029903155845808948	0.0018474974061794022	200	209	348	510	654	143	185	81
ENSG00000167113	ENSG00000167113.11	coenzyme Q4 [Source:HGNC Symbol;Acc:HGNC:19693]	COQ4	protein_coding	A0A024R890,Q9Y3A0	51117	5.090134513151063	5.14054313505805	470.7556541320547	-0.5916449134304007	-0.6430492541767758	-0.5676636177927776	0.031798231890609006	0.023701109155764	7.53250464419313e-4	421	460	609	890	1448	269	331	152
ENSG00000198736	ENSG00000198736.11	methionine sulfoxide reductase B1 [Source:HGNC Symbol;Acc:HGNC:14133]	MSRB1	protein_coding	Q9NZV6	51734	4.377151767508423	4.456757914805771	292.2592072419104	-0.6798184816084145	-0.7037002124659233	-0.5684108466018742	0.04832678691438803	0.06114553425753206	0.013596473858528316	295	288	342	579	813	240	157	76
ENSG00000168286	ENSG00000168286.3	THAP domain containing 11 [Source:HGNC Symbol;Acc:HGNC:23194]	THAP11	protein_coding	Q96EK4	57215	3.6681959620080598	3.753121031515742	178.66912346938173	-0.6884228788113397	-0.7189010826450702	-0.5691903464079023	0.052928662490769156	0.06592348725914281	0.016726528093511404	171	167	231	363	503	145	87	50
ENSG00000105722	ENSG00000105722.10	ETS2 repressor factor [Source:HGNC Symbol;Acc:HGNC:3444]	ERF	protein_coding	A0A024R0L4,P50548	2077	6.0234009314727	6.077047257296754	903.5997174655071	-0.6082390928047109	-0.653528309011523	-0.5691951027612902	0.03843881167419207	0.030529033140009685	0.0021455441886172417	1006	955	890	1599	2521	573	613	302
ENSG00000172830	ENSG00000172830.13	slingshot protein phosphatase 3 [Source:HGNC Symbol;Acc:HGNC:30581]	SSH3	protein_coding	A0A024R5J4,Q8TE77	54961	6.4499758902361455	6.490254675671077	1203.5328237953906	-0.6064930774633002	-0.6188840314243093	-0.5692013665935516	0.015827227773468996	0.015330846962690069	2.4049337390757625e-5	1220	1127	1370	2310	3368	809	756	435
ENSG00000166441	ENSG00000166441.13	ribosomal protein L27a [Source:HGNC Symbol;Acc:HGNC:10329]	RPL27A	protein_coding	P46776	6157	9.792328557235507	9.82619136510994	12166.669204365606	-0.5918196627690689	-0.5961462819995748	-0.5692697737724279	0.010155822884848202	0.011880964281666868	1.8827610137662587e-8	10019	10404	15721	27094	33009	7873	8298	4577
ENSG00000205763	ENSG00000205763.13	RP9 pseudogene [Source:HGNC Symbol;Acc:HGNC:33969]	RP9P	pseudogene	NA	441212	2.499228043660121	2.57485554756548	78.4548143365975	-0.7507103098128719	-0.7221066433908919	-0.5697074195956056	0.0420304941389756	0.06300460549845516	0.0190364016302384	83	73	89	162	186	57	38	32
ENSG00000137857	ENSG00000137857.17	dual oxidase 1 [Source:HGNC Symbol;Acc:HGNC:3062]	DUOX1	protein_coding	Q9NRD9	53905	5.846466158277491	5.89609623263645	797.942230688813	-0.674667731642154	-0.6541566179924153	-0.57046363988763	0.02140539062009857	0.02445265080740403	0.001536310407630383	844	771	864	1526	1734	425	607	357
ENSG00000119431	ENSG00000119431.9	haloacid dehalogenase like hydrolase domain containing 3 [Source:HGNC Symbol;Acc:HGNC:28171]	HDHD3	protein_coding	Q9BSH5	81932	3.7956443767715324	3.8607294378262638	192.70195388483344	-0.7094581703065015	-0.6807870370024569	-0.5704745657539962	0.03416151984543715	0.04391654300932609	0.007401070984284947	141	154	284	469	450	124	143	67
ENSG00000162585	ENSG00000162585.17	FA core complex associated protein 20 [Source:HGNC Symbol;Acc:HGNC:26428]	C1orf86	protein_coding	A0A024R0B3,Q6NZ36,Q6ZRT9,Q7Z4P6	199990	5.028152085704627	5.073185966237671	449.4397688611351	-0.592184608992698	-0.6348369851489147	-0.57147631104074	0.02194207237538838	0.017428948827869672	1.268116305492376e-4	419	448	541	853	1305	282	299	153
ENSG00000173486	ENSG00000173486.13	FKBP prolyl isomerase 2 [Source:HGNC Symbol;Acc:HGNC:3718]	FKBP2	protein_coding	P26885,Q53XJ5	2286	5.662498251805879	5.716687772812012	704.1880681849337	-0.6478910060956422	-0.6629534887591865	-0.5717143092581418	0.03455303822512212	0.030529033140009685	0.002886959207803276	715	787	753	1204	1664	488	424	281
ENSG00000100842	ENSG00000100842.13	embryonal Fyn-associated substrate [Source:HGNC Symbol;Acc:HGNC:16898]	EFS	protein_coding	O43281	10278	3.03977078973522	3.1411688414076697	117.41850699998268	-0.9056026953320805	-0.8091525676857418	-0.5726107052087073	0.044872402228711486	0.07981508709827412	0.03750720620635579	121	144	115	223	211	47	98	53
ENSG00000176422	ENSG00000176422.14	SPRY domain containing 4 [Source:HGNC Symbol;Acc:HGNC:27468]	SPRYD4	protein_coding	Q8WW59	283377	3.514918399536511	3.572506277399953	157.37775936781935	-0.6364817861683515	-0.6588856734614396	-0.5733872065798693	0.028002762572709537	0.031526717639528065	0.0015767508134411263	121	151	201	363	429	101	110	51
ENSG00000176108	ENSG00000176108.9	charged multivesicular body protein 6 [Source:HGNC Symbol;Acc:HGNC:25675]	CHMP6	protein_coding	Q96FZ7	79643	4.783830760248083	4.845568520860987	383.0540081042188	-0.6517014315334151	-0.6650737906475223	-0.5740550068259359	0.030031094779710988	0.03692791632889293	0.0027200658313854815	349	345	477	836	1081	293	235	105
ENSG00000068001	ENSG00000068001.14	hyaluronidase 2 [Source:HGNC Symbol;Acc:HGNC:5321]	HYAL2	protein_coding	Q12891	8692	3.2193807503749703	3.2891870292478513	128.64513376062462	-0.6649553678983164	-0.6857972117372259	-0.574087542682023	0.04104021119407225	0.040573488685952355	0.006449878532750344	106	101	159	352	368	74	89	43
ENSG00000261221	ENSG00000261221.3	zinc finger protein 865 [Source:HGNC Symbol;Acc:HGNC:38705]	ZNF865	protein_coding	P0CJ78	100507290	3.9669826802092967	4.012064181164313	214.82716938388273	-0.620500028311042	-0.642025928186609	-0.5742811293738018	0.02140539062009857	0.019876168139274935	3.971057694504822e-4	207	217	241	419	545	127	154	83
ENSG00000213015	ENSG00000213015.9	zinc finger protein 580 [Source:HGNC Symbol;Acc:HGNC:29473]	ZNF580	protein_coding	Q9UK33	51157	3.461063961283005	3.5697951136869372	156.71381519410536	-0.7068270014647026	-0.7577311460707512	-0.5761056092907059	0.06578571591576127	0.07996854930641344	0.024563085897557638	120	181	183	365	443	93	129	31
ENSG00000100294	ENSG00000100294.13	malonyl-CoA-acyl carrier protein transacylase [Source:HGNC Symbol;Acc:HGNC:29622]	MCAT	protein_coding	Q8IVS2	27349	4.115366638078578	4.172287310465543	239.77357521822552	-0.6226995910232014	-0.6652276847126972	-0.5768489217265038	0.032474288646814876	0.030529033140009685	0.0017631329107617106	205	237	319	465	650	168	155	75
ENSG00000213337	ENSG00000213337.9	ankyrin repeat domain 39 [Source:HGNC Symbol;Acc:HGNC:28640]	ANKRD39	protein_coding	Q53RE8	51239	3.429350590002771	3.5762804751059187	158.06929830517456	-0.7291711985837366	-0.8487875990718111	-0.5773165669183273	0.12415138384559327	0.10737109484277642	0.04633852977267327	185	196	159	263	414	123	96	27
ENSG00000162227	ENSG00000162227.8	TATA-box binding protein associated factor 6 like [Source:HGNC Symbol;Acc:HGNC:17305]	TAF6L	protein_coding	A0A024R5A7,A8K0D4,Q9Y6J9	10629	3.564143536356612	3.649124260835483	165.70810149676632	-0.6322185115085565	-0.7162390968051213	-0.5774486637767862	0.06321198810088997	0.05793527213336173	0.011568740358771236	142	148	237	352	511	105	113	40
ENSG00000226210	ENSG00000226210.3	WAS protein family homolog 8, pseudogene [Source:HGNC Symbol;Acc:HGNC:53913]	ABC7-42389800N19.1	pseudogene	NA	100288778	1.7940232227787745	1.9120928460791895	48.66989940522299	-0.6910658268921185	-0.8270990089449253	-0.5789555372990999	0.09396617797295832	0.07234414751673883	0.03687107155561466	46	62	52	96	131	30	32	12
ENSG00000107872	ENSG00000107872.12	F-box and leucine rich repeat protein 15 [Source:HGNC Symbol;Acc:HGNC:28155]	FBXL15	protein_coding	Q9H469	79176	3.781904060100158	3.8455367123696353	190.8929928978361	-0.7307837334329287	-0.6880170780871765	-0.5818174639988523	0.02656970425417959	0.039393346447923916	0.0056505661910817625	166	148	265	445	437	99	161	71
ENSG00000128563	ENSG00000128563.13	PRKR interacting protein 1 [Source:HGNC Symbol;Acc:HGNC:21894]	PRKRIP1	protein_coding	A0A024QYV5,Q9H875	79706	3.481754736681993	3.542325687011923	154.86689894886004	-0.7175619296106498	-0.6875071392660704	-0.5818602883840732	0.02832662238590999	0.041924605069414644	0.0062699110263349225	143	130	217	310	361	78	105	73
ENSG00000196262	ENSG00000196262.14	peptidylprolyl isomerase A [Source:HGNC Symbol;Acc:HGNC:9253]	PPIA	protein_coding	P62937,V9HWF5	5478	10.281143644863077	10.316564006142206	17092.27845070514	-0.6115295838431514	-0.6136674746227481	-0.5821825643389427	0.008827638154409765	0.010952802594776077	2.277947461875382e-9	14110	14889	21623	38950	45321	11322	11373	6383
ENSG00000101104	ENSG00000101104.13	poly(A) binding protein cytoplasmic 1 like [Source:HGNC Symbol;Acc:HGNC:15797]	PABPC1L	protein_coding	NA,Q4VXU2	80336	3.407116463666689	3.49104481604574	148.39672184134497	-0.631964236058109	-0.7190639073005983	-0.5823357793612639	0.05857834534351857	0.054188835174737104	0.009637024045945871	150	149	155	332	460	97	96	36
ENSG00000257949	ENSG00000257949.7	TEN1 subunit of CST complex [Source:HGNC Symbol;Acc:HGNC:37242]	TEN1	protein_coding	Q86WV5	100134934	3.3979627332026587	3.4608331417611935	145.55133519845526	-0.6243037985059827	-0.6867284528753466	-0.5834631943945808	0.03620387198281871	0.031526717639528065	0.002462074852082488	129	150	166	319	435	94	84	48
ENSG00000092036	ENSG00000092036.18	HAUS augmin like complex subunit 4 [Source:HGNC Symbol;Acc:HGNC:20163]	HAUS4	protein_coding	Q9H6D7	54930	3.993155718106776	4.108922918101732	229.63912789791604	-0.6360881704690104	-0.7991169905415146	-0.5839106878241016	0.14358939278856736	0.08812053038296282	0.03388142122635154	257	314	194	382	636	157	141	55
ENSG00000021355	ENSG00000021355.13	serpin family B member 1 [Source:HGNC Symbol;Acc:HGNC:3311]	SERPINB1	protein_coding	P30740,V9HWH1	1992	7.589614242538888	7.6578295519579465	2704.867640932609	-0.6860697671445674	-0.6999239253888173	-0.5840544097821869	0.045762245183114024	0.04551837842714921	0.0060650916579407166	1778	2218	3782	7477	6745	1240	2077	1120
ENSG00000158292	ENSG00000158292.7	G protein-coupled receptor 153 [Source:HGNC Symbol;Acc:HGNC:23618]	GPR153	protein_coding	A0A0I9QQ03,Q6NV75	387509	6.394936349245048	6.441441926830274	1162.7284895244316	-0.639707497102672	-0.6426428350966714	-0.5853205791443643	0.017547570880680805	0.018840821970175232	9.523993955192179e-5	1139	1107	1208	2583	3328	829	702	377
ENSG00000170293	ENSG00000170293.9	CKLF like MARVEL transmembrane domain containing 8 [Source:HGNC Symbol;Acc:HGNC:19179]	CMTM8	protein_coding	Q8IZV2	152189	1.8214413492002024	1.91803269276561	48.83700771289684	-0.7215599667554927	-0.7812618642730171	-0.5853830349646932	0.06255676350232174	0.058919973096902896	0.025288999020666527	37	53	67	105	127	29	31	16
ENSG00000163701	ENSG00000163701.19	interleukin 17 receptor E [Source:HGNC Symbol;Acc:HGNC:18439]	IL17RE	protein_coding	B4DMZ3,Q8NFR9	132014	4.086560985463084	4.171556940785423	240.82370105093662	-0.9286696703867292	-0.7669884636455112	-0.5859183610957136	0.031224415530595514	0.06114553425753206	0.02106733417677204	255	234	278	482	383	114	209	107
ENSG00000158792	ENSG00000158792.16	spermatogenesis associated 2 like [Source:HGNC Symbol;Acc:HGNC:28393]	SPATA2L	protein_coding	Q8IUW3	124044	2.9614941079813435	3.0812893812480224	111.81225002775567	-0.8467902188124212	-0.8227615942428634	-0.5859687162775263	0.0633002972398655	0.08696538548968419	0.03635588119988345	104	135	104	264	288	82	37	44
ENSG00000185684	ENSG00000185684.15	EP400 pseudogene 1 [Source:HGNC Symbol;Acc:HGNC:26602]	EP400NL	protein_coding	NA	347918	2.2837459047886206	2.387975501018154	68.16102435340629	-0.6250652252426664	-0.7974179273991735	-0.585987870499915	0.10750375617175345	0.05764614540294391	0.026489751912357872	66	75	84	133	223	36	36	21
ENSG00000182165	ENSG00000182165.18	TP53 target 1 [Source:HGNC Symbol;Acc:HGNC:17026]	TP53TG1	lincRNA	NA	NA	3.8750138787308552	3.927671746334798	202.286606346316	-0.6347400859667363	-0.6671416320108988	-0.586233310642442	0.025775010674936056	0.024081441474845564	8.82673150894602e-4	188	186	267	392	521	117	154	70
ENSG00000173846	ENSG00000173846.13	polo like kinase 3 [Source:HGNC Symbol;Acc:HGNC:2154]	PLK3	protein_coding	Q9H4B4	1263	4.980936780443407	5.063545761017191	445.19361166213866	-0.7085510861011958	-0.7204824297108907	-0.5865922784605812	0.05008953841157396	0.057231161570170885	0.0107288925056839	351	358	614	1155	1333	336	238	118
ENSG00000102901	ENSG00000102901.13	centromere protein T [Source:HGNC Symbol;Acc:HGNC:25787]	CENPT	protein_coding	B3KPB2,Q96BT3	80152	5.613156669836615	5.663241081240054	677.0585076948676	-0.6531430922895959	-0.6510451374471568	-0.5866264045803544	0.019123576791791722	0.021567180019780516	2.6666761116673343e-4	633	581	822	1516	1858	507	395	220
ENSG00000171219	ENSG00000171219.9	CDC42 binding protein kinase gamma [Source:HGNC Symbol;Acc:HGNC:29829]	CDC42BPG	protein_coding	Q6DT37	55561	5.675214892253846	5.724078472074072	707.8241951510108	-0.6773715875214604	-0.6603558331706149	-0.5875019671305011	0.0178695254216582	0.019821450865418075	5.991082755468579e-4	733	690	738	1446	1622	360	551	305
ENSG00000139531	ENSG00000139531.13	sulfite oxidase [Source:HGNC Symbol;Acc:HGNC:11460]	SUOX	protein_coding	A0A024RB79,P51687	6821	3.4462288020281155	3.5338807038676747	152.7989310576884	-0.6390074696805659	-0.7336276830425283	-0.5877419010522785	0.06744644255033115	0.05516577065212953	0.012439306233845008	114	173	184	352	493	96	89	41
ENSG00000164182	ENSG00000164182.11	NADH:ubiquinone oxidoreductase complex assembly factor 2 [Source:HGNC Symbol;Acc:HGNC:28086]	NDUFAF2	protein_coding	A0A0S2Z5U1,Q8N183	91942	5.079963121112529	5.133205015065278	468.8570022760969	-0.6430152041065959	-0.6668067106054496	-0.5888239343842353	0.026614726897953522	0.02433063135252403	9.188551044558113e-4	444	474	589	842	1177	336	312	151
ENSG00000118181	ENSG00000118181.11	ribosomal protein S25 [Source:HGNC Symbol;Acc:HGNC:10413]	RPS25	protein_coding	P62851	6230	8.67499478176781	8.71097132981339	5618.774987001622	-0.6246668142861246	-0.6226899493189392	-0.5889526662220198	0.007800955830489046	0.009499196231962154	1.5112260173428855e-8	4892	5377	6839	11629	13348	3530	3862	2345
ENSG00000141873	ENSG00000141873.11	solute carrier family 39 member 3 [Source:HGNC Symbol;Acc:HGNC:17128]	SLC39A3	protein_coding	Q9BRY0	29985	4.654346098330759	4.699109356682252	346.79882220317813	-0.6754027463814982	-0.6465667422102355	-0.5893822759053318	0.015142018409633575	0.01676326934393407	1.8193812262640342e-4	336	297	421	738	786	203	272	136
ENSG00000173581	ENSG00000173581.8	coiled-coil domain containing 106 [Source:HGNC Symbol;Acc:HGNC:30181]	CCDC106	protein_coding	Q9BWC9	29903	2.1753643881179885	2.270002305597659	63.12100266798544	-0.8320562982002091	-0.7897077906517275	-0.59215027583936	0.0430238767884704	0.06378261059574696	0.025979363673609136	55	70	80	127	131	32	56	20
ENSG00000105373	ENSG00000105373.19	NOP53 ribosome biogenesis factor [Source:HGNC Symbol;Acc:HGNC:4333]	GLTSCR2	protein_coding	Q9NZM5	29997	6.14477319244607	6.192999692603825	978.7489171266488	-0.6379335486826054	-0.6538216488870638	-0.5923633288421409	0.020024005952751646	0.018706016881576432	1.4504707139571484e-4	935	1011	1108	1893	2897	655	574	332
ENSG00000151725	ENSG00000151725.12	centromere protein U [Source:HGNC Symbol;Acc:HGNC:21348]	MLF1IP	protein_coding	Q71F23	79682	3.77764078099626	3.8291097680974855	188.87063672257636	-0.637511110321719	-0.6681880770173728	-0.5926959512645193	0.02249896439278934	0.022618488714012883	5.044187718678528e-4	177	200	202	391	500	124	117	69
ENSG00000262814	ENSG00000262814.8	mitochondrial ribosomal protein L12 [Source:HGNC Symbol;Acc:HGNC:10378]	MRPL12	protein_coding	P52815	6182	6.18226456741623	6.234621887777423	1006.5829256667845	-0.6468164979826964	-0.661320467164988	-0.5928289482710593	0.022795324087334368	0.02322893557400135	3.807207634632051e-4	856	783	1387	2364	2880	682	641	319
ENSG00000010310	ENSG00000010310.9	gastric inhibitory polypeptide receptor [Source:HGNC Symbol;Acc:HGNC:4271]	GIPR	protein_coding	P48546	2696	1.437426251987707	1.5718940089418643	38.084647671075125	-0.991045173426483	-0.8816335049251321	-0.593337207818865	0.05064535220706169	0.08577812270977675	0.046501237831789125	33	25	60	102	77	18	26	16
ENSG00000176890	ENSG00000176890.16	thymidylate synthetase [Source:HGNC Symbol;Acc:HGNC:12441]	TYMS	protein_coding	P04818,Q53Y97	7298	4.168252874086708	4.275705735285202	257.30224337848495	-0.6910829000657812	-0.7714658012696808	-0.5942604674287574	0.08144127803991573	0.07710177801407107	0.02250768937043638	287	271	272	505	797	193	138	54
ENSG00000169174	ENSG00000169174.11	proprotein convertase subtilisin/kexin type 9 [Source:HGNC Symbol;Acc:HGNC:20001]	PCSK9	protein_coding	Q8NBP7	255738	6.263244041952962	6.311589285679234	1062.880200096962	-0.6470234774469615	-0.6551163070203874	-0.5947919656664326	0.017714266497773794	0.018736236854380448	1.2947176070751953e-4	1060	1072	1112	2185	2829	764	690	336
ENSG00000226287	ENSG00000226287.8	transmembrane protein 191A (pseudogene) [Source:HGNC Symbol;Acc:HGNC:25317]	TMEM191A	processed_transcript	NA	84222	2.538682280241197	2.6688553406756736	83.16550752679863	-0.72718590870578	-0.8491786995128529	-0.595169537378788	0.11489245758109946	0.08042951153858517	0.038270263660921996	44	113	105	202	240	40	46	30
ENSG00000184436	ENSG00000184436.12	THAP domain containing 7 [Source:HGNC Symbol;Acc:HGNC:23190]	THAP7	protein_coding	Q9BT49	80764	3.518535478014263	3.5871425238044767	159.07409441331083	-0.6321007775703092	-0.710840260113272	-0.5954119461560401	0.047460991082339234	0.03479756810614359	0.004442644250762298	144	150	207	334	508	76	94	61
ENSG00000179913	ENSG00000179913.11	UDP-GlcNAc:betaGal beta-1,3-N-acetylglucosaminyltransferase 3 [Source:HGNC Symbol;Acc:HGNC:13528]	B3GNT3	protein_coding	Q9Y2A9	10331	5.048638417651287	5.115671695283512	463.17095531265545	-0.7663101534532258	-0.7108132712314563	-0.595658546043217	0.025775010674936056	0.037205563993142655	0.005423120272895855	357	361	628	1235	1030	220	328	220
ENSG00000138433	ENSG00000138433.16	corepressor interacting with RBPJ, 1 [Source:HGNC Symbol;Acc:HGNC:24217]	CIR1	protein_coding	Q86X95	9541	4.570411914101424	4.6152770871490265	326.9948745292365	-0.6431239924528872	-0.6508914677112947	-0.5959268725735306	0.015314614006136628	0.014885478242447457	5.329896364828883e-5	273	348	382	676	817	194	240	123
ENSG00000130305	ENSG00000130305.17	NOP2/Sun RNA methyltransferase 5 [Source:HGNC Symbol;Acc:HGNC:16385]	NSUN5	protein_coding	Q96P11	55695	4.384374129990427	4.435029634575645	288.12749821843056	-0.6351106424585744	-0.6643318553477031	-0.5961817785118003	0.020950737496058063	0.019186723892161098	1.9780028405850045e-4	284	269	330	605	821	191	161	106
ENSG00000140939	ENSG00000140939.14	nucleolar protein 3 [Source:HGNC Symbol;Acc:HGNC:7869]	NOL3	protein_coding	O60936,Q5TZN6	8996	4.538833712625955	4.592380728253732	321.7160421428156	-0.6956424448640788	-0.6720563432679346	-0.5961905386540056	0.020391637730519767	0.023929137158689752	9.50581781505361e-4	302	241	422	750	775	165	244	134
ENSG00000176920	ENSG00000176920.13	fucosyltransferase 2 [Source:HGNC Symbol;Acc:HGNC:4013]	FUT2	protein_coding	A8K2L2,Q10981	2524	3.681322767436269	3.828573044368105	189.11053699619504	-1.1328930393230106	-0.9064256104960176	-0.5962540056960421	0.030923155801212604	0.09285756484443952	0.04327588131112817	134	176	275	508	324	53	146	99
ENSG00000102309	ENSG00000102309.15	peptidylprolyl cis/trans isomerase, NIMA-interacting 4 [Source:HGNC Symbol;Acc:HGNC:8992]	PIN4	protein_coding	Q9Y237	5303	4.6236830600004515	4.683900947729029	342.9479228142963	-0.6515780780801316	-0.6890344353001114	-0.5968472471120395	0.03191556811416391	0.02977245357374837	0.0021377737982482834	358	376	329	681	866	240	230	107
ENSG00000004059	ENSG00000004059.11	ADP ribosylation factor 5 [Source:HGNC Symbol;Acc:HGNC:658]	ARF5	protein_coding	A4D0Z3,P84085	381	7.331483403412938	7.369091893853786	2214.464493168113	-0.6253857909126029	-0.6305656918921149	-0.5973652714263835	0.008155110771264806	0.008983645303130217	3.33084680292233e-9	1927	2054	2821	4554	5864	1377	1590	794
ENSG00000183011	ENSG00000183011.13	N-alpha-acetyltransferase 38, NatC auxiliary subunit [Source:HGNC Symbol;Acc:HGNC:28212]	LSMD1	protein_coding	I3L3Z2,I3L4V0,Q9BRA0	84316	4.7234686844767815	4.7783213587826054	366.39602418099895	-0.7083373912187318	-0.6813263059078017	-0.5976169555553635	0.020980571354420146	0.024139844011144967	0.0013914548987934352	332	307	510	757	810	200	301	140
ENSG00000141934	ENSG00000141934.10	phospholipid phosphatase 2 [Source:HGNC Symbol;Acc:HGNC:9230]	PPAP2C	protein_coding	O43688	8612	4.050895423846958	4.10708450776435	229.14594641307542	-0.6535608336554856	-0.6763735447753358	-0.5986271170557468	0.021524914943886378	0.025043231326649328	5.042131654283536e-4	223	221	266	472	596	164	151	70
ENSG00000188505	ENSG00000188505.5	NCCRP1, F-box associated domain containing [Source:HGNC Symbol;Acc:HGNC:33739]	NCCRP1	protein_coding	Q6ZVX7	342897	6.145570685606804	6.292057677293462	1050.9852445126562	-1.081171634225297	-0.8831218003395288	-0.5986291995875465	0.04574675196051736	0.10101201851460416	0.0399376821658221	891	1205	1240	2450	1597	284	885	550
ENSG00000125733	ENSG00000125733.18	thyroid hormone receptor interactor 10 [Source:HGNC Symbol;Acc:HGNC:12304]	TRIP10	protein_coding	Q15642,W4VSQ9	9322	6.539633697989633	6.5819786790704375	1283.6474921506092	-0.642092288428286	-0.6483822068091813	-0.5987543210999547	0.012568644469645961	0.012003252626531076	1.4884752004146738e-5	1218	1343	1468	2395	3206	748	861	540
ENSG00000077454	ENSG00000077454.16	leucine rich repeats and calponin homology domain containing 4 [Source:HGNC Symbol;Acc:HGNC:6691]	LRCH4	protein_coding	O75427	4034	5.308608794058072	5.356191871391547	547.1970008452489	-0.6319374936709593	-0.6581740297472666	-0.5996904051576553	0.017191230167254278	0.015900778166905355	4.826441908829859e-5	508	582	573	1151	1551	362	338	187
ENSG00000247271	ENSG00000247271.7	ZBED5 antisense RNA 1 [Source:HGNC Symbol;Acc:HGNC:48646]	ZBED5-AS1	antisense	NA	729013	3.1850928259021623	3.269852955593531	126.89652126184596	-0.6578991400218571	-0.7416377665620801	-0.5997853106138396	0.05633106249146786	0.04390293826340521	0.009236437936705743	115	117	154	306	419	55	86	41
ENSG00000177106	ENSG00000177106.16	EPS8 like 2 [Source:HGNC Symbol;Acc:HGNC:21296]	EPS8L2	protein_coding	Q9H6S3	64787	8.060814655356845	8.100539626429399	3680.2736614665014	-0.64442575020552	-0.6423829694531294	-0.6001584374113035	0.009436190066858875	0.010947365429719209	8.105325783878591e-7	3701	3285	4286	7509	8685	2106	2683	1542
ENSG00000089280	ENSG00000089280.19	FUS RNA binding protein [Source:HGNC Symbol;Acc:HGNC:4010]	FUS	protein_coding	P35637,Q13344,Q6IBQ5	2521	7.841215242896429	7.901724178032561	3204.9262812357574	-0.6756783431277784	-0.6901186224623724	-0.6004795625781909	0.03191556811416391	0.03304204919048003	0.0019673189099326614	3520	3473	3261	5637	8244	2341	1877	1076
ENSG00000167136	ENSG00000167136.7	endonuclease G [Source:HGNC Symbol;Acc:HGNC:3346]	ENDOG	protein_coding	E5KNL5,Q14249	2021	3.860135395115626	3.9930674714721017	211.12298368448728	-0.8713076503341797	-0.8500658399088287	-0.6006125405890973	0.07001460790023982	0.08700853479011125	0.035705285420383065	129	183	341	570	529	65	175	80
ENSG00000123297	ENSG00000123297.20	Ts translation elongation factor, mitochondrial [Source:HGNC Symbol;Acc:HGNC:12367]	TSFM	protein_coding	E5KS95,P43897	10102	4.598805576247021	4.653457067838883	335.08780614526137	-0.6751732844469461	-0.6694779224020005	-0.6013056758453115	0.0192927111007002	0.021707570225992824	3.2176692025944164e-4	263	306	407	844	853	216	256	103
ENSG00000115129	ENSG00000115129.14	tumor protein p53 inducible protein 3 [Source:HGNC Symbol;Acc:HGNC:19373]	TP53I3	protein_coding	B4DMQ7,Q53FA7	9540	6.567926353829337	6.611269836208218	1307.827814687364	-0.6391156349084587	-0.6465037659534194	-0.6013232660937397	0.012298646086830666	0.01232056168944314	1.2037425022383945e-6	1055	1192	1615	3105	3795	831	871	433
ENSG00000117318	ENSG00000117318.9	inhibitor of DNA binding 3, HLH protein [Source:HGNC Symbol;Acc:HGNC:5362]	ID3	protein_coding	Q02535	3399	6.278950905239885	6.35121905558912	1094.4636436018097	-0.7880228297769297	-0.729171278706991	-0.601763097602451	0.030410695137453144	0.04183438630890018	0.007210916219763761	1060	1158	1263	2136	1981	518	983	452
ENSG00000131591	ENSG00000131591.17	chromosome 1 open reading frame 159 [Source:HGNC Symbol;Acc:HGNC:26062]	C1orf159	protein_coding	A0A024R082,Q96HA4	54991	4.379025571668856	4.431911806067564	287.64016703048065	-0.6331041719184487	-0.6767801654564062	-0.6023963320310224	0.02255234312834804	0.019821450865418075	3.473386737903285e-4	270	318	307	571	764	186	195	95
ENSG00000143314	ENSG00000143314.12	mitochondrial ribosomal protein L24 [Source:HGNC Symbol;Acc:HGNC:14037]	MRPL24	protein_coding	Q96A35	79590	5.605801276469032	5.675345521106368	682.8711802362449	-0.6693041527250074	-0.7055553986518596	-0.6027640895261416	0.04198818545825924	0.03938073063817478	0.003950139613461969	666	765	767	1249	1973	479	441	177
ENSG00000137094	ENSG00000137094.14	DnaJ heat shock protein family (Hsp40) member B5 [Source:HGNC Symbol;Acc:HGNC:14887]	DNAJB5	protein_coding	O75953	25822	4.308746905306409	4.356660846351723	273.13977287748685	-0.6729833990939499	-0.6603043494161492	-0.6037076557117311	0.0159024957216033	0.018840821970175232	1.303767405324113e-4	256	260	316	580	695	181	152	115
ENSG00000169288	ENSG00000169288.18	mitochondrial ribosomal protein L1 [Source:HGNC Symbol;Acc:HGNC:14275]	MRPL1	protein_coding	Q9BYD6	65008	4.247366239152231	4.3077445641085275	263.5262699538016	-0.7141367524096269	-0.6928959035763778	-0.6039438960032705	0.025775010674936056	0.029396894503696452	0.002067525943350162	180	239	370	647	622	155	192	100
ENSG00000169683	ENSG00000169683.8	leucine rich repeat containing 45 [Source:HGNC Symbol;Acc:HGNC:28302]	LRRC45	protein_coding	Q96CN5	201255	3.6206716212429493	3.6890509236975095	171.42928346519184	-0.662319342849908	-0.7244617259595346	-0.6040200792768969	0.04345891290289533	0.03705795650692969	0.005733230306263249	204	166	179	318	424	95	132	57
ENSG00000187531	ENSG00000187531.14	sirtuin 7 [Source:HGNC Symbol;Acc:HGNC:14935]	SIRT7	protein_coding	Q9NRC8	51547	5.011058498956917	5.070055587815832	447.77535602105183	-0.6446308357735671	-0.683925371683369	-0.6040716176817682	0.029067318639729767	0.025023688438509953	7.880698187571084e-4	344	430	609	991	1378	283	272	140
ENSG00000164885	ENSG00000164885.13	cyclin dependent kinase 5 [Source:HGNC Symbol;Acc:HGNC:1774]	CDK5	protein_coding	A0A090N7W4,A0A0S2Z355,Q00535	1020	4.150212032572263	4.204024217381985	245.02181454958495	-0.6246498007086383	-0.6818185957194166	-0.6045298816743797	0.02249896439278934	0.018067784770777754	2.0262326152230745e-4	228	240	283	529	748	131	159	87
ENSG00000241990	ENSG00000241990.5	PRR34 antisense RNA 1 [Source:HGNC Symbol;Acc:HGNC:50499]	RP6-109B7.3	antisense	NA	NA	3.168069534531349	3.235340921866818	124.28104789580405	-0.659504411895351	-0.7129204166068905	-0.6053839810024705	0.035551810845390004	0.03203282296224775	0.003161469239630128	105	112	178	260	342	78	77	42
ENSG00000099797	ENSG00000099797.15	trans-2,3-enoyl-CoA reductase [Source:HGNC Symbol;Acc:HGNC:4551]	TECR	protein_coding	B3KSQ1,Q9NZ01	9524	6.456015152775178	6.497582845657294	1210.0634207462138	-0.6359564984587683	-0.6491240659475226	-0.6054988057555648	0.01121032100592016	0.010947365429719209	1.2448567825309345e-6	1240	1195	1305	2365	3166	761	806	454
ENSG00000051596	ENSG00000051596.10	THO complex 3 [Source:HGNC Symbol;Acc:HGNC:19072]	THOC3	protein_coding	Q96J01	84321	4.487698513749881	4.557998882913419	314.6795945876507	-0.8406095703670832	-0.7320676888978259	-0.6065277254155923	0.020838067854893828	0.039020004957242053	0.006920187910898196	303	276	388	705	604	140	264	142
ENSG00000103037	ENSG00000103037.12	SET domain containing 6, protein lysine methyltransferase [Source:HGNC Symbol;Acc:HGNC:26116]	SETD6	protein_coding	Q8TBK2	79918	3.286084137998185	3.3587168935306395	135.31366244814762	-0.6625559102378741	-0.7187660692061512	-0.6073808875661219	0.034538398036405606	0.03412067644377165	0.0029181470353114177	132	111	174	308	387	73	102	40
ENSG00000104979	ENSG00000104979.9	chromosome 19 open reading frame 53 [Source:HGNC Symbol;Acc:HGNC:24991]	C19orf53	protein_coding	Q9UNZ5	28974	6.511539170049464	6.5537440861883836	1257.0691559856302	-0.6397736751487445	-0.6484480607135644	-0.607457475354911	0.011052191784528103	0.010947365429719209	2.6555963924820513e-7	1062	1136	1644	2714	3529	810	814	438
ENSG00000111775	ENSG00000111775.3	cytochrome c oxidase subunit 6A1 [Source:HGNC Symbol;Acc:HGNC:2277]	COX6A1	protein_coding	H6SG15,P12074	1337	6.681982951630888	6.7268865285517165	1418.1030315805488	-0.6500213865096945	-0.6574769668470242	-0.6084690187258719	0.012568644469645961	0.012892750046922696	6.55487229407962e-6	1274	1373	1785	2818	3751	854	1094	458
ENSG00000125657	ENSG00000125657.5	TNF superfamily member 9 [Source:HGNC Symbol;Acc:HGNC:11939]	TNFSF9	protein_coding	A0A0U5J8I0,P41273	8744	4.256538376518923	4.321269545992518	265.5865768351316	-0.6640323302823009	-0.6973662972075625	-0.6107046720850595	0.026614726897953522	0.028997473987878743	9.879428716355243e-4	203	270	328	628	748	167	192	74
ENSG00000268913	NA	NA	AC026806.2	lincRNA	NA	NA	3.108460605314156	3.205094320197352	121.4955574006395	-0.7855334143141322	-0.7633391796387734	-0.6114937212681784	0.032732273063782936	0.06234690288636902	0.012605208703182984	116	106	154	284	295	100	73	29
ENSG00000175756	ENSG00000175756.13	aurora kinase A interacting protein 1 [Source:HGNC Symbol;Acc:HGNC:24114]	AURKAIP1	protein_coding	A0A024R0F0,Q9NWT8	54998	6.752354863466494	6.800821427409416	1491.812415040055	-0.6640443335619738	-0.6666291634389674	-0.6120816543270288	0.015827227773468996	0.016169494719646703	3.1311168586890486e-5	1227	1367	1966	3298	4491	961	850	523
ENSG00000167283	ENSG00000167283.8	ATP synthase membrane subunit g [Source:HGNC Symbol;Acc:HGNC:14247]	ATP5L	protein_coding	O75964	10632	6.557480119105533	6.600127514858696	1298.5047091135052	-0.6491419770087591	-0.653212780774735	-0.6121575799119064	0.010370785726841391	0.010947365429719209	2.3545555165084431e-7	1134	1296	1546	2726	3509	887	827	444
ENSG00000162244	ENSG00000162244.12	ribosomal protein L29 [Source:HGNC Symbol;Acc:HGNC:10331]	RPL29	protein_coding	P47914	6159	9.179017069567035	9.216637551900664	7973.227068711052	-0.6399597006278285	-0.641036734044393	-0.613542331382853	0.006918696849571169	0.008211485418643423	1.6041182038090902e-12	6870	7472	9990	16910	22184	4923	5332	2893
ENSG00000140398	ENSG00000140398.14	nei like DNA glycosylase 1 [Source:HGNC Symbol;Acc:HGNC:18448]	NEIL1	protein_coding	Q96FI4	79661	3.440512565812625	3.5432430413470715	154.7409135103769	-0.9832982461008007	-0.8148245634669762	-0.6136468743199643	0.02585341779256066	0.06512499904669612	0.022607493643085334	135	150	203	355	264	69	155	52
ENSG00000136002	ENSG00000136002.19	Rho guanine nucleotide exchange factor 4 [Source:HGNC Symbol;Acc:HGNC:684]	ARHGEF4	protein_coding	Q9NR80,Q9NTG0	50649	6.328890408337233	6.397582377732799	1130.175116602452	-0.8002600418538738	-0.729535241338473	-0.6137692525659842	0.02255234312834804	0.034556877621027576	0.004343622563403174	1086	1066	1355	2438	2104	507	930	525
ENSG00000126091	ENSG00000126091.21	ST3 beta-galactoside alpha-2,3-sialyltransferase 3 [Source:HGNC Symbol;Acc:HGNC:10866]	ST3GAL3	protein_coding	Q11203	6487	3.2422971901136406	3.301957358350423	130.70315153251067	-0.7061823379581956	-0.7069271669260523	-0.6146990407766534	0.024887611610322484	0.029396894503696452	0.002022553194167184	133	124	156	259	308	91	81	47
ENSG00000160752	ENSG00000160752.14	farnesyl diphosphate synthase [Source:HGNC Symbol;Acc:HGNC:3631]	FDPS	protein_coding	A0A087X090,P14324	2224	8.1437191706518135	8.187589832768456	3904.977837377494	-0.6637772777085056	-0.6582247767611932	-0.6158450355917547	0.011062174169281562	0.012496481999301699	8.621120500027194e-7	3328	3484	4903	8949	10626	2738	2373	1335
ENSG00000226742	ENSG00000226742.4	heat shock factor binding protein 1 like 1 [Source:HGNC Symbol;Acc:HGNC:37243]	HSBP1L1	protein_coding	C9JCN9	440498	4.596730767752551	4.649608771434131	334.91574662225406	-0.708700410122513	-0.6847468811334414	-0.616097125332948	0.01597104623535906	0.018840821970175232	3.4194453427644693e-4	273	322	435	731	789	169	266	134
ENSG00000142700	ENSG00000142700.12	DMRT like family A2 [Source:HGNC Symbol;Acc:HGNC:13908]	DMRTA2	protein_coding	Q96SC8	63950	3.664584868266067	3.752126814451909	178.16885512959556	-0.6906459329237009	-0.7564703397975745	-0.617295066319854	0.0534546092189746	0.04820789653245048	0.009136423065817575	123	160	279	416	509	94	131	52
ENSG00000104983	ENSG00000104983.8	coiled-coil domain containing 61 [Source:HGNC Symbol;Acc:HGNC:33629]	CCDC61	protein_coding	Q9Y6R9	729440	2.9689365818974336	3.028383271125846	107.66516557503152	-0.6761482144444724	-0.7087980215470837	-0.6178150342509328	0.023704522421510166	0.023701109155764	0.0011657529096668344	102	102	133	225	282	63	70	40
ENSG00000105617	ENSG00000105617.4	leukocyte receptor cluster member 1 [Source:HGNC Symbol;Acc:HGNC:15502]	LENG1	protein_coding	Q96BZ8	79165	1.2122211529446623	1.346315734319138	32.158931988328206	-0.8675613636695857	-0.881180053133557	-0.619040352186152	0.05866858245467627	0.07302064827357856	0.036858238073683915	27	27	47	83	81	14	21	12
ENSG00000134824	ENSG00000134824.14	fatty acid desaturase 2 [Source:HGNC Symbol;Acc:HGNC:3575]	FADS2	protein_coding	O95864	9415	8.16679013613287	8.256557963017721	4095.3968547531795	-0.786885726399677	-0.7574832677652339	-0.6190957677922088	0.05008953841157396	0.0640988176075852	0.010395014442417187	4623	4416	4002	7964	11836	3249	2034	1047
ENSG00000072195	ENSG00000072195.15	striated muscle enriched protein kinase [Source:HGNC Symbol;Acc:HGNC:16901]	SPEG	protein_coding	Q15772	10290	4.194227503029156	4.2608443208407945	255.73746869837186	-0.6518857880703712	-0.7301191105752386	-0.6191841781069337	0.04783927286731553	0.031526717639528065	0.003790992739515614	288	284	262	439	647	137	183	93
ENSG00000166347	ENSG00000166347.19	cytochrome b5 type A [Source:HGNC Symbol;Acc:HGNC:2570]	CYB5A	protein_coding	P00167	1528	4.72542125729663	4.787747964841036	367.9707950191774	-0.7067493106344294	-0.7062237038975786	-0.6204876322136018	0.0231139186432002	0.024796171506388406	0.0010443912724028646	293	286	521	924	908	220	283	119
ENSG00000079435	ENSG00000079435.10	lipase E, hormone sensitive type [Source:HGNC Symbol;Acc:HGNC:6621]	LIPE	protein_coding	A8K8W7,Q05469	3991	3.7827646210393335	3.857779215296732	192.19424945838566	-0.62780101591508	-0.7374744907000499	-0.6207089365750815	0.051875139110563254	0.03412067644377165	0.0036846917133391416	181	215	217	385	613	112	115	56
ENSG00000197728	ENSG00000197728.11	ribosomal protein S26 [Source:HGNC Symbol;Acc:HGNC:10414]	RPS26	protein_coding	A0A024RB14,P62854	6231	8.148805909991669	8.210563840425912	3970.3467011909274	-0.6931197710006901	-0.7084618424496008	-0.6231446019997474	0.028170583748422285	0.02905676768059049	0.0011049785074712098	4346	4315	4155	6940	9961	2558	2964	1181
ENSG00000170473	ENSG00000170473.17	PYM homolog 1, exon junction complex associated factor [Source:HGNC Symbol;Acc:HGNC:30258]	WIBG	protein_coding	Q9BRP8	84305	5.360250221376821	5.413353402787215	568.8643990705863	-0.6819132196030365	-0.6849975204618102	-0.6253297340218503	0.01618802943778354	0.01694805257682417	6.714256169462381e-5	465	471	744	1421	1475	390	374	185
ENSG00000105248	ENSG00000105248.16	YJU2 splicing factor homolog [Source:HGNC Symbol;Acc:HGNC:25518]	CCDC94	protein_coding	Q9BW85	55702	3.9894931991895426	4.063923931054391	222.33529734362247	-0.6378168804159071	-0.7405573020269194	-0.625456189365509	0.05251110604776887	0.03512815058754178	0.0037485924909255275	233	246	246	403	643	144	137	63
ENSG00000131174	ENSG00000131174.7	cytochrome c oxidase subunit 7B [Source:HGNC Symbol;Acc:HGNC:2291]	COX7B	protein_coding	P24311	1349	6.419825514013336	6.4858428822253105	1199.1104430912321	-0.7157025240736529	-0.7232439862538799	-0.6256288493424298	0.03089475101256986	0.030244087284682263	0.0018724478515383845	834	948	1726	3254	2631	803	771	456
ENSG00000007392	ENSG00000007392.16	LUC7 like [Source:HGNC Symbol;Acc:HGNC:6723]	LUC7L	protein_coding	A8MYV2,D3DU41,Q1W6G4,Q9NQ29	55692	4.92439677578321	4.9792568389207155	420.7577263877738	-0.6867709780595286	-0.689952561028109	-0.6260343549099513	0.01606654532932674	0.01830375723837772	1.0222874876007975e-4	396	385	499	941	1142	306	234	140
ENSG00000160796	ENSG00000160796.18	neurobeachin like 2 [Source:HGNC Symbol;Acc:HGNC:31928]	NBEAL2	protein_coding	Q6ZNJ1	23218	7.219706265953632	7.270905379780345	2070.843979076103	-0.7106269868467261	-0.6931007268469481	-0.6269975182110732	0.01335988654575087	0.015900778166905355	1.2364499382017298e-4	2131	1991	2227	4364	4425	1080	1550	913
ENSG00000167549	ENSG00000167549.18	coronin 6 [Source:HGNC Symbol;Acc:HGNC:21356]	CORO6	protein_coding	B3KRY9,B3KSZ9,Q6QEF8	84940	3.533639468160359	3.611055006200042	162.00702337159672	-0.6450285141268662	-0.7557241952682265	-0.6291129649194945	0.057954840235642964	0.03658464462235064	0.004959567971242529	166	176	194	288	466	106	91	49
ENSG00000148803	ENSG00000148803.12	fucose mutarotase [Source:HGNC Symbol;Acc:HGNC:24733]	FUOM	protein_coding	A2VDF0,X6R6T9	282969	3.180342949707941	3.260151017722997	126.38079333437	-0.6906522207541369	-0.7581729370736051	-0.6296104730457979	0.04408009733816507	0.037205563993142655	0.005941747544887464	99	109	201	270	349	69	81	44
ENSG00000248487	ENSG00000248487.9	abhydrolase domain containing 14A [Source:HGNC Symbol;Acc:HGNC:24538]	ABHD14A	protein_coding	Q9BUJ0	25864	2.0814966886600343	2.1885993922535323	59.56696836944304	-0.8250593437209944	-0.839324522758503	-0.6298190652408217	0.04946446869351168	0.062355055057537814	0.022850974377692235	53	77	64	121	131	44	35	17
ENSG00000135940	ENSG00000135940.7	cytochrome c oxidase subunit 5B [Source:HGNC Symbol;Acc:HGNC:2269]	COX5B	protein_coding	P10606	1329	6.720609790090567	6.792044154587263	1483.5284318240595	-0.7264683300086341	-0.7400938009521321	-0.6302172169610154	0.0349907611919815	0.034141782538313833	0.0029872582846065315	1031	1137	2239	3970	3310	764	1078	616
ENSG00000197858	ENSG00000197858.11	glycosylphosphatidylinositol anchor attachment 1 [Source:HGNC Symbol;Acc:HGNC:4446]	GPAA1	protein_coding	O43292	8733	5.337359213605842	5.400221955887605	564.6522349258701	-0.6570250844693584	-0.7194853647265889	-0.6304237309931715	0.03537262387688347	0.02471984881805029	0.0011895969156395642	640	616	557	1015	1581	337	347	197
ENSG00000135390	ENSG00000135390.21	ATP synthase membrane subunit c locus 2 [Source:HGNC Symbol;Acc:HGNC:842]	ATP5G2	protein_coding	Q06055	517	6.782321433111529	6.835337043996475	1529.9961496095257	-0.6974515889392746	-0.6968853732881116	-0.6304921692523447	0.01637621247849235	0.01694805257682417	1.3948485201095622e-4	1569	1522	1790	2860	3337	998	1173	516
ENSG00000102871	ENSG00000102871.16	TNFRSF1A associated via death domain [Source:HGNC Symbol;Acc:HGNC:12030]	TRADD	protein_coding	Q15628	8717	4.8730117989161	4.9214606501049225	404.48623800980005	-0.6674584265350484	-0.6831560171526232	-0.6304928209169095	0.012903573432087454	0.01168612596705623	9.064042506787557e-6	366	364	543	823	1030	239	292	144
ENSG00000187145	NA	NA	MRPS21	protein_coding	NA	NA	5.981277560926481	6.035763421319576	878.9359092266035	-0.7552967523092342	-0.7065599764060149	-0.6316210352578645	0.015095552334265738	0.018033535295026798	3.638618834827381e-4	771	874	1099	1834	1672	535	611	390
ENSG00000228623	ENSG00000228623.6	zinc finger protein 883 [Source:HGNC Symbol;Acc:HGNC:27271]	ZNF883	lincRNA	NA	NA	1.1243619973792602	1.3148877268698997	31.227115716500908	-0.9860068988741939	-1.0003453553040695	-0.6326260353008971	0.07459903492556962	0.08877521247646306	0.04915312203017289	20	26	51	94	79	12	16	13
ENSG00000118046	ENSG00000118046.16	serine/threonine kinase 11 [Source:HGNC Symbol;Acc:HGNC:11389]	STK11	protein_coding	A0A0S2Z4D1,Q15831	6794	5.8721675270375675	5.919748158716595	809.073570374473	-0.663809330950211	-0.6802680318166023	-0.6328571788728201	0.011146173214008025	0.010947365429719209	4.0136709067878725e-7	706	775	981	1804	2434	480	519	269
ENSG00000109182	ENSG00000109182.12	cell wall biogenesis 43 C-terminal homolog [Source:HGNC Symbol;Acc:HGNC:26133]	CWH43	protein_coding	B4DU47,B7ZAJ2,E7EQL2,Q9H720	80157	3.7991128108514447	3.9084949863248566	200.18515080685412	-0.9823211211908867	-0.8452120867546784	-0.6334374906604078	0.03115105830124422	0.06542273546814982	0.02168540008936925	158	226	276	409	345	75	180	84
ENSG00000187514	ENSG00000187514.16	prothymosin alpha [Source:HGNC Symbol;Acc:HGNC:9623]	PTMA	protein_coding	P06454,Q53S24	5757	8.788918657507782	8.842186081785844	6154.846227096309	-0.6887172451682173	-0.7005876039386556	-0.6354296103519298	0.016552127364611938	0.0176452155343438	1.1351674749228548e-4	6329	6798	6556	11127	14318	4005	3819	2443
ENSG00000160392	ENSG00000160392.13	chromosome 19 open reading frame 47 [Source:HGNC Symbol;Acc:HGNC:26723]	C19orf47	protein_coding	Q8N9M1	126526	3.928314878718273	4.025986545372639	215.8038458201907	-0.7092934165164818	-0.7805724256600374	-0.6361258215743953	0.05689820746028669	0.05362430990334503	0.009459596317578827	218	216	235	498	706	149	105	53
ENSG00000169249	ENSG00000169249.12	zinc finger CCCH-type, RNA binding motif and serine/arginine rich 2 [Source:HGNC Symbol;Acc:HGNC:23019]	ZRSR2	protein_coding	Q15696	8233	3.7977556338501577	3.8765759609223016	195.60573350320436	-0.7022543650845706	-0.7704866923952166	-0.6362898887259899	0.05064535220706169	0.0407423898709459	0.007023740880671965	230	220	187	350	470	134	112	67
ENSG00000122952	ENSG00000122952.17	ZW10 interacting kinetochore protein [Source:HGNC Symbol;Acc:HGNC:13195]	ZWINT	protein_coding	O95229	11130	4.2987390260735	4.49325477733617	299.722543237943	-0.8938772101700541	-0.9595716698396877	-0.6379612971042224	0.11568377373900862	0.1162362961172824	0.043536089195759346	353	395	299	519	892	246	95	56
ENSG00000187860	ENSG00000187860.10	coiled-coil domain containing 157 [Source:HGNC Symbol;Acc:HGNC:33854]	CCDC157	protein_coding	A8MUK5,Q569K6	550631	1.8358847090060697	2.020987996710876	52.141486529679	-0.7511689816593499	-0.969231411998203	-0.6385684022740533	0.13920348432019747	0.08222106738944082	0.04327588131112817	65	58	43	129	167	20	35	11
ENSG00000128951	ENSG00000128951.14	deoxyuridine triphosphatase [Source:HGNC Symbol;Acc:HGNC:3078]	DUT	protein_coding	A0A0C4DGL3,H0YNW5,P33316	1854	5.243532658446721	5.298988443353732	526.0412892052889	-0.7188650685540146	-0.7063320598985506	-0.6393950107275946	0.015207921766348208	0.01698968962595473	1.5344053461791455e-4	421	457	731	1220	1304	258	378	221
ENSG00000129270	NA	NA	MMP28	protein_coding	NA	NA	2.013094712683687	2.1367742001292673	57.07089972609489	-0.8461415042147716	-0.8630934195696884	-0.6401928530154232	0.05857834534351857	0.0669902091558399	0.025268469598641992	61	37	81	143	143	22	39	23
ENSG00000254531	ENSG00000254531.1	novel transcript	AP001816.1	protein_coding	NA	90024	2.6099713105686693	2.6953303226747676	84.60889291227967	-0.7882073470165857	-0.7649014772734067	-0.6404039357383335	0.03211004012656249	0.037982654614070556	0.006785231902602574	65	73	104	243	211	49	58	29
ENSG00000243279	ENSG00000243279.4	PRA1 domain family member 2 [Source:HGNC Symbol;Acc:HGNC:28911]	PRAF2	protein_coding	A0A024QZ22,O60831	11230	3.4437344560687686	3.5330675789821706	153.63185928763127	-0.6620553591184378	-0.7945796048101583	-0.6406533513508476	0.07453363607947378	0.046421995472021985	0.010096674804257931	170	190	149	268	412	98	91	46
ENSG00000107281	ENSG00000107281.10	neural proliferation, differentiation and control 1 [Source:HGNC Symbol;Acc:HGNC:7899]	NPDC1	protein_coding	Q9NQX5	56654	5.8132513552195935	5.863191767154842	778.0749360134133	-0.682408667615777	-0.6910770046099761	-0.6410975031278149	0.011528265026326279	0.011437362784046872	2.405109920724312e-6	683	686	987	1799	2140	409	597	262
ENSG00000127220	ENSG00000127220.6	abhydrolase domain containing 8 [Source:HGNC Symbol;Acc:HGNC:23759]	ABHD8	protein_coding	B2C6G3,Q96I13	79575	3.796468702712889	3.8942712498018506	196.93553998528833	-0.7078545140206454	-0.787807516415612	-0.6415747946243495	0.05730446626534747	0.05240662804308613	0.00918630855600187	187	210	235	416	629	138	93	50
ENSG00000249471	ENSG00000249471.8	zinc finger protein 324B [Source:HGNC Symbol;Acc:HGNC:33107]	ZNF324B	protein_coding	Q6AW86	388569	2.037433646951448	2.135728172499098	57.0145223011965	-0.8107234059994862	-0.8070730617826981	-0.641915346521711	0.03955230080686489	0.04862851846931981	0.013404196255601528	42	58	80	134	134	32	42	18
ENSG00000130349	ENSG00000130349.10	mitochondrial transcription rescue factor 1 [Source:HGNC Symbol;Acc:HGNC:17971]	C6orf203	protein_coding	A0A0D9SEI0,Q9P0P8	51250	2.6051224790770333	2.692534160010036	85.27750944897001	-0.9507964208057006	-0.8047053450294016	-0.6420918378224805	0.02574365813756874	0.05157893175049033	0.014100132594310012	70	95	104	189	151	64	52	31
ENSG00000173715	ENSG00000173715.17	chromosome 11 open reading frame 80 [Source:HGNC Symbol;Acc:HGNC:26197]	C11orf80	protein_coding	B4DXL1,Q8N6T0	79703	4.328441634853861	4.394616342678429	279.5688287424676	-0.6736133805750883	-0.7254542229705769	-0.6426877841265901	0.022795324087334368	0.021933019963946455	3.0243530970185974e-4	262	266	337	623	841	181	172	78
ENSG00000215788	ENSG00000215788.10	TNF receptor superfamily member 25 [Source:HGNC Symbol;Acc:HGNC:11910]	TNFRSF25	protein_coding	Q93038	8718	5.115884196336381	5.1686036433869855	480.50451841501206	-0.7110092957128683	-0.7030084761419992	-0.6438875846101229	0.012660298243465394	0.013799665092665352	3.6401703750792124e-5	454	434	617	1002	1108	282	385	162
ENSG00000171346	ENSG00000171346.16	keratin 15 [Source:HGNC Symbol;Acc:HGNC:6421]	KRT15	protein_coding	B3KVF5,P19012	3866	7.344687016482127	7.440118199696139	2327.4574325408166	-0.8368044552031731	-0.8025577625657553	-0.6440739367199388	0.04285183190024339	0.0542982732987475	0.009828966378491732	1700	1867	3616	5956	4099	1013	1936	1015
ENSG00000161267	ENSG00000161267.12	3-hydroxybutyrate dehydrogenase 1 [Source:HGNC Symbol;Acc:HGNC:1027]	BDH1	protein_coding	Q02338	622	4.226648677893133	4.284089104783095	259.5530469582319	-0.6730239969156331	-0.7192822960276547	-0.6442454048948061	0.019777436102027802	0.01694805257682417	1.7628555387110096e-4	283	252	279	524	689	136	185	94
ENSG00000167526	ENSG00000167526.13	ribosomal protein L13 [Source:HGNC Symbol;Acc:HGNC:10303]	RPL13	protein_coding	A8K4C8,P26373	6137	10.132575476383414	10.175908129651399	15505.926188779074	-0.6730142878283679	-0.6798616912047544	-0.6453155066951552	0.007286755620466351	0.008809634176710428	2.012965620833821e-9	12714	14001	20986	34162	39172	9234	10717	5845
ENSG00000188846	ENSG00000188846.14	ribosomal protein L14 [Source:HGNC Symbol;Acc:HGNC:10305]	RPL14	protein_coding	P50914	9045	9.481409463333286	9.524694150358318	9871.849766858051	-0.6788222209680725	-0.6784065879733244	-0.6460191072887888	0.007286755620466351	0.008809634176710428	1.02142862026742e-9	8731	9603	12450	20263	26474	6423	6074	3577
ENSG00000167543	ENSG00000167543.16	tumor protein p53 inducible protein 13 [Source:HGNC Symbol;Acc:HGNC:25102]	TP53I13	protein_coding	A0A024QZ67,Q8NBR0	90313	4.655289673244359	4.710842268328352	348.8135793583418	-0.6942573029800386	-0.7073200687653219	-0.6477310966158389	0.01584093922317833	0.014807808234329449	3.984922345360675e-5	297	277	468	866	940	198	237	125
ENSG00000225892	NA	NA	RP11-384K6.2	pseudogene	NA	NA	1.320726152343723	1.4475803235921405	34.94816589354788	-0.8503273124050448	-0.9076112632698065	-0.6477500236076149	0.06454780519154857	0.06778311479786131	0.031058532914654786	40	26	50	76	85	16	20	14
ENSG00000133985	ENSG00000133985.3	tetratricopeptide repeat domain 9 [Source:HGNC Symbol;Acc:HGNC:20267]	TTC9	protein_coding	A0A024R6B1,Q92623	23508	5.493955950239511	5.542288829500061	623.4511745368466	-0.7159628729493516	-0.6936339143277163	-0.64791117241369	0.009005180124663701	0.010947365429719209	3.138388846494861e-6	559	613	714	1401	1498	313	443	272
ENSG00000166337	ENSG00000166337.10	TATA-box binding protein associated factor 10 [Source:HGNC Symbol;Acc:HGNC:11543]	TAF10	protein_coding	Q12962	6881	5.916303047509422	5.9724120788699535	838.9783167906354	-0.6927857250753531	-0.7069758097957913	-0.6480576956454711	0.015068682404504232	0.015900778166905355	2.274652409386733e-5	767	765	1062	1848	2461	546	541	241
ENSG00000100445	ENSG00000100445.17	short chain dehydrogenase/reductase family 39U member 1 [Source:HGNC Symbol;Acc:HGNC:20275]	SDR39U1	protein_coding	F6RWC2,Q86TZ5,Q9NRG7	56948	3.4031877068966216	3.466866455623347	146.7354263002399	-0.773076030504231	-0.7370658747772314	-0.6499065713446535	0.02057801592202925	0.027627820993967774	0.001566672929258128	138	119	208	311	327	87	93	62
ENSG00000237172	ENSG00000237172.4	UDP-GlcNAc:betaGal beta-1,3-N-acetylglucosaminyltransferase 9 [Source:HGNC Symbol;Acc:HGNC:28714]	B3GNT9	protein_coding	Q6UX72	84752	2.5578588245899274	2.638954446218877	81.90589146225807	-0.7450916458135565	-0.7843798817554604	-0.6504378530942354	0.03530434500905216	0.03694235224098417	0.0058217832668279994	93	72	94	175	211	37	55	33
ENSG00000168077	ENSG00000168077.14	scavenger receptor class A member 3 [Source:HGNC Symbol;Acc:HGNC:19000]	SCARA3	protein_coding	Q6AZY7	51435	3.350209846671547	3.5114703898370987	151.76774985286488	-0.6375078716760403	-0.9514095209907488	-0.6508512548314487	0.25911119550368306	0.09338858605648515	0.03811875591630462	223	197	140	178	381	82	97	39
ENSG00000152082	ENSG00000152082.15	mitotic spindle organizing protein 2B [Source:HGNC Symbol;Acc:HGNC:25886]	MZT2B	protein_coding	B8ZZ87,Q6NZ67	80097	6.790319948935657	6.8331029158481345	1526.558721057152	-0.6758508780413007	-0.6814701321344471	-0.6511919462740008	0.006384132546870112	0.005993028747940769	2.4323422896082748e-12	1315	1457	1923	3305	4126	871	1040	566
ENSG00000125898	ENSG00000125898.13	family with sequence similarity 110 member A [Source:HGNC Symbol;Acc:HGNC:16188]	FAM110A	protein_coding	Q9BQ89	83541	4.514386191565801	4.573809468546171	317.35283056826756	-0.6672187586802292	-0.726097436144063	-0.6514163795743954	0.0223171981622929	0.016169494719646703	1.4353243509095326e-4	315	294	420	606	905	192	190	108
ENSG00000176101	ENSG00000176101.12	SS nuclear autoantigen 1 [Source:HGNC Symbol;Acc:HGNC:11321]	SSNA1	protein_coding	A0A024R8G6,O43805	8636	5.637076121527225	5.700036820769057	694.7872086920687	-0.7012998570493594	-0.7271202811898879	-0.6515442298086251	0.02140539062009857	0.020496346020710182	3.130864722053612e-4	659	736	852	1311	1917	484	424	201
ENSG00000172932	ENSG00000172932.16	ankyrin repeat domain 13D [Source:HGNC Symbol;Acc:HGNC:27880]	ANKRD13D	protein_coding	A0A024R5D5,Q6ZTN6	338692	5.1465977054348375	5.196669489106775	489.7412931736342	-0.6984065619863127	-0.697643630410679	-0.651722546598175	0.010890248794491261	0.010952802594776077	1.16736481977758e-6	462	441	592	1093	1305	324	273	185
ENSG00000188486	ENSG00000188486.3	H2A.X variant histone [Source:HGNC Symbol;Acc:HGNC:4739]	H2AFX	protein_coding	P16104	3014	5.537150217155382	5.6527604381991745	672.4388817268085	-0.7220742754984293	-0.8293733508883817	-0.6520904266764883	0.10625477111366471	0.07224342131340011	0.016821646823125785	830	855	571	1117	2193	394	331	190
ENSG00000214026	ENSG00000214026.11	mitochondrial ribosomal protein L23 [Source:HGNC Symbol;Acc:HGNC:10322]	MRPL23	protein_coding	A0A024RCB2,A8MYK1,Q16540	107987373,6150	5.181405342827436	5.270722024696708	515.2721577427174	-0.7724105317685347	-0.7820499877383611	-0.6540041558634382	0.04194882311979997	0.04535374121851444	0.005893367257672014	504	578	574	1041	1520	385	219	153
ENSG00000134330	ENSG00000134330.19	isoamyl acetate hydrolyzing esterase 1 (putative) [Source:HGNC Symbol;Acc:HGNC:27696]	IAH1	protein_coding	A0A140VJL6,Q05D21,Q2TAA2,Q6NVV8	285148	4.814711399011527	4.875735294796874	391.4782590468471	-0.7027835569441842	-0.7250030879720761	-0.6541665683520187	0.018033651075742913	0.018078720360455523	1.3149723169498777e-4	366	372	499	816	1088	274	214	126
ENSG00000196502	ENSG00000196502.11	sulfotransferase family 1A member 1 [Source:HGNC Symbol;Acc:HGNC:11453]	SULT1A1	protein_coding	P50225	6817	3.0875029420631948	3.1818722993669404	119.86889032658144	-0.8952684216548916	-0.8141116361453565	-0.6549566604041349	0.030216788277005534	0.049337549862301294	0.011474112035418909	87	95	190	304	247	58	86	51
ENSG00000165804	ENSG00000165804.16	zinc finger protein 219 [Source:HGNC Symbol;Acc:HGNC:13011]	ZNF219	protein_coding	Q9P2Y4	51222	5.407301337422506	5.472219525537482	593.6574080353236	-0.7788295420687436	-0.741520949592532	-0.6560046076969427	0.01624084510112229	0.021349898033878215	6.10946982568895e-4	523	556	746	1364	1434	241	459	255
ENSG00000178773	ENSG00000178773.15	copine 7 [Source:HGNC Symbol;Acc:HGNC:2320]	CPNE7	protein_coding	Q9UBL6	27132	3.4261705438714847	3.512811311225758	151.41755567705545	-0.9628220188051217	-0.80274468998404	-0.6565360757905975	0.02115518201111885	0.04235618157289077	0.008597851002940709	129	129	203	383	266	75	130	59
ENSG00000148334	ENSG00000148334.15	prostaglandin E synthase 2 [Source:HGNC Symbol;Acc:HGNC:17822]	PTGES2	protein_coding	A6NHH0,B3KPZ2,B4DWP1,Q9H7Z7	80142	5.4190483774811256	5.4857830912217365	598.4126753702429	-0.7184810668315846	-0.7383419973399445	-0.6576856562091286	0.021043610281616724	0.022618488714012883	4.248175914773247e-4	645	559	661	1278	1689	427	338	172
ENSG00000103260	ENSG00000103260.9	meteorin, glial cell differentiation regulator [Source:HGNC Symbol;Acc:HGNC:14151]	METRN	protein_coding	Q9UJH8	79006	5.5623374363949365	5.670821540136779	680.6977666051109	-0.8490647245800891	-0.8399872219549018	-0.6578072272775748	0.05683277326597566	0.058800061782911736	0.013283375532824234	460	460	1120	1976	1304	322	533	270
ENSG00000099385	ENSG00000099385.11	BAF chromatin remodeling complex subunit BCL7C [Source:HGNC Symbol;Acc:HGNC:1006]	BCL7C	protein_coding	Q8WUZ0	9274	5.039112292893583	5.101425496175879	457.58756823806795	-0.6929215167887948	-0.730029597528255	-0.6587982111330625	0.019528446635357265	0.01694805257682417	9.523993955192179e-5	420	426	557	1056	1459	270	265	141
ENSG00000161513	ENSG00000161513.12	ferredoxin reductase [Source:HGNC Symbol;Acc:HGNC:3642]	FDXR	protein_coding	A0A0A0MSZ4,A0A0A0MT64,A0A0A0MTN9,A0A0A0MTR6,A0A0C4DFN8,A0A0C4DGN7,P22570	2232	3.6623055369135153	3.7291302305833898	175.79316078966235	-0.7290011483426482	-0.7443100804231207	-0.6601519186748048	0.021172471731380756	0.022904881051604313	6.215764482241445e-4	136	161	257	393	443	110	112	61
ENSG00000146410	ENSG00000146410.12	mitochondrial fission regulator 2 [Source:HGNC Symbol;Acc:HGNC:21115]	MTFR2	protein_coding	Q6P444	113115	2.3390751743634826	2.5390885294295646	75.91511552805224	-0.8226313550083736	-0.9917610534659884	-0.6607145248551373	0.11233830024461708	0.0943920832934454	0.0408996919649102	90	100	70	150	205	33	64	11
ENSG00000070423	ENSG00000070423.18	ring finger protein 126 [Source:HGNC Symbol;Acc:HGNC:21151]	RNF126	protein_coding	A0A024R206,A8K0Q1,Q9BV68	55658	6.175842549755753	6.241288345187085	1011.0379193642312	-0.7304447123533457	-0.7364793072308835	-0.6618290431387545	0.02057801592202925	0.021603776183431917	2.6908767694358056e-4	934	1025	1178	2228	3261	641	563	288
ENSG00000177595	ENSG00000177595.18	p53-induced death domain protein 1 [Source:HGNC Symbol;Acc:HGNC:16491]	PIDD	protein_coding	Q9HB75	55367	3.5092458335005134	3.5713029873159554	157.68426262143046	-0.7355398030510646	-0.7392878887556521	-0.6624847556321631	0.0170766790299174	0.01958160589340253	2.793207918422799e-4	167	148	176	337	371	101	110	52
ENSG00000049541	ENSG00000049541.11	replication factor C subunit 2 [Source:HGNC Symbol;Acc:HGNC:9970]	RFC2	protein_coding	A0A087WVY3,P35250,Q75MT5	5982	3.812925122890288	3.922346055762024	201.72322390176944	-0.6631152269710829	-0.8449245415877216	-0.6625203057205808	0.11839596632954082	0.058919973096902896	0.015137146587899417	249	252	185	328	590	119	101	63
ENSG00000162073	ENSG00000162073.14	progestin and adipoQ receptor family member 4 [Source:HGNC Symbol;Acc:HGNC:26386]	PAQR4	protein_coding	I3L1A2,I3L265,Q8N4S7	124222	4.211216854798097	4.365433297038036	275.8614091475825	-0.8595660434622207	-0.9480831743103211	-0.6626661519996686	0.10357368229722465	0.08567787230826567	0.03170974159753475	370	374	186	484	574	98	178	125
ENSG00000239382	ENSG00000239382.10	alkB homolog 6 [Source:HGNC Symbol;Acc:HGNC:28243]	ALKBH6	protein_coding	B4E3P3,Q3KRA9	84964	4.407603614370264	4.466125895113363	294.44403607849824	-0.7327932093255749	-0.7275914373269591	-0.6632069891498101	0.013234234855319639	0.015330846962690069	6.160485400815072e-5	245	286	383	656	713	155	234	102
ENSG00000160179	ENSG00000160179.18	ATP binding cassette subfamily G member 1 [Source:HGNC Symbol;Acc:HGNC:73]	ABCG1	protein_coding	P45844	9619	4.157586064465012	4.226191055038705	249.13096286696168	-0.7417620940673617	-0.7499274381757574	-0.6634358447431103	0.019617515710425346	0.023682908998072585	5.853313989050103e-4	237	274	275	516	584	175	173	71
ENSG00000156966	ENSG00000156966.7	UDP-GlcNAc:betaGal beta-1,3-N-acetylglucosaminyltransferase 7 [Source:HGNC Symbol;Acc:HGNC:18811]	B3GNT7	protein_coding	Q8NFL0	93010	1.4742169923091555	1.6440711003767239	40.43094448093196	-0.7928809062650712	-1.0262723946253738	-0.6645062170394995	0.15030927431669855	0.07517166587103365	0.041777192110448017	33	59	59	62	99	15	28	12
ENSG00000167755	ENSG00000167755.15	kallikrein related peptidase 6 [Source:HGNC Symbol;Acc:HGNC:6367]	KLK6	protein_coding	A0A024R4J8,Q92876	5653	6.374520649754092	6.488644880517228	1204.2030733187514	-0.8351859841565206	-0.852796908073003	-0.6648937053986242	0.06267133172087762	0.06325891991769321	0.01416524790787654	1362	1616	980	2196	2543	450	939	504
ENSG00000198467	ENSG00000198467.16	tropomyosin 2 [Source:HGNC Symbol;Acc:HGNC:12011]	TPM2	protein_coding	A7XZE4,P07951,Q5TCU3,V9HW25	7169	7.475074430152889	7.53172166964545	2478.380704169074	-0.7285377327760725	-0.7270659505908079	-0.6650997006604279	0.013496851099899284	0.015252867847669225	3.393908806532196e-5	1994	2120	3504	5828	5434	1699	1681	858
ENSG00000156970	ENSG00000156970.13	BUB1 mitotic checkpoint serine/threonine kinase B [Source:HGNC Symbol;Acc:HGNC:1149]	BUB1B	protein_coding	O60566	701	3.5163769532582334	3.737185495521612	176.77089954232568	-0.7443565404803332	-1.023143138296181	-0.6654609768992994	0.21922112913562866	0.11497399022759153	0.04424280723141011	260	234	139	280	565	111	78	28
ENSG00000233276	ENSG00000233276.6	glutathione peroxidase 1 [Source:HGNC Symbol;Acc:HGNC:4553]	GPX1	protein_coding	P07203,Q7L4Q3	2876	8.535380187854209	8.596028747656767	5180.718573687672	-0.734705621449228	-0.7298100979718188	-0.665906262770668	0.017714266497773794	0.019821450865418075	9.478282817490966e-5	4233	4438	7186	12360	14785	3465	3242	1485
ENSG00000167747	ENSG00000167747.14	chromosome 19 open reading frame 48 [Source:HGNC Symbol;Acc:HGNC:29667]	C19orf48	protein_coding	A0A024R4G9,Q6RUI8	84798	5.774928171585201	5.846828807010917	769.1182093785319	-0.7289624810457573	-0.7541024347625624	-0.6662296144007428	0.02608076456148086	0.026436506388786713	8.104182637463005e-4	781	826	867	1499	2290	526	432	211
ENSG00000106992	ENSG00000106992.19	adenylate kinase 1 [Source:HGNC Symbol;Acc:HGNC:361]	AK1	protein_coding	P00568,Q5T9B7,Q6FGX9	203	5.03004946357654	5.095488310916813	456.8555869063062	-0.6989931366515386	-0.7500311292296861	-0.6662571177170673	0.024956436767389754	0.01958160589340253	4.703783266693159e-4	500	503	478	834	1143	269	332	144
ENSG00000272579	NA	NA	RP11-101E13.5	antisense	NA	NA	2.159337429054501	2.3347979564462262	65.66034311265521	-1.0953928728977635	-0.9939228310711214	-0.6667223502693431	0.04840803138250565	0.08327205191888706	0.03744098539398611	40	70	77	220	149	29	24	34
ENSG00000178718	ENSG00000178718.7	ribonuclease P and MRP subunit p25 [Source:HGNC Symbol;Acc:HGNC:30361]	RPP25	protein_coding	Q9BUL9	54913	3.2735938868657426	3.3674068635656322	135.8567343959212	-0.7672169782132376	-0.8015198021693936	-0.668352951235468	0.04004522551320858	0.039020004957242053	0.005335671988556572	109	102	200	366	379	86	74	43
ENSG00000198680	ENSG00000198680.4	tumor suppressor candidate 1 [Source:HGNC Symbol;Acc:HGNC:31010]	TUSC1	protein_coding	Q2TAM9	286319	3.6996129797773403	3.780450781693586	182.21302662251537	-0.8123191603754111	-0.7832084554914078	-0.6685116421975987	0.02585341779256066	0.03408529741905481	0.0033601049721773413	134	144	271	483	440	93	111	79
ENSG00000175866	ENSG00000175866.15	BAR/IMD domain containing adaptor protein 2 [Source:HGNC Symbol;Acc:HGNC:947]	BAIAP2	protein_coding	I3L4C2,Q9UQB8	10458	6.604932466682697	6.652379128061595	1346.7403842275878	-0.6975981955211614	-0.7068463956908342	-0.6694375448050721	0.007286755620466351	0.006696953573633965	2.118106373270761e-9	1322	1373	1450	2868	3708	800	831	495
ENSG00000074071	ENSG00000074071.15	mitochondrial ribosomal protein S34 [Source:HGNC Symbol;Acc:HGNC:16618]	MRPS34	protein_coding	C9JJ19,P82930	65993	6.127188552233071	6.177890041763519	969.0827818635933	-0.7142553019803408	-0.7165249995145111	-0.6699892296612437	0.00946380658126808	0.009240666374017588	6.797568350233862e-7	933	915	1236	1929	2243	600	713	333
ENSG00000062282	ENSG00000062282.15	diacylglycerol O-acyltransferase 2 [Source:HGNC Symbol;Acc:HGNC:16940]	DGAT2	protein_coding	Q96PD7	84649	1.9831699038541206	2.1547388823946836	58.46504513350038	-1.2167527805318226	-1.0046789186532834	-0.6711545058271581	0.023308368207787637	0.08833787582066134	0.03687107155561466	60	52	76	146	108	14	36	33
ENSG00000125652	ENSG00000125652.8	alkB homolog 7 [Source:HGNC Symbol;Acc:HGNC:21306]	ALKBH7	protein_coding	Q9BT30	84266	3.8321342795929247	3.9209755409000464	201.5099136178709	-0.8538519724196315	-0.8094072772865886	-0.6714436850027513	0.02356397994997211	0.0410446850973164	0.005941747544887464	151	179	312	466	469	88	118	99
ENSG00000141295	ENSG00000141295.14	secernin 2 [Source:HGNC Symbol;Acc:HGNC:30381]	SCRN2	protein_coding	Q96FV2	90507	4.422290113947403	4.4877921899991495	299.3660705081439	-0.7992265757315772	-0.7595017212211207	-0.6723051087442203	0.017899054398195228	0.02002589749188027	7.261595401255558e-4	254	279	436	610	614	164	229	116
ENSG00000164985	ENSG00000164985.15	PC4 and SFRS1 interacting protein 1 [Source:HGNC Symbol;Acc:HGNC:9527]	PSIP1	protein_coding	O75475	11168	3.4817702009088456	3.615734103655226	163.2099987262862	-0.7302120966862777	-0.9136526057076287	-0.6729276023302226	0.1304278829095184	0.07289211055549878	0.02437272279539991	191	239	135	258	420	98	71	58
ENSG00000158483	ENSG00000158483.16	family with sequence similarity 86 member C1 [Source:HGNC Symbol;Acc:HGNC:25561]	FAM86C1	protein_coding	Q9NVL1	55199	2.2008322300913647	2.3020235343800914	64.64201166251304	-0.8003909820151704	-0.8570252114533263	-0.6731746522003021	0.04786328435210935	0.04707723511999196	0.013208269463139034	62	83	63	136	156	28	44	25
ENSG00000204564	ENSG00000204564.12	chromosome 6 open reading frame 136 [Source:HGNC Symbol;Acc:HGNC:21301]	C6orf136	protein_coding	A0A1U9X7F4,Q0P5T2,Q5SQH8	221545	2.6092135214846444	2.710771877764406	86.65144119851863	-0.792053518844636	-0.8656166329266785	-0.673895166336728	0.05704978059207432	0.052059499705428704	0.014809187433945619	109	97	81	160	205	39	50	38
ENSG00000125319	ENSG00000125319.14	homologous recombination factor with OB-fold [Source:HGNC Symbol;Acc:HGNC:28460]	C17orf53	protein_coding	Q8N3J3	78995	2.0171641630039385	2.1894456130172424	60.438453732916166	-0.818734187313671	-1.056065265195311	-0.6744298344805811	0.18209196881544876	0.08465723576652623	0.04182744663508109	83	79	67	73	135	24	27	27
ENSG00000171345	ENSG00000171345.13	keratin 19 [Source:HGNC Symbol;Acc:HGNC:6436]	KRT19	protein_coding	P08727	3880	12.094879350936555	12.141550771764367	60563.744733230305	-0.7029820279851181	-0.7096153881737078	-0.6746208172534832	0.006595230267883494	0.008123041430502307	1.330883012881717e-10	50320	53551	81981	138893	154059	34743	41344	22650
ENSG00000095970	ENSG00000095970.17	triggering receptor expressed on myeloid cells 2 [Source:HGNC Symbol;Acc:HGNC:17761]	TREM2	protein_coding	Q5TCX1,Q9NZC2	54209	2.4739743277090374	2.679897752504407	83.90404639322499	-1.2769940295165432	-1.0703098260680959	-0.6749200641166968	0.03970584169407568	0.08787266351319357	0.041642798927781235	65	56	155	234	128	26	79	28
ENSG00000162076	ENSG00000162076.13	FLYWCH family member 2 [Source:HGNC Symbol;Acc:HGNC:25178]	FLYWCH2	protein_coding	Q96CP2	114984	4.240366033420371	4.302601657031115	262.1639005001952	-0.7087475331761939	-0.7434831339459824	-0.6766765394349545	0.014276194368206327	0.01334135734551411	1.4884752004146738e-5	236	235	315	653	753	146	176	83
ENSG00000148908	ENSG00000148908.15	regulator of G protein signaling 10 [Source:HGNC Symbol;Acc:HGNC:9992]	RGS10	protein_coding	O43665	6001	4.955187064823239	5.029680786692554	435.59486188715175	-0.7168745984142634	-0.7665532458607308	-0.6771124955086014	0.025775010674936056	0.024427673049861803	6.750770609761108e-4	373	510	510	897	1247	287	269	116
ENSG00000165304	ENSG00000165304.8	maternal embryonic leucine zipper kinase [Source:HGNC Symbol;Acc:HGNC:16870]	MELK	protein_coding	B7Z1G6,Q14680	9833	5.177367792427636	5.292072441711041	523.5666928084905	-0.7691327994791342	-0.8511272525334911	-0.677309768245622	0.08130569055791305	0.06197123139768428	0.012713074350191651	580	710	445	947	1511	347	221	166
ENSG00000110057	ENSG00000110057.8	unc-93 homolog B1, TLR signaling regulator [Source:HGNC Symbol;Acc:HGNC:13481]	UNC93B1	protein_coding	Q9H1C4	81622	4.471709351069098	4.5273675704407514	307.3818305524904	-0.7052654013611184	-0.7348236929056162	-0.6778450917222368	0.011842644985416116	0.010947365429719209	3.066141251977916e-6	277	328	368	631	787	182	211	104
ENSG00000132646	ENSG00000132646.11	proliferating cell nuclear antigen [Source:HGNC Symbol;Acc:HGNC:8729]	PCNA	protein_coding	P12004	5111	6.139542562746998	6.2004689080583475	984.02243869815	-0.7136762500283537	-0.7442388853107996	-0.6784660624247058	0.01696116670573768	0.015330846962690069	5.6303355101348384e-5	940	1148	1077	1871	2706	619	607	315
ENSG00000165390	NA	NA	ANXA8	protein_coding	NA	NA	4.234271013944094	4.394953792005557	281.5131897019054	-0.7480954955631174	-0.9643616369473592	-0.6795273683174192	0.18088892258583017	0.08822951167679317	0.030081633974261963	414	389	214	357	587	170	152	95
ENSG00000214389	ENSG00000214389.2	RPS3A pseudogene 26 [Source:HGNC Symbol;Acc:HGNC:36513]	RPS3AP26	pseudogene	NA	NA	1.9889933055230897	2.1132561821030635	55.772496390569685	-0.8589556676569008	-0.8748408773592985	-0.6796578662593361	0.04985497681640425	0.052137853492962766	0.01624627542297361	41	51	73	164	152	31	26	21
ENSG00000184209	ENSG00000184209.15	small nuclear ribonucleoprotein U11/U12 subunit 35 [Source:HGNC Symbol;Acc:HGNC:30852]	SNRNP35	protein_coding	A0A024RBU2,Q16560	11066	3.613408370465277	3.696433160600678	172.54511731368774	-0.8461680157264859	-0.8051613724395392	-0.6818168670246731	0.02268682313895825	0.03698569194844579	0.003925721432244041	167	197	182	366	389	114	76	76
ENSG00000145911	ENSG00000145911.6	NEDD4 binding protein 3 [Source:HGNC Symbol;Acc:HGNC:29852]	N4BP3	protein_coding	O15049	23138	2.729084256676189	2.824096885819834	92.94588520323852	-0.767304822471256	-0.8226492615485466	-0.6820105996639958	0.03819460632973248	0.03623685054476031	0.005111169699008829	80	85	132	214	268	38	56	37
ENSG00000170917	ENSG00000170917.14	nudix hydrolase 6 [Source:HGNC Symbol;Acc:HGNC:8053]	NUDT6	protein_coding	B4DG76,P53370	11162	1.6395684057665911	1.7831357290487952	44.07209448227743	-1.0780164170580988	-0.9288547721303738	-0.6821936503644416	0.033488129747451696	0.0623662748029373	0.025923392301109113	34	42	52	137	84	22	37	13
ENSG00000167674	ENSG00000167674.15	HDGF like 2 [Source:HGNC Symbol;Acc:HGNC:14680]	HDGFRP2	protein_coding	Q7Z4V5	84717	6.195281594532108	6.246761848776071	1016.5556033629001	-0.7187625768239466	-0.7272309466183291	-0.6832456129461606	0.00843257471997953	0.008278446636962837	1.5082492893175483e-7	1038	999	1203	1992	2485	660	645	361
ENSG00000184831	ENSG00000184831.14	apolipoprotein O [Source:HGNC Symbol;Acc:HGNC:28727]	APOO	protein_coding	Q9BUR5	79135	3.6397933204304462	3.7172782557494326	174.3725345693736	-0.7452429270598498	-0.7874619053446735	-0.6833256301215666	0.027330268218352754	0.026605817283933415	0.001475701203755842	148	144	272	380	468	85	109	68
ENSG00000213722	ENSG00000213722.9	dimethylarginine dimethylaminohydrolase 2 [Source:HGNC Symbol;Acc:HGNC:2716]	DDAH2	protein_coding	O95865,V9HW53	23564	2.7816081959015753	2.931571861305252	99.81058153640919	-0.8563415031478129	-0.9027349501222451	-0.6860637219516865	0.047427309992752784	0.06821912753405153	0.018433955728702895	86	111	119	250	269	44	89	18
ENSG00000229809	ENSG00000229809.8	zinc finger protein 688 [Source:HGNC Symbol;Acc:HGNC:30489]	ZNF688	protein_coding	A0A024QZB6,A0A0S2Z633,P0C7X2	146542	2.4330223601420657	2.5223832712456784	75.51585767360959	-0.8325057845867443	-0.832165129300677	-0.686445426974432	0.03351409304860281	0.038279151532552375	0.007131707642304967	58	89	102	153	167	48	43	28
ENSG00000177045	ENSG00000177045.10	SIX homeobox 5 [Source:HGNC Symbol;Acc:HGNC:10891]	SIX5	protein_coding	Q8N196	147912	3.5932290350447524	3.6997839107314716	171.73506930164498	-0.7611125084200603	-0.8238266281837695	-0.6875819961348033	0.03909992433580705	0.04535374121851444	0.004411840273114532	170	180	188	401	491	108	120	34
ENSG00000106400	ENSG00000106400.12	zinc finger HIT-type containing 1 [Source:HGNC Symbol;Acc:HGNC:21688]	ZNHIT1	protein_coding	O43257	10467	6.366068173550163	6.419549333981981	1145.0469295918833	-0.7216568811136183	-0.7340411302935396	-0.690232861639866	0.008155110771264806	0.008290763059647117	1.4386701393585164e-8	1072	1143	1351	2480	3288	671	759	356
ENSG00000164611	ENSG00000164611.13	PTTG1 regulator of sister chromatid separation, securin [Source:HGNC Symbol;Acc:HGNC:9690]	PTTG1	protein_coding	O95997,Q6IAL9	9232	4.984767435984197	5.098589470042429	457.8521099188335	-0.7353840027113763	-0.8598492708597197	-0.6903502851121179	0.08802046564208639	0.057231161570170885	0.011017119470289563	558	608	372	777	1190	302	258	126
ENSG00000147155	ENSG00000147155.11	EBP cholestenol delta-isomerase [Source:HGNC Symbol;Acc:HGNC:3133]	EBP	protein_coding	A0A024QYX0,Q15125	10682	4.456668698633667	4.578746928569012	317.8746362954767	-0.8570328806690465	-0.86410196857686306	-0.6905532400731075	0.045762245183114024	0.06056266834670456	0.011909507606173125	347	296	396	684	917	254	122	77
ENSG00000064687	ENSG00000064687.13	ATP binding cassette subfamily A member 7 [Source:HGNC Symbol;Acc:HGNC:37]	ABCA7	protein_coding	B3KUJ3,Q8IZY2	10347	4.733954121131581	4.7986499932988576	371.6482745470326	-0.7804751188931052	-0.7672538276925793	-0.6914959721803459	0.0145639257032217	0.015900778166905355	1.7508185674168755e-4	397	309	481	773	825	187	289	140
ENSG00000065057	ENSG00000065057.9	nth like DNA glycosylase 1 [Source:HGNC Symbol;Acc:HGNC:8028]	NTHL1	protein_coding	E5KTI5,P78549	4913	3.4272184343631755	3.491061557494347	148.85122465789303	-0.781344013727905	-0.7544480069955553	-0.6917196367827207	0.012903573432087454	0.01694805257682417	9.33337894906588e-5	140	129	183	359	346	88	108	51
ENSG00000182472	ENSG00000182472.9	calpain 12 [Source:HGNC Symbol;Acc:HGNC:13249]	CAPN12	protein_coding	Q6ZSI9	147968	1.4456587611344993	1.5887911701259319	38.858186457243896	-1.1846723774735357	-0.9810965552552475	-0.6917261877802244	0.029364409653108478	0.06803927447128172	0.03055155476882356	39	34	57	88	61	17	34	13
ENSG00000160949	ENSG00000160949.17	tonsoku like, DNA repair protein [Source:HGNC Symbol;Acc:HGNC:7801]	TONSL	protein_coding	Q96HA7	4796	3.4716558915265603	3.6294385532621334	164.0091798764123	-0.6817267599700902	-0.9399173603407157	-0.6921790016352435	0.17975749749535147	0.07981508709827412	0.025479990398531337	174	243	174	242	513	95	86	34
ENSG00000132781	ENSG00000132781.18	mutY DNA glycosylase [Source:HGNC Symbol;Acc:HGNC:7527]	MUTYH	protein_coding	D3DPZ6,E5KP25,E5KP26,E5KP27,E5KP28,E9PM53,Q9UIF7	4595	2.888977092525431	2.989228923134828	104.36410177898402	-0.7314099347894225	-0.8369306749071944	-0.6929713148149473	0.04196775710698884	0.03479756810614359	0.003912713781610637	93	114	140	211	290	55	76	26
ENSG00000126267	ENSG00000126267.11	cytochrome c oxidase subunit 6B1 [Source:HGNC Symbol;Acc:HGNC:2280]	COX6B1	protein_coding	P14854	1340	6.951585276343871	7.013199480041449	1729.4341030374853	-0.7538263024870209	-0.7543213411310206	-0.6931307585799845	0.012903573432087454	0.014814155520422943	2.275272149885681e-5	1534	1866	2160	3460	4335	1228	1062	521
ENSG00000138297	NA	NA	TIMM23	protein_coding	NA	NA	3.3894931947472173	3.473316747752104	146.89974352899628	-0.7947531446635545	-0.7991612044760892	-0.693412099347196	0.02140539062009857	0.0301582961781335	0.0013845445555383726	135	147	178	338	379	109	71	46
ENSG00000142409	ENSG00000142409.6	zinc finger protein 787 [Source:HGNC Symbol;Acc:HGNC:26998]	ZNF787	protein_coding	Q6DD87	126208	4.552123688522462	4.610173846393185	325.49681838772767	-0.720047665209739	-0.7492065741667158	-0.6935353878090317	0.01131618030238403	0.010515974094067865	1.4898738950646396e-6	340	313	341	742	868	197	201	112
ENSG00000187024	ENSG00000187024.15	peptidyl-tRNA hydrolase 1 homolog [Source:HGNC Symbol;Acc:HGNC:27039]	PTRH1	protein_coding	C9J7Z1,Q86Y79	138428	4.376151458817766	4.434201739587413	288.22423630237586	-0.7738355683400401	-0.749426078996174	-0.6944130164042744	0.011528265026326279	0.012160992533664993	2.259477410770003e-5	248	266	400	618	645	179	185	112
ENSG00000229119	ENSG00000229119.3	60S acidic ribosomal protein (RPLP0) pseudogene	CTB-63M22.1	pseudogene	NA	NA	3.482696273307282	3.615598937999351	161.5894293492969	-0.838562101153782	-0.9013460060391552	-0.6945255063920971	0.0715677809080092	0.06114553425753206	0.01607721704276299	97	121	286	460	433	96	81	52
ENSG00000230202	ENSG00000230202.1	ribosomal protein L29 (RPL29) pseudogene	RP11-632C17__A.1	pseudogene	NA	NA	3.3403293262705755	3.4221703276497535	141.5824368663957	-0.7911899280312796	-0.7974599323759928	-0.6955481249286384	0.022497324394990015	0.027586550619637263	0.001305632049378964	112	123	210	339	353	95	81	46
ENSG00000228951	ENSG00000228951.2	long intergenic non-protein coding RNA 2677 [Source:HGNC Symbol;Acc:HGNC:54171]	RP11-336A10.4	lincRNA	NA	NA	3.255870016145196	3.4201521481234916	140.55606504508123	-0.7678825287406185	-0.9246205068537813	-0.6970521413305073	0.09931314558232979	0.07518875089675665	0.02160987275316359	127	154	192	309	516	68	81	23
ENSG00000197070	ENSG00000197070.14	arrestin domain containing 1 [Source:HGNC Symbol;Acc:HGNC:28633]	ARRDC1	protein_coding	Q8N5I2	92714	6.033938420726254	6.0946724350927655	913.7135814525267	-0.7368898733633723	-0.7534537519918761	-0.6975210903959336	0.011842644985416116	0.011880964281666868	3.713872185087516e-6	885	922	1095	1895	2566	587	580	262
ENSG00000130511	ENSG00000130511.16	single stranded DNA binding protein 4 [Source:HGNC Symbol;Acc:HGNC:15676]	SSBP4	protein_coding	Q9BWG4	170463	4.444172538284664	4.500362768943753	301.7694300120869	-0.7529952401118781	-0.7438649481665659	-0.6978859209185027	0.009440545202388498	0.010947365429719209	1.3859280990931526e-6	262	311	350	694	742	152	209	122
ENSG00000023892	ENSG00000023892.11	DEF6 guanine nucleotide exchange factor [Source:HGNC Symbol;Acc:HGNC:2760]	DEF6	protein_coding	Q9H4E7	50619	4.51147520380613	4.5964985023719835	322.2071251689405	-0.7717076483794375	-0.8039266895608463	-0.6983213028856768	0.02608076456148086	0.02937758683498094	0.0014591854966859118	287	345	433	633	843	240	175	86
ENSG00000088899	ENSG00000088899.15	leucine zipper tumor suppressor family member 3 [Source:HGNC Symbol;Acc:HGNC:30139]	LZTS3	protein_coding	O60299	9762	3.084631613910862	3.1868250688066344	121.12915140230061	-0.8760698586854829	-0.8760861470590309	-0.6997184212413738	0.037536119221355156	0.0473294521806473	0.010307785492626287	133	147	126	220	254	47	83	55
ENSG00000185101	ENSG00000185101.13	anoctamin 9 [Source:HGNC Symbol;Acc:HGNC:20679]	ANO9	protein_coding	A1A5B4	338440	6.070840622402468	6.122339540448966	932.4929220405769	-0.7399891247046902	-0.7385621476029094	-0.6997662908084564	0.006789941995652088	0.0065614019811090244	7.423305225521281e-9	890	901	1158	1934	2183	515	689	342
ENSG00000099624	ENSG00000099624.8	ATP synthase F1 subunit delta [Source:HGNC Symbol;Acc:HGNC:837]	ATP5D	protein_coding	P30049	513	6.224993081899138	6.297554209520911	1051.3951648527677	-0.7510025203580802	-0.784325364043331	-0.7013621045388606	0.02249896439278934	0.019821450865418075	2.7924287494293236e-4	804	799	1626	2699	2868	571	675	359
ENSG00000174469	ENSG00000174469.23	contactin associated protein 2 [Source:HGNC Symbol;Acc:HGNC:13830]	CNTNAP2	protein_coding	A0A090N7T7,B2RCH4,Q9UHC6	26047	0.8886758997668451	1.1345965122606447	27.512872377303598	-0.8398142628964169	-1.1747562244693	-0.7021001066283463	0.1577503580869614	0.07935920472392444	0.04739252982109713	43	22	36	55	85	11	12	6
ENSG00000125458	ENSG00000125458.7	5', 3'-nucleotidase, cytosolic [Source:HGNC Symbol;Acc:HGNC:17144]	NT5C	protein_coding	Q8TCD5,V9HWF3	30833	4.846249560854972	4.915230820070018	401.92379231578303	-0.7500223311025798	-0.7724167686933759	-0.7022036065483989	0.016144575809031253	0.015900778166905355	5.451291367315776e-5	330	368	539	979	1138	263	225	123
ENSG00000175938	ENSG00000175938.7	ORAI calcium release-activated calcium modulator 3 [Source:HGNC Symbol;Acc:HGNC:28185]	ORAI3	protein_coding	A0A024QZA7,Q9BRQ5	93129	4.363363545355336	4.422923699500917	285.75868686529634	-0.7714305853468364	-0.7573042904734463	-0.7056364765871361	0.00946380658126808	0.010947365429719209	3.138388846494861e-6	267	265	346	664	680	145	220	103
ENSG00000178741	ENSG00000178741.12	cytochrome c oxidase subunit 5A [Source:HGNC Symbol;Acc:HGNC:2267]	COX5A	protein_coding	P20674	9377	6.898326102327791	6.951313113739997	1656.8445361449121	-0.7399845011533137	-0.7447842351035221	-0.7063902308539228	0.006928782513364762	0.006696953573633965	3.944043134203713e-9	1375	1528	2271	3737	3982	1022	1122	576
ENSG00000213445	ENSG00000213445.10	signal-induced proliferation-associated 1 [Source:HGNC Symbol;Acc:HGNC:10885]	SIPA1	protein_coding	Q96FS4	6494	3.3431305518021484	3.4593896972375093	145.76486459704896	-0.7908244720339598	-0.882513054441186	-0.7068418228412326	0.0571074393156976	0.05150018735163219	0.010096674804257931	173	162	160	264	380	109	65	39
ENSG00000160446	ENSG00000160446.19	zinc finger DHHC-type palmitoyltransferase 12 [Source:HGNC Symbol;Acc:HGNC:19159]	ZDHHC12	protein_coding	Q96GR4	84885	5.1748034788243515	5.27158747967185	515.4790242586245	-0.7616620007049678	-0.8301816037336431	-0.7078836232993222	0.046579135630173754	0.037205563993142655	0.0032177998277818066	549	615	540	974	1626	327	260	134
ENSG00000215513	NA	NA	PI4KAP1	pseudogene	NA	NA	0.8558184405010331	1.0258646441955535	26.122917309929722	-0.9378827959474135	-1.1101094302202592	-0.7083224171306901	0.09968807403751391	0.07605808929720577	0.03968502222183422	35	35	23	47	54	12	14	9
ENSG00000187840	ENSG00000187840.5	eukaryotic translation initiation factor 4E binding protein 1 [Source:HGNC Symbol;Acc:HGNC:3288]	EIF4EBP1	protein_coding	Q13541	1978	6.065709397992014	6.199964351466585	982.2860712485015	-0.8713906792726784	-0.8903897332817454	-0.7087684119959342	0.06898075644931788	0.07069140806370433	0.012892467199042051	1124	1190	1055	1708	3352	635	448	201
ENSG00000178057	ENSG00000178057.15	NADH:ubiquinone oxidoreductase complex assembly factor 3 [Source:HGNC Symbol;Acc:HGNC:29918]	NDUFAF3	protein_coding	A4FU71,Q9BU61,Q9Y3Z0	25915	5.670269463001688	5.743027479832969	715.3874049877184	-0.7765721281171225	-0.7854629393185432	-0.7098344488842446	0.01696116670573768	0.018517153361632177	1.3163731893020474e-4	727	683	857	1552	2043	501	379	201
ENSG00000133247	ENSG00000133247.14	lysine methyltransferase 5C [Source:HGNC Symbol;Acc:HGNC:28405]	SUV420H2	protein_coding	A0A0D9SF94,Q86Y97	84787	2.815427974070196	2.9110743588455668	99.2490278581347	-0.7971506606992859	-0.8548515420777597	-0.7102636135647732	0.03464581679003869	0.03316724818326024	0.004356586202014523	116	107	103	196	228	54	76	28
ENSG00000149043	ENSG00000149043.16	synaptotagmin 8 [Source:HGNC Symbol;Acc:HGNC:19264]	SYT8	protein_coding	A6NCR4,Q8NBV8	90019	2.2706732726508867	2.411081522806775	69.20746015427541	-0.8743072629564632	-0.9085580718270423	-0.7106904266121943	0.04183255811906109	0.058269932342581925	0.012294166806465877	59	72	101	151	163	41	55	13
ENSG00000131116	ENSG00000131116.12	zinc finger protein 428 [Source:HGNC Symbol;Acc:HGNC:20804]	ZNF428	protein_coding	I6L9C8,Q96B54	126299	4.002518258709088	4.074780549154793	224.2771004054776	-0.7490112003235769	-0.7983237177774776	-0.7116492674996133	0.020838067854893828	0.017967253014660445	2.449542881729289e-4	229	217	294	432	587	100	157	84
ENSG00000167685	ENSG00000167685.15	zinc finger protein 444 [Source:HGNC Symbol;Acc:HGNC:16052]	ZNF444	protein_coding	A0A024R4P4,A0A024R4S5,Q8N0Y2	55311	3.821503333318374	3.8844544556171177	196.52778319686578	-0.8030460878181874	-0.7764229235832749	-0.7125621548010651	0.012903573432087454	0.015000227760171961	8.146282391162924e-5	192	176	265	405	427	118	127	77
ENSG00000221869	ENSG00000221869.5	CCAAT enhancer binding protein delta [Source:HGNC Symbol;Acc:HGNC:1835]	CEBPD	protein_coding	P49716	1052	5.096816180811916	5.276679814729802	518.1409239968266	-1.188889746863641	-1.0126121243567112	-0.7143411387319065	0.04223009420434304	0.08342869850048967	0.026886562113293197	345	430	870	1483	794	138	417	244
ENSG00000155368	ENSG00000155368.16	diazepam binding inhibitor, acyl-CoA binding protein [Source:HGNC Symbol;Acc:HGNC:2690]	DBI	protein_coding	A0A024RAF2,B8ZWD1,B8ZWD8,P07108	1622	7.16157528917005	7.2238073244303465	2000.7389494508493	-0.7746543541581877	-0.7700954052768582	-0.714734812382833	0.010849184520222927	0.011908710033278622	3.713872185087516e-6	1696	1805	2744	4649	5042	1405	1157	631
ENSG00000215033	NA	NA	AL603965.1	protein_coding	NA	NA	1.7379463194371834	1.8493694324863728	47.120016144452535	-1.1016061018419565	-0.9219880344924087	-0.7163128760941414	0.022944872112232825	0.05770115982874665	0.01690575718135349	46	51	55	106	81	31	22	21
ENSG00000164087	ENSG00000164087.8	POC1 centriolar protein A [Source:HGNC Symbol;Acc:HGNC:24488]	POC1A	protein_coding	Q8NBT0	25886	2.8651369906290056	3.0375781072892294	108.6106291648017	-0.7675471271066204	-1.0062831492133644	-0.716437060640027	0.14870147323120672	0.07801175830509043	0.028014635998341416	147	152	81	184	281	71	50	26
ENSG00000188613	ENSG00000188613.7	nanos C2HC-type zinc finger 1 [Source:HGNC Symbol;Acc:HGNC:23044]	NANOS1	protein_coding	Q8WY41	340719	2.127801598829494	2.2841024053093353	63.68204016847421	-1.0211583462451796	-0.9670754847848642	-0.7175723274865455	0.03891823689347266	0.06997440929728549	0.02066196971429173	60	70	77	151	147	15	48	27
ENSG00000005075	ENSG00000005075.15	RNA polymerase II subunit J [Source:HGNC Symbol;Acc:HGNC:9197]	POLR2J	protein_coding	P52435	5439	5.031537992725703	5.10785477870987	460.72410447505393	-0.7635106282419867	-0.8079046191658715	-0.7191102435141317	0.02249896439278934	0.01929431524677207	3.904094617571754e-4	532	511	429	929	1099	296	299	141
ENSG00000204348	ENSG00000204348.10	decapping exoribonuclease [Source:HGNC Symbol;Acc:HGNC:2992]	DXO	protein_coding	A0A024RCW8,O77932	1797	1.3832667261749796	1.51046552150391	36.63323231344556	-0.975164382861656	-0.9402853171273512	-0.7194566066113289	0.037766766081432736	0.058246132286463026	0.018511750268443077	28	45	43	91	80	17	20	16
ENSG00000160813	ENSG00000160813.7	protein phosphatase 1 regulatory subunit 35 [Source:HGNC Symbol;Acc:HGNC:28320]	PPP1R35	protein_coding	Q8TAP8	221908	4.041529749049591	4.119595633928621	230.63039520080602	-0.7840721642409404	-0.8059138377377572	-0.7201387365768013	0.020604705969077215	0.019186723892161098	3.027703332320529e-4	188	187	327	605	635	134	125	82
ENSG00000143228	ENSG00000143228.13	NUF2 component of NDC80 kinetochore complex [Source:HGNC Symbol;Acc:HGNC:14621]	NUF2	protein_coding	Q9BZD4	83540	2.4754200182535464	2.682961817382503	84.03656560731429	-0.719776530170061	-1.0460682145303695	-0.7217708109865953	0.19699516446876142	0.08439995219459076	0.033773832199130514	107	120	72	149	281	38	44	15
ENSG00000122378	ENSG00000122378.14	peroxiredoxin like 2A [Source:HGNC Symbol;Acc:HGNC:28651]	FAM213A	protein_coding	Q9BRX8	84293	5.677938319151026	5.7470594938411335	717.0578377490563	-0.7682227903213382	-0.7877757201004026	-0.7220699363782596	0.014500762307401462	0.01438626495832983	2.2732616960014346e-5	571	610	1009	1832	1926	450	450	214
ENSG00000132522	ENSG00000132522.16	G protein pathway suppressor 2 [Source:HGNC Symbol;Acc:HGNC:4550]	GPS2	protein_coding	Q13227	2874	5.082485429341988	5.162765293683341	478.23451481892107	-0.7945409779599071	-0.8128124116211995	-0.7226111657464811	0.019777436102027802	0.02157054049076274	4.4301910381495577e-4	454	550	552	961	1224	351	251	138
ENSG00000223705	ENSG00000223705.9	NSUN5 pseudogene 1 [Source:HGNC Symbol;Acc:HGNC:19146]	NSUN5P1	pseudogene	NA	155400	2.5459497263322852	2.6362826589887245	81.92367973452642	-0.9160481337093014	-0.8523354771492814	-0.7242975286229076	0.02055155399811911	0.03304204919048003	0.003725192940426384	87	79	95	182	169	35	63	33
ENSG00000130762	ENSG00000130762.15	Rho guanine nucleotide exchange factor 16 [Source:HGNC Symbol;Acc:HGNC:15515]	ARHGEF16	protein_coding	B3KTS4,Q5VV41	27237	4.73925818064565	4.805902413236822	372.6844288927705	-0.7454069847484469	-0.7867364414523234	-0.724793961718078	0.011528265026326279	0.010947365429719209	1.2083135764864888e-6	353	358	475	814	1042	222	240	108
ENSG00000241343	ENSG00000241343.10	ribosomal protein L36a [Source:HGNC Symbol;Acc:HGNC:10359]	RPL36A	protein_coding	J3KQN4,P83881	6173	8.198763858365341	8.26920496768877	4135.343856057252	-0.8276174982996994	-0.8012244037141532	-0.7253659942145125	0.01363698906328147	0.016100232602948905	8.037678588869814e-5	3599	4131	5495	9018	7335	2821	2973	1404
ENSG00000240972	ENSG00000240972.2	macrophage migration inhibitory factor [Source:HGNC Symbol;Acc:HGNC:7097]	MIF	protein_coding	I4AY87,P14174	4282	9.189199228551821	9.247009897945404	8145.657643998534	-0.7752867908196798	-0.77306026983618	-0.7259645531347866	0.007286755620466351	0.008467943486808233	1.0583358589619409e-7	7137	7605	11170	17724	18006	4287	6126	3042
ENSG00000122034	ENSG00000122034.16	general transcription factor IIIA [Source:HGNC Symbol;Acc:HGNC:4662]	GTF3A	protein_coding	NA,Q92664	2971	5.919672061570509	5.993245559115327	851.1503597139194	-0.8031397953577856	-0.7989572170202541	-0.726027493901037	0.015149563044312957	0.017078700737048577	7.329040117137044e-5	795	821	1065	1935	2429	593	421	252
ENSG00000165724	ENSG00000165724.6	zinc finger MYND-type containing 19 [Source:HGNC Symbol;Acc:HGNC:21146]	ZMYND19	protein_coding	Q96E35	116225	4.859473133785918	4.945935021601746	410.58594984356193	-0.8140643717990049	-0.8303882232946009	-0.7261038709568207	0.02664154375410785	0.024536961149486433	9.732111368043355e-4	278	340	637	1114	999	258	243	136
ENSG00000072310	ENSG00000072310.17	sterol regulatory element binding transcription factor 1 [Source:HGNC Symbol;Acc:HGNC:11289]	SREBF1	protein_coding	A8MTU8,B3KR77,P36956	6720	7.59552415826577	7.648885496297079	2688.005845281728	-0.7556186811448565	-0.7595198799057838	-0.7263574673036628	0.006257287435850414	0.005993028747940769	1.011722299089286e-12	2642	2646	3197	5696	7269	1576	1763	872
ENSG00000173457	ENSG00000173457.11	protein phosphatase 1 regulatory inhibitor subunit 14B [Source:HGNC Symbol;Acc:HGNC:9057]	PPP1R14B	protein_coding	Q96C90	26472	7.161059652913254	7.251617431850877	2037.546536612014	-0.8379610788174255	-0.8331948441871005	-0.7270233189965182	0.027589062621268874	0.03132539522670567	0.0010623276204531692	1599	1718	3074	5125	6250	1332	998	560
ENSG00000171222	ENSG00000171222.10	SCAN domain containing 1 [Source:HGNC Symbol;Acc:HGNC:10566]	SCAND1	protein_coding	H0UIA5,P57086,Q9NZG6	51282	4.914675880409647	4.985563177054727	422.4099232209374	-0.7890012552861388	-0.7984102037995378	-0.7279562333747253	0.013889877653673718	0.014377876311521744	4.5755351528476167e-5	342	356	621	1029	1033	226	312	137
ENSG00000243364	ENSG00000243364.8	ephrin A4 [Source:HGNC Symbol;Acc:HGNC:3224]	EFNA4	protein_coding	P52798	1945	3.1565093532566304	3.2631339287779846	126.3881320077648	-0.7761695229910092	-0.8601452817625252	-0.7286479051062815	0.032730577411129565	0.03304204919048003	0.002039289826297468	116	121	181	273	350	75	86	28
ENSG00000121552	ENSG00000121552.4	cystatin A [Source:HGNC Symbol;Acc:HGNC:2481]	CSTA	protein_coding	P01040	1475	8.631166539225918	8.83634461830168	6130.541843418367	-1.200397873421035	-1.0377074611822381	-0.7296904315797973	0.06272141425331158	0.10341800505278158	0.028334541887200287	4634	4984	9887	17752	7629	1475	5218	2941
ENSG00000172922	ENSG00000172922.11	ribonuclease H2 subunit C [Source:HGNC Symbol;Acc:HGNC:24116]	RNASEH2C	protein_coding	A0A024R5B3,Q8TDP1	84153	3.9417929407579995	4.014282986822376	214.7727220902438	-0.822001562665208	-0.8052564859750354	-0.7306837713200349	0.013544141419438408	0.016169494719646703	1.082223385261148e-4	193	190	310	468	472	137	149	68
ENSG00000076864	ENSG00000076864.19	RAP1 GTPase activating protein [Source:HGNC Symbol;Acc:HGNC:9858]	RAP1GAP	protein_coding	A0A024RAB5,P47736,X6R8W7	5909	2.5484023302986736	2.6358433422444665	81.88811759237507	-0.8715525673983946	-0.8476183218530683	-0.7322305094627074	0.02123765356819841	0.031117977097714536	0.002487807530216042	68	89	109	176	187	41	45	37
ENSG00000176974	ENSG00000176974.20	serine hydroxymethyltransferase 1 [Source:HGNC Symbol;Acc:HGNC:10850]	SHMT1	protein_coding	P34896	6470	4.676399596651496	4.7536929550161675	360.0536260512057	-0.767926408409224	-0.8204194276612312	-0.7332525181423439	0.021560166689055974	0.017979464006888532	2.775522489621709e-4	403	408	344	731	920	228	197	121
ENSG00000161243	ENSG00000161243.9	F-box protein 27 [Source:HGNC Symbol;Acc:HGNC:18753]	FBXO27	protein_coding	Q8NI29	126433	2.793504784223213	2.894671861611736	98.22027717797177	-0.7363273215897909	-0.893201529584826	-0.7334799565875423	0.06560647617454614	0.03156183202606367	0.005149638659699974	108	118	117	162	258	53	55	32
ENSG00000186193	ENSG00000186193.9	suppressor APC domain containing 2 [Source:HGNC Symbol;Acc:HGNC:28055]	SAPCD2	protein_coding	Q86UD0	89958	1.9466165522286212	2.124892155029245	56.8263037029492	-0.7845277399077029	-1.039190307857042	-0.7343085508800773	0.12906570595200842	0.0671586594336873	0.02728408291886317	85	66	47	106	149	28	36	12
ENSG00000130313	ENSG00000130313.7	6-phosphogluconolactonase [Source:HGNC Symbol;Acc:HGNC:8903]	PGLS	protein_coding	A0A0K0K1K7,O95336	25796	5.567156078920247	5.622036895192241	658.4206495037007	-0.7687771665751552	-0.7663392555023378	-0.7345624841216185	0.006384132546870112	0.005993028747940769	1.1671394504915877e-10	593	602	876	1466	1589	395	409	247
ENSG00000181274	ENSG00000181274.7	FRAT regulator of WNT signaling pathway 2 [Source:HGNC Symbol;Acc:HGNC:16048]	FRAT2	protein_coding	O75474	23401	2.9353445555402593	3.024869395294174	106.95696382768367	-0.7919272469546322	-0.8405585033886163	-0.7351368323715293	0.020838067854893828	0.021318202672055392	5.272915364904577e-4	87	109	144	253	283	65	65	31
ENSG00000169583	ENSG00000169583.13	chloride intracellular channel 3 [Source:HGNC Symbol;Acc:HGNC:2064]	CLIC3	protein_coding	O95833,Q6FGP1	9022	5.189314424088253	5.457661778400131	588.9508493805474	-1.6457899687661424	-1.1759184058594738	-0.7377702841134036	0.02960293586132885	0.10864502950513648	0.03817750154186601	546	688	775	1443	511	114	524	278
ENSG00000167513	ENSG00000167513.9	chromatin licensing and DNA replication factor 1 [Source:HGNC Symbol;Acc:HGNC:24576]	CDT1	protein_coding	Q9H211	81620	2.7844305929176043	3.1254433143585105	115.21844408477419	-0.8555358486673202	-1.2559733959771098	-0.7390438103240364	0.2769555551027511	0.12330530828937623	0.04573600640846369	169	192	87	159	372	66	29	17
ENSG00000148218	ENSG00000148218.16	aminolevulinate dehydratase [Source:HGNC Symbol;Acc:HGNC:395]	ALAD	protein_coding	A0A024R877,A0A140VJL9,B7Z3I9,P13716,Q6ZMU0	210	4.239345683877591	4.307484619234389	263.8266016288047	-0.8140648110267423	-0.8056603586191342	-0.7406442113358621	0.01107662480512938	0.011880964281666868	1.6894494273967554e-5	277	252	319	552	576	153	198	85
ENSG00000175505	ENSG00000175505.11	cardiotrophin like cytokine factor 1 [Source:HGNC Symbol;Acc:HGNC:17412]	CLCF1	protein_coding	Q9UBD9	23529	3.90774268132702	4.009264173444178	213.5535393562634	-0.749488720174162	-0.8666044423289566	-0.7414161691885277	0.04352376365934917	0.029867677822768734	0.0020358795473867084	247	222	218	467	685	118	110	58
ENSG00000250571	ENSG00000250571.7	GLI family zinc finger 4 [Source:HGNC Symbol;Acc:HGNC:4320]	GLI4	protein_coding	P10075	2738	3.4060791081487314	3.49108665610719	148.5079622860888	-0.8147896504137495	-0.8309059242176531	-0.7417592129073559	0.015149563044312957	0.01903658558540203	1.473080675714588e-4	142	137	177	374	376	78	114	41
ENSG00000069011	ENSG00000069011.16	paired like homeodomain 1 [Source:HGNC Symbol;Acc:HGNC:9004]	PITX1	protein_coding	P78337,X5D9A5	5307	6.152109472443544	6.2203386006758885	997.7134173231763	-0.8194872108098495	-0.8069886874947166	-0.743207679500839	0.010406045533451286	0.01146050496273251	1.0713099834863464e-5	816	884	1398	2448	2361	454	690	409
ENSG00000215845	ENSG00000215845.11	thiosulfate sulfurtransferase like domain containing 1 [Source:HGNC Symbol;Acc:HGNC:35410]	TSTD1	protein_coding	Q8NFU3	100131187	4.501290213198993	4.5833905396959675	319.7725492348925	-0.8810201162447383	-0.8410340422609478	-0.7446960109171546	0.015068682404504232	0.019821450865418075	4.970360634040422e-4	258	276	492	746	695	145	212	140
ENSG00000110811	ENSG00000110811.20	prolyl 3-hydroxylase 3 [Source:HGNC Symbol;Acc:HGNC:19318]	LEPREL2	polymorphic_pseudogene	Q8IVL6	10536	3.768200969878245	3.845434089270803	191.5223212093789	-0.9169259139575552	-0.8388057631884871	-0.7448453619612643	0.014697799078278744	0.019792176658579737	5.960529979316978e-4	189	190	250	387	356	97	142	78
ENSG00000243554	ENSG00000243554.1	CCZ1 homolog, vacuolar protein trafficking and biogenesis associated (CCZ1) pseudogene	AC004967.7	pseudogene	NA	NA	2.584396700367505	2.7170281803780774	85.76816153573596	-0.8462217515851875	-0.9272307980491382	-0.7454801728211586	0.04787743754734808	0.04152557340512942	0.007968656382278373	68	83	124	220	257	29	56	28
ENSG00000119333	ENSG00000119333.11	WD repeat domain 34 [Source:HGNC Symbol;Acc:HGNC:28296]	WDR34	protein_coding	Q96EX3	89891	4.500483025355621	4.587134216923289	320.1796740310423	-0.769084362556951	-0.8403144322964032	-0.746340007358411	0.02356397994997211	0.020253794965138187	3.6191045854572386e-4	315	377	370	620	866	205	196	82
[truncated: 235 more rows]
