# Supplementary material for: Genome-wide bioinformatic analyses predict key host and viral factors in SARS-CoV-2 pathogenesis
Source: Commun Biol. 2021 May 17;4:590. doi: 10.1038/s42003-021-02095-0 (PMC8128904; doi:10.1038/s42003-021-02095-0)
Supplement: Supplementary file 5 — Supplementary Data 3 [file 42003_2021_2095_MOESM5_ESM.zip › GSE147507_MainDataset/Series9_IAV/des_Condition/enrichment/ControlVsInfected_enrichment.over.tsv]

p_value	term_size	query_size	intersection_size	precision	recall	term_id	source	term_name	effective_domain_size	source_order
0.01511168658362682	5	234	4	0.017094017094017096	0.8	CORUM:5564	CORUM	LMO4-gp130 complex	3629	1733
0.04997837042157445	3	234	3	0.01282051282051282	1	CORUM:7385	CORUM	DTX3L-PARP9-STAT1 complex	3629	2813
0.04997837042157445	3	234	3	0.01282051282051282	1	CORUM:60	CORUM	Interferon-stimulated gene factor 3 transcription complex ISGF3	3629	28
7.559260149344401e-20	3421	807	270	0.3345724907063197	0.07892429114294067	GO:0010033	GO:BP	response to organic substance	17906	4358
7.362395200158648e-19	251	807	54	0.06691449814126393	0.2151394422310757	GO:0051607	GO:BP	defense response to virus	17906	16304
1.4475987322693899e-18	2813	807	232	0.2874845105328377	0.08247422680412371	GO:0071310	GO:BP	cellular response to organic substance	17906	19700
4.0392549214383883e-16	337	807	59	0.07311028500619579	0.17507418397626112	GO:0009615	GO:BP	response to virus	17906	4031
1.4359934503230609e-15	3418	807	257	0.3184634448574969	0.07519016968987711	GO:0070887	GO:BP	cellular response to chemical stimulus	17906	19465
3.680589017731988e-14	1225	807	123	0.1524163568773234	0.10040816326530612	GO:0034097	GO:BP	response to cytokine	17906	9754
4.3587735026671884e-14	4147	807	291	0.36059479553903345	0.07017120810224259	GO:0006950	GO:BP	response to stress	17906	2928
6.497646590819875e-14	99	807	30	0.03717472118959108	0.30303030303030304	GO:0034340	GO:BP	response to type I interferon	17906	9938
1.7730405563302525e-13	95	807	29	0.03593556381660471	0.30526315789473685	GO:0060337	GO:BP	type I interferon signaling pathway	17906	17466
1.7730405563302525e-13	95	807	29	0.03593556381660471	0.30526315789473685	GO:0071357	GO:BP	cellular response to type I interferon	17906	19745
3.1058685463343608e-12	4216	807	288	0.35687732342007433	0.0683111954459203	GO:0006464	GO:BP	cellular protein modification process	17906	2487
3.1058685463343608e-12	4216	807	288	0.35687732342007433	0.0683111954459203	GO:0036211	GO:BP	protein modification process	17906	11041
3.2605589851502693e-12	1130	807	112	0.13878562577447337	0.09911504424778761	GO:0071345	GO:BP	cellular response to cytokine stimulus	17906	19733
9.644559307953196e-12	8429	807	488	0.6047087980173482	0.057895361252817655	GO:0044260	GO:BP	cellular macromolecule metabolic process	17906	12865
1.8230657408693047e-11	6438	807	395	0.48946716232961585	0.06135445790618205	GO:0060255	GO:BP	regulation of macromolecule metabolic process	17906	17386
5.1584861665233654e-11	3072	807	223	0.27633209417596033	0.07259114583333333	GO:0051704	GO:BP	multi-organism process	17906	16389
5.1991454618560465e-11	6393	807	391	0.48451053283767037	0.061160644454872515	GO:0031323	GO:BP	regulation of cellular metabolic process	17906	8336
7.292956239595465e-11	6009	807	372	0.46096654275092935	0.0619071392910634	GO:0051171	GO:BP	regulation of nitrogen compound metabolic process	17906	15975
1.1078962691071783e-10	4428	807	293	0.3630731102850062	0.06616982836495032	GO:0043412	GO:BP	macromolecule modification	17906	12457
2.4083014447551725e-10	6982	807	416	0.5154894671623296	0.05958178172443426	GO:0019222	GO:BP	regulation of metabolic process	17906	6541
5.405888978888411e-10	6189	807	377	0.46716232961586124	0.060914525771530136	GO:0080090	GO:BP	regulation of primary metabolic process	17906	21309
5.577995803055501e-10	1281	807	116	0.14374225526641884	0.09055425448868072	GO:0002252	GO:BP	immune effector process	17906	923
9.288124825224814e-10	1583	807	134	0.16604708798017348	0.08464939987365762	GO:0009607	GO:BP	response to biotic stimulus	17906	4024
9.571749675417732e-10	9592	807	531	0.6579925650557621	0.05535863219349458	GO:0043170	GO:BP	macromolecule metabolic process	17906	12340
1.9488247144075186e-9	799	807	83	0.10285006195786865	0.10387984981226533	GO:0019221	GO:BP	cytokine-mediated signaling pathway	17906	6540
6.0948438801715485e-9	1574	807	131	0.1623296158612144	0.08322744599745871	GO:0080134	GO:BP	regulation of response to stress	17906	21328
7.030574573705126e-9	5605	807	344	0.42627013630731103	0.06137377341659233	GO:0048522	GO:BP	positive regulation of cellular process	17906	15143
1.0052498021413404e-8	5681	807	347	0.42998760842627015	0.061080795634571375	GO:0048519	GO:BP	negative regulation of biological process	17906	15140
2.1744493472373762e-8	3292	807	225	0.2788104089219331	0.06834750911300122	GO:0033036	GO:BP	macromolecule localization	17906	9288
2.40728239442515e-8	838	807	83	0.10285006195786865	0.09904534606205251	GO:0016032	GO:BP	viral process	17906	5700
2.5719617184695877e-8	6366	807	378	0.4684014869888476	0.05937794533459001	GO:0048518	GO:BP	positive regulation of biological process	17906	15139
3.633217238896224e-8	3442	807	232	0.2874845105328377	0.0674026728646136	GO:0010604	GO:BP	positive regulation of macromolecule metabolic process	17906	4802
3.795059141299414e-8	4897	807	306	0.379182156133829	0.062487237083928934	GO:0042221	GO:BP	response to chemical	17906	11745
3.8425119621049596e-8	3235	807	221	0.2738537794299876	0.06831530139103555	GO:0002376	GO:BP	immune system process	17906	1047
4.292138302187888e-8	1551	807	127	0.15737298636926889	0.08188265635074146	GO:0051707	GO:BP	response to other organism	17906	16391
4.586361254456225e-8	774	807	78	0.09665427509293681	0.10077519379844961	GO:0043900	GO:BP	regulation of multi-organism process	17906	12659
4.6829146139741625e-8	1553	807	127	0.15737298636926889	0.08177720540888603	GO:0043207	GO:BP	response to external biotic stimulus	17906	12351
5.254120598024117e-8	5357	807	328	0.40644361833952913	0.061228299421317904	GO:0044267	GO:BP	cellular protein metabolic process	17906	12869
5.960624200383886e-8	3061	807	211	0.2614622057001239	0.06893172165958837	GO:0065009	GO:BP	regulation of molecular function	17906	18955
6.323620279128729e-8	11187	807	591	0.7323420074349443	0.052829176722982034	GO:0050794	GO:BP	regulation of cellular process	17906	15657
7.299956565716453e-8	1010	807	93	0.11524163568773234	0.09207920792079208	GO:0045087	GO:BP	innate immune response	17906	13312
9.391049326211247e-8	891	807	85	0.10532837670384139	0.09539842873176206	GO:0044403	GO:BP	symbiotic process	17906	12947
1.5323465357722502e-7	2923	807	202	0.2503097893432466	0.06910708176530961	GO:0008104	GO:BP	protein localization	17906	3574
1.6340065533927165e-7	4116	807	264	0.3271375464684015	0.0641399416909621	GO:0019219	GO:BP	regulation of nucleobase-containing compound metabolic process	17906	6538
2.3324244546526952e-7	4727	807	294	0.36431226765799257	0.06219589591707214	GO:0010468	GO:BP	regulation of gene expression	17906	4701
2.408539881949076e-7	1746	807	136	0.16852540272614622	0.07789232531500573	GO:1901700	GO:BP	response to oxygen-containing compound	17906	25180
2.592945123336259e-7	3742	807	244	0.3023543990086741	0.06520577231427044	GO:0009893	GO:BP	positive regulation of metabolic process	17906	4264
2.8110176125846075e-7	1212	807	104	0.1288723667905824	0.0858085808580858	GO:0098542	GO:BP	defense response to other organism	17906	22455
3.423557727428819e-7	945	807	87	0.10780669144981413	0.09206349206349207	GO:0044419	GO:BP	interspecies interaction between organisms	17906	12959
5.160086109678425e-7	1783	807	137	0.1697645600991326	0.07683679192372406	GO:0006952	GO:BP	defense response	17906	2929
6.58393744054922e-7	2896	807	198	0.24535315985130113	0.06837016574585636	GO:0035556	GO:BP	intracellular signal transduction	17906	10564
7.239516377268889e-7	4996	807	305	0.37794299876084264	0.06104883907125701	GO:0048523	GO:BP	negative regulation of cellular process	17906	15144
7.616096108505149e-7	1168	807	100	0.12391573729863693	0.08561643835616438	GO:1901698	GO:BP	response to nitrogen compound	17906	25178
7.872452943726048e-7	1917	807	144	0.17843866171003717	0.07511737089201878	GO:0031399	GO:BP	regulation of protein modification process	17906	8378
8.216041472581646e-7	2294	807	165	0.20446096654275092	0.07192676547515257	GO:0006955	GO:BP	immune response	17906	2932
8.411715200990478e-7	2923	807	199	0.24659231722428748	0.06808073896681492	GO:0009605	GO:BP	response to external stimulus	17906	4022
9.133340040037513e-7	3248	807	216	0.26765799256505574	0.0665024630541872	GO:0051173	GO:BP	positive regulation of nitrogen compound metabolic process	17906	15977
9.221090701900125e-7	11940	807	617	0.7645600991325898	0.0516750418760469	GO:0050789	GO:BP	regulation of biological process	17906	15653
1.127137896291172e-6	2105	807	154	0.19083023543990088	0.07315914489311164	GO:0033554	GO:BP	cellular response to stress	17906	9603
1.1397274336607577e-6	3856	807	247	0.30607187112763323	0.06405601659751037	GO:0051252	GO:BP	regulation of RNA metabolic process	17906	16042
2.1733817258814063e-6	3356	807	220	0.27261462205700127	0.06555423122765197	GO:0051239	GO:BP	regulation of multicellular organismal process	17906	16032
2.4258463344989734e-6	4421	807	274	0.3395291201982652	0.06197692829676544	GO:0048583	GO:BP	regulation of response to stimulus	17906	15194
2.5688744525552256e-6	12628	807	643	0.7967781908302355	0.05091859360152043	GO:0065007	GO:BP	biological regulation	17906	18953
2.626878650194328e-6	5940	807	348	0.4312267657992565	0.05858585858585859	GO:0019538	GO:BP	protein metabolic process	17906	6836
3.098317417801385e-6	2027	807	148	0.18339529120198264	0.07301430685742477	GO:0006468	GO:BP	protein phosphorylation	17906	2490
3.1587187036079898e-6	3197	807	211	0.2614622057001239	0.06599937441351267	GO:0007166	GO:BP	cell surface receptor signaling pathway	17906	3111
3.2313681776795082e-6	87	807	20	0.024783147459727387	0.22988505747126436	GO:0060333	GO:BP	interferon-gamma-mediated signaling pathway	17906	17462
3.332848910592873e-6	4036	807	254	0.31474597273853777	0.06293359762140734	GO:2000112	GO:BP	regulation of cellular macromolecule biosynthetic process	17906	29614
3.7628486986374415e-6	3415	807	222	0.275092936802974	0.06500732064421669	GO:0031325	GO:BP	positive regulation of cellular metabolic process	17906	8338
4.0030362838181644e-06	3244	807	213	0.26394052044609667	0.0656596794081381	GO:0009966	GO:BP	regulation of signal transduction	17906	4317
4.158156652819681e-6	1822	807	136	0.16852540272614622	0.07464324917672886	GO:0044093	GO:BP	positive regulation of molecular function	17906	12796
4.3827880837738415e-6	4186	807	261	0.32342007434944237	0.06235069278547539	GO:0010556	GO:BP	regulation of macromolecule biosynthetic process	17906	4759
4.743891205057762e-6	2385	807	167	0.20693928128872366	0.070020964360587	GO:0050790	GO:BP	regulation of catalytic activity	17906	15654
5.276466103637206e-6	2779	807	188	0.23296158612143741	0.06765023389708529	GO:0050793	GO:BP	regulation of developmental process	17906	15656
6.0915903657500535e-6	2541	807	175	0.21685254027261464	0.06887052341597796	GO:0051128	GO:BP	regulation of cellular component organization	17906	15933
6.287729005468119e-6	5008	807	301	0.37298636926889717	0.06010383386581469	GO:0034645	GO:BP	cellular macromolecule biosynthetic process	17906	10090
6.688921599447841e-6	1068	807	91	0.1127633209417596	0.0852059925093633	GO:0000902	GO:BP	cell morphogenesis	17906	313
7.392793911486897e-6	1235	807	101	0.1251548946716233	0.08178137651821862	GO:1901701	GO:BP	cellular response to oxygen-containing compound	17906	25181
7.7094580083563965e-06	289	807	38	0.04708798017348203	0.1314878892733564	GO:0034976	GO:BP	response to endoplasmic reticulum stress	17906	10151
8.552967782770554e-6	130	807	24	0.02973977695167286	0.18461538461538463	GO:0032606	GO:BP	type I interferon production	17906	8936
9.053172805329909e-6	2480	807	171	0.21189591078066913	0.06895161290322581	GO:0016310	GO:BP	phosphorylation	17906	5838
9.185603874345181e-6	4417	807	271	0.3358116480793061	0.06135386008603124	GO:0009889	GO:BP	regulation of biosynthetic process	17906	4260
1.0153976885364382e-5	1480	807	115	0.14250309789343246	0.0777027027027027	GO:0071495	GO:BP	cellular response to endogenous stimulus	17906	19875
1.229008466497343e-5	1853	807	136	0.16852540272614622	0.07339449541284404	GO:0051240	GO:BP	positive regulation of multicellular organismal process	17906	16033
1.309179125797241e-5	764	807	71	0.08798017348203221	0.09293193717277487	GO:0001817	GO:BP	regulation of cytokine production	17906	602
1.3330921815610524e-5	3698	807	234	0.2899628252788104	0.06327744726879395	GO:0006351	GO:BP	transcription, DNA-templated	17906	2393
1.3736116783352994e-5	4334	807	266	0.32961586121437425	0.06137517305029996	GO:0031326	GO:BP	regulation of cellular biosynthetic process	17906	8339
1.3947759425360507e-5	5167	807	307	0.38042131350681535	0.05941552157925295	GO:0009059	GO:BP	macromolecule biosynthetic process	17906	3707
1.5732229540560405e-5	3744	807	236	0.29244114002478316	0.06303418803418803	GO:0097659	GO:BP	nucleic acid-templated transcription	17906	22372
1.6828834648641992e-5	2820	807	188	0.23296158612143741	0.06666666666666667	GO:0009653	GO:BP	anatomical structure morphogenesis	17906	4066
2.0128549754448637e-5	190	807	29	0.03593556381660471	0.15263157894736842	GO:0060759	GO:BP	regulation of response to cytokine stimulus	17906	17870
2.0450399295285173e-5	2048	807	146	0.1809169764560099	0.0712890625	GO:0010628	GO:BP	positive regulation of gene expression	17906	4825
2.099422798102511e-5	2942	807	194	0.24039653035935563	0.06594153636981645	GO:0032879	GO:BP	regulation of localization	17906	9166
2.1009469826428035e-5	3638	807	230	0.2850061957868649	0.06322155030236394	GO:0010646	GO:BP	regulation of cell communication	17906	4843
2.1386905065478697e-5	202	807	30	0.03717472118959108	0.1485148514851485	GO:0035966	GO:BP	response to topologically incorrect protein	17906	10888
2.1686256927445057e-5	727	807	68	0.08426270136307311	0.09353507565337002	GO:1901699	GO:BP	cellular response to nitrogen compound	17906	25179
2.185467163850184e-5	1177	807	96	0.11895910780669144	0.08156329651656755	GO:0032989	GO:BP	cellular component morphogenesis	17906	9260
2.2127244882638774e-5	3758	807	236	0.29244114002478316	0.06279936136242682	GO:0032774	GO:BP	RNA biosynthetic process	17906	9102
2.3285915815465562e-5	1450	807	112	0.13878562577447337	0.07724137931034483	GO:0009057	GO:BP	macromolecule catabolic process	17906	3705
2.3727815826144113e-5	180	807	28	0.03469640644361834	0.15555555555555556	GO:0006986	GO:BP	response to unfolded protein	17906	2957
2.8108775383658548e-5	2744	807	183	0.22676579925650558	0.06669096209912537	GO:0032268	GO:BP	regulation of cellular protein metabolic process	17906	8724
3.0263586983108422e-5	1085	807	90	0.11152416356877323	0.08294930875576037	GO:0010243	GO:BP	response to organonitrogen compound	17906	4548
3.10166956908186e-5	128	807	23	0.028500619578686492	0.1796875	GO:0032479	GO:BP	regulation of type I interferon production	17906	8867
3.841762823009466e-5	1905	807	137	0.1697645600991326	0.07191601049868766	GO:0045935	GO:BP	positive regulation of nucleobase-containing compound metabolic process	17906	13935
3.889451437847906e-5	2718	807	181	0.22428748451053285	0.06659308314937454	GO:0031324	GO:BP	negative regulation of cellular metabolic process	17906	8337
4.008807597896393e-5	64	807	16	0.01982651796778191	0.25	GO:0002753	GO:BP	cytoplasmic pattern recognition receptor signaling pathway	17906	1423
4.190002451997932e-5	100	807	20	0.024783147459727387	0.2	GO:0045069	GO:BP	regulation of viral genome replication	17906	13294
4.5170616768861545e-5	515	807	53	0.06567534076827757	0.1029126213592233	GO:0002831	GO:BP	regulation of response to biotic stimulus	17906	1501
4.8223165293031286e-5	1876	807	135	0.16728624535315986	0.07196162046908315	GO:1902531	GO:BP	regulation of intracellular signal transduction	17906	25938
4.8571677148534395e-5	560	807	56	0.06939281288723669	0.1	GO:0030335	GO:BP	positive regulation of cell migration	17906	7889
5.0257605278236423e-5	3517	807	222	0.275092936802974	0.06312197895934035	GO:0006355	GO:BP	regulation of transcription, DNA-templated	17906	2397
5.091003340387949e-5	837	807	74	0.09169764560099132	0.0884109916367981	GO:0001816	GO:BP	cytokine production	17906	601
5.65803415055509e-5	3679	807	230	0.2850061957868649	0.06251698831204132	GO:0023051	GO:BP	regulation of signaling	17906	7721
6.547482159353651e-5	1994	807	141	0.17472118959107807	0.07071213640922769	GO:0070727	GO:BP	cellular macromolecule localization	17906	19370
6.737939021808142e-5	3588	807	225	0.2788104089219331	0.06270903010033445	GO:1903506	GO:BP	regulation of nucleic acid-templated transcription	17906	26795
7.137762437473658e-5	4226	807	257	0.3184634448574969	0.0608140085186938	GO:0034654	GO:BP	nucleobase-containing compound biosynthetic process	17906	10095
7.549700376478688e-5	845	807	74	0.09169764560099132	0.08757396449704143	GO:0016567	GO:BP	protein ubiquitination	17906	5906
7.589485666533867e-5	3593	807	225	0.2788104089219331	0.06262176454216532	GO:2001141	GO:BP	regulation of RNA biosynthetic process	17906	30604
8.965297557619187e-5	978	807	82	0.10161090458488228	0.08384458077709611	GO:0030334	GO:BP	regulation of cell migration	17906	7888
9.159252467354895e-5	2523	807	169	0.2094175960346964	0.06698374950455807	GO:0051172	GO:BP	negative regulation of nitrogen compound metabolic process	17906	15976
9.95109233734288e-5	304	807	37	0.04584882280049566	0.12171052631578948	GO:0018105	GO:BP	peptidyl-serine phosphorylation	17906	6061
9.981696926339124e-5	11103	807	572	0.7087980173482032	0.05151760785373322	GO:0071704	GO:BP	organic substance metabolic process	17906	20042
1.0029482988278372e-4	1113	807	90	0.11152416356877323	0.08086253369272237	GO:0040012	GO:BP	regulation of locomotion	17906	11571
1.0091150377680594e-4	4302	807	260	0.322180916976456	0.06043700604370061	GO:0019438	GO:BP	aromatic compound biosynthetic process	17906	6741
1.0423927668512292e-4	965	807	81	0.10037174721189591	0.08393782383419689	GO:0030163	GO:BP	protein catabolic process	17906	7794
1.25406885068773e-4	444	807	47	0.058240396530359353	0.10585585585585586	GO:0045088	GO:BP	regulation of innate immune response	17906	13313
1.355304154895044e-4	2146	807	148	0.18339529120198264	0.06896551724137931	GO:0016192	GO:BP	vesicle-mediated transport	17906	5803
1.4371144637896123e-4	1983	807	139	0.17224287484510534	0.07009581442259204	GO:0034613	GO:BP	cellular protein localization	17906	10067
1.593347350555541e-4	6481	807	364	0.4510532837670384	0.05616417219564882	GO:0016043	GO:BP	cellular component organization	17906	5706
1.6181459940884483e-4	550	807	54	0.06691449814126393	0.09818181818181818	GO:1903827	GO:BP	regulation of cellular protein localization	17906	27090
1.657694526599774e-4	10594	807	549	0.6802973977695167	0.05182178591655654	GO:0044238	GO:BP	primary metabolic process	17906	12851
1.6853747930950635e-4	1861	807	132	0.16356877323420074	0.07092960773777539	GO:0019220	GO:BP	regulation of phosphate metabolic process	17906	6539
1.686286362693515e-4	1042	807	85	0.10532837670384139	0.08157389635316699	GO:2000145	GO:BP	regulation of cell motility	17906	29647
1.7104301120116812e-4	927	807	78	0.09665427509293681	0.08414239482200647	GO:0032446	GO:BP	protein modification by small protein conjugation	17906	8845
1.7390698862909998e-4	1862	807	132	0.16356877323420074	0.07089151450053706	GO:0051174	GO:BP	regulation of phosphorus metabolic process	17906	15978
1.7730528154388754e-4	6105	807	346	0.42874845105328374	0.05667485667485667	GO:0048856	GO:BP	anatomical structure development	17906	15447
1.7898134836054187e-4	5207	807	303	0.3754646840148699	0.058190896869598614	GO:0090304	GO:BP	nucleic acid metabolic process	17906	21776
1.8779838577083377e-4	784	807	69	0.08550185873605948	0.08801020408163265	GO:0001568	GO:BP	blood vessel development	17906	479
1.943657736172213e-4	4292	807	258	0.31970260223048325	0.06011183597390494	GO:0018130	GO:BP	heterocycle biosynthetic process	17906	6077
2.04975620182926e-4	584	807	56	0.06939281288723669	0.0958904109589041	GO:2000147	GO:BP	positive regulation of cell motility	17906	29649
2.0946875551677396e-4	2235	807	152	0.18835192069392812	0.0680089485458613	GO:0045184	GO:BP	establishment of protein localization	17906	13356
2.1858373322114258e-4	7772	807	423	0.5241635687732342	0.05442614513638703	GO:0051716	GO:BP	cellular response to stimulus	17906	16399
2.287236435459011e-4	820	807	71	0.08798017348203221	0.08658536585365853	GO:0001944	GO:BP	vasculature development	17906	687
2.35452640589416e-4	6630	807	370	0.45848822800495664	0.05580693815987934	GO:0032502	GO:BP	developmental process	17906	8889
2.469583457439625e-4	2922	807	188	0.23296158612143741	0.06433949349760439	GO:0051246	GO:BP	regulation of protein metabolic process	17906	16036
2.6210219037235016e-4	177	807	26	0.0322180916976456	0.14689265536723164	GO:0001959	GO:BP	regulation of cytokine-mediated signaling pathway	17906	700
2.739603872402536e-4	4531	807	269	0.3333333333333333	0.059368792760979915	GO:0048869	GO:BP	cellular developmental process	17906	15459
2.786667937233168e-4	1466	807	109	0.13506815365551425	0.07435197817189632	GO:0043085	GO:BP	positive regulation of catalytic activity	17906	12285
2.7943925978363767e-4	1661	807	120	0.14869888475836432	0.07224563515954245	GO:0042325	GO:BP	regulation of phosphorylation	17906	11812
2.873599536804246e-4	2006	807	139	0.17224287484510534	0.06929212362911266	GO:0006915	GO:BP	apoptotic process	17906	2899
3.110513483043824e-4	1209	807	94	0.11648079306071871	0.07775020678246485	GO:0044265	GO:BP	cellular macromolecule catabolic process	17906	12868
3.1475050565837485e-4	227	807	30	0.03717472118959108	0.13215859030837004	GO:0043901	GO:BP	negative regulation of multi-organism process	17906	12660
3.4955695902045853e-4	829	807	71	0.08798017348203221	0.0856453558504222	GO:0072358	GO:BP	cardiovascular system development	17906	20580
3.5936262136694873e-4	6889	807	381	0.4721189591078067	0.05530555958774858	GO:0051179	GO:BP	localization	17906	15983
3.59842725459786e-4	333	807	38	0.04708798017348203	0.11411411411411411	GO:0019058	GO:BP	viral life cycle	17906	6484
3.753929353883906e-4	1742	807	124	0.1536555142503098	0.0711825487944891	GO:0051254	GO:BP	positive regulation of RNA metabolic process	17906	16044
3.791810692930898e-4	1129	807	89	0.11028500619578686	0.07883082373782108	GO:0051270	GO:BP	regulation of cellular component movement	17906	16054
3.827833667479565e-4	229	807	30	0.03717472118959108	0.13100436681222707	GO:0032869	GO:BP	cellular response to insulin stimulus	17906	9156
4.003781665048219e-4	673	807	61	0.07558859975216853	0.09063893016344725	GO:0071417	GO:BP	cellular response to organonitrogen compound	17906	19805
4.2108269759181177e-4	2542	807	167	0.20693928128872366	0.06569630212431156	GO:0048584	GO:BP	positive regulation of response to stimulus	17906	15195
4.2171499618988114e-4	230	807	30	0.03717472118959108	0.13043478260869565	GO:0007160	GO:BP	cell-matrix adhesion	17906	3105
4.2657532205180027e-4	1132	807	89	0.11028500619578686	0.07862190812720848	GO:0032101	GO:BP	regulation of response to external stimulus	17906	8622
4.4041921312093605e-4	322	807	37	0.04584882280049566	0.11490683229813664	GO:0000209	GO:BP	protein polyubiquitination	17906	104
4.408976388218736e-4	75	807	16	0.01982651796778191	0.21333333333333335	GO:0050688	GO:BP	regulation of defense response to virus	17906	15573
4.4310011621299575e-4	282	807	34	0.042131350681536554	0.12056737588652482	GO:0030522	GO:BP	intracellular receptor signaling pathway	17906	7967
4.469959101703986e-4	10860	807	558	0.6914498141263941	0.05138121546961326	GO:0044237	GO:BP	cellular metabolic process	17906	12850
5.022416688365825e-4	2285	807	153	0.1895910780669145	0.06695842450765864	GO:0008219	GO:BP	cell death	17906	3605
5.182954484026184e-4	1137	807	89	0.11028500619578686	0.07827616534740545	GO:0070647	GO:BP	protein modification by small protein conjugation or removal	17906	19325
5.473384340006031e-4	1736	807	123	0.1524163568773234	0.07085253456221198	GO:0009967	GO:BP	positive regulation of signal transduction	17906	4318
5.549414151819667e-4	1900	807	132	0.16356877323420074	0.06947368421052631	GO:0010647	GO:BP	positive regulation of cell communication	17906	4844
5.629165119693657e-4	10111	807	525	0.6505576208178439	0.05192364751261003	GO:0006807	GO:BP	nitrogen compound metabolic process	17906	2807
5.630677389063105e-4	602	807	56	0.06939281288723669	0.09302325581395349	GO:0051272	GO:BP	positive regulation of cellular component movement	17906	16056
6.178721522455856e-4	1758	807	124	0.1536555142503098	0.07053469852104664	GO:0009719	GO:BP	response to endogenous stimulus	17906	4112
6.196582325174439e-4	5604	807	319	0.3952912019826518	0.05692362598144183	GO:0007275	GO:BP	multicellular organism development	17906	3211
6.501038857680398e-4	327	807	37	0.04584882280049566	0.11314984709480122	GO:0018209	GO:BP	peptidyl-serine modification	17906	6152
6.62525912796022e-4	1688	807	120	0.14869888475836432	0.07109004739336493	GO:0002682	GO:BP	regulation of immune system process	17906	1352
6.661791803097258e-4	128	807	21	0.026022304832713755	0.1640625	GO:0019079	GO:BP	viral genome replication	17906	6502
6.756112818504436e-4	6667	807	369	0.45724907063197023	0.055347232638368084	GO:0071840	GO:BP	cellular component organization or biogenesis	17906	20120
7.288272450160817e-4	2889	807	184	0.22800495662949194	0.06368985808238145	GO:0051641	GO:BP	cellular localization	17906	16335
8.218831011249615e-4	799	807	68	0.08426270136307311	0.0851063829787234	GO:0044257	GO:BP	cellular protein catabolic process	17906	12863
8.226290745156785e-4	152	807	23	0.028500619578686492	0.1513157894736842	GO:1903900	GO:BP	regulation of viral life cycle	17906	27151
8.295101143703311e-4	1932	807	133	0.16480793060718713	0.06884057971014493	GO:0045595	GO:BP	regulation of cell differentiation	17906	13617
8.344432137501911e-4	212	807	28	0.03469640644361834	0.1320754716981132	GO:0050792	GO:BP	regulation of viral process	17906	15655
9.264002792122542e-4	4714	807	275	0.34076827757125155	0.058336868901145526	GO:0016070	GO:BP	RNA metabolic process	17906	5728
9.328745857919064e-4	2121	807	143	0.1771995043370508	0.06742102781706742	GO:0015031	GO:BP	protein transport	17906	5403
9.582902013025324e-4	226	807	29	0.03593556381660471	0.12831858407079647	GO:0043903	GO:BP	regulation of symbiosis, encompassing mutualism through parasitism	17906	12662
0.0010039446631551336	5672	807	321	0.39776951672862454	0.05659379407616361	GO:0010467	GO:BP	gene expression	17906	4700
0.0010158254013954303	613	807	56	0.06939281288723669	0.09135399673735727	GO:0040017	GO:BP	positive regulation of locomotion	17906	11576
0.0010326145911300764	4454	807	262	0.3246592317224288	0.058823529411764705	GO:1901362	GO:BP	organic cyclic compound biosynthetic process	17906	24881
0.0010798310409076415	30	807	10	0.012391573729863693	0.3333333333333333	GO:0070102	GO:BP	interleukin-6-mediated signaling pathway	17906	18984
0.0011523874039595322	1925	807	132	0.16356877323420074	0.06857142857142857	GO:0010557	GO:BP	positive regulation of macromolecule biosynthetic process	17906	4760
0.0011652994031032915	1907	807	131	0.1623296158612144	0.06869428421604615	GO:0023056	GO:BP	positive regulation of signaling	17906	7726
0.0012101551746788869	406	807	42	0.05204460966542751	0.10344827586206896	GO:0001503	GO:BP	ossification	17906	440
0.0012469792626062218	144	807	22	0.027261462205700124	0.1527777777777778	GO:0034620	GO:BP	cellular response to unfolded protein	17906	10070
0.0012521170684957335	1493	807	108	0.13382899628252787	0.072337575351641	GO:0001932	GO:BP	regulation of protein phosphorylation	17906	678
0.0013118998969399703	1076	807	84	0.10408921933085502	0.07806691449814127	GO:0007167	GO:BP	enzyme linked receptor protein signaling pathway	17906	3112
0.0013118998969399703	1076	807	84	0.10408921933085502	0.07806691449814127	GO:0032880	GO:BP	regulation of protein localization	17906	9167
0.0014386466087058195	2937	807	185	0.22924411400247832	0.06298944501191692	GO:0071702	GO:BP	organic substance transport	17906	20040
0.0014428202531220973	1551	807	111	0.137546468401487	0.07156673114119923	GO:0045893	GO:BP	positive regulation of transcription, DNA-templated	17906	13895
0.0014813514864462907	123	807	20	0.024783147459727387	0.16260162601626016	GO:0001952	GO:BP	regulation of cell-matrix adhesion	17906	693
0.0015612223988505888	2196	807	146	0.1809169764560099	0.06648451730418943	GO:0042886	GO:BP	amide transport	17906	12173
0.0016917060647539434	1574	807	112	0.13878562577447337	0.07115628970775095	GO:0048699	GO:BP	generation of neurons	17906	15298
0.001786940709748665	2314	807	152	0.18835192069392812	0.06568712186689715	GO:0044248	GO:BP	cellular catabolic process	17906	12857
0.0017937836867448292	6296	807	349	0.43246592317224286	0.05543202033036849	GO:0007165	GO:BP	signal transduction	17906	3110
0.0018551467407776172	9455	807	493	0.61090458488228	0.05214172395557906	GO:0050896	GO:BP	response to stimulus	17906	15742
0.0020709545072889884	1296	807	96	0.11895910780669144	0.07407407407407407	GO:0051336	GO:BP	regulation of hydrolase activity	17906	16111
0.0021749257246625607	5736	807	322	0.3990086741016109	0.05613668061366806	GO:0006139	GO:BP	nucleobase-containing compound metabolic process	17906	2200
0.0022547144635931718	724	807	62	0.0768277571251549	0.0856353591160221	GO:0032870	GO:BP	cellular response to hormone stimulus	17906	9157
0.0022742468416260837	1194	807	90	0.11152416356877323	0.07537688442211055	GO:0072359	GO:BP	circulatory system development	17906	20581
0.0022797511973738677	330	807	36	0.04460966542750929	0.10909090909090909	GO:1903829	GO:BP	positive regulation of cellular protein localization	17906	27092
0.0022987610056551594	1620	807	114	0.1412639405204461	0.07037037037037037	GO:0016477	GO:BP	cell migration	17906	5878
0.0023909449708014105	956	807	76	0.09417596034696406	0.0794979079497908	GO:0033993	GO:BP	response to lipid	17906	9717
0.002396183626272039	402	807	41	0.05080545229244114	0.10199004975124377	GO:1901653	GO:BP	cellular response to peptide	17906	25143
0.0023967511019912222	823	807	68	0.08426270136307311	0.08262454434993925	GO:0060341	GO:BP	regulation of cellular localization	17906	17470
0.002439890860989938	198	807	26	0.0322180916976456	0.13131313131313133	GO:0002221	GO:BP	pattern recognition receptor signaling pathway	17906	894
0.0025096430297018944	3393	807	207	0.25650557620817843	0.0610079575596817	GO:0006793	GO:BP	phosphorus metabolic process	17906	2793
0.0027376468646394475	2161	807	143	0.1771995043370508	0.06617306802406293	GO:0015833	GO:BP	peptide transport	17906	5556
0.0027805334552068856	3299	807	202	0.2503097893432466	0.06123067596241285	GO:0009892	GO:BP	negative regulation of metabolic process	17906	4263
0.0028151218097805433	5020	807	287	0.355638166047088	0.05717131474103586	GO:0048731	GO:BP	system development	17906	15330
0.002843709491759317	6772	807	370	0.45848822800495664	0.05463673951565269	GO:0023052	GO:BP	signaling	17906	7722
0.0029061674552844853	163	807	23	0.028500619578686492	0.1411042944785276	GO:0035967	GO:BP	cellular response to topologically incorrect protein	17906	10889
0.0029096432580157355	1958	807	132	0.16356877323420074	0.06741573033707865	GO:0042592	GO:BP	homeostatic process	17906	11981
0.003027106637473596	2506	807	161	0.19950433705080545	0.06424581005586592	GO:0071705	GO:BP	nitrogen compound transport	17906	20043
0.0030657435532269284	6798	807	371	0.459727385377943	0.054574874963224475	GO:0007154	GO:BP	cell communication	17906	3099
0.0032361957739773504	2055	807	137	0.1697645600991326	0.06666666666666667	GO:0009891	GO:BP	positive regulation of biosynthetic process	17906	4262
0.0033697974910303677	6269	807	346	0.42874845105328374	0.05519221566438028	GO:1901576	GO:BP	organic substance biosynthetic process	17906	25078
0.0033829073018100844	1651	807	115	0.14250309789343246	0.06965475469412477	GO:1903508	GO:BP	positive regulation of nucleic acid-templated transcription	17906	26797
0.0034678451061078116	1206	807	90	0.11152416356877323	0.07462686567164178	GO:0051248	GO:BP	negative regulation of protein metabolic process	17906	16038
0.0034845743078171167	1652	807	115	0.14250309789343246	0.06961259079903148	GO:1902680	GO:BP	positive regulation of RNA biosynthetic process	17906	26057
0.003533412837305599	2152	807	142	0.17596034696406443	0.06598513011152417	GO:0012501	GO:BP	programmed cell death	17906	5170
0.003536538160045564	2021	807	135	0.16728624535315986	0.06679861454725383	GO:0031328	GO:BP	positive regulation of cellular biosynthetic process	17906	8341
0.0036760811934592537	2210	807	145	0.17967781908302355	0.06561085972850679	GO:2000026	GO:BP	regulation of multicellular organismal development	17906	29528
0.0036967599017910923	10	807	6	0.007434944237918215	0.6	GO:0034975	GO:BP	protein folding in endoplasmic reticulum	17906	10150
0.0036967599017910923	10	807	6	0.007434944237918215	0.6	GO:0039530	GO:BP	MDA-5 signaling pathway	17906	11413
0.0037942314502256557	545	807	50	0.061957868649318466	0.09174311926605505	GO:1901652	GO:BP	response to peptide	17906	25142
0.004149603585075362	1731	807	119	0.14745972738537794	0.06874638937030618	GO:0048585	GO:BP	negative regulation of response to stimulus	17906	15196
0.004362042490468739	6178	807	341	0.4225526641883519	0.05519585626416316	GO:0044249	GO:BP	cellular biosynthetic process	17906	12858
0.004506723890647642	1679	807	116	0.14374225526641884	0.06908874329958309	GO:0022008	GO:BP	neurogenesis	17906	7614
0.004709938943176141	11681	807	587	0.7273853779429987	0.050252546870987076	GO:0008152	GO:BP	metabolic process	17906	3576
0.0047375859921279	6889	807	374	0.4634448574969021	0.05428944694440412	GO:1901564	GO:BP	organonitrogen compound metabolic process	17906	25067
0.004813377512124213	3049	807	188	0.23296158612143741	0.06165956051164316	GO:0010605	GO:BP	negative regulation of macromolecule metabolic process	17906	4803
0.004950930315989327	807	807	66	0.08178438661710037	0.08178438661710037	GO:0031347	GO:BP	regulation of defense response	17906	8359
0.00498074106394269	1465	807	104	0.1288723667905824	0.07098976109215017	GO:0001775	GO:BP	cell activation	17906	568
0.0050018461930323626	2393	807	154	0.19083023543990088	0.06435436690346845	GO:0006366	GO:BP	transcription by RNA polymerase II	17906	2406
0.00508540885198496	3367	807	204	0.2527881040892193	0.060588060588060585	GO:0006796	GO:BP	phosphate-containing compound metabolic process	17906	2796
0.005158554135764969	1757	807	120	0.14869888475836432	0.06829823562891292	GO:0010941	GO:BP	regulation of cell death	17906	5115
0.005443450023687296	1325	807	96	0.11895910780669144	0.07245283018867925	GO:0033043	GO:BP	regulation of organelle organization	17906	9290
0.0054782928053730764	552	807	50	0.061957868649318466	0.09057971014492754	GO:1902532	GO:BP	negative regulation of intracellular signal transduction	17906	25939
0.005618991970582487	944	807	74	0.09169764560099132	0.07838983050847458	GO:0035239	GO:BP	tube morphogenesis	17906	10343
0.006076236784201021	1135	807	85	0.10532837670384139	0.07488986784140969	GO:0032269	GO:BP	negative regulation of cellular protein metabolic process	17906	8725
0.006254510611052663	539	807	49	0.06071871127633209	0.09090909090909091	GO:0043902	GO:BP	positive regulation of multi-organism process	17906	12661
0.0063141765377940666	698	807	59	0.07311028500619579	0.08452722063037249	GO:0048589	GO:BP	developmental growth	17906	15200
0.0063553392094704226	6371	807	349	0.43246592317224286	0.054779469471040655	GO:0009058	GO:BP	biosynthetic process	17906	3706
0.0064451656945321584	5337	807	300	0.37174721189591076	0.056211354693648116	GO:0006810	GO:BP	transport	17906	2810
0.006516001375212562	764	807	63	0.07806691449814127	0.0824607329842932	GO:0080135	GO:BP	regulation of cellular response to stress	17906	21329
0.007153221011666219	290	807	32	0.03965303593556382	0.1103448275862069	GO:0032868	GO:BP	response to insulin	17906	9155
0.007250003315370278	2237	807	145	0.17967781908302355	0.06481895395619133	GO:0006357	GO:BP	regulation of transcription by RNA polymerase II	17906	2399
0.007332946307947981	1281	807	93	0.11524163568773234	0.07259953161592506	GO:0018193	GO:BP	peptidyl-amino acid modification	17906	6136
0.007774207995203871	4335	807	251	0.3110285006195787	0.05790080738177624	GO:0030154	GO:BP	cell differentiation	17906	7790
0.007999183376134764	125	807	19	0.023543990086741014	0.152	GO:0030968	GO:BP	endoplasmic reticulum unfolded protein response	17906	8158
0.008100758289340029	334	807	35	0.04337050805452292	0.10479041916167664	GO:0071375	GO:BP	cellular response to peptide hormone stimulus	17906	19763
0.008116810570002507	1409	807	100	0.12391573729863693	0.07097232079488999	GO:0030182	GO:BP	neuron differentiation	17906	7804
0.008511395731564257	640	807	55	0.06815365551425032	0.0859375	GO:0032103	GO:BP	positive regulation of response to external stimulus	17906	8624
0.009602091929276389	470	807	44	0.05452292441140025	0.09361702127659574	GO:0001819	GO:BP	positive regulation of cytokine production	17906	604
0.010972163148442224	1258	807	91	0.1127633209417596	0.07233704292527822	GO:0031401	GO:BP	positive regulation of protein modification process	17906	8380
0.011033793707373242	241	807	28	0.03469640644361834	0.11618257261410789	GO:0060560	GO:BP	developmental growth involved in morphogenesis	17906	17678
0.011318584671605961	744	807	61	0.07558859975216853	0.08198924731182795	GO:0007169	GO:BP	transmembrane receptor protein tyrosine kinase signaling pathway	17906	3114
0.01230818294968091	4156	807	241	0.298636926889715	0.05798845043310876	GO:0065008	GO:BP	regulation of biological quality	17906	18954
0.012473850490711494	355	807	36	0.04460966542750929	0.10140845070422536	GO:0031589	GO:BP	cell-substrate adhesion	17906	8470
0.012535069696350548	1605	807	110	0.13630731102850063	0.06853582554517133	GO:0042981	GO:BP	regulation of apoptotic process	17906	12216
0.012548182471941973	5460	807	304	0.37670384138785623	0.05567765567765568	GO:0051234	GO:BP	establishment of localization	17906	16027
0.012593572309647784	1017	807	77	0.09541511771995044	0.07571288102261553	GO:0051338	GO:BP	regulation of transferase activity	17906	16113
0.01277877421261751	1245	807	90	0.11152416356877323	0.07228915662650602	GO:0051130	GO:BP	positive regulation of cellular component organization	17906	15935
0.013422342315501455	65	807	13	0.0161090458488228	0.2	GO:0072665	GO:BP	protein localization to vacuole	17906	20809
0.013958380287160042	1177	807	86	0.10656753407682776	0.07306711979609176	GO:0010562	GO:BP	positive regulation of phosphorus metabolic process	17906	4765
0.013958380287160042	1177	807	86	0.10656753407682776	0.07306711979609176	GO:0045937	GO:BP	positive regulation of phosphate metabolic process	17906	13937
0.01405304927647622	1107	807	82	0.10161090458488228	0.07407407407407407	GO:0042327	GO:BP	positive regulation of phosphorylation	17906	11814
0.014515855556621902	1143	807	84	0.10408921933085502	0.07349081364829396	GO:0035295	GO:BP	tube development	17906	10378
0.015001979816338573	5956	807	327	0.4052044609665427	0.054902619207521826	GO:0006725	GO:BP	cellular aromatic compound metabolic process	17906	2736
0.016089733057641525	1199	807	87	0.10780669144981413	0.0725604670558799	GO:0002684	GO:BP	positive regulation of immune system process	17906	1354
0.016144067410392256	1024	807	77	0.09541511771995044	0.0751953125	GO:0009725	GO:BP	response to hormone	17906	4118
0.016200410322492427	180	807	23	0.028500619578686492	0.12777777777777777	GO:0071346	GO:BP	cellular response to interferon-gamma	17906	19734
0.016396388309348336	143	807	20	0.024783147459727387	0.13986013986013987	GO:0038127	GO:BP	ERBB signaling pathway	17906	11310
0.016425983063450153	1633	807	111	0.137546468401487	0.0679730557256583	GO:0043067	GO:BP	regulation of programmed cell death	17906	12280
0.017804542187286398	48	807	11	0.013630731102850062	0.22916666666666666	GO:0006984	GO:BP	ER-nucleus signaling pathway	17906	2956
0.017804542187286398	48	807	11	0.013630731102850062	0.22916666666666666	GO:0071354	GO:BP	cellular response to interleukin-6	17906	19742
0.017977151167492596	624	807	53	0.06567534076827757	0.08493589743589744	GO:0071396	GO:BP	cellular response to lipid	17906	19784
0.01837236589119459	739	807	60	0.07434944237918216	0.08119079837618404	GO:0051603	GO:BP	proteolysis involved in cellular protein catabolic process	17906	16301
0.01846263925054515	2010	807	131	0.1623296158612144	0.06517412935323383	GO:0040011	GO:BP	locomotion	17906	11570
0.019466879251671225	1012	807	76	0.09417596034696406	0.07509881422924901	GO:0009894	GO:BP	regulation of catabolic process	17906	4265
0.01987616507544991	5910	807	324	0.40148698884758366	0.05482233502538071	GO:0046483	GO:BP	heterocycle metabolic process	17906	14452
0.020157017674357552	1206	807	87	0.10780669144981413	0.07213930348258707	GO:0048646	GO:BP	anatomical structure formation involved in morphogenesis	17906	15246
0.02023554311756148	5008	807	281	0.34820322180916974	0.056110223642172524	GO:0044271	GO:BP	cellular nitrogen compound biosynthetic process	17906	12872
0.02071476376785383	88	807	15	0.01858736059479554	0.17045454545454544	GO:1903901	GO:BP	negative regulation of viral life cycle	17906	27152
0.021036582003275114	1642	807	111	0.137546468401487	0.06760048721071864	GO:0032270	GO:BP	positive regulation of cellular protein metabolic process	17906	8726
0.02317585423949011	1017	807	76	0.09417596034696406	0.07472959685349066	GO:0031175	GO:BP	neuron projection development	17906	8293
0.02344978908386796	237	807	27	0.03345724907063197	0.11392405063291139	GO:1903320	GO:BP	regulation of protein modification by small protein conjugation or removal	17906	26621
0.023740201375426963	456	807	42	0.05204460966542751	0.09210526315789473	GO:0043434	GO:BP	response to peptide hormone	17906	12469
0.02421178641640867	1194	807	86	0.10656753407682776	0.07202680067001675	GO:0022603	GO:BP	regulation of anatomical structure morphogenesis	17906	7665
0.025929849756049294	79	807	14	0.01734820322180917	0.17721518987341772	GO:0032481	GO:BP	positive regulation of type I interferon production	17906	8869
0.026602359745350905	2215	807	141	0.17472118959107807	0.0636568848758465	GO:0048468	GO:BP	cell development	17906	15104
0.026805059675720864	1215	807	87	0.10780669144981413	0.07160493827160494	GO:0045944	GO:BP	positive regulation of transcription by RNA polymerase II	17906	13943
0.02685978453890993	1781	807	118	0.14622057001239158	0.06625491297024144	GO:0051674	GO:BP	localization of cell	17906	16365
0.02685978453890993	1781	807	118	0.14622057001239158	0.06625491297024144	GO:0048870	GO:BP	cell motility	17906	15460
0.02712805371193497	1039	807	77	0.09541511771995044	0.0741097208854668	GO:0060548	GO:BP	negative regulation of cell death	17906	17669
0.03022991572150812	2432	807	152	0.18835192069392812	0.0625	GO:0007399	GO:BP	nervous system development	17906	3321
0.03038931695511954	200	807	24	0.02973977695167286	0.12	GO:0034341	GO:BP	response to interferon-gamma	17906	9939
0.030759465951593953	802	807	63	0.07806691449814127	0.07855361596009976	GO:0045859	GO:BP	regulation of protein kinase activity	17906	13865
0.03234331226537775	42	807	10	0.012391573729863693	0.23809523809523808	GO:0006623	GO:BP	protein targeting to vacuole	17906	2639
0.03316733488984023	51	807	11	0.013630731102850062	0.21568627450980393	GO:0072666	GO:BP	establishment of protein localization to vacuole	17906	20810
0.03352758145997545	1457	807	100	0.12391573729863693	0.06863417982155114	GO:0051094	GO:BP	positive regulation of developmental process	17906	15906
0.03561904465423754	103	807	16	0.01982651796778191	0.1553398058252427	GO:0007041	GO:BP	lysosomal transport	17906	3002
0.036153948739345194	2693	807	165	0.20446096654275092	0.061269959153360566	GO:0009056	GO:BP	catabolic process	17906	3704
0.03787306000626947	216	807	25	0.030978934324659233	0.11574074074074074	GO:0010810	GO:BP	regulation of cell-substrate adhesion	17906	4997
0.03925168505802906	1050	807	77	0.09541511771995044	0.07333333333333333	GO:1902533	GO:BP	positive regulation of intracellular signal transduction	17906	25940
0.039437475504098554	911	807	69	0.08550185873605948	0.07574094401756312	GO:0043549	GO:BP	regulation of kinase activity	17906	12552
0.03970035459991981	374	807	36	0.04460966542750929	0.0962566844919786	GO:0045089	GO:BP	positive regulation of innate immune response	17906	13314
0.04037003625179819	52	807	11	0.013630731102850062	0.21153846153846154	GO:0070741	GO:BP	response to interleukin-6	17906	19375
0.042782538424662314	1818	807	119	0.14745972738537794	0.06545654565456546	GO:0006508	GO:BP	proteolysis	17906	2527
0.04566185854959082	105	807	16	0.01982651796778191	0.1523809523809524	GO:0048525	GO:BP	negative regulation of viral process	17906	15146
0.04577164564221713	453	807	41	0.05080545229244114	0.09050772626931568	GO:0048732	GO:BP	gland development	17906	15331
0.047147738985647315	3966	807	228	0.2825278810408922	0.057488653555219364	GO:0006996	GO:BP	organelle organization	17906	2964
0.04958274187968802	393	807	37	0.04584882280049566	0.09414758269720101	GO:0002833	GO:BP	positive regulation of response to biotic stimulus	17906	1503
7.799451195571685e-25	14626	825	755	0.9151515151515152	0.05162040202379325	GO:0005622	GO:CC	intracellular	18856	299
1.2166835257488196e-21	12584	825	678	0.8218181818181818	0.053877940241576605	GO:0043227	GO:CC	membrane-bounded organelle	18856	2150
2.943712227178624e-20	13720	825	715	0.8666666666666667	0.05211370262390671	GO:0043226	GO:CC	organelle	18856	2149
2.7720893795144527e-19	12840	825	681	0.8254545454545454	0.05303738317757009	GO:0043229	GO:CC	intracellular organelle	18856	2152
1.686507778589845e-18	5154	825	348	0.4218181818181818	0.06752037252619325	GO:0005829	GO:CC	cytosol	18856	487
7.678942484829467e-18	11634	825	631	0.7648484848484849	0.05423757950833763	GO:0005737	GO:CC	cytoplasm	18856	402
3.8131250346057593e-16	11067	825	603	0.730909090909091	0.054486310653293575	GO:0043231	GO:CC	intracellular membrane-bounded organelle	18856	2154
1.1312380497305829e-12	4539	825	297	0.36	0.06543291473892927	GO:0012505	GO:CC	endomembrane system	18856	835
2.597600481024792e-11	7486	825	431	0.5224242424242425	0.05757413839166444	GO:0005634	GO:CC	nucleus	18856	310
2.3631563028299826e-8	724	825	72	0.08727272727272728	0.09944751381215469	GO:0048471	GO:CC	perinuclear region of cytoplasm	18856	2567
4.60152312493512e-8	4012	825	252	0.3054545454545455	0.06281156530408774	GO:0005654	GO:CC	nucleoplasm	18856	327
6.022111176432394e-8	785	825	75	0.09090909090909091	0.09554140127388536	GO:0070161	GO:CC	anchoring junction	18856	2788
1.2668661543721155e-7	417	825	49	0.059393939393939395	0.11750599520383694	GO:0030055	GO:CC	cell-substrate junction	18856	1046
2.1860709429215412e-7	410	825	48	0.05818181818181818	0.11707317073170732	GO:0005925	GO:CC	focal adhesion	18856	567
1.159570164026575e-6	4780	825	283	0.343030303030303	0.059205020920502095	GO:0031981	GO:CC	nuclear lumen	18856	1472
4.310843398744784e-6	3914	825	238	0.2884848484848485	0.060807358201328564	GO:0031982	GO:CC	vesicle	18856	1473
4.504715229968872e-6	1586	825	117	0.14181818181818182	0.07377049180327869	GO:0005794	GO:CC	Golgi apparatus	18856	455
1.8596247193759473e-5	1810	825	127	0.15393939393939393	0.07016574585635359	GO:0005783	GO:CC	endoplasmic reticulum	18856	444
3.384769584359458e-5	5898	825	328	0.3975757575757576	0.05561207188877586	GO:0043233	GO:CC	organelle lumen	18856	2156
3.384769584359458e-5	5898	825	328	0.3975757575757576	0.05561207188877586	GO:0031974	GO:CC	membrane-enclosed lumen	18856	1466
3.384769584359458e-5	5898	825	328	0.3975757575757576	0.05561207188877586	GO:0070013	GO:CC	intracellular organelle lumen	18856	2743
5.074499928545314e-5	2372	825	155	0.18787878787878787	0.06534569983136594	GO:0031410	GO:CC	cytoplasmic vesicle	18856	1341
5.498662099524309e-5	2375	825	155	0.18787878787878787	0.06526315789473684	GO:0097708	GO:CC	intracellular vesicle	18856	3528
9.24669671771657e-5	177	825	25	0.030303030303030304	0.14124293785310735	GO:0001726	GO:CC	ruffle	18856	200
1.0763732859333828e-4	935	825	75	0.09090909090909091	0.08021390374331551	GO:0005768	GO:CC	endosome	18856	430
1.5684086820250343e-4	1694	825	117	0.14181818181818182	0.0690672963400236	GO:0098805	GO:CC	whole membrane	18856	3667
1.863715744719655e-4	417	825	42	0.05090909090909091	0.10071942446043165	GO:0031252	GO:CC	cell leading edge	18856	1280
2.1280973268213198e-4	236	825	29	0.03515151515151515	0.1228813559322034	GO:0005802	GO:CC	trans-Golgi network	18856	463
4.86339097155159e-4	1327	825	95	0.11515151515151516	0.07159005275056518	GO:0030054	GO:CC	cell junction	18856	1045
6.808151179594373e-4	80	825	15	0.01818181818181818	0.1875	GO:0016528	GO:CC	sarcoplasm	18856	902
7.82752439219494e-4	2092	825	135	0.16363636363636364	0.06453154875717017	GO:0098588	GO:CC	bounding membrane of organelle	18856	3613
8.027112817294929e-4	71	825	14	0.01696969696969697	0.19718309859154928	GO:0016529	GO:CC	sarcoplasmic reticulum	18856	903
0.0012293728277021753	807	825	64	0.07757575757575758	0.07930607187112763	GO:1990234	GO:CC	transferase complex	18856	4196
0.002708382093357463	5484	825	297	0.36	0.05415754923413567	GO:0032991	GO:CC	protein-containing complex	18856	1590
0.004189750789199861	2200	825	137	0.16606060606060605	0.06227272727272727	GO:0120025	GO:CC	plasma membrane bounded cell projection	18856	3891
0.005190115260217434	2288	825	141	0.1709090909090909	0.06162587412587413	GO:0042995	GO:CC	cell projection	18856	2114
0.0055836284548898335	307	825	31	0.037575757575757575	0.10097719869706841	GO:0005788	GO:CC	endoplasmic reticulum lumen	18856	449
0.006466151743432048	3531	825	202	0.24484848484848484	0.05720758991787029	GO:0031090	GO:CC	organelle membrane	18856	1236
0.007343789809711473	647	825	52	0.06303030303030303	0.080370942812983	GO:0030424	GO:CC	axon	18856	1118
0.00869308791584177	55	825	11	0.013333333333333334	0.2	GO:0045178	GO:CC	basal part of cell	18856	2469
0.010846734778070934	2144	825	132	0.16	0.061567164179104475	GO:0070062	GO:CC	extracellular exosome	18856	2766
0.013394318882228676	10	825	5	0.006060606060606061	0.5	GO:0034663	GO:CC	endoplasmic reticulum chaperone complex	18856	1763
0.0134712108303564	4964	825	268	0.32484848484848483	0.053988718775181306	GO:0043228	GO:CC	non-membrane-bounded organelle	18856	2151
0.01387085746499725	801	825	60	0.07272727272727272	0.0749063670411985	GO:0012506	GO:CC	vesicle membrane	18856	836
0.014627028958467963	102	825	15	0.01818181818181818	0.14705882352941177	GO:1902911	GO:CC	protein kinase complex	18856	4026
0.01602544254407804	4954	825	267	0.3236363636363636	0.053895841744045214	GO:0043232	GO:CC	intracellular non-membrane-bounded organelle	18856	2155
0.016542987516844805	1075	825	75	0.09090909090909091	0.06976744186046512	GO:0005789	GO:CC	endoplasmic reticulum membrane	18856	450
0.017900999749623087	2167	825	132	0.16	0.06091370558375635	GO:1903561	GO:CC	extracellular vesicle	18856	4044
0.019071925859146136	1098	825	76	0.09212121212121212	0.0692167577413479	GO:0042175	GO:CC	nuclear outer membrane-endoplasmic reticulum membrane network	18856	2043
0.019916510430334045	2172	825	132	0.16	0.06077348066298342	GO:0043230	GO:CC	extracellular organelle	18856	2153
0.022524466876281426	361	825	33	0.04	0.09141274238227147	GO:0005769	GO:CC	early endosome	18856	431
0.022889028156517565	94	825	14	0.01696969696969697	0.14893617021276595	GO:0032587	GO:CC	ruffle membrane	18856	1566
0.03233736776095101	1116	825	76	0.09212121212121212	0.06810035842293907	GO:0005623	GO:CC	cell	18856	300
0.034499311323968634	863	825	62	0.07515151515151515	0.07184241019698726	GO:0036477	GO:CC	somatodendritic compartment	18856	1985
0.03575412506654029	86	825	13	0.01575757575757576	0.1511627906976744	GO:1902554	GO:CC	serine/threonine protein kinase complex	18856	4000
0.035883341821221985	354	825	32	0.03878787878787879	0.0903954802259887	GO:0098791	GO:CC	Golgi subcompartment	18856	3656
0.03735544610124132	794	825	58	0.0703030303030303	0.07304785894206549	GO:0016604	GO:CC	nuclear body	18856	917
0.040199116381621644	294	825	28	0.03393939393939394	0.09523809523809523	GO:0030135	GO:CC	coated vesicle	18856	1094
0.041594487615162955	622	825	48	0.05818181818181818	0.07717041800643087	GO:0030425	GO:CC	dendrite	18856	1119
0.04491142953178685	624	825	48	0.05818181818181818	0.07692307692307693	GO:0097447	GO:CC	dendritic tree	18856	3388
6.119503558650004e-14	12743	820	677	0.8256097560975609	0.05312720709409088	GO:0005515	GO:MF	protein binding	18126	1906
1.8795414537621968e-13	2246	820	183	0.22317073170731708	0.08147818343722173	GO:0019899	GO:MF	enzyme binding	18126	4667
1.6431312425564317e-12	6308	820	392	0.47804878048780486	0.062143310082435003	GO:0043167	GO:MF	ion binding	18126	6846
6.083370745303891e-10	4321	820	283	0.34512195121951217	0.06549409858828975	GO:0043169	GO:MF	cation binding	18126	6848
6.756961583537814e-10	4227	820	278	0.33902439024390246	0.06576768393659806	GO:0046872	GO:MF	metal ion binding	18126	7414
8.938039507913839e-10	15944	820	779	0.95	0.048858504766683394	GO:0005488	GO:MF	binding	18126	1889
3.801190373035622e-9	74	820	21	0.025609756097560974	0.28378378378378377	GO:0003725	GO:MF	double-stranded RNA binding	18126	457
3.723699745056266e-8	1560	820	126	0.15365853658536585	0.08076923076923077	GO:0032559	GO:MF	adenyl ribonucleotide binding	18126	5466
5.525690766345583e-8	1502	820	122	0.14878048780487804	0.08122503328894808	GO:0005524	GO:MF	ATP binding	18126	1915
5.8968955470950893e-8	1571	820	126	0.15365853658536585	0.08020369191597708	GO:0030554	GO:MF	adenyl nucleotide binding	18126	4936
9.85047116046891e-8	1929	820	146	0.17804878048780487	0.07568688439606014	GO:0032553	GO:MF	ribonucleotide binding	18126	5460
1.042260298929486e-7	1913	820	145	0.17682926829268292	0.07579717720857292	GO:0032555	GO:MF	purine ribonucleotide binding	18126	5462
1.251875507695674e-7	1848	820	141	0.1719512195121951	0.0762987012987013	GO:0035639	GO:MF	purine ribonucleoside triphosphate binding	18126	6406
1.6786335276129818e-7	1926	820	145	0.17682926829268292	0.07528556593977155	GO:0017076	GO:MF	purine nucleotide binding	18126	4003
1.1178142540583739e-6	2841	820	192	0.23414634146341465	0.0675818373812038	GO:0043168	GO:MF	anion binding	18126	6847
1.127390509324712e-6	400	820	47	0.05731707317073171	0.1175	GO:0004842	GO:MF	ubiquitin-protein transferase activity	18126	1421
1.2847592736127175e-6	2236	820	159	0.19390243902439025	0.07110912343470482	GO:0140096	GO:MF	catalytic activity, acting on a protein	18126	11759
2.0513059776532823e-6	2269	820	160	0.1951219512195122	0.07051564565888056	GO:0097367	GO:MF	carbohydrate derivative binding	18126	10428
2.5670137782320522e-6	2167	820	154	0.1878048780487805	0.07106598984771574	GO:0000166	GO:MF	nucleotide binding	18126	35
2.6498345149948907e-6	2168	820	154	0.1878048780487805	0.07103321033210332	GO:1901265	GO:MF	nucleoside phosphate binding	18126	11853
2.7898410595109827e-6	425	820	48	0.05853658536585366	0.11294117647058824	GO:0019787	GO:MF	ubiquitin-like protein transferase activity	18126	4619
1.137351580609283e-5	2381	820	163	0.19878048780487806	0.06845863082738345	GO:0016740	GO:MF	transferase activity	18126	3754
3.46933921601841e-5	1762	820	127	0.1548780487804878	0.0720771850170261	GO:0008144	GO:MF	drug binding	18126	2028
4.0268947057535294e-5	506	820	51	0.06219512195121951	0.1007905138339921	GO:0050839	GO:MF	cell adhesion molecule binding	18126	9168
6.340771422119576e-5	2574	820	170	0.2073170731707317	0.06604506604506605	GO:0036094	GO:MF	small molecule binding	18126	6453
2.811943963190855e-4	6290	820	351	0.42804878048780487	0.05580286168521462	GO:1901363	GO:MF	heterocyclic compound binding	18126	11856
2.928587912722949e-4	6377	820	355	0.4329268292682927	0.05566880978516544	GO:0097159	GO:MF	organic cyclic compound binding	18126	10395
5.373625695329144e-4	330	820	36	0.04390243902439024	0.10909090909090909	GO:0045296	GO:MF	cadherin binding	18126	7259
5.776641401950193e-4	741	820	63	0.07682926829268293	0.08502024291497975	GO:0019900	GO:MF	kinase binding	18126	4668
6.367490770043414e-4	26	820	9	0.01097560975609756	0.34615384615384615	GO:0051787	GO:MF	misfolded protein binding	18126	9323
7.638986417045964e-4	436	820	43	0.0524390243902439	0.09862385321100918	GO:0016887	GO:MF	ATPase activity	18126	3891
8.679107735411049e-4	295	820	33	0.04024390243902439	0.11186440677966102	GO:0042623	GO:MF	ATPase activity, coupled	18126	6743
0.0023868138319817255	163	820	22	0.026829268292682926	0.13496932515337423	GO:0004386	GO:MF	helicase activity	18126	1025
0.0025763462615184286	84	820	15	0.018292682926829267	0.17857142857142858	GO:0051219	GO:MF	phosphoprotein binding	18126	9215
0.0033076265599722874	12	820	6	0.007317073170731708	0.5	GO:0005041	GO:MF	low-density lipoprotein particle receptor activity	18126	1588
0.0034412089474215707	447	820	42	0.05121951219512195	0.09395973154362416	GO:0004674	GO:MF	protein serine/threonine kinase activity	18126	1274
0.004074430534254677	655	820	55	0.06707317073170732	0.08396946564885496	GO:0019901	GO:MF	protein kinase binding	18126	4669
0.004765273921661639	824	820	65	0.07926829268292683	0.07888349514563107	GO:0016301	GO:MF	kinase activity	18126	3529
0.004839247840185322	2524	820	158	0.1926829268292683	0.06259904912836767	GO:0003677	GO:MF	DNA binding	18126	417
0.005708333648747377	41	820	10	0.012195121951219513	0.24390243902439024	GO:0001784	GO:MF	phosphotyrosine residue binding	18126	339
0.0059781079557980794	551	820	48	0.05853658536585366	0.08711433756805807	GO:0051020	GO:MF	GTPase binding	18126	9183
0.007343801597589964	718	820	58	0.07073170731707316	0.0807799442896936	GO:0016773	GO:MF	phosphotransferase activity, alcohol group as acceptor	18126	3785
0.008787699041238169	1047	820	77	0.09390243902439024	0.07354345749761222	GO:0030234	GO:MF	enzyme regulator activity	18126	4822
0.00899701101269477	52	820	11	0.013414634146341463	0.21153846153846154	GO:0045309	GO:MF	protein phosphorylated amino acid binding	18126	7267
0.011243207701755338	1002	820	74	0.09024390243902439	0.07385229540918163	GO:0016772	GO:MF	transferase activity, transferring phosphorus-containing groups	18126	3784
0.013828361792400006	5853	820	319	0.38902439024390245	0.054501964804373824	GO:0003824	GO:MF	catalytic activity	18126	529
0.015936161431550123	15	820	6	0.007317073170731708	0.4	GO:0030228	GO:MF	lipoprotein particle receptor activity	18126	4819
0.022535948623057724	613	820	50	0.06097560975609756	0.08156606851549755	GO:0004672	GO:MF	protein kinase activity	18126	1272
0.02450378282602513	817	820	62	0.07560975609756097	0.07588739290085679	GO:0017111	GO:MF	nucleoside-triphosphatase activity	18126	4027
0.0306478343336989	365	820	34	0.041463414634146344	0.09315068493150686	GO:0140297	GO:MF	DNA-binding transcription factor binding	18126	11790
0.04012810159983981	142	820	18	0.02195121951219512	0.1267605633802817	GO:0019838	GO:MF	growth factor binding	18126	4641
0.04960255749638232	3	820	3	0.003658536585365854	1	GO:0001730	GO:MF	2'-5'-oligoadenylate synthetase activity	18126	332
0.04960255749638232	3	820	3	0.003658536585365854	1	GO:0004924	GO:MF	oncostatin-M receptor activity	18126	1486
2.850388240286205e-4	256	262	38	0.1450381679389313	0.1484375	HP:0001382	HP	Joint hypermobility	4225	1043
0.041966665424079355	100	262	18	0.06870229007633588	0.18	HP:0000574	HP	Thick eyebrow	4225	444
5.037028903416677e-7	3263	563	261	0.4635879218472469	0.07998774134232302	HPA:035020_22	HPA	placenta; trophoblastic cells[Approved,Medium]	9494	971
3.565658707318216e-6	4153	563	312	0.5541740674955595	0.07512641464001926	HPA:035020_21	HPA	placenta; trophoblastic cells[Approved,Low]	9494	970
1.1167214784400999e-5	2993	563	238	0.4227353463587922	0.07951887738055463	HPA:027010_22	HPA	lung; macrophages[Approved,Medium]	9494	795
1.943637213462794e-5	3994	563	299	0.5310834813499112	0.07486229344016024	HPA:014020_21	HPA	endometrium 2; glandular cells[Approved,Low]	9494	445
4.2837623578885654e-5	4422	563	323	0.5737122557726465	0.07304387155133424	HPA:018010_21	HPA	fallopian tube; glandular cells[Approved,Low]	9494	533
5.803509064548702e-5	4032	563	299	0.5310834813499112	0.07415674603174603	HPA:013020_21	HPA	endometrium 1; glandular cells[Approved,Low]	9494	420
6.663603940630384e-5	4421	563	322	0.5719360568383659	0.0728342004071477	HPA:015010_21	HPA	epididymis; glandular cells[Approved,Low]	9494	458
1.7357026357507472e-4	4138	563	303	0.5381882770870338	0.07322377960367327	HPA:040010_21	HPA	seminal vesicle; glandular cells[Approved,Low]	9494	1119
1.7814341015429683e-4	4373	563	317	0.5630550621669627	0.07249028127143838	HPA:055010_21	HPA	thyroid gland; glandular cells[Approved,Low]	9494	1566
2.8334416521699725e-4	2613	563	207	0.36767317939609234	0.07921928817451206	HPA:033010_22	HPA	parathyroid gland; glandular cells[Approved,Medium]	9494	921
3.077673341738082e-4	2339	563	189	0.33570159857904086	0.0808037622915776	HPA:003010_22	HPA	bone marrow; hematopoietic cells[Approved,Medium]	9494	99
3.219392419878524e-4	4429	563	319	0.566607460035524	0.0720252878753669	HPA:057010_21	HPA	urinary bladder; urothelial cells[Approved,Low]	9494	1616
3.297380755637821e-4	3554	563	266	0.4724689165186501	0.07484524479459764	HPA:057010_22	HPA	urinary bladder; urothelial cells[Approved,Medium]	9494	1617
3.612160069758532e-4	3950	563	290	0.5150976909413855	0.07341772151898734	HPA:012010_22	HPA	duodenum; glandular cells[Approved,Medium]	9494	396
5.81309350550139e-4	3575	563	266	0.4724689165186501	0.07440559440559441	HPA:033010_21	HPA	parathyroid gland; glandular cells[Approved,Low]	9494	920
6.278278152265702e-4	3513	563	262	0.46536412078152756	0.07458013094221463	HPA:004030_21	HPA	breast; myoepithelial cells[Approved,Low]	9494	135
7.285974932551135e-4	4579	563	326	0.5790408525754884	0.0711945839702992	HPA:037010_21	HPA	rectum; glandular cells[Approved,Low]	9494	996
7.473992703733208e-4	3617	563	268	0.47602131438721135	0.07409455349737351	HPA:011010_21	HPA	colon; endothelial cells[Approved,Low]	9494	358
8.458471331696406e-4	4568	563	325	0.5772646536412078	0.07114711033274956	HPA:011020_21	HPA	colon; glandular cells[Approved,Low]	9494	370
8.64634425721749e-4	4000	563	291	0.5168738898756661	0.07275	HPA:008030_21	HPA	cerebral cortex; neuronal cells[Approved,Low]	9494	271
9.853634751931985e-4	1142	563	105	0.18650088809946713	0.09194395796847636	HPA:035020_23	HPA	placenta; trophoblastic cells[Approved,High]	9494	972
0.0011192604199661792	4461	563	318	0.5648312611012434	0.07128446536650974	HPA:053020_21	HPA	testis; cells in seminiferous ducts[Approved,Low]	9494	1444
0.0011281930316153223	3519	563	261	0.4635879218472469	0.0741687979539642	HPA:018010_22	HPA	fallopian tube; glandular cells[Approved,Medium]	9494	534
0.0011429886179480733	2290	563	183	0.325044404973357	0.07991266375545851	HPA:031020_21	HPA	ovary; ovarian stroma cells[Approved,Low]	9494	882
0.0012181653927039648	4113	563	297	0.5275310834813499	0.07221006564551423	HPA:004020_21	HPA	breast; glandular cells[Approved,Low]	9494	123
0.0013289311439444195	4654	563	329	0.5843694493783304	0.07069187795444778	HPA:019010_21	HPA	gallbladder; glandular cells[Approved,Low]	9494	546
0.0013400823164377072	4067	563	294	0.522202486678508	0.07228915662650602	HPA:019010_22	HPA	gallbladder; glandular cells[Approved,Medium]	9494	547
0.001415817478731796	3756	563	275	0.48845470692717585	0.07321618743343983	HPA:030010_21	HPA	oral mucosa; squamous epithelial cells[Approved,Low]	9494	857
0.0014849326548982945	3384	563	252	0.44760213143872113	0.07446808510638298	HPA:055010_22	HPA	thyroid gland; glandular cells[Approved,Medium]	9494	1567
0.0016519947137240447	3943	563	286	0.5079928952042628	0.0725336038549328	HPA:037010_22	HPA	rectum; glandular cells[Approved,Medium]	9494	997
0.0016995179449922993	4377	563	312	0.5541740674955595	0.07128169979437972	HPA:005010_21	HPA	bronchus; respiratory epithelial cells[Approved,Low]	9494	148
0.0018521328010762089	3441	563	255	0.45293072824156305	0.07410636442894507	HPA:056010_21	HPA	tonsil; germinal center cells[Approved,Low]	9494	1579
0.0021069283406526633	2855	563	218	0.3872113676731794	0.07635726795096322	HPA:043010_21	HPA	skin 1; Langerhans[Approved,Low]	9494	1182
0.0021246985496150544	3625	563	266	0.4724689165186501	0.07337931034482759	HPA:005010_22	HPA	bronchus; respiratory epithelial cells[Approved,Medium]	9494	149
0.00223439858796118	3416	563	253	0.4493783303730018	0.0740632318501171	HPA:032020_21	HPA	pancreas; islets of Langerhans[Approved,Low]	9494	907
0.00223439858796118	3416	563	253	0.4493783303730018	0.0740632318501171	HPA:009010_21	HPA	cervix, uterine; glandular cells[Approved,Low]	9494	320
0.0031231024383031733	3268	563	243	0.43161634103019536	0.07435740514075888	HPA:046010_21	HPA	smooth muscle; smooth muscle cells[Approved,Low]	9494	1257
0.0033975351657047096	4676	563	328	0.5825932504440497	0.07014542343883662	HPA:024020_21	HPA	kidney; cells in tubules[Approved,Low]	9494	731
0.003443102817310251	4006	563	288	0.5115452930728241	0.07189216175736396	HPA:056030_21	HPA	tonsil; squamous epithelial cells[Approved,Low]	9494	1603
0.003509507497434068	2985	563	225	0.3996447602131439	0.07537688442211055	HPA:043020_21	HPA	skin 1; fibroblasts[Approved,Low]	9494	1194
0.0036190700336352385	4577	563	322	0.5719360568383659	0.07035175879396985	HPA:051010_21	HPA	stomach 1; glandular cells[Approved,Low]	9494	1406
0.0038651038594600014	2862	563	217	0.38543516873889877	0.07582110412299091	HPA:028010_21	HPA	lymph node; germinal center cells[Approved,Low]	9494	819
0.004138025700590584	3392	563	250	0.44404973357015987	0.07370283018867925	HPA:053020_22	HPA	testis; cells in seminiferous ducts[Approved,Medium]	9494	1445
0.004484130591921178	4620	563	324	0.5754884547069272	0.07012987012987013	HPA:012010_21	HPA	duodenum; glandular cells[Approved,Low]	9494	395
0.004643781475989051	4218	563	300	0.5328596802841918	0.07112375533428165	HPA:032010_21	HPA	pancreas; exocrine glandular cells[Approved,Low]	9494	895
0.005217269323915786	4040	563	289	0.5133214920071048	0.07153465346534653	HPA:036010_21	HPA	prostate; glandular cells[Approved,Low]	9494	983
0.0052674134565049565	4374	563	309	0.5488454706927176	0.07064471879286695	HPA:002010_21	HPA	appendix; glandular cells[Approved,Low]	9494	73
0.006058401192280618	2911	563	219	0.38898756660746003	0.07523187907935418	HPA:056030_22	HPA	tonsil; squamous epithelial cells[Approved,Medium]	9494	1604
0.006760171956638377	4587	563	321	0.5701598579040853	0.06998037933289732	HPA:045010_21	HPA	small intestine; glandular cells[Approved,Low]	9494	1244
0.0068490894499662665	4520	563	317	0.5630550621669627	0.07013274336283186	HPA:053010_21	HPA	testis; Leydig cells[Approved,Low]	9494	1432
0.006904606488817772	2932	563	220	0.3907637655417407	0.07503410641200546	HPA:008030_22	HPA	cerebral cortex; neuronal cells[Approved,Medium]	9494	272
0.0069889730246822344	3772	563	272	0.48312611012433393	0.07211028632025451	HPA:052010_22	HPA	stomach 2; glandular cells[Approved,Medium]	9494	1420
0.0078752838842171009	4543	563	318	0.5648312611012434	0.06999779881135813	HPA:052010_21	HPA	stomach 2; glandular cells[Approved,Low]	9494	1419
0.008267236724313889	3469	563	253	0.4493783303730018	0.07293168059959643	HPA:028020_21	HPA	lymph node; non-germinal center cells[Approved,Low]	9494	831
0.008294887555643459	3944	563	282	0.5008880994671403	0.07150101419878296	HPA:045010_22	HPA	small intestine; glandular cells[Approved,Medium]	9494	1245
0.011305820948139098	3531	563	256	0.4547069271758437	0.0725007080147267	HPA:029010_22	HPA	nasopharynx; respiratory epithelial cells[Approved,Medium]	9494	845
0.012300359916289229	3340	563	244	0.433392539964476	0.07305389221556886	HPA:043040_21	HPA	skin 1; melanocytes[Approved,Low]	9494	1218
0.013863224367944392	4149	563	293	0.5204262877442274	0.07061942636779947	HPA:039010_21	HPA	salivary gland; glandular cells[Approved,Low]	9494	1106
0.014033856786492051	3459	563	251	0.44582593250444047	0.07256432494940734	HPA:056020_21	HPA	tonsil; non-germinal center cells[Approved,Low]	9494	1591
0.014952448813077517	3011	563	223	0.3960923623445826	0.07406177349717702	HPA:027020_21	HPA	lung; pneumocytes[Approved,Low]	9494	806
0.016439123106867556	2840	563	212	0.3765541740674956	0.07464788732394366	HPA:039010_22	HPA	salivary gland; glandular cells[Approved,Medium]	9494	1107
0.016650437450124508	4341	563	304	0.5399644760213144	0.0700299470168164	HPA:029010_21	HPA	nasopharynx; respiratory epithelial cells[Approved,Low]	9494	844
0.01729321748908781	3582	563	258	0.458259325044405	0.07202680067001675	HPA:041010_21	HPA	skeletal muscle; myocytes[Approved,Low]	9494	1132
0.019111556572628363	2422	563	185	0.3285968028419183	0.0763831544178365	HPA:022020_22	HPA	hippocampus; neuronal cells[Approved,Medium]	9494	634
0.020665606479433354	3770	563	269	0.477797513321492	0.0713527851458886	HPA:007010_21	HPA	cerebellum; Purkinje cells[Approved,Low]	9494	210
0.02378860057410948	2493	563	189	0.33570159857904086	0.07581227436823104	HPA:030010_22	HPA	oral mucosa; squamous epithelial cells[Approved,Medium]	9494	858
0.024390192987148528	4493	563	312	0.5541740674955595	0.06944135321611396	HPA:001040_21	HPA	adrenal gland; glandular cells[Approved,Low]	9494	48
0.025321090347246757	3355	563	243	0.43161634103019536	0.07242921013412816	HPA:015010_22	HPA	epididymis; glandular cells[Approved,Medium]	9494	459
0.02601922030700709	4161	563	292	0.5186500888099467	0.07017543859649122	HPA:027010_21	HPA	lung; macrophages[Approved,Low]	9494	794
0.02933900510031423	3671	563	262	0.46536412078152756	0.07137019885589757	HPA:043030_21	HPA	skin 1; keratinocytes[Approved,Low]	9494	1206
0.030484524171459845	2285	563	175	0.3108348134991119	0.07658643326039387	HPA:026010_21	HPA	liver; bile duct cells[Approved,Low]	9494	769
0.031163653008083828	3871	563	274	0.4866785079928952	0.07078274347713769	HPA:024020_22	HPA	kidney; cells in tubules[Approved,Medium]	9494	732
0.03422439005285145	2823	563	209	0.37122557726465366	0.07403471484236628	HPA:014020_22	HPA	endometrium 2; glandular cells[Approved,Medium]	9494	446
0.03660937476722644	2810	563	208	0.369449378330373	0.07402135231316725	HPA:036010_22	HPA	prostate; glandular cells[Approved,Medium]	9494	984
0.03746701275499588	3715	563	264	0.4689165186500888	0.07106325706594886	HPA:022020_21	HPA	hippocampus; neuronal cells[Approved,Low]	9494	633
0.03864791617936929	3881	563	274	0.4866785079928952	0.07060036073177016	HPA:011020_22	HPA	colon; glandular cells[Approved,Medium]	9494	371
0.0417863330255513	986	563	87	0.15452930728241562	0.08823529411764706	HPA:032010_23	HPA	pancreas; exocrine glandular cells[Approved,High]	9494	897
0.0422775338146636	3508	563	251	0.44582593250444047	0.07155074116305588	HPA:002010_22	HPA	appendix; glandular cells[Approved,Medium]	9494	74
0.04282539142225064	2992	563	219	0.38898756660746003	0.0731951871657754	HPA:004020_22	HPA	breast; glandular cells[Approved,Medium]	9494	124
0.04342662232498665	4052	563	284	0.5044404973357016	0.0700888450148075	HPA:044010_21	HPA	skin 2; epidermal cells[Approved,Low]	9494	1231
0.044782172606054896	2962	563	217	0.38543516873889877	0.07326130992572587	HPA:013020_22	HPA	endometrium 1; glandular cells[Approved,Medium]	9494	421
2.4111718325937508e-8	155	404	30	0.07425742574257425	0.1935483870967742	KEGG:05160	KEGG	Hepatitis C	7788	415
1.3730986163056442e-7	166	404	30	0.07425742574257425	0.18072289156626506	KEGG:04141	KEGG	Protein processing in endoplasmic reticulum	7788	257
7.210817220445605e-7	138	404	26	0.06435643564356436	0.18840579710144928	KEGG:05162	KEGG	Measles	7788	417
1.505273708422042e-6	330	404	43	0.10643564356435643	0.1303030303030303	KEGG:05165	KEGG	Human papillomavirus infection	7788	420
2.7655260773331805e-6	167	404	28	0.06930693069306931	0.16766467065868262	KEGG:05164	KEGG	Influenza A	7788	419
8.162566999441241e-6	186	404	29	0.07178217821782178	0.15591397849462366	KEGG:05167	KEGG	Kaposi sarcoma-associated herpesvirus infection	7788	422
1.6237822731403262e-5	529	404	56	0.13861386138613863	0.10586011342155009	KEGG:05200	KEGG	Pathways in cancer	7788	426
3.6541073043516495e-5	177	404	27	0.06683168316831684	0.15254237288135594	KEGG:04621	KEGG	NOD-like receptor signaling pathway	7788	303
4.1431233489608375e-5	223	404	31	0.07673267326732673	0.13901345291479822	KEGG:05163	KEGG	Human cytomegalovirus infection	7788	418
1.0816824174453843e-4	198	404	28	0.06930693069306931	0.1414141414141414	KEGG:04510	KEGG	Focal adhesion	7788	291
9.623966493422817e-4	197	404	26	0.06435643564356436	0.1319796954314721	KEGG:05169	KEGG	Epstein-Barr virus infection	7788	424
0.0011799000191309694	120	404	19	0.04702970297029703	0.15833333333333333	KEGG:05135	KEGG	Yersinia infection	7788	406
0.0012005588229726033	352	404	38	0.09405940594059406	0.10795454545454546	KEGG:04151	KEGG	PI3K-Akt signaling pathway	7788	263
0.003006228836673056	76	404	14	0.034653465346534656	0.18421052631578946	KEGG:05212	KEGG	Pancreatic cancer	7788	434
0.0033645130387926587	199	404	25	0.06188118811881188	0.12562814070351758	KEGG:05203	KEGG	Viral carcinogenesis	7788	428
0.0035723358173931218	212	404	26	0.06435643564356436	0.12264150943396226	KEGG:04810	KEGG	Regulation of actin cytoskeleton	7788	342
0.005291431886608821	70	404	13	0.03217821782178218	0.18571428571428572	KEGG:04622	KEGG	RIG-I-like receptor signaling pathway	7788	304
0.005935281949828819	112	404	17	0.04207920792079208	0.15178571428571427	KEGG:04668	KEGG	TNF signaling pathway	7788	319
0.007924939186677457	93	404	15	0.03712871287128713	0.16129032258064516	KEGG:04350	KEGG	TGF-beta signaling pathway	7788	282
0.008279128923559333	104	404	16	0.039603960396039604	0.15384615384615385	KEGG:04625	KEGG	C-type lectin receptor signaling pathway	7788	307
0.009108078871079109	162	404	21	0.05198019801980198	0.12962962962962962	KEGG:05161	KEGG	Hepatitis B	7788	416
0.01234968466144012	86	404	14	0.034653465346534656	0.16279069767441862	KEGG:05210	KEGG	Colorectal cancer	7788	432
0.012820023830063814	76	404	13	0.03217821782178218	0.17105263157894737	KEGG:05220	KEGG	Chronic myeloid leukemia	7788	442
0.012884898484441965	119	404	17	0.04207920792079208	0.14285714285714285	KEGG:04919	KEGG	Thyroid hormone signaling pathway	7788	352
0.018016842220423154	89	404	14	0.034653465346534656	0.15730337078651685	KEGG:05235	KEGG	PD-L1 expression and PD-1 checkpoint pathway in cancer	7788	451
0.01857814839945948	158	404	20	0.04950495049504951	0.12658227848101267	KEGG:04218	KEGG	Cellular senescence	7788	273
0.01992241968193031	248	404	27	0.06683168316831684	0.10887096774193548	KEGG:04144	KEGG	Endocytosis	7788	259
0.02149316985987553	124	404	17	0.04207920792079208	0.13709677419354838	KEGG:04611	KEGG	Platelet activation	7788	299
0.025801311028673328	92	404	14	0.034653465346534656	0.15217391304347827	KEGG:04657	KEGG	IL-17 signaling pathway	7788	312
0.025801311028673328	92	404	14	0.034653465346534656	0.15217391304347827	KEGG:05222	KEGG	Small cell lung cancer	7788	444
0.026119270764743515	71	404	12	0.0297029702970297	0.16901408450704225	KEGG:04520	KEGG	Adherens junction	7788	294
0.031633019313439974	128	404	17	0.04207920792079208	0.1328125	KEGG:04068	KEGG	FoxO signaling pathway	7788	237
0.03191676306641667	140	404	18	0.04455445544554455	0.12857142857142856	KEGG:04550	KEGG	Signaling pathways regulating pluripotency of stem cells	7788	297
0.03414620867669953	73	404	12	0.0297029702970297	0.1643835616438356	KEGG:05100	KEGG	Bacterial invasion of epithelial cells	7788	397
4.835777599745499e-21	604	822	101	0.12287104622871046	0.1672185430463576	MIRNA:hsa-miR-21-5p	MIRNA	hsa-miR-21-5p	14722	399
2.4175194592776278e-18	708	822	106	0.12895377128953772	0.1497175141242938	MIRNA:hsa-miR-19b-3p	MIRNA	hsa-miR-19b-3p	14722	369
1.3829222051049023e-16	1553	822	172	0.20924574209245742	0.1107533805537669	MIRNA:hsa-miR-16-5p	MIRNA	hsa-miR-16-5p	14722	289
1.484744180399512e-15	759	822	105	0.12773722627737227	0.1383399209486166	MIRNA:hsa-miR-15b-5p	MIRNA	hsa-miR-15b-5p	14722	286
6.499208707431446e-15	729	822	101	0.12287104622871046	0.13854595336076816	MIRNA:hsa-miR-30a-5p	MIRNA	hsa-miR-30a-5p	14722	514
1.6449353127832564e-14	716	822	99	0.12043795620437957	0.138268156424581	MIRNA:hsa-miR-15a-5p	MIRNA	hsa-miR-15a-5p	14722	284
1.6585006909567114e-14	638	822	92	0.11192214111922141	0.14420062695924765	MIRNA:hsa-miR-195-5p	MIRNA	hsa-miR-195-5p	14722	350
2.8455986746289095e-14	567	822	85	0.10340632603406326	0.14991181657848324	MIRNA:hsa-miR-19a-3p	MIRNA	hsa-miR-19a-3p	14722	365
2.0350370483437624e-12	542	822	79	0.09610705596107055	0.14575645756457564	MIRNA:hsa-miR-181a-5p	MIRNA	hsa-miR-181a-5p	14722	294
6.516131587748427e-12	1168	822	130	0.15815085158150852	0.1113013698630137	MIRNA:hsa-miR-17-5p	MIRNA	hsa-miR-17-5p	14722	291
3.115974667621766e-11	428	822	66	0.08029197080291971	0.1542056074766355	MIRNA:hsa-miR-27a-3p	MIRNA	hsa-miR-27a-3p	14722	471
8.119163337351764e-11	285	822	51	0.06204379562043796	0.17894736842105263	MIRNA:hsa-miR-181c-5p	MIRNA	hsa-miR-181c-5p	14722	299
1.247867717303849e-10	269	822	49	0.05961070559610705	0.18215613382899629	MIRNA:hsa-miR-548t-5p	MIRNA	hsa-miR-548t-5p	14722	1729
1.247867717303849e-10	269	822	49	0.05961070559610705	0.18215613382899629	MIRNA:hsa-miR-548az-5p	MIRNA	hsa-miR-548az-5p	14722	1698
4.6359574100794463e-10	564	822	76	0.09245742092457421	0.1347517730496454	MIRNA:hsa-miR-32-5p	MIRNA	hsa-miR-32-5p	14722	647
6.891428812200711e-10	281	822	49	0.05961070559610705	0.17437722419928825	MIRNA:hsa-miR-181d-5p	MIRNA	hsa-miR-181d-5p	14722	301
7.60895193299179e-10	907	822	104	0.12652068126520682	0.11466372657111357	MIRNA:hsa-miR-20b-5p	MIRNA	hsa-miR-20b-5p	14722	397
9.878739343796394e-10	385	822	59	0.07177615571776155	0.15324675324675324	MIRNA:hsa-miR-142-3p	MIRNA	hsa-miR-142-3p	14722	240
1.1197626985813107e-9	900	822	103	0.12530413625304138	0.11444444444444445	MIRNA:hsa-miR-155-5p	MIRNA	hsa-miR-155-5p	14722	281
1.3889068495975733e-9	420	822	62	0.07542579075425791	0.14761904761904762	MIRNA:hsa-miR-27b-3p	MIRNA	hsa-miR-27b-3p	14722	473
2.0340966852445364e-9	1208	822	126	0.15328467153284672	0.10430463576158941	MIRNA:hsa-miR-93-5p	MIRNA	hsa-miR-93-5p	14722	2574
2.6450458662054956e-9	470	822	66	0.08029197080291971	0.14042553191489363	MIRNA:hsa-miR-424-5p	MIRNA	hsa-miR-424-5p	14722	926
3.798431851243173e-9	1060	822	114	0.1386861313868613	0.10754716981132076	MIRNA:hsa-miR-20a-5p	MIRNA	hsa-miR-20a-5p	14722	395
7.078863182225888e-9	319	822	51	0.06204379562043796	0.15987460815047022	MIRNA:hsa-miR-23b-3p	MIRNA	hsa-miR-23b-3p	14722	452
1.1728601628162612e-8	452	822	63	0.07664233576642336	0.13938053097345132	MIRNA:hsa-miR-103a-3p	MIRNA	hsa-miR-103a-3p	14722	28
4.7376586955306894e-8	346	822	52	0.06326034063260341	0.15028901734104047	MIRNA:hsa-miR-30e-5p	MIRNA	hsa-miR-30e-5p	14722	523
5.755837220449984e-8	896	822	98	0.1192214111922141	0.109375	MIRNA:hsa-miR-519d-3p	MIRNA	hsa-miR-519d-3p	14722	1614
7.035281456403704e-8	247	822	42	0.051094890510948905	0.1700404858299595	MIRNA:hsa-miR-23a-3p	MIRNA	hsa-miR-23a-3p	14722	450
1.1860556394703487e-7	1079	822	111	0.13503649635036497	0.10287303058387395	MIRNA:hsa-miR-106b-5p	MIRNA	hsa-miR-106b-5p	14722	35
1.7268989588630402e-7	391	822	55	0.06690997566909976	0.14066496163682865	MIRNA:hsa-miR-101-3p	MIRNA	hsa-miR-101-3p	14722	25
2.8899613277155845e-7	430	822	58	0.0705596107055961	0.13488372093023257	MIRNA:hsa-miR-6838-5p	MIRNA	hsa-miR-6838-5p	14722	2286
5.295557708846422e-7	414	822	56	0.0681265206812652	0.13526570048309178	MIRNA:hsa-miR-30b-5p	MIRNA	hsa-miR-30b-5p	14722	516
7.251474607891064e-7	475	822	61	0.07420924574209246	0.12842105263157894	MIRNA:hsa-miR-375	MIRNA	hsa-miR-375	14722	828
1.149445296738504e-6	280	822	43	0.052311435523114354	0.15357142857142858	MIRNA:hsa-miR-374a-5p	MIRNA	hsa-miR-374a-5p	14722	823
1.338543519316286e-6	459	822	59	0.07177615571776155	0.12854030501089325	MIRNA:hsa-miR-497-5p	MIRNA	hsa-miR-497-5p	14722	1488
1.3572018823606155e-6	368	822	51	0.06204379562043796	0.13858695652173914	MIRNA:hsa-miR-181b-5p	MIRNA	hsa-miR-181b-5p	14722	297
3.534901175301332e-6	367	822	50	0.06082725060827251	0.1362397820163488	MIRNA:hsa-miR-30d-5p	MIRNA	hsa-miR-30d-5p	14722	521
4.386408480620652e-6	708	822	78	0.0948905109489051	0.11016949152542373	MIRNA:hsa-miR-92b-3p	MIRNA	hsa-miR-92b-3p	14722	2571
4.4132849982431134e-6	347	822	48	0.058394160583941604	0.138328530259366	MIRNA:hsa-miR-519a-3p	MIRNA	hsa-miR-519a-3p	14722	1608
4.878066394075895e-6	1403	822	129	0.15693430656934307	0.09194583036350677	MIRNA:hsa-miR-92a-3p	MIRNA	hsa-miR-92a-3p	14722	2570
6.450511763310489e-6	264	822	40	0.04866180048661801	0.15151515151515152	MIRNA:hsa-miR-548aw	MIRNA	hsa-miR-548aw	14722	1693
9.739187777787527e-6	812	822	85	0.10340632603406326	0.10467980295566502	MIRNA:hsa-miR-218-5p	MIRNA	hsa-miR-218-5p	14722	426
1.036290290572921e-5	570	822	66	0.08029197080291971	0.11578947368421053	MIRNA:hsa-miR-130b-3p	MIRNA	hsa-miR-130b-3p	14722	209
1.1143159611167727e-5	621	822	70	0.0851581508515815	0.11272141706924316	MIRNA:hsa-miR-1277-5p	MIRNA	hsa-miR-1277-5p	14722	158
1.3758778371540346e-5	348	822	47	0.057177615571776155	0.13505747126436782	MIRNA:hsa-miR-519c-3p	MIRNA	hsa-miR-519c-3p	14722	1612
2.0368316130454068e-5	518	822	61	0.07420924574209246	0.11776061776061776	MIRNA:hsa-miR-30c-5p	MIRNA	hsa-miR-30c-5p	14722	519
2.2270881031066765e-5	342	822	46	0.05596107055961071	0.13450292397660818	MIRNA:hsa-miR-519b-3p	MIRNA	hsa-miR-519b-3p	14722	1610
2.283005587631117e-5	1211	822	113	0.13746958637469586	0.09331131296449216	MIRNA:hsa-let-7b-5p	MIRNA	hsa-let-7b-5p	14722	6
2.98659112179098e-5	102	822	22	0.0267639902676399	0.21568627450980393	MIRNA:hsa-miR-520f-3p	MIRNA	hsa-miR-520f-3p	14722	1626
3.429354036284194e-5	129	822	25	0.030413625304136254	0.1937984496124031	MIRNA:hsa-miR-130a-5p	MIRNA	hsa-miR-130a-5p	14722	208
4.025325501283981e-5	130	822	25	0.030413625304136254	0.19230769230769232	MIRNA:hsa-miR-23c	MIRNA	hsa-miR-23c	14722	454
4.3734666442061223e-5	707	822	75	0.09124087591240876	0.10608203677510608	MIRNA:hsa-miR-106a-5p	MIRNA	hsa-miR-106a-5p	14722	33
7.760901735156429e-5	213	822	33	0.040145985401459854	0.15492957746478872	MIRNA:hsa-miR-148a-3p	MIRNA	hsa-miR-148a-3p	14722	259
1.1076749122934368e-4	456	822	54	0.06569343065693431	0.11842105263157894	MIRNA:hsa-miR-26a-5p	MIRNA	hsa-miR-26a-5p	14722	468
1.1209205383986621e-4	259	822	37	0.045012165450121655	0.14285714285714285	MIRNA:hsa-miR-548x-5p	MIRNA	hsa-miR-548x-5p	14722	1734
1.1209205383986621e-4	259	822	37	0.045012165450121655	0.14285714285714285	MIRNA:hsa-miR-548aj-5p	MIRNA	hsa-miR-548aj-5p	14722	1671
1.1209205383986621e-4	259	822	37	0.045012165450121655	0.14285714285714285	MIRNA:hsa-miR-548f-5p	MIRNA	hsa-miR-548f-5p	14722	1711
1.1209205383986621e-4	259	822	37	0.045012165450121655	0.14285714285714285	MIRNA:hsa-miR-548g-5p	MIRNA	hsa-miR-548g-5p	14722	1713
1.329011126003055e-4	197	822	31	0.037712895377128956	0.15736040609137056	MIRNA:hsa-miR-3646	MIRNA	hsa-miR-3646	14722	737
1.335485357548577e-4	635	822	68	0.0827250608272506	0.10708661417322834	MIRNA:hsa-let-7a-5p	MIRNA	hsa-let-7a-5p	14722	4
1.3388673776061977e-4	648	822	69	0.08394160583941605	0.10648148148148148	MIRNA:hsa-miR-5011-5p	MIRNA	hsa-miR-5011-5p	14722	1523
1.6476972475699592e-4	319	822	42	0.051094890510948905	0.13166144200626959	MIRNA:hsa-miR-3609	MIRNA	hsa-miR-3609	14722	708
1.6653767913420346e-4	263	822	37	0.045012165450121655	0.14068441064638784	MIRNA:hsa-miR-1468-3p	MIRNA	hsa-miR-1468-3p	14722	248
1.677879587364474e-4	149	822	26	0.031630170316301706	0.174496644295302	MIRNA:hsa-miR-200a-3p	MIRNA	hsa-miR-200a-3p	14722	370
2.2037621744166476e-4	151	822	26	0.031630170316301706	0.17218543046357615	MIRNA:hsa-miR-429	MIRNA	hsa-miR-429	14722	968
2.3682119667233035e-4	289	822	39	0.04744525547445255	0.13494809688581316	MIRNA:hsa-miR-5692a	MIRNA	hsa-miR-5692a	14722	1806
3.61806337013302e-4	185	822	29	0.03527980535279805	0.15675675675675677	MIRNA:hsa-miR-200b-3p	MIRNA	hsa-miR-200b-3p	14722	372
4.005066222178396e-4	250	822	35	0.04257907542579075	0.14	MIRNA:hsa-miR-503-5p	MIRNA	hsa-miR-503-5p	14722	1527
4.0571384788467554e-4	318	822	41	0.049878345498783457	0.1289308176100629	MIRNA:hsa-miR-548ah-5p	MIRNA	hsa-miR-548ah-5p	14722	1668
4.5262803155006167e-4	643	822	67	0.08150851581508516	0.104199066874028	MIRNA:hsa-miR-190a-3p	MIRNA	hsa-miR-190a-3p	14722	326
5.422479366854677e-4	199	822	30	0.0364963503649635	0.1507537688442211	MIRNA:hsa-miR-146a-5p	MIRNA	hsa-miR-146a-5p	14722	252
6.304188461534529e-4	532	822	58	0.0705596107055961	0.10902255639097744	MIRNA:hsa-miR-329-3p	MIRNA	hsa-miR-329-3p	14722	667
7.791856672754423e-4	171	822	27	0.032846715328467155	0.15789473684210525	MIRNA:hsa-miR-5697	MIRNA	hsa-miR-5697	14722	1813
8.55454825445636e-4	913	822	86	0.10462287104622871	0.09419496166484119	MIRNA:hsa-miR-1-3p	MIRNA	hsa-miR-1-3p	14722	21
8.581889317762047e-4	214	822	31	0.037712895377128956	0.14485981308411214	MIRNA:hsa-miR-200c-3p	MIRNA	hsa-miR-200c-3p	14722	374
0.0010312691200596359	105	822	20	0.024330900243309004	0.19047619047619047	MIRNA:hsa-miR-139-5p	MIRNA	hsa-miR-139-5p	14722	235
0.001105228920307951	79	822	17	0.02068126520681265	0.21518987341772153	MIRNA:hsa-miR-633	MIRNA	hsa-miR-633	14722	1947
0.0011426739165463341	164	822	26	0.031630170316301706	0.15853658536585366	MIRNA:hsa-miR-545-3p	MIRNA	hsa-miR-545-3p	14722	1655
0.0011427402756612813	206	822	30	0.0364963503649635	0.14563106796116504	MIRNA:hsa-miR-144-3p	MIRNA	hsa-miR-144-3p	14722	244
0.0011466875470516947	250	822	34	0.0413625304136253	0.136	MIRNA:hsa-miR-646	MIRNA	hsa-miR-646	14722	1963
0.0012185847194249322	530	822	57	0.06934306569343066	0.10754716981132076	MIRNA:hsa-miR-362-3p	MIRNA	hsa-miR-362-3p	14722	726
0.001599060384344154	288	822	37	0.045012165450121655	0.1284722222222222	MIRNA:hsa-miR-4282	MIRNA	hsa-miR-4282	14722	960
0.001643900492081411	984	822	90	0.10948905109489052	0.09146341463414634	MIRNA:hsa-miR-192-5p	MIRNA	hsa-miR-192-5p	14722	342
0.0017180056958457097	776	822	75	0.09124087591240876	0.09664948453608248	MIRNA:hsa-miR-98-5p	MIRNA	hsa-miR-98-5p	14722	2596
0.001935893665748881	179	822	27	0.032846715328467155	0.15083798882681565	MIRNA:hsa-miR-182-5p	MIRNA	hsa-miR-182-5p	14722	303
0.0022839921710697945	170	822	26	0.031630170316301706	0.15294117647058825	MIRNA:hsa-miR-524-5p	MIRNA	hsa-miR-524-5p	14722	1637
0.0023852105145353354	160	822	25	0.030413625304136254	0.15625	MIRNA:hsa-miR-3919	MIRNA	hsa-miR-3919	14722	874
0.002487852833691718	867	822	81	0.09854014598540146	0.09342560553633218	MIRNA:hsa-miR-8485	MIRNA	hsa-miR-8485	14722	2534
0.0025505524331047823	75	822	16	0.019464720194647202	0.21333333333333335	MIRNA:hsa-miR-7849-3p	MIRNA	hsa-miR-7849-3p	14722	2481
0.003230793808296501	94	822	18	0.021897810218978103	0.19148936170212766	MIRNA:hsa-miR-892c-5p	MIRNA	hsa-miR-892c-5p	14722	2561
0.0032630278225094594	285	822	36	0.043795620437956206	0.12631578947368421	MIRNA:hsa-miR-4796-3p	MIRNA	hsa-miR-4796-3p	14722	1444
0.0033375139326007153	68	822	15	0.01824817518248175	0.22058823529411764	MIRNA:hsa-miR-520f-5p	MIRNA	hsa-miR-520f-5p	14722	1627
0.0035926952179881847	143	822	23	0.027980535279805353	0.16083916083916083	MIRNA:hsa-miR-551b-5p	MIRNA	hsa-miR-551b-5p	14722	1745
0.003612210167995164	346	822	41	0.049878345498783457	0.11849710982658959	MIRNA:hsa-miR-9-5p	MIRNA	hsa-miR-9-5p	14722	2563
0.0038024666839807557	459	822	50	0.06082725060827251	0.10893246187363835	MIRNA:hsa-miR-10a-5p	MIRNA	hsa-miR-10a-5p	14722	38
0.004603048225530782	633	822	63	0.07664233576642336	0.0995260663507109	MIRNA:hsa-miR-526b-3p	MIRNA	hsa-miR-526b-3p	14722	1641
0.004801307212069437	607	822	61	0.07420924574209246	0.10049423393739704	MIRNA:hsa-let-7e-5p	MIRNA	hsa-let-7e-5p	14722	13
0.005240752917846313	339	822	40	0.04866180048661801	0.11799410029498525	MIRNA:hsa-miR-130b-5p	MIRNA	hsa-miR-130b-5p	14722	210
0.005530688959857066	189	822	27	0.032846715328467155	0.14285714285714285	MIRNA:hsa-miR-4524b-5p	MIRNA	hsa-miR-4524b-5p	14722	1156
0.005530688959857066	189	822	27	0.032846715328467155	0.14285714285714285	MIRNA:hsa-miR-4524a-5p	MIRNA	hsa-miR-4524a-5p	14722	1154
0.005558623313810386	245	822	32	0.038929440389294405	0.1306122448979592	MIRNA:hsa-miR-410-3p	MIRNA	hsa-miR-410-3p	14722	915
0.005877461713430394	117	822	20	0.024330900243309004	0.17094017094017094	MIRNA:hsa-miR-5093	MIRNA	hsa-miR-5093	14722	1549
0.005980535704079123	127	822	21	0.025547445255474453	0.16535433070866143	MIRNA:hsa-miR-95-5p	MIRNA	hsa-miR-95-5p	14722	2591
0.006112362117743643	190	822	27	0.032846715328467155	0.14210526315789473	MIRNA:hsa-miR-4465	MIRNA	hsa-miR-4465	14722	1073
0.006712691163577382	118	822	20	0.024330900243309004	0.1694915254237288	MIRNA:hsa-miR-126-5p	MIRNA	hsa-miR-126-5p	14722	123
0.0068300246336610235	259	822	33	0.040145985401459854	0.1274131274131274	MIRNA:hsa-miR-29b-3p	MIRNA	hsa-miR-29b-3p	14722	489
0.006916264161261536	159	822	24	0.029197080291970802	0.1509433962264151	MIRNA:hsa-miR-4310	MIRNA	hsa-miR-4310	14722	991
0.006916264161261536	159	822	24	0.029197080291970802	0.1509433962264151	MIRNA:hsa-miR-7157-5p	MIRNA	hsa-miR-7157-5p	14722	2435
0.007415739383854028	260	822	33	0.040145985401459854	0.12692307692307692	MIRNA:hsa-miR-548n	MIRNA	hsa-miR-548n	14722	1722
0.008351541124138417	297	822	36	0.043795620437956206	0.12121212121212122	MIRNA:hsa-miR-342-3p	MIRNA	hsa-miR-342-3p	14722	687
0.008695704477448789	130	822	21	0.025547445255474453	0.16153846153846155	MIRNA:hsa-miR-224-5p	MIRNA	hsa-miR-224-5p	14722	441
0.009041151923865304	194	822	27	0.032846715328467155	0.13917525773195877	MIRNA:hsa-miR-1297	MIRNA	hsa-miR-1297	14722	192
0.009378748858665192	65	822	14	0.0170316301703163	0.2153846153846154	MIRNA:hsa-miR-3908	MIRNA	hsa-miR-3908	14722	861
0.010017247433428215	252	822	32	0.038929440389294405	0.12698412698412698	MIRNA:hsa-miR-29c-3p	MIRNA	hsa-miR-29c-3p	14722	490
0.010644080762122735	163	822	24	0.029197080291970802	0.147239263803681	MIRNA:hsa-miR-520d-5p	MIRNA	hsa-miR-520d-5p	14722	1624
0.010714355104727687	142	822	22	0.0267639902676399	0.15492957746478872	MIRNA:hsa-miR-425-5p	MIRNA	hsa-miR-425-5p	14722	928
0.011495639886390093	748	822	70	0.0851581508515815	0.09358288770053476	MIRNA:hsa-miR-186-5p	MIRNA	hsa-miR-186-5p	14722	313
0.01620570746477382	86	822	16	0.019464720194647202	0.18604651162790697	MIRNA:hsa-miR-4272	MIRNA	hsa-miR-4272	14722	950
0.017462023018588915	157	822	23	0.027980535279805353	0.1464968152866242	MIRNA:hsa-miR-152-3p	MIRNA	hsa-miR-152-3p	14722	270
0.018509941867881328	526	822	53	0.06447688564476886	0.10076045627376426	MIRNA:hsa-miR-128-3p	MIRNA	hsa-miR-128-3p	14722	163
0.019839797208182252	237	822	30	0.0364963503649635	0.12658227848101267	MIRNA:hsa-miR-145-5p	MIRNA	hsa-miR-145-5p	14722	247
0.020856473186403785	148	822	22	0.0267639902676399	0.14864864864864866	MIRNA:hsa-miR-578	MIRNA	hsa-miR-578	14722	1838
0.021690334800832038	181	822	25	0.030413625304136254	0.13812154696132597	MIRNA:hsa-miR-495-3p	MIRNA	hsa-miR-495-3p	14722	1484
0.02291314890530519	70	822	14	0.0170316301703163	0.2	MIRNA:hsa-miR-376a-5p	MIRNA	hsa-miR-376a-5p	14722	831
0.024118613043054474	751	822	69	0.08394160583941605	0.09187749667110519	MIRNA:hsa-miR-215-5p	MIRNA	hsa-miR-215-5p	14722	418
0.02563887166217674	252	822	31	0.037712895377128956	0.12301587301587301	MIRNA:hsa-miR-132-3p	MIRNA	hsa-miR-132-3p	14722	211
0.029187387227722458	403	822	43	0.052311435523114354	0.10669975186104218	MIRNA:hsa-miR-148b-3p	MIRNA	hsa-miR-148b-3p	14722	261
0.03428348486268062	142	822	21	0.025547445255474453	0.14788732394366197	MIRNA:hsa-miR-5584-5p	MIRNA	hsa-miR-5584-5p	14722	1769
0.03518193335167301	153	822	22	0.0267639902676399	0.1437908496732026	MIRNA:hsa-miR-1252-3p	MIRNA	hsa-miR-1252-3p	14722	107
0.03520770932985197	175	822	24	0.029197080291970802	0.13714285714285715	MIRNA:hsa-miR-6083	MIRNA	hsa-miR-6083	14722	1895
0.040797653470812136	133	822	20	0.024330900243309004	0.15037593984962405	MIRNA:hsa-miR-4262	MIRNA	hsa-miR-4262	14722	940
0.041838289397057395	83	822	15	0.01824817518248175	0.18072289156626506	MIRNA:hsa-miR-6074	MIRNA	hsa-miR-6074	14722	1885
0.041857238878174864	56	822	12	0.014598540145985401	0.21428571428571427	MIRNA:hsa-miR-4473	MIRNA	hsa-miR-4473	14722	1081
0.04454524057305669	113	822	18	0.021897810218978103	0.1592920353982301	MIRNA:hsa-miR-199a-3p	MIRNA	hsa-miR-199a-3p	14722	361
0.045071036391863724	103	822	17	0.02068126520681265	0.1650485436893204	MIRNA:hsa-miR-587	MIRNA	hsa-miR-587	14722	1853
0.047321629600531996	167	822	23	0.027980535279805353	0.1377245508982036	MIRNA:hsa-miR-5688	MIRNA	hsa-miR-5688	14722	1801
3.5147029324927237e-14	67	548	26	0.04744525547445255	0.3880597014925373	REAC:R-HSA-909733	REAC	Interferon alpha/beta signaling	10594	1059
1.0764192318702447e-11	193	548	40	0.072992700729927	0.20725388601036268	REAC:R-HSA-913531	REAC	Interferon Signaling	10594	1058
6.231661920542828e-9	2147	548	176	0.32116788321167883	0.08197484862598975	REAC:R-HSA-168256	REAC	Immune System	10594	1007
4.2252792662882334e-8	831	548	87	0.15875912408759124	0.10469314079422383	REAC:R-HSA-1280215	REAC	Cytokine Signaling in Immune system	10594	379
3.3063024431210153e-6	11	548	8	0.014598540145985401	0.7272727272727273	REAC:R-HSA-1059683	REAC	Interleukin-6 signaling	10594	1085
8.783311341863844e-6	455	548	53	0.09671532846715329	0.11648351648351649	REAC:R-HSA-9006934	REAC	Signaling by Receptor Tyrosine Kinases	10594	1931
6.0582269151468444e-5	24	548	10	0.01824817518248175	0.4166666666666667	REAC:R-HSA-6783589	REAC	Interleukin-6 family signaling	10594	1084
1.71512913583735e-4	87	548	18	0.032846715328467155	0.20689655172413793	REAC:R-HSA-877300	REAC	Interferon gamma signaling	10594	1060
2.003079666636533e-4	79	548	17	0.03102189781021898	0.21518987341772153	REAC:R-HSA-1169410	REAC	Antiviral mechanism by IFN-stimulated genes	10594	143
0.007152674336698751	54	548	12	0.021897810218978103	0.2222222222222222	REAC:R-HSA-186797	REAC	Signaling by PDGF	10594	1927
0.01063799927578381	361	548	38	0.06934306569343066	0.10526315789473684	REAC:R-HSA-5663202	REAC	Diseases of signal transduction	10594	664
0.011552802424831449	459	548	45	0.08211678832116788	0.09803921568627451	REAC:R-HSA-449147	REAC	Signaling by Interleukins	10594	1904
0.016935724463146	626	548	56	0.10218978102189781	0.08945686900958466	REAC:R-HSA-199991	REAC	Membrane Trafficking	10594	1203
0.01817075682036995	9	548	5	0.009124087591240875	0.5555555555555556	REAC:R-HSA-198203	REAC	PI3K/AKT activation	10594	1437
0.01817075682036995	9	548	5	0.009124087591240875	0.5555555555555556	REAC:R-HSA-8983711	REAC	OAS antiviral response	10594	1400
0.024660171706583835	35	548	9	0.016423357664233577	0.2571428571428571	REAC:R-HSA-168638	REAC	NOD1/2 Signaling Pathway	10594	1305
0.028366223770046793	71	548	13	0.023722627737226276	0.18309859154929578	REAC:R-HSA-1169408	REAC	ISG15 antiviral mechanism	10594	1005
0.03301147598287255	72	548	13	0.023722627737226276	0.18055555555555555	REAC:R-HSA-199992	REAC	trans-Golgi Network Vesicle Budding	10594	2322
0.0371919105102757	720	548	61	0.11131386861313869	0.08472222222222223	REAC:R-HSA-5653656	REAC	Vesicle-mediated transport	10594	2240
0.04141045574244098	94	548	15	0.02737226277372263	0.1595744680851064	REAC:R-HSA-4420097	REAC	VEGFA-VEGFR2 Pathway	10594	2229
9.118568581299603e-27	10462	853	608	0.712778429073857	0.058115083158095965	TF:M00695_0	TF	Factor: ETF; motif: GVGGMGG; match class: 0	19945	3102
9.118568581299603e-27	10462	853	608	0.712778429073857	0.058115083158095965	TF:M00695	TF	Factor: ETF; motif: GVGGMGG	19945	3101
4.143855482870888e-26	7027	853	459	0.5381008206330598	0.06531948199800769	TF:M00695_1	TF	Factor: ETF; motif: GVGGMGG; match class: 1	19945	3103
3.1831252150276996e-14	12377	853	645	0.7561547479484173	0.05211278985214511	TF:M12351_0	TF	Factor: TIEG1; motif: NCCCNSNCCCCGCCCCC; match class: 0	19945	12573
3.1831252150276996e-14	12377	853	645	0.7561547479484173	0.05211278985214511	TF:M12351	TF	Factor: TIEG1; motif: NCCCNSNCCCCGCCCCC	19945	12572
1.792396139914243e-12	3957	853	267	0.3130128956623681	0.06747536012130402	TF:M10086_1	TF	Factor: TAFII250; motif: RARRWGGCGGMGGNGR; match class: 1	19945	11713
7.13460177445662e-12	10035	853	542	0.6354044548651817	0.05401096163428002	TF:M09723	TF	Factor: BTEB1; motif: GGGGGCGGGGCNGSGGGNGS	19945	875
7.13460177445662e-12	10035	853	542	0.6354044548651817	0.05401096163428002	TF:M09723_0	TF	Factor: BTEB1; motif: GGGGGCGGGGCNGSGGGNGS; match class: 0	19945	876
8.891587833766178e-12	10478	853	560	0.6565064478311841	0.0534453139912197	TF:M08205_1	TF	Factor: E2F-1:Elk-1; motif: SGCGCSNNAMCGGAAGT; match class: 1	19945	2047
1.649860857817703e-11	8315	853	467	0.5474794841735052	0.056163559831629586	TF:M03893	TF	Factor: WT1; motif: GNGGGGGCGGGG	19945	12866
1.649860857817703e-11	8315	853	467	0.5474794841735052	0.056163559831629586	TF:M03893_0	TF	Factor: WT1; motif: GNGGGGGCGGGG; match class: 0	19945	12867
1.9313150903036566e-11	8436	853	472	0.5533411488862837	0.0559506875296349	TF:M03807_0	TF	Factor: SP2; motif: GNNGGGGGCGGGGSN; match class: 0	19945	11295
1.9313150903036566e-11	8436	853	472	0.5533411488862837	0.0559506875296349	TF:M03807	TF	Factor: SP2; motif: GNNGGGGGCGGGGSN	19945	11294
4.83212630959745e-11	13352	853	671	0.7866354044548651	0.050254643499101255	TF:M11531_0	TF	Factor: E2F-2; motif: GCGCGCGCGYW; match class: 0	19945	2109
4.83212630959745e-11	13352	853	671	0.7866354044548651	0.050254643499101255	TF:M11531	TF	Factor: E2F-2; motif: GCGCGCGCGYW	19945	2108
5.4534458801461673e-11	14544	853	715	0.8382180539273154	0.049161166116611664	TF:M08205	TF	Factor: E2F-1:Elk-1; motif: SGCGCSNNAMCGGAAGT	19945	2045
5.4534458801461673e-11	14544	853	715	0.8382180539273154	0.049161166116611664	TF:M08205_0	TF	Factor: E2F-1:Elk-1; motif: SGCGCSNNAMCGGAAGT; match class: 0	19945	2046
5.7680455723270287e-11	10268	853	548	0.6424384525205158	0.05336969224776003	TF:M00196	TF	Factor: Sp1; motif: NGGGGGCGGGGYN	19945	11258
5.7680455723270287e-11	10268	853	548	0.6424384525205158	0.05336969224776003	TF:M00196_0	TF	Factor: Sp1; motif: NGGGGGCGGGGYN; match class: 0	19945	11259
6.171353973876564e-11	10295	853	549	0.6436107854630715	0.05332685769791161	TF:M04869_1	TF	Factor: Egr-1; motif: GCGCATGCG; match class: 1	19945	2299
8.025266686864395e-11	10548	853	559	0.6553341148886284	0.05299582859309822	TF:M10072	TF	Factor: sp4; motif: NNGNARGRGGCGGRGCNNRR	19945	11315
8.025266686864395e-11	10548	853	559	0.6553341148886284	0.05299582859309822	TF:M10072_0	TF	Factor: sp4; motif: NNGNARGRGGCGGRGCNNRR; match class: 0	19945	11316
8.53922111472018e-11	11137	853	583	0.6834701055099648	0.052348029092215136	TF:M11601_1	TF	Factor: TCF-1; motif: ACATCGRGRCGCTGW; match class: 1	19945	12049
9.093419533000548e-11	9384	853	510	0.5978898007033998	0.05434782608695652	TF:M02089_1	TF	Factor: E2F-3; motif: GGCGGGN; match class: 1	19945	2143
9.384184480597809e-11	11662	853	604	0.7080890973036342	0.05179214542960041	TF:M09826	TF	Factor: BTEB3; motif: CCNNSCCNSCCCCKCCCCC	19945	896
9.384184480597809e-11	11662	853	604	0.7080890973036342	0.05179214542960041	TF:M09826_0	TF	Factor: BTEB3; motif: CCNNSCCNSCCCCKCCCCC; match class: 0	19945	897
1.0930431195854177e-10	7848	853	443	0.5193434935521688	0.05644750254841998	TF:M00982_0	TF	Factor: KROX; motif: CCCGCCCCCRCCCC; match class: 0	19945	6624
1.0930431195854177e-10	7848	853	443	0.5193434935521688	0.05644750254841998	TF:M00982	TF	Factor: KROX; motif: CCCGCCCCCRCCCC	19945	6623
1.5076553310506573e-10	9784	853	526	0.6166471277842908	0.05376124284546198	TF:M02036	TF	Factor: WT1; motif: CGCCCCCNCN	19945	12863
1.5076553310506573e-10	9784	853	526	0.6166471277842908	0.05376124284546198	TF:M02036_0	TF	Factor: WT1; motif: CGCCCCCNCN; match class: 0	19945	12864
1.539960797795779e-10	14176	853	700	0.82063305978898	0.04937923250564334	TF:M09636_1	TF	Factor: MAZ; motif: GGGMGGGGSSGGGGGGGGGGGG; match class: 1	19945	7171
2.3784164559271504e-10	10306	853	547	0.6412661195779601	0.0530758781292451	TF:M01104	TF	Factor: MOVO-B; motif: GNGGGGG	19945	7505
2.3784164559271504e-10	10306	853	547	0.6412661195779601	0.0530758781292451	TF:M01104_0	TF	Factor: MOVO-B; motif: GNGGGGG; match class: 0	19945	7506
2.816299266742413e-10	14972	853	728	0.8534583821805393	0.048624098316858134	TF:M10438_1	TF	Factor: ZF5; motif: GGSGCGCGS; match class: 1	19945	13180
3.4221110474941686e-10	10904	853	571	0.6694021101992966	0.052366104181951575	TF:M09973_0	TF	Factor: CPBP; motif: GNNRGGGHGGGGNNGGGRN; match class: 0	19945	1350
3.4221110474941686e-10	10904	853	571	0.6694021101992966	0.052366104181951575	TF:M09973	TF	Factor: CPBP; motif: GNNRGGGHGGGGNNGGGRN	19945	1349
5.078192398821554e-10	10388	853	549	0.6436107854630715	0.052849441663457834	TF:M00986_1	TF	Factor: Churchill; motif: CGGGNN; match class: 1	19945	1192
8.434535789737717e-10	10774	853	564	0.6611957796014069	0.05234824577687024	TF:M07250_0	TF	Factor: E2F-1; motif: NNNSSCGCSAANN; match class: 0	19945	2079
8.434535789737717e-10	10774	853	564	0.6611957796014069	0.05234824577687024	TF:M07250	TF	Factor: E2F-1; motif: NNNSSCGCSAANN	19945	2078
9.500674023522357e-10	8213	853	455	0.5334114888628371	0.055399975648362354	TF:M12351_1	TF	Factor: TIEG1; motif: NCCCNSNCCCCGCCCCC; match class: 1	19945	12574
1.2252983313792791e-9	12406	853	629	0.7373974208675264	0.05070127357730131	TF:M11531_1	TF	Factor: E2F-2; motif: GCGCGCGCGYW; match class: 1	19945	2110
1.6113774502735384e-9	6758	853	389	0.45603751465416176	0.05756140870079905	TF:M01873_0	TF	Factor: Egr-1; motif: GCGGGGGCGG; match class: 0	19945	2328
1.6113774502735384e-9	6758	853	389	0.45603751465416176	0.05756140870079905	TF:M01873	TF	Factor: Egr-1; motif: GCGGGGGCGG	19945	2327
2.038587808301119e-9	13278	853	662	0.776084407971864	0.04985690616056635	TF:M11603_1	TF	Factor: TCF-1; motif: ACATCGRGRCGCTGW; match class: 1	19945	12055
2.5108043992950587e-9	8531	853	467	0.5474794841735052	0.05474153088735201	TF:M10071_0	TF	Factor: Sp1; motif: NGGGGGCGGGGCCNGGGGGGGG; match class: 0	19945	11235
2.5108043992950587e-9	8531	853	467	0.5474794841735052	0.05474153088735201	TF:M10071	TF	Factor: Sp1; motif: NGGGGGCGGGGCCNGGGGGGGG	19945	11234
3.4825323036791135e-9	11304	853	583	0.6834701055099648	0.05157466383581033	TF:M04869_0	TF	Factor: Egr-1; motif: GCGCATGCG; match class: 0	19945	2298
3.4825323036791135e-9	11304	853	583	0.6834701055099648	0.05157466383581033	TF:M04869	TF	Factor: Egr-1; motif: GCGCATGCG	19945	2297
5.840845159588207e-9	9736	853	517	0.6060961313012896	0.05310188989317995	TF:M00933_0	TF	Factor: Sp1; motif: CCCCGCCCCN; match class: 0	19945	11247
5.840845159588207e-9	9736	853	517	0.6060961313012896	0.05310188989317995	TF:M00933	TF	Factor: Sp1; motif: CCCCGCCCCN	19945	11246
6.989380434659004e-9	9227	853	495	0.5803048065650644	0.053646905819876446	TF:M09892_1	TF	Factor: E2F-1; motif: NNNNGGCGGGAARN; match class: 1	19945	2065
8.053778865251245e-9	14562	853	708	0.8300117233294255	0.048619695096827356	TF:M11529_1	TF	Factor: E2F-2; motif: GCGCGCGCNCS; match class: 1	19945	2104
9.17548962074662e-9	10909	853	565	0.6623681125439624	0.05179209826748556	TF:M07206_1	TF	Factor: E2F-1; motif: NGGGCGGGARV; match class: 1	19945	2062
9.76824525379408e-9	13297	853	660	0.7737397420867527	0.049635256072798374	TF:M01240_1	TF	Factor: BEN; motif: CAGCGRNV; match class: 1	19945	721
1.0195307821281246e-8	8503	853	463	0.5427901524032825	0.05445137010466894	TF:M01199	TF	Factor: RNF96; motif: BCCCGCRGCC	19945	10445
1.0195307821281246e-8	8503	853	463	0.5427901524032825	0.05445137010466894	TF:M01199_0	TF	Factor: RNF96; motif: BCCCGCRGCC; match class: 0	19945	10446
1.0390945585299071e-8	10311	853	540	0.6330597889800703	0.0523712540005819	TF:M00931	TF	Factor: Sp1; motif: GGGGCGGGGC	19945	11261
1.0390945585299071e-8	10311	853	540	0.6330597889800703	0.0523712540005819	TF:M00931_0	TF	Factor: Sp1; motif: GGGGCGGGGC; match class: 0	19945	11262
1.1037745093843883e-8	10458	853	546	0.6400937866354045	0.05220883534136546	TF:M00932_0	TF	Factor: Sp1; motif: NNGGGGCGGGGNN; match class: 0	19945	11256
1.1037745093843883e-8	10458	853	546	0.6400937866354045	0.05220883534136546	TF:M00932	TF	Factor: Sp1; motif: NNGGGGCGGGGNN	19945	11255
1.743586907969298e-8	14006	853	686	0.8042203985932005	0.04897900899614451	TF:M09894_1	TF	Factor: E2F-4; motif: SNGGGCGGGAANN; match class: 1	19945	2164
2.1091071249363478e-8	10249	853	536	0.6283704572098476	0.05229778514977071	TF:M00803_1	TF	Factor: E2F; motif: GGCGSG; match class: 1	19945	2215
2.111010186633801e-8	10682	853	554	0.64947245017585	0.05186294701366785	TF:M07395_0	TF	Factor: Sp1; motif: NGGGGCGGGGN; match class: 0	19945	11250
2.111010186633801e-8	10682	853	554	0.64947245017585	0.05186294701366785	TF:M07395	TF	Factor: Sp1; motif: NGGGGCGGGGN	19945	11249
2.2012290934162815e-8	13231	853	656	0.7690504103165299	0.049580530572141186	TF:M02089_0	TF	Factor: E2F-3; motif: GGCGGGN; match class: 0	19945	2142
2.2012290934162815e-8	13231	853	656	0.7690504103165299	0.049580530572141186	TF:M02089	TF	Factor: E2F-3; motif: GGCGGGN	19945	2141
3.006200380087241e-8	7756	853	428	0.5017584994138335	0.05518308406395049	TF:M09970_0	TF	Factor: KLF3; motif: NNNNNNGGGCGGGGCNNGN; match class: 0	19945	6567
3.006200380087241e-8	7756	853	428	0.5017584994138335	0.05518308406395049	TF:M09970	TF	Factor: KLF3; motif: NNNNNNGGGCGGGGCNNGN	19945	6566
3.63299538168166e-8	6410	853	367	0.43024618991793667	0.05725429017160687	TF:M02090_1	TF	Factor: E2F-4; motif: GCGGGAAANA; match class: 1	19945	2173
6.560841782825327e-8	5700	853	333	0.3903868698710434	0.05842105263157895	TF:M12345_0	TF	Factor: Zbtb37; motif: NYACCGCRNTCACCGCR; match class: 0	19945	13059
6.560841782825327e-8	5700	853	333	0.3903868698710434	0.05842105263157895	TF:M12345	TF	Factor: Zbtb37; motif: NYACCGCRNTCACCGCR	19945	13058
6.748513789600565e-8	7726	853	425	0.49824150058616645	0.055009060315816725	TF:M03567	TF	Factor: Sp2; motif: NYSGCCCCGCCCCCY	19945	11291
6.748513789600565e-8	7726	853	425	0.49824150058616645	0.055009060315816725	TF:M03567_0	TF	Factor: Sp2; motif: NYSGCCCCGCCCCCY; match class: 0	19945	11292
7.685154416113519e-8	4300	853	266	0.3118405627198124	0.06186046511627907	TF:M01199_1	TF	Factor: RNF96; motif: BCCCGCRGCC; match class: 1	19945	10447
8.113805625163057e-8	15378	853	734	0.8604923798358733	0.04773052412537391	TF:M04826_1	TF	Factor: p300; motif: ACNTCCG; match class: 1	19945	2776
9.170616752145166e-8	12482	853	624	0.731535756154748	0.04999198846338728	TF:M00333_1	TF	Factor: ZF5; motif: NRNGNGCGCGCWN; match class: 1	19945	13189
1.0390553710351585e-7	14948	853	718	0.8417350527549824	0.048033181696548036	TF:M11601_0	TF	Factor: TCF-1; motif: ACATCGRGRCGCTGW; match class: 0	19945	12048
1.0390553710351585e-7	14948	853	718	0.8417350527549824	0.048033181696548036	TF:M11601	TF	Factor: TCF-1; motif: ACATCGRGRCGCTGW	19945	12047
1.22577747454928e-7	7664	853	421	0.4935521688159437	0.0549321503131524	TF:M09826_1	TF	Factor: BTEB3; motif: CCNNSCCNSCCCCKCCCCC; match class: 1	19945	898
1.4048254369896474e-7	6624	853	374	0.4384525205158265	0.05646135265700483	TF:M09973_1	TF	Factor: CPBP; motif: GNNRGGGHGGGGNNGGGRN; match class: 1	19945	1351
1.4973770815884873e-7	7516	853	414	0.48534583821805394	0.05508249068653539	TF:M08878_0	TF	Factor: EGR; motif: CGCCCCCGCNN; match class: 0	19945	2385
1.4973770815884873e-7	7516	853	414	0.48534583821805394	0.05508249068653539	TF:M08878	TF	Factor: EGR; motif: CGCCCCCGCNN	19945	2384
1.508426028616447e-7	7719	853	423	0.4958968347010551	0.05479984453944812	TF:M10435	TF	Factor: Sp2; motif: GGGGCGGGG	19945	11282
1.508426028616447e-7	7719	853	423	0.4958968347010551	0.05479984453944812	TF:M07063	TF	Factor: Sp1; motif: GGGGCGGGGC	19945	11252
1.508426028616447e-7	7719	853	423	0.4958968347010551	0.05479984453944812	TF:M07063_0	TF	Factor: Sp1; motif: GGGGCGGGGC; match class: 0	19945	11253
1.508426028616447e-7	7719	853	423	0.4958968347010551	0.05479984453944812	TF:M10435_0	TF	Factor: Sp2; motif: GGGGCGGGG; match class: 0	19945	11283
1.8883286313693038e-7	14196	853	689	0.8077373974208675	0.048534798534798536	TF:M00716_1	TF	Factor: ZF5; motif: GSGCGCGR; match class: 1	19945	13174
2.2001679529143302e-7	12829	853	636	0.7456037514654161	0.049575181230025724	TF:M08441_1	TF	Factor: AP-2gamma:Elk-1; motif: NGCCKNRGGSGRCGGAAGTG; match class: 1	19945	12304
2.3007632244614462e-7	1651	853	127	0.1488862837045721	0.07692307692307693	TF:M11685_0	TF	Factor: IRF-8; motif: NCGAAACYGAAACYN; match class: 0	19945	6264
2.3007632244614462e-7	1651	853	127	0.1488862837045721	0.07692307692307693	TF:M11685	TF	Factor: IRF-8; motif: NCGAAACYGAAACYN	19945	6263
2.7079117157032694e-7	7815	853	426	0.49941383352872215	0.054510556621881	TF:M07354	TF	Factor: Egr-1; motif: GCGGGGGCGG	19945	2324
2.7079117157032694e-7	7815	853	426	0.49941383352872215	0.054510556621881	TF:M07354_0	TF	Factor: Egr-1; motif: GCGGGGGCGG; match class: 0	19945	2325
3.082459008892076e-7	12066	853	605	0.7092614302461899	0.0501408917619758	TF:M02090_0	TF	Factor: E2F-4; motif: GCGGGAAANA; match class: 0	19945	2172
3.082459008892076e-7	12066	853	605	0.7092614302461899	0.0501408917619758	TF:M02090	TF	Factor: E2F-4; motif: GCGGGAAANA	19945	2171
4.5810441645641014e-7	8273	853	445	0.5216881594372802	0.05378943551311495	TF:M10530_0	TF	Factor: sp4; motif: NNNGCYCCGCCCCCY; match class: 0	19945	11319
4.5810441645641014e-7	8273	853	445	0.5216881594372802	0.05378943551311495	TF:M10530	TF	Factor: sp4; motif: NNNGCYCCGCCCCCY	19945	11318
4.672901543453853e-7	5614	853	325	0.3810082063305979	0.05789098681866762	TF:M01104_1	TF	Factor: MOVO-B; motif: GNGGGGG; match class: 1	19945	7507
5.227287530689211e-7	5899	853	338	0.3962485345838218	0.05729784709272758	TF:M00931_1	TF	Factor: Sp1; motif: GGGGCGGGGC; match class: 1	19945	11263
6.148667671955745e-7	3647	853	230	0.2696365767878077	0.06306553331505346	TF:M11687	TF	Factor: IRF-4; motif: NCGAAACCGAAACYN	19945	6191
6.148667671955745e-7	3647	853	230	0.2696365767878077	0.06306553331505346	TF:M11687_0	TF	Factor: IRF-4; motif: NCGAAACCGAAACYN; match class: 0	19945	6192
6.916368114313037e-7	630	853	64	0.07502930832356389	0.10158730158730159	TF:M11679_0	TF	Factor: IRF-7; motif: NCGAAANCGAAANYN; match class: 0	19945	6240
6.916368114313037e-7	630	853	64	0.07502930832356389	0.10158730158730159	TF:M11679	TF	Factor: IRF-7; motif: NCGAAANCGAAANYN	19945	6239
7.072808565603824e-7	6832	853	380	0.4454865181711606	0.05562060889929742	TF:M01219_0	TF	Factor: SP1:SP3; motif: CCSCCCCCYCC; match class: 0	19945	11211
7.072808565603824e-7	6832	853	380	0.4454865181711606	0.05562060889929742	TF:M01219	TF	Factor: SP1:SP3; motif: CCSCCCCCYCC	19945	11210
7.366369621356942e-7	9151	853	482	0.5650644783118406	0.05267183914326303	TF:M00800_0	TF	Factor: AP-2; motif: GSCCSCRGGCNRNRNN; match class: 0	19945	222
7.366369621356942e-7	9151	853	482	0.5650644783118406	0.05267183914326303	TF:M00800	TF	Factor: AP-2; motif: GSCCSCRGGCNRNRNN	19945	221
7.849811532428676e-7	6837	853	380	0.4454865181711606	0.055579932719028814	TF:M07615_0	TF	Factor: Sp3; motif: GGGGCGGGGSNN; match class: 0	19945	11310
7.849811532428676e-7	6837	853	380	0.4454865181711606	0.055579932719028814	TF:M07615	TF	Factor: Sp3; motif: GGGGCGGGGSNN	19945	11309
1.1389606264760538e-6	1001	853	87	0.10199296600234467	0.08691308691308691	TF:M04020_0	TF	Factor: IRF8; motif: NCGAAACCGAAACT; match class: 0	19945	6249
1.1389606264760538e-6	1001	853	87	0.10199296600234467	0.08691308691308691	TF:M04020	TF	Factor: IRF8; motif: NCGAAACCGAAACT	19945	6248
1.297488227120153e-6	6289	853	354	0.41500586166471276	0.056288758149149305	TF:M07129_0	TF	Factor: Sp2; motif: GYCCCGCCYCYNNNN; match class: 0	19945	11277
1.297488227120153e-6	6289	853	354	0.41500586166471276	0.056288758149149305	TF:M07129	TF	Factor: Sp2; motif: GYCCCGCCYCYNNNN	19945	11276
1.605330826422351e-6	8520	853	453	0.5310668229777257	0.05316901408450704	TF:M07277_0	TF	Factor: BTEB2; motif: RGGGNGKGGN; match class: 0	19945	894
1.605330826422351e-6	8520	853	453	0.5310668229777257	0.05316901408450704	TF:M07277	TF	Factor: BTEB2; motif: RGGGNGKGGN	19945	893
1.6559174256450335e-6	7905	853	426	0.49941383352872215	0.05388994307400379	TF:M04823_1	TF	Factor: E2F-4; motif: NNTTCCCGCCNN; match class: 1	19945	2158
1.6731793881207184e-6	1684	853	126	0.1477139507620164	0.07482185273159145	TF:M11664_0	TF	Factor: IRF-2; motif: NGAAASYGAAAS; match class: 0	19945	6144
1.6731793881207184e-6	1684	853	126	0.1477139507620164	0.07482185273159145	TF:M11664	TF	Factor: IRF-2; motif: NGAAASYGAAAS	19945	6143
1.9356448908454593e-6	16365	853	764	0.895662368112544	0.046684998472349526	TF:M10438	TF	Factor: ZF5; motif: GGSGCGCGS	19945	13178
1.9356448908454593e-6	16365	853	764	0.895662368112544	0.046684998472349526	TF:M10438_0	TF	Factor: ZF5; motif: GGSGCGCGS; match class: 0	19945	13179
2.1309677068255263e-6	46	853	15	0.017584994138335287	0.32608695652173914	TF:M00699_1	TF	Factor: ICSBP; motif: RAARTGAAACTG; match class: 1	19945	6052
2.2830639893305185e-6	388	853	46	0.053927315357561546	0.11855670103092783	TF:M11671_0	TF	Factor: IRF-5; motif: NCGAAACCGAAACY; match class: 0	19945	6213
2.2830639893305185e-6	388	853	46	0.053927315357561546	0.11855670103092783	TF:M11671	TF	Factor: IRF-5; motif: NCGAAACCGAAACY	19945	6212
2.4001389395664275e-6	5452	853	314	0.36811254396248533	0.05759354365370506	TF:M07084_1	TF	Factor: E2F-4; motif: NGGCGGGAARN; match class: 1	19945	2161
2.7733207225758365e-6	7502	853	407	0.4771395076201641	0.054252199413489736	TF:M09765	TF	Factor: SP1; motif: NRGKGGGCGGGGCN	19945	11231
2.7733207225758365e-6	7502	853	407	0.4771395076201641	0.054252199413489736	TF:M09765_0	TF	Factor: SP1; motif: NRGKGGGCGGGGCN; match class: 0	19945	11232
3.1916857657543923e-6	2814	853	185	0.21688159437280188	0.06574271499644634	TF:M08775_1	TF	Factor: IRF-2; motif: NAANYGAAASYR; match class: 1	19945	6139
3.4608896877248765e-6	3092	853	199	0.23329425556858147	0.06435963777490297	TF:M09632_0	TF	Factor: Kaiso; motif: GNTCTCGCGAGRNNNNGGN; match class: 0	19945	13047
3.4608896877248765e-6	3092	853	199	0.23329425556858147	0.06435963777490297	TF:M09632	TF	Factor: Kaiso; motif: GNTCTCGCGAGRNNNNGGN	19945	13046
3.833095928077446e-6	8313	853	442	0.5181711606096131	0.053169734151329244	TF:M07226_0	TF	Factor: SP1; motif: NCCCCKCCCCC; match class: 0	19945	11229
3.833095928077446e-6	8313	853	442	0.5181711606096131	0.053169734151329244	TF:M07226	TF	Factor: SP1; motif: NCCCCKCCCCC	19945	11228
4.091624864128664e-6	5284	853	305	0.35756154747948415	0.057721423164269495	TF:M02036_1	TF	Factor: WT1; motif: CGCCCCCNCN; match class: 1	19945	12865
5.0059375302526125e-6	13243	853	646	0.757327080890973	0.04878048780487805	TF:M00803_0	TF	Factor: E2F; motif: GGCGSG; match class: 0	19945	2214
5.0059375302526125e-6	13243	853	646	0.757327080890973	0.04878048780487805	TF:M00803	TF	Factor: E2F; motif: GGCGSG	19945	2213
5.9816049429992905e-6	6341	853	353	0.4138335287221571	0.05566945276770226	TF:M07395_1	TF	Factor: Sp1; motif: NGGGGCGGGGN; match class: 1	19945	11251
7.582966261498264e-6	3847	853	235	0.27549824150058616	0.06108656095658955	TF:M11682_0	TF	Factor: IRF-8; motif: NYGAAASYGAAACYN; match class: 0	19945	6255
7.582966261498264e-6	3847	853	235	0.27549824150058616	0.06108656095658955	TF:M11682	TF	Factor: IRF-8; motif: NYGAAASYGAAACYN	19945	6254
7.754519283313724e-6	875	853	77	0.09026963657678781	0.088	TF:M11670	TF	Factor: IRF-5; motif: NYGAAACCGAAACY	19945	6209
7.754519283313724e-6	875	853	77	0.09026963657678781	0.088	TF:M11670_0	TF	Factor: IRF-5; motif: NYGAAACCGAAACY; match class: 0	19945	6210
7.789022666668143e-6	9066	853	473	0.5545134818288394	0.052172953893668654	TF:M10086_0	TF	Factor: TAFII250; motif: RARRWGGCGGMGGNGR; match class: 0	19945	11712
7.789022666668143e-6	9066	853	473	0.5545134818288394	0.052172953893668654	TF:M10086	TF	Factor: TAFII250; motif: RARRWGGCGGMGGNGR	19945	11711
9.062373950150068e-6	6252	853	348	0.4079718640093787	0.05566218809980806	TF:M10072_1	TF	Factor: sp4; motif: NNGNARGRGGCGGRGCNNRR; match class: 1	19945	11317
9.902497115881242e-6	16523	853	767	0.89917936694021106	0.046420141620771044	TF:M07039	TF	Factor: ETF; motif: CCCCGCCCCYN	19945	3104
9.902497115881242e-6	16523	853	767	0.89917936694021106	0.046420141620771044	TF:M07039_0	TF	Factor: ETF; motif: CCCCGCCCCYN; match class: 0	19945	3105
1.1894806887142125e-5	5527	853	314	0.36811254396248533	0.056812013750678486	TF:M07250_1	TF	Factor: E2F-1; motif: NNNSSCGCSAANN; match class: 1	19945	2080
1.5480689210544065e-5	15185	853	718	0.8417350527549824	0.04728350345735924	TF:M00333	TF	Factor: ZF5; motif: NRNGNGCGCGCWN	19945	13187
1.5480689210544065e-5	15185	853	718	0.8417350527549824	0.04728350345735924	TF:M00333_0	TF	Factor: ZF5; motif: NRNGNGCGCGCWN; match class: 0	19945	13188
1.5997145676720984e-5	5779	853	325	0.3810082063305979	0.0562381034781104	TF:M11435_1	TF	Factor: Elk-1; motif: NNCCGGAAGTN; match class: 1	19945	2647
2.1329117815521362e-5	306	853	38	0.044548651817116064	0.12418300653594772	TF:M04016	TF	Factor: IRF5; motif: CCGAAACCGAAACY	19945	6203
2.1329117815521362e-5	306	853	38	0.044548651817116064	0.12418300653594772	TF:M04016_0	TF	Factor: IRF5; motif: CCGAAACCGAAACY; match class: 0	19945	6204
2.3890328823201788e-5	549	853	55	0.06447831184056271	0.10018214936247723	TF:M07045	TF	Factor: IRF-1; motif: NNRAAANNGAAASN	19945	6128
2.3890328823201788e-5	549	853	55	0.06447831184056271	0.10018214936247723	TF:M07045_0	TF	Factor: IRF-1; motif: NNRAAANNGAAASN; match class: 0	19945	6129
2.9245571517405997e-5	5983	853	333	0.3903868698710434	0.055657696807621594	TF:M09723_1	TF	Factor: BTEB1; motif: GGGGGCGGGGCNGSGGGNGS; match class: 1	19945	877
3.257468527343282e-5	4764	853	276	0.3235638921453693	0.05793450881612091	TF:M11683_0	TF	Factor: IRF-8; motif: NCGAAACCGAAACYN; match class: 0	19945	6258
3.257468527343282e-5	4764	853	276	0.3235638921453693	0.05793450881612091	TF:M11683	TF	Factor: IRF-8; motif: NCGAAACCGAAACYN	19945	6257
3.5882120123627475e-5	3605	853	220	0.25791324736225085	0.06102635228848821	TF:M01253_0	TF	Factor: CNOT3; motif: GGCCGCGSSS; match class: 0	19945	1302
3.5882120123627475e-5	3605	853	220	0.25791324736225085	0.06102635228848821	TF:M01253	TF	Factor: CNOT3; motif: GGCCGCGSSS	19945	1301
3.807855217541943e-5	2434	853	161	0.18874560375146543	0.06614626129827444	TF:M11665_0	TF	Factor: IRF-2; motif: NGAAASYGAAAS; match class: 0	19945	6147
3.807855217541943e-5	2434	853	161	0.18874560375146543	0.06614626129827444	TF:M11665	TF	Factor: IRF-2; motif: NGAAASYGAAAS	19945	6146
4.192289683148461e-5	6045	853	335	0.39273153575615477	0.055417700578990904	TF:M00932_1	TF	Factor: Sp1; motif: NNGGGGCGGGGNN; match class: 1	19945	11257
4.234568817728881e-5	6928	853	375	0.4396248534583822	0.054128175519630485	TF:M10529_0	TF	Factor: Sp1; motif: RGGGMGGRGSNGGGG; match class: 0	19945	11238
4.234568817728881e-5	6928	853	375	0.4396248534583822	0.054128175519630485	TF:M10529	TF	Factor: Sp1; motif: RGGGMGGRGSNGGGG	19945	11237
4.368086566476607e-5	16223	853	754	0.8839390386869871	0.04647722369475436	TF:M00716_0	TF	Factor: ZF5; motif: GSGCGCGR; match class: 0	19945	13173
4.368086566476607e-5	16223	853	754	0.8839390386869871	0.04647722369475436	TF:M00716	TF	Factor: ZF5; motif: GSGCGCGR	19945	13172
5.3614776665579437e-5	16373	853	759	0.8898007033997656	0.046356806938252	TF:M09636_0	TF	Factor: MAZ; motif: GGGMGGGGSSGGGGGGGGGGGG; match class: 0	19945	7170
5.3614776665579437e-5	16373	853	759	0.8898007033997656	0.046356806938252	TF:M09636	TF	Factor: MAZ; motif: GGGMGGGGSSGGGGGGGGGGGG	19945	7169
5.65819016470992e-5	13706	853	659	0.772567409144197	0.04808113235079527	TF:M07039_1	TF	Factor: ETF; motif: CCCCGCCCCYN; match class: 1	19945	3106
5.9481905129173206e-5	10524	853	530	0.6213364595545134	0.050361079437476246	TF:M00740	TF	Factor: Rb:E2F-1:DP-1; motif: TTTSGCGC	19945	2036
5.9481905129173206e-5	10524	853	530	0.6213364595545134	0.050361079437476246	TF:M00740_0	TF	Factor: Rb:E2F-1:DP-1; motif: TTTSGCGC; match class: 0	19945	2037
6.15927698401022e-5	278	853	35	0.041031652989449004	0.12589928057553956	TF:M09957	TF	Factor: IRF-2; motif: NAAANNGAAAGTGAAASTRN	19945	6140
6.15927698401022e-5	278	853	35	0.041031652989449004	0.12589928057553956	TF:M09957_0	TF	Factor: IRF-2; motif: NAAANNGAAAGTGAAASTRN; match class: 0	19945	6141
6.215481577971001e-5	6131	853	338	0.3962485345838218	0.055129668895775565	TF:M03896	TF	Factor: EGR1; motif: NACGCCCACGCANW	19945	2291
6.215481577971001e-5	6131	853	338	0.3962485345838218	0.055129668895775565	TF:M03896_0	TF	Factor: EGR1; motif: NACGCCCACGCANW; match class: 0	19945	2292
6.756559418576901e-5	3550	853	216	0.2532239155920281	0.06084507042253521	TF:M07354_1	TF	Factor: Egr-1; motif: GCGGGGGCGG; match class: 1	19945	2326
7.014340272710536e-5	628	853	59	0.06916764361078546	0.09394904458598727	TF:M04018	TF	Factor: IRF7; motif: NCGAAARYGAAANT	19945	6230
7.014340272710536e-5	628	853	59	0.06916764361078546	0.09394904458598727	TF:M04018_0	TF	Factor: IRF7; motif: NCGAAARYGAAANT; match class: 0	19945	6231
7.04822372736518e-5	5919	853	328	0.38452520515826494	0.055414766007771586	TF:M00196_1	TF	Factor: Sp1; motif: NGGGGGCGGGGYN; match class: 1	19945	11260
7.600220604682345e-5	10922	853	546	0.6400937866354045	0.049990844167734846	TF:M07084_0	TF	Factor: E2F-4; motif: NGGCGGGAARN; match class: 0	19945	2160
7.600220604682345e-5	10922	853	546	0.6400937866354045	0.049990844167734846	TF:M07084	TF	Factor: E2F-4; motif: NGGCGGGAARN	19945	2159
7.652347244558813e-5	13544	853	652	0.7643610785463072	0.04813939751919669	TF:M11530_1	TF	Factor: E2F-2; motif: NWTTTGGCGCCAWWNN; match class: 1	19945	2107
8.182812991926723e-5	15404	853	723	0.8475967174677609	0.04693586081537263	TF:M08525_1	TF	Factor: E2F-1:HES-7; motif: GGCRCGTGSYNNWNGGCGCSM; match class: 1	19945	2053
9.181765674170837e-5	8007	853	421	0.4935521688159437	0.052578993380791805	TF:M07380_1	TF	Factor: E2F-4; motif: NTTTCSCGCC; match class: 1	19945	2170
9.457620328495125e-5	10194	853	515	0.6037514654161782	0.05051991367471061	TF:M02052	TF	Factor: EHF; motif: CSCGGAARTN	19945	2390
9.457620328495125e-5	10194	853	515	0.6037514654161782	0.05051991367471061	TF:M02052_0	TF	Factor: EHF; motif: CSCGGAARTN; match class: 0	19945	2391
9.588161603501476e-5	7196	853	385	0.451348182883939	0.053501945525291826	TF:M03971_1	TF	Factor: ELK1; motif: NACTTCCGSCGGAAGYN; match class: 1	19945	2632
1.0277481596799956e-4	5160	853	292	0.34232121922626024	0.056589147286821705	TF:M01660_1	TF	Factor: GABP-alpha; motif: CTTCCK; match class: 1	19945	4132
1.0846514369492189e-4	14701	853	696	0.8159437280187574	0.047343718114413985	TF:M11530	TF	Factor: E2F-2; motif: NWTTTGGCGCCAWWNN	19945	2105
1.0846514369492189e-4	14701	853	696	0.8159437280187574	0.047343718114413985	TF:M11530_0	TF	Factor: E2F-2; motif: NWTTTGGCGCCAWWNN; match class: 0	19945	2106
1.0955233801192319e-4	2865	853	181	0.21219226260257915	0.06317626527050611	TF:M10108_1	TF	Factor: WT1; motif: RGGNGGGGGAGGRGGNGGRG; match class: 1	19945	12856
1.1970165659095938e-4	3229	853	199	0.23329425556858147	0.06162898730257046	TF:M08878_1	TF	Factor: EGR; motif: CGCCCCCGCNN; match class: 1	19945	2386
1.2310916715302448e-4	44	853	13	0.015240328253223915	0.29545454545454547	TF:M04020_1	TF	Factor: IRF8; motif: NCGAAACCGAAACT; match class: 1	19945	6250
1.3283762185842848e-4	37	853	12	0.01406799531066823	0.32432432432432434	TF:M11670_1	TF	Factor: IRF-5; motif: NYGAAACCGAAACY; match class: 1	19945	6211
1.456741318971739e-4	11347	853	562	0.6588511137162955	0.04952850973825681	TF:M08377	TF	Factor: meis1:Elf-1; motif: NTGCCGGAAGTN	19945	7301
1.456741318971739e-4	11347	853	562	0.6588511137162955	0.04952850973825681	TF:M08377_0	TF	Factor: meis1:Elf-1; motif: NTGCCGGAAGTN; match class: 0	19945	7302
1.488558281620452e-4	8286	853	432	0.5064478311840562	0.05213613323678494	TF:M11434_0	TF	Factor: Elk-1; motif: NRSCGGAAGNN; match class: 0	19945	2643
1.488558281620452e-4	8286	853	432	0.5064478311840562	0.05213613323678494	TF:M11434	TF	Factor: Elk-1; motif: NRSCGGAAGNN	19945	2642
1.5911672410838816e-4	2642	853	169	0.1981242672919109	0.0639666919000757	TF:M10111	TF	Factor: ZF5; motif: NGAGCGCGC	19945	13175
1.5911672410838816e-4	2642	853	169	0.1981242672919109	0.0639666919000757	TF:M10111_0	TF	Factor: ZF5; motif: NGAGCGCGC; match class: 0	19945	13176
1.650001816705241e-4	10656	853	533	0.6248534583821805	0.05001876876876877	TF:M00189_0	TF	Factor: AP-2; motif: MKCCCSCNGGCG; match class: 0	19945	228
1.650001816705241e-4	10656	853	533	0.6248534583821805	0.05001876876876877	TF:M00189	TF	Factor: AP-2; motif: MKCCCSCNGGCG	19945	227
1.6871957501746665e-4	15121	853	711	0.8335287221570926	0.047020699689173995	TF:M08526_1	TF	Factor: E2F-3:HES-7; motif: NNNSGCGCSNNNNNCRCGYGNN; match class: 1	19945	2125
1.9116186007023592e-4	11218	853	556	0.6518171160609613	0.04956320199679087	TF:M01660_0	TF	Factor: GABP-alpha; motif: CTTCCK; match class: 0	19945	4131
1.9116186007023592e-4	11218	853	556	0.6518171160609613	0.04956320199679087	TF:M01660	TF	Factor: GABP-alpha; motif: CTTCCK	19945	4130
1.9628395279342532e-4	3988	853	235	0.27549824150058616	0.05892678034102307	TF:M03893_1	TF	Factor: WT1; motif: GNGGGGGCGGGG; match class: 1	19945	12868
1.9831828303652538e-4	120	853	21	0.0246189917936694	0.175	TF:M11685_1	TF	Factor: IRF-8; motif: NCGAAACYGAAACYN; match class: 1	19945	6265
2.1665606344627202e-4	2052	853	138	0.16178194607268465	0.06725146198830409	TF:M04015	TF	Factor: IRF-4; motif: NCGAAACCGAAACYA	19945	6173
2.1665606344627202e-4	2052	853	138	0.16178194607268465	0.06725146198830409	TF:M04015_0	TF	Factor: IRF-4; motif: NCGAAACCGAAACYA; match class: 0	19945	6174
2.2994479231356712e-4	1295	853	97	0.11371629542790153	0.0749034749034749	TF:M08887_0	TF	Factor: IRF; motif: NNGAAANTGAAANN; match class: 0	19945	6279
2.2994479231356712e-4	1295	853	97	0.11371629542790153	0.0749034749034749	TF:M08887	TF	Factor: IRF; motif: NNGAAANTGAAANN	19945	6278
2.3175350936560936e-4	143	853	23	0.026963657678780773	0.16083916083916083	TF:M11664_1	TF	Factor: IRF-2; motif: NGAAASYGAAAS; match class: 1	19945	6145
2.4125974973545716e-4	8429	853	437	0.5123094958968347	0.051844821449756794	TF:M10026_0	TF	Factor: PATZ; motif: GGGGNGGGGGMKGGRRNGGNRN; match class: 0	19945	9051
2.4125974973545716e-4	8429	853	437	0.5123094958968347	0.051844821449756794	TF:M10026	TF	Factor: PATZ; motif: GGGGNGGGGGMKGGRRNGGNRN	19945	9050
2.4197921886148823e-4	13432	853	645	0.7561547479484173	0.0480196545562835	TF:M04515_0	TF	Factor: E2F-1; motif: WWTGGCGCCAAA; match class: 0	19945	2055
2.4197921886148823e-4	13432	853	645	0.7561547479484173	0.0480196545562835	TF:M04515	TF	Factor: E2F-1; motif: WWTGGCGCCAAA	19945	2054
2.536474552749591e-4	8616	853	445	0.5216881594372802	0.05164809656453111	TF:M05332_0	TF	Factor: Sp2; motif: WGGGCGG; match class: 0	19945	11271
2.536474552749591e-4	8616	853	445	0.5216881594372802	0.05164809656453111	TF:M05332	TF	Factor: Sp2; motif: WGGGCGG	19945	11270
2.536474552749591e-4	8616	853	445	0.5216881594372802	0.05164809656453111	TF:M05361	TF	Factor: Sp6; motif: WGGGCGG	19945	11333
2.536474552749591e-4	8616	853	445	0.5216881594372802	0.05164809656453111	TF:M05361_0	TF	Factor: Sp6; motif: WGGGCGG; match class: 0	19945	11334
2.536474552749591e-4	8616	853	445	0.5216881594372802	0.05164809656453111	TF:M05444_0	TF	Factor: CPBP; motif: NGGGCGG; match class: 0	19945	1347
2.536474552749591e-4	8616	853	445	0.5216881594372802	0.05164809656453111	TF:M05444	TF	Factor: CPBP; motif: NGGGCGG	19945	1346
2.5885515695694847e-4	14280	853	678	0.794841735052755	0.04747899159663865	TF:M00986_0	TF	Factor: Churchill; motif: CGGGNN; match class: 0	19945	1191
2.5885515695694847e-4	14280	853	678	0.794841735052755	0.04747899159663865	TF:M00986	TF	Factor: Churchill; motif: CGGGNN	19945	1190
2.8053140381549736e-4	12242	853	597	0.6998827667057445	0.0487665414148015	TF:M04515_1	TF	Factor: E2F-1; motif: WWTGGCGCCAAA; match class: 1	19945	2056
3.0110465498547586e-4	6791	853	364	0.42672919109026963	0.05360035340892357	TF:M02065_1	TF	Factor: ER81; motif: RCCGGAARYN; match class: 1	19945	2791
3.1520445388569734e-4	10935	853	543	0.6365767878077374	0.049657064471879286	TF:M02070	TF	Factor: TEL1; motif: CNCGGAANNN	19945	12248
3.1520445388569734e-4	10935	853	543	0.6365767878077374	0.049657064471879286	TF:M02070_0	TF	Factor: TEL1; motif: CNCGGAANNN; match class: 0	19945	12249
3.49349047988934e-4	284	853	34	0.03985932004689332	0.11971830985915492	TF:M04014_0	TF	Factor: IRF3; motif: NNRRAANGGAAACCGAAACYR; match class: 0	19945	6153
3.49349047988934e-4	284	853	34	0.03985932004689332	0.11971830985915492	TF:M04014	TF	Factor: IRF3; motif: NNRRAANGGAAACCGAAACYR	19945	6152
3.540233148936627e-4	5180	853	290	0.3399765533411489	0.055984555984555984	TF:M00933_1	TF	Factor: Sp1; motif: CCCCGCCCCN; match class: 1	19945	11248
3.750061439015125e-4	7431	853	392	0.45955451348182885	0.05275198492800431	TF:M01858_0	TF	Factor: AP-2beta; motif: GCNNNGGSCNGVGGGN; match class: 0	19945	201
3.750061439015125e-4	7431	853	392	0.45955451348182885	0.05275198492800431	TF:M01858	TF	Factor: AP-2beta; motif: GCNNNGGSCNGVGGGN	19945	200
3.752732802804151e-4	11380	853	561	0.6576787807737398	0.04929701230228471	TF:M03971	TF	Factor: ELK1; motif: NACTTCCGSCGGAAGYN	19945	2630
3.752732802804151e-4	11380	853	561	0.6576787807737398	0.04929701230228471	TF:M03971_0	TF	Factor: ELK1; motif: NACTTCCGSCGGAAGYN; match class: 0	19945	2631
3.81204314260834e-4	10492	853	524	0.6143024618991794	0.04994281357224552	TF:M00736	TF	Factor: E2F-1:DP-1; motif: TTTCSCGC	19945	2039
3.81204314260834e-4	10492	853	524	0.6143024618991794	0.04994281357224552	TF:M00736_0	TF	Factor: E2F-1:DP-1; motif: TTTCSCGC; match class: 0	19945	2040
3.945674286519382e-4	13108	853	631	0.7397420867526378	0.04813854134879463	TF:M07380_0	TF	Factor: E2F-4; motif: NTTTCSCGCC; match class: 0	19945	2169
3.945674286519382e-4	13108	853	631	0.7397420867526378	0.04813854134879463	TF:M07380	TF	Factor: E2F-4; motif: NTTTCSCGCC	19945	2168
4.0917656594565083e-4	9131	853	466	0.5463071512309496	0.05103493593253751	TF:M03876_1	TF	Factor: Kaiso; motif: GCMGGGRGCRGS; match class: 1	19945	6502
4.1550639183370123e-4	4931	853	278	0.32590855803048063	0.05637801662948692	TF:M04744_1	TF	Factor: ATF-3; motif: GGCGCSSNSNGRTSACGTSA; match class: 1	19945	430
4.7534026127327004e-4	12869	853	621	0.7280187573270809	0.04825549770766959	TF:M04823_0	TF	Factor: E2F-4; motif: NNTTCCCGCCNN; match class: 0	19945	2157
4.7534026127327004e-4	12869	853	621	0.7280187573270809	0.04825549770766959	TF:M04823	TF	Factor: E2F-4; motif: NNTTCCCGCCNN	19945	2156
5.366850873884044e-4	7928	853	413	0.48417350527549824	0.05209384460141271	TF:M01303	TF	Factor: SP1; motif: GGGGYGGGGNS	19945	11216
5.366850873884044e-4	7928	853	413	0.48417350527549824	0.05209384460141271	TF:M01303_0	TF	Factor: SP1; motif: GGGGYGGGGNS; match class: 0	19945	11217
5.546583354934575e-4	7839	853	409	0.4794841735052755	0.05217502232427606	TF:M01165_0	TF	Factor: Elk-1; motif: RACCGGAAGTR; match class: 0	19945	2622
5.546583354934575e-4	7839	853	409	0.4794841735052755	0.05217502232427606	TF:M01165	TF	Factor: Elk-1; motif: RACCGGAAGTR	19945	2621
6.117250733391039e-4	6211	853	336	0.3939038686987104	0.054097568829496054	TF:M07208_0	TF	Factor: EGR1; motif: NCNCCGCCCCCGCN; match class: 0	19945	2307
6.117250733391039e-4	6211	853	336	0.3939038686987104	0.054097568829496054	TF:M07208	TF	Factor: EGR1; motif: NCNCCGCCCCCGCN	19945	2306
6.259601869500637e-4	4168	853	241	0.2825322391559203	0.05782149712092131	TF:M07277_1	TF	Factor: BTEB2; motif: RGGGNGKGGN; match class: 1	19945	895
6.285878798737501e-4	3137	853	191	0.223915592028136	0.06088619700350654	TF:M00453_0	TF	Factor: IRF-7; motif: TNSGAAWNCGAAANTNNN; match class: 0	19945	6228
6.285878798737501e-4	3137	853	191	0.223915592028136	0.06088619700350654	TF:M00453	TF	Factor: IRF-7; motif: TNSGAAWNCGAAANTNNN	19945	6227
6.409065116466425e-4	11027	853	545	0.6389214536928488	0.049424140745443004	TF:M02064_0	TF	Factor: c-ets-2; motif: ACCGGAWRTN; match class: 0	19945	1173
6.409065116466425e-4	11027	853	545	0.6389214536928488	0.049424140745443004	TF:M02064	TF	Factor: c-ets-2; motif: ACCGGAWRTN	19945	1172
6.490247222502322e-4	3444	853	206	0.24150058616647127	0.05981416957026713	TF:M11686	TF	Factor: IRF-4; motif: NYGAAASYGAAACYN	19945	6188
6.490247222502322e-4	3444	853	206	0.24150058616647127	0.05981416957026713	TF:M11686_0	TF	Factor: IRF-4; motif: NYGAAASYGAAACYN; match class: 0	19945	6189
6.617705896768218e-4	8651	853	444	0.5205158264947245	0.05132354641081956	TF:M05439	TF	Factor: RREB-1; motif: GGGWCSA	19945	10520
6.617705896768218e-4	8651	853	444	0.5205158264947245	0.05132354641081956	TF:M05439_0	TF	Factor: RREB-1; motif: GGGWCSA; match class: 0	19945	10521
7.12370137464499e-4	11154	853	550	0.6447831184056272	0.04930966469428008	TF:M00425_0	TF	Factor: E2F; motif: TTTCGCGC; match class: 0	19945	2217
7.12370137464499e-4	11154	853	550	0.6447831184056272	0.04930966469428008	TF:M00425	TF	Factor: E2F; motif: TTTCGCGC	19945	2216
7.722634498617689e-4	2664	853	167	0.19577960140679954	0.06268768768768769	TF:M01873_1	TF	Factor: Egr-1; motif: GCGGGGGCGG; match class: 1	19945	2329
8.241149722231189e-4	9151	853	465	0.5451348182883939	0.05081411867555458	TF:M08911	TF	Factor: CTCF; motif: NCCRSTAGGGGGCGC	19945	1628
8.241149722231189e-4	9151	853	465	0.5451348182883939	0.05081411867555458	TF:M08911_0	TF	Factor: CTCF; motif: NCCRSTAGGGGGCGC; match class: 0	19945	1629
8.474666705865776e-4	9902	853	497	0.5826494724501758	0.05019188042819633	TF:M00738	TF	Factor: E2F-4:DP-1; motif: TTTSGCGC	19945	2144
8.474666705865776e-4	9902	853	497	0.5826494724501758	0.05019188042819633	TF:M00738_0	TF	Factor: E2F-4:DP-1; motif: TTTSGCGC; match class: 0	19945	2145
8.952612082404301e-4	11024	853	544	0.6377491207502931	0.04934687953555878	TF:M04950	TF	Factor: Egr-1; motif: NGCGTGCGY	19945	2303
8.952612082404301e-4	11024	853	544	0.6377491207502931	0.04934687953555878	TF:M04950_0	TF	Factor: Egr-1; motif: NGCGTGCGY; match class: 0	19945	2304
9.926982985217852e-4	8861	853	452	0.52989449003517	0.051010044013091074	TF:M00737	TF	Factor: E2F-1:DP-2; motif: TTTSSCGC	19945	2042
9.926982985217852e-4	8861	853	452	0.52989449003517	0.051010044013091074	TF:M00737_0	TF	Factor: E2F-1:DP-2; motif: TTTSSCGC; match class: 0	19945	2043
0.0010039653920152101	2955	853	181	0.21219226260257915	0.06125211505922166	TF:M00737_1	TF	Factor: E2F-1:DP-2; motif: TTTSSCGC; match class: 1	19945	2044
0.0010274088440694997	12966	853	623	0.7303634232121923	0.04804874286595712	TF:M12160_0	TF	Factor: KLF15; motif: RCCMCRCCCMCN; match class: 0	19945	6540
0.0010274088440694997	12966	853	623	0.7303634232121923	0.04804874286595712	TF:M12160	TF	Factor: KLF15; motif: RCCMCRCCCMCN	19945	6539
0.0010678920464046433	10011	853	501	0.5873388042203986	0.05004495055439017	TF:M09896_0	TF	Factor: E2F-7; motif: GRGGCGGGAANNN; match class: 0	19945	2187
0.0010678920464046433	10011	853	501	0.5873388042203986	0.05004495055439017	TF:M09896	TF	Factor: E2F-7; motif: GRGGCGGGAANNN	19945	2186
0.0011428358361703877	6335	853	340	0.39859320046893315	0.05367008681925809	TF:M11452_0	TF	Factor: Elf-1; motif: NANGCGGAAGTR; match class: 0	19945	2454
0.0011428358361703877	6335	853	340	0.39859320046893315	0.05367008681925809	TF:M11452	TF	Factor: Elf-1; motif: NANGCGGAAGTR	19945	2453
0.0011434422950906751	14469	853	682	0.7995310668229777	0.04713525468242449	TF:M11417_0	TF	Factor: c-Ets-2; motif: NACCGGAAGYRCTTCCGGTN; match class: 0	19945	3129
0.0011434422950906751	14469	853	682	0.7995310668229777	0.04713525468242449	TF:M11417	TF	Factor: c-Ets-2; motif: NACCGGAAGYRCTTCCGGTN	19945	3128
0.0011632769089029962	13652	853	650	0.7620164126611958	0.04761207149135658	TF:M09892_0	TF	Factor: E2F-1; motif: NNNNGGCGGGAARN; match class: 0	19945	2064
0.0011632769089029962	13652	853	650	0.7620164126611958	0.04761207149135658	TF:M09892	TF	Factor: E2F-1; motif: NNNNGGCGGGAARN	19945	2063
0.0013798802702332093	4081	853	235	0.27549824150058616	0.05758392550845381	TF:M02052_1	TF	Factor: EHF; motif: CSCGGAARTN; match class: 1	19945	2392
0.001409482931822456	4589	853	259	0.30363423212192264	0.05643931139681848	TF:M01857_1	TF	Factor: AP-2alpha; motif: NGCCYSNNGSN; match class: 1	19945	199
0.001422657281380951	2196	853	142	0.16647127784290738	0.06466302367941712	TF:M07141	TF	Factor: FPM315; motif: GGAGGAGGRRGRGGRGGRRGR	19945	13967
0.001422657281380951	2196	853	142	0.16647127784290738	0.06466302367941712	TF:M07141_0	TF	Factor: FPM315; motif: GGAGGAGGRRGRGGRGGRRGR; match class: 0	19945	13968
0.0015148204310058485	16399	853	754	0.8839390386869871	0.045978413317885235	TF:M11529	TF	Factor: E2F-2; motif: GCGCGCGCNCS	19945	2102
0.0015148204310058485	16399	853	754	0.8839390386869871	0.045978413317885235	TF:M11529_0	TF	Factor: E2F-2; motif: GCGCGCGCNCS; match class: 0	19945	2103
0.0017308570372465853	2145	853	139	0.16295427901524032	0.0648018648018648	TF:M09868_1	TF	Factor: ATF-3; motif: GGTSACGTGAN; match class: 1	19945	433
0.0018641773965861503	6231	853	334	0.39155920281359907	0.053602952977050235	TF:M08875	TF	Factor: E2F; motif: NNTTTCGCGCN	19945	2231
0.0018641773965861503	6231	853	334	0.39155920281359907	0.053602952977050235	TF:M08875_0	TF	Factor: E2F; motif: NNTTTCGCGCN; match class: 0	19945	2232
0.001864652928498869	10999	853	541	0.634232121922626	0.04918628966269661	TF:M01654_0	TF	Factor: DRI1; motif: AATTAA; match class: 0	19945	1983
0.001864652928498869	10999	853	541	0.634232121922626	0.04918628966269661	TF:M03546	TF	Factor: Dlx-5; motif: AATTAN	19945	1844
0.001864652928498869	10999	853	541	0.634232121922626	0.04918628966269661	TF:M01654	TF	Factor: DRI1; motif: AATTAA	19945	1982
0.001864652928498869	10999	853	541	0.634232121922626	0.04918628966269661	TF:M03546_0	TF	Factor: Dlx-5; motif: AATTAN; match class: 0	19945	1845
0.0018967248230939199	2942	853	179	0.20984759671746775	0.06084296397008838	TF:M01219_1	TF	Factor: SP1:SP3; motif: CCSCCCCCYCC; match class: 1	19945	11212
0.0019092280638677854	545	853	50	0.05861664712778429	0.09174311926605505	TF:M04788_0	TF	Factor: IRF-1; motif: STTTCACTTTCNNT; match class: 0	19945	6117
0.0019092280638677854	545	853	50	0.05861664712778429	0.09174311926605505	TF:M04788	TF	Factor: IRF-1; motif: STTTCACTTTCNNT	19945	6116
0.001961727340339743	5860	853	317	0.3716295427901524	0.05409556313993174	TF:M00426_1	TF	Factor: E2F; motif: TTTSGCGS; match class: 1	19945	2224
0.001993253977207216	16331	853	751	0.88042203985932	0.045986161288347316	TF:M09894	TF	Factor: E2F-4; motif: SNGGGCGGGAANN	19945	2162
0.001993253977207216	16331	853	751	0.88042203985932	0.045986161288347316	TF:M09894_0	TF	Factor: E2F-4; motif: SNGGGCGGGAANN; match class: 0	19945	2163
0.002101323109046442	4738	853	265	0.3106682297772567	0.05593077247783875	TF:M11684	TF	Factor: IRF-8; motif: NYGAAACYGAAACTN	19945	6260
0.002101323109046442	4738	853	265	0.3106682297772567	0.05593077247783875	TF:M11684_0	TF	Factor: IRF-8; motif: NYGAAACYGAAACTN; match class: 0	19945	6261
0.002354062226636602	4937	853	274	0.3212192262602579	0.05549929106744987	TF:M11430_1	TF	Factor: PEA3; motif: NACCGGAAGTN; match class: 1	19945	9340
0.002369192091594795	5849	853	316	0.3704572098475967	0.05402632928705762	TF:M11541	TF	Factor: Foxn2; motif: NNGCGTCNNNNNGACGCNN	19945	3881
0.002369192091594795	5849	853	316	0.3704572098475967	0.05402632928705762	TF:M11541_0	TF	Factor: Foxn2; motif: NNGCGTCNNNNNGACGCNN; match class: 0	19945	3882
0.0024187513179890763	4917	853	273	0.32004689331770225	0.05552165954850519	TF:M10026_1	TF	Factor: PATZ; motif: GGGGNGGGGGMKGGRRNGGNRN; match class: 1	19945	9052
0.002510013049501949	7546	853	392	0.45955451348182885	0.05194805194805195	TF:M01241	TF	Factor: BEN; motif: CWGCGAYA	19945	722
0.002510013049501949	7546	853	392	0.45955451348182885	0.05194805194805195	TF:M01241_0	TF	Factor: BEN; motif: CWGCGAYA; match class: 0	19945	723
0.00262725003907252	5549	853	302	0.3540445486518171	0.05442422058028474	TF:M11541_1	TF	Factor: Foxn2; motif: NNGCGTCNNNNNGACGCNN; match class: 1	19945	3883
0.0026564040171145904	10449	853	517	0.6060961313012896	0.04947841898746291	TF:M04748_1	TF	Factor: GABP-alpha; motif: AACCGGAAR; match class: 1	19945	4117
0.0028217124642851187	6079	853	326	0.3821805392731536	0.05362724132258595	TF:M00189_1	TF	Factor: AP-2; motif: MKCCCSCNGGCG; match class: 1	19945	229
0.002824957250153619	16186	853	745	0.8733880422039859	0.046027431113307794	TF:M04748	TF	Factor: GABP-alpha; motif: AACCGGAAR	19945	4115
0.002824957250153619	16186	853	745	0.8733880422039859	0.046027431113307794	TF:M04748_0	TF	Factor: GABP-alpha; motif: AACCGGAAR; match class: 0	19945	4116
0.0028364499968873036	12633	853	607	0.7116060961313013	0.0480487611810338	TF:M11052	TF	Factor: Hey2; motif: NNCACGYGNN	19945	4853
0.0028364499968873036	12633	853	607	0.7116060961313013	0.0480487611810338	TF:M11052_0	TF	Factor: Hey2; motif: NNCACGYGNN; match class: 0	19945	4854
0.002868204592474148	5185	853	285	0.33411488862837047	0.054966248794599805	TF:M08867_1	TF	Factor: AP2; motif: GCCYGSGGSN; match class: 1	19945	226
0.0029200409216746546	10765	853	530	0.6213364595545134	0.04923362749651649	TF:M12158_0	TF	Factor: KLF15; motif: NCCMCGCCCMCN; match class: 0	19945	6534
0.0029200409216746546	10765	853	530	0.6213364595545134	0.04923362749651649	TF:M12158	TF	Factor: KLF15; motif: NCCMCGCCCMCN	19945	6533
0.002928326427360846	4649	853	260	0.3048065650644783	0.05592600559260056	TF:M11427_1	TF	Factor: PEA3; motif: NACCGGAAGTN; match class: 1	19945	9331
0.0029786178024131527	75	853	15	0.017584994138335287	0.2	TF:M08887_1	TF	Factor: IRF; motif: NNGAAANTGAAANN; match class: 1	19945	6280
0.0030993062548534413	10222	853	507	0.5943728018757327	0.04959890432400704	TF:M04744_0	TF	Factor: ATF-3; motif: GGCGCSSNSNGRTSACGTSA; match class: 0	19945	429
0.0030993062548534413	10222	853	507	0.5943728018757327	0.04959890432400704	TF:M04744	TF	Factor: ATF-3; motif: GGCGCSSNSNGRTSACGTSA	19945	428
0.0033897295921008945	6466	853	343	0.40211019929660025	0.0530467058459635	TF:M09868	TF	Factor: ATF-3; motif: GGTSACGTGAN	19945	431
0.0033897295921008945	6466	853	343	0.40211019929660025	0.0530467058459635	TF:M09868_0	TF	Factor: ATF-3; motif: GGTSACGTGAN; match class: 0	19945	432
0.003542374678207336	10089	853	501	0.5873388042203986	0.04965804341361879	TF:M12173_0	TF	Factor: GKLF; motif: NNCCMCRCCCN; match class: 0	19945	6588
0.003542374678207336	10089	853	501	0.5873388042203986	0.04965804341361879	TF:M12173	TF	Factor: GKLF; motif: NNCCMCRCCCN	19945	6587
0.0035628507063810667	3317	853	196	0.22977725674091443	0.05908953873982514	TF:M05444_1	TF	Factor: CPBP; motif: NGGGCGG; match class: 1	19945	1348
0.0035628507063810667	3317	853	196	0.22977725674091443	0.05908953873982514	TF:M05361_1	TF	Factor: Sp6; motif: WGGGCGG; match class: 1	19945	11335
0.0035628507063810667	3317	853	196	0.22977725674091443	0.05908953873982514	TF:M05332_1	TF	Factor: Sp2; motif: WGGGCGG; match class: 1	19945	11272
0.003665864258841161	6984	853	366	0.42907385697538103	0.05240549828178694	TF:M09834_0	TF	Factor: ZNF148; motif: NNNNNNCCNNCCCCTCCCCCACCCN; match class: 0	19945	13566
0.003665864258841161	6984	853	366	0.42907385697538103	0.05240549828178694	TF:M09834	TF	Factor: ZNF148; motif: NNNNNNCCNNCCCCTCCCCCACCCN	19945	13565
0.003705676807055116	10092	853	501	0.5873388042203986	0.049643281807372173	TF:M03975	TF	Factor: ERG; motif: ACCGGAARTN	19945	2894
0.003705676807055116	10092	853	501	0.5873388042203986	0.049643281807372173	TF:M03975_0	TF	Factor: ERG; motif: ACCGGAARTN; match class: 0	19945	2895
0.00384713663044218	97	853	17	0.01992966002344666	0.17525773195876287	TF:M11681_0	TF	Factor: IRF-9; motif: NCGAAACYGAAACYN; match class: 0	19945	6276
0.00384713663044218	97	853	17	0.01992966002344666	0.17525773195876287	TF:M11681	TF	Factor: IRF-9; motif: NCGAAACYGAAACYN	19945	6275
0.003850383885617698	448	853	43	0.05041031652989449	0.09598214285714286	TF:M07216	TF	Factor: IRF1; motif: NNNYASTTTCACTTTCNNTTT	19945	6119
0.003850383885617698	448	853	43	0.05041031652989449	0.09598214285714286	TF:M07216_0	TF	Factor: IRF1; motif: NNNYASTTTCACTTTCNNTTT; match class: 0	19945	6120
0.004126561442761206	825	853	66	0.07737397420867527	0.08	TF:M11683_1	TF	Factor: IRF-8; motif: NCGAAACCGAAACYN; match class: 1	19945	6259
0.004443234678866112	6884	853	361	0.4232121922626026	0.05244044160371877	TF:M12183	TF	Factor: KLF14; motif: NRCCACRCCCMCN	19945	6521
0.004443234678866112	6884	853	361	0.4232121922626026	0.05244044160371877	TF:M12183_0	TF	Factor: KLF14; motif: NRCCACRCCCMCN; match class: 0	19945	6522
0.004453038184739123	4629	853	258	0.30246189917936694	0.05573558003888529	TF:M10071_1	TF	Factor: Sp1; motif: NGGGGGCGGGGCCNGGGGGGGG; match class: 1	19945	11236
0.0046604402071834085	9193	853	462	0.5416178194607268	0.05025562928315022	TF:M01857	TF	Factor: AP-2alpha; motif: NGCCYSNNGSN	19945	197
0.0046604402071834085	9193	853	462	0.5416178194607268	0.05025562928315022	TF:M01857_0	TF	Factor: AP-2alpha; motif: NGCCYSNNGSN; match class: 0	19945	198
0.004706383717238014	10108	853	501	0.5873388042203986	0.049564701226751086	TF:M08867	TF	Factor: AP2; motif: GCCYGSGGSN	19945	224
0.004706383717238014	10108	853	501	0.5873388042203986	0.049564701226751086	TF:M08867_0	TF	Factor: AP2; motif: GCCYGSGGSN; match class: 0	19945	225
0.0052342070468784615	9668	853	482	0.5650644783118406	0.04985519238725693	TF:M00915	TF	Factor: AP-2; motif: SNNNCCNCAGGCN	19945	230
0.0052342070468784615	9668	853	482	0.5650644783118406	0.04985519238725693	TF:M00915_0	TF	Factor: AP-2; motif: SNNNCCNCAGGCN; match class: 0	19945	231
0.005301880419631618	133	853	20	0.023446658851113716	0.15037593984962405	TF:M11680	TF	Factor: IRF-9; motif: NYGAAACYGAAACYN	19945	6272
0.005301880419631618	133	853	20	0.023446658851113716	0.15037593984962405	TF:M11680_0	TF	Factor: IRF-9; motif: NYGAAACYGAAACYN; match class: 0	19945	6273
0.005775783704769641	11122	853	543	0.6365767878077374	0.04882215428879698	TF:M12227_0	TF	Factor: ZIC4; motif: NNCCNCCCRYNGYGN; match class: 0	19945	13383
0.005775783704769641	11122	853	543	0.6365767878077374	0.04882215428879698	TF:M12227	TF	Factor: ZIC4; motif: NNCCNCCCRYNGYGN	19945	13382
0.005777721497235591	11580	853	562	0.6588511137162955	0.04853195164075993	TF:M04710_1	TF	Factor: CHD2; motif: TCTCGCGAG; match class: 1	19945	1195
0.006357005549014739	4670	853	259	0.30363423212192264	0.055460385438972165	TF:M00736_1	TF	Factor: E2F-1:DP-1; motif: TTTCSCGC; match class: 1	19945	2041
0.006690757862629213	9849	853	489	0.5732708089097304	0.049649710630520864	TF:M11381_1	TF	Factor: ESE-1; motif: SATKGCGGATGCN; match class: 1	19945	2509
0.00675688414219241	13737	853	649	0.7608440797186401	0.04724466768581204	TF:M03876_0	TF	Factor: Kaiso; motif: GCMGGGRGCRGS; match class: 0	19945	6501
0.00675688414219241	13737	853	649	0.7608440797186401	0.04724466768581204	TF:M03876	TF	Factor: Kaiso; motif: GCMGGGRGCRGS	19945	6500
0.006792871697060574	3931	853	224	0.26260257913247365	0.05698295599084203	TF:M07226_1	TF	Factor: SP1; motif: NCCCCKCCCCC; match class: 1	19945	11230
0.006826752513575677	7769	853	399	0.46776084407971863	0.05135796112755824	TF:M11433	TF	Factor: Elk-1; motif: NRCCGGAAGTN	19945	2639
0.006826752513575677	7769	853	399	0.46776084407971863	0.05135796112755824	TF:M11433_0	TF	Factor: Elk-1; motif: NRCCGGAAGTN; match class: 0	19945	2640
0.007681271920179989	10854	853	531	0.6225087924970691	0.04892205638474295	TF:M11396_0	TF	Factor: Erg; motif: NACCGGAARTN; match class: 0	19945	2925
0.007681271920179989	10854	853	531	0.6225087924970691	0.04892205638474295	TF:M11396	TF	Factor: Erg; motif: NACCGGAARTN	19945	2924
0.007793957390179053	7846	853	402	0.4712778429073857	0.0512362987509559	TF:M00940	TF	Factor: E2F-1; motif: NTTTCGCGCS	19945	2087
0.007793957390179053	7846	853	402	0.4712778429073857	0.0512362987509559	TF:M00940_0	TF	Factor: E2F-1; motif: NTTTCGCGCS; match class: 0	19945	2088
0.008298727005107125	6566	853	345	0.4044548651817116	0.05254340542187024	TF:M10108	TF	Factor: WT1; motif: RGGNGGGGGAGGRGGNGGRG	19945	12854
0.008298727005107125	6566	853	345	0.4044548651817116	0.05254340542187024	TF:M10108_0	TF	Factor: WT1; motif: RGGNGGGGGAGGRGGNGGRG; match class: 0	19945	12855
0.008910430100179573	5185	853	282	0.3305978898007034	0.05438765670202507	TF:M09761_0	TF	Factor: EGR1; motif: NGNGKGGGYGGNGS; match class: 0	19945	2313
0.008910430100179573	5185	853	282	0.3305978898007034	0.05438765670202507	TF:M09761	TF	Factor: EGR1; motif: NGNGKGGGYGGNGS	19945	2312
0.008993936615435256	4668	853	258	0.30246189917936694	0.055269922879177376	TF:M00025_1	TF	Factor: Elk-1; motif: NNNNCCGGAARTNN; match class: 1	19945	2617
0.01095707672938102	3788	853	216	0.2532239155920281	0.057022175290390706	TF:M02059_1	TF	Factor: ELK-1; motif: ACCGGAAGTN; match class: 1	19945	2626
0.01101254650123515	11988	853	577	0.6764361078546307	0.04813146479813146	TF:M00426	TF	Factor: E2F; motif: TTTSGCGS	19945	2222
0.01101254650123515	11988	853	577	0.6764361078546307	0.04813146479813146	TF:M00426_0	TF	Factor: E2F; motif: TTTSGCGS; match class: 0	19945	2223
0.011183775563498078	5547	853	298	0.3493552168815944	0.0537227330088336	TF:M05327_0	TF	Factor: WT1; motif: NGCGGGGGGGTSMMCYN; match class: 0	19945	12852
0.011183775563498078	5547	853	298	0.3493552168815944	0.0537227330088336	TF:M05327	TF	Factor: WT1; motif: NGCGGGGGGGTSMMCYN	19945	12851
0.011247849117726067	7643	853	392	0.45955451348182885	0.051288760957739106	TF:M02055_0	TF	Factor: ESE-1; motif: NSMGGAARTN; match class: 0	19945	2976
0.011247849117726067	7643	853	392	0.45955451348182885	0.051288760957739106	TF:M02055	TF	Factor: ESE-1; motif: NSMGGAARTN	19945	2975
0.011247849117726067	7643	853	392	0.45955451348182885	0.051288760957739106	TF:M01214_0	TF	Factor: ESE-1; motif: NSMGGAARTN; match class: 0	19945	2982
0.011247849117726067	7643	853	392	0.45955451348182885	0.051288760957739106	TF:M01214	TF	Factor: ESE-1; motif: NSMGGAARTN	19945	2981
0.011252673135547479	12675	853	605	0.7092614302461899	0.04773175542406312	TF:M02065_0	TF	Factor: ER81; motif: RCCGGAARYN; match class: 0	19945	2790
0.011252673135547479	12675	853	605	0.7092614302461899	0.04773175542406312	TF:M02065	TF	Factor: ER81; motif: RCCGGAARYN	19945	2789
0.011703356540550833	8193	853	416	0.4876905041031653	0.050775051873550595	TF:M12160_1	TF	Factor: KLF15; motif: RCCMCRCCCMCN; match class: 1	19945	6541
0.012067156778937344	360	853	36	0.04220398593200469	0.1	TF:M10080_0	TF	Factor: STAT2; motif: RRGRAANNGAAACTGAAAN; match class: 0	19945	11619
0.012067156778937344	360	853	36	0.04220398593200469	0.1	TF:M10080	TF	Factor: STAT2; motif: RRGRAANNGAAACTGAAAN	19945	11618
0.01285713551570156	8821	853	443	0.5193434935521688	0.05022106337149983	TF:M08487_1	TF	Factor: GCMa:Erg; motif: ATGCGGGCGGAARKG; match class: 1	19945	4357
0.014015719932913971	3738	853	213	0.24970691676436108	0.05698234349919743	TF:M01752_1	TF	Factor: ERG; motif: ACCGGAART; match class: 1	19945	2890
0.014072639805681153	4715	853	259	0.30363423212192264	0.054931071049840935	TF:M11422_0	TF	Factor: Erm; motif: NRCMGGAAGTN; match class: 0	19945	2943
0.014072639805681153	4715	853	259	0.30363423212192264	0.054931071049840935	TF:M11422	TF	Factor: Erm; motif: NRCMGGAAGTN	19945	2942
0.01466302644147364	3138	853	184	0.21570926143024619	0.058636073932441045	TF:M01858_1	TF	Factor: AP-2beta; motif: GCNNNGGSCNGVGGGN; match class: 1	19945	202
0.014808476928636342	15639	853	721	0.8452520515826495	0.04610269198797877	TF:M11882_0	TF	Factor: pax-6; motif: NYACGCNYSANYGMNCN; match class: 0	19945	9189
0.014808476928636342	15639	853	721	0.8452520515826495	0.04610269198797877	TF:M11882	TF	Factor: pax-6; motif: NYACGCNYSANYGMNCN	19945	9188
0.014935448248789058	552	853	48	0.05627198124267292	0.08695652173913043	TF:M11682_1	TF	Factor: IRF-8; motif: NYGAAASYGAAACYN; match class: 1	19945	6256
0.015004385146145563	14499	853	677	0.7936694021101993	0.046692875370715224	TF:M08266_0	TF	Factor: ER71:Pax-5; motif: ACCGGAACYACGCWTSANTG; match class: 0	19945	3207
0.015004385146145563	14499	853	677	0.7936694021101993	0.046692875370715224	TF:M08266	TF	Factor: ER71:Pax-5; motif: ACCGGAACYACGCWTSANTG	19945	3206
0.015350479293853084	9578	853	475	0.5568581477139508	0.04959281687199833	TF:M00427_0	TF	Factor: E2F; motif: TTTSGCGS; match class: 0	19945	2235
0.015350479293853084	9578	853	475	0.5568581477139508	0.04959281687199833	TF:M00427	TF	Factor: E2F; motif: TTTSGCGS	19945	2234
0.01652308676871369	3936	853	222	0.26025791324736225	0.056402439024390245	TF:M10112_1	TF	Factor: Miz-1; motif: NNRGGWGGGGGAGGGGMRR; match class: 1	19945	7462
0.01677755437221991	7127	853	368	0.43141852286049237	0.051634628876104954	TF:M00050	TF	Factor: E2F; motif: TTTSGCGC	19945	2207
0.01677755437221991	7127	853	368	0.43141852286049237	0.051634628876104954	TF:M00050_0	TF	Factor: E2F; motif: TTTSGCGC; match class: 0	19945	2208
0.017093479332678824	895	853	68	0.07971864009378664	0.07597765363128492	TF:M07141_1	TF	Factor: FPM315; motif: GGAGGAGGRRGRGGRGGRRGR; match class: 1	19945	13969
0.017488707699360284	249	853	28	0.032825322391559206	0.11244979919678715	TF:M11665_1	TF	Factor: IRF-2; motif: NGAAASYGAAAS; match class: 1	19945	6148
0.018532613072382315	7836	853	399	0.46776084407971863	0.050918836140888206	TF:M09895	TF	Factor: E2F-6; motif: NGGGCGGGARRNN	19945	2180
0.018532613072382315	7836	853	399	0.46776084407971863	0.050918836140888206	TF:M09895_0	TF	Factor: E2F-6; motif: NGGGCGGGARRNN; match class: 0	19945	2181
0.018625568825990854	182	853	23	0.026963657678780773	0.12637362637362637	TF:M11678	TF	Factor: IRF-7; motif: NNGAAAGTGAAANTR	19945	6236
0.018625568825990854	182	853	23	0.026963657678780773	0.12637362637362637	TF:M11678_0	TF	Factor: IRF-7; motif: NNGAAAGTGAAANTR; match class: 0	19945	6237
0.0193459917777054	11833	853	569	0.6670574443141852	0.04808586157356545	TF:M11435	TF	Factor: Elk-1; motif: NNCCGGAAGTN	19945	2645
0.0193459917777054	11833	853	569	0.6670574443141852	0.04808586157356545	TF:M11435_0	TF	Factor: Elk-1; motif: NNCCGGAAGTN; match class: 0	19945	2646
0.019377695929297622	9782	853	483	0.5662368112543963	0.04937640564301779	TF:M08313_1	TF	Factor: GCMa:PEA3; motif: ATRCGGGCGGAAGTR; match class: 1	19945	4363
0.019447164237804355	5581	853	298	0.3493552168815944	0.05339544884429314	TF:M09984_1	TF	Factor: MAZ; motif: GGGGGAGGGGGNGRGRRRGNRG; match class: 1	19945	7174
0.01991360545712014	970	853	72	0.08440797186400938	0.07422680412371134	TF:M07323	TF	Factor: IRF-4; motif: KRAAMNGAAANYN	19945	6194
0.01991360545712014	970	853	72	0.08440797186400938	0.07422680412371134	TF:M07323_0	TF	Factor: IRF-4; motif: KRAAMNGAAANYN; match class: 0	19945	6195
0.020454250737573575	5628	853	300	0.3516998827667057	0.053304904051172705	TF:M08457_1	TF	Factor: ER71:SREBP-2; motif: NTSACGTGACGGAARY; match class: 1	19945	3223
0.021467939427824094	121	853	18	0.021101992966002344	0.1487603305785124	TF:M11672	TF	Factor: IRF-5; motif: NCGAAACCGAAACY	19945	6215
0.021467939427824094	121	853	18	0.021101992966002344	0.1487603305785124	TF:M11672_0	TF	Factor: IRF-5; motif: NCGAAACCGAAACY; match class: 0	19945	6216
0.022441317449329916	6274	853	329	0.38569753810082064	0.05243863563914568	TF:M11022_1	TF	Factor: IRX2a; motif: ACRYGNNNNACRYGT; match class: 1	19945	6304
0.022948276071064116	3492	853	200	0.23446658851113716	0.0572737686139748	TF:M02068_0	TF	Factor: etv3; motif: ACCGGAAGYN; match class: 0	19945	3243
0.022948276071064116	3492	853	200	0.23446658851113716	0.0572737686139748	TF:M02068	TF	Factor: etv3; motif: ACCGGAAGYN	19945	3242
0.023418301749262526	712	853	57	0.0668229777256741	0.0800561797752809	TF:M09632_1	TF	Factor: Kaiso; motif: GNTCTCGCGAGRNNNNGGN; match class: 1	19945	13048
0.02439834948058307	14175	853	663	0.7772567409144197	0.04677248677248677	TF:M11417_1	TF	Factor: c-Ets-2; motif: NACCGGAAGYRCTTCCGGTN; match class: 1	19945	3130
0.024678784499360906	9378	853	465	0.5451348182883939	0.04958413307741523	TF:M10426_0	TF	Factor: ctcf; motif: CCRSCAGGGGGCGCN; match class: 0	19945	1644
0.024678784499360906	9378	853	465	0.5451348182883939	0.04958413307741523	TF:M10426	TF	Factor: ctcf; motif: CCRSCAGGGGGCGCN	19945	1643
0.025685252069943317	14713	853	684	0.8018757327080891	0.0464894990824441	TF:M07206	TF	Factor: E2F-1; motif: NGGGCGGGARV	19945	2060
0.025685252069943317	14713	853	684	0.8018757327080891	0.0464894990824441	TF:M07206_0	TF	Factor: E2F-1; motif: NGGGCGGGARV; match class: 0	19945	2061
0.025734033019796543	4151	853	231	0.2708089097303634	0.05564924114671164	TF:M11382_1	TF	Factor: ESE-1; motif: NWTRCGGAWGCN; match class: 1	19945	2512
0.027709503977105927	14032	853	657	0.7702227432590856	0.04682155074116306	TF:M08487	TF	Factor: GCMa:Erg; motif: ATGCGGGCGGAARKG	19945	4355
0.027709503977105927	14032	853	657	0.7702227432590856	0.04682155074116306	TF:M08487_0	TF	Factor: GCMa:Erg; motif: ATGCGGGCGGAARKG; match class: 0	19945	4356
0.02788746969976159	2396	853	146	0.17116060961313012	0.06093489148580968	TF:M09608_1	TF	Factor: Erg; motif: NNACCGGAARTSN; match class: 1	19945	2902
0.03111712584911044	3508	853	200	0.23446658851113716	0.05701254275940707	TF:M10435_1	TF	Factor: Sp2; motif: GGGGCGGGG; match class: 1	19945	11284
0.03111712584911044	3508	853	200	0.23446658851113716	0.05701254275940707	TF:M07063_1	TF	Factor: Sp1; motif: GGGGCGGGGC; match class: 1	19945	11254
0.03127325132824125	4762	853	259	0.30363423212192264	0.05438891222175556	TF:M09607	TF	Factor: SAP-1; motif: ACCGGAAGTNN	19945	2681
0.03127325132824125	4762	853	259	0.30363423212192264	0.05438891222175556	TF:M09607_0	TF	Factor: SAP-1; motif: ACCGGAAGTNN; match class: 0	19945	2682
0.03188561915604905	13740	853	645	0.7561547479484173	0.04694323144104803	TF:M09918_0	TF	Factor: Pet-1; motif: GCNGGAAGYG; match class: 0	19945	9369
0.03188561915604905	13740	853	645	0.7561547479484173	0.04694323144104803	TF:M09918	TF	Factor: Pet-1; motif: GCNGGAAGYG	19945	9368
0.033138894292396456	3637	853	206	0.24150058616647127	0.0566400879846027	TF:M00641	TF	Factor: HSF; motif: TTCCMGARGYTTC	19945	6038
0.033138894292396456	3637	853	206	0.24150058616647127	0.0566400879846027	TF:M00641_0	TF	Factor: HSF; motif: TTCCMGARGYTTC; match class: 0	19945	6039
0.0342033958469703	1715	853	111	0.13012895662368112	0.06472303206997085	TF:M09606_1	TF	Factor: nerf; motif: NRRNSCGGAAGNRNNNN; match class: 1	19945	2473
0.034598641132820115	5093	853	274	0.3212192262602579	0.053799332417043	TF:M08295_1	TF	Factor: FOXO1A:Elf-1; motif: NAGAAAACCGAANM; match class: 1	19945	3892
0.03496539528440693	8384	853	421	0.4935521688159437	0.05021469465648855	TF:M08759_0	TF	Factor: c-Ets-2; motif: NCCGGAAGTG; match class: 0	19945	3123
0.03496539528440693	8384	853	421	0.4935521688159437	0.05021469465648855	TF:M08759	TF	Factor: c-Ets-2; motif: NCCGGAAGTG	19945	3122
0.036167881883346915	3516	853	200	0.23446658851113716	0.05688282138794084	TF:M00982_1	TF	Factor: KROX; motif: CCCGCCCCCRCCCC; match class: 1	19945	6625
0.03648607008756521	11492	853	553	0.6483001172332943	0.0481204316045945	TF:M11882_1	TF	Factor: pax-6; motif: NYACGCNYSANYGMNCN; match class: 1	19945	9190
0.04060507176519477	7663	853	389	0.45603751465416176	0.05076340858671539	TF:M11448	TF	Factor: Elf-1; motif: NANGCGGAAGTN	19945	2441
0.04060507176519477	7663	853	389	0.45603751465416176	0.05076340858671539	TF:M11448_0	TF	Factor: Elf-1; motif: NANGCGGAAGTN; match class: 0	19945	2442
0.042351331141244966	10121	853	495	0.5803048065650644	0.04890821065112143	TF:M00008	TF	Factor: Sp1; motif: GGGGCGGGGT	19945	11213
0.042351331141244966	10121	853	495	0.5803048065650644	0.04890821065112143	TF:M00008_0	TF	Factor: Sp1; motif: GGGGCGGGGT; match class: 0	19945	11214
0.043573645592392816	4545	853	248	0.29073856975381007	0.05456545654565457	TF:M09896_1	TF	Factor: E2F-7; motif: GRGGCGGGAANNN; match class: 1	19945	2188
0.044607163282617913	7081	853	363	0.42555685814771393	0.05126394577037142	TF:M10098_0	TF	Factor: DP-1; motif: NRNNGGCGGGAANN; match class: 0	19945	12414
0.044607163282617913	7081	853	363	0.42555685814771393	0.05126394577037142	TF:M10098	TF	Factor: DP-1; motif: NRNNGGCGGGAANN	19945	12413
0.047284174351208075	26	853	8	0.009378663540445486	0.3076923076923077	TF:M11679_1	TF	Factor: IRF-7; motif: NCGAAANCGAAANYN; match class: 1	19945	6241
4.863104703833078e-10	37	384	17	0.044270833333333336	0.4594594594594595	WP:WP619	WP	Type II interferon signaling (IFNG)	6646	45
1.5945883394905007e-7	428	384	57	0.1484375	0.13317757009345793	WP:WP3888	WP	VEGFA-VEGFR2 Signaling	6646	437
2.1120438469919593e-6	23	384	11	0.028645833333333332	0.4782608695652174	WP:WP4197	WP	The human immune response to tuberculosis	6646	459
1.2113454602861234e-4	128	384	23	0.059895833333333336	0.1796875	WP:WP4217	WP	Ebola Virus Pathway on Host	6646	399
1.4453164292693504e-4	76	384	17	0.044270833333333336	0.2236842105263158	WP:WP2034	WP	Leptin signaling pathway	6646	179
1.80706645318048e-4	27	384	10	0.026041666666666668	0.37037037037037035	WP:WP3613	WP	Photodynamic therapy-induced unfolded protein response	6646	320
5.429261505098756e-4	303	384	38	0.09895833333333333	0.1254125412541254	WP:WP3932	WP	Focal Adhesion-PI3K-Akt-mTOR-signaling pathway	6646	426
6.409785536083665e-4	44	384	12	0.03125	0.2727272727272727	WP:WP2332	WP	Interleukin-11 Signaling Pathway	6646	423
7.400178006145e-4	162	384	25	0.06510416666666667	0.15432098765432098	WP:WP437	WP	EGF/EGFR Signaling Pathway	6646	14
7.688699500037582e-4	132	384	22	0.057291666666666664	0.16666666666666666	WP:WP366	WP	TGF-beta Signaling Pathway	6646	116
9.282604674372026e-4	114	384	20	0.052083333333333336	0.17543859649122806	WP:WP4659	WP	Gastrin Signaling Pathway	6646	566
0.001034983645298068	197	384	28	0.07291666666666667	0.14213197969543148	WP:WP306	WP	Focal Adhesion	6646	84
0.0031388671245789566	43	384	11	0.028645833333333332	0.2558139534883721	WP:WP364	WP	IL-6 signaling pathway	6646	358
0.003950910996436844	60	384	13	0.033854166666666664	0.21666666666666667	WP:WP3865	WP	Novel intracellular components of RIG-I-like receptor (RLR) pathway	6646	279
0.004957168254800264	88	384	16	0.041666666666666664	0.18181818181818182	WP:WP4263	WP	Pancreatic adenocarcinoma pathway	6646	440
0.006155269791666198	54	384	12	0.03125	0.2222222222222222	WP:WP560	WP	TGF-beta Receptor Signaling	6646	31
0.007379622693080794	5	384	4	0.010416666666666666	0.8	WP:WP2868	WP	TCA Cycle Nutrient Utilization and Invasiveness of Ovarian Cancer	6646	323
0.009489996526368675	48	384	11	0.028645833333333332	0.22916666666666666	WP:WP410	WP	Exercise-induced Circadian Regulation	6646	128
0.013150597406513554	76	384	14	0.036458333333333336	0.18421052631578946	WP:WP2037	WP	Prolactin Signaling Pathway	6646	300
0.01719913141249857	340	384	37	0.09635416666666667	0.10882352941176471	WP:WP4172	WP	PI3K-Akt Signaling Pathway	6646	445
0.01762185418527892	78	384	14	0.036458333333333336	0.1794871794871795	WP:WP4538	WP	Regulatory circuits of the STAT3 signaling pathway	6646	534
0.018695869777325735	88	384	15	0.0390625	0.17045454545454544	WP:WP138	WP	Androgen receptor signaling pathway	6646	406
0.022036192139439564	152	384	21	0.0546875	0.13815789473684212	WP:WP4666	WP	Hepatitis B infection	6646	514
0.0275565620918095	91	384	15	0.0390625	0.16483516483516483	WP:WP1544	WP	MicroRNAs in cardiomyocyte hypertrophy	6646	327
0.029383716047529238	54	384	11	0.028645833333333332	0.2037037037037037	WP:WP395	WP	IL-4 Signaling Pathway	6646	427
0.029383716047529238	54	384	11	0.028645833333333332	0.2037037037037037	WP:WP585	WP	Interferon type I signaling pathways	6646	119
0.03322783076427066	73	384	13	0.033854166666666664	0.1780821917808219	WP:WP4216	WP	Chromosomal and microsatellite instability in colorectal cancer	6646	469
0.03614810781788894	17	384	6	0.015625	0.35294117647058826	WP:WP3664	WP	Regulation of Wnt/B-catenin Signaling by Small Molecule Compounds	6646	218
0.04056547044627577	65	384	12	0.03125	0.18461538461538463	WP:WP2374	WP	Oncostatin M Signaling Pathway	6646	258
0.041681404318391124	159	384	21	0.0546875	0.1320754716981132	WP:WP481	WP	Insulin Signaling	6646	169
0.04661359189387935	149	384	20	0.052083333333333336	0.1342281879194631	WP:WP51	WP	Regulation of Actin Cytoskeleton	6646	213
0.047048788922226206	66	384	12	0.03125	0.18181818181818182	WP:WP4674	WP	Head and Neck Squamous Cell Carcinoma	6646	561
