# Supplementary material for: Genome-wide bioinformatic analyses predict key host and viral factors in SARS-CoV-2 pathogenesis
Source: Commun Biol. 2021 May 17;4:590. doi: 10.1038/s42003-021-02095-0 (PMC8128904; doi:10.1038/s42003-021-02095-0)
Supplement: Supplementary file 5 — Supplementary Data 3 [file 42003_2021_2095_MOESM5_ESM.zip › GSE147507_MainDataset/Series9_IAV/des_Condition/enrichment/ControlVsInfected_enrichment.under.tsv]

p_value	term_size	query_size	intersection_size	precision	recall	term_id	source	term_name	effective_domain_size	source_order
1.7144000885183109e-18	80	196	32	0.16326530612244897	0.4	CORUM:306	CORUM	Ribosome, cytoplasmic	3629	183
1.0343181981650685e-11	104	196	29	0.14795918367346939	0.27884615384615385	CORUM:3055	CORUM	Nop56p-associated pre-rRNA complex	3629	1362
1.4896983163288253e-11	47	196	20	0.10204081632653061	0.425531914893617	CORUM:308	CORUM	60S ribosomal subunit, cytoplasmic	3629	184
1.8440910943383903e-5	33	196	12	0.061224489795918366	0.36363636363636365	CORUM:305	CORUM	40S ribosomal subunit, cytoplasmic	3629	182
9.050727707400024e-5	31	196	11	0.05612244897959184	0.3548387096774194	CORUM:338	CORUM	40S ribosomal subunit, cytoplasmic	3629	199
1.541399270191939e-4	78	196	17	0.08673469387755102	0.21794871794871795	CORUM:320	CORUM	55S ribosome, mitochondrial	3629	191
0.0010035831523458297	25	196	9	0.04591836734693878	0.36	CORUM:5380	CORUM	TRBP containing complex (DICER, RPL7A, EIF6, MOV10 and subunits of the 60S ribosomal particle)	3629	1658
0.0017624329537726377	48	196	12	0.061224489795918366	0.25	CORUM:324	CORUM	39S ribosomal subunit, mitochondrial	3629	193
7.099145934597481e-20	96	675	33	0.04888888888888889	0.34375	GO:0006614	GO:BP	SRP-dependent cotranslational protein targeting to membrane	17906	2630
4.516238939821875e-19	101	675	33	0.04888888888888889	0.32673267326732675	GO:0006613	GO:BP	cotranslational protein targeting to membrane	17906	2629
9.440627966892658e-18	110	675	33	0.04888888888888889	0.3	GO:0045047	GO:BP	protein targeting to ER	17906	13272
3.284606226123288e-17	114	675	33	0.04888888888888889	0.2894736842105263	GO:0072599	GO:BP	establishment of protein localization to endoplasmic reticulum	17906	20745
3.354569411164857e-16	139	675	35	0.05185185185185185	0.2517985611510791	GO:0070972	GO:BP	protein localization to endoplasmic reticulum	17906	19528
3.3697428194370273e-16	122	675	33	0.04888888888888889	0.27049180327868855	GO:0000184	GO:BP	nuclear-transcribed mRNA catabolic process, nonsense-mediated decay	17906	79
1.0090045411491774e-12	197	675	37	0.054814814814814816	0.18781725888324874	GO:0006612	GO:BP	protein targeting to membrane	17906	2628
1.453468894378631e-12	178	675	35	0.05185185185185185	0.19662921348314608	GO:0019083	GO:BP	viral transcription	17906	6506
4.466137656927172e-12	195	675	36	0.05333333333333334	0.18461538461538463	GO:0019080	GO:BP	viral gene expression	17906	6503
9.141674931518413e-12	10860	675	504	0.7466666666666667	0.04640883977900553	GO:0044237	GO:BP	cellular metabolic process	17906	12850
5.7088170240893616e-11	211	675	36	0.05333333333333334	0.17061611374407584	GO:0000956	GO:BP	nuclear-transcribed mRNA catabolic process	17906	339
2.2582218341296312e-10	11681	675	527	0.7807407407407407	0.04511600034243644	GO:0008152	GO:BP	metabolic process	17906	3576
1.026956063647203e-9	196	675	33	0.04888888888888889	0.1683673469387755	GO:0006413	GO:BP	translational initiation	17906	2447
1.6213884683429475e-8	87	675	21	0.03111111111111111	0.2413793103448276	GO:0070125	GO:BP	mitochondrial translational elongation	17906	18995
1.7648751660887486e-8	435	675	49	0.0725925925925926	0.11264367816091954	GO:0006605	GO:BP	protein targeting	17906	2621
2.055398119946498e-8	88	675	21	0.03111111111111111	0.23863636363636365	GO:0070126	GO:BP	mitochondrial translational termination	17906	18996
4.6057743082159366e-8	770	675	69	0.10222222222222223	0.08961038961038961	GO:0043043	GO:BP	peptide biosynthetic process	17906	12257
4.7775775283700254e-8	910	675	77	0.11407407407407408	0.08461538461538462	GO:0006518	GO:BP	peptide metabolic process	17906	2536
4.922700797872411e-8	331	675	41	0.06074074074074074	0.12386706948640483	GO:0090150	GO:BP	establishment of protein localization to membrane	17906	21624
7.034150025160843e-8	6371	675	322	0.47703703703703704	0.05054151624548736	GO:0009058	GO:BP	biosynthetic process	17906	3706
8.172894334903746e-8	867	675	74	0.10962962962962963	0.0853517877739331	GO:0016071	GO:BP	mRNA metabolic process	17906	5729
8.529536296722896e-8	104	675	22	0.03259259259259259	0.21153846153846154	GO:0006415	GO:BP	translational termination	17906	2449
8.852924690352359e-8	1905	675	128	0.18962962962962962	0.06719160104986877	GO:1901566	GO:BP	organonitrogen compound biosynthetic process	17906	25069
2.1382457749709004e-7	745	675	66	0.09777777777777778	0.08859060402684564	GO:0006412	GO:BP	translation	17906	2446
2.3620561391525864e-7	1181	675	90	0.13333333333333333	0.07620660457239628	GO:0043603	GO:BP	cellular amide metabolic process	17906	12588
5.448197781473842e-7	6269	675	314	0.4651851851851852	0.05008773329079598	GO:1901576	GO:BP	organic substance biosynthetic process	17906	25078
5.87850479908402e-7	373	675	42	0.06222222222222222	0.1126005361930295	GO:0006402	GO:BP	mRNA catabolic process	17906	2437
6.039422819174887e-7	136	675	24	0.035555555555555556	0.17647058823529413	GO:0032543	GO:BP	mitochondrial translation	17906	8917
1.2104358547056078e-6	10594	675	475	0.7037037037037037	0.04483670001887861	GO:0044238	GO:BP	primary metabolic process	17906	12851
1.630548851443736e-6	416	675	44	0.06518518518518518	0.10576923076923077	GO:0006401	GO:BP	RNA catabolic process	17906	2436
2.0322795428000287e-6	912	675	73	0.10814814814814815	0.0800438596491228	GO:0043604	GO:BP	amide biosynthetic process	17906	12589
2.926819275432764e-6	6178	675	307	0.45481481481481484	0.049692457105859504	GO:0044249	GO:BP	cellular biosynthetic process	17906	12858
3.297430747881451e-6	11103	675	491	0.7274074074074074	0.04422228226605422	GO:0071704	GO:BP	organic substance metabolic process	17906	20042
7.042703860718433e-6	141	675	23	0.034074074074074076	0.16312056737588654	GO:0006414	GO:BP	translational elongation	17906	2448
8.020372449453929e-6	166	675	25	0.037037037037037035	0.15060240963855423	GO:0140053	GO:BP	mitochondrial gene expression	17906	23335
9.15624945103093e-6	554	675	51	0.07555555555555556	0.09205776173285199	GO:0034655	GO:BP	nucleobase-containing compound catabolic process	17906	10096
1.720069765830622e-5	2047	675	127	0.18814814814814815	0.06204201270151441	GO:0043933	GO:BP	protein-containing complex subunit organization	17906	12672
2.0938585300951486e-5	602	675	53	0.07851851851851852	0.08803986710963455	GO:0044270	GO:BP	cellular nitrogen compound catabolic process	17906	12871
4.8060489510384366e-5	617	675	53	0.07851851851851852	0.08589951377633712	GO:0019439	GO:BP	aromatic compound catabolic process	17906	6742
5.059458825205933e-5	6508	675	314	0.4651851851851852	0.04824830977258759	GO:0034641	GO:BP	cellular nitrogen compound metabolic process	17906	10086
5.182220949781943e-5	601	675	52	0.07703703703703704	0.08652246256239601	GO:0046700	GO:BP	heterocycle catabolic process	17906	14597
6.097847827793985e-5	145	675	22	0.03259259259259259	0.15172413793103448	GO:0006119	GO:BP	oxidative phosphorylation	17906	2183
9.692819260653389e-5	301	675	33	0.04888888888888889	0.10963455149501661	GO:0042254	GO:BP	ribosome biogenesis	17906	11776
1.0388056709238993e-4	579	675	50	0.07407407407407407	0.08635578583765112	GO:0072594	GO:BP	establishment of protein localization to organelle	17906	20740
1.0819905481754456e-4	650	675	54	0.08	0.08307692307692308	GO:1901361	GO:BP	organic cyclic compound catabolic process	17906	24880
1.488011172697225e-4	433	675	41	0.06074074074074074	0.09468822170900693	GO:0022613	GO:BP	ribonucleoprotein complex biogenesis	17906	7675
1.6917967253637188e-4	641	675	53	0.07851851851851852	0.08268330733229329	GO:0072657	GO:BP	protein localization to membrane	17906	20802
0.00020258179465290618	10111	675	447	0.6622222222222223	0.04420927702502225	GO:0006807	GO:BP	nitrogen compound metabolic process	17906	2807
2.504462878536736e-4	65	675	14	0.02074074074074074	0.2153846153846154	GO:0032981	GO:BP	mitochondrial respiratory chain complex I assembly	17906	9254
2.504462878536736e-4	65	675	14	0.02074074074074074	0.2153846153846154	GO:0010257	GO:BP	NADH dehydrogenase complex assembly	17906	4561
2.7261719076059087e-4	891	675	66	0.09777777777777778	0.07407407407407407	GO:0044403	GO:BP	symbiotic process	17906	12947
3.1900209852059064e-4	838	675	63	0.09333333333333334	0.07517899761336516	GO:0016032	GO:BP	viral process	17906	5700
6.244260629116403e-4	1028	675	72	0.10666666666666667	0.07003891050583658	GO:0055114	GO:BP	oxidation-reduction process	17906	17159
7.373373562665049e-4	328	675	33	0.04888888888888889	0.10060975609756098	GO:0032984	GO:BP	protein-containing complex disassembly	17906	9255
7.464294437262707e-4	6185	675	295	0.43703703703703706	0.047696038803556995	GO:1901360	GO:BP	organic cyclic compound metabolic process	17906	24879
0.0010654399111045877	964	675	68	0.10074074074074074	0.07053941908713693	GO:0033365	GO:BP	protein localization to organelle	17906	9485
0.0010853639857191814	945	675	67	0.09925925925925926	0.07089947089947089	GO:0044419	GO:BP	interspecies interaction between organisms	17906	12959
0.0012944510980493155	539	675	45	0.06666666666666667	0.08348794063079777	GO:0007005	GO:BP	mitochondrion organization	17906	2972
0.0017674773991551544	98	675	16	0.023703703703703703	0.16326530612244897	GO:0042775	GO:BP	mitochondrial ATP synthesis coupled electron transport	17906	12097
0.001794830473351453	5736	675	275	0.4074074074074074	0.04794281729428173	GO:0006139	GO:BP	nucleobase-containing compound metabolic process	17906	2200
0.002035669468784961	99	675	16	0.023703703703703703	0.16161616161616163	GO:0042773	GO:BP	ATP synthesis coupled electron transport	17906	12095
0.002035669468784961	99	675	16	0.023703703703703703	0.16161616161616163	GO:0033108	GO:BP	mitochondrial respiratory chain complex assembly	17906	9334
0.0023721551864464385	192	675	23	0.034074074074074076	0.11979166666666667	GO:0045333	GO:BP	cellular respiration	17906	13420
0.002595061913745618	222	675	25	0.037037037037037035	0.11261261261261261	GO:0043624	GO:BP	cellular protein complex disassembly	17906	12606
0.00399397353814146	941	675	65	0.0962962962962963	0.06907545164718384	GO:0006396	GO:BP	RNA processing	17906	2431
0.004600628994761945	229	675	25	0.037037037037037035	0.1091703056768559	GO:0016072	GO:BP	rRNA metabolic process	17906	5730
0.004889064315153466	118	675	17	0.025185185185185185	0.1440677966101695	GO:0022904	GO:BP	respiratory electron transport chain	17906	7686
0.0053539724756594435	5956	675	281	0.4162962962962963	0.04717931497649429	GO:0006725	GO:BP	cellular aromatic compound metabolic process	17906	2736
0.005531112297888549	2314	675	129	0.19111111111111112	0.0557476231633535	GO:0044248	GO:BP	cellular catabolic process	17906	12857
0.0058488501702313655	217	675	24	0.035555555555555556	0.11059907834101383	GO:0006364	GO:BP	rRNA processing	17906	2405
0.006922797238173185	1077	675	71	0.10518518518518519	0.06592386258124419	GO:0034622	GO:BP	cellular protein-containing complex assembly	17906	10071
0.00727575648212444	724	675	53	0.07851851851851852	0.07320441988950276	GO:0044283	GO:BP	small molecule biosynthetic process	17906	12880
0.00839728993727783	5910	675	278	0.41185185185185186	0.047038917089678514	GO:0046483	GO:BP	heterocycle metabolic process	17906	14452
0.014518313111376453	553	675	43	0.0637037037037037	0.07775768535262206	GO:0022411	GO:BP	cellular component disassembly	17906	7656
0.021095257445670652	188	675	21	0.03111111111111111	0.11170212765957446	GO:0022900	GO:BP	electron transport chain	17906	7685
0.03609669637674495	23	675	7	0.01037037037037037	0.30434782608695654	GO:0042776	GO:BP	mitochondrial ATP synthesis coupled proton transport	17906	12098
0.03844033522632035	10	675	5	0.007407407407407408	0.5	GO:0006285	GO:BP	base-excision repair, AP site formation	17906	2339
0.04945222900215618	63	675	11	0.016296296296296295	0.1746031746031746	GO:0042255	GO:BP	ribosome assembly	17906	11777
6.075313520819416e-26	192	700	50	0.07142857142857142	0.2604166666666667	GO:0044391	GO:CC	ribosomal subunit	18856	2357
2.361696957062007e-23	245	700	53	0.07571428571428572	0.2163265306122449	GO:0005840	GO:CC	ribosome	18856	497
4.613116272628157e-21	14626	700	641	0.9157142857142857	0.04382606317516751	GO:0005622	GO:CC	intracellular	18856	299
4.7041720925826e-19	108	700	33	0.047142857142857146	0.3055555555555556	GO:0022626	GO:CC	cytosolic ribosome	18856	1034
9.016424121156292e-19	697	700	83	0.11857142857142858	0.11908177905308465	GO:1990904	GO:CC	ribonucleoprotein complex	18856	4434
1.4209825599520555e-16	119	700	32	0.045714285714285714	0.2689075630252101	GO:0015934	GO:CC	large ribosomal subunit	18856	857
8.496741635644829e-16	11634	700	538	0.7685714285714286	0.04624376826542891	GO:0005737	GO:CC	cytoplasm	18856	402
1.3468180603047367e-14	482	700	61	0.08714285714285715	0.12655601659751037	GO:0005743	GO:CC	mitochondrial inner membrane	18856	407
1.5487093982377325e-14	12584	700	565	0.8071428571428572	0.04489828353464717	GO:0043227	GO:CC	membrane-bounded organelle	18856	2150
3.672421944766949e-14	12840	700	572	0.8171428571428572	0.04454828660436137	GO:0043229	GO:CC	intracellular organelle	18856	2152
2.8317040863322995e-13	543	700	63	0.09	0.11602209944751381	GO:0019866	GO:CC	organelle inner membrane	18856	1000
4.770481308394433e-13	11067	700	510	0.7285714285714285	0.04608294930875576	GO:0043231	GO:CC	intracellular membrane-bounded organelle	18856	2154
1.079188528664918e-12	13720	700	595	0.85	0.04336734693877551	GO:0043226	GO:CC	organelle	18856	2149
4.776907907979673e-12	59	700	20	0.02857142857142857	0.3389830508474576	GO:0022625	GO:CC	cytosolic large ribosomal subunit	18856	1033
2.1665429953536948e-11	269	700	40	0.05714285714285714	0.14869888475836432	GO:0098798	GO:CC	mitochondrial protein complex	18856	3661
8.048292265006561e-11	5898	700	309	0.44142857142857145	0.05239064089521872	GO:0070013	GO:CC	intracellular organelle lumen	18856	2743
8.048292265006561e-11	5898	700	309	0.44142857142857145	0.05239064089521872	GO:0031974	GO:CC	membrane-enclosed lumen	18856	1466
8.048292265006561e-11	5898	700	309	0.44142857142857145	0.05239064089521872	GO:0043233	GO:CC	organelle lumen	18856	2156
1.4439437545118828e-10	1631	700	119	0.17	0.07296137339055794	GO:0005739	GO:CC	mitochondrion	18856	403
7.913839447860654e-9	766	700	68	0.09714285714285714	0.08877284595300261	GO:0005740	GO:CC	mitochondrial envelope	18856	404
1.8828085391346694e-8	5154	700	269	0.3842857142857143	0.05219247186651145	GO:0005829	GO:CC	cytosol	18856	487
3.605486347246359e-8	723	700	64	0.09142857142857143	0.08852005532503458	GO:0031966	GO:CC	mitochondrial membrane	18856	1459
8.479540012095437e-8	76	700	18	0.025714285714285714	0.23684210526315788	GO:0015935	GO:CC	small ribosomal subunit	18856	858
8.856923227196699e-8	1219	700	90	0.12857142857142856	0.07383100902378999	GO:0031975	GO:CC	envelope	18856	1467
8.856923227196699e-8	1219	700	90	0.12857142857142856	0.07383100902378999	GO:0031967	GO:CC	organelle envelope	18856	1460
1.2493820016623799e-7	476	700	48	0.06857142857142857	0.10084033613445378	GO:0005759	GO:CC	mitochondrial matrix	18856	421
5.106030893170131e-7	138	700	23	0.032857142857142856	0.16666666666666666	GO:0098800	GO:CC	inner mitochondrial membrane protein complex	18856	3663
6.834487975212716e-7	7486	700	354	0.5057142857142857	0.04728827144002137	GO:0005634	GO:CC	nucleus	18856	310
7.85219874473079e-7	4964	700	254	0.3628571428571429	0.05116841257050766	GO:0043228	GO:CC	non-membrane-bounded organelle	18856	2151
1.0517928359764757e-6	4954	700	253	0.36142857142857143	0.05106984255147356	GO:0043232	GO:CC	intracellular non-membrane-bounded organelle	18856	2155
2.6245670085105364e-6	4780	700	244	0.3485714285714286	0.05104602510460251	GO:0031981	GO:CC	nuclear lumen	18856	1472
2.6323257846802595e-6	46	700	13	0.018571428571428572	0.2826086956521739	GO:0022627	GO:CC	cytosolic small ribosomal subunit	18856	1035
1.2156717729714232e-5	4012	700	209	0.2985714285714286	0.05209371884346959	GO:0005654	GO:CC	nucleoplasm	18856	327
4.6309213587682764e-5	88	700	16	0.022857142857142857	0.18181818181818182	GO:0005761	GO:CC	mitochondrial ribosome	18856	423
4.6309213587682764e-5	88	700	16	0.022857142857142857	0.18181818181818182	GO:0000313	GO:CC	organellar ribosome	18856	63
2.3344078299302883e-4	87	700	15	0.02142857142857143	0.1724137931034483	GO:0098803	GO:CC	respiratory chain complex	18856	3665
3.159498788476609e-4	89	700	15	0.02142857142857143	0.16853932584269662	GO:0005746	GO:CC	mitochondrial respirasome	18856	410
3.266164827878315e-4	101	700	16	0.022857142857142857	0.15841584158415842	GO:0070469	GO:CC	respirasome	18856	2848
7.756614479865815e-4	33	700	9	0.012857142857142857	0.2727272727272727	GO:0042788	GO:CC	polysomal ribosome	18856	2109
0.002333921387680866	57	700	11	0.015714285714285715	0.19298245614035087	GO:0000315	GO:CC	organellar large ribosomal subunit	18856	65
0.002333921387680866	57	700	11	0.015714285714285715	0.19298245614035087	GO:0005762	GO:CC	mitochondrial large ribosomal subunit	18856	424
0.005058405342031159	73	700	12	0.017142857142857144	0.1643835616438356	GO:0005844	GO:CC	polysome	18856	498
0.025036188351798206	927	700	58	0.08285714285714285	0.06256742179072276	GO:0005730	GO:CC	nucleolus	18856	395
0.03938887469711796	52	700	9	0.012857142857142857	0.17307692307692307	GO:0045271	GO:CC	respiratory chain complex I	18856	2504
0.03938887469711796	52	700	9	0.012857142857142857	0.17307692307692307	GO:0005747	GO:CC	mitochondrial respiratory chain complex I	18856	411
0.03938887469711796	52	700	9	0.012857142857142857	0.17307692307692307	GO:0030964	GO:CC	NADH dehydrogenase complex	18856	1204
0.04042894120019092	22	700	6	0.008571428571428572	0.2727272727272727	GO:0005753	GO:CC	mitochondrial proton-transporting ATP synthase complex	18856	415
1.1383887421464042e-24	171	692	47	0.06791907514450866	0.27485380116959063	GO:0003735	GO:MF	structural constituent of ribosome	18126	466
1.5817381447867583e-5	683	692	57	0.08236994219653179	0.08345534407027819	GO:0005198	GO:MF	structural molecule activity	18126	1721
5.0582639271048116e-5	63	692	14	0.02023121387283237	0.2222222222222222	GO:0019843	GO:MF	rRNA binding	18126	4645
1.6853841902285646e-4	1914	692	116	0.1676300578034682	0.06060606060606061	GO:0003723	GO:MF	RNA binding	18126	455
3.0214808875079314e-4	62	692	13	0.01878612716763006	0.20967741935483872	GO:0016655	GO:MF	oxidoreductase activity, acting on NAD(P)H, quinone or similar compound as acceptor	18126	3677
0.0013166439168809183	4	692	4	0.005780346820809248	1	GO:0070180	GO:MF	large ribosomal subunit rRNA binding	18126	9930
0.0016671172739140237	768	692	56	0.08092485549132948	0.07291666666666667	GO:0016491	GO:MF	oxidoreductase activity	18126	3594
0.002582597442122315	13	692	6	0.008670520231213872	0.46153846153846156	GO:0019104	GO:MF	DNA N-glycosylase activity	18126	4502
0.005545309340425367	47	692	10	0.014450867052023121	0.2127659574468085	GO:0050136	GO:MF	NADH dehydrogenase (quinone) activity	18126	8635
0.005545309340425367	47	692	10	0.014450867052023121	0.2127659574468085	GO:0008137	GO:MF	NADH dehydrogenase (ubiquinone) activity	18126	2021
0.006767309699917229	48	692	10	0.014450867052023121	0.20833333333333334	GO:0003954	GO:MF	NADH dehydrogenase activity	18126	645
0.008287815984174348	107	692	15	0.02167630057803468	0.14018691588785046	GO:0016651	GO:MF	oxidoreductase activity, acting on NAD(P)H	18126	3674
0.004682854681360387	37	150	9	0.06	0.24324324324324326	HP:0011923	HP	Decreased activity of mitochondrial complex I	4225	8381
0.0011755265353445056	526	468	51	0.10897435897435898	0.09695817490494296	HPA:045010_13	HPA	small intestine; glandular cells[Supported,High]	9494	1242
0.01594948891550826	813	468	66	0.14102564102564102	0.08118081180811808	HPA:053010_12	HPA	testis; Leydig cells[Supported,Medium]	9494	1429
0.02077567747238498	537	468	48	0.10256410256410256	0.0893854748603352	HPA:021010_03	HPA	heart muscle; myocytes[Uncertain,High]	9494	602
0.02098978463480285	804	468	65	0.1388888888888889	0.08084577114427861	HPA:013020_12	HPA	endometrium 1; glandular cells[Supported,Medium]	9494	417
0.02554977896492142	793	468	64	0.13675213675213677	0.0807061790668348	HPA:039010_12	HPA	salivary gland; glandular cells[Supported,Medium]	9494	1103
0.027583634034994794	860	468	68	0.1452991452991453	0.07906976744186046	HPA:032010_03	HPA	pancreas; exocrine glandular cells[Uncertain,High]	9494	889
0.02930963439763365	653	468	55	0.11752136752136752	0.08422664624808576	HPA:032020_12	HPA	pancreas; islets of Langerhans[Supported,Medium]	9494	904
0.032199676294941686	256	468	28	0.05982905982905983	0.109375	HPA:008050_12	HPA	cerebral cortex; neuropil[Supported,Medium]	9494	292
0.034952739931024386	999	468	76	0.1623931623931624	0.07607607607607608	HPA:024020_03	HPA	kidney; cells in tubules[Uncertain,High]	9494	725
0.040664388439601774	567	468	49	0.1047008547008547	0.08641975308641975	HPA:037010_13	HPA	rectum; glandular cells[Supported,High]	9494	994
4.1897189510859275e-27	134	313	44	0.14057507987220447	0.3283582089552239	KEGG:03010	KEGG	Ribosome	7788	204
2.4121932729392867e-7	133	313	23	0.07348242811501597	0.17293233082706766	KEGG:00190	KEGG	Oxidative phosphorylation	7788	19
3.8121312649787476e-6	1482	313	99	0.31629392971246006	0.06680161943319839	KEGG:01100	KEGG	Metabolic pathways	7788	179
3.105880561055454e-5	171	313	23	0.07348242811501597	0.13450292397660818	KEGG:05010	KEGG	Alzheimer disease	7788	386
5.198729800652006e-5	231	313	27	0.08626198083067092	0.11688311688311688	KEGG:04714	KEGG	Thermogenesis	7788	326
3.714377062318441e-4	142	313	19	0.06070287539936102	0.13380281690140844	KEGG:05012	KEGG	Parkinson disease	7788	387
4.2005679101571856e-4	33	313	9	0.02875399361022364	0.2727272727272727	KEGG:03410	KEGG	Base excision repair	7788	216
0.001401451293915656	198	313	22	0.07028753993610223	0.1111111111111111	KEGG:05016	KEGG	Huntington disease	7788	389
0.03169660553729457	149	313	16	0.051118210862619806	0.10738255033557047	KEGG:04932	KEGG	Non-alcoholic fatty liver disease (NAFLD)	7788	365
0.01777154476234084	57	620	11	0.017741935483870968	0.19298245614035087	MIRNA:hsa-miR-4743-5p	MIRNA	hsa-miR-4743-5p	14722	1359
2.299814625631556e-21	292	428	57	0.13317757009345793	0.1952054794520548	REAC:R-HSA-72766	REAC	Translation	10594	2169
3.760649249711763e-20	94	428	33	0.07710280373831775	0.35106382978723405	REAC:R-HSA-72764	REAC	Eukaryotic Translation Termination	10594	743
1.0881386690981806e-19	90	428	32	0.07476635514018691	0.35555555555555557	REAC:R-HSA-192823	REAC	Viral mRNA Translation	10594	2244
1.0881386690981806e-19	90	428	32	0.07476635514018691	0.35555555555555557	REAC:R-HSA-156902	REAC	Peptide chain elongation	10594	1480
5.1268551462983e-19	94	428	32	0.07476635514018691	0.3404255319148936	REAC:R-HSA-2408557	REAC	Selenocysteine synthesis	10594	1852
5.1268551462983e-19	94	428	32	0.07476635514018691	0.3404255319148936	REAC:R-HSA-156842	REAC	Eukaryotic Translation Elongation	10594	741
1.0765793079277453e-18	96	428	32	0.07476635514018691	0.3333333333333333	REAC:R-HSA-975956	REAC	Nonsense Mediated Decay (NMD) independent of the Exon Junction Complex (EJC)	10594	1377
8.846146326319292e-18	102	428	32	0.07476635514018691	0.3137254901960784	REAC:R-HSA-72689	REAC	Formation of a pool of free 40S subunits	10594	813
2.7030100263691227e-17	113	428	33	0.07710280373831775	0.2920353982300885	REAC:R-HSA-1799339	REAC	SRP-dependent cotranslational protein targeting to membrane	10594	1825
8.951632026511095e-17	117	428	33	0.07710280373831775	0.28205128205128205	REAC:R-HSA-2408522	REAC	Selenoamino acid metabolism	10594	1851
2.0963672897123199e-16	112	428	32	0.07476635514018691	0.2857142857142857	REAC:R-HSA-156827	REAC	L13a-mediated translational silencing of Ceruloplasmin expression	10594	1118
2.81777619324824e-16	113	428	32	0.07476635514018691	0.2831858407079646	REAC:R-HSA-72706	REAC	GTP hydrolysis and joining of the 60S ribosomal subunit	10594	875
6.703909050175018e-16	116	428	32	0.07476635514018691	0.27586206896551724	REAC:R-HSA-927802	REAC	Nonsense-Mediated Decay (NMD)	10594	1378
6.703909050175018e-16	116	428	32	0.07476635514018691	0.27586206896551724	REAC:R-HSA-975957	REAC	Nonsense Mediated Decay (NMD) enhanced by the Exon Junction Complex (EJC)	10594	1376
7.076035531086496e-16	2072	428	160	0.37383177570093457	0.07722007722007722	REAC:R-HSA-1430728	REAC	Metabolism	10594	1206
2.0350247420014593e-15	120	428	32	0.07476635514018691	0.26666666666666666	REAC:R-HSA-72737	REAC	Cap-dependent Translation Initiation	10594	273
2.0350247420014593e-15	120	428	32	0.07476635514018691	0.26666666666666666	REAC:R-HSA-72613	REAC	Eukaryotic Translation Initiation	10594	742
6.570661114852364e-15	133	428	33	0.07710280373831775	0.24812030075187969	REAC:R-HSA-168273	REAC	Influenza Viral RNA Transcription and Replication	10594	1018
5.507293078637097e-14	142	428	33	0.07710280373831775	0.2323943661971831	REAC:R-HSA-168255	REAC	Influenza Life Cycle	10594	1017
4.783425432313531e-13	152	428	33	0.07710280373831775	0.21710526315789475	REAC:R-HSA-168254	REAC	Influenza Infection	10594	1016
5.921078278183583e-13	193	428	37	0.08644859813084112	0.19170984455958548	REAC:R-HSA-8868773	REAC	rRNA processing in the nucleus and cytosol	10594	2313
6.243302921433862e-13	183	428	36	0.08411214953271028	0.19672131147540983	REAC:R-HSA-6791226	REAC	Major pathway of rRNA processing in the nucleolus and cytosol	10594	1197
2.8538574508062114e-12	171	428	34	0.0794392523364486	0.19883040935672514	REAC:R-HSA-9010553	REAC	Regulation of expression of SLITs and ROBOs	10594	1725
3.2165372452522926e-12	203	428	37	0.08644859813084112	0.18226600985221675	REAC:R-HSA-72312	REAC	rRNA processing	10594	2311
3.295003280716899e-9	370	428	46	0.10747663551401869	0.12432432432432433	REAC:R-HSA-5663205	REAC	Infectious disease	10594	1014
3.7305443542844415e-9	217	428	34	0.0794392523364486	0.15668202764976957	REAC:R-HSA-376176	REAC	Signaling by ROBO receptors	10594	1930
5.269037602294863e-9	93	428	22	0.0514018691588785	0.23655913978494625	REAC:R-HSA-5368287	REAC	Mitochondrial translation	10594	1259
7.427446842167563e-9	123	428	25	0.05841121495327103	0.2032520325203252	REAC:R-HSA-163200	REAC	Respiratory electron transport, ATP synthesis by chemiosmotic coupling, and heat production by uncoupling proteins.	10594	1771
1.005150982411189e-8	368	428	45	0.10514018691588785	0.12228260869565218	REAC:R-HSA-71291	REAC	Metabolism of amino acids and derivatives	10594	1210
1.0336897147396249e-8	87	428	21	0.04906542056074766	0.2413793103448276	REAC:R-HSA-5389840	REAC	Mitochondrial translation elongation	10594	1260
1.0336897147396249e-8	87	428	21	0.04906542056074766	0.2413793103448276	REAC:R-HSA-5419276	REAC	Mitochondrial translation termination	10594	1262
8.092409794175798e-8	87	428	20	0.04672897196261682	0.22988505747126436	REAC:R-HSA-5368286	REAC	Mitochondrial translation initiation	10594	1261
6.241714037456002e-7	173	428	27	0.0630841121495327	0.15606936416184972	REAC:R-HSA-1428517	REAC	The citric acid (TCA) cycle and respiratory electron transport	10594	2109
6.871246848118318e-6	662	428	58	0.13551401869158877	0.08761329305135952	REAC:R-HSA-8953854	REAC	Metabolism of RNA	10594	1208
6.916075449010192e-6	100	428	19	0.04439252336448598	0.19	REAC:R-HSA-611105	REAC	Respiratory electron transport	10594	1770
3.616245127634421e-4	549	428	47	0.10981308411214953	0.08561020036429873	REAC:R-HSA-422475	REAC	Axon guidance	10594	173
3.69966247616884e-4	52	428	12	0.028037383177570093	0.23076923076923078	REAC:R-HSA-72695	REAC	Formation of the ternary complex, and subsequently, the 43S complex	10594	824
7.044635387761443e-4	55	428	12	0.028037383177570093	0.21818181818181817	REAC:R-HSA-6799198	REAC	Complex I biogenesis	10594	346
0.0015521909544260115	59	428	12	0.028037383177570093	0.2033898305084746	REAC:R-HSA-72702	REAC	Ribosomal scanning and start codon recognition	10594	1790
0.0015521909544260115	59	428	12	0.028037383177570093	0.2033898305084746	REAC:R-HSA-72649	REAC	Translation initiation complex formation	10594	2170
0.001870377533239107	60	428	12	0.028037383177570093	0.2	REAC:R-HSA-72662	REAC	Activation of the mRNA upon binding of the cap-binding complex and eIFs, and subsequent binding to 43S	10594	96
0.0023503061989355277	1035	428	71	0.1658878504672897	0.06859903381642513	REAC:R-HSA-1643685	REAC	Disease	10594	648
0.024761044981408943	18	428	6	0.014018691588785047	0.3333333333333333	REAC:R-HSA-163210	REAC	Formation of ATP by chemiosmotic coupling	10594	805
1.0693401440559684e-32	14972	741	686	0.9257759784075573	0.04581886187550094	TF:M10438_1	TF	Factor: ZF5; motif: GGSGCGCGS; match class: 1	19945	13180
3.7775778058544746e-32	14006	741	660	0.8906882591093117	0.047122661716407256	TF:M09894_1	TF	Factor: E2F-4; motif: SNGGGCGGGAANN; match class: 1	19945	2164
3.9563310924568745e-31	14562	741	673	0.9082321187584346	0.04621617909627798	TF:M11529_1	TF	Factor: E2F-2; motif: GCGCGCGCNCS; match class: 1	19945	2104
2.0435347744693455e-30	14196	741	662	0.893387314439946	0.04663285432516202	TF:M00716_1	TF	Factor: ZF5; motif: GSGCGCGR; match class: 1	19945	13174
3.4260911637028213e-29	15121	741	684	0.9230769230769231	0.04523510349844587	TF:M08526_1	TF	Factor: E2F-3:HES-7; motif: NNNSGCGCSNNNNNCRCGYGNN; match class: 1	19945	2125
1.403169218667697e-28	15404	741	690	0.9311740890688259	0.04479356011425604	TF:M08525_1	TF	Factor: E2F-1:HES-7; motif: GGCRCGTGSYNNWNGGCGCSM; match class: 1	19945	2053
6.747620218354975e-27	16331	741	709	0.9568151147098516	0.04341436531749433	TF:M09894_0	TF	Factor: E2F-4; motif: SNGGGCGGGAANN; match class: 0	19945	2163
6.747620218354975e-27	16331	741	709	0.9568151147098516	0.04341436531749433	TF:M09894	TF	Factor: E2F-4; motif: SNGGGCGGGAANN	19945	2162
9.946169472880212e-27	12406	741	602	0.8124156545209177	0.04852490730291794	TF:M11531_1	TF	Factor: E2F-2; motif: GCGCGCGCGYW; match class: 1	19945	2110
1.7151429335488576e-26	13243	741	627	0.8461538461538461	0.047345767575322814	TF:M00803_0	TF	Factor: E2F; motif: GGCGSG; match class: 0	19945	2214
1.7151429335488576e-26	13243	741	627	0.8461538461538461	0.047345767575322814	TF:M00803	TF	Factor: E2F; motif: GGCGSG	19945	2213
2.2548485827197028e-26	16365	741	709	0.9568151147098516	0.0433241674304919	TF:M10438	TF	Factor: ZF5; motif: GGSGCGCGS	19945	13178
2.2548485827197028e-26	16365	741	709	0.9568151147098516	0.0433241674304919	TF:M10438_0	TF	Factor: ZF5; motif: GGSGCGCGS; match class: 0	19945	13179
8.20068023813116e-26	16223	741	705	0.951417004048583	0.04345682056339765	TF:M00716	TF	Factor: ZF5; motif: GSGCGCGR	19945	13172
8.20068023813116e-26	16223	741	705	0.951417004048583	0.04345682056339765	TF:M00716_0	TF	Factor: ZF5; motif: GSGCGCGR; match class: 0	19945	13173
8.289825509753014e-26	17026	741	722	0.9743589743589743	0.04240573240925643	TF:M08526_0	TF	Factor: E2F-3:HES-7; motif: NNNSGCGCSNNNNNCRCGYGNN; match class: 0	19945	2124
8.289825509753014e-26	17026	741	722	0.9743589743589743	0.04240573240925643	TF:M08526	TF	Factor: E2F-3:HES-7; motif: NNNSGCGCSNNNNNCRCGYGNN	19945	2123
3.1348228758966397e-25	10249	741	527	0.7112010796221323	0.051419650697629035	TF:M00803_1	TF	Factor: E2F; motif: GGCGSG; match class: 1	19945	2215
5.101354986488182e-25	13352	741	627	0.8461538461538461	0.046959257040143795	TF:M11531_0	TF	Factor: E2F-2; motif: GCGCGCGCGYW; match class: 0	19945	2109
5.101354986488182e-25	13352	741	627	0.8461538461538461	0.046959257040143795	TF:M11531	TF	Factor: E2F-2; motif: GCGCGCGCGYW	19945	2108
1.6486086170576412e-24	9208	741	488	0.6585695006747638	0.052997393570807995	TF:M01783	TF	Factor: SP2; motif: GGGCGGGAC	19945	11264
1.6486086170576412e-24	9208	741	488	0.6585695006747638	0.052997393570807995	TF:M01783_0	TF	Factor: SP2; motif: GGGCGGGAC; match class: 0	19945	11265
1.7080659424481436e-24	16399	741	707	0.9541160593792173	0.043112384901518384	TF:M11529	TF	Factor: E2F-2; motif: GCGCGCGCNCS	19945	2102
1.7080659424481436e-24	16399	741	707	0.9541160593792173	0.043112384901518384	TF:M11529_0	TF	Factor: E2F-2; motif: GCGCGCGCNCS; match class: 0	19945	2103
3.872961830473009e-24	16512	741	709	0.9568151147098516	0.04293846899224806	TF:M11603_0	TF	Factor: TCF-1; motif: ACATCGRGRCGCTGW; match class: 0	19945	12054
3.872961830473009e-24	16512	741	709	0.9568151147098516	0.04293846899224806	TF:M11603	TF	Factor: TCF-1; motif: ACATCGRGRCGCTGW	19945	12053
4.1408900184876385e-24	14713	741	664	0.8960863697705803	0.04513015700401006	TF:M07206_0	TF	Factor: E2F-1; motif: NGGGCGGGARV; match class: 0	19945	2061
4.1408900184876385e-24	14713	741	664	0.8960863697705803	0.04513015700401006	TF:M07206	TF	Factor: E2F-1; motif: NGGGCGGGARV	19945	2060
4.286153630445291e-24	14176	741	649	0.8758434547908233	0.04578160270880361	TF:M09636_1	TF	Factor: MAZ; motif: GGGMGGGGSSGGGGGGGGGGGG; match class: 1	19945	7171
8.255126103404867e-24	13544	741	630	0.8502024291497976	0.046515062020082695	TF:M11530_1	TF	Factor: E2F-2; motif: NWTTTGGCGCCAWWNN; match class: 1	19945	2107
8.56045676185088e-24	13278	741	622	0.8394062078272605	0.046844404277752674	TF:M11603_1	TF	Factor: TCF-1; motif: ACATCGRGRCGCTGW; match class: 1	19945	12055
4.063264578618742e-23	13231	741	619	0.835357624831309	0.04678406771974907	TF:M02089	TF	Factor: E2F-3; motif: GGCGGGN	19945	2141
4.063264578618742e-23	13231	741	619	0.835357624831309	0.04678406771974907	TF:M02089_0	TF	Factor: E2F-3; motif: GGCGGGN; match class: 0	19945	2142
5.512126715856125e-23	10682	741	536	0.7233468286099866	0.050177869312862756	TF:M07395_0	TF	Factor: Sp1; motif: NGGGGCGGGGN; match class: 0	19945	11250
5.512126715856125e-23	10682	741	536	0.7233468286099866	0.050177869312862756	TF:M07395	TF	Factor: Sp1; motif: NGGGGCGGGGN	19945	11249
8.318823083575015e-23	12482	741	595	0.8029689608636977	0.04766864284569781	TF:M00333_1	TF	Factor: ZF5; motif: NRNGNGCGCGCWN; match class: 1	19945	13189
9.779085232539434e-23	15185	741	674	0.9095816464237517	0.04438590714520909	TF:M00333_0	TF	Factor: ZF5; motif: NRNGNGCGCGCWN; match class: 0	19945	13188
9.779085232539434e-23	15185	741	674	0.9095816464237517	0.04438590714520909	TF:M00333	TF	Factor: ZF5; motif: NRNGNGCGCGCWN	19945	13187
1.354624197048807e-22	13108	741	614	0.8286099865047234	0.046841623436069575	TF:M07380_0	TF	Factor: E2F-4; motif: NTTTCSCGCC; match class: 0	19945	2169
1.354624197048807e-22	13108	741	614	0.8286099865047234	0.046841623436069575	TF:M07380	TF	Factor: E2F-4; motif: NTTTCSCGCC	19945	2168
1.5289984433800848e-22	12377	741	591	0.7975708502024291	0.04774985860870971	TF:M12351	TF	Factor: TIEG1; motif: NCCCNSNCCCCGCCCCC	19945	12572
1.5289984433800848e-22	12377	741	591	0.7975708502024291	0.04774985860870971	TF:M12351_0	TF	Factor: TIEG1; motif: NCCCNSNCCCCGCCCCC; match class: 0	19945	12573
2.577504989072801e-22	14701	741	660	0.8906882591093117	0.044894905108496024	TF:M11530	TF	Factor: E2F-2; motif: NWTTTGGCGCCAWWNN	19945	2105
2.577504989072801e-22	14701	741	660	0.8906882591093117	0.044894905108496024	TF:M11530_0	TF	Factor: E2F-2; motif: NWTTTGGCGCCAWWNN; match class: 0	19945	2106
2.828643865483122e-22	12242	741	586	0.7908232118758435	0.04786799542558406	TF:M04515_1	TF	Factor: E2F-1; motif: WWTGGCGCCAAA; match class: 1	19945	2056
3.9170239917217442e-22	10089	741	513	0.6923076923076923	0.05084745762711865	TF:M12173	TF	Factor: GKLF; motif: NNCCMCRCCCN	19945	6587
3.9170239917217442e-22	10089	741	513	0.6923076923076923	0.05084745762711865	TF:M12173_0	TF	Factor: GKLF; motif: NNCCMCRCCCN; match class: 0	19945	6588
1.0697315715151231e-21	16373	741	702	0.9473684210526315	0.04287546570573505	TF:M09636_0	TF	Factor: MAZ; motif: GGGMGGGGSSGGGGGGGGGGGG; match class: 0	19945	7170
1.0697315715151231e-21	16373	741	702	0.9473684210526315	0.04287546570573505	TF:M09636	TF	Factor: MAZ; motif: GGGMGGGGSSGGGGGGGGGGGG	19945	7169
1.4942160468740973e-21	13652	741	628	0.8475033738191633	0.04600058599472605	TF:M09892_0	TF	Factor: E2F-1; motif: NNNNGGCGGGAARN; match class: 0	19945	2064
1.4942160468740973e-21	13652	741	628	0.8475033738191633	0.04600058599472605	TF:M09892	TF	Factor: E2F-1; motif: NNNNGGCGGGAARN	19945	2063
1.9050077076297037e-21	14948	741	665	0.8974358974358975	0.044487556863794485	TF:M11601	TF	Factor: TCF-1; motif: ACATCGRGRCGCTGW	19945	12047
1.9050077076297037e-21	14948	741	665	0.8974358974358975	0.044487556863794485	TF:M11601_0	TF	Factor: TCF-1; motif: ACATCGRGRCGCTGW; match class: 0	19945	12048
2.5498393832885905e-21	10268	741	517	0.6977058029689609	0.05035060381768602	TF:M00196_0	TF	Factor: Sp1; motif: NGGGGGCGGGGYN; match class: 0	19945	11259
2.5498393832885905e-21	10268	741	517	0.6977058029689609	0.05035060381768602	TF:M00196	TF	Factor: Sp1; motif: NGGGGGCGGGGYN	19945	11258
1.0306519654673159e-20	15639	741	682	0.9203778677462888	0.04360892640194386	TF:M11882	TF	Factor: pax-6; motif: NYACGCNYSANYGMNCN	19945	9188
1.0306519654673159e-20	15639	741	682	0.9203778677462888	0.04360892640194386	TF:M11882_0	TF	Factor: pax-6; motif: NYACGCNYSANYGMNCN; match class: 0	19945	9189
2.6469526563221314e-20	7336	741	405	0.5465587044534413	0.0552071973827699	TF:M03920	TF	Factor: SP1; motif: RCCMCRCCCMC	19945	11222
2.6469526563221314e-20	7336	741	405	0.5465587044534413	0.0552071973827699	TF:M03920_0	TF	Factor: SP1; motif: RCCMCRCCCMC; match class: 0	19945	11223
2.772735613016178e-20	3975	741	263	0.3549257759784076	0.06616352201257862	TF:M01588_1	TF	Factor: GKLF; motif: GCCMCRCCCNNN; match class: 1	19945	4534
3.103690960791508e-20	13297	741	614	0.8286099865047234	0.046175829134391215	TF:M01240_1	TF	Factor: BEN; motif: CAGCGRNV; match class: 1	19945	721
3.178839007750595e-20	4354	741	280	0.37786774628879893	0.06430868167202572	TF:M01783_1	TF	Factor: SP2; motif: GGGCGGGAC; match class: 1	19945	11266
4.531078993146565e-20	17247	741	719	0.970310391363023	0.041688409578477414	TF:M08525	TF	Factor: E2F-1:HES-7; motif: GGCRCGTGSYNNWNGGCGCSM	19945	2051
4.531078993146565e-20	17247	741	719	0.970310391363023	0.041688409578477414	TF:M08525_0	TF	Factor: E2F-1:HES-7; motif: GGCRCGTGSYNNWNGGCGCSM; match class: 0	19945	2052
4.623364386612589e-20	9200	741	475	0.6410256410256411	0.051630434782608696	TF:M12186	TF	Factor: BTEB4; motif: NCCACGCCCM	19945	6551
4.623364386612589e-20	9200	741	475	0.6410256410256411	0.051630434782608696	TF:M12186_0	TF	Factor: BTEB4; motif: NCCACGCCCM; match class: 0	19945	6552
5.2252675887471616e-20	9014	741	468	0.631578947368421	0.05191923674284447	TF:M01588_0	TF	Factor: GKLF; motif: GCCMCRCCCNNN; match class: 0	19945	4533
5.2252675887471616e-20	9014	741	468	0.631578947368421	0.05191923674284447	TF:M01588	TF	Factor: GKLF; motif: GCCMCRCCCNNN	19945	4532
5.728212004052736e-20	10011	741	504	0.680161943319838	0.05034462091699131	TF:M09896_0	TF	Factor: E2F-7; motif: GRGGCGGGAANNN; match class: 0	19945	2187
5.728212004052736e-20	10011	741	504	0.680161943319838	0.05034462091699131	TF:M09896	TF	Factor: E2F-7; motif: GRGGCGGGAANNN	19945	2186
8.848232780946415e-20	13432	741	617	0.8326585695006747	0.04593508040500298	TF:M04515	TF	Factor: E2F-1; motif: WWTGGCGCCAAA	19945	2054
8.848232780946415e-20	13432	741	617	0.8326585695006747	0.04593508040500298	TF:M04515_0	TF	Factor: E2F-1; motif: WWTGGCGCCAAA; match class: 0	19945	2055
1.1487215675318505e-19	7719	741	418	0.5641025641025641	0.05415209223992745	TF:M07063_0	TF	Factor: Sp1; motif: GGGGCGGGGC; match class: 0	19945	11253
1.1487215675318505e-19	7719	741	418	0.5641025641025641	0.05415209223992745	TF:M10435	TF	Factor: Sp2; motif: GGGGCGGGG	19945	11282
1.1487215675318505e-19	7719	741	418	0.5641025641025641	0.05415209223992745	TF:M10435_0	TF	Factor: Sp2; motif: GGGGCGGGG; match class: 0	19945	11283
1.1487215675318505e-19	7719	741	418	0.5641025641025641	0.05415209223992745	TF:M07063	TF	Factor: Sp1; motif: GGGGCGGGGC	19945	11252
1.239082676600561e-19	5238	741	317	0.42780026990553305	0.0605192821687667	TF:M07409_0	TF	Factor: BTEB2; motif: GCCCCRCCCH; match class: 0	19945	6594
1.239082676600561e-19	5238	741	317	0.42780026990553305	0.0605192821687667	TF:M07409	TF	Factor: BTEB2; motif: GCCCCRCCCH	19945	6593
1.9506217298143383e-19	4996	741	306	0.41295546558704455	0.061248999199359486	TF:M12173_1	TF	Factor: GKLF; motif: NNCCMCRCCCN; match class: 1	19945	6589
3.226146970613754e-19	12869	741	598	0.8070175438596491	0.04646825705182998	TF:M04823	TF	Factor: E2F-4; motif: NNTTCCCGCCNN	19945	2156
3.226146970613754e-19	12869	741	598	0.8070175438596491	0.04646825705182998	TF:M04823_0	TF	Factor: E2F-4; motif: NNTTCCCGCCNN; match class: 0	19945	2157
3.6920050785885115e-19	7502	741	408	0.5506072874493927	0.054385497200746466	TF:M09765_0	TF	Factor: SP1; motif: NRGKGGGCGGGGCN; match class: 0	19945	11232
3.6920050785885115e-19	7502	741	408	0.5506072874493927	0.054385497200746466	TF:M09765	TF	Factor: SP1; motif: NRGKGGGCGGGGCN	19945	11231
5.537573000628746e-19	6289	741	359	0.4844804318488529	0.057083797106058196	TF:M07129	TF	Factor: Sp2; motif: GYCCCGCCYCYNNNN	19945	11276
5.537573000628746e-19	6289	741	359	0.4844804318488529	0.057083797106058196	TF:M07129_0	TF	Factor: Sp2; motif: GYCCCGCCYCYNNNN; match class: 0	19945	11277
6.063800759405133e-19	15621	741	678	0.9149797570850202	0.043403111196466296	TF:M08207_1	TF	Factor: E2F-3:TBR2; motif: ANGTGYKANGGCGCSTTNNCRNNT; match class: 1	19945	2116
7.593206735334653e-19	13706	741	623	0.8407557354925776	0.045454545454545456	TF:M07039_1	TF	Factor: ETF; motif: CCCCGCCCCYN; match class: 1	19945	3106
7.771759742964459e-19	8520	741	446	0.601889338731444	0.05234741784037559	TF:M07277	TF	Factor: BTEB2; motif: RGGGNGKGGN	19945	893
7.771759742964459e-19	8520	741	446	0.601889338731444	0.05234741784037559	TF:M07277_0	TF	Factor: BTEB2; motif: RGGGNGKGGN; match class: 0	19945	894
7.9632982285511165e-19	6252	741	357	0.4817813765182186	0.05710172744721689	TF:M10072_1	TF	Factor: sp4; motif: NNGNARGRGGCGGRGCNNRR; match class: 1	19945	11317
8.99017655200327e-19	8900	741	460	0.6207827260458839	0.051685393258426963	TF:M06948_0	TF	Factor: Sp2; motif: TGGGCGCGCCCA; match class: 0	19945	11274
8.99017655200327e-19	8900	741	460	0.6207827260458839	0.051685393258426963	TF:M06948	TF	Factor: Sp2; motif: TGGGCGCGCCCA	19945	11273
1.0088352379502205e-18	15378	741	671	0.9055330634278003	0.04363376251788269	TF:M04826_1	TF	Factor: p300; motif: ACNTCCG; match class: 1	19945	2776
1.437626930919531e-18	8436	741	442	0.5964912280701754	0.052394499762920814	TF:M03807_0	TF	Factor: SP2; motif: GNNGGGGGCGGGGSN; match class: 0	19945	11295
1.437626930919531e-18	8436	741	442	0.5964912280701754	0.052394499762920814	TF:M03807	TF	Factor: SP2; motif: GNNGGGGGCGGGGSN	19945	11294
2.4389592605319084e-18	10121	741	503	0.6788124156545209	0.049698646378816325	TF:M00008_0	TF	Factor: Sp1; motif: GGGGCGGGGT; match class: 0	19945	11214
2.4389592605319084e-18	10121	741	503	0.6788124156545209	0.049698646378816325	TF:M00008	TF	Factor: Sp1; motif: GGGGCGGGGT	19945	11213
2.6789526027718934e-18	6341	741	359	0.4844804318488529	0.05661567576092099	TF:M07395_1	TF	Factor: Sp1; motif: NGGGGCGGGGN; match class: 1	19945	11251
3.4211565158981742e-18	9384	741	476	0.6423751686909581	0.050724637681159424	TF:M02089_1	TF	Factor: E2F-3; motif: GGCGGGN; match class: 1	19945	2143
3.579400565364236e-18	11492	741	550	0.7422402159244265	0.04785938043856596	TF:M11882_1	TF	Factor: pax-6; motif: NYACGCNYSANYGMNCN; match class: 1	19945	9190
3.852040721438394e-18	10909	741	530	0.7152496626180836	0.04858373819781832	TF:M07206_1	TF	Factor: E2F-1; motif: NGGGCGGGARV; match class: 1	19945	2062
6.2425875129399506e-18	15588	741	675	0.9109311740890689	0.04330254041570439	TF:M04934_1	TF	Factor: TR4; motif: ACCCCGS; match class: 1	19945	8512
9.040470059958156e-18	5919	741	340	0.45883940620782726	0.05744213549586079	TF:M00196_1	TF	Factor: Sp1; motif: NGGGGGCGGGGYN; match class: 1	19945	11260
1.2648480648786215e-17	10099	741	500	0.6747638326585695	0.049509852460639665	TF:M04148	TF	Factor: TFAP2A; motif: NGCCCYNNGGGCN	19945	12260
1.2648480648786215e-17	10099	741	500	0.6747638326585695	0.049509852460639665	TF:M04148_0	TF	Factor: TFAP2A; motif: NGCCCYNNGGGCN; match class: 0	19945	12261
1.9176628827785168e-17	8531	741	442	0.5964912280701754	0.05181104208181925	TF:M10071_0	TF	Factor: Sp1; motif: NGGGGGCGGGGCCNGGGGGGGG; match class: 0	19945	11235
1.9176628827785168e-17	8531	741	442	0.5964912280701754	0.05181104208181925	TF:M10071	TF	Factor: Sp1; motif: NGGGGGCGGGGCCNGGGGGGGG	19945	11234
2.130297615312426e-17	10458	741	512	0.6909581646423751	0.04895773570472366	TF:M00932_0	TF	Factor: Sp1; motif: NNGGGGCGGGGNN; match class: 0	19945	11256
2.130297615312426e-17	10458	741	512	0.6909581646423751	0.04895773570472366	TF:M00932	TF	Factor: Sp1; motif: NNGGGGCGGGGNN	19945	11255
2.3319846602651106e-17	7726	741	411	0.5546558704453441	0.05319699715247217	TF:M03567	TF	Factor: Sp2; motif: NYSGCCCCGCCCCCY	19945	11291
2.3319846602651106e-17	7726	741	411	0.5546558704453441	0.05319699715247217	TF:M03567_0	TF	Factor: Sp2; motif: NYSGCCCCGCCCCCY; match class: 0	19945	11292
2.4077232593999057e-17	4049	741	258	0.3481781376518219	0.06371943689799951	TF:M09967_0	TF	Factor: AP-2rep; motif: NGGGGCGGGGC; match class: 0	19945	219
2.4077232593999057e-17	4049	741	258	0.3481781376518219	0.06371943689799951	TF:M09967	TF	Factor: AP-2rep; motif: NGGGGCGGGGC	19945	218
2.958233539824389e-17	11662	741	553	0.7462887989203779	0.047418967587034816	TF:M09826	TF	Factor: BTEB3; motif: CCNNSCCNSCCCCKCCCCC	19945	896
2.958233539824389e-17	11662	741	553	0.7462887989203779	0.047418967587034816	TF:M09826_0	TF	Factor: BTEB3; motif: CCNNSCCNSCCCCKCCCCC; match class: 0	19945	897
3.2645470816907635e-17	11020	741	531	0.7165991902834008	0.048185117967332124	TF:M12354_0	TF	Factor: ZNF37A; motif: CCYYGGCTCCNTSCCMN; match class: 0	19945	14412
3.2645470816907635e-17	11020	741	531	0.7165991902834008	0.048185117967332124	TF:M12354	TF	Factor: ZNF37A; motif: CCYYGGCTCCNTSCCMN	19945	14411
3.3010307925521346e-17	8313	741	433	0.5843454790823212	0.052087092505713944	TF:M07226_0	TF	Factor: SP1; motif: NCCCCKCCCCC; match class: 0	19945	11229
3.3010307925521346e-17	8313	741	433	0.5843454790823212	0.052087092505713944	TF:M07226	TF	Factor: SP1; motif: NCCCCKCCCCC	19945	11228
4.2687796342856114e-17	10656	741	518	0.699055330634278	0.04861111111111111	TF:M00189_0	TF	Factor: AP-2; motif: MKCCCSCNGGCG; match class: 0	19945	228
4.2687796342856114e-17	10656	741	518	0.699055330634278	0.04861111111111111	TF:M00189	TF	Factor: AP-2; motif: MKCCCSCNGGCG	19945	227
4.640681488363517e-17	8273	741	431	0.581646423751687	0.05209718360933156	TF:M10530_0	TF	Factor: sp4; motif: NNNGCYCCGCCCCCY; match class: 0	19945	11319
4.640681488363517e-17	8273	741	431	0.581646423751687	0.05209718360933156	TF:M10530	TF	Factor: sp4; motif: NNNGCYCCGCCCCCY	19945	11318
6.664056595908255e-17	7379	741	396	0.5344129554655871	0.05366580837511858	TF:M12152_0	TF	Factor: Sp1; motif: NWRGCCACGCCCMCN; match class: 0	19945	11244
6.664056595908255e-17	7379	741	396	0.5344129554655871	0.05366580837511858	TF:M12152	TF	Factor: Sp1; motif: NWRGCCACGCCCMCN	19945	11243
7.996344630840621e-17	10311	741	505	0.6815114709851552	0.04897682087091456	TF:M00931	TF	Factor: Sp1; motif: GGGGCGGGGC	19945	11261
7.996344630840621e-17	10311	741	505	0.6815114709851552	0.04897682087091456	TF:M00931_0	TF	Factor: Sp1; motif: GGGGCGGGGC; match class: 0	19945	11262
8.47036081350411e-17	16523	741	697	0.9406207827260459	0.04218362282878412	TF:M07039_0	TF	Factor: ETF; motif: CCCCGCCCCYN; match class: 0	19945	3105
8.47036081350411e-17	16523	741	697	0.9406207827260459	0.04218362282878412	TF:M07039	TF	Factor: ETF; motif: CCCCGCCCCYN	19945	3104
9.086387573600747e-17	10035	741	495	0.6680161943319838	0.04932735426008968	TF:M09723	TF	Factor: BTEB1; motif: GGGGGCGGGGCNGSGGGNGS	19945	875
9.086387573600747e-17	10035	741	495	0.6680161943319838	0.04932735426008968	TF:M09723_0	TF	Factor: BTEB1; motif: GGGGGCGGGGCNGSGGGNGS; match class: 0	19945	876
9.869996514545143e-17	6837	741	374	0.50472334682861	0.054702354833991516	TF:M07615_0	TF	Factor: Sp3; motif: GGGGCGGGGSNN; match class: 0	19945	11310
9.869996514545143e-17	6837	741	374	0.50472334682861	0.054702354833991516	TF:M07615	TF	Factor: Sp3; motif: GGGGCGGGGSNN	19945	11309
1.0251128780599345e-16	2866	741	201	0.27125506072874495	0.07013258897418004	TF:M12152_1	TF	Factor: Sp1; motif: NWRGCCACGCCCMCN; match class: 1	19945	11245
1.0866403450128108e-16	9736	741	484	0.6531713900134952	0.04971240755957272	TF:M00933_0	TF	Factor: Sp1; motif: CCCCGCCCCN; match class: 0	19945	11247
1.0866403450128108e-16	9736	741	484	0.6531713900134952	0.04971240755957272	TF:M00933	TF	Factor: Sp1; motif: CCCCGCCCCN	19945	11246
1.2322932455908994e-16	9658	741	481	0.6491228070175439	0.04980327189894388	TF:M04148_1	TF	Factor: TFAP2A; motif: NGCCCYNNGGGCN; match class: 1	19945	12262
1.4398610600060928e-16	14032	741	627	0.8461538461538461	0.044683580387685294	TF:M08487	TF	Factor: GCMa:Erg; motif: ATGCGGGCGGAARKG	19945	4355
1.4398610600060928e-16	14032	741	627	0.8461538461538461	0.044683580387685294	TF:M08487_0	TF	Factor: GCMa:Erg; motif: ATGCGGGCGGAARKG; match class: 0	19945	4356
1.4481521185488447e-16	7664	741	406	0.5479082321187584	0.052974947807933194	TF:M09826_1	TF	Factor: BTEB3; motif: CCNNSCCNSCCCCKCCCCC; match class: 1	19945	898
1.9534927608866384e-16	9456	741	473	0.6383265856950068	0.05002115059221658	TF:M00470	TF	Factor: AP-2gamma; motif: GCCYNNGGS	19945	203
1.9534927608866384e-16	9456	741	473	0.6383265856950068	0.05002115059221658	TF:M00470_0	TF	Factor: AP-2gamma; motif: GCCYNNGGS; match class: 0	19945	204
2.760735028940472e-16	10388	741	506	0.6828609986504723	0.048710050057758955	TF:M00986_1	TF	Factor: Churchill; motif: CGGGNN; match class: 1	19945	1192
2.9050948130684596e-16	8821	741	449	0.6059379217273954	0.050901258360730076	TF:M08487_1	TF	Factor: GCMa:Erg; motif: ATGCGGGCGGAARKG; match class: 1	19945	4357
2.987637054766586e-16	9227	741	464	0.6261808367071525	0.05028720060691449	TF:M09892_1	TF	Factor: E2F-1; motif: NNNNGGCGGGAARN; match class: 1	19945	2065
4.2761456284221834e-16	10462	741	508	0.6855600539811066	0.048556681322882815	TF:M00695	TF	Factor: ETF; motif: GVGGMGG	19945	3101
4.2761456284221834e-16	10462	741	508	0.6855600539811066	0.048556681322882815	TF:M00695_0	TF	Factor: ETF; motif: GVGGMGG; match class: 0	19945	3102
5.166242840557669e-16	5983	741	337	0.45479082321187586	0.05632625773023567	TF:M09723_1	TF	Factor: BTEB1; motif: GGGGGCGGGGCNGSGGGNGS; match class: 1	19945	877
5.490199130994646e-16	7688	741	405	0.5465587044534413	0.05267950052029136	TF:M09746_1	TF	Factor: HNRPUL1; motif: NCNCAGN; match class: 1	19945	5212
8.883204968820248e-16	10548	741	510	0.6882591093117408	0.04835039817974972	TF:M10072	TF	Factor: sp4; motif: NNGNARGRGGCGGRGCNNRR	19945	11315
8.883204968820248e-16	10548	741	510	0.6882591093117408	0.04835039817974972	TF:M10072_0	TF	Factor: sp4; motif: NNGNARGRGGCGGRGCNNRR; match class: 0	19945	11316
1.2143829271596636e-15	8213	741	424	0.5721997300944669	0.051625471812979426	TF:M12351_1	TF	Factor: TIEG1; motif: NCCCNSNCCCCGCCCCC; match class: 1	19945	12574
1.22567258827571e-15	16652	741	698	0.941970310391363	0.04191688686043719	TF:M01240_0	TF	Factor: BEN; motif: CAGCGRNV; match class: 0	19945	720
1.22567258827571e-15	16652	741	698	0.941970310391363	0.04191688686043719	TF:M01240	TF	Factor: BEN; motif: CAGCGRNV	19945	719
1.5614203830370513e-15	10260	741	499	0.6734143049932524	0.048635477582846004	TF:M04516_1	TF	Factor: E2F-1; motif: TTTGGCGCCAAA; match class: 1	19945	2059
1.5844934292271477e-15	3618	741	233	0.3144399460188934	0.06440022111663903	TF:M03567_1	TF	Factor: Sp2; motif: NYSGCCCCGCCCCCY; match class: 1	19945	11293
2.2534885448940384e-15	12253	741	567	0.7651821862348178	0.04627438178405289	TF:M08523	TF	Factor: E2F-1:TBR2; motif: NGGTGNNANGGCGCNNTNNCRNNN	19945	2048
2.2534885448940384e-15	12253	741	567	0.7651821862348178	0.04627438178405289	TF:M08523_0	TF	Factor: E2F-1:TBR2; motif: NGGTGNNANGGCGCNNTNNCRNNN; match class: 0	19945	2049
2.5955910549639237e-15	10478	741	506	0.6828609986504723	0.048291658713494945	TF:M08205_1	TF	Factor: E2F-1:Elk-1; motif: SGCGCSNNAMCGGAAGT; match class: 1	19945	2047
2.6036091185065777e-15	8007	741	415	0.5600539811066126	0.05182964905707506	TF:M07380_1	TF	Factor: E2F-4; motif: NTTTCSCGCC; match class: 1	19945	2170
3.793409953294333e-15	4608	741	276	0.3724696356275304	0.059895833333333336	TF:M09969	TF	Factor: EKLF; motif: NGGGYGKGGCNNGG	19945	2405
3.793409953294333e-15	4608	741	276	0.3724696356275304	0.059895833333333336	TF:M09969_0	TF	Factor: EKLF; motif: NGGGYGKGGCNNGG; match class: 0	19945	2406
5.07534364929912e-15	5628	741	319	0.43049932523616735	0.056680881307746976	TF:M12354_1	TF	Factor: ZNF37A; motif: CCYYGGCTCCNTSCCMN; match class: 1	19945	14413
6.3641025415361344e-15	7756	741	404	0.5452091767881242	0.05208870551830841	TF:M09970	TF	Factor: KLF3; motif: NNNNNNGGGCGGGGCNNGN	19945	6566
6.3641025415361344e-15	7756	741	404	0.5452091767881242	0.05208870551830841	TF:M09970_0	TF	Factor: KLF3; motif: NNNNNNGGGCGGGGCNNGN; match class: 0	19945	6567
9.243041619216606e-15	7181	741	381	0.5141700404858299	0.05305667734298844	TF:M08208_1	TF	Factor: E2F-3:FOXI1; motif: NGACACCGCGCCCAC; match class: 1	19945	2119
1.0424949905317344e-14	7905	741	409	0.5519568151147098	0.051739405439595196	TF:M04823_1	TF	Factor: E2F-4; motif: NNTTCCCGCCNN; match class: 1	19945	2158
1.5375169558001483e-14	12696	741	579	0.7813765182186235	0.04560491493383743	TF:M08208_0	TF	Factor: E2F-3:FOXI1; motif: NGACACCGCGCCCAC; match class: 0	19945	2118
1.5375169558001483e-14	12696	741	579	0.7813765182186235	0.04560491493383743	TF:M08208	TF	Factor: E2F-3:FOXI1; motif: NGACACCGCGCCCAC	19945	2117
1.5553415155007796e-14	10922	741	519	0.7004048582995951	0.04751876945614356	TF:M07084_0	TF	Factor: E2F-4; motif: NGGCGGGAARN; match class: 0	19945	2160
1.5553415155007796e-14	10922	741	519	0.7004048582995951	0.04751876945614356	TF:M07084	TF	Factor: E2F-4; motif: NGGCGGGAARN	19945	2159
1.5609532192926948e-14	14544	741	637	0.8596491228070176	0.0437981298129813	TF:M08205	TF	Factor: E2F-1:Elk-1; motif: SGCGCSNNAMCGGAAGT	19945	2045
1.5609532192926948e-14	14544	741	637	0.8596491228070176	0.0437981298129813	TF:M08205_0	TF	Factor: E2F-1:Elk-1; motif: SGCGCSNNAMCGGAAGT; match class: 0	19945	2046
1.64156006676486e-14	6204	741	341	0.4601889338731444	0.0549645390070922	TF:M06948_1	TF	Factor: Sp2; motif: TGGGCGCGCCCA; match class: 1	19945	11275
1.9774746257815156e-14	12829	741	583	0.786774628879892	0.04544391612752358	TF:M08441_1	TF	Factor: AP-2gamma:Elk-1; motif: NGCCKNRGGSGRCGGAAGTG; match class: 1	19945	12304
2.2995467851459926e-14	6045	741	334	0.4507422402159244	0.055252274607113315	TF:M00932_1	TF	Factor: Sp1; motif: NNGGGGCGGGGNN; match class: 1	19945	11257
2.4291142750613097e-14	11432	741	536	0.7233468286099866	0.04688593421973408	TF:M04516_0	TF	Factor: E2F-1; motif: TTTGGCGCCAAA; match class: 0	19945	2058
2.4291142750613097e-14	11432	741	536	0.7233468286099866	0.04688593421973408	TF:M04516	TF	Factor: E2F-1; motif: TTTGGCGCCAAA	19945	2057
2.739973817960925e-14	6869	741	367	0.49527665317139	0.05342844664434415	TF:M12151_0	TF	Factor: Sp1; motif: NWRGCCMCGCCCMCN; match class: 0	19945	11241
2.739973817960925e-14	6869	741	367	0.49527665317139	0.05342844664434415	TF:M12151	TF	Factor: Sp1; motif: NWRGCCMCGCCCMCN	19945	11240
3.2381627925604983e-14	5287	741	302	0.407557354925776	0.05712124077926991	TF:M09658	TF	Factor: Sp2; motif: GGSNNGGGGGCGGGGCCNGNGS	19945	11279
3.2381627925604983e-14	5287	741	302	0.407557354925776	0.05712124077926991	TF:M09658_0	TF	Factor: Sp2; motif: GGSNNGGGGGCGGGGCCNGNGS; match class: 0	19945	11280
3.315868762327302e-14	3795	741	237	0.31983805668016196	0.062450592885375494	TF:M09970_1	TF	Factor: KLF3; motif: NNNNNNGGGCGGGGCNNGN; match class: 1	19945	6568
3.643112077618539e-14	14280	741	628	0.8475033738191633	0.04397759103641457	TF:M00986	TF	Factor: Churchill; motif: CGGGNN	19945	1190
3.643112077618539e-14	14280	741	628	0.8475033738191633	0.04397759103641457	TF:M00986_0	TF	Factor: Churchill; motif: CGGGNN; match class: 0	19945	1191
4.283382564664063e-14	11137	741	525	0.708502024291498	0.04714016341923319	TF:M11601_1	TF	Factor: TCF-1; motif: ACATCGRGRCGCTGW; match class: 1	19945	12049
4.855762688310706e-14	13838	741	614	0.8286099865047234	0.04437057378233849	TF:M09746	TF	Factor: HNRPUL1; motif: NCNCAGN	19945	5210
4.855762688310706e-14	13838	741	614	0.8286099865047234	0.04437057378233849	TF:M09746_0	TF	Factor: HNRPUL1; motif: NCNCAGN; match class: 0	19945	5211
4.969216877211735e-14	4211	741	255	0.3441295546558704	0.06055568748515792	TF:M03807_1	TF	Factor: SP2; motif: GNNGGGGGCGGGGSN; match class: 1	19945	11296
5.548183492872613e-14	2549	741	178	0.24021592442645073	0.06983130639466457	TF:M12151_1	TF	Factor: Sp1; motif: NWRGCCMCGCCCMCN; match class: 1	19945	11242
6.282712249548939e-14	3993	741	245	0.33063427800269907	0.061357375406962185	TF:M12186_1	TF	Factor: BTEB4; motif: NCCACGCCCM; match class: 1	19945	6553
8.106067743305535e-14	6288	741	342	0.46153846153846156	0.05438931297709924	TF:M09734_1	TF	Factor: ZNF692; motif: SYNGGSCCCASCCNC; match class: 1	19945	15739
9.217810224952601e-14	4946	741	286	0.38596491228070173	0.0578245046502224	TF:M00008_1	TF	Factor: Sp1; motif: GGGGCGGGGT; match class: 1	19945	11215
1.1306200631137922e-13	3788	741	235	0.31713900134952766	0.062038014783526926	TF:M10530_1	TF	Factor: sp4; motif: NNNGCYCCGCCCCCY; match class: 1	19945	11320
1.166520169836063e-13	11122	741	523	0.7058029689608637	0.04702391656176946	TF:M12227	TF	Factor: ZIC4; motif: NNCCNCCCRYNGYGN	19945	13382
1.166520169836063e-13	11122	741	523	0.7058029689608637	0.04702391656176946	TF:M12227_0	TF	Factor: ZIC4; motif: NNCCNCCCRYNGYGN; match class: 0	19945	13383
1.1980630373963272e-13	4629	741	272	0.36707152496626183	0.0587599913588248	TF:M10071_1	TF	Factor: Sp1; motif: NGGGGGCGGGGCCNGGGGGGGG; match class: 1	19945	11236
1.5852979241839463e-13	10963	741	517	0.6977058029689609	0.04715862446410654	TF:M11430_0	TF	Factor: PEA3; motif: NACCGGAAGTN; match class: 0	19945	9339
1.5852979241839463e-13	10963	741	517	0.6977058029689609	0.04715862446410654	TF:M11430	TF	Factor: PEA3; motif: NACCGGAAGTN	19945	9338
1.8173999422784285e-13	4344	741	259	0.349527665317139	0.05962246777163904	TF:M12156	TF	Factor: Sp2; motif: NTAAGYCCCGCCCMCTN	19945	11288
1.8173999422784285e-13	4344	741	259	0.349527665317139	0.05962246777163904	TF:M12156_0	TF	Factor: Sp2; motif: NTAAGYCCCGCCCMCTN; match class: 0	19945	11289
2.189907915553661e-13	4168	741	251	0.33873144399460187	0.060220729366602686	TF:M07277_1	TF	Factor: BTEB2; motif: RGGGNGKGGN; match class: 1	19945	895
2.4064835252892716e-13	11793	741	545	0.7354925775978407	0.046213855677096585	TF:M09734_0	TF	Factor: ZNF692; motif: SYNGGSCCCASCCNC; match class: 0	19945	15738
2.4064835252892716e-13	11793	741	545	0.7354925775978407	0.046213855677096585	TF:M09734	TF	Factor: ZNF692; motif: SYNGGSCCCASCCNC	19945	15737
3.280307329211293e-13	3315	741	212	0.28609986504723345	0.06395173453996983	TF:M09765_1	TF	Factor: SP1; motif: NRGKGGGCGGGGCN; match class: 1	19945	11233
3.497232808395972e-13	12675	741	574	0.7746288798920378	0.045285996055226825	TF:M02065_0	TF	Factor: ER81; motif: RCCGGAARYN; match class: 0	19945	2790
3.497232808395972e-13	12675	741	574	0.7746288798920378	0.045285996055226825	TF:M02065	TF	Factor: ER81; motif: RCCGGAARYN	19945	2789
3.9309542431398333e-13	10295	741	492	0.6639676113360324	0.047790189412336086	TF:M04869_1	TF	Factor: Egr-1; motif: GCGCATGCG; match class: 1	19945	2299
4.973256292626082e-13	9668	741	469	0.6329284750337382	0.04851055026892842	TF:M00915	TF	Factor: AP-2; motif: SNNNCCNCAGGCN	19945	230
4.973256292626082e-13	9668	741	469	0.6329284750337382	0.04851055026892842	TF:M00915_0	TF	Factor: AP-2; motif: SNNNCCNCAGGCN; match class: 0	19945	231
5.526396584296754e-13	6066	741	330	0.44534412955465585	0.05440158259149357	TF:M03922	TF	Factor: SP4; motif: NWRGCCACGCCCMCTYN	19945	11312
5.526396584296754e-13	6066	741	330	0.44534412955465585	0.05440158259149357	TF:M03922_0	TF	Factor: SP4; motif: NWRGCCACGCCCMCTYN; match class: 0	19945	11313
5.882340646818744e-13	9131	741	449	0.6059379217273954	0.049173146424268975	TF:M03876_1	TF	Factor: Kaiso; motif: GCMGGGRGCRGS; match class: 1	19945	6502
5.972396085830535e-13	4110	741	247	0.3333333333333333	0.06009732360097324	TF:M09910_1	TF	Factor: ER-beta; motif: RGGTCASCNTGMCCY; match class: 1	19945	3028
7.182387146335523e-13	13727	741	607	0.8191632928475033	0.044219421577912144	TF:M04863	TF	Factor: TF3C-beta; motif: CCNGGAGGGCTTCCTGGAGGAG	19945	4736
7.182387146335523e-13	13727	741	607	0.8191632928475033	0.044219421577912144	TF:M04863_0	TF	Factor: TF3C-beta; motif: CCNGGAGGGCTTCCTGGAGGAG; match class: 0	19945	4737
8.061878074147531e-13	18285	741	730	0.9851551956815114	0.03992343450916051	TF:M04934	TF	Factor: TR4; motif: ACCCCGS	19945	8510
8.061878074147531e-13	18285	741	730	0.9851551956815114	0.03992343450916051	TF:M04934_0	TF	Factor: TR4; motif: ACCCCGS; match class: 0	19945	8511
9.413114739261035e-13	17242	741	707	0.9541160593792173	0.041004523837141864	TF:M08207_0	TF	Factor: E2F-3:TBR2; motif: ANGTGYKANGGCGCSTTNNCRNNT; match class: 0	19945	2115
9.413114739261035e-13	17242	741	707	0.9541160593792173	0.041004523837141864	TF:M08207	TF	Factor: E2F-3:TBR2; motif: ANGTGYKANGGCGCSTTNNCRNNT	19945	2114
1.0472737189449773e-12	12966	741	582	0.7854251012145749	0.04488662656177696	TF:M12160	TF	Factor: KLF15; motif: RCCMCRCCCMCN	19945	6539
1.0472737189449773e-12	12966	741	582	0.7854251012145749	0.04488662656177696	TF:M12160_0	TF	Factor: KLF15; motif: RCCMCRCCCMCN; match class: 0	19945	6540
1.0523119885169623e-12	11304	741	526	0.7098515519568152	0.046532200990799716	TF:M04869_0	TF	Factor: Egr-1; motif: GCGCATGCG; match class: 0	19945	2298
1.0523119885169623e-12	11304	741	526	0.7098515519568152	0.046532200990799716	TF:M04869	TF	Factor: Egr-1; motif: GCGCATGCG	19945	2297
1.0759635410206429e-12	9784	741	472	0.6369770580296896	0.0482420278004906	TF:M02036	TF	Factor: WT1; motif: CGCCCCCNCN	19945	12863
1.0759635410206429e-12	9784	741	472	0.6369770580296896	0.0482420278004906	TF:M02036_0	TF	Factor: WT1; motif: CGCCCCCNCN; match class: 0	19945	12864
1.1430028648968103e-12	7836	741	399	0.5384615384615384	0.050918836140888206	TF:M09895	TF	Factor: E2F-6; motif: NGGGCGGGARRNN	19945	2180
1.1430028648968103e-12	7836	741	399	0.5384615384615384	0.050918836140888206	TF:M09895_0	TF	Factor: E2F-6; motif: NGGGCGGGARRNN; match class: 0	19945	2181
1.1636368126458464e-12	5899	741	322	0.43454790823211875	0.054585522969994915	TF:M00931_1	TF	Factor: Sp1; motif: GGGGCGGGGC; match class: 1	19945	11263
1.182540722926384e-12	11833	741	544	0.7341430499325237	0.04597312600354939	TF:M11435	TF	Factor: Elk-1; motif: NNCCGGAAGTN	19945	2645
1.182540722926384e-12	11833	741	544	0.7341430499325237	0.04597312600354939	TF:M11435_0	TF	Factor: Elk-1; motif: NNCCGGAAGTN; match class: 0	19945	2646
1.3216635829653863e-12	9193	741	450	0.6072874493927125	0.04895028826280866	TF:M01857_0	TF	Factor: AP-2alpha; motif: NGCCYSNNGSN; match class: 0	19945	198
1.3216635829653863e-12	9193	741	450	0.6072874493927125	0.04895028826280866	TF:M01857	TF	Factor: AP-2alpha; motif: NGCCYSNNGSN	19945	197
1.4335409199837204e-12	5907	741	322	0.43454790823211875	0.054511596411037755	TF:M12227_1	TF	Factor: ZIC4; motif: NNCCNCCCRYNGYGN; match class: 1	19945	13384
2.0206661841977067e-12	7938	741	402	0.5425101214574899	0.050642479213907785	TF:M05499	TF	Factor: LKLF; motif: NGGGCGG	19945	6845
2.0206661841977067e-12	7938	741	402	0.5425101214574899	0.050642479213907785	TF:M05386	TF	Factor: KLF17; motif: NGGGCGG	19945	6554
2.0206661841977067e-12	7938	741	402	0.5425101214574899	0.050642479213907785	TF:M05499_0	TF	Factor: LKLF; motif: NGGGCGG; match class: 0	19945	6846
2.0206661841977067e-12	7938	741	402	0.5425101214574899	0.050642479213907785	TF:M05386_0	TF	Factor: KLF17; motif: NGGGCGG; match class: 0	19945	6555
2.0618716186772916e-12	10904	741	511	0.689608636977058	0.04686353631694791	TF:M09973	TF	Factor: CPBP; motif: GNNRGGGHGGGGNNGGGRN	19945	1349
2.0618716186772916e-12	10904	741	511	0.689608636977058	0.04686353631694791	TF:M09973_0	TF	Factor: CPBP; motif: GNNRGGGHGGGGNNGGGRN; match class: 0	19945	1350
2.1069648610284713e-12	12632	741	570	0.7692307692307693	0.04512349588347055	TF:M07041_0	TF	Factor: HDAC1; motif: KGCARGGTC; match class: 0	19945	4755
2.1069648610284713e-12	12632	741	570	0.7692307692307693	0.04512349588347055	TF:M07041	TF	Factor: HDAC1; motif: KGCARGGTC	19945	4754
2.1677471662403244e-12	12066	741	551	0.7435897435897436	0.04566550638156804	TF:M02090_0	TF	Factor: E2F-4; motif: GCGGGAAANA; match class: 0	19945	2172
2.1677471662403244e-12	12066	741	551	0.7435897435897436	0.04566550638156804	TF:M02090	TF	Factor: E2F-4; motif: GCGGGAAANA	19945	2171
2.5068059861909814e-12	16495	741	687	0.9271255060728745	0.04164898454076993	TF:M08441_0	TF	Factor: AP-2gamma:Elk-1; motif: NGCCKNRGGSGRCGGAAGTG; match class: 0	19945	12303
2.5068059861909814e-12	16495	741	687	0.9271255060728745	0.04164898454076993	TF:M08441	TF	Factor: AP-2gamma:Elk-1; motif: NGCCKNRGGSGRCGGAAGTG	19945	12302
3.0226591927600002e-12	3316	741	209	0.28205128205128205	0.06302774427020506	TF:M01273_0	TF	Factor: SP4; motif: SCCCCGCCCCS; match class: 0	19945	11325
3.0226591927600002e-12	3316	741	209	0.28205128205128205	0.06302774427020506	TF:M01273	TF	Factor: SP4; motif: SCCCCGCCCCS	19945	11324
3.1429759371902048e-12	8429	741	420	0.5668016194331984	0.0498279748487365	TF:M10026_0	TF	Factor: PATZ; motif: GGGGNGGGGGMKGGRRNGGNRN; match class: 0	19945	9051
3.1429759371902048e-12	8429	741	420	0.5668016194331984	0.0498279748487365	TF:M10026	TF	Factor: PATZ; motif: GGGGNGGGGGMKGGRRNGGNRN	19945	9050
3.158547593641197e-12	4649	741	268	0.3616734143049933	0.05764680576468058	TF:M11427_1	TF	Factor: PEA3; motif: NACCGGAAGTN; match class: 1	19945	9331
3.2114732143842767e-12	8193	741	411	0.5546558704453441	0.05016477480776273	TF:M12160_1	TF	Factor: KLF15; motif: RCCMCRCCCMCN; match class: 1	19945	6541
3.3931596214596624e-12	15995	741	673	0.9082321187584346	0.04207564864020006	TF:M11018_1	TF	Factor: IRX-1; motif: NACRYNNNNNNNNRYGNN; match class: 1	19945	6289
3.762700771836937e-12	8384	741	418	0.5641025641025641	0.04985687022900764	TF:M08759_0	TF	Factor: c-Ets-2; motif: NCCGGAAGTG; match class: 0	19945	3123
3.762700771836937e-12	8384	741	418	0.5641025641025641	0.04985687022900764	TF:M08759	TF	Factor: c-Ets-2; motif: NCCGGAAGTG	19945	3122
3.866100026163141e-12	11218	741	521	0.7031039136302294	0.046443216259582816	TF:M01660	TF	Factor: GABP-alpha; motif: CTTCCK	19945	4130
3.866100026163141e-12	11218	741	521	0.7031039136302294	0.046443216259582816	TF:M01660_0	TF	Factor: GABP-alpha; motif: CTTCCK; match class: 0	19945	4131
4.2942188131034815e-12	3045	741	196	0.26450742240215924	0.06436781609195402	TF:M03920_1	TF	Factor: SP1; motif: RCCMCRCCCMC; match class: 1	19945	11224
5.409325353992556e-12	7928	741	400	0.5398110661268556	0.050454086781029264	TF:M01303	TF	Factor: SP1; motif: GGGGYGGGGNS	19945	11216
5.409325353992556e-12	7928	741	400	0.5398110661268556	0.050454086781029264	TF:M01303_0	TF	Factor: SP1; motif: GGGGYGGGGNS; match class: 0	19945	11217
9.431984096931168e-12	7848	741	396	0.5344129554655871	0.05045871559633028	TF:M00982	TF	Factor: KROX; motif: CCCGCCCCCRCCCC	19945	6623
9.431984096931168e-12	7848	741	396	0.5344129554655871	0.05045871559633028	TF:M00982_0	TF	Factor: KROX; motif: CCCGCCCCCRCCCC; match class: 0	19945	6624
1.0845541378036652e-11	5452	741	300	0.4048582995951417	0.055025678650036686	TF:M07084_1	TF	Factor: E2F-4; motif: NGGCGGGAARN; match class: 1	19945	2161
1.257330035173829e-11	9023	741	440	0.5937921727395412	0.04876426909010307	TF:M08266_1	TF	Factor: ER71:Pax-5; motif: ACCGGAACYACGCWTSANTG; match class: 1	19945	3208
1.3486621591486504e-11	5581	741	305	0.4116059379217274	0.054649704354058415	TF:M09971_0	TF	Factor: GKLF; motif: WGGGYGKGGC; match class: 0	19945	4536
1.3486621591486504e-11	5581	741	305	0.4116059379217274	0.054649704354058415	TF:M09971	TF	Factor: GKLF; motif: WGGGYGKGGC	19945	4535
1.5570710106409316e-11	7766	741	392	0.5290148448043185	0.05047643574555756	TF:M10491_1	TF	Factor: ZNF586; motif: CAGGCCYRGAGG; match class: 1	19945	15313
1.5763608018106516e-11	10628	741	498	0.6720647773279352	0.04685735792246895	TF:M07289_1	TF	Factor: GKLF; motif: NNNRGGNGNGGSN; match class: 1	19945	4543
1.623279669416317e-11	15260	741	650	0.8771929824561403	0.04259501965923984	TF:M08568_1	TF	Factor: ER71:E2A; motif: CASSTGNACCGGAWRYN; match class: 1	19945	3229
1.6423056762289408e-11	4545	741	261	0.3522267206477733	0.05742574257425743	TF:M09896_1	TF	Factor: E2F-7; motif: GRGGCGGGAANNN; match class: 1	19945	2188
1.730612733334026e-11	9199	741	446	0.601889338731444	0.04848353081856724	TF:M01721_0	TF	Factor: PUR1; motif: GGGNCAGNN; match class: 0	19945	10089
1.730612733334026e-11	9199	741	446	0.601889338731444	0.04848353081856724	TF:M01721	TF	Factor: PUR1; motif: GGGNCAGNN	19945	10088
2.0652974110589455e-11	3508	741	215	0.2901484480431849	0.0612884834663626	TF:M10435_1	TF	Factor: Sp2; motif: GGGGCGGGG; match class: 1	19945	11284
2.0652974110589455e-11	3508	741	215	0.2901484480431849	0.0612884834663626	TF:M07063_1	TF	Factor: Sp1; motif: GGGGCGGGGC; match class: 1	19945	11254
2.11697677546999e-11	4882	741	275	0.37112010796221323	0.05632937320770176	TF:M02070_1	TF	Factor: TEL1; motif: CNCGGAANNN; match class: 1	19945	12250
2.1484215904265706e-11	4485	741	258	0.3481781376518219	0.05752508361204013	TF:M02071_1	TF	Factor: ETV7; motif: NCCGGAANNN; match class: 1	19945	3319
2.6389947629173966e-11	7815	741	393	0.5303643724696356	0.050287907869481764	TF:M07354_0	TF	Factor: Egr-1; motif: GCGGGGGCGG; match class: 0	19945	2325
2.6389947629173966e-11	7815	741	393	0.5303643724696356	0.050287907869481764	TF:M07354	TF	Factor: Egr-1; motif: GCGGGGGCGG	19945	2324
2.9101399658680782e-11	4589	741	262	0.3535762483130904	0.057093048594465026	TF:M01857_1	TF	Factor: AP-2alpha; motif: NGCCYSNNGSN; match class: 1	19945	199
3.022952267860529e-11	5180	741	287	0.3873144399460189	0.05540540540540541	TF:M00933_1	TF	Factor: Sp1; motif: CCCCGCCCCN; match class: 1	19945	11248
3.408997706820622e-11	8113	741	404	0.5452091767881242	0.04979662270430174	TF:M07348_0	TF	Factor: AP-2alpha; motif: NSCCNCRGGSN; match class: 0	19945	195
3.408997706820622e-11	8113	741	404	0.5452091767881242	0.04979662270430174	TF:M07348	TF	Factor: AP-2alpha; motif: NSCCNCRGGSN	19945	194
3.453114805737736e-11	4202	741	245	0.33063427800269907	0.05830556877677297	TF:M01593_0	TF	Factor: Zfx; motif: SNSCAGGCCKCGSCSS; match class: 0	19945	13329
3.453114805737736e-11	4202	741	245	0.33063427800269907	0.05830556877677297	TF:M01593	TF	Factor: Zfx; motif: SNSCAGGCCKCGSCSS	19945	13328
4.024666451074998e-11	9782	741	466	0.6288798920377868	0.04763851973011654	TF:M08313_1	TF	Factor: GCMa:PEA3; motif: ATRCGGGCGGAAGTR; match class: 1	19945	4363
4.698466929398971e-11	14003	741	610	0.8232118758434548	0.043562093837034924	TF:M10491	TF	Factor: ZNF586; motif: CAGGCCYRGAGG	19945	15311
4.698466929398971e-11	14003	741	610	0.8232118758434548	0.043562093837034924	TF:M10491_0	TF	Factor: ZNF586; motif: CAGGCCYRGAGG; match class: 0	19945	15312
4.826299304889596e-11	8286	741	410	0.553306342780027	0.04948105237750423	TF:M11434_0	TF	Factor: Elk-1; motif: NRSCGGAAGNN; match class: 0	19945	2643
4.826299304889596e-11	8286	741	410	0.553306342780027	0.04948105237750423	TF:M11434	TF	Factor: Elk-1; motif: NRSCGGAAGNN	19945	2642
5.963482001857354e-11	10944	741	507	0.6842105263157895	0.04632675438596491	TF:M11535_0	TF	Factor: E2F-4; motif: TTTTGGCGCCAWWN; match class: 0	19945	2166
5.963482001857354e-11	10944	741	507	0.6842105263157895	0.04632675438596491	TF:M11535	TF	Factor: E2F-4; motif: TTTTGGCGCCAWWN	19945	2165
6.285825314874112e-11	4994	741	278	0.37516869095816463	0.05566680016019223	TF:M11396_1	TF	Factor: Erg; motif: NACCGGAARTN; match class: 1	19945	2926
6.46465379943564e-11	8431	741	415	0.5600539811066126	0.04922310520697426	TF:M04106_1	TF	Factor: RUNX2; motif: NRACCGCAAACCGCAN; match class: 1	19945	10537
6.752447714881544e-11	13737	741	601	0.8110661268556005	0.04375045497561331	TF:M03876_0	TF	Factor: Kaiso; motif: GCMGGGRGCRGS; match class: 0	19945	6501
6.752447714881544e-11	13737	741	601	0.8110661268556005	0.04375045497561331	TF:M03876	TF	Factor: Kaiso; motif: GCMGGGRGCRGS	19945	6500
8.09853634119143e-11	9378	741	450	0.6072874493927125	0.04798464491362764	TF:M10426_0	TF	Factor: ctcf; motif: CCRSCAGGGGGCGCN; match class: 0	19945	1644
8.09853634119143e-11	9378	741	450	0.6072874493927125	0.04798464491362764	TF:M10426	TF	Factor: ctcf; motif: CCRSCAGGGGGCGCN	19945	1643
9.336933858392952e-11	8237	741	407	0.5492577597840755	0.04941119339565376	TF:M09904	TF	Factor: Elk-1; motif: RCCGGAAGTGN	19945	2633
9.336933858392952e-11	8237	741	407	0.5492577597840755	0.04941119339565376	TF:M09904_0	TF	Factor: Elk-1; motif: RCCGGAAGTGN; match class: 0	19945	2634
1.0148182056227428e-10	7797	741	390	0.5263157894736842	0.05001923816852635	TF:M11447	TF	Factor: Elf-1; motif: NAMCCGGAAGTN	19945	2438
1.0148182056227428e-10	7797	741	390	0.5263157894736842	0.05001923816852635	TF:M11447_0	TF	Factor: Elf-1; motif: NAMCCGGAAGTN; match class: 0	19945	2439
1.1360855266923791e-10	7880	741	393	0.5303643724696356	0.04987309644670051	TF:M04714	TF	Factor: Elf-1; motif: ACTTCCGGG	19945	2417
1.1360855266923791e-10	7880	741	393	0.5303643724696356	0.04987309644670051	TF:M04714_0	TF	Factor: Elf-1; motif: ACTTCCGGG; match class: 0	19945	2418
1.1773767192067963e-10	5185	741	285	0.38461538461538464	0.054966248794599805	TF:M08867_1	TF	Factor: AP2; motif: GCCYGSGGSN; match class: 1	19945	226
1.2221713360354932e-10	8752	741	426	0.5748987854251012	0.048674588665447896	TF:M11533_1	TF	Factor: E2F-1; motif: NTTTTGGCGCCAWWWN; match class: 1	19945	2068
1.2581520453124936e-10	3612	741	217	0.29284750337381915	0.060077519379844964	TF:M07617	TF	Factor: Sp4; motif: SCCCCKCCCCCSN	19945	11321
1.2581520453124936e-10	3612	741	217	0.29284750337381915	0.060077519379844964	TF:M07617_0	TF	Factor: Sp4; motif: SCCCCKCCCCCSN; match class: 0	19945	11322
1.2661586818067668e-10	8727	741	425	0.573549257759784	0.04869943852412054	TF:M04953_0	TF	Factor: Sp1; motif: GGNDGGRGGCGGGG; match class: 0	19945	11226
1.2661586818067668e-10	8727	741	425	0.573549257759784	0.04869943852412054	TF:M04953	TF	Factor: Sp1; motif: GGNDGGRGGCGGGG	19945	11225
1.4071200806520643e-10	2488	741	165	0.22267206477732793	0.06631832797427653	TF:M12183_1	TF	Factor: KLF14; motif: NRCCACRCCCMCN; match class: 1	19945	6523
1.607710326269567e-10	13222	741	583	0.786774628879892	0.04409317803660566	TF:M11533	TF	Factor: E2F-1; motif: NTTTTGGCGCCAWWWN	19945	2066
1.607710326269567e-10	13222	741	583	0.786774628879892	0.04409317803660566	TF:M11533_0	TF	Factor: E2F-1; motif: NTTTTGGCGCCAWWWN; match class: 0	19945	2067
1.6277352984238289e-10	8315	741	409	0.5519568151147098	0.0491882140709561	TF:M03893_0	TF	Factor: WT1; motif: GNGGGGGCGGGG; match class: 0	19945	12867
1.6277352984238289e-10	8315	741	409	0.5519568151147098	0.0491882140709561	TF:M03893	TF	Factor: WT1; motif: GNGGGGGCGGGG	19945	12866
1.6345980209492233e-10	4700	741	264	0.3562753036437247	0.05617021276595745	TF:M03977_1	TF	Factor: ETS1; motif: ACCGGAARYN; match class: 1	19945	3109
1.6347498535379283e-10	8899	741	431	0.581646423751687	0.04843240813574559	TF:M03811_0	TF	Factor: AP-2gamma; motif: GCCYNCRGSN; match class: 0	19945	213
1.6347498535379283e-10	8899	741	431	0.581646423751687	0.04843240813574559	TF:M03811	TF	Factor: AP-2gamma; motif: GCCYNCRGSN	19945	212
1.679334334580963e-10	4937	741	274	0.3697705802968961	0.05549929106744987	TF:M11430_1	TF	Factor: PEA3; motif: NACCGGAAGTN; match class: 1	19945	9340
1.7988497935795992e-10	1000	741	88	0.11875843454790823	0.088	TF:M12156_1	TF	Factor: Sp2; motif: NTAAGYCCCGCCCMCTN; match class: 1	19945	11290
1.7994102118784345e-10	8267	741	407	0.5492577597840755	0.049231885811056	TF:M00341_0	TF	Factor: GABP; motif: VCCGGAAGNGCR; match class: 0	19945	4140
1.7994102118784345e-10	8267	741	407	0.5492577597840755	0.049231885811056	TF:M00341	TF	Factor: GABP; motif: VCCGGAAGNGCR	19945	4139
1.8635959799123783e-10	5613	741	302	0.407557354925776	0.053803670051665774	TF:M00470_1	TF	Factor: AP-2gamma; motif: GCCYNNGGS; match class: 1	19945	205
2.3038563119516676e-10	10306	741	482	0.650472334682861	0.046768872501455463	TF:M01104	TF	Factor: MOVO-B; motif: GNGGGGG	19945	7505
2.3038563119516676e-10	10306	741	482	0.650472334682861	0.046768872501455463	TF:M01104_0	TF	Factor: MOVO-B; motif: GNGGGGG; match class: 0	19945	7506
2.4228200518196624e-10	4668	741	262	0.3535762483130904	0.05612682090831191	TF:M00025_1	TF	Factor: Elk-1; motif: NNNNCCGGAARTNN; match class: 1	19945	2617
2.594290318860312e-10	10675	741	495	0.6680161943319838	0.046370023419203744	TF:M11427	TF	Factor: PEA3; motif: NACCGGAAGTN	19945	9329
2.594290318860312e-10	10675	741	495	0.6680161943319838	0.046370023419203744	TF:M11427_0	TF	Factor: PEA3; motif: NACCGGAAGTN; match class: 0	19945	9330
2.641568629377238e-10	6791	741	349	0.4709851551956815	0.05139154763657782	TF:M02065_1	TF	Factor: ER81; motif: RCCGGAARYN; match class: 1	19945	2791
2.706878167004671e-10	6969	741	356	0.48043184885290147	0.05108336920648587	TF:M11451_0	TF	Factor: Elf-1; motif: NANCCGGAAGTN; match class: 0	19945	2451
2.706878167004671e-10	6969	741	356	0.48043184885290147	0.05108336920648587	TF:M11451	TF	Factor: Elf-1; motif: NANCCGGAAGTN	19945	2450
3.009368068885569e-10	7356	741	371	0.5006747638326585	0.050435019032082654	TF:M00938_0	TF	Factor: E2F-1; motif: TTGGCGCGRAANNGNM; match class: 0	19945	2073
3.009368068885569e-10	7356	741	371	0.5006747638326585	0.050435019032082654	TF:M00938	TF	Factor: E2F-1; motif: TTGGCGCGRAANNGNM	19945	2072
3.1970594881819525e-10	10854	741	501	0.6761133603238867	0.046158098396904365	TF:M11396_0	TF	Factor: Erg; motif: NACCGGAARTN; match class: 0	19945	2925
3.1970594881819525e-10	10854	741	501	0.6761133603238867	0.046158098396904365	TF:M11396	TF	Factor: Erg; motif: NACCGGAARTN	19945	2924
3.4994634654615594e-10	3071	741	191	0.25775978407557354	0.06219472484532725	TF:M08913_1	TF	Factor: FLI-1; motif: NAYTTCCGGT; match class: 1	19945	3514
3.515707228854707e-10	10774	741	498	0.6720647773279352	0.04622238722851309	TF:M07250	TF	Factor: E2F-1; motif: NNNSSCGCSAANN	19945	2078
3.515707228854707e-10	10774	741	498	0.6720647773279352	0.04622238722851309	TF:M07250_0	TF	Factor: E2F-1; motif: NNNSSCGCSAANN; match class: 0	19945	2079
3.5727634499545416e-10	13782	741	600	0.8097165991902834	0.043535045711798	TF:M08209_0	TF	Factor: E2F-3:FOXO6; motif: NAATGACACGCGCCCMC; match class: 0	19945	2121
3.5727634499545416e-10	13782	741	600	0.8097165991902834	0.043535045711798	TF:M08209	TF	Factor: E2F-3:FOXO6; motif: NAATGACACGCGCCCMC	19945	2120
3.657222132225091e-10	10356	741	483	0.6518218623481782	0.0466396292004635	TF:M00025_0	TF	Factor: Elk-1; motif: NNNNCCGGAARTNN; match class: 0	19945	2616
3.657222132225091e-10	10356	741	483	0.6518218623481782	0.0466396292004635	TF:M00025	TF	Factor: Elk-1; motif: NNNNCCGGAARTNN	19945	2615
4.861665468690849e-10	9517	741	452	0.6099865047233468	0.04749395818009877	TF:M02059_0	TF	Factor: ELK-1; motif: ACCGGAAGTN; match class: 0	19945	2625
4.861665468690849e-10	9517	741	452	0.6099865047233468	0.04749395818009877	TF:M02059	TF	Factor: ELK-1; motif: ACCGGAAGTN	19945	2624
4.990215606020649e-10	3931	741	229	0.3090418353576248	0.05825489697278046	TF:M07226_1	TF	Factor: SP1; motif: NCCCCKCCCCC; match class: 1	19945	11230
5.199803929162871e-10	8054	741	397	0.5357624831309041	0.049292277129376706	TF:M08225_1	TF	Factor: Elk-1:Pax-5; motif: ACCGGAACYACGCWTSANYG; match class: 1	19945	2596
5.221687012727202e-10	10765	741	497	0.6707152496626181	0.046168137482582444	TF:M12158	TF	Factor: KLF15; motif: NCCMCGCCCMCN	19945	6533
5.221687012727202e-10	10765	741	497	0.6707152496626181	0.046168137482582444	TF:M12158_0	TF	Factor: KLF15; motif: NCCMCGCCCMCN; match class: 0	19945	6534
5.533504395826997e-10	4960	741	273	0.3684210526315789	0.05504032258064516	TF:M11796_1	TF	Factor: NR1B1; motif: NRGGNCRTGACCTN; match class: 1	19945	10123
5.649634919076883e-10	4004	741	232	0.31309041835357626	0.057942057942057944	TF:M10121_0	TF	Factor: ZFX; motif: SNAGGCCNCR; match class: 0	19945	13335
5.649634919076883e-10	4004	741	232	0.31309041835357626	0.057942057942057944	TF:M10121	TF	Factor: ZFX; motif: SNAGGCCNCR	19945	13334
6.693724385306238e-10	10108	741	473	0.6383265856950068	0.04679461812425802	TF:M08867_0	TF	Factor: AP2; motif: GCCYGSGGSN; match class: 0	19945	225
6.693724385306238e-10	10108	741	473	0.6383265856950068	0.04679461812425802	TF:M08867	TF	Factor: AP2; motif: GCCYGSGGSN	19945	224
6.763162430321843e-10	2512	741	164	0.2213225371120108	0.06528662420382166	TF:M05386_1	TF	Factor: KLF17; motif: NGGGCGG; match class: 1	19945	6556
6.763162430321843e-10	2512	741	164	0.2213225371120108	0.06528662420382166	TF:M05499_1	TF	Factor: LKLF; motif: NGGGCGG; match class: 1	19945	6847
6.94316187438018e-10	2854	741	180	0.242914979757085	0.06306937631394534	TF:M11424_1	TF	Factor: Erm; motif: NNSCGGAWGYN; match class: 1	19945	2950
7.654327142052724e-10	5284	741	286	0.38596491228070173	0.054125662376987134	TF:M02036_1	TF	Factor: WT1; motif: CGCCCCCNCN; match class: 1	19945	12865
8.011426151969778e-10	9001	741	432	0.582995951417004	0.04799466725919342	TF:M00428	TF	Factor: E2F-1; motif: NKTSSCGC	19945	2069
8.011426151969778e-10	9001	741	432	0.582995951417004	0.04799466725919342	TF:M00428_0	TF	Factor: E2F-1; motif: NKTSSCGC; match class: 0	19945	2070
8.524510151517811e-10	5409	741	291	0.39271255060728744	0.05379922351636162	TF:M09901_0	TF	Factor: nerf; motif: NNNCCGGAAGTGN; match class: 0	19945	7857
8.524510151517811e-10	5409	741	291	0.39271255060728744	0.05379922351636162	TF:M09901	TF	Factor: nerf; motif: NNNCCGGAAGTGN	19945	7856
8.797454659146842e-10	7585	741	378	0.5101214574898786	0.04983520105471325	TF:M01100_0	TF	Factor: LRF; motif: GGGGKYNNB; match class: 0	19945	6897
8.797454659146842e-10	7585	741	378	0.5101214574898786	0.04983520105471325	TF:M01100	TF	Factor: LRF; motif: GGGGKYNNB	19945	6896
9.70805955239508e-10	8823	741	425	0.573549257759784	0.04816955684007707	TF:M11404	TF	Factor: Fli-1; motif: NACCGGAARTN	19945	3536
9.70805955239508e-10	8823	741	425	0.573549257759784	0.04816955684007707	TF:M11404_0	TF	Factor: Fli-1; motif: NACCGGAARTN; match class: 0	19945	3537
1.0295659445678461e-9	11024	741	505	0.6815114709851552	0.04580914368650218	TF:M04950	TF	Factor: Egr-1; motif: NGCGTGCGY	19945	2303
1.0295659445678461e-9	11024	741	505	0.6815114709851552	0.04580914368650218	TF:M04950_0	TF	Factor: Egr-1; motif: NGCGTGCGY; match class: 0	19945	2304
1.0546522616745035e-9	2150	741	146	0.1970310391363023	0.06790697674418604	TF:M03922_1	TF	Factor: SP4; motif: NWRGCCACGCCCMCTYN; match class: 1	19945	11314
1.180941824444901e-9	8593	741	416	0.5614035087719298	0.048411497730711045	TF:M04863_1	TF	Factor: TF3C-beta; motif: CCNGGAGGGCTTCCTGGAGGAG; match class: 1	19945	4738
1.2159924641863115e-9	6758	741	345	0.46558704453441296	0.05105060668836934	TF:M01873	TF	Factor: Egr-1; motif: GCGGGGGCGG	19945	2327
1.2159924641863115e-9	6758	741	345	0.46558704453441296	0.05105060668836934	TF:M01873_0	TF	Factor: Egr-1; motif: GCGGGGGCGG; match class: 0	19945	2328
1.312124563378789e-9	9294	741	442	0.5964912280701754	0.047557564019797716	TF:M09972	TF	Factor: BTEB2; motif: WGGGTGKGGCNGGN	19945	881
1.312124563378789e-9	9294	741	442	0.5964912280701754	0.047557564019797716	TF:M09972_0	TF	Factor: BTEB2; motif: WGGGTGKGGCNGGN; match class: 0	19945	882
1.3614162922563153e-9	17071	741	696	0.9392712550607287	0.04077089801417609	TF:M11018	TF	Factor: IRX-1; motif: NACRYNNNNNNNNRYGNN	19945	6287
1.3614162922563153e-9	17071	741	696	0.9392712550607287	0.04077089801417609	TF:M11018_0	TF	Factor: IRX-1; motif: NACRYNNNNNNNNRYGNN; match class: 0	19945	6288
1.6772054347327366e-9	10935	741	501	0.6761133603238867	0.0458161865569273	TF:M02070	TF	Factor: TEL1; motif: CNCGGAANNN	19945	12248
1.6772054347327366e-9	10935	741	501	0.6761133603238867	0.0458161865569273	TF:M02070_0	TF	Factor: TEL1; motif: CNCGGAANNN; match class: 0	19945	12249
1.7123326410100975e-9	5779	741	305	0.4116059379217274	0.05277729711022668	TF:M11435_1	TF	Factor: Elk-1; motif: NNCCGGAAGTN; match class: 1	19945	2647
1.733313294972964e-9	9606	741	453	0.611336032388664	0.047158026233603996	TF:M09910	TF	Factor: ER-beta; motif: RGGTCASCNTGMCCY	19945	3026
1.733313294972964e-9	9606	741	453	0.611336032388664	0.047158026233603996	TF:M09910_0	TF	Factor: ER-beta; motif: RGGTCASCNTGMCCY; match class: 0	19945	3027
1.7740610173268614e-9	6624	741	339	0.4574898785425101	0.051177536231884056	TF:M09973_1	TF	Factor: CPBP; motif: GNNRGGGHGGGGNNGGGRN; match class: 1	19945	1351
1.831505157656035e-9	7516	741	374	0.50472334682861	0.04976051091005854	TF:M08878	TF	Factor: EGR; motif: CGCCCCCGCNN	19945	2384
1.831505157656035e-9	7516	741	374	0.50472334682861	0.04976051091005854	TF:M08878_0	TF	Factor: EGR; motif: CGCCCCCGCNN; match class: 0	19945	2385
1.9995083821187934e-9	2909	741	181	0.24426450742240216	0.062220694396699895	TF:M07615_1	TF	Factor: Sp3; motif: GGGGCGGGGSNN; match class: 1	19945	11311
2.1612731721925996e-9	2955	741	183	0.24696356275303644	0.06192893401015229	TF:M08759_1	TF	Factor: c-Ets-2; motif: NCCGGAAGTG; match class: 1	19945	3124
2.2675609619194107e-9	5547	741	295	0.398110661268556	0.05318190012619434	TF:M05327	TF	Factor: WT1; motif: NGCGGGGGGGTSMMCYN	19945	12851
2.2675609619194107e-9	5547	741	295	0.398110661268556	0.05318190012619434	TF:M05327_0	TF	Factor: WT1; motif: NGCGGGGGGGTSMMCYN; match class: 0	19945	12852
2.44376341380531e-9	4081	741	233	0.3144399460188934	0.05709384954667974	TF:M02052_1	TF	Factor: EHF; motif: CSCGGAARTN; match class: 1	19945	2392
2.5048892169443173e-9	10035	741	468	0.631578947368421	0.04663677130044843	TF:M11400_0	TF	Factor: Fli-1; motif: NACCGGAARTN; match class: 0	19945	3528
2.5048892169443173e-9	10035	741	468	0.631578947368421	0.04663677130044843	TF:M11400	TF	Factor: Fli-1; motif: NACCGGAARTN	19945	3527
2.6848727013399123e-9	7431	741	370	0.4993252361673414	0.04979141434531019	TF:M01858_0	TF	Factor: AP-2beta; motif: GCNNNGGSCNGVGGGN; match class: 0	19945	201
2.6848727013399123e-9	7431	741	370	0.4993252361673414	0.04979141434531019	TF:M01858	TF	Factor: AP-2beta; motif: GCNNNGGSCNGVGGGN	19945	200
2.9711082109649444e-9	9551	741	450	0.6072874493927125	0.04711548528949848	TF:M01752_0	TF	Factor: ERG; motif: ACCGGAART; match class: 0	19945	2889
2.9711082109649444e-9	9551	741	450	0.6072874493927125	0.04711548528949848	TF:M01752	TF	Factor: ERG; motif: ACCGGAART	19945	2888
3.152304097406207e-9	7619	741	377	0.5087719298245614	0.04948155925974537	TF:M01078	TF	Factor: c-Ets-1; motif: NNNRCCGGAWRYNNNN	19945	1163
3.152304097406207e-9	7619	741	377	0.5087719298245614	0.04948155925974537	TF:M01078_0	TF	Factor: c-Ets-1; motif: NNNRCCGGAWRYNNNN; match class: 0	19945	1164
3.898373268031844e-9	2311	741	152	0.20512820512820512	0.06577239290350498	TF:M02066_1	TF	Factor: PEA3; motif: RCCGGAAGYN; match class: 1	19945	9322
4.530293867016705e-9	7430	741	369	0.4979757085020243	0.04966352624495289	TF:M04595_1	TF	Factor: SALL2; motif: GGGTGGG; match class: 1	19945	10645
4.788823232966971e-9	4620	741	255	0.3441295546558704	0.05519480519480519	TF:M12155_0	TF	Factor: Sp2; motif: NTWAGTCCCGCCCMCTT; match class: 0	19945	11286
4.788823232966971e-9	4620	741	255	0.3441295546558704	0.05519480519480519	TF:M12155	TF	Factor: Sp2; motif: NTWAGTCCCGCCCMCTT	19945	11285
4.834105734218037e-9	5072	741	274	0.3697705802968961	0.05402208201892744	TF:M08377_1	TF	Factor: meis1:Elf-1; motif: NTGCCGGAAGTN; match class: 1	19945	7303
4.951810440847279e-9	8398	741	406	0.5479082321187584	0.048344844010478685	TF:M08913_0	TF	Factor: FLI-1; motif: NAYTTCCGGT; match class: 0	19945	3513
4.951810440847279e-9	8398	741	406	0.5479082321187584	0.048344844010478685	TF:M08913	TF	Factor: FLI-1; motif: NAYTTCCGGT	19945	3512
5.342948422642999e-9	8349	741	404	0.5452091767881242	0.04838902862618278	TF:M09905	TF	Factor: SAP-1; motif: NNCCGGAAGTGN	19945	2684
5.342948422642999e-9	8349	741	404	0.5452091767881242	0.04838902862618278	TF:M09905_0	TF	Factor: SAP-1; motif: NNCCGGAAGTGN; match class: 0	19945	2685
5.516090232514979e-9	7081	741	355	0.47908232118758437	0.05013416184154781	TF:M10098_0	TF	Factor: DP-1; motif: NRNNGGCGGGAANN; match class: 0	19945	12414
5.516090232514979e-9	7081	741	355	0.47908232118758437	0.05013416184154781	TF:M10098	TF	Factor: DP-1; motif: NRNNGGCGGGAANN	19945	12413
5.57136161030099e-9	3951	741	226	0.3049932523616734	0.057200708681346496	TF:M09972_1	TF	Factor: BTEB2; motif: WGGGTGKGGCNGGN; match class: 1	19945	883
5.722031231335392e-9	9151	741	434	0.5856950067476383	0.047426510763850946	TF:M08911	TF	Factor: CTCF; motif: NCCRSTAGGGGGCGC	19945	1628
5.722031231335392e-9	9151	741	434	0.5856950067476383	0.047426510763850946	TF:M08911_0	TF	Factor: CTCF; motif: NCCRSTAGGGGGCGC; match class: 0	19945	1629
5.785668386229304e-9	10604	741	487	0.6572199730094467	0.045926065635609206	TF:M03977	TF	Factor: ETS1; motif: ACCGGAARYN	19945	3107
5.785668386229304e-9	10604	741	487	0.6572199730094467	0.045926065635609206	TF:M03977_0	TF	Factor: ETS1; motif: ACCGGAARYN; match class: 0	19945	3108
6.625924153900928e-9	2774	741	173	0.23346828609986506	0.06236481614996395	TF:M09904_1	TF	Factor: Elk-1; motif: RCCGGAAGTGN; match class: 1	19945	2635
7.072830891720037e-9	5160	741	277	0.3738191632928475	0.05368217054263566	TF:M01660_1	TF	Factor: GABP-alpha; motif: CTTCCK; match class: 1	19945	4132
7.099896684218614e-9	2733	741	171	0.23076923076923078	0.06256860592755215	TF:M02062_1	TF	Factor: Erg; motif: ACCGGAAGTN; match class: 1	19945	2893
7.749758852211593e-9	8157	741	396	0.5344129554655871	0.04854726002206693	TF:M01652	TF	Factor: p53; motif: RGRCWWGYCYNGRCWWGYYY	19945	9008
7.749758852211593e-9	8157	741	396	0.5344129554655871	0.04854726002206693	TF:M01652_0	TF	Factor: p53; motif: RGRCWWGYCYNGRCWWGYYY; match class: 0	19945	9009
7.821111948103428e-9	4475	741	248	0.33468286099865047	0.05541899441340782	TF:M09935	TF	Factor: GABP-alpha; motif: NNNRCCGGAAGTGN	19945	4121
7.821111948103428e-9	4475	741	248	0.33468286099865047	0.05541899441340782	TF:M09935_0	TF	Factor: GABP-alpha; motif: NNNRCCGGAAGTGN; match class: 0	19945	4122
8.199368574896772e-9	2955	741	181	0.24426450742240216	0.06125211505922166	TF:M11434_1	TF	Factor: Elk-1; motif: NRSCGGAAGNN; match class: 1	19945	2644
8.34668433908463e-9	8503	741	409	0.5519568151147098	0.0481006703516406	TF:M01199	TF	Factor: RNF96; motif: BCCCGCRGCC	19945	10445
8.34668433908463e-9	8503	741	409	0.5519568151147098	0.0481006703516406	TF:M01199_0	TF	Factor: RNF96; motif: BCCCGCRGCC; match class: 0	19945	10446
8.673785782315294e-9	6823	741	344	0.4642375168690958	0.05041770482192584	TF:M07329_0	TF	Factor: Osx; motif: CCNCCCCCNNN; match class: 0	19945	8910
8.673785782315294e-9	6823	741	344	0.4642375168690958	0.05041770482192584	TF:M07329	TF	Factor: Osx; motif: CCNCCCCCNNN	19945	8909
9.335742550461218e-9	6499	741	331	0.446693657219973	0.05093091244806893	TF:M02281_0	TF	Factor: SP1; motif: CCCCKCCCCC; match class: 0	19945	11220
9.335742550461218e-9	6499	741	331	0.446693657219973	0.05093091244806893	TF:M02281	TF	Factor: SP1; motif: CCCCKCCCCC	19945	11219
9.403142177027122e-9	8219	741	398	0.5371120107962213	0.04842438252828811	TF:M11424_0	TF	Factor: Erm; motif: NNSCGGAWGYN; match class: 0	19945	2949
9.403142177027122e-9	8219	741	398	0.5371120107962213	0.04842438252828811	TF:M11424	TF	Factor: Erm; motif: NNSCGGAWGYN	19945	2948
9.535823331158994e-9	3788	741	218	0.2941970310391363	0.05755015839493136	TF:M02059_1	TF	Factor: ELK-1; motif: ACCGGAAGTN; match class: 1	19945	2626
9.968814681792731e-9	6302	741	323	0.4358974358974359	0.0512535702951444	TF:M09606_0	TF	Factor: nerf; motif: NRRNSCGGAAGNRNNNN; match class: 0	19945	2472
9.968814681792731e-9	6302	741	323	0.4358974358974359	0.0512535702951444	TF:M09606	TF	Factor: nerf; motif: NRRNSCGGAAGNRNNNN	19945	2471
1.0152713192960054e-8	10023	741	465	0.6275303643724697	0.046393295420532776	TF:M11478_0	TF	Factor: AP-2beta; motif: NSCCNNNGGSN; match class: 0	19945	12291
1.0152713192960054e-8	10023	741	465	0.6275303643724697	0.046393295420532776	TF:M11478	TF	Factor: AP-2beta; motif: NSCCNNNGGSN	19945	12290
1.044029510938704e-8	4044	741	229	0.3090418353576248	0.0566271018793274	TF:M03975_1	TF	Factor: ERG; motif: ACCGGAARTN; match class: 1	19945	2896
1.059872872434314e-8	3452	741	203	0.2739541160593792	0.05880648899188876	TF:M01721_1	TF	Factor: PUR1; motif: GGGNCAGNN; match class: 1	19945	10090
1.4106858341800452e-8	7847	741	383	0.5168690958164642	0.04880846183254747	TF:M08209_1	TF	Factor: E2F-3:FOXO6; motif: NAATGACACGCGCCCMC; match class: 1	19945	2122
1.5611028144807504e-8	3738	741	215	0.2901484480431849	0.05751738897806313	TF:M01752_1	TF	Factor: ERG; motif: ACCGGAART; match class: 1	19945	2890
1.6411304481159403e-8	10213	741	471	0.6356275303643725	0.04611769313619896	TF:M02071	TF	Factor: ETV7; motif: NCCGGAANNN	19945	3317
1.6411304481159403e-8	10213	741	471	0.6356275303643725	0.04611769313619896	TF:M02071_0	TF	Factor: ETV7; motif: NCCGGAANNN; match class: 0	19945	3318
1.6608819462367266e-8	9151	741	432	0.582995951417004	0.04720795541470878	TF:M00800_0	TF	Factor: AP-2; motif: GSCCSCRGGCNRNRNN; match class: 0	19945	222
1.6608819462367266e-8	9151	741	432	0.582995951417004	0.04720795541470878	TF:M00800	TF	Factor: AP-2; motif: GSCCSCRGGCNRNRNN	19945	221
1.7330685891688475e-8	18848	741	735	0.9919028340080972	0.03899617996604414	TF:M01822_1	TF	Factor: CPBP; motif: SNCCCNN; match class: 1	19945	1360
1.743115903764294e-8	6079	741	313	0.4224021592442645	0.05148873169929265	TF:M00189_1	TF	Factor: AP-2; motif: MKCCCSCNGGCG; match class: 1	19945	229
1.8508617425067193e-8	5614	741	294	0.3967611336032389	0.05236907730673317	TF:M01104_1	TF	Factor: MOVO-B; motif: GNGGGGG; match class: 1	19945	7507
2.113962479810619e-8	2617	741	164	0.2213225371120108	0.06266717615590371	TF:M11447_1	TF	Factor: Elf-1; motif: NAMCCGGAAGTN; match class: 1	19945	2440
2.1155970870636018e-8	11347	741	511	0.689608636977058	0.04503392967304133	TF:M08377	TF	Factor: meis1:Elf-1; motif: NTGCCGGAAGTN	19945	7301
2.1155970870636018e-8	11347	741	511	0.689608636977058	0.04503392967304133	TF:M08377_0	TF	Factor: meis1:Elf-1; motif: NTGCCGGAAGTN; match class: 0	19945	7302
2.1303814356863107e-8	7171	741	356	0.48043184885290147	0.04964440105982429	TF:M07397_0	TF	Factor: ZBP89; motif: CCCCKCCCCCNN; match class: 0	19945	12981
2.1303814356863107e-8	7171	741	356	0.48043184885290147	0.04964440105982429	TF:M07397	TF	Factor: ZBP89; motif: CCCCKCCCCCNN	19945	12980
2.342944624354824e-8	4947	741	266	0.358974358974359	0.05376996159288458	TF:M12165	TF	Factor: BTEB2; motif: NCCACRCCCN	19945	887
2.342944624354824e-8	4947	741	266	0.358974358974359	0.05376996159288458	TF:M12165_0	TF	Factor: BTEB2; motif: NCCACRCCCN; match class: 0	19945	888
2.5578796726175045e-8	5482	741	288	0.38866396761133604	0.05253557095950383	TF:M01837_0	TF	Factor: FKLF; motif: BGGGNGGVMD; match class: 0	19945	3471
2.5578796726175045e-8	5482	741	288	0.38866396761133604	0.05253557095950383	TF:M01837	TF	Factor: FKLF; motif: BGGGNGGVMD	19945	3470
2.7791253253437464e-8	14869	741	628	0.8475033738191633	0.04223552357253346	TF:M00378_1	TF	Factor: Pax-4; motif: NNNNNYCACCCB; match class: 1	19945	9109
2.8504728881106663e-8	1004	741	83	0.11201079622132254	0.08266932270916334	TF:M12155_1	TF	Factor: Sp2; motif: NTWAGTCCCGCCCMCTT; match class: 1	19945	11287
3.1891596021241484e-8	8783	741	417	0.562753036437247	0.04747808265968348	TF:M11392_0	TF	Factor: Erg; motif: NACCGGAARYN; match class: 0	19945	2913
3.1891596021241484e-8	8783	741	417	0.562753036437247	0.04747808265968348	TF:M11392	TF	Factor: Erg; motif: NACCGGAARYN	19945	2912
3.3507772859848474e-8	2354	741	151	0.203778677462888	0.06414613423959219	TF:M11425_1	TF	Factor: PEA3; motif: NACCGGAAGTN; match class: 1	19945	9328
3.3642619877363146e-8	3180	741	189	0.2550607287449393	0.059433962264150944	TF:M11404_1	TF	Factor: Fli-1; motif: NACCGGAARTN; match class: 1	19945	3538
3.435700213598201e-8	14499	741	616	0.8313090418353576	0.042485688668184016	TF:M08266	TF	Factor: ER71:Pax-5; motif: ACCGGAACYACGCWTSANTG	19945	3206
3.435700213598201e-8	14499	741	616	0.8313090418353576	0.042485688668184016	TF:M08266_0	TF	Factor: ER71:Pax-5; motif: ACCGGAACYACGCWTSANTG; match class: 0	19945	3207
3.467345713267592e-8	6410	741	325	0.43859649122807015	0.05070202808112324	TF:M02090_1	TF	Factor: E2F-4; motif: GCGGGAAANA; match class: 1	19945	2173
3.5963244767128234e-8	2961	741	179	0.24156545209176788	0.060452549814251945	TF:M03988_1	TF	Factor: FLI1; motif: ACCGGAARTN; match class: 1	19945	3505
3.857127377859277e-8	2169	741	142	0.19163292847503374	0.06546795758414016	TF:M11428_1	TF	Factor: PEA3; motif: NACCGGAAGTN; match class: 1	19945	9334
3.8991739813448106e-8	5672	741	295	0.398110661268556	0.052009873060648804	TF:M10014	TF	Factor: FXR; motif: NRGGKCANTGRCCNNNNGG	19945	4097
3.8991739813448106e-8	5672	741	295	0.398110661268556	0.052009873060648804	TF:M10014_0	TF	Factor: FXR; motif: NRGGKCANTGRCCNNNNGG; match class: 0	19945	4098
4.59954215519926e-8	5901	741	304	0.41025641025641024	0.051516692086087106	TF:M02073	TF	Factor: Fli-1; motif: ACCGGAAGYN	19945	3500
4.59954215519926e-8	5901	741	304	0.41025641025641024	0.051516692086087106	TF:M02073_0	TF	Factor: Fli-1; motif: ACCGGAAGYN; match class: 0	19945	3501
5.138819175086868e-8	6832	741	341	0.4601889338731444	0.04991217798594848	TF:M01219	TF	Factor: SP1:SP3; motif: CCSCCCCCYCC	19945	11210
5.138819175086868e-8	6832	741	341	0.4601889338731444	0.04991217798594848	TF:M01219_0	TF	Factor: SP1:SP3; motif: CCSCCCCCYCC; match class: 0	19945	11211
5.274962490281281e-8	6884	741	343	0.46288798920377866	0.04982568274259152	TF:M12183_0	TF	Factor: KLF14; motif: NRCCACRCCCMCN; match class: 0	19945	6522
5.274962490281281e-8	6884	741	343	0.46288798920377866	0.04982568274259152	TF:M12183	TF	Factor: KLF14; motif: NRCCACRCCCMCN	19945	6521
5.4772242122263164e-8	4086	741	228	0.3076923076923077	0.055800293685756244	TF:M04953_1	TF	Factor: Sp1; motif: GGNDGGRGGCGGGG; match class: 1	19945	11227
5.722779318696261e-8	8389	741	401	0.5411605937921727	0.04780069138157111	TF:M03988	TF	Factor: FLI1; motif: ACCGGAARTN	19945	3503
5.722779318696261e-8	8389	741	401	0.5411605937921727	0.04780069138157111	TF:M03988_0	TF	Factor: FLI1; motif: ACCGGAARTN; match class: 0	19945	3504
6.285524627050612e-8	2416	741	153	0.20647773279352227	0.06332781456953643	TF:M01973_1	TF	Factor: PLAG1; motif: CCCCCKWNNNGGSCCC; match class: 1	19945	9508
6.407305535872274e-8	5159	741	273	0.3684210526315789	0.052917232021709636	TF:M00469	TF	Factor: AP-2alpha; motif: GCCNNNRGS	19945	185
6.407305535872274e-8	5159	741	273	0.3684210526315789	0.052917232021709636	TF:M00469_0	TF	Factor: AP-2alpha; motif: GCCNNNRGS; match class: 0	19945	186
7.10903867685318e-8	13338	741	577	0.7786774628879892	0.04325985904933273	TF:M00144	TF	Factor: Pax-5; motif: RRMSWGANWYCTNRAGCGKRACSRYNSM	19945	9149
7.10903867685318e-8	13338	741	577	0.7786774628879892	0.04325985904933273	TF:M00144_0	TF	Factor: Pax-5; motif: RRMSWGANWYCTNRAGCGKRACSRYNSM; match class: 0	19945	9150
7.476655819089056e-8	6749	741	337	0.45479082321187586	0.049933323455326716	TF:M07249	TF	Factor: ctcf; motif: CCNCNAGRKGGCRSTN	19945	1646
7.476655819089056e-8	6749	741	337	0.45479082321187586	0.049933323455326716	TF:M07249_0	TF	Factor: ctcf; motif: CCNCNAGRKGGCRSTN; match class: 0	19945	1647
7.724314507963045e-8	7132	741	352	0.4750337381916329	0.049355019629837356	TF:M02066_0	TF	Factor: PEA3; motif: RCCGGAAGYN; match class: 0	19945	9321
7.724314507963045e-8	7132	741	352	0.4750337381916329	0.049355019629837356	TF:M02066	TF	Factor: PEA3; motif: RCCGGAAGYN	19945	9320
7.855887283112781e-8	5655	741	293	0.39541160593792174	0.051812555260831124	TF:M11450	TF	Factor: Elf-1; motif: NANSCGGAAGTR	19945	2447
7.855887283112781e-8	5655	741	293	0.39541160593792174	0.051812555260831124	TF:M11450_0	TF	Factor: Elf-1; motif: NANSCGGAAGTR; match class: 0	19945	2448
8.306377932903839e-8	13286	741	575	0.7759784075573549	0.04327863916905013	TF:M11058	TF	Factor: Hey1; motif: NGCRCGYGYN	19945	4844
8.306377932903839e-8	13286	741	575	0.7759784075573549	0.04327863916905013	TF:M11058_0	TF	Factor: Hey1; motif: NGCRCGYGYN; match class: 0	19945	4845
9.07531113013068e-8	7448	741	364	0.49122807017543857	0.04887218045112782	TF:M08523_1	TF	Factor: E2F-1:TBR2; motif: NGGTGNNANGGCGCNNTNNCRNNN; match class: 1	19945	2050
9.33319627926032e-8	10194	741	467	0.6302294197031039	0.04581126152638807	TF:M02052	TF	Factor: EHF; motif: CSCGGAARTN	19945	2390
9.33319627926032e-8	10194	741	467	0.6302294197031039	0.04581126152638807	TF:M02052_0	TF	Factor: EHF; motif: CSCGGAARTN; match class: 0	19945	2391
9.503293529613629e-8	6233	741	316	0.42645074224021595	0.05069789828333066	TF:M12153_0	TF	Factor: Sp3; motif: NGCCACGCCCMCN; match class: 0	19945	11301
9.503293529613629e-8	6233	741	316	0.42645074224021595	0.05069789828333066	TF:M12153	TF	Factor: Sp3; motif: NGCCACGCCCMCN	19945	11300
1.0596517935657975e-07	14775	741	623	0.8407557354925776	0.042165820642978004	TF:M07289_0	TF	Factor: GKLF; motif: NNNRGGNGNGGSN; match class: 0	19945	4542
1.0596517935657975e-07	14775	741	623	0.8407557354925776	0.042165820642978004	TF:M07289	TF	Factor: GKLF; motif: NNNRGGNGNGGSN	19945	4541
1.0853143380617162e-7	10092	741	463	0.6248313090418354	0.04587792310741181	TF:M03975	TF	Factor: ERG; motif: ACCGGAARTN	19945	2894
1.0853143380617162e-7	10092	741	463	0.6248313090418354	0.04587792310741181	TF:M03975_0	TF	Factor: ERG; motif: ACCGGAARTN; match class: 0	19945	2895
1.1346005364568094e-7	17982	741	715	0.9649122807017544	0.03976198420642865	TF:M04826	TF	Factor: p300; motif: ACNTCCG	19945	2774
1.1346005364568094e-7	17982	741	715	0.9649122807017544	0.03976198420642865	TF:M04826_0	TF	Factor: p300; motif: ACNTCCG; match class: 0	19945	2775
1.2325442630559872e-7	2416	741	152	0.20512820512820512	0.06291390728476821	TF:M07415_1	TF	Factor: Elf-1; motif: AWCCCGGAAGTN; match class: 1	19945	2425
1.5069619617123092e-7	11027	741	496	0.6693657219973009	0.044980502403192166	TF:M02064_0	TF	Factor: c-ets-2; motif: ACCGGAWRTN; match class: 0	19945	1173
1.5069619617123092e-7	11027	741	496	0.6693657219973009	0.044980502403192166	TF:M02064	TF	Factor: c-ets-2; motif: ACCGGAWRTN	19945	1172
1.50918025950765e-7	8150	741	390	0.5263157894736842	0.04785276073619632	TF:M02062	TF	Factor: Erg; motif: ACCGGAAGTN	19945	2891
1.50918025950765e-7	8150	741	390	0.5263157894736842	0.04785276073619632	TF:M02062_0	TF	Factor: Erg; motif: ACCGGAAGTN; match class: 0	19945	2892
1.6066334793751105e-7	2771	741	168	0.22672064777327935	0.06062793215445687	TF:M01100_1	TF	Factor: LRF; motif: GGGGKYNNB; match class: 1	19945	6898
1.662590410891669e-7	6335	741	319	0.43049932523616735	0.050355169692186265	TF:M11452	TF	Factor: Elf-1; motif: NANGCGGAAGTR	19945	2453
1.662590410891669e-7	6335	741	319	0.43049932523616735	0.050355169692186265	TF:M11452_0	TF	Factor: Elf-1; motif: NANGCGGAAGTR; match class: 0	19945	2454
1.7138194176175885e-7	3239	741	189	0.2550607287449393	0.05835134300710096	TF:M11392_1	TF	Factor: Erg; motif: NACCGGAARYN; match class: 1	19945	2914
1.7257392500039815e-7	3016	741	179	0.24156545209176788	0.059350132625994693	TF:M09905_1	TF	Factor: SAP-1; motif: NNCCGGAAGTGN; match class: 1	19945	2686
1.7659302316116777e-7	6188	741	313	0.4224021592442645	0.050581771170006465	TF:M00244_0	TF	Factor: NGFI-C; motif: WTGCGTGGGYGG; match class: 0	19945	8247
1.7659302316116777e-7	6188	741	313	0.4224021592442645	0.050581771170006465	TF:M00244	TF	Factor: NGFI-C; motif: WTGCGTGGGYGG	19945	8246
1.7887879656954733e-7	10812	741	488	0.6585695006747638	0.04513503514613393	TF:M11796	TF	Factor: NR1B1; motif: NRGGNCRTGACCTN	19945	10121
1.7887879656954733e-7	10812	741	488	0.6585695006747638	0.04513503514613393	TF:M11796_0	TF	Factor: NR1B1; motif: NRGGNCRTGACCTN; match class: 0	19945	10122
1.812619235689278e-7	7794	741	376	0.5074224021592443	0.04824223761868104	TF:M11883_1	TF	Factor: pax-6; motif: NYACGCNTSRNYGCNYN; match class: 1	19945	9193
1.8442397644321735e-7	7099	741	349	0.4709851551956815	0.04916185378222285	TF:M11880_1	TF	Factor: pax-6; motif: NYACGCWTSANYGMNCN; match class: 1	19945	9184
1.894704710950809e-7	7331	741	358	0.48313090418353577	0.04883371981994271	TF:M00245_0	TF	Factor: Egr-3; motif: NTGCGTGGGCGK; match class: 0	19945	2355
1.894704710950809e-7	7331	741	358	0.48313090418353577	0.04883371981994271	TF:M00245	TF	Factor: Egr-3; motif: NTGCGTGGGCGK	19945	2354
1.963931786984673e-7	8059	741	386	0.5209176788124157	0.04789676138478719	TF:M07415_0	TF	Factor: Elf-1; motif: AWCCCGGAAGTN; match class: 0	19945	2424
1.963931786984673e-7	8059	741	386	0.5209176788124157	0.04789676138478719	TF:M07415	TF	Factor: Elf-1; motif: AWCCCGGAAGTN	19945	2423
2.1379901214804316e-7	6928	741	342	0.46153846153846156	0.049364896073903	TF:M10529_0	TF	Factor: Sp1; motif: RGGGMGGRGSNGGGG; match class: 0	19945	11238
2.1379901214804316e-7	6928	741	342	0.46153846153846156	0.049364896073903	TF:M10529	TF	Factor: Sp1; motif: RGGGMGGRGSNGGGG	19945	11237
2.3065785355886476e-7	8330	741	396	0.5344129554655871	0.0475390156062425	TF:M11477_0	TF	Factor: AP-2beta; motif: NSCCYNRGGSN; match class: 0	19945	12288
2.3065785355886476e-7	8330	741	396	0.5344129554655871	0.0475390156062425	TF:M11477	TF	Factor: AP-2beta; motif: NSCCYNRGGSN	19945	12287
2.3674977561540771e-7	2035	741	133	0.1794871794871795	0.06535626535626536	TF:M09658_1	TF	Factor: Sp2; motif: GGSNNGGGGGCGGGGCCNGNGS; match class: 1	19945	11281
2.4358828517207686e-7	2481	741	154	0.2078272604588394	0.062071745264006446	TF:M01078_1	TF	Factor: c-Ets-1; motif: NNNRCCGGAWRYNNNN; match class: 1	19945	1165
2.4889021924085636e-7	7191	741	352	0.4750337381916329	0.04895007648449451	TF:M09918_1	TF	Factor: Pet-1; motif: GCNGGAAGYG; match class: 1	19945	9370
2.793218123231679e-7	1315	741	97	0.13090418353576247	0.07376425855513308	TF:M09605_1	TF	Factor: Elf-1; motif: NAANCMGGAAGTGN; match class: 1	19945	2428
2.8549516201983463e-7	5568	741	287	0.3873144399460189	0.051544540229885055	TF:M04950_1	TF	Factor: Egr-1; motif: NGCGTGCGY; match class: 1	19945	2305
2.861408577848498e-7	2835	741	170	0.22941970310391363	0.059964726631393295	TF:M10529_1	TF	Factor: Sp1; motif: RGGGMGGRGSNGGGG; match class: 1	19945	11239
2.9105987836641417e-7	12175	741	535	0.7219973009446694	0.04394250513347023	TF:M03978_0	TF	Factor: ETS1; motif: GCCGGAWGTACTTCCGGN; match class: 0	19945	3111
2.9105987836641417e-7	12175	741	535	0.7219973009446694	0.04394250513347023	TF:M03978	TF	Factor: ETS1; motif: GCCGGAWGTACTTCCGGN	19945	3110
2.944493217636774e-7	7174	741	351	0.47368421052631576	0.04892667967660998	TF:M00144_1	TF	Factor: Pax-5; motif: RRMSWGANWYCTNRAGCGKRACSRYNSM; match class: 1	19945	9151
3.127400571963403e-7	7254	741	354	0.4777327935222672	0.04880066170388751	TF:M11428_0	TF	Factor: PEA3; motif: NACCGGAAGTN; match class: 0	19945	9333
3.127400571963403e-7	7254	741	354	0.4777327935222672	0.04880066170388751	TF:M11428	TF	Factor: PEA3; motif: NACCGGAAGTN	19945	9332
3.227782608944463e-7	8427	741	399	0.5384615384615384	0.04734781060875756	TF:M09591_0	TF	Factor: AP-2gamma; motif: NTGSCCTGRGGSNN; match class: 0	19945	12333
3.227782608944463e-7	8427	741	399	0.5384615384615384	0.04734781060875756	TF:M09591	TF	Factor: AP-2gamma; motif: NTGSCCTGRGGSNN	19945	12332
3.4344565545240076e-7	2130	741	137	0.18488529014844804	0.06431924882629109	TF:M11451_1	TF	Factor: Elf-1; motif: NANCCGGAAGTN; match class: 1	19945	2452
3.6981988167307684e-7	9558	741	441	0.5951417004048583	0.046139359698681735	TF:M11022	TF	Factor: IRX2a; motif: ACRYGNNNNACRYGT	19945	6302
3.6981988167307684e-7	9558	741	441	0.5951417004048583	0.046139359698681735	TF:M11022_0	TF	Factor: IRX2a; motif: ACRYGNNNNACRYGT; match class: 0	19945	6303
3.818348841479891e-7	6552	741	326	0.4399460188933873	0.04975579975579975	TF:M11535_1	TF	Factor: E2F-4; motif: TTTTGGCGCCAWWN; match class: 1	19945	2167
3.8400641213316376e-7	10798	741	486	0.6558704453441295	0.045008334876829044	TF:M09729	TF	Factor: LUMAN; motif: CYCAGCYYCY	19945	6938
3.8400641213316376e-7	10798	741	486	0.6558704453441295	0.045008334876829044	TF:M09729_0	TF	Factor: LUMAN; motif: CYCAGCYYCY; match class: 0	19945	6939
3.9279471347739805e-7	3634	741	205	0.2766531713900135	0.056411667583929556	TF:M12157_0	TF	Factor: KLF15; motif: RCCACGCCCCCC; match class: 0	19945	6531
3.9279471347739805e-7	3634	741	205	0.2766531713900135	0.056411667583929556	TF:M12157	TF	Factor: KLF15; motif: RCCACGCCCCCC	19945	6530
4.4262515262036135e-7	8102	741	386	0.5209176788124157	0.04764255739323624	TF:M11478_1	TF	Factor: AP-2beta; motif: NSCCNNNGGSN; match class: 1	19945	12292
4.5931718717453746e-7	6335	741	317	0.42780026990553305	0.05003946329913181	TF:M08213	TF	Factor: Elk-1:TBR2; motif: TNRCACCGGAAGN	19945	2567
4.5931718717453746e-7	6335	741	317	0.42780026990553305	0.05003946329913181	TF:M08213_0	TF	Factor: Elk-1:TBR2; motif: TNRCACCGGAAGN; match class: 0	19945	2568
4.776815837405749e-7	7663	741	369	0.4979757085020243	0.04815346470050894	TF:M11448_0	TF	Factor: Elf-1; motif: NANGCGGAAGTN; match class: 0	19945	2442
4.776815837405749e-7	7663	741	369	0.4979757085020243	0.04815346470050894	TF:M11448	TF	Factor: Elf-1; motif: NANGCGGAAGTN	19945	2441
5.313781029567099e-7	4677	741	249	0.3360323886639676	0.05323925593329057	TF:M07602_1	TF	Factor: CP2; motif: NNNNCCAGNCNN; match class: 1	19945	1342
5.325320523160586e-7	7179	741	350	0.47233468286099867	0.04875330826020337	TF:M02023_0	TF	Factor: MAZ; motif: NKGGGAGGGGRGGR; match class: 0	19945	7185
5.325320523160586e-7	7179	741	350	0.47233468286099867	0.04875330826020337	TF:M02023	TF	Factor: MAZ; motif: NKGGGAGGGGRGGR	19945	7184
5.341353791811879e-7	5110	741	267	0.3603238866396761	0.052250489236790605	TF:M04797	TF	Factor: Egr-1; motif: CCGCCCMCG	19945	2294
5.341353791811879e-7	5110	741	267	0.3603238866396761	0.052250489236790605	TF:M04797_0	TF	Factor: Egr-1; motif: CCGCCCMCG; match class: 0	19945	2295
5.38000527094934e-7	3237	741	187	0.252361673414305	0.057769539697250544	TF:M09641	TF	Factor: NRF-1; motif: SYGCGCMTGCGCRNNGSN	19945	8654
5.38000527094934e-7	3237	741	187	0.252361673414305	0.057769539697250544	TF:M09641_0	TF	Factor: NRF-1; motif: SYGCGCMTGCGCRNNGSN; match class: 0	19945	8655
6.210194246043288e-7	6957	741	341	0.4601889338731444	0.04901538019261176	TF:M02069	TF	Factor: Erm; motif: ACCGGAAGTN	19945	2936
6.210194246043288e-7	6957	741	341	0.4601889338731444	0.04901538019261176	TF:M02069_0	TF	Factor: Erm; motif: ACCGGAAGTN; match class: 0	19945	2937
6.352309445057779e-7	13967	741	594	0.8016194331983806	0.04252881792797308	TF:M04106	TF	Factor: RUNX2; motif: NRACCGCAAACCGCAN	19945	10535
6.352309445057779e-7	13967	741	594	0.8016194331983806	0.04252881792797308	TF:M04106_0	TF	Factor: RUNX2; motif: NRACCGCAAACCGCAN; match class: 0	19945	10536
6.476332883522851e-7	2688	741	162	0.21862348178137653	0.060267857142857144	TF:M04714_1	TF	Factor: Elf-1; motif: ACTTCCGGG; match class: 1	19945	2419
6.769216959694283e-7	9321	741	431	0.581646423751687	0.04623967385473662	TF:M03895	TF	Factor: CTCF; motif: WGCGCCMYCTAGYGGYN	19945	1616
6.769216959694283e-7	9321	741	431	0.581646423751687	0.04623967385473662	TF:M03895_0	TF	Factor: CTCF; motif: WGCGCCMYCTAGYGGYN; match class: 0	19945	1617
6.772930477615664e-7	1838	741	122	0.16464237516869096	0.06637649619151251	TF:M07409_1	TF	Factor: BTEB2; motif: GCCCCRCCCH; match class: 1	19945	6595
7.486053407224743e-7	5369	741	277	0.3738191632928475	0.05159247532128888	TF:M00243_0	TF	Factor: Egr-1; motif: WTGCGTGGGCGK; match class: 0	19945	2286
7.486053407224743e-7	5369	741	277	0.3738191632928475	0.05159247532128888	TF:M00243	TF	Factor: Egr-1; motif: WTGCGTGGGCGK	19945	2285
7.685633608381463e-7	9436	741	435	0.5870445344129555	0.04610004239084358	TF:M09862	TF	Factor: ZNF614; motif: NCYCWGCCYYNNN	19945	15428
7.685633608381463e-7	9436	741	435	0.5870445344129555	0.04610004239084358	TF:M09862_0	TF	Factor: ZNF614; motif: NCYCWGCCYYNNN; match class: 0	19945	15429
7.756452556020698e-7	6211	741	311	0.41970310391363025	0.050072452101110936	TF:M07208	TF	Factor: EGR1; motif: NCNCCGCCCCCGCN	19945	2306
7.756452556020698e-7	6211	741	311	0.41970310391363025	0.050072452101110936	TF:M07208_0	TF	Factor: EGR1; motif: NCNCCGCCCCCGCN; match class: 0	19945	2307
7.76337235250159e-7	9599	741	441	0.5951417004048583	0.0459422856547557	TF:M11052_1	TF	Factor: Hey2; motif: NNCACGYGNN; match class: 1	19945	4855
7.986128479833109e-7	4221	741	229	0.3090418353576248	0.054252546789860225	TF:M11400_1	TF	Factor: Fli-1; motif: NACCGGAARTN; match class: 1	19945	3529
8.207809186144762e-7	3988	741	219	0.29554655870445345	0.05491474423269809	TF:M03893_1	TF	Factor: WT1; motif: GNGGGGGCGGGG; match class: 1	19945	12868
8.311821221058473e-7	5866	741	297	0.4008097165991903	0.05063075349471531	TF:M12313_0	TF	Factor: ZNF460; motif: NNACNCCCCCCNN; match class: 0	19945	14760
8.311821221058473e-7	5866	741	297	0.4008097165991903	0.05063075349471531	TF:M12313	TF	Factor: ZNF460; motif: NNACNCCCCCCNN	19945	14759
8.471002311859164e-7	11010	741	492	0.6639676113360324	0.0446866485013624	TF:M11058_1	TF	Factor: Hey1; motif: NGCRCGYGYN; match class: 1	19945	4846
8.88807205043438e-7	4557	741	243	0.32793522267206476	0.05332455562870309	TF:M00915_1	TF	Factor: AP-2; motif: SNNNCCNCAGGCN; match class: 1	19945	232
9.019072788434064e-7	9310	741	430	0.5802968960863698	0.04618689581095596	TF:M10432	TF	Factor: MAZ; motif: GGGMGGGGS	19945	7175
9.019072788434064e-7	9310	741	430	0.5802968960863698	0.04618689581095596	TF:M10432_0	TF	Factor: MAZ; motif: GGGMGGGGS; match class: 0	19945	7176
1.0123431907835641e-6	14175	741	600	0.8097165991902834	0.042328042328042326	TF:M11417_1	TF	Factor: c-Ets-2; motif: NACCGGAAGYRCTTCCGGTN; match class: 1	19945	3130
1.0256334983045307e-6	4279	741	231	0.3117408906882591	0.05398457583547558	TF:M02011	TF	Factor: HES-1; motif: GSCACGMGMC	19945	4799
1.0256334983045307e-6	4279	741	231	0.3117408906882591	0.05398457583547558	TF:M02011_0	TF	Factor: HES-1; motif: GSCACGMGMC; match class: 0	19945	4800
1.034726285163005e-6	10492	741	473	0.6383265856950068	0.045081967213114756	TF:M00736	TF	Factor: E2F-1:DP-1; motif: TTTCSCGC	19945	2039
1.034726285163005e-6	10492	741	473	0.6383265856950068	0.045081967213114756	TF:M00736_0	TF	Factor: E2F-1:DP-1; motif: TTTCSCGC; match class: 0	19945	2040
1.0877839405164165e-6	4258	741	230	0.31039136302294196	0.054015969938938466	TF:M00800_1	TF	Factor: AP-2; motif: GSCCSCRGGCNRNRNN; match class: 1	19945	223
1.1303278425476324e-6	3516	741	198	0.26720647773279355	0.05631399317406143	TF:M00982_1	TF	Factor: KROX; motif: CCCGCCCCCRCCCC; match class: 1	19945	6625
1.1348188848970342e-6	7502	741	361	0.48717948717948717	0.04812050119968009	TF:M11425	TF	Factor: PEA3; motif: NACCGGAAGTN	19945	9326
1.1348188848970342e-6	7502	741	361	0.48717948717948717	0.04812050119968009	TF:M11425_0	TF	Factor: PEA3; motif: NACCGGAAGTN; match class: 0	19945	9327
1.1527110885141543e-6	6131	741	307	0.4143049932523617	0.050073397488174846	TF:M03896	TF	Factor: EGR1; motif: NACGCCCACGCANW	19945	2291
1.1527110885141543e-6	6131	741	307	0.4143049932523617	0.050073397488174846	TF:M03896_0	TF	Factor: EGR1; motif: NACGCCCACGCANW; match class: 0	19945	2292
1.2165612854460846e-6	6687	741	329	0.44399460188933876	0.049199940182443544	TF:M08231_0	TF	Factor: Elk-1:T-bet; motif: TCACACCGGAAGNN; match class: 0	19945	2607
1.2165612854460846e-6	6687	741	329	0.44399460188933876	0.049199940182443544	TF:M08231	TF	Factor: Elk-1:T-bet; motif: TCACACCGGAAGNN	19945	2606
1.2689322618468706e-6	2342	741	145	0.19568151147098514	0.061912894961571305	TF:M11448_1	TF	Factor: Elf-1; motif: NANGCGGAAGTN; match class: 1	19945	2443
1.3824795323719681e-6	5644	741	287	0.3873144399460189	0.05085046066619419	TF:M04918_0	TF	Factor: Egr-1; motif: ACCGCCC; match class: 0	19945	2301
1.3824795323719681e-6	5644	741	287	0.3873144399460189	0.05085046066619419	TF:M04918	TF	Factor: Egr-1; motif: ACCGCCC	19945	2300
1.3876945205685256e-6	1715	741	115	0.15519568151147098	0.06705539358600583	TF:M09606_1	TF	Factor: nerf; motif: NRRNSCGGAAGNRNNNN; match class: 1	19945	2473
1.3927697779262995e-6	4625	741	245	0.33063427800269907	0.05297297297297297	TF:M02064_1	TF	Factor: c-ets-2; motif: ACCGGAWRTN; match class: 1	19945	1174
1.5250124992157574e-6	12908	741	557	0.7516869095816464	0.043151533932444995	TF:M00646	TF	Factor: LF-A1; motif: GGGSTCWR	19945	6710
1.5250124992157574e-6	12908	741	557	0.7516869095816464	0.043151533932444995	TF:M00646_0	TF	Factor: LF-A1; motif: GGGSTCWR; match class: 0	19945	6711
1.5422231375079576e-6	11580	741	511	0.689608636977058	0.044127806563039725	TF:M04710_1	TF	Factor: CHD2; motif: TCTCGCGAG; match class: 1	19945	1195
1.5651837943516645e-6	9314	741	429	0.5789473684210527	0.04605969508267125	TF:M01047	TF	Factor: AP-2alphaA; motif: ANMGCCTNAGGCKNT	19945	191
1.5651837943516645e-6	9314	741	429	0.5789473684210527	0.04605969508267125	TF:M01047_0	TF	Factor: AP-2alphaA; motif: ANMGCCTNAGGCKNT; match class: 0	19945	192
1.5651837943516645e-6	9314	741	429	0.5789473684210527	0.04605969508267125	TF:M01047_1	TF	Factor: AP-2alphaA; motif: ANMGCCTNAGGCKNT; match class: 1	19945	193
1.7776489093471656e-6	6128	741	306	0.41295546558704455	0.04993472584856397	TF:M11419	TF	Factor: ER81; motif: NNCCGGAWGYN	19945	2801
1.7776489093471656e-6	6128	741	306	0.41295546558704455	0.04993472584856397	TF:M11419_0	TF	Factor: ER81; motif: NNCCGGAWGYN; match class: 0	19945	2802
1.7862528263218381e-6	6404	741	317	0.42780026990553305	0.049500312304809495	TF:M07041_1	TF	Factor: HDAC1; motif: KGCARGGTC; match class: 1	19945	4756
2.639382147457978e-6	7187	741	347	0.4682860998650472	0.04828161959092806	TF:M11881_1	TF	Factor: pax-6; motif: NYACGCNTSANYGCNYN; match class: 1	19945	9187
2.6959953102125856e-6	11612	741	511	0.689608636977058	0.044006200482259734	TF:M11066	TF	Factor: HES-7; motif: GNCACGYGNN	19945	4820
2.6959953102125856e-6	11612	741	511	0.689608636977058	0.044006200482259734	TF:M11066_0	TF	Factor: HES-7; motif: GNCACGYGNN; match class: 0	19945	4821
2.7101876707056287e-6	13117	741	563	0.7597840755735492	0.04292139971029961	TF:M04595_0	TF	Factor: SALL2; motif: GGGTGGG; match class: 0	19945	10644
2.7101876707056287e-6	13117	741	563	0.7597840755735492	0.04292139971029961	TF:M04595	TF	Factor: SALL2; motif: GGGTGGG	19945	10643
2.721967666434387e-6	7757	741	369	0.4979757085020243	0.047569936831249195	TF:M04152	TF	Factor: TFAP2C; motif: NGCCCNNRGGCA	19945	12320
2.721967666434387e-6	7757	741	369	0.4979757085020243	0.047569936831249195	TF:M04152_0	TF	Factor: TFAP2C; motif: NGCCCNNRGGCA; match class: 0	19945	12321
2.728097745954007e-6	6984	741	339	0.4574898785425101	0.048539518900343644	TF:M09834_0	TF	Factor: ZNF148; motif: NNNNNNCCNNCCCCTCCCCCACCCN; match class: 0	19945	13566
2.728097745954007e-6	6984	741	339	0.4574898785425101	0.048539518900343644	TF:M09834	TF	Factor: ZNF148; motif: NNNNNNCCNNCCCCTCCCCCACCCN	19945	13565
2.793615002864364e-6	3530	741	197	0.2658569500674764	0.05580736543909348	TF:M01303_1	TF	Factor: SP1; motif: GGGGYGGGGNS; match class: 1	19945	11218
2.8503151740432138e-6	1492	741	103	0.13900134952766532	0.0690348525469169	TF:M09969_1	TF	Factor: EKLF; motif: NGGGYGKGGCNNGG; match class: 1	19945	2407
3.2132146037765396e-6	15552	741	642	0.8663967611336032	0.04128086419753087	TF:M08313	TF	Factor: GCMa:PEA3; motif: ATRCGGGCGGAAGTR	19945	4361
3.2132146037765396e-6	15552	741	642	0.8663967611336032	0.04128086419753087	TF:M08313_0	TF	Factor: GCMa:PEA3; motif: ATRCGGGCGGAAGTR; match class: 0	19945	4362
3.3753144401732208e-6	3015	741	174	0.23481781376518218	0.05771144278606965	TF:M12164	TF	Factor: BTEB2; motif: NMCACGCCCN	19945	884
3.3753144401732208e-6	3015	741	174	0.23481781376518218	0.05771144278606965	TF:M12164_0	TF	Factor: BTEB2; motif: NMCACGCCCN; match class: 0	19945	885
3.647747060134974e-6	12230	741	532	0.717948717948718	0.043499591169255926	TF:M11595	TF	Factor: GCMa; motif: RTGCGGGTN	19945	4415
3.647747060134974e-6	12230	741	532	0.717948717948718	0.043499591169255926	TF:M11595_0	TF	Factor: GCMa; motif: RTGCGGGTN; match class: 0	19945	4416
4.015285677834315e-6	5255	741	269	0.3630229419703104	0.05118934348239772	TF:M09590	TF	Factor: AP-2alpha; motif: NTNSCCTGRGGSNAN	19945	12269
4.015285677834315e-6	5255	741	269	0.3630229419703104	0.05118934348239772	TF:M09590_0	TF	Factor: AP-2alpha; motif: NTNSCCTGRGGSNAN; match class: 0	19945	12270
4.184841389935623e-6	2426	741	147	0.19838056680161945	0.060593569661995056	TF:M02063_1	TF	Factor: c-ets-1; motif: ACCGGAWGTN; match class: 1	19945	1168
4.283895286943188e-6	5185	741	266	0.358974358974359	0.05130183220829315	TF:M09761_0	TF	Factor: EGR1; motif: NGNGKGGGYGGNGS; match class: 0	19945	2313
4.283895286943188e-6	5185	741	266	0.358974358974359	0.05130183220829315	TF:M09761	TF	Factor: EGR1; motif: NGNGKGGGYGGNGS	19945	2312
4.308235433681956e-6	6274	741	310	0.4183535762483131	0.04941026458399745	TF:M11022_1	TF	Factor: IRX2a; motif: ACRYGNNNNACRYGT; match class: 1	19945	6304
4.394629591072685e-6	3138	741	179	0.24156545209176788	0.05704270235818993	TF:M01858_1	TF	Factor: AP-2beta; motif: GCNNNGGSCNGVGGGN; match class: 1	19945	202
4.515171191174383e-6	3550	741	197	0.2658569500674764	0.055492957746478874	TF:M07354_1	TF	Factor: Egr-1; motif: GCGGGGGCGG; match class: 1	19945	2326
4.651895183609714e-6	2022	741	128	0.17273954116059378	0.06330365974282888	TF:M03982_1	TF	Factor: ETV4; motif: ACCGGAAGTN; match class: 1	19945	3262
5.1460702239542985e-6	1488	741	102	0.13765182186234817	0.06854838709677419	TF:M02073_1	TF	Factor: Fli-1; motif: ACCGGAAGYN; match class: 1	19945	3502
5.282005714398724e-6	1349	741	95	0.1282051282051282	0.07042253521126761	TF:M04896_1	TF	Factor: AP-2alpha; motif: NNNGSCCTGRGGSN; match class: 1	19945	12265
5.697649470756264e-6	819	741	67	0.09041835357624832	0.08180708180708181	TF:M12157_1	TF	Factor: KLF15; motif: RCCACGCCCCCC; match class: 1	19945	6532
6.0206057390089025e-6	7027	741	339	0.4574898785425101	0.04824249324035862	TF:M00695_1	TF	Factor: ETF; motif: GVGGMGG; match class: 1	19945	3103
6.047543273319103e-6	7932	741	374	0.50472334682861	0.04715078164397378	TF:M00322_0	TF	Factor: c-Myc:Max; motif: GCCAYGYGSN; match class: 0	19945	7713
6.047543273319103e-6	7932	741	374	0.50472334682861	0.04715078164397378	TF:M00322	TF	Factor: c-Myc:Max; motif: GCCAYGYGSN	19945	7712
6.584744657582654e-6	4126	741	221	0.2982456140350877	0.05356277266117305	TF:M05432	TF	Factor: ZSCAN18; motif: TRRCGRCGNMCC	19945	16622
6.584744657582654e-6	4126	741	221	0.2982456140350877	0.05356277266117305	TF:M05432_0	TF	Factor: ZSCAN18; motif: TRRCGRCGNMCC; match class: 0	19945	16623
6.633736786450152e-6	5847	741	292	0.3940620782726046	0.04994014024285959	TF:M09605_0	TF	Factor: Elf-1; motif: NAANCMGGAAGTGN; match class: 0	19945	2427
6.633736786450152e-6	5847	741	292	0.3940620782726046	0.04994014024285959	TF:M09605	TF	Factor: Elf-1; motif: NAANCMGGAAGTGN	19945	2426
7.131389038425724e-6	12500	741	540	0.728744939271255	0.0432	TF:M00056	TF	Factor: myogenin; motif: CRSCTGTTBNNTTTGGCACGSNGCCARCH	19945	7823
7.131389038425724e-6	12500	741	540	0.728744939271255	0.0432	TF:M00056_0	TF	Factor: myogenin; motif: CRSCTGTTBNNTTTGGCACGSNGCCARCH; match class: 0	19945	7824
7.281591381955133e-6	5827	741	291	0.39271255060728744	0.04993993478633946	TF:M04896	TF	Factor: AP-2alpha; motif: NNNGSCCTGRGGSN	19945	12263
7.281591381955133e-6	5827	741	291	0.39271255060728744	0.04993993478633946	TF:M04896_0	TF	Factor: AP-2alpha; motif: NNNGSCCTGRGGSN; match class: 0	19945	12264
7.875549890705526e-6	973	741	75	0.10121457489878542	0.07708119218910586	TF:M01593_1	TF	Factor: Zfx; motif: SNSCAGGCCKCGSCSS; match class: 1	19945	13330
7.995235249373823e-6	12132	741	527	0.7112010796221323	0.04343883943290471	TF:M08226	TF	Factor: Elk-1:Pax-9; motif: ACCGGAACYACGCWYSANTG	19945	2597
7.995235249373823e-6	12132	741	527	0.7112010796221323	0.04343883943290471	TF:M08226_0	TF	Factor: Elk-1:Pax-9; motif: ACCGGAACYACGCWYSANTG; match class: 0	19945	2598
8.224267307785093e-6	18063	741	713	0.9622132253711201	0.03947295576593036	TF:M00378_0	TF	Factor: Pax-4; motif: NNNNNYCACCCB; match class: 0	19945	9108
8.224267307785093e-6	18063	741	713	0.9622132253711201	0.03947295576593036	TF:M00378	TF	Factor: Pax-4; motif: NNNNNYCACCCB	19945	9107
9.35600077029856e-6	1384	741	96	0.12955465587044535	0.06936416184971098	TF:M09967_1	TF	Factor: AP-2rep; motif: NGGGGCGGGGC; match class: 1	19945	220
9.51091373024496e-6	8616	741	399	0.5384615384615384	0.046309192200557105	TF:M05361_0	TF	Factor: Sp6; motif: WGGGCGG; match class: 0	19945	11334
9.51091373024496e-6	8616	741	399	0.5384615384615384	0.046309192200557105	TF:M05332_0	TF	Factor: Sp2; motif: WGGGCGG; match class: 0	19945	11271
9.51091373024496e-6	8616	741	399	0.5384615384615384	0.046309192200557105	TF:M05361	TF	Factor: Sp6; motif: WGGGCGG	19945	11333
9.51091373024496e-6	8616	741	399	0.5384615384615384	0.046309192200557105	TF:M05332	TF	Factor: Sp2; motif: WGGGCGG	19945	11270
9.51091373024496e-6	8616	741	399	0.5384615384615384	0.046309192200557105	TF:M05444	TF	Factor: CPBP; motif: NGGGCGG	19945	1346
9.51091373024496e-6	8616	741	399	0.5384615384615384	0.046309192200557105	TF:M05444_0	TF	Factor: CPBP; motif: NGGGCGG; match class: 0	19945	1347
9.5558381187029e-6	3605	741	198	0.26720647773279355	0.05492371705963939	TF:M01253	TF	Factor: CNOT3; motif: GGCCGCGSSS	19945	1301
9.5558381187029e-6	3605	741	198	0.26720647773279355	0.05492371705963939	TF:M01253_0	TF	Factor: CNOT3; motif: GGCCGCGSSS; match class: 0	19945	1302
9.606396443158855e-6	11857	741	517	0.6977058029689609	0.04360293497512018	TF:M11397_1	TF	Factor: Erg; motif: NACCGGATATCCGGTN; match class: 1	19945	2929
9.948694167937555e-6	6774	741	328	0.4426450742240216	0.04842043105993504	TF:M11490_0	TF	Factor: LBP-1; motif: NRCCGGTNNNNACCGGYN; match class: 0	19945	6630
9.948694167937555e-6	6774	741	328	0.4426450742240216	0.04842043105993504	TF:M11490	TF	Factor: LBP-1; motif: NRCCGGTNNNNACCGGYN	19945	6629
1.043072122666374e-5	1630	741	108	0.145748987854251	0.06625766871165645	TF:M02067_1	TF	Factor: ER71; motif: ACCGGAARYN; match class: 1	19945	2779
1.0992189116952532e-5	8651	741	400	0.5398110661268556	0.04623742919893654	TF:M05439_0	TF	Factor: RREB-1; motif: GGGWCSA; match class: 0	19945	10521
1.0992189116952532e-5	8651	741	400	0.5398110661268556	0.04623742919893654	TF:M05439	TF	Factor: RREB-1; motif: GGGWCSA	19945	10520
1.1058955884228465e-5	4197	741	223	0.300944669365722	0.053133190374076725	TF:M09862_1	TF	Factor: ZNF614; motif: NCYCWGCCYYNNN; match class: 1	19945	15430
1.1272787917763643e-5	3705	741	202	0.2726045883940621	0.05452091767881242	TF:M12188_0	TF	Factor: KLF17; motif: NGMCMCRCCCTN; match class: 0	19945	6561
1.1272787917763643e-5	3705	741	202	0.2726045883940621	0.05452091767881242	TF:M12188	TF	Factor: KLF17; motif: NGMCMCRCCCTN	19945	6560
1.174607629577105e-5	13586	741	576	0.7773279352226721	0.042396584719564256	TF:M11883_0	TF	Factor: pax-6; motif: NYACGCNTSRNYGCNYN; match class: 0	19945	9192
1.174607629577105e-5	13586	741	576	0.7773279352226721	0.042396584719564256	TF:M11883	TF	Factor: pax-6; motif: NYACGCNTSRNYGCNYN	19945	9191
1.1825662607578033e-5	6911	741	333	0.4493927125506073	0.04818405440601939	TF:M03982_0	TF	Factor: ETV4; motif: ACCGGAAGTN; match class: 0	19945	3261
1.1825662607578033e-5	6911	741	333	0.4493927125506073	0.04818405440601939	TF:M03982	TF	Factor: ETV4; motif: ACCGGAAGTN	19945	3260
1.2312390766466306e-5	7686	741	363	0.4898785425101215	0.047228727556596406	TF:M02063	TF	Factor: c-ets-1; motif: ACCGGAWGTN	19945	1166
1.2312390766466306e-5	7686	741	363	0.4898785425101215	0.047228727556596406	TF:M02063_0	TF	Factor: c-ets-1; motif: ACCGGAWGTN; match class: 0	19945	1167
1.238765872675487e-5	9759	741	441	0.5951417004048583	0.04518905625576391	TF:M02111	TF	Factor: NR1B2; motif: NTGACCY	19945	8477
1.238765872675487e-5	9759	741	441	0.5951417004048583	0.04518905625576391	TF:M02111_0	TF	Factor: NR1B2; motif: NTGACCY; match class: 0	19945	8478
1.3409718861715602e-5	12134	741	526	0.7098515519568152	0.043349266523817376	TF:M11397	TF	Factor: Erg; motif: NACCGGATATCCGGTN	19945	2927
1.3409718861715602e-5	12134	741	526	0.7098515519568152	0.043349266523817376	TF:M11397_0	TF	Factor: Erg; motif: NACCGGATATCCGGTN; match class: 0	19945	2928
1.3987602152467056e-5	12801	741	549	0.7408906882591093	0.042887274431685024	TF:M07040	TF	Factor: GKLF; motif: NNRRGRRNGNSNNN	19945	4538
1.3987602152467056e-5	12801	741	549	0.7408906882591093	0.042887274431685024	TF:M07040_0	TF	Factor: GKLF; motif: NNRRGRRNGNSNNN; match class: 0	19945	4539
1.6130098954348482e-5	1008	741	76	0.10256410256410256	0.07539682539682539	TF:M02074_1	TF	Factor: GABPalpha; motif: RCCGGAWRYN; match class: 1	19945	4108
1.622340054364602e-5	7031	741	337	0.45479082321187586	0.04793059308775423	TF:M11477_1	TF	Factor: AP-2beta; motif: NSCCYNRGGSN; match class: 1	19945	12289
1.6714436074138492e-5	1706	741	111	0.14979757085020243	0.06506447831184056	TF:M11452_1	TF	Factor: Elf-1; motif: NANGCGGAAGTR; match class: 1	19945	2455
1.6793485414294074e-5	2432	741	145	0.19568151147098514	0.05962171052631579	TF:M07129_1	TF	Factor: Sp2; motif: GYCCCGCCYCYNNNN; match class: 1	19945	11278
1.773033540640826e-5	5379	741	271	0.3657219973009447	0.050381111730804985	TF:M01972_0	TF	Factor: EGR-1; motif: TGCGTGGGCGK; match class: 0	19945	2289
1.773033540640826e-5	5379	741	271	0.3657219973009447	0.050381111730804985	TF:M01972	TF	Factor: EGR-1; motif: TGCGTGGGCGK	19945	2288
1.8510830667897118e-5	2947	741	168	0.22672064777327935	0.057007125890736345	TF:M07348_1	TF	Factor: AP-2alpha; motif: NSCCNCRGGSN; match class: 1	19945	196
1.8730101413264053e-5	6202	741	304	0.41025641025641024	0.049016446307642694	TF:M09817_1	TF	Factor: PAX5; motif: RNGCGTGACCNN; match class: 1	19945	9169
1.8982572892954154e-5	4365	741	229	0.3090418353576248	0.05246277205040092	TF:M00807_0	TF	Factor: Egr; motif: GTGGGSGCRRS; match class: 0	19945	2388
1.8982572892954154e-5	4365	741	229	0.3090418353576248	0.05246277205040092	TF:M00807	TF	Factor: Egr; motif: GTGGGSGCRRS	19945	2387
1.9791154499494172e-5	3800	741	205	0.2766531713900135	0.05394736842105263	TF:M04146_1	TF	Factor: TFAP2A; motif: YGCCCNNRGGCN; match class: 1	19945	12256
1.979354585455397e-5	14247	741	597	0.805668016194332	0.04190355864392504	TF:M04710_0	TF	Factor: CHD2; motif: TCTCGCGAG; match class: 0	19945	1194
1.979354585455397e-5	14247	741	597	0.805668016194332	0.04190355864392504	TF:M04710	TF	Factor: CHD2; motif: TCTCGCGAG	19945	1193
1.9934011371678338e-5	2329	741	140	0.18893387314439947	0.06011163589523401	TF:M10115_1	TF	Factor: LRF; motif: NRGGGKCKY; match class: 1	19945	13123
2.337745970468418e-5	6189	741	303	0.4089068825910931	0.0489578284052351	TF:M01973	TF	Factor: PLAG1; motif: CCCCCKWNNNGGSCCC	19945	9506
2.337745970468418e-5	6189	741	303	0.4089068825910931	0.0489578284052351	TF:M01973_0	TF	Factor: PLAG1; motif: CCCCCKWNNNGGSCCC; match class: 0	19945	9507
2.3489275906166703e-5	5591	741	279	0.3765182186234818	0.04990162761581113	TF:M12158_1	TF	Factor: KLF15; motif: NCCMCGCCCMCN; match class: 1	19945	6535
2.3956218169952535e-5	11487	741	502	0.6774628879892037	0.04370157569426308	TF:M00143	TF	Factor: Pax-5; motif: BCNNNRNGCANBGNTGNRTAGCSGCHNB	19945	9146
2.3956218169952535e-5	11487	741	502	0.6774628879892037	0.04370157569426308	TF:M00143_0	TF	Factor: Pax-5; motif: BCNNNRNGCANBGNTGNRTAGCSGCHNB; match class: 0	19945	9147
2.505838679966199e-5	6546	741	317	0.42780026990553305	0.048426520012221204	TF:M04146_0	TF	Factor: TFAP2A; motif: YGCCCNNRGGCN; match class: 0	19945	12255
2.505838679966199e-5	6546	741	317	0.42780026990553305	0.048426520012221204	TF:M04146	TF	Factor: TFAP2A; motif: YGCCCNNRGGCN	19945	12254
2.50999213900899e-5	8198	741	381	0.5141700404858299	0.04647474993900951	TF:M07040_1	TF	Factor: GKLF; motif: NNRRGRRNGNSNNN; match class: 1	19945	4540
2.5134374938395632e-5	8541	741	394	0.5317139001349528	0.04613042969207353	TF:M09890	TF	Factor: ctcf; motif: YGGCCACCAGRKGGCRSYN	19945	1640
2.5134374938395632e-5	8541	741	394	0.5317139001349528	0.04613042969207353	TF:M09890_0	TF	Factor: ctcf; motif: YGGCCACCAGRKGGCRSYN; match class: 0	19945	1641
2.61569875580785e-5	2714	741	157	0.21187584345479082	0.0578481945467944	TF:M09895_1	TF	Factor: E2F-6; motif: NGGGCGGGARRNN; match class: 1	19945	2182
2.701295770046634e-5	1020	741	76	0.10256410256410256	0.07450980392156863	TF:M01273_1	TF	Factor: SP4; motif: SCCCCGCCCCS; match class: 1	19945	11326
2.7794998490220872e-5	18431	741	721	0.9730094466936572	0.039118875807064184	TF:M08568_0	TF	Factor: ER71:E2A; motif: CASSTGNACCGGAWRYN; match class: 0	19945	3228
2.7794998490220872e-5	18431	741	721	0.9730094466936572	0.039118875807064184	TF:M08568	TF	Factor: ER71:E2A; motif: CASSTGNACCGGAWRYN	19945	3227
2.814794164923744e-5	7682	741	361	0.48717948717948717	0.04699297058057798	TF:M10115	TF	Factor: LRF; motif: NRGGGKCKY	19945	13121
2.814794164923744e-5	7682	741	361	0.48717948717948717	0.04699297058057798	TF:M10115_0	TF	Factor: LRF; motif: NRGGGKCKY; match class: 0	19945	13122
2.8292303955155722e-5	1975	741	123	0.1659919028340081	0.062278481012658225	TF:M02069_1	TF	Factor: Erm; motif: ACCGGAAGTN; match class: 1	19945	2938
3.166760074312392e-5	2901	741	165	0.22267206477732793	0.05687693898655636	TF:M09913	TF	Factor: ER81; motif: NNCCGGAAGYG	19945	2795
3.166760074312392e-5	2901	741	165	0.22267206477732793	0.05687693898655636	TF:M09913_0	TF	Factor: ER81; motif: NNCCGGAAGYG; match class: 0	19945	2796
3.2758523689322214e-5	11988	741	519	0.7004048582995951	0.043293293293293296	TF:M00426_0	TF	Factor: E2F; motif: TTTSGCGS; match class: 0	19945	2223
3.2758523689322214e-5	11988	741	519	0.7004048582995951	0.043293293293293296	TF:M00426	TF	Factor: E2F; motif: TTTSGCGS	19945	2222
3.333327612860513e-5	5142	741	260	0.3508771929824561	0.050563982886036564	TF:M04147	TF	Factor: TFAP2A; motif: NGCCYSAGGCN	19945	12257
3.333327612860513e-5	5142	741	260	0.3508771929824561	0.050563982886036564	TF:M04147_0	TF	Factor: TFAP2A; motif: NGCCYSAGGCN; match class: 0	19945	12258
3.359430707824008e-5	10449	741	464	0.6261808367071525	0.044406163269212366	TF:M11382	TF	Factor: ESE-1; motif: NWTRCGGAWGCN	19945	2510
3.359430707824008e-5	10449	741	464	0.6261808367071525	0.044406163269212366	TF:M11382_0	TF	Factor: ESE-1; motif: NWTRCGGAWGCN; match class: 0	19945	2511
3.47950264501981e-5	6666	741	321	0.4331983805668016	0.04815481548154815	TF:M03966	TF	Factor: ELF1; motif: AACCCGGAAGTR	19945	2414
3.47950264501981e-5	6666	741	321	0.4331983805668016	0.04815481548154815	TF:M03966_0	TF	Factor: ELF1; motif: AACCCGGAAGTR; match class: 0	19945	2415
3.494070720187105e-5	3384	741	186	0.25101214574898784	0.0549645390070922	TF:M03914_0	TF	Factor: KLF16; motif: GMCACGCCCCC; match class: 0	19945	6546
3.494070720187105e-5	3384	741	186	0.25101214574898784	0.0549645390070922	TF:M03914	TF	Factor: KLF16; motif: GMCACGCCCCC	19945	6545
3.698163657042485e-5	1606	741	105	0.1417004048582996	0.06537982565379825	TF:M00246_1	TF	Factor: Egr-2; motif: NTGCGTRGGCGK; match class: 1	19945	2332
3.7682766679162515e-05	8486	741	391	0.5276653171390013	0.04607588970068348	TF:M09724	TF	Factor: DATF1; motif: SNGGRRGCWGNGGG	19945	1700
3.7682766679162515e-05	8486	741	391	0.5276653171390013	0.04607588970068348	TF:M09724_0	TF	Factor: DATF1; motif: SNGGRRGCWGNGGG; match class: 0	19945	1701
3.865554434367209e-5	2864	741	163	0.21997300944669365	0.05691340782122905	TF:M09591_1	TF	Factor: AP-2gamma; motif: NTGSCCTGRGGSNN; match class: 1	19945	12334
3.946694449825819e-5	1029	741	76	0.10256410256410256	0.0738581146744412	TF:M09590_1	TF	Factor: AP-2alpha; motif: NTNSCCTGRGGSNAN; match class: 1	19945	12271
3.950519965124859e-5	6218	741	303	0.4089068825910931	0.04872949501447411	TF:M04617	TF	Factor: LRF; motif: NGNAGNGGGTYN	19945	6902
3.950519965124859e-5	6218	741	303	0.4089068825910931	0.04872949501447411	TF:M04617_0	TF	Factor: LRF; motif: NGNAGNGGGTYN; match class: 0	19945	6903
3.957261763153747e-5	14469	741	603	0.8137651821862348	0.041675305826249225	TF:M11417_0	TF	Factor: c-Ets-2; motif: NACCGGAAGYRCTTCCGGTN; match class: 0	19945	3129
3.957261763153747e-5	14469	741	603	0.8137651821862348	0.041675305826249225	TF:M11417	TF	Factor: c-Ets-2; motif: NACCGGAAGYRCTTCCGGTN	19945	3128
4.006062311625232e-5	4139	741	218	0.2941970310391363	0.05266972698719497	TF:M08993_1	TF	Factor: ZNF777; motif: GTCCGYCCCGTCSAACAAT; match class: 1	19945	16171
4.027391772721238e-5	13215	741	561	0.757085020242915	0.04245175936435868	TF:M11880	TF	Factor: pax-6; motif: NYACGCWTSANYGMNCN	19945	9182
4.027391772721238e-5	13215	741	561	0.757085020242915	0.04245175936435868	TF:M11880_0	TF	Factor: pax-6; motif: NYACGCWTSANYGMNCN; match class: 0	19945	9183
4.078251135000171e-5	12633	741	541	0.7300944669365722	0.04282434892741233	TF:M11052_0	TF	Factor: Hey2; motif: NNCACGYGNN; match class: 0	19945	4854
4.078251135000171e-5	12633	741	541	0.7300944669365722	0.04282434892741233	TF:M11052	TF	Factor: Hey2; motif: NNCACGYGNN	19945	4853
4.1049589447409414e-5	14808	741	614	0.8286099865047234	0.04146407347379795	TF:M10477_0	TF	Factor: ZNF436; motif: TCCTCCAGGAAGCCY; match class: 0	19945	14625
4.1049589447409414e-5	14808	741	614	0.8286099865047234	0.04146407347379795	TF:M10477	TF	Factor: ZNF436; motif: TCCTCCAGGAAGCCY	19945	14624
4.194250860987646e-5	6499	741	314	0.42375168690958165	0.048315125403908296	TF:M04107_1	TF	Factor: RUNX2; motif: WRACCGCANWAACCGCAN; match class: 1	19945	10540
4.349366414537832e-5	3883	741	207	0.2793522267206478	0.05330929693535926	TF:M04109_1	TF	Factor: RUNX3; motif: NRACCGCAAACCGCAN; match class: 1	19945	10558
4.4148819126893544e-5	2162	741	131	0.1767881241565452	0.06059204440333025	TF:M10098_1	TF	Factor: DP-1; motif: NRNNGGCGGGAANN; match class: 1	19945	12415
4.488707941073659e-5	11922	741	516	0.6963562753036437	0.043281328636134875	TF:M11401_1	TF	Factor: Fli-1; motif: NACCGGATATCCGGTN; match class: 1	19945	3532
4.6505420075915116e-5	5282	741	265	0.3576248313090418	0.050170390003786446	TF:M07387	TF	Factor: LRF; motif: NGKGGGTSNCN	19945	6899
4.6505420075915116e-5	5282	741	265	0.3576248313090418	0.050170390003786446	TF:M07387_0	TF	Factor: LRF; motif: NGKGGGTSNCN; match class: 0	19945	6900
4.673832903052947e-5	8605	741	395	0.5330634278002699	0.04590354445090064	TF:M12230	TF	Factor: LRF; motif: RCGACCACCNN	19945	13124
4.673832903052947e-5	8605	741	395	0.5330634278002699	0.04590354445090064	TF:M12230_0	TF	Factor: LRF; motif: RCGACCACCNN; match class: 0	19945	13125
4.7701627658360876e-5	3958	741	210	0.2834008097165992	0.05305709954522486	TF:M08980_1	TF	Factor: VDR:RXR-ALPHA; motif: NRGGTCANNNGGTTCNN; match class: 1	19945	12769
4.861726231223402e-5	6736	741	323	0.4358974358974359	0.04795130641330166	TF:M11482	TF	Factor: AP-2gamma; motif: NSCCYNNRGSN	19945	12338
4.861726231223402e-5	6736	741	323	0.4358974358974359	0.04795130641330166	TF:M11482_0	TF	Factor: AP-2gamma; motif: NSCCYNNRGSN; match class: 0	19945	12339
5.0222928807889156e-5	8982	741	409	0.5519568151147098	0.045535515475395236	TF:M08224	TF	Factor: Elk-1:Pax-1; motif: ACCGGAACTACGCWTSANTG	19945	2591
5.0222928807889156e-5	8982	741	409	0.5519568151147098	0.045535515475395236	TF:M08224_0	TF	Factor: Elk-1:Pax-1; motif: ACCGGAACTACGCWTSANTG; match class: 0	19945	2592
5.589552069806694e-5	12078	741	521	0.7031039136302294	0.043136280841198874	TF:M11401	TF	Factor: Fli-1; motif: NACCGGATATCCGGTN	19945	3530
5.589552069806694e-5	12078	741	521	0.7031039136302294	0.043136280841198874	TF:M11401_0	TF	Factor: Fli-1; motif: NACCGGATATCCGGTN; match class: 0	19945	3531
5.674687670302312e-5	5564	741	276	0.3724696356275304	0.04960460100647016	TF:M04152_1	TF	Factor: TFAP2C; motif: NGCCCNNRGGCA; match class: 1	19945	12322
5.894354576016621e-5	2194	741	132	0.17813765182186234	0.0601640838650866	TF:M02055_1	TF	Factor: ESE-1; motif: NSMGGAARTN; match class: 1	19945	2977
5.894354576016621e-5	2194	741	132	0.17813765182186234	0.0601640838650866	TF:M01214_1	TF	Factor: ESE-1; motif: NSMGGAARTN; match class: 1	19945	2983
6.005930924750541e-5	5271	741	264	0.3562753036437247	0.05008537279453614	TF:M09900	TF	Factor: Elf-1; motif: NNANCCGGAAGTGS	19945	2429
6.005930924750541e-5	5271	741	264	0.3562753036437247	0.05008537279453614	TF:M09900_0	TF	Factor: Elf-1; motif: NNANCCGGAAGTGS; match class: 0	19945	2430
6.298394592129813e-5	14163	741	592	0.7989203778677463	0.04179905387276707	TF:M08225	TF	Factor: Elk-1:Pax-5; motif: ACCGGAACYACGCWTSANYG	19945	2594
6.298394592129813e-5	14163	741	592	0.7989203778677463	0.04179905387276707	TF:M08225_0	TF	Factor: Elk-1:Pax-5; motif: ACCGGAACYACGCWTSANYG; match class: 0	19945	2595
6.306360715753074e-5	7991	741	371	0.5006747638326585	0.04642723063446377	TF:M00450_1	TF	Factor: Zic3; motif: NGGGKGGTC; match class: 1	19945	13363
6.504221739111969e-5	11184	741	489	0.659919028340081	0.04372317596566524	TF:M07602_0	TF	Factor: CP2; motif: NNNNCCAGNCNN; match class: 0	19945	1341
6.504221739111969e-5	11184	741	489	0.659919028340081	0.04372317596566524	TF:M07602	TF	Factor: CP2; motif: NNNNCCAGNCNN	19945	1340
6.888029523254762e-5	2265	741	135	0.18218623481781376	0.059602649006622516	TF:M11433_1	TF	Factor: Elk-1; motif: NRCCGGAAGTN; match class: 1	19945	2641
6.899327343193228e-5	5303	741	265	0.3576248313090418	0.04997171412408071	TF:M03990_0	TF	Factor: GABPA; motif: ACCGGAAGTN; match class: 0	19945	4110
6.899327343193228e-5	5303	741	265	0.3576248313090418	0.04997171412408071	TF:M03990	TF	Factor: GABPA; motif: ACCGGAAGTN	19945	4109
7.34085858917471e-5	3743	741	200	0.2699055330634278	0.053433075073470476	TF:M03924_1	TF	Factor: YY1; motif: NNCGCCATTNN; match class: 1	19945	12913
7.469188387062743e-5	14143	741	591	0.7975708502024291	0.041787456692356645	TF:M00450_0	TF	Factor: Zic3; motif: NGGGKGGTC; match class: 0	19945	13362
7.469188387062743e-5	14143	741	591	0.7975708502024291	0.041787456692356645	TF:M00450	TF	Factor: Zic3; motif: NGGGKGGTC	19945	13361
7.663604290676664e-5	7846	741	365	0.4925775978407557	0.04652052001019628	TF:M00940_0	TF	Factor: E2F-1; motif: NTTTCGCGCS; match class: 0	19945	2088
7.663604290676664e-5	7846	741	365	0.4925775978407557	0.04652052001019628	TF:M00940	TF	Factor: E2F-1; motif: NTTTCGCGCS	19945	2087
7.68003268790356e-5	4917	741	249	0.3360323886639676	0.05064063453325198	TF:M10026_1	TF	Factor: PATZ; motif: GGGGNGGGGGMKGGRRNGGNRN; match class: 1	19945	9052
7.726156735089007e-5	2117	741	128	0.17273954116059378	0.06046291922531885	TF:M08885_1	TF	Factor: HAIRYLIKE; motif: NNNNCANGTG; match class: 1	19945	4744
8.017139429931922e-5	5385	741	268	0.3616734143049933	0.049767873723305475	TF:M12140_0	TF	Factor: Egr-1; motif: NNCRCCCMCGCNN; match class: 0	19945	2322
8.017139429931922e-5	5385	741	268	0.3616734143049933	0.049767873723305475	TF:M12140	TF	Factor: Egr-1; motif: NNCRCCCMCGCNN	19945	2321
8.799646484511379e-5	6694	741	320	0.4318488529014845	0.04780400358530027	TF:M09898_0	TF	Factor: Egr-2; motif: GNGRRNGWGKGGGNGGRG; match class: 0	19945	2340
8.799646484511379e-5	6694	741	320	0.4318488529014845	0.04780400358530027	TF:M09898	TF	Factor: Egr-2; motif: GNGRRNGWGKGGGNGGRG	19945	2339
9.043644731186284e-5	2967	741	166	0.22402159244264508	0.05594876980114594	TF:M07397_1	TF	Factor: ZBP89; motif: CCCCKCCCCCNN; match class: 1	19945	12982
9.050569243278638e-5	7492	741	351	0.47368421052631576	0.046849973304858517	TF:M09602_0	TF	Factor: ctcf; motif: NNNCCASYAGRKGGCRSYNN; match class: 0	19945	1632
9.050569243278638e-5	7492	741	351	0.47368421052631576	0.046849973304858517	TF:M09602	TF	Factor: ctcf; motif: NNNCCASYAGRKGGCRSYNN	19945	1631
9.451949143881048e-5	4300	741	223	0.300944669365722	0.05186046511627907	TF:M01199_1	TF	Factor: RNF96; motif: BCCCGCRGCC; match class: 1	19945	10447
9.9282545127928e-5	5298	741	264	0.3562753036437247	0.04983012457531144	TF:M01652_1	TF	Factor: p53; motif: RGRCWWGYCYNGRCWWGYYY; match class: 1	19945	9010
1.0540736270659775e-4	3807	741	202	0.2726045883940621	0.05306015235093249	TF:M12139_0	TF	Factor: Egr-1; motif: NMCRCCCMCNCNN; match class: 0	19945	2319
1.0540736270659775e-4	3807	741	202	0.2726045883940621	0.05306015235093249	TF:M12139	TF	Factor: Egr-1; motif: NMCRCCCMCNCNN	19945	2318
1.098828574222618e-4	2503	741	145	0.19568151147098514	0.05793048341989612	TF:M07329_1	TF	Factor: Osx; motif: CCNCCCCCNNN; match class: 1	19945	8911
1.1241502635209901e-4	4791	741	243	0.32793522267206476	0.050720100187852224	TF:M09738_1	TF	Factor: ZNF511; motif: GGRRGRGGCWGNG; match class: 1	19945	14911
1.1415529186925475e-4	7766	741	361	0.48717948717948717	0.04648467679629153	TF:M04756_1	TF	Factor: sin3A; motif: TGTCCNNGGTGCTG; match class: 1	19945	10735
1.15031805290151e-4	3229	741	177	0.2388663967611336	0.05481573242489935	TF:M08878_1	TF	Factor: EGR; motif: CGCCCCCGCNN; match class: 1	19945	2386
1.1505232152380019e-4	6405	741	308	0.4156545209176788	0.048087431693989074	TF:M00646_1	TF	Factor: LF-A1; motif: GGGSTCWR; match class: 1	19945	6712
1.2132378152885649e-4	9873	741	440	0.5937921727395412	0.044565988048212296	TF:M04109_0	TF	Factor: RUNX3; motif: NRACCGCAAACCGCAN; match class: 0	19945	10557
1.2132378152885649e-4	9873	741	440	0.5937921727395412	0.044565988048212296	TF:M04109	TF	Factor: RUNX3; motif: NRACCGCAAACCGCAN	19945	10556
1.2894814584624013e-4	9336	741	420	0.5668016194331984	0.04498714652956298	TF:M04110	TF	Factor: RUNX3; motif: NRACCGCANWAACCRCAN	19945	10559
1.2894814584624013e-4	9336	741	420	0.5668016194331984	0.04498714652956298	TF:M04110_0	TF	Factor: RUNX3; motif: NRACCGCANWAACCRCAN; match class: 0	19945	10560
1.401582086148165e-4	4754	741	241	0.3252361673414305	0.050694152292806056	TF:M03558	TF	Factor: P73; motif: GNNNRRRCNTGCMNNTSASN	19945	9041
1.401582086148165e-4	4754	741	241	0.3252361673414305	0.050694152292806056	TF:M03558_0	TF	Factor: P73; motif: GNNNRRRCNTGCMNNTSASN; match class: 0	19945	9042
1.427637133370222e-4	6519	741	312	0.42105263157894735	0.04786010124252186	TF:M03978_1	TF	Factor: ETS1; motif: GCCGGAWGTACTTCCGGN; match class: 1	19945	3112
1.483970918170453e-4	4660	741	237	0.31983805668016196	0.05085836909871245	TF:M09729_1	TF	Factor: LUMAN; motif: CYCAGCYYCY; match class: 1	19945	6940
1.6189193019039067e-4	6248	741	301	0.40620782726045884	0.04817541613316261	TF:M11480_0	TF	Factor: AP-2alpha; motif: NGCCTSAGGCN; match class: 0	19945	12276
1.6189193019039067e-4	6248	741	301	0.40620782726045884	0.04817541613316261	TF:M11480	TF	Factor: AP-2alpha; motif: NGCCTSAGGCN	19945	12275
1.6379901499598168e-4	13301	741	561	0.757085020242915	0.042177279903766636	TF:M11881_0	TF	Factor: pax-6; motif: NYACGCNTSANYGCNYN; match class: 0	19945	9186
1.6379901499598168e-4	13301	741	561	0.757085020242915	0.042177279903766636	TF:M11881	TF	Factor: pax-6; motif: NYACGCNTSANYGCNYN	19945	9185
1.6831675130160733e-4	10551	741	464	0.6261808367071525	0.04397687422993081	TF:M08980_0	TF	Factor: VDR:RXR-ALPHA; motif: NRGGTCANNNGGTTCNN; match class: 0	19945	12768
1.6831675130160733e-4	10551	741	464	0.6261808367071525	0.04397687422993081	TF:M08980	TF	Factor: VDR:RXR-ALPHA; motif: NRGGTCANNNGGTTCNN	19945	12767
1.760035009245515e-4	2060	741	124	0.16734143049932523	0.06019417475728155	TF:M11482_1	TF	Factor: AP-2gamma; motif: NSCCYNNRGSN; match class: 1	19945	12340
1.7709044452407944e-4	8981	741	406	0.5479082321187584	0.04520654715510522	TF:M10477_1	TF	Factor: ZNF436; motif: TCCTCCAGGAAGCCY; match class: 1	19945	14626
1.8938342643022528e-4	2041	741	123	0.1659919028340081	0.060264576188143064	TF:M03899_0	TF	Factor: EGR4; motif: NNMCGCCCACGCANNN; match class: 0	19945	2376
1.8938342643022528e-4	2041	741	123	0.1659919028340081	0.060264576188143064	TF:M03899	TF	Factor: EGR4; motif: NNMCGCCCACGCANNN	19945	2375
1.9189449187568988e-4	6435	741	308	0.4156545209176788	0.04786324786324787	TF:M00051	TF	Factor: NF-kappaB; motif: GGGGATYCCC	19945	8159
1.9189449187568988e-4	6435	741	308	0.4156545209176788	0.04786324786324787	TF:M00051_0	TF	Factor: NF-kappaB; motif: GGGGATYCCC; match class: 0	19945	8160
1.9351547792678897e-4	2863	741	160	0.21592442645074225	0.055885434858539994	TF:M01258	TF	Factor: GABP; motif: CACTTCCGGNNN	19945	4142
1.9351547792678897e-4	2863	741	160	0.21592442645074225	0.055885434858539994	TF:M01258_0	TF	Factor: GABP; motif: CACTTCCGGNNN; match class: 0	19945	4143
2.0281258333798897e-4	2865	741	160	0.21592442645074225	0.055846422338568937	TF:M00322_1	TF	Factor: c-Myc:Max; motif: GCCAYGYGSN; match class: 1	19945	7714
2.0449735792196373e-4	11622	741	502	0.6774628879892037	0.043193942522801586	TF:M11399_1	TF	Factor: Fli-1; motif: NACCGGAWWTCCGGTY; match class: 1	19945	3526
2.156275504720628e-4	12478	741	532	0.717948717948718	0.042635037666292674	TF:M04107	TF	Factor: RUNX2; motif: WRACCGCANWAACCGCAN	19945	10538
2.156275504720628e-4	12478	741	532	0.717948717948718	0.042635037666292674	TF:M04107_0	TF	Factor: RUNX2; motif: WRACCGCANWAACCGCAN; match class: 0	19945	10539
2.200479205026556e-4	2375	741	138	0.1862348178137652	0.058105263157894736	TF:M00245_1	TF	Factor: Egr-3; motif: NTGCGTGGGCGK; match class: 1	19945	2356
2.3235809780019898e-4	3330	741	180	0.242914979757085	0.05405405405405406	TF:M00469_1	TF	Factor: AP-2alpha; motif: GCCNNNRGS; match class: 1	19945	187
2.344933543338563e-4	3008	741	166	0.22402159244264508	0.05518617021276596	TF:M03791_0	TF	Factor: GABPalpha_GABPbeta; motif: CTTCCKGY; match class: 0	19945	4104
2.344933543338563e-4	3008	741	166	0.22402159244264508	0.05518617021276596	TF:M03791	TF	Factor: GABPalpha_GABPbeta; motif: CTTCCKGY	19945	4103
2.3902772663070848e-4	2691	741	152	0.20512820512820512	0.056484578223708656	TF:M09611_0	TF	Factor: ER81; motif: NNNGRCMGGAAGYRNNNNNNNS; match class: 0	19945	2793
2.3902772663070848e-4	2691	741	152	0.20512820512820512	0.056484578223708656	TF:M09611	TF	Factor: ER81; motif: NNNGRCMGGAAGYRNNNNNNNS	19945	2792
2.517140907017742e-4	1541	741	99	0.13360323886639677	0.06424399740428294	TF:M11432_1	TF	Factor: Elk-1; motif: NACMGGAAGTN; match class: 1	19945	2638
2.647004313336069e-4	9842	741	437	0.5897435897435898	0.0444015444015444	TF:M07261	TF	Factor: LKLF; motif: GGGGTGGKSN	19945	6854
2.647004313336069e-4	9842	741	437	0.5897435897435898	0.0444015444015444	TF:M07261_0	TF	Factor: LKLF; motif: GGGGTGGKSN; match class: 0	19945	6855
2.657527135482306e-4	7196	741	337	0.45479082321187586	0.046831573096164536	TF:M03971_1	TF	Factor: ELK1; motif: NACTTCCGSCGGAAGYN; match class: 1	19945	2632
2.7001183052720285e-4	6001	741	290	0.3913630229419703	0.04832527912014664	TF:M02067	TF	Factor: ER71; motif: ACCGGAARYN	19945	2777
2.7001183052720285e-4	6001	741	290	0.3913630229419703	0.04832527912014664	TF:M02067_0	TF	Factor: ER71; motif: ACCGGAARYN; match class: 0	19945	2778
2.7267343579149444e-4	3291	741	178	0.24021592442645073	0.05408690367669401	TF:M11415_0	TF	Factor: GABP-alpha; motif: NRCCGGAAGTN; match class: 0	19945	4128
2.7267343579149444e-4	3291	741	178	0.24021592442645073	0.05408690367669401	TF:M11415	TF	Factor: GABP-alpha; motif: NRCCGGAAGTN	19945	4127
2.830094365231407e-4	2653	741	150	0.20242914979757085	0.05653976630229928	TF:M02105	TF	Factor: NF-E4; motif: CHCCCTCKCCWG	19945	8129
2.830094365231407e-4	2653	741	150	0.20242914979757085	0.05653976630229928	TF:M02105_0	TF	Factor: NF-E4; motif: CHCCCTCKCCWG; match class: 0	19945	8130
2.9407293246178133e-4	6006	741	290	0.3913630229419703	0.04828504828504829	TF:M11490_1	TF	Factor: LBP-1; motif: NRCCGGTNNNNACCGGYN; match class: 1	19945	6631
3.0721227844329307e-4	7880	741	363	0.4898785425101215	0.04606598984771573	TF:M08767_0	TF	Factor: HES-1; motif: GNCACGTGNC; match class: 0	19945	4785
3.0721227844329307e-4	7880	741	363	0.4898785425101215	0.04606598984771573	TF:M08767	TF	Factor: HES-1; motif: GNCACGTGNC	19945	4784
3.106480706266025e-4	8248	741	377	0.5087719298245614	0.045708050436469444	TF:M11066_1	TF	Factor: HES-7; motif: GNCACGYGNN; match class: 1	19945	4822
3.106921478033274e-4	5090	741	253	0.34143049932523617	0.04970530451866405	TF:M00143_1	TF	Factor: Pax-5; motif: BCNNNRNGCANBGNTGNRTAGCSGCHNB; match class: 1	19945	9148
3.127382844039394e-4	8831	741	399	0.5384615384615384	0.04518174612161703	TF:M07461	TF	Factor: KLF; motif: GGGNGGGG	19945	6611
3.127382844039394e-4	8831	741	399	0.5384615384615384	0.04518174612161703	TF:M07461_0	TF	Factor: KLF; motif: GGGNGGGG; match class: 0	19945	6612
3.1665664744951545e-4	11063	741	481	0.6491228070175439	0.043478260869565216	TF:M00448	TF	Factor: Zic1; motif: KGGGTGGTC	19945	13343
3.1665664744951545e-4	11063	741	481	0.6491228070175439	0.043478260869565216	TF:M00448_0	TF	Factor: Zic1; motif: KGGGTGGTC; match class: 0	19945	13344
3.200957048994557e-4	1322	741	88	0.11875843454790823	0.06656580937972768	TF:M11450_1	TF	Factor: Elf-1; motif: NANSCGGAAGTR; match class: 1	19945	2449
3.257670483313976e-4	2324	741	135	0.18218623481781376	0.058089500860585196	TF:M00341_1	TF	Factor: GABP; motif: VCCGGAAGNGCR; match class: 1	19945	4141
3.350640358831151e-4	2303	741	134	0.18083670715249664	0.058184976118106815	TF:M00665_1	TF	Factor: Sp3; motif: ASMCTTGGGSRGGG; match class: 1	19945	11308
3.44868047732163e-4	10736	741	469	0.6329284750337382	0.04368479880774963	TF:M08993	TF	Factor: ZNF777; motif: GTCCGYCCCGTCSAACAAT	19945	16169
3.44868047732163e-4	10736	741	469	0.6329284750337382	0.04368479880774963	TF:M08993_0	TF	Factor: ZNF777; motif: GTCCGYCCCGTCSAACAAT; match class: 0	19945	16170
3.847861221434454e-4	10221	741	450	0.6072874493927125	0.0440270032286469	TF:M03924_0	TF	Factor: YY1; motif: NNCGCCATTNN; match class: 0	19945	12912
3.847861221434454e-4	10221	741	450	0.6072874493927125	0.0440270032286469	TF:M03924	TF	Factor: YY1; motif: NNCGCCATTNN	19945	12911
3.8915137430467126e-4	1681	741	105	0.1417004048582996	0.062462819750148724	TF:M07367	TF	Factor: Slug; motif: SSSNNNKCACCTGN	19945	10838
3.8915137430467126e-4	1681	741	105	0.1417004048582996	0.062462819750148724	TF:M07367_0	TF	Factor: Slug; motif: SSSNNNKCACCTGN; match class: 0	19945	10839
3.903466237332781e-4	1830	741	112	0.15114709851551958	0.06120218579234973	TF:M10018	TF	Factor: NRF-1; motif: CNSTGCGCATGCGCNNS	19945	8657
3.903466237332781e-4	1830	741	112	0.15114709851551958	0.06120218579234973	TF:M10018_0	TF	Factor: NRF-1; motif: CNSTGCGCATGCGCNNS; match class: 0	19945	8658
3.996106203042899e-4	1167	741	80	0.10796221322537113	0.06855184233076264	TF:M09900_1	TF	Factor: Elf-1; motif: NNANCCGGAAGTGS; match class: 1	19945	2431
4.164025111577609e-4	1620	741	102	0.13765182186234817	0.06296296296296296	TF:M11419_1	TF	Factor: ER81; motif: NNCCGGAWGYN; match class: 1	19945	2803
4.1693512386293196e-4	3803	741	199	0.26855600539811064	0.0523271101761767	TF:M01154_1	TF	Factor: c-Myc; motif: KACCACGTGSYY; match class: 1	19945	1294
4.222237652997032e-4	1495	741	96	0.12955465587044535	0.06421404682274247	TF:M10014_1	TF	Factor: FXR; motif: NRGGKCANTGRCCNNNNGG; match class: 1	19945	4099
4.30065465638802e-4	4571	741	231	0.3117408906882591	0.05053598774885146	TF:M08906	TF	Factor: TR4; motif: NCCCTGACCYB	19945	12644
4.30065465638802e-4	4571	741	231	0.3117408906882591	0.05053598774885146	TF:M08906_0	TF	Factor: TR4; motif: NCCCTGACCYB; match class: 0	19945	12645
5.193144872558409e-4	7783	741	358	0.48313090418353577	0.04599768726712065	TF:M00665_0	TF	Factor: Sp3; motif: ASMCTTGGGSRGGG; match class: 0	19945	11307
5.193144872558409e-4	7783	741	358	0.48313090418353577	0.04599768726712065	TF:M00665	TF	Factor: Sp3; motif: ASMCTTGGGSRGGG	19945	11306
5.216303931691592e-4	7264	741	338	0.45614035087719296	0.04653083700440529	TF:M07260_1	TF	Factor: Ikaros; motif: TGGGAGN; match class: 1	19945	6070
5.378321029870056e-4	5641	741	274	0.3697705802968961	0.048572948058854815	TF:M08226_1	TF	Factor: Elk-1:Pax-9; motif: ACCGGAACYACGCWYSANTG; match class: 1	19945	2599
5.529992716166674e-4	11885	741	509	0.6869095816464238	0.0428270929743374	TF:M07322_1	TF	Factor: HSF4; motif: CTGCMRN; match class: 1	19945	5998
5.711093138455073e-4	6121	741	293	0.39541160593792174	0.04786799542558406	TF:M09893	TF	Factor: E2F-3; motif: NNGGCGGGAAA	19945	2132
5.711093138455073e-4	6121	741	293	0.39541160593792174	0.04786799542558406	TF:M09893_0	TF	Factor: E2F-3; motif: NNGGCGGGAAA; match class: 0	19945	2133
6.079648738645019e-4	2128	741	125	0.16869095816464239	0.0587406015037594	TF:M07052_0	TF	Factor: NRF-1; motif: GCGCMTGCGCN; match class: 0	19945	8661
6.079648738645019e-4	2128	741	125	0.16869095816464239	0.0587406015037594	TF:M07052	TF	Factor: NRF-1; motif: GCGCMTGCGCN	19945	8660
6.264400070656992e-4	2664	741	149	0.20107962213225372	0.05593093093093093	TF:M01873_1	TF	Factor: Egr-1; motif: GCGGGGGCGG; match class: 1	19945	2329
6.867493986293451e-4	7775	741	357	0.4817813765182186	0.04591639871382636	TF:M08767_1	TF	Factor: HES-1; motif: GNCACGTGNC; match class: 1	19945	4786
7.034589544445682e-4	13103	741	551	0.7435897435897436	0.0420514386018469	TF:M11399_0	TF	Factor: Fli-1; motif: NACCGGAWWTCCGGTY; match class: 0	19945	3525
7.034589544445682e-4	13103	741	551	0.7435897435897436	0.0420514386018469	TF:M11399	TF	Factor: Fli-1; motif: NACCGGAWWTCCGGTY	19945	3524
7.037629435641674e-4	5210	741	256	0.34547908232118757	0.049136276391554705	TF:M09613_0	TF	Factor: Fli-1; motif: RCMGGAAGYGNNN; match class: 0	19945	3516
7.037629435641674e-4	5210	741	256	0.34547908232118757	0.049136276391554705	TF:M09613	TF	Factor: Fli-1; motif: RCMGGAAGYGNNN	19945	3515
7.07370347424292e-4	1103	741	76	0.10256410256410256	0.06890299184043518	TF:M03970_1	TF	Factor: ELK1; motif: ACCGGAAGTN; match class: 1	19945	2629
7.28109559254123e-4	12615	741	534	0.7206477732793523	0.04233055885850178	TF:M09817_0	TF	Factor: PAX5; motif: RNGCGTGACCNN; match class: 0	19945	9168
7.28109559254123e-4	12615	741	534	0.7206477732793523	0.04233055885850178	TF:M09817	TF	Factor: PAX5; motif: RNGCGTGACCNN	19945	9167
7.335196466211536e-4	1471	741	94	0.12685560053981107	0.06390210740992522	TF:M04059	TF	Factor: NRF-1; motif: YGCGCATGCGCN	19945	8648
7.335196466211536e-4	1471	741	94	0.12685560053981107	0.06390210740992522	TF:M04059_0	TF	Factor: NRF-1; motif: YGCGCATGCGCN; match class: 0	19945	8649
7.879068038032845e-4	1557	741	98	0.13225371120107962	0.06294155427103404	TF:M04694	TF	Factor: NRF-1; motif: CNCTGCGCATGCGC	19945	8651
7.879068038032845e-4	1557	741	98	0.13225371120107962	0.06294155427103404	TF:M04694_0	TF	Factor: NRF-1; motif: CNCTGCGCATGCGC; match class: 0	19945	8652
8.709306783577404e-4	6071	741	290	0.3913630229419703	0.04776807774666447	TF:M02053	TF	Factor: ELF1; motif: NCCGGAARTN	19945	2564
8.709306783577404e-4	6071	741	290	0.3913630229419703	0.04776807774666447	TF:M02053_0	TF	Factor: ELF1; motif: NCCGGAARTN; match class: 0	19945	2565
8.759979031172839e-4	3276	741	175	0.23616734143049933	0.053418803418803416	TF:M09968_0	TF	Factor: KLF15; motif: RGGGMGGRGNNGGGGGNGG; match class: 0	19945	6528
8.759979031172839e-4	3276	741	175	0.23616734143049933	0.053418803418803416	TF:M09968	TF	Factor: KLF15; motif: RGGGMGGRGNNGGGGGNGG	19945	6527
9.63157889759136e-4	5901	741	283	0.38191632928475033	0.04795797322487714	TF:M11480_1	TF	Factor: AP-2alpha; motif: NGCCTSAGGCN; match class: 1	19945	12277
9.832012033116728e-4	3492	741	184	0.2483130904183536	0.052691867124856816	TF:M02068_0	TF	Factor: etv3; motif: ACCGGAAGYN; match class: 0	19945	3243
9.832012033116728e-4	3492	741	184	0.2483130904183536	0.052691867124856816	TF:M02068	TF	Factor: etv3; motif: ACCGGAAGYN	19945	3242
9.988321003814096e-4	5853	741	281	0.3792172739541161	0.04800956774303776	TF:M11595_1	TF	Factor: GCMa; motif: RTGCGGGTN; match class: 1	19945	4417
0.0010067619991099312	1295	741	85	0.11470985155195682	0.06563706563706563	TF:M04918_1	TF	Factor: Egr-1; motif: ACCGCCC; match class: 1	19945	2302
0.0011141292721759664	1760	741	107	0.14439946018893388	0.06079545454545455	TF:M00244_1	TF	Factor: NGFI-C; motif: WTGCGTGGGYGG; match class: 1	19945	8248
0.0011383134318653913	3617	741	189	0.2550607287449393	0.05225324854852088	TF:M00428_1	TF	Factor: E2F-1; motif: NKTSSCGC; match class: 1	19945	2071
0.0012733010698513447	11380	741	489	0.659919028340081	0.0429701230228471	TF:M03971_0	TF	Factor: ELK1; motif: NACTTCCGSCGGAAGYN; match class: 0	19945	2631
0.0012733010698513447	11380	741	489	0.659919028340081	0.0429701230228471	TF:M03971	TF	Factor: ELK1; motif: NACTTCCGSCGGAAGYN	19945	2630
0.0012765392637653977	11576	741	496	0.6693657219973009	0.04284727021423635	TF:M12231	TF	Factor: LRF; motif: NCGACCACCGN	19945	13127
0.0012765392637653977	11576	741	496	0.6693657219973009	0.04284727021423635	TF:M12231_0	TF	Factor: LRF; motif: NCGACCACCGN; match class: 0	19945	13128
0.0012831706939478438	1938	741	115	0.15519568151147098	0.05933952528379773	TF:M12153_1	TF	Factor: Sp3; motif: NGCCACGCCCMCN; match class: 1	19945	11302
0.0013028895518349976	4172	741	212	0.28609986504723345	0.05081495685522531	TF:M01072	TF	Factor: HIC1; motif: NSNNNNTGCCCSSNN	19945	4877
0.0013028895518349976	4172	741	212	0.28609986504723345	0.05081495685522531	TF:M01072_0	TF	Factor: HIC1; motif: NSNNNNTGCCCSSNN; match class: 0	19945	4878
0.0014287972131910094	9066	741	404	0.5452091767881242	0.04456210015442312	TF:M10086	TF	Factor: TAFII250; motif: RARRWGGCGGMGGNGR	19945	11711
0.0014287972131910094	9066	741	404	0.5452091767881242	0.04456210015442312	TF:M10086_0	TF	Factor: TAFII250; motif: RARRWGGCGGMGGNGR; match class: 0	19945	11712
0.0015145996255987958	5753	741	276	0.3724696356275304	0.04797496958108813	TF:M10514_1	TF	Factor: GLI4; motif: RGGCCTTGAATGCCANGCYMA; match class: 1	19945	4606
0.0016305704351831513	13801	741	573	0.7732793522267206	0.04151873052677342	TF:M11393_1	TF	Factor: Erg; motif: NACCGGATATCCGGTN; match class: 1	19945	2917
0.001640452184474908	1991	741	117	0.15789473684210525	0.05876443997990959	TF:M03967_1	TF	Factor: ELF3; motif: WACCCGGAAGTAN; match class: 1	19945	2500
0.001699688128982056	13657	741	568	0.766531713900135	0.041590393204949845	TF:M07260_0	TF	Factor: Ikaros; motif: TGGGAGN; match class: 0	19945	6069
0.001699688128982056	13657	741	568	0.766531713900135	0.041590393204949845	TF:M07260	TF	Factor: Ikaros; motif: TGGGAGN	19945	6068
0.0017418011542924342	10957	741	473	0.6383265856950068	0.043168750570411606	TF:M09738_0	TF	Factor: ZNF511; motif: GGRRGRGGCWGNG; match class: 0	19945	14910
0.0017418011542924342	10957	741	473	0.6383265856950068	0.043168750570411606	TF:M09738	TF	Factor: ZNF511; motif: GGRRGRGGCWGNG	19945	14909
0.0018155507932241272	4359	741	219	0.29554655870445345	0.05024088093599449	TF:M00448_1	TF	Factor: Zic1; motif: KGGGTGGTC; match class: 1	19945	13345
0.0018656772071254538	6093	741	289	0.3900134952766532	0.04743147874610208	TF:M08885	TF	Factor: HAIRYLIKE; motif: NNNNCANGTG	19945	4742
0.0018656772071254538	6093	741	289	0.3900134952766532	0.04743147874610208	TF:M08885_0	TF	Factor: HAIRYLIKE; motif: NNNNCANGTG; match class: 0	19945	4743
0.0019931359734948954	3788	741	195	0.2631578947368421	0.051478352692713836	TF:M04110_1	TF	Factor: RUNX3; motif: NRACCGCANWAACCRCAN; match class: 1	19945	10561
0.0020415741416762107	5347	741	259	0.349527665317139	0.04843837665980924	TF:M07231_0	TF	Factor: TFAP2A; motif: NNNNGCCYSAGGGCA; match class: 0	19945	12267
0.0020415741416762107	5347	741	259	0.349527665317139	0.04843837665980924	TF:M07231	TF	Factor: TFAP2A; motif: NNNNGCCYSAGGGCA	19945	12266
0.0021662676073246566	11445	741	490	0.6612685560053981	0.04281345565749235	TF:M08826_0	TF	Factor: NF-E4; motif: GTGAGGS; match class: 0	19945	8133
0.0021662676073246566	11445	741	490	0.6612685560053981	0.04281345565749235	TF:M08826	TF	Factor: NF-E4; motif: GTGAGGS	19945	8132
0.0021710713072776336	5700	741	273	0.3684210526315789	0.04789473684210526	TF:M12345_0	TF	Factor: Zbtb37; motif: NYACCGCRNTCACCGCR; match class: 0	19945	13059
0.0021710713072776336	5700	741	273	0.3684210526315789	0.04789473684210526	TF:M12345	TF	Factor: Zbtb37; motif: NYACCGCRNTCACCGCR	19945	13058
0.00222038511580119	4346	741	218	0.2941970310391363	0.050161067648412334	TF:M11449	TF	Factor: Elf-1; motif: NANCCGGAAGTN	19945	2444
0.00222038511580119	4346	741	218	0.2941970310391363	0.050161067648412334	TF:M11449_0	TF	Factor: Elf-1; motif: NANCCGGAAGTN; match class: 0	19945	2445
0.0022208141043484975	8564	741	384	0.5182186234817814	0.044838860345632885	TF:M10112_0	TF	Factor: Miz-1; motif: NNRGGWGGGGGAGGGGMRR; match class: 0	19945	7461
0.0022208141043484975	8564	741	384	0.5182186234817814	0.044838860345632885	TF:M10112	TF	Factor: Miz-1; motif: NNRGGWGGGGGAGGGGMRR	19945	7460
0.0022601623016323055	4761	741	235	0.31713900134952766	0.049359378281873555	TF:M02114_0	TF	Factor: pitx2; motif: NNTAAWCCCA; match class: 0	19945	9459
0.0022601623016323055	4761	741	235	0.31713900134952766	0.049359378281873555	TF:M02114	TF	Factor: pitx2; motif: NNTAAWCCCA	19945	9458
0.0022601623016323055	4761	741	235	0.31713900134952766	0.049359378281873555	TF:M07056_0	TF	Factor: Pitx2; motif: WNTAAWCCCA; match class: 0	19945	9456
0.0022601623016323055	4761	741	235	0.31713900134952766	0.049359378281873555	TF:M07056	TF	Factor: Pitx2; motif: WNTAAWCCCA	19945	9455
0.002282413712868742	5628	741	270	0.3643724696356275	0.04797441364605544	TF:M08457_1	TF	Factor: ER71:SREBP-2; motif: NTSACGTGACGGAARY; match class: 1	19945	3223
0.0022905269750493093	4909	741	241	0.3252361673414305	0.04909350173151355	TF:M01034	TF	Factor: Ebox; motif: NCACSTGNCN	19945	2279
0.0022905269750493093	4909	741	241	0.3252361673414305	0.04909350173151355	TF:M01034_0	TF	Factor: Ebox; motif: NCACSTGNCN; match class: 0	19945	2280
0.0023802270084372613	2541	741	141	0.1902834008097166	0.05548996458087367	TF:M03806	TF	Factor: ZBTB7C; motif: GKCCCGGGCKG	19945	13142
0.0023802270084372613	2541	741	141	0.1902834008097166	0.05548996458087367	TF:M03806_0	TF	Factor: ZBTB7C; motif: GKCCCGGGCKG; match class: 0	19945	13143
0.002393246533165961	1219	741	80	0.10796221322537113	0.06562756357670221	TF:M03990_1	TF	Factor: GABPA; motif: ACCGGAAGTN; match class: 1	19945	4111
0.002494147331463856	5384	741	260	0.3508771929824561	0.048291233283803865	TF:M01154	TF	Factor: c-Myc; motif: KACCACGTGSYY	19945	1292
0.002494147331463856	5384	741	260	0.3508771929824561	0.048291233283803865	TF:M01154_0	TF	Factor: c-Myc; motif: KACCACGTGSYY; match class: 0	19945	1293
0.00265402607098071	4648	741	230	0.31039136302294196	0.04948364888123924	TF:M09603	TF	Factor: Egr-1; motif: NNNNNGYGKGGGNGGGNN	19945	2309
0.00265402607098071	4648	741	230	0.31039136302294196	0.04948364888123924	TF:M09603_0	TF	Factor: Egr-1; motif: NNNNNGYGKGGGNGGGNN; match class: 0	19945	2310
0.002666198885430933	373	741	35	0.04723346828609987	0.0938337801608579	TF:M03932_1	TF	Factor: ZIC4; motif: GRCCCCCCGCNGNGN; match class: 1	19945	13375
0.00266898938330331	2032	741	118	0.1592442645074224	0.058070866141732284	TF:M02102_0	TF	Factor: NRF-1; motif: YGCGCMTGCGC; match class: 0	19945	8667
0.00266898938330331	2032	741	118	0.1592442645074224	0.058070866141732284	TF:M02102	TF	Factor: NRF-1; motif: YGCGCMTGCGC	19945	8666
0.002684339498766966	2569	741	142	0.19163292847503374	0.05527442584663293	TF:M02281_1	TF	Factor: SP1; motif: CCCCKCCCCC; match class: 1	19945	11221
0.002702395624864701	4845	741	238	0.32118758434547906	0.04912280701754386	TF:M03970	TF	Factor: ELK1; motif: ACCGGAAGTN	19945	2627
0.002702395624864701	4845	741	238	0.32118758434547906	0.04912280701754386	TF:M03970_0	TF	Factor: ELK1; motif: ACCGGAAGTN; match class: 0	19945	2628
0.002774587774276224	2730	741	149	0.20107962213225372	0.05457875457875458	TF:M03932	TF	Factor: ZIC4; motif: GRCCCCCCGCNGNGN	19945	13373
0.002774587774276224	2730	741	149	0.20107962213225372	0.05457875457875458	TF:M03932_0	TF	Factor: ZIC4; motif: GRCCCCCCGCNGNGN; match class: 0	19945	13374
0.0027969177588198697	1643	741	100	0.1349527665317139	0.06086427267194157	TF:M09764_1	TF	Factor: ROX; motif: GNNNCASGTGGS; match class: 1	19945	10489
0.002884263406639246	5368	741	259	0.349527665317139	0.04824888226527571	TF:M02056_0	TF	Factor: ELF4; motif: NCCGGAARTN; match class: 0	19945	2523
0.002884263406639246	5368	741	259	0.349527665317139	0.04824888226527571	TF:M02056	TF	Factor: ELF4; motif: NCCGGAARTN	19945	2522
0.002943084476201463	1063	741	72	0.09716599190283401	0.06773283160865474	TF:M09935_1	TF	Factor: GABP-alpha; motif: NNNRCCGGAAGTGN; match class: 1	19945	4123
0.0031232739267111407	4633	741	229	0.3090418353576248	0.04942801640405785	TF:M02074	TF	Factor: GABPalpha; motif: RCCGGAWRYN	19945	4106
0.0031232739267111407	4633	741	229	0.3090418353576248	0.04942801640405785	TF:M02074_0	TF	Factor: GABPalpha; motif: RCCGGAWRYN; match class: 0	19945	4107
0.0032097740197659904	2396	741	134	0.18083670715249664	0.055926544240400666	TF:M09608_1	TF	Factor: Erg; motif: NNACCGGAARTSN; match class: 1	19945	2902
0.003243616378286741	7670	741	349	0.4709851551956815	0.0455019556714472	TF:M03967_0	TF	Factor: ELF3; motif: WACCCGGAAGTAN; match class: 0	19945	2499
0.003243616378286741	7670	741	349	0.4709851551956815	0.0455019556714472	TF:M03967	TF	Factor: ELF3; motif: WACCCGGAAGTAN	19945	2498
0.00340689776487833	8913	741	396	0.5344129554655871	0.04442948502187816	TF:M01177_0	TF	Factor: SREBP-2; motif: NNGYCACNNSMN; match class: 0	19945	11487
0.00340689776487833	8913	741	396	0.5344129554655871	0.04442948502187816	TF:M01177	TF	Factor: SREBP-2; motif: NNGYCACNNSMN	19945	11486
0.003429774719589649	2694	741	147	0.19838056680161945	0.05456570155902005	TF:M09898_1	TF	Factor: Egr-2; motif: GNGRRNGWGKGGGNGGRG; match class: 1	19945	2341
0.0034963346355052424	4762	741	234	0.3157894736842105	0.049139017219655606	TF:M09607_0	TF	Factor: SAP-1; motif: ACCGGAAGTNN; match class: 0	19945	2682
0.0034963346355052424	4762	741	234	0.3157894736842105	0.049139017219655606	TF:M09607	TF	Factor: SAP-1; motif: ACCGGAAGTNN	19945	2681
0.0035947559062297248	3939	741	200	0.2699055330634278	0.05077430820005077	TF:M08911_1	TF	Factor: CTCF; motif: NCCRSTAGGGGGCGC; match class: 1	19945	1630
0.003631457184524704	1377	741	87	0.11740890688259109	0.06318082788671024	TF:M09901_1	TF	Factor: nerf; motif: NNNCCGGAAGTGN; match class: 1	19945	7858
0.003866832596890441	3092	741	164	0.2213225371120108	0.05304010349288486	TF:M02054	TF	Factor: ELF2; motif: CCCGGAARYN	19945	2465
0.003866832596890441	3092	741	164	0.2213225371120108	0.05304010349288486	TF:M02054_0	TF	Factor: ELF2; motif: CCCGGAARYN; match class: 0	19945	2466
0.0038714975217461144	4670	741	230	0.31039136302294196	0.04925053533190578	TF:M00736_1	TF	Factor: E2F-1:DP-1; motif: TTTCSCGC; match class: 1	19945	2041
0.003961528147559912	11154	741	478	0.6450742240215924	0.04285458131611978	TF:M00425_0	TF	Factor: E2F; motif: TTTCGCGC; match class: 0	19945	2217
0.003961528147559912	11154	741	478	0.6450742240215924	0.04285458131611978	TF:M00425	TF	Factor: E2F; motif: TTTCGCGC	19945	2216
0.004065281213479407	4259	741	213	0.2874493927125506	0.05001173984503404	TF:M09897	TF	Factor: Egr-1; motif: NNNNGCGKGGGYGGNRN	19945	2315
0.004065281213479407	4259	741	213	0.2874493927125506	0.05001173984503404	TF:M09897_0	TF	Factor: Egr-1; motif: NNNNGCGKGGGYGGNRN; match class: 0	19945	2316
0.004222357824219416	1615	741	98	0.13225371120107962	0.06068111455108359	TF:M10116_0	TF	Factor: ZID; motif: GGNGMTGGAGCCN; match class: 0	19945	13395
0.004222357824219416	1615	741	98	0.13225371120107962	0.06068111455108359	TF:M10116	TF	Factor: ZID; motif: GGNGMTGGAGCCN	19945	13394
0.004242655996373809	6247	741	293	0.39541160593792174	0.04690251320633904	TF:M00246_0	TF	Factor: Egr-2; motif: NTGCGTRGGCGK; match class: 0	19945	2331
0.004242655996373809	6247	741	293	0.39541160593792174	0.04690251320633904	TF:M00246	TF	Factor: Egr-2; motif: NTGCGTRGGCGK	19945	2330
0.004326198427876575	5668	741	270	0.3643724696356275	0.04763585038814397	TF:M00739_0	TF	Factor: E2F-4:DP-2; motif: TTTCSCGC; match class: 0	19945	2148
0.004326198427876575	5668	741	270	0.3643724696356275	0.04763585038814397	TF:M00739	TF	Factor: E2F-4:DP-2; motif: TTTCSCGC	19945	2147
0.004343660464814052	994	741	68	0.09176788124156546	0.06841046277665996	TF:M09607_1	TF	Factor: SAP-1; motif: ACCGGAAGTNN; match class: 1	19945	2683
0.004438346010852247	2890	741	155	0.20917678812415655	0.05363321799307959	TF:M09834_1	TF	Factor: ZNF148; motif: NNNNNNCCNNCCCCTCCCCCACCCN; match class: 1	19945	13567
0.004497854189567129	6941	741	320	0.4318488529014845	0.046102867022042936	TF:M00327_1	TF	Factor: Pax-3; motif: NNNNNNCGTCACGSTYNNNNN; match class: 1	19945	9106
0.0047331282978411195	1555	741	95	0.1282051282051282	0.06109324758842444	TF:M12140_1	TF	Factor: Egr-1; motif: NNCRCCCMCGCNN; match class: 1	19945	2323
0.004737911885747268	10177	741	442	0.5964912280701754	0.04343126658150732	TF:M11391_0	TF	Factor: Erg; motif: NACCGGATATCCGGTN; match class: 0	19945	2910
0.004737911885747268	10177	741	442	0.5964912280701754	0.04343126658150732	TF:M11391	TF	Factor: Erg; motif: NACCGGATATCCGGTN	19945	2909
0.004824455473789993	3173	741	167	0.2253711201079622	0.05263157894736842	TF:M03983_0	TF	Factor: ETV5; motif: NCCGGAWGYN; match class: 0	19945	3306
0.004824455473789993	3173	741	167	0.2253711201079622	0.05263157894736842	TF:M03983	TF	Factor: ETV5; motif: NCCGGAWGYN	19945	3305
0.004972398261730542	14796	741	604	0.815114709851552	0.04082184374155177	TF:M08623_0	TF	Factor: rfx3:SRF; motif: TRGCAACNNNNNCCNWATANGGN; match class: 0	19945	10353
0.004972398261730542	14796	741	604	0.815114709851552	0.04082184374155177	TF:M08623	TF	Factor: rfx3:SRF; motif: TRGCAACNNNNNCCNWATANGGN	19945	10352
0.005065923838320159	5854	741	277	0.3738191632928475	0.04731807311240178	TF:M09764_0	TF	Factor: ROX; motif: GNNNCASGTGGS; match class: 0	19945	10488
0.005065923838320159	5854	741	277	0.3738191632928475	0.04731807311240178	TF:M09764	TF	Factor: ROX; motif: GNNNCASGTGGS	19945	10487
0.0051522368590927355	1473	741	91	0.12280701754385964	0.06177868295994569	TF:M01972_1	TF	Factor: EGR-1; motif: TGCGTGGGCGK; match class: 1	19945	2290
0.005176773887616164	14262	741	586	0.7908232118758435	0.041088206422661616	TF:M11393	TF	Factor: Erg; motif: NACCGGATATCCGGTN	19945	2915
0.005176773887616164	14262	741	586	0.7908232118758435	0.041088206422661616	TF:M11393_0	TF	Factor: Erg; motif: NACCGGATATCCGGTN; match class: 0	19945	2916
0.005206156905157028	2944	741	157	0.21187584345479082	0.05332880434782609	TF:M11414	TF	Factor: GABP-alpha; motif: NACCGGAAGTN	19945	4124
0.005206156905157028	2944	741	157	0.21187584345479082	0.05332880434782609	TF:M11414_0	TF	Factor: GABP-alpha; motif: NACCGGAAGTN; match class: 0	19945	4125
0.005262536780199969	2852	741	153	0.20647773279352227	0.05364656381486676	TF:M01177_1	TF	Factor: SREBP-2; motif: NNGYCACNNSMN; match class: 1	19945	11488
0.005381175696397907	5158	741	249	0.3360323886639676	0.04827452500969368	TF:M03814	TF	Factor: BTEB2; motif: GNAGGGGGNGGGSSNN	19945	890
0.005381175696397907	5158	741	249	0.3360323886639676	0.04827452500969368	TF:M03814_0	TF	Factor: BTEB2; motif: GNAGGGGGNGGGSSNN; match class: 0	19945	891
0.005501944813355676	2808	741	151	0.203778677462888	0.053774928774928774	TF:M11437_0	TF	Factor: SAP-1; motif: NRCCGGAWGYN; match class: 0	19945	2691
0.005501944813355676	2808	741	151	0.203778677462888	0.053774928774928774	TF:M11437	TF	Factor: SAP-1; motif: NRCCGGAWGYN	19945	2690
0.005908747360398927	2582	741	141	0.1902834008097166	0.05460883036405887	TF:M11439	TF	Factor: Net; motif: NRCCGGAAGTN	19945	2657
0.005908747360398927	2582	741	141	0.1902834008097166	0.05460883036405887	TF:M11439_0	TF	Factor: Net; motif: NRCCGGAAGTN; match class: 0	19945	2658
0.006250823462565653	421	741	37	0.04993252361673414	0.08788598574821853	TF:M09913_1	TF	Factor: ER81; motif: NNCCGGAAGYG; match class: 1	19945	2797
0.006347318860131788	8031	741	361	0.48717948717948717	0.04495081558959034	TF:M08870	TF	Factor: DEC1; motif: NCNCACRTGNSC	19945	1739
0.006347318860131788	8031	741	361	0.48717948717948717	0.04495081558959034	TF:M08870_0	TF	Factor: DEC1; motif: NCNCACRTGNSC; match class: 0	19945	1740
0.006506993329258319	7121	741	326	0.4399460188933873	0.04578008706642325	TF:M00075_0	TF	Factor: GATA-1; motif: SNNGATNNNN; match class: 0	19945	4149
0.006506993329258319	7121	741	326	0.4399460188933873	0.04578008706642325	TF:M00075	TF	Factor: GATA-1; motif: SNNGATNNNN	19945	4148
0.006512554606185879	3804	741	193	0.26045883940620784	0.05073606729758149	TF:M03811_1	TF	Factor: AP-2gamma; motif: GCCYNCRGSN; match class: 1	19945	214
0.006552532378856358	10474	741	452	0.6099865047233468	0.04315447775443956	TF:M11528_0	TF	Factor: E2F-2; motif: NTTTTGGCGCCAWWWN; match class: 0	19945	2100
0.006552532378856358	10474	741	452	0.6099865047233468	0.04315447775443956	TF:M11528	TF	Factor: E2F-2; motif: NTTTTGGCGCCAWWWN	19945	2099
0.006875445279582061	4168	741	208	0.2807017543859649	0.04990403071017274	TF:M04154_0	TF	Factor: TFAP2C; motif: NGCCTNAGGCN; match class: 0	19945	12327
0.006875445279582061	4168	741	208	0.2807017543859649	0.04990403071017274	TF:M04154	TF	Factor: TFAP2C; motif: NGCCTNAGGCN	19945	12326
0.006935212195211558	5323	741	255	0.3441295546558704	0.04790531655081721	TF:M00678_0	TF	Factor: Tel-2; motif: YTACTTCCTG; match class: 0	19945	12252
0.006935212195211558	5323	741	255	0.3441295546558704	0.04790531655081721	TF:M00678	TF	Factor: Tel-2; motif: YTACTTCCTG	19945	12251
0.006948346742650577	10588	741	456	0.6153846153846154	0.043067623724971665	TF:M04691_1	TF	Factor: Kaiso; motif: TCTCGCGAG; match class: 1	19945	13042
0.0069875769109463285	714	741	53	0.07152496626180836	0.0742296918767507	TF:M03914_1	TF	Factor: KLF16; motif: GMCACGCCCCC; match class: 1	19945	6547
0.007187290786124958	1316	741	83	0.11201079622132254	0.06306990881458967	TF:M11389_0	TF	Factor: elf5; motif: GAMCCGGAAGTN; match class: 0	19945	2562
0.007187290786124958	1316	741	83	0.11201079622132254	0.06306990881458967	TF:M11389	TF	Factor: elf5; motif: GAMCCGGAAGTN	19945	2561
0.0075103002310912045	2052	741	117	0.15789473684210525	0.05701754385964912	TF:M09789	TF	Factor: TFDP1; motif: NSGCGGGAANN	19945	12410
0.0075103002310912045	2052	741	117	0.15789473684210525	0.05701754385964912	TF:M09789_0	TF	Factor: TFDP1; motif: NSGCGGGAANN; match class: 0	19945	12411
0.007553101905172146	8837	741	391	0.5276653171390013	0.04424578476858662	TF:M09876	TF	Factor: DEC1; motif: NGCACGTGAS	19945	1733
0.007553101905172146	8837	741	391	0.5276653171390013	0.04424578476858662	TF:M09876_0	TF	Factor: DEC1; motif: NGCACGTGAS; match class: 0	19945	1734
0.008046379737412084	2144	741	121	0.1632928475033738	0.05643656716417911	TF:M09602_1	TF	Factor: ctcf; motif: NNNCCASYAGRKGGCRSYNN; match class: 1	19945	1633
0.008079710728709989	1404	741	87	0.11740890688259109	0.06196581196581197	TF:M08243	TF	Factor: ERF:Max; motif: ACCGGAAACACGTGN	19945	2864
0.008079710728709989	1404	741	87	0.11740890688259109	0.06196581196581197	TF:M08243_0	TF	Factor: ERF:Max; motif: ACCGGAAACACGTGN; match class: 0	19945	2865
0.008102237504167477	3317	741	172	0.2321187584345479	0.05185408501658125	TF:M05361_1	TF	Factor: Sp6; motif: WGGGCGG; match class: 1	19945	11335
0.008102237504167477	3317	741	172	0.2321187584345479	0.05185408501658125	TF:M05332_1	TF	Factor: Sp2; motif: WGGGCGG; match class: 1	19945	11272
0.008102237504167477	3317	741	172	0.2321187584345479	0.05185408501658125	TF:M05444_1	TF	Factor: CPBP; motif: NGGGCGG; match class: 1	19945	1348
0.00811877106302228	3223	741	168	0.22672064777327935	0.052125349053676696	TF:M04698_0	TF	Factor: GABP-alpha; motif: CACTTCCGG; match class: 0	19945	4113
0.00811877106302228	3223	741	168	0.22672064777327935	0.052125349053676696	TF:M04698	TF	Factor: GABP-alpha; motif: CACTTCCGG	19945	4112
0.008294586239921279	9379	741	411	0.5546558704453441	0.04382130291075808	TF:M00649	TF	Factor: MAZ; motif: GGGGAGGG	19945	7181
0.008294586239921279	9379	741	411	0.5546558704453441	0.04382130291075808	TF:M00649_0	TF	Factor: MAZ; motif: GGGGAGGG; match class: 0	19945	7182
0.008700773980226985	4109	741	205	0.2766531713900135	0.04989048430275006	TF:M07261_1	TF	Factor: LKLF; motif: GGGGTGGKSN; match class: 1	19945	6856
0.008724549607223506	13740	741	567	0.7651821862348178	0.04126637554585153	TF:M09918	TF	Factor: Pet-1; motif: GCNGGAAGYG	19945	9368
0.008724549607223506	13740	741	567	0.7651821862348178	0.04126637554585153	TF:M09918_0	TF	Factor: Pet-1; motif: GCNGGAAGYG; match class: 0	19945	9369
0.008759788932173046	4182	741	208	0.2807017543859649	0.04973696795791487	TF:M00649_1	TF	Factor: MAZ; motif: GGGGAGGG; match class: 1	19945	7183
0.009186076789487938	9602	741	419	0.5654520917678812	0.04363674234534472	TF:M09984_0	TF	Factor: MAZ; motif: GGGGGAGGGGGNGRGRRRGNRG; match class: 0	19945	7173
0.009186076789487938	9602	741	419	0.5654520917678812	0.04363674234534472	TF:M09984	TF	Factor: MAZ; motif: GGGGGAGGGGGNGRGRRRGNRG	19945	7172
0.009507503106290035	12937	741	539	0.7273954116059379	0.0416634459302775	TF:M03976	TF	Factor: ERG; motif: ACCGGAWATCCGGT	19945	2897
0.009507503106290035	12937	741	539	0.7273954116059379	0.0416634459302775	TF:M03976_0	TF	Factor: ERG; motif: ACCGGAWATCCGGT; match class: 0	19945	2898
0.0096708396562329	1368	741	85	0.11470985155195682	0.062134502923976605	TF:M00652_0	TF	Factor: NRF-1; motif: CGCATGCGCR; match class: 0	19945	8664
0.0096708396562329	1368	741	85	0.11470985155195682	0.062134502923976605	TF:M00652	TF	Factor: NRF-1; motif: CGCATGCGCR	19945	8663
0.00969708937393515	2674	741	144	0.19433198380566802	0.05385190725504862	TF:M12174	TF	Factor: GKLF; motif: NNCCACRCCCN	19945	6590
0.00969708937393515	2674	741	144	0.19433198380566802	0.05385190725504862	TF:M12174_0	TF	Factor: GKLF; motif: NNCCACRCCCN; match class: 0	19945	6591
0.009772656318341523	7643	741	345	0.46558704453441296	0.04513934318984692	TF:M01214	TF	Factor: ESE-1; motif: NSMGGAARTN	19945	2981
0.009772656318341523	7643	741	345	0.46558704453441296	0.04513934318984692	TF:M01214_0	TF	Factor: ESE-1; motif: NSMGGAARTN; match class: 0	19945	2982
0.009772656318341523	7643	741	345	0.46558704453441296	0.04513934318984692	TF:M02055_0	TF	Factor: ESE-1; motif: NSMGGAARTN; match class: 0	19945	2976
0.009772656318341523	7643	741	345	0.46558704453441296	0.04513934318984692	TF:M02055	TF	Factor: ESE-1; motif: NSMGGAARTN	19945	2975
0.009948696906278271	5521	741	262	0.3535762483130904	0.04745517116464409	TF:M11817_0	TF	Factor: T3R-beta; motif: NRRGGTCRTGACCYYN; match class: 0	19945	12549
0.009948696906278271	5521	741	262	0.3535762483130904	0.04745517116464409	TF:M11817	TF	Factor: T3R-beta; motif: NRRGGTCRTGACCYYN	19945	12548
0.01040942637186493	483	741	40	0.05398110661268556	0.08281573498964803	TF:M11753_0	TF	Factor: EAR2; motif: NRGGTCAAAGGTCAN; match class: 0	19945	8598
0.01040942637186493	483	741	40	0.05398110661268556	0.08281573498964803	TF:M11753	TF	Factor: EAR2; motif: NRGGTCAAAGGTCAN	19945	8597
0.010484062426056224	939	741	64	0.08636977058029689	0.06815761448349308	TF:M11422_1	TF	Factor: Erm; motif: NRCMGGAAGTN; match class: 1	19945	2944
0.010681944874059116	821	741	58	0.07827260458839407	0.07064555420219244	TF:M00807_1	TF	Factor: Egr; motif: GTGGGSGCRRS; match class: 1	19945	2389
0.010899947764964321	1330	741	83	0.11201079622132254	0.062406015037593986	TF:M11751_0	TF	Factor: EAR2; motif: NRGGTCAAAGGTCRN; match class: 0	19945	8592
0.010899947764964321	1330	741	83	0.11201079622132254	0.062406015037593986	TF:M11751	TF	Factor: EAR2; motif: NRGGTCAAAGGTCRN	19945	8591
0.011009298355996289	1436	741	88	0.11875843454790823	0.06128133704735376	TF:M12159	TF	Factor: KLF15; motif: GCCACGCCCMCN	19945	6536
0.011009298355996289	1436	741	88	0.11875843454790823	0.06128133704735376	TF:M12159_0	TF	Factor: KLF15; motif: GCCACGCCCMCN; match class: 0	19945	6537
0.011317591009297166	8099	741	362	0.4885290148448043	0.044696876157550317	TF:M00430	TF	Factor: E2F-1; motif: NTTSGCGG	19945	2075
0.011317591009297166	8099	741	362	0.4885290148448043	0.044696876157550317	TF:M00430_0	TF	Factor: E2F-1; motif: NTTSGCGG; match class: 0	19945	2076
0.011651671287664755	2891	741	153	0.20647773279352227	0.05292286406087859	TF:M09890_1	TF	Factor: ctcf; motif: YGGCCACCAGRKGGCRSYN; match class: 1	19945	1642
0.01190176704432803	1333	741	83	0.11201079622132254	0.0622655663915979	TF:M09893_1	TF	Factor: E2F-3; motif: NNGGCGGGAAA; match class: 1	19945	2134
0.012057548736587433	12187	741	512	0.6909581646423751	0.04201197997866579	TF:M08457	TF	Factor: ER71:SREBP-2; motif: NTSACGTGACGGAARY	19945	3221
0.012057548736587433	12187	741	512	0.6909581646423751	0.04201197997866579	TF:M08457_0	TF	Factor: ER71:SREBP-2; motif: NTSACGTGACGGAARY; match class: 0	19945	3222
0.012257215716931164	7790	741	350	0.47233468286099867	0.044929396662387676	TF:M08952	TF	Factor: NF-KAPPAB1; motif: NGGKRNTTYCCCN	19945	8174
0.012257215716931164	7790	741	350	0.47233468286099867	0.044929396662387676	TF:M08952_0	TF	Factor: NF-KAPPAB1; motif: NGGKRNTTYCCCN; match class: 0	19945	8175
0.01286472798678012	3460	741	177	0.2388663967611336	0.05115606936416185	TF:M08952_1	TF	Factor: NF-KAPPAB1; motif: NGGKRNTTYCCCN; match class: 1	19945	8176
0.01315798675826481	7769	741	349	0.4709851551956815	0.04492212639979405	TF:M11433_0	TF	Factor: Elk-1; motif: NRCCGGAAGTN; match class: 0	19945	2640
0.01315798675826481	7769	741	349	0.4709851551956815	0.04492212639979405	TF:M11433	TF	Factor: Elk-1; motif: NRCCGGAAGTN	19945	2639
0.013392873834023758	2898	741	153	0.20647773279352227	0.052795031055900624	TF:M09724_1	TF	Factor: DATF1; motif: SNGGRRGCWGNGGG; match class: 1	19945	1702
0.014831843525091828	5824	741	273	0.3684210526315789	0.046875	TF:M00056_1	TF	Factor: myogenin; motif: CRSCTGTTBNNTTTGGCACGSNGCCARCH; match class: 1	19945	7825
0.014963108761925348	8861	741	390	0.5263157894736842	0.0440130910732423	TF:M00737	TF	Factor: E2F-1:DP-2; motif: TTTSSCGC	19945	2042
0.014963108761925348	8861	741	390	0.5263157894736842	0.0440130910732423	TF:M00737_0	TF	Factor: E2F-1:DP-2; motif: TTTSSCGC; match class: 0	19945	2043
0.01510954039159964	7336	741	332	0.44804318488529016	0.04525627044711014	TF:M01175	TF	Factor: CKROX; motif: SCCCTCCCC	19945	1211
0.01510954039159964	7336	741	332	0.44804318488529016	0.04525627044711014	TF:M01175_0	TF	Factor: CKROX; motif: SCCCTCCCC; match class: 0	19945	1212
0.01539251858160794	3092	741	161	0.21727395411605938	0.05206985769728331	TF:M09632_0	TF	Factor: Kaiso; motif: GNTCTCGCGAGRNNNNGGN; match class: 0	19945	13047
0.01539251858160794	3092	741	161	0.21727395411605938	0.05206985769728331	TF:M09632	TF	Factor: Kaiso; motif: GNTCTCGCGAGRNNNNGGN	19945	13046
0.015420263802963317	3375	741	173	0.23346828609986506	0.05125925925925926	TF:M03969	TF	Factor: ELF5; motif: ANSMGGAAGTN	19945	2546
0.015420263802963317	3375	741	173	0.23346828609986506	0.05125925925925926	TF:M03969_0	TF	Factor: ELF5; motif: ANSMGGAAGTN; match class: 0	19945	2547
0.015451999046678867	1342	741	83	0.11201079622132254	0.06184798807749627	TF:M12166	TF	Factor: CPBP; motif: NGCCACGCCCN	19945	1352
0.015451999046678867	1342	741	83	0.11201079622132254	0.06184798807749627	TF:M12166_0	TF	Factor: CPBP; motif: NGCCACGCCCN; match class: 0	19945	1353
0.015579664424615522	2697	741	144	0.19433198380566802	0.05339265850945495	TF:M01175_1	TF	Factor: CKROX; motif: SCCCTCCCC; match class: 1	19945	1213
0.0159497654414592	2606	741	140	0.18893387314439947	0.05372217958557176	TF:M03582_1	TF	Factor: TWIST; motif: CACCTGG; match class: 1	19945	12676
0.016189422363598743	8548	741	378	0.5101214574898786	0.044220870379036034	TF:M03582	TF	Factor: TWIST; motif: CACCTGG	19945	12674
0.016189422363598743	8548	741	378	0.5101214574898786	0.044220870379036034	TF:M03582_0	TF	Factor: TWIST; motif: CACCTGG; match class: 0	19945	12675
0.016514582204464195	5404	741	256	0.34547908232118757	0.047372316802368614	TF:M11815_0	TF	Factor: T3R-beta; motif: NNRGGTCRTGACCYNN; match class: 0	19945	12543
0.016514582204464195	5404	741	256	0.34547908232118757	0.047372316802368614	TF:M11815	TF	Factor: T3R-beta; motif: NNRGGTCRTGACCYNN	19945	12542
0.017168474930930846	7972	741	356	0.48043184885290147	0.044656297039638734	TF:M11081_1	TF	Factor: SREBP-1; motif: RTCRCGTGAY; match class: 1	19945	11449
0.01778798152578746	4151	741	205	0.2766531713900135	0.049385690195133704	TF:M11382_1	TF	Factor: ESE-1; motif: NWTRCGGAWGCN; match class: 1	19945	2512
0.017822840858865714	15273	741	617	0.8326585695006747	0.040398088129378645	TF:M04691_0	TF	Factor: Kaiso; motif: TCTCGCGAG; match class: 0	19945	13041
0.017822840858865714	15273	741	617	0.8326585695006747	0.040398088129378645	TF:M04691	TF	Factor: Kaiso; motif: TCTCGCGAG	19945	13040
0.018484927150044766	5738	741	269	0.3630229419703104	0.046880446148483794	TF:M09762	TF	Factor: NF1B; motif: CYTGGCNYNCWGCCAN	19945	7937
0.018484927150044766	5738	741	269	0.3630229419703104	0.046880446148483794	TF:M09762_0	TF	Factor: NF1B; motif: CYTGGCNYNCWGCCAN; match class: 0	19945	7938
0.01849492452277445	4790	741	231	0.3117408906882591	0.048225469728601256	TF:M11528_1	TF	Factor: E2F-2; motif: NTTTTGGCGCCAWWWN; match class: 1	19945	2101
0.01902762833129818	1413	741	86	0.11605937921727395	0.06086341118188252	TF:M03834_0	TF	Factor: N-Myc; motif: GSSCACGYGS; match class: 0	19945	8445
0.01902762833129818	1413	741	86	0.11605937921727395	0.06086341118188252	TF:M03834	TF	Factor: N-Myc; motif: GSSCACGYGS	19945	8444
0.019267587038865167	3010	741	157	0.21187584345479082	0.052159468438538206	TF:M12232	TF	Factor: c-Krox; motif: NCGACCACCN	19945	13133
0.019267587038865167	3010	741	157	0.21187584345479082	0.052159468438538206	TF:M12232_0	TF	Factor: c-Krox; motif: NCGACCACCN; match class: 0	19945	13134
0.0194197409603245	9902	741	428	0.5775978407557355	0.043223591193698244	TF:M00738	TF	Factor: E2F-4:DP-1; motif: TTTSGCGC	19945	2144
0.0194197409603245	9902	741	428	0.5775978407557355	0.043223591193698244	TF:M00738_0	TF	Factor: E2F-4:DP-1; motif: TTTSGCGC; match class: 0	19945	2145
0.0195080273491299	9578	741	416	0.5614035087719298	0.04343286698684485	TF:M00427_0	TF	Factor: E2F; motif: TTTSGCGS; match class: 0	19945	2235
0.0195080273491299	9578	741	416	0.5614035087719298	0.04343286698684485	TF:M00427	TF	Factor: E2F; motif: TTTSGCGS	19945	2234
0.01958116451440534	5944	741	277	0.3738191632928475	0.04660161507402422	TF:M01045_0	TF	Factor: AP-2alphaA; motif: ANNGCCTNAGGSNNT; match class: 0	19945	189
0.01958116451440534	5944	741	277	0.3738191632928475	0.04660161507402422	TF:M01045	TF	Factor: AP-2alphaA; motif: ANNGCCTNAGGSNNT	19945	188
0.019726030692179902	10997	741	468	0.631578947368421	0.042557061016640904	TF:M09763_0	TF	Factor: NF1C; motif: WGCCARR; match class: 0	19945	7956
0.019726030692179902	10997	741	468	0.631578947368421	0.042557061016640904	TF:M09763	TF	Factor: NF1C; motif: WGCCARR	19945	7955
0.020665336763950975	4160	741	205	0.2766531713900135	0.04927884615384615	TF:M00217	TF	Factor: USF; motif: NCACGTGN	19945	12737
0.020665336763950975	4160	741	205	0.2766531713900135	0.04927884615384615	TF:M00217_0	TF	Factor: USF; motif: NCACGTGN; match class: 0	19945	12738
0.022169682859740213	5549	741	261	0.3522267206477733	0.04703550189223284	TF:M11541_1	TF	Factor: Foxn2; motif: NNGCGTCNNNNNGACGCNN; match class: 1	19945	3883
0.02281704242403479	6566	741	301	0.40620782726045884	0.04584221748400853	TF:M10108_0	TF	Factor: WT1; motif: RGGNGGGGGAGGRGGNGGRG; match class: 0	19945	12855
0.02281704242403479	6566	741	301	0.40620782726045884	0.04584221748400853	TF:M10108	TF	Factor: WT1; motif: RGGNGGGGGAGGRGGNGGRG	19945	12854
0.02324662975317772	1314	741	81	0.10931174089068826	0.06164383561643835	TF:M03814_1	TF	Factor: BTEB2; motif: GNAGGGGGNGGGSSNN; match class: 1	19945	892
0.02330364737196056	2717	741	144	0.19433198380566802	0.052999631947000365	TF:M10015	TF	Factor: TR4; motif: GSTYMSRGGTCA	19945	12635
0.02330364737196056	2717	741	144	0.19433198380566802	0.052999631947000365	TF:M10015_0	TF	Factor: TR4; motif: GSTYMSRGGTCA; match class: 0	19945	12636
0.025959307480860606	5309	741	251	0.33873144399460187	0.047278206818609905	TF:M11877_1	TF	Factor: pax-2; motif: NCGTCACGCNYSRNYGCNYN; match class: 1	19945	9073
0.026103180926417897	3980	741	197	0.2658569500674764	0.04949748743718593	TF:M10008_1	TF	Factor: CSX; motif: NKRAGWGS; match class: 1	19945	8314
0.026145124504996283	6320	741	291	0.39271255060728744	0.04604430379746836	TF:M11061	TF	Factor: HES-1; motif: GGCRCGTGNC	19945	4787
0.026145124504996283	6320	741	291	0.39271255060728744	0.04604430379746836	TF:M11061_0	TF	Factor: HES-1; motif: GGCRCGTGNC; match class: 0	19945	4788
0.02633536690429761	430	741	36	0.048582995951417005	0.08372093023255814	TF:M01258_1	TF	Factor: GABP; motif: CACTTCCGGNNN; match class: 1	19945	4144
0.026380845767986383	4370	741	213	0.2874493927125506	0.04874141876430206	TF:M10432_1	TF	Factor: MAZ; motif: GGGMGGGGS; match class: 1	19945	7177
0.026409430672760175	4714	741	227	0.30634278002699056	0.04815443360203649	TF:M11481_1	TF	Factor: AP-2gamma; motif: NSCCYNRGGSN; match class: 1	19945	12337
0.026781677329299557	7456	741	335	0.45209176788124156	0.04493025751072961	TF:M03867	TF	Factor: c-Myc; motif: CACGTGGC	19945	1298
0.026781677329299557	7456	741	335	0.45209176788124156	0.04493025751072961	TF:M03867_0	TF	Factor: c-Myc; motif: CACGTGGC; match class: 0	19945	1299
0.027393615256541767	2063	741	115	0.15519568151147098	0.05574406204556471	TF:M07249_1	TF	Factor: ctcf; motif: CCNCNAGRKGGCRSTN; match class: 1	19945	1648
0.028388261165556077	5315	741	251	0.33873144399460187	0.04722483537158984	TF:M09812_1	TF	Factor: MYC; motif: NNCCACGTGCNN; match class: 1	19945	7726
0.02869991476830643	828	741	57	0.07692307692307693	0.06884057971014493	TF:M09775_0	TF	Factor: MXI1; motif: NNNCCACGTGSNN; match class: 0	19945	7629
0.02869991476830643	828	741	57	0.07692307692307693	0.06884057971014493	TF:M09775	TF	Factor: MXI1; motif: NNNCCACGTGSNN	19945	7628
0.029253967424720233	6328	741	291	0.39271255060728744	0.04598609355246523	TF:M01145_0	TF	Factor: c-Myc; motif: RACCACGTGCTC; match class: 0	19945	1290
0.029253967424720233	6328	741	291	0.39271255060728744	0.04598609355246523	TF:M01145	TF	Factor: c-Myc; motif: RACCACGTGCTC	19945	1289
0.02941896572579065	2752	741	145	0.19568151147098514	0.052688953488372096	TF:M00799_1	TF	Factor: Myc; motif: CACGTGS; match class: 1	19945	7732
0.030153421383279946	1302	741	80	0.10796221322537113	0.06144393241167435	TF:M01208_1	TF	Factor: FLI-1; motif: CMGGAWGTSAN; match class: 1	19945	3544
0.030598466162953822	4551	741	220	0.2968960863697706	0.04834102395078005	TF:M00444_1	TF	Factor: VDR; motif: GGGKNARNRRGGWSA; match class: 1	19945	12787
0.03086887753869089	5849	741	272	0.36707152496626183	0.04650367584202428	TF:M11541	TF	Factor: Foxn2; motif: NNGCGTCNNNNNGACGCNN	19945	3881
0.03086887753869089	5849	741	272	0.36707152496626183	0.04650367584202428	TF:M11541_0	TF	Factor: Foxn2; motif: NNGCGTCNNNNNGACGCNN; match class: 0	19945	3882
0.033748265970165565	11177	741	473	0.6383265856950068	0.0423190480450926	TF:M11081_0	TF	Factor: SREBP-1; motif: RTCRCGTGAY; match class: 0	19945	11448
0.033748265970165565	11177	741	473	0.6383265856950068	0.0423190480450926	TF:M11081	TF	Factor: SREBP-1; motif: RTCRCGTGAY	19945	11447
0.03689222429335953	5609	741	262	0.3535762483130904	0.04671064360848636	TF:M07612_0	TF	Factor: PSF; motif: KWATCCGN; match class: 0	19945	10071
0.03689222429335953	5609	741	262	0.3535762483130904	0.04671064360848636	TF:M07612	TF	Factor: PSF; motif: KWATCCGN	19945	10070
0.037474746978443246	3353	741	170	0.22941970310391363	0.05070086489710707	TF:M03871	TF	Factor: GLI; motif: MCVNNGACCACCCAV	19945	4634
0.037474746978443246	3353	741	170	0.22941970310391363	0.05070086489710707	TF:M03871_0	TF	Factor: GLI; motif: MCVNNGACCACCCAV; match class: 0	19945	4635
0.03830320867656642	316	741	29	0.03913630229419703	0.09177215189873418	TF:M09611_1	TF	Factor: ER81; motif: NNNGRCMGGAAGYRNNNNNNNS; match class: 1	19945	2794
0.03987300330136548	3428	741	173	0.23346828609986506	0.05046674445740957	TF:M07461_1	TF	Factor: KLF; motif: GGGNGGGG; match class: 1	19945	6613
0.03996793821697967	7252	741	326	0.4399460188933873	0.04495311638168781	TF:M08874	TF	Factor: E2F1; motif: NNNNNGCGSSAAAN	19945	2081
0.03996793821697967	7252	741	326	0.4399460188933873	0.04495311638168781	TF:M08874_0	TF	Factor: E2F1; motif: NNNNNGCGSSAAAN; match class: 0	19945	2082
0.04072481922431666	7906	741	351	0.47368421052631576	0.04439666076397673	TF:M00032	TF	Factor: c-Ets-1(p54); motif: NCMGGAWGYN	19945	1157
0.04072481922431666	7906	741	351	0.47368421052631576	0.04439666076397673	TF:M00032_0	TF	Factor: c-Ets-1(p54); motif: NCMGGAWGYN; match class: 0	19945	1158
0.042394791756122936	5922	741	274	0.3697705802968961	0.04626815265113138	TF:M02242	TF	Factor: CTCF; motif: YNRCCASYAGRKGGCRSYN	19945	1613
0.042394791756122936	5922	741	274	0.3697705802968961	0.04626815265113138	TF:M02242_0	TF	Factor: CTCF; motif: YNRCCASYAGRKGGCRSYN; match class: 0	19945	1614
0.044426452942035566	550	741	42	0.05668016194331984	0.07636363636363637	TF:M11415_1	TF	Factor: GABP-alpha; motif: NRCCGGAAGTN; match class: 1	19945	4129
0.04500079632362413	1359	741	82	0.1106612685560054	0.06033848417954378	TF:M09971_1	TF	Factor: GKLF; motif: WGGGYGKGGC; match class: 1	19945	4537
0.04560791842935148	9969	741	428	0.5775978407557355	0.04293309258701976	TF:M01865	TF	Factor: BTEB3; motif: BNRNGGGAGGNGT	19945	911
0.04560791842935148	9969	741	428	0.5775978407557355	0.04293309258701976	TF:M01865_0	TF	Factor: BTEB3; motif: BNRNGGGAGGNGT; match class: 0	19945	912
0.04702693245992829	3247	741	165	0.22267206477732793	0.05081613797351401	TF:M11420_0	TF	Factor: ER81; motif: NACCGGAAGTN; match class: 0	19945	2805
0.04702693245992829	3247	741	165	0.22267206477732793	0.05081613797351401	TF:M11420	TF	Factor: ER81; motif: NACCGGAAGTN	19945	2804
0.04750153786120415	9164	741	398	0.5371120107962213	0.043430816237450896	TF:M11391_1	TF	Factor: Erg; motif: NACCGGATATCCGGTN; match class: 1	19945	2911
0.049800186500925214	2090	741	115	0.15519568151147098	0.05502392344497608	TF:M09814_0	TF	Factor: MYCN; motif: NNCCACGTGGNN; match class: 0	19945	7716
0.049800186500925214	2090	741	115	0.15519568151147098	0.05502392344497608	TF:M09814	TF	Factor: MYCN; motif: NNCCACGTGGNN	19945	7715
0.049800186500925214	2090	741	115	0.15519568151147098	0.05502392344497608	TF:M09814_1	TF	Factor: MYCN; motif: NNCCACGTGGNN; match class: 1	19945	7717
2.0963181894518233e-19	88	298	32	0.10738255033557047	0.36363636363636365	WP:WP477	WP	Cytoplasmic Ribosomal Proteins	6646	183
5.03635164057765e-7	103	298	21	0.07046979865771812	0.20388349514563106	WP:WP111	WP	Electron Transport Chain (OXPHOS system in mitochondria)	6646	101
3.8003448586323864e-5	60	298	14	0.04697986577181208	0.23333333333333334	WP:WP623	WP	Oxidative phosphorylation	6646	120
0.004324597246980831	56	298	11	0.03691275167785235	0.19642857142857142	WP:WP4324	WP	Mitochondrial complex I assembly model OXPHOS system	6646	494
0.006869904335617057	31	298	8	0.026845637583892617	0.25806451612903225	WP:WP4752	WP	Base Excision Repair	6646	563
0.018000870017629886	7	298	4	0.013422818791946308	0.5714285714285714	WP:WP134	WP	Pentose Phosphate Metabolism	6646	99
