# Supplementary material for: Genome-wide bioinformatic analyses predict key host and viral factors in SARS-CoV-2 pathogenesis
Source: Commun Biol. 2021 May 17;4:590. doi: 10.1038/s42003-021-02095-0 (PMC8128904; doi:10.1038/s42003-021-02095-0)
Supplement: Supplementary file 5 — Supplementary Data 3 [file 42003_2021_2095_MOESM5_ESM.zip › GSE147507_MainDataset/Series9_IAV/des_Condition/enrichment/ControlVsInfected_enrichment.all.tsv]

p_value	term_size	query_size	intersection_size	precision	recall	term_id	source	term_name	effective_domain_size	source_order
1.8998994266899385e-8	80	430	32	0.07441860465116279	0.4	CORUM:306	CORUM	Ribosome, cytoplasmic	3629	183
2.2807490570581892e-5	47	430	20	0.046511627906976744	0.425531914893617	CORUM:308	CORUM	60S ribosomal subunit, cytoplasmic	3629	184
4.15252365552331e-4	104	430	30	0.06976744186046512	0.28846153846153844	CORUM:3055	CORUM	Nop56p-associated pre-rRNA complex	3629	1362
3.7486410372385574e-17	10860	1482	1062	0.7165991902834008	0.09779005524861878	GO:0044237	GO:BP	cellular metabolic process	17906	12850
3.3803568203278006e-15	838	1482	146	0.09851551956815115	0.17422434367541767	GO:0016032	GO:BP	viral process	17906	5700
1.1329692458218434e-14	891	1482	151	0.101889338731444	0.16947250280583614	GO:0044403	GO:BP	symbiotic process	17906	12947
1.2320545296342425e-14	11681	1482	1114	0.7516869095816464	0.09536854721342351	GO:0008152	GO:BP	metabolic process	17906	3576
2.0076730925269627e-13	945	1482	154	0.1039136302294197	0.16296296296296298	GO:0044419	GO:BP	interspecies interaction between organisms	17906	12959
2.4097248578929493e-13	10594	1482	1024	0.6909581646423751	0.09665848593543515	GO:0044238	GO:BP	primary metabolic process	17906	12851
3.4248042690005266e-13	11103	1482	1063	0.7172739541160594	0.09573989011978744	GO:0071704	GO:BP	organic substance metabolic process	17906	20042
7.029353223017727e-13	8429	1482	847	0.5715249662618084	0.10048641594495195	GO:0044260	GO:BP	cellular macromolecule metabolic process	17906	12865
1.4721636075545875e-12	6371	1482	671	0.45276653171390013	0.10532098571652802	GO:0009058	GO:BP	biosynthetic process	17906	3706
3.820182632355284e-12	6269	1482	660	0.44534412955465585	0.10527994895517627	GO:1901576	GO:BP	organic substance biosynthetic process	17906	25078
5.473145507000359e-12	251	1482	62	0.04183535762483131	0.24701195219123506	GO:0051607	GO:BP	defense response to virus	17906	16304
2.2763473248322488e-11	6178	1482	648	0.43724696356275305	0.10488831337002266	GO:0044249	GO:BP	cellular biosynthetic process	17906	12858
3.6451126411309897e-11	9592	1482	933	0.6295546558704453	0.09726855713094246	GO:0043170	GO:BP	macromolecule metabolic process	17906	12340
1.1457331490466969e-10	10111	1482	972	0.6558704453441295	0.09613292453763228	GO:0006807	GO:BP	nitrogen compound metabolic process	17906	2807
1.7139900660535254e-10	96	1482	34	0.022941970310391364	0.3541666666666667	GO:0006614	GO:BP	SRP-dependent cotranslational protein targeting to membrane	17906	2630
3.161986262345031e-10	114	1482	37	0.02496626180836707	0.32456140350877194	GO:0072599	GO:BP	establishment of protein localization to endoplasmic reticulum	17906	20745
9.337460647492885e-10	101	1482	34	0.022941970310391364	0.33663366336633666	GO:0006613	GO:BP	cotranslational protein targeting to membrane	17906	2629
9.60400604792629e-10	337	1482	70	0.04723346828609987	0.20771513353115728	GO:0009615	GO:BP	response to virus	17906	4031
1.0082663009971678e-9	5357	1482	567	0.3825910931174089	0.10584282247526601	GO:0044267	GO:BP	cellular protein metabolic process	17906	12869
2.3224519157760058e-9	5008	1482	534	0.3603238866396761	0.106629392971246	GO:0034645	GO:BP	cellular macromolecule biosynthetic process	17906	10090
2.7765221644279093e-9	110	1482	35	0.023616734143049933	0.3181818181818182	GO:0045047	GO:BP	protein targeting to ER	17906	13272
2.94734856234329e-9	1450	1482	196	0.13225371120107962	0.13517241379310344	GO:0009057	GO:BP	macromolecule catabolic process	17906	3705
3.9453933529358795e-9	5736	1482	597	0.402834008097166	0.10407949790794979	GO:0006139	GO:BP	nucleobase-containing compound metabolic process	17906	2200
4.2422010779846364e-9	5681	1482	592	0.39946018893387314	0.10420700580883648	GO:0048519	GO:BP	negative regulation of biological process	17906	15140
8.80849335558344e-9	2314	1482	281	0.18960863697705804	0.12143474503025065	GO:0044248	GO:BP	cellular catabolic process	17906	12857
1.0519250434986858e-8	3292	1482	374	0.252361673414305	0.11360874848116646	GO:0033036	GO:BP	macromolecule localization	17906	9288
1.2428088947610642e-8	139	1482	39	0.02631578947368421	0.2805755395683453	GO:0070972	GO:BP	protein localization to endoplasmic reticulum	17906	19528
1.2706069196683805e-8	6508	1482	661	0.44601889338731443	0.10156730178242164	GO:0034641	GO:BP	cellular nitrogen compound metabolic process	17906	10086
1.570132265362784e-8	1209	1482	168	0.11336032388663968	0.13895781637717122	GO:0044265	GO:BP	cellular macromolecule catabolic process	17906	12868
1.584924768343676e-8	99	1482	32	0.021592442645074223	0.32323232323232326	GO:0034340	GO:BP	response to type I interferon	17906	9938
1.6128206640890436e-8	122	1482	36	0.024291497975708502	0.29508196721311475	GO:0000184	GO:BP	nuclear-transcribed mRNA catabolic process, nonsense-mediated decay	17906	79
2.2968015627039693e-8	5207	1482	546	0.3684210526315789	0.10485884386402919	GO:0090304	GO:BP	nucleic acid metabolic process	17906	21776
2.547324160378755e-8	95	1482	31	0.020917678812415654	0.3263157894736842	GO:0060337	GO:BP	type I interferon signaling pathway	17906	17466
2.547324160378755e-8	95	1482	31	0.020917678812415654	0.3263157894736842	GO:0071357	GO:BP	cellular response to type I interferon	17906	19745
2.752660402081849e-8	5167	1482	542	0.3657219973009447	0.10489645829301335	GO:0009059	GO:BP	macromolecule biosynthetic process	17906	3707
4.738481615849469e-8	2923	1482	336	0.22672064777327935	0.11495039343140609	GO:0008104	GO:BP	protein localization	17906	3574
5.214935888270126e-8	211	1482	49	0.033063427800269905	0.23222748815165878	GO:0000956	GO:BP	nuclear-transcribed mRNA catabolic process	17906	339
5.68386078067577e-8	6438	1482	651	0.4392712550607287	0.1011183597390494	GO:0060255	GO:BP	regulation of macromolecule metabolic process	17906	17386
9.271347226500753e-8	5956	1482	608	0.41025641025641024	0.10208193418401612	GO:0006725	GO:BP	cellular aromatic compound metabolic process	17906	2736
1.268176993200772e-7	6185	1482	627	0.4230769230769231	0.10137429264349232	GO:1901360	GO:BP	organic cyclic compound metabolic process	17906	24879
1.554684269039933e-7	1994	1482	244	0.16464237516869096	0.12236710130391174	GO:0070727	GO:BP	cellular macromolecule localization	17906	19370
1.7464500538623414e-7	197	1482	46	0.0310391363022942	0.233502538071066	GO:0006612	GO:BP	protein targeting to membrane	17906	2628
1.942186933819843e-7	5910	1482	602	0.40620782726045884	0.10186125211505923	GO:0046483	GO:BP	heterocycle metabolic process	17906	14452
1.9710800275503276e-7	3299	1482	368	0.2483130904183536	0.11154895422855411	GO:0009892	GO:BP	negative regulation of metabolic process	17906	4263
2.480895670180612e-7	1983	1482	242	0.1632928475033738	0.12203731719616742	GO:0034613	GO:BP	cellular protein localization	17906	10067
3.091805358570005e-7	5672	1482	580	0.3913630229419703	0.10225669957686882	GO:0010467	GO:BP	gene expression	17906	4700
3.414158684221354e-7	3421	1482	378	0.2550607287449393	0.11049400760011692	GO:0010033	GO:BP	response to organic substance	17906	4358
3.483790097095876e-7	5940	1482	603	0.4068825910931174	0.10151515151515152	GO:0019538	GO:BP	protein metabolic process	17906	6836
5.987806220207656e-7	6982	1482	691	0.46626180836707154	0.0989687768547694	GO:0019222	GO:BP	regulation of metabolic process	17906	6541
6.160852288971227e-7	6889	1482	683	0.460863697705803	0.09914356220060967	GO:1901564	GO:BP	organonitrogen compound metabolic process	17906	25067
6.826986345207541e-7	331	1482	63	0.04251012145748988	0.1903323262839879	GO:0090150	GO:BP	establishment of protein localization to membrane	17906	21624
7.659380439432514e-7	579	1482	93	0.06275303643724696	0.16062176165803108	GO:0072594	GO:BP	establishment of protein localization to organelle	17906	20740
8.186654177818481e-7	178	1482	42	0.02834008097165992	0.23595505617977527	GO:0019083	GO:BP	viral transcription	17906	6506
1.048835681892941e-6	3418	1482	375	0.25303643724696356	0.10971328262141604	GO:0070887	GO:BP	cellular response to chemical stimulus	17906	19465
1.409066733972285e-6	2813	1482	318	0.2145748987854251	0.11304656949875577	GO:0071310	GO:BP	cellular response to organic substance	17906	19700
1.4647797048743032e-6	3049	1482	340	0.22941970310391363	0.11151197113807806	GO:0010605	GO:BP	negative regulation of macromolecule metabolic process	17906	4803
1.66462360635957e-6	4714	1482	491	0.33130904183535764	0.1041578277471362	GO:0016070	GO:BP	RNA metabolic process	17906	5728
1.698523100960822e-6	5008	1482	517	0.34885290148448045	0.10323482428115016	GO:0044271	GO:BP	cellular nitrogen compound biosynthetic process	17906	12872
1.7757241536020126e-6	1225	1482	162	0.10931174089068826	0.13224489795918368	GO:0034097	GO:BP	response to cytokine	17906	9754
1.8282727555888544e-6	641	1482	99	0.06680161943319839	0.1544461778471139	GO:0072657	GO:BP	protein localization to membrane	17906	20802
2.478756653075641e-6	6667	1482	660	0.44534412955465585	0.09899505024748763	GO:0071840	GO:BP	cellular component organization or biogenesis	17906	20120
2.523795477900916e-6	964	1482	134	0.09041835357624832	0.13900414937759337	GO:0033365	GO:BP	protein localization to organelle	17906	9485
3.4748340376610663e-6	2889	1482	323	0.21794871794871795	0.11180339217722396	GO:0051641	GO:BP	cellular localization	17906	16335
4.030592246055489e-6	435	1482	74	0.04993252361673414	0.17011494252873563	GO:0006605	GO:BP	protein targeting	17906	2621
4.7938799246015336e-6	195	1482	43	0.029014844804318488	0.2205128205128205	GO:0019080	GO:BP	viral gene expression	17906	6503
6.225032442689155e-6	1130	1482	150	0.10121457489878542	0.13274336283185842	GO:0071345	GO:BP	cellular response to cytokine stimulus	17906	19733
6.871384880518251e-6	2693	1482	303	0.20445344129554655	0.11251392499071668	GO:0009056	GO:BP	catabolic process	17906	3704
7.952651090893788e-6	2718	1482	305	0.2058029689608637	0.11221486387049301	GO:0031324	GO:BP	negative regulation of cellular metabolic process	17906	8337
9.215993678343534e-6	1905	1482	227	0.15317139001349528	0.11916010498687664	GO:1901566	GO:BP	organonitrogen compound biosynthetic process	17906	25069
1.0885477929435909e-5	799	1482	114	0.07692307692307693	0.14267834793491865	GO:0019221	GO:BP	cytokine-mediated signaling pathway	17906	6540
1.2414799842842335e-5	4216	1482	441	0.2975708502024291	0.10460151802656546	GO:0036211	GO:BP	protein modification process	17906	11041
1.2414799842842335e-5	4216	1482	441	0.2975708502024291	0.10460151802656546	GO:0006464	GO:BP	cellular protein modification process	17906	2487
1.4027344672902075e-5	1781	1482	214	0.14439946018893388	0.120157215047726	GO:0046907	GO:BP	intracellular transport	17906	14734
1.5271075153274798e-5	6009	1482	598	0.40350877192982454	0.09951739058079548	GO:0051171	GO:BP	regulation of nitrogen compound metabolic process	17906	15975
1.754749892883706e-5	3061	1482	335	0.22604588394062078	0.10944135903299575	GO:0065009	GO:BP	regulation of molecular function	17906	18955
1.8088217695008345e-5	196	1482	42	0.02834008097165992	0.21428571428571427	GO:0006413	GO:BP	translational initiation	17906	2447
3.4197242926377275e-5	2121	1482	245	0.16531713900134953	0.11551155115511551	GO:0015031	GO:BP	protein transport	17906	5403
3.4786541591229894e-5	4428	1482	457	0.3083670715249663	0.10320686540198735	GO:0043412	GO:BP	macromolecule modification	17906	12457
3.841814126479921e-5	3072	1482	334	0.2253711201079622	0.10872395833333333	GO:0051704	GO:BP	multi-organism process	17906	16389
4.1486756947001046e-5	4727	1482	483	0.3259109311740891	0.10217897186376138	GO:0010468	GO:BP	regulation of gene expression	17906	4701
5.017197130236077e-5	2235	1482	255	0.1720647773279352	0.11409395973154363	GO:0045184	GO:BP	establishment of protein localization	17906	13356
5.509291048784804e-5	2523	1482	282	0.1902834008097166	0.1117717003567182	GO:0051172	GO:BP	negative regulation of nitrogen compound metabolic process	17906	15976
5.540146385951743e-5	6393	1482	627	0.4230769230769231	0.09807602064758329	GO:0031323	GO:BP	regulation of cellular metabolic process	17906	8336
6.464218732716369e-5	6189	1482	609	0.4109311740890688	0.09840038778477944	GO:0080090	GO:BP	regulation of primary metabolic process	17906	21309
6.54038452482626e-5	6481	1482	634	0.42780026990553305	0.09782440981330041	GO:0016043	GO:BP	cellular component organization	17906	5706
6.639855506487466e-5	910	1482	123	0.08299595141700405	0.13516483516483516	GO:0006518	GO:BP	peptide metabolic process	17906	2536
7.081786856962761e-5	770	1482	108	0.0728744939271255	0.14025974025974025	GO:0043043	GO:BP	peptide biosynthetic process	17906	12257
9.991127201140763e-5	2105	1482	241	0.16261808367071526	0.11448931116389549	GO:0033554	GO:BP	cellular response to stress	17906	9603
1.3221012216832134e-4	2196	1482	249	0.1680161943319838	0.1133879781420765	GO:0042886	GO:BP	amide transport	17906	12173
1.6392243347012784e-4	745	1482	104	0.07017543859649122	0.1395973154362416	GO:0006412	GO:BP	translation	17906	2446
1.7536106895644355e-4	2161	1482	245	0.16531713900134953	0.11337343822304488	GO:0015833	GO:BP	peptide transport	17906	5556
1.908467848372483e-4	4996	1482	502	0.33873144399460187	0.10048038430744596	GO:0048523	GO:BP	negative regulation of cellular process	17906	15144
2.003829240016116e-4	373	1482	62	0.04183535762483131	0.16621983914209115	GO:0006402	GO:BP	mRNA catabolic process	17906	2437
2.0616354272260038e-4	2239	1482	252	0.1700404858299595	0.1125502456453774	GO:1901575	GO:BP	organic substance catabolic process	17906	25077
2.1060544834371322e-4	1574	1482	188	0.12685560053981107	0.11944091486658195	GO:0080134	GO:BP	regulation of response to stress	17906	21328
2.1101302052051733e-4	416	1482	67	0.04520917678812416	0.16105769230769232	GO:0006401	GO:BP	RNA catabolic process	17906	2436
2.9086281054856156e-4	867	1482	116	0.07827260458839407	0.13379469434832755	GO:0016071	GO:BP	mRNA metabolic process	17906	5729
3.221047703468735e-4	3442	1482	362	0.24426450742240216	0.10517141196978501	GO:0010604	GO:BP	positive regulation of macromolecule metabolic process	17906	4802
3.5246762478657873e-4	1182	1482	148	0.09986504723346828	0.12521150592216582	GO:0006886	GO:BP	intracellular protein transport	17906	2873
3.604087251405867e-4	4147	1482	425	0.286774628879892	0.10248372317337835	GO:0006950	GO:BP	response to stress	17906	2928
6.10879992198733e-4	2385	1482	263	0.1774628879892038	0.11027253668763103	GO:0050790	GO:BP	regulation of catalytic activity	17906	15654
6.719332445201622e-4	237	1482	44	0.029689608636977057	0.18565400843881857	GO:1903320	GO:BP	regulation of protein modification by small protein conjugation or removal	17906	26621
7.358821555950834e-4	3248	1482	342	0.23076923076923078	0.10529556650246305	GO:0051173	GO:BP	positive regulation of nitrogen compound metabolic process	17906	15977
8.802945889472972e-4	5605	1482	550	0.37112010796221323	0.09812667261373774	GO:0048522	GO:BP	positive regulation of cellular process	17906	15143
9.751239351006845e-4	2047	1482	230	0.15519568151147098	0.11235955056179775	GO:0043933	GO:BP	protein-containing complex subunit organization	17906	12672
0.0010399713338745944	550	1482	80	0.05398110661268556	0.14545454545454545	GO:1903827	GO:BP	regulation of cellular protein localization	17906	27090
0.0010862118320247556	774	1482	104	0.07017543859649122	0.1343669250645995	GO:0043900	GO:BP	regulation of multi-organism process	17906	12659
0.0012496707203761878	3966	1482	405	0.2732793522267207	0.1021180030257186	GO:0006996	GO:BP	organelle organization	17906	2964
0.001305831219570948	64	1482	19	0.01282051282051282	0.296875	GO:0002753	GO:BP	cytoplasmic pattern recognition receptor signaling pathway	17906	1423
0.0014001454454818658	554	1482	80	0.05398110661268556	0.1444043321299639	GO:0034655	GO:BP	nucleobase-containing compound catabolic process	17906	10096
0.0015125188228762181	3393	1482	353	0.23819163292847503	0.1040377247273799	GO:0006793	GO:BP	phosphorus metabolic process	17906	2793
0.0017628537301744268	4226	1482	427	0.2881241565452092	0.10104117368670137	GO:0034654	GO:BP	nucleobase-containing compound biosynthetic process	17906	10095
0.001874986187709616	3367	1482	350	0.23616734143049933	0.10395010395010396	GO:0006796	GO:BP	phosphate-containing compound metabolic process	17906	2796
0.0019013573732712288	4116	1482	417	0.2813765182186235	0.10131195335276968	GO:0019219	GO:BP	regulation of nucleobase-containing compound metabolic process	17906	6538
0.00219862798888595	4302	1482	433	0.2921727395411606	0.100650860065086	GO:0019438	GO:BP	aromatic compound biosynthetic process	17906	6741
0.0022259327002895095	330	1482	54	0.03643724696356275	0.16363636363636364	GO:1903829	GO:BP	positive regulation of cellular protein localization	17906	27092
0.002259503086946728	373	1482	59	0.0398110661268556	0.1581769436997319	GO:0051098	GO:BP	regulation of binding	17906	15910
0.0023484557055867693	3742	1482	383	0.2584345479082321	0.10235168359166222	GO:0009893	GO:BP	positive regulation of metabolic process	17906	4264
0.0023775648914102945	1281	1482	154	0.1039136302294197	0.12021857923497267	GO:0002252	GO:BP	immune effector process	17906	923
0.0024565504751653667	289	1482	49	0.033063427800269905	0.1695501730103806	GO:0034976	GO:BP	response to endoplasmic reticulum stress	17906	10151
0.002478063984615649	1181	1482	144	0.09716599190283401	0.12193056731583404	GO:0043603	GO:BP	cellular amide metabolic process	17906	12588
0.002811830478922365	282	1482	48	0.032388663967611336	0.1702127659574468	GO:0030522	GO:BP	intracellular receptor signaling pathway	17906	7967
0.0033490482217571177	4454	1482	445	0.30026990553306343	0.09991019308486754	GO:1901362	GO:BP	organic cyclic compound biosynthetic process	17906	24881
0.003483934437964111	1168	1482	142	0.09581646423751687	0.12157534246575342	GO:1901698	GO:BP	response to nitrogen compound	17906	25178
0.003683869223679464	2480	1482	267	0.18016194331983806	0.10766129032258065	GO:0016310	GO:BP	phosphorylation	17906	5838
0.00397889051571405	3415	1482	352	0.23751686909581646	0.10307467057101025	GO:0031325	GO:BP	positive regulation of cellular metabolic process	17906	8338
0.004140335186275792	4292	1482	430	0.2901484480431849	0.10018639328984157	GO:0018130	GO:BP	heterocycle biosynthetic process	17906	6077
0.004367712170707714	75	1482	20	0.01349527665317139	0.26666666666666666	GO:0050688	GO:BP	regulation of defense response to virus	17906	15573
0.004796929274453416	190	1482	36	0.024291497975708502	0.18947368421052632	GO:0060759	GO:BP	regulation of response to cytokine stimulus	17906	17870
0.004880697360250982	130	1482	28	0.018893387314439947	0.2153846153846154	GO:0032606	GO:BP	type I interferon production	17906	8936
0.005723186906072813	10	1482	7	0.004723346828609987	0.7	GO:0039530	GO:BP	MDA-5 signaling pathway	17906	11413
0.005774950656733561	602	1482	83	0.05600539811066127	0.1378737541528239	GO:0044270	GO:BP	cellular nitrogen compound catabolic process	17906	12871
0.005923233312170159	1905	1482	212	0.14304993252361672	0.11128608923884514	GO:0045935	GO:BP	positive regulation of nucleobase-containing compound metabolic process	17906	13935
0.0062357857206941595	1917	1482	213	0.1437246963562753	0.1111111111111111	GO:0031399	GO:BP	regulation of protein modification process	17906	8378
0.006604442934035645	912	1482	115	0.07759784075573549	0.12609649122807018	GO:0043604	GO:BP	amide biosynthetic process	17906	12589
0.007949248723564022	226	1482	40	0.02699055330634278	0.17699115044247787	GO:0043903	GO:BP	regulation of symbiosis, encompassing mutualism through parasitism	17906	12662
0.007954496790993427	965	1482	120	0.08097165991902834	0.12435233160621761	GO:0030163	GO:BP	protein catabolic process	17906	7794
0.008539644813065416	2506	1482	267	0.18016194331983806	0.10654429369513169	GO:0071705	GO:BP	nitrogen compound transport	17906	20043
0.009259702088724512	1822	1482	203	0.1369770580296896	0.11141602634467618	GO:0044093	GO:BP	positive regulation of molecular function	17906	12796
0.009982053739427624	601	1482	82	0.0553306342780027	0.13643926788685523	GO:0046700	GO:BP	heterocycle catabolic process	17906	14597
0.010152506546299712	212	1482	38	0.02564102564102564	0.1792452830188679	GO:0050792	GO:BP	regulation of viral process	17906	15655
0.01118500194405945	128	1482	27	0.018218623481781375	0.2109375	GO:0032479	GO:BP	regulation of type I interferon production	17906	8867
0.011259981679421448	3856	1482	388	0.26180836707152494	0.10062240663900415	GO:0051252	GO:BP	regulation of RNA metabolic process	17906	16042
0.011595629518886359	322	1482	51	0.03441295546558704	0.15838509316770186	GO:0000209	GO:BP	protein polyubiquitination	17906	104
0.01264487263757761	1746	1482	195	0.13157894736842105	0.11168384879725086	GO:1901700	GO:BP	response to oxygen-containing compound	17906	25180
0.01292162052742147	1085	1482	131	0.0883940620782726	0.12073732718894009	GO:0010243	GO:BP	response to organonitrogen compound	17906	4548
0.013431172293685336	2937	1482	305	0.2058029689608637	0.1038474633980252	GO:0071702	GO:BP	organic substance transport	17906	20040
0.013780274073062085	87	1482	21	0.01417004048582996	0.2413793103448276	GO:0060333	GO:BP	interferon-gamma-mediated signaling pathway	17906	17462
0.013780274073062085	87	1482	21	0.01417004048582996	0.2413793103448276	GO:0070125	GO:BP	mitochondrial translational elongation	17906	18995
0.01406498578778397	1876	1482	207	0.1396761133603239	0.11034115138592751	GO:1902531	GO:BP	regulation of intracellular signal transduction	17906	25938
0.014194481017973576	152	1482	30	0.020242914979757085	0.19736842105263158	GO:1903900	GO:BP	regulation of viral life cycle	17906	27151
0.015124256647870097	617	1482	83	0.05600539811066127	0.13452188006482982	GO:0019439	GO:BP	aromatic compound catabolic process	17906	6742
0.015914025990241335	850	1482	107	0.07219973009446694	0.12588235294117647	GO:0031329	GO:BP	regulation of cellular catabolic process	17906	8342
0.01670407258307032	88	1482	21	0.01417004048582996	0.23863636363636365	GO:0070126	GO:BP	mitochondrial translational termination	17906	18996
0.01789130409057221	2172	1482	234	0.15789473684210525	0.10773480662983426	GO:0010629	GO:BP	negative regulation of gene expression	17906	4826
0.01797030161166254	177	1482	33	0.022267206477732792	0.1864406779661017	GO:0001959	GO:BP	regulation of cytokine-mediated signaling pathway	17906	700
0.018965056910883564	6366	1482	604	0.407557354925776	0.09487904492617028	GO:0048518	GO:BP	positive regulation of biological process	17906	15139
0.018981241624460656	1736	1482	193	0.13022941970310392	0.11117511520737328	GO:0009967	GO:BP	positive regulation of signal transduction	17906	4318
0.01972815398981684	328	1482	51	0.03441295546558704	0.15548780487804878	GO:0032984	GO:BP	protein-containing complex disassembly	17906	9255
0.02049402948295646	845	1482	106	0.07152496626180836	0.12544378698224853	GO:0016567	GO:BP	protein ubiquitination	17906	5906
0.021465057983555358	2744	1482	286	0.19298245614035087	0.10422740524781342	GO:0032268	GO:BP	regulation of cellular protein metabolic process	17906	8724
0.023365561450554424	539	1482	74	0.04993252361673414	0.137291280148423	GO:0007005	GO:BP	mitochondrion organization	17906	2972
0.02533104960887972	141	1482	28	0.018893387314439947	0.19858156028368795	GO:0006414	GO:BP	translational elongation	17906	2448
0.026831374088028683	229	1482	39	0.02631578947368421	0.1703056768558952	GO:0032869	GO:BP	cellular response to insulin stimulus	17906	9156
0.027295259252071023	1296	1482	150	0.10121457489878542	0.11574074074074074	GO:0051336	GO:BP	regulation of hydrolase activity	17906	16111
0.028795113036081493	16230	1482	1387	0.9358974358974359	0.08545902649414665	GO:0009987	GO:BP	cellular process	17906	4324
0.030605853677309128	3244	1482	330	0.22267206477732793	0.10172626387176326	GO:0009966	GO:BP	regulation of signal transduction	17906	4317
0.03423024680273231	1076	1482	128	0.08636977058029689	0.11895910780669144	GO:0032880	GO:BP	regulation of protein localization	17906	9167
0.034291274167941886	1742	1482	192	0.12955465587044535	0.11021814006888633	GO:0051254	GO:BP	positive regulation of RNA metabolic process	17906	16044
0.03484779210888194	650	1482	85	0.05735492577597841	0.13076923076923078	GO:1901361	GO:BP	organic cyclic compound catabolic process	17906	24880
0.03582633308169952	207	1482	36	0.024291497975708502	0.17391304347826086	GO:0031396	GO:BP	regulation of protein ubiquitination	17906	8375
0.03807502099438649	927	1482	113	0.07624831309041835	0.12189859762675297	GO:0032446	GO:BP	protein modification by small protein conjugation	17906	8845
0.04104663887277914	100	1482	22	0.014844804318488529	0.22	GO:0045069	GO:BP	regulation of viral genome replication	17906	13294
0.04612375382606504	1900	1482	206	0.13900134952766532	0.10842105263157895	GO:0010647	GO:BP	positive regulation of cell communication	17906	4844
0.046819231009741946	1012	1482	121	0.0816464237516869	0.11956521739130435	GO:0009894	GO:BP	regulation of catabolic process	17906	4265
0.049668847766618736	48	1482	14	0.009446693657219974	0.2916666666666667	GO:0006984	GO:BP	ER-nucleus signaling pathway	17906	2956
1.7279589385514343e-48	14626	1525	1396	0.9154098360655738	0.09544646519896076	GO:0005622	GO:CC	intracellular	18856	299
2.1279315092342146e-38	12584	1525	1243	0.8150819672131148	0.09877622377622378	GO:0043227	GO:CC	membrane-bounded organelle	18856	2150
6.32014818816761e-36	11634	1525	1169	0.7665573770491804	0.10048134777376655	GO:0005737	GO:CC	cytoplasm	18856	402
1.1798656804908521e-35	12840	1525	1253	0.8216393442622951	0.09758566978193146	GO:0043229	GO:CC	intracellular organelle	18856	2152
5.815795970157376e-35	13720	1525	1310	0.8590163934426229	0.09548104956268222	GO:0043226	GO:CC	organelle	18856	2149
2.4540963309217044e-31	11067	1525	1113	0.7298360655737705	0.10056925996204934	GO:0043231	GO:CC	intracellular membrane-bounded organelle	18856	2154
1.280030996116712e-28	5154	1525	617	0.4045901639344262	0.1197128443927047	GO:0005829	GO:CC	cytosol	18856	487
6.649715207071616e-20	7486	1525	785	0.5147540983606558	0.10486240983168581	GO:0005634	GO:CC	nucleus	18856	310
4.33451164100573e-17	5898	1525	637	0.41770491803278686	0.10800271278399458	GO:0031974	GO:CC	membrane-enclosed lumen	18856	1466
4.33451164100573e-17	5898	1525	637	0.41770491803278686	0.10800271278399458	GO:0043233	GO:CC	organelle lumen	18856	2156
4.33451164100573e-17	5898	1525	637	0.41770491803278686	0.10800271278399458	GO:0070013	GO:CC	intracellular organelle lumen	18856	2743
2.246238322810088e-15	4012	1525	461	0.3022950819672131	0.11490528414755732	GO:0005654	GO:CC	nucleoplasm	18856	327
1.3092769572204167e-14	4780	1525	527	0.34557377049180327	0.1102510460251046	GO:0031981	GO:CC	nuclear lumen	18856	1472
3.259851173771077e-13	245	1525	61	0.04	0.24897959183673468	GO:0005840	GO:CC	ribosome	18856	497
1.0643736431488824e-12	192	1525	52	0.03409836065573771	0.2708333333333333	GO:0044391	GO:CC	ribosomal subunit	18856	2357
1.1555669246142523e-10	108	1525	35	0.022950819672131147	0.32407407407407407	GO:0022626	GO:CC	cytosolic ribosome	18856	1034
2.0696747643991016e-10	4964	1525	522	0.3422950819672131	0.10515713134568896	GO:0043228	GO:CC	non-membrane-bounded organelle	18856	2151
3.3052704558711275e-10	4954	1525	520	0.34098360655737703	0.10496568429551877	GO:0043232	GO:CC	intracellular non-membrane-bounded organelle	18856	2155
1.9724142614802804e-9	697	1525	110	0.07213114754098361	0.15781922525107603	GO:1990904	GO:CC	ribonucleoprotein complex	18856	4434
1.5561235882321677e-7	4539	1525	468	0.30688524590163935	0.10310641110376735	GO:0012505	GO:CC	endomembrane system	18856	835
1.926516888330287e-7	417	1525	72	0.04721311475409836	0.17266187050359713	GO:0030055	GO:CC	cell-substrate junction	18856	1046
2.2245011296844992e-7	410	1525	71	0.04655737704918033	0.17317073170731706	GO:0005925	GO:CC	focal adhesion	18856	567
2.683689361320877e-7	119	1525	32	0.02098360655737705	0.2689075630252101	GO:0015934	GO:CC	large ribosomal subunit	18856	857
1.7670742686374688e-6	5484	1525	543	0.3560655737704918	0.09901531728665208	GO:0032991	GO:CC	protein-containing complex	18856	1590
2.8800570457575406e-6	3914	1525	405	0.26557377049180325	0.10347470618293306	GO:0031982	GO:CC	vesicle	18856	1473
5.521935057089146e-6	59	1525	20	0.013114754098360656	0.3389830508474576	GO:0022625	GO:CC	cytosolic large ribosomal subunit	18856	1033
6.652515209926307e-6	724	1525	102	0.06688524590163934	0.1408839779005525	GO:0048471	GO:CC	perinuclear region of cytoplasm	18856	2567
6.998870929543604e-6	2144	1525	242	0.15868852459016394	0.11287313432835822	GO:0070062	GO:CC	extracellular exosome	18856	2766
1.718505180608383e-5	785	1525	107	0.07016393442622951	0.13630573248407643	GO:0070161	GO:CC	anchoring junction	18856	2788
1.7637641952089387e-5	2167	1525	242	0.15868852459016394	0.1116751269035533	GO:1903561	GO:CC	extracellular vesicle	18856	4044
2.1469180485336438e-5	2172	1525	242	0.15868852459016394	0.11141804788213629	GO:0043230	GO:CC	extracellular organelle	18856	2153
2.4854013406892238e-5	3531	1525	365	0.23934426229508196	0.10337015009912207	GO:0031090	GO:CC	organelle membrane	18856	1236
4.625277564698763e-4	770	1525	100	0.06557377049180328	0.12987012987012986	GO:0005815	GO:CC	microtubule organizing center	18856	474
5.621601920051498e-4	543	1525	76	0.049836065573770495	0.13996316758747698	GO:0019866	GO:CC	organelle inner membrane	18856	1000
5.672786941043574e-4	76	1525	20	0.013114754098360656	0.2631578947368421	GO:0015935	GO:CC	small ribosomal subunit	18856	858
5.91655846142175e-4	177	1525	34	0.022295081967213116	0.192090395480226	GO:0001726	GO:CC	ruffle	18856	200
5.996048491615316e-4	46	1525	15	0.009836065573770493	0.32608695652173914	GO:0022627	GO:CC	cytosolic small ribosomal subunit	18856	1035
6.249208606939762e-4	1219	1525	144	0.09442622950819672	0.11812961443806398	GO:0031975	GO:CC	envelope	18856	1467
6.249208606939762e-4	1219	1525	144	0.09442622950819672	0.11812961443806398	GO:0031967	GO:CC	organelle envelope	18856	1460
6.439915947296094e-4	1810	1525	200	0.13114754098360656	0.11049723756906077	GO:0005783	GO:CC	endoplasmic reticulum	18856	444
0.0027110528748485064	1242	1525	143	0.09377049180327869	0.11513687600644122	GO:0015630	GO:CC	microtubule cytoskeleton	18856	856
0.0028915337313237593	482	1525	67	0.043934426229508196	0.13900414937759337	GO:0005743	GO:CC	mitochondrial inner membrane	18856	407
0.004916204898756206	1586	1525	174	0.11409836065573771	0.10970996216897856	GO:0005794	GO:CC	Golgi apparatus	18856	455
0.01121073276413014	417	1525	58	0.0380327868852459	0.13908872901678657	GO:0031252	GO:CC	cell leading edge	18856	1280
0.014188896716345307	927	1525	109	0.07147540983606557	0.11758360302049622	GO:0005730	GO:CC	nucleolus	18856	395
0.014201943078109236	794	1525	96	0.06295081967213115	0.12090680100755667	GO:0016604	GO:CC	nuclear body	18856	917
0.02044071386056723	269	1525	41	0.026885245901639345	0.1524163568773234	GO:0098798	GO:CC	mitochondrial protein complex	18856	3661
0.03223467765852144	1327	1525	145	0.09508196721311475	0.1092690278824416	GO:0030054	GO:CC	cell junction	18856	1045
2.0906562823044482e-14	12743	1512	1201	0.7943121693121693	0.09424782233383033	GO:0005515	GO:MF	protein binding	18126	1906
6.822698596172519e-11	171	1512	47	0.031084656084656083	0.27485380116959063	GO:0003735	GO:MF	structural constituent of ribosome	18126	466
8.307539360661966e-8	2246	1512	269	0.1779100529100529	0.11976847729296528	GO:0019899	GO:MF	enzyme binding	18126	4667
2.9290398547487523e-6	1914	1512	229	0.15145502645502645	0.11964472309299895	GO:0003723	GO:MF	RNA binding	18126	455
5.944362159955778e-6	15944	1512	1395	0.9226190476190477	0.08749372804816859	GO:0005488	GO:MF	binding	18126	1889
7.665480088185239e-6	2381	1512	272	0.17989417989417988	0.11423771524569509	GO:0016740	GO:MF	transferase activity	18126	3754
9.993846342613487e-6	74	1512	23	0.01521164021164021	0.3108108108108108	GO:0003725	GO:MF	double-stranded RNA binding	18126	457
2.040687514520274e-5	4361	1512	452	0.29894179894179895	0.10364595276312773	GO:0003676	GO:MF	nucleic acid binding	18126	416
1.4108368982715635e-4	330	1512	56	0.037037037037037035	0.1696969696969697	GO:0045296	GO:MF	cadherin binding	18126	7259
2.176825560827895e-4	5853	1512	576	0.38095238095238093	0.09841107124551512	GO:0003824	GO:MF	catalytic activity	18126	529
2.770668514797585e-4	6290	1512	613	0.4054232804232804	0.09745627980922099	GO:1901363	GO:MF	heterocyclic compound binding	18126	11856
4.2150548856550784e-4	6377	1512	619	0.4093915343915344	0.09706758663948566	GO:0097159	GO:MF	organic cyclic compound binding	18126	10395
8.028014093259383e-4	506	1512	74	0.04894179894179894	0.14624505928853754	GO:0050839	GO:MF	cell adhesion molecule binding	18126	9168
0.0028620544336221045	692	1512	92	0.06084656084656084	0.1329479768786127	GO:0008134	GO:MF	transcription factor binding	18126	2019
0.0035652412553772595	400	1512	60	0.03968253968253968	0.15	GO:0004842	GO:MF	ubiquitin-protein transferase activity	18126	1421
0.00556226839825991	1047	1512	127	0.083994708994709	0.12129894937917861	GO:0030234	GO:MF	enzyme regulator activity	18126	4822
0.011995197767606304	425	1512	61	0.04034391534391534	0.14352941176470588	GO:0019787	GO:MF	ubiquitin-like protein transferase activity	18126	4619
0.01441619078249686	26	1512	10	0.006613756613756613	0.38461538461538464	GO:0051787	GO:MF	misfolded protein binding	18126	9323
0.028715013579051072	4	1512	4	0.0026455026455026454	1	GO:0070180	GO:MF	large ribosomal subunit rRNA binding	18126	9930
0.03219314741894676	1241	1512	142	0.09391534391534391	0.11442385173247381	GO:0044877	GO:MF	protein-containing complex binding	18126	7211
0.03494159001821457	2524	1512	262	0.17328042328042328	0.10380348652931855	GO:0003677	GO:MF	DNA binding	18126	417
0.03821348363878498	130	1512	25	0.016534391534391533	0.19230769230769232	GO:0043021	GO:MF	ribonucleoprotein complex binding	18126	6828
0.0022131584419594727	256	412	49	0.11893203883495146	0.19140625	HP:0001382	HP	Joint hypermobility	4225	1043
0.03362731869119912	23	412	10	0.024271844660194174	0.43478260869565216	HP:0003819	HP	Death in childhood	4225	2712
3.003702737543244e-7	3554	1031	477	0.4626576139670223	0.1342149690489589	HPA:057010_22	HPA	urinary bladder; urothelial cells[Approved,Medium]	9494	1617
4.813999394353809e-7	3994	1031	525	0.5092143549951503	0.1314471707561342	HPA:014020_21	HPA	endometrium 2; glandular cells[Approved,Low]	9494	445
1.0381180190433964e-6	4421	1031	570	0.5528612997090203	0.1289301063107894	HPA:015010_21	HPA	epididymis; glandular cells[Approved,Low]	9494	458
1.4700298395543331e-6	4429	1031	570	0.5528612997090203	0.12869722284940166	HPA:057010_21	HPA	urinary bladder; urothelial cells[Approved,Low]	9494	1616
1.5483858058007603e-6	4138	1031	538	0.521823472356935	0.13001449975833737	HPA:040010_21	HPA	seminal vesicle; glandular cells[Approved,Low]	9494	1119
1.6151879911725819e-6	4422	1031	569	0.5518913676042677	0.1286748077792854	HPA:018010_21	HPA	fallopian tube; glandular cells[Approved,Low]	9494	533
3.507283507705087e-6	3519	1031	467	0.45295829291949563	0.13270815572605854	HPA:018010_22	HPA	fallopian tube; glandular cells[Approved,Medium]	9494	534
5.4127590109004005e-6	4149	1031	536	0.5198836081474297	0.1291877560858038	HPA:039010_21	HPA	salivary gland; glandular cells[Approved,Low]	9494	1106
6.439539548553347e-6	3756	1031	492	0.4772065955383123	0.13099041533546327	HPA:030010_21	HPA	oral mucosa; squamous epithelial cells[Approved,Low]	9494	857
1.3606462566428652e-5	4153	1031	534	0.5179437439379243	0.12858174813387913	HPA:035020_21	HPA	placenta; trophoblastic cells[Approved,Low]	9494	970
1.6525989225094856e-5	4579	1031	580	0.562560620756547	0.12666521074470408	HPA:037010_21	HPA	rectum; glandular cells[Approved,Low]	9494	996
1.7399688208738818e-5	4032	1031	520	0.504364694471387	0.12896825396825398	HPA:013020_21	HPA	endometrium 1; glandular cells[Approved,Low]	9494	420
2.0519652757072473e-5	4373	1031	557	0.5402521823472357	0.12737251314886805	HPA:055010_21	HPA	thyroid gland; glandular cells[Approved,Low]	9494	1566
2.4515023566710986e-5	3950	1031	510	0.49466537342386036	0.1291139240506329	HPA:012010_22	HPA	duodenum; glandular cells[Approved,Medium]	9494	396
2.712865712980471e-5	4052	1031	521	0.5053346265761397	0.12857847976307996	HPA:044010_21	HPA	skin 2; epidermal cells[Approved,Low]	9494	1231
3.8291974429609155e-5	3943	1031	508	0.492725509214355	0.12883591174232817	HPA:037010_22	HPA	rectum; glandular cells[Approved,Medium]	9494	997
4.294733077986117e-5	4218	1031	538	0.521823472356935	0.12754860123281175	HPA:032010_21	HPA	pancreas; exocrine glandular cells[Approved,Low]	9494	895
4.533013422847493e-5	3508	1031	459	0.4451988360814743	0.13084378563283922	HPA:002010_22	HPA	appendix; glandular cells[Approved,Medium]	9494	74
4.561778912839474e-5	4577	1031	577	0.5596508244422891	0.12606510814944286	HPA:051010_21	HPA	stomach 1; glandular cells[Approved,Low]	9494	1406
4.5854253058525894e-5	3384	1031	445	0.43161978661493694	0.13150118203309694	HPA:055010_22	HPA	thyroid gland; glandular cells[Approved,Medium]	9494	1567
4.963873189132193e-5	4377	1031	555	0.5383123181377304	0.12679917751884853	HPA:005010_21	HPA	bronchus; respiratory epithelial cells[Approved,Low]	9494	148
5.1380350990821076e-5	3263	1031	431	0.4180407371483996	0.1320870364695066	HPA:035020_22	HPA	placenta; trophoblastic cells[Approved,Medium]	9494	971
5.9051866132706796e-5	3108	1031	413	0.4005819592628516	0.13288288288288289	HPA:040010_22	HPA	seminal vesicle; glandular cells[Approved,Medium]	9494	1120
6.588175908312034e-5	2840	1031	382	0.3705140640155189	0.13450704225352111	HPA:039010_22	HPA	salivary gland; glandular cells[Approved,Medium]	9494	1107
7.21673290044457e-5	4113	1031	525	0.5092143549951503	0.1276440554339898	HPA:004020_21	HPA	breast; glandular cells[Approved,Low]	9494	123
7.737753868013228e-5	4006	1031	513	0.49757516973811833	0.12805791313030454	HPA:056030_21	HPA	tonsil; squamous epithelial cells[Approved,Low]	9494	1603
8.970194339093364e-5	4374	1031	553	0.5363724539282251	0.1264288980338363	HPA:002010_21	HPA	appendix; glandular cells[Approved,Low]	9494	73
1.2694164124416602e-4	2613	1031	354	0.3433559650824442	0.1354764638346728	HPA:033010_22	HPA	parathyroid gland; glandular cells[Approved,Medium]	9494	921
1.4274623194636456e-4	4040	1031	515	0.49951503394762364	0.12747524752475248	HPA:036010_21	HPA	prostate; glandular cells[Approved,Low]	9494	983
1.4560451284988872e-4	4341	1031	548	0.5315227934044617	0.1262381939645243	HPA:029010_21	HPA	nasopharynx; respiratory epithelial cells[Approved,Low]	9494	844
1.457278894081893e-4	2911	1031	388	0.3763336566440349	0.13328753005839916	HPA:056030_22	HPA	tonsil; squamous epithelial cells[Approved,Medium]	9494	1604
1.60830241670635e-4	2992	1031	397	0.3850630455868089	0.13268716577540107	HPA:004020_22	HPA	breast; glandular cells[Approved,Medium]	9494	124
1.6665126117290915e-4	3416	1031	445	0.43161978661493694	0.13026932084309134	HPA:032020_21	HPA	pancreas; islets of Langerhans[Approved,Low]	9494	907
1.8670979838892677e-4	4568	1031	572	0.5548011639185257	0.12521891418563924	HPA:011020_21	HPA	colon; glandular cells[Approved,Low]	9494	370
1.8730073684705158e-4	2493	1031	339	0.3288069835111542	0.13598074608904934	HPA:030010_22	HPA	oral mucosa; squamous epithelial cells[Approved,Medium]	9494	858
2.0506991460103865e-4	2290	1031	315	0.3055286129970902	0.13755458515283842	HPA:031020_21	HPA	ovary; ovarian stroma cells[Approved,Low]	9494	882
2.2949333767664472e-4	3531	1031	457	0.44325897187196894	0.12942509204191446	HPA:029010_22	HPA	nasopharynx; respiratory epithelial cells[Approved,Medium]	9494	845
2.886264934860771e-4	4543	1031	568	0.550921435499515	0.12502751485802333	HPA:052010_21	HPA	stomach 2; glandular cells[Approved,Low]	9494	1419
2.923544170335327e-4	4654	1031	580	0.562560620756547	0.12462397937258272	HPA:019010_21	HPA	gallbladder; glandular cells[Approved,Low]	9494	546
3.117749521614471e-4	3441	1031	446	0.4325897187196896	0.12961348445219412	HPA:056010_21	HPA	tonsil; germinal center cells[Approved,Low]	9494	1579
3.2231864180198345e-4	3944	1031	502	0.486905916585839	0.12728194726166328	HPA:045010_22	HPA	small intestine; glandular cells[Approved,Medium]	9494	1245
3.3977340456178856e-4	2993	1031	395	0.3831231813773036	0.13197460741730704	HPA:027010_22	HPA	lung; macrophages[Approved,Medium]	9494	795
3.4094015128302525e-4	2862	1031	380	0.3685741998060136	0.13277428371767994	HPA:028010_21	HPA	lymph node; germinal center cells[Approved,Low]	9494	819
3.8513947332860304e-4	3625	1031	466	0.451988360814743	0.12855172413793103	HPA:005010_22	HPA	bronchus; respiratory epithelial cells[Approved,Medium]	9494	149
3.987699846270557e-4	2962	1031	391	0.3792434529582929	0.13200540175557057	HPA:013020_22	HPA	endometrium 1; glandular cells[Approved,Medium]	9494	421
4.3842631476011636e-4	3772	1031	482	0.46750727449078566	0.12778366914103922	HPA:052010_22	HPA	stomach 2; glandular cells[Approved,Medium]	9494	1420
4.7561850036133903e-4	4520	1031	564	0.5470417070805044	0.12477876106194691	HPA:053010_21	HPA	testis; Leydig cells[Approved,Low]	9494	1432
5.210678919393069e-4	4587	1031	571	0.553831231813773	0.12448223239590146	HPA:045010_21	HPA	small intestine; glandular cells[Approved,Low]	9494	1244
6.299057412301362e-4	4620	1031	574	0.5567410281280311	0.12424242424242424	HPA:012010_21	HPA	duodenum; glandular cells[Approved,Low]	9494	395
6.32481690540476e-4	2799	1031	371	0.35984481086323955	0.1325473383351197	HPA:044010_22	HPA	skin 2; epidermal cells[Approved,Medium]	9494	1232
6.517906431315395e-4	3416	1031	441	0.4277400581959263	0.1290983606557377	HPA:009010_21	HPA	cervix, uterine; glandular cells[Approved,Low]	9494	320
9.305265613743184e-4	4493	1031	559	0.542192046556741	0.1244157578455375	HPA:001040_21	HPA	adrenal gland; glandular cells[Approved,Low]	9494	48
0.001042216741005584	4067	1031	512	0.49660523763336567	0.12589132038357512	HPA:019010_22	HPA	gallbladder; glandular cells[Approved,Medium]	9494	547
0.0011844244541935971	3575	1031	457	0.44325897187196894	0.12783216783216783	HPA:033010_21	HPA	parathyroid gland; glandular cells[Approved,Low]	9494	920
0.0012256527767011448	4676	1031	578	0.5606207565470417	0.12360992301112061	HPA:024020_21	HPA	kidney; cells in tubules[Approved,Low]	9494	731
0.001349311589728951	4029	1031	507	0.4917555771096023	0.12583767684288905	HPA:016010_21	HPA	esophagus; squamous epithelial cells[Approved,Low]	9494	471
0.0014155889739475604	2318	1031	313	0.30358874878758485	0.135030198446937	HPA:058010_22	HPA	vagina; squamous epithelial cells[Approved,Medium]	9494	1630
0.0014785315332625614	3617	1031	461	0.44713870029097963	0.12745369090406414	HPA:011010_21	HPA	colon; endothelial cells[Approved,Low]	9494	358
0.0017364968334759652	4000	1031	503	0.48787584869059164	0.12575	HPA:008030_21	HPA	cerebral cortex; neuronal cells[Approved,Low]	9494	271
0.0018140239160102706	3355	1031	431	0.4180407371483996	0.1284649776453055	HPA:015010_22	HPA	epididymis; glandular cells[Approved,Medium]	9494	459
0.0022375075771450892	3575	1031	455	0.44131910766246363	0.12727272727272726	HPA:058010_21	HPA	vagina; squamous epithelial cells[Approved,Low]	9494	1629
0.0026582869701005773	3268	1031	420	0.4073714839961203	0.12851897184822522	HPA:046010_21	HPA	smooth muscle; smooth muscle cells[Approved,Low]	9494	1257
0.003077834295948752	3881	1031	488	0.47332686711930166	0.12574078845658335	HPA:011020_22	HPA	colon; glandular cells[Approved,Medium]	9494	371
0.003646126600421403	3206	1031	412	0.39961202715809896	0.12850904553961323	HPA:009020_21	HPA	cervix, uterine; squamous epithelial cells[Approved,Low]	9494	332
0.004191067501877529	3459	1031	440	0.4267701260911736	0.12720439433362243	HPA:056020_21	HPA	tonsil; non-germinal center cells[Approved,Low]	9494	1591
0.004282742514459158	2981	1031	386	0.3743937924345296	0.1294867494129487	HPA:016010_22	HPA	esophagus; squamous epithelial cells[Approved,Medium]	9494	472
0.004627869793845221	3857	1031	484	0.469447138700291	0.12548612911589319	HPA:051010_22	HPA	stomach 1; glandular cells[Approved,Medium]	9494	1407
0.005035971018443808	2810	1031	366	0.35499515033947626	0.1302491103202847	HPA:036010_22	HPA	prostate; glandular cells[Approved,Medium]	9494	984
0.005681958612052571	2422	1031	321	0.3113482056256062	0.13253509496284063	HPA:022020_22	HPA	hippocampus; neuronal cells[Approved,Medium]	9494	634
0.0058684840587686265	2823	1031	367	0.3559650824442289	0.1300035423308537	HPA:014020_22	HPA	endometrium 2; glandular cells[Approved,Medium]	9494	446
0.006884308659121051	3118	1031	400	0.3879728419010669	0.12828736369467608	HPA:032010_22	HPA	pancreas; exocrine glandular cells[Approved,Medium]	9494	896
0.006885604240761176	4461	1031	549	0.5324927255092143	0.1230665770006725	HPA:053020_21	HPA	testis; cells in seminiferous ducts[Approved,Low]	9494	1444
0.0075247094299527514	2103	1031	283	0.27449078564500484	0.1345696623870661	HPA:009020_22	HPA	cervix, uterine; squamous epithelial cells[Approved,Medium]	9494	333
0.008444964922231027	3677	1031	462	0.4481086323957323	0.12564590698939354	HPA:001040_22	HPA	adrenal gland; glandular cells[Approved,Medium]	9494	49
0.009310645198595553	3671	1031	461	0.44713870029097963	0.12557886134568239	HPA:043030_21	HPA	skin 1; keratinocytes[Approved,Low]	9494	1206
0.009729818822673788	4161	1031	515	0.49951503394762364	0.12376832492189377	HPA:027010_21	HPA	lung; macrophages[Approved,Low]	9494	794
0.0104269458223128	3513	1031	443	0.4296799224054316	0.12610304582977513	HPA:004030_21	HPA	breast; myoepithelial cells[Approved,Low]	9494	135
0.014851249905843366	3506	1031	441	0.4277400581959263	0.1257843696520251	HPA:053010_22	HPA	testis; Leydig cells[Approved,Medium]	9494	1433
0.016654793512691078	2985	1031	382	0.3705140640155189	0.12797319932998324	HPA:043020_21	HPA	skin 1; fibroblasts[Approved,Low]	9494	1194
0.017427159709633586	3871	1031	481	0.466537342386033	0.1242572978558512	HPA:024020_22	HPA	kidney; cells in tubules[Approved,Medium]	9494	732
0.02086701335119672	948	1031	141	0.1367604267701261	0.14873417721518986	HPA:057010_23	HPA	urinary bladder; urothelial cells[Approved,High]	9494	1618
0.02143501142546802	1142	1031	165	0.1600387972841901	0.14448336252189142	HPA:035020_23	HPA	placenta; trophoblastic cells[Approved,High]	9494	972
0.023843766567572446	1234	1031	176	0.17070805043646944	0.1426256077795786	HPA:052010_23	HPA	stomach 2; glandular cells[Approved,High]	9494	1421
0.02400478259177187	2855	1031	366	0.35499515033947626	0.12819614711033275	HPA:043010_21	HPA	skin 1; Langerhans[Approved,Low]	9494	1182
0.028916158756845525	3770	1031	468	0.4539282250242483	0.12413793103448276	HPA:007010_21	HPA	cerebellum; Purkinje cells[Approved,Low]	9494	210
0.029744315006542732	2932	1031	374	0.3627546071774976	0.1275579809004093	HPA:008030_22	HPA	cerebral cortex; neuronal cells[Approved,Medium]	9494	272
0.03134017221372835	3467	1031	434	0.4209505334626576	0.1251802711277762	HPA:026020_21	HPA	liver; hepatocytes[Approved,Low]	9494	781
0.03258069996737477	2202	1031	290	0.2812803103782735	0.13169845594913715	HPA:056010_22	HPA	tonsil; germinal center cells[Approved,Medium]	9494	1580
0.03780448567065663	2060	1031	273	0.26479146459747815	0.1325242718446602	HPA:032020_22	HPA	pancreas; islets of Langerhans[Approved,Medium]	9494	908
0.039041376205389014	3340	1031	419	0.4064015518913676	0.1254491017964072	HPA:043040_21	HPA	skin 1; melanocytes[Approved,Low]	9494	1218
0.0422110785001134	2339	1031	305	0.29582929194956353	0.13039760581445062	HPA:003010_22	HPA	bone marrow; hematopoietic cells[Approved,Medium]	9494	99
1.4875809464366755e-12	134	717	44	0.061366806136680614	0.3283582089552239	KEGG:03010	KEGG	Ribosome	7788	204
2.309651713350616e-4	138	717	31	0.043235704323570434	0.2246376811594203	KEGG:05162	KEGG	Measles	7788	417
2.4518626907195736e-4	166	717	35	0.04881450488145049	0.21084337349397592	KEGG:04141	KEGG	Protein processing in endoplasmic reticulum	7788	257
3.8305688218815196e-4	155	717	33	0.04602510460251046	0.2129032258064516	KEGG:05160	KEGG	Hepatitis C	7788	415
4.4373171044188647e-4	330	717	56	0.07810320781032078	0.1696969696969697	KEGG:05165	KEGG	Human papillomavirus infection	7788	420
4.998689378623293e-4	171	717	35	0.04881450488145049	0.2046783625730994	KEGG:05010	KEGG	Alzheimer disease	7788	386
7.737319250003365e-4	167	717	34	0.04741980474198047	0.20359281437125748	KEGG:05164	KEGG	Influenza A	7788	419
0.0033564821201848708	149	717	30	0.04184100418410042	0.20134228187919462	KEGG:04932	KEGG	Non-alcoholic fatty liver disease (NAFLD)	7788	365
0.04196055261299114	186	717	32	0.044630404463040445	0.17204301075268819	KEGG:05167	KEGG	Kaposi sarcoma-associated herpesvirus infection	7788	422
0.04683390288365305	133	717	25	0.03486750348675035	0.18796992481203006	KEGG:00190	KEGG	Oxidative phosphorylation	7788	19
5.857374959955863e-9	708	1442	127	0.08807212205270458	0.17937853107344634	MIRNA:hsa-miR-19b-3p	MIRNA	hsa-miR-19b-3p	14722	369
1.0335563087191324e-8	1553	1442	231	0.16019417475728157	0.14874436574372182	MIRNA:hsa-miR-16-5p	MIRNA	hsa-miR-16-5p	14722	289
4.2153650488662746e-8	759	1442	131	0.09084604715672677	0.1725955204216074	MIRNA:hsa-miR-15b-5p	MIRNA	hsa-miR-15b-5p	14722	286
1.3984304757890205e-7	604	1442	109	0.07558945908460471	0.1804635761589404	MIRNA:hsa-miR-21-5p	MIRNA	hsa-miR-21-5p	14722	399
2.0464094292680234e-7	638	1442	113	0.07836338418862691	0.17711598746081506	MIRNA:hsa-miR-195-5p	MIRNA	hsa-miR-195-5p	14722	350
2.866688725698182e-6	729	1442	121	0.0839112343966713	0.16598079561042525	MIRNA:hsa-miR-30a-5p	MIRNA	hsa-miR-30a-5p	14722	514
6.9483691950259425e-6	716	1442	118	0.08183079056865465	0.164804469273743	MIRNA:hsa-miR-15a-5p	MIRNA	hsa-miR-15a-5p	14722	284
2.5047959213325986e-5	567	1442	97	0.06726768377253814	0.1710758377425044	MIRNA:hsa-miR-19a-3p	MIRNA	hsa-miR-19a-3p	14722	365
3.5040502058955793e-5	269	1442	56	0.038834951456310676	0.20817843866171004	MIRNA:hsa-miR-548t-5p	MIRNA	hsa-miR-548t-5p	14722	1729
3.5040502058955793e-5	269	1442	56	0.038834951456310676	0.20817843866171004	MIRNA:hsa-miR-548az-5p	MIRNA	hsa-miR-548az-5p	14722	1698
6.840155538475739e-5	281	1442	57	0.03952843273231623	0.20284697508896798	MIRNA:hsa-miR-181d-5p	MIRNA	hsa-miR-181d-5p	14722	301
8.418728712559743e-5	542	1442	92	0.0638002773925104	0.16974169741697417	MIRNA:hsa-miR-181a-5p	MIRNA	hsa-miR-181a-5p	14722	294
1.0156056174030905e-4	385	1442	71	0.049237170596393896	0.18441558441558442	MIRNA:hsa-miR-142-3p	MIRNA	hsa-miR-142-3p	14722	240
1.730286670041588e-4	420	1442	75	0.052011095700416086	0.17857142857142858	MIRNA:hsa-miR-27b-3p	MIRNA	hsa-miR-27b-3p	14722	473
1.8127217184971714e-4	428	1442	76	0.052704576976421634	0.17757009345794392	MIRNA:hsa-miR-27a-3p	MIRNA	hsa-miR-27a-3p	14722	471
2.0297099712551534e-4	900	1442	135	0.09361997226074896	0.15	MIRNA:hsa-miR-155-5p	MIRNA	hsa-miR-155-5p	14722	281
2.7027729864746415e-4	285	1442	56	0.038834951456310676	0.19649122807017544	MIRNA:hsa-miR-181c-5p	MIRNA	hsa-miR-181c-5p	14722	299
3.093297098965854e-4	1403	1442	193	0.13384188626907073	0.1375623663578047	MIRNA:hsa-miR-92a-3p	MIRNA	hsa-miR-92a-3p	14722	2570
4.6442214120100904e-4	913	1442	135	0.09361997226074896	0.14786418400876233	MIRNA:hsa-miR-1-3p	MIRNA	hsa-miR-1-3p	14722	21
5.263223757338679e-4	470	1442	80	0.05547850208044383	0.1702127659574468	MIRNA:hsa-miR-424-5p	MIRNA	hsa-miR-424-5p	14722	926
0.0010004184811164385	564	1442	91	0.06310679611650485	0.16134751773049646	MIRNA:hsa-miR-32-5p	MIRNA	hsa-miR-32-5p	14722	647
0.0029318798643183366	1168	1442	161	0.11165048543689321	0.13784246575342465	MIRNA:hsa-miR-17-5p	MIRNA	hsa-miR-17-5p	14722	291
0.003436316798440627	368	1442	64	0.044382801664355064	0.17391304347826086	MIRNA:hsa-miR-181b-5p	MIRNA	hsa-miR-181b-5p	14722	297
0.0035576250286027053	430	1442	72	0.049930651872399444	0.16744186046511628	MIRNA:hsa-miR-6838-5p	MIRNA	hsa-miR-6838-5p	14722	2286
0.005970857692852399	247	1442	47	0.03259361997226075	0.1902834008097166	MIRNA:hsa-miR-23a-3p	MIRNA	hsa-miR-23a-3p	14722	450
0.007807636729631557	264	1442	49	0.03398058252427184	0.1856060606060606	MIRNA:hsa-miR-548aw	MIRNA	hsa-miR-548aw	14722	1693
0.010475397797739462	459	1442	74	0.05131761442441054	0.16122004357298475	MIRNA:hsa-miR-497-5p	MIRNA	hsa-miR-497-5p	14722	1488
0.011486140582145385	102	1442	25	0.017337031900138695	0.24509803921568626	MIRNA:hsa-miR-520f-3p	MIRNA	hsa-miR-520f-3p	14722	1626
0.01345185924430431	708	1442	104	0.07212205270457697	0.14689265536723164	MIRNA:hsa-miR-92b-3p	MIRNA	hsa-miR-92b-3p	14722	2571
0.014643365999905308	149	1442	32	0.022191400832177532	0.21476510067114093	MIRNA:hsa-miR-200a-3p	MIRNA	hsa-miR-200a-3p	14722	370
0.017782845179456094	199	1442	39	0.027045769764216365	0.19597989949748743	MIRNA:hsa-miR-146a-5p	MIRNA	hsa-miR-146a-5p	14722	252
0.021174431745529514	607	1442	91	0.06310679611650485	0.14991762767710048	MIRNA:hsa-let-7e-5p	MIRNA	hsa-let-7e-5p	14722	13
0.02524955400741494	812	1442	115	0.07975034674063801	0.1416256157635468	MIRNA:hsa-miR-218-5p	MIRNA	hsa-miR-218-5p	14722	426
0.02525121499533707	391	1442	64	0.044382801664355064	0.1636828644501279	MIRNA:hsa-miR-101-3p	MIRNA	hsa-miR-101-3p	14722	25
0.03569432527508639	249	1442	45	0.031206657420249653	0.18072289156626506	MIRNA:hsa-miR-100-5p	MIRNA	hsa-miR-100-5p	14722	24
0.043870518737696346	171	1442	34	0.023578363384188627	0.19883040935672514	MIRNA:hsa-miR-5697	MIRNA	hsa-miR-5697	14722	1813
5.093783883287174e-10	90	976	33	0.03381147540983607	0.36666666666666664	REAC:R-HSA-192823	REAC	Viral mRNA Translation	10594	2244
6.306081794623314e-10	67	976	28	0.028688524590163935	0.417910447761194	REAC:R-HSA-909733	REAC	Interferon alpha/beta signaling	10594	1059
2.071541682540237e-9	94	976	33	0.03381147540983607	0.35106382978723405	REAC:R-HSA-72764	REAC	Eukaryotic Translation Termination	10594	743
2.9637596220206683e-9	90	976	32	0.03278688524590164	0.35555555555555557	REAC:R-HSA-156902	REAC	Peptide chain elongation	10594	1480
1.127700119046686e-8	94	976	32	0.03278688524590164	0.3404255319148936	REAC:R-HSA-2408557	REAC	Selenocysteine synthesis	10594	1852
1.127700119046686e-8	94	976	32	0.03278688524590164	0.3404255319148936	REAC:R-HSA-156842	REAC	Eukaryotic Translation Elongation	10594	741
2.0387502134959666e-8	152	976	42	0.0430327868852459	0.27631578947368424	REAC:R-HSA-168254	REAC	Influenza Infection	10594	1016
2.1281094394783615e-8	96	976	32	0.03278688524590164	0.3333333333333333	REAC:R-HSA-975956	REAC	Nonsense Mediated Decay (NMD) independent of the Exon Junction Complex (EJC)	10594	1377
3.120281930641223e-8	142	976	40	0.040983606557377046	0.28169014084507044	REAC:R-HSA-168255	REAC	Influenza Life Cycle	10594	1017
8.052934502401762e-8	117	976	35	0.035860655737704916	0.29914529914529914	REAC:R-HSA-2408522	REAC	Selenoamino acid metabolism	10594	1851
1.2389332829045036e-7	113	976	34	0.03483606557377049	0.3008849557522124	REAC:R-HSA-1799339	REAC	SRP-dependent cotranslational protein targeting to membrane	10594	1825
1.269331040740313e-7	102	976	32	0.03278688524590164	0.3137254901960784	REAC:R-HSA-72689	REAC	Formation of a pool of free 40S subunits	10594	813
2.4220137768806075e-7	133	976	37	0.03790983606557377	0.2781954887218045	REAC:R-HSA-168273	REAC	Influenza Viral RNA Transcription and Replication	10594	1018
2.7019743463143366e-7	116	976	34	0.03483606557377049	0.29310344827586204	REAC:R-HSA-975957	REAC	Nonsense Mediated Decay (NMD) enhanced by the Exon Junction Complex (EJC)	10594	1376
2.7019743463143366e-7	116	976	34	0.03483606557377049	0.29310344827586204	REAC:R-HSA-927802	REAC	Nonsense-Mediated Decay (NMD)	10594	1378
3.2293617394164403e-7	292	976	61	0.0625	0.2089041095890411	REAC:R-HSA-72766	REAC	Translation	10594	2169
5.391595242124829e-7	113	976	33	0.03381147540983607	0.2920353982300885	REAC:R-HSA-72706	REAC	GTP hydrolysis and joining of the 60S ribosomal subunit	10594	875
1.7644735356798128e-6	112	976	32	0.03278688524590164	0.2857142857142857	REAC:R-HSA-156827	REAC	L13a-mediated translational silencing of Ceruloplasmin expression	10594	1118
2.9121797459330487e-6	120	976	33	0.03381147540983607	0.275	REAC:R-HSA-72613	REAC	Eukaryotic Translation Initiation	10594	742
2.9121797459330487e-6	120	976	33	0.03381147540983607	0.275	REAC:R-HSA-72737	REAC	Cap-dependent Translation Initiation	10594	273
1.6246548460364974e-5	193	976	43	0.04405737704918033	0.22279792746113988	REAC:R-HSA-913531	REAC	Interferon Signaling	10594	1058
2.155046792864803e-5	370	976	67	0.06864754098360656	0.1810810810810811	REAC:R-HSA-5663205	REAC	Infectious disease	10594	1014
2.8821619231362696e-5	183	976	41	0.042008196721311473	0.22404371584699453	REAC:R-HSA-6791226	REAC	Major pathway of rRNA processing in the nucleolus and cytosol	10594	1197
4.761587782179501e-5	193	976	42	0.0430327868852459	0.21761658031088082	REAC:R-HSA-8868773	REAC	rRNA processing in the nucleus and cytosol	10594	2313
6.216164072452203e-5	549	976	88	0.09016393442622951	0.16029143897996356	REAC:R-HSA-422475	REAC	Axon guidance	10594	173
1.1212605746750241e-4	1035	976	143	0.14651639344262296	0.13816425120772946	REAC:R-HSA-1643685	REAC	Disease	10594	648
2.0738521329477521e-4	203	976	42	0.0430327868852459	0.20689655172413793	REAC:R-HSA-72312	REAC	rRNA processing	10594	2311
3.3699564674907745e-4	11	976	8	0.00819672131147541	0.7272727272727273	REAC:R-HSA-1059683	REAC	Interleukin-6 signaling	10594	1085
0.0016178622282062615	24	976	11	0.011270491803278689	0.4583333333333333	REAC:R-HSA-6783589	REAC	Interleukin-6 family signaling	10594	1084
0.002572797829985709	2072	976	245	0.2510245901639344	0.11824324324324324	REAC:R-HSA-1430728	REAC	Metabolism	10594	1206
0.0032363003592145606	217	976	41	0.042008196721311473	0.1889400921658986	REAC:R-HSA-376176	REAC	Signaling by ROBO receptors	10594	1930
0.005256955519174504	831	976	113	0.11577868852459017	0.13598074608904934	REAC:R-HSA-1280215	REAC	Cytokine Signaling in Immune system	10594	379
0.006469961943328271	171	976	34	0.03483606557377049	0.19883040935672514	REAC:R-HSA-9010553	REAC	Regulation of expression of SLITs and ROBOs	10594	1725
0.014173318860863442	93	976	22	0.022540983606557378	0.23655913978494625	REAC:R-HSA-5368287	REAC	Mitochondrial translation	10594	1259
0.015534607145285366	87	976	21	0.02151639344262295	0.2413793103448276	REAC:R-HSA-5419276	REAC	Mitochondrial translation termination	10594	1262
0.015534607145285366	87	976	21	0.02151639344262295	0.2413793103448276	REAC:R-HSA-5389840	REAC	Mitochondrial translation elongation	10594	1260
0.019400593149533428	455	976	68	0.06967213114754098	0.14945054945054945	REAC:R-HSA-9006934	REAC	Signaling by Receptor Tyrosine Kinases	10594	1931
0.04993019906937145	87	976	20	0.020491803278688523	0.22988505747126436	REAC:R-HSA-5368286	REAC	Mitochondrial translation initiation	10594	1261
2.414308252727489e-46	10462	1594	1116	0.7001254705144291	0.10667176448097879	TF:M00695	TF	Factor: ETF; motif: GVGGMGG	19945	3101
2.414308252727489e-46	10462	1594	1116	0.7001254705144291	0.10667176448097879	TF:M00695_0	TF	Factor: ETF; motif: GVGGMGG; match class: 0	19945	3102
7.465487798114038e-42	14972	1594	1414	0.8870765370138017	0.09444296019235907	TF:M10438_1	TF	Factor: ZF5; motif: GGSGCGCGS; match class: 1	19945	13180
2.000100777868133e-39	12377	1594	1236	0.7754077791718946	0.09986264846085481	TF:M12351	TF	Factor: TIEG1; motif: NCCCNSNCCCCGCCCCC	19945	12572
2.000100777868133e-39	12377	1594	1236	0.7754077791718946	0.09986264846085481	TF:M12351_0	TF	Factor: TIEG1; motif: NCCCNSNCCCCGCCCCC; match class: 0	19945	12573
4.7150929871814736e-39	14006	1594	1346	0.8444165621079046	0.09610167071255177	TF:M09894_1	TF	Factor: E2F-4; motif: SNGGGCGGGAANN; match class: 1	19945	2164
1.0659406538198472e-38	14562	1594	1381	0.8663739021329987	0.09483587419310534	TF:M11529_1	TF	Factor: E2F-2; motif: GCGCGCGCNCS; match class: 1	19945	2104
1.943730710563961e-37	13352	1594	1298	0.8143036386449184	0.09721390053924506	TF:M11531	TF	Factor: E2F-2; motif: GCGCGCGCGYW	19945	2108
1.943730710563961e-37	13352	1594	1298	0.8143036386449184	0.09721390053924506	TF:M11531_0	TF	Factor: E2F-2; motif: GCGCGCGCGYW; match class: 0	19945	2109
5.377593267900762e-37	12406	1594	1231	0.7722710163111669	0.09922618088021924	TF:M11531_1	TF	Factor: E2F-2; motif: GCGCGCGCGYW; match class: 1	19945	2110
3.355832251781513e-36	14196	1594	1351	0.8475533249686323	0.09516765285996055	TF:M00716_1	TF	Factor: ZF5; motif: GSGCGCGR; match class: 1	19945	13174
6.102389406715963e-36	14176	1594	1349	0.8462986198243413	0.09516083521444696	TF:M09636_1	TF	Factor: MAZ; motif: GGGMGGGGSSGGGGGGGGGGGG; match class: 1	19945	7171
1.757887273980264e-34	10268	1594	1065	0.6681304893350063	0.10372029606544604	TF:M00196_0	TF	Factor: Sp1; motif: NGGGGGCGGGGYN; match class: 0	19945	11259
1.757887273980264e-34	10268	1594	1065	0.6681304893350063	0.10372029606544604	TF:M00196	TF	Factor: Sp1; motif: NGGGGGCGGGGYN	19945	11258
2.5581385103184853e-34	10249	1594	1063	0.6668757841907151	0.10371743584739974	TF:M00803_1	TF	Factor: E2F; motif: GGCGSG; match class: 1	19945	2215
2.697565964512867e-34	13278	1594	1284	0.8055207026348808	0.09670131043831902	TF:M11603_1	TF	Factor: TCF-1; motif: ACATCGRGRCGCTGW; match class: 1	19945	12055
4.003714806379006e-33	7027	1594	798	0.5006273525721455	0.1135619752383663	TF:M00695_1	TF	Factor: ETF; motif: GVGGMGG; match class: 1	19945	3103
1.0059650272904044e-32	8436	1594	914	0.5734002509410289	0.10834518729255571	TF:M03807	TF	Factor: SP2; motif: GNNGGGGGCGGGGSN	19945	11294
1.0059650272904044e-32	8436	1594	914	0.5734002509410289	0.10834518729255571	TF:M03807_0	TF	Factor: SP2; motif: GNNGGGGGCGGGGSN; match class: 0	19945	11295
1.7017791418900997e-32	10682	1594	1090	0.6838143036386449	0.10204081632653061	TF:M07395_0	TF	Factor: Sp1; motif: NGGGGCGGGGN; match class: 0	19945	11250
1.7017791418900997e-32	10682	1594	1090	0.6838143036386449	0.10204081632653061	TF:M07395	TF	Factor: Sp1; motif: NGGGGCGGGGN	19945	11249
2.334491381949989e-32	13231	1594	1275	0.7998745294855709	0.09636459829189026	TF:M02089_0	TF	Factor: E2F-3; motif: GGCGGGN; match class: 0	19945	2142
2.334491381949989e-32	13231	1594	1275	0.7998745294855709	0.09636459829189026	TF:M02089	TF	Factor: E2F-3; motif: GGCGGGN	19945	2141
1.537714415625788e-31	9384	1594	986	0.6185696361355082	0.10507246376811594	TF:M02089_1	TF	Factor: E2F-3; motif: GGCGGGN; match class: 1	19945	2143
1.5755887201192953e-31	10035	1594	1037	0.650564617314931	0.1033383158943697	TF:M09723	TF	Factor: BTEB1; motif: GGGGGCGGGGCNGSGGGNGS	19945	875
1.5755887201192953e-31	10035	1594	1037	0.650564617314931	0.1033383158943697	TF:M09723_0	TF	Factor: BTEB1; motif: GGGGGCGGGGCNGSGGGNGS; match class: 0	19945	876
1.9916135358915837e-31	13243	1594	1273	0.7986198243412798	0.09612625538020086	TF:M00803	TF	Factor: E2F; motif: GGCGSG	19945	2213
1.9916135358915837e-31	13243	1594	1273	0.7986198243412798	0.09612625538020086	TF:M00803_0	TF	Factor: E2F; motif: GGCGSG; match class: 0	19945	2214
2.4997686865076293e-31	12482	1594	1219	0.7647427854454203	0.09766063130908509	TF:M00333_1	TF	Factor: ZF5; motif: NRNGNGCGCGCWN; match class: 1	19945	13189
3.3565045479912225e-31	16365	1594	1473	0.9240903387703889	0.09000916590284143	TF:M10438_0	TF	Factor: ZF5; motif: GGSGCGCGS; match class: 0	19945	13179
3.3565045479912225e-31	16365	1594	1473	0.9240903387703889	0.09000916590284143	TF:M10438	TF	Factor: ZF5; motif: GGSGCGCGS	19945	13178
1.3300534883154692e-30	11662	1594	1157	0.7258469259723965	0.09921111301663522	TF:M09826	TF	Factor: BTEB3; motif: CCNNSCCNSCCCCKCCCCC	19945	896
1.3300534883154692e-30	11662	1594	1157	0.7258469259723965	0.09921111301663522	TF:M09826_0	TF	Factor: BTEB3; motif: CCNNSCCNSCCCCKCCCCC; match class: 0	19945	897
1.5560539435231625e-30	13297	1594	1274	0.7992471769134254	0.09581108520718959	TF:M01240_1	TF	Factor: BEN; motif: CAGCGRNV; match class: 1	19945	721
2.4476328869764758e-30	15404	1594	1413	0.8864491844416562	0.09172942092962867	TF:M08525_1	TF	Factor: E2F-1:HES-7; motif: GGCRCGTGSYNNWNGGCGCSM; match class: 1	19945	2053
2.7608087338520596e-30	15121	1594	1395	0.8751568381430364	0.09225580318761986	TF:M08526_1	TF	Factor: E2F-3:HES-7; motif: NNNSGCGCSNNNNNCRCGYGNN; match class: 1	19945	2125
4.7564908600181504e-30	10478	1594	1066	0.6687578419071518	0.10173697270471464	TF:M08205_1	TF	Factor: E2F-1:Elk-1; motif: SGCGCSNNAMCGGAAGT; match class: 1	19945	2047
6.040758859669912e-30	14948	1594	1383	0.8676286072772899	0.09252073856034253	TF:M11601	TF	Factor: TCF-1; motif: ACATCGRGRCGCTGW	19945	12047
6.040758859669912e-30	14948	1594	1383	0.8676286072772899	0.09252073856034253	TF:M11601_0	TF	Factor: TCF-1; motif: ACATCGRGRCGCTGW; match class: 0	19945	12048
2.215307990748205e-29	10548	1594	1069	0.6706398996235885	0.10134622677284794	TF:M10072	TF	Factor: sp4; motif: NNGNARGRGGCGGRGCNNRR	19945	11315
2.215307990748205e-29	10548	1594	1069	0.6706398996235885	0.10134622677284794	TF:M10072_0	TF	Factor: sp4; motif: NNGNARGRGGCGGRGCNNRR; match class: 0	19945	11316
3.719921747990575e-29	8531	1594	909	0.5702634880803011	0.10655257296917126	TF:M10071_0	TF	Factor: Sp1; motif: NGGGGGCGGGGCCNGGGGGGGG; match class: 0	19945	11235
3.719921747990575e-29	8531	1594	909	0.5702634880803011	0.10655257296917126	TF:M10071	TF	Factor: Sp1; motif: NGGGGGCGGGGCCNGGGGGGGG	19945	11234
5.858094336876081e-29	10909	1594	1095	0.6869510664993727	0.10037583646530387	TF:M07206_1	TF	Factor: E2F-1; motif: NGGGCGGGARV; match class: 1	19945	2062
6.683208583953924e-29	10388	1594	1055	0.6618569636135508	0.10155949172121678	TF:M00986_1	TF	Factor: Churchill; motif: CGGGNN; match class: 1	19945	1192
7.918589024923769e-29	7719	1594	841	0.527603513174404	0.10895193677937556	TF:M10435_0	TF	Factor: Sp2; motif: GGGGCGGGG; match class: 0	19945	11283
7.918589024923769e-29	7719	1594	841	0.527603513174404	0.10895193677937556	TF:M10435	TF	Factor: Sp2; motif: GGGGCGGGG	19945	11282
7.918589024923769e-29	7719	1594	841	0.527603513174404	0.10895193677937556	TF:M07063_0	TF	Factor: Sp1; motif: GGGGCGGGGC; match class: 0	19945	11253
7.918589024923769e-29	7719	1594	841	0.527603513174404	0.10895193677937556	TF:M07063	TF	Factor: Sp1; motif: GGGGCGGGGC	19945	11252
9.969111978765869e-29	16223	1594	1459	0.9153074027603513	0.089934044258152	TF:M00716	TF	Factor: ZF5; motif: GSGCGCGR	19945	13172
9.969111978765869e-29	16223	1594	1459	0.9153074027603513	0.089934044258152	TF:M00716_0	TF	Factor: ZF5; motif: GSGCGCGR; match class: 0	19945	13173
2.525257442455643e-28	14544	1594	1352	0.848180677540778	0.09295929592959296	TF:M08205	TF	Factor: E2F-1:Elk-1; motif: SGCGCSNNAMCGGAAGT	19945	2045
2.525257442455643e-28	14544	1594	1352	0.848180677540778	0.09295929592959296	TF:M08205_0	TF	Factor: E2F-1:Elk-1; motif: SGCGCSNNAMCGGAAGT; match class: 0	19945	2046
3.0545902843413468e-28	10458	1594	1058	0.6637390213299874	0.10116657104608912	TF:M00932_0	TF	Factor: Sp1; motif: NNGGGGCGGGGNN; match class: 0	19945	11256
3.0545902843413468e-28	10458	1594	1058	0.6637390213299874	0.10116657104608912	TF:M00932	TF	Factor: Sp1; motif: NNGGGGCGGGGNN	19945	11255
4.5676644003306455e-28	8213	1594	879	0.5514429109159348	0.10702544746134178	TF:M12351_1	TF	Factor: TIEG1; motif: NCCCNSNCCCCGCCCCC; match class: 1	19945	12574
5.353017255113817e-28	9736	1594	1001	0.6279799247176914	0.10281429745275267	TF:M00933_0	TF	Factor: Sp1; motif: CCCCGCCCCN; match class: 0	19945	11247
5.353017255113817e-28	9736	1594	1001	0.6279799247176914	0.10281429745275267	TF:M00933	TF	Factor: Sp1; motif: CCCCGCCCCN	19945	11246
6.182849778976999e-28	15378	1594	1405	0.8814303638644918	0.0913642866432566	TF:M04826_1	TF	Factor: p300; motif: ACNTCCG; match class: 1	19945	2776
8.759753125920568e-28	10311	1594	1045	0.6555834378920954	0.10134807487149645	TF:M00931	TF	Factor: Sp1; motif: GGGGCGGGGC	19945	11261
8.759753125920568e-28	10311	1594	1045	0.6555834378920954	0.10134807487149645	TF:M00931_0	TF	Factor: Sp1; motif: GGGGCGGGGC; match class: 0	19945	11262
8.969125271515812e-28	11137	1594	1108	0.6951066499372648	0.09948819251144833	TF:M11601_1	TF	Factor: TCF-1; motif: ACATCGRGRCGCTGW; match class: 1	19945	12049
1.0954733571950555e-27	15185	1594	1392	0.8732747804265998	0.09166941060256832	TF:M00333	TF	Factor: ZF5; motif: NRNGNGCGCGCWN	19945	13187
1.0954733571950555e-27	15185	1594	1392	0.8732747804265998	0.09166941060256832	TF:M00333_0	TF	Factor: ZF5; motif: NRNGNGCGCGCWN; match class: 0	19945	13188
1.2354856481389683e-27	13544	1594	1282	0.8042659974905897	0.09465445953927938	TF:M11530_1	TF	Factor: E2F-2; motif: NWTTTGGCGCCAWWNN; match class: 1	19945	2107
1.5562847630127851e-27	9227	1594	959	0.6016311166875784	0.10393410642679093	TF:M09892_1	TF	Factor: E2F-1; motif: NNNNGGCGGGAARN; match class: 1	19945	2065
2.4888464247188295e-27	7726	1594	836	0.5244667503136763	0.10820605746828889	TF:M03567	TF	Factor: Sp2; motif: NYSGCCCCGCCCCCY	19945	11291
2.4888464247188295e-27	7726	1594	836	0.5244667503136763	0.10820605746828889	TF:M03567_0	TF	Factor: Sp2; motif: NYSGCCCCGCCCCCY; match class: 0	19945	11292
4.2197926721292116e-27	6289	1594	713	0.4473023839397742	0.11337255525520751	TF:M07129_0	TF	Factor: Sp2; motif: GYCCCGCCYCYNNNN; match class: 0	19945	11277
4.2197926721292116e-27	6289	1594	713	0.4473023839397742	0.11337255525520751	TF:M07129	TF	Factor: Sp2; motif: GYCCCGCCYCYNNNN	19945	11276
4.895174948133179e-27	10295	1594	1041	0.6530740276035132	0.10111704711024769	TF:M04869_1	TF	Factor: Egr-1; motif: GCGCATGCG; match class: 1	19945	2299
1.0078858823061689e-26	8520	1594	899	0.5639899623588457	0.10551643192488262	TF:M07277	TF	Factor: BTEB2; motif: RGGGNGKGGN	19945	893
1.0078858823061689e-26	8520	1594	899	0.5639899623588457	0.10551643192488262	TF:M07277_0	TF	Factor: BTEB2; motif: RGGGNGKGGN; match class: 0	19945	894
1.0093742587097567e-26	7502	1594	815	0.5112923462986199	0.10863769661423621	TF:M09765_0	TF	Factor: SP1; motif: NRGKGGGCGGGGCN; match class: 0	19945	11232
1.0093742587097567e-26	7502	1594	815	0.5112923462986199	0.10863769661423621	TF:M09765	TF	Factor: SP1; motif: NRGKGGGCGGGGCN	19945	11231
1.7749954315490863e-26	16331	1594	1460	0.9159347553324969	0.08940052660584165	TF:M09894	TF	Factor: E2F-4; motif: SNGGGCGGGAANN	19945	2162
1.7749954315490863e-26	16331	1594	1460	0.9159347553324969	0.08940052660584165	TF:M09894_0	TF	Factor: E2F-4; motif: SNGGGCGGGAANN; match class: 0	19945	2163
2.536359019783772e-26	7664	1594	827	0.5188205771643664	0.10790709812108559	TF:M09826_1	TF	Factor: BTEB3; motif: CCNNSCCNSCCCCKCCCCC; match class: 1	19945	898
3.397250189309907e-26	9784	1594	998	0.6260978670012547	0.10200327064595258	TF:M02036_0	TF	Factor: WT1; motif: CGCCCCCNCN; match class: 0	19945	12864
3.397250189309907e-26	9784	1594	998	0.6260978670012547	0.10200327064595258	TF:M02036	TF	Factor: WT1; motif: CGCCCCCNCN	19945	12863
3.580946963491976e-26	14701	1594	1356	0.8506900878293601	0.09223862322291	TF:M11530_0	TF	Factor: E2F-2; motif: NWTTTGGCGCCAWWNN; match class: 0	19945	2106
3.580946963491976e-26	14701	1594	1356	0.8506900878293601	0.09223862322291	TF:M11530	TF	Factor: E2F-2; motif: NWTTTGGCGCCAWWNN	19945	2105
5.523610390677231e-26	8273	1594	876	0.5495608531994981	0.10588661912244651	TF:M10530	TF	Factor: sp4; motif: NNNGCYCCGCCCCCY	19945	11318
5.523610390677231e-26	8273	1594	876	0.5495608531994981	0.10588661912244651	TF:M10530_0	TF	Factor: sp4; motif: NNNGCYCCGCCCCCY; match class: 0	19945	11319
7.298892978110334e-26	16373	1594	1461	0.9165621079046424	0.08923227264398705	TF:M09636	TF	Factor: MAZ; motif: GGGMGGGGSSGGGGGGGGGGGG	19945	7169
7.298892978110334e-26	16373	1594	1461	0.9165621079046424	0.08923227264398705	TF:M09636_0	TF	Factor: MAZ; motif: GGGMGGGGSSGGGGGGGGGGGG; match class: 0	19945	7170
7.983635915912616e-26	6252	1594	705	0.44228356336260977	0.11276391554702495	TF:M10072_1	TF	Factor: sp4; motif: NNGNARGRGGCGGRGCNNRR; match class: 1	19945	11317
8.067454482508702e-26	12242	1594	1183	0.7421580928481807	0.09663453684038556	TF:M04515_1	TF	Factor: E2F-1; motif: WWTGGCGCCAAA; match class: 1	19945	2056
1.0364354256826494e-25	13108	1594	1245	0.7810539523212046	0.09498016478486421	TF:M07380	TF	Factor: E2F-4; motif: NTTTCSCGCC	19945	2168
1.0364354256826494e-25	13108	1594	1245	0.7810539523212046	0.09498016478486421	TF:M07380_0	TF	Factor: E2F-4; motif: NTTTCSCGCC; match class: 0	19945	2169
1.2337058553251256e-25	7756	1594	832	0.5219573400250941	0.1072717895822589	TF:M09970_0	TF	Factor: KLF3; motif: NNNNNNGGGCGGGGCNNGN; match class: 0	19945	6567
1.2337058553251256e-25	7756	1594	832	0.5219573400250941	0.1072717895822589	TF:M09970	TF	Factor: KLF3; motif: NNNNNNGGGCGGGGCNNGN	19945	6566
1.2350319301747234e-25	6341	1594	712	0.4466750313676286	0.11228512852862324	TF:M07395_1	TF	Factor: Sp1; motif: NGGGGCGGGGN; match class: 1	19945	11251
1.6570873948540202e-25	10904	1594	1082	0.6787954830614805	0.09922964049889949	TF:M09973_0	TF	Factor: CPBP; motif: GNNRGGGHGGGGNNGGGRN; match class: 0	19945	1350
1.6570873948540202e-25	10904	1594	1082	0.6787954830614805	0.09922964049889949	TF:M09973	TF	Factor: CPBP; motif: GNNRGGGHGGGGNNGGGRN	19945	1349
1.7941282166259066e-25	7848	1594	839	0.526348808030113	0.10690621814475025	TF:M00982_0	TF	Factor: KROX; motif: CCCGCCCCCRCCCC; match class: 0	19945	6624
1.7941282166259066e-25	7848	1594	839	0.526348808030113	0.10690621814475025	TF:M00982	TF	Factor: KROX; motif: CCCGCCCCCRCCCC	19945	6623
1.8036482817035833e-25	6837	1594	754	0.4730238393977415	0.11028228755302033	TF:M07615	TF	Factor: Sp3; motif: GGGGCGGGGSNN	19945	11309
1.8036482817035833e-25	6837	1594	754	0.4730238393977415	0.11028228755302033	TF:M07615_0	TF	Factor: Sp3; motif: GGGGCGGGGSNN; match class: 0	19945	11310
3.092865483853959e-25	16399	1594	1461	0.9165621079046424	0.08909079821940362	TF:M11529	TF	Factor: E2F-2; motif: GCGCGCGCNCS	19945	2102
3.092865483853959e-25	16399	1594	1461	0.9165621079046424	0.08909079821940362	TF:M11529_0	TF	Factor: E2F-2; motif: GCGCGCGCNCS; match class: 0	19945	2103
4.198251445139527e-25	8315	1594	876	0.5495608531994981	0.10535177390258568	TF:M03893_0	TF	Factor: WT1; motif: GNGGGGGCGGGG; match class: 0	19945	12867
4.198251445139527e-25	8315	1594	876	0.5495608531994981	0.10535177390258568	TF:M03893	TF	Factor: WT1; motif: GNGGGGGCGGGG	19945	12866
6.843254518590024e-25	8313	1594	875	0.5489335006273526	0.10525682665704318	TF:M07226_0	TF	Factor: SP1; motif: NCCCCKCCCCC; match class: 0	19945	11229
6.843254518590024e-25	8313	1594	875	0.5489335006273526	0.10525682665704318	TF:M07226	TF	Factor: SP1; motif: NCCCCKCCCCC	19945	11228
1.2348665759232644e-24	11304	1594	1109	0.6957340025094103	0.09810686482661005	TF:M04869_0	TF	Factor: Egr-1; motif: GCGCATGCG; match class: 0	19945	2298
1.2348665759232644e-24	11304	1594	1109	0.6957340025094103	0.09810686482661005	TF:M04869	TF	Factor: Egr-1; motif: GCGCATGCG	19945	2297
3.1570497565593553e-24	13706	1594	1282	0.8042659974905897	0.09353567780534072	TF:M07039_1	TF	Factor: ETF; motif: CCCCGCCCCYN; match class: 1	19945	3106
3.635370985317887e-24	10089	1594	1014	0.6361355081555834	0.10050550104073744	TF:M12173_0	TF	Factor: GKLF; motif: NNCCMCRCCCN; match class: 0	19945	6588
3.635370985317887e-24	10089	1594	1014	0.6361355081555834	0.10050550104073744	TF:M12173	TF	Factor: GKLF; motif: NNCCMCRCCCN	19945	6587
3.6869106563104115e-24	13652	1594	1278	0.8017565872020075	0.09361265748608262	TF:M09892	TF	Factor: E2F-1; motif: NNNNGGCGGGAARN	19945	2063
3.6869106563104115e-24	13652	1594	1278	0.8017565872020075	0.09361265748608262	TF:M09892_0	TF	Factor: E2F-1; motif: NNNNGGCGGGAARN; match class: 0	19945	2064
5.342599131036943e-24	13432	1594	1262	0.7917189460476788	0.09395473496128648	TF:M04515_0	TF	Factor: E2F-1; motif: WWTGGCGCCAAA; match class: 0	19945	2055
5.342599131036943e-24	13432	1594	1262	0.7917189460476788	0.09395473496128648	TF:M04515	TF	Factor: E2F-1; motif: WWTGGCGCCAAA	19945	2054
5.458315979625096e-24	12829	1594	1219	0.7647427854454203	0.0950190973575493	TF:M08441_1	TF	Factor: AP-2gamma:Elk-1; motif: NGCCKNRGGSGRCGGAAGTG; match class: 1	19945	12304
9.425027881873189e-24	5919	1594	668	0.4190715181932246	0.11285690150363237	TF:M00196_1	TF	Factor: Sp1; motif: NGGGGGCGGGGYN; match class: 1	19945	11260
1.0873458537007074e-23	10306	1594	1029	0.6455457967377666	0.09984475063070056	TF:M01104	TF	Factor: MOVO-B; motif: GNGGGGG	19945	7505
1.0873458537007074e-23	10306	1594	1029	0.6455457967377666	0.09984475063070056	TF:M01104_0	TF	Factor: MOVO-B; motif: GNGGGGG; match class: 0	19945	7506
1.788667238154256e-23	16523	1594	1464	0.918444165621079	0.08860376444955517	TF:M07039_0	TF	Factor: ETF; motif: CCCCGCCCCYN; match class: 0	19945	3105
1.788667238154256e-23	16523	1594	1464	0.918444165621079	0.08860376444955517	TF:M07039	TF	Factor: ETF; motif: CCCCGCCCCYN	19945	3104
1.958089605267601e-23	10011	1594	1005	0.6304893350062736	0.10038957147138149	TF:M09896_0	TF	Factor: E2F-7; motif: GRGGCGGGAANNN; match class: 0	19945	2187
1.958089605267601e-23	10011	1594	1005	0.6304893350062736	0.10038957147138149	TF:M09896	TF	Factor: E2F-7; motif: GRGGCGGGAANNN	19945	2186
2.4158836951774015e-23	14713	1594	1348	0.8456712672521958	0.09161965608645416	TF:M07206	TF	Factor: E2F-1; motif: NGGGCGGGARV	19945	2060
2.4158836951774015e-23	14713	1594	1348	0.8456712672521958	0.09161965608645416	TF:M07206_0	TF	Factor: E2F-1; motif: NGGGCGGGARV; match class: 0	19945	2061
2.6291306135967457e-23	9208	1594	941	0.5903387703889585	0.10219374456993918	TF:M01783_0	TF	Factor: SP2; motif: GGGCGGGAC; match class: 0	19945	11265
2.6291306135967457e-23	9208	1594	941	0.5903387703889585	0.10219374456993918	TF:M01783	TF	Factor: SP2; motif: GGGCGGGAC	19945	11264
2.7720333960224916e-23	7905	1594	835	0.5238393977415308	0.105629348513599	TF:M04823_1	TF	Factor: E2F-4; motif: NNTTCCCGCCNN; match class: 1	19945	2158
3.3884623073621456e-23	12869	1594	1219	0.7647427854454203	0.09472375475949957	TF:M04823_0	TF	Factor: E2F-4; motif: NNTTCCCGCCNN; match class: 0	19945	2157
3.3884623073621456e-23	12869	1594	1219	0.7647427854454203	0.09472375475949957	TF:M04823	TF	Factor: E2F-4; motif: NNTTCCCGCCNN	19945	2156
6.53682903189265e-23	10774	1594	1062	0.6662484316185696	0.09857063300538332	TF:M07250_0	TF	Factor: E2F-1; motif: NNNSSCGCSAANN; match class: 0	19945	2079
6.53682903189265e-23	10774	1594	1062	0.6662484316185696	0.09857063300538332	TF:M07250	TF	Factor: E2F-1; motif: NNNSSCGCSAANN	19945	2078
7.735691174159663e-23	5983	1594	670	0.4203262233375157	0.11198395453785726	TF:M09723_1	TF	Factor: BTEB1; motif: GGGGGCGGGGCNGSGGGNGS; match class: 1	19945	877
1.983673544388044e-22	10656	1594	1051	0.6593475533249686	0.09862987987987988	TF:M00189_0	TF	Factor: AP-2; motif: MKCCCSCNGGCG; match class: 0	19945	228
1.983673544388044e-22	10656	1594	1051	0.6593475533249686	0.09862987987987988	TF:M00189	TF	Factor: AP-2; motif: MKCCCSCNGGCG	19945	227
3.595258521005021e-22	5899	1594	660	0.41405269761606023	0.11188337006272249	TF:M00931_1	TF	Factor: Sp1; motif: GGGGCGGGGC; match class: 1	19945	11263
3.90537145584702e-22	6758	1594	734	0.4604767879548306	0.1086120153891684	TF:M01873_0	TF	Factor: Egr-1; motif: GCGGGGGCGG; match class: 0	19945	2328
3.90537145584702e-22	6758	1594	734	0.4604767879548306	0.1086120153891684	TF:M01873	TF	Factor: Egr-1; motif: GCGGGGGCGG	19945	2327
4.7179981771839485e-22	12066	1594	1156	0.7252195734002509	0.09580639814354384	TF:M02090	TF	Factor: E2F-4; motif: GCGGGAAANA	19945	2171
4.7179981771839485e-22	12066	1594	1156	0.7252195734002509	0.09580639814354384	TF:M02090_0	TF	Factor: E2F-4; motif: GCGGGAAANA; match class: 0	19945	2172
8.253199467347126e-22	16512	1594	1459	0.9153074027603513	0.08835998062015504	TF:M11603	TF	Factor: TCF-1; motif: ACATCGRGRCGCTGW	19945	12053
8.253199467347126e-22	16512	1594	1459	0.9153074027603513	0.08835998062015504	TF:M11603_0	TF	Factor: TCF-1; motif: ACATCGRGRCGCTGW; match class: 0	19945	12054
1.7154587209042292e-21	8007	1594	836	0.5244667503136763	0.10440864243786686	TF:M07380_1	TF	Factor: E2F-4; motif: NTTTCSCGCC; match class: 1	19945	2170
2.0400994799851865e-21	15639	1594	1403	0.8801756587202008	0.08971161838992263	TF:M11882	TF	Factor: pax-6; motif: NYACGCNYSANYGMNCN	19945	9188
2.0400994799851865e-21	15639	1594	1403	0.8801756587202008	0.08971161838992263	TF:M11882_0	TF	Factor: pax-6; motif: NYACGCNYSANYGMNCN; match class: 0	19945	9189
2.97952016622729e-21	6045	1594	669	0.41969887076537016	0.11066997518610422	TF:M00932_1	TF	Factor: Sp1; motif: NNGGGGCGGGGNN; match class: 1	19945	11257
3.1834020952163964e-21	7815	1594	819	0.513801756587202	0.10479846449136276	TF:M07354	TF	Factor: Egr-1; motif: GCGGGGGCGG	19945	2324
3.1834020952163964e-21	7815	1594	819	0.513801756587202	0.10479846449136276	TF:M07354_0	TF	Factor: Egr-1; motif: GCGGGGGCGG; match class: 0	19945	2325
7.346279069233608e-21	10922	1594	1065	0.6681304893350063	0.09750961362387842	TF:M07084	TF	Factor: E2F-4; motif: NGGCGGGAARN	19945	2159
7.346279069233608e-21	10922	1594	1065	0.6681304893350063	0.09750961362387842	TF:M07084_0	TF	Factor: E2F-4; motif: NGGCGGGAARN; match class: 0	19945	2160
1.6281537100748345e-20	5452	1594	614	0.3851944792973651	0.11261922230374175	TF:M07084_1	TF	Factor: E2F-4; motif: NGGCGGGAARN; match class: 1	19945	2161
2.0728880236312345e-20	8503	1594	872	0.5470514429109159	0.10255204045630954	TF:M01199	TF	Factor: RNF96; motif: BCCCGCRGCC	19945	10445
2.0728880236312345e-20	8503	1594	872	0.5470514429109159	0.10255204045630954	TF:M01199_0	TF	Factor: RNF96; motif: BCCCGCRGCC; match class: 0	19945	10446
2.4349799851467747e-20	17026	1594	1486	0.9322459222082811	0.08727828027722306	TF:M08526	TF	Factor: E2F-3:HES-7; motif: NNNSGCGCSNNNNNCRCGYGNN	19945	2123
2.4349799851467747e-20	17026	1594	1486	0.9322459222082811	0.08727828027722306	TF:M08526_0	TF	Factor: E2F-3:HES-7; motif: NNNSGCGCSNNNNNCRCGYGNN; match class: 0	19945	2124
7.455177904673568e-20	6624	1594	713	0.4473023839397742	0.1076388888888889	TF:M09973_1	TF	Factor: CPBP; motif: GNNRGGGHGGGGNNGGGRN; match class: 1	19945	1351
8.565724148760214e-20	7516	1594	788	0.49435382685069007	0.10484300159659393	TF:M08878	TF	Factor: EGR; motif: CGCCCCCGCNN	19945	2384
8.565724148760214e-20	7516	1594	788	0.49435382685069007	0.10484300159659393	TF:M08878_0	TF	Factor: EGR; motif: CGCCCCCGCNN; match class: 0	19945	2385
1.0747943460560542e-19	14280	1594	1306	0.8193224592220828	0.09145658263305322	TF:M00986	TF	Factor: Churchill; motif: CGGGNN	19945	1190
1.0747943460560542e-19	14280	1594	1306	0.8193224592220828	0.09145658263305322	TF:M00986_0	TF	Factor: Churchill; motif: CGGGNN; match class: 0	19945	1191
1.090250820812616e-19	10121	1594	998	0.6260978670012547	0.09860685702993775	TF:M00008_0	TF	Factor: Sp1; motif: GGGGCGGGGT; match class: 0	19945	11214
1.090250820812616e-19	10121	1594	998	0.6260978670012547	0.09860685702993775	TF:M00008	TF	Factor: Sp1; motif: GGGGCGGGGT	19945	11213
1.4183499834094002e-19	11492	1594	1103	0.6919698870765371	0.09597981204316046	TF:M11882_1	TF	Factor: pax-6; motif: NYACGCNYSANYGMNCN; match class: 1	19945	9190
3.126671653876477e-19	6410	1594	692	0.4341279799247177	0.10795631825273011	TF:M02090_1	TF	Factor: E2F-4; motif: GCGGGAAANA; match class: 1	19945	2173
4.30519804060492e-19	8821	1594	892	0.5595984943538268	0.1011223217322299	TF:M08487_1	TF	Factor: GCMa:Erg; motif: ATGCGGGCGGAARKG; match class: 1	19945	4357
5.755359168215201e-19	4168	1594	492	0.3086574654956085	0.118042226487524	TF:M07277_1	TF	Factor: BTEB2; motif: RGGGNGKGGN; match class: 1	19945	895
6.254112470906578e-19	15621	1594	1394	0.8745294855708908	0.08923884514435695	TF:M08207_1	TF	Factor: E2F-3:TBR2; motif: ANGTGYKANGGCGCSTTNNCRNNT; match class: 1	19945	2116
1.0464675796838206e-18	4049	1594	480	0.30112923462986196	0.11854778957767349	TF:M09967_0	TF	Factor: AP-2rep; motif: NGGGGCGGGGC; match class: 0	19945	219
1.0464675796838206e-18	4049	1594	480	0.30112923462986196	0.11854778957767349	TF:M09967	TF	Factor: AP-2rep; motif: NGGGGCGGGGC	19945	218
1.0525820392664666e-18	4996	1594	566	0.35508155583437895	0.11329063250600481	TF:M12173_1	TF	Factor: GKLF; motif: NNCCMCRCCCN; match class: 1	19945	6589
1.1731609790458356e-18	9131	1594	915	0.5740276035131744	0.10020808235680648	TF:M03876_1	TF	Factor: Kaiso; motif: GCMGGGRGCRGS; match class: 1	19945	6502
1.4148662532219311e-18	5238	1594	587	0.3682559598494354	0.11206567392134402	TF:M07409_0	TF	Factor: BTEB2; motif: GCCCCRCCCH; match class: 0	19945	6594
1.4148662532219311e-18	5238	1594	587	0.3682559598494354	0.11206567392134402	TF:M07409	TF	Factor: BTEB2; motif: GCCCCRCCCH	19945	6593
1.4739555611743593e-18	5284	1594	591	0.3707653701380176	0.11184708554125662	TF:M02036_1	TF	Factor: WT1; motif: CGCCCCCNCN; match class: 1	19945	12865
1.9348008060279717e-18	14032	1594	1284	0.8055207026348808	0.09150513112884835	TF:M08487	TF	Factor: GCMa:Erg; motif: ATGCGGGCGGAARKG	19945	4355
1.9348008060279717e-18	14032	1594	1284	0.8055207026348808	0.09150513112884835	TF:M08487_0	TF	Factor: GCMa:Erg; motif: ATGCGGGCGGAARKG; match class: 0	19945	4356
2.2048148927441544e-18	8429	1594	857	0.5376411543287327	0.1016727962984933	TF:M10026_0	TF	Factor: PATZ; motif: GGGGNGGGGGMKGGRRNGGNRN; match class: 0	19945	9051
2.2048148927441544e-18	8429	1594	857	0.5376411543287327	0.1016727962984933	TF:M10026	TF	Factor: PATZ; motif: GGGGNGGGGGMKGGRRNGGNRN	19945	9050
2.2948379252904594e-18	11218	1594	1077	0.6756587202007528	0.09600641825637368	TF:M01660_0	TF	Factor: GABP-alpha; motif: CTTCCK; match class: 0	19945	4131
2.2948379252904594e-18	11218	1594	1077	0.6756587202007528	0.09600641825637368	TF:M01660	TF	Factor: GABP-alpha; motif: CTTCCK	19945	4130
2.5590599053943268e-18	9200	1594	919	0.5765370138017566	0.09989130434782609	TF:M12186_0	TF	Factor: BTEB4; motif: NCCACGCCCM; match class: 0	19945	6552
2.5590599053943268e-18	9200	1594	919	0.5765370138017566	0.09989130434782609	TF:M12186	TF	Factor: BTEB4; motif: NCCACGCCCM	19945	6551
2.6109270855904014e-18	5614	1594	619	0.38833124215809284	0.11026006412540078	TF:M01104_1	TF	Factor: MOVO-B; motif: GNGGGGG; match class: 1	19945	7507
2.6579194728755513e-18	9014	1594	904	0.5671267252195734	0.10028844020412692	TF:M01588	TF	Factor: GKLF; motif: GCCMCRCCCNNN	19945	4532
2.6579194728755513e-18	9014	1594	904	0.5671267252195734	0.10028844020412692	TF:M01588_0	TF	Factor: GKLF; motif: GCCMCRCCCNNN; match class: 0	19945	4533
4.409594962419313e-18	9151	1594	914	0.5734002509410289	0.0998797945579718	TF:M00800	TF	Factor: AP-2; motif: GSCCSCRGGCNRNRNN	19945	221
4.409594962419313e-18	9151	1594	914	0.5734002509410289	0.0998797945579718	TF:M00800_0	TF	Factor: AP-2; motif: GSCCSCRGGCNRNRNN; match class: 0	19945	222
5.640367641086588e-18	4629	1594	530	0.3324968632371393	0.11449557139771009	TF:M10071_1	TF	Factor: Sp1; motif: NGGGGGCGGGGCCNGGGGGGGG; match class: 1	19945	11236
8.680115948088462e-18	12966	1594	1205	0.7559598494353826	0.09293536942773407	TF:M12160_0	TF	Factor: KLF15; motif: RCCMCRCCCMCN; match class: 0	19945	6540
8.680115948088462e-18	12966	1594	1205	0.7559598494353826	0.09293536942773407	TF:M12160	TF	Factor: KLF15; motif: RCCMCRCCCMCN	19945	6539
9.589072844459903e-18	7928	1594	813	0.5100376411543287	0.10254793138244198	TF:M01303	TF	Factor: SP1; motif: GGGGYGGGGNS	19945	11216
9.589072844459903e-18	7928	1594	813	0.5100376411543287	0.10254793138244198	TF:M01303_0	TF	Factor: SP1; motif: GGGGYGGGGNS; match class: 0	19945	11217
1.0989279407110292e-17	8900	1594	892	0.5595984943538268	0.1002247191011236	TF:M06948	TF	Factor: Sp2; motif: TGGGCGCGCCCA	19945	11273
1.0989279407110292e-17	8900	1594	892	0.5595984943538268	0.1002247191011236	TF:M06948_0	TF	Factor: Sp2; motif: TGGGCGCGCCCA; match class: 0	19945	11274
1.1707517197994936e-17	6832	1594	721	0.4523212045169385	0.10553278688524591	TF:M01219	TF	Factor: SP1:SP3; motif: CCSCCCCCYCC	19945	11210
1.1707517197994936e-17	6832	1594	721	0.4523212045169385	0.10553278688524591	TF:M01219_0	TF	Factor: SP1:SP3; motif: CCSCCCCCYCC; match class: 0	19945	11211
1.1746032735674876e-17	8286	1594	842	0.5282308657465495	0.10161718561428916	TF:M11434_0	TF	Factor: Elk-1; motif: NRSCGGAAGNN; match class: 0	19945	2643
1.1746032735674876e-17	8286	1594	842	0.5282308657465495	0.10161718561428916	TF:M11434	TF	Factor: Elk-1; motif: NRSCGGAAGNN	19945	2642
1.3232701114751165e-17	10099	1594	987	0.6191969887076537	0.0977324487573027	TF:M04148	TF	Factor: TFAP2A; motif: NGCCCYNNGGGCN	19945	12260
1.3232701114751165e-17	10099	1594	987	0.6191969887076537	0.0977324487573027	TF:M04148_0	TF	Factor: TFAP2A; motif: NGCCCYNNGGGCN; match class: 0	19945	12261
1.5421557888028877e-17	11122	1594	1066	0.6687578419071518	0.09584607085056644	TF:M12227	TF	Factor: ZIC4; motif: NNCCNCCCRYNGYGN	19945	13382
1.5421557888028877e-17	11122	1594	1066	0.6687578419071518	0.09584607085056644	TF:M12227_0	TF	Factor: ZIC4; motif: NNCCNCCCRYNGYGN; match class: 0	19945	13383
1.576833575375921e-17	5779	1594	630	0.39523212045169387	0.10901540058833709	TF:M11435_1	TF	Factor: Elk-1; motif: NNCCGGAAGTN; match class: 1	19945	2647
1.9369068126591933e-17	5180	1594	577	0.3619824341279799	0.11138996138996139	TF:M00933_1	TF	Factor: Sp1; motif: CCCCGCCCCN; match class: 1	19945	11248
3.311191827391479e-17	3618	1594	434	0.2722710163111669	0.11995577667219458	TF:M03567_1	TF	Factor: Sp2; motif: NYSGCCCCGCCCCCY; match class: 1	19945	11293
3.619173435055479e-17	9668	1594	951	0.596612296110414	0.09836574265618535	TF:M00915_0	TF	Factor: AP-2; motif: SNNNCCNCAGGCN; match class: 0	19945	231
3.619173435055479e-17	9668	1594	951	0.596612296110414	0.09836574265618535	TF:M00915	TF	Factor: AP-2; motif: SNNNCCNCAGGCN	19945	230
4.526455883494468e-17	4649	1594	528	0.3312421580928482	0.11357281135728113	TF:M11427_1	TF	Factor: PEA3; motif: NACCGGAAGTN; match class: 1	19945	9331
6.370947556454271e-17	9193	1594	912	0.5721455457967378	0.09920591754595888	TF:M01857	TF	Factor: AP-2alpha; motif: NGCCYSNNGSN	19945	197
6.370947556454271e-17	9193	1594	912	0.5721455457967378	0.09920591754595888	TF:M01857_0	TF	Factor: AP-2alpha; motif: NGCCYSNNGSN; match class: 0	19945	198
6.46059809907215e-17	7336	1594	760	0.4767879548306148	0.10359869138495092	TF:M03920_0	TF	Factor: SP1; motif: RCCMCRCCCMC; match class: 0	19945	11223
6.46059809907215e-17	7336	1594	760	0.4767879548306148	0.10359869138495092	TF:M03920	TF	Factor: SP1; motif: RCCMCRCCCMC	19945	11222
1.0713601567228111e-16	4589	1594	521	0.32685069008782935	0.1135323599912835	TF:M01857_1	TF	Factor: AP-2alpha; motif: NGCCYSNNGSN; match class: 1	19945	199
1.0896658924345984e-16	12675	1594	1179	0.7396486825595985	0.09301775147928994	TF:M02065_0	TF	Factor: ER81; motif: RCCGGAARYN; match class: 0	19945	2790
1.0896658924345984e-16	12675	1594	1179	0.7396486825595985	0.09301775147928994	TF:M02065	TF	Factor: ER81; motif: RCCGGAARYN	19945	2789
1.133772762595218e-16	6791	1594	713	0.4473023839397742	0.10499190104550139	TF:M02065_1	TF	Factor: ER81; motif: RCCGGAARYN; match class: 1	19945	2791
1.191457083365446e-16	5287	1594	583	0.3657465495608532	0.11027047474938528	TF:M09658	TF	Factor: Sp2; motif: GGSNNGGGGGCGGGGCCNGNGS	19945	11279
1.191457083365446e-16	5287	1594	583	0.3657465495608532	0.11027047474938528	TF:M09658_0	TF	Factor: Sp2; motif: GGSNNGGGGGCGGGGCCNGNGS; match class: 0	19945	11280
1.245903951911971e-16	16652	1594	1453	0.911543287327478	0.08725678597165505	TF:M01240	TF	Factor: BEN; motif: CAGCGRNV	19945	719
1.245903951911971e-16	16652	1594	1453	0.911543287327478	0.08725678597165505	TF:M01240_0	TF	Factor: BEN; motif: CAGCGRNV; match class: 0	19945	720
1.6829515994047308e-16	3788	1594	447	0.280426599749059	0.11800422386483632	TF:M10530_1	TF	Factor: sp4; motif: NNNGCYCCGCCCCCY; match class: 1	19945	11320
1.7477020280471144e-16	9658	1594	947	0.5941028858218319	0.0980534272106026	TF:M04148_1	TF	Factor: TFAP2A; motif: NGCCCYNNGGGCN; match class: 1	19945	12262
1.9581019513404138e-16	3975	1594	464	0.29109159347553326	0.11672955974842768	TF:M01588_1	TF	Factor: GKLF; motif: GCCMCRCCCNNN; match class: 1	19945	4534
3.647513331106821e-16	7836	1594	798	0.5006273525721455	0.10183767228177641	TF:M09895_0	TF	Factor: E2F-6; motif: NGGGCGGGARRNN; match class: 0	19945	2181
3.647513331106821e-16	7836	1594	798	0.5006273525721455	0.10183767228177641	TF:M09895	TF	Factor: E2F-6; motif: NGGGCGGGARRNN	19945	2180
4.356773082402379e-16	8193	1594	827	0.5188205771643664	0.10093982668131332	TF:M12160_1	TF	Factor: KLF15; motif: RCCMCRCCCMCN; match class: 1	19945	6541
4.732776310672342e-16	4211	1594	484	0.30363864491844417	0.11493706957967229	TF:M03807_1	TF	Factor: SP2; motif: GNNGGGGGCGGGGSN; match class: 1	19945	11296
5.03454342783712e-16	5160	1594	569	0.3569636135508156	0.11027131782945736	TF:M01660_1	TF	Factor: GABP-alpha; motif: CTTCCK; match class: 1	19945	4132
5.578415730985064e-16	11833	1594	1113	0.6982434127979925	0.09405898757711485	TF:M11435_0	TF	Factor: Elk-1; motif: NNCCGGAAGTN; match class: 0	19945	2646
5.578415730985064e-16	11833	1594	1113	0.6982434127979925	0.09405898757711485	TF:M11435	TF	Factor: Elk-1; motif: NNCCGGAAGTN	19945	2645
7.069834248668302e-16	10935	1594	1044	0.6549560853199499	0.09547325102880659	TF:M02070_0	TF	Factor: TEL1; motif: CNCGGAANNN; match class: 0	19945	12249
7.069834248668302e-16	10935	1594	1044	0.6549560853199499	0.09547325102880659	TF:M02070	TF	Factor: TEL1; motif: CNCGGAANNN	19945	12248
7.713021102100056e-16	4608	1594	519	0.32559598494353825	0.11263020833333333	TF:M09969	TF	Factor: EKLF; motif: NGGGYGKGGCNNGG	19945	2405
7.713021102100056e-16	4608	1594	519	0.32559598494353825	0.11263020833333333	TF:M09969_0	TF	Factor: EKLF; motif: NGGGYGKGGCNNGG; match class: 0	19945	2406
7.935749424986912e-16	6204	1594	659	0.4134253450439147	0.10622179239200516	TF:M06948_1	TF	Factor: Sp2; motif: TGGGCGCGCCCA; match class: 1	19945	11275
9.340710683470432e-16	5185	1594	570	0.3575909661229611	0.10993249758919961	TF:M08867_1	TF	Factor: AP2; motif: GCCYGSGGSN; match class: 1	19945	226
9.505148190481098e-16	4937	1594	548	0.3437892095357591	0.11099858213489974	TF:M11430_1	TF	Factor: PEA3; motif: NACCGGAAGTN; match class: 1	19945	9340
1.1500013317583338e-15	7431	1594	762	0.4780426599749059	0.10254339927331449	TF:M01858_0	TF	Factor: AP-2beta; motif: GCNNNGGSCNGVGGGN; match class: 0	19945	201
1.1500013317583338e-15	7431	1594	762	0.4780426599749059	0.10254339927331449	TF:M01858	TF	Factor: AP-2beta; motif: GCNNNGGSCNGVGGGN	19945	200
1.37396453261198e-15	4354	1594	495	0.31053952321204514	0.1136885622416169	TF:M01783_1	TF	Factor: SP2; motif: GGGCGGGAC; match class: 1	19945	11266
1.7462363687756972e-15	11024	1594	1049	0.6580928481806776	0.09515602322206096	TF:M04950	TF	Factor: Egr-1; motif: NGCGTGCGY	19945	2303
1.7462363687756972e-15	11024	1594	1049	0.6580928481806776	0.09515602322206096	TF:M04950_0	TF	Factor: Egr-1; motif: NGCGTGCGY; match class: 0	19945	2304
2.018352799193032e-15	10963	1594	1044	0.6549560853199499	0.09522940800875673	TF:M11430	TF	Factor: PEA3; motif: NACCGGAAGTN	19945	9338
2.018352799193032e-15	10963	1594	1044	0.6549560853199499	0.09522940800875673	TF:M11430_0	TF	Factor: PEA3; motif: NACCGGAAGTN; match class: 0	19945	9339
2.3917778005760286e-15	4946	1594	547	0.34316185696361357	0.11059441973311768	TF:M00008_1	TF	Factor: Sp1; motif: GGGGCGGGGT; match class: 1	19945	11215
2.4196055324810807e-15	8384	1594	839	0.526348808030113	0.10007156488549618	TF:M08759_0	TF	Factor: c-Ets-2; motif: NCCGGAAGTG; match class: 0	19945	3123
2.4196055324810807e-15	8384	1594	839	0.526348808030113	0.10007156488549618	TF:M08759	TF	Factor: c-Ets-2; motif: NCCGGAAGTG	19945	3122
2.439826453244598e-15	11020	1594	1048	0.657465495608532	0.09509981851179673	TF:M12354_0	TF	Factor: ZNF37A; motif: CCYYGGCTCCNTSCCMN; match class: 0	19945	14412
2.439826453244598e-15	11020	1594	1048	0.657465495608532	0.09509981851179673	TF:M12354	TF	Factor: ZNF37A; motif: CCYYGGCTCCNTSCCMN	19945	14411
2.471872912762926e-15	4300	1594	489	0.3067754077791719	0.11372093023255814	TF:M01199_1	TF	Factor: RNF96; motif: BCCCGCRGCC; match class: 1	19945	10447
2.5538772301844283e-15	11347	1594	1073	0.6731493099121706	0.09456243941129815	TF:M08377	TF	Factor: meis1:Elf-1; motif: NTGCCGGAAGTN	19945	7301
2.5538772301844283e-15	11347	1594	1073	0.6731493099121706	0.09456243941129815	TF:M08377_0	TF	Factor: meis1:Elf-1; motif: NTGCCGGAAGTN; match class: 0	19945	7302
3.237055127234446e-15	13737	1594	1250	0.7841907151819323	0.09099512266142534	TF:M03876_0	TF	Factor: Kaiso; motif: GCMGGGRGCRGS; match class: 0	19945	6501
3.237055127234446e-15	13737	1594	1250	0.7841907151819323	0.09099512266142534	TF:M03876	TF	Factor: Kaiso; motif: GCMGGGRGCRGS	19945	6500
3.847251037123492e-15	10260	1594	988	0.6198243412797992	0.0962962962962963	TF:M04516_1	TF	Factor: E2F-1; motif: TTTGGCGCCAAA; match class: 1	19945	2059
4.397512292209298e-15	4081	1594	468	0.2936010037641154	0.11467777505513355	TF:M02052_1	TF	Factor: EHF; motif: CSCGGAARTN; match class: 1	19945	2392
4.4461516210313074e-15	6928	1594	717	0.4498117942283563	0.10349307159353349	TF:M10529_0	TF	Factor: Sp1; motif: RGGGMGGRGSNGGGG; match class: 0	19945	11238
4.4461516210313074e-15	6928	1594	717	0.4498117942283563	0.10349307159353349	TF:M10529	TF	Factor: Sp1; motif: RGGGMGGRGSNGGGG	19945	11237
4.543917090671867e-15	10765	1594	1027	0.6442910915934755	0.09540176497909893	TF:M12158_0	TF	Factor: KLF15; motif: NCCMCGCCCMCN; match class: 0	19945	6534
4.543917090671867e-15	10765	1594	1027	0.6442910915934755	0.09540176497909893	TF:M12158	TF	Factor: KLF15; motif: NCCMCGCCCMCN	19945	6533
4.785666387264034e-15	3508	1594	415	0.2603513174404015	0.11830102622576967	TF:M07063_1	TF	Factor: Sp1; motif: GGGGCGGGGC; match class: 1	19945	11254
4.785666387264034e-15	3508	1594	415	0.2603513174404015	0.11830102622576967	TF:M10435_1	TF	Factor: Sp2; motif: GGGGCGGGG; match class: 1	19945	11284
5.672226493228264e-15	10194	1594	982	0.616060225846926	0.09633117520109868	TF:M02052	TF	Factor: EHF; motif: CSCGGAARTN	19945	2390
5.672226493228264e-15	10194	1594	982	0.616060225846926	0.09633117520109868	TF:M02052_0	TF	Factor: EHF; motif: CSCGGAARTN; match class: 0	19945	2391
6.307391988119179e-15	9151	1594	899	0.5639899623588457	0.09824062943940554	TF:M08911_0	TF	Factor: CTCF; motif: NCCRSTAGGGGGCGC; match class: 0	19945	1629
6.307391988119179e-15	9151	1594	899	0.5639899623588457	0.09824062943940554	TF:M08911	TF	Factor: CTCF; motif: NCCRSTAGGGGGCGC	19945	1628
7.24246883812798e-15	9782	1594	949	0.595357590966123	0.09701492537313433	TF:M08313_1	TF	Factor: GCMa:PEA3; motif: ATRCGGGCGGAAGTR; match class: 1	19945	4363
7.381324735594924e-15	4545	1594	509	0.3193224592220828	0.111991199119912	TF:M09896_1	TF	Factor: E2F-7; motif: GRGGCGGGAANNN; match class: 1	19945	2188
7.45906066908485e-15	4668	1594	520	0.32622333751568383	0.11139674378748929	TF:M00025_1	TF	Factor: Elk-1; motif: NNNNCCGGAARTNN; match class: 1	19945	2617
8.722409174184375e-15	3931	1594	453	0.28419071518193223	0.11523785296362249	TF:M07226_1	TF	Factor: SP1; motif: NCCCCKCCCCC; match class: 1	19945	11230
1.0143739749243577e-14	10108	1594	974	0.6110414052697616	0.0963593193510091	TF:M08867	TF	Factor: AP2; motif: GCCYGSGGSN	19945	224
1.0143739749243577e-14	10108	1594	974	0.6110414052697616	0.0963593193510091	TF:M08867_0	TF	Factor: AP2; motif: GCCYGSGGSN; match class: 0	19945	225
1.1128096005277664e-14	10854	1594	1032	0.6474278544542033	0.09508015478164732	TF:M11396_0	TF	Factor: Erg; motif: NACCGGAARTN; match class: 0	19945	2925
1.1128096005277664e-14	10854	1594	1032	0.6474278544542033	0.09508015478164732	TF:M11396	TF	Factor: Erg; motif: NACCGGAARTN	19945	2924
1.1448641389259856e-14	3795	1594	440	0.27603513174404015	0.11594202898550725	TF:M09970_1	TF	Factor: KLF3; motif: NNNNNNGGGCGGGGCNNGN; match class: 1	19945	6568
1.1485746514650219e-14	17247	1594	1484	0.93099121706399	0.08604394967240679	TF:M08525_0	TF	Factor: E2F-1:HES-7; motif: GGCRCGTGSYNNWNGGCGCSM; match class: 0	19945	2052
1.1485746514650219e-14	17247	1594	1484	0.93099121706399	0.08604394967240679	TF:M08525	TF	Factor: E2F-1:HES-7; motif: GGCRCGTGSYNNWNGGCGCSM	19945	2051
1.2904068810979338e-14	15995	1594	1404	0.8808030112923463	0.08777743044701469	TF:M11018_1	TF	Factor: IRX-1; motif: NACRYNNNNNNNNRYGNN; match class: 1	19945	6289
1.7182588013045466e-14	9378	1594	915	0.5740276035131744	0.09756877799104287	TF:M10426	TF	Factor: ctcf; motif: CCRSCAGGGGGCGCN	19945	1643
1.7182588013045466e-14	9378	1594	915	0.5740276035131744	0.09756877799104287	TF:M10426_0	TF	Factor: ctcf; motif: CCRSCAGGGGGCGCN; match class: 0	19945	1644
1.7968103437184983e-14	5907	1594	627	0.3933500627352572	0.10614525139664804	TF:M12227_1	TF	Factor: ZIC4; motif: NNCCNCCCRYNGYGN; match class: 1	19945	13384
3.287088266989956e-14	6131	1594	645	0.40464240903387705	0.10520306638395041	TF:M03896_0	TF	Factor: EGR1; motif: NACGCCCACGCANW; match class: 0	19945	2292
3.287088266989956e-14	6131	1594	645	0.40464240903387705	0.10520306638395041	TF:M03896	TF	Factor: EGR1; motif: NACGCCCACGCANW	19945	2291
4.31543539428996e-14	3315	1594	393	0.2465495608531995	0.11855203619909502	TF:M09765_1	TF	Factor: SP1; motif: NRGKGGGCGGGGCN; match class: 1	19945	11233
6.50075112118508e-14	7379	1594	749	0.4698870765370138	0.10150426887112075	TF:M12152	TF	Factor: Sp1; motif: NWRGCCACGCCCMCN	19945	11243
6.50075112118508e-14	7379	1594	749	0.4698870765370138	0.10150426887112075	TF:M12152_0	TF	Factor: Sp1; motif: NWRGCCACGCCCMCN; match class: 0	19945	11244
6.763877543999683e-14	6079	1594	639	0.40087829360100374	0.1051159730218786	TF:M00189_1	TF	Factor: AP-2; motif: MKCCCSCNGGCG; match class: 1	19945	229
6.852655687178546e-14	5547	1594	593	0.3720200752823087	0.10690463313502795	TF:M05327_0	TF	Factor: WT1; motif: NGCGGGGGGGTSMMCYN; match class: 0	19945	12852
6.852655687178546e-14	5547	1594	593	0.3720200752823087	0.10690463313502795	TF:M05327	TF	Factor: WT1; motif: NGCGGGGGGGTSMMCYN	19945	12851
7.841623717710855e-14	5700	1594	606	0.38017565872020076	0.10631578947368421	TF:M12345_0	TF	Factor: Zbtb37; motif: NYACCGCRNTCACCGCR; match class: 0	19945	13059
7.841623717710855e-14	5700	1594	606	0.38017565872020076	0.10631578947368421	TF:M12345	TF	Factor: Zbtb37; motif: NYACCGCRNTCACCGCR	19945	13058
7.998999545694684e-14	3988	1594	454	0.2848180677540778	0.11384152457372117	TF:M03893_1	TF	Factor: WT1; motif: GNGGGGGCGGGG; match class: 1	19945	12868
8.515970247419946e-14	11027	1594	1041	0.6530740276035132	0.09440464314863517	TF:M02064_0	TF	Factor: c-ets-2; motif: ACCGGAWRTN; match class: 0	19945	1173
8.515970247419946e-14	11027	1594	1041	0.6530740276035132	0.09440464314863517	TF:M02064	TF	Factor: c-ets-2; motif: ACCGGAWRTN	19945	1172
9.037463199007598e-14	11432	1594	1072	0.6725219573400251	0.09377186843946816	TF:M04516_0	TF	Factor: E2F-1; motif: TTTGGCGCCAAA; match class: 0	19945	2058
9.037463199007598e-14	11432	1594	1072	0.6725219573400251	0.09377186843946816	TF:M04516	TF	Factor: E2F-1; motif: TTTGGCGCCAAA	19945	2057
1.037346742764878e-13	2866	1594	349	0.2189460476787955	0.1217725052337753	TF:M12152_1	TF	Factor: Sp1; motif: NWRGCCACGCCCMCN; match class: 1	19945	11245
1.198578010032991e-13	3550	1594	413	0.2590966122961104	0.11633802816901409	TF:M07354_1	TF	Factor: Egr-1; motif: GCGGGGGCGG; match class: 1	19945	2326
1.2549879208041945e-13	3605	1594	418	0.26223337515683814	0.1159500693481276	TF:M01253_0	TF	Factor: CNOT3; motif: GGCCGCGSSS; match class: 0	19945	1302
1.2549879208041945e-13	3605	1594	418	0.26223337515683814	0.1159500693481276	TF:M01253	TF	Factor: CNOT3; motif: GGCCGCGSSS	19945	1301
1.4399443491231526e-13	4994	1594	543	0.34065244667503136	0.10873047657188627	TF:M11396_1	TF	Factor: Erg; motif: NACCGGAARTN; match class: 1	19945	2926
1.5119531653478268e-13	4882	1594	533	0.3343789209535759	0.1091765669807456	TF:M02070_1	TF	Factor: TEL1; motif: CNCGGAANNN; match class: 1	19945	12250
1.6302875947610812e-13	6335	1594	659	0.4134253450439147	0.10402525651144436	TF:M11452	TF	Factor: Elf-1; motif: NANGCGGAAGTR	19945	2453
1.6302875947610812e-13	6335	1594	659	0.4134253450439147	0.10402525651144436	TF:M11452_0	TF	Factor: Elf-1; motif: NANGCGGAAGTR; match class: 0	19945	2454
1.9515192445312454e-13	3788	1594	434	0.2722710163111669	0.11457233368532208	TF:M02059_1	TF	Factor: ELK-1; motif: ACCGGAAGTN; match class: 1	19945	2626
1.9831177457647737e-13	7181	1594	730	0.45796737766624845	0.10165715081464977	TF:M08208_1	TF	Factor: E2F-3:FOXI1; motif: NGACACCGCGCCCAC; match class: 1	19945	2119
2.1726198212507806e-13	10628	1594	1008	0.6323713927227101	0.0948438088069251	TF:M07289_1	TF	Factor: GKLF; motif: NNNRGGNGNGGSN; match class: 1	19945	4543
2.5748813770703505e-13	6066	1594	635	0.3983688833124216	0.10468183316848005	TF:M03922_0	TF	Factor: SP4; motif: NWRGCCACGCCCMCTYN; match class: 0	19945	11313
2.5748813770703505e-13	6066	1594	635	0.3983688833124216	0.10468183316848005	TF:M03922	TF	Factor: SP4; motif: NWRGCCACGCCCMCTYN	19945	11312
2.5893122026831216e-13	10492	1594	997	0.6254705144291092	0.09502478078536028	TF:M00736	TF	Factor: E2F-1:DP-1; motif: TTTCSCGC	19945	2039
2.5893122026831216e-13	10492	1594	997	0.6254705144291092	0.09502478078536028	TF:M00736_0	TF	Factor: E2F-1:DP-1; motif: TTTCSCGC; match class: 0	19945	2040
2.8077344604323945e-13	8267	1594	819	0.513801756587202	0.09906858594411516	TF:M00341	TF	Factor: GABP; motif: VCCGGAAGNGCR	19945	4139
2.8077344604323945e-13	8267	1594	819	0.513801756587202	0.09906858594411516	TF:M00341_0	TF	Factor: GABP; motif: VCCGGAAGNGCR; match class: 0	19945	4140
3.0412493534949403e-13	10356	1594	986	0.6185696361355082	0.09521050598686752	TF:M00025	TF	Factor: Elk-1; motif: NNNNCCGGAARTNN	19945	2615
3.0412493534949403e-13	10356	1594	986	0.6185696361355082	0.09521050598686752	TF:M00025_0	TF	Factor: Elk-1; motif: NNNNCCGGAARTNN; match class: 0	19945	2616
3.0456692388394597e-13	16495	1594	1432	0.8983688833124216	0.08681418611700516	TF:M08441_0	TF	Factor: AP-2gamma:Elk-1; motif: NGCCKNRGGSGRCGGAAGTG; match class: 0	19945	12303
3.0456692388394597e-13	16495	1594	1432	0.8983688833124216	0.08681418611700516	TF:M08441	TF	Factor: AP-2gamma:Elk-1; motif: NGCCKNRGGSGRCGGAAGTG	19945	12302
3.1138716779432637e-13	6211	1594	647	0.40589711417816815	0.10417002093060698	TF:M07208_0	TF	Factor: EGR1; motif: NCNCCGCCCCCGCN; match class: 0	19945	2307
3.1138716779432637e-13	6211	1594	647	0.40589711417816815	0.10417002093060698	TF:M07208	TF	Factor: EGR1; motif: NCNCCGCCCCCGCN	19945	2306
3.2212992496923106e-13	6884	1594	704	0.44165621079046424	0.10226612434631029	TF:M12183_0	TF	Factor: KLF14; motif: NRCCACRCCCMCN; match class: 0	19945	6522
3.2212992496923106e-13	6884	1594	704	0.44165621079046424	0.10226612434631029	TF:M12183	TF	Factor: KLF14; motif: NRCCACRCCCMCN	19945	6521
3.381299306992425e-13	8727	1594	856	0.5370138017565872	0.0980863985332875	TF:M04953_0	TF	Factor: Sp1; motif: GGNDGGRGGCGGGG; match class: 0	19945	11226
3.381299306992425e-13	8727	1594	856	0.5370138017565872	0.0980863985332875	TF:M04953	TF	Factor: Sp1; motif: GGNDGGRGGCGGGG	19945	11225
3.4159497255934696e-13	4485	1594	496	0.3111668757841907	0.11059085841694537	TF:M02071_1	TF	Factor: ETV7; motif: NCCGGAANNN; match class: 1	19945	3319
3.5816043838548605e-13	8054	1594	801	0.5025094102885822	0.09945368760864166	TF:M08225_1	TF	Factor: Elk-1:Pax-5; motif: ACCGGAACYACGCWTSANYG; match class: 1	19945	2596
4.066248573765063e-13	3738	1594	428	0.2685069008782936	0.11449973247726057	TF:M01752_1	TF	Factor: ERG; motif: ACCGGAART; match class: 1	19945	2890
4.3972383196472536e-13	9456	1594	914	0.5734002509410289	0.09665820642978003	TF:M00470_0	TF	Factor: AP-2gamma; motif: GCCYNNGGS; match class: 0	19945	204
4.3972383196472536e-13	9456	1594	914	0.5734002509410289	0.09665820642978003	TF:M00470	TF	Factor: AP-2gamma; motif: GCCYNNGGS	19945	203
4.480131367490122e-13	6869	1594	702	0.44040150564617314	0.10219828213713787	TF:M12151_0	TF	Factor: Sp1; motif: NWRGCCMCGCCCMCN; match class: 0	19945	11241
4.480131367490122e-13	6869	1594	702	0.44040150564617314	0.10219828213713787	TF:M12151	TF	Factor: Sp1; motif: NWRGCCMCGCCCMCN	19945	11240
4.570188167268084e-13	10675	1594	1010	0.6336260978670013	0.09461358313817331	TF:M11427_0	TF	Factor: PEA3; motif: NACCGGAAGTN; match class: 0	19945	9330
4.570188167268084e-13	10675	1594	1010	0.6336260978670013	0.09461358313817331	TF:M11427	TF	Factor: PEA3; motif: NACCGGAAGTN	19945	9329
5.31054543146894e-13	10092	1594	964	0.6047678795483061	0.09552120491478398	TF:M03975	TF	Factor: ERG; motif: ACCGGAARTN	19945	2894
5.31054543146894e-13	10092	1594	964	0.6047678795483061	0.09552120491478398	TF:M03975_0	TF	Factor: ERG; motif: ACCGGAARTN; match class: 0	19945	2895
9.922291990788492e-13	9517	1594	917	0.5752823086574655	0.09635389303351896	TF:M02059	TF	Factor: ELK-1; motif: ACCGGAAGTN	19945	2624
9.922291990788492e-13	9517	1594	917	0.5752823086574655	0.09635389303351896	TF:M02059_0	TF	Factor: ELK-1; motif: ACCGGAAGTN; match class: 0	19945	2625
9.943535732408614e-13	7081	1594	718	0.4504391468005019	0.10139810761191922	TF:M10098_0	TF	Factor: DP-1; motif: NRNNGGCGGGAANN; match class: 0	19945	12414
9.943535732408614e-13	7081	1594	718	0.4504391468005019	0.10139810761191922	TF:M10098	TF	Factor: DP-1; motif: NRNNGGCGGGAANN	19945	12413
1.2493825212404654e-12	8616	1594	844	0.5294855708908407	0.0979572887650882	TF:M05444	TF	Factor: CPBP; motif: NGGGCGG	19945	1346
1.2493825212404654e-12	8616	1594	844	0.5294855708908407	0.0979572887650882	TF:M05332_0	TF	Factor: Sp2; motif: WGGGCGG; match class: 0	19945	11271
1.2493825212404654e-12	8616	1594	844	0.5294855708908407	0.0979572887650882	TF:M05361	TF	Factor: Sp6; motif: WGGGCGG	19945	11333
1.2493825212404654e-12	8616	1594	844	0.5294855708908407	0.0979572887650882	TF:M05332	TF	Factor: Sp2; motif: WGGGCGG	19945	11270
1.2493825212404654e-12	8616	1594	844	0.5294855708908407	0.0979572887650882	TF:M05444_0	TF	Factor: CPBP; motif: NGGGCGG; match class: 0	19945	1347
1.2493825212404654e-12	8616	1594	844	0.5294855708908407	0.0979572887650882	TF:M05361_0	TF	Factor: Sp6; motif: WGGGCGG; match class: 0	19945	11334
1.3201625399140874e-12	8237	1594	813	0.5100376411543287	0.09870098336773098	TF:M09904_0	TF	Factor: Elk-1; motif: RCCGGAAGTGN; match class: 0	19945	2634
1.3201625399140874e-12	8237	1594	813	0.5100376411543287	0.09870098336773098	TF:M09904	TF	Factor: Elk-1; motif: RCCGGAAGTGN	19945	2633
1.3912532273328937e-12	14499	1594	1293	0.8111668757841907	0.08917856403889923	TF:M08266_0	TF	Factor: ER71:Pax-5; motif: ACCGGAACYACGCWTSANTG; match class: 0	19945	3207
1.3912532273328937e-12	14499	1594	1293	0.8111668757841907	0.08917856403889923	TF:M08266	TF	Factor: ER71:Pax-5; motif: ACCGGAACYACGCWTSANTG	19945	3206
1.902631160304481e-12	8113	1594	802	0.5031367628607277	0.09885369160606435	TF:M07348	TF	Factor: AP-2alpha; motif: NSCCNCRGGSN	19945	194
1.902631160304481e-12	8113	1594	802	0.5031367628607277	0.09885369160606435	TF:M07348_0	TF	Factor: AP-2alpha; motif: NSCCNCRGGSN; match class: 0	19945	195
2.025192990015804e-12	9001	1594	874	0.548306148055207	0.09710032218642373	TF:M00428_0	TF	Factor: E2F-1; motif: NKTSSCGC; match class: 0	19945	2070
2.025192990015804e-12	9001	1594	874	0.548306148055207	0.09710032218642373	TF:M00428	TF	Factor: E2F-1; motif: NKTSSCGC	19945	2069
2.096321991717472e-12	3071	1594	363	0.22772898368883313	0.11820253988928688	TF:M08913_1	TF	Factor: FLI-1; motif: NAYTTCCGGT; match class: 1	19945	3514
2.545048459320488e-12	8219	1594	810	0.5081555834378921	0.09855213529626475	TF:M11424	TF	Factor: Erm; motif: NNSCGGAWGYN	19945	2948
2.545048459320488e-12	8219	1594	810	0.5081555834378921	0.09855213529626475	TF:M11424_0	TF	Factor: Erm; motif: NNSCGGAWGYN; match class: 0	19945	2949
2.6414084915387276e-12	6302	1594	650	0.4077791718946048	0.10314185972707077	TF:M09606_0	TF	Factor: nerf; motif: NRRNSCGGAAGNRNNNN; match class: 0	19945	2472
2.6414084915387276e-12	6302	1594	650	0.4077791718946048	0.10314185972707077	TF:M09606	TF	Factor: nerf; motif: NRRNSCGGAAGNRNNNN	19945	2471
3.763579365292395e-12	2955	1594	351	0.22020075282308657	0.11878172588832488	TF:M08759_1	TF	Factor: c-Ets-2; motif: NCCGGAAGTG; match class: 1	19945	3124
3.763579365292395e-12	2955	1594	351	0.22020075282308657	0.11878172588832488	TF:M11434_1	TF	Factor: Elk-1; motif: NRSCGGAAGNN; match class: 1	19945	2644
4.205222025442618e-12	8651	1594	844	0.5294855708908407	0.0975609756097561	TF:M05439_0	TF	Factor: RREB-1; motif: GGGWCSA; match class: 0	19945	10521
4.205222025442618e-12	8651	1594	844	0.5294855708908407	0.0975609756097561	TF:M05439	TF	Factor: RREB-1; motif: GGGWCSA	19945	10520
4.4092738743489144e-12	11793	1594	1091	0.68444165621079045	0.09251250741965573	TF:M09734	TF	Factor: ZNF692; motif: SYNGGSCCCASCCNC	19945	15737
4.4092738743489144e-12	11793	1594	1091	0.68444165621079045	0.09251250741965573	TF:M09734_0	TF	Factor: ZNF692; motif: SYNGGSCCCASCCNC; match class: 0	19945	15738
4.428367825948785e-12	8431	1594	826	0.5181932245922208	0.09797177084568853	TF:M04106_1	TF	Factor: RUNX2; motif: NRACCGCAAACCGCAN; match class: 1	19945	10537
4.753923793088345e-12	13222	1594	1198	0.7515683814303639	0.0906065648162154	TF:M11533	TF	Factor: E2F-1; motif: NTTTTGGCGCCAWWWN	19945	2066
4.753923793088345e-12	13222	1594	1198	0.7515683814303639	0.0906065648162154	TF:M11533_0	TF	Factor: E2F-1; motif: NTTTTGGCGCCAWWWN; match class: 0	19945	2067
5.0636520376921015e-12	8349	1594	819	0.513801756587202	0.09809558030901905	TF:M09905_0	TF	Factor: SAP-1; motif: NNCCGGAAGTGN; match class: 0	19945	2685
5.0636520376921015e-12	8349	1594	819	0.513801756587202	0.09809558030901905	TF:M09905	TF	Factor: SAP-1; motif: NNCCGGAAGTGN	19945	2684
5.231987393995874e-12	9066	1594	877	0.5501882057716436	0.09673505404809177	TF:M10086_0	TF	Factor: TAFII250; motif: RARRWGGCGGMGGNGR; match class: 0	19945	11712
5.231987393995874e-12	9066	1594	877	0.5501882057716436	0.09673505404809177	TF:M10086	TF	Factor: TAFII250; motif: RARRWGGCGGMGGNGR	19945	11711
5.379542327828597e-12	3229	1594	376	0.23588456712672523	0.11644471972746981	TF:M08878_1	TF	Factor: EGR; motif: CGCCCCCGCNN; match class: 1	19945	2386
6.4927709836789e-12	4475	1594	489	0.3067754077791719	0.10927374301675978	TF:M09935	TF	Factor: GABP-alpha; motif: NNNRCCGGAAGTGN	19945	4121
6.4927709836789e-12	4475	1594	489	0.3067754077791719	0.10927374301675978	TF:M09935_0	TF	Factor: GABP-alpha; motif: NNNRCCGGAAGTGN; match class: 0	19945	4122
7.365725022185214e-12	12696	1594	1158	0.726474278544542	0.09120982986767485	TF:M08208	TF	Factor: E2F-3:FOXI1; motif: NGACACCGCGCCCAC	19945	2117
7.365725022185214e-12	12696	1594	1158	0.726474278544542	0.09120982986767485	TF:M08208_0	TF	Factor: E2F-3:FOXI1; motif: NGACACCGCGCCCAC; match class: 0	19945	2118
7.430261677552898e-12	9551	1594	915	0.5740276035131744	0.09580148675531358	TF:M01752	TF	Factor: ERG; motif: ACCGGAART	19945	2888
7.430261677552898e-12	9551	1594	915	0.5740276035131744	0.09580148675531358	TF:M01752_0	TF	Factor: ERG; motif: ACCGGAART; match class: 0	19945	2889
7.663260091920726e-12	10604	1594	998	0.6260978670012547	0.0941154281403244	TF:M03977_0	TF	Factor: ETS1; motif: ACCGGAARYN; match class: 0	19945	3108
7.663260091920726e-12	10604	1594	998	0.6260978670012547	0.0941154281403244	TF:M03977	TF	Factor: ETS1; motif: ACCGGAARYN	19945	3107
7.817376155829608e-12	7619	1594	758	0.4755332496863237	0.09948812180076126	TF:M01078_0	TF	Factor: c-Ets-1; motif: NNNRCCGGAWRYNNNN; match class: 0	19945	1164
7.817376155829608e-12	7619	1594	758	0.4755332496863237	0.09948812180076126	TF:M01078	TF	Factor: c-Ets-1; motif: NNNRCCGGAWRYNNNN	19945	1163
8.210046020137341e-12	6984	1594	705	0.44228356336260977	0.10094501718213059	TF:M09834	TF	Factor: ZNF148; motif: NNNNNNCCNNCCCCTCCCCCACCCN	19945	13565
8.210046020137341e-12	6984	1594	705	0.44228356336260977	0.10094501718213059	TF:M09834_0	TF	Factor: ZNF148; motif: NNNNNNCCNNCCCCTCCCCCACCCN; match class: 0	19945	13566
8.239444798007908e-12	3045	1594	358	0.2245922208281054	0.11756978653530378	TF:M03920_1	TF	Factor: SP1; motif: RCCMCRCCCMC; match class: 1	19945	11224
8.8650477119045e-12	15260	1594	1343	0.842534504391468	0.08800786369593709	TF:M08568_1	TF	Factor: ER71:E2A; motif: CASSTGNACCGGAWRYN; match class: 1	19945	3229
8.970945629163592e-12	10023	1594	952	0.5972396486825596	0.09498154245235957	TF:M11478_0	TF	Factor: AP-2beta; motif: NSCCNNNGGSN; match class: 0	19945	12291
8.970945629163592e-12	10023	1594	952	0.5972396486825596	0.09498154245235957	TF:M11478	TF	Factor: AP-2beta; motif: NSCCNNNGGSN	19945	12290
9.194899962143167e-12	5072	1594	541	0.33939774153074026	0.10666403785488959	TF:M08377_1	TF	Factor: meis1:Elf-1; motif: NTGCCGGAAGTN; match class: 1	19945	7303
9.427860322612616e-12	11580	1594	1073	0.6731493099121706	0.09265975820379965	TF:M04710_1	TF	Factor: CHD2; motif: TCTCGCGAG; match class: 1	19945	1195
1.1202459569952602e-11	7196	1594	722	0.45294855708908405	0.10033351862145637	TF:M03971_1	TF	Factor: ELK1; motif: NACTTCCGSCGGAAGYN; match class: 1	19945	2632
1.2457435314667288e-11	13727	1594	1233	0.773525721455458	0.08982297661542944	TF:M04863_0	TF	Factor: TF3C-beta; motif: CCNGGAGGGCTTCCTGGAGGAG; match class: 0	19945	4737
1.2457435314667288e-11	13727	1594	1233	0.773525721455458	0.08982297661542944	TF:M04863	TF	Factor: TF3C-beta; motif: CCNGGAGGGCTTCCTGGAGGAG	19945	4736
1.250530726678578e-11	13782	1594	1237	0.7760351317440402	0.08975475257582353	TF:M08209_0	TF	Factor: E2F-3:FOXO6; motif: NAATGACACGCGCCCMC; match class: 0	19945	2121
1.250530726678578e-11	13782	1594	1237	0.7760351317440402	0.08975475257582353	TF:M08209	TF	Factor: E2F-3:FOXO6; motif: NAATGACACGCGCCCMC	19945	2120
1.4343017651368508e-11	8823	1594	855	0.5363864491844417	0.09690581434886093	TF:M11404_0	TF	Factor: Fli-1; motif: NACCGGAARTN; match class: 0	19945	3537
1.4343017651368508e-11	8823	1594	855	0.5363864491844417	0.09690581434886093	TF:M11404	TF	Factor: Fli-1; motif: NACCGGAARTN	19945	3536
1.543781875003222e-11	6823	1594	690	0.4328732747804266	0.10112853583467683	TF:M07329	TF	Factor: Osx; motif: CCNCCCCCNNN	19945	8909
1.543781875003222e-11	6823	1594	690	0.4328732747804266	0.10112853583467683	TF:M07329_0	TF	Factor: Osx; motif: CCNCCCCCNNN; match class: 0	19945	8910
1.647348868816375e-11	7171	1594	719	0.4510664993726474	0.10026495607307209	TF:M07397_0	TF	Factor: ZBP89; motif: CCCCKCCCCCNN; match class: 0	19945	12981
1.647348868816375e-11	7171	1594	719	0.4510664993726474	0.10026495607307209	TF:M07397	TF	Factor: ZBP89; motif: CCCCKCCCCCNN	19945	12980
1.6891581402144205e-11	13286	1594	1200	0.7528230865746549	0.09032063826584374	TF:M11058	TF	Factor: Hey1; motif: NGCRCGYGYN	19945	4844
1.6891581402144205e-11	13286	1594	1200	0.7528230865746549	0.09032063826584374	TF:M11058_0	TF	Factor: Hey1; motif: NGCRCGYGYN; match class: 0	19945	4845
1.9976919334932248e-11	4044	1594	448	0.2810539523212045	0.11078140454995054	TF:M03975_1	TF	Factor: ERG; motif: ACCGGAARTN; match class: 1	19945	2896
2.4564298173482118e-11	2549	1594	309	0.19385194479297366	0.12122400941545704	TF:M12151_1	TF	Factor: Sp1; motif: NWRGCCMCGCCCMCN; match class: 1	19945	11242
2.7147803537703186e-11	14469	1594	1285	0.8061480552070264	0.08881056050867371	TF:M11417	TF	Factor: c-Ets-2; motif: NACCGGAAGYRCTTCCGGTN	19945	3128
2.7147803537703186e-11	14469	1594	1285	0.8061480552070264	0.08881056050867371	TF:M11417_0	TF	Factor: c-Ets-2; motif: NACCGGAAGYRCTTCCGGTN; match class: 0	19945	3129
2.8930602680975505e-11	3092	1594	360	0.2258469259723965	0.11642949547218628	TF:M09632	TF	Factor: Kaiso; motif: GNTCTCGCGAGRNNNNGGN	19945	13046
2.8930602680975505e-11	3092	1594	360	0.2258469259723965	0.11642949547218628	TF:M09632_0	TF	Factor: Kaiso; motif: GNTCTCGCGAGRNNNNGGN; match class: 0	19945	13047
3.350912686788241e-11	5185	1594	548	0.3437892095357591	0.10568948891031822	TF:M09761	TF	Factor: EGR1; motif: NGNGKGGGYGGNGS	19945	2312
3.350912686788241e-11	5185	1594	548	0.3437892095357591	0.10568948891031822	TF:M09761_0	TF	Factor: EGR1; motif: NGNGKGGGYGGNGS; match class: 0	19945	2313
3.4194511301101705e-11	7880	1594	776	0.4868255959849435	0.09847715736040609	TF:M04714_0	TF	Factor: Elf-1; motif: ACTTCCGGG; match class: 0	19945	2418
3.4194511301101705e-11	7880	1594	776	0.4868255959849435	0.09847715736040609	TF:M04714	TF	Factor: Elf-1; motif: ACTTCCGGG	19945	2417
3.574382863768449e-11	7663	1594	758	0.4755332496863237	0.09891687328722433	TF:M11448_0	TF	Factor: Elf-1; motif: NANGCGGAAGTN; match class: 0	19945	2442
3.574382863768449e-11	7663	1594	758	0.4755332496863237	0.09891687328722433	TF:M11448	TF	Factor: Elf-1; motif: NANGCGGAAGTN	19945	2441
4.137916836701636e-11	14175	1594	1263	0.7923462986198243	0.0891005291005291	TF:M11417_1	TF	Factor: c-Ets-2; motif: NACCGGAAGYRCTTCCGGTN; match class: 1	19945	3130
4.3411292488891244e-11	3316	1594	380	0.2383939774153074	0.11459589867310012	TF:M01273	TF	Factor: SP4; motif: SCCCCGCCCCS	19945	11324
4.3411292488891244e-11	3316	1594	380	0.2383939774153074	0.11459589867310012	TF:M01273_0	TF	Factor: SP4; motif: SCCCCGCCCCS; match class: 0	19945	11325
4.4986341306473246e-11	2311	1594	285	0.17879548306148055	0.12332323669407183	TF:M02066_1	TF	Factor: PEA3; motif: RCCGGAAGYN; match class: 1	19945	9322
4.69074344377326e-11	7938	1594	780	0.4893350062735257	0.0982615268329554	TF:M05499_0	TF	Factor: LKLF; motif: NGGGCGG; match class: 0	19945	6846
4.69074344377326e-11	7938	1594	780	0.4893350062735257	0.0982615268329554	TF:M05386_0	TF	Factor: KLF17; motif: NGGGCGG; match class: 0	19945	6555
4.69074344377326e-11	7938	1594	780	0.4893350062735257	0.0982615268329554	TF:M05386	TF	Factor: KLF17; motif: NGGGCGG	19945	6554
4.69074344377326e-11	7938	1594	780	0.4893350062735257	0.0982615268329554	TF:M05499	TF	Factor: LKLF; motif: NGGGCGG	19945	6845
4.778516626027694e-11	6499	1594	660	0.41405269761606023	0.10155408524388368	TF:M02281	TF	Factor: SP1; motif: CCCCKCCCCC	19945	11219
4.778516626027694e-11	6499	1594	660	0.41405269761606023	0.10155408524388368	TF:M02281_0	TF	Factor: SP1; motif: CCCCKCCCCC; match class: 0	19945	11220
4.814766188475056e-11	1715	1594	226	0.14178168130489335	0.13177842565597667	TF:M09606_1	TF	Factor: nerf; motif: NRRNSCGGAAGNRNNNN; match class: 1	19945	2473
5.205932063220015e-11	9023	1594	868	0.5445420326223338	0.09619860356865788	TF:M08266_1	TF	Factor: ER71:Pax-5; motif: ACCGGAACYACGCWTSANTG; match class: 1	19945	3208
5.3007166122828e-11	3516	1594	398	0.24968632371392724	0.11319681456200227	TF:M00982_1	TF	Factor: KROX; motif: CCCGCCCCCRCCCC; match class: 1	19945	6625
5.483729225930359e-11	5613	1594	584	0.36637390213299875	0.1040441831462676	TF:M00470_1	TF	Factor: AP-2gamma; motif: GCCYNNGGS; match class: 1	19945	205
5.601969879338284e-11	3138	1594	363	0.22772898368883313	0.11567877629063097	TF:M01858_1	TF	Factor: AP-2beta; motif: GCNNNGGSCNGVGGGN; match class: 1	19945	202
5.791573886911361e-11	7847	1594	772	0.48431618569636137	0.09838154708805913	TF:M08209_1	TF	Factor: E2F-3:FOXO6; motif: NAATGACACGCGCCCMC; match class: 1	19945	2122
6.224791653853435e-11	5628	1594	585	0.3670012547051443	0.10394456289978678	TF:M12354_1	TF	Factor: ZNF37A; motif: CCYYGGCTCCNTSCCMN; match class: 1	19945	14413
6.393836871748916e-11	4700	1594	504	0.3161856963613551	0.1072340425531915	TF:M03977_1	TF	Factor: ETS1; motif: ACCGGAARYN; match class: 1	19945	3109
6.990247091168089e-11	10035	1594	948	0.5947302383939774	0.09446935724962631	TF:M11400	TF	Factor: Fli-1; motif: NACCGGAARTN	19945	3527
6.990247091168089e-11	10035	1594	948	0.5947302383939774	0.09446935724962631	TF:M11400_0	TF	Factor: Fli-1; motif: NACCGGAARTN; match class: 0	19945	3528
7.18678924078348e-11	2961	1594	346	0.21706398996235884	0.11685241472475515	TF:M03988_1	TF	Factor: FLI1; motif: ACCGGAARTN; match class: 1	19945	3505
7.395943545272503e-11	9558	1594	910	0.5708908406524467	0.09520820255283532	TF:M11022	TF	Factor: IRX2a; motif: ACRYGNNNNACRYGT	19945	6302
7.395943545272503e-11	9558	1594	910	0.5708908406524467	0.09520820255283532	TF:M11022_0	TF	Factor: IRX2a; motif: ACRYGNNNNACRYGT; match class: 0	19945	6303
7.671713931184874e-11	2909	1594	341	0.21392722710163112	0.11722241320041252	TF:M07615_1	TF	Factor: Sp3; motif: GGGGCGGGGSNN; match class: 1	19945	11311
7.75175683194027e-11	4344	1594	472	0.2961104140526976	0.10865561694290976	TF:M12156	TF	Factor: Sp2; motif: NTAAGYCCCGCCCMCTN	19945	11288
7.75175683194027e-11	4344	1594	472	0.2961104140526976	0.10865561694290976	TF:M12156_0	TF	Factor: Sp2; motif: NTAAGYCCCGCCCMCTN; match class: 0	19945	11289
7.753880446977446e-11	12633	1594	1148	0.7202007528230866	0.09087311010844613	TF:M11052_0	TF	Factor: Hey2; motif: NNCACGYGNN; match class: 0	19945	4854
7.753880446977446e-11	12633	1594	1148	0.7202007528230866	0.09087311010844613	TF:M11052	TF	Factor: Hey2; motif: NNCACGYGNN	19945	4853
1.0085372944793896e-10	8783	1594	847	0.5313676286072773	0.09643629739269043	TF:M11392_0	TF	Factor: Erg; motif: NACCGGAARYN; match class: 0	19945	2913
1.0085372944793896e-10	8783	1594	847	0.5313676286072773	0.09643629739269043	TF:M11392	TF	Factor: Erg; motif: NACCGGAARYN	19945	2912
1.0407454498835099e-10	4917	1594	522	0.32747804265997493	0.10616229408175717	TF:M10026_1	TF	Factor: PATZ; motif: GGGGNGGGGGMKGGRRNGGNRN; match class: 1	19945	9052
1.0715733755543325e-10	6274	1594	639	0.40087829360100374	0.10184890022314314	TF:M11022_1	TF	Factor: IRX2a; motif: ACRYGNNNNACRYGT; match class: 1	19945	6304
1.262089230895414e-10	7254	1594	721	0.4523212045169385	0.09939343810311552	TF:M11428	TF	Factor: PEA3; motif: NACCGGAAGTN	19945	9332
1.262089230895414e-10	7254	1594	721	0.4523212045169385	0.09939343810311552	TF:M11428_0	TF	Factor: PEA3; motif: NACCGGAAGTN; match class: 0	19945	9333
1.3752562238705966e-10	17071	1594	1460	0.9159347553324969	0.08552515962743834	TF:M11018	TF	Factor: IRX-1; motif: NACRYNNNNNNNNRYGNN	19945	6287
1.3752562238705966e-10	17071	1594	1460	0.9159347553324969	0.08552515962743834	TF:M11018_0	TF	Factor: IRX-1; motif: NACRYNNNNNNNNRYGNN; match class: 0	19945	6288
1.3848663938344038e-10	2342	1594	286	0.1794228356336261	0.12211784799316823	TF:M11448_1	TF	Factor: Elf-1; motif: NANGCGGAAGTN; match class: 1	19945	2443
1.3867073476446194e-10	12253	1594	1118	0.7013801756587202	0.09124296090753285	TF:M08523_0	TF	Factor: E2F-1:TBR2; motif: NGGTGNNANGGCGCNNTNNCRNNN; match class: 0	19945	2049
1.3867073476446194e-10	12253	1594	1118	0.7013801756587202	0.09124296090753285	TF:M08523	TF	Factor: E2F-1:TBR2; motif: NGGTGNNANGGCGCNNTNNCRNNN	19945	2048
1.51625237651757e-10	2774	1594	327	0.2051442910915935	0.11788031723143474	TF:M09904_1	TF	Factor: Elk-1; motif: RCCGGAAGTGN; match class: 1	19945	2635
1.8544865203993513e-10	4625	1594	495	0.31053952321204514	0.10702702702702703	TF:M02064_1	TF	Factor: c-ets-2; motif: ACCGGAWRTN; match class: 1	19945	1174
2.0887855693041932e-10	2664	1594	316	0.19824341279799249	0.11861861861861862	TF:M01873_1	TF	Factor: Egr-1; motif: GCGGGGGCGG; match class: 1	19945	2329
2.3702453842231044e-10	11380	1594	1050	0.6587202007528231	0.09226713532513181	TF:M03971	TF	Factor: ELK1; motif: NACTTCCGSCGGAAGYN	19945	2630
2.3702453842231044e-10	11380	1594	1050	0.6587202007528231	0.09226713532513181	TF:M03971_0	TF	Factor: ELK1; motif: NACTTCCGSCGGAAGYN; match class: 0	19945	2631
2.3953620622044237e-10	10213	1594	959	0.6016311166875784	0.09389993145990404	TF:M02071	TF	Factor: ETV7; motif: NCCGGAANNN	19945	3317
2.3953620622044237e-10	10213	1594	959	0.6016311166875784	0.09389993145990404	TF:M02071_0	TF	Factor: ETV7; motif: NCCGGAANNN; match class: 0	19945	3318
2.595489351287208e-10	17242	1594	1470	0.9222082810539524	0.08525693075049298	TF:M08207_0	TF	Factor: E2F-3:TBR2; motif: ANGTGYKANGGCGCSTTNNCRNNT; match class: 0	19945	2115
2.595489351287208e-10	17242	1594	1470	0.9222082810539524	0.08525693075049298	TF:M08207	TF	Factor: E2F-3:TBR2; motif: ANGTGYKANGGCGCSTTNNCRNNT	19945	2114
2.7489261520764295e-10	8150	1594	793	0.4974905897114178	0.09730061349693252	TF:M02062	TF	Factor: Erg; motif: ACCGGAAGTN	19945	2891
2.7489261520764295e-10	8150	1594	793	0.4974905897114178	0.09730061349693252	TF:M02062_0	TF	Factor: Erg; motif: ACCGGAAGTN; match class: 0	19945	2892
2.827687357776937e-10	8102	1594	789	0.49498117942283565	0.09738336213280671	TF:M11478_1	TF	Factor: AP-2beta; motif: NSCCNNNGGSN; match class: 1	19945	12292
3.0422004335467723e-10	18848	1594	1564	0.9811794228356336	0.08297962648556877	TF:M01822_1	TF	Factor: CPBP; motif: SNCCCNN; match class: 1	19945	1360
3.0429630463446713e-10	11988	1594	1096	0.6875784190715182	0.09142475809142475	TF:M00426_0	TF	Factor: E2F; motif: TTTSGCGS; match class: 0	19945	2223
3.0429630463446713e-10	11988	1594	1096	0.6875784190715182	0.09142475809142475	TF:M00426	TF	Factor: E2F; motif: TTTSGCGS	19945	2222
3.0548716830329075e-10	2150	1594	266	0.1668757841907152	0.12372093023255815	TF:M03922_1	TF	Factor: SP4; motif: NWRGCCACGCCCMCTYN; match class: 1	19945	11314
3.0943706302540384e-10	6969	1594	695	0.4360100376411543	0.0997273640407519	TF:M11451_0	TF	Factor: Elf-1; motif: NANCCGGAAGTN; match class: 0	19945	2451
3.0943706302540384e-10	6969	1594	695	0.4360100376411543	0.0997273640407519	TF:M11451	TF	Factor: Elf-1; motif: NANCCGGAAGTN	19945	2450
3.2745430561687913e-10	3612	1594	403	0.25282308657465496	0.11157253599114064	TF:M07617_0	TF	Factor: Sp4; motif: SCCCCKCCCCCSN; match class: 0	19945	11322
3.2745430561687913e-10	3612	1594	403	0.25282308657465496	0.11157253599114064	TF:M07617	TF	Factor: Sp4; motif: SCCCCKCCCCCSN	19945	11321
3.3345132675611316e-10	2854	1594	333	0.20890840652446674	0.11667834618079888	TF:M11424_1	TF	Factor: Erm; motif: NNSCGGAWGYN; match class: 1	19945	2950
3.365025196232823e-10	8389	1594	812	0.5094102885821832	0.09679341995470259	TF:M03988	TF	Factor: FLI1; motif: ACCGGAARTN	19945	3503
3.365025196232823e-10	8389	1594	812	0.5094102885821832	0.09679341995470259	TF:M03988_0	TF	Factor: FLI1; motif: ACCGGAARTN; match class: 0	19945	3504
3.431237736497819e-10	7356	1594	727	0.4560853199498118	0.09883088635127787	TF:M00938_0	TF	Factor: E2F-1; motif: TTGGCGCGRAANNGNM; match class: 0	19945	2073
3.431237736497819e-10	7356	1594	727	0.4560853199498118	0.09883088635127787	TF:M00938	TF	Factor: E2F-1; motif: TTGGCGCGRAANNGNM	19945	2072
3.5615953313189095e-10	5409	1594	562	0.35257214554579674	0.10390090589757811	TF:M09901	TF	Factor: nerf; motif: NNNCCGGAAGTGN	19945	7856
3.5615953313189095e-10	5409	1594	562	0.35257214554579674	0.10390090589757811	TF:M09901_0	TF	Factor: nerf; motif: NNNCCGGAAGTGN; match class: 0	19945	7857
4.1288273518543183e-10	7797	1594	763	0.47867001254705144	0.09785815057073233	TF:M11447_0	TF	Factor: Elf-1; motif: NAMCCGGAAGTN; match class: 0	19945	2439
4.1288273518543183e-10	7797	1594	763	0.47867001254705144	0.09785815057073233	TF:M11447	TF	Factor: Elf-1; motif: NAMCCGGAAGTN	19945	2438
4.1829931185271926e-10	7846	1594	767	0.48117942283563364	0.09775681876115218	TF:M00940_0	TF	Factor: E2F-1; motif: NTTTCGCGCS; match class: 0	19945	2088
4.1829931185271926e-10	7846	1594	767	0.48117942283563364	0.09775681876115218	TF:M00940	TF	Factor: E2F-1; motif: NTTTCGCGCS	19945	2087
4.203933413853169e-10	15552	1594	1356	0.8506900878293601	0.08719135802469136	TF:M08313_0	TF	Factor: GCMa:PEA3; motif: ATRCGGGCGGAAGTR; match class: 0	19945	4362
4.203933413853169e-10	15552	1594	1356	0.8506900878293601	0.08719135802469136	TF:M08313	TF	Factor: GCMa:PEA3; motif: ATRCGGGCGGAAGTR	19945	4361
4.725566342188332e-10	14775	1594	1301	0.8161856963613551	0.08805414551607445	TF:M07289	TF	Factor: GKLF; motif: NNNRGGNGNGGSN	19945	4541
4.725566342188332e-10	14775	1594	1301	0.8161856963613551	0.08805414551607445	TF:M07289_0	TF	Factor: GKLF; motif: NNNRGGNGNGGSN; match class: 0	19945	4542
4.753864032635943e-10	5847	1594	599	0.37578419071518193	0.10244569864887977	TF:M09605	TF	Factor: Elf-1; motif: NAANCMGGAAGTGN	19945	2426
4.753864032635943e-10	5847	1594	599	0.37578419071518193	0.10244569864887977	TF:M09605_0	TF	Factor: Elf-1; motif: NAANCMGGAAGTGN; match class: 0	19945	2427
4.839342290739182e-10	7174	1594	711	0.44604767879548307	0.09910788960133816	TF:M00144_1	TF	Factor: Pax-5; motif: RRMSWGANWYCTNRAGCGKRACSRYNSM; match class: 1	19945	9151
5.32472127031804e-10	7502	1594	738	0.4629861982434128	0.09837376699546788	TF:M11425	TF	Factor: PEA3; motif: NACCGGAAGTN	19945	9326
5.32472127031804e-10	7502	1594	738	0.4629861982434128	0.09837376699546788	TF:M11425_0	TF	Factor: PEA3; motif: NACCGGAAGTN; match class: 0	19945	9327
5.536523980421317e-10	4258	1594	460	0.28858218318695106	0.10803193987787693	TF:M00800_1	TF	Factor: AP-2; motif: GSCCSCRGGCNRNRNN; match class: 1	19945	223
5.825251856632919e-10	9310	1594	885	0.555207026348808	0.09505907626208378	TF:M10432_0	TF	Factor: MAZ; motif: GGGMGGGGS; match class: 0	19945	7176
5.825251856632919e-10	9310	1594	885	0.555207026348808	0.09505907626208378	TF:M10432	TF	Factor: MAZ; motif: GGGMGGGGS	19945	7175
5.903636982142841e-10	7132	1594	707	0.44353826850690087	0.0991306786315199	TF:M02066_0	TF	Factor: PEA3; motif: RCCGGAAGYN; match class: 0	19945	9321
5.903636982142841e-10	7132	1594	707	0.44353826850690087	0.0991306786315199	TF:M02066	TF	Factor: PEA3; motif: RCCGGAAGYN	19945	9320
6.11436556681107e-10	4126	1594	448	0.2810539523212045	0.10857973824527388	TF:M05432_0	TF	Factor: ZSCAN18; motif: TRRCGRCGNMCC; match class: 0	19945	16623
6.11436556681107e-10	4126	1594	448	0.2810539523212045	0.10857973824527388	TF:M05432	TF	Factor: ZSCAN18; motif: TRRCGRCGNMCC	19945	16622
7.734093622379648e-10	2733	1594	320	0.20075282308657466	0.11708744968898646	TF:M02062_1	TF	Factor: Erg; motif: ACCGGAAGTN; match class: 1	19945	2893
8.617710528716723e-10	2169	1594	266	0.1668757841907152	0.12263715998155832	TF:M11428_1	TF	Factor: PEA3; motif: NACCGGAAGTN; match class: 1	19945	9334
9.012632336292168e-10	3957	1594	432	0.2710163111668758	0.10917361637604246	TF:M10086_1	TF	Factor: TAFII250; motif: RARRWGGCGGMGGNGR; match class: 1	19945	11713
9.272120302142802e-10	5866	1594	599	0.37578419071518193	0.10211387657688374	TF:M12313_0	TF	Factor: ZNF460; motif: NNACNCCCCCCNN; match class: 0	19945	14760
9.272120302142802e-10	5866	1594	599	0.37578419071518193	0.10211387657688374	TF:M12313	TF	Factor: ZNF460; motif: NNACNCCCCCCNN	19945	14759
9.808928463830318e-10	8398	1594	810	0.5081555834378921	0.09645153608001905	TF:M08913_0	TF	Factor: FLI-1; motif: NAYTTCCGGT; match class: 0	19945	3513
9.808928463830318e-10	8398	1594	810	0.5081555834378921	0.09645153608001905	TF:M08913	TF	Factor: FLI-1; motif: NAYTTCCGGT	19945	3512
9.942564402603004e-10	4004	1594	436	0.27352572145545795	0.1088911088911089	TF:M10121	TF	Factor: ZFX; motif: SNAGGCCNCR	19945	13334
9.942564402603004e-10	4004	1594	436	0.27352572145545795	0.1088911088911089	TF:M10121_0	TF	Factor: ZFX; motif: SNAGGCCNCR; match class: 0	19945	13335
1.1361205686857846e-9	9294	1594	882	0.5533249686323714	0.09489993544222079	TF:M09972	TF	Factor: BTEB2; motif: WGGGTGKGGCNGGN	19945	881
1.1361205686857846e-9	9294	1594	882	0.5533249686323714	0.09489993544222079	TF:M09972_0	TF	Factor: BTEB2; motif: WGGGTGKGGCNGGN; match class: 0	19945	882
1.2568309729234867e-9	7191	1594	710	0.4454203262233375	0.09873452927270199	TF:M09918_1	TF	Factor: Pet-1; motif: GCNGGAAGYG; match class: 1	19945	9370
1.2636781317836285e-9	7686	1594	751	0.4711417816813049	0.09771012230028624	TF:M02063_0	TF	Factor: c-ets-1; motif: ACCGGAWGTN; match class: 0	19945	1167
1.2636781317836285e-9	7686	1594	751	0.4711417816813049	0.09771012230028624	TF:M02063	TF	Factor: c-ets-1; motif: ACCGGAWGTN	19945	1166
1.4626986699518833e-9	11154	1594	1028	0.644918444165621	0.09216424601039985	TF:M00425	TF	Factor: E2F; motif: TTTCGCGC	19945	2216
1.4626986699518833e-9	11154	1594	1028	0.644918444165621	0.09216424601039985	TF:M00425_0	TF	Factor: E2F; motif: TTTCGCGC; match class: 0	19945	2217
1.9102469624455018e-9	2688	1594	314	0.19698870765370138	0.11681547619047619	TF:M04714_1	TF	Factor: Elf-1; motif: ACTTCCGGG; match class: 1	19945	2419
1.922204748035497e-9	9436	1594	892	0.5595984943538268	0.09453158117846545	TF:M09862_0	TF	Factor: ZNF614; motif: NCYCWGCCYYNNN; match class: 0	19945	15429
1.922204748035497e-9	9436	1594	892	0.5595984943538268	0.09453158117846545	TF:M09862	TF	Factor: ZNF614; motif: NCYCWGCCYYNNN	19945	15428
1.922841470390039e-9	6666	1594	665	0.41718946047678795	0.09975997599759975	TF:M03966_0	TF	Factor: ELF1; motif: AACCCGGAAGTR; match class: 0	19945	2415
1.922841470390039e-9	6666	1594	665	0.41718946047678795	0.09975997599759975	TF:M03966	TF	Factor: ELF1; motif: AACCCGGAAGTR	19945	2414
2.2900528628630076e-9	2354	1594	282	0.17691342534504392	0.11979609175870858	TF:M11425_1	TF	Factor: PEA3; motif: NACCGGAAGTN; match class: 1	19945	9328
2.33009666499988e-9	17982	1594	1513	0.9491844416562107	0.08413969525080636	TF:M04826_0	TF	Factor: p300; motif: ACNTCCG; match class: 0	19945	2775
2.33009666499988e-9	17982	1594	1513	0.9491844416562107	0.08413969525080636	TF:M04826	TF	Factor: p300; motif: ACNTCCG	19945	2774
2.5953253685290332e-9	6687	1594	666	0.4178168130489335	0.09959623149394348	TF:M08231	TF	Factor: Elk-1:T-bet; motif: TCACACCGGAAGNN	19945	2606
2.5953253685290332e-9	6687	1594	666	0.4178168130489335	0.09959623149394348	TF:M08231_0	TF	Factor: Elk-1:T-bet; motif: TCACACCGGAAGNN; match class: 0	19945	2607
2.6272675863398763e-9	7794	1594	758	0.4755332496863237	0.0972542981780857	TF:M11883_1	TF	Factor: pax-6; motif: NYACGCNTSRNYGCNYN; match class: 1	19945	9193
2.7536627641137024e-9	3180	1594	359	0.22521957340025095	0.11289308176100629	TF:M11404_1	TF	Factor: Fli-1; motif: NACCGGAARTN; match class: 1	19945	3538
2.7820681284599727e-9	6499	1594	650	0.4077791718946048	0.10001538698261271	TF:M04107_1	TF	Factor: RUNX2; motif: WRACCGCANWAACCGCAN; match class: 1	19945	10540
2.8229822746503698e-9	10944	1594	1010	0.6336260978670013	0.09228801169590643	TF:M11535	TF	Factor: E2F-4; motif: TTTTGGCGCCAWWN	19945	2165
2.8229822746503698e-9	10944	1594	1010	0.6336260978670013	0.09228801169590643	TF:M11535_0	TF	Factor: E2F-4; motif: TTTTGGCGCCAWWN; match class: 0	19945	2166
3.013864820378088e-9	10524	1594	977	0.6129234629861983	0.0928354237932345	TF:M00740	TF	Factor: Rb:E2F-1:DP-1; motif: TTTSGCGC	19945	2036
3.013864820378088e-9	10524	1594	977	0.6129234629861983	0.0928354237932345	TF:M00740_0	TF	Factor: Rb:E2F-1:DP-1; motif: TTTSGCGC; match class: 0	19945	2037
3.145722889191986e-9	10449	1594	971	0.609159347553325	0.09292755287587329	TF:M11382_0	TF	Factor: ESE-1; motif: NWTRCGGAWGCN; match class: 0	19945	2511
3.145722889191986e-9	10449	1594	971	0.609159347553325	0.09292755287587329	TF:M11382	TF	Factor: ESE-1; motif: NWTRCGGAWGCN	19945	2510
3.904559980139619e-9	8899	1594	847	0.5313676286072773	0.09517923362175525	TF:M03811_0	TF	Factor: AP-2gamma; motif: GCCYNCRGSN; match class: 0	19945	213
3.904559980139619e-9	8899	1594	847	0.5313676286072773	0.09517923362175525	TF:M03811	TF	Factor: AP-2gamma; motif: GCCYNCRGSN	19945	212
4.555715195161826e-9	5527	1594	566	0.35508155583437895	0.10240636873529944	TF:M07250_1	TF	Factor: E2F-1; motif: NNNSSCGCSAANN; match class: 1	19945	2080
5.043330078217046e-9	6233	1594	626	0.39272271016311167	0.10043317824482592	TF:M12153	TF	Factor: Sp3; motif: NGCCACGCCCMCN	19945	11300
5.043330078217046e-9	6233	1594	626	0.39272271016311167	0.10043317824482592	TF:M12153_0	TF	Factor: Sp3; motif: NGCCACGCCCMCN; match class: 0	19945	11301
6.196048330855642e-9	2617	1594	305	0.19134253450439148	0.1165456629728697	TF:M11447_1	TF	Factor: Elf-1; motif: NAMCCGGAAGTN; match class: 1	19945	2440
6.451223507992577e-9	6335	1594	634	0.397741530740276	0.10007892659826362	TF:M08213_0	TF	Factor: Elk-1:TBR2; motif: TNRCACCGGAAGN; match class: 0	19945	2568
6.451223507992577e-9	6335	1594	634	0.397741530740276	0.10007892659826362	TF:M08213	TF	Factor: Elk-1:TBR2; motif: TNRCACCGGAAGN	19945	2567
6.509947694099092e-9	2714	1594	314	0.19698870765370138	0.1156963890935888	TF:M09895_1	TF	Factor: E2F-6; motif: NGGGCGGGARRNN; match class: 1	19945	2182
6.659374468951593e-9	7448	1594	727	0.4560853199498118	0.09761009667024705	TF:M08523_1	TF	Factor: E2F-1:TBR2; motif: NGGTGNNANGGCGCNNTNNCRNNN; match class: 1	19945	2050
6.7704415543961e-9	4221	1594	451	0.28293601003764113	0.10684671878701729	TF:M11400_1	TF	Factor: Fli-1; motif: NACCGGAARTN; match class: 1	19945	3529
7.444030663559412e-9	4620	1594	486	0.30489335006273527	0.10519480519480519	TF:M12155_0	TF	Factor: Sp2; motif: NTWAGTCCCGCCCMCTT; match class: 0	19945	11286
7.444030663559412e-9	4620	1594	486	0.30489335006273527	0.10519480519480519	TF:M12155	TF	Factor: Sp2; motif: NTWAGTCCCGCCCMCTT	19945	11285
7.971773426003618e-9	5369	1594	551	0.3456712672521957	0.10262618737195009	TF:M00243_0	TF	Factor: Egr-1; motif: WTGCGTGGGCGK; match class: 0	19945	2286
7.971773426003618e-9	5369	1594	551	0.3456712672521957	0.10262618737195009	TF:M00243	TF	Factor: Egr-1; motif: WTGCGTGGGCGK	19945	2285
8.057588437085182e-9	8861	1594	842	0.5282308657465495	0.09502313508633337	TF:M00737	TF	Factor: E2F-1:DP-2; motif: TTTSSCGC	19945	2042
8.057588437085182e-9	8861	1594	842	0.5282308657465495	0.09502313508633337	TF:M00737_0	TF	Factor: E2F-1:DP-2; motif: TTTSSCGC; match class: 0	19945	2043
8.770186031768665e-9	5581	1594	569	0.3569636135508156	0.10195305500806306	TF:M09971	TF	Factor: GKLF; motif: WGGGYGKGGC	19945	4535
8.770186031768665e-9	5581	1594	569	0.3569636135508156	0.10195305500806306	TF:M09971_0	TF	Factor: GKLF; motif: WGGGYGKGGC; match class: 0	19945	4536
9.104613341379323e-9	9902	1594	925	0.5803011292346298	0.09341547162189456	TF:M00738	TF	Factor: E2F-4:DP-1; motif: TTTSGCGC	19945	2144
9.104613341379323e-9	9902	1594	925	0.5803011292346298	0.09341547162189456	TF:M00738_0	TF	Factor: E2F-4:DP-1; motif: TTTSGCGC; match class: 0	19945	2145
1.0055628186744662e-8	5655	1594	575	0.3607277289836888	0.10167992926613616	TF:M11450_0	TF	Factor: Elf-1; motif: NANSCGGAAGTR; match class: 0	19945	2448
1.0055628186744662e-8	5655	1594	575	0.3607277289836888	0.10167992926613616	TF:M11450	TF	Factor: Elf-1; motif: NANSCGGAAGTR	19945	2447
1.0399345817888613e-8	4086	1594	438	0.27478042659974905	0.10719530102790015	TF:M04953_1	TF	Factor: Sp1; motif: GGNDGGRGGCGGGG; match class: 1	19945	11227
1.0890580363607747e-8	3016	1594	341	0.21392722710163112	0.11306366047745359	TF:M09905_1	TF	Factor: SAP-1; motif: NNCCGGAAGTGN; match class: 1	19945	2686
1.1005842967593976e-8	14247	1594	1256	0.7879548306148055	0.08815891064785569	TF:M04710_0	TF	Factor: CHD2; motif: TCTCGCGAG; match class: 0	19945	1194
1.1005842967593976e-8	14247	1594	1256	0.7879548306148055	0.08815891064785569	TF:M04710	TF	Factor: CHD2; motif: TCTCGCGAG	19945	1193
1.192083788986309e-8	11612	1594	1058	0.6637390213299874	0.09111264209438512	TF:M11066	TF	Factor: HES-7; motif: GNCACGYGNN	19945	4820
1.192083788986309e-8	11612	1594	1058	0.6637390213299874	0.09111264209438512	TF:M11066_0	TF	Factor: HES-7; motif: GNCACGYGNN; match class: 0	19945	4821
1.3090224559809877e-8	8593	1594	819	0.513801756587202	0.09531013615733737	TF:M04863_1	TF	Factor: TF3C-beta; motif: CCNGGAGGGCTTCCTGGAGGAG; match class: 1	19945	4738
1.3227412432279325e-8	4670	1594	489	0.3067754077791719	0.10471092077087794	TF:M00736_1	TF	Factor: E2F-1:DP-1; motif: TTTCSCGC; match class: 1	19945	2041
1.3573932173579343e-8	2432	1594	286	0.1794228356336261	0.11759868421052631	TF:M07129_1	TF	Factor: Sp2; motif: GYCCCGCCYCYNNNN; match class: 1	19945	11278
1.3847887772401589e-8	3492	1594	384	0.24090338770388958	0.10996563573883161	TF:M02068_0	TF	Factor: etv3; motif: ACCGGAAGYN; match class: 0	19945	3243
1.3847887772401589e-8	3492	1594	384	0.24090338770388958	0.10996563573883161	TF:M02068	TF	Factor: etv3; motif: ACCGGAAGYN	19945	3242
1.4124399336850993e-8	3993	1594	429	0.2691342534504391	0.10743801652892562	TF:M12186_1	TF	Factor: BTEB4; motif: NCCACGCCCM; match class: 1	19945	6553
1.4438255538109622e-8	3317	1594	368	0.23086574654956085	0.11094362375640639	TF:M05444_1	TF	Factor: CPBP; motif: NGGGCGG; match class: 1	19945	1348
1.4438255538109622e-8	3317	1594	368	0.23086574654956085	0.11094362375640639	TF:M05361_1	TF	Factor: Sp6; motif: WGGGCGG; match class: 1	19945	11335
1.4438255538109622e-8	3317	1594	368	0.23086574654956085	0.11094362375640639	TF:M05332_1	TF	Factor: Sp2; motif: WGGGCGG; match class: 1	19945	11272
1.5237310806352733e-8	5644	1594	573	0.3594730238393977	0.10152374202693125	TF:M04918_0	TF	Factor: Egr-1; motif: ACCGCCC; match class: 0	19945	2301
1.5237310806352733e-8	5644	1594	573	0.3594730238393977	0.10152374202693125	TF:M04918	TF	Factor: Egr-1; motif: ACCGCCC	19945	2300
1.5847686506446164e-8	5482	1594	559	0.3506900878293601	0.10197008391098139	TF:M01837_0	TF	Factor: FKLF; motif: BGGGNGGVMD; match class: 0	19945	3471
1.5847686506446164e-8	5482	1594	559	0.3506900878293601	0.10197008391098139	TF:M01837	TF	Factor: FKLF; motif: BGGGNGGVMD	19945	3470
1.9073735610391907e-8	6749	1594	666	0.4178168130489335	0.0986812861164617	TF:M07249	TF	Factor: ctcf; motif: CCNCNAGRKGGCRSTN	19945	1646
1.9073735610391907e-8	6749	1594	666	0.4178168130489335	0.0986812861164617	TF:M07249_0	TF	Factor: ctcf; motif: CCNCNAGRKGGCRSTN; match class: 0	19945	1647
1.938088308861416e-8	2503	1594	292	0.18318695106649938	0.11666000799041151	TF:M07329_1	TF	Factor: Osx; motif: CCNCCCCCNNN; match class: 1	19945	8911
2.5365716824846606e-8	6188	1594	618	0.3877038895859473	0.09987071751777635	TF:M00244_0	TF	Factor: NGFI-C; motif: WTGCGTGGGYGG; match class: 0	19945	8247
2.5365716824846606e-8	6188	1594	618	0.3877038895859473	0.09987071751777635	TF:M00244	TF	Factor: NGFI-C; motif: WTGCGTGGGYGG	19945	8246
2.6749547129871058e-8	6001	1594	602	0.37766624843161856	0.10031661389768372	TF:M02067_0	TF	Factor: ER71; motif: ACCGGAARYN; match class: 0	19945	2778
2.6749547129871058e-8	6001	1594	602	0.37766624843161856	0.10031661389768372	TF:M02067	TF	Factor: ER71; motif: ACCGGAARYN	19945	2777
2.8734875501773648e-8	5628	1594	570	0.3575909661229611	0.10127931769722814	TF:M08457_1	TF	Factor: ER71:SREBP-2; motif: NTSACGTGACGGAARY; match class: 1	19945	3223
2.884524720836964e-8	15588	1594	1350	0.8469259723964868	0.08660508083140878	TF:M04934_1	TF	Factor: TR4; motif: ACCCCGS; match class: 1	19945	8512
2.8981283686336124e-8	11010	1594	1009	0.6329987452948557	0.0916439600363306	TF:M11058_1	TF	Factor: Hey1; motif: NGCRCGYGYN; match class: 1	19945	4846
2.957470857259043e-8	2512	1594	292	0.18318695106649938	0.11624203821656051	TF:M05499_1	TF	Factor: LKLF; motif: NGGGCGG; match class: 1	19945	6847
2.957470857259043e-8	2512	1594	292	0.18318695106649938	0.11624203821656051	TF:M05386_1	TF	Factor: KLF17; motif: NGGGCGG; match class: 1	19945	6556
3.001650172543069e-8	5641	1594	571	0.3582183186951067	0.10122318737812444	TF:M08226_1	TF	Factor: Elk-1:Pax-9; motif: ACCGGAACYACGCWYSANTG; match class: 1	19945	2599
3.081070732731465e-8	2481	1594	289	0.18130489335006272	0.11648528819024587	TF:M01078_1	TF	Factor: c-Ets-1; motif: NNNRCCGGAWRYNNNN; match class: 1	19945	1165
3.142336264272925e-8	5549	1594	563	0.35319949811794227	0.10145972247251757	TF:M11541_1	TF	Factor: Foxn2; motif: NNGCGTCNNNNNGACGCNN; match class: 1	19945	3883
3.209999235525879e-8	6694	1594	660	0.41405269761606023	0.09859575739468181	TF:M09898	TF	Factor: Egr-2; motif: GNGRRNGWGKGGGNGGRG	19945	2339
3.209999235525879e-8	6694	1594	660	0.41405269761606023	0.09859575739468181	TF:M09898_0	TF	Factor: Egr-2; motif: GNGRRNGWGKGGGNGGRG; match class: 0	19945	2340
3.2147604180630885e-8	7839	1594	755	0.4736511919698871	0.09631330526852915	TF:M01165	TF	Factor: Elk-1; motif: RACCGGAAGTR	19945	2621
3.2147604180630885e-8	7839	1594	755	0.4736511919698871	0.09631330526852915	TF:M01165_0	TF	Factor: Elk-1; motif: RACCGGAAGTR; match class: 0	19945	2622
3.2593873402723466e-8	8059	1594	773	0.4849435382685069	0.09591760764362824	TF:M07415_0	TF	Factor: Elf-1; motif: AWCCCGGAAGTN; match class: 0	19945	2424
3.2593873402723466e-8	8059	1594	773	0.4849435382685069	0.09591760764362824	TF:M07415	TF	Factor: Elf-1; motif: AWCCCGGAAGTN	19945	2423
3.3138543286473716e-8	12801	1594	1146	0.7189460476787954	0.08952425591750644	TF:M07040_0	TF	Factor: GKLF; motif: NNRRGRRNGNSNNN; match class: 0	19945	4539
3.3138543286473716e-8	12801	1594	1146	0.7189460476787954	0.08952425591750644	TF:M07040	TF	Factor: GKLF; motif: NNRRGRRNGNSNNN	19945	4538
3.7306252210056956e-8	14163	1594	1247	0.7823086574654956	0.08804631787050766	TF:M08225	TF	Factor: Elk-1:Pax-5; motif: ACCGGAACYACGCWTSANYG	19945	2594
3.7306252210056956e-8	14163	1594	1247	0.7823086574654956	0.08804631787050766	TF:M08225_0	TF	Factor: Elk-1:Pax-5; motif: ACCGGAACYACGCWTSANYG; match class: 0	19945	2595
4.019639806162933e-8	5849	1594	588	0.36888331242158096	0.10053000512908189	TF:M11541	TF	Factor: Foxn2; motif: NNGCGTCNNNNNGACGCNN	19945	3881
4.019639806162933e-8	5849	1594	588	0.36888331242158096	0.10053000512908189	TF:M11541_0	TF	Factor: Foxn2; motif: NNGCGTCNNNNNGACGCNN; match class: 0	19945	3882
4.1037308056071336e-8	9314	1594	874	0.548306148055207	0.0938372342709899	TF:M01047_1	TF	Factor: AP-2alphaA; motif: ANMGCCTNAGGCKNT; match class: 1	19945	193
4.1037308056071336e-8	9314	1594	874	0.548306148055207	0.0938372342709899	TF:M01047_0	TF	Factor: AP-2alphaA; motif: ANMGCCTNAGGCKNT; match class: 0	19945	192
4.1037308056071336e-8	9314	1594	874	0.548306148055207	0.0938372342709899	TF:M01047	TF	Factor: AP-2alphaA; motif: ANMGCCTNAGGCKNT	19945	191
4.470412530869276e-8	13586	1594	1204	0.7553324968632371	0.08862063889297807	TF:M11883	TF	Factor: pax-6; motif: NYACGCNTSRNYGCNYN	19945	9191
4.470412530869276e-8	13586	1594	1204	0.7553324968632371	0.08862063889297807	TF:M11883_0	TF	Factor: pax-6; motif: NYACGCNTSRNYGCNYN; match class: 0	19945	9192
4.8107664586909674e-8	5271	1594	538	0.33751568381430364	0.10206791880098653	TF:M09900_0	TF	Factor: Elf-1; motif: NNANCCGGAAGTGS; match class: 0	19945	2430
4.8107664586909674e-8	5271	1594	538	0.33751568381430364	0.10206791880098653	TF:M09900	TF	Factor: Elf-1; motif: NNANCCGGAAGTGS	19945	2429
4.991752378732531e-8	5110	1594	524	0.328732747804266	0.1025440313111546	TF:M04797_0	TF	Factor: Egr-1; motif: CCGCCCMCG; match class: 0	19945	2295
4.991752378732531e-8	5110	1594	524	0.328732747804266	0.1025440313111546	TF:M04797	TF	Factor: Egr-1; motif: CCGCCCMCG	19945	2294
5.021632570964204e-8	9321	1594	874	0.548306148055207	0.09376676322283017	TF:M03895	TF	Factor: CTCF; motif: WGCGCCMYCTAGYGGYN	19945	1616
5.021632570964204e-8	9321	1594	874	0.548306148055207	0.09376676322283017	TF:M03895_0	TF	Factor: CTCF; motif: WGCGCCMYCTAGYGGYN; match class: 0	19945	1617
5.03491843517629e-8	2396	1594	280	0.17565872020075282	0.11686143572621036	TF:M09608_1	TF	Factor: Erg; motif: NNACCGGAARTSN; match class: 1	19945	2902
5.056196285455707e-8	7769	1594	748	0.46925972396486826	0.0962800875273523	TF:M11433	TF	Factor: Elk-1; motif: NRCCGGAAGTN	19945	2639
5.056196285455707e-8	7769	1594	748	0.46925972396486826	0.0962800875273523	TF:M11433_0	TF	Factor: Elk-1; motif: NRCCGGAAGTN; match class: 0	19945	2640
5.534129452029259e-8	13338	1594	1185	0.7434127979924717	0.08884390463337832	TF:M00144_0	TF	Factor: Pax-5; motif: RRMSWGANWYCTNRAGCGKRACSRYNSM; match class: 0	19945	9150
5.534129452029259e-8	13338	1594	1185	0.7434127979924717	0.08884390463337832	TF:M00144	TF	Factor: Pax-5; motif: RRMSWGANWYCTNRAGCGKRACSRYNSM	19945	9149
5.580266954616078e-8	6071	1594	606	0.38017565872020076	0.09981881073958161	TF:M02053_0	TF	Factor: ELF1; motif: NCCGGAARTN; match class: 0	19945	2565
5.580266954616078e-8	6071	1594	606	0.38017565872020076	0.09981881073958161	TF:M02053	TF	Factor: ELF1; motif: NCCGGAARTN	19945	2564
5.98301973732881e-8	2022	1594	244	0.15307402760351319	0.12067260138476756	TF:M03982_1	TF	Factor: ETV4; motif: ACCGGAAGTN; match class: 1	19945	3262
6.345213936142195e-8	7643	1594	737	0.4623588456712672	0.09642810414758603	TF:M01214_0	TF	Factor: ESE-1; motif: NSMGGAARTN; match class: 0	19945	2982
6.345213936142195e-8	7643	1594	737	0.4623588456712672	0.09642810414758603	TF:M01214	TF	Factor: ESE-1; motif: NSMGGAARTN	19945	2981
6.345213936142195e-8	7643	1594	737	0.4623588456712672	0.09642810414758603	TF:M02055_0	TF	Factor: ESE-1; motif: NSMGGAARTN; match class: 0	19945	2976
6.345213936142195e-8	7643	1594	737	0.4623588456712672	0.09642810414758603	TF:M02055	TF	Factor: ESE-1; motif: NSMGGAARTN	19945	2975
6.781120823492044e-8	4762	1594	493	0.3092848180677541	0.10352792944141118	TF:M09607_0	TF	Factor: SAP-1; motif: ACCGGAAGTNN; match class: 0	19945	2682
6.781120823492044e-8	4762	1594	493	0.3092848180677541	0.10352792944141118	TF:M09607	TF	Factor: SAP-1; motif: ACCGGAAGTNN	19945	2681
6.866004280442349e-8	7585	1594	732	0.4592220828105395	0.0965062623599209	TF:M01100	TF	Factor: LRF; motif: GGGGKYNNB	19945	6896
6.866004280442349e-8	7585	1594	732	0.4592220828105395	0.0965062623599209	TF:M01100_0	TF	Factor: LRF; motif: GGGGKYNNB; match class: 0	19945	6897
7.232931068327252e-8	13967	1594	1231	0.7722710163111669	0.08813632132884656	TF:M04106	TF	Factor: RUNX2; motif: NRACCGCAAACCGCAN	19945	10535
7.232931068327252e-8	13967	1594	1231	0.7722710163111669	0.08813632132884656	TF:M04106_0	TF	Factor: RUNX2; motif: NRACCGCAAACCGCAN; match class: 0	19945	10536
7.716835991529286e-8	9336	1594	874	0.548306148055207	0.09361610968294773	TF:M04110_0	TF	Factor: RUNX3; motif: NRACCGCANWAACCRCAN; match class: 0	19945	10560
7.716835991529286e-8	9336	1594	874	0.548306148055207	0.09361610968294773	TF:M04110	TF	Factor: RUNX3; motif: NRACCGCANWAACCRCAN	19945	10559
9.902001136336515e-8	6231	1594	618	0.3877038895859473	0.0991815117958594	TF:M08875_0	TF	Factor: E2F; motif: NNTTTCGCGCN; match class: 0	19945	2232
9.902001136336515e-8	6231	1594	618	0.3877038895859473	0.0991815117958594	TF:M08875	TF	Factor: E2F; motif: NNTTTCGCGCN	19945	2231
1.0461794347672626e-7	4557	1594	474	0.2973651191969887	0.10401579986833442	TF:M00915_1	TF	Factor: AP-2; motif: SNNNCCNCAGGCN; match class: 1	19945	232
1.0689488938899905e-7	6566	1594	646	0.40526976160602257	0.09838562290587877	TF:M10108_0	TF	Factor: WT1; motif: RGGNGGGGGAGGRGGNGGRG; match class: 0	19945	12855
1.0689488938899905e-7	6566	1594	646	0.40526976160602257	0.09838562290587877	TF:M10108	TF	Factor: WT1; motif: RGGNGGGGGAGGRGGNGGRG	19945	12854
1.0935727098003573e-7	8752	1594	826	0.5181932245922208	0.09437842778793419	TF:M11533_1	TF	Factor: E2F-1; motif: NTTTTGGCGCCAWWWN; match class: 1	19945	2068
1.299743383758252e-7	2835	1594	319	0.2001254705144291	0.11252204585537919	TF:M10529_1	TF	Factor: Sp1; motif: RGGGMGGRGSNGGGG; match class: 1	19945	11239
1.303955176634376e-7	3239	1594	356	0.2233375156838143	0.10991046619326952	TF:M11392_1	TF	Factor: Erg; motif: NACCGGAARYN; match class: 1	19945	2914
1.5016340932918265e-7	3530	1594	382	0.2396486825595985	0.10821529745042494	TF:M01303_1	TF	Factor: SP1; motif: GGGGYGGGGNS; match class: 1	19945	11218
1.593334724951085e-7	6128	1594	608	0.38143036386449186	0.09921671018276762	TF:M11419	TF	Factor: ER81; motif: NNCCGGAWGYN	19945	2801
1.593334724951085e-7	6128	1594	608	0.38143036386449186	0.09921671018276762	TF:M11419_0	TF	Factor: ER81; motif: NNCCGGAWGYN; match class: 0	19945	2802
1.7601092100550445e-7	13740	1594	1212	0.7603513174404015	0.08820960698689956	TF:M09918	TF	Factor: Pet-1; motif: GCNGGAAGYG	19945	9368
1.7601092100550445e-7	13740	1594	1212	0.7603513174404015	0.08820960698689956	TF:M09918_0	TF	Factor: Pet-1; motif: GCNGGAAGYG; match class: 0	19945	9369
1.7710892382607075e-7	9578	1594	891	0.5589711417816813	0.09302568385884319	TF:M00427_0	TF	Factor: E2F; motif: TTTSGCGS; match class: 0	19945	2235
1.7710892382607075e-7	9578	1594	891	0.5589711417816813	0.09302568385884319	TF:M00427	TF	Factor: E2F; motif: TTTSGCGS	19945	2234
1.788842749419358e-7	12175	1594	1094	0.6863237139272271	0.08985626283367557	TF:M03978_0	TF	Factor: ETS1; motif: GCCGGAWGTACTTCCGGN; match class: 0	19945	3111
1.788842749419358e-7	12175	1594	1094	0.6863237139272271	0.08985626283367557	TF:M03978	TF	Factor: ETS1; motif: GCCGGAWGTACTTCCGGN	19945	3110
2.025251369377279e-7	5210	1594	529	0.3318695106649937	0.10153550863723608	TF:M09613	TF	Factor: Fli-1; motif: RCMGGAAGYGNNN	19945	3515
2.025251369377279e-7	5210	1594	529	0.3318695106649937	0.10153550863723608	TF:M09613_0	TF	Factor: Fli-1; motif: RCMGGAAGYGNNN; match class: 0	19945	3516
2.0272697823837155e-7	2130	1594	252	0.15809284818067754	0.11830985915492957	TF:M11451_1	TF	Factor: Elf-1; motif: NANCCGGAAGTN; match class: 1	19945	2452
2.104523821181971e-7	5901	1594	588	0.36888331242158096	0.099644128113879	TF:M02073_0	TF	Factor: Fli-1; motif: ACCGGAAGYN; match class: 0	19945	3501
2.104523821181971e-7	5901	1594	588	0.36888331242158096	0.099644128113879	TF:M02073	TF	Factor: Fli-1; motif: ACCGGAAGYN	19945	3500
2.319955785188974e-7	7179	1594	695	0.4360100376411543	0.09681014068811812	TF:M02023	TF	Factor: MAZ; motif: NKGGGAGGGGRGGR	19945	7184
2.319955785188974e-7	7179	1594	695	0.4360100376411543	0.09681014068811812	TF:M02023_0	TF	Factor: MAZ; motif: NKGGGAGGGGRGGR; match class: 0	19945	7185
2.3606143428542207e-7	2947	1594	328	0.205771643663739	0.11129962673905666	TF:M07348_1	TF	Factor: AP-2alpha; motif: NSCCNCRGGSN; match class: 1	19945	196
2.389260233717653e-7	4845	1594	497	0.31179422835633624	0.10257997936016512	TF:M03970_0	TF	Factor: ELK1; motif: ACCGGAAGTN; match class: 0	19945	2628
2.389260233717653e-7	4845	1594	497	0.31179422835633624	0.10257997936016512	TF:M03970	TF	Factor: ELK1; motif: ACCGGAAGTN	19945	2627
2.6283651593892575e-7	4151	1594	436	0.27352572145545795	0.10503493134184534	TF:M11382_1	TF	Factor: ESE-1; motif: NWTRCGGAWGCN; match class: 1	19945	2512
2.8486561789207283e-7	4931	1594	504	0.3161856963613551	0.10221050496856621	TF:M04744_1	TF	Factor: ATF-3; motif: GGCGCSSNSNGRTSACGTSA; match class: 1	19945	430
3.6648147685772117e-7	5860	1594	583	0.3657465495608532	0.09948805460750854	TF:M00426_1	TF	Factor: E2F; motif: TTTSGCGS; match class: 1	19945	2224
3.8360184955410275e-7	5568	1594	558	0.35006273525721454	0.10021551724137931	TF:M04950_1	TF	Factor: Egr-1; motif: NGCGTGCGY; match class: 1	19945	2305
4.198556124080638e-7	13301	1594	1177	0.7383939774153074	0.08848958724907902	TF:M11881_0	TF	Factor: pax-6; motif: NYACGCNTSANYGCNYN; match class: 0	19945	9186
4.198556124080638e-7	13301	1594	1177	0.7383939774153074	0.08848958724907902	TF:M11881	TF	Factor: pax-6; motif: NYACGCNTSANYGCNYN	19945	9185
4.7056932306927723e-7	2942	1594	326	0.20451693851944794	0.11080897348742352	TF:M01219_1	TF	Factor: SP1:SP3; motif: CCSCCCCCYCC; match class: 1	19945	11212
4.786439228198215e-7	12132	1594	1088	0.6825595984943539	0.08968018463567425	TF:M08226	TF	Factor: Elk-1:Pax-9; motif: ACCGGAACYACGCWYSANTG	19945	2597
4.786439228198215e-7	12132	1594	1088	0.6825595984943539	0.08968018463567425	TF:M08226_0	TF	Factor: Elk-1:Pax-9; motif: ACCGGAACYACGCWYSANTG; match class: 0	19945	2598
4.969091592464522e-7	2265	1594	263	0.16499372647427854	0.11611479028697572	TF:M11433_1	TF	Factor: Elk-1; motif: NRCCGGAAGTN; match class: 1	19945	2641
5.27800611644375e-7	2426	1594	278	0.17440401505646172	0.1145919208573784	TF:M02063_1	TF	Factor: c-ets-1; motif: ACCGGAWGTN; match class: 1	19945	1168
5.30804420778177e-7	5368	1594	540	0.33877038895859474	0.10059612518628912	TF:M02056_0	TF	Factor: ELF4; motif: NCCGGAARTN; match class: 0	19945	2523
5.30804420778177e-7	5368	1594	540	0.33877038895859474	0.10059612518628912	TF:M02056	TF	Factor: ELF4; motif: NCCGGAARTN	19945	2522
6.718428632737791e-7	4715	1594	483	0.30301129234629864	0.1024390243902439	TF:M11422_0	TF	Factor: Erm; motif: NRCMGGAAGTN; match class: 0	19945	2943
6.718428632737791e-7	4715	1594	483	0.30301129234629864	0.1024390243902439	TF:M11422	TF	Factor: Erm; motif: NRCMGGAAGTN	19945	2942
7.111164475393918e-7	4259	1594	443	0.2779171894604768	0.10401502700164358	TF:M09897_0	TF	Factor: Egr-1; motif: NNNNGCGKGGGYGGNRN; match class: 0	19945	2316
7.111164475393918e-7	4259	1594	443	0.2779171894604768	0.10401502700164358	TF:M09897	TF	Factor: Egr-1; motif: NNNNGCGKGGGYGGNRN	19945	2315
7.806264373395118e-7	5159	1594	521	0.32685069008782935	0.10098856367513084	TF:M00469	TF	Factor: AP-2alpha; motif: GCCNNNRGS	19945	185
7.806264373395118e-7	5159	1594	521	0.32685069008782935	0.10098856367513084	TF:M00469_0	TF	Factor: AP-2alpha; motif: GCCNNNRGS; match class: 0	19945	186
8.557042135054124e-7	3276	1594	355	0.22271016311166875	0.10836385836385837	TF:M09968_0	TF	Factor: KLF15; motif: RGGGMGGRGNNGGGGGNGG; match class: 0	19945	6528
8.557042135054124e-7	3276	1594	355	0.22271016311166875	0.10836385836385837	TF:M09968	TF	Factor: KLF15; motif: RGGGMGGRGNNGGGGGNGG	19945	6527
9.300803177739658e-7	11922	1594	1070	0.671267252195734	0.08975004193927194	TF:M11401_1	TF	Factor: Fli-1; motif: NACCGGATATCCGGTN; match class: 1	19945	3532
9.973601154878758e-7	10588	1594	966	0.6060225846925973	0.09123536078579524	TF:M04691_1	TF	Factor: Kaiso; motif: TCTCGCGAG; match class: 1	19945	13042
1.047129732276539e-6	4648	1594	476	0.2986198243412798	0.10240963855421686	TF:M09603	TF	Factor: Egr-1; motif: NNNNNGYGKGGGNGGGNN	19945	2309
1.047129732276539e-6	4648	1594	476	0.2986198243412798	0.10240963855421686	TF:M09603_0	TF	Factor: Egr-1; motif: NNNNNGYGKGGGNGGGNN; match class: 0	19945	2310
1.1408328556238703e-6	6288	1594	616	0.3864491844416562	0.09796437659033079	TF:M09734_1	TF	Factor: ZNF692; motif: SYNGGSCCCASCCNC; match class: 1	19945	15739
1.2009617692950238e-6	6911	1594	668	0.4190715181932246	0.09665750253219506	TF:M03982_0	TF	Factor: ETV4; motif: ACCGGAAGTN; match class: 0	19945	3261
1.2009617692950238e-6	6911	1594	668	0.4190715181932246	0.09665750253219506	TF:M03982	TF	Factor: ETV4; motif: ACCGGAAGTN	19945	3260
1.2830578068285095e-6	2967	1594	326	0.20451693851944794	0.1098752949106842	TF:M07397_1	TF	Factor: ZBP89; motif: CCCCKCCCCCNN; match class: 1	19945	12982
1.3346687592654866e-6	7252	1594	696	0.4366373902132999	0.09597352454495311	TF:M08874	TF	Factor: E2F1; motif: NNNNNGCGSSAAAN	19945	2081
1.3346687592654866e-6	7252	1594	696	0.4366373902132999	0.09597352454495311	TF:M08874_0	TF	Factor: E2F1; motif: NNNNNGCGSSAAAN; match class: 0	19945	2082
1.4028295864325786e-6	4279	1594	443	0.2779171894604768	0.10352886188361766	TF:M02011_0	TF	Factor: HES-1; motif: GSCACGMGMC; match class: 0	19945	4800
1.4028295864325786e-6	4279	1594	443	0.2779171894604768	0.10352886188361766	TF:M02011	TF	Factor: HES-1; motif: GSCACGMGMC	19945	4799
1.4655824057316592e-6	6774	1594	656	0.411543287327478	0.09684086211987009	TF:M11490	TF	Factor: LBP-1; motif: NRCCGGTNNNNACCGGYN	19945	6629
1.4655824057316592e-6	6774	1594	656	0.411543287327478	0.09684086211987009	TF:M11490_0	TF	Factor: LBP-1; motif: NRCCGGTNNNNACCGGYN; match class: 0	19945	6630
1.4871756579889868e-6	7099	1594	683	0.42848180677540776	0.09621073390618397	TF:M11880_1	TF	Factor: pax-6; motif: NYACGCWTSANYGMNCN; match class: 1	19945	9184
1.5479849652226795e-6	5379	1594	538	0.33751568381430364	0.10001859081613683	TF:M01972	TF	Factor: EGR-1; motif: TGCGTGGGCGK	19945	2288
1.5479849652226795e-6	5379	1594	538	0.33751568381430364	0.10001859081613683	TF:M01972_0	TF	Factor: EGR-1; motif: TGCGTGGGCGK; match class: 0	19945	2289
1.5725970967093147e-6	5158	1594	519	0.32559598494353825	0.10062039550213261	TF:M03814_0	TF	Factor: BTEB2; motif: GNAGGGGGNGGGSSNN; match class: 0	19945	891
1.5725970967093147e-6	5158	1594	519	0.32559598494353825	0.10062039550213261	TF:M03814	TF	Factor: BTEB2; motif: GNAGGGGGNGGGSSNN	19945	890
1.5932250356113203e-6	6957	1594	671	0.4209535759096612	0.09644961908868765	TF:M02069	TF	Factor: Erm; motif: ACCGGAAGTN	19945	2936
1.5932250356113203e-6	6957	1594	671	0.4209535759096612	0.09644961908868765	TF:M02069_0	TF	Factor: Erm; motif: ACCGGAAGTN; match class: 0	19945	2937
1.6381772892398483e-6	12478	1594	1111	0.6969887076537014	0.08903670460009618	TF:M04107_0	TF	Factor: RUNX2; motif: WRACCGCANWAACCGCAN; match class: 0	19945	10539
1.6381772892398483e-6	12478	1594	1111	0.6969887076537014	0.08903670460009618	TF:M04107	TF	Factor: RUNX2; motif: WRACCGCANWAACCGCAN	19945	10538
1.808381267998067e-6	1706	1594	207	0.12986198243412797	0.12133645955451348	TF:M11452_1	TF	Factor: Elf-1; motif: NANGCGGAAGTR; match class: 1	19945	2455
1.8498786520371027e-6	6519	1594	634	0.397741530740276	0.0972541800889707	TF:M03978_1	TF	Factor: ETS1; motif: GCCGGAWGTACTTCCGGN; match class: 1	19945	3112
1.9532521617056174e-6	2890	1594	318	0.19949811794228356	0.11003460207612457	TF:M09834_1	TF	Factor: ZNF148; motif: NNNNNNCCNNCCCCTCCCCCACCCN; match class: 1	19945	13567
1.9627265946059377e-6	8486	1594	796	0.4993726474278545	0.09380155550318171	TF:M09724_0	TF	Factor: DATF1; motif: SNGGRRGCWGNGGG; match class: 0	19945	1701
1.9627265946059377e-6	8486	1594	796	0.4993726474278545	0.09380155550318171	TF:M09724	TF	Factor: DATF1; motif: SNGGRRGCWGNGGG	19945	1700
1.9758429702936668e-6	4633	1594	473	0.29673776662484314	0.10209367580401468	TF:M02074_0	TF	Factor: GABPalpha; motif: RCCGGAWRYN; match class: 0	19945	4107
1.9758429702936668e-6	4633	1594	473	0.29673776662484314	0.10209367580401468	TF:M02074	TF	Factor: GABPalpha; motif: RCCGGAWRYN	19945	4106
2.0424432350133005e-6	10222	1594	935	0.5865746549560853	0.09146937976912542	TF:M04744_0	TF	Factor: ATF-3; motif: GGCGCSSNSNGRTSACGTSA; match class: 0	19945	429
2.0424432350133005e-6	10222	1594	935	0.5865746549560853	0.09146937976912542	TF:M04744	TF	Factor: ATF-3; motif: GGCGCSSNSNGRTSACGTSA	19945	428
2.1819229466389058e-6	8330	1594	783	0.49121706398996234	0.09399759903961584	TF:M11477_0	TF	Factor: AP-2beta; motif: NSCCYNRGGSN; match class: 0	19945	12288
2.1819229466389058e-6	8330	1594	783	0.49121706398996234	0.09399759903961584	TF:M11477	TF	Factor: AP-2beta; motif: NSCCYNRGGSN	19945	12287
2.2384093597771347e-6	7331	1594	701	0.4397741530740276	0.09562133406083755	TF:M00245_0	TF	Factor: Egr-3; motif: NTGCGTGGGCGK; match class: 0	19945	2355
2.2384093597771347e-6	7331	1594	701	0.4397741530740276	0.09562133406083755	TF:M00245	TF	Factor: Egr-3; motif: NTGCGTGGGCGK	19945	2354
2.3679457373616416e-6	8198	1594	772	0.48431618569636137	0.09416930958770432	TF:M07040_1	TF	Factor: GKLF; motif: NNRRGRRNGNSNNN; match class: 1	19945	4540
2.459631511100376e-6	18285	1594	1522	0.9548306148055207	0.08323762646978397	TF:M04934_0	TF	Factor: TR4; motif: ACCCCGS; match class: 0	19945	8511
2.459631511100376e-6	18285	1594	1522	0.9548306148055207	0.08323762646978397	TF:M04934	TF	Factor: TR4; motif: ACCCCGS	19945	8510
2.8154531272950176e-6	3936	1594	411	0.2578419071518193	0.10442073170731707	TF:M10112_1	TF	Factor: Miz-1; motif: NNRGGWGGGGGAGGGGMRR; match class: 1	19945	7462
2.8504836550452627e-06	4346	1594	447	0.280426599749059	0.10285319834330418	TF:M11449	TF	Factor: Elf-1; motif: NANCCGGAAGTN	19945	2444
2.8504836550452627e-06	4346	1594	447	0.280426599749059	0.10285319834330418	TF:M11449_0	TF	Factor: Elf-1; motif: NANCCGGAAGTN; match class: 0	19945	2445
3.0695418720602125e-6	2694	1594	299	0.1875784190715182	0.11098737936154417	TF:M09898_1	TF	Factor: Egr-2; motif: GNGRRNGWGKGGGNGGRG; match class: 1	19945	2341
3.192073778954914e-6	3951	1594	412	0.2584692597239649	0.10427739812705644	TF:M09972_1	TF	Factor: BTEB2; motif: WGGGTGKGGCNGGN; match class: 1	19945	883
3.300597826760841e-6	4202	1594	434	0.2722710163111669	0.10328415040456926	TF:M01593	TF	Factor: Zfx; motif: SNSCAGGCCKCGSCSS	19945	13328
3.300597826760841e-6	4202	1594	434	0.2722710163111669	0.10328415040456926	TF:M01593_0	TF	Factor: Zfx; motif: SNSCAGGCCKCGSCSS; match class: 0	19945	13329
3.426975084223718e-6	5581	1594	553	0.3469259723964868	0.09908618527145673	TF:M09984_1	TF	Factor: MAZ; motif: GGGGGAGGGGGNGRGRRRGNRG; match class: 1	19945	7174
3.5484844030872794e-6	1322	1594	168	0.1053952321204517	0.12708018154311648	TF:M11450_1	TF	Factor: Elf-1; motif: NANSCGGAAGTR; match class: 1	19945	2449
3.7107563672026513e-6	12078	1594	1078	0.6762860727728983	0.08925318761384335	TF:M11401	TF	Factor: Fli-1; motif: NACCGGATATCCGGTN	19945	3530
3.7107563672026513e-6	12078	1594	1078	0.6762860727728983	0.08925318761384335	TF:M11401_0	TF	Factor: Fli-1; motif: NACCGGATATCCGGTN; match class: 0	19945	3531
3.9202793089836774e-6	2162	1594	249	0.1562107904642409	0.11517113783533765	TF:M10098_1	TF	Factor: DP-1; motif: NRNNGGCGGGAANN; match class: 1	19945	12415
3.933926934912471e-6	2035	1594	237	0.14868255959849436	0.11646191646191646	TF:M09658_1	TF	Factor: Sp2; motif: GGSNNGGGGGCGGGGCCNGNGS; match class: 1	19945	11281
3.99907754198623e-6	3788	1594	397	0.2490589711417817	0.10480464625131995	TF:M04110_1	TF	Factor: RUNX3; motif: NRACCGCANWAACCRCAN; match class: 1	19945	10561
4.406404209821232e-6	1838	1594	218	0.13676286072772897	0.11860718171926006	TF:M07409_1	TF	Factor: BTEB2; motif: GCCCCRCCCH; match class: 1	19945	6595
4.502455506567215e-6	9849	1594	903	0.5664993726474279	0.09168443496801706	TF:M11381_1	TF	Factor: ESE-1; motif: SATKGCGGATGCN; match class: 1	19945	2509
4.770474728010508e-6	2488	1594	279	0.17503136762860727	0.11213826366559486	TF:M12183_1	TF	Factor: KLF14; motif: NRCCACRCCCMCN; match class: 1	19945	6523
5.290997075540002e-6	4365	1594	447	0.280426599749059	0.10240549828178694	TF:M00807_0	TF	Factor: Egr; motif: GTGGGSGCRRS; match class: 0	19945	2388
5.290997075540002e-6	4365	1594	447	0.280426599749059	0.10240549828178694	TF:M00807	TF	Factor: Egr; motif: GTGGGSGCRRS	19945	2387
5.616043924979904e-6	1492	1594	184	0.11543287327478043	0.12332439678284182	TF:M09969_1	TF	Factor: EKLF; motif: NGGGYGKGGCNNGG; match class: 1	19945	2407
6.14773142380612e-6	8099	1594	761	0.47741530740276034	0.09396221755772317	TF:M00430	TF	Factor: E2F-1; motif: NTTSGCGG	19945	2075
6.14773142380612e-6	8099	1594	761	0.47741530740276034	0.09396221755772317	TF:M00430_0	TF	Factor: E2F-1; motif: NTTSGCGG; match class: 0	19945	2076
6.248019895352544e-6	4947	1594	497	0.31179422835633624	0.10046492823933698	TF:M12165_0	TF	Factor: BTEB2; motif: NCCACRCCCN; match class: 0	19945	888
6.248019895352544e-6	4947	1594	497	0.31179422835633624	0.10046492823933698	TF:M12165	TF	Factor: BTEB2; motif: NCCACRCCCN	19945	887
6.713818504385666e-6	3634	1594	382	0.2396486825595985	0.10511832691249312	TF:M12157_0	TF	Factor: KLF15; motif: RCCACGCCCCCC; match class: 0	19945	6531
6.713818504385666e-6	3634	1594	382	0.2396486825595985	0.10511832691249312	TF:M12157	TF	Factor: KLF15; motif: RCCACGCCCCCC	19945	6530
6.8710731954196206e-6	9602	1594	882	0.5533249686323714	0.09185586336179963	TF:M09984_0	TF	Factor: MAZ; motif: GGGGGAGGGGGNGRGRRRGNRG; match class: 0	19945	7173
6.8710731954196206e-6	9602	1594	882	0.5533249686323714	0.09185586336179963	TF:M09984	TF	Factor: MAZ; motif: GGGGGAGGGGGNGRGRRRGNRG	19945	7172
7.5793542666456396e-6	5303	1594	527	0.33061480552070266	0.0993777107297756	TF:M03990_0	TF	Factor: GABPA; motif: ACCGGAAGTN; match class: 0	19945	4110
7.5793542666456396e-6	5303	1594	527	0.33061480552070266	0.0993777107297756	TF:M03990	TF	Factor: GABPA; motif: ACCGGAAGTN	19945	4109
7.805571513335059e-6	5609	1594	553	0.3469259723964868	0.09859154929577464	TF:M07612	TF	Factor: PSF; motif: KWATCCGN	19945	10070
7.805571513335059e-6	5609	1594	553	0.3469259723964868	0.09859154929577464	TF:M07612_0	TF	Factor: PSF; motif: KWATCCGN; match class: 0	19945	10071
8.118946432780177e-6	3617	1594	380	0.2383939774153074	0.10505944152612662	TF:M00428_1	TF	Factor: E2F-1; motif: NKTSSCGC; match class: 1	19945	2071
8.283857364330063e-6	12187	1594	1084	0.6800501882057717	0.08894723886108148	TF:M08457_0	TF	Factor: ER71:SREBP-2; motif: NTSACGTGACGGAARY; match class: 0	19945	3222
8.283857364330063e-6	12187	1594	1084	0.6800501882057717	0.08894723886108148	TF:M08457	TF	Factor: ER71:SREBP-2; motif: NTSACGTGACGGAARY	19945	3221
1.0008153464531865e-5	2691	1594	296	0.18569636135508155	0.10999628390932739	TF:M09611_0	TF	Factor: ER81; motif: NNNGRCMGGAAGYRNNNNNNNS; match class: 0	19945	2793
1.0008153464531865e-5	2691	1594	296	0.18569636135508155	0.10999628390932739	TF:M09611	TF	Factor: ER81; motif: NNNGRCMGGAAGYRNNNNNNNS	19945	2792
1.0711275767390363e-5	5385	1594	533	0.3343789209535759	0.0989786443825441	TF:M12140	TF	Factor: Egr-1; motif: NNCRCCCMCGCNN	19945	2321
1.0711275767390363e-5	5385	1594	533	0.3343789209535759	0.0989786443825441	TF:M12140_0	TF	Factor: Egr-1; motif: NNCRCCCMCGCNN; match class: 0	19945	2322
1.0800298361950472e-5	6212	1594	603	0.37829360100376414	0.09707018673535094	TF:M07436	TF	Factor: WT1; motif: NNGGGNGGGSGN	19945	12857
1.0800298361950472e-5	6212	1594	603	0.37829360100376414	0.09707018673535094	TF:M07436_0	TF	Factor: WT1; motif: NNGGGNGGGSGN; match class: 0	19945	12858
1.101908593559949e-5	2541	1594	282	0.17691342534504392	0.11097992916174734	TF:M03806_0	TF	Factor: ZBTB7C; motif: GKCCCGGGCKG; match class: 0	19945	13143
1.101908593559949e-5	2541	1594	282	0.17691342534504392	0.11097992916174734	TF:M03806	TF	Factor: ZBTB7C; motif: GKCCCGGGCKG	19945	13142
1.155519177577257e-5	3291	1594	350	0.21957340025094102	0.10635065329687025	TF:M11415	TF	Factor: GABP-alpha; motif: NRCCGGAAGTN	19945	4127
1.155519177577257e-5	3291	1594	350	0.21957340025094102	0.10635065329687025	TF:M11415_0	TF	Factor: GABP-alpha; motif: NRCCGGAAGTN; match class: 0	19945	4128
1.2027996435821538e-5	9599	1594	880	0.5520702634880803	0.0916762162725284	TF:M11052_1	TF	Factor: Hey2; motif: NNCACGYGNN; match class: 1	19945	4855
1.382529729980875e-5	6209	1594	602	0.37766624843161856	0.09695603156708005	TF:M11432_0	TF	Factor: Elk-1; motif: NACMGGAAGTN; match class: 0	19945	2637
1.382529729980875e-5	6209	1594	602	0.37766624843161856	0.09695603156708005	TF:M11432	TF	Factor: Elk-1; motif: NACMGGAAGTN	19945	2636
1.4252591668885163e-5	6736	1594	646	0.40526976160602257	0.09590261282660333	TF:M11482	TF	Factor: AP-2gamma; motif: NSCCYNNRGSN	19945	12338
1.4252591668885163e-5	6736	1594	646	0.40526976160602257	0.09590261282660333	TF:M11482_0	TF	Factor: AP-2gamma; motif: NSCCYNNRGSN; match class: 0	19945	12339
1.5414486501092817e-5	7670	1594	723	0.4535759096612296	0.09426336375488918	TF:M03967_0	TF	Factor: ELF3; motif: WACCCGGAAGTAN; match class: 0	19945	2499
1.5414486501092817e-5	7670	1594	723	0.4535759096612296	0.09426336375488918	TF:M03967	TF	Factor: ELF3; motif: WACCCGGAAGTAN	19945	2498
1.651299111477939e-5	3223	1594	343	0.21518193224592222	0.10642258765125659	TF:M04698_0	TF	Factor: GABP-alpha; motif: CACTTCCGG; match class: 0	19945	4113
1.651299111477939e-5	3223	1594	343	0.21518193224592222	0.10642258765125659	TF:M04698	TF	Factor: GABP-alpha; motif: CACTTCCGG	19945	4112
1.8273133996378188e-5	3237	1594	344	0.21580928481806774	0.10627123880135929	TF:M09641	TF	Factor: NRF-1; motif: SYGCGCMTGCGCRNNGSN	19945	8654
1.8273133996378188e-5	3237	1594	344	0.21580928481806774	0.10627123880135929	TF:M09641_0	TF	Factor: NRF-1; motif: SYGCGCMTGCGCRNNGSN; match class: 0	19945	8655
1.925418919319846e-5	11857	1594	1056	0.6624843161856964	0.08906131399173484	TF:M11397_1	TF	Factor: Erg; motif: NACCGGATATCCGGTN; match class: 1	19945	2929
1.9903775423677724e-5	7546	1594	712	0.4466750313676286	0.09435462496686986	TF:M01241	TF	Factor: BEN; motif: CWGCGAYA	19945	722
1.9903775423677724e-5	7546	1594	712	0.4466750313676286	0.09435462496686986	TF:M01241_0	TF	Factor: BEN; motif: CWGCGAYA; match class: 0	19945	723
2.0062670248676054e-5	1630	1594	195	0.12233375156838143	0.1196319018404908	TF:M02067_1	TF	Factor: ER71; motif: ACCGGAARYN; match class: 1	19945	2779
2.104836789216134e-5	306	1594	56	0.03513174404015056	0.1830065359477124	TF:M04016_0	TF	Factor: IRF5; motif: CCGAAACCGAAACY; match class: 0	19945	6204
2.104836789216134e-5	306	1594	56	0.03513174404015056	0.1830065359477124	TF:M04016	TF	Factor: IRF5; motif: CCGAAACCGAAACY	19945	6203
2.173039473820656e-5	12134	1594	1077	0.6756587202007528	0.08875885940332949	TF:M11397	TF	Factor: Erg; motif: NACCGGATATCCGGTN	19945	2927
2.173039473820656e-5	12134	1594	1077	0.6756587202007528	0.08875885940332949	TF:M11397_0	TF	Factor: Erg; motif: NACCGGATATCCGGTN; match class: 0	19945	2928
2.512745405715842e-5	5591	1594	548	0.3437892095357591	0.09801466642818817	TF:M12158_1	TF	Factor: KLF15; motif: NCCMCGCCCMCN; match class: 1	19945	6535
2.7542923135774628e-5	1564	1594	188	0.11794228356336262	0.12020460358056266	TF:M09761_1	TF	Factor: EGR1; motif: NGNGKGGGYGGNGS; match class: 1	19945	2314
2.9728379997113244e-5	3939	1594	405	0.25407779171894607	0.10281797410510282	TF:M08911_1	TF	Factor: CTCF; motif: NCCRSTAGGGGGCGC; match class: 1	19945	1630
2.9985625681287425e-5	3173	1594	337	0.21141781681304894	0.10620863536085723	TF:M03983	TF	Factor: ETV5; motif: NCCGGAWGYN	19945	3305
2.9985625681287425e-5	3173	1594	337	0.21141781681304894	0.10620863536085723	TF:M03983_0	TF	Factor: ETV5; motif: NCCGGAWGYN; match class: 0	19945	3306
3.190105233694588e-5	3008	1594	322	0.20200752823086573	0.10704787234042554	TF:M03791_0	TF	Factor: GABPalpha_GABPbeta; motif: CTTCCKGY; match class: 0	19945	4104
3.190105233694588e-5	3008	1594	322	0.20200752823086573	0.10704787234042554	TF:M03791	TF	Factor: GABPalpha_GABPbeta; motif: CTTCCKGY	19945	4103
3.622852150209274e-5	13215	1594	1158	0.726474278544542	0.08762769580022702	TF:M11880_0	TF	Factor: pax-6; motif: NYACGCWTSANYGMNCN; match class: 0	19945	9183
3.622852150209274e-5	13215	1594	1158	0.726474278544542	0.08762769580022702	TF:M11880	TF	Factor: pax-6; motif: NYACGCWTSANYGMNCN	19945	9182
3.824544877903863e-5	8564	1594	793	0.4974905897114178	0.09259691732835124	TF:M10112_0	TF	Factor: Miz-1; motif: NNRGGWGGGGGAGGGGMRR; match class: 0	19945	7461
3.824544877903863e-5	8564	1594	793	0.4974905897114178	0.09259691732835124	TF:M10112	TF	Factor: Miz-1; motif: NNRGGWGGGGGAGGGGMRR	19945	7460
3.899048821608921e-5	2194	1594	247	0.1549560853199498	0.11257976298997266	TF:M02055_1	TF	Factor: ESE-1; motif: NSMGGAARTN; match class: 1	19945	2977
3.899048821608921e-5	2194	1594	247	0.1549560853199498	0.11257976298997266	TF:M01214_1	TF	Factor: ESE-1; motif: NSMGGAARTN; match class: 1	19945	2983
4.090693951957524e-5	1541	1594	185	0.11606022584692598	0.12005191434133679	TF:M11432_1	TF	Factor: Elk-1; motif: NACMGGAAGTN; match class: 1	19945	2638
4.4068133769744236e-5	2642	1594	288	0.1806775407779172	0.10900832702498107	TF:M10111_0	TF	Factor: ZF5; motif: NGAGCGCGC; match class: 0	19945	13176
4.4068133769744236e-5	2642	1594	288	0.1806775407779172	0.10900832702498107	TF:M10111	TF	Factor: ZF5; motif: NGAGCGCGC	19945	13175
4.6006019856614725e-5	2198	1594	247	0.1549560853199498	0.11237488626023658	TF:M07208_1	TF	Factor: EGR1; motif: NCNCCGCCCCCGCN; match class: 1	19945	2308
4.835525212715109e-5	1329	1594	164	0.1028858218318695	0.12340105342362678	TF:M09603_1	TF	Factor: Egr-1; motif: NNNNNGYGKGGGNGGGNN; match class: 1	19945	2311
4.961422112603196e-5	2416	1594	267	0.16750313676286072	0.11051324503311258	TF:M07415_1	TF	Factor: Elf-1; motif: AWCCCGGAAGTN; match class: 1	19945	2425
4.9955488814546124e-5	2200	1594	247	0.1549560853199498	0.11227272727272727	TF:M01165_1	TF	Factor: Elk-1; motif: RACCGGAAGTR; match class: 1	19945	2623
5.0448395806967024e-5	7303	1594	689	0.43224592220828106	0.09434478981240586	TF:M00431	TF	Factor: E2F-1; motif: TTTSGCGS	19945	2084
5.0448395806967024e-5	7303	1594	689	0.43224592220828106	0.09434478981240586	TF:M00431_0	TF	Factor: E2F-1; motif: TTTSGCGS; match class: 0	19945	2085
5.562242994815497e-5	9199	1594	843	0.5288582183186951	0.09164039569518426	TF:M01721	TF	Factor: PUR1; motif: GGGNCAGNN	19945	10088
5.562242994815497e-5	9199	1594	843	0.5288582183186951	0.09164039569518426	TF:M01721_0	TF	Factor: PUR1; motif: GGGNCAGNN; match class: 0	19945	10089
5.7480890525873744e-5	5668	1594	552	0.3462986198243413	0.09738884968242767	TF:M00739_0	TF	Factor: E2F-4:DP-2; motif: TTTCSCGC; match class: 0	19945	2148
5.7480890525873744e-5	5668	1594	552	0.3462986198243413	0.09738884968242767	TF:M00739	TF	Factor: E2F-4:DP-2; motif: TTTCSCGC	19945	2147
5.9243005966954844e-5	7906	1594	738	0.4629861982434128	0.09334682519605363	TF:M00032	TF	Factor: c-Ets-1(p54); motif: NCMGGAWGYN	19945	1157
5.9243005966954844e-5	7906	1594	738	0.4629861982434128	0.09334682519605363	TF:M00032_0	TF	Factor: c-Ets-1(p54); motif: NCMGGAWGYN; match class: 0	19945	1158
5.966640468590458e-5	1384	1594	169	0.10602258469259725	0.12210982658959538	TF:M09967_1	TF	Factor: AP-2rep; motif: NGGGGCGGGGC; match class: 1	19945	220
6.568500259387515e-5	3330	1594	349	0.2189460476787955	0.10480480480480481	TF:M00469_1	TF	Factor: AP-2alpha; motif: GCCNNNRGS; match class: 1	19945	187
7.262165951011828e-5	6834	1594	649	0.4071518193224592	0.09496634474685396	TF:M01118	TF	Factor: WT1; motif: SMCNCCNSC	19945	12860
7.262165951011828e-5	6834	1594	649	0.4071518193224592	0.09496634474685396	TF:M01118_0	TF	Factor: WT1; motif: SMCNCCNSC; match class: 0	19945	12861
7.327080359292291e-5	2865	1594	307	0.19259723964868256	0.10715532286212914	TF:M10108_1	TF	Factor: WT1; motif: RGGNGGGGGAGGRGGNGGRG; match class: 1	19945	12856
7.42657044828942e-5	4197	1594	425	0.266624843161857	0.10126280676673814	TF:M09862_1	TF	Factor: ZNF614; motif: NCYCWGCCYYNNN; match class: 1	19945	15430
7.528065052222285e-5	6248	1594	600	0.37641154328732745	0.09603072983354674	TF:M11480_0	TF	Factor: AP-2alpha; motif: NGCCTSAGGCN; match class: 0	19945	12276
7.528065052222285e-5	6248	1594	600	0.37641154328732745	0.09603072983354674	TF:M11480	TF	Factor: AP-2alpha; motif: NGCCTSAGGCN	19945	12275
7.586174854420278e-5	2416	1594	266	0.1668757841907152	0.11009933774834436	TF:M01973_1	TF	Factor: PLAG1; motif: CCCCCKWNNNGGSCCC; match class: 1	19945	9508
7.650591615627676e-5	2569	1594	280	0.17565872020075282	0.10899182561307902	TF:M02281_1	TF	Factor: SP1; motif: CCCCKCCCCC; match class: 1	19945	11221
8.207268046401914e-5	1167	1594	147	0.09222082810539524	0.12596401028277635	TF:M09900_1	TF	Factor: Elf-1; motif: NNANCCGGAAGTGS; match class: 1	19945	2431
8.432076921691933e-5	2041	1594	231	0.14491844416562108	0.11317981381675649	TF:M03899_0	TF	Factor: EGR4; motif: NNMCGCCCACGCANNN; match class: 0	19945	2376
8.432076921691933e-5	2041	1594	231	0.14491844416562108	0.11317981381675649	TF:M03899	TF	Factor: EGR4; motif: NNMCGCCCACGCANNN	19945	2375
8.716073157840393e-5	5142	1594	506	0.3174404015056462	0.09840528977051731	TF:M04147	TF	Factor: TFAP2A; motif: NGCCYSAGGCN	19945	12257
8.716073157840393e-5	5142	1594	506	0.3174404015056462	0.09840528977051731	TF:M04147_0	TF	Factor: TFAP2A; motif: NGCCYSAGGCN; match class: 0	19945	12258
9.215923402662528e-5	1767	1594	205	0.1286072772898369	0.11601584606677985	TF:M12345_1	TF	Factor: Zbtb37; motif: NYACCGCRNTCACCGCR; match class: 1	19945	13060
1.0025133768584168e-4	3208	1594	337	0.21141781681304894	0.10504987531172069	TF:M05439_1	TF	Factor: RREB-1; motif: GGGWCSA; match class: 1	19945	10522
1.0249732060501132e-4	2808	1594	301	0.18883312421580928	0.1071937321937322	TF:M11437	TF	Factor: SAP-1; motif: NRCCGGAWGYN	19945	2690
1.0249732060501132e-4	2808	1594	301	0.18883312421580928	0.1071937321937322	TF:M11437_0	TF	Factor: SAP-1; motif: NRCCGGAWGYN; match class: 0	19945	2691
1.0267894218103181e-4	3705	1594	381	0.23902132998745296	0.10283400809716599	TF:M12188	TF	Factor: KLF17; motif: NGMCMCRCCCTN	19945	6560
1.0267894218103181e-4	3705	1594	381	0.23902132998745296	0.10283400809716599	TF:M12188_0	TF	Factor: KLF17; motif: NGMCMCRCCCTN; match class: 0	19945	6561
1.0605458278158774e-4	4370	1594	439	0.27540777917189463	0.10045766590389016	TF:M10432_1	TF	Factor: MAZ; motif: GGGMGGGGS; match class: 1	19945	7177
1.1027571336051875e-4	8521	1594	786	0.493099121706399	0.0922426945194226	TF:M08451_0	TF	Factor: Elk-1:HOXA1; motif: ACCGGAAGTAATTA; match class: 0	19945	2580
1.1027571336051875e-4	8521	1594	786	0.493099121706399	0.0922426945194226	TF:M08451	TF	Factor: Elk-1:HOXA1; motif: ACCGGAAGTAATTA	19945	2579
1.150797028724159e-4	1315	1594	161	0.10100376411543287	0.12243346007604562	TF:M09605_1	TF	Factor: Elf-1; motif: NAANCMGGAAGTGN; match class: 1	19945	2428
1.1879158418758952e-4	9969	1594	902	0.5658720200752823	0.09048048951750426	TF:M01865_0	TF	Factor: BTEB3; motif: BNRNGGGAGGNGT; match class: 0	19945	912
1.1879158418758952e-4	9969	1594	902	0.5658720200752823	0.09048048951750426	TF:M01865	TF	Factor: BTEB3; motif: BNRNGGGAGGNGT	19945	911
1.2434516332361943e-4	2582	1594	280	0.17565872020075282	0.10844306738962045	TF:M11439	TF	Factor: Net; motif: NRCCGGAAGTN	19945	2657
1.2434516332361943e-4	2582	1594	280	0.17565872020075282	0.10844306738962045	TF:M11439_0	TF	Factor: Net; motif: NRCCGGAAGTN; match class: 0	19945	2658
1.3962095362358558e-4	4172	1594	421	0.26411543287327477	0.10091083413231064	TF:M01072_0	TF	Factor: HIC1; motif: NSNNNNTGCCCSSNN; match class: 0	19945	4878
1.3962095362358558e-4	4172	1594	421	0.26411543287327477	0.10091083413231064	TF:M01072	TF	Factor: HIC1; motif: NSNNNNTGCCCSSNN	19945	4877
1.4226661971259788e-4	2367	1594	260	0.16311166875784192	0.10984368398817068	TF:M08760	TF	Factor: ETV7; motif: NNSCGGAAGTR	19945	3320
1.4226661971259788e-4	2367	1594	260	0.16311166875784192	0.10984368398817068	TF:M08760_0	TF	Factor: ETV7; motif: NNSCGGAAGTR; match class: 0	19945	3321
1.426799863410419e-4	6189	1594	593	0.3720200752823087	0.09581515592179674	TF:M01973	TF	Factor: PLAG1; motif: CCCCCKWNNNGGSCCC	19945	9506
1.426799863410419e-4	6189	1594	593	0.3720200752823087	0.09581515592179674	TF:M01973_0	TF	Factor: PLAG1; motif: CCCCCKWNNNGGSCCC; match class: 0	19945	9507
1.4496933131238925e-4	7127	1594	671	0.4209535759096612	0.09414901080398484	TF:M00050	TF	Factor: E2F; motif: TTTSGCGC	19945	2207
1.4496933131238925e-4	7127	1594	671	0.4209535759096612	0.09414901080398484	TF:M00050_0	TF	Factor: E2F; motif: TTTSGCGC; match class: 0	19945	2208
1.4982562823451958e-4	2863	1594	305	0.19134253450439148	0.10653161019909187	TF:M01258_0	TF	Factor: GABP; motif: CACTTCCGGNNN; match class: 0	19945	4143
1.4982562823451958e-4	2863	1594	305	0.19134253450439148	0.10653161019909187	TF:M01258	TF	Factor: GABP; motif: CACTTCCGGNNN	19945	4142
1.5360924168697387e-4	2369	1594	260	0.16311166875784192	0.10975094976783453	TF:M09966	TF	Factor: Kaiso; motif: SARNYCTCGCGAGAN	19945	13049
1.5360924168697387e-4	2369	1594	260	0.16311166875784192	0.10975094976783453	TF:M09966_0	TF	Factor: Kaiso; motif: SARNYCTCGCGAGAN; match class: 0	19945	13050
1.601231147188441e-4	11622	1594	1031	0.6468005018820577	0.08871106522113234	TF:M11399_1	TF	Factor: Fli-1; motif: NACCGGAWWTCCGGTY; match class: 1	19945	3526
1.6838711894784074e-4	2317	1594	255	0.1599749058971142	0.110056107034959	TF:M02061_0	TF	Factor: ERF; motif: ACCGGAARYN; match class: 0	19945	2883
1.6838711894784074e-4	2317	1594	255	0.1599749058971142	0.110056107034959	TF:M02061	TF	Factor: ERF; motif: ACCGGAARYN	19945	2882
1.857078230557176e-4	3092	1594	325	0.2038895859473024	0.10510996119016817	TF:M02054	TF	Factor: ELF2; motif: CCCGGAARYN	19945	2465
1.857078230557176e-4	3092	1594	325	0.2038895859473024	0.10510996119016817	TF:M02054_0	TF	Factor: ELF2; motif: CCCGGAARYN; match class: 0	19945	2466
1.90090197710075e-4	5323	1594	519	0.32559598494353825	0.09750140897989855	TF:M00678_0	TF	Factor: Tel-2; motif: YTACTTCCTG; match class: 0	19945	12252
1.90090197710075e-4	5323	1594	519	0.32559598494353825	0.09750140897989855	TF:M00678	TF	Factor: Tel-2; motif: YTACTTCCTG	19945	12251
1.9543791155745427e-4	973	1594	126	0.07904642409033877	0.12949640287769784	TF:M01593_1	TF	Factor: Zfx; motif: SNSCAGGCCKCGSCSS; match class: 1	19945	13330
1.998778409258396e-4	3375	1594	350	0.21957340025094102	0.1037037037037037	TF:M03969_0	TF	Factor: ELF5; motif: ANSMGGAAGTN; match class: 0	19945	2547
1.998778409258396e-4	3375	1594	350	0.21957340025094102	0.1037037037037037	TF:M03969	TF	Factor: ELF5; motif: ANSMGGAAGTN	19945	2546
2.033497086411909e-4	1275	1594	156	0.09786700125470514	0.1223529411764706	TF:M00243_1	TF	Factor: Egr-1; motif: WTGCGTGGGCGK; match class: 1	19945	2287
2.2855036088726015e-4	6952	1594	655	0.4109159347553325	0.0942174913693901	TF:M00516	TF	Factor: E2F-1; motif: TTTSGCGCGMNR	19945	2210
2.2855036088726015e-4	6952	1594	655	0.4109159347553325	0.0942174913693901	TF:M00516_0	TF	Factor: E2F-1; motif: TTTSGCGCGMNR; match class: 0	19945	2211
2.329713377039232e-4	2098	1594	234	0.1468005018820577	0.111534795042898	TF:M03896_1	TF	Factor: EGR1; motif: NACGCCCACGCANW; match class: 1	19945	2293
2.4569859363656805e-4	2944	1594	311	0.19510664993726473	0.10563858695652174	TF:M11414_0	TF	Factor: GABP-alpha; motif: NACCGGAAGTN; match class: 0	19945	4125
2.4569859363656805e-4	2944	1594	311	0.19510664993726473	0.10563858695652174	TF:M11414	TF	Factor: GABP-alpha; motif: NACCGGAAGTN	19945	4124
2.5659025088121485e-4	821	1594	110	0.06900878293601004	0.13398294762484775	TF:M00807_1	TF	Factor: Egr; motif: GTGGGSGCRRS; match class: 1	19945	2389
2.6689056685697877e-4	3384	1594	350	0.21957340025094102	0.10342789598108747	TF:M03914_0	TF	Factor: KLF16; motif: GMCACGCCCCC; match class: 0	19945	6546
2.6689056685697877e-4	3384	1594	350	0.21957340025094102	0.10342789598108747	TF:M03914	TF	Factor: KLF16; motif: GMCACGCCCCC	19945	6545
2.717064820903517e-4	388	1594	63	0.039523212045169384	0.16237113402061856	TF:M11671	TF	Factor: IRF-5; motif: NCGAAACCGAAACY	19945	6212
2.717064820903517e-4	388	1594	63	0.039523212045169384	0.16237113402061856	TF:M11671_0	TF	Factor: IRF-5; motif: NCGAAACCGAAACY; match class: 0	19945	6213
2.8556902289801725e-4	2060	1594	230	0.14429109159347553	0.11165048543689321	TF:M11482_1	TF	Factor: AP-2gamma; motif: NSCCYNNRGSN; match class: 1	19945	12340
2.8610935040068947e-4	1488	1594	176	0.11041405269761606	0.11827956989247312	TF:M02073_1	TF	Factor: Fli-1; motif: ACCGGAAGYN; match class: 1	19945	3502
2.8816323292415406e-4	6121	1594	585	0.3670012547051443	0.09557261885312858	TF:M09893_0	TF	Factor: E2F-3; motif: NNGGCGGGAAA; match class: 0	19945	2133
2.8816323292415406e-4	6121	1594	585	0.3670012547051443	0.09557261885312858	TF:M09893	TF	Factor: E2F-3; motif: NNGGCGGGAAA	19945	2132
2.9041379391350286e-4	9606	1594	870	0.5457967377666249	0.0905683947532792	TF:M09910_0	TF	Factor: ER-beta; motif: RGGTCASCNTGMCCY; match class: 0	19945	3027
2.9041379391350286e-4	9606	1594	870	0.5457967377666249	0.0905683947532792	TF:M09910	TF	Factor: ER-beta; motif: RGGTCASCNTGMCCY	19945	3026
3.0136822666993444e-4	12230	1594	1076	0.6750313676286073	0.08798037612428454	TF:M11595	TF	Factor: GCMa; motif: RTGCGGGTN	19945	4415
3.0136822666993444e-4	12230	1594	1076	0.6750313676286073	0.08798037612428454	TF:M11595_0	TF	Factor: GCMa; motif: RTGCGGGTN; match class: 0	19945	4416
3.1723292848325e-4	8541	1594	784	0.4918444165621079	0.09179253014869453	TF:M09890	TF	Factor: ctcf; motif: YGGCCACCAGRKGGCRSYN	19945	1640
3.1723292848325e-4	8541	1594	784	0.4918444165621079	0.09179253014869453	TF:M09890_0	TF	Factor: ctcf; motif: YGGCCACCAGRKGGCRSYN; match class: 0	19945	1641
3.2065706180425005e-4	6006	1594	575	0.3607277289836888	0.09573759573759574	TF:M11490_1	TF	Factor: LBP-1; motif: NRCCGGTNNNNACCGGYN; match class: 1	19945	6631
3.2536096591930766e-4	2128	1594	236	0.1480552070263488	0.11090225563909774	TF:M07052_0	TF	Factor: NRF-1; motif: GCGCMTGCGCN; match class: 0	19945	8661
3.2536096591930766e-4	2128	1594	236	0.1480552070263488	0.11090225563909774	TF:M07052	TF	Factor: NRF-1; motif: GCGCMTGCGCN	19945	8660
3.258784945099218e-4	19551	1594	1587	0.9956085319949812	0.08117231855148074	TF:M01822	TF	Factor: CPBP; motif: SNCCCNN	19945	1358
3.258784945099218e-4	19551	1594	1587	0.9956085319949812	0.08117231855148074	TF:M01822_0	TF	Factor: CPBP; motif: SNCCCNN; match class: 0	19945	1359
3.329961879584231e-4	2324	1594	254	0.15934755332496864	0.10929432013769363	TF:M00341_1	TF	Factor: GABP; motif: VCCGGAAGNGCR; match class: 1	19945	4141
3.3839529948257645e-4	5901	1594	566	0.35508155583437895	0.09591594644975428	TF:M11480_1	TF	Factor: AP-2alpha; motif: NGCCTSAGGCN; match class: 1	19945	12277
3.474821690256496e-4	7187	1594	673	0.4222082810539523	0.09364129678586336	TF:M11881_1	TF	Factor: pax-6; motif: NYACGCNTSANYGCNYN; match class: 1	19945	9187
3.478173609458673e-4	14869	1594	1275	0.7998745294855709	0.08574887349519134	TF:M00378_1	TF	Factor: Pax-4; motif: NNNNNYCACCCB; match class: 1	19945	9109
3.768472462844455e-4	7336	1594	685	0.42973651191969886	0.09337513631406762	TF:M01175_0	TF	Factor: CKROX; motif: SCCCTCCCC; match class: 0	19945	1212
3.768472462844455e-4	7336	1594	685	0.42973651191969886	0.09337513631406762	TF:M01175	TF	Factor: CKROX; motif: SCCCTCCCC	19945	1211
3.808831363553755e-4	2646	1594	283	0.17754077791718947	0.10695389266817838	TF:M00940_1	TF	Factor: E2F-1; motif: NTTTCGCGCS; match class: 1	19945	2089
4.6562558733348014e-4	7430	1594	692	0.4341279799247177	0.09313593539703903	TF:M04595_1	TF	Factor: SALL2; motif: GGGTGGG; match class: 1	19945	10645
5.115637530114032e-4	3883	1594	392	0.24592220828105396	0.10095287149111512	TF:M04109_1	TF	Factor: RUNX3; motif: NRACCGCAAACCGCAN; match class: 1	19945	10558
5.205142894902698e-4	18431	1594	1523	0.9554579673776662	0.0826325212956432	TF:M08568	TF	Factor: ER71:E2A; motif: CASSTGNACCGGAWRYN	19945	3227
5.205142894902698e-4	18431	1594	1523	0.9554579673776662	0.0826325212956432	TF:M08568_0	TF	Factor: ER71:E2A; motif: CASSTGNACCGGAWRYN; match class: 0	19945	3228
5.272847797122164e-4	1000	1594	127	0.07967377666248432	0.127	TF:M12156_1	TF	Factor: Sp2; motif: NTAAGYCCCGCCCMCTN; match class: 1	19945	11290
5.64921647669643e-4	1555	1594	181	0.11355081555834379	0.11639871382636656	TF:M12140_1	TF	Factor: Egr-1; motif: NNCRCCCMCGCNN; match class: 1	19945	2323
5.651356251171413e-4	6941	1594	651	0.4084065244667503	0.0937905200979686	TF:M00327_1	TF	Factor: Pax-3; motif: NNNNNNCGTCACGSTYNNNNN; match class: 1	19945	9106
6.19805750396311e-4	1063	1594	133	0.0834378920953576	0.1251175917215428	TF:M09935_1	TF	Factor: GABP-alpha; motif: NNNRCCGGAAGTGN; match class: 1	19945	4123
6.221758423457028e-4	2771	1594	293	0.18381430363864493	0.1057380007217611	TF:M01100_1	TF	Factor: LRF; motif: GGGGKYNNB; match class: 1	19945	6898
7.399315988041998e-4	13103	1594	1140	0.7151819322459222	0.08700297641761429	TF:M11399	TF	Factor: Fli-1; motif: NACCGGAWWTCCGGTY	19945	3524
7.399315988041998e-4	13103	1594	1140	0.7151819322459222	0.08700297641761429	TF:M11399_0	TF	Factor: Fli-1; motif: NACCGGAWWTCCGGTY; match class: 0	19945	3525
7.731927769598343e-4	4370	1594	433	0.2716436637390213	0.09908466819221969	TF:M00976_0	TF	Factor: AhR,; motif: NRCGTGNGN; match class: 0	19945	18
7.731927769598343e-4	4370	1594	433	0.2716436637390213	0.09908466819221969	TF:M00976	TF	Factor: AhR,; motif: NRCGTGNGN	19945	17
8.245814427910938e-4	10546	1594	941	0.5903387703889585	0.08922814337189455	TF:M03989_0	TF	Factor: FLI1; motif: ACCGGAAATCCGGT; match class: 0	19945	3507
8.245814427910938e-4	10546	1594	941	0.5903387703889585	0.08922814337189455	TF:M03989	TF	Factor: FLI1; motif: ACCGGAAATCCGGT	19945	3506
8.479665036724618e-4	6320	1594	598	0.3751568381430364	0.09462025316455697	TF:M11061	TF	Factor: HES-1; motif: GGCRCGTGNC	19945	4787
8.479665036724618e-4	6320	1594	598	0.3751568381430364	0.09462025316455697	TF:M11061_0	TF	Factor: HES-1; motif: GGCRCGTGNC; match class: 0	19945	4788
8.538882812043533e-4	7031	1594	657	0.4121706398996236	0.09344332242924193	TF:M11477_1	TF	Factor: AP-2beta; motif: NSCCYNRGGSN; match class: 1	19945	12289
8.667962049949387e-4	3970	1594	398	0.24968632371392724	0.10025188916876575	TF:M07042_0	TF	Factor: HES-1; motif: NNCKYGTGNNN; match class: 0	19945	4794
8.667962049949387e-4	3970	1594	398	0.24968632371392724	0.10025188916876575	TF:M07042	TF	Factor: HES-1; motif: NNCKYGTGNNN	19945	4793
8.754333319747233e-4	15876	1594	1346	0.8444165621079046	0.08478206097253717	TF:M11381_0	TF	Factor: ESE-1; motif: SATKGCGGATGCN; match class: 0	19945	2508
8.754333319747233e-4	15876	1594	1346	0.8444165621079046	0.08478206097253717	TF:M11381	TF	Factor: ESE-1; motif: SATKGCGGATGCN	19945	2507
9.210638022748255e-4	1020	1594	128	0.08030112923462986	0.12549019607843137	TF:M01273_1	TF	Factor: SP4; motif: SCCCCGCCCCS; match class: 1	19945	11326
9.849079661356339e-4	1473	1594	172	0.10790464240903387	0.11676849966055669	TF:M01972_1	TF	Factor: EGR-1; motif: TGCGTGGGCGK; match class: 1	19945	2290
0.0010541353675941134	1824	1594	205	0.1286072772898369	0.11239035087719298	TF:M12086	TF	Factor: ZNF501; motif: NNGCGACGCGAACAN	19945	14882
0.0010541353675941134	1824	1594	205	0.1286072772898369	0.11239035087719298	TF:M12086_0	TF	Factor: ZNF501; motif: NNGCGACGCGAACAN; match class: 0	19945	14883
0.0010770158843346567	1559	1594	180	0.11292346298619825	0.11545862732520847	TF:M04797_1	TF	Factor: Egr-1; motif: CCGCCCMCG; match class: 1	19945	2296
0.0010775575367293648	1975	1594	219	0.13739021329987453	0.11088607594936709	TF:M02069_1	TF	Factor: Erm; motif: ACCGGAAGTN; match class: 1	19945	2938
0.0010935382346233496	5390	1594	519	0.32559598494353825	0.09628942486085343	TF:M00425_1	TF	Factor: E2F; motif: TTTCGCGC; match class: 1	19945	2218
0.001151860678669691	1004	1594	126	0.07904642409033877	0.1254980079681275	TF:M12155_1	TF	Factor: Sp2; motif: NTWAGTCCCGCCCMCTT; match class: 1	19945	11287
0.0011536454295576223	994	1594	125	0.07841907151819323	0.12575452716297786	TF:M09607_1	TF	Factor: SAP-1; motif: ACCGGAAGTNN; match class: 1	19945	2683
0.0011603471904359285	8982	1594	815	0.5112923462986199	0.09073702961478512	TF:M08224	TF	Factor: Elk-1:Pax-1; motif: ACCGGAACTACGCWTSANTG	19945	2591
0.0011603471904359285	8982	1594	815	0.5112923462986199	0.09073702961478512	TF:M08224_0	TF	Factor: Elk-1:Pax-1; motif: ACCGGAACTACGCWTSANTG; match class: 0	19945	2592
0.0011864363074611522	10474	1594	934	0.5859473023839398	0.0891731907580676	TF:M11528	TF	Factor: E2F-2; motif: NTTTTGGCGCCAWWWN	19945	2099
0.0011864363074611522	10474	1594	934	0.5859473023839398	0.0891731907580676	TF:M11528_0	TF	Factor: E2F-2; motif: NTTTTGGCGCCAWWWN; match class: 0	19945	2100
0.0012072932697227178	8427	1594	770	0.48306148055207027	0.09137296784146197	TF:M09591	TF	Factor: AP-2gamma; motif: NTGSCCTGRGGSNN	19945	12332
0.0012072932697227178	8427	1594	770	0.48306148055207027	0.09137296784146197	TF:M09591_0	TF	Factor: AP-2gamma; motif: NTGSCCTGRGGSNN; match class: 0	19945	12333
0.0012837027437315545	8245	1594	755	0.4736511919698871	0.09157064887810794	TF:M09608_0	TF	Factor: Erg; motif: NNACCGGAARTSN; match class: 0	19945	2901
0.0012837027437315545	8245	1594	755	0.4736511919698871	0.09157064887810794	TF:M09608	TF	Factor: Erg; motif: NNACCGGAARTSN	19945	2900
0.0013187581564693823	1991	1594	220	0.13801756587202008	0.11049723756906077	TF:M03967_1	TF	Factor: ELF3; motif: WACCCGGAAGTAN; match class: 1	19945	2500
0.0013730389400715024	10203	1594	912	0.5721455457967378	0.0893854748603352	TF:M10008_0	TF	Factor: CSX; motif: NKRAGWGS; match class: 0	19945	8313
0.0013730389400715024	10203	1594	912	0.5721455457967378	0.0893854748603352	TF:M10008	TF	Factor: CSX; motif: NKRAGWGS	19945	8312
0.0013993109322693134	2025	1594	223	0.1398996235884567	0.11012345679012346	TF:M11442	TF	Factor: Net; motif: NACCGGAAGTN	19945	2666
0.0013993109322693134	2025	1594	223	0.1398996235884567	0.11012345679012346	TF:M11442_0	TF	Factor: Net; motif: NACCGGAAGTN; match class: 0	19945	2667
0.0014764682269396557	7932	1594	729	0.4573400250941029	0.09190620272314674	TF:M00322	TF	Factor: c-Myc:Max; motif: GCCAYGYGSN	19945	7712
0.0014764682269396557	7932	1594	729	0.4573400250941029	0.09190620272314674	TF:M00322_0	TF	Factor: c-Myc:Max; motif: GCCAYGYGSN; match class: 0	19945	7713
0.0015442969847466795	2955	1594	307	0.19259723964868256	0.1038917089678511	TF:M00737_1	TF	Factor: E2F-1:DP-2; motif: TTTSSCGC; match class: 1	19945	2044
0.0016630265204265306	1328	1594	157	0.09849435382685069	0.11822289156626506	TF:M03987	TF	Factor: FEV; motif: ACCGGAAGTN	19945	3425
0.0016630265204265306	1328	1594	157	0.09849435382685069	0.11822289156626506	TF:M03987_0	TF	Factor: FEV; motif: ACCGGAAGTN; match class: 0	19945	3426
0.0016884519048508718	9873	1594	885	0.555207026348808	0.08963840777879065	TF:M04109_0	TF	Factor: RUNX3; motif: NRACCGCAAACCGCAN; match class: 0	19945	10557
0.0016884519048508718	9873	1594	885	0.555207026348808	0.08963840777879065	TF:M04109	TF	Factor: RUNX3; motif: NRACCGCAAACCGCAN	19945	10556
0.0017056489992705757	2779	1594	291	0.18255959849435383	0.10471392587261605	TF:M01118_1	TF	Factor: WT1; motif: SMCNCCNSC; match class: 1	19945	12862
0.0017268526300812	11177	1594	988	0.6198243412797992	0.08839581282991858	TF:M11081	TF	Factor: SREBP-1; motif: RTCRCGTGAY	19945	11447
0.0017268526300812	11177	1594	988	0.6198243412797992	0.08839581282991858	TF:M11081_0	TF	Factor: SREBP-1; motif: RTCRCGTGAY; match class: 0	19945	11448
0.0017661371646838777	1103	1594	135	0.08469259723964868	0.12239347234814144	TF:M03970_1	TF	Factor: ELK1; motif: ACCGGAAGTN; match class: 1	19945	2629
0.0017910417720641756	7757	1594	714	0.4479297365119197	0.09204589403119763	TF:M04152_0	TF	Factor: TFAP2C; motif: NGCCCNNRGGCA; match class: 0	19945	12321
0.0017910417720641756	7757	1594	714	0.4479297365119197	0.09204589403119763	TF:M04152	TF	Factor: TFAP2C; motif: NGCCCNNRGGCA	19945	12320
0.0018081747499600217	1361	1594	160	0.10037641154328733	0.11756061719324026	TF:M12057_1	TF	Factor: ZBP99; motif: GCCCMTCCCCCR; match class: 1	19945	13240
0.0018929661590459486	6546	1594	614	0.3851944792973651	0.09379773907729912	TF:M04146	TF	Factor: TFAP2A; motif: YGCCCNNRGGCN	19945	12254
0.0018929661590459486	6546	1594	614	0.3851944792973651	0.09379773907729912	TF:M04146_0	TF	Factor: TFAP2A; motif: YGCCCNNRGGCN; match class: 0	19945	12255
0.0019048830641960961	2350	1594	252	0.15809284818067754	0.1072340425531915	TF:M03981	TF	Factor: ETV3; motif: ACCGGAAGTN	19945	3245
0.0019048830641960961	2350	1594	252	0.15809284818067754	0.1072340425531915	TF:M03981_0	TF	Factor: ETV3; motif: ACCGGAAGTN; match class: 0	19945	3246
0.0019947164350188904	4370	1594	430	0.2697616060225847	0.09839816933638444	TF:M10426_1	TF	Factor: ctcf; motif: CCRSCAGGGGGCGCN; match class: 1	19945	1645
0.002027579855073255	3507	1594	355	0.22271016311166875	0.10122611919019105	TF:M03895_1	TF	Factor: CTCF; motif: WGCGCCMYCTAGYGGYN; match class: 1	19945	1618
0.0020611639417439194	1830	1594	204	0.12797992471769135	0.11147540983606558	TF:M10018	TF	Factor: NRF-1; motif: CNSTGCGCATGCGCNNS	19945	8657
0.0020611639417439194	1830	1594	204	0.12797992471769135	0.11147540983606558	TF:M10018_0	TF	Factor: NRF-1; motif: CNSTGCGCATGCGCNNS; match class: 0	19945	8658
0.0021766906755457845	3876	1594	387	0.24278544542032623	0.0998452012383901	TF:M00427_1	TF	Factor: E2F; motif: TTTSGCGS; match class: 1	19945	2236
0.0022974628375218675	1471	1594	170	0.10664993726474278	0.11556764106050306	TF:M04059	TF	Factor: NRF-1; motif: YGCGCATGCGCN	19945	8648
0.0022974628375218675	1471	1594	170	0.10664993726474278	0.11556764106050306	TF:M04059_0	TF	Factor: NRF-1; motif: YGCGCATGCGCN; match class: 0	19945	8649
0.002333687085110121	3890	1594	388	0.24341279799247176	0.09974293059125965	TF:M08423_0	TF	Factor: TEF-3:ER81; motif: ACCGGAAATRCC; match class: 0	19945	12129
0.002333687085110121	3890	1594	388	0.24341279799247176	0.09974293059125965	TF:M08423	TF	Factor: TEF-3:ER81; motif: ACCGGAAATRCC	19945	12128
0.0025036385831804383	1316	1594	155	0.0972396486825596	0.11778115501519756	TF:M11389_0	TF	Factor: elf5; motif: GAMCCGGAAGTN; match class: 0	19945	2562
0.0025036385831804383	1316	1594	155	0.0972396486825596	0.11778115501519756	TF:M11389	TF	Factor: elf5; motif: GAMCCGGAAGTN	19945	2561
0.0026510710620900923	11197	1594	988	0.6198243412797992	0.08823792087166205	TF:M08390	TF	Factor: A-Myb:Elf-1; motif: NMCCGGAACCGTTA	19945	7631
0.0026510710620900923	11197	1594	988	0.6198243412797992	0.08823792087166205	TF:M08390_0	TF	Factor: A-Myb:Elf-1; motif: NMCCGGAACCGTTA; match class: 0	19945	7632
0.0026982921864217332	10449	1594	929	0.582810539523212	0.08890802947650493	TF:M04748_1	TF	Factor: GABP-alpha; motif: AACCGGAAR; match class: 1	19945	4117
0.003076342196473579	12632	1594	1099	0.6894604767879549	0.08700126662444585	TF:M07041	TF	Factor: HDAC1; motif: KGCARGGTC	19945	4754
0.003076342196473579	12632	1594	1099	0.6894604767879549	0.08700126662444585	TF:M07041_0	TF	Factor: HDAC1; motif: KGCARGGTC; match class: 0	19945	4755
0.003082220934506931	1765	1594	197	0.12358845671267252	0.11161473087818696	TF:M05327_1	TF	Factor: WT1; motif: NGCGGGGGGGTSMMCYN; match class: 1	19945	12853
0.003171527861733091	2653	1594	278	0.17440401505646172	0.104787033546928	TF:M02105_0	TF	Factor: NF-E4; motif: CHCCCTCKCCWG; match class: 0	19945	8130
0.003171527861733091	2653	1594	278	0.17440401505646172	0.104787033546928	TF:M02105	TF	Factor: NF-E4; motif: CHCCCTCKCCWG	19945	8129
0.003171783335530678	2145	1594	232	0.14554579673776663	0.10815850815850817	TF:M09868_1	TF	Factor: ATF-3; motif: GGTSACGTGAN; match class: 1	19945	433
0.003356079237493892	2901	1594	300	0.18820577164366373	0.10341261633919338	TF:M09913_0	TF	Factor: ER81; motif: NNCCGGAAGYG; match class: 0	19945	2796
0.003356079237493892	2901	1594	300	0.18820577164366373	0.10341261633919338	TF:M09913	TF	Factor: ER81; motif: NNCCGGAAGYG	19945	2795
0.0037235782667399842	1620	1594	183	0.11480552070263488	0.11296296296296296	TF:M11419_1	TF	Factor: ER81; motif: NNCCGGAWGYN; match class: 1	19945	2803
0.0037333068170279024	1377	1594	160	0.10037641154328733	0.11619462599854757	TF:M09901_1	TF	Factor: nerf; motif: NNNCCGGAAGTGN; match class: 1	19945	7858
0.0038482278290008615	1557	1594	177	0.11104140526976161	0.11368015414258188	TF:M04694	TF	Factor: NRF-1; motif: CNCTGCGCATGCGC	19945	8651
0.0038482278290008615	1557	1594	177	0.11104140526976161	0.11368015414258188	TF:M04694_0	TF	Factor: NRF-1; motif: CNCTGCGCATGCGC; match class: 0	19945	8652
0.004018221103724029	8248	1594	751	0.4711417816813049	0.09105237633365665	TF:M11066_1	TF	Factor: HES-7; motif: GNCACGYGNN; match class: 1	19945	4822
0.00406078321492408	7880	1594	721	0.4523212045169385	0.09149746192893402	TF:M08767	TF	Factor: HES-1; motif: GNCACGTGNC	19945	4784
0.00406078321492408	7880	1594	721	0.4523212045169385	0.09149746192893402	TF:M08767_0	TF	Factor: HES-1; motif: GNCACGTGNC; match class: 0	19945	4785
0.004363218344873354	5672	1594	538	0.33751568381430364	0.09485190409026799	TF:M10014	TF	Factor: FXR; motif: NRGGKCANTGRCCNNNNGG	19945	4097
0.004363218344873354	5672	1594	538	0.33751568381430364	0.09485190409026799	TF:M10014_0	TF	Factor: FXR; motif: NRGGKCANTGRCCNNNNGG; match class: 0	19945	4098
0.004373478532424251	2730	1594	284	0.178168130489335	0.10402930402930403	TF:M03932	TF	Factor: ZIC4; motif: GRCCCCCCGCNGNGN	19945	13373
0.004373478532424251	2730	1594	284	0.178168130489335	0.10402930402930403	TF:M03932_0	TF	Factor: ZIC4; motif: GRCCCCCCGCNGNGN; match class: 0	19945	13374
0.004478889301590347	13801	1594	1187	0.7446675031367629	0.08600826027099485	TF:M11393_1	TF	Factor: Erg; motif: NACCGGATATCCGGTN; match class: 1	19945	2917
0.004632249563757692	1445	1594	166	0.10414052697616061	0.11487889273356401	TF:M11436	TF	Factor: SAP-1; motif: NRNCGGAWRYN	19945	2687
0.004632249563757692	1445	1594	166	0.10414052697616061	0.11487889273356401	TF:M11436_0	TF	Factor: SAP-1; motif: NRNCGGAWRYN; match class: 0	19945	2688
0.0046701682063881355	3800	1594	378	0.2371392722710163	0.09947368421052631	TF:M04146_1	TF	Factor: TFAP2A; motif: YGCCCNNRGGCN; match class: 1	19945	12256
0.004724651541147946	15273	1594	1297	0.8136762860727729	0.08492110259935834	TF:M04691_0	TF	Factor: Kaiso; motif: TCTCGCGAG; match class: 0	19945	13041
0.004724651541147946	15273	1594	1297	0.8136762860727729	0.08492110259935834	TF:M04691	TF	Factor: Kaiso; motif: TCTCGCGAG	19945	13040
0.004741281736119613	4182	1594	411	0.2578419071518193	0.09827833572453372	TF:M00649_1	TF	Factor: MAZ; motif: GGGGAGGG; match class: 1	19945	7183
0.004795404617088912	2410	1594	255	0.1599749058971142	0.10580912863070539	TF:M02072_0	TF	Factor: Pet-1; motif: ACCGGAWRTN; match class: 0	19945	9366
0.004795404617088912	2410	1594	255	0.1599749058971142	0.10580912863070539	TF:M02072	TF	Factor: Pet-1; motif: ACCGGAWRTN	19945	9365
0.0049190051219509465	6624	1594	617	0.38707653701380174	0.09314613526570048	TF:M00114_0	TF	Factor: Tax/CREB; motif: GGGGGTTGACGYANA; match class: 0	19945	11748
0.0049190051219509465	6624	1594	617	0.38707653701380174	0.09314613526570048	TF:M00114	TF	Factor: Tax/CREB; motif: GGGGGTTGACGYANA	19945	11747
0.004944296829995639	3015	1594	309	0.19385194479297366	0.10248756218905472	TF:M12164	TF	Factor: BTEB2; motif: NMCACGCCCN	19945	884
0.004944296829995639	3015	1594	309	0.19385194479297366	0.10248756218905472	TF:M12164_0	TF	Factor: BTEB2; motif: NMCACGCCCN; match class: 0	19945	885
0.005016516713613115	2125	1594	229	0.14366373902132998	0.10776470588235294	TF:M11413_0	TF	Factor: ER71; motif: NACCGGAARTN; match class: 0	19945	3240
0.005016516713613115	2125	1594	229	0.14366373902132998	0.10776470588235294	TF:M11413	TF	Factor: ER71; motif: NACCGGAARTN	19945	3239
0.005691198563726376	5327	1594	508	0.3186951066499373	0.09536324385207434	TF:M01163	TF	Factor: Elk-1; motif: AACCGGAAGTR	19945	2618
0.005691198563726376	5327	1594	508	0.3186951066499373	0.09536324385207434	TF:M01163_0	TF	Factor: Elk-1; motif: AACCGGAAGTR; match class: 0	19945	2619
0.005693845528380333	2052	1594	222	0.13927227101631118	0.10818713450292397	TF:M09789	TF	Factor: TFDP1; motif: NSGCGGGAANN	19945	12410
0.005693845528380333	2052	1594	222	0.13927227101631118	0.10818713450292397	TF:M09789_0	TF	Factor: TFDP1; motif: NSGCGGGAANN; match class: 0	19945	12411
0.005756143074990593	8561	1594	775	0.486198243412798	0.09052680761593272	TF:M12085_0	TF	Factor: ZNF501; motif: NNNCSACGCGAACAC; match class: 0	19945	14880
0.005756143074990593	8561	1594	775	0.486198243412798	0.09052680761593272	TF:M12085	TF	Factor: ZNF501; motif: NNNCSACGCGAACAC	19945	14879
0.0059073177590899945	1314	1594	153	0.0959849435382685	0.11643835616438356	TF:M03814_1	TF	Factor: BTEB2; motif: GNAGGGGGNGGGSSNN; match class: 1	19945	892
0.0060702737247381655	5235	1594	500	0.3136762860727729	0.09551098376313276	TF:M12057	TF	Factor: ZBP99; motif: GCCCMTCCCCCR	19945	13238
0.0060702737247381655	5235	1594	500	0.3136762860727729	0.09551098376313276	TF:M12057_0	TF	Factor: ZBP99; motif: GCCCMTCCCCCR; match class: 0	19945	13239
0.006082442394023943	2032	1594	220	0.13801756587202008	0.10826771653543307	TF:M02102	TF	Factor: NRF-1; motif: YGCGCMTGCGC	19945	8666
0.006082442394023943	2032	1594	220	0.13801756587202008	0.10826771653543307	TF:M02102_0	TF	Factor: NRF-1; motif: YGCGCMTGCGC; match class: 0	19945	8667
0.00639268079762421	3239	1594	328	0.205771643663739	0.10126582278481013	TF:M11379_0	TF	Factor: ESE-1; motif: ACCCGGAAGTRNNNNNNNNWWWW; match class: 0	19945	2505
0.00639268079762421	3239	1594	328	0.205771643663739	0.10126582278481013	TF:M11379	TF	Factor: ESE-1; motif: ACCCGGAAGTRNNNNNNNNWWWW	19945	2504
0.006648808575814349	10177	1594	904	0.5671267252195734	0.08882774884543579	TF:M11391	TF	Factor: Erg; motif: NACCGGATATCCGGTN	19945	2909
0.006648808575814349	10177	1594	904	0.5671267252195734	0.08882774884543579	TF:M11391_0	TF	Factor: Erg; motif: NACCGGATATCCGGTN; match class: 0	19945	2910
0.0066688455344735675	630	1594	85	0.05332496863237139	0.1349206349206349	TF:M11679_0	TF	Factor: IRF-7; motif: NCGAAANCGAAANYN; match class: 0	19945	6240
0.0066688455344735675	630	1594	85	0.05332496863237139	0.1349206349206349	TF:M11679	TF	Factor: IRF-7; motif: NCGAAANCGAAANYN	19945	6239
0.007096848476601751	2533	1594	265	0.16624843161856964	0.10461902881958153	TF:M11421_0	TF	Factor: ER81; motif: NACCGGAAGTN; match class: 0	19945	2808
0.007096848476601751	2533	1594	265	0.16624843161856964	0.10461902881958153	TF:M11421	TF	Factor: ER81; motif: NACCGGAAGTN	19945	2807
0.007098753342709015	8831	1594	796	0.4993726474278545	0.09013701732533122	TF:M07461_0	TF	Factor: KLF; motif: GGGNGGGG; match class: 0	19945	6612
0.007098753342709015	8831	1594	796	0.4993726474278545	0.09013701732533122	TF:M07461	TF	Factor: KLF; motif: GGGNGGGG	19945	6611
0.007217143415273916	1152	1594	137	0.08594730238393977	0.1189236111111111	TF:M03985_0	TF	Factor: ETV6; motif: NSCGGAAGTR; match class: 0	19945	3312
0.007217143415273916	1152	1594	137	0.08594730238393977	0.1189236111111111	TF:M03985	TF	Factor: ETV6; motif: NSCGGAAGTR	19945	3311
0.007370422414180351	7492	1594	687	0.43099121706398996	0.09169781099839829	TF:M09602	TF	Factor: ctcf; motif: NNNCCASYAGRKGGCRSYNN	19945	1631
0.007370422414180351	7492	1594	687	0.43099121706398996	0.09169781099839829	TF:M09602_0	TF	Factor: ctcf; motif: NNNCCASYAGRKGGCRSYNN; match class: 0	19945	1632
0.007846091740318148	2303	1594	244	0.15307402760351319	0.10594876248371689	TF:M00665_1	TF	Factor: Sp3; motif: ASMCTTGGGSRGGG; match class: 1	19945	11308
0.008023384453322239	12937	1594	1119	0.7020075282308658	0.08649609646749633	TF:M03976_0	TF	Factor: ERG; motif: ACCGGAWATCCGGT; match class: 0	19945	2898
0.008023384453322239	12937	1594	1119	0.7020075282308658	0.08649609646749633	TF:M03976	TF	Factor: ERG; motif: ACCGGAWATCCGGT	19945	2897
0.008181863010491338	1469	1594	167	0.10476787954830614	0.11368277739959155	TF:M00237_1	TF	Factor: AhR:Arnt; motif: GRGKATYGCGTGMCWNSCC; match class: 1	19945	16
0.008539203550185075	6468	1594	602	0.37766624843161856	0.09307359307359307	TF:M00939	TF	Factor: E2F; motif: TTTSGCGSG	19945	2228
0.008539203550185075	6468	1594	602	0.37766624843161856	0.09307359307359307	TF:M00939_0	TF	Factor: E2F; motif: TTTSGCGSG; match class: 0	19945	2229
0.008568524476161006	46	1594	15	0.009410288582183186	0.32608695652173914	TF:M00699_1	TF	Factor: ICSBP; motif: RAARTGAAACTG; match class: 1	19945	6052
0.008590912857942392	8605	1594	777	0.4874529485570891	0.09029633933759443	TF:M12230_0	TF	Factor: LRF; motif: RCGACCACCNN; match class: 0	19945	13125
0.008590912857942392	8605	1594	777	0.4874529485570891	0.09029633933759443	TF:M12230	TF	Factor: LRF; motif: RCGACCACCNN	19945	13124
0.008608517225719358	1333	1594	154	0.09661229611041405	0.11552888222055514	TF:M09893_1	TF	Factor: E2F-3; motif: NNGGCGGGAAA; match class: 1	19945	2134
0.008860660948565855	3743	1594	371	0.2327478042659975	0.09911835426128773	TF:M03924_1	TF	Factor: YY1; motif: NNCGCCATTNN; match class: 1	19945	12913
0.009010714562530199	2418	1594	254	0.15934755332496864	0.10504549214226634	TF:M07436_1	TF	Factor: WT1; motif: NNGGGNGGGSGN; match class: 1	19945	12859
0.009238399068113199	1085	1594	130	0.08155583437892096	0.11981566820276497	TF:M01163_1	TF	Factor: Elk-1; motif: AACCGGAAGTR; match class: 1	19945	2620
0.009432794300016041	1220	1594	143	0.08971141781681305	0.11721311475409836	TF:M03972_0	TF	Factor: ELK3; motif: ACCGGAAGTN; match class: 0	19945	2655
0.009432794300016041	1220	1594	143	0.08971141781681305	0.11721311475409836	TF:M03972	TF	Factor: ELK3; motif: ACCGGAAGTN	19945	2654
0.009433808008716474	2375	1594	250	0.15683814303638646	0.10526315789473684	TF:M00245_1	TF	Factor: Egr-3; motif: NTGCGTGGGCGK; match class: 1	19945	2356
0.009773626518214514	5862	1594	551	0.3456712672521957	0.09399522347321733	TF:M10107	TF	Factor: DB1; motif: GGRRRRGRRGGAGGGGGNGRRR	19945	1706
0.009773626518214514	5862	1594	551	0.3456712672521957	0.09399522347321733	TF:M10107_0	TF	Factor: DB1; motif: GGRRRRGRRGGAGGGGGNGRRR; match class: 0	19945	1707
0.010180044143574466	3933	1594	387	0.24278544542032623	0.09839816933638444	TF:M11402_0	TF	Factor: Fli-1; motif: NACCGGAARTN; match class: 0	19945	3534
0.010180044143574466	3933	1594	387	0.24278544542032623	0.09839816933638444	TF:M11402	TF	Factor: Fli-1; motif: NACCGGAARTN	19945	3533
0.010808833349039088	6202	1594	579	0.363237139272271	0.09335698161883263	TF:M09817_1	TF	Factor: PAX5; motif: RNGCGTGACCNN; match class: 1	19945	9169
0.011008890773930758	2726	1594	281	0.17628607277289837	0.10308143800440206	TF:M08917_0	TF	Factor: GABP-ALPHA; motif: RCCGGAARTNN; match class: 0	19945	4119
0.011008890773930758	2726	1594	281	0.17628607277289837	0.10308143800440206	TF:M08917	TF	Factor: GABP-ALPHA; motif: RCCGGAARTNN	19945	4118
0.012042360876018338	9842	1594	875	0.5489335006273526	0.08890469416785206	TF:M07261	TF	Factor: LKLF; motif: GGGGTGGKSN	19945	6854
0.012042360876018338	9842	1594	875	0.5489335006273526	0.08890469416785206	TF:M07261_0	TF	Factor: LKLF; motif: GGGGTGGKSN; match class: 0	19945	6855
0.012847332599984839	5255	1594	499	0.31304893350062735	0.09495718363463368	TF:M09590	TF	Factor: AP-2alpha; motif: NTNSCCTGRGGSNAN	19945	12269
0.012847332599984839	5255	1594	499	0.31304893350062735	0.09495718363463368	TF:M09590_0	TF	Factor: AP-2alpha; motif: NTNSCCTGRGGSNAN; match class: 0	19945	12270
0.012852776074470865	6282	1594	585	0.3670012547051443	0.09312320916905444	TF:M01208	TF	Factor: FLI-1; motif: CMGGAWGTSAN	19945	3542
0.012852776074470865	6282	1594	585	0.3670012547051443	0.09312320916905444	TF:M01208_0	TF	Factor: FLI-1; motif: CMGGAWGTSAN; match class: 0	19945	3543
0.012923451535215916	1123	1594	133	0.0834378920953576	0.11843276936776491	TF:M07209	TF	Factor: ELK4; motif: NCRCTTCCGGN	19945	2678
0.012923451535215916	1123	1594	133	0.0834378920953576	0.11843276936776491	TF:M07209_0	TF	Factor: ELK4; motif: NCRCTTCCGGN; match class: 0	19945	2679
0.013287362660282308	939	1594	115	0.07214554579673776	0.12247071352502663	TF:M11422_1	TF	Factor: Erm; motif: NRCMGGAAGTN; match class: 1	19945	2944
0.01363544600262391	6381	1594	593	0.3720200752823087	0.09293214229744554	TF:M00237_0	TF	Factor: AhR:Arnt; motif: GRGKATYGCGTGMCWNSCC; match class: 0	19945	15
0.01363544600262391	6381	1594	593	0.3720200752823087	0.09293214229744554	TF:M00237	TF	Factor: AhR:Arnt; motif: GRGKATYGCGTGMCWNSCC	19945	14
0.014549421538889447	4249	1594	413	0.2590966122961104	0.09719934102141681	TF:M01865_1	TF	Factor: BTEB3; motif: BNRNGGGAGGNGT; match class: 1	19945	913
0.015325821973648582	3247	1594	326	0.20451693851944794	0.10040036957191253	TF:M11420	TF	Factor: ER81; motif: NACCGGAAGTN	19945	2804
0.015325821973648582	3247	1594	326	0.20451693851944794	0.10040036957191253	TF:M11420_0	TF	Factor: ER81; motif: NACCGGAAGTN; match class: 0	19945	2805
0.015364598584520966	11576	1594	1011	0.6342534504391468	0.08733586731167933	TF:M12231	TF	Factor: LRF; motif: NCGACCACCGN	19945	13127
0.015364598584520966	11576	1594	1011	0.6342534504391468	0.08733586731167933	TF:M12231_0	TF	Factor: LRF; motif: NCGACCACCGN; match class: 0	19945	13128
0.015558569670896475	12373	1594	1073	0.6731493099121706	0.08672108623615937	TF:M00360_0	TF	Factor: Pax-3; motif: TCGTCACRCTTHM; match class: 0	19945	9078
0.015558569670896475	12373	1594	1073	0.6731493099121706	0.08672108623615937	TF:M00360	TF	Factor: Pax-3; motif: TCGTCACRCTTHM	19945	9077
0.016811169202069258	2898	1594	295	0.185069008782936	0.10179434092477571	TF:M09724_1	TF	Factor: DATF1; motif: SNGGRRGCWGNGGG; match class: 1	19945	1702
0.016998262792829674	5827	1594	546	0.342534504391468	0.09370173331045134	TF:M04896_0	TF	Factor: AP-2alpha; motif: NNNGSCCTGRGGSN; match class: 0	19945	12264
0.016998262792829674	5827	1594	546	0.342534504391468	0.09370173331045134	TF:M04896	TF	Factor: AP-2alpha; motif: NNNGSCCTGRGGSN	19945	12263
0.017421596675299477	587	1594	79	0.04956085319949812	0.13458262350936967	TF:M04698_1	TF	Factor: GABP-alpha; motif: CACTTCCGG; match class: 1	19945	4114
0.01956139693445998	1008	1594	121	0.07590966122961104	0.12003968253968254	TF:M02074_1	TF	Factor: GABPalpha; motif: RCCGGAWRYN; match class: 1	19945	4108
0.01972679243219425	4168	1594	405	0.25407779171894607	0.09716890595009597	TF:M04154_0	TF	Factor: TFAP2C; motif: NGCCTNAGGCN; match class: 0	19945	12327
0.01972679243219425	4168	1594	405	0.25407779171894607	0.09716890595009597	TF:M04154	TF	Factor: TFAP2C; motif: NGCCTNAGGCN	19945	12326
0.021077611778818423	7775	1594	706	0.44291091593475534	0.09080385852090032	TF:M08767_1	TF	Factor: HES-1; motif: GNCACGTGNC; match class: 1	19945	4786
0.021240524636464336	11108	1594	973	0.6104140526976161	0.08759452646741088	TF:M01770_0	TF	Factor: XBP-1; motif: WNNGMCACGTC; match class: 0	19945	12870
0.021240524636464336	11108	1594	973	0.6104140526976161	0.08759452646741088	TF:M01770	TF	Factor: XBP-1; motif: WNNGMCACGTC	19945	12869
0.021983885662316155	5564	1594	523	0.32810539523212046	0.09399712437095614	TF:M04152_1	TF	Factor: TFAP2C; motif: NGCCCNNRGGCA; match class: 1	19945	12322
0.022852636182244826	2852	1594	290	0.18193224592220827	0.10168302945301542	TF:M01177_1	TF	Factor: SREBP-2; motif: NNGYCACNNSMN; match class: 1	19945	11488
0.023107405146163554	2943	1594	298	0.18695106649937265	0.10125722052327557	TF:M11446_0	TF	Factor: Elf-1; motif: RANSMGGAAGTR; match class: 0	19945	2436
0.023107405146163554	2943	1594	298	0.18695106649937265	0.10125722052327557	TF:M11446	TF	Factor: Elf-1; motif: RANSMGGAAGTR	19945	2435
0.023782469694362086	16186	1594	1359	0.8525721455457967	0.08396144816508093	TF:M04748_0	TF	Factor: GABP-alpha; motif: AACCGGAAR; match class: 0	19945	4116
0.023782469694362086	16186	1594	1359	0.8525721455457967	0.08396144816508093	TF:M04748	TF	Factor: GABP-alpha; motif: AACCGGAAR	19945	4115
0.023796785618396845	5282	1594	499	0.31304893350062735	0.09447179098826203	TF:M07387_0	TF	Factor: LRF; motif: NGKGGGTSNCN; match class: 0	19945	6900
0.023796785618396845	5282	1594	499	0.31304893350062735	0.09447179098826203	TF:M07387	TF	Factor: LRF; motif: NGKGGGTSNCN	19945	6899
0.02399338181098785	2865	1594	291	0.18255959849435383	0.10157068062827225	TF:M00322_1	TF	Factor: c-Myc:Max; motif: GCCAYGYGSN; match class: 1	19945	7714
0.024222018939973083	3138	1594	315	0.19761606022584693	0.10038240917782026	TF:M02023_1	TF	Factor: MAZ; motif: NKGGGAGGGGRGGR; match class: 1	19945	7186
0.025082176941403862	10736	1594	943	0.5915934755332497	0.08783532041728763	TF:M08993_0	TF	Factor: ZNF777; motif: GTCCGYCCCGTCSAACAAT; match class: 0	19945	16170
0.025082176941403862	10736	1594	943	0.5915934755332497	0.08783532041728763	TF:M08993	TF	Factor: ZNF777; motif: GTCCGYCCCGTCSAACAAT	19945	16169
0.025171838198713936	3980	1594	388	0.24341279799247176	0.09748743718592964	TF:M10008_1	TF	Factor: CSX; motif: NKRAGWGS; match class: 1	19945	8314
0.025330063708617272	5642	1594	529	0.3318695106649937	0.09376107763204537	TF:M03989_1	TF	Factor: FLI1; motif: ACCGGAAATCCGGT; match class: 1	19945	3508
0.026471580659016804	4110	1594	399	0.25031367628607276	0.09708029197080292	TF:M09910_1	TF	Factor: ER-beta; motif: RGGTCASCNTGMCCY; match class: 1	19945	3028
0.026496528279382054	44	1594	14	0.00878293601003764	0.3181818181818182	TF:M04020_1	TF	Factor: IRF8; motif: NCGAAACCGAAACT; match class: 1	19945	6250
0.027608631125089732	8157	1594	736	0.4617314930991217	0.0902292509501042	TF:M01652_0	TF	Factor: p53; motif: RGRCWWGYCYNGRCWWGYYY; match class: 0	19945	9009
0.027608631125089732	8157	1594	736	0.4617314930991217	0.0902292509501042	TF:M01652	TF	Factor: p53; motif: RGRCWWGYCYNGRCWWGYYY	19945	9008
0.028720879592641038	1436	1594	161	0.10100376411543287	0.11211699164345404	TF:M12159_0	TF	Factor: KLF15; motif: GCCACGCCCMCN; match class: 0	19945	6537
0.028720879592641038	1436	1594	161	0.10100376411543287	0.11211699164345404	TF:M12159	TF	Factor: KLF15; motif: GCCACGCCCMCN	19945	6536
0.029526800251122892	1760	1594	191	0.11982434127979925	0.10852272727272727	TF:M00244_1	TF	Factor: NGFI-C; motif: WTGCGTGGGYGG; match class: 1	19945	8248
0.029805217851820158	6466	1594	597	0.37452948557089083	0.09232910609341169	TF:M09868_0	TF	Factor: ATF-3; motif: GGTSACGTGAN; match class: 0	19945	432
0.029805217851820158	6466	1594	597	0.37452948557089083	0.09232910609341169	TF:M09868	TF	Factor: ATF-3; motif: GGTSACGTGAN	19945	431
0.02989754509174111	2613	1594	268	0.16813048933500627	0.10256410256410256	TF:M08451_1	TF	Factor: Elk-1:HOXA1; motif: ACCGGAAGTAATTA; match class: 1	19945	2581
0.03134337867044321	4691	1594	448	0.2810539523212045	0.09550202515455126	TF:M03925_0	TF	Factor: YY2; motif: NCCGCCATNTY; match class: 0	19945	12957
0.03134337867044321	4691	1594	448	0.2810539523212045	0.09550202515455126	TF:M03925	TF	Factor: YY2; motif: NCCGCCATNTY	19945	12956
0.0313924999967288	334	1594	51	0.031994981179422836	0.15269461077844312	TF:M08760_1	TF	Factor: ETV7; motif: NNSCGGAAGTR; match class: 1	19945	3322
0.03178842235946926	1578	1594	174	0.10915934755332497	0.11026615969581749	TF:M00114_1	TF	Factor: Tax/CREB; motif: GGGGGTTGACGYANA; match class: 1	19945	11749
0.03183172781754528	3561	1594	351	0.22020075282308657	0.09856781802864364	TF:M02057_1	TF	Factor: Elf5; motif: CSMGGAARNN; match class: 1	19945	2545
0.031968704501628115	9379	1594	834	0.5232120451693852	0.08892205992110033	TF:M00649_0	TF	Factor: MAZ; motif: GGGGAGGG; match class: 0	19945	7182
0.031968704501628115	9379	1594	834	0.5232120451693852	0.08892205992110033	TF:M00649	TF	Factor: MAZ; motif: GGGGAGGG	19945	7181
0.03218031150421581	4551	1594	436	0.27352572145545795	0.0958031201933641	TF:M00444_1	TF	Factor: VDR; motif: GGGKNARNRRGGWSA; match class: 1	19945	12787
0.03347275733146267	8290	1594	746	0.46800501882057716	0.08998793727382388	TF:M10436_0	TF	Factor: YY1; motif: CAANATGGCGGC; match class: 0	19945	12930
0.03347275733146267	8290	1594	746	0.46800501882057716	0.08998793727382388	TF:M10436	TF	Factor: YY1; motif: CAANATGGCGGC	19945	12929
0.034791874189591766	2697	1594	275	0.1725219573400251	0.10196514645902854	TF:M01175_1	TF	Factor: CKROX; motif: SCCCTCCCC; match class: 1	19945	1213
0.03678452993559186	6247	1594	578	0.36260978670012545	0.09252441171762446	TF:M00246_0	TF	Factor: Egr-2; motif: NTGCGTRGGCGK; match class: 0	19945	2331
0.03678452993559186	6247	1594	578	0.36260978670012545	0.09252441171762446	TF:M00246	TF	Factor: Egr-2; motif: NTGCGTRGGCGK	19945	2330
0.03749746450199512	1001	1594	119	0.07465495608531995	0.11888111888111888	TF:M04020_0	TF	Factor: IRF8; motif: NCGAAACCGAAACT; match class: 0	19945	6249
0.03749746450199512	1001	1594	119	0.07465495608531995	0.11888111888111888	TF:M04020	TF	Factor: IRF8; motif: NCGAAACCGAAACT	19945	6248
0.037827351499234996	3799	1594	371	0.2327478042659975	0.09765727823111345	TF:M00187	TF	Factor: USF; motif: GYCACGTGNC	19945	12740
0.037827351499234996	3799	1594	371	0.2327478042659975	0.09765727823111345	TF:M00187_0	TF	Factor: USF; motif: GYCACGTGNC; match class: 0	19945	12741
0.039419467780005615	6552	1594	603	0.37829360100376414	0.09203296703296704	TF:M11535_1	TF	Factor: E2F-4; motif: TTTTGGCGCCAWWN; match class: 1	19945	2167
0.039513044572884674	13838	1594	1182	0.7415307402760352	0.08541696776990895	TF:M09746_0	TF	Factor: HNRPUL1; motif: NCNCAGN; match class: 0	19945	5211
0.039513044572884674	13838	1594	1182	0.7415307402760352	0.08541696776990895	TF:M09746	TF	Factor: HNRPUL1; motif: NCNCAGN	19945	5210
0.04042089012865257	1606	1594	176	0.11041405269761606	0.1095890410958904	TF:M00246_1	TF	Factor: Egr-2; motif: NTGCGTRGGCGK; match class: 1	19945	2332
0.041041986895457856	819	1594	101	0.06336260978670012	0.12332112332112333	TF:M12157_1	TF	Factor: KLF15; motif: RCCACGCCCCCC; match class: 1	19945	6532
0.041941962163481894	120	1594	25	0.015683814303638646	0.20833333333333334	TF:M11685_1	TF	Factor: IRF-8; motif: NCGAAACYGAAACYN; match class: 1	19945	6265
0.04284655230868788	3804	1594	371	0.2327478042659975	0.09752891692954785	TF:M03811_1	TF	Factor: AP-2gamma; motif: GCCYNCRGSN; match class: 1	19945	214
0.04330070334643039	5309	1594	499	0.31304893350062735	0.09399133546807309	TF:M11877_1	TF	Factor: pax-2; motif: NCGTCACGCNYSRNYGCNYN; match class: 1	19945	9073
0.04600426511243719	421	1594	60	0.037641154328732745	0.14251781472684086	TF:M09913_1	TF	Factor: ER81; motif: NNCCGGAAGYG; match class: 1	19945	2797
0.04919798001644013	712	1594	90	0.056461731493099125	0.12640449438202248	TF:M09632_1	TF	Factor: Kaiso; motif: GNTCTCGCGAGRNNNNGGN; match class: 1	19945	13048
0.049247136092913674	450	1594	63	0.039523212045169384	0.14	TF:M09966_1	TF	Factor: Kaiso; motif: SARNYCTCGCGAGAN; match class: 1	19945	13051
2.1653711893422622e-10	88	682	34	0.04985337243401759	0.38636363636363635	WP:WP477	WP	Cytoplasmic Ribosomal Proteins	6646	183
4.428998261048607e-6	37	682	17	0.024926686217008796	0.4594594594594595	WP:WP619	WP	Type II interferon signaling (IFNG)	6646	45
5.436549615229651e-5	428	682	77	0.11290322580645161	0.17990654205607476	WP:WP3888	WP	VEGFA-VEGFR2 Signaling	6646	437
8.181260228857112e-4	23	682	11	0.016129032258064516	0.4782608695652174	WP:WP4197	WP	The human immune response to tuberculosis	6646	459
0.0017602368922691703	5	682	5	0.007331378299120235	1	WP:WP2868	WP	TCA Cycle Nutrient Utilization and Invasiveness of Ovarian Cancer	6646	323
0.0019250566223842631	43	682	15	0.021994134897360705	0.3488372093023256	WP:WP364	WP	IL-6 signaling pathway	6646	358
0.027099715414205538	76	682	19	0.02785923753665689	0.25	WP:WP2034	WP	Leptin signaling pathway	6646	179
0.030069199980659867	128	682	27	0.039589442815249266	0.2109375	WP:WP4217	WP	Ebola Virus Pathway on Host	6646	399
0.03157390952148892	27	682	10	0.01466275659824047	0.37037037037037035	WP:WP3613	WP	Photodynamic therapy-induced unfolded protein response	6646	320
0.032843555427325054	32	682	11	0.016129032258064516	0.34375	WP:WP2112	WP	IL17 signaling pathway	6646	256
0.049802987775718004	44	682	13	0.01906158357771261	0.29545454545454547	WP:WP2332	WP	Interleukin-11 Signaling Pathway	6646	423
