# Supplementary material for: Genome-wide bioinformatic analyses predict key host and viral factors in SARS-CoV-2 pathogenesis
Source: Commun Biol. 2021 May 17;4:590. doi: 10.1038/s42003-021-02095-0 (PMC8128904; doi:10.1038/s42003-021-02095-0)
Supplement: Supplementary file 5 — Supplementary Data 3 [file 42003_2021_2095_MOESM5_ESM.zip › GSE147507_MainDataset/Series9_IAV/des_Condition/ControlVsInfected_genes.over.tsv]

gene_id	ensembl_gene_id_version	description	external_gene_name	gene_biotype	uniprotswissprot	entrezgene_id	LimmaV_AveExpr	edgeR_logCPM	DESeq2_baseMean	LimmaV_FC	edgeR_FC	DESeq2_FC	LimmaV_padj	edgeR_padj	DESeq2_padj	Series9_NHBE_Mock_1	Series9_NHBE_Mock_2	Series9_NHBE_Mock_3	Series9_NHBE_Mock_4	Series9_NHBE_IAV_1	Series9_NHBE_IAV_2	Series9_NHBE_IAV_3	Series9_NHBE_IAV_4
ENSG00000124208	ENSG00000124208.16	TMEM189-UBE2V1 readthrough [Source:HGNC Symbol;Acc:HGNC:33521]	TMEM189-UBE2V1	protein_coding	A5PLL7,Q13404	387522	-1.4923389002982845	2.605980796062684	84.80579905285998	6.512441654780206	10.656462804439434	0.029543014269536358	0.380706822522437	0.03168528174761239	0.0040662082432574645	0	0	0	0	283	205	0	160
ENSG00000182676	ENSG00000182676.5	protein phosphatase 1 regulatory subunit 27 [Source:HGNC Symbol;Acc:HGNC:16813]	PPP1R27	protein_coding	Q86WC6	116729	-2.7238936659319313	-0.6437259157055453	6.008580633152046	4.561876088289196	6.924207292870433	0.1083868824337529	0.04131718680372809	0.04407565835784298	NA	0	0	0	0	55	13	13	0
ENSG00000267122	ENSG00000267122.1	novel transcript, antisense to DOT1L	AC004490.1	antisense	NA	NA	-2.8979642683922493	-1.5042695827945056	3.0746135108522603	3.6052597054185713	5.920617751422076	0.143793460675972	0.020306317788963583	0.04742125977521947	NA	0	0	0	0	18	3	8	3
ENSG00000115839	ENSG00000115839.18	RAB3 GTPase activating protein catalytic subunit 1 [Source:HGNC Symbol;Acc:HGNC:17063]	RAB3GAP1	protein_coding	B9A6J2,Q15042	22930	6.976708483328917	6.988104903137048	1702.9179784126275	0.3377228597910251	0.3397570772088642	0.33412451111369584	0.03999123788544175	0.04273719238854281	5.251434056586199e-5	1108	1107	1401	2885	6105	1483	1730	933
ENSG00000162909	ENSG00000162909.18	calpain 2 [Source:HGNC Symbol;Acc:HGNC:1479]	CAPN2	protein_coding	B4DN77,P17655,Q59EF6	824	9.737075463583817	9.748633035825044	11546.269141486799	0.351052421836845	0.3510331984513265	0.3520458837025695	0.03184619708948722	0.04276587809625651	2.527862844080986e-7	7698	7946	9022	18672	44830	10205	11096	6167
ENSG00000011007	ENSG00000011007.12	elongin A [Source:HGNC Symbol;Acc:HGNC:11620]	TCEB3	protein_coding	Q14241	6924	6.890066735089959	6.905004252919465	1606.8171812494802	0.36171763342954005	0.3641785133365353	0.3528457748552729	0.047427309992752784	0.050602163897703153	5.991082755468579e-4	1056	1000	1346	2664	6360	1501	1410	879
ENSG00000133706	ENSG00000133706.19	leucyl-tRNA synthetase 1 [Source:HGNC Symbol;Acc:HGNC:6512]	LARS	protein_coding	B4DER1,B4E266,Q9P2J5	51520	7.222614668601207	7.235565531104721	2022.1911336981032	0.36245898966596896	0.3646186832081267	0.3587494097106266	0.03211004012656249	0.035421388937093755	3.393908806532196e-5	1321	1345	1609	3319	7229	1732	2130	1120
ENSG00000127463	ENSG00000127463.15	ER membrane protein complex subunit 1 [Source:HGNC Symbol;Acc:HGNC:28957]	EMC1	protein_coding	Q8N766	23065	6.844098432401599	6.858998888915468	1557.2991274337687	0.37656396801964803	0.3717198201065035	0.3594228116275611	0.0393002353971906	0.04429448479150016	7.53250464419313e-4	1086	1093	1185	2329	5643	1428	1562	842
ENSG00000204592	ENSG00000204592.9	major histocompatibility complex, class I, E [Source:HGNC Symbol;Acc:HGNC:4962]	HLA-E	protein_coding	A8K8M6,O19682,P13747,Q6DU44	3133	6.384392522021575	6.398732242854189	1131.2969618465406	0.37326477903759914	0.3688127256046786	0.3607169085677789	0.03724222053627329	0.040573488685952355	2.4233035648084966e-4	799	740	906	1719	4209	1041	1103	609
ENSG00000138592	ENSG00000138592.14	ubiquitin specific peptidase 8 [Source:HGNC Symbol;Acc:HGNC:12631]	USP8	protein_coding	A0A024R5S4,A8K8N5,P40818	9101	5.877337395221453	5.894282474810231	797.421142452904	0.38865235909992124	0.38715637674683845	0.36794248077475183	0.0420304941389756	0.04434090679834827	0.0017297444497975792	578	494	619	1240	2941	664	805	472
ENSG00000120451	ENSG00000120451.10	sorting nexin 19 [Source:HGNC Symbol;Acc:HGNC:21532]	SNX19	protein_coding	B7ZAU9,E9PJV7,E9PLV3,Q92543	399979	6.323571768160406	6.341674786785909	1087.1688423031462	0.3953298286744273	0.3876302775606328	0.36834212075007206	0.04562963240179754	0.053168680935851316	0.0023889110057087196	769	744	792	1674	4085	1027	1111	547
ENSG00000174238	ENSG00000174238.15	phosphatidylinositol transfer protein alpha [Source:HGNC Symbol;Acc:HGNC:9001]	PITPNA	protein_coding	Q00169,V9HWC5	5306	6.665540637772364	6.68053002311283	1375.8175584261623	0.38504799230957404	0.38297267038919347	0.3693103969321393	0.03202035462324276	0.034798188844318345	1.238887916392791e-4	938	909	1130	2047	4981	1271	1405	735
ENSG00000100815	ENSG00000100815.12	thyroid hormone receptor interactor 11 [Source:HGNC Symbol;Acc:HGNC:12305]	TRIP11	protein_coding	Q15643	9321	5.569826185300257	5.588437297304496	644.4846892647212	0.3876338656045654	0.3961955394518551	0.3717056277980471	0.04787743754734808	0.04543125687154321	0.0018994007194001242	403	373	552	1107	2438	547	629	383
ENSG00000177830	ENSG00000177830.18	chitinase domain containing 1 [Source:HGNC Symbol;Acc:HGNC:28474]	CHID1	protein_coding	Q9BWS9	66005	5.822848603384156	5.839425217394465	767.0029520704057	0.38599370607333505	0.3844514084690691	0.372608376761199	0.03955230080686489	0.039900188196704364	4.7643447016391873e-4	475	503	651	1226	2966	629	832	406
ENSG00000101413	ENSG00000101413.12	regulation of nuclear pre-mRNA domain containing 1B [Source:HGNC Symbol;Acc:HGNC:16209]	RPRD1B	protein_coding	Q9NQG5	58490	5.305539826377767	5.324266922522203	536.0241384916337	0.3973085055113772	0.39223017794916937	0.3736836441292167	0.04784235293127666	0.04862851846931981	0.001962193186597806	354	345	408	900	2244	442	510	300
ENSG00000112078	ENSG00000112078.14	potassium channel tetramerization domain containing 20 [Source:HGNC Symbol;Acc:HGNC:21052]	KCTD20	protein_coding	Q7Z5Y7	222658	5.454762191517862	5.472297658468908	594.2757534027407	0.3956043811910931	0.38814723182194943	0.37379324169363415	0.041889671577921374	0.04451091366717994	8.696096275357854e-4	404	397	436	972	2319	542	579	315
ENSG00000164099	ENSG00000164099.3	serine protease 12 [Source:HGNC Symbol;Acc:HGNC:9477]	PRSS12	protein_coding	P56730,Q96I80	8492	4.807205710224882	4.825318403214053	379.0750057434157	0.3994359079798308	0.3941915094678156	0.3752286567142648	0.0440239528830183	0.04535374121851444	0.0015534481541335163	228	256	329	581	1442	335	378	210
ENSG00000110851	ENSG00000110851.12	PR/SET domain 4 [Source:HGNC Symbol;Acc:HGNC:9348]	PRDM4	protein_coding	A0A024RBM7,B3KPI0,Q9UKN5	11108	5.746888508688579	5.764184159758905	727.9464061677969	0.3899948126330349	0.39203804674660175	0.3756887123251406	0.039864475592412754	0.038930638622480945	4.7932435585009586e-4	483	436	582	1238	2730	677	719	391
ENSG00000090432	ENSG00000090432.7	mitochondrial E3 ubiquitin protein ligase 1 [Source:HGNC Symbol;Acc:HGNC:25762]	MUL1	protein_coding	A0A024RAA0,Q969V5	79594	6.148753639319106	6.166340670373713	962.0201198437139	0.3904361733639943	0.38984813185730943	0.37797111276292494	0.04131718680372809	0.04328864572834691	3.9160738457464473e-4	616	617	776	1590	3831	925	921	479
ENSG00000100030	ENSG00000100030.15	mitogen-activated protein kinase 1 [Source:HGNC Symbol;Acc:HGNC:6871]	MAPK1	protein_coding	P28482,Q1HBJ4,Q499G7	5594	7.165001595351677	7.182492936569668	1947.7706728024805	0.39640262130203097	0.392798770772357	0.3788525269312627	0.03955230080686489	0.044531875557560184	5.456388267114008e-4	1263	1352	1405	3239	8150	1713	1846	1028
ENSG00000120690	ENSG00000120690.16	E74 like ETS transcription factor 1 [Source:HGNC Symbol;Acc:HGNC:3316]	ELF1	protein_coding	A0A024RDU6,P32519,Q6MZZ4	1997	6.422978948563735	6.440150749602147	1165.1290147910574	0.389820790145854	0.399097622237445	0.3793469027833767	0.038032803579694185	0.037683852248247746	9.677952793194431e-4	769	764	881	1903	4149	993	1121	738
ENSG00000093183	ENSG00000093183.14	SEC22 homolog C, vesicle trafficking protein [Source:HGNC Symbol;Acc:HGNC:16828]	SEC22C	protein_coding	A0A024R2N5,A0A024R2Q1,Q9BRL7	9117	5.633174429503834	5.650958206011999	673.2847063275098	0.39297746683522955	0.40117237794404387	0.3793627213759822	0.04147254375620982	0.0370740940500502	0.001106026428896991	425	449	504	1137	2379	599	714	377
ENSG00000115548	ENSG00000115548.17	lysine demethylase 3A [Source:HGNC Symbol;Acc:HGNC:20815]	KDM3A	protein_coding	Q9Y4C1	55818	5.514385770533288	5.532215907748125	619.5313311428534	0.3951610788598657	0.3966127548639144	0.38018446605032424	0.039040769222719436	0.03833772308721903	4.748634556260819e-4	371	413	489	1057	2356	547	648	328
ENSG00000091136	ENSG00000091136.14	laminin subunit beta 1 [Source:HGNC Symbol;Acc:HGNC:6486]	LAMB1	protein_coding	G3XAI2,P07942,Q8TAS6	3912	8.373216538383007	8.391343419477256	4505.343206022296	0.39671485203932144	0.3979911458298584	0.3803541197663697	0.041786475873430914	0.04968559933761748	9.591049182702273e-4	3077	3098	3371	6878	17306	4482	4341	2250
ENSG00000125633	ENSG00000125633.11	coiled-coil domain containing 93 [Source:HGNC Symbol;Acc:HGNC:25611]	CCDC93	protein_coding	Q567U6	54520	5.329336727896383	5.349570961124949	545.6922751280608	0.4132261007883308	0.40292728340710887	0.3805519461639857	0.047460991082339234	0.05317942205443422	0.0029771604054125824	387	331	447	824	2188	517	490	297
ENSG00000100503	ENSG00000100503.24	ninein [Source:HGNC Symbol;Acc:HGNC:14906]	NIN	protein_coding	Q5XUU0,Q8N4C6	51199	5.378612736140052	5.398729263616424	564.7920786447096	0.42065477959995895	0.40398505383214683	0.38166601251409993	0.04452680745172011	0.0529046809397322	0.003255514738847422	402	383	423	828	2220	539	524	302
ENSG00000143061	ENSG00000143061.18	immunoglobulin superfamily member 3 [Source:HGNC Symbol;Acc:HGNC:5950]	IGSF3	protein_coding	O75054	3321	7.35665744399343	7.373948353488224	2227.268489413735	0.3961599819788139	0.4008484043091598	0.3816891825555768	0.03736223259782252	0.039393346447923916	0.0012488942981501187	1501	1510	1726	3354	7531	1878	2399	1339
ENSG00000115504	ENSG00000115504.14	EH domain binding protein 1 [Source:HGNC Symbol;Acc:HGNC:29144]	EHBP1	protein_coding	A0A140VK17,A8K930,Q8NDI1	23301	6.992705277103065	7.0090828710223185	1728.662578929592	0.39405150366582686	0.39541400026662354	0.3824235215229701	0.033130808976410825	0.03588589485961201	4.080506019635442e-4	1147	1191	1328	2652	6367	1381	1853	1010
ENSG00000117139	ENSG00000117139.18	lysine demethylase 5B [Source:HGNC Symbol;Acc:HGNC:18039]	KDM5B	protein_coding	Q9UGL1	10765	7.305910276814296	7.32042804541458	2144.9000556090596	0.3890624873489492	0.38879980529281755	0.3833740957147915	0.0257471603252654	0.029396894503696452	6.775202077768699e-6	1430	1440	1620	3456	7967	1878	2093	1246
ENSG00000048649	ENSG00000048649.13	remodeling and spacing factor 1 [Source:HGNC Symbol;Acc:HGNC:18118]	RSF1	protein_coding	Q05DG0,Q96T23	51773	5.527081533281418	5.547535489905649	627.1490388944524	0.41092955131938613	0.41493156432234707	0.3841348945329224	0.0474719657866199	0.04862851846931981	0.004984406265620237	421	440	464	933	2275	501	640	398
ENSG00000170471	ENSG00000170471.15	Ral GTPase activating protein non-catalytic subunit beta [Source:HGNC Symbol;Acc:HGNC:29221]	RALGAPB	protein_coding	Q6MZJ2,Q86X10	57148	6.165067403897927	6.182658110039588	973.8062072295048	0.40266866802780577	0.40142204787489727	0.38520160503184675	0.0349907611919815	0.036094914308259805	4.3185119277991987e-4	661	620	706	1648	3732	820	977	563
ENSG00000107104	ENSG00000107104.19	KN motif and ankyrin repeat domains 1 [Source:HGNC Symbol;Acc:HGNC:19309]	KANK1	protein_coding	Q14678	23189	6.201711172004503	6.218338541090151	998.5124092203499	0.39706845037330313	0.40137540450320686	0.38643809042128097	0.031744976188730054	0.03140424670058043	2.0011476588283495e-4	677	614	780	1633	3553	882	1031	575
ENSG00000117153	ENSG00000117153.16	kelch like family member 12 [Source:HGNC Symbol;Acc:HGNC:19360]	KLHL12	protein_coding	Q53G59,Q9H7R2	59349	5.0512657384564355	5.073624764292212	450.39004023795957	0.4078349901146113	0.42129021652302634	0.3891171374725084	0.05275269696080482	0.047916641291937616	0.003364340497784036	276	265	366	788	1647	425	474	237
ENSG00000166135	ENSG00000166135.14	hypoxia inducible factor 1 subunit alpha inhibitor [Source:HGNC Symbol;Acc:HGNC:17113]	HIF1AN	protein_coding	Q9NWT6	55662	5.772786152021318	5.793118772386067	742.5763840292061	0.41033499876465657	0.41325838172944607	0.3907202671674095	0.043208500121104526	0.04183438630890018	0.0012786625322693014	470	477	551	1286	2901	724	682	400
ENSG00000164961	ENSG00000164961.16	WASH complex subunit 5 [Source:HGNC Symbol;Acc:HGNC:28984]	KIAA0196	protein_coding	E7EQI7,Q12768	9897	6.133932190865188	6.1538818427297155	953.816974969363	0.41404127197151763	0.41062692820019275	0.39100540826697644	0.03972071062541691	0.04152557340512942	9.737432487739409e-4	606	588	712	1705	3911	809	975	506
ENSG00000112282	ENSG00000112282.18	mediator complex subunit 23 [Source:HGNC Symbol;Acc:HGNC:2372]	MED23	protein_coding	Q05DL5,Q9ULK4	9439	5.037521771699289	5.0556197962315785	445.22606457884973	0.40698320144613187	0.41256908305171297	0.39187864314446913	0.036789873813734685	0.033589065931339195	5.877705362048271e-4	291	297	342	698	1617	402	446	257
ENSG00000146463	ENSG00000146463.12	zinc finger MYM-type containing 4 [Source:HGNC Symbol;Acc:HGNC:13055]	ZMYM4	protein_coding	Q5VZL5	9202	5.6563227682756	5.6774191594715795	685.9541231666169	0.40884644258788255	0.42289540691451977	0.39439687165971027	0.04574675196051736	0.04149324442003882	0.0024816621596867442	420	449	527	1146	2602	523	714	431
ENSG00000166847	ENSG00000166847.10	dynactin subunit 5 [Source:HGNC Symbol;Acc:HGNC:24594]	DCTN5	protein_coding	Q9BTE1	84516	6.4919561747815155	6.513724541399487	1224.7701216813207	0.41566885967699113	0.4210251323115394	0.39565352442415913	0.04563283734844103	0.04763837105727221	0.0021060052830105566	789	747	940	2099	4478	1230	1285	598
ENSG00000128595	ENSG00000128595.17	calumenin [Source:HGNC Symbol;Acc:HGNC:1458]	CALU	protein_coding	A0A024R755,B3KQF5,O43852,Q6IAW5	813	7.915046522839887	7.93490945282254	3282.3109907364046	0.4172400453970981	0.416593522550257	0.39842307632023377	0.03780351389741871	0.043545170680157126	5.926422961326539e-4	2246	2169	2349	5273	13692	3108	3049	1685
ENSG00000164308	ENSG00000164308.17	endoplasmic reticulum aminopeptidase 2 [Source:HGNC Symbol;Acc:HGNC:29499]	ERAP2	protein_coding	B2R769,Q6P179	64167	5.338109242878332	5.360876648672544	549.7379335634334	0.4275457789580769	0.4270030543575398	0.4015305434607025	0.04389740927309574	0.04385278201932111	0.0018268467343004221	313	343	460	943	2270	447	579	298
ENSG00000108588	ENSG00000108588.14	coiled-coil domain containing 47 [Source:HGNC Symbol;Acc:HGNC:24856]	CCDC47	protein_coding	Q96A33	57003	7.011718488707727	7.030144456478899	1754.453128068693	0.41108849826382404	0.41985720577370783	0.4019949449955965	0.030827110438457653	0.03145732120948961	3.6908357055016335e-4	1075	1120	1375	2959	6058	1510	1793	1095
ENSG00000036549	ENSG00000036549.13	zinc finger ZZ-type containing 3 [Source:NCBI gene;Acc:26009]	ZZZ3	protein_coding	Q8IYH5	26009	5.041558678930131	5.0654467814442325	447.9570135619641	0.42220591122915924	0.43779662068311953	0.4023303367352415	0.050300789522016796	0.044228219192153945	0.0036478773950882016	272	270	344	794	1648	385	502	246
ENSG00000171617	ENSG00000171617.14	ectodermal-neural cortex 1 [Source:HGNC Symbol;Acc:HGNC:3345]	ENC1	protein_coding	O14682,Q53XS2	8507	6.691125717326064	6.716329034874367	1410.3312178925257	0.44167875276727303	0.4391385707512623	0.40264046299344614	0.049192998246843964	0.05445752536997417	0.005674628295437381	780	776	1249	2541	5114	1222	1515	817
ENSG00000143776	ENSG00000143776.18	CDC42 binding protein kinase alpha [Source:HGNC Symbol;Acc:HGNC:1737]	CDC42BPA	protein_coding	Q5VT25	8476	5.533942768907467	5.557106014301961	630.893913780219	0.45003480290126163	0.4335427052532793	0.4027413354781787	0.040375339708319434	0.047855176964534465	0.004010869428537063	455	431	422	951	2423	536	650	364
ENSG00000088930	ENSG00000088930.8	5'-3' exoribonuclease 2 [Source:HGNC Symbol;Acc:HGNC:12836]	XRN2	protein_coding	B4DZC3,Q9H0D6	22803	6.655588732456248	6.674185340848467	1369.572032932562	0.4233726073348354	0.4160896074044281	0.4030574551566356	0.028815646309227092	0.03304204919048003	1.8825837238593392e-4	988	853	1005	2150	5405	1201	1351	764
ENSG00000133704	ENSG00000133704.10	importin 8 [Source:HGNC Symbol;Acc:HGNC:9853]	IPO8	protein_coding	O15397	10526	5.462038725902407	5.484527362243781	599.783182873243	0.41839165142307105	0.4348116444424261	0.40327229845113927	0.04452680745172011	0.040099744103358065	0.0021395808211364174	370	353	472	1050	2293	493	585	379
ENSG00000048707	ENSG00000048707.15	vacuolar protein sorting 13 homolog D [Source:HGNC Symbol;Acc:HGNC:23595]	VPS13D	protein_coding	Q5THJ4	55187	6.1337960083795595	6.159920157618478	959.3933991070824	0.4617534631661996	0.44794399690102704	0.4047271239515658	0.0471042573380766	0.05688302831492085	0.009354998679097686	731	636	666	1312	3367	915	951	567
ENSG00000144233	ENSG00000144233.10	AMMECR1 like [Source:HGNC Symbol;Acc:HGNC:28658]	AMMECR1L	protein_coding	A0A024RAG1,Q6DCA0	83607	5.839939221580099	5.859188834594388	778.0078805467962	0.4164901634598554	0.4232417904945428	0.4049852111029702	0.031798231890609006	0.030163552780264075	2.502666243473154e-4	493	464	641	1285	2945	633	816	461
ENSG00000186591	ENSG00000186591.13	ubiquitin conjugating enzyme E2 H [Source:HGNC Symbol;Acc:HGNC:12484]	UBE2H	protein_coding	A4D1L5,P62256	7328	7.867013565860433	7.88187081217126	3164.8576027312174	0.4027352410768384	0.40264767028787724	0.40586342215661436	0.0200730013244263	0.023298585085833674	1.6453365990051966e-10	2002	2082	2537	5083	12578	2725	3162	1735
ENSG00000137845	ENSG00000137845.15	ADAM metallopeptidase domain 10 [Source:HGNC Symbol;Acc:HGNC:188]	ADAM10	protein_coding	A0A024R5U5,O14672	102	7.019722117929573	7.043075557241243	1769.3359998284175	0.43471556994391347	0.4361914765537024	0.40624762527441277	0.0430238767884704	0.04707723511999196	0.002885577121619847	975	1096	1406	3229	6906	1403	1777	1101
ENSG00000173744	ENSG00000173744.17	ArfGAP with FG repeats 1 [Source:HGNC Symbol;Acc:HGNC:5175]	AGFG1	protein_coding	A0A0S2Z3Y3,A0A0S2Z3Z1,A0A0S2Z444,A0A0S2Z462,P52594	3267	6.583415383903996	6.602138157070468	1302.8447004006212	0.4190367117169867	0.4228255386449268	0.40769918104601965	0.027918143566852332	0.02937758683498094	8.495898371596578e-5	789	804	1035	2255	5066	1134	1226	784
ENSG00000005302	ENSG00000005302.19	MSL complex subunit 3 [Source:HGNC Symbol;Acc:HGNC:7370]	MSL3	protein_coding	Q8N5Y2	10943	4.768678015461738	4.791817293944014	370.12087463587983	0.4355747667904326	0.43276972472738306	0.4079388638098353	0.04130279925596766	0.04207876179853501	0.0015955297453290609	235	217	313	597	1453	315	404	196
ENSG00000169926	ENSG00000169926.11	Kruppel like factor 13 [Source:HGNC Symbol;Acc:HGNC:13672]	KLF13	protein_coding	Q9Y2Y9,X5DNR2	51621	6.619419138750732	6.640680777561096	1337.778477560224	0.4375482309883466	0.4280610464913545	0.4080447250876336	0.034600479924505725	0.039511321876966855	8.438264308440694e-4	938	891	923	2105	5342	1194	1405	686
ENSG00000185650	ENSG00000185650.10	ZFP36 ring finger protein like 1 [Source:HGNC Symbol;Acc:HGNC:1107]	ZFP36L1	protein_coding	A0A024R658,B3KNA8,Q07352	677	8.201750270530592	8.224008734363137	4010.3586237478366	0.4271866740390465	0.43239889026470735	0.4087215028964022	0.041786475873430914	0.04679971334594199	0.0010946795645795844	2754	2399	3143	6338	17913	3652	3495	2150
ENSG00000130766	ENSG00000130766.5	sestrin 2 [Source:HGNC Symbol;Acc:HGNC:20746]	SESN2	protein_coding	P58004	83667	5.299592839828451	5.323436527447563	535.8829781732131	0.4533045342020517	0.4376651186206532	0.4097950987539027	0.042462007534908544	0.04763837105727221	0.003011082955283013	334	382	430	758	2193	526	475	289
ENSG00000138758	ENSG00000138758.11	septin 11 [Source:HGNC Symbol;Acc:HGNC:25589]	SEPT11	protein_coding	Q9NVA2	55752	7.112003006600219	7.129496236041694	1877.9442906423453	0.418463168062575	0.41524678468033555	0.4101162541710818	0.024956436767389754	0.028855798647916955	1.0356511465239407e-5	1229	1278	1376	3007	7481	1719	1836	1000
ENSG00000269893	ENSG00000269893.8	small nucleolar RNA host gene 8 [Source:HGNC Symbol;Acc:HGNC:33098]	SNHG8	lincRNA	NA	100093630	5.77822385016842	5.803196931154137	747.7151170959673	0.4424182890628531	0.4398814529893428	0.4101193267290298	0.04533584039737963	0.049435672168673665	0.0031467788312321437	459	470	651	1122	2852	704	852	348
ENSG00000108389	ENSG00000108389.9	myotubularin related protein 4 [Source:HGNC Symbol;Acc:HGNC:7452]	MTMR4	protein_coding	Q9NYA4	9110	5.13385282045808	5.156610583591352	477.1124299231078	0.43907775923011644	0.4340297089301158	0.41133727678359944	0.037766766081432736	0.04050899365603871	9.78104911081886e-4	326	267	388	772	1871	443	478	254
ENSG00000132824	ENSG00000132824.14	serine incorporator 3 [Source:HGNC Symbol;Acc:HGNC:11699]	SERINC3	protein_coding	Q13530	10955	7.305427204439799	7.327931157597558	2154.6271647862472	0.4387300651440321	0.4343481601016982	0.4113429095924829	0.037766766081432736	0.04318994019838014	0.0011895969156395642	1189	1321	1732	3943	8892	1791	2218	1184
ENSG00000154380	ENSG00000154380.17	ENAH actin regulator [Source:HGNC Symbol;Acc:HGNC:18271]	ENAH	protein_coding	Q8N8S7	55740	6.871567583599747	6.8940611276791275	1596.2225836268635	0.43138760134418774	0.44002220273799886	0.4124184162237891	0.03843881167419207	0.03909412727527483	0.0017244245892007182	940	944	1316	2760	5811	1263	1684	1015
ENSG00000124164	ENSG00000124164.16	VAMP associated protein B and C [Source:HGNC Symbol;Acc:HGNC:12649]	VAPB	protein_coding	O95292,Q53XM7	9217	6.34622652085945	6.366185935007666	1106.485158019477	0.43863484505378336	0.43287309381708183	0.41674249005970315	0.02757219693065132	0.030366456665515032	2.9594034968560937e-4	755	759	774	1700	4096	976	1153	631
ENSG00000132466	ENSG00000132466.19	ankyrin repeat domain 17 [Source:HGNC Symbol;Acc:HGNC:23575]	ANKRD17	protein_coding	O75179	26057	6.955236450500446	6.9840884641082415	1699.9873450928637	0.4757194918865352	0.4655399289914429	0.4173885752404184	0.048358625913542286	0.057683296965192594	0.009691861337654973	1273	1132	1082	2479	5891	1460	1839	1052
ENSG00000118217	ENSG00000118217.6	activating transcription factor 6 [Source:HGNC Symbol;Acc:HGNC:791]	ATF6	protein_coding	A8K383,P18850	22926	6.079386467930901	6.101176153530934	920.9743866218982	0.4348175419397543	0.4447639378784239	0.4181846930606975	0.034591374858594606	0.032229337386641625	0.0010819136957362823	585	614	655	1511	3209	780	989	567
ENSG00000153317	ENSG00000153317.15	ArfGAP with SH3 domain, ankyrin repeat and PH domain 1 [Source:HGNC Symbol;Acc:HGNC:2720]	ASAP1	protein_coding	A0A0A0MRE5,Q9ULH1	50807	5.526200364239344	5.5561785306866645	629.4720991027948	0.48242642988254436	0.46241503384132043	0.4198672698431877	0.04787743754734808	0.058673300490474666	0.007152482170397149	465	367	441	996	2792	589	589	319
ENSG00000049656	ENSG00000049656.14	CLPTM1 like [Source:HGNC Symbol;Acc:HGNC:24308]	CLPTM1L	protein_coding	Q96KA5	81037	7.274058318156855	7.292763369546409	2103.794137314493	0.426239751882066	0.4302065588611946	0.4201128663000118	0.024267658294139887	0.026921433514119828	2.636427233856181e-5	1347	1328	1718	3265	7503	2045	2218	1104
ENSG00000138246	ENSG00000138246.17	DnaJ heat shock protein family (Hsp40) member C13 [Source:HGNC Symbol;Acc:HGNC:30343]	DNAJC13	protein_coding	B3KN02,O75165	23317	6.023235612496222	6.043141104746812	883.985083015497	0.4345010630061709	0.4384320759359076	0.42390038853828854	0.025294274410834202	0.025049747433526677	4.8628604110520617e-5	518	591	696	1441	3474	727	884	533
ENSG00000102893	ENSG00000102893.16	phosphorylase kinase regulatory subunit beta [Source:HGNC Symbol;Acc:HGNC:8927]	PHKB	protein_coding	Q93100	5257	6.120882488632239	6.139457023414224	945.4698364849766	0.43313077594281835	0.4361153400225315	0.42466255942199505	0.021497726296372116	0.02157054049076274	1.5716144155689162e-5	585	641	746	1445	3481	805	985	563
ENSG00000003393	ENSG00000003393.15	alsin Rho guanine nucleotide exchange factor ALS2 [Source:HGNC Symbol;Acc:HGNC:443]	ALS2	protein_coding	A8K4R4,Q96Q42	57679	5.4890993610177805	5.510720126892316	610.2874157637248	0.45012330334129996	0.4382718706996975	0.4257123785234959	0.02891118329190268	0.032229337386641625	2.0198017591854076e-4	409	404	452	939	2437	573	621	310
ENSG00000030066	ENSG00000030066.13	nucleoporin 160 [Source:HGNC Symbol;Acc:HGNC:18017]	NUP160	protein_coding	Q12769	23279	5.458241848462662	5.483310463458314	599.6419427712503	0.469620246753567	0.4596606527911352	0.42581636892604047	0.036378394993851315	0.04050899365603871	0.002871506778031986	398	438	402	878	2216	545	589	363
ENSG00000184863	ENSG00000184863.11	RNA binding motif protein 33 [Source:HGNC Symbol;Acc:HGNC:27223]	RBM33	protein_coding	Q96EV2	155435	5.306215959468932	5.337731501901091	542.1061488793634	0.5198319009705387	0.48559159403979596	0.429524360017959	0.04203334821319999	0.057231161570170885	0.01087197951973061	402	381	361	698	2092	461	548	335
ENSG00000009335	ENSG00000009335.18	ubiquitin protein ligase E3C [Source:HGNC Symbol;Acc:HGNC:16803]	UBE3C	protein_coding	Q15386	9690	7.642460845285091	7.664420679432865	2724.161386671776	0.4507642888599441	0.4510618977838788	0.4296888805440614	0.027589062621268874	0.031526717639528065	4.952116765082967e-4	1851	1807	1898	4237	10093	2226	2789	1726
ENSG00000070061	ENSG00000070061.15	elongator complex protein 1 [Source:HGNC Symbol;Acc:HGNC:5959]	IKBKAP	protein_coding	B3KNB2,B4E3I9,F5H2T0,O95163,Q4LE38,Q8N516	8518	6.385956895832951	6.407231943903752	1138.7099002838868	0.4414430058027752	0.4512841853630302	0.43112748850696975	0.02664154375410785	0.026265993089274797	2.2182928246187018e-4	708	685	938	1819	3992	962	1267	679
ENSG00000138768	ENSG00000138768.14	USO1 vesicle transport factor [Source:HGNC Symbol;Acc:HGNC:30904]	USO1	protein_coding	A0A024RDG1,O60763	8615	6.998839611032065	7.024276824296645	1746.208353891918	0.4573906414604093	0.46169050233812453	0.4321404223871408	0.037766766081432736	0.03902053550622154	0.0014726409922658755	994	1046	1389	3084	7181	1323	1804	1073
ENSG00000136193	ENSG00000136193.17	secernin 1 [Source:HGNC Symbol;Acc:HGNC:22192]	SCRN1	protein_coding	A0A024RA21,A0A090N7T9,Q12765	9805	6.670531129349943	6.697227843447569	1393.0155467501795	0.47941564641413104	0.4697751294697981	0.4325617414642358	0.036378394993851315	0.04183438630890018	0.0035887696320099924	1034	917	939	1965	4873	1261	1475	836
ENSG00000168036	ENSG00000168036.18	catenin beta 1 [Source:HGNC Symbol;Acc:HGNC:2514]	CTNNB1	protein_coding	A0A024R2Q3,B4DGU4,P35222	1499	9.287211204508758	9.307658104624059	8503.729156836727	0.44011158764927105	0.44485440578824764	0.4338036235383251	0.02452958878046962	0.0301582961781335	1.810045985362105e-5	5267	5254	6841	13824	33147	8626	8109	4387
ENSG00000122786	ENSG00000122786.20	caldesmon 1 [Source:HGNC Symbol;Acc:HGNC:1441]	CALD1	protein_coding	A0A140VKA0,Q05682	800	7.989147347155078	8.008725605072048	3457.339102296693	0.44303640526881716	0.4441355368868729	0.433875685128801	0.020980571354420146	0.024421238793683245	1.2712285915329813e-5	2136	2049	2759	5877	13096	2898	3503	2109
ENSG00000100697	ENSG00000100697.14	dicer 1, ribonuclease III [Source:HGNC Symbol;Acc:HGNC:17098]	DICER1	protein_coding	Q9UPY3	23405	6.04310924229864	6.068439049796734	899.8921723130945	0.4625242352487382	0.4646289773054994	0.4344686307753162	0.03559787113339334	0.036176284521947454	0.001535665330926498	592	600	618	1429	3679	712	862	576
ENSG00000140262	ENSG00000140262.18	transcription factor 12 [Source:HGNC Symbol;Acc:HGNC:11623]	TCF12	protein_coding	A0A024R5T1,A0A024R5Z0,F5GY10,Q99081	6938	5.668934273519971	5.689382443200863	691.1931143910989	0.4486047588456743	0.44500717469861806	0.43512229963112115	0.022669065308168226	0.023032173111641217	1.898949506782043e-5	453	438	519	1107	2750	586	727	383
ENSG00000198663	ENSG00000198663.16	chromosome 6 open reading frame 89 [Source:HGNC Symbol;Acc:HGNC:21114]	C6orf89	protein_coding	A0A024RCY0,Q6UWU4,Q96LN2	221477	6.552612761861445	6.576533074496883	1280.9451167863206	0.46723392282405074	0.46217964696670094	0.4353710467722066	0.029414780505480267	0.03304204919048003	0.0010520467285409136	864	906	891	1841	4848	1072	1275	810
ENSG00000185896	ENSG00000185896.11	lysosomal associated membrane protein 1 [Source:HGNC Symbol;Acc:HGNC:6499]	LAMP1	protein_coding	A0A024RDY3,P11279	3916	8.47649345928816	8.49847073053986	4857.839704908175	0.44772334119560336	0.4554696158937133	0.4354691474606144	0.026997032206460072	0.030366456665515032	3.637771775986366e-4	3037	2994	3979	7544	16056	4177	5517	2940
ENSG00000134982	ENSG00000134982.17	APC regulator of WNT signaling pathway [Source:HGNC Symbol;Acc:HGNC:583]	APC	protein_coding	P25054,Q4LE70	324	5.2809632401265265	5.311608460148788	532.091283763882	0.4935445384215955	0.48368708829462786	0.43647755050090514	0.0440239528830183	0.05157893175049033	0.006920187910898196	386	342	353	787	2198	431	494	346
ENSG00000089154	ENSG00000089154.11	GCN1 activator of EIF2AK4 [Source:HGNC Symbol;Acc:HGNC:4199]	GCN1L1	protein_coding	Q92616	10985	7.557078304844716	7.582608070823496	2571.527208994104	0.46082788454416107	0.4652377238710673	0.436683619250537	0.035714122160370905	0.03938073063817478	0.0011092880815077423	1713	1726	1930	3694	10000	2755	2358	1323
ENSG00000138293	NA	NA	NCOA4	protein_coding	NA	NA	5.769703552167459	5.792896700882207	743.2457790616977	0.475547412014583	0.4596896791526053	0.4379044783586527	0.02608076456148086	0.0301582961781335	5.77662659459849e-4	527	500	537	1036	2824	657	776	424
ENSG00000145495	ENSG00000145495.16	membrane associated ring-CH-type finger 6 [Source:HGNC Symbol;Acc:HGNC:30550]	MARCH6	protein_coding	O60337	10299	6.481332560565178	6.504983548255201	1218.6135472322228	0.45570075211214867	0.4630133223752214	0.43854601603490934	0.02997697383006664	0.0301582961781335	5.573490865391847e-4	740	816	883	1991	4680	945	1277	774
ENSG00000172292	ENSG00000172292.14	ceramide synthase 6 [Source:HGNC Symbol;Acc:HGNC:23826]	CERS6	protein_coding	Q6ZMG9	253782	5.932908996432268	5.960585727800629	835.4574703207182	0.46597282741374413	0.47943979399507863	0.4400268479128722	0.041629806480511004	0.038733132216807784	0.0033147397177495062	561	519	592	1320	2955	651	982	515
ENSG00000114480	ENSG00000114480.13	1,4-alpha-glucan branching enzyme 1 [Source:HGNC Symbol;Acc:HGNC:4180]	GBE1	protein_coding	Q04446,Q59ET0	2632	6.29155129827742	6.318658856138442	1070.7241588036984	0.4641112236579269	0.4755508068025167	0.4407105712614353	0.03768526177958292	0.03708460433535168	0.001943915029881216	606	605	890	1869	4005	890	1055	706
ENSG00000253719	ENSG00000253719.4	ataxin 7 like 3B [Source:HGNC Symbol;Acc:HGNC:37931]	ATXN7L3B	protein_coding	Q96GX2	552889	6.367165232747869	6.392774869665236	1126.5136325273245	0.4681835994977704	0.4689328924360563	0.441009543469693	0.03184619708948722	0.03371802970234243	0.00075597732056765165	621	638	989	1926	4178	1080	1139	635
ENSG00000107036	ENSG00000107036.12	RIC1 homolog, RAB6A GEF complex partner 1 [Source:HGNC Symbol;Acc:HGNC:17686]	KIAA1432	protein_coding	Q4ADV7	57589	4.984042913520112	5.007606142806292	430.5239938436802	0.45826106583177606	0.4668963824099247	0.44277535111896915	0.02827880539062346	0.026653028182275575	2.2602229157189563e-4	275	254	342	690	1657	358	451	259
ENSG00000077097	ENSG00000077097.15	DNA topoisomerase II beta [Source:HGNC Symbol;Acc:HGNC:11990]	TOP2B	protein_coding	Q02880,Q59H80	7155	6.8397046035293325	6.864535239472078	1563.3405808405207	0.46455887934404255	0.4685320330266834	0.4428000762097445	0.03024068476319903	0.0316761776598101	6.07842165363835e-4	903	960	1175	2776	6199	1240	1589	981
ENSG00000107897	ENSG00000107897.19	acyl-CoA binding domain containing 5 [Source:HGNC Symbol;Acc:HGNC:23338]	ACBD5	protein_coding	B7Z2A7,B7Z2R7,B7Z9D0,Q5T8D3,Q8NCM9	91452	4.8847175990250715	4.912300493668023	403.22524019264233	0.46407551150176357	0.48349348414306603	0.44297960233335376	0.0430238767884704	0.036955182698962176	0.003008626704044346	251	242	335	606	1444	319	469	247
ENSG00000166024	ENSG00000166024.13	R3H domain and coiled-coil containing 1 like [Source:HGNC Symbol;Acc:HGNC:23512]	R3HCC1L	protein_coding	A0A087X0M0,A8K931,D3DR60,Q4KMT0,Q4KMY3,Q7Z5L2	27291	4.147927367778051	4.177615454392988	241.15730003155838	0.48423617039303946	0.48070839619705275	0.44438621733364425	0.04033382107840299	0.044228219192153945	0.002613363145805802	150	143	187	397	990	199	265	132
ENSG00000180901	ENSG00000180901.11	potassium channel tetramerization domain containing 2 [Source:HGNC Symbol;Acc:HGNC:21294]	KCTD2	protein_coding	Q14681,Q8IYY2	23510	4.858872610753512	4.883676197737176	394.60741781550746	0.48511865630066553	0.46155323642286267	0.44473150465461786	0.028380809547854356	0.033885981187723666	5.016298906234245e-4	265	264	291	580	1609	364	404	204
ENSG00000174136	ENSG00000174136.13	repulsive guidance molecule BMP co-receptor b [Source:HGNC Symbol;Acc:HGNC:26896]	RGMB	protein_coding	J3KNF6,Q6NW40	285704	5.204896531331929	5.233205145157376	503.6069798038147	0.47659630186916985	0.48175594921711773	0.44487420725588794	0.038032803579694185	0.03833772308721903	0.0020358795473867084	347	281	361	841	2027	434	473	316
ENSG00000141367	ENSG00000141367.12	clathrin heavy chain [Source:HGNC Symbol;Acc:HGNC:2092]	CLTC	protein_coding	A0A087WVQ6,Q00610	1213	9.226126802302634	9.250249481874064	8171.208830754294	0.46750652924008373	0.4656795855167192	0.44566620383946415	0.028002762572709537	0.03475158525599151	1.9780028405850045e-4	4702	4702	6722	14297	34757	7499	7437	4606
ENSG00000169047	ENSG00000169047.5	insulin receptor substrate 1 [Source:HGNC Symbol;Acc:HGNC:6125]	IRS1	protein_coding	A0A024R499,P35568	3667	7.148723050310014	7.177519605408863	1944.534964314902	0.4848646401937877	0.48694203516897033	0.44654691647066735	0.037536119221355156	0.0410446850973164	0.00364027495979521	1351	1320	1350	2710	6983	1554	2016	1318
ENSG00000111530	ENSG00000111530.13	cullin associated and neddylation dissociated 1 [Source:HGNC Symbol;Acc:HGNC:30688]	CAND1	protein_coding	Q86VP6	55832	7.1257384395208225	7.157446851049384	1915.9968613646965	0.4873777239428761	0.491664448435956	0.44659115066240196	0.04629655231026063	0.04993732674114469	0.005152555390037905	1030	1066	1629	3378	7095	1471	2231	1177
ENSG00000151348	ENSG00000151348.15	exostosin glycosyltransferase 2 [Source:HGNC Symbol;Acc:HGNC:3513]	EXT2	protein_coding	D3DR24,Q93063	2132	7.510209378111838	7.5397975115314795	2494.381601646247	0.4722122838833452	0.4822732878931027	0.44666750106955067	0.044872402228711486	0.04645511019785057	0.001962193186597806	1595	1586	1824	3960	10990	2573	2355	1148
ENSG00000198408	ENSG00000198408.14	O-GlcNAcase [Source:HGNC Symbol;Acc:HGNC:7056]	MGEA5	protein_coding	O60502	10724	7.5340409933418	7.558490947256783	2530.2427361932264	0.4716359636494525	0.47111756855206766	0.4482744290555338	0.026997032206460072	0.030408523308768285	3.6908357055016335e-4	1348	1543	2155	4291	8919	2311	2710	1484
ENSG00000114030	ENSG00000114030.13	karyopherin subunit alpha 1 [Source:HGNC Symbol;Acc:HGNC:6394]	KPNA1	protein_coding	B3KXZ2,P52294	3836	6.958480526959571	6.982908469278298	1696.583320453516	0.47205650456872955	0.47002935699547554	0.4483482273048502	0.02608076456148086	0.029378698376068643	2.2008843890414397e-4	1017	932	1408	2926	6589	1447	1863	944
ENSG00000048828	ENSG00000048828.17	family with sequence similarity 120A [Source:HGNC Symbol;Acc:HGNC:13247]	FAM120A	protein_coding	Q9NZB2	23196	7.985649194387165	8.0075095687133	3454.6793685911557	0.46446158517234215	0.46343996743336746	0.44917935002025544	0.02115518201111885	0.02445265080740403	3.8640696586826296e-5	2205	2322	2407	5553	13635	2828	3510	2107
ENSG00000085719	ENSG00000085719.13	copine 3 [Source:HGNC Symbol;Acc:HGNC:2316]	CPNE3	protein_coding	A0A024R994,O75131	8895	7.144735989365243	7.177910583761964	1943.3129961802435	0.5043250020787661	0.5010794236109273	0.45050024019277823	0.043984586344542886	0.04993732674114469	0.00503487420289919	983	1077	1685	3479	7373	1560	2057	1253
ENSG00000152102	ENSG00000152102.18	family with sequence similarity 168 member B [Source:HGNC Symbol;Acc:HGNC:27016]	FAM168B	protein_coding	A0A024QZ31,A1KXE4	130074	7.216645472287592	7.240498818028973	2028.7424428674312	0.47958496655870214	0.4699003827236298	0.4510953626495263	0.023464771731418102	0.028510784968975418	1.5234657512778183e-4	1398	1363	1350	3106	8256	1827	2024	1124
ENSG00000065970	ENSG00000065970.9	forkhead box J2 [Source:HGNC Symbol;Acc:HGNC:24818]	FOXJ2	protein_coding	Q9P0K8	55810	4.37213751502681	4.408281296071391	283.5814767252099	0.5559267223374579	0.5077951288207225	0.45131214536181957	0.04012873568226308	0.06114553425753206	0.010526948502055329	201	200	181	389	1155	240	320	152
ENSG00000174780	ENSG00000174780.17	signal recognition particle 72 [Source:HGNC Symbol;Acc:HGNC:11303]	SRP72	protein_coding	O76094,V9HWK0	6731	7.262451234442164	7.284088142219332	2091.40709740016	0.46370412269733197	0.4643759601667438	0.45166148871963285	0.020024005952751646	0.02157054049076274	1.0814001983043292e-5	1280	1206	1676	3547	7815	1815	2248	1208
ENSG00000035403	ENSG00000035403.18	vinculin [Source:HGNC Symbol;Acc:HGNC:12665]	VCL	protein_coding	A0A024QZN4,B3KXA2,P18206,V9HWK2	7414	8.055634977699611	8.089774719252041	3656.2328574428134	0.518116538636629	0.5032014046848863	0.451922401726283	0.04481643966136806	0.05549524518155881	0.006156029161571254	2667	2545	2267	5043	15481	3570	3244	2068
ENSG00000033627	ENSG00000033627.16	ATPase H+ transporting V0 subunit a1 [Source:HGNC Symbol;Acc:HGNC:865]	ATP6V0A1	protein_coding	Q53ET5,Q53X12,Q5CZH6,Q93050	535	6.090389930191093	6.124039416057051	935.8939434236081	0.5292171910839084	0.505776269455692	0.452377109065802	0.03999123788544175	0.05037317746875556	0.0075193845935817545	641	701	593	1241	3443	797	1057	553
ENSG00000089250	ENSG00000089250.19	nitric oxide synthase 1 [Source:HGNC Symbol;Acc:HGNC:7872]	NOS1	protein_coding	A0PJJ7,B3VK56,B4DG68,P29475	4842	4.442994352100034	4.4740823095168025	297.33530811870634	0.4665992070489768	0.5073113442247202	0.45352894518188136	0.050039317667608565	0.04050899365603871	0.0042950335665060966	163	175	257	470	1043	263	307	195
ENSG00000112339	ENSG00000112339.15	HBS1 like translational GTPase [Source:HGNC Symbol;Acc:HGNC:4834]	HBS1L	protein_coding	D9YZV0,Q9Y450	10767	5.717140488742035	5.746192993746846	718.9256544037576	0.4845254108372611	0.4891011643649646	0.45395913795574194	0.0349907611919815	0.03421212032490335	0.0012840014138575154	403	387	596	1292	2827	639	730	422
ENSG00000103111	ENSG00000103111.15	MON1 homolog B, secretory trafficking associated [Source:HGNC Symbol;Acc:HGNC:25020]	MON1B	protein_coding	B4DKA0,E7EW32,Q6ZR87,Q7L1V2	22879	5.878786045167383	5.902749042023311	801.6464328930123	0.4784923839509747	0.47135815667409975	0.454152352157304	0.02356397994997211	0.02561007176432366	1.0443158745267155e-4	535	530	556	1245	3211	767	762	445
ENSG00000067560	ENSG00000067560.12	ras homolog family member A [Source:HGNC Symbol;Acc:HGNC:667]	RHOA	protein_coding	A0A024R324,B4DKN9,C9JRM1,C9JX21,P61586,Q9BVT0	387	9.11727382160068	9.136647070273334	7554.890748038391	0.4560529733607033	0.456067090577975	0.4543935779856383	0.015827227773468996	0.019487433472207886	3.728265601923318e-9	4968	4937	5669	11495	30435	7024	7328	4143
ENSG00000173273	ENSG00000173273.16	tankyrase [Source:HGNC Symbol;Acc:HGNC:11941]	TNKS	protein_coding	O95271	8658	5.021745298765238	5.05012622412695	443.53156027969	0.5011698175762292	0.48800908565054607	0.4547315804309074	0.031314763826849265	0.03641157266599434	0.0017176578059533985	322	254	337	643	1764	358	473	266
ENSG00000213079	ENSG00000213079.9	SR-related CTD associated factor 8 [Source:HGNC Symbol;Acc:HGNC:20959]	SCAF8	protein_coding	A0A0A0MT33,B7Z3A4,B7Z876,Q9UPN6	22828	5.3263063325083015	5.3575263591919935	548.189818850817	0.4947806676697775	0.4919433913953878	0.4553041544126808	0.04051354530246864	0.040620358977587916	0.0020165530156116777	333	296	459	913	2428	520	498	294
ENSG00000244405	ENSG00000244405.8	ETS variant transcription factor 5 [Source:HGNC Symbol;Acc:HGNC:3494]	ETV5	protein_coding	P41161	2119	5.104769089754978	5.140417219789115	471.4977804831009	0.523031254846203	0.5056474283552885	0.45558675036009566	0.044802569751977835	0.053513525197704685	0.0060709197331831055	316	311	299	749	1991	490	452	230
ENSG00000150712	ENSG00000150712.11	myotubularin related protein 12 [Source:HGNC Symbol;Acc:HGNC:18191]	MTMR12	protein_coding	Q9C0I1	54545	4.742198084140516	4.770540809919455	365.20040503387963	0.5161654921077109	0.4891645898744345	0.45570898523416686	0.03024068476319903	0.03744861395618171	0.0021217197606776743	262	242	254	504	1423	317	386	211
ENSG00000144909	ENSG00000144909.8	oxysterol binding protein like 11 [Source:HGNC Symbol;Acc:HGNC:16397]	OSBPL11	protein_coding	A0A140VJQ6,Q9BXB4	114885	4.702324724702785	4.730207148533058	355.45335285118614	0.4741902597822182	0.4972629037074693	0.455799507890704	0.03760170141995306	0.032604483123194195	0.0018948878917963592	241	212	260	544	1266	308	364	233
ENSG00000123636	ENSG00000123636.18	bromodomain adjacent to zinc finger domain 2B [Source:HGNC Symbol;Acc:HGNC:963]	BAZ2B	protein_coding	Q9UIF8	29994	5.302659810171919	5.327943197821515	537.9015579219333	0.4830367953375069	0.47882736424555256	0.456230614108931	0.02608076456148086	0.027859837726410493	2.8654940074874683e-4	368	334	378	844	2179	452	532	326
ENSG00000113522	ENSG00000113522.14	RAD50 double strand break repair protein [Source:HGNC Symbol;Acc:HGNC:9816]	RAD50	protein_coding	A5D6Y3,Q92878	10111	6.10958878341035	6.13302908580685	940.3926595632458	0.47049911919074855	0.4711191128232694	0.45718411268554504	0.02171870051193471	0.022618488714012883	2.41709919270476e-5	572	574	731	1559	3736	816	1049	493
ENSG00000138771	ENSG00000138771.16	shroom family member 3 [Source:HGNC Symbol;Acc:HGNC:30422]	SHROOM3	protein_coding	B3KY47,Q8TF72	57619	5.322520240917806	5.359861740308224	550.0341114634015	0.5556585882399345	0.5183989865467629	0.4581784532800478	0.041364849811060624	0.0564504787435796	0.009487635578276709	408	373	321	786	2306	492	525	327
ENSG00000157625	ENSG00000157625.15	TGF-beta activated kinase 1 (MAP3K7) binding protein 3 [Source:HGNC Symbol;Acc:HGNC:30681]	TAB3	protein_coding	Q8N5C8	257397	5.624694166752487	5.658361805262158	675.876878963493	0.5001082493284271	0.5041953555512476	0.45869264320767744	0.04587633242039262	0.04390293826340521	0.003724025214192234	396	367	518	1226	3052	585	610	398
ENSG00000134308	ENSG00000134308.14	tyrosine 3-monooxygenase/tryptophan 5-monooxygenase activation protein theta [Source:HGNC Symbol;Acc:HGNC:12854]	YWHAQ	protein_coding	P27348	10971	9.090960851858604	9.124156337954656	7487.056972838332	0.5163344570447872	0.50178756861884	0.45885302183091564	0.041272042534603495	0.05317942205443422	0.0035145250151802226	4026	3835	6411	13779	32622	6294	7593	4216
ENSG00000125107	ENSG00000125107.18	CCR4-NOT transcription complex subunit 1 [Source:HGNC Symbol;Acc:HGNC:7877]	CNOT1	protein_coding	A5YKK6	23019	7.449149610650901	7.47937863716584	2395.90823677805	0.5164609391204118	0.49866479371085093	0.45934819199818516	0.0318150954785964	0.0396304226602332	0.002507967103151568	1753	1644	1524	3292	8870	2189	2570	1380
ENSG00000101972	ENSG00000101972.19	stromal antigen 2 [Source:HGNC Symbol;Acc:HGNC:11355]	STAG2	protein_coding	Q6AI02,Q6MZM3,Q6MZP3,Q8N3U4	10735	6.387795765918997	6.421279421507698	1149.1725258310084	0.506019083940615	0.5060410325496864	0.4603498050490251	0.04202349657817515	0.0447413635793936	0.00404293833336231	603	625	944	2120	4480	923	1274	695
ENSG00000135932	ENSG00000135932.11	calcium binding protein 39 [Source:HGNC Symbol;Acc:HGNC:20292]	CAB39	protein_coding	A0A024R496,Q9Y376	51719	7.579407952784048	7.612690065495773	2626.480878211736	0.5115612600891348	0.5053741958522274	0.4610274625902139	0.04101120324402003	0.047816971375993264	0.003763872994908916	1353	1451	2153	4875	10723	2102	2642	1671
ENSG00000131724	ENSG00000131724.11	interleukin 13 receptor subunit alpha 1 [Source:HGNC Symbol;Acc:HGNC:5974]	IL13RA1	protein_coding	P78552	3597	5.899924398210038	5.929553139970114	817.3425455621475	0.481913355893444	0.4997050581901773	0.4618941656540014	0.037163966164940596	0.03304204919048003	0.001761336097490148	461	504	613	1409	2996	638	944	509
ENSG00000157617	ENSG00000157617.17	C2 calcium dependent domain containing 2 [Source:HGNC Symbol;Acc:HGNC:1266]	C2CD2	protein_coding	Q9Y426	25966	4.55832781385457	4.591573524754601	322.45701570995425	0.4887626192804522	0.515197600798862	0.46318161637311334	0.04563283734844103	0.04050899365603871	0.004003155358991568	205	183	226	554	1247	260	331	213
ENSG00000136111	ENSG00000136111.14	TBC1 domain family member 4 [Source:HGNC Symbol;Acc:HGNC:19165]	TBC1D4	protein_coding	O60343	9882	4.783004377804486	4.820270602263602	377.88406007971946	0.4984492971695611	0.5227332788537247	0.4641159936693887	0.05564632526898342	0.049337549862301294	0.007239177097909224	197	229	305	637	1515	273	428	241
ENSG00000114742	ENSG00000114742.14	WD repeat domain 48 [Source:HGNC Symbol;Acc:HGNC:30914]	WDR48	protein_coding	A0A024R2L1,Q8TAF3	57599	5.006421953546703	5.032387831993392	438.3408891985734	0.4880367495883602	0.4925370133340236	0.46468820255011584	0.026098939857901654	0.025970986672526158	4.149265932549312e-4	270	303	317	653	1618	371	473	269
ENSG00000062650	ENSG00000062650.19	WAPL cohesin release factor [Source:HGNC Symbol;Acc:HGNC:23293]	WAPAL	protein_coding	A8K273,B2RTX8,Q7Z5K2	23063	6.247413591733316	6.274056626455165	1038.0282145290582	0.489890414414867	0.4919440141937416	0.46505132109275854	0.02566180799729203	0.02650523408619768	3.6855990837889215e-4	689	605	718	1760	3876	879	1121	630
ENSG00000144824	ENSG00000144824.21	pleckstrin homology like domain family B member 2 [Source:HGNC Symbol;Acc:HGNC:29573]	PHLDB2	protein_coding	Q86SQ0	90102	6.862335293481406	6.889603287245779	1591.8018459561943	0.4858741195964544	0.4944939036430897	0.4652687336374597	0.028002762572709537	0.028997473987878743	6.679598546657519e-4	987	1029	1104	2609	5908	1244	1718	1040
ENSG00000144810	ENSG00000144810.16	collagen type VIII alpha 1 chain [Source:HGNC Symbol;Acc:HGNC:2215]	COL8A1	protein_coding	P27658	1295	5.609770460793541	5.632757028091523	664.6067723783901	0.47669194351762106	0.4772042789201497	0.46565653102173693	0.019777436102027802	0.018706016881576432	5.787717742542285e-6	416	417	504	1059	2728	558	665	393
ENSG00000139116	ENSG00000139116.18	kinesin family member 21A [Source:HGNC Symbol;Acc:HGNC:19349]	KIF21A	protein_coding	Q7Z4S6	55605	5.479943409395693	5.5059920607819475	608.7023538844682	0.4938606504196025	0.4891592792487789	0.4672884672101518	0.024887611610322484	0.02579709250765007	1.934416565481528e-4	394	411	427	918	2456	579	553	359
ENSG00000185567	ENSG00000185567.7	AHNAK nucleoprotein 2 [Source:HGNC Symbol;Acc:HGNC:20125]	AHNAK2	protein_coding	Q8IVF2	113146	9.969530117192152	9.996723827097751	13721.585852955282	0.5044978947382306	0.49502741297531944	0.46800111748467055	0.024386819935054028	0.03203282296224775	4.550423360343584e-4	9724	9377	9137	19048	52916	12811	13185	8254
ENSG00000114062	ENSG00000114062.21	ubiquitin protein ligase E3A [Source:HGNC Symbol;Acc:HGNC:12496]	UBE3A	protein_coding	Q05086,Q9H2G0	7337	6.354723092592854	6.385988884941426	1121.7036348212434	0.49705204918185714	0.5065864885097037	0.4681535724674372	0.03662592683388365	0.0358048766230989	0.0018095616385994649	599	667	895	1956	4463	849	1208	718
ENSG00000180370	ENSG00000180370.10	p21 (RAC1) activated kinase 2 [Source:HGNC Symbol;Acc:HGNC:8591]	PAK2	protein_coding	A8K5M4,Q13177	5062	6.9717406111671965	6.996588498473114	1712.4633118869751	0.48174756736217333	0.48507530511982866	0.46847826223179667	0.02249896439278934	0.023556111500524522	3.7450223476652916e-5	1050	1068	1263	2837	7318	1570	1519	1005
ENSG00000139197	ENSG00000139197.10	peroxisomal biogenesis factor 5 [Source:HGNC Symbol;Acc:HGNC:9719]	PEX5	protein_coding	A0A0S2Z480,A0A0S2Z4F3,A0A0S2Z4H1,B4DR50,B4E0T2,P50542	5830	4.76924362776109	4.804831901308863	374.0943675692167	0.5000447815701917	0.5266786944043256	0.4694384358710244	0.05397208676777675	0.04434090679834827	0.006268938467590024	259	214	263	577	1241	396	415	202
ENSG00000184564	ENSG00000184564.11	SLIT and NTRK like family member 6 [Source:HGNC Symbol;Acc:HGNC:23503]	SLITRK6	protein_coding	Q9H5Y7	84189	4.913972016565142	4.947566190676972	412.4518728377343	0.5347872797323016	0.5090397221897767	0.4695079599554841	0.03436582715916211	0.0419169284898579	0.003008626704044346	259	288	294	594	1743	340	489	205
ENSG00000165671	ENSG00000165671.20	nuclear receptor binding SET domain protein 1 [Source:HGNC Symbol;Acc:HGNC:14234]	NSD1	protein_coding	Q96L73,Q96MN8	64324	6.3057519217349025	6.340622150042506	1087.8127814290772	0.546377840590824	0.5224641822316305	0.47046197063682044	0.0352262555626849	0.044228219192153945	0.0051681262076300315	775	784	694	1388	4131	981	1069	691
ENSG00000075223	ENSG00000075223.14	semaphorin 3C [Source:HGNC Symbol;Acc:HGNC:10725]	SEMA3C	protein_coding	Q99985	10512	7.864208176994281	7.895016410659889	3195.1802359843364	0.4963389296075886	0.5068858594093127	0.47085551801562614	0.03524198647091426	0.03694917560475951	0.0013914548987934352	1910	1931	2296	5497	13486	2644	2773	2162
ENSG00000130449	ENSG00000130449.6	zinc finger SWIM-type containing 6 [Source:HGNC Symbol;Acc:HGNC:29316]	ZSWIM6	protein_coding	Q9HCJ5	57688	4.947984210153728	4.986876465025421	424.67254853923964	0.5689068559899139	0.5352130019175624	0.47147780698658875	0.04033382107840299	0.05419019615497728	0.009339322360402046	303	299	259	570	1754	383	384	271
ENSG00000082701	ENSG00000082701.16	glycogen synthase kinase 3 beta [Source:HGNC Symbol;Acc:HGNC:4617]	GSK3B	protein_coding	P49841,Q6FI27	2932	7.016861378839813	7.042128583532297	1769.150960970132	0.48518952883054484	0.4917637637778577	0.4715038299621504	0.02140539062009857	0.022904881051604313	1.0222874876007975e-4	1160	1077	1298	2782	6886	1424	1755	1166
ENSG00000197535	ENSG00000197535.14	myosin VA [Source:HGNC Symbol;Acc:HGNC:7602]	MYO5A	protein_coding	A8CDT9,Q9UES4,Q9Y4I1	4644	6.500607438298996	6.530664680907649	1238.7867664241012	0.5066697437197986	0.5029300962407968	0.4725055442711114	0.03120284622504129	0.03304204919048003	6.702003240950321e-4	814	787	835	1988	5594	1178	1125	655
ENSG00000129116	ENSG00000129116.19	palladin, cytoskeletal associated protein [Source:HGNC Symbol;Acc:HGNC:17068]	PALLD	protein_coding	B2RTX2,Q8WX93	23022	7.849808867976604	7.8703381377878046	3141.0706775820904	0.4744898662199706	0.4754295937607443	0.473043807301593	0.012903573432087454	0.014885478242447457	5.338919082041927e-10	1942	2048	2360	4930	12011	2849	3078	1885
ENSG00000147475	ENSG00000147475.17	ER lipid raft associated 2 [Source:HGNC Symbol;Acc:HGNC:1356]	ERLIN2	protein_coding	O94905	11160	6.0052457062201805	6.029316091449983	875.7450426600263	0.48619132653006547	0.48942768756850813	0.47384406790378913	0.018918799220691212	0.018484574045846115	1.1805731724395535e-5	522	582	638	1403	3383	731	933	527
ENSG00000109436	ENSG00000109436.8	TBC1 domain family member 9 [Source:HGNC Symbol;Acc:HGNC:21710]	TBC1D9	protein_coding	Q6ZT07	23158	5.414781063756435	5.443951138435331	583.4779846889514	0.48953929924285783	0.5102914794491391	0.4746968286201733	0.030926664084542956	0.027118275243530235	7.813178038342861e-4	351	362	412	980	2131	476	643	373
ENSG00000164164	ENSG00000164164.17	OTU deubiquitinase 4 [Source:HGNC Symbol;Acc:HGNC:24949]	OTUD4	protein_coding	Q01804	54726	6.212640922207162	6.248896644300337	1020.21540751934	0.5129959185897881	0.5262938868726121	0.47546358761749136	0.044115036054110136	0.04390293826340521	0.004528771432350119	505	615	819	1794	3978	790	1041	700
ENSG00000196305	ENSG00000196305.17	isoleucyl-tRNA synthetase 1 [Source:HGNC Symbol;Acc:HGNC:5330]	IARS	protein_coding	P41252,Q6P0M4,Q7L4K8	3376	7.606753262687794	7.632856274766963	2662.606417022878	0.4978820041822838	0.494178268916696	0.47569131128146125	0.02140539062009857	0.02455796253520228	4.522392237047548e-5	1510	1486	2208	4597	10433	2552	2712	1451
ENSG00000175054	ENSG00000175054.16	ATR serine/threonine kinase [Source:HGNC Symbol;Acc:HGNC:882]	ATR	protein_coding	Q13535	545	5.45882302061058	5.493970725291811	604.0627484421842	0.49671119251982226	0.5267091864937462	0.4761505680840191	0.04736669876241244	0.03923444870595089	0.004091754352541696	335	358	464	1027	2208	453	726	384
ENSG00000104341	ENSG00000104341.17	lysosomal protein transmembrane 4 beta [Source:HGNC Symbol;Acc:HGNC:13646]	LAPTM4B	protein_coding	Q86VI4	55353	6.456244279707535	6.493380943431366	1208.1979881485513	0.5226625460514752	0.5286474777692219	0.4774388127979165	0.04383058553871364	0.04567410126200487	0.004561660033469844	607	695	1027	2072	4530	980	1521	666
ENSG00000078369	ENSG00000078369.18	G protein subunit beta 1 [Source:HGNC Symbol;Acc:HGNC:4396]	GNB1	protein_coding	A0A024R056,B3KVK2,P62873	2782	9.028335305303552	9.055608013502647	7140.582327254769	0.49831464354300176	0.4996617236264235	0.47776716106624245	0.02367820430185164	0.02905676768059049	1.2006072203004724e-4	4937	4539	5073	10372	29756	7203	6888	3639
ENSG00000117226	ENSG00000117226.12	guanylate binding protein 3 [Source:HGNC Symbol;Acc:HGNC:4184]	GBP3	protein_coding	Q9H0R5	2635	5.129143079561583	5.169258791448129	482.0127505120656	0.5078296731093396	0.5422600181581869	0.47832265280992803	0.057651793052733796	0.04902180063101359	0.007890037309035937	236	279	397	840	1721	384	570	309
ENSG00000173575	ENSG00000173575.22	chromodomain helicase DNA binding protein 2 [Source:HGNC Symbol;Acc:HGNC:1917]	CHD2	protein_coding	O14647	1106	6.796783414603856	6.836949782177263	1534.5018261278942	0.5732918020202856	0.541919701324174	0.47900811356080436	0.03972071062541691	0.05317942205443422	0.007634390226966218	1157	1064	908	1969	5880	1512	1503	908
ENSG00000055208	ENSG00000055208.19	TGF-beta activated kinase 1 (MAP3K7) binding protein 2 [Source:HGNC Symbol;Acc:HGNC:17075]	TAB2	protein_coding	B4DIR9,Q9NYJ8	23118	6.371365843655319	6.396795745436626	1130.0443504927644	0.4940632629050732	0.4983027462097604	0.48068673485349706	0.0192927111007002	0.01903658558540203	1.5882859116827556e-5	664	653	932	1834	4413	929	1222	679
ENSG00000121892	ENSG00000121892.15	PDS5 cohesin associated factor A [Source:HGNC Symbol;Acc:HGNC:29088]	PDS5A	protein_coding	G1UI16,Q29RF7	23244	6.980229200653446	7.002657358247102	1720.0418892025425	0.4859482309858466	0.48636506731876106	0.48218473927302813	0.014276194368206327	0.015490677842766273	1.1924634419330084e-8	1067	1082	1288	2752	7100	1546	1643	1001
ENSG00000166398	ENSG00000166398.13	KIAA0355 [Source:HGNC Symbol;Acc:HGNC:29016]	KIAA0355	protein_coding	O15063	9710	3.6335349933386576	3.6827033879147617	171.00129828027647	0.6310934924103684	0.571483295171439	0.48244643191849007	0.042574313830106736	0.07526374280859566	0.019380906467645932	104	137	104	221	690	174	170	94
ENSG00000170871	ENSG00000170871.12	KIAA0232 [Source:HGNC Symbol;Acc:HGNC:28992]	KIAA0232	protein_coding	A5YKK5,Q92628	9778	5.232813099605798	5.261083665633535	513.8890955916869	0.4920370734181966	0.5135094067517588	0.48268947921598804	0.025667755952445647	0.022909296177872303	2.5072843559590145e-4	303	314	402	810	1940	415	536	340
ENSG00000162434	ENSG00000162434.13	Janus kinase 1 [Source:HGNC Symbol;Acc:HGNC:6190]	JAK1	protein_coding	P23458,Q6P669	3716	6.491551324925648	6.520143417982987	1230.4674121552564	0.5149998758866187	0.5073167320242391	0.48296219433003257	0.023704522421510166	0.026685460134489417	2.253820969022476e-4	823	828	867	1739	5295	1189	1110	684
ENSG00000068796	ENSG00000068796.18	kinesin family member 2A [Source:HGNC Symbol;Acc:HGNC:6318]	KIF2A	protein_coding	B0AZS5,O00139	3796	5.171694522076327	5.205524319974334	494.12175766613217	0.5048580997896992	0.5288890981010591	0.4833807651433221	0.037536119221355156	0.032240418509158014	0.0017631329107617106	286	265	373	887	1863	419	525	315
ENSG00000113163	ENSG00000113163.17	ceramide transporter 1 [Source:HGNC Symbol;Acc:HGNC:2205]	COL4A3BP	protein_coding	A0A024RAJ5,Q9Y5P4	10087	5.595976643193531	5.626958884664339	662.372657359108	0.507280527937984	0.5188062746118308	0.48414683155748095	0.029965619674346026	0.02860803891200724	7.83922854906104e-4	353	416	559	1024	2535	516	755	411
ENSG00000136731	ENSG00000136731.13	UDP-glucose glycoprotein glucosyltransferase 1 [Source:HGNC Symbol;Acc:HGNC:15663]	UGGT1	protein_coding	Q9NYU2	56886	6.712029360845214	6.735687272873283	1429.4198627699684	0.4948934337437259	0.4941878584139036	0.48427884547015776	0.015341557268650663	0.016100232602948905	2.6689579712144815e-7	900	926	1021	2257	5752	1328	1359	837
ENSG00000170759	ENSG00000170759.11	kinesin family member 5B [Source:HGNC Symbol;Acc:HGNC:6324]	KIF5B	protein_coding	P33176,Q6P164,V9HW29	3799	8.045598489379632	8.081934499439665	3636.9508785444873	0.5370154635849637	0.5308470058422727	0.48458232540565704	0.037766766081432736	0.04440266735786519	0.002951944515763628	1915	1904	2986	6666	15051	2912	3599	2377
ENSG00000112414	ENSG00000112414.15	adhesion G protein-coupled receptor G6 [Source:HGNC Symbol;Acc:HGNC:13841]	GPR126	protein_coding	Q86SQ4	57211	5.228344082246437	5.262997083853344	513.6986656015835	0.5335144491842635	0.526121037798507	0.48460035843857807	0.03620387198281871	0.03694917560475951	0.001910099712103575	339	329	338	801	2222	521	445	285
ENSG00000070159	ENSG00000070159.14	protein tyrosine phosphatase non-receptor type 3 [Source:HGNC Symbol;Acc:HGNC:9655]	PTPN3	protein_coding	B7Z3V3,B7Z9V1,B7ZA03,P26045,Q8N4S3	5774	5.6085511071891165	5.632823540731864	665.0756146804848	0.49812951616161993	0.5002317732898856	0.4865645272889576	0.01637621247849235	0.015900778166905355	3.263210839837339e-6	432	415	497	1001	2480	591	714	392
ENSG00000151150	ENSG00000151150.22	ankyrin 3 [Source:HGNC Symbol;Acc:HGNC:494]	ANK3	protein_coding	Q12955,Q8NAK2	288	4.462684767312622	4.497278256418889	302.1982075118759	0.5527839420876784	0.5352615073419245	0.4868491228635796	0.03251580715791768	0.039511321876966855	0.0034794823163195347	205	207	202	410	1168	244	330	191
ENSG00000135318	ENSG00000135318.12	5'-nucleotidase ecto [Source:HGNC Symbol;Acc:HGNC:8021]	NT5E	protein_coding	P21589,Q6NZX3	4907	8.281902589807787	8.315258253603082	4272.691075083502	0.5189255446531884	0.529054716773936	0.48772199065658217	0.03293081814975386	0.03479756810614359	7.28780300091766e-4	2810	2738	2992	6292	19641	4268	3570	2328
ENSG00000010818	ENSG00000010818.10	HIVEP zinc finger 2 [Source:HGNC Symbol;Acc:HGNC:4921]	HIVEP2	protein_coding	P31629	3097	5.318263884998698	5.363828098436107	552.2170171448171	0.5898534978689153	0.5676781001496225	0.48868266320955384	0.046875641121415644	0.058550772945671736	0.012435546900625108	397	386	326	715	2137	552	475	365
ENSG00000239264	ENSG00000239264.9	thioredoxin domain containing 5 [Source:HGNC Symbol;Acc:HGNC:21073]	TXNDC5	protein_coding	A0A024QZV0,Q8NBS9	81567	7.883574338884213	7.909922703224929	3226.727647616449	0.5063284910504274	0.5041731113254404	0.4887479147451198	0.019302924753201514	0.02171531449029878	1.3592785738927613e-5	2050	2201	2248	4823	13266	3142	3295	1649
ENSG00000172175	ENSG00000172175.15	MALT1 paracaspase [Source:HGNC Symbol;Acc:HGNC:6819]	MALT1	protein_coding	A8K5S1,Q9UDY8	10892	5.332122024508363	5.369945228137487	552.8318329396108	0.5351389543344747	0.53730638746789	0.4895375703689629	0.042154914287809	0.03904218153957262	0.0027112109960256525	312	320	404	980	2628	487	498	313
ENSG00000104517	ENSG00000104517.13	ubiquitin protein ligase E3 component n-recognin 5 [Source:HGNC Symbol;Acc:HGNC:16806]	UBR5	protein_coding	O95071	51366	6.876020852669557	6.90393896957504	1607.5312789619397	0.5130515729028453	0.5142231755873989	0.4898721186701001	0.020838067854893828	0.022325747748795213	1.3255031355859803e-4	1069	1057	1091	2386	6004	1529	1496	1026
ENSG00000029363	ENSG00000029363.17	BCL2 associated transcription factor 1 [Source:HGNC Symbol;Acc:HGNC:16863]	BCLAF1	protein_coding	Q9NYF8	9774	6.979161508496215	7.014390469811644	1736.0051387064063	0.5199833745919308	0.5348752291626789	0.4902288720107711	0.03699403241424345	0.03658464462235064	0.0024463897521573843	980	994	1285	3057	6307	1330	1905	1201
ENSG00000166233	ENSG00000166233.15	ariadne RBR E3 ubiquitin protein ligase 1 [Source:HGNC Symbol;Acc:HGNC:689]	ARIH1	protein_coding	Q9Y4X5	25820	6.138901543528233	6.166369298901071	962.6304321466424	0.5067757987821474	0.5095835346965021	0.49033586839312737	0.020306317788963583	0.019821450865418075	3.129979238843992e-5	570	553	762	1597	3850	803	1092	536
ENSG00000005889	ENSG00000005889.15	zinc finger protein X-linked [Source:HGNC Symbol;Acc:HGNC:12869]	ZFX	protein_coding	A0A024RC04,P17010,Q59EB9,Q8WXB7	7543	5.22902770444855	5.255996325013345	511.5083448921158	0.5040860222358673	0.5106733684568356	0.4906188475960238	0.0200730013244263	0.01862831630894474	1.676346910751937e-5	315	315	374	826	1972	504	509	287
ENSG00000112851	ENSG00000112851.14	erbb2 interacting protein [Source:HGNC Symbol;Acc:HGNC:15842]	ERBB2IP	protein_coding	Q96RT1	55914	5.8217396792408405	5.863568092711695	779.7640625830975	0.547152760424536	0.5498926758730596	0.4908504337947712	0.04629655231026063	0.047816971375993264	0.005418772959548014	394	405	644	1432	3450	640	750	490
ENSG00000117036	ENSG00000117036.12	ETS variant transcription factor 3 [Source:HGNC Symbol;Acc:HGNC:3492]	ETV3	protein_coding	P41162	2117	5.262849775189393	5.2990175619472835	526.224156973274	0.5325306507304196	0.5320824948800363	0.4912671069840574	0.035704876890838004	0.03553533109902669	0.0014127472162102342	311	282	409	912	2335	519	496	273
ENSG00000204604	ENSG00000204604.12	zinc finger protein 468 [Source:HGNC Symbol;Acc:HGNC:33105]	ZNF468	protein_coding	A2RRD8,Q5VIY5	162967,90333	4.510632953588297	4.545566583811856	312.18407942212826	0.514557095716094	0.539423157184571	0.4918182799748422	0.03542396921599677	0.032240418509158014	0.001379651120140914	156	189	260	514	1188	280	319	197
ENSG00000113712	ENSG00000113712.18	casein kinase 1 alpha 1 [Source:HGNC Symbol;Acc:HGNC:2451]	CSNK1A1	protein_coding	B4DER9,P48729,Q6PJ06	1452	8.209059295956184	8.241710141756375	4062.951583140956	0.523973362072287	0.5262990360148293	0.4919859779120003	0.03024068476319903	0.03316724818326024	7.83922854906104e-4	2147	2344	3316	6993	17255	3066	4271	2555
ENSG00000166181	ENSG00000166181.13	apoptosis inhibitor 5 [Source:HGNC Symbol;Acc:HGNC:594]	API5	protein_coding	B4DDR3,Q9BZZ5	8539	7.262706449043404	7.3016458872652885	2117.556555838306	0.537607288019105	0.544459072176167	0.492492779689788	0.04328785387326027	0.04458814549541725	0.00396348963999779	1093	1176	1725	3723	8391	1532	2480	1345
ENSG00000183723	ENSG00000183723.12	CKLF like MARVEL transmembrane domain containing 4 [Source:HGNC Symbol;Acc:HGNC:19175]	CMTM4	protein_coding	Q8IZR5	146223	5.780075521558138	5.8179699087514845	757.3786432924899	0.5271791896638414	0.5491647179001715	0.492499295125558	0.0439537198741348	0.039393346447923916	0.004951071993473771	509	475	506	1111	2581	583	900	515
ENSG00000077809	NA	NA	GTF2I	protein_coding	NA	NA	5.696233693293522	5.730245355978833	712.324461981502	0.5234334751996315	0.538713011328063	0.49335559886496805	0.0349907611919815	0.031357361737749355	0.0020852557576265885	500	406	498	1067	2341	643	822	446
ENSG00000184557	ENSG00000184557.4	suppressor of cytokine signaling 3 [Source:HGNC Symbol;Acc:HGNC:19391]	SOCS3	protein_coding	O14543,Q6FI39	9021	3.650116315676035	3.7003695814987156	173.81056107926574	0.6316006935602043	0.598524920311827	0.4935326044966172	0.04931247424678295	0.0732618672445793	0.02233409830570204	130	116	106	206	642	151	180	120
ENSG00000140265	ENSG00000140265.12	zinc finger and SCAN domain containing 29 [Source:HGNC Symbol;Acc:HGNC:26673]	ZSCAN29	protein_coding	Q05BJ4,Q8IWY8,Q96AG1	146050	4.549229432364544	4.579490272081383	319.98602095798685	0.5037586909989431	0.5340140337133192	0.4936087909699871	0.03024068476319903	0.023701109155764	5.680377294674109e-4	203	191	235	493	1121	293	346	200
ENSG00000160712	ENSG00000160712.13	interleukin 6 receptor [Source:HGNC Symbol;Acc:HGNC:6019]	IL6R	protein_coding	A0A087WTB5,A0N0L5,P08887	3570	5.0498538086315925	5.079782040104188	452.97395127406304	0.5127648359032004	0.5256104184414541	0.494407143584594	0.02510590671274841	0.023146140504800492	3.001524467569981e-4	281	287	323	704	1734	360	501	287
ENSG00000131374	ENSG00000131374.14	TBC1 domain family member 5 [Source:HGNC Symbol;Acc:HGNC:19166]	TBC1D5	protein_coding	B9A6K1,Q92609	9779	5.520803668435199	5.559285089269779	632.2186515260289	0.5639645502401791	0.5499336691687917	0.49624484049390294	0.0352262555626849	0.0396304226602332	0.004045117120362941	416	447	379	917	2508	491	708	399
ENSG00000145715	ENSG00000145715.15	RAS p21 protein activator 1 [Source:HGNC Symbol;Acc:HGNC:9871]	RASA1	protein_coding	P20936,Q59GK3	5921	6.497908142485583	6.536867058815707	1243.772750648149	0.5439414660225818	0.5463538375726155	0.4969353871189897	0.04135417291448984	0.041294984509518795	0.0025375527870005643	745	765	813	2151	5877	1218	1061	672
ENSG00000196712	ENSG00000196712.18	neurofibromin 1 [Source:HGNC Symbol;Acc:HGNC:7765]	NF1	protein_coding	P21359	4763	5.950082047371803	5.9781467669194415	845.3268603853678	0.5221477724001994	0.519259349438329	0.49733307724800546	0.019340860949917132	0.01958160589340253	5.307555914363352e-5	563	541	557	1311	3202	793	847	509
ENSG00000007202	ENSG00000007202.15	KIAA0100 [Source:HGNC Symbol;Acc:HGNC:28960]	KIAA0100	protein_coding	Q14667	9703	7.77568840936536	7.810662982006021	3013.915227654006	0.5562426228192138	0.5389081110160125	0.497379500497688	0.027497795180529604	0.03502849297741621	0.001388483850715321	2249	1898	1856	4267	11663	3007	2985	1721
ENSG00000141646	ENSG00000141646.14	SMAD family member 4 [Source:HGNC Symbol;Acc:HGNC:6770]	SMAD4	protein_coding	A0A024R274,Q13485	4089	5.081922206971811	5.1270385319466705	467.35934354517747	0.547274015198284	0.5650707082028603	0.49792559512937806	0.052500016952288536	0.04993732674114469	0.006715589353034506	215	270	368	860	1865	487	430	274
ENSG00000115464	ENSG00000115464.15	ubiquitin specific peptidase 34 [Source:HGNC Symbol;Acc:HGNC:20066]	USP34	protein_coding	Q70CQ2	9736	6.373551294683307	6.403102620604197	1135.4940599807428	0.5344696524319079	0.5235038605018971	0.4980826616573374	0.02057801592202925	0.022904881051604313	1.9083609363056486e-4	755	782	730	1656	4416	984	1196	688
ENSG00000225830	ENSG00000225830.14	ERCC excision repair 6, chromatin remodeling factor [Source:HGNC Symbol;Acc:HGNC:3438]	ERCC6	protein_coding	A8K4Q3,P0DP91,Q03468,Q59FF6,Q8N328	2074,267004	5.305591213251781	5.334832508036437	540.9578750812716	0.5101636205586528	0.527559429540222	0.4981520434440785	0.021607428099140073	0.020088528113435578	1.238887916392791e-4	299	358	412	839	2018	464	552	356
ENSG00000026751	ENSG00000026751.17	SLAM family member 7 [Source:HGNC Symbol;Acc:HGNC:21394]	SLAMF7	protein_coding	B4DVL7,B4DW98,Q9NQ25	57823	4.017457734534567	4.076514132794949	224.0956920382116	0.6688866670571895	0.5946846967130022	0.49949395525179324	0.048930164739828245	0.07530237028089057	0.01852827977425476	130	159	165	291	1107	232	224	93
ENSG00000104695	ENSG00000104695.13	protein phosphatase 2 catalytic subunit beta [Source:HGNC Symbol;Acc:HGNC:9300]	PPP2CB	protein_coding	A0A140VJS0,P62714	5516	6.866964996736492	6.911368755100508	1614.5692890944454	0.5802174627891846	0.5623547902182313	0.4995844123867402	0.043394942223084355	0.052858256107654954	0.0062944788185578865	848	743	1326	3081	6363	1386	1775	978
ENSG00000187231	ENSG00000187231.14	SEC14 and spectrin domain containing 1 [Source:HGNC Symbol;Acc:HGNC:18379]	SESTD1	protein_coding	B3KTX3,Q86VW0	91404	4.603144547441125	4.6352620532673265	332.28203451830484	0.5276239246268517	0.5342740675092108	0.4998699266241247	0.026098939857901654	0.026605817283933415	3.7132082155800816e-4	222	181	253	511	1308	319	313	203
ENSG00000069956	ENSG00000069956.12	mitogen-activated protein kinase 6 [Source:HGNC Symbol;Acc:HGNC:6879]	MAPK6	protein_coding	Q16659	5597	7.0320705253978915	7.062306148917097	1791.9939210418586	0.5286918055560821	0.523700694886187	0.4998791024403927	0.02140539062009857	0.024074712111141244	8.487868668837993e-5	1006	979	1419	3171	7624	1621	1791	1004
ENSG00000101846	ENSG00000101846.8	steroid sulfatase [Source:HGNC Symbol;Acc:HGNC:11425]	STS	protein_coding	A6PYA4,P08842,Q0W975	412	4.249547222477169	4.292850640449123	261.96490757745227	0.5198834709304535	0.5723255056289189	0.49993567958261853	0.05701908697583687	0.04551837842714921	0.0069699142117779864	138	145	206	447	967	203	305	175
ENSG00000118900	ENSG00000118900.15	ubinuclein 1 [Source:HGNC Symbol;Acc:HGNC:12506]	UBN1	protein_coding	Q9NPG3	29855	6.118174505685213	6.149711662082612	951.610227520932	0.547473738316848	0.5294733456654804	0.5012585554785342	0.021607428099140073	0.025511284142552777	2.5346950028242013e-4	625	658	598	1419	3981	884	967	521
ENSG00000162623	ENSG00000162623.16	tRNA-yW synthesizing protein 3 homolog [Source:HGNC Symbol;Acc:HGNC:24757]	TYW3	protein_coding	Q6IPR3,Q96GE7	127253	4.828982216581555	4.86417788295982	389.17336255450977	0.5367591016788542	0.5384484488108069	0.5014230138285038	0.029067318639729767	0.029903155845808948	5.960529979316978e-4	238	197	318	644	1584	378	396	212
ENSG00000126773	ENSG00000126773.13	pecanex 4 [Source:HGNC Symbol;Acc:HGNC:20349]	PCNXL4	protein_coding	B6ZDM2,Q63HM2	64430	5.442383133779657	5.479990915361981	597.2310052485592	0.5445300601762257	0.5470443811852053	0.5014885218312639	0.033225313659557755	0.03322183471052848	0.0015767508134411263	340	322	420	1121	2413	563	641	324
ENSG00000175104	ENSG00000175104.15	TNF receptor associated factor 6 [Source:HGNC Symbol;Acc:HGNC:12036]	TRAF6	protein_coding	Q9Y4K3	7189	3.8336797864684384	3.8751918739924935	195.54501219368552	0.5794654258456382	0.5617658672012423	0.5023145604026418	0.0370946151449416	0.04948469338595802	0.004916012262594443	102	144	139	288	830	178	179	123
ENSG00000066084	ENSG00000066084.13	disco interacting protein 2 homolog B [Source:HGNC Symbol;Acc:HGNC:29284]	DIP2B	protein_coding	Q7Z3H2,Q96IB4,Q9P265	57609	6.281606608506277	6.313683999043094	1066.5619091311992	0.5402353614088152	0.534851755183448	0.5040898591114958	0.022944872112232825	0.025420806599715892	2.88320032954429e-4	728	674	694	1612	4332	1073	967	621
ENSG00000143702	ENSG00000143702.16	centrosomal protein 170 [Source:HGNC Symbol;Acc:HGNC:28920]	CEP170	protein_coding	Q5SW79	645455,9859	5.5263410339863865	5.560576294177165	631.9564148684306	0.5285786449585667	0.5411298991024428	0.5046216539971493	0.03014807226071157	0.02799009687272034	5.197400246607511e-4	375	345	518	1006	2563	661	550	369
ENSG00000116704	ENSG00000116704.8	solute carrier family 35 member D1 [Source:HGNC Symbol;Acc:HGNC:20800]	SLC35D1	protein_coding	Q9NTN3	23169	5.312940785017857	5.349028484672561	546.4122012473983	0.5175267961156789	0.5526003180159604	0.5048191993519836	0.037766766081432736	0.030113034842957073	0.001736810481546313	290	330	419	911	1908	446	639	357
ENSG00000090060	ENSG00000090060.18	poly(A) polymerase alpha [Source:HGNC Symbol;Acc:HGNC:14981]	PAPOLA	protein_coding	A0A024R6J7,A0A024R6M3,A0A0C4DGK1,P51003	10914	7.413784139620718	7.447508950022965	2341.351451604725	0.5432456609285127	0.5379465886678443	0.50558083003475085	0.025775010674936056	0.029867677822768734	4.3197359467213314e-4	1228	1290	1892	4172	10184	1944	2366	1397
ENSG00000164151	ENSG00000164151.12	interactor of little elongation complex ELL subunit 1 [Source:HGNC Symbol;Acc:HGNC:29154]	KIAA0947	protein_coding	Q9Y2F5	23379	5.597268091996142	5.631576115993339	664.7817764747048	0.539598162155687	0.5462126953778343	0.5074595628951739	0.02608076456148086	0.027586550619637263	8.00887217515134e-4	462	364	462	1038	2554	537	711	437
ENSG00000258289	ENSG00000258289.8	churchill domain containing 1 [Source:HGNC Symbol;Acc:HGNC:20099]	CHURC1	protein_coding	A0A024R6B7,Q8WUH1	91612	6.649312991912639	6.695597027395259	1390.9326741137281	0.5734341352580011	0.574449798286407	0.5083999341643646	0.047882297076206115	0.05204791817078042	0.006963107417843983	646	747	1230	2389	5361	1050	1615	914
ENSG00000129566	ENSG00000129566.13	telomerase associated protein 1 [Source:HGNC Symbol;Acc:HGNC:11726]	TEP1	protein_coding	G3V5X7,Q99973	7011	4.835971139854984	4.871440554677407	391.15469065244974	0.5480250073453621	0.5439700577747557	0.5090413892246081	0.026614726897953522	0.02937758683498094	5.276819779191774e-4	216	221	347	592	1612	398	378	211
ENSG00000151572	ENSG00000151572.18	anoctamin 4 [Source:HGNC Symbol;Acc:HGNC:23837]	ANO4	protein_coding	B7Z9Z0,Q32M45	121601	3.2333028559944093	3.3044728298310586	131.05525485940913	0.7190461604583636	0.6456385006782727	0.5091047940291646	0.04961623630452469	0.09074113402257238	0.032005165990364785	101	82	65	178	554	143	131	68
ENSG00000177200	ENSG00000177200.17	chromodomain helicase DNA binding protein 9 [Source:HGNC Symbol;Acc:HGNC:25701]	CHD9	protein_coding	Q3L8U1	80205	5.683584788655674	5.719375278721218	707.078248336844	0.520093768465738	0.5551480880163128	0.5096318864257263	0.033130808976410825	0.028670341276185406	0.0014433476224752825	402	432	504	1170	2467	587	738	507
ENSG00000005339	ENSG00000005339.15	CREB binding protein [Source:HGNC Symbol;Acc:HGNC:2348]	CREBBP	protein_coding	Q92793	1387	5.724613026256052	5.769077140698813	730.9379347458006	0.6115247950506398	0.5756158826556657	0.5096594445415108	0.03559787113339334	0.045899697961331934	0.0057281579531661166	509	525	426	955	3124	720	655	435
ENSG00000112249	ENSG00000112249.14	activating signal cointegrator 1 complex subunit 3 [Source:HGNC Symbol;Acc:HGNC:18697]	ASCC3	protein_coding	B4DR60,Q8N3C0	10973	7.099774726350011	7.131190685901652	1881.998689107563	0.5335500499011888	0.5394945435272056	0.511733777529055	0.020838067854893828	0.021988739948552393	1.543559821418725e-4	1011	1098	1466	3233	6877	1615	1974	1243
ENSG00000065150	ENSG00000065150.21	importin 5 [Source:HGNC Symbol;Acc:HGNC:6402]	IPO5	protein_coding	B3KWG6,O00410,Q9BVS9	3843	7.539811765147073	7.566289746882656	2544.0714146256537	0.5213855773627978	0.521912102204431	0.5119423857541244	0.013880167159291905	0.01580421884195682	6.274007164010523e-7	1582	1409	1988	4129	9927	2205	2590	1587
ENSG00000115112	ENSG00000115112.8	transcription factor CP2 like 1 [Source:HGNC Symbol;Acc:HGNC:17925]	TFCP2L1	protein_coding	Q9NZI6	29842	5.623225695448334	5.677690837595926	687.4505372902443	0.6338068443411916	0.6084331004723506	0.5129224815423108	0.04881404010448301	0.06234690288636902	0.015498622271195183	446	535	369	876	2361	615	740	479
ENSG00000253352	ENSG00000253352.9	taurine up-regulated 1 [Source:HGNC Symbol;Acc:HGNC:26066]	TUG1	antisense	NA	55000	6.986075023388808	7.017018668508827	1738.9442750286466	0.5410516106597476	0.5402609455732441	0.5141402409704545	0.019530339296841778	0.020516832836958772	1.2047551542464664e-4	1124	1141	1124	2663	6633	1444	1840	1128
ENSG00000186522	ENSG00000186522.15	septin 10 [Source:HGNC Symbol;Acc:HGNC:14349]	SEPT10	protein_coding	B5ME97,B7Z277,B7Z371,E7EW69,Q59H84,Q9H9P7,Q9P0V9	151011	5.959353223714406	5.999557675692381	856.3252038439869	0.5664449808886773	0.5617856736560862	0.5158227167186603	0.03354637965818859	0.03486855675645321	0.00144132962840905	521	432	639	1502	4060	772	821	461
ENSG00000152127	ENSG00000152127.9	alpha-1,6-mannosylglycoprotein 6-beta-N-acetylglucosaminyltransferase [Source:HGNC Symbol;Acc:HGNC:7049]	MGAT5	protein_coding	Q09328	4249	5.487475707076051	5.539557191974334	624.0039427297464	0.6557975837495161	0.6044767474020903	0.5175680557138636	0.037766766081432736	0.05647252995689493	0.011513564489617836	476	425	334	779	2363	563	679	393
ENSG00000221914	ENSG00000221914.11	protein phosphatase 2 regulatory subunit Balpha [Source:HGNC Symbol;Acc:HGNC:9304]	PPP2R2A	protein_coding	A0A140VJT0,P63151	5520	6.852002856341585	6.884539647978252	1584.272459030296	0.5471141380209197	0.5439952134686792	0.5184317575171227	0.020604705969077215	0.02222311365268654	7.927238437306342e-5	835	904	1265	2744	6876	1341	1623	925
ENSG00000105778	ENSG00000105778.19	AVL9 cell migration associated [Source:HGNC Symbol;Acc:HGNC:28994]	AVL9	protein_coding	A0A024RA36,Q8NBF6	23080	5.610297106731963	5.641781768822423	668.3530320359953	0.5397001905164592	0.5414693818347105	0.5205547092961474	0.02057801592202925	0.018840821970175232	2.90235858048294e-5	388	412	505	1058	2954	640	602	380
ENSG00000007168	ENSG00000007168.13	platelet activating factor acetylhydrolase 1b regulatory subunit 1 [Source:HGNC Symbol;Acc:HGNC:8574]	PAFAH1B1	protein_coding	P43034	5048	7.477307807711482	7.50306255158144	2434.6291352480866	0.5258903296729713	0.5272089768065343	0.5212227825249169	0.011062174169281562	0.011880964281666868	9.26761482560416e-10	1412	1480	1848	3962	9658	2167	2441	1489
ENSG00000083168	ENSG00000083168.11	lysine acetyltransferase 6A [Source:HGNC Symbol;Acc:HGNC:13013]	KAT6A	protein_coding	A5PKX7,A5PLL3,Q92794	7994	5.2153782812648215	5.289506422734626	524.8438896456977	0.7601560081002192	0.6660152098286947	0.5214693069812246	0.04814900891016713	0.08395115988075633	0.02936808462728203	391	398	246	572	1988	466	600	339
ENSG00000163293	ENSG00000163293.12	NIPA like domain containing 1 [Source:HGNC Symbol;Acc:HGNC:27194]	NIPAL1	protein_coding	Q6NVV3	152519	4.67877519203714	4.724336360499166	353.28079036985514	0.5755146879922906	0.5861061479679376	0.5215226049251216	0.04562963240179754	0.04050899365603871	0.004467245040082578	210	213	227	595	1627	294	306	237
ENSG00000185591	ENSG00000185591.10	Sp1 transcription factor [Source:HGNC Symbol;Acc:HGNC:11205]	SP1	protein_coding	P08047	6667	5.894697018783921	5.933457950816609	819.9780833778055	0.5866888761069066	0.5689618823029422	0.5215568420157155	0.02585341779256066	0.03145732120948961	0.0016276412178428002	585	538	491	1140	3225	714	822	537
ENSG00000070961	ENSG00000070961.15	ATPase plasma membrane Ca2+ transporting 1 [Source:HGNC Symbol;Acc:HGNC:814]	ATP2B1	protein_coding	A0A024RBC7,P20020	490	5.200195001313028	5.243527361182783	507.8088604161314	0.5425334790368268	0.5824942917103243	0.5215827880397211	0.043403471696964555	0.036955182698962176	0.0035987895648601615	250	296	389	882	1883	405	541	362
ENSG00000106799	ENSG00000106799.13	transforming growth factor beta receptor 1 [Source:HGNC Symbol;Acc:HGNC:11772]	TGFBR1	protein_coding	B4DXN7,B4DY26,P36897,Q5T7S2	7046	6.668832484007973	6.7204408724513645	1414.3622551611177	0.6090436330293975	0.5962115544543775	0.5216343451243604	0.0480098615451785	0.05538529669459779	0.007823023819696366	600	803	1102	2682	5974	1110	1508	922
ENSG00000083799	ENSG00000083799.17	CYLD lysine 63 deubiquitinase [Source:HGNC Symbol;Acc:HGNC:2584]	CYLD	protein_coding	A0A024R6T1,Q9NQC7	1540	5.32399610803418	5.354799923376679	547.6895434199457	0.5467473512139804	0.5398945854191209	0.5220968970513657	0.018029509372204253	0.01839107705386873	1.5909042779405953e-5	302	371	409	837	2363	497	528	317
ENSG00000111817	ENSG00000111817.19	dermatan sulfate epimerase [Source:HGNC Symbol;Acc:HGNC:21144]	DSE	protein_coding	B7Z1T3,B7Z765,Q9UL01	29940	6.77418938452651	6.80437425177999	1499.5686407201383	0.5413689968130195	0.5420095626484867	0.5226567158907618	0.01637621247849235	0.017458544090217347	1.3592785738927613e-5	955	837	1069	2488	6099	1262	1525	944
ENSG00000152223	ENSG00000152223.15	ectopic P-granules autophagy protein 5 homolog [Source:HGNC Symbol;Acc:HGNC:29331]	EPG5	protein_coding	Q9BTI0,Q9HCE0	57724	5.503777936571137	5.536873611937028	621.3548440755762	0.5537885481589883	0.5476383514349855	0.5245088895700666	0.020338090378169978	0.02067846834031287	5.387586557431489e-5	385	391	419	994	2610	624	622	322
ENSG00000141298	ENSG00000141298.19	slingshot protein phosphatase 2 [Source:HGNC Symbol;Acc:HGNC:30580]	SSH2	protein_coding	B4DK64,F5H527,Q76I76	85464	5.005158706742752	5.047368107672051	442.81510271816614	0.6141261907064046	0.5806193446807533	0.5248453917273923	0.02664154375410785	0.03705795650692969	0.002923054570728144	334	273	275	585	1698	451	461	248
ENSG00000141664	ENSG00000141664.10	zinc finger CCHC-type containing 2 [Source:HGNC Symbol;Acc:HGNC:22916]	ZCCHC2	protein_coding	Q9BRD4,Q9C0B9	54877	4.3032895099680575	4.34373775777541	271.3902228743173	0.5778919582387908	0.5772599067312765	0.5252176887055428	0.03211004012656249	0.03512622074567492	0.002230445099905596	183	156	195	388	1099	202	312	174
ENSG00000066777	ENSG00000066777.9	ADP ribosylation factor guanine nucleotide exchange factor 1 [Source:HGNC Symbol;Acc:HGNC:15772]	ARFGEF1	protein_coding	A0A024R7X0,Q9Y6D6	10565	6.330736827953855	6.358255457183866	1100.3192783786076	0.5328686004139651	0.5368684914836009	0.5254275392975625	0.012250665154162624	0.012003252626531076	6.130473926589771e-8	658	662	816	1768	4398	936	1149	677
ENSG00000157538	ENSG00000157538.14	VPS26 endosomal protein sorting factor C [Source:HGNC Symbol;Acc:HGNC:3044]	DSCR3	protein_coding	A8MTY9,A8MY26,O14972	10311	5.636266542223708	5.674433766760761	683.4288639860522	0.5711242878133312	0.5637196908722972	0.5254932277961282	0.027889274532217664	0.028997473987878743	6.215764482241445e-4	451	409	461	1052	3169	680	608	364
ENSG00000084112	ENSG00000084112.15	slingshot protein phosphatase 1 [Source:HGNC Symbol;Acc:HGNC:30579]	SSH1	protein_coding	Q8WYL5	54434	6.6509946603721515	6.699825782276337	1395.778534585627	0.6409764841389617	0.5992726802229531	0.5259535955505885	0.033799909483899604	0.047816971375993264	0.006421831106558267	1082	923	807	1666	5485	1235	1498	873
ENSG00000143924	ENSG00000143924.19	EMAP like 4 [Source:HGNC Symbol;Acc:HGNC:1316]	EML4	protein_coding	B5MBZ0,Q9HC35	27436	5.429673522931805	5.460379498029439	589.7773568445747	0.5410490344707876	0.5475241670879288	0.5261498944646016	0.01692253490920907	0.016100232602948905	7.019871952476309e-6	374	321	450	936	2353	543	578	363
ENSG00000140526	ENSG00000140526.18	abhydrolase domain containing 2 [Source:HGNC Symbol;Acc:HGNC:18717]	ABHD2	protein_coding	A0A024RC89,P08910	11057	6.135936209042716	6.17982396573197	971.5175005999893	0.6142835162118029	0.5840148854921415	0.5266061726211221	0.030794680083903184	0.038733132216807784	0.002723883451875283	670	682	595	1251	4412	963	900	525
ENSG00000180263	ENSG00000180263.14	FYVE, RhoGEF and PH domain containing 6 [Source:HGNC Symbol;Acc:HGNC:21740]	FGD6	protein_coding	Q6ZV73	55785	5.827107002194442	5.865225603894453	781.1020207365111	0.5911557411387129	0.5671471461023003	0.5266334525797411	0.02332327185776602	0.028997473987878743	7.836746999912551e-4	559	491	475	1129	3410	719	751	454
ENSG00000143337	ENSG00000143337.18	torsin 1A interacting protein 1 [Source:HGNC Symbol;Acc:HGNC:29456]	TOR1AIP1	protein_coding	Q5JTV8	26092	6.259588028117849	6.289997729938848	1048.7866459486265	0.5420553152807532	0.544318318833461	0.5274504501010395	0.01637621247849235	0.016169494719646703	5.1656031548375135e-6	587	651	797	1684	4639	874	1035	630
ENSG00000147650	ENSG00000147650.11	LDL receptor related protein 12 [Source:HGNC Symbol;Acc:HGNC:31708]	LRP12	protein_coding	Q59H02,Q9Y561	29967	4.571863426026189	4.608369339497162	326.4550302069365	0.5391916073198502	0.5743770693780835	0.5274730251079983	0.03184619708948722	0.024971826175851922	7.990854198281819e-4	194	207	228	497	1153	349	313	202
ENSG00000197323	ENSG00000197323.12	tripartite motif containing 33 [Source:HGNC Symbol;Acc:HGNC:16290]	TRIM33	protein_coding	B3KN30,Q9UPN9	51592	5.180210858130572	5.2246905927170415	500.5985990662325	0.5627002778673622	0.5878798479254642	0.5289211277179305	0.04051354530246864	0.03589687656673316	0.0028100464852828587	262	282	361	896	2162	403	471	346
ENSG00000140403	ENSG00000140403.12	DnaJ heat shock protein family (Hsp40) member A4 [Source:HGNC Symbol;Acc:HGNC:14885]	DNAJA4	protein_coding	Q69YX3,Q8WW22	55466	5.109269345931244	5.1475680685368745	475.249237633817	0.5351926943696032	0.5798701079763366	0.5298637199544417	0.03699403241424345	0.026265993089274797	0.0012989809259710357	267	289	339	768	1579	410	566	311
ENSG00000136381	ENSG00000136381.13	iron responsive element binding protein 2 [Source:HGNC Symbol;Acc:HGNC:6115]	IREB2	protein_coding	D3DW85,P48200	3658	6.058328370253293	6.108858207120033	925.7864969248368	0.5852840798212194	0.6018059856870709	0.5301952716251719	0.04840835786645674	0.04820789653245048	0.006372060555246578	448	475	747	1672	3664	689	1013	653
ENSG00000155304	ENSG00000155304.6	heat shock protein family A (Hsp70) member 13 [Source:HGNC Symbol;Acc:HGNC:11375]	HSPA13	protein_coding	A0A140VK72,P48723	6782	4.624377126602345	4.671404343821651	340.6925245399376	0.5679265231442914	0.5972924537188403	0.5306949210261712	0.04514029594861446	0.039157972215905744	0.0041974838915717055	190	184	246	591	1488	261	327	240
ENSG00000051382	ENSG00000051382.9	phosphatidylinositol-4,5-bisphosphate 3-kinase catalytic subunit beta [Source:HGNC Symbol;Acc:HGNC:8976]	PIK3CB	protein_coding	B4DER4,B4DZI3,P42338	5291	5.261971345902957	5.2963656165927535	525.6942069352659	0.5590281370264383	0.5576353477430152	0.5308308742441191	0.020622615106922426	0.019821450865418075	6.583439925450246e-5	281	336	377	880	2293	475	522	300
ENSG00000146648	ENSG00000146648.18	epidermal growth factor receptor [Source:HGNC Symbol;Acc:HGNC:3236]	EGFR	protein_coding	B7Z2I3,E7BSV0,E9PFD7,F2YGG7,P00533,Q504U8	1956	8.910108420578009	8.950906851837857	6650.404327147121	0.5932438894067708	0.5789113912657905	0.5312276039800362	0.028156697071004218	0.03475158525599151	0.0017364246907492398	4514	4657	3888	9108	23856	5769	7382	4348
ENSG00000176903	ENSG00000176903.5	PNMA family member 1 [Source:HGNC Symbol;Acc:HGNC:9158]	PNMA1	protein_coding	Q8ND90	9240	5.312458074950438	5.353158899933097	546.6021229882003	0.5739960733963992	0.574676762230731	0.531482417958588	0.03025011378538477	0.029878913587502148	8.096883820167826e-4	329	276	414	936	2474	527	502	307
ENSG00000213341	ENSG00000213341.11	component of inhibitor of nuclear factor kappa B kinase complex [Source:HGNC Symbol;Acc:HGNC:1974]	CHUK	protein_coding	O15111	1147	5.117833593513353	5.16262160367852	479.33989894896797	0.5711861457694567	0.5901181567110074	0.5323997155404753	0.037766766081432736	0.03475026388984396	0.0024566666562319322	250	244	375	863	1926	385	552	297
ENSG00000127870	ENSG00000127870.17	ring finger protein 6 [Source:HGNC Symbol;Acc:HGNC:10069]	RNF6	protein_coding	A0A024RDP2,A0A0S2Z4G9,Q9Y252	6049	6.482710218575036	6.517004960458234	1229.010956502171	0.5510302417724983	0.56319664764471	0.5325147114060775	0.020338090378169978	0.019971021064492157	1.299576870241206e-4	671	732	898	2091	4736	1078	1178	843
ENSG00000017260	ENSG00000017260.19	ATPase secretory pathway Ca2+ transporting 1 [Source:HGNC Symbol;Acc:HGNC:13211]	ATP2C1	protein_coding	B4E295,B4E2Q0,P98194	27032	7.17536606243865	7.215729114670795	1994.5830490597316	0.5900002317591098	0.5789727906519477	0.5330888889338447	0.02585341779256066	0.030504757764769606	8.228366569128585e-4	998	1009	1697	3515	7723	1755	2208	1213
ENSG00000127603	ENSG00000127603.29	microtubule actin crosslinking factor 1 [Source:HGNC Symbol;Acc:HGNC:13664]	MACF1	protein_coding	A0A286YES6,O94854,Q6ZSD7,Q9UPN3	23499,643314	8.1347900241732	8.175388691691165	3882.0705904584074	0.5879723503136165	0.5821398678365483	0.5332137320088558	0.027589062621268874	0.031750078301710574	0.0010797965697764674	2564	2703	2380	5299	15123	4059	3416	2435
ENSG00000152683	ENSG00000152683.14	solute carrier family 30 member 6 [Source:HGNC Symbol;Acc:HGNC:19305]	SLC30A6	protein_coding	B3KU87,B5MCR8,Q6NXT4	55676	5.201485444359241	5.248151875731458	509.6252087039265	0.5532254814854899	0.5997997017929476	0.5334406818231328	0.04690387269574459	0.039020004957242053	0.004413642843952439	290	264	393	842	1911	373	564	375
ENSG00000086061	ENSG00000086061.16	DnaJ heat shock protein family (Hsp40) member A1 [Source:HGNC Symbol;Acc:HGNC:5229]	DNAJA1	protein_coding	B7Z5C0,P31689	3301	7.926163353825337	7.963675244626871	3354.2228354072454	0.5565087758683575	0.5736296586180992	0.5341875452541929	0.02608076456148086	0.026697089102836184	6.13962803785433e-4	1871	1966	2564	5381	10982	2780	4122	2197
ENSG00000141458	ENSG00000141458.13	NPC intracellular cholesterol transporter 1 [Source:HGNC Symbol;Acc:HGNC:7897]	NPC1	protein_coding	O15118	4864	6.409197166899868	6.460786090640038	1179.3188997955556	0.587476549778417	0.6062063028755571	0.5343257837649049	0.051951352274906555	0.04968559933761748	0.004952513715906124	733	724	823	1711	5718	1355	980	548
ENSG00000198589	ENSG00000198589.14	LPS responsive beige-like anchor protein [Source:HGNC Symbol;Acc:HGNC:1742]	LRBA	protein_coding	P50851	987	6.433394084484126	6.470801531789252	1190.781946319964	0.5746239755507673	0.5741057620409162	0.5344077073415127	0.022944872112232825	0.024883143968172285	5.853313989050103e-4	792	750	721	1837	4453	1007	1254	804
ENSG00000174953	ENSG00000174953.14	DEAH-box helicase 36 [Source:HGNC Symbol;Acc:HGNC:14410]	DHX36	protein_coding	Q9H2U1	170506	5.996521656162892	6.039302689023708	881.3412813100963	0.5872906308382494	0.5848217288734308	0.5354062097893053	0.02997697383006664	0.03203282296224775	0.0013713790854164927	431	451	720	1608	3549	785	939	535
ENSG00000123384	ENSG00000123384.14	LDL receptor related protein 1 [Source:HGNC Symbol;Acc:HGNC:6692]	LRP1	protein_coding	Q07954,Q59FG2	4035	7.254043225140138	7.296129616422633	2110.4163942339947	0.616829484450293	0.5877873213984799	0.5360087598397948	0.025500938692428816	0.03304204919048003	0.001705853008427344	1562	1403	1363	2464	8129	2014	2203	1271
ENSG00000145012	ENSG00000145012.13	LIM domain containing preferred translocation partner in lipoma [Source:HGNC Symbol;Acc:HGNC:6679]	LPP	protein_coding	B7Z871,B7Z8W0,B7ZLW0,Q93052	4026	6.076772364266778	6.119886292793327	934.0539858252553	0.5960815794086074	0.5938691403902367	0.5370731866475735	0.03024068476319903	0.03316724818326024	0.0025798487161336927	635	631	567	1255	3359	780	996	661
ENSG00000072803	ENSG00000072803.17	F-box and WD repeat domain containing 11 [Source:HGNC Symbol;Acc:HGNC:13607]	FBXW11	protein_coding	B4DH70,Q9UKB1	23291	5.77421386412668	5.805236963808944	749.9302722500668	0.5562396589898366	0.55807396500813	0.53743246862157	0.014575099767036276	0.014814155520422943	7.195981012371503e-6	481	476	503	1128	2877	659	781	477
ENSG00000159023	ENSG00000159023.21	erythrocyte membrane protein band 4.1 [Source:HGNC Symbol;Acc:HGNC:3377]	EPB41	protein_coding	P11171,Q1WWM3,Q29RX4,Q59F12	2035	5.060683021371239	5.119138140965048	466.3750012866236	0.6644440524935091	0.6382372774976944	0.5376210478926418	0.04456404010870967	0.05823484991846726	0.013497836863892283	354	297	265	566	1676	367	574	314
ENSG00000029364	ENSG00000029364.12	solute carrier family 39 member 9 [Source:HGNC Symbol;Acc:HGNC:20182]	SLC39A9	protein_coding	B4DDK0,C4N9M8,M0QX28,Q9NUM3	55334	5.99316351822873	6.03570185697995	879.8637511881178	0.5763270882384844	0.5887966483484142	0.5390171054146624	0.031554483983807065	0.030901266656682656	0.0014440579419236702	465	444	738	1486	3332	702	1026	569
ENSG00000179295	ENSG00000179295.18	protein tyrosine phosphatase non-receptor type 11 [Source:HGNC Symbol;Acc:HGNC:9644]	PTPN11	protein_coding	Q06124	5781	7.601968934856896	7.633193001768662	2666.2907417488454	0.5508343002845772	0.5585897235460123	0.5392538066851861	0.014645414179454764	0.015900778166905355	9.537104772578272e-6	1566	1642	1903	4259	10048	2192	2822	1794
ENSG00000088387	ENSG00000088387.19	dedicator of cytokinesis 9 [Source:HGNC Symbol;Acc:HGNC:14132]	DOCK9	protein_coding	A0A0A0MT38,A6H8Z6,B3KXE2,B7Z2G6,B9EG73,Q9BZ29	23348	6.622999179007421	6.6622960326680705	1358.3419934631793	0.5953128559661027	0.5804444926304883	0.5398686169199445	0.022944872112232825	0.027586550619637263	5.378708134456386e-4	929	912	853	1832	5831	1387	1248	762
ENSG00000256087	ENSG00000256087.7	zinc finger protein 432 [Source:HGNC Symbol;Acc:HGNC:20810]	ZNF432	protein_coding	A0A024R4I3,O94892	9668	4.823391349169185	4.867870604814822	390.2832206414659	0.5918219267890976	0.5921231024308321	0.5398846975081687	0.0318150954785964	0.03284941329059695	0.0014592112295783144	178	239	331	620	1704	364	360	240
ENSG00000145246	ENSG00000145246.14	ATPase phospholipid transporting 10D (putative) [Source:HGNC Symbol;Acc:HGNC:13549]	ATP10D	protein_coding	Q9P241	57205	5.696766311038369	5.7376123949657	716.230525896929	0.5646394932443795	0.5906312723410824	0.5403761818260077	0.031988165603695495	0.028249567790880344	0.001547372232390233	461	431	494	1042	2489	552	876	485
ENSG00000145391	ENSG00000145391.13	SET domain containing 7, histone lysine methyltransferase [Source:HGNC Symbol;Acc:HGNC:30412]	SETD7	protein_coding	B5MCZ8,D6RJA0,Q8WTS6	80854	7.085725511413616	7.131929779852112	1885.030798566688	0.5667529691465902	0.599586471949859	0.5405516406595361	0.04318279912878845	0.039020004957242053	0.0037230093515767657	1131	1131	1285	2941	6500	1349	2235	1400
ENSG00000198887	ENSG00000198887.9	structural maintenance of chromosomes 5 [Source:HGNC Symbol;Acc:HGNC:20465]	SMC5	protein_coding	Q8IY18	23137	4.886036123686008	4.933436794350224	408.3550999706673	0.5895051179107988	0.6023927282305886	0.5418274511793634	0.040952998280338465	0.0358048766230989	0.002613363145805802	235	207	301	710	1900	362	355	261
ENSG00000148606	ENSG00000148606.13	RNA polymerase III subunit A [Source:HGNC Symbol;Acc:HGNC:30074]	POLR3A	protein_coding	O14802	11128	6.03948345539026	6.079518965416798	906.2551581884006	0.5859967445945903	0.5830688007266105	0.5418943407193583	0.024740192068738467	0.027586550619637263	5.647606547269908e-4	611	558	588	1323	3672	1014	847	478
ENSG00000107771	ENSG00000107771.17	coiled-coil serine rich protein 2 [Source:HGNC Symbol;Acc:HGNC:29197]	CCSER2	protein_coding	Q9H7U1	54462	5.336538575517974	5.375712965807472	556.2651492004104	0.570757832925337	0.5838897145854737	0.54264718549116	0.025775010674936056	0.02440805463671723	5.054060319672748e-4	349	316	371	913	2313	430	588	370
ENSG00000101126	ENSG00000101126.18	activity dependent neuroprotector homeobox [Source:HGNC Symbol;Acc:HGNC:15766]	ADNP	protein_coding	Q6DHZ8,Q9H2P0	23394	6.481701081380958	6.51126218308049	1223.9078640064056	0.5528762375444615	0.5566768261041264	0.5427829403252398	0.011842644985416116	0.011880964281666868	1.900021968920593e-7	777	723	866	1908	4502	1180	1290	731
ENSG00000165650	ENSG00000165650.12	PDZ domain containing 8 [Source:HGNC Symbol;Acc:HGNC:26974]	PDZD8	protein_coding	Q8NEN9	118987	5.629142018539962	5.672101840051811	683.1620472759804	0.5843632494593084	0.5915363289304129	0.5434313949850684	0.029414780505480267	0.029867677822768734	0.0010710418902166883	311	397	561	1171	2802	595	683	444
ENSG00000120800	ENSG00000120800.5	UTP20 small subunit processome component [Source:HGNC Symbol;Acc:HGNC:17897]	UTP20	protein_coding	O75691	27340	5.126345590592848	5.158798597269831	478.6410349011283	0.5788585943563441	0.5665260789469905	0.5436979896928943	0.015906901231783774	0.016790981716408672	3.393908806532196e-5	294	329	347	633	1818	445	505	290
ENSG00000130150	ENSG00000130150.12	motile sperm domain containing 2 [Source:HGNC Symbol;Acc:HGNC:28381]	MOSPD2	protein_coding	Q8NHP6,R4GMN1	158747	4.2578356954896	4.308905618812868	264.80041955783787	0.586334916064686	0.6195984604962105	0.545047216957721	0.04528443829284686	0.041798084341127334	0.004885396666216439	132	145	218	426	1086	192	298	183
ENSG00000163349	ENSG00000163349.22	homeodomain interacting protein kinase 1 [Source:HGNC Symbol;Acc:HGNC:19006]	HIPK1	protein_coding	A0A024R0H9,B4DZ33,Q86Z02	204851	5.385844799389846	5.432567163962667	579.2496998089325	0.6322712545092143	0.6089012933265325	0.5457001229980206	0.028762470821716613	0.03639475593560441	0.003255514738847422	408	388	333	770	2349	485	579	397
ENSG00000113580	ENSG00000113580.15	nuclear receptor subfamily 3 group C member 1 [Source:HGNC Symbol;Acc:HGNC:7978]	NR3C1	protein_coding	B7Z7I2,E5KQF5,E5KQF6,F1D8N4,P04150	2908	5.869263851201823	5.903411236894458	801.7113190212194	0.5709129296572629	0.5678887890457204	0.5464203608992427	0.017547570880680805	0.017447346446087753	1.8574976278409208e-5	462	527	560	1236	3642	731	742	467
ENSG00000157077	ENSG00000157077.14	zinc finger FYVE-type containing 9 [Source:HGNC Symbol;Acc:HGNC:6775]	ZFYVE9	protein_coding	O95405	9372	5.170934778453905	5.205456286800673	494.1224662132431	0.5929231395754284	0.5705314400312769	0.5464839877607427	0.01618802943778354	0.018840821970175232	6.026385884969563e-5	294	356	338	674	2017	443	520	291
ENSG00000087338	ENSG00000087338.5	germ cell-less 1, spermatogenesis associated [Source:HGNC Symbol;Acc:HGNC:23843]	GMCL1	protein_coding	Q53SE7,Q96IK5	64395	3.7067093732683354	3.7579692929953072	180.59266517202482	0.5626024253290342	0.6354018568605713	0.5476143444487354	0.05667158662058449	0.04232206203783301	0.0062944788185578865	87	110	134	291	638	148	216	124
ENSG00000064313	ENSG00000064313.12	TATA-box binding protein associated factor 2 [Source:HGNC Symbol;Acc:HGNC:11536]	TAF2	protein_coding	A0A024R9E6,B3KMD8,Q6P1X5	6873	5.198451309604837	5.233928249689492	503.46384931231296	0.576435908809477	0.5731830949840335	0.5481203559433534	0.018784220183512848	0.018078720360455523	3.5812347682070195e-5	311	293	343	825	2217	433	516	294
ENSG00000110218	ENSG00000110218.9	pannexin 1 [Source:HGNC Symbol;Acc:HGNC:8599]	PANX1	protein_coding	A0A024R397,Q96RD7	24145	5.9181479260179	5.958080838379485	832.8395092561409	0.5853218636778577	0.5863670839932841	0.5484149395715104	0.022565749424304844	0.023701109155764	2.793207918422799e-4	402	477	655	1459	3276	824	898	459
ENSG00000077232	ENSG00000077232.18	DnaJ heat shock protein family (Hsp40) member C10 [Source:HGNC Symbol;Acc:HGNC:24637]	DNAJC10	protein_coding	Q8IXB1	54431	7.205034910256812	7.23839483556846	2025.7726335661139	0.5716502966890116	0.5687040582004486	0.5484728202933188	0.015068682404504232	0.016711321695930523	6.55487229407962e-6	1118	1103	1562	3494	8457	1773	2071	1230
ENSG00000134109	ENSG00000134109.11	ER degradation enhancing alpha-mannosidase like protein 1 [Source:HGNC Symbol;Acc:HGNC:18967]	EDEM1	protein_coding	A0A024R2D5,Q92611	9695	6.8984712152981515	6.94056491546539	1646.2766808375152	0.5926632430626734	0.5928179248674813	0.5486014204908086	0.026098939857901654	0.028670341276185406	4.443814735038336e-4	833	908	1300	2849	7395	1688	1488	902
ENSG00000091490	ENSG00000091490.11	SEL1L family member 3 [Source:HGNC Symbol;Acc:HGNC:29108]	SEL1L3	protein_coding	A0A024R9V3,Q68CR1	23231	6.422871603695377	6.454587121350786	1175.738669703444	0.568257431300048	0.5624772001414434	0.5498448838559945	0.013496851099899284	0.014814155520422943	8.209919506209976e-7	747	759	825	1683	5015	1166	1137	641
ENSG00000020577	ENSG00000020577.14	sterile alpha motif domain containing 4A [Source:HGNC Symbol;Acc:HGNC:23023]	SAMD4A	protein_coding	G3V2R1,Q8WW19,Q9UPU9	23034	5.201272711543453	5.235701955126223	504.1955233063208	0.5822491836634479	0.5700765908068027	0.5500640831752616	0.0170766790299174	0.01788016387310435	1.9335980360597837e-5	307	335	344	742	2167	494	478	284
ENSG00000111412	ENSG00000111412.6	chromosome 12 open reading frame 49 [Source:HGNC Symbol;Acc:HGNC:26128]	C12orf49	protein_coding	A0A024RBQ8,Q9H741	79794	4.929000744527153	4.973097360379091	420.0970594990581	0.5813601171767846	0.6025590487325552	0.5506681023510871	0.03082218696901505	0.02789538833984468	9.820982141587995e-4	213	234	304	758	1752	388	399	270
ENSG00000157450	ENSG00000157450.15	ring finger protein 111 [Source:HGNC Symbol;Acc:HGNC:17384]	RNF111	protein_coding	A0A024R5T5,Q6ZNA4	54778	5.218509571173264	5.25578501592382	511.86404796802475	0.5673959205397437	0.5860673939582757	0.5507548865962174	0.020678154965348763	0.019045837617436213	1.1457637742148139e-4	315	269	376	836	2028	437	520	342
ENSG00000168610	ENSG00000168610.14	signal transducer and activator of transcription 3 [Source:HGNC Symbol;Acc:HGNC:11364]	STAT3	protein_coding	P40763	6774	6.9177683273710135	6.950607512657844	1660.789523873752	0.5736332525352755	0.5728704420010429	0.5520914926868111	0.013840405540822505	0.015000227760171961	1.0894209680004026e-5	1093	1052	1110	2383	6101	1454	1880	1030
ENSG00000153107	ENSG00000153107.13	anaphase promoting complex subunit 1 [Source:HGNC Symbol;Acc:HGNC:19988]	ANAPC1	protein_coding	Q9H1A4	64682	5.040709687396832	5.1031923389798575	461.2921070740624	0.6846045017701413	0.6590831372206513	0.5550300970030351	0.04562963240179754	0.057229109924816744	0.012486161164695142	328	317	227	602	1598	406	544	312
ENSG00000198690	ENSG00000198690.10	FANCD2 and FANCI associated nuclease 1 [Source:HGNC Symbol;Acc:HGNC:29170]	FAN1	protein_coding	Q9Y2M0	22909	4.858210010997469	4.912384657263366	404.0253073293696	0.5746465973864674	0.6399543271765383	0.5551783296916065	0.06213420518540088	0.04389173883629558	0.007552380323370664	251	209	308	583	1302	306	531	285
ENSG00000129493	ENSG00000129493.15	HEAT repeat containing 5A [Source:HGNC Symbol;Acc:HGNC:20276]	HEATR5A	protein_coding	F5H619,Q86XA9	25938	5.011942413914768	5.0604322174071354	447.5462372575377	0.6125135514349114	0.6239025358386993	0.5561512734366567	0.03542396921599677	0.03533038181641786	0.003536793384480467	248	332	262	653	1533	405	510	299
ENSG00000086200	ENSG00000086200.16	importin 11 [Source:HGNC Symbol;Acc:HGNC:20628]	IPO11	protein_coding	Q9UI26	101180901,51194	4.8367998861445685	4.88303718700719	395.1071846859368	0.5752688992096898	0.6152294040384251	0.5568555179832856	0.034746513121267045	0.02977245357374837	0.0016116569179076001	195	219	303	680	1521	323	421	277
ENSG00000143870	ENSG00000143870.13	protein disulfide isomerase family A member 6 [Source:HGNC Symbol;Acc:HGNC:30168]	PDIA6	protein_coding	Q15084	10130	8.896960157897423	8.927791517102746	6535.287700251164	0.5663607546019994	0.5661643310549092	0.5580144382377419	0.011528265026326279	0.013600237528048585	6.155469143845129e-9	3655	3750	5159	10522	27416	6387	6651	3528
ENSG00000124151	ENSG00000124151.19	nuclear receptor coactivator 3 [Source:HGNC Symbol;Acc:HGNC:7670]	NCOA3	protein_coding	Q59EE8,Q9Y6Q9	8202	5.698751431750464	5.736325249776053	714.1395199871479	0.6012866560752119	0.5864082887569176	0.5581604409836148	0.017191230167254278	0.018840821970175232	6.338655659146567e-5	490	412	449	1109	3050	646	745	409
ENSG00000166510	ENSG00000166510.14	coiled-coil domain containing 68 [Source:HGNC Symbol;Acc:HGNC:24350]	CCDC68	protein_coding	A0A024R2B9,Q9H2F9	80323	3.5823789283725085	3.6377480605378034	165.12239870534353	0.6472112450287119	0.6344710452322971	0.560426768316165	0.038008137200688116	0.04183438630890018	0.004352060437553806	95	96	103	282	765	162	153	94
ENSG00000074603	ENSG00000074603.19	dipeptidyl peptidase 8 [Source:HGNC Symbol;Acc:HGNC:16490]	DPP8	protein_coding	A0A024R5Z6,A8K4U2,B4DLA8,Q6V1X1	54878	5.661322504371133	5.707608098805353	701.4017935221632	0.5774273237210467	0.6176037421066298	0.560520083497435	0.036347416863039585	0.029867677822768734	0.0018811355031311057	393	401	477	1178	2460	544	821	504
ENSG00000114302	ENSG00000114302.16	protein kinase cAMP-dependent type II regulatory subunit alpha [Source:HGNC Symbol;Acc:HGNC:9391]	PRKAR2A	protein_coding	A0A024R2W3,A0A0S2Z472,A8KAH7,P13861	5576	6.203410805019873	6.23752526460983	1011.5668704433176	0.5827643962327153	0.5797313054772023	0.5612795826256523	0.013880167159291905	0.014814155520422943	2.736450845676043e-6	655	593	675	1583	4323	937	965	612
ENSG00000006715	ENSG00000006715.16	VPS41 subunit of HOPS complex [Source:HGNC Symbol;Acc:HGNC:12713]	VPS41	protein_coding	P49754	27072	5.596047054434122	5.6481968112096785	671.9891140779139	0.6143959847544718	0.6273811768769281	0.5613046874015847	0.03843881167419207	0.037295648357150414	0.003152600658905931	304	358	558	1163	2617	536	834	413
ENSG00000197312	ENSG00000197312.12	DNA damage inducible 1 homolog 2 [Source:HGNC Symbol;Acc:HGNC:24578]	DDI2	protein_coding	Q5TDH0	84301	5.7998440713294	5.832458881100774	763.6190947196818	0.5708762393003893	0.5780250552711038	0.5625245940026617	0.012211785526681862	0.01146050496273251	1.1346208886507651e-7	442	439	580	1209	3134	727	729	468
ENSG00000135968	ENSG00000135968.21	GRIP and coiled-coil domain containing 2 [Source:HGNC Symbol;Acc:HGNC:23218]	GCC2	protein_coding	B3KR21,Q8IWJ2	9648	4.662705324349901	4.7013252569689845	347.43423531083585	0.5947522774062048	0.5913657560710635	0.5625841922137502	0.0192927111007002	0.01839107705386873	5.387586557431489e-5	208	192	252	565	1535	300	366	200
ENSG00000052795	ENSG00000052795.13	folliculin interacting protein 2 [Source:HGNC Symbol;Acc:HGNC:29280]	FNIP2	protein_coding	Q9P278	57600	4.175214256369048	4.224387362799013	249.9660185462583	0.6039272083846152	0.6317654450762025	0.5626037869369749	0.038989027767046394	0.0358048766230989	0.003337498690382352	143	160	174	357	967	178	309	169
ENSG00000064651	ENSG00000064651.14	solute carrier family 12 member 2 [Source:HGNC Symbol;Acc:HGNC:10911]	SLC12A2	protein_coding	B7ZM24,P55011,Q53ZR1	6558	4.548189433223834	4.585969647315295	321.30262707277404	0.5786034312079975	0.6010641109634728	0.56403658506725	0.019373872344829617	0.017458544090217347	5.580824745331338e-5	197	169	249	489	1218	300	331	207
ENSG00000176105	ENSG00000176105.14	YES proto-oncogene 1, Src family tyrosine kinase [Source:HGNC Symbol;Acc:HGNC:12841]	YES1	protein_coding	P07947	7525	6.354624947454611	6.407126095511385	1137.6832077947586	0.6248848614221599	0.629415705097838	0.5649126515864225	0.037967072738749844	0.03876847770753319	0.002709194275671503	522	617	949	1920	5339	864	1118	759
ENSG00000107186	ENSG00000107186.16	multiple PDZ domain crumbs cell polarity complex component [Source:HGNC Symbol;Acc:HGNC:7208]	MPDZ	protein_coding	O75970	8777	4.382100869788426	4.439094758680603	290.50759608339905	0.7123682698390493	0.6552121878077455	0.5660052108393285	0.03012578660993798	0.04779643289394867	0.007646174426992298	196	215	161	339	1135	258	312	192
ENSG00000215301	ENSG00000215301.10	DEAD-box helicase 3 X-linked [Source:HGNC Symbol;Acc:HGNC:2745]	DDX3X	protein_coding	O00571	1654	8.482848044684967	8.52719692179388	4951.511622326045	0.6258079857747622	0.6101835000523409	0.5677795365320266	0.02304241650780403	0.029474033278588056	4.91377874308115e-4	2463	2442	4091	8793	21330	4192	5250	3028
ENSG00000197324	ENSG00000197324.9	LDL receptor related protein 10 [Source:HGNC Symbol;Acc:HGNC:14553]	LRP10	protein_coding	Q7Z4F1	26020	7.9025298713140755	7.9476662147663015	3312.5374855429604	0.628858083300183	0.6152274986090394	0.5678980322380432	0.023387733765004255	0.02937758683498094	6.163619137781691e-4	2374	2106	2051	4258	15004	3350	3119	1798
ENSG00000110917	ENSG00000110917.8	malectin [Source:HGNC Symbol;Acc:HGNC:28973]	MLEC	protein_coding	F5GX14,Q14165	9761	7.363553747364745	7.408161917232173	2281.699790502011	0.63679823692172155	0.6166731538673988	0.5681540331975575	0.02194207237538838	0.027586550619637263	8.333823059477472e-4	1586	1556	1344	2908	8427	2058	2573	1439
ENSG00000151718	ENSG00000151718.16	WW and C2 domain containing 2 [Source:HGNC Symbol;Acc:HGNC:24148]	WWC2	protein_coding	Q6AWC2	80014	5.066171766882662	5.109655427111951	462.5415024046723	0.6218487346710964	0.6149934439226905	0.5681738631223884	0.022669065308168226	0.025502871774502715	6.51997337528653e-4	323	279	292	639	1841	476	416	294
ENSG00000005020	ENSG00000005020.13	src kinase associated phosphoprotein 2 [Source:HGNC Symbol;Acc:HGNC:15687]	SKAP2	protein_coding	B7Z5R3,O75563	8935	4.6596383650434845	4.700977144703313	348.0932937012663	0.5885503026209256	0.6114489484476359	0.5685328459951152	0.022944872112232825	0.02115739746756885	2.61947645347455e-4	211	192	261	523	1432	317	309	243
ENSG00000136826	ENSG00000136826.15	Kruppel like factor 4 [Source:HGNC Symbol;Acc:HGNC:6348]	KLF4	protein_coding	O43474	9314	5.3224221277182355	5.384373870635376	559.6915231944585	0.6431505649740633	0.6570505818805961	0.5687058621807896	0.048023421635494404	0.050191063683918416	0.007413253794648444	285	253	518	855	2377	399	623	396
ENSG00000112697	ENSG00000112697.17	transmembrane protein 30A [Source:HGNC Symbol;Acc:HGNC:16667]	TMEM30A	protein_coding	Q9NV96	55754	7.159402624121082	7.216059443639116	1996.5227793929494	0.6329860648179616	0.6430282320024454	0.5697451134631116	0.0438006848905258	0.044833591291654096	0.004520643107635418	993	991	1513	3619	7739	1423	2404	1399
ENSG00000073614	ENSG00000073614.13	lysine demethylase 5A [Source:HGNC Symbol;Acc:HGNC:9886]	KDM5A	protein_coding	P29375	5927	5.4766043622989535	5.515397297078183	612.6291814704396	0.6051664390821899	0.5992928458017027	0.5698144763131183	0.0178695254216582	0.018706016881576432	6.720578848430595e-5	387	393	426	841	2455	675	585	333
ENSG00000046604	ENSG00000046604.13	desmoglein 2 [Source:HGNC Symbol;Acc:HGNC:3049]	DSG2	protein_coding	Q14126	1829	8.99105317148473	9.02716605246255	7005.967313146191	0.6058483347196615	0.5944708656163573	0.5702965437941486	0.013496851099899284	0.01675249534385701	8.316002258835093e-6	4524	4753	4300	9905	28251	6620	7417	4055
ENSG00000068366	ENSG00000068366.20	acyl-CoA synthetase long chain family member 4 [Source:HGNC Symbol;Acc:HGNC:3571]	ACSL4	protein_coding	O60488,Q8TAF6	2182	7.033517827383183	7.082330237810535	1816.938393199784	0.6268653605095954	0.6254908357086598	0.5726779313328558	0.028947846960845618	0.031857957648511105	0.0010466967041403636	959	978	1237	3341	8756	1550	1667	1132
ENSG00000161813	ENSG00000161813.22	La ribonucleoprotein 4 [Source:HGNC Symbol;Acc:HGNC:24320]	LARP4	protein_coding	Q6P4E2,Q71RC2,Q8TBL5,Q96J85	113251	5.988506498983463	6.037669219971013	881.4035583223204	0.6020339030019403	0.6306185769393291	0.5736041414174999	0.032531879256007645	0.030366456665515032	0.0015186363578633126	474	471	643	1501	3628	656	897	655
ENSG00000142207	ENSG00000142207.7	URB1 ribosome biogenesis homolog [Source:HGNC Symbol;Acc:HGNC:17344]	URB1	protein_coding	O60287	9875	6.15725709821232	6.1888585293149605	978.4758469076537	0.5808876936617055	0.5839426206160746	0.5754814753327268	0.009189398282683602	0.009095052320475583	7.188271905512353e-10	595	565	752	1441	3924	851	1029	614
ENSG00000146859	ENSG00000146859.6	transmembrane protein 140 [Source:HGNC Symbol;Acc:HGNC:21870]	TMEM140	protein_coding	Q9NV12	55281	2.948047763972818	3.0134709414864163	107.33095194248834	0.7019709082693633	0.6956091072941601	0.5763275384245119	0.04728258591723124	0.059082057617396974	0.014479041994045998	58	83	66	129	383	105	133	63
ENSG00000117000	ENSG00000117000.9	rearranged L-myc fusion [Source:HGNC Symbol;Acc:HGNC:10025]	RLF	protein_coding	Q13129	6018	5.135065739205118	5.17872594479804	485.3733081880635	0.5934707750860567	0.6214685176800636	0.5764021579195084	0.023443079195996232	0.02157054049076274	3.6191045854572386e-4	244	295	368	766	1919	379	528	339
ENSG00000115760	ENSG00000115760.14	baculoviral IAP repeat containing 6 [Source:HGNC Symbol;Acc:HGNC:13516]	BIRC6	protein_coding	Q9NR09	57448	6.527969696209882	6.560965473266994	1266.9771043378214	0.5878077594683215	0.5896685827468497	0.5766775074856474	0.010370785726841391	0.010947365429719209	5.961605991346201e-8	803	773	863	1883	4817	1246	1268	783
ENSG00000100335	ENSG00000100335.15	mitochondrial elongation factor 1 [Source:HGNC Symbol;Acc:HGNC:25979]	MIEF1	protein_coding	A0A024R1L3,B0QY95,Q9H0J7,Q9NQG6	54471	6.062958173982485	6.097678343357476	918.3856462902589	0.5911731419964705	0.5962612207834982	0.5785063403496173	0.011596263219533132	0.011437362784046872	2.723552493116095e-7	566	519	637	1466	3690	848	907	585
ENSG00000011114	ENSG00000011114.15	BTB domain containing 7 [Source:HGNC Symbol;Acc:HGNC:18269]	BTBD7	protein_coding	Q9P203	55727	5.790463400554245	5.830957591900245	762.4244213097869	0.6044399340697502	0.6099288096126629	0.578774370439023	0.018694212278611684	0.017458544090217347	4.602140130763168e-5	416	443	533	1290	3469	666	725	473
ENSG00000058063	ENSG00000058063.16	ATPase phospholipid transporting 11B (putative) [Source:HGNC Symbol;Acc:HGNC:13553]	ATP11B	protein_coding	B4DKX1,B4E3T1,Q9Y2G3	23200	6.2009101713993955	6.245305764003321	1018.3294903823545	0.5973000855384608	0.6237719441222429	0.5796439128430441	0.024267658294139887	0.022667003735445664	4.3390191908342167e-4	549	603	760	1575	4062	745	1099	743
ENSG00000125848	ENSG00000125848.10	fibronectin leucine rich transmembrane protein 3 [Source:HGNC Symbol;Acc:HGNC:3762]	FLRT3	protein_coding	Q9NZU0	23767	5.354138703451404	5.391705687519676	562.5379891360152	0.6026499567879953	0.6054088057236179	0.5798358612357594	0.015491745164958423	0.015252867847669225	1.38695583836622e-5	338	367	382	806	2286	557	512	358
ENSG00000100731	ENSG00000100731.16	pecanex 1 [Source:HGNC Symbol;Acc:HGNC:19740]	PCNX	protein_coding	Q96RV3	22990	5.763652435511196	5.812226566827381	754.3082383127755	0.6506230763962185	0.6376642714603834	0.5800833339280335	0.023773727534138252	0.028670341276185406	0.0014030932478362934	523	492	427	1012	2823	686	764	526
ENSG00000091009	ENSG00000091009.8	RNA binding motif protein 27 [Source:HGNC Symbol;Acc:HGNC:29243]	RBM27	protein_coding	Q9P2N5	54439	5.56575672376977	5.603623370272527	651.4075114463908	0.5951582053211135	0.6067226788274739	0.5816724992276067	0.015750075866898257	0.014471342171742506	6.363888835161132e-6	370	388	461	1036	2759	628	588	413
ENSG00000169359	ENSG00000169359.16	solute carrier family 33 member 1 [Source:HGNC Symbol;Acc:HGNC:95]	SLC33A1	protein_coding	O00400	9197	5.76558266964241	5.8162689453215695	754.9469844508849	0.6354667031870697	0.6370232972497725	0.5817745406606811	0.027860302736993123	0.02977245357374837	0.0010819136957362823	337	397	634	1301	3215	676	744	490
ENSG00000121741	ENSG00000121741.16	zinc finger MYM-type containing 2 [Source:HGNC Symbol;Acc:HGNC:12989]	ZMYM2	protein_coding	A0A024RDS3,A8K126,Q9UBW7	7750	6.196072605485544	6.2532043623320135	1023.5925177567073	0.6352013831700033	0.6539823994133243	0.581845498827302	0.04128736722068746	0.03923444870595089	0.003601431740746202	524	487	785	1820	3770	779	1311	679
ENSG00000075539	ENSG00000075539.15	FRY like transcription coactivator [Source:HGNC Symbol;Acc:HGNC:29127]	FRYL	protein_coding	B3KXG5,O94915,Q6ZR29	285527	6.143680507891325	6.178950696748891	971.8558986551523	0.6055635464367108	0.5990846331971107	0.5821482098505296	0.011528265026326279	0.011880964281666868	7.798973963089909e-7	586	655	628	1414	3882	900	996	601
ENSG00000147649	ENSG00000147649.10	metadherin [Source:HGNC Symbol;Acc:HGNC:29608]	MTDH	protein_coding	A0A024R9D2,Q86UE4	92140	7.231027678127338	7.270283138116403	2071.108150883068	0.6046604757050744	0.6088693347417178	0.5826181190843209	0.0161670295036097	0.017120489111507688	1.778061808733336e-5	1138	1126	1580	3420	9334	1725	1995	1335
ENSG00000125812	ENSG00000125812.16	GDNF inducible zinc finger protein 1 [Source:HGNC Symbol;Acc:HGNC:15808]	GZF1	protein_coding	Q9H116	64412	4.178951125611932	4.238034098136805	251.8751907622035	0.620105136992219	0.6649355945167772	0.5829147967017367	0.044872402228711486	0.039020004957242053	0.004393627178800715	122	127	204	419	949	207	334	150
ENSG00000138757	ENSG00000138757.14	G3BP stress granule assembly factor 2 [Source:HGNC Symbol;Acc:HGNC:30291]	G3BP2	protein_coding	A0A024RDB2,A0A024RDE5,Q9UN86	9908	7.66856414101432	7.7194278444663915	2828.6918103911335	0.6497484932210793	0.6378158649243109	0.5832824729444903	0.0276643479998867	0.032604483123194195	0.0011559381030475126	1389	1348	2308	5040	11882	2248	3223	1793
ENSG00000116641	ENSG00000116641.18	dedicator of cytokinesis 7 [Source:HGNC Symbol;Acc:HGNC:19190]	DOCK7	protein_coding	Q96N67	85440	5.880467570377061	5.922872044296722	813.072599266614	0.6159194422614566	0.6188902534295616	0.5834014914118051	0.018807832002221928	0.01862831630894474	8.037678588869814e-5	464	391	619	1401	3275	773	829	501
ENSG00000138593	ENSG00000138593.9	SECIS binding protein 2 like [Source:HGNC Symbol;Acc:HGNC:28997]	SECISBP2L	protein_coding	A0A024R5R0,Q93073	9728	5.214460843302077	5.264952618316814	514.9212557418459	0.6176080762723799	0.6409435737764869	0.5836820349662807	0.030031094779710988	0.028082993119186585	0.001106026428896991	252	266	387	924	2109	426	546	349
ENSG00000128585	ENSG00000128585.18	muskelin 1 [Source:HGNC Symbol;Acc:HGNC:7109]	MKLN1	protein_coding	B4DG30,Q9UL63	4289	5.354014831736421	5.401307738383489	565.6747227217098	0.6266851051688834	0.6303528624057286	0.5838469741975872	0.022944872112232825	0.02392865396765335	3.904094617571754e-4	253	333	425	995	2342	529	604	334
ENSG00000258791	ENSG00000258791.9	long intergenic non-protein coding RNA 520 [Source:HGNC Symbol;Acc:HGNC:19843]	LINC00520	processed_transcript	NA	645687	3.2841763852325587	3.3456846561593077	135.09754057194644	0.7550285504554087	0.6734175850506476	0.5845128777115404	0.02810788326642923	0.05317942205443422	0.007766546598078766	97	89	79	158	572	138	139	76
ENSG00000163625	ENSG00000163625.15	WD repeat and FYVE domain containing 3 [Source:HGNC Symbol;Acc:HGNC:20751]	WDFY3	protein_coding	A0A024RDI0,Q8IZQ1	23001	5.633975242719014	5.685547765842099	690.9534327941647	0.6498894146992259	0.6499198181085336	0.586072522051887	0.026881851940812312	0.030529033140009685	0.0019390251253338124	407	502	396	949	2562	641	663	504
ENSG00000176624	ENSG00000176624.11	mex-3 RNA binding family member C [Source:HGNC Symbol;Acc:HGNC:28040]	MEX3C	protein_coding	Q5U5Q3	51320	5.868824192115564	5.913232796214684	806.8988866975645	0.6251976336719882	0.6239434009841218	0.5862651448730352	0.020306317788963583	0.019971021064492157	1.3163731893020474e-4	423	442	566	1442	3678	739	804	465
ENSG00000140945	ENSG00000140945.17	cadherin 13 [Source:HGNC Symbol;Acc:HGNC:1753]	CDH13	protein_coding	B7Z3H7,B7Z9B1,P55290	1012	6.775748752616476	6.81390131053375	1510.633102144388	0.6228859157870545	0.6121329770399778	0.5865175680791733	0.012983314367826078	0.014885478242447457	1.7868817640511062e-5	1029	952	1033	1906	5675	1380	1688	932
ENSG00000163527	ENSG00000163527.10	STT3 oligosaccharyltransferase complex catalytic subunit B [Source:HGNC Symbol;Acc:HGNC:30611]	STT3B	protein_coding	Q8TCJ2	201595	7.3981044300092	7.458877220569577	2361.6086177448433	0.6806415688837074	0.663259238302296	0.5871348948418907	0.037766766081432736	0.045275692295538114	0.004036269492558105	1027	1165	1821	4493	9510	1863	2774	1559
ENSG00000121879	ENSG00000121879.5	phosphatidylinositol-4,5-bisphosphate 3-kinase catalytic subunit alpha [Source:HGNC Symbol;Acc:HGNC:8975]	PIK3CA	protein_coding	P42336,Q4LE51	5290	4.9084108171451915	4.9603991829753875	416.9946112524988	0.61024827468853	0.6507891932354333	0.5877714465866837	0.033372420764010535	0.028909350672761683	0.0014956167418207285	194	236	302	733	1583	350	456	293
ENSG00000177189	ENSG00000177189.14	ribosomal protein S6 kinase A3 [Source:HGNC Symbol;Acc:HGNC:10432]	RPS6KA3	protein_coding	B4DG22,B7ZB17,P51812	6197	5.888731794183073	5.939426497214193	822.6556035753716	0.6334545645529889	0.642608147374963	0.5882096764990288	0.02762137279231008	0.028249567790880344	9.389621202837155e-4	375	451	665	1393	3539	652	857	559
ENSG00000124486	ENSG00000124486.13	ubiquitin specific peptidase 9 X-linked [Source:HGNC Symbol;Acc:HGNC:12632]	USP9X	protein_coding	Q6P468,Q86X58,Q93008	8239	7.52004474647693	7.554992105027076	2525.5685865489486	0.6026235197951415	0.6032211949136331	0.5882977829099268	0.010370785726841391	0.011437362784046872	2.8265282764142114e-7	1476	1671	1689	3722	9692	2224	2656	1662
ENSG00000152818	ENSG00000152818.18	utrophin [Source:HGNC Symbol;Acc:HGNC:12635]	UTRN	protein_coding	P46939,Q5T097,Q6LBS5	7402	5.292723864318315	5.341064443793888	542.4412401847704	0.6588864226741638	0.6383769856694521	0.5891142714998334	0.023478519407408357	0.026436506388786713	6.2609621018329e-4	363	333	370	697	2477	582	467	302
ENSG00000064763	ENSG00000064763.11	fatty acyl-CoA reductase 2 [Source:HGNC Symbol;Acc:HGNC:25531]	FAR2	protein_coding	A0A024RAW7,B2RBI0,Q96K12,Q9NUX8	55711	2.5996257520444956	2.6641801518583894	83.59996204361651	0.6890678612827132	0.6940451758917412	0.5895323805056807	0.04415179623691263	0.046902424053190284	0.00871820269200753	48	47	60	119	366	87	70	55
ENSG00000125398	ENSG00000125398.8	SRY-box transcription factor 9 [Source:HGNC Symbol;Acc:HGNC:11204]	SOX9	protein_coding	P48436	6662	5.777666663035182	5.824897779231588	759.9480218910851	0.612821697624567	0.6375704813957245	0.5898288184399283	0.026614726897953522	0.023556111500524522	4.8139405026792194e-4	425	456	551	1134	3474	637	638	547
ENSG00000187678	ENSG00000187678.9	sprouty RTK signaling antagonist 4 [Source:HGNC Symbol;Acc:HGNC:15533]	SPRY4	protein_coding	A0A0C4DFS6,Q9C004	81848	5.1360611622095975	5.183704799124484	486.11348256456995	0.6457015520327759	0.6360257380126754	0.5901318116984612	0.022944872112232825	0.02445265080740403	4.206710007685896e-4	287	323	309	705	2189	525	427	268
ENSG00000163513	ENSG00000163513.19	transforming growth factor beta receptor 2 [Source:HGNC Symbol;Acc:HGNC:11773]	TGFBR2	protein_coding	A3QNQ0,D2JYI1,P37173	7048	8.071689496745368	8.125369776528004	3743.9068629728617	0.6473698149909279	0.6484474856994449	0.5905017777143817	0.0316796023902177	0.03512815058754178	0.0010819136957362823	1878	1878	2887	6608	17276	4121	3468	1893
ENSG00000005100	ENSG00000005100.13	DEAH-box helicase 33 [Source:HGNC Symbol;Acc:HGNC:16718]	DHX33	protein_coding	B4DIS6,Q9H6R0	56919	5.63034567251383	5.666313092419769	680.7244935542552	0.6165452862456982	0.6060705033355916	0.5909397459646659	0.011146173214008025	0.01168612596705623	4.811425747411289e-7	442	430	447	958	2741	644	701	410
ENSG00000140157	ENSG00000140157.15	NIPA magnesium transporter 2 [Source:HGNC Symbol;Acc:HGNC:17044]	NIPA2	protein_coding	A0A024R372,Q8N8Q9	81614	5.867924440553139	5.918216259658173	811.3955720019547	0.6256951974163475	0.6456707949351409	0.5910256669188197	0.028343422197446344	0.027118275243530235	0.001020680934390053	423	386	673	1340	2894	692	948	552
ENSG00000115825	ENSG00000115825.10	protein kinase D3 [Source:HGNC Symbol;Acc:HGNC:9408]	PRKD3	protein_coding	O94806	23683	4.598719942595787	4.644010747956259	333.7652139495736	0.6306708845760067	0.6294656036669334	0.5910877336327481	0.02057801592202925	0.019487433472207886	1.4238128396926162e-4	182	196	227	557	1490	282	375	189
ENSG00000167258	ENSG00000167258.15	cyclin dependent kinase 12 [Source:HGNC Symbol;Acc:HGNC:24224]	CDK12	protein_coding	Q9NYV4	51755	6.172120452887555	6.212735470986054	994.5336762362106	0.627504455603321	0.6195190796884795	0.5915679525604923	0.014333213024896149	0.01605753008664133	1.874931780867025e-5	676	514	656	1560	4086	952	999	604
ENSG00000184575	ENSG00000184575.12	exportin for tRNA [Source:HGNC Symbol;Acc:HGNC:12826]	XPOT	protein_coding	O43592	11260	7.202626272486524	7.244804372963155	2036.3990465512234	0.6229385013069717	0.6250159022322291	0.5927001597027906	0.0170766790299174	0.01830375723837772	6.542241406016793e-5	1173	1016	1508	3446	7835	1698	2262	1361
ENSG00000135899	ENSG00000135899.17	SP110 nuclear body protein [Source:HGNC Symbol;Acc:HGNC:5401]	SP110	protein_coding	Q9HB58	3431	5.383491445947431	5.447162685203513	585.9475709724652	0.636005037718697	0.6873789699852467	0.5930569875685631	0.06139557083396906	0.04440266735786519	0.0071232858725146075	389	321	407	755	1697	509	842	376
ENSG00000166025	ENSG00000166025.18	angiomotin like 1 [Source:HGNC Symbol;Acc:HGNC:17811]	AMOTL1	protein_coding	A0A024R3A6,Q8IY63	154810	7.6503271689708034	7.698901565839225	2786.978875934688	0.6341376322035195	0.6412317294753163	0.5938544804958239	0.024807293407854942	0.026605817283933415	3.790408994677976e-4	1781	1770	1736	3927	12443	3160	2433	1478
ENSG00000169594	ENSG00000169594.13	basonuclin 1 [Source:HGNC Symbol;Acc:HGNC:1081]	BNC1	protein_coding	B7Z885,F5GY04,Q01954	646	7.750810078595272	7.794299350126514	2977.3117790595047	0.622653899496036	0.6276898571737349	0.5941619245917321	0.0192927111007002	0.019876168139274935	5.3424387693059516e-5	1936	1624	2006	4558	13867	3053	2626	1660
ENSG00000156162	ENSG00000156162.16	dpy-19 like 4 [Source:HGNC Symbol;Acc:HGNC:27829]	DPY19L4	protein_coding	A0A024R9F2,Q7Z388	286148	4.697029943160503	4.761836142595804	363.2494876207798	0.639045426913863	0.6848995997144051	0.5947604619487897	0.05024963510549293	0.04318994019838014	0.0058917397036653526	164	202	289	580	1533	248	398	276
ENSG00000171988	ENSG00000171988.19	jumonji domain containing 1C [Source:HGNC Symbol;Acc:HGNC:12313]	JMJD1C	protein_coding	B7ZLC8,Q15652	221037	5.799107199540849	5.835312034248488	765.7429372396338	0.6026714679974705	0.6127840614307875	0.5950013007177886	0.011060145492542237	0.010947365429719209	1.809479202083733e-7	424	474	575	1124	3088	661	773	514
ENSG00000115935	ENSG00000115935.17	WAS/WASL interacting protein family member 1 [Source:HGNC Symbol;Acc:HGNC:12736]	WIPF1	protein_coding	A0A140VJZ9,O43516,Q2YDC4	7456	1.6583621342752939	1.7872005809590932	44.7476453791859	1.1081924589318481	0.8672396380782809	0.5957222821285622	0.04492444513209599	0.09175517885995083	0.04676370300197921	31	26	30	37	239	34	45	31
ENSG00000196263	ENSG00000196263.8	zinc finger protein 471 [Source:HGNC Symbol;Acc:HGNC:23226]	ZNF471	protein_coding	A0A024R4Q9,Q9BX82	57573	2.6179786327294172	2.6851190247721393	85.14376736911865	0.6636257046282615	0.7160827181898763	0.5958135739581877	0.04809455029295895	0.047573626786393694	0.00918814921506377	37	53	64	126	333	77	87	62
ENSG00000108021	ENSG00000108021.20	transcription activation suppressor family member 2 [Source:HGNC Symbol;Acc:HGNC:23484]	FAM208B	protein_coding	Q5VWN6	54906	6.269240944721112	6.307269259779453	1063.213979030543	0.6073259553293975	0.6207104238294923	0.5960846507340678	0.012903573432087454	0.011880964281666868	6.239625495830247e-6	661	623	738	1561	3720	953	1224	695
ENSG00000113441	ENSG00000113441.16	leucyl and cystinyl aminopeptidase [Source:HGNC Symbol;Acc:HGNC:6656]	LNPEP	protein_coding	Q9UIQ6	4012	6.112485595440757	6.154694368210693	955.3832606190791	0.6188356882012174	0.6289253545591719	0.5973342586291226	0.016309203763159735	0.01605753008664133	3.0607253680355924e-5	497	540	699	1603	4044	782	988	638
ENSG00000139496	ENSG00000139496.16	nucleoporin 58 [Source:HGNC Symbol;Acc:HGNC:20261]	NUPL1	protein_coding	Q9BVL2	9818	6.118070887538094	6.170414451217772	966.013776363311	0.6333270272968873	0.6539527160418254	0.5973859229951529	0.029639293487023675	0.0286632197021055	0.0010290740954573556	507	542	644	1681	4244	819	847	706
ENSG00000137145	ENSG00000137145.20	DENN domain containing 4C [Source:HGNC Symbol;Acc:HGNC:26079]	DENND4C	protein_coding	Q5VZ89	55667	5.028576934189471	5.082084168363343	453.70428875692267	0.6218037537063642	0.6598883444240096	0.5976592839203598	0.033799909483899604	0.028510784968975418	0.0014203990214451375	224	242	347	758	1734	347	570	299
ENSG00000187605	ENSG00000187605.15	tet methylcytosine dioxygenase 3 [Source:HGNC Symbol;Acc:HGNC:28313]	TET3	protein_coding	O43151	200424	4.469696652669965	4.531696400058991	308.8618043710644	0.6974607960027717	0.6794960583089856	0.5982224501137394	0.03728129210691918	0.0388858681352475	0.003957882538862512	180	201	169	483	1496	227	327	200
ENSG00000103353	ENSG00000103353.16	ubiquitin family domain containing 1 [Source:HGNC Symbol;Acc:HGNC:30565]	UBFD1	protein_coding	O14562	56061	6.3048713454416685	6.34784069742806	1093.3228406337983	0.623488313703183	0.6335866688555465	0.5983443964424731	0.017421755562786738	0.017078144334776304	8.487868668837993e-5	620	693	693	1721	4073	893	1310	714
ENSG00000110841	ENSG00000110841.14	PPFIA binding protein 1 [Source:HGNC Symbol;Acc:HGNC:9249]	PPFIBP1	protein_coding	A0A024RB02,Q86W92	8496	6.337373257455862	6.374291441357981	1112.4973723948438	0.6153466512724106	0.6138670645007613	0.59852768190945	0.011146173214008025	0.011437362784046872	1.900021968920593e-7	669	713	737	1639	4630	1117	1052	666
ENSG00000168795	ENSG00000168795.5	zinc finger and BTB domain containing 5 [Source:HGNC Symbol;Acc:HGNC:23836]	ZBTB5	protein_coding	O15062,Q5T942	9925	4.2511294990089805	4.292480603383114	261.8864144846631	0.6098414028504973	0.6375706512145991	0.5987499251131035	0.017547570880680805	0.015303294226748523	3.5626287724998694e-5	150	153	187	396	979	240	303	161
ENSG00000006459	ENSG00000006459.11	lysine demethylase 7A [Source:HGNC Symbol;Acc:HGNC:22224]	JHDM1D	protein_coding	Q6ZMT4	80853	4.025994545912959	4.082394409351075	226.98493093918756	0.6045576412795398	0.684023894238258	0.5987777694009142	0.04271371277498087	0.035421388937093755	0.0038031968069982924	122	130	169	326	814	178	238	185
ENSG00000081087	ENSG00000081087.15	osteoclastogenesis associated transmembrane protein 1 [Source:HGNC Symbol;Acc:HGNC:21652]	OSTM1	protein_coding	Q86WC4	28962	5.795744493587136	5.870538374787619	783.3665257710707	0.7124415812633504	0.7013585366502796	0.5990343670330528	0.04925304175888078	0.05627255985682921	0.008303615904571689	317	355	647	1468	3750	660	760	514
ENSG00000123836	ENSG00000123836.15	6-phosphofructo-2-kinase/fructose-2,6-biphosphatase 2 [Source:HGNC Symbol;Acc:HGNC:8873]	PFKFB2	protein_coding	O60825	5208	4.588360900272127	4.639071257667491	333.6520816117464	0.6234082109418585	0.6591026369195249	0.5991995153900906	0.03024068476319903	0.025277851969365356	0.0010797965697764674	194	201	212	515	1268	252	409	228
ENSG00000181104	ENSG00000181104.7	coagulation factor II thrombin receptor [Source:HGNC Symbol;Acc:HGNC:3537]	F2R	protein_coding	A0A024RAP7,P25116	2149	5.181497933230254	5.247525287308578	509.24108983234044	0.7101494995452641	0.6948802460952928	0.6000894535919427	0.037766766081432736	0.04407565835784298	0.006299381281252362	347	329	290	637	1967	385	728	294
ENSG00000122884	ENSG00000122884.12	prolyl 4-hydroxylase subunit alpha 1 [Source:HGNC Symbol;Acc:HGNC:8546]	P4HA1	protein_coding	P13674,Q5VSQ6	5033	6.8687982432124866	6.91832131733118	1622.9008515174546	0.6531399465639577	0.6470790862159534	0.600129544982198	0.02194207237538838	0.02480060593944274	4.305234669779321e-4	787	807	1291	2859	6506	1353	1914	1008
ENSG00000001629	ENSG00000001629.10	ankyrin repeat and IBR domain containing 1 [Source:HGNC Symbol;Acc:HGNC:22215]	ANKIB1	protein_coding	Q9P2G1	54467	6.168097276171978	6.205755271531244	990.6344974774161	0.6106871242489035	0.6221882708450999	0.600895011567112	0.011677090480893448	0.010952802594776077	1.4937941656119075e-6	596	592	690	1469	3602	861	1170	629
ENSG00000145623	ENSG00000145623.13	oncostatin M receptor [Source:HGNC Symbol;Acc:HGNC:8507]	OSMR	protein_coding	Q99650	9180	6.744651160306552	6.792038196514619	1487.9218946604778	0.6698561971534145	0.6473291212161082	0.6010564989878605	0.018301119223266816	0.02171531449029878	3.400787100983209e-4	1022	995	902	1818	5883	1282	1734	917
ENSG00000101596	ENSG00000101596.16	structural maintenance of chromosomes flexible hinge domain containing 1 [Source:HGNC Symbol;Acc:HGNC:29090]	SMCHD1	protein_coding	A6NHR9	23347	5.233115746915305	5.283320404503134	522.2545975614556	0.6348607244254364	0.6562292548715036	0.6019736587444281	0.025944158659568627	0.024454126310751903	8.064343218022684e-4	339	291	342	762	2065	381	610	369
ENSG00000067900	ENSG00000067900.8	Rho associated coiled-coil containing protein kinase 1 [Source:HGNC Symbol;Acc:HGNC:10251]	ROCK1	protein_coding	Q13464	6093	6.4350367655391825	6.4712383140473975	1190.6805403780343	0.6100383959946808	0.6177760316079514	0.6033230939849227	0.00957732884463781	0.010023105360269907	3.127231812827837e-8	709	705	866	1744	4853	1010	1208	803
ENSG00000079739	ENSG00000079739.17	phosphoglucomutase 1 [Source:HGNC Symbol;Acc:HGNC:8905]	PGM1	protein_coding	B4DDQ8,B7Z6C2,P36871	5236	6.302319639460487	6.3404252679863395	1086.9085394183826	0.6269892051208206	0.6210332068142623	0.6037665266752907	0.011254364923783611	0.011838109501166379	8.541396240707489e-7	705	622	829	1424	4164	1073	1249	595
ENSG00000110756	ENSG00000110756.18	HPS5 biogenesis of lysosomal organelles complex 2 subunit 2 [Source:HGNC Symbol;Acc:HGNC:17022]	HPS5	protein_coding	Q9UPZ3	11234	5.485765891316236	5.544290450867002	626.2423578217852	0.6262092049768884	0.6771529508147731	0.6043641202277155	0.044023952587415115	0.033187736387562	0.002776545035334982	327	303	485	1036	2050	517	810	433
ENSG00000122863	ENSG00000122863.6	carbohydrate sulfotransferase 3 [Source:HGNC Symbol;Acc:HGNC:1971]	CHST3	protein_coding	Q7LGC8	9469	5.613449340895093	5.663255230999922	679.1358578180677	0.6927150007317139	0.6551433650997367	0.6047824883653286	0.019777436102027802	0.02401524344458391	5.197400246607511e-4	453	463	429	802	2958	698	634	398
ENSG00000078747	ENSG00000078747.15	itchy E3 ubiquitin protein ligase [Source:HGNC Symbol;Acc:HGNC:13890]	ITCH	protein_coding	Q96J02	83737	6.504853526413463	6.552111780351227	1256.9268536297118	0.6387022495489751	0.6436355648958793	0.6050990104213847	0.020838067854893828	0.02052158712679597	1.0492230063164872e-4	709	668	907	2071	6198	1227	1139	686
ENSG00000120694	ENSG00000120694.20	heat shock protein family H (Hsp110) member 1 [Source:HGNC Symbol;Acc:HGNC:16969]	HSPH1	protein_coding	A0A024RDQ0,A0A024RDS1,A0A0A0MSM0,B4DY72,Q92598	10808	7.707346213347104	7.752274881352583	2895.3569601212216	0.6438459084929918	0.641026676964293	0.6064147565110748	0.01697563484188101	0.018840821970175232	7.701962247740255e-5	1460	1474	2347	4837	11215	2519	3046	1983
ENSG00000174437	ENSG00000174437.17	ATPase sarcoplasmic/endoplasmic reticulum Ca2+ transporting 2 [Source:HGNC Symbol;Acc:HGNC:812]	ATP2A2	protein_coding	A0A0S2Z3L2,P16615	488	9.375209917790764	9.41494705200572	9165.132537033636	0.6366277544783926	0.6289537227803276	0.6081968283450787	0.011842644985416116	0.01476091765680978	1.2973742671834692e-6	5891	5933	5590	13022	38567	9111	9234	5253
ENSG00000146414	ENSG00000146414.16	SNF2 histone linker PHD RING helicase [Source:HGNC Symbol;Acc:HGNC:19336]	SHPRH	protein_coding	B3KX98,Q149N8	257218	3.9393289849773896	4.008697837628247	215.76307902915497	0.6596008304704731	0.7240327369098598	0.6086040376188581	0.061425245419354575	0.04993732674114469	0.01014120877881921	111	136	168	259	729	154	283	165
ENSG00000179119	ENSG00000179119.15	SPT2 chromatin protein domain containing 1 [Source:HGNC Symbol;Acc:HGNC:26818]	SPTY2D1	protein_coding	Q68D10	144108	5.584273539955436	5.628038553498842	662.6445125256234	0.6298354846646345	0.6421709289674595	0.6096137514970478	0.015491745164958423	0.014852529646643598	1.9381190942359258e-5	343	357	485	1135	2712	582	707	425
ENSG00000151491	ENSG00000151491.14	epidermal growth factor receptor pathway substrate 8 [Source:HGNC Symbol;Acc:HGNC:3420]	EPS8	protein_coding	B4E3T6,Q12929	2059	3.875573370906394	3.9264005977249217	202.60204733150587	0.7068681459995091	0.6572109241256202	0.611959649172094	0.0192927111007002	0.028097254616975195	5.746147347199739e-4	140	123	124	271	896	182	215	119
ENSG00000095739	ENSG00000095739.11	BMP and activin membrane bound inhibitor [Source:HGNC Symbol;Acc:HGNC:30251]	BAMBI	protein_coding	Q13145	25805	3.16563797230448	3.2409335485474844	125.37324382845924	0.7934155068560353	0.7244258585749809	0.6124081209209922	0.03619087366803899	0.0542982732987475	0.0099375071061683	83	80	65	170	611	97	127	84
ENSG00000159140	ENSG00000159140.21	SON DNA binding protein [Source:HGNC Symbol;Acc:HGNC:11183]	SON	protein_coding	J3QSZ5,P18583,Q6ZRV7	6651	8.052590331755423	8.088481098636207	3654.968841201835	0.6265499955165496	0.6225043650601739	0.6140904467768109	0.007536270122357098	0.008979032822488034	7.188271905512353e-10	2276	2326	2401	5186	14326	3555	3806	2214
ENSG00000169018	ENSG00000169018.6	fem-1 homolog B [Source:HGNC Symbol;Acc:HGNC:3649]	FEM1B	protein_coding	Q9UK73	10116	6.275937083323363	6.336953366559766	1085.2311637692637	0.6655987244978331	0.6855569453694917	0.6145188169504193	0.03587215749699466	0.034556877621027576	0.0023474395109846303	493	559	832	1897	3979	834	1334	771
ENSG00000088812	ENSG00000088812.18	attractin [Source:HGNC Symbol;Acc:HGNC:885]	ATRN	protein_coding	B4DZ36,O75882	8455	6.645600132598644	6.700872646862616	1397.7653936432723	0.6896612829730341	0.6774147891105297	0.6155196481654581	0.023892077004683182	0.02799009687272034	0.0012028545377731081	932	946	794	1745	4946	1201	1718	926
ENSG00000107854	ENSG00000107854.6	tankyrase 2 [Source:HGNC Symbol;Acc:HGNC:15677]	TNKS2	protein_coding	Q9H2K2	80351	6.22865026697899	6.286338891922087	1047.7811035652942	0.6635300781926523	0.6792472677129132	0.6162411416381114	0.02997697383006664	0.0301582961781335	0.0014588346230255593	476	571	740	1894	3839	874	1171	763
ENSG00000104643	ENSG00000104643.10	myotubularin related protein 9 [Source:HGNC Symbol;Acc:HGNC:14596]	MTMR9	protein_coding	Q96QG7	66036	5.0152122972445285	5.080057182867279	452.51316988458484	0.6821279320764936	0.6952250613127373	0.6173270220247988	0.035714122160370905	0.03553533109902669	0.0027573785756130572	227	193	329	858	1863	404	508	287
ENSG00000100084	ENSG00000100084.14	histone cell cycle regulator [Source:HGNC Symbol;Acc:HGNC:4916]	HIRA	protein_coding	P54198	7290	5.110900675455776	5.158933447182297	477.89263436597315	0.6877736567569428	0.653093280207961	0.617514228407687	0.0159024957216033	0.01958160589340253	1.1224386639463669e-4	326	283	320	619	2080	460	555	238
ENSG00000246582	ENSG00000246582.3	novel transcript, antisense to TNFRSF10A	RP11-1149O23.3	processed_transcript	NA	389641	2.0600520368250863	2.1599462810139296	58.43730676056003	0.8083044327855949	0.7951164789068178	0.6186546354354567	0.04987560410660716	0.06832504948800952	0.02233409830570204	29	24	56	74	246	65	58	36
ENSG00000038382	ENSG00000038382.20	trio Rho guanine nucleotide exchange factor [Source:HGNC Symbol;Acc:HGNC:12303]	TRIO	protein_coding	O75962	7204	6.900381381037055	6.953397694710061	1663.0975907809266	0.6872305019022734	0.6721556238143406	0.6198437428393959	0.02140539062009857	0.02445265080740403	4.330942159368233e-4	1095	1101	918	2255	6945	1797	1514	1006
ENSG00000105497	ENSG00000105497.8	zinc finger protein 175 [Source:HGNC Symbol;Acc:HGNC:12964]	ZNF175	protein_coding	Q9Y473	7728	2.8824186045461135	2.9506614976508545	102.02223903920286	0.7378297037210241	0.7066406959072172	0.620026067959952	0.030794680083903184	0.040060905406292854	0.004249402806301612	47	68	70	152	480	88	104	64
ENSG00000092148	ENSG00000092148.13	HECT domain E3 ubiquitin protein ligase 1 [Source:HGNC Symbol;Acc:HGNC:20157]	HECTD1	protein_coding	Q9ULT8	25831	7.083947869416249	7.1206093111025455	1868.4662473625958	0.6255033352104977	0.6308248740037371	0.6200894033509121	0.007514639255658582	0.0079744834228666385	7.188271905512353e-10	1102	1034	1384	2828	7006	1714	2030	1208
ENSG00000180957	ENSG00000180957.18	phosphatidylinositol transfer protein beta [Source:HGNC Symbol;Acc:HGNC:9002]	PITPNB	protein_coding	P48739	23760	5.139873125153748	5.182003217287931	486.5691349739226	0.6352786288028549	0.6502440881508469	0.6202277643693708	0.01363698906328147	0.012003252626531076	7.664655107401247e-6	299	295	315	709	1783	500	500	309
ENSG00000095564	ENSG00000095564.14	B-TFIID TATA-box binding protein associated factor 1 [Source:HGNC Symbol;Acc:HGNC:17307]	BTAF1	protein_coding	O14981,Q2M1V9,Q8N6J1	9044	5.514454552668373	5.57165189373946	638.9742212933361	0.6291385328752362	0.6889562664725251	0.6206075931826287	0.039040769222719436	0.028559519466547507	0.0017935137656639127	389	333	440	951	1989	537	773	485
ENSG00000241978	NA	NA	AKAP2	protein_coding	NA,Q8IXS6,Q9Y2D5	445815	7.522497118288313	7.591901844566869	2585.7163967148877	0.6699730356253909	0.7074904452604364	0.6211923601481868	0.051652750132364526	0.04461966936931059	0.003255514738847422	1589	1497	1619	3732	13482	3007	1894	1355
ENSG00000067066	ENSG00000067066.17	SP100 nuclear antigen [Source:HGNC Symbol;Acc:HGNC:11206]	SP100	protein_coding	P23497,Q6ZMK3	6672	6.0503810600889985	6.092330647386526	915.4913056653422	0.6445777465056158	0.6465537842549063	0.6216764928489151	0.011966849604945887	0.011880964281666868	4.524709612567621e-6	464	593	723	1243	3380	835	1083	562
ENSG00000170017	ENSG00000170017.12	activated leukocyte cell adhesion molecule [Source:HGNC Symbol;Acc:HGNC:400]	ALCAM	protein_coding	B3KNN9,Q13740	214	7.820129055916099	7.859539589314926	3117.227852913707	0.6339028555506979	0.6367770346394271	0.6219044837839426	0.010041345490272996	0.010947365429719209	4.7631607351422644e-8	1658	1781	2317	4982	13680	2759	3018	2007
ENSG00000110422	ENSG00000110422.12	homeodomain interacting protein kinase 3 [Source:HGNC Symbol;Acc:HGNC:4915]	HIPK3	protein_coding	A8KAE4,Q9H422	10114	6.234593979813111	6.313639942913463	1066.6527320053249	0.730118777717627	0.7299603696582095	0.6233024047281198	0.047735299862681047	0.05317942205443422	0.0068043065993561936	448	487	796	2038	4907	816	1054	790
ENSG00000143751	ENSG00000143751.10	SDE2 telomere maintenance homolog [Source:HGNC Symbol;Acc:HGNC:26643]	SDE2	protein_coding	Q6IQ49	163859	4.777183664134139	4.834050669591108	381.88560568782333	0.6504672665632093	0.6868280671340931	0.6234881036300671	0.029414780505480267	0.026446559176969725	9.975045163694242e-4	186	222	285	590	1678	317	338	290
ENSG00000064999	ENSG00000064999.15	ankyrin repeat and sterile alpha motif domain containing 1A [Source:HGNC Symbol;Acc:HGNC:20961]	ANKS1A	protein_coding	Q05CP0,Q92625	23294	5.511242603231554	5.5553833284252345	630.3316334816012	0.6723520995743916	0.6520834769179493	0.623894556255981	0.012568644469645961	0.014814155520422943	1.4924304461931604e-5	421	398	381	853	2548	618	656	379
ENSG00000080824	ENSG00000080824.19	heat shock protein 90 alpha family class A member 1 [Source:HGNC Symbol;Acc:HGNC:5253]	HSP90AA1	protein_coding	K9JA46,P07900,Q86SX1	3320	10.791874212279001	10.828707814031338	24423.17012575958	0.635546984139478	0.6303893074087299	0.6239904725034368	0.007514639255658582	0.01035172594219335	7.118934177154198e-11	12884	13543	19191	38656	96986	23324	26382	14489
ENSG00000198689	ENSG00000198689.11	solute carrier family 9 member A6 [Source:HGNC Symbol;Acc:HGNC:11079]	SLC9A6	protein_coding	A0A1B0GV11,Q92581	10479	2.683264348930031	2.759545478731623	90.31123976115748	0.8089603981511514	0.7755425787202042	0.6245999516475612	0.04414794138887157	0.059142244308125404	0.01643711698220772	63	57	55	88	326	84	99	67
ENSG00000138780	ENSG00000138780.15	glutathione S-transferase C-terminal domain containing [Source:HGNC Symbol;Acc:HGNC:25806]	GSTCD	protein_coding	B7Z8J7,Q8NEC7	79807	4.650225398444895	4.698138342590281	347.6931582022282	0.6541823382534033	0.668306756276213	0.6247293272233403	0.018033651075742913	0.01795566312820969	1.3727499516361457e-4	194	227	232	487	1399	276	377	247
ENSG00000054523	ENSG00000054523.17	kinesin family member 1B [Source:HGNC Symbol;Acc:HGNC:16636]	KIF1B	protein_coding	O60333	23095	6.335617254378718	6.3826610515101105	1120.4575525390867	0.6676636628195803	0.6655701847438908	0.6285834129467919	0.015068682404504232	0.016100232602948905	6.720578848430595e-5	706	733	716	1440	4472	907	1214	787
ENSG00000136758	ENSG00000136758.18	YME1 like 1 ATPase [Source:HGNC Symbol;Acc:HGNC:12843]	YME1L1	protein_coding	Q96TA2	10730	7.61575928815474	7.663703530225666	2722.786433385417	0.6644350786495296	0.66411774162779	0.6288794106694784	0.016055462325918375	0.01792494675596104	5.2516683494869586e-5	1441	1346	2055	4622	10989	2242	2957	1869
ENSG00000137075	ENSG00000137075.18	ring finger protein 38 [Source:HGNC Symbol;Acc:HGNC:18052]	RNF38	protein_coding	Q9H0F5	152006	4.163899162826317	4.223354841985611	249.26557059049895	0.7392378580150201	0.6930425806760104	0.6296117372197592	0.020838067854893828	0.030366456665515032	0.001237895700176498	181	136	142	347	1131	213	270	152
ENSG00000118515	ENSG00000118515.11	serum/glucocorticoid regulated kinase 1 [Source:HGNC Symbol;Acc:HGNC:10810]	SGK1	protein_coding	B7Z325,E9PR89,O00141	6446	5.8531199338351705	5.910196783525619	805.9730418947021	0.6852595754966	0.6855349522123522	0.6297639053743658	0.022944872112232825	0.024866918401256894	5.784571131927977e-4	384	371	649	1415	3163	743	955	484
ENSG00000101654	ENSG00000101654.17	RNA guanine-7 methyltransferase [Source:HGNC Symbol;Acc:HGNC:10075]	RNMT	protein_coding	A8K946,O43148	8731	5.611231793765944	5.654857143068824	675.7151386815101	0.658877744889796	0.6568717409951745	0.629776185034036	0.012211785526681862	0.012003252626531076	6.980661749232553e-6	421	424	416	969	2619	588	783	428
ENSG00000153827	ENSG00000153827.13	thyroid hormone receptor interactor 12 [Source:HGNC Symbol;Acc:HGNC:12306]	TRIP12	protein_coding	Q14669	9320	7.914266461540225	7.952963287945456	3326.0013443057087	0.6414537167520449	0.6399728868638914	0.630075970832687	0.008155110771264806	0.00944678127545665	1.125979348584868e-9	1754	1889	2432	5431	13576	3236	3349	2040
ENSG00000130803	ENSG00000130803.15	zinc finger protein 317 [Source:HGNC Symbol;Acc:HGNC:13507]	ZNF317	protein_coding	A0A024R775,A0A024R7B1,Q96PQ6	57693	5.386911977593541	5.4277753064613945	576.4822085253365	0.6578513160630897	0.6443739183667196	0.6301011557301286	0.010370785726841391	0.010947365429719209	1.943719838062022e-7	367	352	387	791	2475	571	566	338
ENSG00000146433	ENSG00000146433.8	transmembrane protein 181 [Source:HGNC Symbol;Acc:HGNC:20958]	TMEM181	protein_coding	Q9P2C4	57583	5.930025466734085	5.991873753680103	854.7477907805429	0.6521680129399918	0.7012612640944109	0.6301473366480611	0.03825279045683694	0.03093409049939158	0.0019673189099326614	432	458	601	1413	2912	643	1092	634
ENSG00000130508	ENSG00000130508.11	peroxidasin [Source:HGNC Symbol;Acc:HGNC:14966]	PXDN	protein_coding	Q92626	7837	7.738016339331228	7.784450453282498	2961.3810367935066	0.6811631184266294	0.6634108099628391	0.6302047303458388	0.012903573432087454	0.01605753008664133	3.1771832660953965e-5	2078	1831	1810	3721	11710	2722	3215	1882
ENSG00000166747	ENSG00000166747.12	adaptor related protein complex 1 subunit gamma 1 [Source:HGNC Symbol;Acc:HGNC:555]	AP1G1	protein_coding	A0A140VJE7,O43747,Q8IY97	164	6.804330418467341	6.843157436785368	1539.929428332542	0.6411140659330793	0.6394712271293924	0.6303743186429109	0.008155110771264806	0.008809634176710428	7.629038403658146e-10	907	921	1029	2363	6442	1451	1750	838
ENSG00000134250	ENSG00000134250.20	notch receptor 2 [Source:HGNC Symbol;Acc:HGNC:7882]	NOTCH2	protein_coding	Q04721,Q6IQ50,Q9UFD5	4853	6.851724487693845	6.89666940062451	1598.845065009347	0.6765031157293594	0.6583541479127755	0.6303803940106908	0.011966849604945887	0.01476091765680978	8.965473793430344e-6	1089	1001	967	2107	6722	1574	1659	929
ENSG00000076053	ENSG00000076053.10	RNA binding motif protein 7 [Source:HGNC Symbol;Acc:HGNC:9904]	RBM7	protein_coding	G3V1T9,J3KPD3,Q9Y580	10179	4.786427473705808	4.855584300773145	386.79204296555463	0.7004192191482204	0.7129983692028778	0.6304107993479614	0.0370946151449416	0.036094914308259805	0.0028447685219406904	179	171	296	712	1763	365	367	250
ENSG00000162885	ENSG00000162885.13	beta-1,3-N-acetylgalactosaminyltransferase 2 [Source:HGNC Symbol;Acc:HGNC:28596]	B3GALNT2	protein_coding	Q8NCR0	148789	3.9325697633703647	3.9841504246200956	210.9699397853659	0.7205393935746414	0.6721867007500987	0.6312760996865884	0.0170766790299174	0.024421238793683245	3.1976265009349343e-4	134	140	135	264	886	202	243	114
ENSG00000091409	ENSG00000091409.15	integrin subunit alpha 6 [Source:HGNC Symbol;Acc:HGNC:6142]	ITGA6	protein_coding	P23229	3655	10.436074679712275	10.47926813556408	19160.487359657473	0.6568855753256189	0.6520988575347539	0.6315711082356135	0.011711666956569899	0.014830826014458195	7.723761847288742e-7	10413	9973	13908	32420	86704	18200	18484	11394
ENSG00000080345	ENSG00000080345.18	replication timing regulatory factor 1 [Source:HGNC Symbol;Acc:HGNC:23207]	RIF1	protein_coding	Q5UIP0	55183	5.289050792939054	5.3448967259898135	544.8200863533376	0.6563142680659955	0.6888356072932927	0.6321945981650278	0.02585341779256066	0.023192745496374942	5.768735333108746e-4	315	272	396	846	2330	398	576	405
ENSG00000163512	ENSG00000163512.14	5-azacytidine induced 2 [Source:HGNC Symbol;Acc:HGNC:24002]	AZI2	protein_coding	Q9H6S1	64343	5.027716410806175	5.0976040337525355	459.0034963156568	0.6823430788860052	0.7216873262382196	0.6325350533795933	0.0440239528830183	0.038695990879874596	0.0040662082432574645	200	257	386	667	1803	314	585	332
ENSG00000101350	ENSG00000101350.8	kinesin family member 3B [Source:HGNC Symbol;Acc:HGNC:6320]	KIF3B	protein_coding	O15066	9371	5.649643674845212	5.7015147884493915	696.6897402611996	0.6929176674655342	0.6757622608793433	0.6333716734363554	0.017714266497773794	0.01958160589340253	1.2670893559143734e-4	466	410	428	966	3183	752	664	366
ENSG00000113739	ENSG00000113739.10	stanniocalcin 2 [Source:HGNC Symbol;Acc:HGNC:11374]	STC2	protein_coding	O76061,Q6FHC9	8614	4.792139645325291	4.870207196817416	390.4770948057976	0.7751674282088502	0.7396133328632458	0.63385126546027315	0.037766766081432736	0.045990864706984276	0.005779193637621496	237	266	204	528	1915	466	338	192
ENSG00000003056	ENSG00000003056.8	mannose-6-phosphate receptor, cation dependent [Source:HGNC Symbol;Acc:HGNC:6752]	M6PR	protein_coding	F5GX30,P20645	4074	6.569745094138343	6.6081253647409	1309.3908761579469	0.6453698037548208	0.6452555935912134	0.6351706344337463	0.007286755620466351	0.007086353724921312	6.401832859664584e-10	835	731	953	1801	5016	1254	1394	825
ENSG00000099860	ENSG00000099860.9	growth arrest and DNA damage inducible beta [Source:HGNC Symbol;Acc:HGNC:4096]	GADD45B	protein_coding	K7EPQ8,O75293	4616	4.560892771056709	4.6280436335615915	329.67586323532294	0.7368607832286747	0.710490217458194	0.6357521803790471	0.028849870836599407	0.0334692884341219	0.0018533510978144144	142	200	278	463	1629	353	301	172
ENSG00000072121	ENSG00000072121.16	zinc finger FYVE-type containing 26 [Source:HGNC Symbol;Acc:HGNC:20761]	ZFYVE26	protein_coding	Q68DK2	23503	4.816577160224938	4.875532309418524	393.28318535775463	0.7648775133720273	0.7038976182873636	0.6362344916356619	0.019662386090254162	0.027975614891058886	0.0013078073779296691	251	286	235	429	1568	401	411	241
ENSG00000101577	ENSG00000101577.9	lipin 2 [Source:HGNC Symbol;Acc:HGNC:14450]	LPIN2	protein_coding	Q92539	9663	2.9571607529280217	3.0265840836496833	108.71300705757756	0.7772443591087694	0.7558468157849481	0.636288260075715	0.037766766081432736	0.04741464337038448	0.00903835309419087	67	77	66	113	391	106	120	76
ENSG00000213762	ENSG00000213762.12	zinc finger protein 134 [Source:HGNC Symbol;Acc:HGNC:12918]	ZNF134	protein_coding	P52741,Q5U5N5	7693	4.383450963675734	4.439012387292776	289.4495348855227	0.6722241333226353	0.6894011936183476	0.6369229760403189	0.021050827909176506	0.020291835824198103	2.079711749097438e-4	140	146	223	489	1231	291	294	173
ENSG00000137642	ENSG00000137642.13	sortilin related receptor 1 [Source:HGNC Symbol;Acc:HGNC:11185]	SORL1	protein_coding	A0A024R3H2,Q92673	6653	4.508969952524288	4.555427069706412	314.19333315147315	0.6776210070107689	0.6645418261304387	0.6378111000412585	0.013155358855558557	0.015286672861597114	1.0547836532165911e-5	208	174	211	439	1285	325	335	174
ENSG00000182150	ENSG00000182150.17	ERCC excision repair 6 like 2 [Source:HGNC Symbol;Acc:HGNC:26922]	ERCC6L2	protein_coding	Q5T890	375748	3.1574017601981517	3.2109123102249004	122.97691889904063	0.7042348142021247	0.6941537031614357	0.6389012231095438	0.0200730013244263	0.02445265080740403	5.270793648359912e-4	67	81	83	166	511	113	130	79
ENSG00000158467	ENSG00000158467.16	adenosylhomocysteinase like 2 [Source:HGNC Symbol;Acc:HGNC:22204]	AHCYL2	protein_coding	Q96HN2	23382	4.638847886361459	4.695246754618206	347.0392634672311	0.6695580771930472	0.702529748772874	0.6389455486642376	0.03024068476319903	0.023032173111641217	9.327374832937572e-4	223	193	235	460	1142	337	469	200
ENSG00000172059	ENSG00000172059.11	Kruppel like factor 11 [Source:HGNC Symbol;Acc:HGNC:11811]	KLF11	protein_coding	B7ZAX4,O14901,Q53QU8	8462	2.512588806906579	2.5783625343429035	78.61576655429688	0.7636207786624237	0.7222844849162069	0.640550401128182	0.026926360767879562	0.035878212618240125	0.0038031968069982924	44	47	60	97	343	82	78	46
ENSG00000174373	ENSG00000174373.16	Ral GTPase activating protein catalytic subunit alpha 1 [Source:HGNC Symbol;Acc:HGNC:17770]	RALGAPA1	protein_coding	A0A1B0GUI1,Q6GYQ0	253959	3.968724296408066	4.032329344649131	218.98559086769438	0.6514620536973446	0.7259671977436923	0.6405747175041668	0.03699403241424345	0.031339049135066424	0.0023210428534989297	127	109	144	346	827	175	232	175
ENSG00000044574	ENSG00000044574.8	heat shock protein family A (Hsp70) member 5 [Source:HGNC Symbol;Acc:HGNC:5238]	HSPA5	protein_coding	P11021,V9HWB4	3309	11.110514468733172	11.15219039172332	30552.408443349384	0.6515474845681278	0.655520703428087	0.6411177551382643	0.009675835320716033	0.01168612596705623	1.8913124952085486e-8	16715	19757	20885	44371	129776	32829	29721	16906
ENSG00000155592	ENSG00000155592.16	zinc finger with KRAB and SCAN domains 2 [Source:HGNC Symbol;Acc:HGNC:25677]	ZKSCAN2	protein_coding	Q63HK3	342357	2.653506616144316	2.742320502075707	88.41654589928572	0.7782647544057559	0.7827225680717935	0.641441267547079	0.045486144986927164	0.057231161570170885	0.012426891698624404	45	64	43	127	347	105	93	50
ENSG00000065060	ENSG00000065060.17	UHRF1 binding protein 1 [Source:HGNC Symbol;Acc:HGNC:21216]	UHRF1BP1	protein_coding	Q6BDS2	54887	4.168972631082983	4.232045693141367	252.111183799458	0.7045855958058876	0.7294186912171359	0.6425191413852556	0.03184619708948722	0.03284941329059695	0.003029663384646005	167	156	152	302	881	212	282	196
ENSG00000147852	ENSG00000147852.16	very low density lipoprotein receptor [Source:HGNC Symbol;Acc:HGNC:12698]	VLDLR	protein_coding	P98155,Q5VVF5	7436	5.665514898117933	5.738035823725162	717.7964678046301	0.6998294289823355	0.7402680963223333	0.6434825398084227	0.0471042573380766	0.039511321876966855	0.004936437937781406	453	452	448	847	2239	548	937	562
ENSG00000164494	ENSG00000164494.12	decaprenyl diphosphate synthase subunit 2 [Source:HGNC Symbol;Acc:HGNC:23041]	PDSS2	protein_coding	B4DKU5,B4DWD3,Q86YH6	57107	3.0514429184339	3.1321230133300744	116.48522748468196	0.6619198579157664	0.7744844186960442	0.6434984343014213	0.06711625185402127	0.04391654300932609	0.00835935619911483	60	49	81	201	408	132	122	78
ENSG00000006576	ENSG00000006576.16	putative homeodomain transcription factor 2 [Source:HGNC Symbol;Acc:HGNC:13411]	PHTF2	protein_coding	Q8N3S3	57157	4.205746074938923	4.268697848046862	257.58377414799685	0.6649946389749845	0.7201299685090861	0.6454849148815665	0.031554483983807065	0.026485519544178375	0.0011671076096933185	119	131	183	453	990	227	291	179
ENSG00000111371	ENSG00000111371.16	solute carrier family 38 member 1 [Source:HGNC Symbol;Acc:HGNC:13447]	SLC38A1	protein_coding	A0A024R124,F8VX04,Q9H2H9	81539	8.020760997289472	8.071885849354013	3609.52521674952	0.6850869532630331	0.6815755684400348	0.645583496747368	0.016055462325918375	0.01839107705386873	3.1311168586890486e-5	1857	1825	2606	6267	17265	3344	3435	2160
ENSG00000170921	ENSG00000170921.15	tetratricopeptide repeat, ankyrin repeat and coiled-coil containing 2 [Source:HGNC Symbol;Acc:HGNC:30212]	TANC2	protein_coding	Q9HCD6	26115	6.542971162212011	6.591605096627547	1294.3390158174686	0.7015017188659849	0.6801418917822989	0.6468314793523833	0.012338040118406057	0.014885478242447457	2.1101702090532898e-5	887	809	760	1670	5215	1284	1368	783
ENSG00000213516	ENSG00000213516.10	RBMX like 1 [Source:HGNC Symbol;Acc:HGNC:25073]	RBMXL1	protein_coding	Q96E39	494115	3.9810405577765504	4.0413894658766525	219.62174493676793	0.6809305207994119	0.7128537940596051	0.6468941935549917	0.023478519407408357	0.023991200764359413	5.14773273269481e-4	104	107	175	360	900	197	239	146
ENSG00000264772	ENSG00000264772.6	novel transcript	SNORA67	processed_transcript	NA	NA	5.506186869376675	5.551480736970055	628.0531285390476	0.6638842871293769	0.6701372335385187	0.6471711086854581	0.011060145492542237	0.010947365429719209	2.8128107966654694e-7	321	342	484	991	2537	619	712	352
ENSG00000150938	ENSG00000150938.10	cysteine rich transmembrane BMP regulator 1 [Source:HGNC Symbol;Acc:HGNC:2359]	CRIM1	protein_coding	Q9NZV1	51232	6.9356838064088695	6.996684318969938	1717.3299694193822	0.6775427881025571	0.7111295836957705	0.6472811724508113	0.02857016249390616	0.027066218344801926	0.001068082315110238	1020	1031	1045	2481	5707	1345	2017	1367
ENSG00000189079	ENSG00000189079.17	AT-rich interaction domain 2 [Source:HGNC Symbol;Acc:HGNC:18037]	ARID2	protein_coding	Q68CP9	196528	4.572221593001342	4.620193636175708	329.39138675113765	0.6829387493029738	0.6846112321846646	0.6477429939870153	0.013926641145744548	0.014906143351359855	3.248473885323173e-5	206	203	214	435	1323	296	328	232
ENSG00000143322	ENSG00000143322.21	ABL proto-oncogene 2, non-receptor tyrosine kinase [Source:HGNC Symbol;Acc:HGNC:77]	ABL2	protein_coding	P42684	27	6.205380868112552	6.268993330187795	1033.212932297698	0.728656396214206	0.7155931750360888	0.6479073963369859	0.02585341779256066	0.028997473987878743	9.148706381312758e-4	652	686	589	1332	5015	1150	892	556
ENSG00000116539	ENSG00000116539.13	ASH1 like histone lysine methyltransferase [Source:HGNC Symbol;Acc:HGNC:19088]	ASH1L	protein_coding	Q9NR48	55870	5.44279291669717	5.512162259204925	612.9952098108158	0.7823295687485929	0.7378699310437385	0.6491509635793202	0.025294274410834202	0.03475158525599151	0.0030976263607908117	442	400	340	648	2249	583	646	442
ENSG00000074695	ENSG00000074695.6	lectin, mannose binding 1 [Source:HGNC Symbol;Acc:HGNC:6631]	LMAN1	protein_coding	A0A024R2A7,P49257	3998	6.7556933545386455	6.800195418319502	1494.6124640942683	0.6672371350557549	0.6688481534234648	0.6495696631695279	0.010569340813664499	0.010947365429719209	2.331962513826296e-7	794	934	1022	2259	7039	1262	1516	922
ENSG00000183530	ENSG00000183530.14	proline rich 14 like [Source:HGNC Symbol;Acc:HGNC:28738]	PRR14L	protein_coding	Q5THK1	253143	5.421079793099171	5.477101850765069	597.4693714132806	0.7073903925788503	0.7037673257724778	0.6510614720577517	0.019340860949917132	0.019821450865418075	2.89067741573576e-4	399	348	319	881	2242	603	614	399
ENSG00000204262	ENSG00000204262.14	collagen type V alpha 2 chain [Source:HGNC Symbol;Acc:HGNC:2210]	COL5A2	protein_coding	P05997	1290	5.804711892561892	5.860913922892901	780.6201142280042	0.6597139762871347	0.7069331220243583	0.653326284802937	0.025500938692428816	0.019487433472207886	3.7082617795636106e-4	427	411	569	1179	2517	665	983	561
ENSG00000169641	ENSG00000169641.13	leucine zipper protein 1 [Source:HGNC Symbol;Acc:HGNC:14985]	LUZP1	protein_coding	Q05DE3,Q86V48	7798	7.068129275708856	7.135208436734942	1885.3723330691585	0.741668007016769	0.7269735181605254	0.6536205555290362	0.026926360767879562	0.031654951057273076	0.0012126707546142878	1271	1231	1040	2289	8665	2195	1710	993
ENSG00000106692	ENSG00000106692.14	fukutin [Source:HGNC Symbol;Acc:HGNC:3622]	FKTN	protein_coding	B4E2W4,O75072	2218	4.642127153478251	4.716207718441537	352.99549161238394	0.684105329104963	0.7547350579194064	0.6536821391470335	0.048815924336336726	0.038704017592300674	0.005006445408587794	183	222	246	451	1251	238	435	293
ENSG00000008294	ENSG00000008294.21	sperm associated antigen 9 [Source:HGNC Symbol;Acc:HGNC:14524]	SPAG9	protein_coding	O60271,Q5JB53	9043	6.765337356725267	6.822939587011519	1516.9065166787875	0.7040449624880412	0.7037206248751329	0.6555931032046741	0.020622615106922426	0.021218053016065573	1.447577379943764e-4	859	889	890	2471	7375	1613	1475	761
ENSG00000196914	ENSG00000196914.9	Rho guanine nucleotide exchange factor 12 [Source:HGNC Symbol;Acc:HGNC:14193]	ARHGEF12	protein_coding	B4E2K6,E9PMR6,Q9NZN5	23365	7.0133959992090515	7.0617028953786525	1793.782634559099	0.6944194467140262	0.6853510672937039	0.6559973532859887	0.011842644985416116	0.012892750046922696	7.2518030121944424e-6	1144	1093	1024	2620	7335	1574	1925	1191
ENSG00000023287	ENSG00000023287.13	RB1 inducible coiled-coil 1 [Source:HGNC Symbol;Acc:HGNC:15574]	RB1CC1	protein_coding	Q8TDY2	9821	5.397651630617704	5.452076313771334	585.6623256392863	0.6949530514683452	0.6964702167366104	0.6560044530290166	0.017187540889678592	0.01694805257682417	5.190462290760352e-5	285	302	457	954	2792	498	623	349
ENSG00000163848	ENSG00000163848.19	zinc finger protein 148 [Source:HGNC Symbol;Acc:HGNC:12933]	ZNF148	protein_coding	Q9UQR1	7707	4.887075394636633	4.955158320680083	415.36965395587606	0.69564540385351	0.7325156702916491	0.6565391039060731	0.03303596437469706	0.029903155845808948	0.0016179767892934142	229	186	296	690	1850	317	412	317
ENSG00000165732	ENSG00000165732.13	DExD-box helicase 21 [Source:HGNC Symbol;Acc:HGNC:2744]	DDX21	protein_coding	Q9NR30	9188	8.25304697044106	8.300117296981943	4234.207850990277	0.6818305300534254	0.6825529190557674	0.6573339733769497	0.011062174169281562	0.012003252626531076	2.128165739790064e-6	2140	2234	3237	6829	16272	3712	4574	2945
ENSG00000128923	ENSG00000128923.11	MINDY lysine 48 deubiquitinase 2 [Source:HGNC Symbol;Acc:HGNC:26954]	FAM63B	protein_coding	Q8NBR6	54629	4.609285487212294	4.695645401830306	346.6426802613386	0.7206492704251969	0.7711961035839255	0.6574733263776744	0.05576094605464405	0.0473294521806473	0.006976903655831844	164	158	227	640	1569	240	372	270
ENSG00000158987	ENSG00000158987.21	Rap guanine nucleotide exchange factor 6 [Source:HGNC Symbol;Acc:HGNC:20655]	RAPGEF6	protein_coding	B2RTU6,Q8TEU7	51735	4.0535349097298665	4.108676837992845	230.63407299590116	0.6598484202431867	0.7170522869490134	0.6582539284375306	0.02255234312834804	0.018078720360455523	2.1849809431356314e-4	121	126	164	352	846	197	282	157
ENSG00000065243	ENSG00000065243.20	protein kinase N2 [Source:HGNC Symbol;Acc:HGNC:9406]	PKN2	protein_coding	Q16513	5586	5.825295898123265	5.902256285581466	802.4870678816951	0.7222960468707428	0.7495353288732102	0.6591408050970496	0.041570450277458884	0.03923444870595089	0.0034864507614783286	383	342	613	1408	3289	583	909	618
ENSG00000137693	ENSG00000137693.14	Yes associated protein 1 [Source:HGNC Symbol;Acc:HGNC:16262]	YAP1	protein_coding	A0A024R3E4,K0KVU2,P46937,Q86T74	10413	7.504479053442667	7.567343296566595	2546.7017401304606	0.7270847655851895	0.7184057617758896	0.6592413466555596	0.02277057224347409	0.026953931644942055	5.869086492304247e-4	1180	1199	1911	4569	10497	2024	2921	1765
ENSG00000118873	ENSG00000118873.16	RAB3 GTPase activating non-catalytic protein subunit 2 [Source:HGNC Symbol;Acc:HGNC:17168]	RAB3GAP2	protein_coding	Q9H2M9	25782	6.041238619202942	6.085547367085566	911.2012806886016	0.6655815138318321	0.6796806384909012	0.6594526257384592	0.008798686900182	0.008538045118739618	5.128353961240315e-8	509	515	635	1391	3673	800	936	634
ENSG00000056097	ENSG00000056097.16	zinc finger RNA binding protein [Source:HGNC Symbol;Acc:HGNC:17277]	ZFR	protein_coding	Q05D65,Q96KR1	51663	6.681278495504069	6.749956373740476	1446.1146433032068	0.7137599623637022	0.7329404350047535	0.6601884299969792	0.03148241934977714	0.03168528174761239	0.001642137046985222	656	702	1090	2504	5130	1167	1656	1129
ENSG00000132953	ENSG00000132953.16	exportin 4 [Source:HGNC Symbol;Acc:HGNC:17796]	XPO4	protein_coding	Q9C0E2	64328	5.078830146866583	5.127051178781809	468.2135236333521	0.6778092914617934	0.6903161188877674	0.6605165917923594	0.012211785526681862	0.011810880478977888	3.99105362025547e-6	250	271	361	649	1995	387	478	330
ENSG00000132549	ENSG00000132549.18	vacuolar protein sorting 13 homolog B [Source:HGNC Symbol;Acc:HGNC:2183]	VPS13B	protein_coding	Q7Z7G8	157680	4.899316182714056	4.9643089811546135	419.1898974927267	0.7308875376123956	0.7394315839451957	0.6613748610288441	0.02646199601784627	0.02799009687272034	0.001707569438758036	300	224	269	492	1417	366	504	307
ENSG00000155034	ENSG00000155034.19	F-box and leucine rich repeat protein 18 [Source:HGNC Symbol;Acc:HGNC:21874]	FBXL18	protein_coding	A0A024R857,B4DH63,Q96D16,Q96ME1	80028	4.1547563218529735	4.216557118486097	248.5165976030616	0.7336295447142266	0.7270958861173613	0.6619055334606467	0.02140539062009857	0.02579709250765007	7.063890908590198e-4	169	143	134	348	1000	264	238	161
ENSG00000081014	ENSG00000081014.11	adaptor related protein complex 4 subunit epsilon 1 [Source:HGNC Symbol;Acc:HGNC:573]	AP4E1	protein_coding	B4DM48,Q9UPM8	23431	4.929681947957399	4.978457697150085	422.4502395688279	0.6833281934992396	0.6956498298784413	0.6628081927378449	0.0123306240629014	0.011880964281666868	6.55487229407962e-6	244	263	261	615	1672	366	462	290
ENSG00000198642	ENSG00000198642.7	kelch like family member 9 [Source:HGNC Symbol;Acc:HGNC:18732]	KLHL9	protein_coding	Q58EZ4,Q9P2J3	55958	5.1412226001756895	5.196883277522734	490.7208532948671	0.6969132456564363	0.7067486159116937	0.663504081326528	0.01660795253666206	0.016100232602948905	5.0305754606810564e-5	246	238	358	850	2129	449	533	301
ENSG00000155850	ENSG00000155850.8	solute carrier family 26 member 2 [Source:HGNC Symbol;Acc:HGNC:10994]	SLC26A2	protein_coding	P50443	1836	5.0660205676504235	5.149717016537351	474.6271766908681	0.7670950707820372	0.7633651791448172	0.663851664442751	0.03795999884796676	0.042614469593363465	0.004343622563403174	184	207	364	909	2072	438	548	287
ENSG00000178607	ENSG00000178607.16	endoplasmic reticulum to nucleus signaling 1 [Source:HGNC Symbol;Acc:HGNC:3449]	ERN1	protein_coding	O75460	2081	4.394217552640674	4.451652042277779	292.5568887502616	0.7623220437153972	0.7154565314729588	0.6648017125783869	0.015827227773468996	0.021218053016065573	2.8654940074874683e-4	206	171	186	343	1221	312	293	172
ENSG00000094975	ENSG00000094975.14	SUN domain containing ossification factor [Source:HGNC Symbol;Acc:HGNC:1240]	SUCO	protein_coding	A0A024R929,A0A087WV04,B4DYM4,Q9UBS9	51430	4.956744436951148	5.019815466270151	434.41523726710386	0.6964082978677688	0.7278109752263757	0.6649351771410205	0.02810788326642923	0.023032173111641217	6.258729070980419e-4	224	251	287	676	1894	298	533	299
ENSG00000159082	ENSG00000159082.18	synaptojanin 1 [Source:HGNC Symbol;Acc:HGNC:11503]	SYNJ1	protein_coding	A0A0D9SGJ6,B9EGN3,C9JFZ1,J3KQV8,O43426,Q05CZ1	8867	3.8067337396408982	3.8812884526991693	196.89232163181913	0.7364301809683826	0.7636680592440097	0.6653904078053294	0.037766766081432736	0.03694235224098417	0.0037623914574921877	113	122	111	278	820	133	243	146
ENSG00000197746	ENSG00000197746.14	prosaposin [Source:HGNC Symbol;Acc:HGNC:9498]	PSAP	protein_coding	A0A024QZQ2,P07602	5660	10.164211488067409	10.211471029360832	15930.554924361368	0.6871817554273293	0.687867544080704	0.665449952189184	0.010370785726841391	0.012003252626531076	9.386262677483895e-7	8610	8144	12738	23679	58325	14194	19935	9873
ENSG00000182827	ENSG00000182827.9	acyl-CoA binding domain containing 3 [Source:HGNC Symbol;Acc:HGNC:15453]	ACBD3	protein_coding	A0A024R3P9,Q9H3P7	64746	6.243548510028519	6.296405048716652	1054.6076283173504	0.6922076265212066	0.7037077165258779	0.6667986616301907	0.01426296683744107	0.014814155520422943	2.188183420134637e-5	552	512	787	1740	4252	981	1030	746
ENSG00000100664	ENSG00000100664.11	eukaryotic translation initiation factor 5 [Source:HGNC Symbol;Acc:HGNC:3299]	EIF5	protein_coding	A0A024R6Q1,P55010	1983	7.033429430652219	7.120345280582192	1864.7528480261005	0.8165950020405685	0.7697454444933659	0.667565320974829	0.0378704073902752	0.05072772529922857	0.00463370120649598	779	707	1531	3496	8956	1865	1899	1061
ENSG00000144452	ENSG00000144452.15	ATP binding cassette subfamily A member 12 [Source:HGNC Symbol;Acc:HGNC:14637]	ABCA12	protein_coding	B3KVV3,Q86UK0	26154	4.721837058416623	4.804078733353598	375.4528057089796	0.665549933826096	0.7803241946262695	0.6686553028751696	0.0656715452292245	0.04273719238854281	0.0063505847092655355	185	223	232	565	1195	273	463	326
ENSG00000179094	ENSG00000179094.16	period circadian regulator 1 [Source:HGNC Symbol;Acc:HGNC:8845]	PER1	protein_coding	O15534	5187	6.226965982489274	6.293457212928745	1052.9260137536457	0.790072971605849	0.739123200967995	0.6688333525681636	0.019885000534612406	0.027066288846943235	9.677952793194431e-4	733	711	543	1202	4355	954	1204	665
ENSG00000038427	ENSG00000038427.16	versican [Source:HGNC Symbol;Acc:HGNC:2464]	VCAN	protein_coding	A0A024RAL1,A0A024RAP3,A0A024RAQ9,P13611,Q59FG9,Q6MZK8,Q86W61	1462	6.8227598565051695	6.890630237825381	1593.3595528647672	0.7921657740146402	0.7412850238185341	0.668921400575008	0.020838067854893828	0.028909350672761683	0.0010819136957362823	1106	1101	823	1754	6506	1538	1782	984
ENSG00000131263	ENSG00000131263.13	ring finger protein, LIM domain interacting [Source:HGNC Symbol;Acc:HGNC:13429]	RLIM	protein_coding	Q9NVW2	51132	5.8561491265926175	5.919035623632703	811.123637564781	0.7217687685471608	0.7261174483324571	0.6693529607095333	0.02117708418338159	0.022486080629661925	3.5921222730465364e-4	371	374	651	1385	3481	717	828	559
ENSG00000149256	ENSG00000149256.16	teneurin transmembrane protein 4 [Source:HGNC Symbol;Acc:HGNC:29945]	TENM4	protein_coding	Q6N022	26011	4.379157970253677	4.484113318193756	300.49644508893954	0.9165406282691326	0.8404039522522244	0.6706965770141966	0.0430238767884704	0.062355055057537814	0.014836047808496237	221	202	142	270	982	293	399	202
ENSG00000164190	ENSG00000164190.19	NIPBL cohesin loading factor [Source:HGNC Symbol;Acc:HGNC:28862]	NIPBL	protein_coding	Q6KC79	25836	5.656587476524033	5.706718439335272	700.4935899075756	0.6924585757397818	0.7017354561508012	0.671320174784403	0.011842644985416116	0.01168612596705623	5.049837190292243e-6	433	399	450	998	3014	592	690	500
ENSG00000125257	ENSG00000125257.16	ATP binding cassette subfamily C member 4 [Source:HGNC Symbol;Acc:HGNC:55]	ABCC4	protein_coding	A8K2Q2,O15439	10257	3.9476819955838724	4.004375858545768	213.59175368732068	0.7203481399769054	0.7130192028132553	0.6719008522350475	0.0159024957216033	0.01694805257682417	4.1414400711570845e-5	120	107	153	334	987	198	223	126
ENSG00000165097	ENSG00000165097.16	lysine demethylase 1B [Source:HGNC Symbol;Acc:HGNC:21577]	KDM1B	protein_coding	Q8NB78	221656	5.454090349059766	5.507937739564064	609.4715644364899	0.6944601376108761	0.7100795268628862	0.6721374525330169	0.015207921766348208	0.014089795915656234	1.6464232811183546e-05	312	337	402	1019	2678	596	563	401
ENSG00000083312	ENSG00000083312.17	transportin 1 [Source:HGNC Symbol;Acc:HGNC:6401]	TNPO1	protein_coding	A0A024RAM0,Q92973	3842	7.320715386320721	7.379696214292528	2235.0257570817494	0.7300427927619318	0.7187818917629109	0.6722909068333537	0.017421755562786738	0.019821450865418075	1.2124930465862183e-4	1003	1111	1697	3913	9757	1942	2314	1505
ENSG00000141682	ENSG00000141682.12	phorbol-12-myristate-13-acetate-induced protein 1 [Source:HGNC Symbol;Acc:HGNC:9108]	PMAIP1	protein_coding	A0A0S2Z490,Q13794	5366	4.653618950687165	4.7365217659991385	357.17362931252916	0.7421701972997814	0.780180797025471	0.6724816626377862	0.04675081037201384	0.04050899365603871	0.004983613642789552	193	224	199	518	1642	227	377	291
ENSG00000123094	ENSG00000123094.15	Ras association domain family member 8 [Source:HGNC Symbol;Acc:HGNC:13232]	RASSF8	protein_coding	A0A024RB12,A8K8G8,Q8NHQ8	11228	3.2741299835784727	3.3572354766520403	135.9881035338045	0.7781877341191636	0.7840871617978779	0.6726875952668174	0.04481643966136806	0.04086748873994324	0.005127923770139365	80	66	92	196	668	139	100	96
ENSG00000149289	ENSG00000149289.11	zinc finger CCCH-type containing 12C [Source:HGNC Symbol;Acc:HGNC:29362]	ZC3H12C	protein_coding	E9PP00,Q9C0D7	85463	3.7971659215345466	3.889406686339998	196.12462492621776	0.847068005266967	0.787698354132081	0.6731784026683724	0.04004522551320858	0.04638629204621942	0.0058645290948088815	109	107	141	260	1135	216	177	84
ENSG00000070367	ENSG00000070367.16	exocyst complex component 5 [Source:HGNC Symbol;Acc:HGNC:10696]	EXOC5	protein_coding	O00471	10640	6.162212523777656	6.246891023410948	1018.8094077493191	0.7677595377879513	0.7727248081780597	0.6735740558459139	0.04205365633810002	0.04390293826340521	0.004177556661710017	434	430	808	1818	4469	733	1171	751
ENSG00000090530	ENSG00000090530.10	prolyl 3-hydroxylase 2 [Source:HGNC Symbol;Acc:HGNC:19317]	LEPREL1	protein_coding	Q8IVL5	55214	4.336076462997251	4.3939582797522965	281.2915448938113	0.671400080257154	0.7318838894312484	0.6738011462853786	0.025656750412171223	0.017427744380784597	2.2626265605456167e-4	158	149	186	433	959	275	361	173
ENSG00000061676	ENSG00000061676.15	NCK associated protein 1 [Source:HGNC Symbol;Acc:HGNC:7666]	NCKAP1	protein_coding	Q9Y2A7	10787	8.248270370857895	8.309744375377054	4261.529357865104	0.733015573516485	0.7261342378167711	0.6749595111158281	0.019806055909533996	0.022618488714012883	2.3024224909533715e-4	1953	2144	3068	7549	17880	3344	4922	2934
ENSG00000073756	ENSG00000073756.12	prostaglandin-endoperoxide synthase 2 [Source:HGNC Symbol;Acc:HGNC:9605]	PTGS2	protein_coding	P35354	5743	6.655350116737463	6.730696293709275	1423.582242714316	0.7272302078972593	0.7578728974226274	0.6767979306535482	0.040147062679508655	0.03408529741905481	0.0015767508134411263	724	761	906	2369	7535	1342	1046	974
ENSG00000180398	ENSG00000180398.13	multiple coagulation factor deficiency 2, ER cargo receptor complex subunit [Source:HGNC Symbol;Acc:HGNC:18451]	MCFD2	protein_coding	B4DF17,Q8NI22	90411	7.260935401040319	7.3202213940229415	2142.527464715691	0.728020859815633	0.7220604117840513	0.6771882258453713	0.017422740922437112	0.019186723892161098	6.86280367684886e-5	1104	992	1585	3655	10671	1974	2103	1247
ENSG00000176853	ENSG00000176853.16	family with sequence similarity 91 member A1 [Source:HGNC Symbol;Acc:HGNC:26306]	FAM91A1	protein_coding	B4DUD8,E7ER68,Q658Y4	157769	6.134481382478888	6.194936893396092	982.2916601967132	0.7227263458191715	0.7272315504278675	0.6779920707770539	0.018279436041378102	0.01880994030934829	1.3528666008447377e-4	488	475	676	1747	4353	865	969	678
ENSG00000170581	ENSG00000170581.14	signal transducer and activator of transcription 2 [Source:HGNC Symbol;Acc:HGNC:11363]	STAT2	protein_coding	P52630,R9QE65	6773	5.823431572771461	5.892875453183995	798.5039339580724	0.6992223956304588	0.7540482248566327	0.6782664670451647	0.03704446038523235	0.02783475162740502	0.00144132962840905	404	485	576	1055	2468	641	1141	561
ENSG00000164506	ENSG00000164506.14	syntaxin binding protein 5 [Source:HGNC Symbol;Acc:HGNC:19665]	STXBP5	protein_coding	Q5T5C0	134957	4.795686816148031	4.8598030164912505	388.4053381841512	0.715704242930521	0.737710108745758	0.6784377772378235	0.022565749424304844	0.020496346020710182	3.39910089882851e-4	209	178	280	639	1747	300	429	268
ENSG00000123908	ENSG00000123908.12	argonaute RISC catalytic component 2 [Source:HGNC Symbol;Acc:HGNC:3263]	AGO2	protein_coding	Q9UKV8	27161	4.340607113406547	4.431417100892016	287.2053047083618	0.835657044796461	0.7989547143643279	0.6806878803499824	0.04305752966733101	0.044228219192153945	0.005388548672683196	169	175	184	348	1593	342	220	141
ENSG00000108256	ENSG00000108256.9	nuclear FMR1 interacting protein 2 [Source:HGNC Symbol;Acc:HGNC:17634]	NUFIP2	protein_coding	Q7Z417	57532	6.7909865602794355	6.856345033390099	1556.1374069978933	0.724015111012764	0.7407916074031421	0.6813792795646373	0.02249896439278934	0.02343605799228826	4.471266441067204e-4	748	784	1086	2669	6352	1194	1663	1206
ENSG00000082269	ENSG00000082269.16	family with sequence similarity 135 member A [Source:HGNC Symbol;Acc:HGNC:21084]	FAM135A	protein_coding	D6RCC7,Q9P2D6	57579	4.690196070998963	4.782532345945598	369.2171377078677	0.7088371822900542	0.8028398638033871	0.6815780609162898	0.06411200305480859	0.047816971375993264	0.007271848152993134	185	160	270	591	1416	236	449	315
ENSG00000174106	ENSG00000174106.3	LEM domain containing 3 [Source:HGNC Symbol;Acc:HGNC:28887]	LEMD3	protein_coding	A0A024RBB9,Q9Y2U8	23592	5.037758282056933	5.0889725742727565	455.40512837650573	0.7032045885700822	0.7086587281646283	0.6817410025227402	0.011842644985416116	0.010947365429719209	1.4164259299720675e-6	252	252	314	692	2062	367	517	285
ENSG00000160336	ENSG00000160336.15	zinc finger protein 761 [Source:HGNC Symbol;Acc:HGNC:23179]	ZNF761	processed_transcript	A0A087WXT7,Q6IQ01,Q86XN6	110116772,388561	3.9027463131812286	3.9779199292920056	210.38306927782767	0.6920168213108863	0.7749023813290548	0.6827213562425951	0.04317403983013127	0.0301582961781335	0.002048164646490846	89	103	158	355	730	209	263	136
ENSG00000166750	ENSG00000166750.10	schlafen family member 5 [Source:HGNC Symbol;Acc:HGNC:28286]	SLFN5	protein_coding	B4E128,Q08AF3	162394	7.509461446078552	7.553634063428536	2523.443463129167	0.6878797321189465	0.6920792673806369	0.6827944360343094	0.006442198428266183	0.0066568772677192	3.0903528196737016e-10	1485	1498	1688	3564	10191	2188	2701	1726
ENSG00000075420	ENSG00000075420.13	fibronectin type III domain containing 3B [Source:HGNC Symbol;Acc:HGNC:24670]	FNDC3B	protein_coding	Q53EP0	64778	6.646563682964072	6.722493502738535	1416.6401347277972	0.8067203082104438	0.7652867605793213	0.6843237920400547	0.02702988957409422	0.03235629248803816	0.0014591854966859118	939	770	623	2301	6270	1454	1397	879
ENSG00000159459	ENSG00000159459.12	ubiquitin protein ligase E3 component n-recognin 1 [Source:HGNC Symbol;Acc:HGNC:16808]	UBR1	protein_coding	Q8IWV7	197131	5.505178581104777	5.56227477197626	632.0237562730232	0.7234794412424966	0.7215555382264661	0.6849893746000988	0.014500762307401462	0.014814155520422943	1.4924304461931604e-5	342	309	442	1049	3038	606	664	344
ENSG00000131389	ENSG00000131389.17	solute carrier family 6 member 6 [Source:HGNC Symbol;Acc:HGNC:11052]	SLC6A6	protein_coding	A0A087WY96,B4E140,P31641,Q59GD7	6533	3.632979917555178	3.692602373481387	172.20708654463678	0.7857740245140781	0.7330429190598428	0.6850966175173202	0.016144575809031253	0.02171531449029878	2.599945844061405e-4	96	117	116	205	776	167	166	109
ENSG00000123411	ENSG00000123411.15	IKAROS family zinc finger 4 [Source:HGNC Symbol;Acc:HGNC:13179]	IKZF4	protein_coding	Q9H2S9	64375	1.8578271669553503	2.0492703985950533	54.639648460551605	1.3106028565716696	1.0627366764767026	0.6858119098808417	0.03024068476319903	0.09537529520045754	0.04212164902765539	28	48	16	45	245	50	62	42
ENSG00000174485	ENSG00000174485.15	DENN domain containing 4A [Source:HGNC Symbol;Acc:HGNC:24321]	DENND4A	protein_coding	Q05C90,Q7Z401	10260	4.281880242095514	4.358011694673515	274.5907014416878	0.6952835120377265	0.7786446569902029	0.6861486974828631	0.04481643966136806	0.031369343336458085	0.0025375527870005643	131	153	181	430	997	197	377	200
ENSG00000198538	ENSG00000198538.11	zinc finger protein 28 [Source:HGNC Symbol;Acc:HGNC:13073]	ZNF28	protein_coding	P17035	7576	3.994151476355945	4.088077245105633	227.36541777833287	0.7370470248432461	0.8112671607926121	0.6865983539803645	0.05409665913682414	0.04707723511999196	0.006976903655831844	100	88	180	391	858	181	277	175
ENSG00000135677	ENSG00000135677.11	glucosamine (N-acetyl)-6-sulfatase [Source:HGNC Symbol;Acc:HGNC:4422]	GNS	protein_coding	A0A024RBC5,P15586,Q7Z3X3	2799	6.737364546745897	6.798882716214922	1496.2845026661657	0.7137113361396786	0.7399711883044637	0.6871981376896841	0.020306317788963583	0.018706016881576432	2.100095398896083e-4	910	845	942	2080	5279	1151	2023	1037
ENSG00000162924	ENSG00000162924.15	REL proto-oncogene, NF-kB subunit [Source:HGNC Symbol;Acc:HGNC:9954]	REL	protein_coding	Q04864	5966	3.8684048819368835	3.929079103772429	203.05686651455355	0.7417487550173938	0.7396954141347762	0.6887363630461483	0.01696116670573768	0.018517153361632177	1.0481081865637809e-4	117	121	113	313	875	184	223	129
ENSG00000115355	ENSG00000115355.17	coiled-coil domain containing 88A [Source:HGNC Symbol;Acc:HGNC:25523]	CCDC88A	protein_coding	O14997,Q3V6T2	55704	5.379001030051648	5.441928370009908	581.098904062822	0.7353755898640862	0.7386929599972696	0.6891342192442234	0.019923019245731245	0.01839107705386873	1.0613179408084638e-4	281	323	394	955	3013	551	545	331
ENSG00000156011	ENSG00000156011.17	pleckstrin and Sec7 domain containing 3 [Source:HGNC Symbol;Acc:HGNC:19093]	PSD3	protein_coding	B3KRC4,Q9NYI0	23362	4.9466057761490525	5.010712214979773	432.1148192732553	0.7628826539771406	0.7498375661786476	0.6897888728340015	0.01811147477997428	0.02002589749188027	3.6590162614049516e-4	245	302	229	581	1633	390	544	272
ENSG00000131023	ENSG00000131023.13	large tumor suppressor kinase 1 [Source:HGNC Symbol;Acc:HGNC:6514]	LATS1	protein_coding	O95835	9113	4.983642025715084	5.03894253005561	439.8380594778765	0.7150547344167911	0.7251061121396789	0.689954783041879	0.012903573432087454	0.011908710033278622	5.88468254089568e-6	246	214	307	706	1975	379	468	285
ENSG00000198677	ENSG00000198677.12	tetratricopeptide repeat domain 37 [Source:HGNC Symbol;Acc:HGNC:23639]	TTC37	protein_coding	Q6PGP7	9652	6.7527396039939624	6.80187655447391	1497.6338569673208	0.7075936360455264	0.7111339874041718	0.6901550844769808	0.008155110771264806	0.00864962003377517	5.96607881060966e-8	770	785	1067	2442	5781	1406	1679	973
ENSG00000144357	ENSG00000144357.17	ubiquitin protein ligase E3 component n-recognin 3 [Source:HGNC Symbol;Acc:HGNC:30467]	UBR3	protein_coding	Q6ZT12	130507	5.214498147423451	5.274959502351689	519.0351159910865	0.7136578965801612	0.74124863904047	0.6922680476817039	0.018447633304792224	0.016169494719646703	1.0165990101049971e-4	306	255	345	799	2089	397	641	359
ENSG00000145675	ENSG00000145675.15	phosphoinositide-3-kinase regulatory subunit 1 [Source:HGNC Symbol;Acc:HGNC:8979]	PIK3R1	protein_coding	P27986	5295	5.279976618192448	5.3316179111643525	539.6785826218811	0.7046220930281031	0.7209130491077733	0.6931036456891911	0.0109722192766063	0.010188903628494499	8.016638734336869e-7	305	298	358	814	2216	441	639	357
ENSG00000164114	ENSG00000164114.19	microtubule associated protein 9 [Source:HGNC Symbol;Acc:HGNC:26118]	MAP9	protein_coding	Q05CN5,Q49MG5	79884	5.110017732822679	5.1902415481425175	490.7765783879224	0.6949569345530625	0.7893602733000221	0.6940093459705677	0.045577543558026706	0.03414785096372567	0.0030747813213742457	256	271	328	698	1714	340	567	438
ENSG00000151422	ENSG00000151422.13	FER tyrosine kinase [Source:HGNC Symbol;Acc:HGNC:3655]	FER	protein_coding	P16591,Q6PEJ9,W0S0X4,W0S1B5	2241	5.134945950695616	5.188873775002079	488.62124042374353	0.7375916360021192	0.7260200203919512	0.6943461095246647	0.012141149640894222	0.011880964281666868	7.83420264462923e-6	281	298	352	602	2257	402	488	336
ENSG00000163558	ENSG00000163558.13	protein kinase C iota [Source:HGNC Symbol;Acc:HGNC:9404]	PRKCI	protein_coding	P41743	5584	6.306749171358187	6.3859441103116	1124.0485792535942	0.7340411831287108	0.7800561694074603	0.6947268774565957	0.03704446038523235	0.03304204919048003	0.0020358795473867084	492	573	861	1768	4060	816	1311	945
ENSG00000106261	ENSG00000106261.17	zinc finger with KRAB and SCAN domains 1 [Source:HGNC Symbol;Acc:HGNC:13101]	ZKSCAN1	protein_coding	B3KNP9,B3KRF7,E9PC66,P17029	7586	6.271094369958512	6.3243655259533504	1076.4269732073487	0.7057355964310789	0.7280575176521334	0.6959206015602948	0.011711666956569899	0.010947365429719209	5.14748304236017e-6	602	625	698	1574	3835	922	1286	769
ENSG00000068024	ENSG00000068024.16	histone deacetylase 4 [Source:HGNC Symbol;Acc:HGNC:14063]	HDAC4	protein_coding	P56524	9759	3.236280540983811	3.308763572990126	132.36147747581234	0.6943640460533658	0.8011449486301812	0.6990472332486276	0.04408009733816507	0.028249567790880344	0.002204094296616683	79	62	87	189	445	120	160	100
ENSG00000172380	ENSG00000172380.6	G protein subunit gamma 12 [Source:HGNC Symbol;Acc:HGNC:19663]	GNG12	protein_coding	Q9UBI6	55970	7.571932526457607	7.629587519342143	2659.635289024553	0.7207335150843919	0.7359841649741038	0.6991494994826357	0.014276194368206327	0.014814155520422943	1.676346910751937e-5	1356	1415	1899	4153	11636	1994	2894	1936
ENSG00000138078	ENSG00000138078.16	prolyl endopeptidase like [Source:HGNC Symbol;Acc:HGNC:30228]	PREPL	protein_coding	Q4J6C6	9581	5.658072042378495	5.741035770687011	718.5364349216687	0.7194808964277283	0.7923117486464056	0.6993177405978491	0.047735299862681047	0.03512622074567492	0.0028222790843930976	352	341	523	1128	2420	507	995	557
ENSG00000198718	ENSG00000198718.13	TOG array regulator of axonemal microtubules 1 [Source:HGNC Symbol;Acc:HGNC:19959]	FAM179B	protein_coding	B4DHM7,G3XAE9,Q6P183,Q9Y4F4	23116	3.6168853999238895	3.7060487185547437	174.10834961011363	0.7370006841201806	0.8188541414315472	0.700634614170096	0.048358625913542286	0.03833772308721903	0.004825404084473359	88	82	99	309	675	133	222	130
ENSG00000124198	ENSG00000124198.9	ADP ribosylation factor guanine nucleotide exchange factor 2 [Source:HGNC Symbol;Acc:HGNC:15853]	ARFGEF2	protein_coding	Q59FR3,Q86TH5,Q9Y6D5	10564	5.77828048346715	5.824996170753722	760.1313204378515	0.7075499794184114	0.7136553000445726	0.701839141187683	0.006384132546870112	0.005993028747940769	8.339565411666859e-12	409	444	523	1118	3084	688	875	476
ENSG00000164168	ENSG00000164168.8	transmembrane protein 184C [Source:HGNC Symbol;Acc:HGNC:25587]	TMEM184C	protein_coding	Q9NVA4	55751	5.319632755600537	5.375600321492349	556.6834977298154	0.710673435937846	0.7400711292042584	0.7037438290307936	0.012568644469645961	0.011091709724134658	5.787717742542285e-6	297	281	400	858	2152	467	664	385
ENSG00000104419	ENSG00000104419.16	N-myc downstream regulated 1 [Source:HGNC Symbol;Acc:HGNC:7679]	NDRG1	protein_coding	B3KWB2,Q8N959,Q92597	10397	10.05800333855714	10.136039994019134	15137.998697323355	0.7833869020545262	0.784759799158655	0.7043461560836527	0.02765548819178076	0.03160749415368157	0.0012701026227998507	10177	9423	8910	16142	49457	12666	20833	10624
ENSG00000198862	ENSG00000198862.14	listerin E3 ubiquitin protein ligase 1 [Source:HGNC Symbol;Acc:HGNC:13082]	LTN1	protein_coding	O94822	26046	5.354835851941806	5.432031120901879	579.0568888594707	0.7369262941549868	0.7843404131709796	0.7063051221153591	0.031988165603695495	0.027859837726410493	0.0011846531133983898	279	267	407	980	2368	417	679	449
ENSG00000101974	ENSG00000101974.14	ATPase phospholipid transporting 11C [Source:HGNC Symbol;Acc:HGNC:13554]	ATP11C	protein_coding	Q8NB49	286410	4.2448014096665485	4.31706696377017	265.8590576163891	0.7834059979088497	0.7744036026998806	0.7074083548010515	0.02194207237538838	0.02282921736065951	4.8598931349965054e-4	165	124	166	408	1309	203	295	173
ENSG00000186660	ENSG00000186660.15	ZFP91 zinc finger protein [Source:HGNC Symbol;Acc:HGNC:14983]	ZFP91	protein_coding	A0A024R4Z1,A0A024R4Z4,Q96JP5	80829	6.454019364947366	6.502085557961779	1215.672455193878	0.7168988195674908	0.7184127117811164	0.7085069860141193	0.006384132546870112	0.006004177610582751	1.5262580222464717e-11	666	658	839	1869	5319	1072	1366	745
ENSG00000123104	ENSG00000123104.12	inositol 1,4,5-trisphosphate receptor type 2 [Source:HGNC Symbol;Acc:HGNC:6181]	ITPR2	protein_coding	Q14571	3709	4.429492492556843	4.494297849896275	301.74488550317096	0.7790664718184633	0.7648193995024091	0.7086672007223378	0.01510111749684416	0.018736236854380448	1.9018893098118512e-4	211	161	169	399	1220	265	344	206
ENSG00000229807	ENSG00000229807.12	X inactive specific transcript [Source:HGNC Symbol;Acc:HGNC:12810]	XIST	lincRNA	NA	7503	7.320653766768457	7.390414158099955	2253.099119081359	0.7806659437282987	0.7673854534227722	0.7087515248296629	0.020039730555483623	0.02260351088154376	2.8870965500496395e-4	908	1130	1727	3874	8538	1994	2777	1504
ENSG00000006652	ENSG00000006652.14	interferon related developmental regulator 1 [Source:HGNC Symbol;Acc:HGNC:5456]	IFRD1	protein_coding	A4D0U1,O00458	3475	5.325789100876662	5.415203180497006	571.4840272549924	0.802352167671177	0.8064239721285305	0.7098102528485685	0.03425417640492973	0.036955182698962176	0.0026219328163773013	206	258	467	997	2541	539	549	409
ENSG00000145743	ENSG00000145743.17	F-box and leucine rich repeat protein 17 [Source:HGNC Symbol;Acc:HGNC:13615]	FBXL17	protein_coding	Q9UF56	64839	3.9082770428692046	3.997941310310768	213.99670781321754	0.7184265975474519	0.8271450349583028	0.7101624098398867	0.05384122335512362	0.038906785517831714	0.00470664914869145	105	99	156	321	792	145	269	180
ENSG00000106080	ENSG00000106080.11	FKBP prolyl isomerase 14 [Source:HGNC Symbol;Acc:HGNC:18625]	FKBP14	protein_coding	A0A090N7V8,Q9NWM8	55033	5.223949548429361	5.294380698858667	527.0463576745578	0.7118994216563773	0.7791602974954933	0.7115482669341023	0.02664154375410785	0.021260779907051806	5.557519519537919e-4	256	285	381	770	1865	401	633	427
ENSG00000139517	ENSG00000139517.9	ligand of numb-protein X 2 [Source:HGNC Symbol;Acc:HGNC:20421]	LNX2	protein_coding	Q8N448	222484	4.829838958764616	4.89011094805584	397.0421278320119	0.7332583725012887	0.7552162004162053	0.7123546717625207	0.013543257050689143	0.012700727041716686	1.3880238222629937e-5	236	182	264	624	1632	378	404	275
ENSG00000220205	ENSG00000220205.9	vesicle associated membrane protein 2 [Source:HGNC Symbol;Acc:HGNC:12643]	VAMP2	protein_coding	F8WCA0,P63027	6844	4.007246031933419	4.0751181462533514	225.22603033659232	0.7946793244174889	0.7764136736375931	0.7125662956126044	0.01958464645003972	0.021433607795343475	4.581672892906327e-4	131	141	149	264	943	169	295	147
ENSG00000139926	ENSG00000139926.16	FERM domain containing 6 [Source:HGNC Symbol;Acc:HGNC:19839]	FRMD6	protein_coding	Q96NE9	122786	7.067179765355836	7.11696255838282	1862.6389238853758	0.7311023965908588	0.7284411553620533	0.7166191423002548	0.006442198428266183	0.006651046449416677	1.1671394504915877e-10	1083	1032	1163	2847	8303	1711	1947	1169
ENSG00000159256	ENSG00000159256.13	MORC family CW-type zinc finger 3 [Source:HGNC Symbol;Acc:HGNC:23572]	MORC3	protein_coding	B4DHJ4,Q14149,Q4VBZ9	23515	5.197016494627195	5.262406146113353	513.7790739437282	0.7511387507562691	0.7657848354214767	0.7175231912616485	0.01702447762024198	0.015900778166905355	5.325746680818257e-5	266	236	377	825	2419	418	539	350
ENSG00000105849	ENSG00000105849.6	TWIST neighbor [Source:HGNC Symbol;Acc:HGNC:18027]	TWISTNB	protein_coding	Q3B726	221830	4.8870187958688085	4.964764146978496	417.45319744948614	0.7940324769211348	0.7895787601194475	0.717766238933644	0.02205879740295726	0.024536961149486433	5.853313989050103e-4	161	210	351	652	1996	357	444	272
ENSG00000139218	ENSG00000139218.18	SR-related CTD associated factor 11 [Source:HGNC Symbol;Acc:HGNC:10784]	SCAF11	protein_coding	Q99590	9169	6.502011157942114	6.564513731397314	1272.3157201998417	0.7309618467247595	0.7635882240415949	0.7194306840523603	0.01606654532932674	0.014885478242447457	6.0394379353372376e-5	693	753	826	1760	4429	1021	1545	982
ENSG00000132109	ENSG00000132109.10	tripartite motif containing 21 [Source:HGNC Symbol;Acc:HGNC:11312]	TRIM21	protein_coding	P19474	6737	5.097009319222952	5.156056301628628	477.98705090002727	0.7283910078393158	0.7597939866496549	0.7195824323320009	0.013991702193220863	0.011459416836762786	1.0998542671589169e-5	250	240	375	669	1665	474	600	300
ENSG00000166266	ENSG00000166266.14	cullin 5 [Source:HGNC Symbol;Acc:HGNC:2556]	CUL5	protein_coding	Q93034	8065	5.05352259450813	5.156575626332315	477.9148230564492	0.8095236720245098	0.8424880048370483	0.7225493120181271	0.04574675196051736	0.04551837842714921	0.005189054618615197	187	191	391	812	2133	352	512	385
ENSG00000144597	ENSG00000144597.14	ELL associated factor 1 [Source:HGNC Symbol;Acc:HGNC:20907]	EAF1	protein_coding	Q96JC9	85403	5.421676752773371	5.478543237556854	597.4504998250985	0.7400361546063825	0.7519303960161974	0.7227679039264928	0.009676089465320187	0.009589408707386214	3.54789524428087e-7	289	302	464	912	2480	531	687	388
ENSG00000115221	ENSG00000115221.12	integrin subunit beta 6 [Source:HGNC Symbol;Acc:HGNC:6161]	ITGB6	protein_coding	A0A087WXP3,B4E2B8,E9PEE8,P18564	3694	8.239670281837714	8.289804253767366	4200.0727844700505	0.7320454480269398	0.7333153956634729	0.7228894814558049	0.006384132546870112	0.006651046449416677	5.6893615374285785e-12	2221	2246	2968	6448	19556	3748	4573	2495
ENSG00000204217	ENSG00000204217.15	bone morphogenetic protein receptor type 2 [Source:HGNC Symbol;Acc:HGNC:1078]	BMPR2	protein_coding	Q13873	659	6.206306214975641	6.285181806591131	1047.3139595185476	0.7570255530147257	0.7984550187789193	0.7240849459431714	0.027589062621268874	0.02648443608774994	8.064343218022684e-4	507	507	718	1715	4509	789	1010	887
ENSG00000114127	ENSG00000114127.10	5'-3' exoribonuclease 1 [Source:HGNC Symbol;Acc:HGNC:30654]	XRN1	protein_coding	Q8IZH2	54464	4.679087964701987	4.767059255604857	365.2815747556173	0.7293032345696175	0.8246341830315673	0.7242652595621003	0.04946527723432422	0.03284941329059695	0.0027567378746009793	179	175	259	553	1298	248	510	285
ENSG00000163539	ENSG00000163539.17	cytoplasmic linker associated protein 2 [Source:HGNC Symbol;Acc:HGNC:17078]	CLASP2	protein_coding	E3W994,E7ERI8,E7EW49,O75122	23122	5.557036466093829	5.6102246395508235	655.2310189939891	0.7336519049628076	0.7467780679950957	0.7243221790332641	0.007536270122357098	0.006903671298264613	2.1185981366461154e-8	386	354	422	952	2644	576	721	456
ENSG00000137449	ENSG00000137449.16	cytoplasmic polyadenylation element binding protein 2 [Source:HGNC Symbol;Acc:HGNC:21745]	CPEB2	protein_coding	Q7Z5Q1	132864	4.490528557217768	4.585796373222403	322.2073788827676	0.7374126888827218	0.841059212266092	0.7256321186204472	0.05409665913682414	0.039020004957242053	0.004434820592021786	157	167	191	518	1239	211	381	285
ENSG00000174197	ENSG00000174197.16	MAX dimerization protein MGA [Source:HGNC Symbol;Acc:HGNC:14010]	MGA	protein_coding	B9EGR5,Q8IWI9	23269	4.633859907383253	4.691581432013885	345.76140933299075	0.7418205352196225	0.7605994122077537	0.7263024349882801	0.011060145492542237	0.010188903628494499	8.326348766009444e-7	192	194	211	525	1446	347	340	232
ENSG00000173821	ENSG00000173821.19	ring finger protein 213 [Source:HGNC Symbol;Acc:HGNC:14539]	RNF213	protein_coding	A0A0A0MTC1,A0A0A0MTR7,Q63HN8	57674	6.553360864850973	6.631023059296757	1333.0428963802287	0.797073291635201	0.8036507679667214	0.7274867175538233	0.024137176631720172	0.024782764798475694	8.049958878787241e-4	886	805	747	1518	4238	1193	1713	988
ENSG00000105976	ENSG00000105976.15	MET proto-oncogene, receptor tyrosine kinase [Source:HGNC Symbol;Acc:HGNC:7029]	MET	protein_coding	A0A024R728,A0A024R759,B4DLF5,E6Y365,P08581	4233	7.736870728443456	7.7975447053187406	2983.9728852921953	0.7601900299624295	0.7654583183277285	0.7278428427271261	0.011528265026326279	0.011880964281666868	1.2037425022383945e-6	1753	1806	1806	4016	14830	3174	2836	1602
ENSG00000198162	ENSG00000198162.12	mannosidase alpha class 1A member 2 [Source:HGNC Symbol;Acc:HGNC:6822]	MAN1A2	protein_coding	O60476	10905	5.6890007692128375	5.755808535085046	725.591393374573	0.751808113717712	0.7805752183178878	0.7283324410292461	0.016903578940226507	0.01605753008664133	1.0183411001720103e-4	367	459	457	1001	2927	547	813	570
ENSG00000119927	ENSG00000119927.14	glycerol-3-phosphate acyltransferase, mitochondrial [Source:HGNC Symbol;Acc:HGNC:24865]	GPAM	protein_coding	Q86T70,Q8N1G6,Q9HCL2	57678	4.681867178490723	4.738965455644745	357.3752391305671	0.7624128990056375	0.7573230565681455	0.7296699005102528	0.009699267295547225	0.010240736224978135	7.723761847288742e-7	213	181	267	464	1531	299	415	235
ENSG00000166377	ENSG00000166377.20	ATPase phospholipid transporting 9B (putative) [Source:HGNC Symbol;Acc:HGNC:13541]	ATP9B	protein_coding	B3KSI8,O43861,Q69YZ7,Q7Z3J4	374868	3.544605886382035	3.610887534426377	163.0564010441223	0.7588269633769651	0.7949697333188928	0.7306296046895546	0.021497726296372116	0.01826677178788898	2.791771728598625e-4	91	97	110	200	579	157	217	100
ENSG00000011405	ENSG00000011405.13	phosphatidylinositol-4-phosphate 3-kinase catalytic subunit type 2 alpha [Source:HGNC Symbol;Acc:HGNC:8971]	PIK3C2A	protein_coding	B4DG55,L7RRS0,O00443	5286	5.839712933268813	5.917160549392047	811.9927821248244	0.749528416558829	0.8042608369497939	0.7327351444580741	0.02608076456148086	0.023146140504800492	6.245370617351509e-4	437	413	499	1270	3081	597	909	690
ENSG00000132294	ENSG00000132294.15	EFR3 homolog A [Source:HGNC Symbol;Acc:HGNC:28970]	EFR3A	protein_coding	Q14156	23167	6.434158401502543	6.515130469511732	1228.3370222436101	0.7860981297402109	0.8079494977242535	0.7338737271621052	0.02614308969251473	0.026450075238612522	7.469656424086647e-4	562	569	841	2129	4960	900	1460	957
ENSG00000113742	ENSG00000113742.14	cytoplasmic polyadenylation element binding protein 4 [Source:HGNC Symbol;Acc:HGNC:21747]	CPEB4	protein_coding	B7ZLQ8,E5RFP2,Q17RY0	80315	4.818561310066906	4.896498572774804	397.9273657342855	0.7866128992564226	0.8034547673293267	0.734221242029441	0.02421882327561874	0.021244620010060916	3.7818413699364044e-4	177	205	270	665	2056	339	370	271
ENSG00000112531	ENSG00000112531.17	QKI, KH domain containing RNA binding [Source:HGNC Symbol;Acc:HGNC:21100]	QKI	protein_coding	Q8WY44,Q96PU8	9444	5.817548379011352	5.888649977447002	793.7419349999074	0.764364724005095	0.7900928838510881	0.7352166725583132	0.020838067854893828	0.017893686332116795	1.0165990101049971e-4	376	423	567	1209	4007	745	647	554
ENSG00000168143	ENSG00000168143.9	family with sequence similarity 83 member B [Source:HGNC Symbol;Acc:HGNC:21357]	FAM83B	protein_coding	Q5T0W9	222584	4.874610800982042	4.932826402463856	409.19966831695416	0.7414215668581403	0.768204663579692	0.7352469268180906	0.010370785726841391	0.008979032822488034	7.068149771016453e-7	216	212	299	587	1614	347	497	278
ENSG00000166068	ENSG00000166068.13	sprouty related EVH1 domain containing 1 [Source:HGNC Symbol;Acc:HGNC:20249]	SPRED1	protein_coding	Q7Z699	161742	4.871209305200523	4.95438454949885	414.52708209265313	0.7896804079702601	0.8158118546291502	0.7362885011990538	0.029860375880662864	0.02561007176432366	7.836746999912551e-4	189	190	321	648	2111	375	345	299
ENSG00000167562	ENSG00000167562.12	zinc finger protein 701 [Source:HGNC Symbol;Acc:HGNC:25597]	ZNF701	protein_coding	Q6NWZ7,Q9NV72	55762	2.4476298268848544	2.5535978958646943	77.11782764557707	0.8245951335171862	0.8753320052447332	0.7378724405404938	0.036789873813734685	0.03623685054476031	0.004571767101930554	30	34	58	127	333	82	82	50
ENSG00000086619	ENSG00000086619.14	endoplasmic reticulum oxidoreductase 1 beta [Source:HGNC Symbol;Acc:HGNC:14355]	ERO1LB	protein_coding	Q86YB8	56605	1.9938305826494265	2.0979487645401944	56.05364829311674	0.8808301866541268	0.889197334299683	0.7392289582756918	0.037868449994331546	0.0396304226602332	0.00731223036600932	28	33	31	78	266	48	53	44
ENSG00000108506	ENSG00000108506.12	integrator complex subunit 2 [Source:HGNC Symbol;Acc:HGNC:29241]	INTS2	protein_coding	A0A024QZ48,J3KMZ7,Q9H0H0	57508	4.204118931855513	4.285322039449294	261.3948487756525	0.7327464643929567	0.8281911487670953	0.7397347717639192	0.03542396921599677	0.024883143968172285	0.0011846531133983898	141	127	155	415	924	209	318	212
ENSG00000111670	ENSG00000111670.16	N-acetylglucosamine-1-phosphate transferase subunits alpha and beta [Source:HGNC Symbol;Acc:HGNC:29670]	GNPTAB	protein_coding	Q3T906	79158	5.912951141097564	5.979114682472819	847.7132029065335	0.7435436273860899	0.7879141124931498	0.739823028853743	0.01629843674997394	0.01438626495832983	5.314122844786226e-5	447	456	604	1163	2955	684	1028	666
ENSG00000138018	ENSG00000138018.18	selenoprotein I [Source:HGNC Symbol;Acc:HGNC:29361]	EPT1	protein_coding	Q9C0D9	85465	6.175214717437019	6.23855802761847	1013.4336468947807	0.7612477967661067	0.7789213509260858	0.7411026920117797	0.011966849604945887	0.011687852117303398	6.980661749232553e-6	521	511	670	1635	4240	816	1137	740
ENSG00000152443	ENSG00000152443.13	zinc finger protein 776 [Source:HGNC Symbol;Acc:HGNC:26765]	ZNF776	protein_coding	B2RN90,B4DSC6,Q68DI1	284309	3.6056753637307986	3.691712005553523	172.0107569943165	0.8065577619796945	0.8325425944626439	0.7426743586895431	0.027110291022887395	0.02783475162740502	0.0012440476160688653	98	74	122	247	734	127	242	109
ENSG00000168461	ENSG00000168461.13	RAB31, member RAS oncogene family [Source:HGNC Symbol;Acc:HGNC:9771]	RAB31	protein_coding	Q13636	11031	6.798567685042597	6.8530187781474705	1550.281490904582	0.7594024313819321	0.7576519337252412	0.7444264150740636	0.006384132546870112	0.006607931143437956	7.118934177154198e-11	761	845	1095	2397	7084	1451	1727	900
ENSG00000070018	ENSG00000070018.9	LDL receptor related protein 6 [Source:HGNC Symbol;Acc:HGNC:6698]	LRP6	protein_coding	O75581	4040	4.787874365528941	4.84464389622926	384.99785253389103	0.7502431447830126	0.7738925808407829	0.7445800291126825	0.008155110771264806	0.006903671298264613	5.866844133826085e-8	203	230	246	543	1488	382	409	265
ENSG00000078177	ENSG00000078177.14	NEDD4 binding protein 2 [Source:HGNC Symbol;Acc:HGNC:29851]	N4BP2	protein_coding	B2ZZ87,Q86UW6	55728	2.9409429547017245	3.0394838637989214	108.29174514084163	0.8813620615904922	0.8556650167813619	0.745900303059435	0.032531879256007645	0.031526717639528065	0.0027809629683262557	56	50	72	166	593	101	93	71
ENSG00000224470	ENSG00000224470.8	ataxin 1 like [Source:HGNC Symbol;Acc:HGNC:33279]	ATXN1L	protein_coding	P0C7T5	342371	5.727391680183779	5.78718871880085	740.3749266451816	0.7989901351762878	0.7731295588754227	0.7465352378022108	0.00783191386614257	0.010014991810368136	4.6888906410276e-7	502	405	446	924	3129	753	822	436
ENSG00000183340	ENSG00000183340.7	JRK like [Source:HGNC Symbol;Acc:HGNC:6200]	JRKL	protein_coding	Q9Y4A0	8690	3.989306642019681	4.0795920025989725	226.28367910449316	0.7594333405320544	0.8485550993890757	0.7478197892337355	0.0352262555626849	0.029903155845808948	0.0018474974061794022	96	101	165	373	870	192	241	189
ENSG00000100644	ENSG00000100644.17	hypoxia inducible factor 1 subunit alpha [Source:HGNC Symbol;Acc:HGNC:4910]	HIF1A	protein_coding	D0VY79,Q16665	3091	8.765696665985388	8.859238978409374	6247.095606959793	0.8070167351269639	0.8402692975252773	0.749235905984589	0.0374775194473299	0.03564883076714211	0.0017064757312504255	2972	2748	4530	9958	21642	4284	8526	5069
ENSG00000151014	ENSG00000151014.6	nocturnin [Source:HGNC Symbol;Acc:HGNC:14254]	CCRN4L	protein_coding	Q9UK39	25819	4.2563350367374495	4.331609114820442	268.1737578111304	0.8220511616422377	0.806275866218977	0.7494274123510225	0.019126038603294305	0.01839107705386873	1.2390633390295763e-4	127	153	196	369	1371	295	235	150
ENSG00000115762	ENSG00000115762.16	pleckstrin homology domain containing B2 [Source:HGNC Symbol;Acc:HGNC:19236]	PLEKHB2	protein_coding	A0A024QZ35,A0A0A0MSE9,A0A0A0MSI4,B4DJB7,Q96CS7	55041	7.450345341673928	7.511314754642673	2448.7827641208455	0.7860439021020114	0.7770929025710294	0.7499742645063059	0.008827638154409765	0.010589368910788995	2.8458240926008e-7	1192	1142	1811	3996	10506	2223	2834	1537
ENSG00000141424	ENSG00000141424.13	solute carrier family 39 member 6 [Source:HGNC Symbol;Acc:HGNC:18607]	SLC39A6	protein_coding	Q13433	25800	7.136571456079329	7.224637155623968	2009.386916157431	0.8361103420552389	0.8315617587184407	0.7504712892227325	0.02614308969251473	0.02968762670216257	9.467883594245929e-4	878	809	1592	3354	7466	1616	2659	1445
ENSG00000198961	ENSG00000198961.10	praja ring finger ubiquitin ligase 2 [Source:HGNC Symbol;Acc:HGNC:17481]	PJA2	protein_coding	O43164	9867	6.359546298334074	6.440443159214224	1165.385154468461	0.8248090325116568	0.8178344272529063	0.7505527720510053	0.02057801592202925	0.022765992927365617	3.5478189409319e-4	499	490	901	2001	4943	975	1337	831
ENSG00000210100	ENSG00000210100.1	mitochondrially encoded tRNA-Ile (AUU/C) [Source:HGNC Symbol;Acc:HGNC:7488]	MT-TI	Mt_tRNA	NA	NA	0.8786670844912001	1.2938393009030034	31.29543291650699	2.1125603544129206	1.5080378703670205	0.750661620085253	0.022552026055165934	0.10240231524090904	0.04611166873129506	26	15	5	13	175	39	40	17
ENSG00000165813	ENSG00000165813.20	coiled-coil domain containing 186 [Source:HGNC Symbol;Acc:HGNC:24349]	C10orf118	protein_coding	A0A0C4DFU7,Q496Y1,Q7Z3E2	55088	5.2112212058618494	5.297218192628426	527.9263078956556	0.7692479939148834	0.8344659800382702	0.7510828158053652	0.03025011378538477	0.026446559176969725	0.0010492048894846777	282	248	312	864	2077	395	574	454
ENSG00000101745	ENSG00000101745.17	ankyrin repeat domain 12 [Source:HGNC Symbol;Acc:HGNC:29135]	ANKRD12	protein_coding	Q6UB98	23253	4.562611297514463	4.633066065838497	332.3619010059924	0.7609995646923449	0.8069073933138119	0.7515985078985058	0.016378438847338313	0.014852529646643598	5.869365177510176e-5	153	168	252	491	1320	271	388	249
ENSG00000113504	ENSG00000113504.21	solute carrier family 12 member 7 [Source:HGNC Symbol;Acc:HGNC:10915]	SLC12A7	protein_coding	Q9Y666	10723	4.1985789937493525	4.308569835976468	263.5440575817545	0.9235286436622261	0.8839270202813665	0.752232656375951	0.03489005132349437	0.04070839866692276	0.004049051459638068	143	168	152	312	1412	349	229	113
ENSG00000164142	ENSG00000164142.16	family with sequence similarity 160 member A1 [Source:HGNC Symbol;Acc:HGNC:34237]	FAM160A1	protein_coding	Q05DH4	729830	3.229384693902078	3.3042003523829924	131.15001758919865	0.8219810618528505	0.8158870922411333	0.7526512107100404	0.0170766790299174	0.019120456923991384	2.0618413678955615e-4	72	78	74	186	581	109	159	85
ENSG00000101782	ENSG00000101782.15	RIO kinase 3 [Source:HGNC Symbol;Acc:HGNC:11451]	RIOK3	protein_coding	B0YJ89,B4E1Q4,O14730	8780	6.648630467923458	6.706257614028749	1400.3050625717676	0.7684611550531951	0.7718133382512509	0.7529502679069765	0.007286755620466351	0.006903671298264613	3.277580677769686e-9	736	712	987	2125	6739	1255	1414	893
ENSG00000125730	ENSG00000125730.17	complement C3 [Source:HGNC Symbol;Acc:HGNC:1318]	C3	protein_coding	B4DR57,P01024,V9HWA9	718	4.914040313811611	5.0189295570882875	435.37408821150575	0.9199771500500573	0.8826174992600795	0.7532822431031001	0.031798231890609006	0.0396304226602332	0.004428000969888439	270	305	203	446	1511	367	648	289
ENSG00000186260	ENSG00000186260.17	myocardin related transcription factor B [Source:HGNC Symbol;Acc:HGNC:29819]	MKL2	protein_coding	Q9ULH7	57496	4.805540182422071	4.865236992556295	390.47627221215487	0.7725193981140946	0.7862061870608812	0.7565219310329423	0.008549755805858704	0.008091588832305884	1.8678010696337943e-7	239	206	239	545	1495	380	458	254
ENSG00000169891	ENSG00000169891.18	RALBP1 associated Eps domain containing 2 [Source:HGNC Symbol;Acc:HGNC:9963]	REPS2	protein_coding	Q8NFH8	9185	1.4047660432043076	1.5347160469146395	37.04548715859084	1.0539508373496331	0.9285189422912782	0.7577206621829604	0.03153595980243577	0.05317942205443422	0.013198566633008172	20	23	23	39	184	41	41	19
ENSG00000120137	ENSG00000120137.7	pantothenate kinase 3 [Source:HGNC Symbol;Acc:HGNC:19365]	PANK3	protein_coding	Q9H999	79646	6.427865229725951	6.53173494387403	1243.2623030165378	0.8400230050857634	0.8654371069367573	0.7577445281937337	0.03955230080686489	0.039712031465164215	0.0028990015564567912	492	572	808	2264	4852	889	1465	1060
ENSG00000169871	ENSG00000169871.13	tripartite motif containing 56 [Source:HGNC Symbol;Acc:HGNC:19028]	TRIM56	protein_coding	Q9BRZ2	81844	3.8188930320181846	3.910943215381901	201.55178267811323	0.9019702578456146	0.8670234130300454	0.7579276511733618	0.02140539062009857	0.03304204919048003	0.0024566666562319322	138	123	96	221	815	181	206	161
ENSG00000169967	ENSG00000169967.16	mitogen-activated protein kinase kinase kinase 2 [Source:HGNC Symbol;Acc:HGNC:6854]	MAP3K2	protein_coding	A0A024RAH0,Q9Y2U5	10746	5.252814393871283	5.312201780750514	532.6331006204696	0.7629921093910367	0.7857575206014479	0.7586818395356391	0.00783191386614257	0.006696953573633965	2.722918128301361e-8	262	296	362	794	2152	468	613	369
ENSG00000115020	ENSG00000115020.17	phosphoinositide kinase, FYVE-type zinc finger containing [Source:HGNC Symbol;Acc:HGNC:23785]	PIKFYVE	protein_coding	Q9Y2I7	200576	5.0140542574129725	5.075525761026148	451.89258289781185	0.7700201521011735	0.791560560102913	0.7608760858199741	0.009079068580678017	0.008360473331803089	2.3850579064989054e-7	254	236	296	648	1935	382	481	330
ENSG00000165434	ENSG00000165434.8	phosphoglucomutase 2 like 1 [Source:HGNC Symbol;Acc:HGNC:20898]	PGM2L1	protein_coding	Q6PCE3	283209	4.833270306550342	4.916369881218364	403.6560278286192	0.8190536983273202	0.8326276552079448	0.7610390720267243	0.022669065308168226	0.020516832836958772	3.4112954828269043e-4	224	177	247	664	2078	333	388	283
ENSG00000110395	ENSG00000110395.7	Cbl proto-oncogene [Source:HGNC Symbol;Acc:HGNC:1541]	CBL	protein_coding	P22681	867	5.351063474783687	5.449270474202547	584.7775418145166	0.9383466100089966	0.8666172558179692	0.7614431931240708	0.02171870051193471	0.03213288948333727	0.0016986891776081326	408	357	264	664	2894	679	565	309
ENSG00000154734	ENSG00000154734.15	ADAM metallopeptidase with thrombospondin type 1 motif 1 [Source:HGNC Symbol;Acc:HGNC:217]	ADAMTS1	protein_coding	B2RB33,Q9UHI8	9510	8.435117180991293	8.505965740008593	4878.733879784671	0.8043901673533812	0.8071718912049483	0.7616181676839691	0.013972366229305427	0.015453747957481088	1.5226344117261446e-5	2818	3064	2658	6496	22611	5752	4449	2736
ENSG00000196646	ENSG00000196646.12	zinc finger protein 136 [Source:HGNC Symbol;Acc:HGNC:12920]	ZNF136	protein_coding	B4DS70,P52737	7695	2.185372930355974	2.3135226306421024	64.80061890759727	0.9380666498225729	0.9218855702763167	0.7617294263901608	0.03605197001061052	0.04458814549541725	0.007920478487567174	27	25	55	93	321	52	80	42
ENSG00000125686	ENSG00000125686.12	mediator complex subunit 1 [Source:HGNC Symbol;Acc:HGNC:9234]	MED1	protein_coding	Q15648	5469	5.480150819114907	5.563450380490878	634.1932024674555	0.861264674094825	0.8344235540048216	0.7621282607223954	0.01637621247849235	0.021931177740280663	3.780646241309143e-4	457	242	389	867	2742	598	656	447
ENSG00000260231	ENSG00000260231.2	KDM7A divergent transcript [Source:HGNC Symbol;Acc:HGNC:48959]	JHDM1D-AS1	antisense	NA	100134229	1.6419313858787827	1.7948634873711284	44.32547175541328	1.004875726912811	0.9616905646395562	0.7624935996711942	0.044115036054110136	0.05317942205443422	0.015137956255237072	22	23	26	61	232	35	67	21
ENSG00000118965	ENSG00000118965.15	WD repeat domain 35 [Source:HGNC Symbol;Acc:HGNC:29250]	WDR35	protein_coding	Q9P2L0	57539	4.068236677550812	4.146797927404541	236.10705884759363	0.8299197644743548	0.8231027524047649	0.7635647314457555	0.0159024957216033	0.018706016881576432	1.0028970249294632e-4	93	151	161	342	1053	263	240	137
ENSG00000164300	ENSG00000164300.17	serine incorporator 5 [Source:HGNC Symbol;Acc:HGNC:18825]	SERINC5	protein_coding	Q86VE9	256987	3.2786678441718373	3.386430739555668	139.05636987490286	0.9445108437881495	0.8978791938185192	0.7639589174905044	0.027589062621268874	0.0410446850973164	0.00470664914869145	95	80	65	160	609	183	122	81
ENSG00000114331	ENSG00000114331.15	ArfGAP with coiled-coil, ankyrin repeat and PH domains 2 [Source:HGNC Symbol;Acc:HGNC:16469]	ACAP2	protein_coding	Q15057	23527	5.354155722729111	5.44106054885336	582.5302319524468	0.7979248428724756	0.8428022613995122	0.7655048930845438	0.02585341779256066	0.023698512998022624	5.853313989050103e-4	257	282	380	990	2631	454	576	475
ENSG00000196950	ENSG00000196950.14	solute carrier family 39 member 10 [Source:HGNC Symbol;Acc:HGNC:20861]	SLC39A10	protein_coding	A0A024R3W5,Q05C42,Q9ULF5	57181	4.485512266423182	4.608778047272131	324.83449522531447	0.9180796222401825	0.904552553451288	0.7669546020627723	0.04305752966733101	0.04645618377619516	0.005208922388202538	109	135	241	591	1826	321	300	194
ENSG00000060749	ENSG00000060749.15	glutamine and serine rich 1 [Source:HGNC Symbol;Acc:HGNC:26154]	QSER1	protein_coding	B3KWV1,Q2KHR3	79832	5.263626839956654	5.320289228436498	535.1627084931845	0.776980244537602	0.7828563445989888	0.7695637818070763	0.006384132546870112	0.005993028747940769	5.730033300264798e-12	288	293	360	763	2395	499	553	352
ENSG00000210077	ENSG00000210077.1	mitochondrially encoded tRNA-Val (GUN) [Source:HGNC Symbol;Acc:HGNC:7500]	MT-TV	Mt_tRNA	NA	NA	2.9823319937537685	3.079511376362201	112.74967871439934	0.7663855406257931	0.8992931745802988	0.7717817280026974	0.04946527723432422	0.03093409049939158	0.0030136602179777297	48	50	88	161	383	100	144	89
ENSG00000166128	ENSG00000166128.13	RAB8B, member RAS oncogene family [Source:HGNC Symbol;Acc:HGNC:30273]	RAB8B	protein_coding	Q92930	51762	4.920263408144961	5.027404673436001	436.0061252432341	0.8752095986996827	0.8824978388093917	0.7747539486817704	0.03416151984543715	0.03510866111548843	0.002235243372610461	177	162	333	764	2199	344	471	308
ENSG00000143970	ENSG00000143970.17	ASXL transcriptional regulator 2 [Source:HGNC Symbol;Acc:HGNC:23805]	ASXL2	protein_coding	Q76L83	55252	5.493268522341366	5.553597081227363	629.6013316725882	0.794574790250788	0.795140035774666	0.775181462352122	0.006928782513364762	0.006651046449416677	3.944043134203713e-9	350	374	377	872	2820	585	632	430
ENSG00000198315	ENSG00000198315.11	zinc finger with KRAB and SCAN domains 8 [Source:HGNC Symbol;Acc:HGNC:12983]	ZKSCAN8	protein_coding	A0A024RCK7,Q15776,Q59HG5	7745	3.769949021828078	3.878987846189939	197.54954809403478	0.80687567596176335	0.9174659075583294	0.7760596124316613	0.05857834534351857	0.0407423898709459	0.005515023721683964	101	102	145	219	674	127	277	173
ENSG00000127022	ENSG00000127022.15	calnexin [Source:HGNC Symbol;Acc:HGNC:1473]	CANX	protein_coding	P27824	821	9.592313321264271	9.646063385362215	10759.913083382322	0.7788608580077258	0.7787330471482629	0.7779406040562307	0.005394584538559657	0.0055293917551444	2.4621118247895666e-21	5691	5878	7202	15817	48074	10174	11251	6893
ENSG00000188636	ENSG00000188636.4	retrotransposon Gag like 6 [Source:HGNC Symbol;Acc:HGNC:13343]	LDOC1L	protein_coding	Q6ICC9,Q9BQJ3	84247	4.551503110606902	4.615404218020357	328.3509354656454	0.7971788140844721	0.8131791670006867	0.7784906362757276	0.009675835320716033	0.008579853933426695	6.5782406272031e-7	182	201	194	431	1226	344	371	216
ENSG00000169504	ENSG00000169504.15	chloride intracellular channel 4 [Source:HGNC Symbol;Acc:HGNC:13518]	CLIC4	protein_coding	Q6FIC5,Q9Y696	25932	7.146062230458714	7.2564929138957694	2054.8134161789	0.8722276751038476	0.8917637277900801	0.7785578034850124	0.039864475592412754	0.040206127350907964	0.0025176706194405822	848	843	1443	3583	8913	1371	2309	1777
ENSG00000109971	ENSG00000109971.14	heat shock protein family A (Hsp70) member 8 [Source:HGNC Symbol;Acc:HGNC:5241]	HSPA8	protein_coding	P11142,Q53HF2,V9HW22	3312	11.404678096724982	11.47389373263141	38259.6854551705	0.7981388956133889	0.8160362944704154	0.7788597186644661	0.011677090480893448	0.012496481999301699	6.363888835161132e-6	21816	19807	24698	53084	127686	32797	49366	28584
ENSG00000180776	ENSG00000180776.15	zinc finger DHHC-type palmitoyltransferase 20 [Source:HGNC Symbol;Acc:HGNC:20749]	ZDHHC20	protein_coding	B4DRN8,Q5W0Z9	253832	3.7921760428834865	3.8879470513674854	197.5238619131567	0.8207773836214979	0.8778806825654923	0.7803085620506497	0.02832662238590999	0.02648443608774994	0.001114133691221181	80	95	130	334	859	154	227	153
ENSG00000163602	ENSG00000163602.10	RING1 and YY1 binding protein [Source:HGNC Symbol;Acc:HGNC:10480]	RYBP	protein_coding	Q8N488	23429	5.089007218318915	5.162000586418044	479.3261325679324	0.8040050934993964	0.8266715257050731	0.7813936685132438	0.013496851099899284	0.011880964281666868	1.0547836532165911e-5	223	243	329	751	2266	386	512	341
ENSG00000048740	ENSG00000048740.18	CUGBP Elav-like family member 2 [Source:HGNC Symbol;Acc:HGNC:2550]	CELF2	protein_coding	A0A0J9YX66,A0A0J9YXJ0,A0A1B0GU44,A0A1B0GUN8,B4DDE7,B4DIB6,B4DT00,B4DZ01,E9PC62,O95319	10659	4.546645711590534	4.627583585873795	331.39588144141305	0.8064768007770418	0.8507195199511437	0.7814260649409066	0.02115518201111885	0.018078720360455523	2.4404485199420501e-4	183	187	194	447	1327	235	428	254
ENSG00000144724	ENSG00000144724.20	protein tyrosine phosphatase receptor type G [Source:HGNC Symbol;Acc:HGNC:9671]	PTPRG	protein_coding	P23470,Q49A02	5793	5.609303033576212	5.678906613102552	688.3632958752362	0.7795707551941194	0.8252365624908521	0.782360895358365	0.011966849604945887	0.010947365429719209	9.911638819159687e-6	368	369	460	933	2497	588	764	562
ENSG00000120063	ENSG00000120063.10	G protein subunit alpha 13 [Source:HGNC Symbol;Acc:HGNC:4381]	GNA13	protein_coding	A0A024R8M0,Q14344	10672	5.506698881753708	5.606290168438139	651.9914362724759	0.8786523681497082	0.8734377498529559	0.7827113645097745	0.026614726897953522	0.02928571034530186	9.909820625971716e-4	235	287	504	1115	3337	536	706	434
ENSG00000198265	ENSG00000198265.12	helicase with zinc finger [Source:HGNC Symbol;Acc:HGNC:16878]	HELZ	protein_coding	A0A024R8K8,B7ZLW2,P42694	9931	5.670047543770981	5.734275253646131	714.9919132603349	0.7951673169653145	0.813950974950637	0.7829402730794118	0.008155110771264806	0.007833100388762448	4.099174449406393e-7	398	426	435	934	2623	657	815	532
ENSG00000101384	ENSG00000101384.12	jagged canonical Notch ligand 1 [Source:HGNC Symbol;Acc:HGNC:6188]	JAG1	protein_coding	P78504,Q99740	182	8.431805449657247	8.516588938790465	4909.471139026953	0.8052584240421579	0.8473845035026991	0.7831964216554413	0.022795324087334368	0.021549132402447012	1.1888246968375489e-4	2722	2536	3195	6690	26714	5953	4125	2394
ENSG00000023516	ENSG00000023516.9	A-kinase anchoring protein 11 [Source:HGNC Symbol;Acc:HGNC:369]	AKAP11	protein_coding	Q9UKA4	11215	5.552942412328362	5.639795247981126	669.9936083907661	0.7899498170470962	0.8574542705010122	0.7839402164062979	0.02584097546374146	0.021004016274676417	4.306012080379698e-4	323	305	466	1034	2347	522	822	562
ENSG00000058091	ENSG00000058091.17	cyclin dependent kinase 14 [Source:HGNC Symbol;Acc:HGNC:8883]	CDK14	protein_coding	B4DK59,E7EUK8,O94921	5218	4.3630850632323	4.442695403816747	290.1154118824886	0.824501347045066	0.8414160876844594	0.7839838073173225	0.017191230167254278	0.015900778166905355	5.329896364828883e-5	153	132	201	435	1353	342	258	172
ENSG00000171522	ENSG00000171522.6	prostaglandin E receptor 4 [Source:HGNC Symbol;Acc:HGNC:9596]	PTGER4	protein_coding	A0PJF5,P35408	5734	4.025235137869865	4.110892007011794	229.63174806763243	0.8850950036212732	0.851227307155183	0.7846301690438031	0.02057801592202925	0.019186723892161098	2.2008843890414397e-4	114	132	152	309	1282	239	200	128
ENSG00000162852	ENSG00000162852.14	consortin, connexin sorting protein [Source:HGNC Symbol;Acc:HGNC:26486]	CNST	protein_coding	Q6PJW8	163882	3.9620113035479982	4.038644130795012	219.19262048660315	0.8569022074620758	0.8389344245259932	0.7858402286224384	0.014276194368206327	0.015900778166905355	4.740614741505916e-5	138	105	139	288	1059	215	197	150
ENSG00000175970	ENSG00000175970.11	unc-119 lipid binding chaperone B [Source:HGNC Symbol;Acc:HGNC:16488]	UNC119B	protein_coding	A6NIH7,Q69YW6	84747	5.117535210403354	5.178345778511914	484.75905327231703	0.796026289802652	0.8024661487920356	0.7858940276545948	0.006384132546870112	0.005993028747940769	1.6453365990051966e-10	260	255	342	666	1976	530	557	272
ENSG00000150093	ENSG00000150093.19	integrin subunit beta 1 [Source:HGNC Symbol;Acc:HGNC:6153]	ITGB1	protein_coding	P05556	3688	10.042952928975568	10.101712519637408	14755.587541627352	0.7974843190665216	0.7978457493916208	0.7868212477542537	0.005981345676017907	0.005993028747940769	1.6041182038090902e-12	8712	8012	9025	20567	66643	15221	14388	9303
ENSG00000163960	ENSG00000163960.12	UBX domain protein 7 [Source:HGNC Symbol;Acc:HGNC:29119]	UBXN7	protein_coding	O94888	26043	5.462502168865071	5.531634995735447	621.0707470914602	0.8134324663633229	0.8277362518664576	0.7890359043148568	0.010155822884848202	0.010607491663788039	3.847036970423766e-6	371	349	379	779	2528	506	693	480
ENSG00000267350	NA	NA	RP1-178F10.3	lincRNA	NA	NA	3.0368299838314985	3.1345604892819243	116.30886777214957	0.9554568256071145	0.8834736450907538	0.7891410552032662	0.01777277563051207	0.0301582961781335	0.001368125422797994	59	84	63	131	521	137	127	61
ENSG00000166326	ENSG00000166326.7	tripartite motif containing 44 [Source:HGNC Symbol;Acc:HGNC:19016]	TRIM44	protein_coding	Q96DX7	54765	4.9658509708161604	5.030860235346848	437.7784996074374	0.8449163586615096	0.8140945120405139	0.7901116197692365	0.007286755620466351	0.008360473331803089	1.4108916139795284e-7	272	260	258	528	1857	426	525	258
ENSG00000188419	ENSG00000188419.14	CHM Rab escort protein [Source:HGNC Symbol;Acc:HGNC:1940]	CHM	protein_coding	A8K545,B4DRL9,P24386	1121	4.775514077653604	4.848827367274022	385.8812815244758	0.8003260908958333	0.8390942557607264	0.7922545667956538	0.012903573432087454	0.010947365429719209	8.250547244175845e-6	195	186	246	612	1512	338	500	257
ENSG00000156273	ENSG00000156273.16	BTB domain and CNC homolog 1 [Source:HGNC Symbol;Acc:HGNC:935]	BACH1	protein_coding	O14867	100379661,571	5.448718868611969	5.519074362211237	614.24389091242	0.8145406207018903	0.8284115422817623	0.7925022148387415	0.011062174169281562	0.01035172594219335	1.2035246870324378e-6	298	347	392	906	3050	519	604	429
ENSG00000059378	ENSG00000059378.13	poly(ADP-ribose) polymerase family member 12 [Source:HGNC Symbol;Acc:HGNC:21919]	PARP12	protein_coding	A4D1T0,G5E9U9,Q9H0J9	64761	5.2046975903792205	5.296198547291252	527.850052414593	0.7965063939783651	0.8775347995462419	0.7937404887061319	0.03351409304860281	0.022734082166004883	6.826772176793613e-4	256	295	337	716	1706	402	806	386
ENSG00000255248	ENSG00000255248.9	mir-100-let-7a-2-mir-125b-1 cluster host gene [Source:HGNC Symbol;Acc:HGNC:39522]	RP11-166D19.1	sense_overlapping	NA	399959	2.706192554595771	2.8314434810578284	94.44220406055761	0.8457967795978947	0.9579403904298441	0.7943378134753847	0.0509489273417186	0.0407905323563735	0.006510919704892304	40	35	64	157	381	72	117	79
ENSG00000196116	ENSG00000196116.8	tudor domain containing 7 [Source:HGNC Symbol;Acc:HGNC:30831]	TDRD7	protein_coding	Q8NHU6	23424	3.354614276186718	3.46844666491781	148.3825319029013	0.8005204313487926	0.9505437342882193	0.8001499299694411	0.07314088343230753	0.039020004957242053	0.005515023721683964	74	91	77	185	448	116	232	115
ENSG00000168813	ENSG00000168813.17	zinc finger protein 507 [Source:HGNC Symbol;Acc:HGNC:23783]	ZNF507	protein_coding	Q8TCN5	22847	3.919489558731418	4.005704966543971	214.04515523538183	0.9186774568418121	0.867255609925433	0.8036195793865281	0.013933155652505446	0.018840821970175232	1.3431706523080183e-4	120	140	104	277	1012	234	215	125
ENSG00000113971	ENSG00000113971.20	nephrocystin 3 [Source:HGNC Symbol;Acc:HGNC:7907]	NPHP3	protein_coding	Q7Z494	27031	4.423657699173692	4.536316559259441	312.20248473550214	0.7617008630907034	0.928194650709202	0.8043906677586461	0.05685215932300498	0.0364317339398852	0.003389483413898566	137	148	206	464	1007	287	287	316
ENSG00000065923	ENSG00000065923.10	solute carrier family 9 member A7 [Source:HGNC Symbol;Acc:HGNC:17123]	SLC9A7	protein_coding	A0A024R176,A0A087WXD1,Q96T83	84679	2.6521040739806607	2.733365746406189	88.04832917541643	0.8822274946111617	0.8758912623958062	0.8049516183112511	0.015906901231783774	0.01830375723837772	2.3887539332508942e-4	50	52	51	107	368	94	93	58
ENSG00000145780	ENSG00000145780.8	fem-1 homolog C [Source:HGNC Symbol;Acc:HGNC:16933]	FEM1C	protein_coding	Q96JP0	56929	4.449148527492259	4.5396594240762305	311.4911964380084	0.8293481146640852	0.8824252071299679	0.8072479947126541	0.02078060526421989	0.019061727008342026	2.722967151902402e-4	131	139	241	469	1266	249	368	245
ENSG00000260852	ENSG00000260852.1	FBXL19 antisense RNA 1 [Source:HGNC Symbol;Acc:HGNC:27557]	FBXL19-AS1	antisense	NA	283932	2.1862299506836673	2.2946135994099404	64.29384416121498	1.0053501594560998	0.9233737645397718	0.807543416549669	0.020980571354420146	0.031526717639528065	0.002747997404807818	35	28	54	67	301	58	77	41
ENSG00000056586	ENSG00000056586.16	ring finger and CCCH-type domains 2 [Source:HGNC Symbol;Acc:HGNC:21461]	RC3H2	protein_coding	A0A024R899,Q9HBD1	54542	6.051587041528377	6.116490421002449	931.5145932068566	0.8141383645745687	0.8313430957265902	0.8093577449732823	0.006384132546870112	0.005993028747940769	1.3023207919261162e-9	487	494	584	1371	3680	853	1043	678
ENSG00000151458	ENSG00000151458.12	ankyrin repeat domain 50 [Source:HGNC Symbol;Acc:HGNC:29223]	ANKRD50	protein_coding	Q8TB46,Q9ULJ7	57182	5.13596754138587	5.22030934466755	498.3620860048578	0.860906566821431	0.8648827329567017	0.8101907022320125	0.014250577486619438	0.014852529646643598	2.7936406048198572e-5	219	218	349	840	2375	527	524	289
ENSG00000148339	ENSG00000148339.12	solute carrier family 25 member 25 [Source:HGNC Symbol;Acc:HGNC:20663]	SLC25A25	protein_coding	Q6KCM7	114789	4.26012948891515	4.329947694757629	268.75350456596726	0.848146018826691	0.8409084914415329	0.8107033179171457	0.008155110771264806	0.008809634176710428	1.943719838062022e-7	126	155	197	342	1228	239	285	186
ENSG00000166598	ENSG00000166598.15	heat shock protein 90 beta family member 1 [Source:HGNC Symbol;Acc:HGNC:12028]	HSP90B1	protein_coding	P14625,V9HWP2	7184	10.749856234313507	10.807536720225245	24072.95733836468	0.8114072260325038	0.8107492163278889	0.8111547920056177	0.005394584538559657	0.004642145785480348	5.22238323966063e-25	13182	13958	15136	32405	101536	25133	26566	14492
ENSG00000129315	ENSG00000129315.11	cyclin T1 [Source:HGNC Symbol;Acc:HGNC:1599]	CCNT1	protein_coding	A8K4M5,O60563	904	4.985011575654497	5.0653740129808345	448.21544304980773	0.8408900065223874	0.862481871774585	0.8118911834522562	0.012903573432087454	0.01193306755929281	1.3592785738927613e-5	212	199	285	765	1920	411	527	300
ENSG00000136688	ENSG00000136688.11	interleukin 36 gamma [Source:HGNC Symbol;Acc:HGNC:15741]	IL36G	protein_coding	Q9NZH8	56300	3.080091710510886	3.1816409293429158	120.65479883180588	0.9614713934689845	0.9135543792476195	0.8120551627789735	0.019528446635357265	0.028997473987878743	0.0012304845965727745	79	68	52	153	545	106	134	87
ENSG00000136158	ENSG00000136158.12	sprouty RTK signaling antagonist 2 [Source:HGNC Symbol;Acc:HGNC:11270]	SPRY2	protein_coding	O43597	10253	3.7874692840818187	3.8743886046524403	195.09009716513356	0.8714450190344687	0.8757554050665597	0.8135099400688914	0.01439953329026206	0.015900778166905355	4.381000978266353e-5	93	81	143	303	929	191	204	125
ENSG00000117500	ENSG00000117500.13	transmembrane p24 trafficking protein 5 [Source:HGNC Symbol;Acc:HGNC:24251]	TMED5	protein_coding	Q9Y3A6	50999	6.1292993288733495	6.236293588258321	1010.7808846107503	0.8976282051487223	0.9085942207230868	0.8145780756783156	0.029550278881420214	0.029396894503696452	8.9330317783889e-4	393	424	750	1687	5207	714	1125	746
ENSG00000112893	ENSG00000112893.9	mannosidase alpha class 2A member 1 [Source:HGNC Symbol;Acc:HGNC:6824]	MAN2A1	protein_coding	Q16706	4124	6.647523590915114	6.739437070674445	1434.0553861040542	0.8842567078809285	0.8822826762971286	0.8148541874848402	0.018818221912013593	0.019811528941434203	1.641725335524892e-4	616	610	975	2488	6529	1104	1707	1040
ENSG00000260708	ENSG00000260708.1	novel transcript, antisense to TBC1D22A	CTA-29F11.1	antisense	NA	NA	0.8729521909387408	1.1507317086390958	28.167406070243942	1.519541197399243	1.2566199369106035	0.8155829826222899	0.03859431418153078	0.09200886736300641	0.03511159336395057	16	20	6	24	144	24	43	17
ENSG00000136451	ENSG00000136451.9	vascular endothelial zinc finger 1 [Source:HGNC Symbol;Acc:HGNC:12949]	VEZF1	protein_coding	J3QSH4,Q14119	7716	4.853501975604638	4.942987653419935	411.4516186234051	0.9371796702252673	0.8847760882401127	0.8158944510248297	0.013734104436901708	0.018097439023951743	1.319773121229656e-4	262	250	198	489	1944	476	401	235
ENSG00000172493	ENSG00000172493.21	AF4/FMR2 family member 1 [Source:HGNC Symbol;Acc:HGNC:7135]	AFF1	protein_coding	B4DJU9,P51825,Q14C88	4299	6.15997802359089	6.222778104219757	1001.4502397882165	0.8333971356706613	0.8236347972653075	0.8160799025823338	0.005783117408816952	0.005993028747940769	1.6041182038090902e-12	556	598	591	1336	4629	988	1067	609
ENSG00000185728	ENSG00000185728.17	YTH N6-methyladenosine RNA binding protein 3 [Source:HGNC Symbol;Acc:HGNC:26465]	YTHDF3	protein_coding	A0A024R7W5,A0A087WY31,B4DPX9,Q658Z6,Q7Z739,Q8N3V9,Q8NA80	253943	6.12589969390886	6.194801807566439	983.1472164805573	0.8285329326995067	0.842471127449823	0.8163968101094524	0.007203480667023958	0.0066568772677192	1.885577299795685e-8	469	488	669	1511	4036	864	1150	696
ENSG00000116406	ENSG00000116406.19	ER degradation enhancing alpha-mannosidase like protein 3 [Source:HGNC Symbol;Acc:HGNC:16787]	EDEM3	protein_coding	A0A024R931,Q9BZQ6	80267	5.891410077647295	5.985773233026989	851.1750148723772	0.8462166364158569	0.8916350719286086	0.8180157172806937	0.022944872112232825	0.020213876715685992	2.9594034968560937e-4	377	384	575	1375	3256	627	1121	671
ENSG00000118200	ENSG00000118200.14	calmodulin regulated spectrin associated protein family member 2 [Source:HGNC Symbol;Acc:HGNC:29188]	CAMSAP2	protein_coding	B3KTI4,Q08AD1	23271	6.866832417974392	6.932837387388943	1640.0941065386949	0.8334307113405376	0.8372872256563815	0.8193923854529523	0.006384132546870112	0.005993028747940769	1.6453365990051966e-10	829	834	1051	2513	7257	1455	1790	1141
ENSG00000156869	ENSG00000156869.14	ferric chelate reductase 1 [Source:HGNC Symbol;Acc:HGNC:27622]	FRRS1	protein_coding	Q6ZNA5	391059	2.9867652740488153	3.0959140241969565	113.64545914240915	0.994667740117779	0.9434594236163296	0.8234533011157187	0.021560166689055974	0.031750078301710574	0.002365670441584558	80	60	61	111	438	122	159	62
ENSG00000157106	ENSG00000157106.17	SMG1 nonsense mediated mRNA decay associated PI3K related kinase [Source:HGNC Symbol;Acc:HGNC:30045]	SMG1	protein_coding	Q96Q15	23049	6.6688621368758225	6.733553735403189	1428.2386539165975	0.8324704544370334	0.8375563012925262	0.8242432285435215	0.005783117408816952	0.005993028747940769	2.747396544159263e-12	806	740	902	1976	6437	1393	1393	989
ENSG00000139793	ENSG00000139793.18	muscleblind like splicing regulator 2 [Source:HGNC Symbol;Acc:HGNC:16746]	MBNL2	protein_coding	A2A3S3,Q5VZF2	10150	4.527102206906984	4.617393874337342	328.830215173143	0.8427817410349471	0.8963328021210786	0.8258638494876923	0.02057801592202925	0.01694805257682417	1.5132900448469887e-4	168	165	200	476	1460	229	383	267
ENSG00000167785	ENSG00000167785.9	zinc finger protein 558 [Source:HGNC Symbol;Acc:HGNC:26422]	ZNF558	protein_coding	Q96NG5	148156	2.27351569570887	2.369943926649413	68.1446198301741	0.9184227194578287	0.930269937641794	0.827515896697594	0.02171870051193471	0.02222800809672163	0.0010710418902166883	36	32	52	76	271	66	89	44
ENSG00000006125	ENSG00000006125.18	adaptor related protein complex 2 subunit beta 1 [Source:HGNC Symbol;Acc:HGNC:563]	AP2B1	protein_coding	A0A140VJE8,P63010,Q96EL6	163	7.182745292854096	7.299258747250204	2111.3491499619295	0.9382237950194143	0.9387305343505443	0.8282809073091713	0.03073455003272003	0.03304204919048003	0.0011430704542303425	1341	1273	984	2334	10795	2839	1961	964
ENSG00000152894	ENSG00000152894.14	protein tyrosine phosphatase receptor type K [Source:HGNC Symbol;Acc:HGNC:9674]	PTPRK	protein_coding	B4DHC3,Q15262,Q59EZ1,Q5TG12,Q86WJ2	5796	7.689959414140817	7.826606027851578	3041.1105546395256	0.8907237015849574	0.9693668297188982	0.8287575867173141	0.058296285627288356	0.047816971375993264	0.0030975827189153094	1828	1555	1584	3757	17458	4396	2171	1343
ENSG00000272994	ENSG00000272994.1	novel transcript	RP11-332H14.2	lincRNA	NA	NA	1.3172084831992823	1.461356862577147	36.12144636094787	0.8425265403382104	1.091875014725461	0.8295480537296217	0.10414439019740493	0.045956861737186154	0.014600504300943703	14	14	25	49	118	40	42	31
ENSG00000124942	ENSG00000124942.14	AHNAK nucleoprotein [Source:HGNC Symbol;Acc:HGNC:347]	AHNAK	protein_coding	B4DTV0,Q09666,Q9BVU3	79026	11.245257568890704	11.317036807827686	34288.65122308177	0.8773263282799605	0.8645409361240395	0.8301671228243684	0.006384132546870112	0.006903671298264613	5.670562526472648e-9	21023	20407	18950	40011	144554	34457	36489	23393
ENSG00000120217	ENSG00000120217.14	CD274 molecule [Source:HGNC Symbol;Acc:HGNC:17635]	CD274	protein_coding	Q0GN75,Q9NZQ7	29126	5.016519046016507	5.105528067335356	459.9102380046856	0.8965258636113703	0.8906451939275428	0.8312746213800595	0.015371496125042714	0.015330846962690069	3.804938692339675e-5	225	279	278	599	2366	560	420	235
ENSG00000105810	ENSG00000105810.10	cyclin dependent kinase 6 [Source:HGNC Symbol;Acc:HGNC:1777]	CDK6	protein_coding	Q00534	1021	7.272634667933318	7.350256850416803	2190.7678278378717	0.8585734709514242	0.8698089199884662	0.8335260963313014	0.009685866319048442	0.010589368910788995	7.857220836636811e-7	989	1132	1445	3361	10455	1894	2109	1647
ENSG00000078098	ENSG00000078098.14	fibroblast activation protein alpha [Source:HGNC Symbol;Acc:HGNC:3590]	FAP	protein_coding	B4DLR2,Q12884	2191	3.5553936895335423	3.6757153496292614	170.03286339703945	0.8959361559563613	0.9563851598911197	0.8347088222914123	0.03542396921599677	0.031118912839648356	0.0020612415506223824	66	74	120	268	735	121	257	113
ENSG00000188994	ENSG00000188994.13	zinc finger protein 292 [Source:HGNC Symbol;Acc:HGNC:18410]	ZNF292	protein_coding	O60281	23036	4.204465718913788	4.28615316308661	260.5441095930143	0.8834937732509038	0.8795982433735077	0.8347909785005888	0.010296250905440181	0.01168612596705623	2.646784445975407e-6	101	148	199	349	1163	262	276	172
ENSG00000089916	ENSG00000089916.18	G-patch domain containing 2 like [Source:HGNC Symbol;Acc:HGNC:20210]	GPATCH2L	protein_coding	A0A024R6E4,A0A024R6J0,Q9NWQ4	55668	5.306072696165233	5.375608741215448	556.8121875145908	0.8431630843924544	0.8590820749397076	0.835131815328194	0.006384132546870112	0.005993028747940769	1.1611328525051467e-9	320	270	351	770	2328	521	595	405
ENSG00000164023	ENSG00000164023.14	sphingomyelin synthase 2 [Source:HGNC Symbol;Acc:HGNC:28395]	SGMS2	protein_coding	A0A024RDH4,Q8NHU3	166929	5.1292098248803555	5.217956761132604	498.24548196606617	0.8742528661569265	0.8938375219724658	0.8364586035355571	0.015068682404504232	0.014471342171742506	3.0953156642710515e-5	203	258	313	816	2433	426	512	360
ENSG00000134318	ENSG00000134318.14	Rho associated coiled-coil containing protein kinase 2 [Source:HGNC Symbol;Acc:HGNC:10252]	ROCK2	protein_coding	O75116,Q14DU5	9475	5.589703897940172	5.657509757173447	676.5954194300131	0.8503819957821166	0.853817710614612	0.8381446265173299	0.006257287435850414	0.005993028747940769	2.092633653844835e-11	372	368	411	925	3148	642	678	462
ENSG00000114439	ENSG00000114439.19	BBX high mobility group box domain containing [Source:HGNC Symbol;Acc:HGNC:14422]	BBX	protein_coding	A8K6U2,Q8WY36	56987	6.344587995002077	6.442633559224391	1170.0472158471264	0.8943543300951062	0.9156701603545756	0.838269143129625	0.02057801592202925	0.019821450865418075	2.8115674684156045e-4	678	696	570	1462	4254	895	1478	982
ENSG00000071242	ENSG00000071242.12	ribosomal protein S6 kinase A2 [Source:HGNC Symbol;Acc:HGNC:10431]	RPS6KA2	protein_coding	B7Z3B5,Q15349,X5D337	6196	3.978507328073365	4.061761555172744	223.3216708361894	0.9385663286034286	0.8923313747799398	0.8383022065958844	0.010598657893487785	0.014807808234329449	3.238527785525007e-5	122	149	125	243	993	202	240	161
ENSG00000135111	ENSG00000135111.16	T-box transcription factor 3 [Source:HGNC Symbol;Acc:HGNC:11602]	TBX3	protein_coding	A0A024RBL6,A0A024RBQ4,O15119	6926	3.542835147598647	3.675586115787536	170.03595427127763	1.0690764918240225	0.9904914376331476	0.8394706769877001	0.03024068476319903	0.03938073063817478	0.004010869428537063	123	75	89	180	931	185	124	120
ENSG00000168615	ENSG00000168615.12	ADAM metallopeptidase domain 9 [Source:HGNC Symbol;Acc:HGNC:216]	ADAM9	protein_coding	Q13443	8754	8.882498174777	8.955921973001201	6675.159454655944	0.8634401636625557	0.8687595743897881	0.8407889392443412	0.006918696849571169	0.007119277107131173	2.2715751295181145e-8	3107	3409	4451	10016	26719	5676	7839	5026
ENSG00000102780	ENSG00000102780.16	diacylglycerol kinase eta [Source:HGNC Symbol;Acc:HGNC:2854]	DGKH	protein_coding	A8K0I1,B4DYW1,Q86XP1	160851	4.905985924878794	5.001925122874444	430.1949947076261	0.8379561081332888	0.9160628332065734	0.8424376563419804	0.020980571354420146	0.018067784770777754	2.0198017591854076e-4	181	215	265	688	1615	373	463	374
ENSG00000171914	ENSG00000171914.16	talin 2 [Source:HGNC Symbol;Acc:HGNC:15447]	TLN2	protein_coding	Q9Y4G6	83660	1.6920918779702492	1.8450225801761282	47.11442574527952	1.0926072577427812	1.0661105576652272	0.8425705601469369	0.041570450277458884	0.05164368552424408	0.012379156097119065	26	30	20	48	199	33	71	35
ENSG00000111799	ENSG00000111799.21	collagen type XII alpha 1 chain [Source:HGNC Symbol;Acc:HGNC:2188]	COL12A1	protein_coding	Q99715	1303	6.735571216507389	6.875508861022198	1574.0991478920012	0.9962673601614451	0.9896983282498334	0.8448390794179431	0.04051354530246864	0.044531875557560184	0.003133356897149885	956	1035	716	1495	8046	2265	1213	812
ENSG00000102580	ENSG00000102580.15	DnaJ heat shock protein family (Hsp40) member C3 [Source:HGNC Symbol;Acc:HGNC:9439]	DNAJC3	protein_coding	A8KA82,Q13217	5611	6.705434907950131	6.7791803943976205	1472.9988014203761	0.8609490868343932	0.8709238222509561	0.8464938500943775	0.007209541967967702	0.0066568772677192	5.045267793341607e-9	748	803	922	2056	7673	1348	1398	977
ENSG00000172869	ENSG00000172869.14	Dmx like 1 [Source:HGNC Symbol;Acc:HGNC:2937]	DMXL1	protein_coding	B2RWN7,F1T0K4,F5H269,Q9Y485	1657	4.62535282659721	4.724255718756749	354.674053302966	0.8426692020468894	0.9272781278523899	0.8482406296480879	0.024267658294139887	0.018517153361632177	2.793207918422799e-4	146	185	215	554	1286	284	457	290
ENSG00000162407	ENSG00000162407.9	phospholipid phosphatase 3 [Source:HGNC Symbol;Acc:HGNC:9229]	PPAP2B	protein_coding	O14495	8613	2.4455049871182863	2.540201788820953	77.20138873803235	0.9127367510061485	0.9528631226550165	0.848413604172619	0.02233700320547072	0.019821450865418075	7.417214404511511e-4	36	42	57	83	294	86	81	57
ENSG00000138434	ENSG00000138434.17	ITPR interacting domain containing 2 [Source:HGNC Symbol;Acc:HGNC:11319]	SSFA2	protein_coding	E7EUL7,E9PHV5,P28290	6744	7.139417323800638	7.212311184882289	1992.211679309454	0.8653486586329788	0.873109639741529	0.8491809289289957	0.006384132546870112	0.006004177610582751	3.6687147361325066e-9	1030	967	1242	3002	8108	1731	2362	1451
ENSG00000187189	ENSG00000187189.11	TSPY like 4 [Source:HGNC Symbol;Acc:HGNC:21559]	TSPYL4	protein_coding	Q9UJ04	23270	3.7019803567999405	3.796372683765615	186.25148139783596	0.8357012916810319	0.9370459760131182	0.8495842369951073	0.02762137279231008	0.01839107705386873	3.2287702517082837e-4	111	88	100	250	614	179	233	147
ENSG00000121281	ENSG00000121281.13	adenylate cyclase 7 [Source:HGNC Symbol;Acc:HGNC:238]	ADCY7	protein_coding	B3KSJ0,F5H4D1,P51828,Q86YI0	113	5.130698502384705	5.202906249204497	493.27939378675757	0.8926815015715533	0.8692693127470241	0.8500861352318914	0.006384132546870112	0.006181061643873716	2.336588344979321e-9	275	301	290	591	2110	533	575	281
ENSG00000002549	ENSG00000002549.12	leucine aminopeptidase 3 [Source:HGNC Symbol;Acc:HGNC:18449]	LAP3	protein_coding	P28838	51056	5.59542693019545	5.66737742558464	682.0674074292036	0.8521364727167606	0.8761075718987884	0.8516623856069231	0.006384132546870112	0.005993028747940769	2.0328599272293704e-9	351	344	459	928	2595	618	883	467
ENSG00000095139	ENSG00000095139.14	archain 1 [Source:HGNC Symbol;Acc:HGNC:649]	ARCN1	protein_coding	B0YIW5,P48444	372	5.777604960434001	5.850784998646871	774.6018594146307	0.8686259178502738	0.8778676783561621	0.8530193062179703	0.006384132546870112	0.005993028747940769	3.490404346769739e-9	457	394	451	1038	3181	797	777	563
ENSG00000133657	ENSG00000133657.15	ATPase 13A3 [Source:HGNC Symbol;Acc:HGNC:24113]	ATP13A3	protein_coding	Q9H7F0	79572	7.431776505284389	7.523212429092332	2468.5940073374663	0.9167661576222409	0.9092701399402715	0.8554257249059221	0.013155358855558557	0.014885478242447457	1.6464232811183546e-05	967	1195	1650	4083	12559	2125	2505	1737
ENSG00000171634	ENSG00000171634.18	bromodomain PHD finger transcription factor [Source:HGNC Symbol;Acc:HGNC:3581]	BPTF	protein_coding	Q12830	2186	5.490310036436599	5.568886198944321	637.036384168296	0.89978742279380175	0.8907100543642532	0.8554466058125195	0.007514639255658582	0.008294896539478945	3.694574436870015e-7	391	359	336	783	2628	662	645	458
ENSG00000100852	ENSG00000100852.13	Rho GTPase activating protein 5 [Source:HGNC Symbol;Acc:HGNC:675]	ARHGAP5	protein_coding	Q13017	394	6.2063509815844204	6.321695680930816	1074.8477019031911	0.895558339931682	0.9517489517163943	0.8555532487084472	0.03226163355006097	0.027982463574863732	8.00887217515134e-4	451	470	718	1703	4611	691	1286	950
ENSG00000125484	ENSG00000125484.12	general transcription factor IIIC subunit 4 [Source:HGNC Symbol;Acc:HGNC:4667]	GTF3C4	protein_coding	B3KNH2,Q9UKN8	9329	5.49300935261729	5.575512554636041	638.3422716052378	0.899683532578091	0.8988616170609588	0.8651005741748633	0.008155110771264806	0.008360473331803089	1.2433198371564897e-7	303	270	457	975	3071	611	737	382
ENSG00000217128	ENSG00000217128.12	folliculin interacting protein 1 [Source:HGNC Symbol;Acc:HGNC:29418]	FNIP1	protein_coding	J3KNG8,Q8TF40	96459	4.229197491186558	4.339185578562244	269.88094325164116	0.9976426695593446	0.9591856547914891	0.8693111606631639	0.019662386090254162	0.021176286714906047	3.45986099528335e-4	146	168	127	335	1412	326	227	158
ENSG00000105939	ENSG00000105939.13	zinc finger CCCH-type containing, antiviral 1 [Source:HGNC Symbol;Acc:HGNC:23721]	ZC3HAV1	protein_coding	Q7Z2W4	56829	6.746187009268735	6.848763679568178	1551.3032440538832	0.888922175363942	0.945806997691624	0.8727855261229603	0.020838067854893828	0.01830375723837772	1.5317677538962044e-4	820	854	894	1919	5202	1144	2102	1342
ENSG00000152104	ENSG00000152104.12	protein tyrosine phosphatase non-receptor type 14 [Source:HGNC Symbol;Acc:HGNC:9647]	PTPN14	protein_coding	A8K6H6,Q15678	5784	6.572690522648607	6.6553881374365025	1351.7709448262035	0.9062122425373677	0.909025041652377	0.8759934595771358	0.008155110771264806	0.008278446636962837	8.343006348012816e-8	786	702	752	1791	6732	1496	1215	847
ENSG00000145725	ENSG00000145725.19	diphosphoinositol pentakisphosphate kinase 2 [Source:HGNC Symbol;Acc:HGNC:29035]	PPIP5K2	protein_coding	A0A087WZV0,B4DGV1,O43314	23262	4.221050172452096	4.310171547618149	265.7895840729843	0.8804011070513003	0.9325567518880185	0.8761691645180552	0.011966849604945887	0.011091709724134658	8.773074291957295e-6	130	113	201	348	1015	243	314	207
ENSG00000107290	ENSG00000107290.14	senataxin [Source:HGNC Symbol;Acc:HGNC:445]	SETX	protein_coding	Q7Z333	23064	6.354462956632288	6.425465695708078	1152.9467053050544	0.8897866049644647	0.8846155070237357	0.8767190459747407	0.005394584538559657	0.004642145785480348	1.8070877888684097e-15	640	634	670	1524	5412	1145	1213	737
ENSG00000170100	ENSG00000170100.13	zinc finger protein 778 [Source:HGNC Symbol;Acc:HGNC:26479]	ZNF778	protein_coding	A0A0A0MSW5,Q96MU6	197320	2.4428289895838224	2.5827547789848406	80.01162321096568	1.068473291683597	1.0607675676780808	0.8813145879194824	0.03184619708948722	0.041097955446872794	0.00564489360077959	49	50	28	83	293	79	93	67
ENSG00000185621	ENSG00000185621.11	leishmanolysin like peptidase [Source:HGNC Symbol;Acc:HGNC:15991]	LMLN	protein_coding	B4DR62,Q96KR4	89782	3.712488212749731	3.8375866466972783	191.56766357448905	0.941876349370245	1.006898234140639	0.8827879622236027	0.03122006135936639	0.029635042558574118	0.00168935654998145	82	84	158	215	759	129	253	168
ENSG00000226752	ENSG00000226752.9	cutA divalent cation tolerance homolog-like, pseudogene [Source:HGNC Symbol;Acc:HGNC:27367]	PSMD5-AS1	antisense	NA	253039	1.8740702374818814	2.0702355193177784	55.595742268821056	1.2135671220849293	1.1684931847952105	0.8840676770300062	0.037766766081432736	0.06153089449680463	0.01624627542297361	16	45	27	50	219	42	84	45
ENSG00000108582	ENSG00000108582.12	carboxypeptidase D [Source:HGNC Symbol;Acc:HGNC:2301]	CPD	protein_coding	O75976	1362	7.39131447305191	7.495446715431405	2424.839626960419	0.9577567178913469	0.9529047762799834	0.8849924463578331	0.0159024957216033	0.017471022682242727	6.655916447022895e-5	981	967	1799	3824	9508	1984	3313	1771
ENSG00000103994	ENSG00000103994.17	zinc finger protein 106 [Source:HGNC Symbol;Acc:HGNC:12886]	ZNF106	protein_coding	A0A0C4DGM5,Q9H2Y7	64397	5.6788376112000405	5.7527476448849075	722.7655874207838	0.9013197632069971	0.89824462057752	0.8866525852158186	0.005394584538559657	0.004642145785480348	9.425767260529103e-14	396	395	419	953	3233	790	751	451
ENSG00000155744	ENSG00000155744.9	family with sequence similarity 126 member B [Source:HGNC Symbol;Acc:HGNC:28593]	FAM126B	protein_coding	B3KUG1,Q8IXS8	285172	3.97876876971837	4.144134173599458	236.8963264003558	0.9565804535167262	1.0607643372256974	0.889564828459837	0.057992225951520676	0.04846588930581312	0.005823479008382516	87	73	175	381	942	156	318	216
ENSG00000253797	ENSG00000253797.2	UTP14C small subunit processome component [Source:HGNC Symbol;Acc:HGNC:20321]	UTP14C	protein_coding	A0A024RDV0,Q5TAP6	9724	4.576464963898845	4.668566467035225	340.9298720999965	0.8995779564538459	0.9443877763437727	0.8909003496905289	0.011528265026326279	0.010947365429719209	6.580864162319591e-6	155	191	189	490	1425	284	389	275
ENSG00000102158	ENSG00000102158.19	magnesium transporter 1 [Source:HGNC Symbol;Acc:HGNC:28880]	MAGT1	protein_coding	A0A087WU53,Q9H0U3	84061	4.685446685002616	4.7764580134885	367.9646618823883	0.92164524435633	0.946579408766097	0.8917408544912755	0.011966849604945887	0.010947365429719209	1.2108496836927854e-5	223	190	210	420	1317	327	488	277
ENSG00000102531	ENSG00000102531.16	fibronectin type III domain containing 3A [Source:HGNC Symbol;Acc:HGNC:20296]	FNDC3A	protein_coding	A0A024RDT9,A0A024RDV5,Q9Y2H6	22862	5.531774407191422	5.62101389640048	659.6555927280589	0.9197846649356646	0.9337460410854	0.8939087274848185	0.008476703419991372	0.008579853933426695	3.870418214709062e-7	288	288	440	1051	2979	595	757	464
ENSG00000155096	ENSG00000155096.14	antizyme inhibitor 1 [Source:HGNC Symbol;Acc:HGNC:16432]	AZIN1	protein_coding	A0A024R9C7,B3KTF6,O14977	51582	6.943778762498301	7.044286135529038	1774.0019446319181	0.9428399087426993	0.9536069335454516	0.8952445916096015	0.013880167159291905	0.014814155520422943	2.6061961219791093e-5	786	705	1283	2691	6783	1453	2319	1380
ENSG00000152332	ENSG00000152332.16	U2AF homology motif kinase 1 [Source:HGNC Symbol;Acc:HGNC:19683]	UHMK1	protein_coding	Q8TAS1	127933	6.642334497049856	6.782385015014618	1479.0997355457712	1.0127265625202482	1.0143806786492735	0.8957960981612921	0.03251580715791768	0.035421388937093755	0.0014726409922658755	505	544	1074	2502	6484	1039	1769	1288
ENSG00000132256	ENSG00000132256.19	tripartite motif containing 5 [Source:HGNC Symbol;Acc:HGNC:16276]	TRIM5	protein_coding	Q9C035	85363	5.447945844129142	5.54042771374785	625.1201729195311	0.8968550058449761	0.9483820719007068	0.8984542849285487	0.012903573432087454	0.010589368910788995	5.947693807153705e-6	303	327	390	821	2203	519	917	451
ENSG00000197857	ENSG00000197857.14	zinc finger protein 44 [Source:HGNC Symbol;Acc:HGNC:13110]	ZNF44	protein_coding	F8W7T7,P15621	51710	2.8741669035214237	2.9926536869084543	105.76553301448884	0.9490120808989781	1.0116409134487303	0.9003033880473705	0.024956436767389754	0.021722311397027835	6.245370617351509e-4	61	48	45	157	402	119	128	72
ENSG00000177119	ENSG00000177119.16	anoctamin 6 [Source:HGNC Symbol;Acc:HGNC:25240]	ANO6	protein_coding	B3KX12,Q4KMQ2	196527	6.7783127875945155	6.855089513269273	1555.0578257118018	0.9224120972660466	0.9168113712181755	0.9025797127162751	0.005394584538559657	0.004642145785480348	1.6153749049102277e-12	886	870	865	1915	6460	1473	1847	1074
ENSG00000148358	ENSG00000148358.19	G protein-coupled receptor 107 [Source:HGNC Symbol;Acc:HGNC:17830]	GPR107	protein_coding	G5E994,Q5VW38	57720	4.58590723131965	4.6944820373215945	347.34949250108383	1.029143556454455	0.9845532795903439	0.9034307768373352	0.012903573432087454	0.017447346446087753	1.5548112421076414e-4	234	192	151	374	1332	343	446	242
ENSG00000072364	ENSG00000072364.13	AF4/FMR2 family member 4 [Source:HGNC Symbol;Acc:HGNC:17869]	AFF4	protein_coding	Q9UHB7	27125	7.248412474653288	7.327293277210675	2156.873231403395	0.9146725991761813	0.9220031522673269	0.905137703648305	0.0055252088052277935	0.005993028747940769	7.818454571444803e-12	1057	1123	1295	3070	9885	1883	2350	1584
ENSG00000120885	ENSG00000120885.22	clusterin [Source:HGNC Symbol;Acc:HGNC:2095]	CLU	protein_coding	P10909	1191	3.699987931002846	3.8064629764597906	186.58218833699746	1.05013453918081	0.9793947639529195	0.906824391958877	0.011086725767646848	0.017468261197437055	1.0221786555466259e-4	125	101	91	194	802	206	235	105
ENSG00000180488	ENSG00000180488.15	mitoguardin 1 [Source:HGNC Symbol;Acc:HGNC:24741]	FAM73A	protein_coding	B4DK63,B7ZLZ8,F8W7S1,Q8NAN2	374986	4.862275923104288	4.95048228890331	414.71079345581916	0.9043871699678755	0.947506283930292	0.9070062498571736	0.008155110771264806	0.006903671298264613	2.3545555165084431e-7	212	199	244	589	1698	352	493	325
ENSG00000059804	ENSG00000059804.16	solute carrier family 2 member 3 [Source:HGNC Symbol;Acc:HGNC:11007]	SLC2A3	protein_coding	P11169	6515	3.36773225646949	3.4671254204493223	147.30777909306184	0.9578227545219652	0.9744190912137498	0.9111739914922026	0.011842644985416116	0.012755863242454805	1.6464232811183546e-05	89	70	72	198	600	151	185	96
ENSG00000118058	ENSG00000118058.23	lysine methyltransferase 2A [Source:HGNC Symbol;Acc:HGNC:7132]	KMT2A	protein_coding	Q03164	4297	2.879728611290349	3.1462988307735573	118.48796784426608	1.562245932968547	1.2724267925200097	0.9120906311812427	0.026979187439793943	0.07702842859267355	0.020631406330216553	68	90	22	84	492	153	122	90
ENSG00000134070	ENSG00000134070.5	interleukin 1 receptor associated kinase 2 [Source:HGNC Symbol;Acc:HGNC:6113]	IRAK2	protein_coding	O43187	3656	3.056745991815535	3.163329667573738	118.16004781792579	1.0048778911577778	0.9743911328189185	0.9124464190097006	0.012568644469645961	0.013086984614888521	2.953405144473474e-5	55	60	70	168	627	124	123	68
ENSG00000117289	NA	NA	TXNIP	protein_coding	NA	NA	6.591319289624724	6.71556224005722	1413.4056507526393	1.0537052211160285	1.0114044204101835	0.9125498312398955	0.0192927111007002	0.02330758973598167	4.171272334378748e-4	895	884	653	1249	5029	1293	2103	968
ENSG00000173918	ENSG00000173918.15	C1q and TNF related 1 [Source:HGNC Symbol;Acc:HGNC:14324]	C1QTNF1	protein_coding	A0A0C4DFP7,Q9BXJ1	114897	2.5257346850718205	2.6407511619092685	82.67162314960763	0.9781254866336905	1.0204023321000284	0.9136648687750358	0.02079145487909982	0.01958160589340253	5.081371864815133e-4	41	47	40	106	344	67	110	63
ENSG00000091039	ENSG00000091039.17	oxysterol binding protein like 8 [Source:HGNC Symbol;Acc:HGNC:16396]	OSBPL8	protein_coding	A0A024RBB8,Q5HYM3,Q9BZF1	114882	6.001409746305871	6.120705949025599	933.2180301620612	0.9904288617016124	0.9971608698381114	0.914209313236472	0.0192927111007002	0.019821450865418075	1.639669247800101e-4	365	359	607	1603	4676	793	931	735
ENSG00000179454	ENSG00000179454.14	kelch like family member 28 [Source:HGNC Symbol;Acc:HGNC:19741]	KLHL28	protein_coding	A8K1E0,J3KNY7,Q9NXS3	54813	3.7554897318309375	3.895833516446787	199.02829912092437	0.9567825053749086	1.0407302291782092	0.9152280235013576	0.03184619708948722	0.029903155845808948	0.0015055702218507727	67	73	141	328	799	165	245	169
ENSG00000128590	ENSG00000128590.5	DnaJ heat shock protein family (Hsp40) member B9 [Source:HGNC Symbol;Acc:HGNC:6968]	DNAJB9	protein_coding	Q6FIF1,Q9UBS3	4189	5.0332044365414434	5.19124728300219	489.57941009777403	1.0497203183188502	1.0574100976966374	0.9205908159047356	0.034545724012908514	0.038049351861685655	0.002290619391622494	137	176	342	883	2069	404	667	369
ENSG00000177888	ENSG00000177888.7	zinc finger and BTB domain containing 41 [Source:HGNC Symbol;Acc:HGNC:24819]	ZBTB41	protein_coding	Q5SVQ8	360023	3.873878402677779	4.0504757821400466	222.30527566882796	0.9520462130278463	1.1017751171647177	0.924357807378547	0.06339834870370636	0.048232760472716886	0.005660617728886276	71	83	138	377	864	145	276	225
ENSG00000085465	ENSG00000085465.13	oviductal glycoprotein 1 [Source:HGNC Symbol;Acc:HGNC:8524]	OVGP1	protein_coding	Q12889,Q86YN0	5016	0.9863535661552778	1.2067815749441593	30.58237606198748	1.4793928344320915	1.3217110864681727	0.9314520406511783	0.045282557801179256	0.0702209261838723	0.02238915175344657	19	16	15	14	115	28	37	30
ENSG00000169826	ENSG00000169826.8	chondroitin sulfate N-acetylgalactosaminyltransferase 2 [Source:HGNC Symbol;Acc:HGNC:24292]	CSGALNACT2	protein_coding	A0A0S2Z5F5,A0A0S2Z5F9,A0A0S2Z5K4,Q8N6G5	55454	4.8430680136499324	4.967873272676129	417.2014355585237	1.0134940501878202	1.0172889541393781	0.931628353468843	0.020039730555483623	0.018706016881576432	1.3528666008447377e-4	152	195	265	662	2423	470	402	219
ENSG00000169429	ENSG00000169429.11	C-X-C motif chemokine ligand 8 [Source:HGNC Symbol;Acc:HGNC:6025]	IL8	protein_coding	A0A024RDA5,P10145	3576	5.547757701579908	5.703216052897609	695.5503383341377	1.0230128823581017	1.0764140715599668	0.9361820501881372	0.044872402228711486	0.03316724818326024	0.0012786625322693014	335	385	380	802	4801	850	477	341
ENSG00000178209	ENSG00000178209.15	plectin [Source:HGNC Symbol;Acc:HGNC:9069]	PLEC	protein_coding	Q15149	5339	8.07968415568859	8.212169268585034	3988.627991474921	1.1133405885189895	1.0365312392486106	0.9402029610471404	0.0170766790299174	0.024536961149486433	3.619544658780473e-4	2914	2133	1562	3752	15975	3979	4720	3008
ENSG00000158125	ENSG00000158125.10	xanthine dehydrogenase [Source:HGNC Symbol;Acc:HGNC:12805]	XDH	protein_coding	P47989	7498	5.328705256931326	5.447473279837405	587.2032166550862	0.9402703849641726	1.0249922312246802	0.9422010244590495	0.023064923136592794	0.017458544090217347	1.6098384667791695e-4	308	296	340	686	1933	433	851	511
ENSG00000133401	ENSG00000133401.16	PDZ domain containing 2 [Source:HGNC Symbol;Acc:HGNC:18486]	PDZD2	protein_coding	A0A024RE15,O15018	23037	3.5509766430086716	3.678955145421784	172.1431806461513	0.9609861119663684	1.0627707016431176	0.9424050830670417	0.03184619708948722	0.023991200764359413	9.591049182702273e-4	90	97	90	181	588	127	238	157
ENSG00000143882	ENSG00000143882.12	ATPase H+ transporting V1 subunit C2 [Source:HGNC Symbol;Acc:HGNC:18264]	ATP6V1C2	protein_coding	A0A0U1RR16,Q8NEY4	245973	2.170712441730871	2.3592022261056407	67.48174963884466	1.206135563100541	1.1689273926701245	0.9453755502200996	0.0474719657866199	0.04362520890371127	0.007806691892605016	31	39	33	70	399	38	67	63
ENSG00000160551	ENSG00000160551.11	TAO kinase 1 [Source:HGNC Symbol;Acc:HGNC:29259]	TAOK1	protein_coding	A0A024QZ70,Q7L7X3	57551	6.519287476230556	6.619465608870558	1321.1380463174346	0.9606991421159901	0.9936684500845747	0.9514979947358341	0.00957732884463781	0.008579853933426695	5.027549184204534e-7	649	628	792	1800	5887	968	1609	1075
ENSG00000149428	ENSG00000149428.19	hypoxia up-regulated 1 [Source:HGNC Symbol;Acc:HGNC:16931]	HYOU1	protein_coding	B3KXH0,B7Z602,B7Z766,Q6IN67,Q9Y4L1	10525	7.3157872225901945	7.43301323820589	2318.431490156435	1.0392310758170282	1.0242620090675942	0.9537845169118178	0.01335988654575087	0.015330846962690069	2.1468990426516434e-5	1425	1289	1033	2573	11450	2995	2205	1287
ENSG00000172071	ENSG00000172071.14	eukaryotic translation initiation factor 2 alpha kinase 3 [Source:HGNC Symbol;Acc:HGNC:3255]	EIF2AK3	protein_coding	B3KY45,E7ER02,Q68DI6,Q9NZJ5	9451	4.408544455494503	4.50123037241637	303.4104119663106	0.9554609343011001	0.991335848993267	0.9543031099413489	0.00683702283606419	0.005993028747940769	9.07267182170644e-9	150	161	161	411	1200	297	371	221
ENSG00000168394	ENSG00000168394.11	transporter 1, ATP binding cassette subfamily B member [Source:HGNC Symbol;Acc:HGNC:43]	TAP1	protein_coding	A0A0S2Z5A6,B7Z7P4,Q03518	6890	4.871636025170444	4.968658914008019	420.1118316115538	0.9499507373276004	0.9981177043486961	0.9557777528992162	0.00957732884463781	0.006696953573633965	2.6555963924820513e-7	201	195	288	520	1479	407	599	289
ENSG00000102401	ENSG00000102401.20	armadillo repeat containing X-linked 3 [Source:HGNC Symbol;Acc:HGNC:24065]	ARMCX3	protein_coding	A0A024RCF9,Q9UH62	51566	1.9311940662891138	2.073646690849094	54.997845848528186	1.0220050412574107	1.0956616748620776	0.958243042361313	0.027591804723747327	0.02281767095657225	0.0012488942981501187	25	29	27	72	223	75	66	30
ENSG00000204519	ENSG00000204519.11	zinc finger protein 551 [Source:HGNC Symbol;Acc:HGNC:25108]	ZNF551	protein_coding	Q7Z340	90233	3.022822484784527	3.1466357381948993	117.61173478552199	1.0181095834741567	1.0533096551145207	0.9591075079944311	0.0178695254216582	0.016508632812506308	1.6098384667791695e-4	56	51	68	164	583	89	129	98
ENSG00000151414	ENSG00000151414.15	NIMA related kinase 7 [Source:HGNC Symbol;Acc:HGNC:13386]	NEK7	protein_coding	A0A024R964,B2R8K8,Q8TDX7	140609	5.7984163191623175	5.9300210918748935	819.61762400207	0.9812551870251295	1.0488665473527854	0.9604636241084923	0.022035665933024945	0.020001543939075685	2.2108272376130408e-4	319	354	498	1281	3417	600	907	783
ENSG00000051108	ENSG00000051108.15	homocysteine inducible ER protein with ubiquitin like domain 1 [Source:HGNC Symbol;Acc:HGNC:13744]	HERPUD1	protein_coding	A4UAE9,Q15011,Q53FP9	9709	6.879984994176942	6.962070795405472	1673.711944633374	0.9665072715232638	0.9659000352778279	0.9619178694725752	0.005394584538559657	0.004642145785480348	5.22238323966063e-25	766	896	1015	2272	7387	1707	1949	1089
ENSG00000172748	ENSG00000172748.14	zinc finger protein 596 [Source:HGNC Symbol;Acc:HGNC:27268]	ZNF596	protein_coding	Q8TC21	169270	1.510883266316766	1.6666450160118849	41.550051431494374	1.0237525532887295	1.1571039432366057	0.9647327095465578	0.04492444513209599	0.029635042558574118	0.0040662082432574645	20	16	25	50	163	32	62	34
ENSG00000083857	ENSG00000083857.14	FAT atypical cadherin 1 [Source:HGNC Symbol;Acc:HGNC:3595]	FAT1	protein_coding	Q14517	2195	9.16630155535374	9.275757396062328	8340.793498288025	1.0309938208486817	1.0213786176030843	0.9652608782822164	0.009675835320716033	0.011091709724134658	3.1446122489580814e-6	4923	4765	3924	8977	30813	7830	9943	6868
ENSG00000101347	ENSG00000101347.10	SAM and HD domain containing deoxynucleoside triphosphate triphosphohydrolase 1 [Source:HGNC Symbol;Acc:HGNC:15925]	SAMHD1	protein_coding	Q59H15,Q9Y3Z3	25939	3.8368556638889255	3.963541536359051	209.11682615308777	0.9676075167760382	1.0691506769529	0.9681748411701095	0.03025011378538477	0.018517153361632177	3.2719410492681257e-4	101	116	116	231	671	182	355	143
ENSG00000181458	ENSG00000181458.10	transmembrane protein 45A [Source:HGNC Symbol;Acc:HGNC:25480]	TMEM45A	protein_coding	J3KQ06,Q9NWC5	55076	4.559725455690565	4.693731995801086	346.1920732339853	1.0225603551218099	1.057373965672269	0.9682649968656155	0.019530339296841778	0.018706016881576432	1.8506157411885934e-4	121	131	232	570	1525	285	482	246
ENSG00000005810	ENSG00000005810.18	MYC binding protein 2 [Source:HGNC Symbol;Acc:HGNC:23386]	MYCBP2	protein_coding	O75592	23077	5.957694786354377	6.080606548596815	910.798607896381	1.0491709956389275	1.0483943263769857	0.9686076838605239	0.015263502411698599	0.01605753008664133	8.209783590861741e-5	551	514	435	893	3083	803	1245	749
ENSG00000137801	ENSG00000137801.11	thrombospondin 1 [Source:HGNC Symbol;Acc:HGNC:11785]	THBS1	protein_coding	P07996	7057	10.895164981012453	11.005692048730056	27595.792358781153	1.0125434389242542	1.037249773335556	0.9688740009946027	0.00946380658126808	0.01038664932445661	1.8102922942265312e-7	14785	14662	14354	32776	143310	35558	24587	15532
ENSG00000186594	ENSG00000186594.14	MIR22 host gene [Source:HGNC Symbol;Acc:HGNC:28219]	MIR22HG	lincRNA	NA	84981	6.6116350397509525	6.69880799094427	1394.804388060096	0.9807609722877197	0.9841252996275011	0.9724735657538881	0.005394584538559657	0.004642145785480348	2.027233204368777e-16	629	658	980	1808	5870	1350	1765	932
ENSG00000184371	ENSG00000184371.14	colony stimulating factor 1 [Source:HGNC Symbol;Acc:HGNC:2432]	CSF1	protein_coding	A0A024R0A1,P09603	1435	2.953499502155627	3.083408277676987	112.68663587906623	1.1441276363199862	1.0769116649479793	0.9778018880159691	0.012903573432087454	0.01962110773234013	3.238474895744049e-4	50	79	59	104	473	110	161	70
ENSG00000116678	ENSG00000116678.20	leptin receptor [Source:HGNC Symbol;Acc:HGNC:6554]	LEPR	protein_coding	P48357,Q4G138	3953	3.192703334006747	3.3652778513474226	138.53639899827556	0.9586823158495966	1.162598872440796	0.981268089228259	0.07165640664214397	0.03833772308721903	0.004113056832336278	63	70	74	153	464	78	221	135
ENSG00000248124	ENSG00000248124.7	RRN3 pseudogene 1 [Source:HGNC Symbol;Acc:HGNC:30548]	RRN3P1	pseudogene	NA	NA	0.9284129063572673	1.1096628840382612	27.415275791018914	1.218353834036933	1.1920697930265982	0.9820638819481318	0.0318150954785964	0.039393346447923916	0.006580233895400487	12	12	20	25	123	36	32	16
ENSG00000160710	ENSG00000160710.17	adenosine deaminase RNA specific [Source:HGNC Symbol;Acc:HGNC:225]	ADAR	protein_coding	P55265	103	7.772373220990497	7.883967724553163	3176.886032492548	1.0581274976691817	1.0383920506314201	0.9875069903295893	0.00832008145842606	0.010515974094067865	1.4589311762805912e-6	1968	1715	1477	3352	12150	2966	4321	2298
ENSG00000134352	ENSG00000134352.20	interleukin 6 signal transducer [Source:HGNC Symbol;Acc:HGNC:6021]	IL6ST	protein_coding	A0A0A0N0L2,P40189,Q17RA0	3572	6.61860288384029	6.73260391181444	1426.2405252056112	1.048799692548116	1.0400392942878687	0.9903810214855011	0.00946380658126808	0.0107797676974129	9.187331122669157e-7	527	598	992	2159	7548	1269	1560	985
ENSG00000145734	ENSG00000145734.19	B double prime 1, subunit of RNA polymerase III transcription initiation factor IIIB [Source:HGNC Symbol;Acc:HGNC:13652]	BDP1	protein_coding	A6H8Y1	55814	3.7103185299904737	3.820407295053347	189.3291574372666	1.0342123412329616	1.0552995174460453	0.99309710718618	0.010284526225545917	0.010947365429719209	6.580864162319591e-6	108	103	91	207	734	198	208	152
ENSG00000068079	ENSG00000068079.8	interferon induced protein 35 [Source:HGNC Symbol;Acc:HGNC:5399]	IFI35	protein_coding	P80217	3430	1.5988346588479803	1.7978161786356825	46.08818468017858	1.074184933035205	1.2723316017009547	0.9931214458030467	0.10799156295745599	0.04551837842714921	0.011017119470289563	16	24	32	37	127	45	87	32
ENSG00000162409	ENSG00000162409.11	protein kinase AMP-activated catalytic subunit alpha 2 [Source:HGNC Symbol;Acc:HGNC:9377]	PRKAA2	protein_coding	P54646	5563	2.5963148219589263	2.7697995523882906	91.11999109657518	1.1835211986043317	1.1852973837931806	0.9946300591105071	0.03559787113339334	0.036094914308259805	0.004122683144933771	47	54	45	74	372	55	140	80
ENSG00000231991	ENSG00000231991.4	annexin A2 pseudogene 2 [Source:HGNC Symbol;Acc:HGNC:539]	ANXA2P2	pseudogene	NA	NA	5.639591986269007	5.765541521094448	728.0038778416189	1.0603566618467257	1.062796181510354	0.9963106625521527	0.012568644469645961	0.01336043955274972	1.1880426675875072e-5	282	298	563	945	3448	905	921	338
ENSG00000147027	ENSG00000147027.4	transmembrane protein 47 [Source:HGNC Symbol;Acc:HGNC:18515]	TMEM47	protein_coding	A0A024RBY7,Q9BQJ4	83604	1.1052383375002939	1.319739318946432	32.71933619348849	1.2789815594645815	1.2976383978463255	1.0023500656029005	0.04305752966733101	0.053528290372306483	0.012121334175594202	20	15	11	31	146	23	38	34
ENSG00000164171	ENSG00000164171.11	integrin subunit alpha 2 [Source:HGNC Symbol;Acc:HGNC:6137]	ITGA2	protein_coding	P17301	3673	7.68767650940026	7.8477343195369125	3084.449381519304	1.0221337781244262	1.1184190984264408	1.0031283032389824	0.03620387198281871	0.028249567790880344	3.579328014681109e-4	1428	1398	1751	3987	20411	4158	2205	1433
ENSG00000155090	ENSG00000155090.15	Kruppel like factor 10 [Source:HGNC Symbol;Acc:HGNC:11810]	KLF10	protein_coding	Q13118	7071	6.495107096117323	6.618064724270827	1320.6394904653828	1.0327870016438883	1.066346057335472	1.0057578988513904	0.012903573432087454	0.011908710033278622	9.243778385565744e-6	485	613	887	1831	5297	997	1766	1112
ENSG00000197081	ENSG00000197081.14	insulin like growth factor 2 receptor [Source:HGNC Symbol;Acc:HGNC:5467]	IGF2R	protein_coding	P11717	3482	7.612283056482022	7.721623569997009	2837.5082508284854	1.080517573489054	1.050442238264215	1.010223550243606	0.006384132546870112	0.006903671298264613	6.542264284999591e-8	1720	1578	1335	2876	11626	2870	3565	1985
ENSG00000188647	ENSG00000188647.13	protein prenyltransferase alpha subunit repeat containing 1 [Source:HGNC Symbol;Acc:HGNC:30449]	PTAR1	protein_coding	Q7Z6K3	375743	5.00779275732948	5.150146080329529	476.7459398162811	1.0195789426404007	1.1005786773223838	1.0104926016503666	0.02171870051193471	0.018517153361632177	1.5733183415699999e-4	173	213	278	725	2138	335	550	445
ENSG00000253710	ENSG00000253710.4	ALG11 alpha-1,2-mannosyltransferase [Source:HGNC Symbol;Acc:HGNC:32456]	ALG11	protein_coding	Q2TAA5	440138	3.3725508939525404	3.511045645530495	152.53036406554463	1.0118207368975607	1.1178020643880413	1.0149133259617842	0.020980571354420146	0.017463564400396626	2.0842573152439866e-4	72	62	82	212	639	111	189	141
ENSG00000135373	ENSG00000135373.12	ETS homologous factor [Source:HGNC Symbol;Acc:HGNC:3246]	EHF	protein_coding	Q9NZC4	26298	6.995670936087164	7.093173687887356	1833.6895748186794	1.0430550997813395	1.033416417152728	1.0178175630158783	0.005394584538559657	0.004642145785480348	5.792877659649127e-14	957	1004	909	2261	8492	1859	1998	1292
ENSG00000174718	ENSG00000174718.12	retroelement silencing factor 1 [Source:HGNC Symbol;Acc:HGNC:25559]	KIAA1551	protein_coding	Q9HCM1	55196	4.7829660571032715	4.883635630644706	394.6033063241388	1.0467658854515152	1.0380093652613331	1.0197178345716271	0.005783117408816952	0.004642145785480348	4.208449720226266e-12	201	177	250	486	2059	413	405	251
ENSG00000188559	ENSG00000188559.15	Ral GTPase activating protein catalytic subunit alpha 2 [Source:HGNC Symbol;Acc:HGNC:16207]	RALGAPA2	protein_coding	Q2PPJ7	57186	4.407634812831362	4.5182916529200545	307.27345687118805	1.0856398011830168	1.0670296592246378	1.0234806557371663	0.006384132546870112	0.006998033764151941	1.9865462928287198e-7	186	151	159	321	1330	279	364	240
ENSG00000120992	ENSG00000120992.18	lysophospholipase 1 [Source:HGNC Symbol;Acc:HGNC:6737]	LYPLA1	protein_coding	A0A087X1K9,B4DP64,O75608,Q6IAQ1	10434	6.50827469026887	6.670216383954392	1367.7654024145377	1.1260406123788902	1.1297074542457695	1.0266403534616866	0.02269338595336395	0.026235680143799536	3.780646241309143e-4	448	498	825	2351	6893	1067	1368	1237
ENSG00000109814	ENSG00000109814.12	UDP-glucose 6-dehydrogenase [Source:HGNC Symbol;Acc:HGNC:12525]	UGDH	protein_coding	O60701	7358	5.324317250200594	5.452329362054363	585.1316436490603	1.0754225551621017	1.0960792447024983	1.0375028671182298	0.011966849604945887	0.010947365429719209	1.6176820312996762e-6	241	251	378	800	3468	667	517	345
ENSG00000197608	ENSG00000197608.11	zinc finger protein 841 [Source:HGNC Symbol;Acc:HGNC:27611]	ZNF841	protein_coding	Q6ZN19	284371	3.789045948672179	3.9103536020269307	200.55864761885127	1.061827420562605	1.0928791528881867	1.0378329034560265	0.007536270122357098	0.008278446636962837	1.9581801014255363e-7	74	83	139	280	898	207	236	142
ENSG00000104368	ENSG00000104368.18	plasminogen activator, tissue type [Source:HGNC Symbol;Acc:HGNC:9051]	PLAT	protein_coding	B4DN26,P00750	5327	3.6823622778233474	3.8156813915167245	188.58308050370414	1.0158820829134365	1.1248277512580784	1.0429033957784226	0.01896914800852145	0.012496481999301699	3.0607253680355924e-5	64	99	108	255	658	184	265	147
ENSG00000144366	ENSG00000144366.16	GULP PTB domain containing engulfment adaptor 1 [Source:HGNC Symbol;Acc:HGNC:18649]	GULP1	protein_coding	Q9UBP9	51454	2.599342221677914	2.8120978675802153	92.89361475930905	1.180602547159056	1.2427001777256457	1.0447730195514737	0.04492444513209599	0.03705795650692969	0.0038382470616123874	26	36	60	132	531	72	75	92
ENSG00000151229	ENSG00000151229.13	solute carrier family 2 member 13 [Source:HGNC Symbol;Acc:HGNC:15956]	SLC2A13	protein_coding	Q96QE2	114134	1.7282009468106585	1.9153373716743518	49.63415171922321	1.2107561765348251	1.2504873744775529	1.0570883313591597	0.03425417640492973	0.030244087284682263	0.00306409344862096	23	19	32	49	243	31	59	49
ENSG00000165240	ENSG00000165240.20	ATPase copper transporting alpha [Source:HGNC Symbol;Acc:HGNC:869]	ATP7A	protein_coding	B4DRW0,Q04656,Q762B6	538	1.6577080043407109	1.8408159962009394	47.25181934705651	1.0959626498958204	1.2529843039565227	1.0586579434412473	0.047735299862681047	0.029396894503696452	0.002747997404807818	28	15	19	60	164	53	65	37
ENSG00000114450	ENSG00000114450.10	G protein subunit beta 4 [Source:HGNC Symbol;Acc:HGNC:20731]	GNB4	protein_coding	Q9HAV0	59345	4.471571129658706	4.608164753370705	327.21282508751335	1.0542174180917516	1.1358054172856775	1.0673592553150384	0.012903573432087454	0.011052764638251358	9.438765936700546e-6	140	132	179	476	1388	259	398	294
ENSG00000156535	ENSG00000156535.15	CD109 molecule [Source:HGNC Symbol;Acc:HGNC:21685]	CD109	protein_coding	Q6YHK3	135228	8.177491172424183	8.30832680722311	4265.849838574623	1.0827058481228098	1.1212623530789498	1.0699245415576686	0.010370785726841391	0.010515974094067865	1.0235169657666995e-6	1783	1872	2571	5714	16458	3182	5915	3723
ENSG00000210191	ENSG00000210191.1	mitochondrially encoded tRNA-Leu (CUN) 2 [Source:HGNC Symbol;Acc:HGNC:7491]	MT-TL2	Mt_tRNA	NA	NA	2.55567282129474	2.8655262808393043	98.13201006169822	1.7300325567092552	1.4568929133306376	1.0918627209129714	0.032389889267007685	0.0643408502865211	0.012962006596991	56	67	24	41	306	133	131	78
ENSG00000150995	ENSG00000150995.19	inositol 1,4,5-trisphosphate receptor type 1 [Source:HGNC Symbol;Acc:HGNC:6180]	ITPR1	protein_coding	B4DER3,B4DGH1,Q14643,Q59H91	3708	3.103962587354254	3.2382265490189366	126.45814060179613	1.104525332039151	1.173197184084648	1.0920598532499006	0.011842644985416116	0.011393686179226767	1.57417372788487e-5	68	60	61	135	490	119	146	115
ENSG00000166446	ENSG00000166446.15	chromodomain Y like 2 [Source:HGNC Symbol;Acc:HGNC:23030]	CDYL2	protein_coding	Q8N8U2	124359	2.9347151948025285	3.0632213320014974	111.15614932264873	1.1773641455116164	1.1485120353880636	1.0968937254523046	0.007203480667023958	0.008979032822488034	7.868193337616038e-7	65	51	55	116	507	107	136	82
ENSG00000144426	ENSG00000144426.18	neurobeachin like 1 [Source:HGNC Symbol;Acc:HGNC:20681]	NBEAL1	protein_coding	Q6ZS30	65065	4.044010916392965	4.177278297293895	242.23066672530203	1.1002578110020393	1.15522401766805	1.097451687714801	0.008155110771264806	0.008108748189173037	4.4707193351743534e-7	116	93	132	326	1117	224	251	211
ENSG00000078725	ENSG00000078725.13	BMP/retinoic acid inducible neural specific 1 [Source:HGNC Symbol;Acc:HGNC:2687]	BRINP1	protein_coding	O60477	1620	0.8637876090219729	1.0885493476994743	27.429621358278176	1.230301667873788	1.3593268999127535	1.0975267421451473	0.04951709301384517	0.039393346447923916	0.006132438271934123	9	16	9	33	106	28	40	22
ENSG00000111981	ENSG00000111981.5	UL16 binding protein 1 [Source:HGNC Symbol;Acc:HGNC:14893]	ULBP1	protein_coding	Q9BZM6	80329	1.542109793246212	1.7333771010632002	43.19534382711632	1.345934430351069	1.2565695816453955	1.0983735586683059	0.018033651075742913	0.02668620382613221	0.001433192967611739	28	17	17	44	226	39	49	34
ENSG00000165997	ENSG00000165997.5	ADP ribosylation factor like GTPase 5B [Source:HGNC Symbol;Acc:HGNC:23052]	ARL5B	protein_coding	B0YIW9,Q96KC2	221079	5.0130433389007285	5.20746224806521	494.90228573236993	1.2094991208260752	1.2243990616516214	1.0997045737672835	0.02585341779256066	0.026605817283933415	5.081371864815133e-4	122	202	273	839	2609	365	609	409
ENSG00000138642	ENSG00000138642.15	HECT and RLD domain containing E3 ubiquitin protein ligase family member 6 [Source:HGNC Symbol;Acc:HGNC:26072]	HERC6	protein_coding	Q8IVU3	55008	3.872933138232493	4.096264053287581	230.59507526079145	1.009665117818261	1.293830880049697	1.110346385704627	0.09645050105854583	0.039020004957242053	0.0026588900871692767	91	78	149	264	613	146	417	228
ENSG00000101752	ENSG00000101752.11	mindbomb E3 ubiquitin protein ligase 1 [Source:HGNC Symbol;Acc:HGNC:21086]	MIB1	protein_coding	Q86YT6	57534	5.966473551628125	6.100774454521342	922.3888190616872	1.122350420591746	1.1590046462255315	1.1148329530600063	0.007362018515688013	0.006696953573633965	8.079064870986945e-8	385	351	562	1272	3892	775	1142	801
ENSG00000110367	ENSG00000110367.13	DEAD-box helicase 6 [Source:HGNC Symbol;Acc:HGNC:2747]	DDX6	protein_coding	B2R858,P26196	1656	4.818349872125036	4.93297828104368	409.4620382387828	1.1224957302391596	1.1334373198046797	1.1154990926684196	0.005394584538559657	0.004642145785480348	2.840816978018938e-16	203	195	209	497	1850	429	457	305
ENSG00000108510	ENSG00000108510.10	mediator complex subunit 13 [Source:HGNC Symbol;Acc:HGNC:22474]	MED13	protein_coding	A0A024QZ75,Q9UHV7	9969	5.775109551845974	5.897507831562388	800.4888254382944	1.118775633644471	1.144507838616551	1.1167396790569324	0.005394584538559657	0.004642145785480348	2.9795840055021204e-11	343	369	422	1084	3650	726	913	658
ENSG00000173276	ENSG00000173276.14	zinc finger and BTB domain containing 21 [Source:HGNC Symbol;Acc:HGNC:13083]	ZBTB21	protein_coding	Q5H9S0,Q9ULJ3	49854	4.127307958857782	4.302974607147678	264.8896952904854	1.1333869987180871	1.2290414261915834	1.122266915092142	0.02184541761859574	0.018585253804887812	1.7369559937592484e-4	91	93	192	328	1062	186	385	241
ENSG00000240376	ENSG00000240376.1	ribosomal protein S8 (RPS8) pseudogene	RP11-36C20.1	pseudogene	NA	NA	0.39813466922435886	1.112356591197266	26.703590195364573	2.243715264646401	1.907895616066061	1.1337581809287958	0.04787743754734808	0.09050433880691984	0.03202809564114921	2	2	24	24	142	41	49	9
ENSG00000170385	ENSG00000170385.10	solute carrier family 30 member 1 [Source:HGNC Symbol;Acc:HGNC:11012]	SLC30A1	protein_coding	Q9Y6M5	7779	5.889628811474321	6.121095867145274	935.2344029708471	1.303622915984481	1.288211554245981	1.1365489111193723	0.03199419144108138	0.03705295071045712	0.0012522935634295524	229	252	669	1479	4298	658	1246	864
ENSG00000185164	ENSG00000185164.14	NODAL modulator 2 [Source:HGNC Symbol;Acc:HGNC:22652]	NOMO2	protein_coding	Q5JPE7	102723728,283820	4.350861428790584	4.509747968756851	305.764354256646	1.2978981313107871	1.2244258833706516	1.1378390730123416	0.009005180124663701	0.012496481999301699	2.0533864765371715e-5	196	152	124	253	1185	366	380	220
ENSG00000237973	ENSG00000237973.1	MT-CO1 pseudogene 12 [Source:HGNC Symbol;Acc:HGNC:52014]	hsa-mir-6723	pseudogene	NA	NA	4.656119300668439	4.853244863184862	386.7305227893251	1.3754216871954303	1.2806002425536473	1.1459981661013021	0.01363698906328147	0.021014081241378064	2.475486498590474e-4	127	269	206	297	1689	521	567	177
ENSG00000185900	ENSG00000185900.10	protein O-mannose kinase [Source:HGNC Symbol;Acc:HGNC:26267]	POMK	protein_coding	Q9H5K3	84197	1.5982314915868705	1.8566204449828065	48.24912839293024	1.0925360550983045	1.4189821356241006	1.152063394959067	0.09756370256734163	0.04142702791571894	0.006401023939421111	17	10	27	68	155	65	45	50
ENSG00000260482	ENSG00000260482.3	novel transcript	CTD-2196E14.9	lincRNA	NA	NA	2.5423989142386922	2.743547685626575	89.4505613900095	1.45789854258444	1.3201731264561558	1.153208683058717	0.014500762307401462	0.026436506388786713	0.0010819136957362823	55	50	30	62	367	84	126	72
ENSG00000121060	ENSG00000121060.18	tripartite motif containing 25 [Source:HGNC Symbol;Acc:HGNC:12932]	TRIM25	protein_coding	Q14258	7706	6.463921319486995	6.604847652496896	1309.6037518798103	1.1839844757326832	1.2042568738490338	1.1617220719283665	0.006442198428266183	0.005993028747940769	1.697578497405889e-8	679	637	623	1368	4670	1211	1960	1031
ENSG00000168685	ENSG00000168685.15	interleukin 7 receptor [Source:HGNC Symbol;Acc:HGNC:6024]	IL7R	protein_coding	P16871	3575	2.765968972891849	2.9024915043295705	99.27706076099344	1.2245624362325995	1.207903800254416	1.1624908764943163	0.006384132546870112	0.006651046449416677	1.0583358589619409e-7	44	53	54	98	450	96	130	72
ENSG00000138448	ENSG00000138448.12	integrin subunit alpha V [Source:HGNC Symbol;Acc:HGNC:6150]	ITGAV	protein_coding	P06756	3685	7.6216217248781994	7.779739558788708	2957.992415900387	1.1803934400964204	1.2229263061357387	1.1626625952795757	0.010759413921802241	0.010947365429719209	1.6491151976225988e-6	1130	1247	1575	4093	11976	2225	3726	2873
ENSG00000102218	ENSG00000102218.6	RP2 activator of ARL3 GTPase [Source:HGNC Symbol;Acc:HGNC:10274]	RP2	protein_coding	A0A1B2JLU2,O75695	6102	2.444417276047167	2.6292710414554827	80.94477736567389	1.2528954830610983	1.268518774991394	1.1682417989352067	0.012903573432087454	0.01334135734551411	4.085524066786578e-5	27	37	40	113	413	102	103	42
ENSG00000204396	ENSG00000204396.11	von Willebrand factor A domain containing 7 [Source:HGNC Symbol;Acc:HGNC:13939]	VWA7	protein_coding	A0A1U9X8T7,Q9Y334	80737	0.4720136493171953	0.7286046344880208	20.96649347538157	1.445479901391247	1.4547696671239794	1.1694151271724573	0.038523846664551206	0.045899697961331934	0.007448502602195024	6	12	12	15	88	20	35	15
ENSG00000113615	ENSG00000113615.13	SEC24 homolog A, COPII coat complex component [Source:HGNC Symbol;Acc:HGNC:10703]	SEC24A	protein_coding	B4E205,O95486	10802	5.516336460225884	5.6573055081011105	676.8635653973909	1.1933659342506082	1.2071828292721796	1.1707553379459013	0.005981345676017907	0.005993028747940769	7.380264503882439e-10	270	253	356	1016	3133	712	792	502
ENSG00000158406	ENSG00000158406.4	H4 clustered histone 8 [Source:HGNC Symbol;Acc:HGNC:4788]	HIST1H4H	protein_coding	B2R4R0,P62805	8365	2.174481420429918	2.507874853896705	73.39847575720117	1.5662647886955439	1.4550196607348282	1.1750872625206672	0.037766766081432736	0.04610922280529043	0.005983551794861456	12	36	48	79	480	112	78	26
ENSG00000162139	ENSG00000162139.10	neuraminidase 3 [Source:HGNC Symbol;Acc:HGNC:7760]	NEU3	protein_coding	A0A024R5N6,Q9UQ49	10825	2.306075956304957	2.5102544711825265	75.27125762253682	1.3100853431150905	1.3182928642725706	1.1797576228303908	0.019128445716030767	0.020496346020710182	3.6003847445668886e-4	42	31	21	95	317	95	97	50
ENSG00000229729	NA	NA	RP11-159G9.5	protein_coding	NA	NA	1.932058107336717	2.112694805525529	57.53959851929917	1.0862103862490065	1.337751806618774	1.1827996292354934	0.047882297076206115	0.01605753008664133	4.471266441067204e-4	22	25	25	72	183	66	80	49
ENSG00000224411	ENSG00000224411.3	heat shock protein 90 alpha family class A member 2, pseudogene [Source:HGNC Symbol;Acc:HGNC:5256]	RP11-1033A18.1	pseudogene	NA	NA	1.1483056296900245	1.3895380210535602	34.05655016527377	1.2625828519065454	1.4211349288792872	1.1924773334930978	0.04690387269574459	0.030113034842957073	0.002953312711943929	16	8	19	38	131	29	59	27
ENSG00000103226	ENSG00000103226.18	NODAL modulator 3 [Source:HGNC Symbol;Acc:HGNC:25242]	NOMO3	protein_coding	J3KN36,P69849,Q1LZN2	408050	3.508433114528201	3.6699708330962975	170.03705385407875	1.2716365906486806	1.270028390460432	1.206913554986272	0.007203480667023958	0.008838182542344118	6.348990565065862e-7	101	62	73	188	730	168	241	123
ENSG00000115738	ENSG00000115738.10	inhibitor of DNA binding 2 [Source:HGNC Symbol;Acc:HGNC:5361]	ID2	protein_coding	Q02363,Q53T66	3398	1.1270643640036522	1.424384972834554	33.939703209296866	1.7615061877481062	1.4820997102835052	1.210299388485775	0.03024068476319903	0.03665856111458341	0.0055043388719283985	19	14	17	20	235	41	25	23
ENSG00000175197	ENSG00000175197.12	DNA damage inducible transcript 3 [Source:HGNC Symbol;Acc:HGNC:2726]	DDIT3	protein_coding	P35638,Q53YD1	1649	4.191156305512886	4.343462793438696	271.02109240907015	1.3381174243574665	1.2577526866688076	1.2160817360524243	0.005981345676017907	0.005993028747940769	7.423305225521281e-9	135	142	141	227	1383	342	312	154
ENSG00000234745	ENSG00000234745.11	major histocompatibility complex, class I, B [Source:HGNC Symbol;Acc:HGNC:4932]	HLA-B	protein_coding	E5FQ95,P01889	3106	3.5064881869213016	3.676295678137861	171.20395808743882	1.1691413107008406	1.3073914541575948	1.231180556742735	0.015371496125042714	0.00868926762758587	2.161006154318821e-6	69	59	98	212	589	176	267	132
ENSG00000210049	ENSG00000210049.1	mitochondrially encoded tRNA-Phe (UUU/C) [Source:HGNC Symbol;Acc:HGNC:7481]	MT-TF	Mt_tRNA	NA	NA	2.4477014027557447	2.638085522976346	83.03253682957259	1.1199163851759393	1.3661363082938665	1.2409495324696136	0.04217151221910833	0.013083028902298847	1.0720222059693997e-4	28	31	47	100	253	106	122	63
ENSG00000124201	ENSG00000124201.15	zinc finger NFX1-type containing 1 [Source:HGNC Symbol;Acc:HGNC:29271]	ZNFX1	protein_coding	Q9P2E3	57169	6.64256912103948	6.788120466028714	1486.6226773457292	1.2506255600065668	1.2717663227304008	1.2511785030991236	0.005394584538559657	0.004642145785480348	2.356256089919462e-14	709	618	793	1579	5490	1534	2112	1163
ENSG00000228232	ENSG00000228232.1	glyceraldehyde-3-phosphate dehydrogenase pseudogene 1 [Source:HGNC Symbol;Acc:HGNC:4159]	GAPDHP1	pseudogene	NA	NA	1.3762021981347876	1.7241081065593622	42.301716407054215	1.4929121587108884	1.534593376247056	1.2537199320070724	0.04318279912878845	0.04086748873994324	0.005200789431554267	16	7	28	47	191	55	80	16
ENSG00000055332	ENSG00000055332.18	eukaryotic translation initiation factor 2 alpha kinase 2 [Source:HGNC Symbol;Acc:HGNC:9437]	EIF2AK2	protein_coding	P19525,Q8IW76	5610	6.142499641181258	6.3350902830463065	1087.467049813518	1.2360069440243386	1.340347601754119	1.2643628766649133	0.015491745164958423	0.01168612596705623	4.906176370937964e-6	419	441	584	1252	3611	791	1829	1003
ENSG00000048052	ENSG00000048052.21	histone deacetylase 9 [Source:HGNC Symbol;Acc:HGNC:14065]	HDAC9	protein_coding	B7Z3P7,Q9UKV0	9734	3.6936795937908022	3.9179704285788746	200.64540874830598	1.4795499965011931	1.3918400562298976	1.2655115306113345	0.0170766790299174	0.017574123799944864	9.940137125290181e-5	86	65	148	159	1300	265	157	123
ENSG00000187990	NA	NA	HIST1H2BG	protein_coding	NA	NA	1.1794470485579118	1.428691443563385	34.3037323078753	1.557646713760183	1.4483622128869815	1.2874188219095262	0.017714266497773794	0.020940251086215604	7.908192132330753e-4	18	15	13	30	192	28	54	22
ENSG00000255103	NA	NA	KIAA0754	protein_coding	NA	NA	1.1084572759930609	1.4750277271110255	36.12090461434595	1.8906138058451918	1.6271980027047812	1.2874770566984266	0.0192927111007002	0.04968559933761748	0.007176042152716824	27	12	6	24	170	51	45	24
ENSG00000143333	ENSG00000143333.7	regulator of G protein signaling 16 [Source:HGNC Symbol;Acc:HGNC:9997]	RGS16	protein_coding	O15492	6004	0.5715338648732865	0.8906445433460503	23.05634499215554	1.7555675279177378	1.5594068582048046	1.291229988090383	0.0231139186432002	0.03904894510417307	0.004983613642789552	12	7	14	13	126	21	40	13
ENSG00000142156	ENSG00000142156.15	collagen type VI alpha 1 chain [Source:HGNC Symbol;Acc:HGNC:2211]	COL6A1	protein_coding	P12109	1291	3.173413457678316	3.406349432305266	143.17524891918794	1.3371164591864706	1.450696648054138	1.2926829460195228	0.032441090606105345	0.021652238038934273	4.3672388841896055e-4	67	76	56	102	436	114	231	145
ENSG00000174738	ENSG00000174738.13	nuclear receptor subfamily 1 group D member 2 [Source:HGNC Symbol;Acc:HGNC:7963]	NR1D2	protein_coding	B4DXD3,F1D8P2,Q14995	9975	4.207906215298035	4.392106050854723	281.8138510655542	1.4115439474387077	1.392636301296171	1.3405038317938174	0.005783117408816952	0.005993028747940769	1.0924531460533611e-8	114	157	117	250	1335	262	329	254
ENSG00000090339	ENSG00000090339.9	intercellular adhesion molecule 1 [Source:HGNC Symbol;Acc:HGNC:5344]	ICAM1	protein_coding	P05362	3383	3.8900932377701283	4.111365926354445	229.24969993310862	1.4308727817537714	1.4367103490528854	1.3453178984632466	0.014008680719694593	0.010947365429719209	3.352450936977728e-6	89	93	111	250	1505	332	196	116
ENSG00000112149	ENSG00000112149.10	CD83 molecule [Source:HGNC Symbol;Acc:HGNC:1703]	CD83	protein_coding	A0A087WX61,Q01151	9308	1.603109035692704	1.9952401532707225	50.966532688787204	1.7616096136474004	1.6768628897678688	1.3498972787861498	0.05370642490580032	0.0396304226602332	0.005054592270108824	20	20	26	33	353	99	29	21
ENSG00000177034	ENSG00000177034.17	metaxin 3 [Source:HGNC Symbol;Acc:HGNC:24812]	MTX3	protein_coding	Q5HYI7	345778	3.4131058463116837	3.6144459855628535	164.18336645357533	1.3002167890165897	1.4295142218999548	1.3521011104925473	0.011254364923783611	0.008120413246387478	8.205333567023319e-7	65	53	79	202	648	141	242	151
ENSG00000176994	ENSG00000176994.11	SMCR8-C9orf72 complex subunit [Source:HGNC Symbol;Acc:HGNC:17921]	SMCR8	protein_coding	Q8TEV9	140775	3.43077069848525	3.6747329038327976	170.94501998872974	1.6377091479933585	1.4875320520135964	1.3591938059473807	0.007209541967967702	0.016125042327801074	5.961306378471909e-5	116	62	50	128	801	196	206	136
ENSG00000182326	ENSG00000182326.15	complement C1s [Source:HGNC Symbol;Acc:HGNC:1247]	C1S	protein_coding	F8WCZ6,P09871	716	0.769306208345143	1.1376561297836403	29.31248927066822	1.2941126766147568	1.7508564495742727	1.361495916249188	0.16484217553898567	0.04948469338595802	0.009236437936705743	5	14	14	23	73	21	64	29
ENSG00000181333	ENSG00000181333.12	hephaestin like 1 [Source:HGNC Symbol;Acc:HGNC:30477]	HEPHL1	protein_coding	Q6MZM0	341208	3.660160040673416	3.8815183305591483	197.83873629114595	1.5384496411794832	1.4628834651794194	1.3638651265933255	0.00783191386614257	0.011814845116259918	9.242611364861336e-6	92	114	62	150	852	184	278	171
ENSG00000168016	ENSG00000168016.14	tetratricopeptide repeat and ankyrin repeat containing 1 [Source:HGNC Symbol;Acc:HGNC:29011]	TRANK1	protein_coding	O15050	9881	2.305947426277522	2.596565261392226	81.1868725102073	1.332274116285725	1.5933456304951803	1.3895732039298578	0.06390082451491297	0.025970986672526158	0.0010514160032928284	43	24	29	73	232	63	170	70
ENSG00000118503	ENSG00000118503.15	TNF alpha induced protein 3 [Source:HGNC Symbol;Acc:HGNC:11896]	TNFAIP3	protein_coding	P21580	7128	6.378835823471519	6.560981887536021	1266.4752322304766	1.4254483057288574	1.4181400232726926	1.3924134768032093	0.005394584538559657	0.004642145785480348	2.914655889156216e-15	554	601	572	1130	7368	1533	1261	857
ENSG00000173193	ENSG00000173193.15	poly(ADP-ribose) polymerase family member 14 [Source:HGNC Symbol;Acc:HGNC:29232]	PARP14	protein_coding	Q460N5,Q8N546	54625	5.1611229057439	5.415318258755126	575.3792726575431	1.3865800076212065	1.5151199707794385	1.4039236501225947	0.023443079195996232	0.01580421884195682	2.7744236196448116e-5	246	238	281	447	1709	409	1146	518
ENSG00000206073	ENSG00000206073.11	serpin family B member 4 [Source:HGNC Symbol;Acc:HGNC:10570]	SERPINB4	protein_coding	P48594,Q9BYF7	6318	1.6199374152964594	2.053227431527572	55.799808091957665	1.955218747711904	1.8124308654390897	1.404112555809055	0.042574313830106736	0.053168680935851316	0.00793519685326089	18	38	14	20	186	36	118	53
ENSG00000196110	ENSG00000196110.8	zinc finger protein 699 [Source:HGNC Symbol;Acc:HGNC:24750]	ZNF699	protein_coding	Q32M78	374879	1.6593986508863885	1.9080589750118109	49.42444077982672	1.4327873944288319	1.5547218498339241	1.4193475166004508	0.017421755562786738	0.012496481999301699	4.1414400711570845e-5	20	11	28	51	202	68	58	40
ENSG00000138944	ENSG00000138944.8	shisa like 1 [Source:HGNC Symbol;Acc:HGNC:29335]	KIAA1644	protein_coding	Q3SXP7	85352	0.8385557535135588	1.099331599994561	27.610168944703467	1.521831985787784	1.609191519646419	1.4376545785566985	0.018918799220691212	0.016169494719646703	2.4269599408992975e-4	12	7	14	25	123	30	37	24
ENSG00000212694	ENSG00000212694.8	long intergenic non-protein coding RNA 1089 [Source:HGNC Symbol;Acc:HGNC:27886]	AC084018.1	lincRNA	NA	338799	1.463550488777759	1.797781342667481	45.31410807644076	1.5356883238709824	1.648431362251784	1.4436924454006266	0.03012578660993798	0.023701109155764	8.333823059477472e-4	12	8	30	50	187	44	86	32
ENSG00000113594	ENSG00000113594.10	LIF receptor subunit alpha [Source:HGNC Symbol;Acc:HGNC:6597]	LIFR	protein_coding	A8K1Z4,P42702	3977	2.32209908748387	2.546057290019145	76.90122630030113	1.5040298207769638	1.521198678471663	1.4466069883551183	0.007536270122357098	0.005993028747940769	1.497020702039225e-7	27	31	33	84	423	65	105	62
ENSG00000138496	ENSG00000138496.16	poly(ADP-ribose) polymerase family member 9 [Source:HGNC Symbol;Acc:HGNC:24118]	PARP9	protein_coding	Q59ER9,Q8IXQ6	83666	5.209806758329331	5.473678473330881	599.4474228395216	1.3824934921610736	1.5539480581786846	1.449281453450921	0.025231910405411152	0.014807808234329449	1.454063732477816e-5	248	209	289	537	1616	464	1169	567
ENSG00000197044	ENSG00000197044.11	zinc finger protein 441 [Source:HGNC Symbol;Acc:HGNC:20875]	ZNF441	protein_coding	Q8N8Z8	126068	1.8984089512905606	2.190593318856446	59.90469714196354	1.5147711873600826	1.6000831342507567	1.4502915998811778	0.018110726345099904	0.015900778166905355	1.2114436350163221e-4	17	13	34	74	303	48	89	53
ENSG00000117228	ENSG00000117228.10	guanylate binding protein 1 [Source:HGNC Symbol;Acc:HGNC:4182]	GBP1	protein_coding	P32455	2633	3.600065512500977	3.8696029171829265	197.06366934431927	1.3623575890345117	1.584499575355703	1.4577132688725607	0.03925755287976081	0.015900778166905355	5.451291367315776e-5	96	62	79	176	521	181	381	175
ENSG00000185507	ENSG00000185507.21	interferon regulatory factor 7 [Source:HGNC Symbol;Acc:HGNC:6122]	IRF7	protein_coding	A0A024RCA2,B4E1B1,M9RSF4,Q92985	3665	3.81918282777033	4.087622917598269	228.59408053755675	1.4603761394680583	1.593070202370349	1.4728103971501274	0.02255234312834804	0.014036874495261722	2.3707949617022144e-5	100	93	97	172	726	183	494	173
ENSG00000113369	ENSG00000113369.9	arrestin domain containing 3 [Source:HGNC Symbol;Acc:HGNC:29263]	ARRDC3	protein_coding	Q96B67	57561	4.620988908897328	4.98255864557746	424.95487137990654	1.657729634170564	1.6489844527828832	1.4850756127567113	0.023322731211440934	0.029878913587502148	4.624116364368708e-4	76	74	284	563	1869	330	631	432
ENSG00000115415	ENSG00000115415.20	signal transducer and activator of transcription 1 [Source:HGNC Symbol;Acc:HGNC:11362]	STAT1	protein_coding	P42224	6772	6.991176215228473	7.29070757912706	2111.875656298833	1.4334420567894444	1.6004291593246331	1.4865781702730203	0.025989933275475496	0.018840821970175232	3.472152558480532e-5	660	684	1080	2247	6143	1300	4350	2062
ENSG00000129521	ENSG00000129521.15	egl-9 family hypoxia inducible factor 3 [Source:HGNC Symbol;Acc:HGNC:14661]	EGLN3	protein_coding	B3KVT0,F8W1G2,Q3T1B0,Q9H6Z9	112399	3.7453512907767292	4.135504790075455	238.03266375816503	1.399212979608392	1.7261205421879153	1.4893968288427475	0.09057799992162813	0.03891981889963669	0.0014227184693693233	74	121	83	167	600	114	515	267
ENSG00000241322	ENSG00000241322.11	CMT1A duplicated region transcript 1 [Source:HGNC Symbol;Acc:HGNC:14379]	CDRT1	protein_coding	A0A087WSX6,O95170,Q59EB2,Q9BXD7	374286	1.125235751954699	1.4189191677646877	35.33262774833479	1.4018474525979847	1.7228832938934648	1.5093337640377358	0.0633002972398655	0.01839107705386873	7.471045775377243e-4	12	12	16	29	109	31	73	30
ENSG00000108771	ENSG00000108771.13	DExH-box helicase 58 [Source:HGNC Symbol;Acc:HGNC:29517]	DHX58	protein_coding	A0A024R1Y5,Q96C10	79132	1.4786405884077662	1.8134093084190448	47.29291391382451	1.305235897135041	1.7771853070934396	1.5388403765819476	0.13059183329297977	0.024536961149486433	0.0012570070523813587	20	12	17	42	112	42	98	46
ENSG00000205413	ENSG00000205413.8	sterile alpha motif domain containing 9 [Source:HGNC Symbol;Acc:HGNC:1348]	SAMD9	protein_coding	Q5K651	54809	6.599060938597915	6.903794081613955	1615.8732483272317	1.4734398442406116	1.64986248548087	1.5399522250364213	0.02249896439278934	0.015900778166905355	1.1523834968979314e-5	590	592	721	1401	5055	931	3156	1701
ENSG00000071537	ENSG00000071537.14	SEL1L adaptor subunit of ERAD E3 ubiquitin ligase [Source:HGNC Symbol;Acc:HGNC:10717]	SEL1L	protein_coding	Q3ZCU6,Q9UBV2	6400	6.591235609968795	6.803430664970282	1500.7014448576485	1.5534719699557078	1.5567704407306395	1.541584296985555	0.005042138634161337	0.003508098185343339	1.0543102428312667e-22	531	469	725	1711	7696	1503	1995	1197
ENSG00000235385	ENSG00000235385.2	long intergenic non-protein coding RNA 2154 [Source:HGNC Symbol;Acc:HGNC:53015]	GS1-600G8.5	lincRNA	NA	109729169	0.8334947955792604	1.4060803280522403	32.42361576072939	2.4640980899568246	1.9951176893257638	1.5529598287432926	0.039220146191548635	0.04322755695467399	0.006714733316688839	8	20	10	12	320	34	22	20
ENSG00000233280	NA	NA	CRYBG3	protein_coding	NA	NA	2.231357872505889	2.4915974648534243	74.36836509990592	1.6078819037747063	1.647272985909284	1.5625173565982133	0.007463159530885077	0.006651046449416677	1.6258750062923847e-7	29	27	23	80	380	68	103	65
ENSG00000223547	ENSG00000223547.10	zinc finger protein 844 [Source:HGNC Symbol;Acc:HGNC:25932]	ZNF844	protein_coding	B4DSG8,Q08AG5	284391	1.6936045358794212	1.9384863891385176	50.37693837659624	1.6037199351860336	1.6506826986345515	1.56819179380697	0.008476703419991372	0.005993028747940769	4.099174449406393e-7	18	19	25	39	215	60	79	36
ENSG00000230844	ENSG00000230844.3	ZNF674 antisense RNA 1 (head to head) [Source:HGNC Symbol;Acc:HGNC:44266]	ZNF674-AS1	lincRNA	NA	401588	0.9859788739855829	1.28773887799894	32.192919936515274	1.661645646867937	1.8135163654681827	1.647317376504935	0.0192927111007002	0.01231570167502029	7.999486292026128e-5	12	8	16	23	130	31	46	34
ENSG00000151012	ENSG00000151012.13	solute carrier family 7 member 11 [Source:HGNC Symbol;Acc:HGNC:11059]	SLC7A11	protein_coding	Q9UPY5	23657	4.209668585075966	4.5872367256303335	318.7663231560746	1.784570879059382	1.8413958635492287	1.7026482022220988	0.022944872112232825	0.01483338842747547	9.911638819159687e-6	80	130	110	300	2726	464	219	162
ENSG00000126368	ENSG00000126368.6	nuclear receptor subfamily 1 group D member 1 [Source:HGNC Symbol;Acc:HGNC:7962]	NR1D1	protein_coding	F1D8S3,P20393	9572	4.718383627728908	5.061010415689236	449.5278625091331	1.9859497380187463	1.8196438969485322	1.7031465666648709	0.006918696849571169	0.010987903882995998	1.7678988822154304e-6	216	204	108	224	1989	416	702	421
ENSG00000115009	ENSG00000115009.13	C-C motif chemokine ligand 20 [Source:HGNC Symbol;Acc:HGNC:10619]	CCL20	protein_coding	P78556	6364	2.8865383810820795	3.4460388386002796	142.32887824203942	2.013651999785453	2.021977863307828	1.7043051854529299	0.06718698129587723	0.039020004957242053	0.0015078488977710758	27	68	49	93	1289	270	65	51
ENSG00000133110	ENSG00000133110.15	periostin [Source:HGNC Symbol;Acc:HGNC:16953]	POSTN	protein_coding	A0A024RDS2,A0A024RDT5,B1ALD9,Q15063	10631	3.903241336420802	4.3267181921997615	270.5448027756853	1.7042015935365338	1.8733298307291502	1.7192111387859224	0.03184619708948722	0.02171531449029878	1.1457637742148139e-4	41	58	153	293	882	196	526	288
ENSG00000023445	ENSG00000023445.16	baculoviral IAP repeat containing 3 [Source:HGNC Symbol;Acc:HGNC:591]	BIRC3	protein_coding	Q13489	330	2.426195697658602	2.798657480614179	91.66307847152424	1.7932091077137775	1.844406817000771	1.719517099203001	0.014276128179220065	0.01168612596705623	1.0592626584457342e-5	18	22	38	115	566	69	134	81
ENSG00000214110	ENSG00000214110.3	lactate dehydrogenase A pseudogene 4 [Source:HGNC Symbol;Acc:HGNC:6539]	LDHAP4	pseudogene	NA	NA	2.3512585103210424	2.6571522417869406	83.39380600953648	1.7428983850886548	1.8029744330929545	1.7280531099491698	0.006789941995652088	0.005993028747940769	8.7030253706888e-9	24	21	47	69	369	114	136	52
ENSG00000131480	ENSG00000131480.9	amine oxidase copper containing 2 [Source:HGNC Symbol;Acc:HGNC:549]	AOC2	protein_coding	O75106	314	2.1589257672412137	2.4607895791090106	73.5389948811245	1.7396441713093929	1.8256461720793407	1.7378885199222933	0.008106774194900898	0.006004177610582751	9.051561238615375e-8	28	27	20	62	318	70	109	73
ENSG00000210184	ENSG00000210184.1	mitochondrially encoded tRNA-Ser (AGU/C) 2 [Source:HGNC Symbol;Acc:HGNC:7498]	MT-TS2	Mt_tRNA	NA	NA	2.2062288255207894	2.5523143360929965	78.64224145554132	1.9775958645965657	1.8911234727271078	1.7478866598142848	0.01335988654575087	0.011880964281666868	1.4924304461931604e-5	34	35	23	34	275	114	120	62
ENSG00000163840	ENSG00000163840.10	deltex E3 ubiquitin ligase 3L [Source:HGNC Symbol;Acc:HGNC:30323]	DTX3L	protein_coding	Q8TDB6	151636	5.154881962973297	5.480175104277926	602.0746820988464	1.7197399407848648	1.8378413379891994	1.76790293799919	0.009675835320716033	0.006607931143437956	9.523090519826782e-9	212	214	212	465	2054	461	1165	597
ENSG00000101443	ENSG00000101443.18	WAP four-disulfide core domain 2 [Source:HGNC Symbol;Acc:HGNC:15939]	WFDC2	protein_coding	Q14508	10406	1.3676423186736277	1.7473267204250535	44.39852362725523	2.186409400838569	1.9630277063397095	1.7970479539714836	0.009676089465320187	0.014814155520422943	5.451291367315776e-5	12	24	16	16	209	47	65	41
ENSG00000185013	ENSG00000185013.16	5'-nucleotidase, cytosolic IB [Source:HGNC Symbol;Acc:HGNC:17818]	NT5C1B	protein_coding	A0A140VJC7,B3KUK6,B4DXZ9,B4DZ86,Q96P26	93034	-0.57349462002823	-0.06875764015799984	11.210192284723165	2.131374137171294	2.1505357504160036	1.8133255111960707	0.02608076456148086	0.041517747015725415	NA	5	3	3	5	56	13	22	7
ENSG00000272761	NA	NA	RP11-572C15.6	lincRNA	NA	NA	1.9413756951498846	2.284946958449124	65.61632089378386	1.8414575231962542	1.9345608285482734	1.8133577908431642	0.010627668063008893	0.00944678127545665	3.0792106068639527e-6	29	20	17	45	272	65	80	78
ENSG00000164176	ENSG00000164176.13	EGF like repeats and discoidin domains 3 [Source:HGNC Symbol;Acc:HGNC:3173]	EDIL3	protein_coding	O43854	10085	1.1009530197219652	1.663442128430513	42.41051415378878	1.769769083159273	2.1251028284407583	1.845218235795309	0.0836515974651292	0.03235629248803816	0.0017483806689892912	8	4	14	52	136	29	83	52
ENSG00000260563	ENSG00000260563.3	novel transcript	RP13-516M14.1	lincRNA	NA	NA	0.5755277773926665	1.0040685184961862	26.100331531572117	1.8816311137007298	2.0845287411694366	1.8651376814400569	0.03025011378538477	0.017078144334776304	2.449542881729289e-4	4	8	13	17	102	22	52	25
ENSG00000220583	ENSG00000220583.1	ribosomal protein L35 pseudogene 2 [Source:HGNC Symbol;Acc:HGNC:35789]	RPL35P2	pseudogene	NA	NA	0.8363899512746023	1.425549734260026	33.03233276990707	2.3941235745892664	2.180107044139813	1.8831453627973112	0.029474770232695454	0.023682908998072585	8.220199176333301e-4	10	13	10	15	254	48	55	7
ENSG00000072274	ENSG00000072274.13	transferrin receptor [Source:HGNC Symbol;Acc:HGNC:11763]	TFRC	protein_coding	A8K6Q8,B7Z2I6,G3V0E5,P02786,Q7Z3E0	7037	7.1714861451165115	7.500951006246623	2440.5657372494516	1.8739417096248199	1.9167304269955943	1.8840860703068323	0.005394584538559657	0.004642145785480348	6.171866514893882e-15	684	645	952	2354	10229	2126	4139	2397
ENSG00000272899	ENSG00000272899.4	ATP6V1F neighbor [Source:HGNC Symbol;Acc:HGNC:52392]	RP11-309L24.9	lincRNA	A0A1B0GUX0	100130705	0.08176434318530532	0.5783056894552865	19.552777037959814	1.7435394143425036	2.266433632362503	1.9336802180840398	0.08930006149112807	0.027385688183059375	0.001877487196636216	4	6	6	12	59	12	47	21
ENSG00000111331	ENSG00000111331.13	2'-5'-oligoadenylate synthetase 3 [Source:HGNC Symbol;Acc:HGNC:8088]	OAS3	protein_coding	Q9Y6K5	4940	5.476588162512481	5.861052019088205	783.3911886035033	1.9406311971044834	2.0155330616381484	1.9437349913681483	0.007286755620466351	0.005993028747940769	1.1611328525051467e-9	281	259	227	509	2673	686	1750	651
ENSG00000257315	ENSG00000257315.2	zinc finger BED-type containing 6 [Source:HGNC Symbol;Acc:HGNC:33273]	ZBED6	protein_coding	P86452	100381270,9877	2.421215799947648	2.8725445819773165	97.79849154058574	2.1342633921649026	2.0824810160881837	1.9500643179562864	0.011528265026326279	0.01146050496273251	3.0792106068639527e-6	32	39	11	78	405	130	163	77
ENSG00000272275	ENSG00000272275.1	novel transcript	RP11-791G15.2	lincRNA	NA	NA	0.018202941522874567	0.570191760648224	19.951814441391317	2.2863728088421342	2.3300359510630555	1.9506991774122902	0.03843881167419207	0.03904218153957262	0.002521793413508252	8	8	2	6	68	22	25	27
ENSG00000165799	ENSG00000165799.5	ribonuclease A family member 7 [Source:HGNC Symbol;Acc:HGNC:19278]	RNASE7	protein_coding	Q9H1E1	84659	4.581834409745714	5.048815683262378	440.55344582906986	2.0715936942849535	2.109151352616104	1.9611701418315384	0.017234798260324036	0.012003252626531076	1.2362980145224236e-6	140	163	127	244	3510	822	332	180
ENSG00000177409	ENSG00000177409.12	sterile alpha motif domain containing 9 like [Source:HGNC Symbol;Acc:HGNC:1349]	SAMD9L	protein_coding	Q8IVG5	219285	3.496625533105074	4.05628312493058	225.88376896390952	1.5873782949111848	2.184855511264058	1.9867596958888443	0.118212579297376	0.026446559176969725	1.417632096353407e-4	49	62	77	165	433	113	576	268
ENSG00000232888	ENSG00000232888.4	ribosomal protein S11 pseudogene 5 [Source:HGNC Symbol;Acc:HGNC:36312]	RPS11P5	pseudogene	NA	NA	0.7168240526992594	1.3194625796180492	31.80029174218121	2.16934981719166	2.3274852570313476	2.0592684615049572	0.03290929438510487	0.02002589749188027	4.248175914773247e-4	4	8	14	20	159	81	28	14
ENSG00000225630	ENSG00000225630.1	MT-ND2 pseudogene 28 [Source:HGNC Symbol;Acc:HGNC:42129]	MTND2P28	pseudogene	NA	NA	2.803864787004721	3.2067084624297486	121.7018247915926	2.189061935503568	2.115031413335529	2.0617788798636703	0.005394584538559657	0.004642145785480348	2.747396544159263e-12	44	28	43	77	764	169	193	60
ENSG00000242550	ENSG00000242550.6	serpin family B member 10 [Source:HGNC Symbol;Acc:HGNC:8942]	SERPINB10	protein_coding	B2RC45,P48595	5273	-0.2394412429284326	1.3348567793121382	32.87407289131067	5.1360570060545	3.2287028219976355	2.0901045976321133	0.02140539062009857	0.06048099176039645	0.015824426440478673	13	8	0	0	206	22	62	36
ENSG00000089127	ENSG00000089127.13	2'-5'-oligoadenylate synthetase 1 [Source:HGNC Symbol;Acc:HGNC:8086]	OAS1	protein_coding	F8VXY3,P00973	4938	4.27536383023387	5.038166471603506	445.9330934242086	1.9057182532876724	2.5605465908381544	2.180712377559937	0.10463399537595483	0.026446559176969725	0.0017640725564937421	83	84	142	247	758	169	1304	543
ENSG00000165949	ENSG00000165949.12	interferon alpha inducible protein 27 [Source:HGNC Symbol;Acc:HGNC:5397]	IFI27	protein_coding	A0A087WZF8,A8K0H0,P40305,Q7Z5R2	3429	4.228999679134951	4.805657956841254	378.2617351457349	2.228464788228391	2.349490605979212	2.183895668582499	0.025775010674936056	0.015303294226748523	4.37217980925836e-6	139	112	83	137	858	330	984	348
ENSG00000111335	ENSG00000111335.13	2'-5'-oligoadenylate synthetase 2 [Source:HGNC Symbol;Acc:HGNC:8087]	OAS2	protein_coding	P29728,Q7Z6D0	4939	5.414018270271603	6.05248028063643	898.1646744962369	2.0659774553290577	2.4609068642224927	2.2152855666462	0.03380862845899524	0.014980394327924956	1.9018893098118512e-4	206	198	247	535	1836	515	2517	967
ENSG00000213928	ENSG00000213928.9	interferon regulatory factor 9 [Source:HGNC Symbol;Acc:HGNC:6131]	IRF9	protein_coding	Q00978	10379	4.012798933594692	4.499162047606371	305.56253247925235	2.0816089797502406	2.3084101390832523	2.2280476578783377	0.017191230167254278	0.005993028747940769	1.2028590698656199e-9	92	66	96	173	740	371	658	283
ENSG00000130589	ENSG00000130589.16	helicase with zinc finger 2 [Source:HGNC Symbol;Acc:HGNC:30021]	HELZ2	protein_coding	Q9BYK8	85441	5.652076562886825	6.158777641725982	965.9854082762027	2.173983778679412	2.31627828202149	2.2372993989463987	0.009467456796113364	0.006651046449416677	1.2814731142744944e-9	310	238	257	513	2860	731	2026	1129
ENSG00000181381	ENSG00000181381.13	DExD/H-box 60 like [Source:HGNC Symbol;Acc:HGNC:26429]	DDX60L	protein_coding	Q5H9U9	91351	4.51124681953452	5.100128104162197	463.88655400932225	2.025454089717772	2.3875866229549976	2.2682870112198157	0.03184619708948722	0.012496481999301699	6.79688987857933e-7	102	99	123	343	1294	244	1195	512
ENSG00000107201	ENSG00000107201.10	DExD/H-box helicase 58 [Source:HGNC Symbol;Acc:HGNC:19102]	DDX58	protein_coding	O95786	23586	4.902349510512554	5.516277721813319	619.093166272266	2.1234215326608123	2.413062608816123	2.2907596140067406	0.026038569795061573	0.013927559170059032	8.374326718338279e-7	83	123	236	448	1580	393	1533	703
ENSG00000213763	ENSG00000213763.4	ACTB pseudogene 2 [Source:HGNC Symbol;Acc:HGNC:135]	ACTBP2	pseudogene	NA	NA	-0.6153567652796774	0.16918204575178455	13.155294963940458	2.501343256206976	2.6928810367594633	2.2919516084479445	0.03511193078518019	0.029867677822768734	NA	2	4	2	7	74	34	15	4
ENSG00000160678	ENSG00000160678.12	S100 calcium binding protein A1 [Source:HGNC Symbol;Acc:HGNC:10486]	S100A1	protein_coding	A0A0S2Z4H2,P23297	6271	-0.45130743894953185	0.10000626819895092	13.11117061223607	2.2636223913528943	2.5437693716979193	2.2949156588179447	0.02075636647141876	0.015453747957481088	NA	3	3	3	7	57	21	22	10
ENSG00000185885	ENSG00000185885.16	interferon induced transmembrane protein 1 [Source:HGNC Symbol;Acc:HGNC:5412]	IFITM1	protein_coding	A0A024R210,P13164	8519	2.786017732539179	3.785435642095564	187.91654374133086	1.9258480375316687	2.902311167682173	2.3325685154904234	0.23595341362582564	0.03792755416463785	0.0042950335665060966	47	31	42	52	192	67	665	203
ENSG00000187608	ENSG00000187608.10	ISG15 ubiquitin like modifier [Source:HGNC Symbol;Acc:HGNC:4053]	ISG15	protein_coding	P05161	9636	5.0502827406350725	5.704768756786376	705.2361930168624	2.1743986327735083	2.530395791047036	2.405264330793663	0.027860302736993123	0.012496481999301699	2.844395863782724e-7	132	133	244	386	1496	478	2061	675
ENSG00000115267	ENSG00000115267.8	interferon induced with helicase C domain 1 [Source:HGNC Symbol;Acc:HGNC:18873]	IFIH1	protein_coding	Q9BYX4	64135	4.19259948419969	4.852465831710769	391.5904567295283	2.0966805812294314	2.5437346827147658	2.4141932312034435	0.04223009420434304	0.01336043955274972	6.813843891229991e-7	75	78	116	227	882	215	1037	462
ENSG00000204103	ENSG00000204103.4	MAF bZIP transcription factor B [Source:HGNC Symbol;Acc:HGNC:6408]	MAFB	protein_coding	Q9Y5Q3	9935	2.18535121417327	2.774179488706575	92.93419121069485	2.1593079789611496	2.5656081958274424	2.460329124609645	0.025775010674936056	0.006696953573633965	6.883961615194374e-8	14	19	24	63	295	72	183	121
ENSG00000254413	ENSG00000254413.8	CHKB-CPT1B readthrough (NMD candidate) [Source:HGNC Symbol;Acc:HGNC:41998]	CHKB-CPT1B	protein_coding	NA	386593	2.0363970828455624	2.8399020049398906	93.35757625310087	2.5005691532351957	2.732934913942254	2.5285937540527494	0.043403471696964555	0.01619122814743312	1.6250869131373688e-5	13	13	27	60	626	258	63	29
ENSG00000234975	ENSG00000234975.6	ferritin heavy chain 1 pseudogene 2 [Source:HGNC Symbol;Acc:HGNC:3989]	FTH1P2	pseudogene	NA	NA	1.3323237789214053	2.023221308895529	51.371025240213164	3.0142527479771557	2.7164891015688304	2.5644386046639793	0.01121032100592016	0.006696953573633965	1.9410382669889163e-7	12	10	18	14	447	72	75	21
ENSG00000173110	ENSG00000173110.8	heat shock protein family A (Hsp70) member 6 [Source:HGNC Symbol;Acc:HGNC:5239]	HSPA6	protein_coding	B3KSM6,P17066	3310	1.7775357280080482	2.3864115578631884	71.00610544983729	2.4840952806394423	2.675318387005891	2.564883741474718	0.01516080892881325	0.005993028747940769	1.5076794665479012e-8	8	18	25	27	240	73	125	89
ENSG00000068976	ENSG00000068976.14	glycogen phosphorylase, muscle associated [Source:HGNC Symbol;Acc:HGNC:9726]	PYGM	protein_coding	P11217	5837	-0.2773902792237389	1.2915157384693752	31.41617928862225	5.26549386445166	3.4260504015059636	2.5856295787635353	0.015142018409633575	0.042038892652919435	0.005461076755539044	8	10	0	0	231	33	42	33
ENSG00000243199	ENSG00000243199.1	ribosomal protein L6 (RPL6) pseudogene	RP11-408P14.1	pseudogene	NA	NA	1.700858852559676	2.318355035501436	64.55983185043439	2.6709263342168486	2.6695512785111264	2.592050067106124	0.006384132546870112	0.004642145785480348	1.2164202436263589e-11	10	15	16	36	431	111	99	30
ENSG00000215298	NA	NA	FP15737	protein_coding	NA	NA	0.6301592395840993	1.4345111365700995	32.42000707273035	2.9561601277310987	2.795661352626165	2.601076176101573	0.02140539062009857	0.00944678127545665	7.2598890260344755e-6	5	4	10	18	347	40	38	14
ENSG00000135114	ENSG00000135114.12	2'-5'-oligoadenylate synthetase like [Source:HGNC Symbol;Acc:HGNC:8090]	OASL	protein_coding	Q15646	8638	3.044874507798872	3.818272220408999	191.14009538047034	2.618170798396184	2.901744806913341	2.7497158806724618	0.02857016249390616	0.010515974094067865	8.355132381930777e-8	35	47	40	54	515	116	553	199
ENSG00000234444	ENSG00000234444.10	zinc finger protein 736 [Source:HGNC Symbol;Acc:HGNC:32467]	ZNF736	protein_coding	B4DX44	728927	1.405390949744243	2.097322753734433	55.41411594702963	2.989533973050049	2.893027730242329	2.813643073430667	0.006384132546870112	0.004642145785480348	2.892858671691921e-11	14	11	10	18	343	81	111	27
ENSG00000108551	ENSG00000108551.5	ras related dexamethasone induced 1 [Source:HGNC Symbol;Acc:HGNC:15828]	RASD1	protein_coding	Q9Y272	51655	-1.0905188431829957	0.3188747602657126	13.729750816986858	4.051928792622952	3.401878213857483	3.0057384121553445	0.02115518201111885	0.033885981187723666	NA	2	0	0	10	133	15	23	8
ENSG00000126709	ENSG00000126709.15	interferon alpha inducible protein 6 [Source:HGNC Symbol;Acc:HGNC:4054]	IFI6	protein_coding	P09912	2537	3.8104698479287307	4.899133867748845	404.124907648004	2.9882259264960838	3.3654261260609415	3.0527803690485364	0.04196775710698884	0.01383948859977099	6.116932687637771e-5	69	26	102	90	659	302	1417	356
ENSG00000169245	ENSG00000169245.6	C-X-C motif chemokine ligand 10 [Source:HGNC Symbol;Acc:HGNC:10637]	CXCL10	protein_coding	A0A024RDA4,P02778	3627	1.3127627235397907	2.3203301840232484	68.58370803562634	2.7096524185559643	3.3595640581498616	3.2183054896511933	0.09221405463890853	0.010947365429719209	5.027549184204534e-7	4	6	16	28	143	50	178	93
ENSG00000137628	ENSG00000137628.17	DExD/H-box helicase 60 [Source:HGNC Symbol;Acc:HGNC:25942]	DDX60	protein_coding	Q6B0F7,Q8IY21,Q9H616,Q9NXV7	55601	3.878255938426334	4.9216829210577036	411.59931495941254	2.8425796623774766	3.397283638289582	3.264503134771001	0.03999123788544175	0.010835760514748294	3.592330745964039e-9	54	54	69	119	838	186	1296	501
ENSG00000173825	ENSG00000173825.7	tigger transposable element derived 3 [Source:HGNC Symbol;Acc:HGNC:18334]	TIGD3	protein_coding	Q6B0B8	220359	-1.9892253759326184	-0.6756755705057399	6.698731304605719	3.741031401387137	3.916354678627342	3.3525879877320737	0.01637621247849235	0.04318994019838014	NA	0	0	0	4	40	7	14	7
ENSG00000137965	ENSG00000137965.11	interferon induced protein 44 [Source:HGNC Symbol;Acc:HGNC:16938]	IFI44	protein_coding	Q8TCB0	10561	3.4096146285798086	4.516236793462725	311.35759327722263	2.8309381955246664	3.4718041072287136	3.3564514163187895	0.05767325422106488	0.010947365429719209	8.167597337898022e-9	26	28	62	112	543	170	946	400
ENSG00000132530	ENSG00000132530.17	XIAP associated factor 1 [Source:HGNC Symbol;Acc:HGNC:30932]	XAF1	protein_coding	Q6GPH4	54739	1.295072442789044	2.433005920093181	74.6808895237627	2.979097885557846	3.7997842873011654	3.680703193216098	0.09891630007944108	0.006903671298264613	6.533492260153462e-9	7	6	8	22	136	55	191	111
ENSG00000135424	ENSG00000135424.18	integrin subunit alpha 7 [Source:HGNC Symbol;Acc:HGNC:6143]	ITGA7	protein_coding	J3KNV4,Q13683,Q4LE35	3679	-0.34889369588686986	1.7502281605857013	44.17567165638201	5.584963735557075	4.324565467381441	4.229706069157526	0.008155110771264806	0.014807808234329449	3.0208746985569967e-5	0	0	0	22	262	60	76	48
ENSG00000119917	ENSG00000119917.14	interferon induced protein with tetratricopeptide repeats 3 [Source:HGNC Symbol;Acc:HGNC:5411]	IFIT3	protein_coding	O14879,Q5T765	3437	4.386018991331168	5.932139493488957	828.6817691169011	3.8133722628919293	4.42703905798022	4.233159923444123	0.0257471603252654	0.006696953573633965	2.0219345666748388e-8	50	48	79	137	1362	396	2972	974
ENSG00000157601	ENSG00000157601.14	MX dynamin like GTPase 1 [Source:HGNC Symbol;Acc:HGNC:7532]	MX1	protein_coding	P20591	4599	4.490615746043196	6.123910447895651	946.2713259176788	4.36081802565379	4.698354528829005	4.494767181462724	0.01363698906328147	0.005993028747940769	6.705402513369002e-10	85	38	63	93	1771	595	3146	1153
ENSG00000153956	ENSG00000153956.16	calcium voltage-gated channel auxiliary subunit alpha2delta 1 [Source:HGNC Symbol;Acc:HGNC:1399]	CACNA2D1	protein_coding	E7ERK3,P54289,Q9UIU0	781	-1.352904602503401	0.31385596125146914	15.856918281805035	4.752157324069189	4.810212470839128	4.587759377668481	0.009675835320716033	0.011908710033278622	NA	0	0	0	5	84	17	26	23
ENSG00000138646	ENSG00000138646.9	HECT and RLD domain containing E3 ubiquitin protein ligase 5 [Source:HGNC Symbol;Acc:HGNC:24368]	HERC5	protein_coding	B4DXV3,Q9UII4	51191	-0.5366897703953046	1.3490950048787882	32.65177752466661	5.074514095279169	4.83982265034949	4.718112433368772	0.02378889311805197	0.008211485418643423	7.993171613196419e-8	0	2	0	8	206	18	94	30
ENSG00000137959	ENSG00000137959.16	interferon induced protein 44 like [Source:HGNC Symbol;Acc:HGNC:17817]	IFI44L	protein_coding	B4E019,Q53G44	10964	1.6475334683928378	4.12203090030875	238.5407500051931	4.679639136763951	5.318186884229842	4.750949839189599	0.2226672346794789	0.014814155520422943	1.7512707229127813e-4	16	0	13	19	224	73	867	342
ENSG00000134321	ENSG00000134321.12	radical S-adenosyl methionine domain containing 2 [Source:HGNC Symbol;Acc:HGNC:30908]	RSAD2	protein_coding	Q8WXG1	91543	2.345411619250468	3.9950147432808487	215.92908111518997	4.753464513820286	4.936775148017758	4.808895879751911	0.01802269255985539	0.004642145785480348	5.571123022487822e-18	18	12	7	17	743	141	687	232
ENSG00000119922	ENSG00000119922.10	interferon induced protein with tetratricopeptide repeats 2 [Source:HGNC Symbol;Acc:HGNC:5409]	IFIT2	protein_coding	P09913,Q05DN2	3433	3.9300728511616017	5.751537914065261	731.8723779584091	4.4197793475941065	5.03963811445277	4.874326473286344	0.027110291022887395	0.005993028747940769	1.4432400361552574e-10	34	29	39	81	1375	307	2551	945
ENSG00000185745	ENSG00000185745.10	interferon induced protein with tetratricopeptide repeats 1 [Source:HGNC Symbol;Acc:HGNC:5407]	IFIT1	protein_coding	P09914	3434	4.120590678656566	6.255195184453098	1037.3949924400063	5.002940620329731	5.525368067273983	5.353940792470475	0.024267658294139887	0.005993028747940769	1.8413042540332695e-10	43	12	45	91	1645	527	3650	1340
ENSG00000183486	ENSG00000183486.13	MX dynamin like GTPase 2 [Source:HGNC Symbol;Acc:HGNC:7533]	MX2	protein_coding	P20592	4600	1.4220129495966332	3.9844875998312146	216.98783449108427	5.013266226681715	5.755726639329683	5.380911836774708	0.21829752003341218	0.010947365429719209	6.971098891901044e-6	9	0	9	15	198	91	780	307
ENSG00000238120	ENSG00000238120.1	long intergenic non-protein coding RNA 1589 [Source:HGNC Symbol;Acc:HGNC:51520]	CTA-941F9.9	antisense	NA	100506737	-2.7554606447669743	-1.4024065475946677	3.9960970248236123	3.5445614699108634	6.265555722689083	5.58183160438429	0.03416151984543715	0.0407905323563735	NA	0	0	0	0	12	6	9	5
ENSG00000169085	ENSG00000169085.13	vexin [Source:HGNC Symbol;Acc:HGNC:28498]	C8orf46	protein_coding	Q8TAG6	254778	-2.733153239778345	-1.1647395645993224	3.87251570337289	4.168317899696537	6.269925602474942	5.635336445336098	0.012568644469645961	0.031627690916173935	NA	0	0	0	0	36	4	6	4
ENSG00000129946	ENSG00000129946.10	SHC adaptor protein 2 [Source:HGNC Symbol;Acc:HGNC:29869]	SHC2	protein_coding	P98077	25759	-2.6662486679115545	-1.230748658177056	4.728673285083627	3.884542774923816	6.4938371736314915	5.955571499440572	0.0192927111007002	0.03512815058754178	NA	0	0	0	0	20	5	6	9
ENSG00000072182	ENSG00000072182.12	acid sensing ion channel subunit family member 4 [Source:HGNC Symbol;Acc:HGNC:21263]	ASIC4	protein_coding	Q96FT7	55515	-2.5739014696183373	-0.9518277359035578	5.247520831942638	4.390168220523971	6.67476320348203	6.271048465944924	0.013392683290374156	0.02648443608774994	NA	0	0	0	0	40	7	4	8
ENSG00000196420	ENSG00000196420.7	S100 calcium binding protein A5 [Source:HGNC Symbol;Acc:HGNC:10495]	S100A5	protein_coding	P33763	6276	-2.6125020069663587	-0.43097311797611654	7.539033045231735	4.748025671873443	7.237416633745807	6.660795123766586	0.04452680745172011	0.03956733139384173	NA	0	0	0	0	57	14	22	0
ENSG00000182885	ENSG00000182885.17	adhesion G protein-coupled receptor G3 [Source:HGNC Symbol;Acc:HGNC:13728]	GPR97	protein_coding	B4DVW2,F8W8F7,Q86Y34	222487	-2.4131545931406055	-0.785352939152542	7.314628450068982	4.27402105677232	7.118918703669954	6.886798905431155	0.021419737806470936	0.024421238793683245	NA	0	0	0	0	24	5	14	14
ENSG00000138755	ENSG00000138755.6	C-X-C motif chemokine ligand 9 [Source:HGNC Symbol;Acc:HGNC:7098]	CXCL9	protein_coding	Q07325	4283	-2.42692024019341	-0.6250579677019368	7.836247824534334	4.254831010267975	7.240599893595664	6.987474560090109	0.0349907611919815	0.026653028182275575	NA	0	0	0	0	22	4	30	8
ENSG00000261239	ENSG00000261239.6	ankyrin repeat domain 26 pseudogene 1 [Source:HGNC Symbol;Acc:HGNC:32955]	ANKRD26P1	pseudogene	NA	NA	-2.329455804901657	-0.7186004911779295	7.816065366340077	4.33680193603731	7.216327239539591	7.06445628170946	0.021172471731380756	0.01988750234394301	NA	0	0	0	0	23	11	11	14
ENSG00000126337	ENSG00000126337.13	keratin 36 [Source:HGNC Symbol;Acc:HGNC:6454]	KRT36	protein_coding	O76013	8689	-2.32832982552101	-0.5930085738933156	7.703784950562985	4.6085226149057785	7.2227079016933775	7.0795470190056315	0.014333213024896149	0.01862831630894474	NA	0	0	0	0	33	6	24	8
ENSG00000099617	ENSG00000099617.4	ephrin A2 [Source:HGNC Symbol;Acc:HGNC:3222]	EFNA2	protein_coding	O43921	1943	-2.2259930712498033	-0.53552033707882	8.663214058114356	4.633379612863046	7.375195265758695	7.319998746505058	0.015068682404504232	0.015900778166905355	NA	0	0	0	0	30	10	18	13
ENSG00000142173	ENSG00000142173.16	collagen type VI alpha 2 chain [Source:HGNC Symbol;Acc:HGNC:2212]	COL6A2	protein_coding	P12110	1292	-2.0287321550888207	-0.04361312877120345	12.860655396259864	4.817369634299317	7.94576830182154	8.025821442176179	0.04130279925596766	0.014646181444630556	NA	0	0	0	0	27	13	41	15
ENSG00000236453	ENSG00000236453.5	novel transcript	AC003092.1	lincRNA	NA	NA	-2.055491110482816	0.3244746593648948	14.053056436508836	5.785817504915781	8.128436285470618	8.158895672284396	0.026926360767879562	0.017427744380784597	NA	0	0	0	0	135	42	5	6
ENSG00000134326	ENSG00000134326.11	cytidine/uridine monophosphate kinase 2 [Source:HGNC Symbol;Acc:HGNC:27015]	CMPK2	protein_coding	Q5EBM0	129607	-1.0659802339123472	2.0623940805324903	57.452355021992915	7.011353760786721	10.099794687925318	10.656732855217237	0.0635219057141111	0.010947365429719209	4.4894901085688665e-11	0	0	0	0	135	23	201	77
