# Supplementary material for: Genome-wide bioinformatic analyses predict key host and viral factors in SARS-CoV-2 pathogenesis
Source: Commun Biol. 2021 May 17;4:590. doi: 10.1038/s42003-021-02095-0 (PMC8128904; doi:10.1038/s42003-021-02095-0)
Supplement: Supplementary file 5 — Supplementary Data 3 [file 42003_2021_2095_MOESM5_ESM.zip › GSE147507_MainDataset/Series9_IAV/des_Condition/ControlVsInfected_genes.over.DESeq2.tsv]

gene_id	ensembl_gene_id_version	description	external_gene_name	gene_biotype	uniprotswissprot	entrezgene_id	LimmaV_AveExpr	edgeR_logCPM	DESeq2_baseMean	LimmaV_FC	edgeR_FC	DESeq2_FC	LimmaV_padj	edgeR_padj	DESeq2_padj	Series9_NHBE_Mock_1	Series9_NHBE_Mock_2	Series9_NHBE_Mock_3	Series9_NHBE_Mock_4	Series9_NHBE_IAV_1	Series9_NHBE_IAV_2	Series9_NHBE_IAV_3	Series9_NHBE_IAV_4
ENSG00000257529	ENSG00000257529.5	RPL36A-HNRNPH2 readthrough [Source:HGNC Symbol;Acc:HGNC:48349]	RPL36A-HNRNPH2	protein_coding	NA	100529097	-2.505746941817644	1.9717302539982249	45.09621899295381	6.443965810262862	9.858788762445828	0.019297121573432982	0.21740795315790892	0.06850595370343258	0.0394478233631335	0	0	0	0	886	76	0	0
ENSG00000124208	ENSG00000124208.16	TMEM189-UBE2V1 readthrough [Source:HGNC Symbol;Acc:HGNC:33521]	TMEM189-UBE2V1	protein_coding	A5PLL7,Q13404	387522	-1.4923389002982845	2.605980796062684	84.80579905285998	6.512441654780206	10.656462804439434	0.029543014269536358	0.380706822522437	0.03168528174761239	0.0040662082432574645	0	0	0	0	283	205	0	160
ENSG00000171570	ENSG00000171570.11	RAB4B-EGLN2 readthrough (NMD candidate) [Source:HGNC Symbol;Acc:HGNC:44465]	RAB4B-EGLN2	protein_coding	NA	NA	-1.1358611635818507	2.003285760352909	53.79479013565412	-0.01704303387962683	4.82702985065724	0.058714133996355077	0.9975118735294211	0.08166727066931227	0.03299697514746475	4	1	1	10	1	212	124	0
ENSG00000064042	ENSG00000064042.18	LIM and calponin homology domains 1 [Source:HGNC Symbol;Acc:HGNC:29191]	LIMCH1	protein_coding	B7Z2J4,B7Z656,D6RD46,E9PDJ9,G5EA03,Q9UPQ0	22998	-0.3171310357538967	0.6753771068054201	22.45472760490112	2.1102410418528113	2.4919611076839323	0.20040318330299545	0.24156873889476335	0.11444128558875268	0.0342031194274338	5	11	0	10	38	8	48	37
ENSG00000159131	ENSG00000159131.17	phosphoribosylglycinamide formyltransferase, phosphoribosylglycinamide synthetase, phosphoribosylaminoimidazole synthetase [Source:HGNC Symbol;Acc:HGNC:4163]	GART	protein_coding	P22102,Q59HH3	2618	6.7409944812474265	6.747172676106314	1439.9425747710582	0.20555819007493975	0.2038211895253128	0.20098621207550088	0.1844474801298408	0.20003963057936847	0.03543249474911329	1042	941	1276	2490	5215	1259	1338	716
ENSG00000124214	ENSG00000124214.19	staufen double-stranded RNA binding protein 1 [Source:HGNC Symbol;Acc:HGNC:11370]	STAU1	protein_coding	B3KRE0,O95793,Q59F99,Q6PJX3	6780	6.962982240668033	6.969781593235583	1680.936656436758	0.22110815907562234	0.2184262742813561	0.21261127017694256	0.1635576348848932	0.18023408901619298	0.03943790908059276	1197	1245	1351	2807	6419	1344	1500	918
ENSG00000108861	ENSG00000108861.9	dual specificity phosphatase 3 [Source:HGNC Symbol;Acc:HGNC:3069]	DUSP3	protein_coding	P51452	1845	6.412132705633101	6.419327154437886	1146.6461658429703	0.21956111786536067	0.21776191461487163	0.21507448585113695	0.16809591840229804	0.18052508321695615	0.028014635998341416	789	804	979	1986	4367	1014	1028	563
ENSG00000112297	ENSG00000112297.17	crystallin beta-gamma domain containing 1 [Source:HGNC Symbol;Acc:HGNC:356]	AIM1	protein_coding	B3KPT0,Q9Y4K1	202	7.695754995728528	7.703231493575918	2794.6090427244776	0.22669790422633812	0.22523934345530128	0.21801796258775832	0.16075601212466717	0.18121167240740188	0.03175695123127272	1752	1888	2492	5170	10857	2258	2604	1437
ENSG00000164253	ENSG00000164253.14	WD repeat domain 41 [Source:HGNC Symbol;Acc:HGNC:25601]	WDR41	protein_coding	A0A0S2Z5E0,Q9HAD4	55255	5.521479913234565	5.529962723661623	618.5465295199006	0.22975610722789416	0.23628430311237772	0.22074194698879807	0.16657689936360745	0.15711336845865836	0.045044880698287056	395	420	537	1129	2211	520	586	333
ENSG00000140943	ENSG00000140943.17	membrane bound transcription factor peptidase, site 1 [Source:HGNC Symbol;Acc:HGNC:15456]	MBTPS1	protein_coding	Q14703	8720	6.7850364151320814	6.791580337695152	1485.8752343546792	0.22956621866140456	0.23261439446447066	0.2251699143680633	0.13414428172461995	0.1398072127628352	0.019408166870966394	1062	1011	1243	2534	5031	1306	1397	806
ENSG00000156599	ENSG00000156599.11	zinc finger DHHC-type palmitoyltransferase 5 [Source:HGNC Symbol;Acc:HGNC:18472]	ZDHHC5	protein_coding	A0A024R546,Q9C0B5	25921	7.465693731457797	7.4723873047550855	2382.4472712415436	0.23494305223035963	0.2323399151239354	0.22978384177287317	0.12823282309543213	0.14916371361791605	0.017080802199095912	1787	1608	1949	3979	8394	2047	2293	1243
ENSG00000104613	ENSG00000104613.12	integrator complex subunit 10 [Source:HGNC Symbol;Acc:HGNC:25548]	INTS10	protein_coding	Q9NVR2	55174	5.785960412878014	5.793779209737933	742.9670671335894	0.24068433922789567	0.2344854622854578	0.23014805489517107	0.1382732840706644	0.1486109479820423	0.025391067009273554	529	508	646	1219	2786	587	735	385
ENSG00000159658	ENSG00000159658.13	EF-hand calcium binding domain 14 [Source:HGNC Symbol;Acc:HGNC:29051]	EFCAB14	protein_coding	O75071	9813	6.675091636070536	6.682687814196058	1377.4923597782772	0.24193811377484734	0.24045500643240075	0.23340474320939017	0.12940651716934579	0.14065508155734402	0.02102245995595444	942	1013	1098	2353	5166	1073	1309	760
ENSG00000146242	ENSG00000146242.9	trophoblast glycoprotein [Source:HGNC Symbol;Acc:HGNC:12004]	TPBG	protein_coding	Q13641	7162	7.311842427712209	7.319162544941871	2141.9404079500214	0.24165029987018324	0.2399849253652438	0.23422827205819555	0.1239477224090048	0.14175007168124376	0.015004355459348862	1381	1425	2030	3603	7819	1716	2119	1136
ENSG00000100201	ENSG00000100201.22	DEAD-box helicase 17 [Source:HGNC Symbol;Acc:HGNC:2740]	DDX17	protein_coding	A0A1W2PQ51,Q59F66,Q92841	10521	7.835964339843306	7.843219263215289	3081.7361680063086	0.2408808978058294	0.24317897662822247	0.2356343287656179	0.12310631269766463	0.13874997060903316	0.018477266104618428	2011	2047	2665	5596	10666	2460	3008	1756
ENSG00000105993	ENSG00000105993.15	DnaJ heat shock protein family (Hsp40) member B6 [Source:HGNC Symbol;Acc:HGNC:14888]	DNAJB6	protein_coding	A0A0J9YX62,O75190	10049	6.81611242038452	6.823495397177636	1518.9367651921923	0.24230533638016813	0.2457480612338262	0.23812279513907839	0.12052417143826631	0.1268236877677438	0.012270543438050816	1050	1011	1284	2657	5526	1280	1340	866
ENSG00000166783	ENSG00000166783.22	meiosis regulator and mRNA stability factor 1 [Source:HGNC Symbol;Acc:HGNC:29562]	KIAA0430	protein_coding	Q9Y4F3	9665	5.562074048646786	5.571457564315609	637.183367477681	0.2538086731938469	0.25470646696901605	0.23814177588700947	0.14055124471985778	0.14468805107954902	0.04716247162571355	459	455	515	1025	2285	504	597	373
ENSG00000163029	ENSG00000163029.16	structural maintenance of chromosomes 6 [Source:HGNC Symbol;Acc:HGNC:20466]	SMC6	protein_coding	Q96SB8	79677	5.822638931829614	5.83358484896206	764.224872847666	0.25781855858574	0.2665271843230172	0.2461354184217583	0.146609274969095	0.14051118650537675	0.048357776409399866	520	485	681	1304	2780	568	756	449
ENSG00000063046	ENSG00000063046.17	eukaryotic translation initiation factor 4B [Source:HGNC Symbol;Acc:HGNC:3285]	EIF4B	protein_coding	B4DRM3,E7EX17,P23588,Q7Z5Y0	1975	8.06227826457456	8.069434750604781	3604.6983906163114	0.25468745712785756	0.2520722117989713	0.24821283963148255	0.09732137485565838	0.1195566169684574	0.005984605827912648	2504	2656	2812	6061	13139	3035	3366	1962
ENSG00000170348	ENSG00000170348.9	transmembrane p24 trafficking protein 10 [Source:HGNC Symbol;Acc:HGNC:16998]	TMED10	protein_coding	A0A024R6I3,P49755	10972	8.188598873553657	8.198699633511987	3942.842706662866	0.2608877010475887	0.26390702592845605	0.24867748979939394	0.13203953813922353	0.1475810800443118	0.036858238073683915	2473	2617	3400	7228	14485	2902	4027	2234
ENSG00000133226	ENSG00000133226.17	serine and arginine repetitive matrix 1 [Source:HGNC Symbol;Acc:HGNC:16638]	SRRM1	protein_coding	A0A0S2Z4W1,B7Z7U0,Q8IYB3	10250	6.100861168224911	6.1116532227419365	926.4388535833858	0.2664406303411529	0.26474233831149463	0.24883697731206741	0.13429407863779466	0.14192833970994265	0.03687107155561466	678	612	737	1588	3606	805	788	506
ENSG00000015171	ENSG00000015171.19	zinc finger MYND-type containing 11 [Source:HGNC Symbol;Acc:HGNC:16966]	ZMYND11	protein_coding	B7Z2J6,J3QKD2,Q15326,Q5BJG6,Q5UGI2	10771	5.779478084971262	5.789612863901335	741.5197702490262	0.25802128305553046	0.26968256090085985	0.24975880594156671	0.13495979702364266	0.12487923685592785	0.03984840516413602	509	498	635	1231	2561	567	748	439
ENSG00000136937	ENSG00000136937.13	nuclear cap binding protein subunit 1 [Source:HGNC Symbol;Acc:HGNC:7658]	NCBP1	protein_coding	A0A024R179,Q09161	4686	6.049157303407794	6.0607124541834265	894.2225986524464	0.26864388446639176	0.27074449245205157	0.25024971711554284	0.13439703127843639	0.137957029089076	0.041565979395981	541	577	787	1681	3264	726	900	479
ENSG00000014919	ENSG00000014919.13	cytochrome c oxidase assembly homolog COX15 [Source:HGNC Symbol;Acc:HGNC:2263]	COX15	protein_coding	B4DQM2,Q7KZN9	1355	5.245745929131073	5.258554844315889	512.0397607842465	0.26780022211556026	0.2749308641720141	0.25101400392576123	0.1493533984582863	0.14491034760664573	0.04938316639655026	321	325	463	919	1821	460	511	257
ENSG00000153922	ENSG00000153922.10	chromodomain helicase DNA binding protein 1 [Source:HGNC Symbol;Acc:HGNC:1915]	CHD1	protein_coding	B3KT33,O14646	1105	5.6474575501050905	5.658332676381447	676.6951400817584	0.259859006118961	0.2734916538890675	0.2519000119930369	0.13713000328860164	0.12728128103840314	0.037087092031234836	438	443	602	1166	2446	541	613	411
ENSG00000114867	ENSG00000114867.21	eukaryotic translation initiation factor 4 gamma 1 [Source:HGNC Symbol;Acc:HGNC:3296]	EIF4G1	protein_coding	B2RU06,B2RU10,B4DSI9,O95065,Q04637,Q96I65	1981	9.880062814729774	9.891571131329595	12749.311970438965	0.2735130502925269	0.2715411507787022	0.25208396939078975	0.13495979702364266	0.1636010135283863	0.04916100751886228	9724	9064	9694	19961	47519	11751	10850	6899
ENSG00000123240	ENSG00000123240.17	optineurin [Source:HGNC Symbol;Acc:HGNC:17142]	OPTN	protein_coding	Q96CV9	10133	7.1179096335904575	7.130766173208044	1877.9291497580762	0.2699991015523987	0.2733542168091305	0.2539036874202774	0.15245765120550236	0.16115747938305566	0.044957147428074135	1303	1249	1555	3225	7758	1729	1684	860
ENSG00000167460	ENSG00000167460.17	tropomyosin 4 [Source:HGNC Symbol;Acc:HGNC:12013]	TPM4	protein_coding	P67936,V9HW56	7171	9.996168291511657	10.007196718591185	13812.048590946735	0.27409605590335107	0.2726752860936706	0.2539122102123909	0.1273070957344016	0.1544038841543546	0.03729297940477166	10068	10305	10509	21562	52974	12523	11841	7349
ENSG00000198900	ENSG00000198900.6	DNA topoisomerase I [Source:HGNC Symbol;Acc:HGNC:11986]	TOP1	protein_coding	P11387,Q9BVT2	7150	7.406214678445288	7.417121017721162	2293.4153383930498	0.2711499611042132	0.27333838049102205	0.25465978756529567	0.12764817530125172	0.13883861804021222	0.039286473215429725	1648	1622	1739	3855	8395	1986	1934	1358
ENSG00000080815	ENSG00000080815.19	presenilin 1 [Source:HGNC Symbol;Acc:HGNC:9508]	PSEN1	protein_coding	A0A024R6A3,A0A0S2Z4D2,P49768	5663	6.6665512732976016	6.674783608120768	1369.9251452091153	0.26178445008703777	0.2640424264205982	0.25489851024866106	0.09645050105854583	0.10307127523897718	0.006763840166549691	866	926	1172	2471	4908	1150	1305	758
ENSG00000188554	ENSG00000188554.14	NBR1 autophagy cargo receptor [Source:HGNC Symbol;Acc:HGNC:6746]	NBR1	protein_coding	A0A024R1V3,B7Z5R6,Q14596	4077	7.056885874746563	7.067102860406177	1799.5337711600328	0.26495189921167145	0.27416066829347485	0.2560530519392075	0.1243258808162241	0.12353073070731016	0.034922391921251274	1215	1185	1493	3169	5847	1453	1898	1029
ENSG00000105953	ENSG00000105953.15	oxoglutarate dehydrogenase [Source:HGNC Symbol;Acc:HGNC:8124]	OGDH	protein_coding	A0A140VJQ5,B4E3E9,E9PCR7,Q02218	4967	7.365075208081139	7.3748865440598115	2227.981682705403	0.26875187150222357	0.2727619025637646	0.25654149411685084	0.1146706935504934	0.1228854716299144	0.031646413358093414	1595	1566	1777	3611	7294	1822	2344	1251
ENSG00000156642	ENSG00000156642.17	neuroplastin [Source:HGNC Symbol;Acc:HGNC:17867]	NPTN	protein_coding	Q9Y639	27020	7.121958295454206	7.132267424289795	1880.5375692753132	0.26944503202628256	0.26803749930690496	0.2570623413162345	0.11790877901419736	0.1322721549811269	0.01786286453169472	1150	1291	1633	3385	7407	1543	1875	922
ENSG00000213533	ENSG00000213533.12	STIM activating enhancer [Source:HGNC Symbol;Acc:HGNC:30526]	TMEM110	protein_coding	Q86TL2	375346	5.259507009258198	5.269838750473604	516.395168640003	0.27084273734009606	0.27462867804250163	0.25788806307249035	0.11864607906805344	0.11539563329026005	0.023684895415776355	361	352	417	874	1814	467	494	272
ENSG00000102024	ENSG00000102024.18	plastin 3 [Source:HGNC Symbol;Acc:HGNC:9091]	PLS3	protein_coding	B4DPW9,P13797	5358	8.414435237482415	8.422439456021534	4604.868830185342	0.2658158937100209	0.26477507466668754	0.2596292464947732	0.0910921652182863	0.11139793088450155	0.007047947898850835	3235	3078	3625	8196	16570	3726	4418	2608
ENSG00000026508	ENSG00000026508.19	CD44 molecule (Indian blood group) [Source:HGNC Symbol;Acc:HGNC:1681]	CD44	protein_coding	P16070	960	9.789874747941367	9.796879604203035	11938.9475560251	0.26139202270631084	0.2612973631990961	0.26142056179970563	0.08280821232230084	0.10855491778704311	8.82673150894602e-4	8393	8407	9627	19888	43131	10673	11073	6278
ENSG00000135631	ENSG00000135631.17	RAB11 family interacting protein 5 [Source:HGNC Symbol;Acc:HGNC:24845]	RAB11FIP5	protein_coding	Q9BXF6,Q9UFM0	26056	6.162943312523917	6.176679835709569	968.5291697962178	0.289176077887754	0.2820425454719642	0.26187549024290546	0.13369282703373986	0.1486109479820423	0.04510875797239846	684	679	766	1601	4100	854	859	463
ENSG00000162433	ENSG00000162433.15	adenylate kinase 4 [Source:HGNC Symbol;Acc:HGNC:363]	AK4	protein_coding	D3DQ64,P27144	205	6.704666274396367	6.716946761491006	1409.972001323376	0.28430583179034885	0.28109657589807785	0.2620089426637108	0.1203409327533767	0.1336350037076693	0.032861634513178396	813	985	1203	2610	5269	1181	1446	708
ENSG00000049245	ENSG00000049245.13	vesicle associated membrane protein 3 [Source:HGNC Symbol;Acc:HGNC:12644]	VAMP3	protein_coding	Q15836,Q6FGG2	9341	7.4296889545772045	7.441744224745815	2332.201195538291	0.28447722089822336	0.28229270260566564	0.26227829402095454	0.1193418040253368	0.1360318489593647	0.03643059499813313	1435	1413	2124	4341	8626	1839	2254	1337
ENSG00000073921	ENSG00000073921.18	phosphatidylinositol binding clathrin assembly protein [Source:HGNC Symbol;Acc:HGNC:15514]	PICALM	protein_coding	A0A024R5L7,A0A024R5P1,Q13492	8301	7.599672386061157	7.612328824299442	2624.7064972020216	0.2881641963343469	0.28432407429727985	0.2628227520911974	0.12208343040558012	0.14166892107918688	0.03994776272558515	1585	1605	2331	5029	9986	2098	2463	1491
ENSG00000132849	ENSG00000132849.20	PATJ crumbs cell polarity complex component [Source:HGNC Symbol;Acc:HGNC:28881]	INADL	protein_coding	NA,Q8NI35	10207	5.8061227504814905	5.8157683020744635	754.5013550074422	0.27353652414249996	0.2728482117531323	0.2630617249020965	0.10205587872931415	0.10645808311928122	0.011845892567110388	523	525	624	1239	2728	698	693	391
ENSG00000075213	ENSG00000075213.11	semaphorin 3A [Source:HGNC Symbol;Acc:HGNC:10723]	SEMA3A	protein_coding	Q14563	10371	5.929200229173595	5.942994013231755	824.1791264037911	0.28776532597238025	0.2919856830877103	0.2663926696014132	0.13429407863779466	0.1336350037076693	0.04629829462723701	528	595	638	1452	3299	670	695	485
ENSG00000009307	ENSG00000009307.16	cold shock domain containing E1 [Source:HGNC Symbol;Acc:HGNC:29905]	CSDE1	protein_coding	A0A024R0E2,A0A024R0K2,O75534	7812	9.005295725059405	9.012500334896986	6931.864575432835	0.27159301190265633	0.2711447623570819	0.26871678595533793	0.0699801090145914	0.08969054898133613	0.00026054918567636513	4830	4815	5574	11666	25497	5879	6396	3845
ENSG00000198730	ENSG00000198730.9	CTR9 homolog, Paf1/RNA polymerase II complex component [Source:HGNC Symbol;Acc:HGNC:16850]	CTR9	protein_coding	Q6PD62	9646	6.402336946077817	6.415660089291213	1144.2799165554436	0.29490858480134585	0.2942730732043993	0.27076407994769713	0.11491114325118484	0.12353073070731016	0.034509406241012675	663	722	1052	2107	4209	929	1131	638
ENSG00000165806	ENSG00000165806.21	caspase 7 [Source:HGNC Symbol;Acc:HGNC:1508]	CASP7	protein_coding	A0A0A0MRL7,B4DWA2,P55210	840	5.354490694012199	5.368757989144354	553.0462211989411	0.2949825713418484	0.30035774193417714	0.2720050493702334	0.12678360779805445	0.12353073070731016	0.04126082022513183	341	402	418	1007	2019	503	503	303
ENSG00000168802	ENSG00000168802.14	chromosome transmission fidelity factor 8 [Source:HGNC Symbol;Acc:HGNC:24353]	CHTF8	protein_coding	P0CG13	113455421,54921	6.7628917534357456	6.7729432397487885	1466.284888697115	0.282890028911086	0.28307882310936505	0.2745144413274105	0.09294361960466317	0.10064884825519589	0.008795116738316637	1024	1001	1253	2320	5672	1307	1249	802
ENSG00000135387	ENSG00000135387.21	cell cycle associated protein 1 [Source:HGNC Symbol;Acc:HGNC:6743]	CAPRIN1	protein_coding	Q14444	4076	8.222517610670211	8.237592107008274	4049.5288516202695	0.309162902171502	0.30262157570132475	0.274727117722769	0.12078532404217535	0.14421417959908878	0.04622327044119993	2541	2305	3597	7751	15508	3125	4086	2245
ENSG00000068793	NA	NA	CYFIP1	protein_coding	NA	NA	7.777042848139188	7.785299946484017	2958.7566520327655	0.27829095334004356	0.27832152742907823	0.2762167573078862	0.07293374669825634	0.08559176181574335	2.2437579932764977e-4	1961	1999	2476	5130	11398	2546	2835	1498
ENSG00000109917	ENSG00000109917.11	ZPR1 zinc finger [Source:HGNC Symbol;Acc:HGNC:13051]	ZNF259	protein_coding	O75312	8882	6.07281181631739	6.083246546565068	908.2948610620343	0.2858760991887386	0.28722348296049793	0.27753196437061556	0.08930006149112807	0.09246598932560897	0.005782476167347292	592	597	802	1537	3390	836	822	474
ENSG00000137177	ENSG00000137177.20	kinesin family member 13A [Source:HGNC Symbol;Acc:HGNC:14566]	KIF13A	protein_coding	Q9H1H9	63971	6.834338468415457	6.850212048942282	1546.5522324296148	0.30577360187276453	0.3074739514892728	0.27778139336622526	0.13059183329297977	0.13874997060903316	0.047151007263356706	1069	1129	1169	2504	6206	1497	1262	794
ENSG00000164024	ENSG00000164024.12	methionyl aminopeptidase 1 [Source:HGNC Symbol;Acc:HGNC:15789]	METAP1	protein_coding	P53582	23173	6.603084069348657	6.6165343571346895	1314.369782125753	0.29574848552199173	0.29513885245296545	0.2778374322764828	0.11293006883894312	0.12218764592673453	0.02087768276043667	861	829	1139	2320	5357	1192	1219	621
ENSG00000109606	ENSG00000109606.13	DEAH-box helicase 15 [Source:HGNC Symbol;Acc:HGNC:2738]	DHX15	protein_coding	O43143	1665	7.665956938121688	7.681589401393129	2753.756496058955	0.3165981117873931	0.3087486681136923	0.2800212451228493	0.11489245758109946	0.13702629356573975	0.043353742969688344	1603	1616	2515	5284	9823	2462	2730	1458
ENSG00000120438	ENSG00000120438.12	t-complex 1 [Source:HGNC Symbol;Acc:HGNC:11655]	TCP1	protein_coding	E7EQR6,P17987	6950	8.2325306296084	8.244253656920943	4066.3278958689652	0.29304333045113123	0.2945094838032597	0.28144712218941564	0.09688870712244739	0.11262044321617848	0.010090073104293289	2504	2666	3546	7281	16397	3661	3690	2010
ENSG00000163399	ENSG00000163399.16	ATPase Na+/K+ transporting subunit alpha 1 [Source:HGNC Symbol;Acc:HGNC:799]	ATP1A1	protein_coding	P05023	476	9.032374753258924	9.043347566634113	7080.503979804983	0.2933379146945167	0.2950357445740633	0.2821809486748745	0.08912649462985787	0.10715034369056183	0.009985996063322036	4961	5082	5752	10925	25583	6605	7092	3412
ENSG00000006831	ENSG00000006831.10	adiponectin receptor 2 [Source:HGNC Symbol;Acc:HGNC:24041]	ADIPOR2	protein_coding	Q86V24	79602	6.806235566244808	6.818505642659401	1514.0804375851746	0.30593201313346935	0.30171674519435543	0.28311262474775745	0.09058477384353285	0.10311237384934446	0.02087768276043667	1010	1154	1106	2511	5257	1351	1502	815
ENSG00000115107	ENSG00000115107.20	STEAP3 metalloreductase [Source:HGNC Symbol;Acc:HGNC:24592]	STEAP3	protein_coding	A0A024RAD7,B8ZZX6,Q658P3	55240	5.76633521581096	5.777346130742644	734.5239394043238	0.30252163802571036	0.29267341308929307	0.28486737199632717	0.0831769058995075	0.09168297757661406	0.008292751405977499	517	517	599	1155	2893	633	665	390
ENSG00000160218	ENSG00000160218.13	trafficking protein particle complex 10 [Source:HGNC Symbol;Acc:HGNC:11868]	TRAPPC10	protein_coding	P48553	7109	6.140123973284701	6.156577222671971	955.8097134991621	0.3219773524996081	0.31697699673461427	0.286103767177481	0.11839596632954082	0.12740836279291431	0.04381498382411825	691	681	715	1505	3919	865	777	524
ENSG00000137275	ENSG00000137275.14	receptor interacting serine/threonine kinase 1 [Source:HGNC Symbol;Acc:HGNC:10019]	RIPK1	protein_coding	A0A024QZU0,Q13546	8737	5.226823565922149	5.2423823574242014	506.58130026123837	0.33303510075212994	0.3129730207160068	0.28636640635931276	0.10103586908054274	0.12352824177296118	0.040215249203345654	355	383	382	772	2002	449	442	276
ENSG00000004478	ENSG00000004478.8	FKBP prolyl isomerase 4 [Source:HGNC Symbol;Acc:HGNC:3720]	FKBP4	protein_coding	Q02790	2288	8.035496277100002	8.045261297480586	3545.9019438280648	0.2942460669981106	0.2967825227540801	0.2872919113871163	0.07182428955439615	0.08288669936523374	0.004851546858842205	2420	2483	2934	5648	11855	3065	3743	1900
ENSG00000196504	ENSG00000196504.18	pre-mRNA processing factor 40 homolog A [Source:HGNC Symbol;Acc:HGNC:16463]	PRPF40A	protein_coding	NA,O75400	55660	7.252530611693032	7.268924935796037	2069.5121603348857	0.31747864384991975	0.31979313849728475	0.2877290958979712	0.11626330566083758	0.12676058801521317	0.0447969196605272	1186	1283	1880	3805	7393	1571	2112	1253
ENSG00000103222	ENSG00000103222.19	ATP binding cassette subfamily C member 1 [Source:HGNC Symbol;Acc:HGNC:51]	ABCC1	protein_coding	P33527	4363	6.6661703184039895	6.679592613828385	1374.3613020761616	0.31330518079689834	0.3078605632119896	0.28794512560316826	0.09233310365521771	0.10710435215037327	0.020752819293762693	986	999	1059	2104	5165	1315	1240	700
ENSG00000142178	ENSG00000142178.9	salt inducible kinase 1 [Source:HGNC Symbol;Acc:HGNC:11142]	SIK1	protein_coding	P57059	150094	7.336861615342574	7.346760400239828	2183.7322296848924	0.2954898161415034	0.2968082061637588	0.28860328973226473	0.07122656054154354	0.07972706792350366	0.002521793413508252	1478	1511	1741	3685	8491	1715	2043	1253
ENSG00000167193	ENSG00000167193.8	CRK proto-oncogene, adaptor protein [Source:HGNC Symbol;Acc:HGNC:2362]	CRK	protein_coding	A0A0S2Z3K9,A0A0S2Z3Q4,L7RT18,P46108	1398	7.065650745227445	7.077265791463531	1810.242478675879	0.30078322778572386	0.30019157809094793	0.28897987259732555	0.08438233446300536	0.09394115214096435	0.006341623079336226	1155	1268	1436	3197	7290	1606	1626	927
ENSG00000001630	ENSG00000001630.17	cytochrome P450 family 51 subfamily A member 1 [Source:HGNC Symbol;Acc:HGNC:2649]	CYP51A1	protein_coding	A0A0C4DFL7,Q16850	1595	7.48283179907762	7.496737075757279	2421.4671232039796	0.3112663266011796	0.3109362937415261	0.29058424857366083	0.09636153225694244	0.10943680280863245	0.016953934972585193	1481	1515	2099	4458	10124	2011	2163	1298
ENSG00000156471	ENSG00000156471.13	phosphatidylserine synthase 1 [Source:HGNC Symbol;Acc:HGNC:9587]	PTDSS1	protein_coding	P48651	9791	7.1524826857696775	7.1639912019313865	1923.4355452191235	0.30682692634773107	0.3038129485355927	0.2918135689412872	0.0782321917060458	0.09047464207850309	0.007460374023669814	1371	1363	1542	2952	7033	1793	1877	954
ENSG00000135924	ENSG00000135924.15	DnaJ heat shock protein family (Hsp40) member B2 [Source:HGNC Symbol;Acc:HGNC:5228]	DNAJB2	protein_coding	P25686	3300	6.863579866623493	6.87887479676428	1577.3591200521714	0.31457215371896036	0.3157471004185763	0.29188221523403746	0.10735885047966155	0.11628628159645862	0.025287769420963817	1114	1042	1347	2428	6313	1546	1379	757
ENSG00000135720	ENSG00000135720.13	dynein cytoplasmic 1 light intermediate chain 2 [Source:HGNC Symbol;Acc:HGNC:2966]	DYNC1LI2	protein_coding	A0A024R6Z0,O43237,Q63HJ8	1783	7.328402449848411	7.338552052264243	2171.2715204625392	0.29892614330578293	0.30096607752058296	0.2921456362890103	0.06932383250264978	0.07671387479823676	0.002173494844032207	1338	1456	1851	3842	7867	1924	1979	1228
ENSG00000189241	ENSG00000189241.8	TSPY like 1 [Source:HGNC Symbol;Acc:HGNC:12382]	TSPYL1	protein_coding	Q9H0U9	7259	6.808974650100048	6.822008068406428	1517.1340298773746	0.31339665023071533	0.31244201045414643	0.29338156744091154	0.08354433132528316	0.09221325222066758	0.01357932940034638	944	971	1207	2897	5703	1254	1446	862
ENSG00000189221	ENSG00000189221.9	monoamine oxidase A [Source:HGNC Symbol;Acc:HGNC:6833]	MAOA	protein_coding	P21397,Q49A63,Q53YE7	4128	6.525729968086582	6.53630682502594	1244.1878473653333	0.30360860681530494	0.3023888162375832	0.29480501128876097	0.07001460790023982	0.07510796759280865	0.002126779551424756	826	880	988	2086	4881	1068	1113	683
ENSG00000185009	ENSG00000185009.12	adaptor related protein complex 3 subunit mu 1 [Source:HGNC Symbol;Acc:HGNC:569]	AP3M1	protein_coding	A0A024QZR5,B4DRN6,Q9Y2T2	26985	6.104103506997283	6.117271470356165	930.8330771905859	0.3062186828162583	0.3182951989532351	0.2952740573757083	0.09138432314292885	0.08543200777769144	0.017422006596821565	595	599	808	1582	3147	747	1014	527
ENSG00000154124	ENSG00000154124.5	OTU deubiquitinase with linear linkage specificity [Source:HGNC Symbol;Acc:HGNC:25118]	FAM105B	protein_coding	Q96BN8	90268	5.020696420292084	5.036850089116379	438.8188246914183	0.31880149624738746	0.3235396359284591	0.29597983551900364	0.10211481225261454	0.10322644900495873	0.022598912199968717	270	267	397	774	1638	398	427	227
ENSG00000035681	ENSG00000035681.9	neutral sphingomyelinase activation associated factor [Source:HGNC Symbol;Acc:HGNC:8017]	NSMAF	protein_coding	Q92636	8439	5.010403649389113	5.024326321473075	435.6267044307135	0.308447641635796	0.32561091758943866	0.2960686960724913	0.1004361164650915	0.08633570938578991	0.021394707069128598	283	275	388	714	1482	371	448	249
ENSG00000164944	ENSG00000164944.12	vir like m6A methyltransferase associated [Source:HGNC Symbol;Acc:HGNC:24500]	KIAA1429	protein_coding	Q69YN4	25962	6.103208163485991	6.114647717030144	928.4424866713164	0.3068287591084196	0.30685091495074773	0.2964679486752616	0.07292878257409673	0.07534589462393662	0.003605567407149064	573	627	807	1588	3572	737	934	503
ENSG00000173218	ENSG00000173218.15	VANGL planar cell polarity protein 1 [Source:HGNC Symbol;Acc:HGNC:15512]	VANGL1	protein_coding	A0A024R0E3,Q8TAA9	81839	6.316037483021876	6.331982840997985	1080.608882802947	0.33018530727472145	0.32776467940842946	0.2965459142650136	0.09732137485565838	0.10864502950513648	0.03594285828175378	731	836	791	1662	3874	985	941	643
ENSG00000124422	ENSG00000124422.12	ubiquitin specific peptidase 22 [Source:HGNC Symbol;Acc:HGNC:12621]	USP22	protein_coding	Q9UPT9	23326	7.72888207455976	7.743690365601343	2874.0339479093063	0.31593393044468854	0.3187118174945214	0.2969631588164961	0.09948781479985122	0.11023761525906893	0.018171448993122372	1993	2038	2253	4545	11393	2727	2788	1304
ENSG00000107929	ENSG00000107929.15	La ribonucleoprotein 4B [Source:HGNC Symbol;Acc:HGNC:28987]	LARP4B	protein_coding	Q92615	23185	6.26779560497413	6.284375125120328	1044.4407626433738	0.31970952931916863	0.3266541905227971	0.2972202929825598	0.11504494941186888	0.1110977355572428	0.031691204068479896	675	717	803	1836	4302	910	837	607
ENSG00000102804	ENSG00000102804.15	TSC22 domain family member 1 [Source:HGNC Symbol;Acc:HGNC:16826]	TSC22D1	protein_coding	A0A024RDV8,A0A087X0H8,A8K3Y6,Q15714	8848	6.972322267527663	6.985997932406907	1699.060733972802	0.31744253003057527	0.3132360546387309	0.29763294179202016	0.08680021923660704	0.10004155467136414	0.012317208156275869	1242	1067	1397	2760	7123	1410	1648	836
ENSG00000168385	ENSG00000168385.18	septin 2 [Source:HGNC Symbol;Acc:HGNC:7729]	SEPT2	protein_coding	Q15019	4735	8.774917736074814	8.78377638320074	5914.915476813405	0.29825492043750335	0.2987425242483216	0.2977173736761932	0.05633106249146786	0.0702209261838723	1.0703156431357911e-4	4087	3974	4804	9864	22848	4737	5764	3236
ENSG00000124571	ENSG00000124571.18	exportin 5 [Source:HGNC Symbol;Acc:HGNC:17675]	XPO5	protein_coding	Q9HAV4	57510	6.203199072087081	6.216003965104194	996.9832923500519	0.319985789692517	0.3179757197642462	0.2979104006477105	0.07830248087084292	0.08407288972696804	0.014191599156759159	700	723	728	1614	3497	847	981	574
ENSG00000151748	ENSG00000151748.15	salvador family WW domain containing protein 1 [Source:HGNC Symbol;Acc:HGNC:17795]	SAV1	protein_coding	B3KTQ1,Q9H4B6	60485	4.735576862314811	4.755437458044004	360.62930563584746	0.3387849422806404	0.3361905753422977	0.2979846965252706	0.12647869732655861	0.12346832549057908	0.04831221067516657	235	239	279	639	1517	319	298	199
ENSG00000176986	ENSG00000176986.16	SEC24 homolog C, COPII coat complex component [Source:HGNC Symbol;Acc:HGNC:10705]	SEC24C	protein_coding	A0A024QZM6,P53992	9632	7.522357758009323	7.536461156671126	2489.91958789435	0.32285619958855294	0.3191408559673881	0.29914195046712666	0.0863557443177968	0.10118048467378156	0.014809187433945619	1794	1764	1829	4007	9625	2347	2334	1222
ENSG00000135686	ENSG00000135686.13	kelch like family member 36 [Source:HGNC Symbol;Acc:HGNC:17844]	KLHL36	protein_coding	Q8N4N3	79786	5.966045792798238	5.981841487525067	847.5251600492755	0.3354092343635744	0.3308953033442115	0.30000114590268945	0.09227315795719843	0.10121192626668962	0.03432033161304989	583	638	654	1251	2921	684	939	466
ENSG00000226564	ENSG00000226564.1	ferritin heavy chain 1 pseudogene 20 [Source:HGNC Symbol;Acc:HGNC:37639]	FTH1P20	pseudogene	NA	NA	0.10093453453521135	0.9750865806818434	24.98515847684636	2.4058886902763175	1.9697723834051803	0.30013084559419795	0.08316322394128357	0.117222753150568	0.04153327442672127	2	0	17	32	94	35	45	18
ENSG00000104332	ENSG00000104332.12	secreted frizzled related protein 1 [Source:HGNC Symbol;Acc:HGNC:10776]	SFRP1	protein_coding	Q8N474	6422	6.580608849082648	6.591616868483202	1293.0205037969167	0.30925893342319494	0.3107474154966712	0.3006821572770377	0.06465118905538292	0.06850595370343258	0.0019247598544360458	838	818	1104	2270	4673	1103	1329	684
ENSG00000167202	ENSG00000167202.11	TBC1 domain family member 2B [Source:HGNC Symbol;Acc:HGNC:29183]	TBC1D2B	protein_coding	B2RTQ2,Q9UPU7	23102	5.827968592762531	5.844482473123559	769.945384838491	0.3501316189020436	0.3303362917020851	0.3009152702048555	0.08519347570110157	0.10711392162265311	0.03177850906653355	589	546	547	1168	2937	686	718	416
ENSG00000136813	ENSG00000136813.14	Ecm29 proteasome adaptor and scaffold [Source:HGNC Symbol;Acc:HGNC:29020]	KIAA0368	protein_coding	NA,Q5VYK3	23392	7.134612730037297	7.144561899742241	1898.2320215116029	0.30981065110064876	0.30652693677254383	0.30124558595840945	0.05761458710890197	0.0669902091558399	0.001047606701938179	1298	1380	1490	3009	6917	1615	1888	1027
ENSG00000114648	ENSG00000114648.12	kelch like family member 18 [Source:HGNC Symbol;Acc:HGNC:29120]	KLHL18	protein_coding	A0A024R2T4,B4DHW4,O94889	23276	5.742151768783872	5.75581865784895	723.8446811576042	0.33384749739350605	0.31905516034665404	0.30196151117494024	0.07515786150754315	0.08822951167679317	0.013350345143487466	523	524	542	1115	2778	639	675	387
ENSG00000008869	ENSG00000008869.12	HEAT repeat containing 5B [Source:HGNC Symbol;Acc:HGNC:29273]	HEATR5B	protein_coding	Q9P2D3	54497	5.159970387137633	5.178617710841531	484.97624048328606	0.3246442759796952	0.34477484267208686	0.30206146999094297	0.12671596249508682	0.10912208833819062	0.046418345767699154	346	281	381	854	1613	411	526	275
ENSG00000102606	ENSG00000102606.18	Rho guanine nucleotide exchange factor 7 [Source:HGNC Symbol;Acc:HGNC:15607]	ARHGEF7	protein_coding	A0A024RDY9,B7Z344,B7Z6G2,E9PDQ5,Q14155,Q5W9H1	8874	5.891034708664486	5.905395827347764	803.2558506984107	0.3342564937480855	0.3245169910995284	0.302942923127566	0.07856866427159377	0.09049639267971427	0.016728534355999504	608	540	593	1272	3018	711	737	448
ENSG00000106853	ENSG00000106853.20	prostaglandin reductase 1 [Source:HGNC Symbol;Acc:HGNC:18429]	PTGR1	protein_coding	Q14914	22949	6.122377404019851	6.141850387459667	946.1612336501547	0.36774720800621	0.3413373741510418	0.3034531058198014	0.09184107615167841	0.12215089136803993	0.045044473896200046	719	695	689	1335	3765	850	934	461
ENSG00000140992	ENSG00000140992.19	3-phosphoinositide dependent protein kinase 1 [Source:HGNC Symbol;Acc:HGNC:8816]	PDPK1	protein_coding	O15530	5170	5.32957174750652	5.347564599091953	545.13481555651	0.3534319348308387	0.3378225778802883	0.30432930618110066	0.09396617797295832	0.11124755519584927	0.03786809667413288	398	388	391	853	2221	428	498	319
ENSG00000025293	ENSG00000025293.17	PHD finger protein 20 [Source:HGNC Symbol;Acc:HGNC:16098]	PHF20	protein_coding	Q9BVI0	51230	5.625424733857162	5.6406264013989755	668.6877302988394	0.3440311151203788	0.3318614077952694	0.30479373946928834	0.080139505811281	0.09306085721803391	0.024384981775473023	474	502	500	986	2472	553	636	394
ENSG00000164535	ENSG00000164535.15	diacylglycerol lipase beta [Source:HGNC Symbol;Acc:HGNC:28923]	DAGLB	protein_coding	Q8NCG7	221955	5.252555168164198	5.269598716899727	517.2474564219694	0.32889769669945446	0.34706193199814944	0.3060477890011491	0.11246005149164644	0.0998921522257748	0.04235073724839101	345	375	412	774	1683	420	532	327
ENSG00000125991	ENSG00000125991.19	ERGIC and golgi 3 [Source:HGNC Symbol;Acc:HGNC:15927]	ERGIC3	protein_coding	A2TJK5,Q9Y282	51614	6.949600638886101	6.966070740647885	1676.4687996764335	0.3266734355923287	0.3336722091166518	0.30614746678323773	0.09770215971353263	0.10442811756561171	0.023107216862652605	1132	1124	1442	2567	5894	1722	1659	786
ENSG00000004700	ENSG00000004700.16	RecQ like helicase [Source:HGNC Symbol;Acc:HGNC:9948]	RECQL	protein_coding	A0A024RAV2,P46063	5965	6.061063195926646	6.0802822454206975	906.5713835297363	0.34361482332025317	0.3451629005978928	0.3064226177241741	0.10371367810128852	0.10906847340215514	0.037749040107120296	554	531	714	1811	3406	772	855	527
ENSG00000135341	ENSG00000135341.18	mitogen-activated protein kinase kinase kinase 7 [Source:HGNC Symbol;Acc:HGNC:6859]	MAP3K7	protein_coding	O43318	6885	5.795103907499269	5.811636459358332	752.1721777276755	0.3325623335245783	0.33612415459865774	0.3069951885766105	0.09121727521703248	0.09082779354242394	0.020730716749032617	446	485	598	1437	2925	616	717	429
ENSG00000169045	ENSG00000169045.17	heterogeneous nuclear ribonucleoprotein H1 [Source:HGNC Symbol;Acc:HGNC:5041]	HNRNPH1	protein_coding	P31943	3187	7.821135780478568	7.833413003825737	3059.0247373872917	0.320303674050967	0.31899354878788255	0.30765172140926134	0.06744644255033115	0.07935920472392444	0.0029187506826856744	1937	1935	2504	5639	11821	2764	2852	1589
ENSG00000119041	ENSG00000119041.11	general transcription factor IIIC subunit 3 [Source:HGNC Symbol;Acc:HGNC:4666]	GTF3C3	protein_coding	Q9Y5Q9	9330	5.688273501210597	5.7073232059303125	700.2938562912027	0.33019767255003274	0.34959607968967027	0.3078567108026199	0.12050493638815635	0.10442811756561171	0.04220166495847325	469	402	567	1276	2301	581	773	404
ENSG00000029725	ENSG00000029725.17	rabaptin, RAB GTPase binding effector protein 1 [Source:HGNC Symbol;Acc:HGNC:17677]	RABEP1	protein_coding	B4DMM4,Q15276	9135	5.89769092072388	5.913052836233948	808.0760515801588	0.3240644786084496	0.3380360727910976	0.3079171825406874	0.09208157627947317	0.0845454767540893	0.02202706804304448	565	477	686	1345	2673	678	833	485
ENSG00000140575	ENSG00000140575.13	IQ motif containing GTPase activating protein 1 [Source:HGNC Symbol;Acc:HGNC:6110]	IQGAP1	protein_coding	A0A024RC65,P46940	8826	8.931979862777686	8.946072971976244	6618.170551959121	0.3298012547004915	0.32781311313663386	0.30819814364578024	0.07775541299771642	0.0945759842095095	0.010497057099312198	4747	4776	4873	10317	26699	5985	5852	3483
ENSG00000006007	ENSG00000006007.12	glycerophosphodiester phosphodiesterase 1 [Source:HGNC Symbol;Acc:HGNC:29644]	GDE1	protein_coding	A0A024QYU1,Q9NZC3	51573	6.653203990071423	6.6650408311755545	1360.6949588226666	0.3246735157915295	0.3180293158096922	0.3087963414350228	0.061324423711166094	0.07069140806370433	0.0029024715517853386	903	1015	1043	2175	5282	1126	1332	731
ENSG00000144747	ENSG00000144747.17	TATA element modulatory factor 1 [Source:HGNC Symbol;Acc:HGNC:11870]	TMF1	protein_coding	A0A024R370,P82094,Q6PII6	7110	5.7887394673945884	5.805507248622461	749.0362769817781	0.3332367633752552	0.3382957866827828	0.3093458392373399	0.09138432314292885	0.09082779354242394	0.019629006085935877	455	443	661	1369	2926	610	699	437
ENSG00000119285	ENSG00000119285.11	HEAT repeat containing 1 [Source:HGNC Symbol;Acc:HGNC:25517]	HEATR1	protein_coding	A2VDI1,B2RWN5,Q9H583	55127	6.178451564039777	6.193659794840183	981.2749573814821	0.32466249828018	0.3348099932072001	0.30960383908288247	0.08828416266250083	0.08559382494923104	0.015498622271195183	612	686	775	1685	3763	843	823	604
ENSG00000036257	ENSG00000036257.13	cullin 3 [Source:HGNC Symbol;Acc:HGNC:2553]	CUL3	protein_coding	A0A024R475,B7Z600,Q13618	8452	6.44538372203741	6.456954087856242	1177.6654778366062	0.31816859479541026	0.3191340302797631	0.309976676602136	0.061102919772762915	0.06433532285518993	0.0015767508134411263	777	779	953	2030	4565	924	1175	655
ENSG00000148843	ENSG00000148843.15	programmed cell death 11 [Source:HGNC Symbol;Acc:HGNC:13408]	PDCD11	protein_coding	Q14690	22984	6.904300462967838	6.915786113098497	1619.7795135194788	0.3185426501983266	0.3220593878652239	0.3103515574290719	0.06088989771094188	0.0646815690159833	0.0024725896851312905	1126	1085	1298	2628	5583	1527	1542	885
ENSG00000161217	ENSG00000161217.12	phosphate cytidylyltransferase 1, choline, alpha [Source:HGNC Symbol;Acc:HGNC:8754]	PCYT1A	protein_coding	B4E322,P49585	5130	7.178111060407502	7.191747872803426	1960.017721930743	0.3247141159323635	0.32645022860913464	0.31082354577672666	0.07405124530278957	0.08130906644729341	0.005300859487603525	1257	1213	1669	3477	7630	1849	1744	1017
ENSG00000167721	ENSG00000167721.11	TSR1 ribosome maturation factor [Source:HGNC Symbol;Acc:HGNC:25542]	TSR1	protein_coding	Q2NL82	55720	6.88078362920676	6.892890357912202	1594.7192775410022	0.3252309895013555	0.32635983907173866	0.3114736415260824	0.061687989125605365	0.06760788670305055	0.004915699430575707	1155	1053	1299	2449	5507	1436	1502	926
ENSG00000184677	ENSG00000184677.18	zinc finger and BTB domain containing 40 [Source:HGNC Symbol;Acc:HGNC:29045]	ZBTB40	protein_coding	B3KR52,F8WAI8,Q1RMZ5,Q9NUA8	9923	5.076508487414282	5.089435382780877	455.46146803011607	0.3276402905331416	0.32584522909720426	0.3116324445875054	0.06808431975761252	0.06942478161157263	0.004343622563403174	305	313	359	757	1703	400	439	246
ENSG00000170242	ENSG00000170242.19	ubiquitin specific peptidase 47 [Source:HGNC Symbol;Acc:HGNC:20076]	USP47	protein_coding	Q68D97,Q96K76	55031	6.192486738126851	6.206793581677219	990.2489332007976	0.3288632268608622	0.3356285865844457	0.3119074908034578	0.07471347726171806	0.07334277750840472	0.010489683413292207	637	616	780	1836	3454	861	988	566
ENSG00000109686	ENSG00000109686.18	SH3 domain containing 19 [Source:HGNC Symbol;Acc:HGNC:30418]	SH3D19	protein_coding	Q5HYK7	152503	6.5791843640230745	6.6008706814643014	1302.0819287247787	0.34595489775383476	0.3579671672664291	0.3123954150820517	0.12052417143826631	0.1195566169684574	0.04949228363427922	789	768	1074	2466	4819	932	1330	833
ENSG00000107566	ENSG00000107566.14	ER lipid raft associated 1 [Source:HGNC Symbol;Acc:HGNC:16947]	ERLIN1	protein_coding	D3DR65,O75477	10613	5.883263907196906	5.8989227719545	799.7576146640318	0.3415404143554054	0.33807787115775545	0.3125099716639717	0.0793062183418645	0.08567787230826567	0.01888954753441526	568	560	609	1241	2804	677	896	411
ENSG00000103064	ENSG00000103064.15	solute carrier family 7 member 6 [Source:HGNC Symbol;Acc:HGNC:11064]	SLC7A6	protein_coding	A0A024R719,Q92536	9057	6.081864043698786	6.09514898629323	916.0656463546071	0.3302034527095754	0.32698560811233635	0.3127794526120516	0.06738354986175073	0.07324006324379374	0.0050288472808443195	647	623	699	1499	3407	864	853	477
ENSG00000113300	ENSG00000113300.13	CCR4-NOT transcription complex subunit 6 [Source:HGNC Symbol;Acc:HGNC:14099]	CNOT6	protein_coding	NA,Q9ULM6	57472	6.010849551880497	6.030605453549151	875.5821153217894	0.3523216361332806	0.3496403357077818	0.31302065389904554	0.09692135627032253	0.10623794553749154	0.031646413358093414	475	538	792	1631	3375	712	909	473
ENSG00000110321	ENSG00000110321.18	eukaryotic translation initiation factor 4 gamma 2 [Source:HGNC Symbol;Acc:HGNC:3297]	EIF4G2	protein_coding	NA,P78344,Q2TU89	1982	9.99449643935167	10.00721582376466	13808.520882120074	0.3300409936064977	0.32692343065614216	0.3151327171679666	0.06356756717969916	0.08311658660067542	0.0024049072590516226	8365	8609	11956	25155	54912	12105	12840	7274
ENSG00000086598	ENSG00000086598.11	transmembrane p24 trafficking protein 2 [Source:HGNC Symbol;Acc:HGNC:16996]	TMED2	protein_coding	Q15363,Q6FHT8	10959	8.56764890047282	8.580207548783134	5136.7125328344655	0.32520856708606866	0.3284980800589024	0.3160286305657559	0.06356756717969916	0.07430255254041583	0.003164582358075742	3228	3311	4329	9003	20236	3911	4944	3020
ENSG00000055917	ENSG00000055917.15	pumilio RNA binding family member 2 [Source:HGNC Symbol;Acc:HGNC:14958]	PUM2	protein_coding	A0A0A0MR59,B7ZL34,Q8TB72	23369	6.2160603953944715	6.236389168277835	1011.331955110782	0.3415956883629072	0.3593798038735665	0.31668821685087034	0.11009275618219319	0.10476348378971716	0.039932109484951885	596	635	810	1904	3533	769	1027	654
ENSG00000088205	ENSG00000088205.13	DEAD-box helicase 18 [Source:HGNC Symbol;Acc:HGNC:2741]	DDX18	protein_coding	A0A024RAH8,Q8N254,Q9NVP1	8886	6.818542038241496	6.8326528693661865	1528.8240035513536	0.33355805091127055	0.33612764126000866	0.3168423912249508	0.06833676887108923	0.07288481468683736	0.007210916219763761	897	1014	1269	2772	5662	1209	1537	895
ENSG00000025796	ENSG00000025796.14	SEC63 homolog, protein translocation regulator [Source:HGNC Symbol;Acc:HGNC:21082]	SEC63	protein_coding	A0A0S2Z5M1,Q9UGP8	11231	7.147025042341093	7.158274823135408	1915.8709666132736	0.32291839863219873	0.32329812035618766	0.31691649342274797	0.05326042171244135	0.0595621389388232	4.8684283077437716e-4	1241	1209	1650	3286	7163	1571	1984	1026
ENSG00000075426	ENSG00000075426.12	FOS like 2, AP-1 transcription factor subunit [Source:HGNC Symbol;Acc:HGNC:3798]	FOSL2	protein_coding	P15408,Q9H5M2	2355	7.180615033499792	7.195916181355192	1968.414488863465	0.3441726888139611	0.3438311492519758	0.3176766204274537	0.07293374669825634	0.08092281733194394	0.016657894696803045	1448	1361	1456	3017	6546	1670	2047	1159
ENSG00000136868	ENSG00000136868.11	solute carrier family 31 member 1 [Source:HGNC Symbol;Acc:HGNC:11016]	SLC31A1	protein_coding	A0A024R824,O15431	1317	5.402973817704159	5.419542882119049	573.3643706859847	0.3652065035154215	0.3469086041640417	0.3183326483098004	0.07356650374204161	0.08785872676581319	0.021914415566839953	431	389	459	806	2042	513	588	306
ENSG00000110075	ENSG00000110075.14	protein phosphatase 6 regulatory subunit 3 [Source:HGNC Symbol;Acc:HGNC:1173]	PPP6R3	protein_coding	A0A024R5F3,H7BXH2,Q5H9R7	55291	6.372685320783231	6.386365674222253	1121.3404010381735	0.3343261107745151	0.3326412811626074	0.3185147338792634	0.06619514284414874	0.0708871425230178	0.0051681262076300315	728	803	880	1832	4545	855	1106	627
ENSG00000167635	ENSG00000167635.11	zinc finger protein 146 [Source:HGNC Symbol;Acc:HGNC:12931]	ZNF146	protein_coding	Q15072	7705	6.650264589507837	6.672955515326166	1368.5852943712998	0.36283281717474897	0.3662285260316577	0.3196163950435373	0.108899729531786	0.11622964435661841	0.04553742953427252	781	786	1170	2655	5116	1044	1343	866
ENSG00000115159	ENSG00000115159.16	glycerol-3-phosphate dehydrogenase 2 [Source:HGNC Symbol;Acc:HGNC:4456]	GPD2	protein_coding	P43304,Q53T76	2820	6.162135265155198	6.177985052155322	969.9049652218469	0.34472460907225083	0.3419016669924709	0.3199891186163555	0.07350909602720065	0.07845782505875386	0.009695632002714833	580	679	749	1746	4000	790	912	532
ENSG00000101310	ENSG00000101310.17	SEC23 homolog B, COPII coat complex component [Source:HGNC Symbol;Acc:HGNC:10702]	SEC23B	protein_coding	Q15437	10483	6.898646916556954	6.909938191427881	1613.143273496617	0.32531414618293447	0.32867832390043256	0.32092075251181407	0.05007654096742148	0.054100586328472984	4.0381845612660357e-4	1035	1066	1389	2651	6077	1332	1493	957
ENSG00000004961	ENSG00000004961.15	holocytochrome c synthase [Source:HGNC Symbol;Acc:HGNC:4837]	HCCS	protein_coding	A0A024RBY9,P53701	3052	5.3563856913598515	5.380660938988228	557.6186125069158	0.3642881058384931	0.37252218483312965	0.3214640873534198	0.1154777528255372	0.11485664724203053	0.04697428836940908	282	349	504	1039	2128	461	536	333
ENSG00000107581	ENSG00000107581.13	eukaryotic translation initiation factor 3 subunit A [Source:HGNC Symbol;Acc:HGNC:3271]	EIF3A	protein_coding	Q14152	8661	8.580391224504359	8.594840986896426	5189.3363126280065	0.33863722017909303	0.34116708116616956	0.3220602859799056	0.06744644255033115	0.07931372227297308	0.006988993886993022	3699	3512	3946	8279	18741	5113	4558	2850
ENSG00000176142	ENSG00000176142.13	transmembrane protein 39A [Source:HGNC Symbol;Acc:HGNC:25600]	TMEM39A	protein_coding	Q9NV64	55254	4.552464365350071	4.570710810275033	317.3877850533196	0.3632069106023986	0.35315309224732316	0.32466800047467326	0.08028930673584347	0.09220780046260414	0.018505191892984683	223	217	232	519	1217	294	295	169
ENSG00000106723	ENSG00000106723.17	spindlin 1 [Source:HGNC Symbol;Acc:HGNC:11243]	SPIN1	protein_coding	A0A024R297,Q9Y657	10927	6.362590655117032	6.382942177361949	1118.1196728929706	0.3663923313458186	0.361030934516011	0.32501054549022473	0.08699677966289203	0.09730898863028654	0.02502505367367911	657	644	933	2184	4437	913	1142	602
ENSG00000065183	ENSG00000065183.16	WD repeat domain 3 [Source:HGNC Symbol;Acc:HGNC:12755]	WDR3	protein_coding	Q5TDG3,Q9UNX4	10885	6.1085010623397755	6.129383582746946	939.1795242225345	0.3460507813491277	0.3699854741188707	0.3257992490835642	0.10917720085875414	0.09614389031513024	0.03635166604298931	542	600	777	1697	3096	728	1013	599
ENSG00000143324	ENSG00000143324.14	xenotropic and polytropic retrovirus receptor 1 [Source:HGNC Symbol;Acc:HGNC:12827]	XPR1	protein_coding	A0A024R911,Q9UBH6	9213	5.220413552674642	5.24065480199066	505.4289770768964	0.3671931424212978	0.3584578140395522	0.3258879024449423	0.08810258559290818	0.09459313837928367	0.022446852033650665	352	293	403	890	2164	423	464	270
ENSG00000180801	ENSG00000180801.14	arylsulfatase family member J [Source:HGNC Symbol;Acc:HGNC:26286]	ARSJ	protein_coding	Q5FYB0	79642	4.921372012991989	4.941673900822995	410.5666649141984	0.36568022931435235	0.3587406703717398	0.32690041456136504	0.08943449330021931	0.09669582679334207	0.02233722239287246	274	277	313	687	1672	401	356	207
ENSG00000173530	ENSG00000173530.6	TNF receptor superfamily member 10d [Source:HGNC Symbol;Acc:HGNC:11907]	TNFRSF10D	protein_coding	Q9UBN6	8793	6.2849754537044396	6.299100592289838	1054.8654200813646	0.34090324489990986	0.338779064677488	0.3269116284687653	0.06140240667355969	0.06598507274290015	0.0022966025926628225	648	692	934	1747	4333	929	955	555
ENSG00000113194	ENSG00000113194.13	Fas associated factor family member 2 [Source:HGNC Symbol;Acc:HGNC:24666]	FAF2	protein_coding	Q96CS3	23197	6.93050825765284	6.95566873539146	1663.8012179010052	0.3872589394140022	0.38082228941764795	0.32827715609129354	0.1042224903884282	0.12013612780619762	0.0433912218149391	1178	1242	1158	2451	6943	1687	1461	789
ENSG00000148730	ENSG00000148730.7	eukaryotic translation initiation factor 4E binding protein 2 [Source:HGNC Symbol;Acc:HGNC:3289]	EIF4EBP2	protein_coding	A0A024QZM3,Q13542	1979	5.9430311903301005	5.9614837304033506	834.0038268540736	0.3603801370413221	0.35452579416628255	0.32901636531212164	0.07918638049011797	0.08487025989572367	0.013689462836917228	568	519	659	1437	3695	692	779	421
ENSG00000168938	ENSG00000168938.6	peptidylprolyl isomerase C [Source:HGNC Symbol;Acc:HGNC:9256]	PPIC	protein_coding	P45877	5480	5.38216589151379	5.399417858992075	565.32541596311	0.3444317947788156	0.3610520188278075	0.329481902525708	0.07974123537298716	0.07113315547540112	0.013267655642125939	358	362	440	1010	2059	441	584	341
ENSG00000142192	ENSG00000142192.21	amyloid beta precursor protein [Source:HGNC Symbol;Acc:HGNC:620]	APP	protein_coding	A0A0A0MRG2,A0A140VJC8,B4DGD0,B4DJT9,E9PG40,P05067	351	10.471987641005509	10.486457281899991	19270.321687146483	0.341606500054458	0.3486842993097986	0.3302159287930016	0.06249202243255602	0.07516322348905811	0.006857049593760106	12623	13112	15861	30535	63933	15303	21761	11128
ENSG00000070495	ENSG00000070495.14	jumonji domain containing 6, arginine demethylase and lysine hydroxylase [Source:HGNC Symbol;Acc:HGNC:19355]	JMJD6	protein_coding	Q6NYC1	23210	5.472900556967727	5.500697814594245	605.3828588996964	0.3827729022779986	0.38696808465918103	0.33103087171252266	0.11917066137560281	0.12228703610071033	0.04835003696839912	331	379	549	1050	2522	624	508	298
ENSG00000198752	ENSG00000198752.11	CDC42 binding protein kinase beta [Source:HGNC Symbol;Acc:HGNC:1738]	CDC42BPB	protein_coding	A0A024R6N2,Q86XZ8,Q9Y5S2	9578	7.12460860583213	7.138877730887436	1890.1493100613561	0.3516035015406082	0.3457826815922099	0.33158373134761965	0.05666767669275567	0.06598507274290015	0.0030761155186463046	1295	1384	1440	2871	7573	1695	1713	1010
ENSG00000136152	ENSG00000136152.15	component of oligomeric golgi complex 3 [Source:HGNC Symbol;Acc:HGNC:18619]	COG3	protein_coding	Q96JB2	83548	5.331895747005291	5.354408779717362	547.0325728656069	0.36933136720108234	0.36998182888954545	0.3316586141166117	0.09154160905843986	0.09914869604593872	0.02497965855476598	334	313	490	967	2091	518	569	258
ENSG00000196821	ENSG00000196821.10	inflammation and lipid regulator with UBA-like and NBR1-like domains [Source:HGNC Symbol;Acc:HGNC:21215]	C6orf106	protein_coding	A0A024RCW2,Q9H6K1	64771	6.985235869293302	7.010570963280609	1728.8051325486836	0.39741635905761846	0.38493273253722005	0.3328107676500177	0.09570159948570572	0.11659022242776881	0.042025408616845714	1320	1219	1166	2534	7028	1736	1546	847
ENSG00000168172	ENSG00000168172.9	hook microtubule tethering protein 3 [Source:HGNC Symbol;Acc:HGNC:23576]	HOOK3	protein_coding	Q86VS8	84376	5.512830252240477	5.535889184937392	621.4679826785771	0.36150754792575046	0.38011151238640756	0.33284436485509933	0.10611005012355015	0.09882128318773825	0.03492172191319056	354	427	480	1116	2480	494	534	406
ENSG00000122126	ENSG00000122126.17	OCRL inositol polyphosphate-5-phosphatase [Source:HGNC Symbol;Acc:HGNC:8108]	OCRL	protein_coding	Q01968,Q504W7	4952	6.007695804327809	6.0265071614355445	874.5793029059915	0.36873745779393585	0.3709480407731774	0.33289088519894316	0.07881278012598826	0.07981508709827412	0.023107216862652605	599	648	627	1324	2861	756	945	509
ENSG00000111707	ENSG00000111707.12	SDS3 homolog, SIN3A corepressor complex component [Source:HGNC Symbol;Acc:HGNC:29545]	SUDS3	protein_coding	Q9H7L9	64426	5.489317225665044	5.505791527792033	609.1177295784321	0.34247077256332203	0.36546798164162636	0.3336511216971477	0.07860689432791747	0.06454856697622503	0.012725853299441862	407	386	486	1014	2009	512	639	371
ENSG00000115839	ENSG00000115839.18	RAB3 GTPase activating protein catalytic subunit 1 [Source:HGNC Symbol;Acc:HGNC:17063]	RAB3GAP1	protein_coding	B9A6J2,Q15042	22930	6.976708483328917	6.988104903137048	1702.9179784126275	0.3377228597910251	0.3397570772088642	0.33412451111369584	0.03999123788544175	0.04273719238854281	5.251434056586199e-5	1108	1107	1401	2885	6105	1483	1730	933
ENSG00000091527	ENSG00000091527.15	CDV3 homolog [Source:HGNC Symbol;Acc:HGNC:26928]	CDV3	protein_coding	D6R9V8,D6RDN0,D6RFH2,Q9UKY7	55573	7.768131196503924	7.7956353886374625	2978.3244248536644	0.3950923018974676	0.38906197071241966	0.33435388963450197	0.11240066669530287	0.13011565944057654	0.04544845902402624	1654	1635	2665	5707	13263	2658	2546	1582
ENSG00000107164	ENSG00000107164.16	far upstream element binding protein 3 [Source:HGNC Symbol;Acc:HGNC:4005]	FUBP3	protein_coding	A0A024R8A7,Q96I24	8939	6.366190554061336	6.387749597865614	1123.9120260898953	0.3531684959836551	0.378659998321775	0.3344608996959613	0.09746491934175631	0.09338858605648515	0.03239771132249745	742	725	861	1895	4000	900	979	792
ENSG00000096063	ENSG00000096063.16	SRSF protein kinase 1 [Source:HGNC Symbol;Acc:HGNC:11305]	SRPK1	protein_coding	Q96SB4	6732	6.874331710346737	6.888651425872364	1589.2396390941776	0.34688982524802137	0.350172710711935	0.3345626823429083	0.055985383822290145	0.05916851197312863	0.0024430760920606874	1006	1004	1304	2797	6150	1221	1615	919
ENSG00000163946	ENSG00000163946.13	transcription activation suppressor [Source:HGNC Symbol;Acc:HGNC:30314]	FAM208A	protein_coding	Q9UK61	23272	5.855772002659316	5.88301439883943	790.5709715183527	0.37980769034121425	0.391605998913351	0.33467163838950104	0.12067033690588737	0.11507681793304028	0.048877915626501955	474	434	683	1463	3273	555	782	494
ENSG00000078618	ENSG00000078618.21	nardilysin convertase [Source:HGNC Symbol;Acc:HGNC:7995]	NRD1	protein_coding	B1AKJ5,G3V1R5,O43847,Q6UUU9	4898	7.560700013870725	7.575542083781631	2560.792603294676	0.3486306926478953	0.3550533397176057	0.33539312812271704	0.05881773491741544	0.0634093952818586	0.005714680495504531	1752	1682	1990	4207	8565	2108	2858	1452
ENSG00000210082	ENSG00000210082.2	mitochondrially encoded 16S rRNA [Source:HGNC Symbol;Acc:HGNC:7471]	MT-RNR2	Mt_rRNA	NA	NA	12.350461342075445	12.363308085011584	70711.13664874874	0.3390800991135224	0.33522043144591557	0.33551769894271644	0.05789437526784071	0.07981508709827412	0.0013359985746021672	41725	44483	63959	123769	276333	61025	69646	36771
ENSG00000139697	ENSG00000139697.14	strawberry notch homolog 1 [Source:HGNC Symbol;Acc:HGNC:22973]	SBNO1	protein_coding	A3KN83	55206	6.013684838399957	6.0319043491726525	875.9423261733292	0.36196090013820276	0.3613177668295011	0.33673554094722685	0.07314088343230753	0.07510796759280865	0.00914955157186052	527	552	741	1551	3778	755	783	464
ENSG00000164574	ENSG00000164574.16	polypeptide N-acetylgalactosaminyltransferase 10 [Source:HGNC Symbol;Acc:HGNC:19873]	GALNT10	protein_coding	Q86SR1	55568	6.080409359075024	6.094734453463282	916.1524137024453	0.3565384686268327	0.35228197619074314	0.33746496352807387	0.052139433560039895	0.057216572988703064	0.0024566666562319322	648	632	689	1435	3382	847	855	506
ENSG00000086712	ENSG00000086712.13	taxilin gamma [Source:HGNC Symbol;Acc:HGNC:18578]	TXLNG	protein_coding	Q9NUQ3	55787	5.61859938305206	5.638518819702387	666.8152437736713	0.3650464072132187	0.3711067311972264	0.33747865584917397	0.08291842532810453	0.07868603979914376	0.0157070579353086	416	412	517	1235	2753	573	579	387
ENSG00000144381	ENSG00000144381.17	heat shock protein family D (Hsp60) member 1 [Source:HGNC Symbol;Acc:HGNC:5261]	HSPD1	protein_coding	A0A024R3X4,P10809	3329	8.888150177453834	8.913142309134507	6472.738879483924	0.40095169915825746	0.38800725596564434	0.33758286883814564	0.09155726846843291	0.11522217745047907	0.03829361936935153	3458	3607	6047	12078	22158	5312	6969	3896
ENSG00000197321	ENSG00000197321.15	supervillin [Source:HGNC Symbol;Acc:HGNC:11480]	SVIL	protein_coding	O95425,Q569J5	6840	6.14617132274114	6.169540995228835	966.5129933646803	0.3847294873822666	0.39041563660327455	0.3377784804279537	0.09392841805371652	0.09800260569007804	0.042004246321231654	722	668	705	1357	3115	795	1001	632
ENSG00000018408	ENSG00000018408.14	WW domain containing transcription regulator 1 [Source:HGNC Symbol;Acc:HGNC:24042]	WWTR1	protein_coding	Q9GZV5	25937	5.718317452700692	5.742225015344206	716.433969149406	0.4123490276598575	0.3821383785094146	0.3379342637126596	0.07952905361368096	0.10261895196869458	0.032861634513178396	496	542	533	1002	3169	640	662	349
ENSG00000128989	ENSG00000128989.10	cAMP regulated phosphoprotein 19 [Source:HGNC Symbol;Acc:HGNC:16967]	ARPP19	protein_coding	A0A024R5U3,H3BMD8,P56211	10776	7.5687886440261485	7.591954549260023	2588.2132931953097	0.37874702885066247	0.3811792243556541	0.33795481867851024	0.09456773893790636	0.10445043787204393	0.030156838636681	1487	1592	2049	4979	10755	1853	2573	1561
ENSG00000107185	ENSG00000107185.10	RGP1 homolog, RAB6A GEF complex partner 1 [Source:HGNC Symbol;Acc:HGNC:21965]	RGP1	protein_coding	A8K0K1,Q92546	9827	6.000544219330284	6.024194809100934	872.6844340821359	0.412253627060482	0.38781131337477487	0.33875127165680163	0.07753903994359668	0.10022246689086327	0.03649866949177239	677	624	597	1206	3283	823	792	495
ENSG00000061987	ENSG00000061987.16	MON2 homolog, regulator of endosome-to-Golgi trafficking [Source:HGNC Symbol;Acc:HGNC:29177]	MON2	protein_coding	A0A286YFF8,B7ZM73,Q7Z3U7	23041	4.753528064054065	4.7806585684929095	367.52207863084277	0.3693982458730657	0.40045085018461557	0.3394522469084202	0.12207892345880628	0.10334057029996199	0.04535251159279673	208	214	301	701	1379	281	376	232
ENSG00000163681	ENSG00000163681.16	sarcolemma associated protein [Source:HGNC Symbol;Acc:HGNC:16643]	SLMAP	protein_coding	B7Z6C7,B7Z964,Q14BN4	7871	6.461838334390323	6.476405826267004	1194.1651450081215	0.3502928458993123	0.35749009602107024	0.34003249834443855	0.05218207765763681	0.05351242015100627	0.0018924768795403057	741	753	1011	2056	4474	979	1120	732
ENSG00000136738	ENSG00000136738.15	signal transducing adaptor molecule [Source:HGNC Symbol;Acc:HGNC:11357]	STAM	protein_coding	B4DZT2,Q92783	8027	4.475461793830598	4.495911718132803	301.2463359806185	0.383770961375489	0.37384986717232205	0.3402151633352639	0.07878976321683125	0.08644115529816258	0.01853572030115335	197	210	226	492	1238	262	261	174
ENSG00000067533	ENSG00000067533.6	ribosomal RNA processing 15 homolog [Source:HGNC Symbol;Acc:HGNC:24255]	RRP15	protein_coding	Q9Y3B9	51018	4.742705201060418	4.763339787012196	362.8846284514007	0.36451987847511624	0.3792224623957201	0.34031817723028174	0.0831769058995075	0.07436067875216902	0.015481923807317494	225	212	297	665	1390	320	343	208
ENSG00000011295	ENSG00000011295.16	tetratricopeptide repeat domain 19 [Source:HGNC Symbol;Acc:HGNC:26006]	TTC19	protein_coding	A0A024RD83,Q6DKK2	54902	5.698554702897384	5.71925016047081	705.6696164437346	0.3694250946030111	0.3769040113290504	0.34044287210541596	0.08065522754221614	0.07935920472392444	0.01823118378075618	394	434	636	1240	2605	557	780	395
ENSG00000157985	ENSG00000157985.19	ArfGAP with GTPase domain, ankyrin repeat and PH domain 1 [Source:HGNC Symbol;Acc:HGNC:16922]	AGAP1	protein_coding	B2RZG9,Q9UPQ3,X5D293	116987	4.674347121734132	4.698811761494423	347.08792022342766	0.4080101576988899	0.38882858007182886	0.3412019996507824	0.08124744379914223	0.10395370064145142	0.03521457659201801	267	212	270	510	1324	351	312	181
ENSG00000075151	ENSG00000075151.20	eukaryotic translation initiation factor 4 gamma 3 [Source:HGNC Symbol;Acc:HGNC:3298]	EIF4G3	protein_coding	A0A0A0MSA7,O43432,Q59GJ0	8672	6.906016606809628	6.924274881949074	1630.4714975975253	0.36488683312050263	0.3735038871819249	0.34259479383917996	0.06983548253974069	0.0715500316247421	0.013712913755160103	1082	1149	1201	2623	5793	1219	1715	1032
ENSG00000197102	ENSG00000197102.12	dynein cytoplasmic 1 heavy chain 1 [Source:HGNC Symbol;Acc:HGNC:2961]	DYNC1H1	protein_coding	Q14204	1778	9.323001717794078	9.343170218151217	8716.298567194326	0.3736107614204939	0.37677953492936306	0.34259931245128794	0.07841509559053284	0.09063636843749565	0.015618871537275654	6143	6279	6349	12944	34241	8829	7374	4594
ENSG00000115183	ENSG00000115183.15	tetratricopeptide repeat, ankyrin repeat and coiled-coil containing 1 [Source:HGNC Symbol;Acc:HGNC:29364]	TANC1	protein_coding	B9EK39,Q9C0D5	85461	6.018609528183787	6.037468939247207	880.2646005016902	0.3656054280128072	0.3732651835094926	0.34264114413705365	0.07091611625703073	0.07002985767043789	0.011066300971312585	542	521	723	1616	3421	687	860	534
ENSG00000140263	ENSG00000140263.15	sorbitol dehydrogenase [Source:HGNC Symbol;Acc:HGNC:11184]	SORD	protein_coding	Q00796	6652	4.844017918675026	4.865341826081829	390.4908363041398	0.35231711650059017	0.3939658212553832	0.3432938386370622	0.10917720085875414	0.07916491007937809	0.02902904540611234	257	232	332	627	1254	328	413	249
ENSG00000136628	ENSG00000136628.18	glutamyl-prolyl-tRNA synthetase 1 [Source:HGNC Symbol;Acc:HGNC:3418]	EPRS	protein_coding	P07814	2058	7.416821722390033	7.431806821267901	2315.6452808397817	0.3563151252387188	0.3580256437755408	0.34358144263799845	0.05306956205076573	0.05923617037170692	0.0014758000041391153	1393	1508	1892	4123	8896	2196	2083	1248
ENSG00000120889	ENSG00000120889.13	TNF receptor superfamily member 10b [Source:HGNC Symbol;Acc:HGNC:11905]	TNFRSF10B	protein_coding	O14763,Q7Z2I8	8795	7.8321122398275564	7.8497943306549205	3093.2805002317486	0.3569898021027805	0.36504343687724905	0.343604069279915	0.07122656054154354	0.07659934092907067	0.006070845328861712	2031	1973	2541	5118	12336	3123	2851	1455
ENSG00000034152	ENSG00000034152.19	mitogen-activated protein kinase kinase 3 [Source:HGNC Symbol;Acc:HGNC:6843]	MAP2K3	protein_coding	P46734,Q6FI23	5606	6.393976815012115	6.420752744257843	1147.083925419128	0.3947561705076239	0.39401292056899195	0.3440138738007076	0.09976693064605602	0.10945362088568088	0.033636731165495135	626	716	1075	1912	4917	1150	1014	541
ENSG00000173473	ENSG00000173473.11	SWI/SNF related, matrix associated, actin dependent regulator of chromatin subfamily c member 1 [Source:HGNC Symbol;Acc:HGNC:11104]	SMARCC1	protein_coding	Q58EY4,Q92922	6599	6.932478377661102	6.9521524720654275	1660.5036832984415	0.38975654129217074	0.37615419337926026	0.3449379141132982	0.06479745086573215	0.07935920472392444	0.013218324777422972	1233	1178	1159	2460	6667	1546	1546	859
ENSG00000090520	ENSG00000090520.11	DnaJ heat shock protein family (Hsp40) member B11 [Source:HGNC Symbol;Acc:HGNC:14889]	DNAJB11	protein_coding	Q9UBS4	51726	7.128054956499991	7.144025643380843	1896.7079050383977	0.35897188134325786	0.362538376209179	0.3449678898489774	0.058043098189013355	0.062355055057537814	0.0029130934783284726	1150	1328	1500	3207	7375	1832	1639	1031
ENSG00000172661	ENSG00000172661.18	WASH complex subunit 2C [Source:HGNC Symbol;Acc:HGNC:23414]	FAM21C	protein_coding	A0A096LPC5,A8K5W5,B3KMC4,Q9Y4E1	253725	3.982239033005435	4.008620969057868	214.61258055160695	0.4022177838402257	0.40289171377366795	0.34534213152671484	0.09294032603378276	0.10945362088568088	0.03966261633899187	160	131	145	361	797	193	214	121
ENSG00000170266	ENSG00000170266.16	galactosidase beta 1 [Source:HGNC Symbol;Acc:HGNC:4298]	GLB1	protein_coding	B7Z6Q5,P16278	2720	6.572368529922256	6.5905141943241246	1293.3659543311837	0.3794059028049628	0.3763007265622279	0.34548169282304014	0.06255676350232174	0.06832504948800952	0.012900222817124812	958	881	978	1853	4299	1171	1357	736
ENSG00000188352	ENSG00000188352.12	focadhesin [Source:HGNC Symbol;Acc:HGNC:23377]	FOCAD	protein_coding	B3KNV9,Q5VW36	54914	5.919821255450436	5.9394384607955075	822.9704656778863	0.38931558530992866	0.3806825950681759	0.34579559448304725	0.06417935964009885	0.07394326316281592	0.016239985336060803	631	542	578	1249	2896	757	799	476
ENSG00000150403	ENSG00000150403.18	transmembrane and coiled-coil domains 3 [Source:HGNC Symbol;Acc:HGNC:20329]	TMCO3	protein_coding	A0A024RE09,Q6UWJ1	55002	6.113577933470676	6.143391367495324	947.3076745742113	0.4340076728817339	0.4110041766347368	0.3458418082536544	0.09268412108108474	0.11683095622765764	0.049858444104095546	743	655	652	1286	3933	945	786	506
ENSG00000125827	ENSG00000125827.9	thioredoxin related transmembrane protein 4 [Source:HGNC Symbol;Acc:HGNC:25237]	TMX4	protein_coding	Q9H1E5	56255	4.535033696886921	4.553244939016812	313.44116051516846	0.37710492655907946	0.3685150893254605	0.34628861180676046	0.06316628998845507	0.06997440929728549	0.006865625396845623	192	208	274	498	1234	285	293	168
ENSG00000111358	ENSG00000111358.14	general transcription factor IIH subunit 3 [Source:HGNC Symbol;Acc:HGNC:4657]	GTF2H3	protein_coding	A0A087WYD5,Q13889	2967	5.353543384136415	5.371762819806122	554.4676655227496	0.381543751705342	0.3729149416567925	0.34711982431951777	0.06151720764432315	0.06801836459572251	0.009339322360402046	388	383	407	869	2216	427	548	326
ENSG00000120008	ENSG00000120008.16	WD repeat domain 11 [Source:HGNC Symbol;Acc:HGNC:13831]	WDR11	protein_coding	Q9BZH6	55717	6.2957818997806285	6.316709380149722	1068.401680513448	0.38342155131052746	0.3820722206867871	0.3474744603181626	0.07172239171864928	0.07790101569306546	0.014720285926387761	622	599	974	1921	4139	851	1087	621
ENSG00000108375	ENSG00000108375.12	ring finger protein 43 [Source:HGNC Symbol;Acc:HGNC:18505]	RNF43	protein_coding	J3KSE3,Q68DV7	54894	4.867149257175591	4.89359229332061	397.4439099297067	0.4460893988406036	0.39995493132895454	0.3475749983087031	0.07165640664214397	0.10535702801891762	0.03909767156802012	309	274	272	564	1671	352	360	217
ENSG00000058668	ENSG00000058668.14	ATPase plasma membrane Ca2+ transporting 4 [Source:HGNC Symbol;Acc:HGNC:817]	ATP2B4	protein_coding	A0A024R968,P23634	493	7.215184231269362	7.241794501872056	2031.1853148592995	0.42818967768576327	0.40335319308261247	0.3481049250883972	0.080139505811281	0.10605827474855076	0.0378334772889999	1594	1460	1284	2866	7831	1884	1862	1156
ENSG00000162402	ENSG00000162402.14	ubiquitin specific peptidase 24 [Source:HGNC Symbol;Acc:HGNC:12623]	USP24	protein_coding	Q9UPU5	23358	6.2401545942683105	6.258692268388792	1026.9199702961496	0.3831778548386788	0.3778021870283877	0.34904845945771046	0.059212555385568945	0.06769233682199313	0.010108189433544586	665	783	746	1564	4006	847	939	629
ENSG00000065883	ENSG00000065883.16	cyclin dependent kinase 13 [Source:HGNC Symbol;Acc:HGNC:1733]	CDK13	protein_coding	A0A024RA66,A0A024RA85,Q14004,Q9BVE2	8621	5.470174038941739	5.48637917400006	599.7663059270975	0.36751150581597913	0.3621005237480314	0.34945870057876105	0.05325906028228096	0.055827755688122885	0.0016177975457599505	386	394	474	1025	2437	533	576	307
ENSG00000155380	ENSG00000155380.12	solute carrier family 16 member 1 [Source:HGNC Symbol;Acc:HGNC:10922]	SLC16A1	protein_coding	A0A024R0H1,B4DKS0,P53985	6566	7.576865881906678	7.597259595269508	2597.6752526011473	0.3848995222170364	0.3814444438558509	0.349524898555461	0.06973767286072528	0.07981508709827412	0.012784818424270553	1454	1560	2218	4868	10311	1998	2702	1483
ENSG00000187097	ENSG00000187097.12	ectonucleoside triphosphate diphosphohydrolase 5 (inactive) [Source:HGNC Symbol;Acc:HGNC:3367]	ENTPD5	protein_coding	A0A024R6B4,A0A024R6D3,G3V4I0,O75356	957	4.675538134114046	4.697927058325692	346.68365608304657	0.3880582506358619	0.38552864010240423	0.34963724370445626	0.07446184894628721	0.08231929924329201	0.016726528093511404	202	254	268	572	1289	316	378	170
ENSG00000010165	ENSG00000010165.20	eEF1A lysine and N-terminal methyltransferase [Source:HGNC Symbol;Acc:HGNC:24248]	METTL13	protein_coding	C4B4C6,Q8N6R0	51603	5.600666474485477	5.622053187409339	659.0354439795651	0.38062162197871974	0.3824973498690167	0.34982986734731597	0.07292878257409673	0.07614510854425968	0.011913541146692021	396	382	588	1152	2544	646	632	329
ENSG00000122642	ENSG00000122642.11	FKBP prolyl isomerase 9 [Source:HGNC Symbol;Acc:HGNC:3725]	FKBP9	protein_coding	A7YQ73,O95302	11328	7.302479884706414	7.325019173625671	2152.106284265742	0.4139080062101723	0.3931549610886312	0.350624491244109	0.06650985173453136	0.08616984629971965	0.022448229000269458	1524	1684	1528	2841	7872	1958	2212	1162
ENSG00000198793	ENSG00000198793.13	mechanistic target of rapamycin kinase [Source:HGNC Symbol;Acc:HGNC:3942]	MTOR	protein_coding	P42345	2475	6.627586855625732	6.646794299990656	1344.839066826889	0.38868852305157076	0.38440312259100173	0.3512338478773981	0.061425245419354575	0.06832504948800952	0.01288496687005248	965	970	959	1959	4564	1267	1307	786
ENSG00000162909	ENSG00000162909.18	calpain 2 [Source:HGNC Symbol;Acc:HGNC:1479]	CAPN2	protein_coding	B4DN77,P17655,Q59EF6	824	9.737075463583817	9.748633035825044	11546.269141486799	0.351052421836845	0.3510331984513265	0.3520458837025695	0.03184619708948722	0.04276587809625651	2.527862844080986e-7	7698	7946	9022	18672	44830	10205	11096	6167
ENSG00000011007	ENSG00000011007.12	elongin A [Source:HGNC Symbol;Acc:HGNC:11620]	TCEB3	protein_coding	Q14241	6924	6.890066735089959	6.905004252919465	1606.8171812494802	0.36171763342954005	0.3641785133365353	0.3528457748552729	0.047427309992752784	0.050602163897703153	5.991082755468579e-4	1056	1000	1346	2664	6360	1501	1410	879
ENSG00000107651	ENSG00000107651.13	SEC23 interacting protein [Source:HGNC Symbol;Acc:HGNC:17018]	SEC23IP	protein_coding	Q9Y6Y8	11196	6.231998724654435	6.252948581295076	1021.7399778530287	0.38535836169489585	0.3858586968144232	0.3529119420564524	0.06983548253974069	0.07293908905589269	0.011068263612197432	596	597	911	1810	4311	835	929	593
ENSG00000271303	ENSG00000271303.2	sulfiredoxin 1 [Source:HGNC Symbol;Acc:HGNC:16132]	SRXN1	protein_coding	Q9BYN0	140809	7.076411283345456	7.092728501891215	1830.201634780416	0.36525066124732036	0.36932471545812934	0.35308706741731	0.05305270209463619	0.05805056475181271	0.00173141870426791	1119	1252	1482	3046	6892	1828	1739	909
ENSG00000170525	ENSG00000170525.21	6-phosphofructo-2-kinase/fructose-2,6-biphosphatase 3 [Source:HGNC Symbol;Acc:HGNC:8874]	PFKFB3	protein_coding	B7Z8A0,Q16875	5209	6.906949501135658	6.9244139613231726	1628.4666564719735	0.3759762715555609	0.37398290750291746	0.35331329039461384	0.05551254563326482	0.06114553425753206	0.003181735534234	1052	921	1402	2853	6372	1517	1489	882
ENSG00000024048	ENSG00000024048.10	ubiquitin protein ligase E3 component n-recognin 2 [Source:HGNC Symbol;Acc:HGNC:21289]	UBR2	protein_coding	B3KXG6,Q8IWV8	23304	5.703928508260809	5.721367063388448	707.3009797874898	0.3910456739416949	0.37915966509022736	0.35455960492933075	0.05118816411239853	0.058246132286463026	0.006510919704892304	488	521	530	1014	2629	604	685	418
ENSG00000110925	ENSG00000110925.7	cysteine and serine rich nuclear protein 2 [Source:HGNC Symbol;Acc:HGNC:16006]	CSRNP2	protein_coding	Q9H175	81566	4.99302142907094	5.0096770540278035	430.9995733183102	0.3773100412436012	0.37334063787085625	0.3546518520867289	0.051951352274906555	0.05445752536997417	0.002730603016262651	269	308	338	688	1683	363	408	250
ENSG00000163788	ENSG00000163788.14	SNF related kinase [Source:HGNC Symbol;Acc:HGNC:30598]	SNRK	protein_coding	A0A024R2Y6,A8K5P5,B4DHM9,E7EUC4,Q9NRH2	54861	5.236598943319361	5.2646997165386855	513.9447362828644	0.4055590367904359	0.4092699627192174	0.35471059245181596	0.09549804645139313	0.09483439951132537	0.032052411921916185	299	287	413	1001	2208	421	477	295
ENSG00000075391	ENSG00000075391.16	RAS protein activator like 2 [Source:HGNC Symbol;Acc:HGNC:9874]	RASAL2	protein_coding	A8K2P3,Q9UJF2	9462	5.947221548034949	5.96640918067779	838.2581082386527	0.3868420694402337	0.3860080735286807	0.3559296069809434	0.05947069122673425	0.062355055057537814	0.008331806332211247	547	595	570	1429	3165	713	787	509
ENSG00000119402	ENSG00000119402.17	F-box and WD repeat domain containing 2 [Source:HGNC Symbol;Acc:HGNC:13608]	FBXW2	protein_coding	B4DT60,Q9UKT8	26190	6.505476472745163	6.528296452205153	1239.5590975116895	0.38054425827652316	0.4014357891947496	0.3560962453653328	0.08379083084597148	0.07877084735054986	0.024305282012115337	856	813	956	1882	4071	933	1341	832
ENSG00000106771	ENSG00000106771.13	transmembrane protein 245 [Source:HGNC Symbol;Acc:HGNC:1363]	TMEM245	protein_coding	Q9H330	23731	5.929302403104975	5.948877692998103	828.7546601683546	0.3788754193133366	0.39016192028094443	0.35616998411409506	0.06515811774906095	0.06427717014292564	0.012303262206800662	556	575	635	1257	2976	622	857	536
ENSG00000157500	ENSG00000157500.12	adaptor protein, phosphotyrosine interacting with PH domain and leucine zipper 1 [Source:HGNC Symbol;Acc:HGNC:24035]	APPL1	protein_coding	Q9UKG1	26060	5.30310707696471	5.328722388458602	538.4768558436729	0.3785831862753672	0.4090822222233653	0.35693986404738604	0.09692135627032253	0.08631424131035277	0.028457408399314134	316	341	444	918	2078	383	522	368
ENSG00000156299	ENSG00000156299.13	TIAM Rac1 associated GEF 1 [Source:HGNC Symbol;Acc:HGNC:11805]	TIAM1	protein_coding	Q13009	7074	4.011223406900625	4.039954479219669	219.51798384276282	0.3959756393572492	0.42459764865593796	0.3571748878639131	0.10503389527382732	0.10219683786706808	0.039848322494403135	138	138	163	380	858	164	209	148
ENSG00000153147	ENSG00000153147.6	SWI/SNF related, matrix associated, actin dependent regulator of chromatin, subfamily a, member 5 [Source:HGNC Symbol;Acc:HGNC:11101]	SMARCA5	protein_coding	O60264	8467	7.116176792395115	7.137112499097502	1888.446265962295	0.39403455989831576	0.39137500516655077	0.3582153349202871	0.06356756717969916	0.07205858472090558	0.011380368207751733	1062	1088	1675	3463	6885	1538	2006	1103
ENSG00000115677	ENSG00000115677.17	high density lipoprotein binding protein [Source:HGNC Symbol;Acc:HGNC:4857]	HDLBP	protein_coding	A0A024R4E5,B2R5V9,Q00341	3069	9.30036743547854	9.323800114427796	8601.63972230408	0.4124536392910912	0.3999826381057011	0.35860223208156133	0.06928646882516477	0.08939787180270094	0.01837071028410842	6674	5963	5818	12190	33468	8302	8244	4429
ENSG00000133706	ENSG00000133706.19	leucyl-tRNA synthetase 1 [Source:HGNC Symbol;Acc:HGNC:6512]	LARS	protein_coding	B4DER1,B4E266,Q9P2J5	51520	7.222614668601207	7.235565531104721	2022.1911336981032	0.36245898966596896	0.3646186832081267	0.3587494097106266	0.03211004012656249	0.035421388937093755	3.393908806532196e-5	1321	1345	1609	3319	7229	1732	2130	1120
ENSG00000050405	ENSG00000050405.13	LIM domain and actin binding 1 [Source:HGNC Symbol;Acc:HGNC:24636]	LIMA1	protein_coding	Q9UHB6	51474	9.074963204174749	9.106425813415319	7389.784190954842	0.39013812166915335	0.42144832294333134	0.3588137373534782	0.13073623748851115	0.1213628774368164	0.037570574154659725	4732	4748	5933	11689	34336	7822	5732	3420
ENSG00000182670	ENSG00000182670.13	tetratricopeptide repeat domain 3 [Source:HGNC Symbol;Acc:HGNC:12393]	TTC3	protein_coding	P53804	7267	6.693002377900622	6.713914608625939	1409.1613729162702	0.3801954677845043	0.395780001344285	0.35926384304648784	0.06975959532834519	0.06815601481752874	0.013757690373441975	915	888	1053	2458	4903	1074	1458	930
ENSG00000127463	ENSG00000127463.15	ER membrane protein complex subunit 1 [Source:HGNC Symbol;Acc:HGNC:28957]	EMC1	protein_coding	Q8N766	23065	6.844098432401599	6.858998888915468	1557.2991274337687	0.37656396801964803	0.3717198201065035	0.3594228116275611	0.0393002353971906	0.04429448479150016	7.53250464419313e-4	1086	1093	1185	2329	5643	1428	1562	842
ENSG00000085433	ENSG00000085433.15	WD repeat domain 47 [Source:HGNC Symbol;Acc:HGNC:29141]	WDR47	protein_coding	O94967	22911	5.834371955973096	5.854179543732181	774.9611500722234	0.3838944272033593	0.3894278392919504	0.3595084241290109	0.0597431267112688	0.0595621389388232	0.006617798750798384	451	454	669	1404	2884	647	815	438
ENSG00000113569	ENSG00000113569.16	nucleoporin 155 [Source:HGNC Symbol;Acc:HGNC:8063]	NUP155	protein_coding	A0A024R071,B4DLT2,E9PF10,O75694	9631	5.266350704740063	5.283728515703938	521.3448803348982	0.38006451028334665	0.37916919772059726	0.35962020519409726	0.05210202567307349	0.0527965139779911	0.0024566666562319322	356	328	403	868	2096	437	483	303
ENSG00000204592	ENSG00000204592.9	major histocompatibility complex, class I, E [Source:HGNC Symbol;Acc:HGNC:4962]	HLA-E	protein_coding	A8K8M6,O19682,P13747,Q6DU44	3133	6.384392522021575	6.398732242854189	1131.2969618465406	0.37326477903759914	0.3688127256046786	0.3607169085677789	0.03724222053627329	0.040573488685952355	2.4233035648084966e-4	799	740	906	1719	4209	1041	1103	609
ENSG00000163110	ENSG00000163110.15	PDZ and LIM domain 5 [Source:HGNC Symbol;Acc:HGNC:17468]	PDLIM5	protein_coding	A0A024RDE8,B7Z481,B7Z8X5,Q96HC4	10611	6.840753544694897	6.864217798561636	1562.4310086957848	0.39548559562986	0.40228295875619496	0.36129592097098595	0.080139505811281	0.07981508709827412	0.016865363658040648	1067	1058	1102	2537	6578	1403	1229	952
ENSG00000198791	ENSG00000198791.12	CCR4-NOT transcription complex subunit 7 [Source:HGNC Symbol;Acc:HGNC:14101]	CNOT7	protein_coding	Q96IQ6,Q9UIV1	29883	6.194615613607549	6.222160041718109	1000.1563783542216	0.4197801819908893	0.41310906822507987	0.36134490190531654	0.08194936795916939	0.09175517885995083	0.025815068487100114	560	523	910	1871	4096	840	942	585
ENSG00000110048	ENSG00000110048.12	oxysterol binding protein [Source:HGNC Symbol;Acc:HGNC:8503]	OSBP	protein_coding	P22059	5007	6.6377021068818465	6.657069547329143	1354.1923687063418	0.3995397561690071	0.39091231573905216	0.36142954820797535	0.05188664296513541	0.06206950036598465	0.00844373177838762	1037	865	997	2000	4882	1126	1450	775
ENSG00000144674	ENSG00000144674.16	golgin A4 [Source:HGNC Symbol;Acc:HGNC:4427]	GOLGA4	protein_coding	Q13439,Q49A56	2803	7.302442691429459	7.322528481092658	2148.7291617693013	0.38076847419045434	0.39300512366026985	0.3614524459509398	0.06360310507465933	0.06638713070932332	0.009522036248660269	1446	1316	1745	3468	8324	1593	2018	1432
ENSG00000114999	ENSG00000114999.8	tubulin tyrosine ligase [Source:HGNC Symbol;Acc:HGNC:21586]	TTL	protein_coding	Q8NG68	150465	5.739372376222223	5.765836960094067	728.6117763062485	0.4249831821663821	0.40952328386388376	0.3614862607472196	0.07356650374204161	0.08877521247646306	0.024305282012115337	519	512	483	1137	2784	733	749	339
ENSG00000138814	ENSG00000138814.17	protein phosphatase 3 catalytic subunit alpha [Source:HGNC Symbol;Acc:HGNC:9314]	PPP3CA	protein_coding	A0A0S2Z4B5,A0A0S2Z4C6,Q08209	5530	6.578841220163549	6.601757406036829	1303.0006684196305	0.3891488809654691	0.4019342795058845	0.36191729942845663	0.07360837766104554	0.07471260012605144	0.01605385083429261	764	772	1093	2344	4972	994	1231	867
ENSG00000076321	ENSG00000076321.11	kelch like family member 20 [Source:HGNC Symbol;Acc:HGNC:25056]	KLHL20	protein_coding	A0A024R940,Q9Y2M5	27252	4.557484555084681	4.582365505048167	320.70010505147377	0.37361160119324427	0.4226112221334187	0.3623076131645763	0.1189582247403912	0.0784844382478036	0.03113721166187682	183	213	278	497	995	292	354	193
ENSG00000138802	ENSG00000138802.11	SEC24 homolog B, COPII coat complex component [Source:HGNC Symbol;Acc:HGNC:10704]	SEC24B	protein_coding	B4DTM6,O95487	10427	5.901867945637066	5.925217829673222	813.5990182358167	0.3972595020430024	0.39935263368485213	0.3624609802390655	0.07055032962257289	0.07403541328384276	0.012439306233845008	452	488	708	1473	3082	801	814	403
ENSG00000179104	ENSG00000179104.9	transmembrane O-mannosyltransferase targeting cadherins 2 [Source:HGNC Symbol;Acc:HGNC:25440]	TMTC2	protein_coding	B7Z639,F8VSH2,Q8N394	160335	3.7522230424849057	3.7835816661042	183.0818644835141	0.4346877087837717	0.4268548414697402	0.36284902665491664	0.09065684045692728	0.1064724181989947	0.03842838822485555	100	125	144	316	786	148	167	110
ENSG00000100580	ENSG00000100580.8	transmembrane p24 trafficking protein family member 8 [Source:HGNC Symbol;Acc:HGNC:18633]	TMED8	protein_coding	Q6PL24	283578	4.530842491471154	4.554065842044621	314.19439549395895	0.37260360549116617	0.4163165952724693	0.3633695458641551	0.09184107615167841	0.06760788670305055	0.018588183668316	190	199	235	561	1075	276	318	196
ENSG00000136485	ENSG00000136485.15	DDB1 and CUL4 associated factor 7 [Source:HGNC Symbol;Acc:HGNC:30915]	DCAF7	protein_coding	P61962	10238	6.556809361732757	6.578902830495011	1281.7151043378694	0.4110176262151505	0.39923831244945845	0.3638612044392472	0.06062521081955553	0.07264080205930097	0.012121334175594202	906	937	914	1834	4958	1281	1210	645
ENSG00000102921	ENSG00000102921.8	NEDD4 binding protein 1 [Source:HGNC Symbol;Acc:HGNC:29850]	N4BP1	protein_coding	O75113	9683	6.367632338761911	6.388647059214887	1124.139423887777	0.39193659719850255	0.39870157575137255	0.3638900889901589	0.06404992536403731	0.06542273546814982	0.011760041644357427	792	727	823	1793	4131	827	1253	679
ENSG00000134278	ENSG00000134278.15	spire type actin nucleation factor 1 [Source:HGNC Symbol;Acc:HGNC:30622]	SPIRE1	protein_coding	Q08AE8	56907	5.38562444298362	5.404321209629811	566.5533632173031	0.3872010231604802	0.38411411468341256	0.3643593668929373	0.051568473632802536	0.054000366512901354	0.0022274432626427625	323	372	482	972	2290	490	562	299
ENSG00000143641	ENSG00000143641.10	polypeptide N-acetylgalactosaminyltransferase 2 [Source:HGNC Symbol;Acc:HGNC:4124]	GALNT2	protein_coding	A0A1L7NY50,B7Z6K2,G3V1S6,Q10471	2590	8.221984431595365	8.249833159862442	4087.469135309128	0.4482125655222725	0.42083935229680963	0.3644519298276647	0.07079442071287229	0.0959949948126306	0.030156838636681	3119	3084	2662	5295	15213	3703	4076	2325
ENSG00000100934	ENSG00000100934.15	Sec23 homolog A, COPII coat complex component [Source:HGNC Symbol;Acc:HGNC:10701]	SEC23A	protein_coding	Q15436	10484	6.500348108910526	6.519882334925382	1229.810709869473	0.3933350694233075	0.38988896015541347	0.3646555367309545	0.05457624707881955	0.0595621389388232	0.004343622563403174	679	837	968	2226	5062	1059	1145	686
ENSG00000183943	ENSG00000183943.6	protein kinase X-linked [Source:HGNC Symbol;Acc:HGNC:9441]	PRKX	protein_coding	A0A024RBU5,P51817	5613	5.624496903822299	5.643141919323225	669.5902780648837	0.3802637514052647	0.39195626343509876	0.3648766860680572	0.05551254563326482	0.05072772529922857	0.004413642843952439	432	410	533	1149	2397	543	749	378
ENSG00000103978	ENSG00000103978.16	transmembrane protein 87A [Source:HGNC Symbol;Acc:HGNC:24522]	TMEM87A	protein_coding	Q8NBN3	25963	6.48125667641858	6.4992372296133825	1213.6430666119666	0.37851620321603763	0.3900985913291972	0.3648779465113336	0.05210202567307349	0.050602163897703153	0.00396348963999779	735	767	991	2099	4200	976	1331	725
ENSG00000057019	ENSG00000057019.16	discoidin, CUB and LCCL domain containing 2 [Source:HGNC Symbol;Acc:HGNC:24627]	DCBLD2	protein_coding	Q96PD2	131566	8.683167548871097	8.71832553816134	5645.665021684424	0.4035581573189962	0.43534429754761644	0.3652682688335212	0.1389172985618094	0.1282154810528388	0.04438982149087753	3552	3658	4177	9514	27924	5625	4214	2733
ENSG00000034677	ENSG00000034677.13	ring finger protein 19A, RBR E3 ubiquitin protein ligase [Source:HGNC Symbol;Acc:HGNC:13432]	RNF19A	protein_coding	Q9NV58	25897	5.409440175626347	5.439203516180066	580.6662993477973	0.42274936563087934	0.42298380117426104	0.3653525344185798	0.08641950196257495	0.09338858605648515	0.03080514438898621	305	316	556	1036	2325	472	578	344
ENSG00000101333	ENSG00000101333.16	phospholipase C beta 4 [Source:HGNC Symbol;Acc:HGNC:9059]	PLCB4	protein_coding	Q15147	5332	4.06543587025532	4.092236427769868	227.31715035306456	0.4494206943914641	0.4124453169644306	0.3665263524910769	0.06744644255033115	0.09669582679334207	0.02568110102002778	167	151	158	348	950	202	207	126
ENSG00000117280	ENSG00000117280.13	RAB29, member RAS oncogene family [Source:HGNC Symbol;Acc:HGNC:9789]	RAB7L1	protein_coding	B2R7I9,O14966,Q6FGU7	8934	5.273555395155936	5.298402846593282	526.9856108416963	0.41886256084212514	0.4118547852086756	0.36686452560780886	0.07055032962257289	0.07794188718674885	0.020409823364939173	375	304	456	769	2024	390	602	300
ENSG00000169490	ENSG00000169490.17	TM2 domain containing 2 [Source:HGNC Symbol;Acc:HGNC:24127]	TM2D2	protein_coding	Q9BX73	83877	5.7657429079395195	5.785959077910117	738.8356561730279	0.3960712284280483	0.39387062514751714	0.3672922514729029	0.05457624707881955	0.057943394521668225	0.004421647700246923	441	422	683	1245	2946	651	700	412
ENSG00000138592	ENSG00000138592.14	ubiquitin specific peptidase 8 [Source:HGNC Symbol;Acc:HGNC:12631]	USP8	protein_coding	A0A024R5S4,A8K8N5,P40818	9101	5.877337395221453	5.894282474810231	797.421142452904	0.38865235909992124	0.38715637674683845	0.36794248077475183	0.0420304941389756	0.04434090679834827	0.0017297444497975792	578	494	619	1240	2941	664	805	472
ENSG00000001461	ENSG00000001461.17	NIPA like domain containing 3 [Source:HGNC Symbol;Acc:HGNC:25233]	NIPAL3	protein_coding	A6NN97,Q6P499	57185	6.753420861297366	6.7831186763216085	1479.8110441250246	0.41154496202096386	0.43227769019188544	0.3679464773213737	0.10206089104994653	0.09514142458793455	0.03943790908059276	1058	975	1137	2041	4513	1145	1725	984
ENSG00000184164	ENSG00000184164.14	cysteine rich with EGF like domains 2 [Source:HGNC Symbol;Acc:HGNC:28150]	CRELD2	protein_coding	Q6UXH1	79174	6.4177456906177115	6.43851311721239	1162.6753901629202	0.40220230997534717	0.3973362697605576	0.36812360256629106	0.05633106249146786	0.062355055057537814	0.006105584502009598	603	808	1037	1900	4434	1094	1084	646
ENSG00000120451	ENSG00000120451.10	sorting nexin 19 [Source:HGNC Symbol;Acc:HGNC:21532]	SNX19	protein_coding	B7ZAU9,E9PJV7,E9PLV3,Q92543	399979	6.323571768160406	6.341674786785909	1087.1688423031462	0.3953298286744273	0.3876302775606328	0.36834212075007206	0.04562963240179754	0.053168680935851316	0.0023889110057087196	769	744	792	1674	4085	1027	1111	547
ENSG00000151694	ENSG00000151694.14	ADAM metallopeptidase domain 17 [Source:HGNC Symbol;Acc:HGNC:195]	ADAM17	protein_coding	B2RNB2,P78536	6868	5.810130463955004	5.830062264688624	761.6321316295101	0.3910739741384581	0.39375588994079447	0.3684633391060714	0.05564632526898342	0.05516577065212953	0.0035203292556828477	440	480	627	1362	3066	713	691	411
ENSG00000167291	ENSG00000167291.16	TBC1 domain family member 16 [Source:HGNC Symbol;Acc:HGNC:28356]	TBC1D16	protein_coding	Q8TBP0	125058	5.57246011757239	5.605337089073752	652.9077963271361	0.4770105271602639	0.4424856356894878	0.3689639638473437	0.07514079535843991	0.10359755698715592	0.04611276078081588	513	465	393	904	2398	537	693	396
ENSG00000131269	ENSG00000131269.19	ATP binding cassette subfamily B member 7 [Source:HGNC Symbol;Acc:HGNC:48]	ABCB7	protein_coding	A0A087WW65,A0A0S2Z2Z3,O75027	22	4.09856961206663	4.123313138739668	232.53207506699647	0.39937510185089875	0.41966853991003583	0.3690837928532334	0.0794425322611504	0.07672852128892035	0.018039092007655893	163	133	178	387	828	211	246	130
ENSG00000174238	ENSG00000174238.15	phosphatidylinositol transfer protein alpha [Source:HGNC Symbol;Acc:HGNC:9001]	PITPNA	protein_coding	Q00169,V9HWC5	5306	6.665540637772364	6.68053002311283	1375.8175584261623	0.38504799230957404	0.38297267038919347	0.3693103969321393	0.03202035462324276	0.034798188844318345	1.238887916392791e-4	938	909	1130	2047	4981	1271	1405	735
ENSG00000234127	ENSG00000234127.9	tripartite motif containing 26 [Source:HGNC Symbol;Acc:HGNC:12962]	TRIM26	protein_coding	A0A024RCP3,Q12899	7726	3.6388389420836886	3.6654269512953648	169.28463703965807	0.42462525284239117	0.4367648263744425	0.36998153625961705	0.08618054880904996	0.09517903284257777	0.03480757650448056	124	104	130	243	597	149	167	107
ENSG00000138119	ENSG00000138119.17	myoferlin [Source:HGNC Symbol;Acc:HGNC:3656]	MYOF	protein_coding	Q9NZM1	26509	9.065856748522442	9.087978758191243	7311.368900653624	0.41321217370044705	0.41055000429114097	0.37096318115072985	0.05666767669275567	0.06821912753405153	0.011172238516197764	5236	5174	5067	10709	25677	5859	7466	4724
ENSG00000165219	ENSG00000165219.22	GTPase activating protein and VPS9 domains 1 [Source:HGNC Symbol;Acc:HGNC:23375]	GAPVD1	protein_coding	A0A024R862,A0A024R875,A0A024R8A2,B4DGD8,F8W9S7,Q14C86	26130	5.939596879821778	5.9759632503575375	843.8166418343724	0.458048317637469	0.4499134305143288	0.3709727039224782	0.10390608867947486	0.11197086143549652	0.04923130625514718	614	533	482	1485	3290	808	696	530
ENSG00000100815	ENSG00000100815.12	thyroid hormone receptor interactor 11 [Source:HGNC Symbol;Acc:HGNC:12305]	TRIP11	protein_coding	Q15643	9321	5.569826185300257	5.588437297304496	644.4846892647212	0.3876338656045654	0.3961955394518551	0.3717056277980471	0.04787743754734808	0.04543125687154321	0.0018994007194001242	403	373	552	1107	2438	547	629	383
ENSG00000177830	ENSG00000177830.18	chitinase domain containing 1 [Source:HGNC Symbol;Acc:HGNC:28474]	CHID1	protein_coding	Q9BWS9	66005	5.822848603384156	5.839425217394465	767.0029520704057	0.38599370607333505	0.3844514084690691	0.372608376761199	0.03955230080686489	0.039900188196704364	4.7643447016391873e-4	475	503	651	1226	2966	629	832	406
ENSG00000171302	ENSG00000171302.17	calcium activated nucleotidase 1 [Source:HGNC Symbol;Acc:HGNC:19721]	CANT1	protein_coding	A0A024R8U8,Q8WVQ1	124583	6.558002917643495	6.58158397177673	1283.050840556467	0.4124626696543463	0.4079212614097618	0.37310962653490615	0.06449854485551404	0.07199181123026616	0.009798056249324706	909	852	954	1941	5659	1228	1166	611
ENSG00000054267	ENSG00000054267.22	AT-rich interaction domain 4B [Source:HGNC Symbol;Acc:HGNC:15550]	ARID4B	protein_coding	A0A024R3R1,Q4LE39	51742	5.311210522449873	5.3328100335955195	540.2209115142057	0.3854422294013313	0.41363657897162515	0.373335274418643	0.06973791107513948	0.057231161570170885	0.01065361859572724	339	323	464	870	1804	441	591	338
ENSG00000058272	ENSG00000058272.19	protein phosphatase 1 regulatory subunit 12A [Source:HGNC Symbol;Acc:HGNC:7618]	PPP1R12A	protein_coding	B2RAH5,O14974	4659	6.035948299046815	6.056041189954879	891.9442116212138	0.39248314443359955	0.4034224693212845	0.37352575929022463	0.054537025347881386	0.05222032767411768	0.0044640754560711145	576	524	689	1597	3252	831	809	540
ENSG00000101413	ENSG00000101413.12	regulation of nuclear pre-mRNA domain containing 1B [Source:HGNC Symbol;Acc:HGNC:16209]	RPRD1B	protein_coding	Q9NQG5	58490	5.305539826377767	5.324266922522203	536.0241384916337	0.3973085055113772	0.39223017794916937	0.3736836441292167	0.04784235293127666	0.04862851846931981	0.001962193186597806	354	345	408	900	2244	442	510	300
ENSG00000112078	ENSG00000112078.14	potassium channel tetramerization domain containing 20 [Source:HGNC Symbol;Acc:HGNC:21052]	KCTD20	protein_coding	Q7Z5Y7	222658	5.454762191517862	5.472297658468908	594.2757534027407	0.3956043811910931	0.38814723182194943	0.37379324169363415	0.041889671577921374	0.04451091366717994	8.696096275357854e-4	404	397	436	972	2319	542	579	315
ENSG00000120705	ENSG00000120705.13	eukaryotic translation termination factor 1 [Source:HGNC Symbol;Acc:HGNC:3477]	ETF1	protein_coding	B7Z7P8,P62495	2107	7.846540596977195	7.868947098917851	3136.042735681527	0.4142163845033627	0.4068173562479708	0.37426580384783736	0.05789437526784071	0.06905056439843961	0.007877364546107338	1740	1778	2788	5758	12750	2627	2954	1836
ENSG00000147100	ENSG00000147100.11	solute carrier family 16 member 2 [Source:HGNC Symbol;Acc:HGNC:10923]	SLC16A2	protein_coding	P36021	6567	6.444406544579412	6.4693434368621405	1189.484184538022	0.42434680528812313	0.4212632660244108	0.37460989672352546	0.06502444276748769	0.07272362571002193	0.018817641004665958	858	842	801	1740	4265	919	1259	761
ENSG00000078061	ENSG00000078061.13	A-Raf proto-oncogene, serine/threonine kinase [Source:HGNC Symbol;Acc:HGNC:646]	ARAF	protein_coding	A0A024R178,P10398,Q96II5	369	5.223841078251541	5.250680728985073	509.3183278611375	0.46297279444542194	0.42121877819672404	0.37487572492989446	0.059212555385568945	0.08112489400822326	0.020409823364939173	375	362	359	702	2206	463	467	265
ENSG00000143384	ENSG00000143384.13	MCL1 apoptosis regulator, BCL2 family member [Source:HGNC Symbol;Acc:HGNC:6943]	MCL1	protein_coding	A0A087WT64,C8YZ26,Q07820	4170	8.72686609870809	8.754143221624503	5792.047881510446	0.4353525144273256	0.4204792712541278	0.375041286233278	0.07182428955439615	0.09175517885995083	0.01850916395554544	3069	3162	5276	10857	24184	4802	6057	3044
ENSG00000164099	ENSG00000164099.3	serine protease 12 [Source:HGNC Symbol;Acc:HGNC:9477]	PRSS12	protein_coding	P56730,Q96I80	8492	4.807205710224882	4.825318403214053	379.0750057434157	0.3994359079798308	0.3941915094678156	0.3752286567142648	0.0440239528830183	0.04535374121851444	0.0015534481541335163	228	256	329	581	1442	335	378	210
ENSG00000110851	ENSG00000110851.12	PR/SET domain 4 [Source:HGNC Symbol;Acc:HGNC:9348]	PRDM4	protein_coding	A0A024RBM7,B3KPI0,Q9UKN5	11108	5.746888508688579	5.764184159758905	727.9464061677969	0.3899948126330349	0.39203804674660175	0.3756887123251406	0.039864475592412754	0.038930638622480945	4.7932435585009586e-4	483	436	582	1238	2730	677	719	391
ENSG00000069248	ENSG00000069248.12	nucleoporin 133 [Source:HGNC Symbol;Acc:HGNC:18016]	NUP133	protein_coding	Q8WUM0	55746	5.686124306763569	5.712677700796215	703.4408119761254	0.395122854807245	0.4286174851186097	0.3756893247280695	0.09065684045692728	0.07330282805552238	0.022797625064142242	445	400	577	1199	2299	544	812	450
ENSG00000116138	ENSG00000116138.13	DnaJ heat shock protein family (Hsp40) member C16 [Source:HGNC Symbol;Acc:HGNC:29157]	DNAJC16	protein_coding	Q9Y2G8	23341	4.747627494001091	4.772280593174951	365.25294721422006	0.4014560718242077	0.42024734687947873	0.3760724343090169	0.07091611625703073	0.06267085885499593	0.011915540696474209	205	227	294	661	1383	294	396	211
ENSG00000131375	ENSG00000131375.10	calpain 7 [Source:HGNC Symbol;Acc:HGNC:1484]	CAPN7	protein_coding	Q7Z479,Q9Y6W3	23473	5.060018598435787	5.096608082826596	458.0828320851642	0.4205675023397763	0.4552644555728961	0.3761253984191594	0.12187279613409763	0.10476348378971716	0.04697428836940908	227	276	386	847	1679	328	525	294
ENSG00000144468	ENSG00000144468.17	rhomboid domain containing 1 [Source:HGNC Symbol;Acc:HGNC:23081]	RHBDD1	protein_coding	A0A024R455,Q8TEB9	84236	4.753407551167596	4.773756692364091	365.959069957835	0.4049837448667409	0.40936413653367987	0.37783020019895364	0.053018817450141066	0.052137853492962766	0.005054592270108824	228	266	267	579	1320	338	363	209
ENSG00000090432	ENSG00000090432.7	mitochondrial E3 ubiquitin protein ligase 1 [Source:HGNC Symbol;Acc:HGNC:25762]	MUL1	protein_coding	A0A024RAA0,Q969V5	79594	6.148753639319106	6.166340670373713	962.0201198437139	0.3904361733639943	0.38984813185730943	0.37797111276292494	0.04131718680372809	0.04328864572834691	3.9160738457464473e-4	616	617	776	1590	3831	925	921	479
ENSG00000253729	ENSG00000253729.8	protein kinase, DNA-activated, catalytic subunit [Source:HGNC Symbol;Acc:HGNC:9413]	PRKDC	protein_coding	P78527	5591	7.7475966813629285	7.772833211627315	2937.9847872647665	0.4314099601831569	0.4252108213808398	0.3785470535402225	0.061029948300522885	0.07289211055549878	0.01690575718135349	2114	2139	2035	4028	10388	2433	2862	1944
ENSG00000100030	ENSG00000100030.15	mitogen-activated protein kinase 1 [Source:HGNC Symbol;Acc:HGNC:6871]	MAPK1	protein_coding	P28482,Q1HBJ4,Q499G7	5594	7.165001595351677	7.182492936569668	1947.7706728024805	0.39640262130203097	0.392798770772357	0.3788525269312627	0.03955230080686489	0.044531875557560184	5.456388267114008e-4	1263	1352	1405	3239	8150	1713	1846	1028
ENSG00000100592	ENSG00000100592.15	dishevelled associated activator of morphogenesis 1 [Source:HGNC Symbol;Acc:HGNC:18142]	DAAM1	protein_coding	Q9Y4D1	23002	6.271230860685628	6.299825226167431	1054.6608129182657	0.4187774988036244	0.42760999686373186	0.3790507605427302	0.08397679924061437	0.08319756798380408	0.017652991056590097	610	682	855	1788	4723	1076	874	512
ENSG00000120690	ENSG00000120690.16	E74 like ETS transcription factor 1 [Source:HGNC Symbol;Acc:HGNC:3316]	ELF1	protein_coding	A0A024RDU6,P32519,Q6MZZ4	1997	6.422978948563735	6.440150749602147	1165.1290147910574	0.389820790145854	0.399097622237445	0.3793469027833767	0.038032803579694185	0.037683852248247746	9.677952793194431e-4	769	764	881	1903	4149	993	1121	738
ENSG00000093183	ENSG00000093183.14	SEC22 homolog C, vesicle trafficking protein [Source:HGNC Symbol;Acc:HGNC:16828]	SEC22C	protein_coding	A0A024R2N5,A0A024R2Q1,Q9BRL7	9117	5.633174429503834	5.650958206011999	673.2847063275098	0.39297746683522955	0.40117237794404387	0.3793627213759822	0.04147254375620982	0.0370740940500502	0.001106026428896991	425	449	504	1137	2379	599	714	377
ENSG00000116285	ENSG00000116285.13	ERBB receptor feedback inhibitor 1 [Source:HGNC Symbol;Acc:HGNC:18185]	ERRFI1	protein_coding	B3KTV8,I6S2Y9,Q9UJM3	54206	7.21532557822336	7.2391073152641745	2025.5116447223031	0.4245382877379201	0.4142955121329107	0.3794985880442223	0.05758161304601955	0.06832504948800952	0.008192951582795378	1095	1151	1791	3767	8130	1798	2033	1077
ENSG00000135828	ENSG00000135828.11	ribonuclease L [Source:HGNC Symbol;Acc:HGNC:10050]	RNASEL	protein_coding	Q05823	6041	3.818815645975495	3.852734284104837	192.7221656997129	0.40773499797859947	0.46339094106021955	0.37972918398756983	0.11839596632954082	0.09589145768279561	0.04153327442672127	107	124	145	338	692	144	214	127
ENSG00000133059	ENSG00000133059.17	dual serine/threonine and tyrosine protein kinase [Source:HGNC Symbol;Acc:HGNC:29043]	DSTYK	protein_coding	Q6XUX3	25778	4.7016029254353775	4.723582253625497	353.78690824131	0.3989261063341434	0.4231529236015447	0.3798080508067212	0.06557713527091345	0.057231161570170885	0.010293554903126821	238	234	266	542	1229	328	324	227
ENSG00000115548	ENSG00000115548.17	lysine demethylase 3A [Source:HGNC Symbol;Acc:HGNC:20815]	KDM3A	protein_coding	Q9Y4C1	55818	5.514385770533288	5.532215907748125	619.5313311428534	0.3951610788598657	0.3966127548639144	0.38018446605032424	0.039040769222719436	0.03833772308721903	4.748634556260819e-4	371	413	489	1057	2356	547	648	328
ENSG00000091136	ENSG00000091136.14	laminin subunit beta 1 [Source:HGNC Symbol;Acc:HGNC:6486]	LAMB1	protein_coding	G3XAI2,P07942,Q8TAS6	3912	8.373216538383007	8.391343419477256	4505.343206022296	0.39671485203932144	0.3979911458298584	0.3803541197663697	0.041786475873430914	0.04968559933761748	9.591049182702273e-4	3077	3098	3371	6878	17306	4482	4341	2250
ENSG00000170949	ENSG00000170949.17	zinc finger protein 160 [Source:HGNC Symbol;Acc:HGNC:12948]	ZNF160	protein_coding	A0A024R4Q2,M0QZI7,Q9HCG1	90338	4.746227545052697	4.771289207637388	365.5252520276022	0.3982109843737209	0.42979085663997557	0.38037514436138875	0.07878976321683125	0.06466774477726996	0.015936001777339295	228	223	301	592	1292	274	417	228
ENSG00000125633	ENSG00000125633.11	coiled-coil domain containing 93 [Source:HGNC Symbol;Acc:HGNC:25611]	CCDC93	protein_coding	Q567U6	54520	5.329336727896383	5.349570961124949	545.6922751280608	0.4132261007883308	0.40292728340710887	0.3805519461639857	0.047460991082339234	0.05317942205443422	0.0029771604054125824	387	331	447	824	2188	517	490	297
ENSG00000062194	ENSG00000062194.16	GC-rich promoter binding protein 1 [Source:HGNC Symbol;Acc:HGNC:29520]	GPBP1	protein_coding	D4PHA4,Q86WP2	65056	5.611580685285929	5.6335910609455535	665.0090653612784	0.4033916450754124	0.41343602817891345	0.38068062117900814	0.055945817852937375	0.053528290372306483	0.00539894197294538	371	409	572	1161	2533	524	706	394
ENSG00000119912	ENSG00000119912.17	insulin degrading enzyme [Source:HGNC Symbol;Acc:HGNC:5381]	IDE	protein_coding	B3KSB8,P14735	3416	5.642369910679191	5.666832525606365	680.0800161462262	0.4162671683990432	0.4182780002729374	0.3807200329181983	0.06267133172087762	0.06267085885499593	0.009395254102855185	426	379	545	1240	2812	526	714	383
ENSG00000167447	ENSG00000167447.12	SMG8 nonsense mediated mRNA decay factor [Source:HGNC Symbol;Acc:HGNC:25551]	SMG8	protein_coding	Q8ND04	55181	5.153481830159309	5.175508348935432	483.6748656024231	0.4001024142178465	0.416263924102269	0.38098839749611046	0.05754886675587073	0.05222032767411768	0.005127923770139365	281	281	427	831	1730	444	498	273
ENSG00000164930	ENSG00000164930.12	frizzled class receptor 6 [Source:HGNC Symbol;Acc:HGNC:4044]	FZD6	protein_coding	A0A024R9E9,B4DL33,B4E236,O60353	8323	6.467566004287148	6.4949731760094265	1210.6825333520899	0.4106428508949631	0.4328834414719746	0.3814823688585265	0.07790441696836738	0.07516322348905811	0.02041031852641792	698	745	927	2213	4250	930	1201	849
ENSG00000170027	ENSG00000170027.7	tyrosine 3-monooxygenase/tryptophan 5-monooxygenase activation protein gamma [Source:HGNC Symbol;Acc:HGNC:12852]	YWHAG	protein_coding	P61981	7532	9.099737369152415	9.136129634341962	7551.856632855351	0.486460212394417	0.4527224593711086	0.3815108212922052	0.08360577416768683	0.11522217745047907	0.03842838822485555	3578	3912	7076	14697	28888	6367	7964	4414
ENSG00000138138	ENSG00000138138.13	ATPase family AAA domain containing 1 [Source:HGNC Symbol;Acc:HGNC:25903]	ATAD1	protein_coding	Q8NBU5	84896	6.257296423258568	6.2884733859991675	1048.530204548938	0.42288739205856174	0.44188614038910845	0.38153674149201133	0.09231912115311569	0.0876957584460018	0.028747576326155058	573	604	910	1865	3955	728	1144	692
ENSG00000100503	ENSG00000100503.24	ninein [Source:HGNC Symbol;Acc:HGNC:14906]	NIN	protein_coding	Q5XUU0,Q8N4C6	51199	5.378612736140052	5.398729263616424	564.7920786447096	0.42065477959995895	0.40398505383214683	0.38166601251409993	0.04452680745172011	0.0529046809397322	0.003255514738847422	402	383	423	828	2220	539	524	302
ENSG00000143061	ENSG00000143061.18	immunoglobulin superfamily member 3 [Source:HGNC Symbol;Acc:HGNC:5950]	IGSF3	protein_coding	O75054	3321	7.35665744399343	7.373948353488224	2227.268489413735	0.3961599819788139	0.4008484043091598	0.3816891825555768	0.03736223259782252	0.039393346447923916	0.0012488942981501187	1501	1510	1726	3354	7531	1878	2399	1339
ENSG00000116679	ENSG00000116679.16	influenza virus NS1A binding protein [Source:HGNC Symbol;Acc:HGNC:16951]	IVNS1ABP	protein_coding	Q9Y6Y0	10625	7.111084023226162	7.1386576905737495	1891.4232131933068	0.427014193788835	0.4318075541616486	0.38190139106469606	0.07429508317806208	0.07833601697197018	0.01935061947538987	1043	1048	1713	3354	6152	1618	2165	1128
ENSG00000115504	ENSG00000115504.14	EH domain binding protein 1 [Source:HGNC Symbol;Acc:HGNC:29144]	EHBP1	protein_coding	A0A140VK17,A8K930,Q8NDI1	23301	6.992705277103065	7.0090828710223185	1728.662578929592	0.39405150366582686	0.39541400026662354	0.3824235215229701	0.033130808976410825	0.03588589485961201	4.080506019635442e-4	1147	1191	1328	2652	6367	1381	1853	1010
ENSG00000196652	ENSG00000196652.11	zinc finger with KRAB and SCAN domains 5 [Source:HGNC Symbol;Acc:HGNC:12867]	ZKSCAN5	protein_coding	B3KNK8,Q8N718,Q9Y2L8	23660	4.240284652169082	4.269822627727729	256.9178332984628	0.4370840619333069	0.4333247614979713	0.3828194136517732	0.07278812551209621	0.07710177801407107	0.01785749059938182	145	155	208	466	1104	212	255	141
ENSG00000196715	ENSG00000196715.7	vitamin K epoxide reductase complex subunit 1 like 1 [Source:HGNC Symbol;Acc:HGNC:21492]	VKORC1L1	protein_coding	A8K0F7,Q8N0U8	154807	5.516808368326369	5.54709282816032	626.5076705489778	0.46299338467473133	0.4418172703402401	0.3830625345655998	0.06973791107513948	0.08294178889647937	0.026242973462866335	430	461	373	995	2438	493	685	363
ENSG00000117139	ENSG00000117139.18	lysine demethylase 5B [Source:HGNC Symbol;Acc:HGNC:18039]	KDM5B	protein_coding	Q9UGL1	10765	7.305910276814296	7.32042804541458	2144.9000556090596	0.3890624873489492	0.38879980529281755	0.3833740957147915	0.0257471603252654	0.029396894503696452	6.775202077768699e-6	1430	1440	1620	3456	7967	1878	2093	1246
ENSG00000171055	ENSG00000171055.15	fasciculation and elongation protein zeta 2 [Source:HGNC Symbol;Acc:HGNC:3660]	FEZ2	protein_coding	Q9UHY8	9637	5.448513296440079	5.482169192449092	598.106761827552	0.4501382014173775	0.4478404882722353	0.38400281511633816	0.08517877149878862	0.09063636843749565	0.02896718761624096	353	286	528	1117	2487	498	578	353
ENSG00000048649	ENSG00000048649.13	remodeling and spacing factor 1 [Source:HGNC Symbol;Acc:HGNC:18118]	RSF1	protein_coding	Q05DG0,Q96T23	51773	5.527081533281418	5.547535489905649	627.1490388944524	0.41092955131938613	0.41493156432234707	0.3841348945329224	0.0474719657866199	0.04862851846931981	0.004984406265620237	421	440	464	933	2275	501	640	398
ENSG00000135249	ENSG00000135249.8	RAD50 interactor 1 [Source:HGNC Symbol;Acc:HGNC:21876]	RINT1	protein_coding	Q6NUQ1	60561	4.970736873772352	5.012898570989793	431.4234306468092	0.46505791829599724	0.473785170212477	0.385001477208101	0.10944547478793158	0.10912208833819062	0.04923130625514718	222	226	333	901	1789	341	451	256
ENSG00000171867	ENSG00000171867.17	prion protein [Source:HGNC Symbol;Acc:HGNC:9449]	PRNP	protein_coding	F7VJQ1,P04156,Q53YK7	5621	8.727676194492664	8.752691338978138	5792.080843019809	0.43213062651897105	0.4262007429499604	0.3850424404909547	0.05844786251345433	0.07102413277719632	0.01114305738596288	3130	3320	5052	10640	20549	4662	6123	3649
ENSG00000102312	ENSG00000102312.22	porcupine O-acyltransferase [Source:HGNC Symbol;Acc:HGNC:17652]	PORCN	protein_coding	Q9H237	64840	5.947300344508745	5.971231119359794	840.4692223968913	0.41908661989980256	0.4218955950448859	0.3851899258013864	0.05667158662058449	0.058246132286463026	0.007148559259493075	468	481	704	1576	3110	761	874	464
ENSG00000170471	ENSG00000170471.15	Ral GTPase activating protein non-catalytic subunit beta [Source:HGNC Symbol;Acc:HGNC:29221]	RALGAPB	protein_coding	Q6MZJ2,Q86X10	57148	6.165067403897927	6.182658110039588	973.8062072295048	0.40266866802780577	0.40142204787489727	0.38520160503184675	0.0349907611919815	0.036094914308259805	4.3185119277991987e-4	661	620	706	1648	3732	820	977	563
ENSG00000117523	ENSG00000117523.16	proline rich coiled-coil 2C [Source:HGNC Symbol;Acc:HGNC:24903]	PRRC2C	protein_coding	E7EPN9,Q9Y520	23215	7.874133427066523	7.9014391682705565	3210.2819231127814	0.4564356318916038	0.4361796986659164	0.3857774153209122	0.05844786251345433	0.07516322348905811	0.016504380190833595	2402	2349	2068	4374	12085	2971	3001	1912
ENSG00000147133	ENSG00000147133.15	TATA-box binding protein associated factor 1 [Source:HGNC Symbol;Acc:HGNC:11535]	TAF1	protein_coding	P21675	6872	4.810449593965708	4.843020219629173	384.60725777545707	0.4561751310062941	0.46072750289412906	0.38621091415324577	0.08912649462985787	0.08877521247646306	0.03730903746350002	282	271	240	553	1241	382	394	230
ENSG00000107104	ENSG00000107104.19	KN motif and ankyrin repeat domains 1 [Source:HGNC Symbol;Acc:HGNC:19309]	KANK1	protein_coding	Q14678	23189	6.201711172004503	6.218338541090151	998.5124092203499	0.39706845037330313	0.40137540450320686	0.38643809042128097	0.031744976188730054	0.03140424670058043	2.0011476588283495e-4	677	614	780	1633	3553	882	1031	575
ENSG00000196850	ENSG00000196850.6	protein phosphatase targeting COQ7 [Source:HGNC Symbol;Acc:HGNC:30695]	PPTC7	protein_coding	Q8NI37	160760	5.749898148037866	5.782184163878975	736.270197857459	0.4491682252317677	0.44461788884831416	0.3869578387829223	0.07990526739222265	0.0845454767540893	0.022850974377692235	375	426	646	1363	3335	604	695	407
ENSG00000234608	ENSG00000234608.8	MAPKAPK5 antisense RNA 1 [Source:HGNC Symbol;Acc:HGNC:24091]	MAPKAPK5-AS1	lincRNA	NA	51275	3.2159331153380526	3.246957635548022	126.17545337962565	0.45232646814727906	0.46365572354358064	0.3882316940497964	0.080139505811281	0.09047464207850309	0.03309126475828373	75	80	110	184	474	103	128	81
ENSG00000171940	ENSG00000171940.13	zinc finger protein 217 [Source:HGNC Symbol;Acc:HGNC:13009]	ZNF217	protein_coding	H0UI66,O75362	7764	5.911871000465335	5.94692548272467	827.1038122138839	0.4422896313515109	0.4583038145828484	0.3887744231346166	0.09272113510710929	0.09251470324383511	0.033754218701790496	446	433	701	1586	3089	635	835	560
ENSG00000108946	ENSG00000108946.15	protein kinase cAMP-dependent type I regulatory subunit alpha [Source:HGNC Symbol;Acc:HGNC:9388]	PRKAR1A	protein_coding	B2R5T5,P10644	5573	8.072859290214874	8.100426160376115	3685.439610715859	0.43588016603381646	0.4368656536338916	0.3890614698744134	0.06613453590900596	0.075221940255180475	0.015532151108514037	1944	2152	3251	6617	13337	2871	3716	2472
ENSG00000117153	ENSG00000117153.16	kelch like family member 12 [Source:HGNC Symbol;Acc:HGNC:19360]	KLHL12	protein_coding	Q53G59,Q9H7R2	59349	5.0512657384564355	5.073624764292212	450.39004023795957	0.4078349901146113	0.42129021652302634	0.3891171374725084	0.05275269696080482	0.047916641291937616	0.003364340497784036	276	265	366	788	1647	425	474	237
ENSG00000122068	ENSG00000122068.13	forty-two-three domain containing 1 [Source:HGNC Symbol;Acc:HGNC:25407]	FYTTD1	protein_coding	A0A024R9K4,Q96QD9	84248	6.461539907453732	6.502740995200144	1217.235084195765	0.4525244474996279	0.4754319434080507	0.38913757521864756	0.11790877901419736	0.11184969215173422	0.048438861149692355	611	684	1036	2273	4311	843	1347	863
ENSG00000090054	ENSG00000090054.15	serine palmitoyltransferase long chain base subunit 1 [Source:HGNC Symbol;Acc:HGNC:11277]	SPTLC1	protein_coding	A0A024R277,O15269,Q6NUL7	10558	6.394526693604868	6.417816230780092	1147.5942902729382	0.40994229067970556	0.4266872871395658	0.38914689511297573	0.056992695187253535	0.05627255985682921	0.008303615904571689	734	778	857	1811	4251	848	1149	781
ENSG00000115966	ENSG00000115966.17	activating transcription factor 2 [Source:HGNC Symbol;Acc:HGNC:784]	ATF2	protein_coding	A4D7V5,P15336	1386	4.770014600561876	4.794598052733921	371.1723134747912	0.4143326168943616	0.4313525686858299	0.38937340809921384	0.061029948300522885	0.05666012863623706	0.007611324919831221	245	209	288	644	1442	317	344	233
ENSG00000240225	ENSG00000240225.10	zinc finger protein 542, pseudogene [Source:HGNC Symbol;Acc:HGNC:25393]	ZNF542	pseudogene	NA	147947	5.4397909465348615	5.463971550458318	591.170919932692	0.4140117502989135	0.4291424850610751	0.38986148210925303	0.05901975633531567	0.054867254362760604	0.007281684118722969	359	368	433	1072	2340	475	558	377
ENSG00000133872	ENSG00000133872.14	store-operated calcium entry associated regulatory factor [Source:HGNC Symbol;Acc:HGNC:28789]	TMEM66	protein_coding	A0A140VK59,B7Z307,Q96BY9	51669	7.270215008850973	7.295820027919654	2108.342676802964	0.4263634066183977	0.4304953206576263	0.3902442331590533	0.061695607505169794	0.06654336153803837	0.010383053524696715	1168	1250	1769	3817	8067	1561	2405	1236
ENSG00000166135	ENSG00000166135.14	hypoxia inducible factor 1 subunit alpha inhibitor [Source:HGNC Symbol;Acc:HGNC:17113]	HIF1AN	protein_coding	Q9NWT6	55662	5.772786152021318	5.793118772386067	742.5763840292061	0.41033499876465657	0.41325838172944607	0.3907202671674095	0.043208500121104526	0.04183438630890018	0.0012786625322693014	470	477	551	1286	2901	724	682	400
ENSG00000164961	ENSG00000164961.16	WASH complex subunit 5 [Source:HGNC Symbol;Acc:HGNC:28984]	KIAA0196	protein_coding	E7EQI7,Q12768	9897	6.133932190865188	6.1538818427297155	953.816974969363	0.41404127197151763	0.41062692820019275	0.39100540826697644	0.03972071062541691	0.04152557340512942	9.737432487739409e-4	606	588	712	1705	3911	809	975	506
ENSG00000140563	ENSG00000140563.15	multiple C2 and transmembrane domain containing 2 [Source:HGNC Symbol;Acc:HGNC:25636]	MCTP2	protein_coding	Q6DN12	55784	3.953567206572829	3.980961105803875	210.9443754229807	0.4181554450912168	0.45427379403442464	0.3915168391977134	0.08265424729205678	0.07288481468683736	0.02087828617531599	140	131	163	323	733	166	235	135
ENSG00000130396	ENSG00000130396.20	afadin, adherens junction formation factor [Source:HGNC Symbol;Acc:HGNC:7137]	MLLT4	protein_coding	A8MQ02,G1UI22,J3KN01,P55196	4301	6.7396761940171634	6.778735236756797	1472.3013365379918	0.47394239098277247	0.4702604548429736	0.3917203976499006	0.09845163617900439	0.10645808311928122	0.03830555441022689	1082	690	1135	2503	6181	1424	1145	910
ENSG00000112282	ENSG00000112282.18	mediator complex subunit 23 [Source:HGNC Symbol;Acc:HGNC:2372]	MED23	protein_coding	Q05DL5,Q9ULK4	9439	5.037521771699289	5.0556197962315785	445.22606457884973	0.40698320144613187	0.41256908305171297	0.39187864314446913	0.036789873813734685	0.033589065931339195	5.877705362048271e-4	291	297	342	698	1617	402	446	257
ENSG00000213625	ENSG00000213625.9	leptin receptor overlapping transcript [Source:HGNC Symbol;Acc:HGNC:29477]	LEPROT	protein_coding	A0A087X0N2,O15243	54741	6.50411863307845	6.531707604885242	1241.4900298765776	0.4209499047274661	0.4406706597729117	0.39210538753595736	0.07303846184528576	0.06828263395825875	0.015661464865874823	771	763	930	2158	4416	893	1510	749
ENSG00000157869	ENSG00000157869.15	RAB28, member RAS oncogene family [Source:HGNC Symbol;Acc:HGNC:9768]	RAB28	protein_coding	P51157	9364	3.1037239950113302	3.146484127302322	116.82900032265971	0.5360874039068511	0.47414960467361705	0.3922503547255395	0.07793860059612459	0.11057005184495823	0.049858444104095546	75	75	88	182	560	96	106	64
ENSG00000136536	ENSG00000136536.15	membrane associated ring-CH-type finger 7 [Source:HGNC Symbol;Acc:HGNC:17393]	MARCH7	protein_coding	B7Z5K0,B7ZAR7,F5H6W4,Q9H992	64844	6.614778337984767	6.643307472474233	1340.7848460961966	0.43842177135991794	0.4415246565774968	0.3923674744418696	0.06665309413583907	0.07202128372386529	0.015657059145839158	762	757	1040	2595	5227	1030	1345	863
ENSG00000196792	ENSG00000196792.12	striatin 3 [Source:HGNC Symbol;Acc:HGNC:15720]	STRN3	protein_coding	Q13033	29966	5.108592090463278	5.1411338497558905	472.8436562239529	0.4183061771693635	0.4588192741985733	0.39273024424054087	0.09184107615167841	0.08104298000537202	0.02717977734686077	265	297	385	792	1842	338	445	343
ENSG00000087111	ENSG00000087111.21	phosphatidylinositol glycan anchor biosynthesis class S [Source:HGNC Symbol;Acc:HGNC:14937]	PIGS	protein_coding	Q8NBL9,Q96IR5,Q96S52	94005	5.42675816097682	5.468186035591126	593.1035001021631	0.5514607211429962	0.4848719271886216	0.39313419991568144	0.061425245419354575	0.10678216833602748	0.04748034964483336	508	378	377	730	2318	548	641	310
ENSG00000115808	ENSG00000115808.12	striatin [Source:HGNC Symbol;Acc:HGNC:11424]	STRN	protein_coding	O43815	6801	5.5829452625473355	5.612755201737136	656.440981730413	0.4118618086395483	0.45154558608822476	0.39318639628465885	0.08680021923660704	0.07248849631326566	0.02168540008936925	373	411	542	1087	2293	470	712	458
ENSG00000116198	ENSG00000116198.13	centrosomal protein 104 [Source:HGNC Symbol;Acc:HGNC:24866]	CEP104	protein_coding	O60308	9731	5.472141107632874	5.499153057060742	605.9554327105207	0.45976266165296276	0.439834769969086	0.39329290210683276	0.052500016952288536	0.06719367095366209	0.013654543139707853	471	384	419	867	2222	605	596	326
ENSG00000146463	ENSG00000146463.12	zinc finger MYM-type containing 4 [Source:HGNC Symbol;Acc:HGNC:13055]	ZMYM4	protein_coding	Q5VZL5	9202	5.6563227682756	5.6774191594715795	685.9541231666169	0.40884644258788255	0.42289540691451977	0.39439687165971027	0.04574675196051736	0.04149324442003882	0.0024816621596867442	420	449	527	1146	2602	523	714	431
ENSG00000116005	ENSG00000116005.12	prenylcysteine oxidase 1 [Source:HGNC Symbol;Acc:HGNC:20588]	PCYOX1	protein_coding	Q9UHG3	51449	6.892881601771651	6.933568114841144	1642.8480606179112	0.4340632415442635	0.482218356507686	0.3947741816171302	0.1310384427707502	0.10678216833602748	0.046501237831789125	1061	1035	1194	2585	4856	1157	2130	1122
ENSG00000166170	ENSG00000166170.9	BAG cochaperone 5 [Source:HGNC Symbol;Acc:HGNC:941]	BAG5	protein_coding	A0A024R6M6,Q9UL15	9529	5.658122908198412	5.68341459587817	688.1216303638836	0.42595400677889694	0.43237319136201385	0.3950450107434644	0.05853224782006327	0.057152849631719335	0.0069650316559665484	401	400	597	1176	2929	519	678	415
ENSG00000104093	ENSG00000104093.13	Dmx like 2 [Source:HGNC Symbol;Acc:HGNC:2938]	DMXL2	protein_coding	A0A024R5V2,Q8TDJ6	23312	4.4918191993987895	4.528040759267321	308.697098520873	0.4801653610308197	0.4737194183478404	0.39520874730612326	0.07764763745921244	0.0935658058307325	0.03727691574259015	234	190	203	462	1229	220	318	207
ENSG00000120868	ENSG00000120868.14	apoptotic peptidase activating factor 1 [Source:HGNC Symbol;Acc:HGNC:576]	APAF1	protein_coding	O14727	317	4.998055907096592	5.032972032521723	437.4185040630915	0.44492094031453766	0.46095179027453476	0.3954978765719979	0.09121727521703248	0.0843146855818612	0.024827185990087777	235	253	367	793	1833	451	358	241
ENSG00000166847	ENSG00000166847.10	dynactin subunit 5 [Source:HGNC Symbol;Acc:HGNC:24594]	DCTN5	protein_coding	Q9BTE1	84516	6.4919561747815155	6.513724541399487	1224.7701216813207	0.41566885967699113	0.4210251323115394	0.39565352442415913	0.04563283734844103	0.04763837105727221	0.0021060052830105566	789	747	940	2099	4478	1230	1285	598
ENSG00000138829	ENSG00000138829.12	fibrillin 2 [Source:HGNC Symbol;Acc:HGNC:3604]	FBN2	protein_coding	P35556	2201	7.256704366492715	7.2953033662629965	2109.930176821474	0.5052203057793695	0.4772950319034171	0.3958207254861231	0.07860223135450779	0.10083336560336809	0.03925590173266406	1630	1547	1232	2766	7020	2020	2175	1292
ENSG00000108395	ENSG00000108395.14	tripartite motif containing 37 [Source:HGNC Symbol;Acc:HGNC:7523]	TRIM37	protein_coding	O94972	4591	4.63370562533777	4.66240849517168	338.2583822042983	0.43695167208705643	0.4441246046787305	0.3958566132672482	0.06386350378164853	0.06605684401110451	0.011348058243660945	169	213	304	576	1310	310	332	192
ENSG00000163320	ENSG00000163320.11	CGG triplet repeat binding protein 1 [Source:HGNC Symbol;Acc:HGNC:1888]	CGGBP1	protein_coding	Q9UFW8	8545	5.623492409586457	5.657605978989261	676.4594877827399	0.4414487701072639	0.4618698428620419	0.3961874647371124	0.09034810658058023	0.08342869850048967	0.026774317938546784	346	438	583	1121	2797	460	687	454
ENSG00000156671	ENSG00000156671.15	sterile alpha motif domain containing 8 [Source:HGNC Symbol;Acc:HGNC:26320]	SAMD8	protein_coding	Q96LT4,V9HVY4	142891	5.5837065066004445	5.620724107259336	659.8486904676815	0.43312420842688565	0.4718420714833849	0.39621713593666624	0.10281004869412194	0.09200886736300641	0.03533593230314334	343	400	567	1127	2543	462	638	485
ENSG00000108061	ENSG00000108061.12	SHOC2 leucine rich repeat scaffold protein [Source:HGNC Symbol;Acc:HGNC:15454]	SHOC2	protein_coding	Q9UQ13	8036	5.336878018143975	5.373387556753196	554.4080558818144	0.45399753173618923	0.4668698982715829	0.39643179576446574	0.09474734596592044	0.08808824472649722	0.029955578785646378	310	320	421	1054	2558	414	502	346
ENSG00000179979	NA	NA	CRIPAK	protein_coding	NA	NA	2.98704965007077	3.0259683428533664	108.00867090682293	0.5204795401766775	0.488734526248532	0.39734404318604827	0.07550629998547433	0.10998523714405782	0.04957468996903431	68	82	76	146	415	87	122	63
ENSG00000067082	ENSG00000067082.15	Kruppel like factor 6 [Source:HGNC Symbol;Acc:HGNC:2235]	KLF6	protein_coding	D3GC14,Q99612	1316	8.5720688978532	8.595319401929574	5187.36340465848	0.42182684756446376	0.42684944644468525	0.3973884370845007	0.05139663495581493	0.05862123832456982	0.002989343112095905	3029	3098	4322	9099	23370	4579	4493	2843
ENSG00000128595	ENSG00000128595.17	calumenin [Source:HGNC Symbol;Acc:HGNC:1458]	CALU	protein_coding	A0A024R755,B3KQF5,O43852,Q6IAW5	813	7.915046522839887	7.93490945282254	3282.3109907364046	0.4172400453970981	0.416593522550257	0.39842307632023377	0.03780351389741871	0.043545170680157126	5.926422961326539e-4	2246	2169	2349	5273	13692	3108	3049	1685
ENSG00000186063	ENSG00000186063.13	axin interactor, dorsalization associated [Source:HGNC Symbol;Acc:HGNC:25761]	AIDA	protein_coding	Q96BJ3	64853	4.863063941398519	4.902220675589146	399.2565067221822	0.47396948905467684	0.4725254547160323	0.3991701607326483	0.08354433132528316	0.09340505936096814	0.030611725667395617	186	246	364	691	1623	416	379	198
ENSG00000111300	ENSG00000111300.10	N-alpha-acetyltransferase 25, NatB auxiliary subunit [Source:HGNC Symbol;Acc:HGNC:25783]	NAA25	protein_coding	Q14CX7	80018	5.351327617613354	5.383100327299419	559.3333560761728	0.4283938367105806	0.4603990729007096	0.3994553888400419	0.08569213663167331	0.07398422479554048	0.021773947894840568	322	368	415	954	2156	382	593	383
ENSG00000172123	ENSG00000172123.12	schlafen family member 12 [Source:HGNC Symbol;Acc:HGNC:25500]	SLFN12	protein_coding	Q8IYM2	55106	3.439245854610462	3.4811198559614738	148.6495541393679	0.4399538214747773	0.5052534220243133	0.39975617964497284	0.12036365035609173	0.0997629248610132	0.04611166873129506	75	81	135	253	522	129	154	99
ENSG00000138071	ENSG00000138071.13	actin related protein 2 [Source:HGNC Symbol;Acc:HGNC:169]	ACTR2	protein_coding	P61160	10097	9.005943206847395	9.03912065113869	7061.830558750983	0.4764127408953762	0.4585960062084288	0.400065601300814	0.06871638964662954	0.08979822555804261	0.021173492419334628	3508	4010	5726	14117	28147	5707	6757	4533
ENSG00000109320	ENSG00000109320.13	nuclear factor kappa B subunit 1 [Source:HGNC Symbol;Acc:HGNC:7794]	NFKB1	protein_coding	A0A024RDJ4,P19838	4790	5.698110533422442	5.726933419694803	708.7915635540714	0.4590750913569466	0.44545749581098354	0.4014152789297092	0.05768578402650581	0.06719367095366209	0.01066591853439811	499	469	500	1072	3032	725	651	335
ENSG00000164308	ENSG00000164308.17	endoplasmic reticulum aminopeptidase 2 [Source:HGNC Symbol;Acc:HGNC:29499]	ERAP2	protein_coding	B2R769,Q6P179	64167	5.338109242878332	5.360876648672544	549.7379335634334	0.4275457789580769	0.4270030543575398	0.4015305434607025	0.04389740927309574	0.04385278201932111	0.0018268467343004221	313	343	460	943	2270	447	579	298
ENSG00000151806	ENSG00000151806.14	GUF1 homolog, GTPase [Source:HGNC Symbol;Acc:HGNC:25799]	GUF1	protein_coding	A0A024R9T3,Q8N442	60558	5.561814954583706	5.591105754242663	645.4156156569969	0.4396181317976164	0.4505223589999917	0.4015356418016483	0.0675602996771248	0.0640988176075852	0.012612811011980994	364	380	499	1208	2673	480	673	392
ENSG00000164329	ENSG00000164329.13	terminal nucleotidyltransferase 2 [Source:HGNC Symbol;Acc:HGNC:26776]	PAPD4	protein_coding	D6RAF2,Q6PIY7	167153	4.989056560740745	5.030249141724167	437.8293928770318	0.4419234221518534	0.48959835544860686	0.4015514577986017	0.11493193440173119	0.0970601426138448	0.04171209207287643	206	274	358	793	1578	324	455	315
ENSG00000169118	ENSG00000169118.18	casein kinase 1 gamma 1 [Source:HGNC Symbol;Acc:HGNC:2454]	CSNK1G1	protein_coding	A0A024R5W3,Q8IXA3,Q9HCP0,U3KQB3	53944	5.4755790509510485	5.504091208446815	607.5896283329438	0.47139404923116385	0.4466024754315687	0.4015686352015194	0.051748823303474155	0.06603627957130989	0.011685021663857665	431	426	393	918	2381	555	675	296
ENSG00000138081	ENSG00000138081.21	F-box protein 11 [Source:HGNC Symbol;Acc:HGNC:13590]	FBXO11	protein_coding	Q86XK2	80204	5.64872609446204	5.69284370582338	692.3700249159059	0.5026858292893617	0.4887975976399652	0.4015798662958154	0.09058477384353285	0.10645808311928122	0.04156487359322944	351	316	644	1336	2789	599	724	396
ENSG00000118260	ENSG00000118260.15	cAMP responsive element binding protein 1 [Source:HGNC Symbol;Acc:HGNC:2345]	CREB1	protein_coding	B7Z5C6,P16220,Q53X93,Q5U0J5	1385	5.280373090077806	5.3165679137004656	534.0817758312536	0.43379281608642695	0.47482507665583257	0.4015811815838604	0.09595140381844638	0.08567787230826567	0.0303995931661723	289	339	435	891	2168	399	455	396
ENSG00000108588	ENSG00000108588.14	coiled-coil domain containing 47 [Source:HGNC Symbol;Acc:HGNC:24856]	CCDC47	protein_coding	Q96A33	57003	7.011718488707727	7.030144456478899	1754.453128068693	0.41108849826382404	0.41985720577370783	0.4019949449955965	0.030827110438457653	0.03145732120948961	3.6908357055016335e-4	1075	1120	1375	2959	6058	1510	1793	1095
ENSG00000036549	ENSG00000036549.13	zinc finger ZZ-type containing 3 [Source:NCBI gene;Acc:26009]	ZZZ3	protein_coding	Q8IYH5	26009	5.041558678930131	5.0654467814442325	447.9570135619641	0.42220591122915924	0.43779662068311953	0.4023303367352415	0.050300789522016796	0.044228219192153945	0.0036478773950882016	272	270	344	794	1648	385	502	246
ENSG00000109572	ENSG00000109572.14	chloride voltage-gated channel 3 [Source:HGNC Symbol;Acc:HGNC:2021]	CLCN3	protein_coding	B3KXK0,P51790	1182	6.120015336493787	6.1552017168739015	956.4184900093427	0.43879869288107887	0.47167478582516287	0.4026049172239537	0.09549804645139313	0.08299146448582863	0.028416343659937747	527	566	745	1744	3166	702	1163	624
ENSG00000171617	ENSG00000171617.14	ectodermal-neural cortex 1 [Source:HGNC Symbol;Acc:HGNC:3345]	ENC1	protein_coding	O14682,Q53XS2	8507	6.691125717326064	6.716329034874367	1410.3312178925257	0.44167875276727303	0.4391385707512623	0.40264046299344614	0.049192998246843964	0.05445752536997417	0.005674628295437381	780	776	1249	2541	5114	1222	1515	817
ENSG00000143776	ENSG00000143776.18	CDC42 binding protein kinase alpha [Source:HGNC Symbol;Acc:HGNC:1737]	CDC42BPA	protein_coding	Q5VT25	8476	5.533942768907467	5.557106014301961	630.893913780219	0.45003480290126163	0.4335427052532793	0.4027413354781787	0.040375339708319434	0.047855176964534465	0.004010869428537063	455	431	422	951	2423	536	650	364
ENSG00000088930	ENSG00000088930.8	5'-3' exoribonuclease 2 [Source:HGNC Symbol;Acc:HGNC:12836]	XRN2	protein_coding	B4DZC3,Q9H0D6	22803	6.655588732456248	6.674185340848467	1369.572032932562	0.4233726073348354	0.4160896074044281	0.4030574551566356	0.028815646309227092	0.03304204919048003	1.8825837238593392e-4	988	853	1005	2150	5405	1201	1351	764
ENSG00000133704	ENSG00000133704.10	importin 8 [Source:HGNC Symbol;Acc:HGNC:9853]	IPO8	protein_coding	O15397	10526	5.462038725902407	5.484527362243781	599.783182873243	0.41839165142307105	0.4348116444424261	0.40327229845113927	0.04452680745172011	0.040099744103358065	0.0021395808211364174	370	353	472	1050	2293	493	585	379
ENSG00000138041	NA	NA	SMEK2	protein_coding	NA	NA	6.133409262431401	6.17961380817829	972.2626027408883	0.48081466309142773	0.4986146977148671	0.4037191951488131	0.11504494941186888	0.11130593656118354	0.04770396102044985	475	513	844	1841	3683	662	1095	666
ENSG00000221823	ENSG00000221823.11	protein phosphatase 3 regulatory subunit B, alpha [Source:HGNC Symbol;Acc:HGNC:9317]	PPP3R1	protein_coding	P63098	5534	6.368941880677209	6.410802893297963	1140.9311552319873	0.4929918896887974	0.48597841337212794	0.40396979006201467	0.08929107413870978	0.10275533662874838	0.0377370370995927	545	586	1006	2239	4456	916	1116	759
ENSG00000122482	ENSG00000122482.21	zinc finger protein 644 [Source:HGNC Symbol;Acc:HGNC:29222]	ZNF644	protein_coding	A7E234,Q9H582	84146	5.137737370488237	5.176410311656219	484.40522487555285	0.4423930012462713	0.48348542219326707	0.4045764089688175	0.10380310718414003	0.08822951167679317	0.0338181687992914	277	256	385	901	1836	344	509	339
ENSG00000090612	ENSG00000090612.22	zinc finger protein 268 [Source:HGNC Symbol;Acc:HGNC:13061]	ZNF268	protein_coding	A0A075B6T9,F5H1T2,F5H670,F5H7L3,K7EQP6,Q14587,Q2TB61	10795	3.9006623729346876	3.9385694077515487	204.56677977987687	0.44074095275384795	0.48942747080350263	0.40464513786132617	0.10151950173610164	0.08861792878375208	0.0338181687992914	120	110	172	347	755	149	232	135
ENSG00000048707	ENSG00000048707.15	vacuolar protein sorting 13 homolog D [Source:HGNC Symbol;Acc:HGNC:23595]	VPS13D	protein_coding	Q5THJ4	55187	6.1337960083795595	6.159920157618478	959.3933991070824	0.4617534631661996	0.44794399690102704	0.4047271239515658	0.0471042573380766	0.05688302831492085	0.009354998679097686	731	636	666	1312	3367	915	951	567
ENSG00000144233	ENSG00000144233.10	AMMECR1 like [Source:HGNC Symbol;Acc:HGNC:28658]	AMMECR1L	protein_coding	A0A024RAG1,Q6DCA0	83607	5.839939221580099	5.859188834594388	778.0078805467962	0.4164901634598554	0.4232417904945428	0.4049852111029702	0.031798231890609006	0.030163552780264075	2.502666243473154e-4	493	464	641	1285	2945	633	816	461
ENSG00000198363	ENSG00000198363.18	aspartate beta-hydroxylase [Source:HGNC Symbol;Acc:HGNC:757]	ASPH	protein_coding	B4DQ07,B7ZM96,Q12797	444	8.298632302019179	8.324344378621099	4302.9657278364375	0.44532090677965663	0.44244127337543815	0.4056123901926155	0.050765613394921576	0.059648049283691745	0.006187670792816852	2254	2618	3603	7838	16720	3328	4393	2718
ENSG00000188786	ENSG00000188786.10	metal regulatory transcription factor 1 [Source:HGNC Symbol;Acc:HGNC:7428]	MTF1	protein_coding	Q14872	4520	5.269593970302805	5.295361869191056	526.2062435597165	0.44783874495527215	0.44837771499047263	0.4057647755944712	0.051746909018833366	0.05445752536997417	0.00785571000560114	375	352	358	789	1917	517	473	319
ENSG00000155660	ENSG00000155660.11	protein disulfide isomerase family A member 4 [Source:HGNC Symbol;Acc:HGNC:30167]	PDIA4	protein_coding	A0A090N8Y2,P13667	9601	8.854762057073653	8.885143304620506	6343.384869980799	0.449538205688468	0.45325593816856263	0.4058091150302867	0.07047383156111119	0.07868603979914376	0.014015422738905443	4245	4714	4374	8914	27859	6439	5265	3283
ENSG00000186591	ENSG00000186591.13	ubiquitin conjugating enzyme E2 H [Source:HGNC Symbol;Acc:HGNC:12484]	UBE2H	protein_coding	A4D1L5,P62256	7328	7.867013565860433	7.88187081217126	3164.8576027312174	0.4027352410768384	0.40264767028787724	0.40586342215661436	0.0200730013244263	0.023298585085833674	1.6453365990051966e-10	2002	2082	2537	5083	12578	2725	3162	1735
ENSG00000119401	ENSG00000119401.10	tripartite motif containing 32 [Source:HGNC Symbol;Acc:HGNC:16380]	TRIM32	protein_coding	A0A024R843,Q13049	22954	4.7003477804951315	4.7515870893682175	359.2488932666887	0.48697295701546295	0.5102285057078559	0.4059059453828784	0.11209554119384262	0.11444128558875268	0.04965695610804001	202	202	302	602	1433	437	353	144
ENSG00000137845	ENSG00000137845.15	ADAM metallopeptidase domain 10 [Source:HGNC Symbol;Acc:HGNC:188]	ADAM10	protein_coding	A0A024R5U5,O14672	102	7.019722117929573	7.043075557241243	1769.3359998284175	0.43471556994391347	0.4361914765537024	0.40624762527441277	0.0430238767884704	0.04707723511999196	0.002885577121619847	975	1096	1406	3229	6906	1403	1777	1101
ENSG00000115963	ENSG00000115963.13	Rho family GTPase 3 [Source:HGNC Symbol;Acc:HGNC:671]	RND3	protein_coding	B2R838,P61587	390	7.429955282487706	7.456384864900507	2355.5452897045557	0.44870537208514044	0.44421102778756993	0.4064275488716293	0.051875139110563254	0.059255643918124885	0.005851257820200507	1235	1438	1931	4354	9900	1832	2485	1330
ENSG00000131725	ENSG00000131725.14	WD repeat domain 44 [Source:HGNC Symbol;Acc:HGNC:30512]	WDR44	protein_coding	B7Z947,Q5JSH3	54521	5.08728245735773	5.114382341906601	463.126810501852	0.44288158638452507	0.44654151855302776	0.40646704760669605	0.057651793052733796	0.05433192232579269	0.006800664631193221	279	283	350	821	2033	361	444	274
ENSG00000165195	ENSG00000165195.15	phosphatidylinositol glycan anchor biosynthesis class A [Source:HGNC Symbol;Acc:HGNC:8957]	PIGA	protein_coding	P37287	5277	4.233033117063628	4.282308598069832	259.3782230045755	0.5098229814422023	0.5104414508277572	0.406723219768993	0.10033747602335126	0.10998523714405782	0.04923130625514718	146	120	238	453	1165	192	248	168
ENSG00000000971	ENSG00000000971.16	complement factor H [Source:HGNC Symbol;Acc:HGNC:4883]	CFH	protein_coding	A0A024R962,A0A0D9SG88,P08603	3075	6.027969598242835	6.073071494131279	903.5785550397671	0.46047426063529434	0.5014260490207795	0.4070912503659335	0.12618430812315107	0.10645808311928122	0.04587286546819357	466	495	787	1592	2894	648	1169	592
ENSG00000204310	ENSG00000204310.13	1-acylglycerol-3-phosphate O-acyltransferase 1 [Source:HGNC Symbol;Acc:HGNC:324]	AGPAT1	protein_coding	A0A024RCV5,Q99943	10554	4.790849931799983	4.824433532409938	378.5670628414686	0.4852919267790999	0.46687999506496725	0.407349580802299	0.06405039301214162	0.07702842859267355	0.019451447270644188	252	267	269	545	1561	413	325	189
ENSG00000066422	ENSG00000066422.5	zinc finger and BTB domain containing 11 [Source:HGNC Symbol;Acc:HGNC:16740]	ZBTB11	protein_coding	O95625,Q59H97	27107	5.2857464075473235	5.329145063158339	538.5211788044721	0.46716168890647364	0.4963475093521238	0.40754652113195516	0.1082446688388208	0.09899246960378172	0.04069652115946424	265	295	490	947	2066	370	609	361
ENSG00000173744	ENSG00000173744.17	ArfGAP with FG repeats 1 [Source:HGNC Symbol;Acc:HGNC:5175]	AGFG1	protein_coding	A0A0S2Z3Y3,A0A0S2Z3Z1,A0A0S2Z444,A0A0S2Z462,P52594	3267	6.583415383903996	6.602138157070468	1302.8447004006212	0.4190367117169867	0.4228255386449268	0.40769918104601965	0.027918143566852332	0.02937758683498094	8.495898371596578e-5	789	804	1035	2255	5066	1134	1226	784
ENSG00000135018	ENSG00000135018.14	ubiquilin 1 [Source:HGNC Symbol;Acc:HGNC:12508]	UBQLN1	protein_coding	A0A024R258,Q9UMX0	29979	7.57995648607167	7.606848846043014	2615.249518742205	0.45379324908864604	0.4468252212444339	0.4077973730504175	0.051229136658572774	0.060660050453476264	0.0065812675985134255	1397	1468	2254	4844	10642	2159	2497	1601
ENSG00000005302	ENSG00000005302.19	MSL complex subunit 3 [Source:HGNC Symbol;Acc:HGNC:7370]	MSL3	protein_coding	Q8N5Y2	10943	4.768678015461738	4.791817293944014	370.12087463587983	0.4355747667904326	0.43276972472738306	0.4079388638098353	0.04130279925596766	0.04207876179853501	0.0015955297453290609	235	217	313	597	1453	315	404	196
ENSG00000169926	ENSG00000169926.11	Kruppel like factor 13 [Source:HGNC Symbol;Acc:HGNC:13672]	KLF13	protein_coding	Q9Y2Y9,X5DNR2	51621	6.619419138750732	6.640680777561096	1337.778477560224	0.4375482309883466	0.4280610464913545	0.4080447250876336	0.034600479924505725	0.039511321876966855	8.438264308440694e-4	938	891	923	2105	5342	1194	1405	686
ENSG00000112159	ENSG00000112159.12	midasin AAA ATPase 1 [Source:HGNC Symbol;Acc:HGNC:18302]	MDN1	protein_coding	Q9NU22	23195	5.356787740864966	5.383544942997479	559.4430431372044	0.43568379324632717	0.4535162662837593	0.40854067837480834	0.059172325056464276	0.054713377154238955	0.008233709777407346	365	376	387	896	2087	538	469	361
ENSG00000185650	ENSG00000185650.10	ZFP36 ring finger protein like 1 [Source:HGNC Symbol;Acc:HGNC:1107]	ZFP36L1	protein_coding	A0A024R658,B3KNA8,Q07352	677	8.201750270530592	8.224008734363137	4010.3586237478366	0.4271866740390465	0.43239889026470735	0.4087215028964022	0.041786475873430914	0.04679971334594199	0.0010946795645795844	2754	2399	3143	6338	17913	3652	3495	2150
ENSG00000176771	ENSG00000176771.17	NCK associated protein 5 [Source:HGNC Symbol;Acc:HGNC:29847]	NCKAP5	protein_coding	O14513	344148	2.930760987702035	2.965317102224186	103.71931318541407	0.46629387936945216	0.5048566425216672	0.40977869255493077	0.09058477384353285	0.08342869850048967	0.03622673904762418	70	64	76	152	364	98	103	66
ENSG00000130766	ENSG00000130766.5	sestrin 2 [Source:HGNC Symbol;Acc:HGNC:20746]	SESN2	protein_coding	P58004	83667	5.299592839828451	5.323436527447563	535.8829781732131	0.4533045342020517	0.4376651186206532	0.4097950987539027	0.042462007534908544	0.04763837105727221	0.003011082955283013	334	382	430	758	2193	526	475	289
ENSG00000138758	ENSG00000138758.11	septin 11 [Source:HGNC Symbol;Acc:HGNC:25589]	SEPT11	protein_coding	Q9NVA2	55752	7.112003006600219	7.129496236041694	1877.9442906423453	0.418463168062575	0.41524678468033555	0.4101162541710818	0.024956436767389754	0.028855798647916955	1.0356511465239407e-5	1229	1278	1376	3007	7481	1719	1836	1000
ENSG00000269893	ENSG00000269893.8	small nucleolar RNA host gene 8 [Source:HGNC Symbol;Acc:HGNC:33098]	SNHG8	lincRNA	NA	100093630	5.77822385016842	5.803196931154137	747.7151170959673	0.4424182890628531	0.4398814529893428	0.4101193267290298	0.04533584039737963	0.049435672168673665	0.0031467788312321437	459	470	651	1122	2852	704	852	348
ENSG00000040199	ENSG00000040199.18	PH domain and leucine rich repeat protein phosphatase 2 [Source:HGNC Symbol;Acc:HGNC:29149]	PHLPP2	protein_coding	Q6ZVD8	23035	3.7955397660154024	3.8395721973826227	190.19322393124241	0.5563918056436298	0.4944257315382799	0.411149757738279	0.06692672764449606	0.10632533394145968	0.03817750154186601	130	135	121	280	867	192	168	93
ENSG00000108389	ENSG00000108389.9	myotubularin related protein 4 [Source:HGNC Symbol;Acc:HGNC:7452]	MTMR4	protein_coding	Q9NYA4	9110	5.13385282045808	5.156610583591352	477.1124299231078	0.43907775923011644	0.4340297089301158	0.41133727678359944	0.037766766081432736	0.04050899365603871	9.78104911081886e-4	326	267	388	772	1871	443	478	254
ENSG00000132824	ENSG00000132824.14	serine incorporator 3 [Source:HGNC Symbol;Acc:HGNC:11699]	SERINC3	protein_coding	Q13530	10955	7.305427204439799	7.327931157597558	2154.6271647862472	0.4387300651440321	0.4343481601016982	0.4113429095924829	0.037766766081432736	0.04318994019838014	0.0011895969156395642	1189	1321	1732	3943	8892	1791	2218	1184
ENSG00000154380	ENSG00000154380.17	ENAH actin regulator [Source:HGNC Symbol;Acc:HGNC:18271]	ENAH	protein_coding	Q8N8S7	55740	6.871567583599747	6.8940611276791275	1596.2225836268635	0.43138760134418774	0.44002220273799886	0.4124184162237891	0.03843881167419207	0.03909412727527483	0.0017244245892007182	940	944	1316	2760	5811	1263	1684	1015
ENSG00000033178	ENSG00000033178.13	ubiquitin like modifier activating enzyme 6 [Source:HGNC Symbol;Acc:HGNC:25581]	UBA6	protein_coding	A0A024RDB0,A0AVT1	55236	6.742313236884184	6.790071388408754	1481.7300731785642	0.5192400715978565	0.5070897565542043	0.4143618221447598	0.09396617797295832	0.10947278738478909	0.037650225964089214	731	742	1284	2887	7006	1458	1295	742
ENSG00000129003	ENSG00000129003.19	vacuolar protein sorting 13 homolog C [Source:HGNC Symbol;Acc:HGNC:23594]	VPS13C	protein_coding	Q709C8	54832	5.327952901669114	5.361432985005486	551.2099688161744	0.44390499281124457	0.4798017080712181	0.4156469389132418	0.07618153473516157	0.06821912753405153	0.018611101033155233	336	350	368	975	2043	450	498	399
ENSG00000151553	ENSG00000151553.15	family with sequence similarity 160 member B1 [Source:HGNC Symbol;Acc:HGNC:29320]	FAM160B1	protein_coding	Q5W0V3	57700	4.430063420368543	4.470413774316093	295.6679013282653	0.479981040059841	0.49313349014585	0.4158048675758907	0.08194936795916939	0.0806399639279795	0.02575286034398558	164	147	236	578	1217	250	304	173
ENSG00000171467	ENSG00000171467.16	zinc finger protein 318 [Source:HGNC Symbol;Acc:HGNC:13578]	ZNF318	protein_coding	Q5VUA4	24149	4.53952134107513	4.57657454491226	318.48662910411855	0.5091877317491209	0.4824902228590695	0.4158776681020515	0.062392565002074275	0.08092281733194394	0.021948983708110853	206	233	211	471	1336	343	280	158
ENSG00000106299	ENSG00000106299.8	WASP like actin nucleation promoting factor [Source:HGNC Symbol;Acc:HGNC:12735]	WASL	protein_coding	O00401	8976	5.922669670037953	5.96931577866122	840.1242343357843	0.49485651245031914	0.5090636833174998	0.41610400646904216	0.09986181674204032	0.10293372637968622	0.04073146175313307	419	416	710	1649	3206	628	861	591
ENSG00000124164	ENSG00000124164.16	VAMP associated protein B and C [Source:HGNC Symbol;Acc:HGNC:12649]	VAPB	protein_coding	O95292,Q53XM7	9217	6.34622652085945	6.366185935007666	1106.485158019477	0.43863484505378336	0.43287309381708183	0.41674249005970315	0.02757219693065132	0.030366456665515032	2.9594034968560937e-4	755	759	774	1700	4096	976	1153	631
ENSG00000113658	ENSG00000113658.18	SMAD family member 5 [Source:HGNC Symbol;Acc:HGNC:6771]	SMAD5	protein_coding	Q68DB7,Q99717	4090	5.708162089685192	5.753841488155512	723.1169286297574	0.4934101000686895	0.5072318818888621	0.4169282566161732	0.09865000971836646	0.09789433314105365	0.03812369535080855	336	391	617	1394	2757	527	831	466
ENSG00000167842	ENSG00000167842.16	MIS12 kinetochore complex component [Source:HGNC Symbol;Acc:HGNC:24967]	MIS12	protein_coding	A8K1M4,Q9H081	79003	4.380574572896947	4.418726419563963	286.21294518949617	0.44517944521327396	0.49979564557310086	0.4169516799089611	0.10124208106520695	0.0801185722435072	0.030215327346191784	160	191	209	470	1010	200	340	194
ENSG00000132466	ENSG00000132466.19	ankyrin repeat domain 17 [Source:HGNC Symbol;Acc:HGNC:23575]	ANKRD17	protein_coding	O75179	26057	6.955236450500446	6.9840884641082415	1699.9873450928637	0.4757194918865352	0.4655399289914429	0.4173885752404184	0.048358625913542286	0.057683296965192594	0.009691861337654973	1273	1132	1082	2479	5891	1460	1839	1052
ENSG00000140464	ENSG00000140464.20	promyelocytic leukemia [Source:HGNC Symbol;Acc:HGNC:9113]	PML	protein_coding	P29590	5371	6.275525306410004	6.3026073335319515	1059.5477658849022	0.44518401346300057	0.46156431335514114	0.41787152882012124	0.05457624707881955	0.050452529387669184	0.007791094302365613	721	679	761	1627	3423	882	1283	631
ENSG00000182952	ENSG00000182952.5	high mobility group nucleosomal binding domain 4 [Source:HGNC Symbol;Acc:HGNC:4989]	HMGN4	protein_coding	A0A024R046,O00479	10473	5.887196762522953	5.9184235637541125	809.7821629791309	0.4740053840748317	0.46521735175689355	0.41788966672553496	0.05426952049116521	0.06235029736049993	0.009062331206561108	440	425	767	1383	3293	769	795	430
ENSG00000118217	ENSG00000118217.6	activating transcription factor 6 [Source:HGNC Symbol;Acc:HGNC:791]	ATF6	protein_coding	A8K383,P18850	22926	6.079386467930901	6.101176153530934	920.9743866218982	0.4348175419397543	0.4447639378784239	0.4181846930606975	0.034591374858594606	0.032229337386641625	0.0010819136957362823	585	614	655	1511	3209	780	989	567
ENSG00000122257	ENSG00000122257.20	RB binding protein 6, ubiquitin ligase [Source:HGNC Symbol;Acc:HGNC:9889]	RBBP6	protein_coding	Q7Z6E9	5930	5.991533467807311	6.025166114000975	874.0857308168116	0.5082913650440223	0.48319828772851436	0.41931679938460664	0.05494604232955219	0.06824132098804997	0.01865753093467913	631	648	573	1106	3119	725	985	531
ENSG00000153317	ENSG00000153317.15	ArfGAP with SH3 domain, ankyrin repeat and PH domain 1 [Source:HGNC Symbol;Acc:HGNC:2720]	ASAP1	protein_coding	A0A0A0MRE5,Q9ULH1	50807	5.526200364239344	5.5561785306866645	629.4720991027948	0.48242642988254436	0.46241503384132043	0.4198672698431877	0.04787743754734808	0.058673300490474666	0.007152482170397149	465	367	441	996	2792	589	589	319
ENSG00000049656	ENSG00000049656.14	CLPTM1 like [Source:HGNC Symbol;Acc:HGNC:24308]	CLPTM1L	protein_coding	Q96KA5	81037	7.274058318156855	7.292763369546409	2103.794137314493	0.426239751882066	0.4302065588611946	0.4201128663000118	0.024267658294139887	0.026921433514119828	2.636427233856181e-5	1347	1328	1718	3265	7503	2045	2218	1104
ENSG00000203326	ENSG00000203326.12	zinc finger protein 525 [Source:HGNC Symbol;Acc:HGNC:29423]	ZNF525	protein_coding	J3KR51,J3KR62	170958	3.6297456642498243	3.6747020782192648	170.64081771776398	0.46159716725289507	0.5375925949021061	0.4203145217383755	0.13883871770289163	0.09789433314105365	0.049612892304130095	94	121	129	242	537	131	222	111
ENSG00000185722	ENSG00000185722.18	ankyrin repeat and FYVE domain containing 1 [Source:HGNC Symbol;Acc:HGNC:20763]	ANKFY1	protein_coding	B3KPZ0,Q9P2R3	51479	6.125702961517473	6.157820176313138	958.706780619101	0.474529473158084	0.47955664957031635	0.42032210456455954	0.061425245419354575	0.0634093952818586	0.015895095742710322	682	655	613	1404	3164	782	1087	624
ENSG00000154229	ENSG00000154229.12	protein kinase C alpha [Source:HGNC Symbol;Acc:HGNC:9393]	PRKCA	protein_coding	P17252,Q7Z727	5578	4.239391675051098	4.274714439039594	257.8326765279393	0.5051790518141233	0.4757432599740708	0.4203372447743613	0.057181464349136776	0.07330282805552238	0.014850488322486277	160	181	163	435	1118	236	259	130
ENSG00000109586	ENSG00000109586.12	polypeptide N-acetylgalactosaminyltransferase 7 [Source:HGNC Symbol;Acc:HGNC:4129]	GALNT7	protein_coding	Q86SF2	51809	6.2319015202336585	6.277064827206459	1040.7133636130163	0.4833422214113867	0.5098928420918399	0.42101873207537777	0.10257809046098304	0.09660534992947839	0.03637316294509993	561	533	849	1955	3866	711	1135	751
ENSG00000047056	ENSG00000047056.16	WD repeat domain 37 [Source:HGNC Symbol;Acc:HGNC:31406]	WDR37	protein_coding	Q9Y2I8	22884	5.160444691424761	5.192233313613034	488.4263540269393	0.4663600642940295	0.46681628263221464	0.42121274243493445	0.058043098189013355	0.06075331485380649	0.007777911259256794	298	284	375	859	2090	500	460	232
ENSG00000143079	ENSG00000143079.15	CTTNBP2 N-terminal like [Source:HGNC Symbol;Acc:HGNC:25330]	CTTNBP2NL	protein_coding	A0A024R0C7,Q9P2B4	55917	5.50997147966251	5.5396237431517825	622.2490758458302	0.465795839239573	0.4638615812439666	0.4216379799647209	0.051875139110563254	0.05356739562967042	0.005647087873235912	378	327	497	1145	2654	563	594	339
ENSG00000163755	ENSG00000163755.9	HPS3 biogenesis of lysosomal organelles complex 2 subunit 1 [Source:HGNC Symbol;Acc:HGNC:15597]	HPS3	protein_coding	G5E9V4,Q969F9	84343	4.686882900878166	4.720229566269498	353.0336850514582	0.430691068987769	0.48961840856693023	0.4222362658073263	0.08904771228935514	0.06231649326106791	0.01783970678989158	199	213	282	591	1176	272	413	235
ENSG00000112062	ENSG00000112062.10	mitogen-activated protein kinase 14 [Source:HGNC Symbol;Acc:HGNC:6876]	MAPK14	protein_coding	A0A024RD15,B4E0K5,L7RSM2,Q16539	1432	6.180070821955833	6.212655362633258	994.5436739431606	0.469562364816717	0.47644982915211537	0.42234712728456447	0.061425245419354575	0.0630531751810335	0.012383974391349412	496	577	864	1790	3582	798	1149	600
ENSG00000153201	ENSG00000153201.16	RAN binding protein 2 [Source:HGNC Symbol;Acc:HGNC:9848]	RANBP2	protein_coding	P49792	5903	7.072464164962161	7.106483590445532	1849.0528147572588	0.48580018153201443	0.4791746257480299	0.42255156727382703	0.061029948300522885	0.0702416366018949	0.0140033049521418	1002	932	1631	3416	7205	1495	1814	1212
ENSG00000196865	ENSG00000196865.4	NHL repeat containing 2 [Source:HGNC Symbol;Acc:HGNC:24731]	NHLRC2	protein_coding	Q7Z658,Q8NBF2	374354	4.539416140720967	4.583600460049113	320.67757004437755	0.46715935294197675	0.5146844606631328	0.4226678437684807	0.10164019000892723	0.08848873462275893	0.03449850939764994	161	195	246	582	1310	250	277	237
ENSG00000260336	NA	NA	RP11-395B7.7	sense_overlapping	NA	NA	4.19951652989924	4.240670292988253	253.3744508987341	0.5214671938120151	0.523939186492897	0.42360616647358174	0.08442442361127474	0.08946331224709736	0.04007212220044041	156	194	189	300	837	205	284	175
ENSG00000197063	ENSG00000197063.11	MAF bZIP transcription factor G [Source:HGNC Symbol;Acc:HGNC:6781]	MAFG	protein_coding	A0A024R8X1,O15525	4097	5.06463120451433	5.1194057546618374	464.35393440243047	0.5486533054172243	0.5387852367919866	0.4236665084301617	0.09268645525218455	0.10998523714405782	0.046980300363105576	322	306	314	641	2044	572	393	196
ENSG00000138246	ENSG00000138246.17	DnaJ heat shock protein family (Hsp40) member C13 [Source:HGNC Symbol;Acc:HGNC:30343]	DNAJC13	protein_coding	B3KN02,O75165	23317	6.023235612496222	6.043141104746812	883.985083015497	0.4345010630061709	0.4384320759359076	0.42390038853828854	0.025294274410834202	0.025049747433526677	4.8628604110520617e-5	518	591	696	1441	3474	727	884	533
ENSG00000187498	ENSG00000187498.16	collagen type IV alpha 1 chain [Source:HGNC Symbol;Acc:HGNC:2202]	COL4A1	protein_coding	A5PKV2,F5H5K0,P02462	1282	6.340777168529123	6.391106097013499	1123.5505510485737	0.5013967803839632	0.5245478413390259	0.42397283790084395	0.11441223063563447	0.106712332803955	0.03842838822485555	751	727	759	1685	5332	1311	843	517
ENSG00000168438	ENSG00000168438.15	cell division cycle 40 [Source:HGNC Symbol;Acc:HGNC:17350]	CDC40	protein_coding	O60508	51362	4.293514862815457	4.335583445173116	270.26551570335516	0.4715442556266102	0.5170189332455932	0.42423123600590795	0.09049828055748256	0.08680353796306044	0.03350522106027485	131	202	191	441	964	233	250	197
ENSG00000102893	ENSG00000102893.16	phosphorylase kinase regulatory subunit beta [Source:HGNC Symbol;Acc:HGNC:8927]	PHKB	protein_coding	Q93100	5257	6.120882488632239	6.139457023414224	945.4698364849766	0.43313077594281835	0.4361153400225315	0.42466255942199505	0.021497726296372116	0.02157054049076274	1.5716144155689162e-5	585	641	746	1445	3481	805	985	563
ENSG00000176542	ENSG00000176542.10	upstream transcription factor family member 3 [Source:HGNC Symbol;Acc:HGNC:30494]	KIAA2018	protein_coding	NA,Q68DE3	205717	3.827108569444223	3.861536090539961	194.08517233548667	0.5013197131586324	0.4947914004767625	0.4247322890811939	0.05972984664486203	0.07702842859267355	0.020310165114391918	136	131	127	281	751	154	193	130
ENSG00000197024	ENSG00000197024.9	zinc finger protein 398 [Source:HGNC Symbol;Acc:HGNC:18373]	ZNF398	protein_coding	A0A090N7S8,A0A090N8F2,B4DXA9,Q8TD17	57541	3.6810500521877816	3.713340931079688	174.3943454952402	0.4802887729975441	0.47985445107384467	0.42530604705331176	0.05551254563326482	0.06244423589045207	0.010142301429779855	101	113	128	296	728	147	170	104
ENSG00000147416	ENSG00000147416.11	ATPase H+ transporting V1 subunit B2 [Source:HGNC Symbol;Acc:HGNC:854]	ATP6V1B2	protein_coding	A0A140VK65,P21281	526	6.82246244177886	6.853155738242054	1548.9764171073584	0.4574419404142139	0.4694812517224765	0.42569136586231465	0.05845338908732545	0.059784958910876984	0.006060837519718261	912	940	1291	2502	6489	1690	1430	709
ENSG00000003393	ENSG00000003393.15	alsin Rho guanine nucleotide exchange factor ALS2 [Source:HGNC Symbol;Acc:HGNC:443]	ALS2	protein_coding	A8K4R4,Q96Q42	57679	5.4890993610177805	5.510720126892316	610.2874157637248	0.45012330334129996	0.4382718706996975	0.4257123785234959	0.02891118329190268	0.032229337386641625	2.0198017591854076e-4	409	404	452	939	2437	573	621	310
ENSG00000030066	ENSG00000030066.13	nucleoporin 160 [Source:HGNC Symbol;Acc:HGNC:18017]	NUP160	protein_coding	Q12769	23279	5.458241848462662	5.483310463458314	599.6419427712503	0.469620246753567	0.4596606527911352	0.42581636892604047	0.036378394993851315	0.04050899365603871	0.002871506778031986	398	438	402	878	2216	545	589	363
ENSG00000151176	ENSG00000151176.8	phospholipase B domain containing 2 [Source:HGNC Symbol;Acc:HGNC:27283]	PLBD2	protein_coding	Q8NHP8	196463	5.015649790047815	5.065223344233324	448.2294208534542	0.600315519523738	0.5344948178852316	0.42724397532857544	0.06037882172449702	0.09958672354214178	0.04182291750958546	377	281	271	553	1903	445	385	263
ENSG00000102753	ENSG00000102753.10	karyopherin subunit alpha 3 [Source:HGNC Symbol;Acc:HGNC:6396]	KPNA3	protein_coding	A0A024RDV7,O00505	3839	6.426380968119971	6.4683448584422285	1186.8868075928474	0.5195459969739223	0.503245208576463	0.42757413718035564	0.07130067771919715	0.08567787230826567	0.02407713289611368	575	588	1129	2157	4978	966	1169	739
ENSG00000115339	ENSG00000115339.14	polypeptide N-acetylgalactosaminyltransferase 3 [Source:HGNC Symbol;Acc:HGNC:4125]	GALNT3	protein_coding	Q14435	2591	6.662844274812405	6.697198178672476	1390.3532769346346	0.47312929192437037	0.48308356076960013	0.428029087329243	0.06759402353202414	0.06713751415371591	0.011443379239312493	783	811	1081	2512	6634	1173	1139	831
ENSG00000122741	ENSG00000122741.16	DDB1 and CUL4 associated factor 10 [Source:HGNC Symbol;Acc:HGNC:23686]	DCAF10	protein_coding	A0A0A0MQT4,Q5QP82	79269	4.871815007838943	4.914570463746299	404.3043343957494	0.450956542173043	0.5183965573531842	0.42823605358313493	0.11605625865702567	0.08254131550829495	0.033030622804001625	229	253	298	672	1375	272	497	284
ENSG00000260032	ENSG00000260032.2	non-coding RNA activated by DNA damage [Source:HGNC Symbol;Acc:HGNC:44311]	LINC00657	lincRNA	NA	647979	8.028020139324386	8.060789067739321	3587.664493634089	0.4626421875120129	0.48262023562714246	0.4286621250087999	0.06448672104106114	0.06466774477726996	0.012321372165326576	2015	2213	2761	6221	12159	2602	4083	2495
ENSG00000184863	ENSG00000184863.11	RNA binding motif protein 33 [Source:HGNC Symbol;Acc:HGNC:27223]	RBM33	protein_coding	Q96EV2	155435	5.306215959468932	5.337731501901091	542.1061488793634	0.5198319009705387	0.48559159403979596	0.429524360017959	0.04203334821319999	0.057231161570170885	0.01087197951973061	402	381	361	698	2092	461	548	335
ENSG00000009335	ENSG00000009335.18	ubiquitin protein ligase E3C [Source:HGNC Symbol;Acc:HGNC:16803]	UBE3C	protein_coding	Q15386	9690	7.642460845285091	7.664420679432865	2724.161386671776	0.4507642888599441	0.4510618977838788	0.4296888805440614	0.027589062621268874	0.031526717639528065	4.952116765082967e-4	1851	1807	1898	4237	10093	2226	2789	1726
ENSG00000170113	ENSG00000170113.16	NIPA magnesium transporter 1 [Source:HGNC Symbol;Acc:HGNC:17043]	NIPA1	protein_coding	A0A024R344,Q7RTP0,Q8TAY1	123606	5.167259079913527	5.220257985927032	500.4585350447001	0.4971778351087304	0.5474299921076319	0.4299496784758551	0.12487874121749834	0.10445043787204393	0.048968666039928194	324	342	308	747	1719	317	608	374
ENSG00000168032	ENSG00000168032.10	ectonucleoside triphosphate diphosphohydrolase 3 [Source:HGNC Symbol;Acc:HGNC:3365]	ENTPD3	protein_coding	O75355	956	5.453991444125347	5.510088619424863	611.0171363178612	0.49551686754421054	0.5466666755906233	0.430327034170716	0.13482051024282413	0.10964648209582176	0.04916100751886228	306	309	514	1126	2105	412	807	405
ENSG00000070061	ENSG00000070061.15	elongator complex protein 1 [Source:HGNC Symbol;Acc:HGNC:5959]	IKBKAP	protein_coding	B3KNB2,B4E3I9,F5H2T0,O95163,Q4LE38,Q8N516	8518	6.385956895832951	6.407231943903752	1138.7099002838868	0.4414430058027752	0.4512841853630302	0.43112748850696975	0.02664154375410785	0.026265993089274797	2.2182928246187018e-4	708	685	938	1819	3992	962	1267	679
ENSG00000162923	ENSG00000162923.16	WD repeat domain 26 [Source:HGNC Symbol;Acc:HGNC:21208]	WDR26	protein_coding	Q9H7D7	80232	7.254385934356521	7.292060800738955	2104.007441820751	0.497801111624742	0.49774386523991154	0.4314192342580311	0.06602675287146177	0.07335581217368455	0.016972322909763828	1054	1143	1775	3956	7627	1616	2291	1415
ENSG00000106546	ENSG00000106546.14	aryl hydrocarbon receptor [Source:HGNC Symbol;Acc:HGNC:348]	AHR	protein_coding	A0A024R9Z8,P35869	196	5.701494132079311	5.741437672530932	718.0058441128195	0.47013796361415794	0.5085738939452554	0.43148201349581167	0.08238049819338521	0.07517166587103365	0.023910203453864076	433	479	478	1179	2756	510	677	551
ENSG00000141425	ENSG00000141425.18	regulation of nuclear pre-mRNA domain containing 1A [Source:HGNC Symbol;Acc:HGNC:25560]	RPRD1A	protein_coding	A0A024RC37,A0A0C4DGQ6,Q96P16	55197	6.1088357642375914	6.139883525894889	946.1367198607597	0.4578867991288492	0.4813651988176807	0.4315228164256819	0.057515706263680584	0.053403326924794395	0.008568910420796733	536	577	708	1684	3465	700	1020	644
ENSG00000196214	ENSG00000196214.11	zinc finger protein 766 [Source:HGNC Symbol;Acc:HGNC:28063]	ZNF766	protein_coding	Q5HY98	90321	3.423455981925371	3.463928281575999	146.72986456196054	0.4664032125274536	0.5243044893053808	0.4315694085223969	0.08990620861722312	0.07272362571002193	0.024581919274877708	91	77	105	264	528	134	156	91
ENSG00000138768	ENSG00000138768.14	USO1 vesicle transport factor [Source:HGNC Symbol;Acc:HGNC:30904]	USO1	protein_coding	A0A024RDG1,O60763	8615	6.998839611032065	7.024276824296645	1746.208353891918	0.4573906414604093	0.46169050233812453	0.4321404223871408	0.037766766081432736	0.03902053550622154	0.0014726409922658755	994	1046	1389	3084	7181	1323	1804	1073
ENSG00000066739	ENSG00000066739.12	autophagy related 2B [Source:HGNC Symbol;Acc:HGNC:20187]	ATG2B	protein_coding	Q96BY7	55102	4.787853923234777	4.827001652579916	380.74446338983427	0.4838770452359381	0.5168644365312814	0.43245050366822085	0.08708532809394404	0.07352931604705432	0.02735213049556388	273	247	241	551	1201	312	444	258
ENSG00000136193	ENSG00000136193.17	secernin 1 [Source:HGNC Symbol;Acc:HGNC:22192]	SCRN1	protein_coding	A0A024RA21,A0A090N7T9,Q12765	9805	6.670531129349943	6.697227843447569	1393.0155467501795	0.47941564641413104	0.4697751294697981	0.4325617414642358	0.036378394993851315	0.04183438630890018	0.0035887696320099924	1034	917	939	1965	4873	1261	1475	836
ENSG00000108091	ENSG00000108091.11	coiled-coil domain containing 6 [Source:HGNC Symbol;Acc:HGNC:18782]	CCDC6	protein_coding	Q05CP8,Q16204	8030	6.798245094015805	6.832548626359632	1529.4655300104127	0.48603799231207573	0.488991875739407	0.4333649178174178	0.058222381706607367	0.06325891991769321	0.01176080785719723	826	806	1270	2860	5740	1196	1582	1025
ENSG00000197818	ENSG00000197818.11	solute carrier family 9 member A8 [Source:HGNC Symbol;Acc:HGNC:20728]	SLC9A8	protein_coding	B4DIX7,Q9Y2E8	23315	3.6626150188801225	3.701733360144558	173.37329349946913	0.47628402311315576	0.5173618414955101	0.4335482696927527	0.08515518066092906	0.07463825678486051	0.024131381846703426	110	111	112	286	611	143	214	101
ENSG00000168036	ENSG00000168036.18	catenin beta 1 [Source:HGNC Symbol;Acc:HGNC:2514]	CTNNB1	protein_coding	A0A024R2Q3,B4DGU4,P35222	1499	9.287211204508758	9.307658104624059	8503.729156836727	0.44011158764927105	0.44485440578824764	0.4338036235383251	0.02452958878046962	0.0301582961781335	1.810045985362105e-5	5267	5254	6841	13824	33147	8626	8109	4387
ENSG00000122786	ENSG00000122786.20	caldesmon 1 [Source:HGNC Symbol;Acc:HGNC:1441]	CALD1	protein_coding	A0A140VKA0,Q05682	800	7.989147347155078	8.008725605072048	3457.339102296693	0.44303640526881716	0.4441355368868729	0.433875685128801	0.020980571354420146	0.024421238793683245	1.2712285915329813e-5	2136	2049	2759	5877	13096	2898	3503	2109
ENSG00000231925	ENSG00000231925.12	TAP binding protein [Source:HGNC Symbol;Acc:HGNC:11566]	TAPBP	protein_coding	A0A024RCT1,A0A0A0MSV9,A0A0A0MT98,O15533	6892	3.886075560203997	3.936232524798826	203.94815106375165	0.5980986750808258	0.5367124291154538	0.4343275523485055	0.05857834534351857	0.10234017830973581	0.038693928098423494	156	139	113	283	817	209	214	101
ENSG00000100697	ENSG00000100697.14	dicer 1, ribonuclease III [Source:HGNC Symbol;Acc:HGNC:17098]	DICER1	protein_coding	Q9UPY3	23405	6.04310924229864	6.068439049796734	899.8921723130945	0.4625242352487382	0.4646289773054994	0.4344686307753162	0.03559787113339334	0.036176284521947454	0.001535665330926498	592	600	618	1429	3679	712	862	576
ENSG00000105879	ENSG00000105879.12	Cbl proto-oncogene like 1 [Source:HGNC Symbol;Acc:HGNC:21225]	CBLL1	protein_coding	B4DDV7,Q75N03	79872	4.636636299897308	4.697240592919017	346.23398166837273	0.5497452929751883	0.5573171299697588	0.4349391525905503	0.10650637926041806	0.10912208833819062	0.049000096126878036	170	153	290	695	1525	258	372	216
ENSG00000140262	ENSG00000140262.18	transcription factor 12 [Source:HGNC Symbol;Acc:HGNC:11623]	TCF12	protein_coding	A0A024R5T1,A0A024R5Z0,F5GY10,Q99081	6938	5.668934273519971	5.689382443200863	691.1931143910989	0.4486047588456743	0.44500717469861806	0.43512229963112115	0.022669065308168226	0.023032173111641217	1.898949506782043e-5	453	438	519	1107	2750	586	727	383
ENSG00000198663	ENSG00000198663.16	chromosome 6 open reading frame 89 [Source:HGNC Symbol;Acc:HGNC:21114]	C6orf89	protein_coding	A0A024RCY0,Q6UWU4,Q96LN2	221477	6.552612761861445	6.576533074496883	1280.9451167863206	0.46723392282405074	0.46217964696670094	0.4353710467722066	0.029414780505480267	0.03304204919048003	0.0010520467285409136	864	906	891	1841	4848	1072	1275	810
ENSG00000185896	ENSG00000185896.11	lysosomal associated membrane protein 1 [Source:HGNC Symbol;Acc:HGNC:6499]	LAMP1	protein_coding	A0A024RDY3,P11279	3916	8.47649345928816	8.49847073053986	4857.839704908175	0.44772334119560336	0.4554696158937133	0.4354691474606144	0.026997032206460072	0.030366456665515032	3.637771775986366e-4	3037	2994	3979	7544	16056	4177	5517	2940
ENSG00000082898	ENSG00000082898.17	exportin 1 [Source:HGNC Symbol;Acc:HGNC:12825]	XPO1	protein_coding	B3KWD0,O14980	7514	7.583846276909736	7.631175337413337	2661.356381020663	0.5203878779564328	0.5232361481270781	0.43560197850098875	0.0910921652182863	0.09669582679334207	0.03072496946199998	1327	1349	2350	4889	10682	1776	3019	1784
ENSG00000257923	ENSG00000257923.11	cut like homeobox 1 [Source:HGNC Symbol;Acc:HGNC:2557]	CUX1	protein_coding	P39880,Q13948,Q3LIA3	1523	5.0168326156973935	5.053168567702165	445.62468646390346	0.46432290464392856	0.5108971642922282	0.43612626112072844	0.08338246294444028	0.0651733488062364	0.02050579222972452	308	278	312	647	1387	359	504	316
ENSG00000104689	ENSG00000104689.10	TNF receptor superfamily member 10a [Source:HGNC Symbol;Acc:HGNC:11904]	TNFRSF10A	protein_coding	O00220	8797	5.708396212036867	5.748768556991088	719.4001069302639	0.48870056182056804	0.5064770260092748	0.4363813586548038	0.07915640185805105	0.07375115442356722	0.01706699678560088	440	417	589	1125	3149	827	568	354
ENSG00000134982	ENSG00000134982.17	APC regulator of WNT signaling pathway [Source:HGNC Symbol;Acc:HGNC:583]	APC	protein_coding	P25054,Q4LE70	324	5.2809632401265265	5.311608460148788	532.091283763882	0.4935445384215955	0.48368708829462786	0.43647755050090514	0.0440239528830183	0.05157893175049033	0.006920187910898196	386	342	353	787	2198	431	494	346
ENSG00000089154	ENSG00000089154.11	GCN1 activator of EIF2AK4 [Source:HGNC Symbol;Acc:HGNC:4199]	GCN1L1	protein_coding	Q92616	10985	7.557078304844716	7.582608070823496	2571.527208994104	0.46082788454416107	0.4652377238710673	0.436683619250537	0.035714122160370905	0.03938073063817478	0.0011092880815077423	1713	1726	1930	3694	10000	2755	2358	1323
ENSG00000105887	ENSG00000105887.11	myotrophin [Source:HGNC Symbol;Acc:HGNC:15667]	MTPN	protein_coding	P58546,Q69YG1	136319,767558	7.711959987629437	7.762252751211013	2911.538239618479	0.5644666804847199	0.5305353244738198	0.43727792890255185	0.07790441696836738	0.10311272189843812	0.03150359109473282	1368	1348	2567	5837	12927	2372	2945	1714
ENSG00000109790	ENSG00000109790.16	kelch like family member 5 [Source:HGNC Symbol;Acc:HGNC:6356]	KLHL5	protein_coding	Q59HD9,Q7Z6D5,Q96PQ7	51088	5.360353918983608	5.410272152098637	567.7724631702233	0.526714570239681	0.5309601344534242	0.43736580077752	0.09242824787334024	0.09220780046260414	0.029864712498401506	313	368	446	888	2888	607	465	248
ENSG00000129646	ENSG00000129646.14	glutamine rich 2 [Source:HGNC Symbol;Acc:HGNC:25326]	QRICH2	protein_coding	Q9H0J4	84074	2.911321854701875	2.955349411615477	102.65287724244286	0.5121067168312798	0.5371701583642425	0.4374192898566755	0.07763936947344546	0.07997840534095411	0.029597486160699262	68	59	67	172	398	99	98	63
ENSG00000138293	NA	NA	NCOA4	protein_coding	NA	NA	5.769703552167459	5.792896700882207	743.2457790616977	0.475547412014583	0.4596896791526053	0.4379044783586527	0.02608076456148086	0.0301582961781335	5.77662659459849e-4	527	500	537	1036	2824	657	776	424
ENSG00000147050	ENSG00000147050.15	lysine demethylase 6A [Source:HGNC Symbol;Acc:HGNC:12637]	KDM6A	protein_coding	B4E0L8,B7ZKN1,B7ZKN5,B7ZKN6,E1U0S6,O15550,Q59HG3,Q86TD1	7403	5.2325296256406535	5.2709912694868	516.3157681567859	0.5335127460800767	0.5023496103105395	0.43829662146202336	0.052500016952288536	0.06905056439843961	0.014386056876721301	373	343	324	761	2218	537	499	242
ENSG00000102189	ENSG00000102189.17	early endosome antigen 1 [Source:HGNC Symbol;Acc:HGNC:3185]	EEA1	protein_coding	Q15075	8411	5.60149295238634	5.650731332260184	674.0557130989534	0.47811453691013134	0.5375603038660142	0.438519037848194	0.10974627228195535	0.09182193519885004	0.035304465644406265	411	392	488	1110	2805	465	565	547
ENSG00000145495	ENSG00000145495.16	membrane associated ring-CH-type finger 6 [Source:HGNC Symbol;Acc:HGNC:30550]	MARCH6	protein_coding	O60337	10299	6.481332560565178	6.504983548255201	1218.6135472322228	0.45570075211214867	0.4630133223752214	0.43854601603490934	0.02997697383006664	0.0301582961781335	5.573490865391847e-4	740	816	883	1991	4680	945	1277	774
ENSG00000172292	ENSG00000172292.14	ceramide synthase 6 [Source:HGNC Symbol;Acc:HGNC:23826]	CERS6	protein_coding	Q6ZMG9	253782	5.932908996432268	5.960585727800629	835.4574703207182	0.46597282741374413	0.47943979399507863	0.4400268479128722	0.041629806480511004	0.038733132216807784	0.0033147397177495062	561	519	592	1320	2955	651	982	515
ENSG00000163235	ENSG00000163235.16	transforming growth factor alpha [Source:HGNC Symbol;Acc:HGNC:11765]	TGFA	protein_coding	E7EPT6,F8VNR3,P01135	7039	3.6452930589141004	3.706218569247999	173.03627868988772	0.6199431122370546	0.5616518567559888	0.440303256115553	0.07314088343230753	0.1121995407838499	0.04708851815812545	113	118	119	235	807	202	151	73
ENSG00000145390	ENSG00000145390.11	ubiquitin specific peptidase 53 [Source:HGNC Symbol;Acc:HGNC:29255]	USP53	protein_coding	Q70EK8,Q9H9I0	54532	5.341865347341507	5.39050522466143	562.6711417038744	0.47650583987329326	0.5373492843623521	0.4405146653685699	0.10504280119188632	0.08886008745948909	0.033855803408079276	311	296	432	1028	2099	408	532	447
ENSG00000251369	ENSG00000251369.8	zinc finger protein 550 [Source:HGNC Symbol;Acc:HGNC:28643]	ZNF550	protein_coding	Q7Z398	162972	3.037780676616546	3.0947600652906266	112.53808288218139	0.584597380793851	0.5387263482067237	0.44058823574252404	0.06722895266077565	0.10605827474855076	0.03730903746350002	75	55	94	174	500	104	127	51
ENSG00000157827	ENSG00000157827.20	formin like 2 [Source:HGNC Symbol;Acc:HGNC:18267]	FMNL2	protein_coding	Q96PY5	114793	6.237866265024195	6.270207595624642	1033.7410678288074	0.4849063761646567	0.48608552910217345	0.4406525473942863	0.05121933131704878	0.05328782242302802	0.005276128574647829	554	580	868	1858	4519	987	895	581
ENSG00000114480	ENSG00000114480.13	1,4-alpha-glucan branching enzyme 1 [Source:HGNC Symbol;Acc:HGNC:4180]	GBE1	protein_coding	Q04446,Q59ET0	2632	6.29155129827742	6.318658856138442	1070.7241588036984	0.4641112236579269	0.4755508068025167	0.4407105712614353	0.03768526177958292	0.03708460433535168	0.001943915029881216	606	605	890	1869	4005	890	1055	706
ENSG00000253719	ENSG00000253719.4	ataxin 7 like 3B [Source:HGNC Symbol;Acc:HGNC:37931]	ATXN7L3B	protein_coding	Q96GX2	552889	6.367165232747869	6.392774869665236	1126.5136325273245	0.4681835994977704	0.4689328924360563	0.441009543469693	0.03184619708948722	0.03371802970234243	0.00075597732056765165	621	638	989	1926	4178	1080	1139	635
ENSG00000124788	ENSG00000124788.18	ataxin 1 [Source:HGNC Symbol;Acc:HGNC:10548]	ATXN1	protein_coding	P54253,Q96FF1	6310	4.3716604831884975	4.40825582509411	283.2852376819303	0.5332908518126246	0.5014241475281614	0.4411021793465062	0.057181464349136776	0.0657106260903909	0.013596473858528316	187	192	201	407	1311	260	229	166
ENSG00000114346	ENSG00000114346.13	epithelial cell transforming 2 [Source:HGNC Symbol;Acc:HGNC:3155]	ECT2	protein_coding	Q9H8V3	1894	5.609016170804219	5.642895400288252	668.7124811899419	0.49178365948916214	0.4928034652455246	0.4415187812126157	0.053018817450141066	0.053403326924794395	0.00722873248248274	365	398	475	1285	2927	568	633	393
ENSG00000009413	ENSG00000009413.16	REV3 like, DNA directed polymerase zeta catalytic subunit [Source:HGNC Symbol;Acc:HGNC:9968]	REV3L	protein_coding	O60673,Q9UG47	5980	3.9669418654972155	4.014323197576456	215.7106368301855	0.4885465415584799	0.5426051473392808	0.4416983932711188	0.10270875036282487	0.08498199985942259	0.03308098103786382	133	120	156	362	812	143	270	142
ENSG00000153246	ENSG00000153246.13	phospholipase A2 receptor 1 [Source:HGNC Symbol;Acc:HGNC:9042]	PLA2R1	protein_coding	B7ZML4,Q13018	22925	3.6186853818906934	3.6695049319911806	170.054911642212	0.4324136766928139	0.5709298499301766	0.4420086124974342	0.18771847841083722	0.09113301644614856	0.04572524978142918	97	87	134	286	503	143	209	119
ENSG00000139687	ENSG00000139687.15	RB transcriptional corepressor 1 [Source:HGNC Symbol;Acc:HGNC:9884]	RB1	protein_coding	A0A024RDV3,P06400	5925	6.055341172985184	6.101206499681484	920.4315385101964	0.5078065653216304	0.5263881596455835	0.44218655994325007	0.08641042357465355	0.08319713974599775	0.02543269573006421	464	497	731	1752	3859	635	941	641
ENSG00000197928	ENSG00000197928.10	zinc finger protein 677 [Source:HGNC Symbol;Acc:HGNC:28730]	ZNF677	protein_coding	Q86XU0	342926	4.0199402612524935	4.061170294144375	222.62109374604717	0.5048741040856495	0.5199103015293436	0.4427628164895554	0.06560647617454614	0.07275862252429896	0.017435262556938464	130	106	203	366	888	195	211	144
ENSG00000107036	ENSG00000107036.12	RIC1 homolog, RAB6A GEF complex partner 1 [Source:HGNC Symbol;Acc:HGNC:17686]	KIAA1432	protein_coding	Q4ADV7	57589	4.984042913520112	5.007606142806292	430.5239938436802	0.45826106583177606	0.4668963824099247	0.44277535111896915	0.02827880539062346	0.026653028182275575	2.2602229157189563e-4	275	254	342	690	1657	358	451	259
ENSG00000077097	ENSG00000077097.15	DNA topoisomerase II beta [Source:HGNC Symbol;Acc:HGNC:11990]	TOP2B	protein_coding	Q02880,Q59H80	7155	6.8397046035293325	6.864535239472078	1563.3405808405207	0.46455887934404255	0.4685320330266834	0.4428000762097445	0.03024068476319903	0.0316761776598101	6.07842165363835e-4	903	960	1175	2776	6199	1240	1589	981
ENSG00000107897	ENSG00000107897.19	acyl-CoA binding domain containing 5 [Source:HGNC Symbol;Acc:HGNC:23338]	ACBD5	protein_coding	B7Z2A7,B7Z2R7,B7Z9D0,Q5T8D3,Q8NCM9	91452	4.8847175990250715	4.912300493668023	403.22524019264233	0.46407551150176357	0.48349348414306603	0.44297960233335376	0.0430238767884704	0.036955182698962176	0.003008626704044346	251	242	335	606	1444	319	469	247
ENSG00000234857	ENSG00000234857.2	HNRNPUL2-BSCL2 readthrough (NMD candidate) [Source:HGNC Symbol;Acc:HGNC:49189]	HNRNPUL2-BSCL2	protein_coding	NA	100534595	5.703445364503398	5.762728845200584	727.013786123573	0.5780408655753525	0.5588221667522335	0.44298450440997467	0.08810258559290818	0.10801371305100872	0.04324795049729674	378	338	468	1639	2903	643	759	446
ENSG00000153046	ENSG00000153046.18	chromodomain Y like [Source:HGNC Symbol;Acc:HGNC:1811]	CDYL	protein_coding	Q9Y232	9425	5.622219799019891	5.658023387852582	675.7785192732782	0.49876238456215244	0.4999044169939478	0.4441491542834232	0.055274287279053924	0.05711850725760053	0.00868226698290349	391	350	502	1314	2783	653	633	380
ENSG00000156875	ENSG00000156875.14	major facilitator superfamily domain containing 14A [Source:HGNC Symbol;Acc:HGNC:23363]	HIAT1	protein_coding	Q96MC6	64645	5.480983411896295	5.513954684929148	612.2700663858386	0.48028544469675094	0.49543514040504505	0.4443775702555173	0.053121283800022	0.05150018735163219	0.007110840743999434	412	339	459	993	2591	456	576	416
ENSG00000127314	ENSG00000127314.18	RAP1B, member of RAS oncogene family [Source:HGNC Symbol;Acc:HGNC:9857]	RAP1B	protein_coding	A0A024RB87,B7ZAY2,P61224	5908	6.294539088040032	6.341421895822347	1086.1542287865097	0.5386211660785826	0.5278509148711694	0.4443800988654329	0.07515786150754315	0.08553417110573137	0.02364675862454714	545	519	966	2042	5030	893	989	664
ENSG00000166024	ENSG00000166024.13	R3H domain and coiled-coil containing 1 like [Source:HGNC Symbol;Acc:HGNC:23512]	R3HCC1L	protein_coding	A0A087X0M0,A8K931,D3DR60,Q4KMT0,Q4KMY3,Q7Z5L2	27291	4.147927367778051	4.177615454392988	241.15730003155838	0.48423617039303946	0.48070839619705275	0.44438621733364425	0.04033382107840299	0.044228219192153945	0.002613363145805802	150	143	187	397	990	199	265	132
ENSG00000180901	ENSG00000180901.11	potassium channel tetramerization domain containing 2 [Source:HGNC Symbol;Acc:HGNC:21294]	KCTD2	protein_coding	Q14681,Q8IYY2	23510	4.858872610753512	4.883676197737176	394.60741781550746	0.48511865630066553	0.46155323642286267	0.44473150465461786	0.028380809547854356	0.033885981187723666	5.016298906234245e-4	265	264	291	580	1609	364	404	204
ENSG00000174136	ENSG00000174136.13	repulsive guidance molecule BMP co-receptor b [Source:HGNC Symbol;Acc:HGNC:26896]	RGMB	protein_coding	J3KNF6,Q6NW40	285704	5.204896531331929	5.233205145157376	503.6069798038147	0.47659630186916985	0.48175594921711773	0.44487420725588794	0.038032803579694185	0.03833772308721903	0.0020358795473867084	347	281	361	841	2027	434	473	316
ENSG00000049759	ENSG00000049759.18	NEDD4 like E3 ubiquitin protein ligase [Source:HGNC Symbol;Acc:HGNC:7728]	NEDD4L	protein_coding	A0A024R281,A0A024R2A4,B7Z2P9,B7Z6K0,Q96PU5	23327	6.323562339124717	6.374921693816578	1110.8741785807524	0.5296030511062495	0.5429580097560446	0.44532794374776785	0.09497090752653928	0.09372111202187186	0.02943901759045902	715	770	750	1564	5537	1235	867	505
ENSG00000141367	ENSG00000141367.12	clathrin heavy chain [Source:HGNC Symbol;Acc:HGNC:2092]	CLTC	protein_coding	A0A087WVQ6,Q00610	1213	9.226126802302634	9.250249481874064	8171.208830754294	0.46750652924008373	0.4656795855167192	0.44566620383946415	0.028002762572709537	0.03475158525599151	1.9780028405850045e-4	4702	4702	6722	14297	34757	7499	7437	4606
ENSG00000143367	ENSG00000143367.16	tuftelin 1 [Source:HGNC Symbol;Acc:HGNC:12422]	TUFT1	protein_coding	B7Z4Y1,Q9NNX1	7286	6.76840212530694	6.810058002995879	1503.5360797442129	0.5039398635281551	0.518258257404791	0.4458507383434567	0.07481816863765793	0.0740326738185157	0.015799102937145766	934	1062	1077	2113	6816	1698	1188	735
ENSG00000169047	ENSG00000169047.5	insulin receptor substrate 1 [Source:HGNC Symbol;Acc:HGNC:6125]	IRS1	protein_coding	A0A024R499,P35568	3667	7.148723050310014	7.177519605408863	1944.534964314902	0.4848646401937877	0.48694203516897033	0.44654691647066735	0.037536119221355156	0.0410446850973164	0.00364027495979521	1351	1320	1350	2710	6983	1554	2016	1318
ENSG00000111530	ENSG00000111530.13	cullin associated and neddylation dissociated 1 [Source:HGNC Symbol;Acc:HGNC:30688]	CAND1	protein_coding	Q86VP6	55832	7.1257384395208225	7.157446851049384	1915.9968613646965	0.4873777239428761	0.491664448435956	0.44659115066240196	0.04629655231026063	0.04993732674114469	0.005152555390037905	1030	1066	1629	3378	7095	1471	2231	1177
ENSG00000151348	ENSG00000151348.15	exostosin glycosyltransferase 2 [Source:HGNC Symbol;Acc:HGNC:3513]	EXT2	protein_coding	D3DR24,Q93063	2132	7.510209378111838	7.5397975115314795	2494.381601646247	0.4722122838833452	0.4822732878931027	0.44666750106955067	0.044872402228711486	0.04645511019785057	0.001962193186597806	1595	1586	1824	3960	10990	2573	2355	1148
ENSG00000057294	ENSG00000057294.15	plakophilin 2 [Source:HGNC Symbol;Acc:HGNC:9024]	PKP2	protein_coding	Q99959	5318	6.772930350153801	6.816318118060466	1509.9500809210044	0.5164938279434464	0.5242460264378455	0.44732781120379783	0.07723334836332783	0.07678516531080481	0.017564928775041677	1029	1015	978	2202	7402	1537	1163	786
ENSG00000164096	ENSG00000164096.13	chromosome 4 open reading frame 3 [Source:HGNC Symbol;Acc:HGNC:19225]	C4orf3	protein_coding	Q8WVX3	401152	7.57897370184142	7.638243279642223	2676.5465455423778	0.5422670465943132	0.5645282901641678	0.4476124075559015	0.11259367247934207	0.11007020104819466	0.041082216014580376	1281	1366	2406	4660	8851	1810	3650	1783
ENSG00000205339	ENSG00000205339.10	importin 7 [Source:HGNC Symbol;Acc:HGNC:9852]	IPO7	protein_coding	B3KNG9,O95373	10527	7.774075015539859	7.812976196072773	3020.870973080383	0.5004390023806279	0.5124666008168683	0.4476728323491454	0.06448672104106114	0.06875361305990435	0.014471970234625707	1623	1636	2439	5522	10674	2262	3182	2197
ENSG00000153339	ENSG00000153339.14	trafficking protein particle complex 8 [Source:HGNC Symbol;Acc:HGNC:29169]	TRAPPC8	protein_coding	Q9Y2L5	22878	5.50958627430552	5.552827981564665	628.4579706323285	0.5243250564424192	0.5223217666414882	0.44781186836739556	0.06546316938508093	0.07224342131340011	0.017919054480850873	298	319	582	1138	2573	513	660	385
ENSG00000198408	ENSG00000198408.14	O-GlcNAcase [Source:HGNC Symbol;Acc:HGNC:7056]	MGEA5	protein_coding	O60502	10724	7.5340409933418	7.558490947256783	2530.2427361932264	0.4716359636494525	0.47111756855206766	0.4482744290555338	0.026997032206460072	0.030408523308768285	3.6908357055016335e-4	1348	1543	2155	4291	8919	2311	2710	1484
ENSG00000114030	ENSG00000114030.13	karyopherin subunit alpha 1 [Source:HGNC Symbol;Acc:HGNC:6394]	KPNA1	protein_coding	B3KXZ2,P52294	3836	6.958480526959571	6.982908469278298	1696.583320453516	0.47205650456872955	0.47002935699547554	0.4483482273048502	0.02608076456148086	0.029378698376068643	2.2008843890414397e-4	1017	932	1408	2926	6589	1447	1863	944
ENSG00000122008	ENSG00000122008.15	DNA polymerase kappa [Source:HGNC Symbol;Acc:HGNC:9183]	POLK	protein_coding	A0A024RAP4,Q9UBT6	51426	4.547143218140741	4.583203195187742	320.74945774637706	0.47398084339642693	0.5139031409917492	0.4483976290378809	0.062367586837017194	0.05519767692305143	0.010886079186270064	167	212	231	557	1204	257	321	223
ENSG00000048828	ENSG00000048828.17	family with sequence similarity 120A [Source:HGNC Symbol;Acc:HGNC:13247]	FAM120A	protein_coding	Q9NZB2	23196	7.985649194387165	8.0075095687133	3454.6793685911557	0.46446158517234215	0.46343996743336746	0.44917935002025544	0.02115518201111885	0.02445265080740403	3.8640696586826296e-5	2205	2322	2407	5553	13635	2828	3510	2107
ENSG00000085719	ENSG00000085719.13	copine 3 [Source:HGNC Symbol;Acc:HGNC:2316]	CPNE3	protein_coding	A0A024R994,O75131	8895	7.144735989365243	7.177910583761964	1943.3129961802435	0.5043250020787661	0.5010794236109273	0.45050024019277823	0.043984586344542886	0.04993732674114469	0.00503487420289919	983	1077	1685	3479	7373	1560	2057	1253
ENSG00000152102	ENSG00000152102.18	family with sequence similarity 168 member B [Source:HGNC Symbol;Acc:HGNC:27016]	FAM168B	protein_coding	A0A024QZ31,A1KXE4	130074	7.216645472287592	7.240498818028973	2028.7424428674312	0.47958496655870214	0.4699003827236298	0.4510953626495263	0.023464771731418102	0.028510784968975418	1.5234657512778183e-4	1398	1363	1350	3106	8256	1827	2024	1124
ENSG00000065970	ENSG00000065970.9	forkhead box J2 [Source:HGNC Symbol;Acc:HGNC:24818]	FOXJ2	protein_coding	Q9P0K8	55810	4.37213751502681	4.408281296071391	283.5814767252099	0.5559267223374579	0.5077951288207225	0.45131214536181957	0.04012873568226308	0.06114553425753206	0.010526948502055329	201	200	181	389	1155	240	320	152
ENSG00000174780	ENSG00000174780.17	signal recognition particle 72 [Source:HGNC Symbol;Acc:HGNC:11303]	SRP72	protein_coding	O76094,V9HWK0	6731	7.262451234442164	7.284088142219332	2091.40709740016	0.46370412269733197	0.4643759601667438	0.45166148871963285	0.020024005952751646	0.02157054049076274	1.0814001983043292e-5	1280	1206	1676	3547	7815	1815	2248	1208
ENSG00000035403	ENSG00000035403.18	vinculin [Source:HGNC Symbol;Acc:HGNC:12665]	VCL	protein_coding	A0A024QZN4,B3KXA2,P18206,V9HWK2	7414	8.055634977699611	8.089774719252041	3656.2328574428134	0.518116538636629	0.5032014046848863	0.451922401726283	0.04481643966136806	0.05549524518155881	0.006156029161571254	2667	2545	2267	5043	15481	3570	3244	2068
ENSG00000170832	ENSG00000170832.13	ubiquitin specific peptidase 32 [Source:HGNC Symbol;Acc:HGNC:19143]	USP32	protein_coding	Q8NFA0	84669	5.135864539690127	5.17866256847917	484.4540234808202	0.5568184069508156	0.5283220915881083	0.4521563050783013	0.05600248927402703	0.07059000070004055	0.017230232586364816	337	341	301	674	2068	533	418	247
ENSG00000033627	ENSG00000033627.16	ATPase H+ transporting V0 subunit a1 [Source:HGNC Symbol;Acc:HGNC:865]	ATP6V0A1	protein_coding	Q53ET5,Q53X12,Q5CZH6,Q93050	535	6.090389930191093	6.124039416057051	935.8939434236081	0.5292171910839084	0.505776269455692	0.452377109065802	0.03999123788544175	0.05037317746875556	0.0075193845935817545	641	701	593	1241	3443	797	1057	553
ENSG00000168803	ENSG00000168803.15	adenosine deaminase like [Source:HGNC Symbol;Acc:HGNC:31853]	ADAL	protein_coding	A0A024R9S2,Q6DHV7	161823	2.4562544617043858	2.506488041758496	75.15864292985475	0.5597992213158879	0.5911125970650952	0.45322434085706387	0.09811652618016908	0.08928788038123313	0.047255750429884426	51	47	54	95	253	80	83	43
ENSG00000089250	ENSG00000089250.19	nitric oxide synthase 1 [Source:HGNC Symbol;Acc:HGNC:7872]	NOS1	protein_coding	A0PJJ7,B3VK56,B4DG68,P29475	4842	4.442994352100034	4.4740823095168025	297.33530811870634	0.4665992070489768	0.5073113442247202	0.45352894518188136	0.050039317667608565	0.04050899365603871	0.0042950335665060966	163	175	257	470	1043	263	307	195
ENSG00000112339	ENSG00000112339.15	HBS1 like translational GTPase [Source:HGNC Symbol;Acc:HGNC:4834]	HBS1L	protein_coding	D9YZV0,Q9Y450	10767	5.717140488742035	5.746192993746846	718.9256544037576	0.4845254108372611	0.4891011643649646	0.45395913795574194	0.0349907611919815	0.03421212032490335	0.0012840014138575154	403	387	596	1292	2827	639	730	422
ENSG00000103111	ENSG00000103111.15	MON1 homolog B, secretory trafficking associated [Source:HGNC Symbol;Acc:HGNC:25020]	MON1B	protein_coding	B4DKA0,E7EW32,Q6ZR87,Q7L1V2	22879	5.878786045167383	5.902749042023311	801.6464328930123	0.4784923839509747	0.47135815667409975	0.454152352157304	0.02356397994997211	0.02561007176432366	1.0443158745267155e-4	535	530	556	1245	3211	767	762	445
ENSG00000119906	ENSG00000119906.13	SMC5-SMC6 complex localization factor 2 [Source:HGNC Symbol;Acc:HGNC:17814]	FAM178A	protein_coding	Q8IX21	55719	4.254726903730525	4.296973106867677	263.3559761011795	0.4753690251606785	0.5443586787609926	0.4542896094361642	0.08981828141824251	0.06997440929728549	0.022884050279456794	170	152	195	398	895	189	299	196
ENSG00000067560	ENSG00000067560.12	ras homolog family member A [Source:HGNC Symbol;Acc:HGNC:667]	RHOA	protein_coding	A0A024R324,B4DKN9,C9JRM1,C9JX21,P61586,Q9BVT0	387	9.11727382160068	9.136647070273334	7554.890748038391	0.4560529733607033	0.456067090577975	0.4543935779856383	0.015827227773468996	0.019487433472207886	3.728265601923318e-9	4968	4937	5669	11495	30435	7024	7328	4143
ENSG00000173273	ENSG00000173273.16	tankyrase [Source:HGNC Symbol;Acc:HGNC:11941]	TNKS	protein_coding	O95271	8658	5.021745298765238	5.05012622412695	443.53156027969	0.5011698175762292	0.48800908565054607	0.4547315804309074	0.031314763826849265	0.03641157266599434	0.0017176578059533985	322	254	337	643	1764	358	473	266
ENSG00000100578	ENSG00000100578.17	KIAA0586 [Source:HGNC Symbol;Acc:HGNC:19960]	KIAA0586	protein_coding	A0A087WYM5,B4DYW5,B7Z7W7,Q9BVV6	9786	3.7413567978346185	3.7847915505758767	183.63407856655024	0.5026450843687765	0.5410011518118192	0.45517160564950554	0.0747501915193123	0.06954036791433657	0.01888954753441526	97	114	142	303	710	131	221	117
ENSG00000213079	ENSG00000213079.9	SR-related CTD associated factor 8 [Source:HGNC Symbol;Acc:HGNC:20959]	SCAF8	protein_coding	A0A0A0MT33,B7Z3A4,B7Z876,Q9UPN6	22828	5.3263063325083015	5.3575263591919935	548.189818850817	0.4947806676697775	0.4919433913953878	0.4553041544126808	0.04051354530246864	0.040620358977587916	0.0020165530156116777	333	296	459	913	2428	520	498	294
ENSG00000244405	ENSG00000244405.8	ETS variant transcription factor 5 [Source:HGNC Symbol;Acc:HGNC:3494]	ETV5	protein_coding	P41161	2119	5.104769089754978	5.140417219789115	471.4977804831009	0.523031254846203	0.5056474283552885	0.45558675036009566	0.044802569751977835	0.053513525197704685	0.0060709197331831055	316	311	299	749	1991	490	452	230
ENSG00000150712	ENSG00000150712.11	myotubularin related protein 12 [Source:HGNC Symbol;Acc:HGNC:18191]	MTMR12	protein_coding	Q9C0I1	54545	4.742198084140516	4.770540809919455	365.20040503387963	0.5161654921077109	0.4891645898744345	0.45570898523416686	0.03024068476319903	0.03744861395618171	0.0021217197606776743	262	242	254	504	1423	317	386	211
ENSG00000189410	ENSG00000189410.12	SH2 domain containing 5 [Source:HGNC Symbol;Acc:HGNC:28819]	SH2D5	protein_coding	Q6ZV89	400745	5.931724700472021	5.977915684659222	843.2267333725365	0.5367922823174475	0.533496589474749	0.45573034240102883	0.07047383156111119	0.07526374280859566	0.01725043110175553	420	433	744	1525	3863	865	738	432
ENSG00000144909	ENSG00000144909.8	oxysterol binding protein like 11 [Source:HGNC Symbol;Acc:HGNC:16397]	OSBPL11	protein_coding	A0A140VJQ6,Q9BXB4	114885	4.702324724702785	4.730207148533058	355.45335285118614	0.4741902597822182	0.4972629037074693	0.455799507890704	0.03760170141995306	0.032604483123194195	0.0018948878917963592	241	212	260	544	1266	308	364	233
ENSG00000123636	ENSG00000123636.18	bromodomain adjacent to zinc finger domain 2B [Source:HGNC Symbol;Acc:HGNC:963]	BAZ2B	protein_coding	Q9UIF8	29994	5.302659810171919	5.327943197821515	537.9015579219333	0.4830367953375069	0.47882736424555256	0.456230614108931	0.02608076456148086	0.027859837726410493	2.8654940074874683e-4	368	334	378	844	2179	452	532	326
ENSG00000111816	ENSG00000111816.8	fyn related Src family tyrosine kinase [Source:HGNC Symbol;Acc:HGNC:3955]	FRK	protein_coding	P42685	2444	3.7311927016026374	3.7803236540124203	183.5865178045246	0.5245855853529251	0.5648665304089762	0.45656149219921083	0.08680021923660704	0.08556159280698579	0.03226913531164211	116	116	127	269	713	119	201	138
ENSG00000054983	ENSG00000054983.17	galactosylceramidase [Source:HGNC Symbol;Acc:HGNC:4115]	GALC	protein_coding	A0A0A0MQV0,P54803	2581	4.12074781567399	4.159257522136333	238.80081804886348	0.4910437770061969	0.5294603456250484	0.45677983684297124	0.06129081617830391	0.06006690916683891	0.012262449891964254	124	141	210	373	899	187	244	168
ENSG00000143756	ENSG00000143756.12	F-box protein 28 [Source:HGNC Symbol;Acc:HGNC:29046]	FBXO28	protein_coding	A0A024R3Q6,Q9NVF7	23219	6.023336348327534	6.089705103713407	912.0695407027229	0.5921162677694696	0.5845011747357095	0.45683456984361853	0.10421105276983683	0.11167537644929576	0.04365954731810197	369	470	831	1684	4305	611	1024	559
ENSG00000111897	ENSG00000111897.7	serine incorporator 1 [Source:HGNC Symbol;Acc:HGNC:13464]	SERINC1	protein_coding	Q9NRX5	57515	7.506672845453059	7.544893330271158	2505.846459127766	0.5305181378803921	0.5155818581211409	0.45717734324774684	0.051875139110563254	0.06234690288636902	0.009344551785646063	1161	1395	2196	4606	10054	2010	2637	1569
ENSG00000113522	ENSG00000113522.14	RAD50 double strand break repair protein [Source:HGNC Symbol;Acc:HGNC:9816]	RAD50	protein_coding	A5D6Y3,Q92878	10111	6.10958878341035	6.13302908580685	940.3926595632458	0.47049911919074855	0.4711191128232694	0.45718411268554504	0.02171870051193471	0.022618488714012883	2.41709919270476e-5	572	574	731	1559	3736	816	1049	493
ENSG00000197930	ENSG00000197930.13	endoplasmic reticulum oxidoreductase 1 alpha [Source:HGNC Symbol;Acc:HGNC:13280]	ERO1L	protein_coding	Q96HE7	30001	8.713907455241543	8.755728378736869	5808.83765971947	0.5003265571704786	0.5290595836444726	0.4580373813307	0.07474084745369208	0.0702416366018949	0.014754738320864677	3096	3708	4513	9441	21997	3762	6354	4307
ENSG00000138771	ENSG00000138771.16	shroom family member 3 [Source:HGNC Symbol;Acc:HGNC:30422]	SHROOM3	protein_coding	B3KY47,Q8TF72	57619	5.322520240917806	5.359861740308224	550.0341114634015	0.5556585882399345	0.5183989865467629	0.4581784532800478	0.041364849811060624	0.0564504787435796	0.009487635578276709	408	373	321	786	2306	492	525	327
ENSG00000157625	ENSG00000157625.15	TGF-beta activated kinase 1 (MAP3K7) binding protein 3 [Source:HGNC Symbol;Acc:HGNC:30681]	TAB3	protein_coding	Q8N5C8	257397	5.624694166752487	5.658361805262158	675.876878963493	0.5001082493284271	0.5041953555512476	0.45869264320767744	0.04587633242039262	0.04390293826340521	0.003724025214192234	396	367	518	1226	3052	585	610	398
ENSG00000134308	ENSG00000134308.14	tyrosine 3-monooxygenase/tryptophan 5-monooxygenase activation protein theta [Source:HGNC Symbol;Acc:HGNC:12854]	YWHAQ	protein_coding	P27348	10971	9.090960851858604	9.124156337954656	7487.056972838332	0.5163344570447872	0.50178756861884	0.45885302183091564	0.041272042534603495	0.05317942205443422	0.0035145250151802226	4026	3835	6411	13779	32622	6294	7593	4216
ENSG00000125107	ENSG00000125107.18	CCR4-NOT transcription complex subunit 1 [Source:HGNC Symbol;Acc:HGNC:7877]	CNOT1	protein_coding	A5YKK6	23019	7.449149610650901	7.47937863716584	2395.90823677805	0.5164609391204118	0.49866479371085093	0.45934819199818516	0.0318150954785964	0.0396304226602332	0.002507967103151568	1753	1644	1524	3292	8870	2189	2570	1380
ENSG00000163565	ENSG00000163565.18	interferon gamma inducible protein 16 [Source:HGNC Symbol;Acc:HGNC:5395]	IFI16	protein_coding	Q16666	3428	7.48676540720199	7.539235303448493	2499.9542762646897	0.5150924868272576	0.5572684431823827	0.4595911691950587	0.10281355667158514	0.09031382088042922	0.028945590575637815	1352	1368	2162	3953	8071	1647	3332	1752
ENSG00000259758	NA	NA	CASC7	lincRNA	NA	NA	5.197122941767719	5.244948202472443	506.9997046415824	0.5621191475809951	0.547224251897449	0.46025919710483726	0.07091611625703073	0.07505824864755017	0.020591281636186155	370	302	323	756	2485	489	389	289
ENSG00000101972	ENSG00000101972.19	stromal antigen 2 [Source:HGNC Symbol;Acc:HGNC:11355]	STAG2	protein_coding	Q6AI02,Q6MZM3,Q6MZP3,Q8N3U4	10735	6.387795765918997	6.421279421507698	1149.1725258310084	0.506019083940615	0.5060410325496864	0.4603498050490251	0.04202349657817515	0.0447413635793936	0.00404293833336231	603	625	944	2120	4480	923	1274	695
ENSG00000135932	ENSG00000135932.11	calcium binding protein 39 [Source:HGNC Symbol;Acc:HGNC:20292]	CAB39	protein_coding	A0A024R496,Q9Y376	51719	7.579407952784048	7.612690065495773	2626.480878211736	0.5115612600891348	0.5053741958522274	0.4610274625902139	0.04101120324402003	0.047816971375993264	0.003763872994908916	1353	1451	2153	4875	10723	2102	2642	1671
ENSG00000165029	ENSG00000165029.16	ATP binding cassette subfamily A member 1 [Source:HGNC Symbol;Acc:HGNC:29]	ABCA1	protein_coding	B2RUU2,B7XCW9,O95477	19	5.220874990292358	5.281213799820489	519.1565376374734	0.5803282352101479	0.5763400673921967	0.4610422913611081	0.09203746791121371	0.09517690683629607	0.033855803408079276	286	357	310	893	2607	570	420	241
ENSG00000165156	ENSG00000165156.15	zinc fingers and homeoboxes 1 [Source:HGNC Symbol;Acc:HGNC:12871]	ZHX1	protein_coding	A0A024R9F1,Q9UKY1	11244	5.387842040850708	5.437890413215017	581.8870967248796	0.4927564938266774	0.5585327605549132	0.4617799098515911	0.10204879653115587	0.07924091754870825	0.02752350844546985	304	368	402	1014	1964	404	663	448
ENSG00000131724	ENSG00000131724.11	interleukin 13 receptor subunit alpha 1 [Source:HGNC Symbol;Acc:HGNC:5974]	IL13RA1	protein_coding	P78552	3597	5.899924398210038	5.929553139970114	817.3425455621475	0.481913355893444	0.4997050581901773	0.4618941656540014	0.037163966164940596	0.03304204919048003	0.001761336097490148	461	504	613	1409	2996	638	944	509
ENSG00000157617	ENSG00000157617.17	C2 calcium dependent domain containing 2 [Source:HGNC Symbol;Acc:HGNC:1266]	C2CD2	protein_coding	Q9Y426	25966	4.55832781385457	4.591573524754601	322.45701570995425	0.4887626192804522	0.515197600798862	0.46318161637311334	0.04563283734844103	0.04050899365603871	0.004003155358991568	205	183	226	554	1247	260	331	213
ENSG00000136111	ENSG00000136111.14	TBC1 domain family member 4 [Source:HGNC Symbol;Acc:HGNC:19165]	TBC1D4	protein_coding	O60343	9882	4.783004377804486	4.820270602263602	377.88406007971946	0.4984492971695611	0.5227332788537247	0.4641159936693887	0.05564632526898342	0.049337549862301294	0.007239177097909224	197	229	305	637	1515	273	428	241
ENSG00000162775	ENSG00000162775.16	RNA binding motif protein 15 [Source:HGNC Symbol;Acc:HGNC:14959]	RBM15	protein_coding	Q96T37	64783	3.4024643969993864	3.4611915751200986	145.94737574038894	0.59441344921723	0.5791581429584906	0.4644518262279735	0.07986843346141395	0.09254974448385353	0.034506704072194444	74	99	113	218	666	164	110	80
ENSG00000104133	ENSG00000104133.15	SPG11 vesicle trafficking associated, spatacsin [Source:HGNC Symbol;Acc:HGNC:11226]	SPG11	protein_coding	Q96JI7	80208	5.62180023104988	5.66574586766782	681.7470817262748	0.48949437933747575	0.5470022421363888	0.46448269026494715	0.09173871433066537	0.06598507274290015	0.019408166870966394	436	381	533	1015	2022	528	879	467
ENSG00000151413	ENSG00000151413.17	nucleotide binding protein like [Source:HGNC Symbol;Acc:HGNC:20278]	NUBPL	protein_coding	B3KSK2,B4DWB0,Q8TB37,X5D2R5	80224	4.046038879028555	4.105211930204248	229.85084504704486	0.507508629368031	0.588711442780709	0.4646127788943114	0.1278504194706309	0.09047464207850309	0.038085228648539915	127	101	184	423	768	186	295	148
ENSG00000114742	ENSG00000114742.14	WD repeat domain 48 [Source:HGNC Symbol;Acc:HGNC:30914]	WDR48	protein_coding	A0A024R2L1,Q8TAF3	57599	5.006421953546703	5.032387831993392	438.3408891985734	0.4880367495883602	0.4925370133340236	0.46468820255011584	0.026098939857901654	0.025970986672526158	4.149265932549312e-4	270	303	317	653	1618	371	473	269
ENSG00000062650	ENSG00000062650.19	WAPL cohesin release factor [Source:HGNC Symbol;Acc:HGNC:23293]	WAPAL	protein_coding	A8K273,B2RTX8,Q7Z5K2	23063	6.247413591733316	6.274056626455165	1038.0282145290582	0.489890414414867	0.4919440141937416	0.46505132109275854	0.02566180799729203	0.02650523408619768	3.6855990837889215e-4	689	605	718	1760	3876	879	1121	630
ENSG00000144824	ENSG00000144824.21	pleckstrin homology like domain family B member 2 [Source:HGNC Symbol;Acc:HGNC:29573]	PHLDB2	protein_coding	Q86SQ0	90102	6.862335293481406	6.889603287245779	1591.8018459561943	0.4858741195964544	0.4944939036430897	0.4652687336374597	0.028002762572709537	0.028997473987878743	6.679598546657519e-4	987	1029	1104	2609	5908	1244	1718	1040
ENSG00000151092	ENSG00000151092.17	N-glycanase 1 [Source:HGNC Symbol;Acc:HGNC:17646]	NGLY1	protein_coding	Q96IV0	55768	4.795528154413278	4.83603746510787	382.1995757809602	0.5075371219573789	0.533263705942673	0.46542441411715185	0.05761458710890197	0.05627255985682921	0.010460784487471146	200	193	347	648	1467	319	384	257
ENSG00000144810	ENSG00000144810.16	collagen type VIII alpha 1 chain [Source:HGNC Symbol;Acc:HGNC:2215]	COL8A1	protein_coding	P27658	1295	5.609770460793541	5.632757028091523	664.6067723783901	0.47669194351762106	0.4772042789201497	0.46565653102173693	0.019777436102027802	0.018706016881576432	5.787717742542285e-6	416	417	504	1059	2728	558	665	393
ENSG00000196878	ENSG00000196878.15	laminin subunit beta 3 [Source:HGNC Symbol;Acc:HGNC:6490]	LAMB3	protein_coding	A0A0S2Z3R6,Q13751	3914	11.569011111569994	11.621264577830026	42245.42660133293	0.5210419462781628	0.564094291315997	0.46647067557190813	0.09474684343596768	0.08757760475311958	0.01786286453169472	28017	27072	29079	59107	206678	49187	33519	18746
ENSG00000142528	ENSG00000142528.16	zinc finger protein 473 [Source:HGNC Symbol;Acc:HGNC:23239]	ZNF473	protein_coding	A0A024QZI1,B4DY71,F8WEC7,Q8WTR7	25888	3.778849564010038	3.822259594540542	188.8790198272726	0.5532144610986794	0.5532256444085241	0.46705179726439716	0.059115081620686585	0.07059000070004055	0.019371351857930905	133	126	113	269	691	151	223	119
ENSG00000139116	ENSG00000139116.18	kinesin family member 21A [Source:HGNC Symbol;Acc:HGNC:19349]	KIF21A	protein_coding	Q7Z4S6	55605	5.479943409395693	5.5059920607819475	608.7023538844682	0.4938606504196025	0.4891592792487789	0.4672884672101518	0.024887611610322484	0.02579709250765007	1.934416565481528e-4	394	411	427	918	2456	579	553	359
ENSG00000162769	ENSG00000162769.13	FLVCR heme transporter 1 [Source:HGNC Symbol;Acc:HGNC:24682]	FLVCR1	protein_coding	B2RB38,Q9Y5Y0	28982	2.9084169788064744	2.9709267753579574	103.81038712105715	0.5364008291618961	0.6106205713609479	0.4673217744920928	0.10777421413780156	0.08726509593829504	0.04173832659072679	57	51	76	187	394	77	126	70
ENSG00000127334	ENSG00000127334.11	dual specificity tyrosine phosphorylation regulated kinase 2 [Source:HGNC Symbol;Acc:HGNC:3093]	DYRK2	protein_coding	Q92630	8445	4.932488508088565	4.980514586782877	422.8025162619949	0.5078306710630599	0.5552240629913787	0.46762336480869565	0.08118189578535194	0.0702209261838723	0.01993425489112845	214	209	348	789	1569	372	391	306
ENSG00000185567	ENSG00000185567.7	AHNAK nucleoprotein 2 [Source:HGNC Symbol;Acc:HGNC:20125]	AHNAK2	protein_coding	Q8IVF2	113146	9.969530117192152	9.996723827097751	13721.585852955282	0.5044978947382306	0.49502741297531944	0.46800111748467055	0.024386819935054028	0.03203282296224775	4.550423360343584e-4	9724	9377	9137	19048	52916	12811	13185	8254
ENSG00000114062	ENSG00000114062.21	ubiquitin protein ligase E3A [Source:HGNC Symbol;Acc:HGNC:12496]	UBE3A	protein_coding	Q05086,Q9H2G0	7337	6.354723092592854	6.385988884941426	1121.7036348212434	0.49705204918185714	0.5065864885097037	0.4681535724674372	0.03662592683388365	0.0358048766230989	0.0018095616385994649	599	667	895	1956	4463	849	1208	718
ENSG00000180370	ENSG00000180370.10	p21 (RAC1) activated kinase 2 [Source:HGNC Symbol;Acc:HGNC:8591]	PAK2	protein_coding	A8K5M4,Q13177	5062	6.9717406111671965	6.996588498473114	1712.4633118869751	0.48174756736217333	0.48507530511982866	0.46847826223179667	0.02249896439278934	0.023556111500524522	3.7450223476652916e-5	1050	1068	1263	2837	7318	1570	1519	1005
ENSG00000139197	ENSG00000139197.10	peroxisomal biogenesis factor 5 [Source:HGNC Symbol;Acc:HGNC:9719]	PEX5	protein_coding	A0A0S2Z480,A0A0S2Z4F3,A0A0S2Z4H1,B4DR50,B4E0T2,P50542	5830	4.76924362776109	4.804831901308863	374.0943675692167	0.5000447815701917	0.5266786944043256	0.4694384358710244	0.05397208676777675	0.04434090679834827	0.006268938467590024	259	214	263	577	1241	396	415	202
ENSG00000184564	ENSG00000184564.11	SLIT and NTRK like family member 6 [Source:HGNC Symbol;Acc:HGNC:23503]	SLITRK6	protein_coding	Q9H5Y7	84189	4.913972016565142	4.947566190676972	412.4518728377343	0.5347872797323016	0.5090397221897767	0.4695079599554841	0.03436582715916211	0.0419169284898579	0.003008626704044346	259	288	294	594	1743	340	489	205
ENSG00000158480	ENSG00000158480.11	spermatogenesis associated 2 [Source:HGNC Symbol;Acc:HGNC:14681]	SPATA2	protein_coding	A8K0S9,B4DID4,Q9UM82	9825	3.8127416100447395	3.851040306345362	192.95081172547108	0.49655070701853565	0.549156198574803	0.46966617520675275	0.0633002972398655	0.05805056475181271	0.012262449891964254	127	106	151	281	680	175	179	140
ENSG00000151665	ENSG00000151665.13	phosphatidylinositol glycan anchor biosynthesis class F [Source:HGNC Symbol;Acc:HGNC:8962]	PIGF	protein_coding	Q07326,Q6IB04	5281	3.974292068351078	4.039239418114171	219.62343467888323	0.5254623404767977	0.610263280207199	0.4702855974341369	0.13048050343680412	0.09679456775227911	0.043685458592687805	109	110	199	347	728	160	314	138
ENSG00000165671	ENSG00000165671.20	nuclear receptor binding SET domain protein 1 [Source:HGNC Symbol;Acc:HGNC:14234]	NSD1	protein_coding	Q96L73,Q96MN8	64324	6.3057519217349025	6.340622150042506	1087.8127814290772	0.546377840590824	0.5224641822316305	0.47046197063682044	0.0352262555626849	0.044228219192153945	0.0051681262076300315	775	784	694	1388	4131	981	1069	691
ENSG00000133138	ENSG00000133138.20	TBC1 domain family member 8B [Source:HGNC Symbol;Acc:HGNC:24715]	TBC1D8B	protein_coding	Q0IIM8	54885	3.7331166455250253	3.7871916410700237	183.79808600717897	0.5336599244864229	0.5767882653440816	0.47053288256174347	0.08473146424137266	0.07852386510043437	0.02627359639077112	93	95	152	323	731	131	221	119
ENSG00000157224	ENSG00000157224.16	claudin 12 [Source:HGNC Symbol;Acc:HGNC:2034]	CLDN12	protein_coding	B2R687,P56749	102723899,9069	6.006344701245684	6.08431780285284	908.5966972016022	0.6601053033603943	0.6194759260536422	0.47078105203539394	0.09294032603378276	0.12070411636350349	0.04790795704952337	332	407	845	1798	4101	825	834	574
ENSG00000075223	ENSG00000075223.14	semaphorin 3C [Source:HGNC Symbol;Acc:HGNC:10725]	SEMA3C	protein_coding	Q99985	10512	7.864208176994281	7.895016410659889	3195.1802359843364	0.4963389296075886	0.5068858594093127	0.47085551801562614	0.03524198647091426	0.03694917560475951	0.0013914548987934352	1910	1931	2296	5497	13486	2644	2773	2162
ENSG00000130449	ENSG00000130449.6	zinc finger SWIM-type containing 6 [Source:HGNC Symbol;Acc:HGNC:29316]	ZSWIM6	protein_coding	Q9HCJ5	57688	4.947984210153728	4.986876465025421	424.67254853923964	0.5689068559899139	0.5352130019175624	0.47147780698658875	0.04033382107840299	0.05419019615497728	0.009339322360402046	303	299	259	570	1754	383	384	271
ENSG00000082701	ENSG00000082701.16	glycogen synthase kinase 3 beta [Source:HGNC Symbol;Acc:HGNC:4617]	GSK3B	protein_coding	P49841,Q6FI27	2932	7.016861378839813	7.042128583532297	1769.150960970132	0.48518952883054484	0.4917637637778577	0.4715038299621504	0.02140539062009857	0.022904881051604313	1.0222874876007975e-4	1160	1077	1298	2782	6886	1424	1755	1166
ENSG00000181904	ENSG00000181904.9	chromosome 5 open reading frame 24 [Source:HGNC Symbol;Acc:HGNC:26746]	C5orf24	protein_coding	Q7Z6I8	134553	5.593650962726368	5.659160991958608	678.0011491602459	0.5495398111592416	0.5991928241439513	0.4724433455885387	0.11428470979448707	0.0998921522257748	0.03842838822485555	310	338	578	1230	2572	445	741	533
ENSG00000197535	ENSG00000197535.14	myosin VA [Source:HGNC Symbol;Acc:HGNC:7602]	MYO5A	protein_coding	A8CDT9,Q9UES4,Q9Y4I1	4644	6.500607438298996	6.530664680907649	1238.7867664241012	0.5066697437197986	0.5029300962407968	0.4725055442711114	0.03120284622504129	0.03304204919048003	6.702003240950321e-4	814	787	835	1988	5594	1178	1125	655
ENSG00000129116	ENSG00000129116.19	palladin, cytoskeletal associated protein [Source:HGNC Symbol;Acc:HGNC:17068]	PALLD	protein_coding	B2RTX2,Q8WX93	23022	7.849808867976604	7.8703381377878046	3141.0706775820904	0.4744898662199706	0.4754295937607443	0.473043807301593	0.012903573432087454	0.014885478242447457	5.338919082041927e-10	1942	2048	2360	4930	12011	2849	3078	1885
ENSG00000165288	ENSG00000165288.11	bromodomain and WD repeat domain containing 3 [Source:HGNC Symbol;Acc:HGNC:17342]	BRWD3	protein_coding	Q6RI45	254065	4.633084040189008	4.672381198169438	341.5817079421992	0.5019949313902604	0.5417116913819097	0.47360322760292645	0.055945817852937375	0.05222032767411768	0.009630286890230754	213	189	275	516	1311	252	338	255
ENSG00000147475	ENSG00000147475.17	ER lipid raft associated 2 [Source:HGNC Symbol;Acc:HGNC:1356]	ERLIN2	protein_coding	O94905	11160	6.0052457062201805	6.029316091449983	875.7450426600263	0.48619132653006547	0.48942768756850813	0.47384406790378913	0.018918799220691212	0.018484574045846115	1.1805731724395535e-5	522	582	638	1403	3383	731	933	527
ENSG00000109436	ENSG00000109436.8	TBC1 domain family member 9 [Source:HGNC Symbol;Acc:HGNC:21710]	TBC1D9	protein_coding	Q6ZT07	23158	5.414781063756435	5.443951138435331	583.4779846889514	0.48953929924285783	0.5102914794491391	0.4746968286201733	0.030926664084542956	0.027118275243530235	7.813178038342861e-4	351	362	412	980	2131	476	643	373
ENSG00000164164	ENSG00000164164.17	OTU deubiquitinase 4 [Source:HGNC Symbol;Acc:HGNC:24949]	OTUD4	protein_coding	Q01804	54726	6.212640922207162	6.248896644300337	1020.21540751934	0.5129959185897881	0.5262938868726121	0.47546358761749136	0.044115036054110136	0.04390293826340521	0.004528771432350119	505	615	819	1794	3978	790	1041	700
ENSG00000196305	ENSG00000196305.17	isoleucyl-tRNA synthetase 1 [Source:HGNC Symbol;Acc:HGNC:5330]	IARS	protein_coding	P41252,Q6P0M4,Q7L4K8	3376	7.606753262687794	7.632856274766963	2662.606417022878	0.4978820041822838	0.494178268916696	0.47569131128146125	0.02140539062009857	0.02455796253520228	4.522392237047548e-5	1510	1486	2208	4597	10433	2552	2712	1451
ENSG00000175054	ENSG00000175054.16	ATR serine/threonine kinase [Source:HGNC Symbol;Acc:HGNC:882]	ATR	protein_coding	Q13535	545	5.45882302061058	5.493970725291811	604.0627484421842	0.49671119251982226	0.5267091864937462	0.4761505680840191	0.04736669876241244	0.03923444870595089	0.004091754352541696	335	358	464	1027	2208	453	726	384
ENSG00000064270	ENSG00000064270.12	ATPase secretory pathway Ca2+ transporting 2 [Source:HGNC Symbol;Acc:HGNC:29103]	ATP2C2	protein_coding	A0A0A0MSP0,B3KR57,O75185	9914	4.121517568328693	4.184362126590851	243.85173648465957	0.5526808043723449	0.6225498659019217	0.4762856947018602	0.12976130457081617	0.09416852781537062	0.04426333753429973	150	170	168	296	731	176	344	169
ENSG00000121417	ENSG00000121417.14	zinc finger protein 211 [Source:HGNC Symbol;Acc:HGNC:13003]	ZNF211	protein_coding	A0A0A0MTK1,Q13398	10520	3.3319904743467426	3.406555810491547	141.07686284573964	0.5742599667073958	0.6378426533938907	0.4766079720021397	0.11045783414180811	0.1046662625286683	0.04827484257886675	54	70	130	248	518	120	153	101
ENSG00000104341	ENSG00000104341.17	lysosomal protein transmembrane 4 beta [Source:HGNC Symbol;Acc:HGNC:13646]	LAPTM4B	protein_coding	Q86VI4	55353	6.456244279707535	6.493380943431366	1208.1979881485513	0.5226625460514752	0.5286474777692219	0.4774388127979165	0.04383058553871364	0.04567410126200487	0.004561660033469844	607	695	1027	2072	4530	980	1521	666
ENSG00000138035	ENSG00000138035.15	polyribonucleotide nucleotidyltransferase 1 [Source:HGNC Symbol;Acc:HGNC:23166]	PNPT1	protein_coding	Q8TCS8	87178	5.893921530974571	5.951342092317128	831.015046431089	0.5244195590636564	0.5851659449842465	0.47773547429094915	0.1110128352143195	0.08509683791921752	0.029338290830871788	424	431	703	1399	2539	600	1098	593
ENSG00000078369	ENSG00000078369.18	G protein subunit beta 1 [Source:HGNC Symbol;Acc:HGNC:4396]	GNB1	protein_coding	A0A024R056,B3KVK2,P62873	2782	9.028335305303552	9.055608013502647	7140.582327254769	0.49831464354300176	0.4996617236264235	0.47776716106624245	0.02367820430185164	0.02905676768059049	1.2006072203004724e-4	4937	4539	5073	10372	29756	7203	6888	3639
ENSG00000112031	ENSG00000112031.16	mitochondrial translational release factor 1 like [Source:HGNC Symbol;Acc:HGNC:21051]	MTRF1L	protein_coding	B4DMX1,Q9UGC7	54516	4.426872265410712	4.474700602121849	296.6705728807558	0.5419944203923526	0.5587317500869533	0.4777956873680721	0.06323804517855929	0.062355055057537814	0.013851698607109853	148	150	241	558	1268	241	303	187
ENSG00000006432	ENSG00000006432.15	mitogen-activated protein kinase kinase kinase 9 [Source:HGNC Symbol;Acc:HGNC:6861]	MAP3K9	protein_coding	A0A087WW79,B4DZC4,G3V347,J3KPI6,P80192,Q8NEB1	4293	5.781298093697368	5.838223014679151	765.8393683317428	0.6053000986413642	0.5841235412303097	0.4781348046315887	0.06786181020985019	0.08205676051327411	0.02416242188693172	539	533	461	991	3454	904	654	356
ENSG00000117226	ENSG00000117226.12	guanylate binding protein 3 [Source:HGNC Symbol;Acc:HGNC:4184]	GBP3	protein_coding	Q9H0R5	2635	5.129143079561583	5.169258791448129	482.0127505120656	0.5078296731093396	0.5422600181581869	0.47832265280992803	0.057651793052733796	0.04902180063101359	0.007890037309035937	236	279	397	840	1721	384	570	309
ENSG00000173575	ENSG00000173575.22	chromodomain helicase DNA binding protein 2 [Source:HGNC Symbol;Acc:HGNC:1917]	CHD2	protein_coding	O14647	1106	6.796783414603856	6.836949782177263	1534.5018261278942	0.5732918020202856	0.541919701324174	0.47900811356080436	0.03972071062541691	0.05317942205443422	0.007634390226966218	1157	1064	908	1969	5880	1512	1503	908
ENSG00000271122	ENSG00000271122.1	novel transcript	RP11-379H18.1	antisense	NA	101930085	3.2235851543029344	3.2887716656192807	130.4163116201374	0.6987065432903431	0.6372344297303248	0.47996605122852815	0.061695607505169794	0.10022246689086327	0.04708851815812545	99	89	77	140	489	100	157	88
ENSG00000187079	ENSG00000187079.19	TEA domain transcription factor 1 [Source:HGNC Symbol;Acc:HGNC:11714]	TEAD1	protein_coding	P28347,Q59EF3	7003	6.345346518577164	6.396794668481295	1129.3876760952057	0.578187434743578	0.571233395033067	0.4803984124124331	0.07005858488072139	0.07322018727840321	0.01778842002738789	753	811	653	1582	5370	1121	850	676
ENSG00000055208	ENSG00000055208.19	TGF-beta activated kinase 1 (MAP3K7) binding protein 2 [Source:HGNC Symbol;Acc:HGNC:17075]	TAB2	protein_coding	B4DIR9,Q9NYJ8	23118	6.371365843655319	6.396795745436626	1130.0443504927644	0.4940632629050732	0.4983027462097604	0.48068673485349706	0.0192927111007002	0.01903658558540203	1.5882859116827556e-5	664	653	932	1834	4413	929	1222	679
ENSG00000121892	ENSG00000121892.15	PDS5 cohesin associated factor A [Source:HGNC Symbol;Acc:HGNC:29088]	PDS5A	protein_coding	G1UI16,Q29RF7	23244	6.980229200653446	7.002657358247102	1720.0418892025425	0.4859482309858466	0.48636506731876106	0.48218473927302813	0.014276194368206327	0.015490677842766273	1.1924634419330084e-8	1067	1082	1288	2752	7100	1546	1643	1001
ENSG00000166398	ENSG00000166398.13	KIAA0355 [Source:HGNC Symbol;Acc:HGNC:29016]	KIAA0355	protein_coding	O15063	9710	3.6335349933386576	3.6827033879147617	171.00129828027647	0.6310934924103684	0.571483295171439	0.48244643191849007	0.042574313830106736	0.07526374280859566	0.019380906467645932	104	137	104	221	690	174	170	94
ENSG00000170871	ENSG00000170871.12	KIAA0232 [Source:HGNC Symbol;Acc:HGNC:28992]	KIAA0232	protein_coding	A5YKK5,Q92628	9778	5.232813099605798	5.261083665633535	513.8890955916869	0.4920370734181966	0.5135094067517588	0.48268947921598804	0.025667755952445647	0.022909296177872303	2.5072843559590145e-4	303	314	402	810	1940	415	536	340
ENSG00000162434	ENSG00000162434.13	Janus kinase 1 [Source:HGNC Symbol;Acc:HGNC:6190]	JAK1	protein_coding	P23458,Q6P669	3716	6.491551324925648	6.520143417982987	1230.4674121552564	0.5149998758866187	0.5073167320242391	0.48296219433003257	0.023704522421510166	0.026685460134489417	2.253820969022476e-4	823	828	867	1739	5295	1189	1110	684
ENSG00000068796	ENSG00000068796.18	kinesin family member 2A [Source:HGNC Symbol;Acc:HGNC:6318]	KIF2A	protein_coding	B0AZS5,O00139	3796	5.171694522076327	5.205524319974334	494.12175766613217	0.5048580997896992	0.5288890981010591	0.4833807651433221	0.037536119221355156	0.032240418509158014	0.0017631329107617106	286	265	373	887	1863	419	525	315
ENSG00000121274	ENSG00000121274.13	terminal nucleotidyltransferase 4B [Source:HGNC Symbol;Acc:HGNC:30758]	PAPD5	protein_coding	A0A024R6Q7,Q8NDF8	64282	4.254470613338725	4.310483671556149	265.8359536899052	0.5064226983252798	0.597871688030266	0.4836218196162246	0.1023433593468577	0.07836700565382496	0.028404303742018695	131	165	192	446	944	186	284	215
ENSG00000141429	ENSG00000141429.13	polypeptide N-acetylgalactosaminyltransferase 1 [Source:HGNC Symbol;Acc:HGNC:4123]	GALNT1	protein_coding	A0A024RC48,Q05BM8,Q10472	2589	6.899381234601076	6.941104916296296	1649.1783414666882	0.5428044651138053	0.5459029234292168	0.4840578938100589	0.05037330789956714	0.05424922335982529	0.007558521305917586	808	896	1371	2990	6334	1231	1872	1089
ENSG00000113163	ENSG00000113163.17	ceramide transporter 1 [Source:HGNC Symbol;Acc:HGNC:2205]	COL4A3BP	protein_coding	A0A024RAJ5,Q9Y5P4	10087	5.595976643193531	5.626958884664339	662.372657359108	0.507280527937984	0.5188062746118308	0.48414683155748095	0.029965619674346026	0.02860803891200724	7.83922854906104e-4	353	416	559	1024	2535	516	755	411
ENSG00000173517	ENSG00000173517.10	pseudopodium enriched atypical kinase 1 [Source:HGNC Symbol;Acc:HGNC:29431]	PEAK1	protein_coding	Q9H792	79834	3.8660336186276925	3.9187889364780015	202.12747106789067	0.5934000477339895	0.5905851305283703	0.484215096653501	0.05920550814971127	0.07744329876671625	0.02409038405856006	150	120	117	293	823	171	177	149
ENSG00000136731	ENSG00000136731.13	UDP-glucose glycoprotein glucosyltransferase 1 [Source:HGNC Symbol;Acc:HGNC:15663]	UGGT1	protein_coding	Q9NYU2	56886	6.712029360845214	6.735687272873283	1429.4198627699684	0.4948934337437259	0.4941878584139036	0.48427884547015776	0.015341557268650663	0.016100232602948905	2.6689579712144815e-7	900	926	1021	2257	5752	1328	1359	837
ENSG00000116514	ENSG00000116514.16	ring finger protein 19B [Source:HGNC Symbol;Acc:HGNC:26886]	RNF19B	protein_coding	Q6ZMZ0	127544	4.794826377745556	4.864417801574838	388.1725696079706	0.6188231112922437	0.6158811553456679	0.48437702317194953	0.08936880416742432	0.09390861378765276	0.033855803408079276	255	217	271	577	1978	467	316	158
ENSG00000110330	ENSG00000110330.8	baculoviral IAP repeat containing 2 [Source:HGNC Symbol;Acc:HGNC:590]	BIRC2	protein_coding	Q13490	329	5.6258865927916695	5.705045837006222	699.1311075233551	0.6400948437740355	0.6326562916157938	0.4845281586747369	0.09777342136094185	0.11323701072378353	0.04532395683481315	275	295	638	1371	2818	550	722	507
ENSG00000170759	ENSG00000170759.11	kinesin family member 5B [Source:HGNC Symbol;Acc:HGNC:6324]	KIF5B	protein_coding	P33176,Q6P164,V9HW29	3799	8.045598489379632	8.081934499439665	3636.9508785444873	0.5370154635849637	0.5308470058422727	0.48458232540565704	0.037766766081432736	0.04440266735786519	0.002951944515763628	1915	1904	2986	6666	15051	2912	3599	2377
ENSG00000112414	ENSG00000112414.15	adhesion G protein-coupled receptor G6 [Source:HGNC Symbol;Acc:HGNC:13841]	GPR126	protein_coding	Q86SQ4	57211	5.228344082246437	5.262997083853344	513.6986656015835	0.5335144491842635	0.526121037798507	0.48460035843857807	0.03620387198281871	0.03694917560475951	0.001910099712103575	339	329	338	801	2222	521	445	285
ENSG00000127481	ENSG00000127481.15	ubiquitin protein ligase E3 component n-recognin 4 [Source:HGNC Symbol;Acc:HGNC:30313]	UBR4	protein_coding	Q5T4S7	23352	7.542589206462854	7.600024073787014	2603.8899461561937	0.616776315576151	0.5929536672351122	0.484892614141071	0.06557713527091345	0.0806399639279795	0.02071940296012739	1906	1893	1500	3033	10933	2935	2133	1488
ENSG00000130818	ENSG00000130818.12	zinc finger protein 426 [Source:HGNC Symbol;Acc:HGNC:20725]	ZNF426	protein_coding	A0A024R7D7,K7EME3,K7ER43,Q59EH4,Q9BUY5	79088	3.256041383240006	3.3349990694158076	132.88875926812815	0.6627446460860119	0.6332285807054158	0.4852096629003015	0.08144127803991573	0.09642072030995419	0.041898664502232605	74	62	91	255	678	134	120	66
ENSG00000133703	ENSG00000133703.13	KRAS proto-oncogene, GTPase [Source:HGNC Symbol;Acc:HGNC:6407]	KRAS	protein_coding	A0A024RAV5,I1SRC5,L7RSL8,P01116	3845	5.3963242310158845	5.455219843653481	588.7491028748103	0.5278990090743699	0.5938500091250849	0.48525445599640704	0.09947003652008328	0.08288669936523374	0.02820744422092173	280	356	434	1030	2241	392	597	482
ENSG00000146247	ENSG00000146247.14	pleckstrin homology domain interacting protein [Source:HGNC Symbol;Acc:HGNC:15673]	PHIP	protein_coding	Q8WWQ0	55023	5.130517803710306	5.183121878085141	487.6872562505854	0.5098132821990298	0.5842129722791287	0.4853132742009261	0.09296051834357896	0.07128936450289931	0.022416134261495357	288	289	326	805	1691	328	548	388
ENSG00000136048	ENSG00000136048.14	DNA damage regulated autophagy modulator 1 [Source:HGNC Symbol;Acc:HGNC:25645]	DRAM1	protein_coding	A0A024RBF9,Q8N682	55332	4.244046158528885	4.314785876570864	264.5590907133719	0.6238457368190976	0.614158106656196	0.48556207467034085	0.07878976321683125	0.09517690683629607	0.033636731165495135	156	121	226	420	1225	316	252	107
ENSG00000163104	ENSG00000163104.17	SWI/SNF-related, matrix-associated actin-dependent regulator of chromatin, subfamily a, containing DEAD/H box 1 [Source:HGNC Symbol;Acc:HGNC:18398]	SMARCAD1	protein_coding	Q9H4L7	56916	5.410050669033077	5.454710629572073	587.0748414733317	0.5395510687081831	0.5548497478589295	0.4856950554118598	0.05816712059121744	0.054808352506536984	0.009440229141342049	294	321	459	1087	2457	429	684	358
ENSG00000172466	ENSG00000172466.16	zinc finger protein 24 [Source:HGNC Symbol;Acc:HGNC:13032]	ZNF24	protein_coding	P17028	7572	5.763231740854689	5.80768362634914	750.8776245691502	0.535675552997006	0.555688134139446	0.4861321773741178	0.05701908697583687	0.05554987591516346	0.00973728036216847	412	370	588	1392	3053	594	717	532
ENSG00000198142	ENSG00000198142.5	sosondowah ankyrin repeat domain family member C [Source:HGNC Symbol;Acc:HGNC:26149]	SOWAHC	protein_coding	Q53LP3	65124	6.185157260765358	6.252233921156776	1022.1097221566924	0.6143111334915061	0.6081240085399483	0.4863402326035364	0.08680021923660704	0.09642072030995419	0.03207162511869446	459	449	885	1984	4294	724	1123	710
ENSG00000070159	ENSG00000070159.14	protein tyrosine phosphatase non-receptor type 3 [Source:HGNC Symbol;Acc:HGNC:9655]	PTPN3	protein_coding	B7Z3V3,B7Z9V1,B7ZA03,P26045,Q8N4S3	5774	5.6085511071891165	5.632823540731864	665.0756146804848	0.49812951616161993	0.5002317732898856	0.4865645272889576	0.01637621247849235	0.015900778166905355	3.263210839837339e-6	432	415	497	1001	2480	591	714	392
ENSG00000095951	ENSG00000095951.17	HIVEP zinc finger 1 [Source:HGNC Symbol;Acc:HGNC:4920]	HIVEP1	protein_coding	P15822	3096	4.964695203713761	5.023704255499015	436.16549867771573	0.6721559546507018	0.6056196408154854	0.4866711768796877	0.05210202567307349	0.08119563101400765	0.028945590575637815	336	307	248	485	1798	400	382	301
ENSG00000139645	ENSG00000139645.10	ankyrin repeat domain 52 [Source:HGNC Symbol;Acc:HGNC:26614]	ANKRD52	protein_coding	B3KWN0,Q8NB46	283373	6.555532747621549	6.615264272073268	1315.5619785211811	0.6569974201056843	0.5987283150447472	0.4868078335013703	0.05736956126274211	0.08407288972696804	0.025391067009273554	1022	950	695	1508	5133	1426	1317	714
ENSG00000151150	ENSG00000151150.22	ankyrin 3 [Source:HGNC Symbol;Acc:HGNC:494]	ANK3	protein_coding	Q12955,Q8NAK2	288	4.462684767312622	4.497278256418889	302.1982075118759	0.5527839420876784	0.5352615073419245	0.4868491228635796	0.03251580715791768	0.039511321876966855	0.0034794823163195347	205	207	202	410	1168	244	330	191
ENSG00000178163	ENSG00000178163.8	zinc finger protein 518B [Source:HGNC Symbol;Acc:HGNC:29365]	ZNF518B	protein_coding	Q9C0D4	85460	4.468002093638091	4.517105731471764	305.49274752410156	0.5593344235569483	0.5667587405430591	0.48704448738832906	0.059212555385568945	0.06153089449680463	0.012254191122837092	137	170	264	540	1335	285	275	187
ENSG00000140948	ENSG00000140948.13	zinc finger CCHC-type containing 14 [Source:HGNC Symbol;Acc:HGNC:24134]	ZCCHC14	protein_coding	Q8WYQ9	23174	4.478838678756475	4.529622910466127	308.8598971675325	0.6077346240531916	0.5795835890934866	0.4870726001032053	0.05457624707881955	0.06815601481752874	0.018570352034484736	228	189	192	424	1386	212	322	208
ENSG00000058085	ENSG00000058085.15	laminin subunit gamma 2 [Source:HGNC Symbol;Acc:HGNC:6493]	LAMC2	protein_coding	Q13753	3918	12.736729762173947	12.811972025261504	96441.24576440961	0.5822299520193684	0.6144993963094938	0.48749486640085127	0.13097392444074035	0.12867127522209656	0.04407650817783168	70406	65893	55154	119084	474733	119807	76027	41011
ENSG00000135318	ENSG00000135318.12	5'-nucleotidase ecto [Source:HGNC Symbol;Acc:HGNC:8021]	NT5E	protein_coding	P21589,Q6NZX3	4907	8.281902589807787	8.315258253603082	4272.691075083502	0.5189255446531884	0.529054716773936	0.48772199065658217	0.03293081814975386	0.03479756810614359	7.28780300091766e-4	2810	2738	2992	6292	19641	4268	3570	2328
ENSG00000062725	ENSG00000062725.10	amyloid beta precursor protein binding protein 2 [Source:HGNC Symbol;Acc:HGNC:622]	APPBP2	protein_coding	A0A024QZ47,Q92624	10513	4.866179628837137	4.923882079810242	406.4321799854428	0.5547207040410839	0.5928538441024658	0.4884276060936845	0.08397679924061437	0.07649589131101407	0.023899743532727606	217	181	353	707	1597	285	457	291
ENSG00000162702	ENSG00000162702.8	zinc finger protein 281 [Source:HGNC Symbol;Acc:HGNC:13075]	ZNF281	protein_coding	B3KMX4,Q9Y2X9	23528	4.9145758427683655	4.99460587453061	425.7829209689443	0.6602199797786086	0.639188803942315	0.4886075006146531	0.08569213663167331	0.1064724181989947	0.04123802070492449	155	189	396	825	1844	418	424	248
ENSG00000010818	ENSG00000010818.10	HIVEP zinc finger 2 [Source:HGNC Symbol;Acc:HGNC:4921]	HIVEP2	protein_coding	P31629	3097	5.318263884998698	5.363828098436107	552.2170171448171	0.5898534978689153	0.5676781001496225	0.48868266320955384	0.046875641121415644	0.058550772945671736	0.012435546900625108	397	386	326	715	2137	552	475	365
ENSG00000239264	ENSG00000239264.9	thioredoxin domain containing 5 [Source:HGNC Symbol;Acc:HGNC:21073]	TXNDC5	protein_coding	A0A024QZV0,Q8NBS9	81567	7.883574338884213	7.909922703224929	3226.727647616449	0.5063284910504274	0.5041731113254404	0.4887479147451198	0.019302924753201514	0.02171531449029878	1.3592785738927613e-5	2050	2201	2248	4823	13266	3142	3295	1649
ENSG00000110344	ENSG00000110344.10	ubiquitination factor E4A [Source:HGNC Symbol;Acc:HGNC:12499]	UBE4A	protein_coding	Q14139	9354	4.3736938640028376	4.424712380800614	287.9609301576227	0.6154385483442494	0.5936515496783491	0.4888599412733699	0.05667158662058449	0.07109864093121356	0.0227865667536711	211	202	173	336	991	285	278	198
ENSG00000172175	ENSG00000172175.15	MALT1 paracaspase [Source:HGNC Symbol;Acc:HGNC:6819]	MALT1	protein_coding	A8K5S1,Q9UDY8	10892	5.332122024508363	5.369945228137487	552.8318329396108	0.5351389543344747	0.53730638746789	0.4895375703689629	0.042154914287809	0.03904218153957262	0.0027112109960256525	312	320	404	980	2628	487	498	313
ENSG00000104517	ENSG00000104517.13	ubiquitin protein ligase E3 component n-recognin 5 [Source:HGNC Symbol;Acc:HGNC:16806]	UBR5	protein_coding	O95071	51366	6.876020852669557	6.90393896957504	1607.5312789619397	0.5130515729028453	0.5142231755873989	0.4898721186701001	0.020838067854893828	0.022325747748795213	1.3255031355859803e-4	1069	1057	1091	2386	6004	1529	1496	1026
ENSG00000029363	ENSG00000029363.17	BCL2 associated transcription factor 1 [Source:HGNC Symbol;Acc:HGNC:16863]	BCLAF1	protein_coding	Q9NYF8	9774	6.979161508496215	7.014390469811644	1736.0051387064063	0.5199833745919308	0.5348752291626789	0.4902288720107711	0.03699403241424345	0.03658464462235064	0.0024463897521573843	980	994	1285	3057	6307	1330	1905	1201
ENSG00000166233	ENSG00000166233.15	ariadne RBR E3 ubiquitin protein ligase 1 [Source:HGNC Symbol;Acc:HGNC:689]	ARIH1	protein_coding	Q9Y4X5	25820	6.138901543528233	6.166369298901071	962.6304321466424	0.5067757987821474	0.5095835346965021	0.49033586839312737	0.020306317788963583	0.019821450865418075	3.129979238843992e-5	570	553	762	1597	3850	803	1092	536
ENSG00000005889	ENSG00000005889.15	zinc finger protein X-linked [Source:HGNC Symbol;Acc:HGNC:12869]	ZFX	protein_coding	A0A024RC04,P17010,Q59EB9,Q8WXB7	7543	5.22902770444855	5.255996325013345	511.5083448921158	0.5040860222358673	0.5106733684568356	0.4906188475960238	0.0200730013244263	0.01862831630894474	1.676346910751937e-5	315	315	374	826	1972	504	509	287
ENSG00000112851	ENSG00000112851.14	erbb2 interacting protein [Source:HGNC Symbol;Acc:HGNC:15842]	ERBB2IP	protein_coding	Q96RT1	55914	5.8217396792408405	5.863568092711695	779.7640625830975	0.547152760424536	0.5498926758730596	0.4908504337947712	0.04629655231026063	0.047816971375993264	0.005418772959548014	394	405	644	1432	3450	640	750	490
ENSG00000117036	ENSG00000117036.12	ETS variant transcription factor 3 [Source:HGNC Symbol;Acc:HGNC:3492]	ETV3	protein_coding	P41162	2117	5.262849775189393	5.2990175619472835	526.224156973274	0.5325306507304196	0.5320824948800363	0.4912671069840574	0.035704876890838004	0.03553533109902669	0.0014127472162102342	311	282	409	912	2335	519	496	273
ENSG00000204604	ENSG00000204604.12	zinc finger protein 468 [Source:HGNC Symbol;Acc:HGNC:33105]	ZNF468	protein_coding	A2RRD8,Q5VIY5	162967,90333	4.510632953588297	4.545566583811856	312.18407942212826	0.514557095716094	0.539423157184571	0.4918182799748422	0.03542396921599677	0.032240418509158014	0.001379651120140914	156	189	260	514	1188	280	319	197
ENSG00000113712	ENSG00000113712.18	casein kinase 1 alpha 1 [Source:HGNC Symbol;Acc:HGNC:2451]	CSNK1A1	protein_coding	B4DER9,P48729,Q6PJ06	1452	8.209059295956184	8.241710141756375	4062.951583140956	0.523973362072287	0.5262990360148293	0.4919859779120003	0.03024068476319903	0.03316724818326024	7.83922854906104e-4	2147	2344	3316	6993	17255	3066	4271	2555
ENSG00000166181	ENSG00000166181.13	apoptosis inhibitor 5 [Source:HGNC Symbol;Acc:HGNC:594]	API5	protein_coding	B4DDR3,Q9BZZ5	8539	7.262706449043404	7.3016458872652885	2117.556555838306	0.537607288019105	0.544459072176167	0.492492779689788	0.04328785387326027	0.04458814549541725	0.00396348963999779	1093	1176	1725	3723	8391	1532	2480	1345
ENSG00000183723	ENSG00000183723.12	CKLF like MARVEL transmembrane domain containing 4 [Source:HGNC Symbol;Acc:HGNC:19175]	CMTM4	protein_coding	Q8IZR5	146223	5.780075521558138	5.8179699087514845	757.3786432924899	0.5271791896638414	0.5491647179001715	0.492499295125558	0.0439537198741348	0.039393346447923916	0.004951071993473771	509	475	506	1111	2581	583	900	515
ENSG00000152484	ENSG00000152484.14	ubiquitin specific peptidase 12 [Source:HGNC Symbol;Acc:HGNC:20485]	USP12	protein_coding	O75317	219333	4.768783489139813	4.8209115662285305	377.264563342986	0.5802792306090627	0.5764995903578967	0.4932754517890036	0.05901611444690272	0.06293323981828634	0.013283375532824234	195	172	324	691	1731	320	374	222
ENSG00000077809	NA	NA	GTF2I	protein_coding	NA	NA	5.696233693293522	5.730245355978833	712.324461981502	0.5234334751996315	0.538713011328063	0.49335559886496805	0.0349907611919815	0.031357361737749355	0.0020852557576265885	500	406	498	1067	2341	643	822	446
ENSG00000184557	ENSG00000184557.4	suppressor of cytokine signaling 3 [Source:HGNC Symbol;Acc:HGNC:19391]	SOCS3	protein_coding	O14543,Q6FI39	9021	3.650116315676035	3.7003695814987156	173.81056107926574	0.6316006935602043	0.598524920311827	0.4935326044966172	0.04931247424678295	0.0732618672445793	0.02233409830570204	130	116	106	206	642	151	180	120
ENSG00000140265	ENSG00000140265.12	zinc finger and SCAN domain containing 29 [Source:HGNC Symbol;Acc:HGNC:26673]	ZSCAN29	protein_coding	Q05BJ4,Q8IWY8,Q96AG1	146050	4.549229432364544	4.579490272081383	319.98602095798685	0.5037586909989431	0.5340140337133192	0.4936087909699871	0.03024068476319903	0.023701109155764	5.680377294674109e-4	203	191	235	493	1121	293	346	200
ENSG00000175040	ENSG00000175040.6	carbohydrate sulfotransferase 2 [Source:HGNC Symbol;Acc:HGNC:1970]	CHST2	protein_coding	Q9Y4C5,V9HVX9	9435	2.7133195490224624	2.774113279768421	90.38329183196608	0.5903786245597119	0.6221573975016601	0.4936562135095024	0.07880830094482658	0.07801175830509043	0.031453329101842696	51	53	70	131	355	63	120	56
ENSG00000160712	ENSG00000160712.13	interleukin 6 receptor [Source:HGNC Symbol;Acc:HGNC:6019]	IL6R	protein_coding	A0A087WTB5,A0N0L5,P08887	3570	5.0498538086315925	5.079782040104188	452.97395127406304	0.5127648359032004	0.5256104184414541	0.494407143584594	0.02510590671274841	0.023146140504800492	3.001524467569981e-4	281	287	323	704	1734	360	501	287
ENSG00000071189	ENSG00000071189.21	sorting nexin 13 [Source:HGNC Symbol;Acc:HGNC:21335]	SNX13	protein_coding	A0A024R9Z9,Q86XC4,Q9Y5W8	23161	4.807168359790926	4.860754842816948	388.9326130335065	0.5406286698394434	0.5882091367623524	0.4945500223792111	0.07892591812482876	0.06611498593672165	0.017822077521115788	193	191	320	708	1425	291	473	261
ENSG00000127914	ENSG00000127914.17	A-kinase anchoring protein 9 [Source:HGNC Symbol;Acc:HGNC:379]	AKAP9	protein_coding	Q5GIA7,Q6PJH3,Q99996	10142	5.475249646677309	5.524570027245183	618.285062451343	0.5706308266607659	0.5836136969533448	0.4946623809240891	0.05844786251345433	0.06199759585428513	0.016051235695449473	412	436	379	813	2180	455	684	465
ENSG00000108854	ENSG00000108854.16	SMAD specific E3 ubiquitin protein ligase 2 [Source:HGNC Symbol;Acc:HGNC:16809]	SMURF2	protein_coding	Q96DE7,Q9HAU4	64750	5.282444320790405	5.342443193098649	542.3965711105737	0.5928673871853583	0.6032997864373265	0.49565435052152856	0.08402770830338935	0.07737526155925632	0.021599449018228647	375	310	353	803	2635	619	384	290
ENSG00000146676	ENSG00000146676.10	purine rich element binding protein B [Source:HGNC Symbol;Acc:HGNC:9702]	PURB	protein_coding	Q96QR8	5814	5.864037856431357	5.943889839285436	824.6244129118604	0.6673657842835728	0.6423429154631491	0.49603571030656457	0.08963477949195181	0.10775287557124397	0.03925590173266406	300	380	745	1603	3640	616	909	544
ENSG00000131374	ENSG00000131374.14	TBC1 domain family member 5 [Source:HGNC Symbol;Acc:HGNC:19166]	TBC1D5	protein_coding	B9A6K1,Q92609	9779	5.520803668435199	5.559285089269779	632.2186515260289	0.5639645502401791	0.5499336691687917	0.49624484049390294	0.0352262555626849	0.0396304226602332	0.004045117120362941	416	447	379	917	2508	491	708	399
ENSG00000145715	ENSG00000145715.15	RAS p21 protein activator 1 [Source:HGNC Symbol;Acc:HGNC:9871]	RASA1	protein_coding	P20936,Q59GK3	5921	6.497908142485583	6.536867058815707	1243.772750648149	0.5439414660225818	0.5463538375726155	0.4969353871189897	0.04135417291448984	0.041294984509518795	0.0025375527870005643	745	765	813	2151	5877	1218	1061	672
ENSG00000128512	ENSG00000128512.23	dedicator of cytokinesis 4 [Source:HGNC Symbol;Acc:HGNC:19192]	DOCK4	protein_coding	Q8N1I0	9732	4.434005123365277	4.487003658777252	298.9180282001339	0.5834516462232301	0.5837855896100239	0.4971916581368825	0.06054949147114569	0.06470814946794533	0.013777757887661671	199	156	200	499	1333	340	252	152
ENSG00000119396	ENSG00000119396.11	RAB14, member RAS oncogene family [Source:HGNC Symbol;Acc:HGNC:16524]	RAB14	protein_coding	A0A024R845,P61106	51552	7.076961991630715	7.146426633529822	1900.7655909510584	0.6449746698652037	0.6191107622866828	0.49719891850861475	0.0802158487789381	0.09800260569007804	0.029968054821804917	822	835	1622	3774	8142	1352	2142	1275
ENSG00000173706	ENSG00000173706.14	heart development protein with EGF like domains 1 [Source:HGNC Symbol;Acc:HGNC:29227]	HEG1	protein_coding	Q9ULI3	57493	5.441142157575577	5.497966475023277	606.6968051483467	0.6546659597500951	0.6054034922396319	0.4973264925789669	0.051875139110563254	0.07272362571002193	0.022415792749847847	432	462	326	710	2103	543	697	393
ENSG00000196712	ENSG00000196712.18	neurofibromin 1 [Source:HGNC Symbol;Acc:HGNC:7765]	NF1	protein_coding	P21359	4763	5.950082047371803	5.9781467669194415	845.3268603853678	0.5221477724001994	0.519259349438329	0.49733307724800546	0.019340860949917132	0.01958160589340253	5.307555914363352e-5	563	541	557	1311	3202	793	847	509
ENSG00000007202	ENSG00000007202.15	KIAA0100 [Source:HGNC Symbol;Acc:HGNC:28960]	KIAA0100	protein_coding	Q14667	9703	7.77568840936536	7.810662982006021	3013.915227654006	0.5562426228192138	0.5389081110160125	0.497379500497688	0.027497795180529604	0.03502849297741621	0.001388483850715321	2249	1898	1856	4267	11663	3007	2985	1721
ENSG00000141646	ENSG00000141646.14	SMAD family member 4 [Source:HGNC Symbol;Acc:HGNC:6770]	SMAD4	protein_coding	A0A024R274,Q13485	4089	5.081922206971811	5.1270385319466705	467.35934354517747	0.547274015198284	0.5650707082028603	0.49792559512937806	0.052500016952288536	0.04993732674114469	0.006715589353034506	215	270	368	860	1865	487	430	274
ENSG00000115464	ENSG00000115464.15	ubiquitin specific peptidase 34 [Source:HGNC Symbol;Acc:HGNC:20066]	USP34	protein_coding	Q70CQ2	9736	6.373551294683307	6.403102620604197	1135.4940599807428	0.5344696524319079	0.5235038605018971	0.4980826616573374	0.02057801592202925	0.022904881051604313	1.9083609363056486e-4	755	782	730	1656	4416	984	1196	688
ENSG00000164292	ENSG00000164292.13	Rho related BTB domain containing 3 [Source:HGNC Symbol;Acc:HGNC:18757]	RHOBTB3	protein_coding	O94955	22836	5.21473069757757	5.295717272820057	527.2576363844338	0.5621148705568467	0.6568359213374805	0.4981336450341499	0.14870147323120672	0.10619022752330112	0.04266320864868276	236	263	428	932	1741	329	700	414
ENSG00000225830	ENSG00000225830.14	ERCC excision repair 6, chromatin remodeling factor [Source:HGNC Symbol;Acc:HGNC:3438]	ERCC6	protein_coding	A8K4Q3,P0DP91,Q03468,Q59FF6,Q8N328	2074,267004	5.305591213251781	5.334832508036437	540.9578750812716	0.5101636205586528	0.527559429540222	0.4981520434440785	0.021607428099140073	0.020088528113435578	1.238887916392791e-4	299	358	412	839	2018	464	552	356
ENSG00000120278	ENSG00000120278.16	pleckstrin homology and RhoGEF domain containing G1 [Source:HGNC Symbol;Acc:HGNC:20884]	PLEKHG1	protein_coding	Q5JYA6,Q9ULL1	57480	3.238579284416489	3.284047368232589	129.87739337340668	0.5584132041974015	0.5956110523908293	0.4986893653170382	0.05576094605464405	0.0595621389388232	0.01367400793609669	74	85	96	181	493	104	127	98
ENSG00000182831	ENSG00000182831.12	chromosome 16 open reading frame 72 [Source:HGNC Symbol;Acc:HGNC:30103]	C16orf72	protein_coding	Q14CZ0	29035	6.084714214066777	6.148841298890869	949.8859095502105	0.6345960111753868	0.6081034288554078	0.4994658810248789	0.06914280628636071	0.08439170205536128	0.022850974377692235	418	422	832	1845	4413	771	1054	529
ENSG00000026751	ENSG00000026751.17	SLAM family member 7 [Source:HGNC Symbol;Acc:HGNC:21394]	SLAMF7	protein_coding	B4DVL7,B4DW98,Q9NQ25	57823	4.017457734534567	4.076514132794949	224.0956920382116	0.6688866670571895	0.5946846967130022	0.49949395525179324	0.048930164739828245	0.07530237028089057	0.01852827977425476	130	159	165	291	1107	232	224	93
ENSG00000104695	ENSG00000104695.13	protein phosphatase 2 catalytic subunit beta [Source:HGNC Symbol;Acc:HGNC:9300]	PPP2CB	protein_coding	A0A140VJS0,P62714	5516	6.866964996736492	6.911368755100508	1614.5692890944454	0.5802174627891846	0.5623547902182313	0.4995844123867402	0.043394942223084355	0.052858256107654954	0.0062944788185578865	848	743	1326	3081	6363	1386	1775	978
ENSG00000153029	ENSG00000153029.14	major histocompatibility complex, class I-related [Source:HGNC Symbol;Acc:HGNC:4975]	MR1	protein_coding	Q95460	3140	5.377349792188426	5.446586190824493	585.9470682027414	0.5406382097942672	0.6357696057524047	0.49968316068104685	0.13889115301543623	0.090817683793258	0.03499384660774452	373	322	417	841	1699	391	867	418
ENSG00000187231	ENSG00000187231.14	SEC14 and spectrin domain containing 1 [Source:HGNC Symbol;Acc:HGNC:18379]	SESTD1	protein_coding	B3KTX3,Q86VW0	91404	4.603144547441125	4.6352620532673265	332.28203451830484	0.5276239246268517	0.5342740675092108	0.4998699266241247	0.026098939857901654	0.026605817283933415	3.7132082155800816e-4	222	181	253	511	1308	319	313	203
ENSG00000069956	ENSG00000069956.12	mitogen-activated protein kinase 6 [Source:HGNC Symbol;Acc:HGNC:6879]	MAPK6	protein_coding	Q16659	5597	7.0320705253978915	7.062306148917097	1791.9939210418586	0.5286918055560821	0.523700694886187	0.4998791024403927	0.02140539062009857	0.024074712111141244	8.487868668837993e-5	1006	979	1419	3171	7624	1621	1791	1004
ENSG00000101846	ENSG00000101846.8	steroid sulfatase [Source:HGNC Symbol;Acc:HGNC:11425]	STS	protein_coding	A6PYA4,P08842,Q0W975	412	4.249547222477169	4.292850640449123	261.96490757745227	0.5198834709304535	0.5723255056289189	0.49993567958261853	0.05701908697583687	0.04551837842714921	0.0069699142117779864	138	145	206	447	967	203	305	175
ENSG00000144802	ENSG00000144802.11	NFKB inhibitor zeta [Source:HGNC Symbol;Acc:HGNC:29805]	NFKBIZ	protein_coding	Q9BYH8	64332	5.1871045435445975	5.270129780623586	517.429634326459	0.6204458988294721	0.6570676744428895	0.5002436513441306	0.11428470979448707	0.10829859178775629	0.04324795049729674	217	212	482	942	1762	392	648	377
ENSG00000118900	ENSG00000118900.15	ubinuclein 1 [Source:HGNC Symbol;Acc:HGNC:12506]	UBN1	protein_coding	Q9NPG3	29855	6.118174505685213	6.149711662082612	951.610227520932	0.547473738316848	0.5294733456654804	0.5012585554785342	0.021607428099140073	0.025511284142552777	2.5346950028242013e-4	625	658	598	1419	3981	884	967	521
ENSG00000173889	ENSG00000173889.16	polyhomeotic homolog 3 [Source:HGNC Symbol;Acc:HGNC:15682]	PHC3	protein_coding	B4E2T1,E7EX82,Q8NDX5	80012	4.91032774141546	4.958813299508549	416.80697230180664	0.5428717926646072	0.5836896421347759	0.5014137781123539	0.06139557083396906	0.0564504787435796	0.012121334175594202	258	250	262	688	1682	300	404	320
ENSG00000162623	ENSG00000162623.16	tRNA-yW synthesizing protein 3 homolog [Source:HGNC Symbol;Acc:HGNC:24757]	TYW3	protein_coding	Q6IPR3,Q96GE7	127253	4.828982216581555	4.86417788295982	389.17336255450977	0.5367591016788542	0.5384484488108069	0.5014230138285038	0.029067318639729767	0.029903155845808948	5.960529979316978e-4	238	197	318	644	1584	378	396	212
ENSG00000126773	ENSG00000126773.13	pecanex 4 [Source:HGNC Symbol;Acc:HGNC:20349]	PCNXL4	protein_coding	B6ZDM2,Q63HM2	64430	5.442383133779657	5.479990915361981	597.2310052485592	0.5445300601762257	0.5470443811852053	0.5014885218312639	0.033225313659557755	0.03322183471052848	0.0015767508134411263	340	322	420	1121	2413	563	641	324
ENSG00000085224	ENSG00000085224.22	ATRX chromatin remodeler [Source:HGNC Symbol;Acc:HGNC:886]	ATRX	protein_coding	A4LAA3,B4DLW1,P46100	546	4.035648198965395	4.080919922346417	226.63814431853282	0.533759131222445	0.5913251800332684	0.5019349337316893	0.07314088343230753	0.05484186386418063	0.013404196255601528	150	146	140	326	723	196	268	155
ENSG00000175104	ENSG00000175104.15	TNF receptor associated factor 6 [Source:HGNC Symbol;Acc:HGNC:12036]	TRAF6	protein_coding	Q9Y4K3	7189	3.8336797864684384	3.8751918739924935	195.54501219368552	0.5794654258456382	0.5617658672012423	0.5023145604026418	0.0370946151449416	0.04948469338595802	0.004916012262594443	102	144	139	288	830	178	179	123
ENSG00000180628	ENSG00000180628.15	polycomb group ring finger 5 [Source:HGNC Symbol;Acc:HGNC:28264]	PCGF5	protein_coding	Q86SE9	84333	4.25683473432596	4.308542440211804	265.36578849743137	0.5663756407812827	0.6003112089812194	0.5030369027523163	0.06602675287146177	0.0640988176075852	0.01706699678560088	163	172	185	365	1040	172	294	202
ENSG00000066084	ENSG00000066084.13	disco interacting protein 2 homolog B [Source:HGNC Symbol;Acc:HGNC:29284]	DIP2B	protein_coding	Q7Z3H2,Q96IB4,Q9P265	57609	6.281606608506277	6.313683999043094	1066.5619091311992	0.5402353614088152	0.534851755183448	0.5040898591114958	0.022944872112232825	0.025420806599715892	2.88320032954429e-4	728	674	694	1612	4332	1073	967	621
ENSG00000143702	ENSG00000143702.16	centrosomal protein 170 [Source:HGNC Symbol;Acc:HGNC:28920]	CEP170	protein_coding	Q5SW79	645455,9859	5.5263410339863865	5.560576294177165	631.9564148684306	0.5285786449585667	0.5411298991024428	0.5046216539971493	0.03014807226071157	0.02799009687272034	5.197400246607511e-4	375	345	518	1006	2563	661	550	369
ENSG00000157764	ENSG00000157764.13	B-Raf proto-oncogene, serine/threonine kinase [Source:HGNC Symbol;Acc:HGNC:1097]	BRAF	protein_coding	P15056	673	4.047672661359231	4.100448211211548	229.22989669831256	0.5982831034550994	0.6008776210304877	0.5046653369246393	0.05881773491741544	0.06550357060194323	0.01686244899438308	152	149	140	327	934	153	272	156
ENSG00000116704	ENSG00000116704.8	solute carrier family 35 member D1 [Source:HGNC Symbol;Acc:HGNC:20800]	SLC35D1	protein_coding	Q9NTN3	23169	5.312940785017857	5.349028484672561	546.4122012473983	0.5175267961156789	0.5526003180159604	0.5048191993519836	0.037766766081432736	0.030113034842957073	0.001736810481546313	290	330	419	911	1908	446	639	357
ENSG00000096717	ENSG00000096717.12	sirtuin 1 [Source:HGNC Symbol;Acc:HGNC:14929]	SIRT1	protein_coding	A0A024QZQ1,A8K128,B0QZ35,E9PC49,Q96EB6	23411	3.3565383677874827	3.438620698535319	143.8274919259883	0.6421158840361255	0.6671067657604118	0.5054173090202492	0.09326416283141291	0.09581910374764337	0.04090202821424635	61	72	124	246	642	92	173	98
ENSG00000090060	ENSG00000090060.18	poly(A) polymerase alpha [Source:HGNC Symbol;Acc:HGNC:14981]	PAPOLA	protein_coding	A0A024R6J7,A0A024R6M3,A0A0C4DGK1,P51003	10914	7.413784139620718	7.447508950022965	2341.351451604725	0.5432456609285127	0.5379465886678443	0.50558083003475085	0.025775010674936056	0.029867677822768734	4.3197359467213314e-4	1228	1290	1892	4172	10184	1944	2366	1397
ENSG00000129128	ENSG00000129128.13	signal peptidase complex subunit 3 [Source:HGNC Symbol;Acc:HGNC:26212]	SPCS3	protein_coding	P61009	60559	7.325869975917124	7.375429298460463	2228.9048557717665	0.5694739407586531	0.5809878315617139	0.5058826499580193	0.05860803125746752	0.06056266834670456	0.009742410371163163	1049	1276	1765	3975	9654	1561	2208	1608
ENSG00000142556	ENSG00000142556.19	zinc finger protein 614 [Source:HGNC Symbol;Acc:HGNC:24722]	ZNF614	protein_coding	Q8N883	80110	3.948806798578009	4.003941133260432	213.16581730371047	0.5979677811251357	0.5916549089155757	0.5067166147061827	0.052969852337205955	0.06153089449680463	0.011951252369992033	111	103	176	381	957	180	245	112
ENSG00000055609	ENSG00000055609.18	lysine methyltransferase 2C [Source:HGNC Symbol;Acc:HGNC:13726]	KMT2C	protein_coding	Q8NEZ4	58508	5.46264261417546	5.5195933332652665	615.8545917724279	0.6090922956979962	0.6094360062580232	0.507178282903024	0.06101862042559155	0.06838524367426439	0.018753586553131394	402	443	318	887	2310	555	539	469
ENSG00000178691	ENSG00000178691.11	SUZ12 polycomb repressive complex 2 subunit [Source:HGNC Symbol;Acc:HGNC:17101]	SUZ12	protein_coding	J3QQW9,Q15022	23512	4.931813319654452	4.98788951723997	424.48113687037664	0.5658184562693197	0.601341217534956	0.5072211896173041	0.07695576895679931	0.06466774477726996	0.0157070579353086	216	232	326	740	1969	280	423	303
ENSG00000164151	ENSG00000164151.12	interactor of little elongation complex ELL subunit 1 [Source:HGNC Symbol;Acc:HGNC:29154]	KIAA0947	protein_coding	Q9Y2F5	23379	5.597268091996142	5.631576115993339	664.7817764747048	0.539598162155687	0.5462126953778343	0.5074595628951739	0.02608076456148086	0.027586550619637263	8.00887217515134e-4	462	364	462	1038	2554	537	711	437
ENSG00000047365	ENSG00000047365.12	ArfGAP with RhoGAP domain, ankyrin repeat and PH domain 2 [Source:HGNC Symbol;Acc:HGNC:16924]	ARAP2	protein_coding	A7E2A5,Q8WZ64	116984	4.725918980290994	4.779857859072231	368.33169925989966	0.5333181094630036	0.6049860084118457	0.5077646719720998	0.08397679924061437	0.06235029736049993	0.017064818181603793	190	235	264	583	1289	247	456	273
ENSG00000198087	ENSG00000198087.7	CD2 associated protein [Source:HGNC Symbol;Acc:HGNC:14258]	CD2AP	protein_coding	Q9Y5K6	23607	6.295163960368146	6.370933491601726	1111.124878821045	0.6144338408127711	0.6455639970257137	0.508156861491058	0.09857544169568597	0.0969258399542141	0.032180949166806826	509	507	919	2063	4542	738	1097	918
ENSG00000258289	ENSG00000258289.8	churchill domain containing 1 [Source:HGNC Symbol;Acc:HGNC:20099]	CHURC1	protein_coding	A0A024R6B7,Q8WUH1	91612	6.649312991912639	6.695597027395259	1390.9326741137281	0.5734341352580011	0.574449798286407	0.5083999341643646	0.047882297076206115	0.05204791817078042	0.006963107417843983	646	747	1230	2389	5361	1050	1615	914
ENSG00000115457	ENSG00000115457.10	insulin like growth factor binding protein 2 [Source:HGNC Symbol;Acc:HGNC:5471]	IGFBP2	protein_coding	C9JMY1,P18065	3485	6.517118033981241	6.593416132932785	1298.9719252279897	0.583002115807907	0.653085613403402	0.5085281891680097	0.1278504194706309	0.09821369323758276	0.03587859847209936	768	855	975	1525	3734	845	1930	952
ENSG00000129566	ENSG00000129566.13	telomerase associated protein 1 [Source:HGNC Symbol;Acc:HGNC:11726]	TEP1	protein_coding	G3V5X7,Q99973	7011	4.835971139854984	4.871440554677407	391.15469065244974	0.5480250073453621	0.5439700577747557	0.5090413892246081	0.026614726897953522	0.02937758683498094	5.276819779191774e-4	216	221	347	592	1612	398	378	211
ENSG00000151572	ENSG00000151572.18	anoctamin 4 [Source:HGNC Symbol;Acc:HGNC:23837]	ANO4	protein_coding	B7Z9Z0,Q32M45	121601	3.2333028559944093	3.3044728298310586	131.05525485940913	0.7190461604583636	0.6456385006782727	0.5091047940291646	0.04961623630452469	0.09074113402257238	0.032005165990364785	101	82	65	178	554	143	131	68
ENSG00000126804	ENSG00000126804.13	zinc finger and BTB domain containing 1 [Source:HGNC Symbol;Acc:HGNC:20259]	ZBTB1	protein_coding	Q9Y2K1	22890	5.162477323573467	5.233986958968169	504.2969262893786	0.6096653913343139	0.6364482476230295	0.5093232745989176	0.08912649462985787	0.08822951167679317	0.029922096579020955	199	239	446	944	1862	396	572	364
ENSG00000177200	ENSG00000177200.17	chromodomain helicase DNA binding protein 9 [Source:HGNC Symbol;Acc:HGNC:25701]	CHD9	protein_coding	Q3L8U1	80205	5.683584788655674	5.719375278721218	707.078248336844	0.520093768465738	0.5551480880163128	0.5096318864257263	0.033130808976410825	0.028670341276185406	0.0014433476224752825	402	432	504	1170	2467	587	738	507
ENSG00000005339	ENSG00000005339.15	CREB binding protein [Source:HGNC Symbol;Acc:HGNC:2348]	CREBBP	protein_coding	Q92793	1387	5.724613026256052	5.769077140698813	730.9379347458006	0.6115247950506398	0.5756158826556657	0.5096594445415108	0.03559787113339334	0.045899697961331934	0.0057281579531661166	509	525	426	955	3124	720	655	435
ENSG00000212802	ENSG00000212802.4	ribosomal protein L15 pseudogene 3 [Source:HGNC Symbol;Acc:HGNC:21538]	RPL15P3	pseudogene	NA	NA	3.903134948986065	4.00210197320258	212.55569931080413	0.6684029674301105	0.700703032659103	0.5103706952758031	0.11397150734648083	0.11066943135180522	0.04831221067516657	89	114	166	370	1009	289	161	96
ENSG00000118496	ENSG00000118496.5	F-box protein 30 [Source:HGNC Symbol;Acc:HGNC:15600]	FBXO30	protein_coding	Q8TB52	84085	4.733892417214836	4.783160082952492	367.69271918643244	0.5678169313862694	0.5843802447302588	0.5106125861383685	0.055291239198847555	0.05072772529922857	0.007496391985819913	189	184	297	665	1622	362	315	224
ENSG00000132640	ENSG00000132640.15	BTB domain containing 3 [Source:HGNC Symbol;Acc:HGNC:15854]	BTBD3	protein_coding	B4DK27,B4DRI6,Q9Y2F9	22903	4.274100223760684	4.328021496304311	268.78757072953596	0.5486756451072915	0.6099532101072733	0.5110723056606792	0.07382267317816421	0.06114553425753206	0.015620134836630668	172	135	162	486	957	246	261	197
ENSG00000112249	ENSG00000112249.14	activating signal cointegrator 1 complex subunit 3 [Source:HGNC Symbol;Acc:HGNC:18697]	ASCC3	protein_coding	B4DR60,Q8N3C0	10973	7.099774726350011	7.131190685901652	1881.998689107563	0.5335500499011888	0.5394945435272056	0.511733777529055	0.020838067854893828	0.021988739948552393	1.543559821418725e-4	1011	1098	1466	3233	6877	1615	1974	1243
ENSG00000065150	ENSG00000065150.21	importin 5 [Source:HGNC Symbol;Acc:HGNC:6402]	IPO5	protein_coding	B3KWG6,O00410,Q9BVS9	3843	7.539811765147073	7.566289746882656	2544.0714146256537	0.5213855773627978	0.521912102204431	0.5119423857541244	0.013880167159291905	0.01580421884195682	6.274007164010523e-7	1582	1409	1988	4129	9927	2205	2590	1587
ENSG00000064726	ENSG00000064726.10	BTB domain containing 1 [Source:HGNC Symbol;Acc:HGNC:1120]	BTBD1	protein_coding	A0A024R224,Q9H0C5	53339	6.3412561721391185	6.398325253281686	1132.3349538198804	0.578123760099527	0.6054951773933952	0.5127622062268697	0.07165640664214397	0.0678586048464438	0.015447952425009886	604	533	922	1995	4426	763	1249	854
ENSG00000085491	ENSG00000085491.17	solute carrier family 25 member 24 [Source:HGNC Symbol;Acc:HGNC:20662]	SLC25A24	protein_coding	Q6NUK1	29957	6.195869823524067	6.250607925442022	1021.24515293794	0.5883508178647232	0.5986825825019999	0.5128602390847229	0.06029653608144587	0.06342811529014637	0.012787925601557016	519	492	770	1974	4262	767	1014	740
ENSG00000115112	ENSG00000115112.8	transcription factor CP2 like 1 [Source:HGNC Symbol;Acc:HGNC:17925]	TFCP2L1	protein_coding	Q9NZI6	29842	5.623225695448334	5.677690837595926	687.4505372902443	0.6338068443411916	0.6084331004723506	0.5129224815423108	0.04881404010448301	0.06234690288636902	0.015498622271195183	446	535	369	876	2361	615	740	479
ENSG00000170185	ENSG00000170185.10	ubiquitin specific peptidase 38 [Source:HGNC Symbol;Acc:HGNC:20067]	USP38	protein_coding	B3KSB9,Q8NB14	84640	5.149603823890274	5.199334234119749	491.7989552244927	0.5803753933726229	0.5873007419594239	0.513176701679423	0.05008953841157396	0.05255539054573618	0.007890722392889273	202	305	402	858	2042	413	493	324
ENSG00000198018	ENSG00000198018.7	ectonucleoside triphosphate diphosphohydrolase 7 [Source:HGNC Symbol;Acc:HGNC:19745]	ENTPD7	protein_coding	Q9NQZ7	57089	5.007215809659481	5.07109004200178	448.56896767631736	0.5974453143721249	0.6201678964917327	0.5133945458538239	0.07878976321683125	0.07322018727840321	0.01828781044443265	248	231	340	765	2119	546	362	208
ENSG00000253352	ENSG00000253352.9	taurine up-regulated 1 [Source:HGNC Symbol;Acc:HGNC:26066]	TUG1	antisense	NA	55000	6.986075023388808	7.017018668508827	1738.9442750286466	0.5410516106597476	0.5402609455732441	0.5141402409704545	0.019530339296841778	0.020516832836958772	1.2047551542464664e-4	1124	1141	1124	2663	6633	1444	1840	1128
ENSG00000173875	ENSG00000173875.14	zinc finger protein 791 [Source:HGNC Symbol;Acc:HGNC:26895]	ZNF791	protein_coding	Q3KP31	163049	3.9622581014373335	4.0206946520992615	217.13552233703092	0.5354434571369334	0.6274678871298379	0.5146883718273558	0.08442442361127474	0.06739652091881038	0.019756975119035302	116	109	164	374	796	163	222	175
ENSG00000137962	ENSG00000137962.13	Rho GTPase activating protein 29 [Source:HGNC Symbol;Acc:HGNC:30207]	ARHGAP29	protein_coding	Q52LW3	9411	6.077830566096404	6.136226890703371	941.5600671070675	0.596903220134658	0.607908700066965	0.515391472403091	0.07153907792472561	0.06801203212058884	0.013459353743791098	510	434	758	1689	4632	934	719	561
ENSG00000154639	ENSG00000154639.19	CXADR Ig-like cell adhesion molecule [Source:HGNC Symbol;Acc:HGNC:2559]	CXADR	protein_coding	P78310	1525	4.517421901627708	4.601800924193807	325.57175847047023	0.5682730204253945	0.6811573493226848	0.5157273073695285	0.14667886796294263	0.0997629248610132	0.04123802070492449	154	185	233	542	1256	178	381	279
ENSG00000186522	ENSG00000186522.15	septin 10 [Source:HGNC Symbol;Acc:HGNC:14349]	SEPT10	protein_coding	B5ME97,B7Z277,B7Z371,E7EW69,Q59H84,Q9H9P7,Q9P0V9	151011	5.959353223714406	5.999557675692381	856.3252038439869	0.5664449808886773	0.5617856736560862	0.5158227167186603	0.03354637965818859	0.03486855675645321	0.00144132962840905	521	432	639	1502	4060	772	821	461
ENSG00000136021	ENSG00000136021.19	SCY1 like pseudokinase 2 [Source:HGNC Symbol;Acc:HGNC:19286]	SCYL2	protein_coding	A0A0U1RQQ9,Q6P3W7	55681	6.0284355355625046	6.09286471846788	915.5714482510165	0.6015103974131432	0.626438903545973	0.5173354226647201	0.07744770568022406	0.07516322348905811	0.019408166870966394	425	446	733	1710	3881	635	916	701
ENSG00000152127	ENSG00000152127.9	alpha-1,6-mannosylglycoprotein 6-beta-N-acetylglucosaminyltransferase [Source:HGNC Symbol;Acc:HGNC:7049]	MGAT5	protein_coding	Q09328	4249	5.487475707076051	5.539557191974334	624.0039427297464	0.6557975837495161	0.6044767474020903	0.5175680557138636	0.037766766081432736	0.05647252995689493	0.011513564489617836	476	425	334	779	2363	563	679	393
ENSG00000221914	ENSG00000221914.11	protein phosphatase 2 regulatory subunit Balpha [Source:HGNC Symbol;Acc:HGNC:9304]	PPP2R2A	protein_coding	A0A140VJT0,P63151	5520	6.852002856341585	6.884539647978252	1584.272459030296	0.5471141380209197	0.5439952134686792	0.5184317575171227	0.020604705969077215	0.02222311365268654	7.927238437306342e-5	835	904	1265	2744	6876	1341	1623	925
ENSG00000116954	ENSG00000116954.8	Ras related GTP binding C [Source:HGNC Symbol;Acc:HGNC:19902]	RRAGC	protein_coding	B4DQ03,B4DQG4,Q9HB90	64121	5.900832823168776	5.965070340576459	835.7870257034194	0.647606067329447	0.6225287808043324	0.5191849014517221	0.059575519255177144	0.07330282805552238	0.0164254069782276	365	375	750	1559	3770	822	891	419
ENSG00000135837	ENSG00000135837.16	centrosomal protein 350 [Source:HGNC Symbol;Acc:HGNC:24238]	CEP350	protein_coding	Q5VT06	9857	5.048860742671922	5.099455244428988	459.858888583037	0.582853749986916	0.6041334266682902	0.5202866272109504	0.05335349892170776	0.05258688421674253	0.010382939012754479	270	326	297	639	1781	311	525	337
ENSG00000105778	ENSG00000105778.19	AVL9 cell migration associated [Source:HGNC Symbol;Acc:HGNC:28994]	AVL9	protein_coding	A0A024RA36,Q8NBF6	23080	5.610297106731963	5.641781768822423	668.3530320359953	0.5397001905164592	0.5414693818347105	0.5205547092961474	0.02057801592202925	0.018840821970175232	2.90235858048294e-5	388	412	505	1058	2954	640	602	380
ENSG00000007168	ENSG00000007168.13	platelet activating factor acetylhydrolase 1b regulatory subunit 1 [Source:HGNC Symbol;Acc:HGNC:8574]	PAFAH1B1	protein_coding	P43034	5048	7.477307807711482	7.50306255158144	2434.6291352480866	0.5258903296729713	0.5272089768065343	0.5212227825249169	0.011062174169281562	0.011880964281666868	9.26761482560416e-10	1412	1480	1848	3962	9658	2167	2441	1489
ENSG00000169914	ENSG00000169914.6	OTU deubiquitinase 3 [Source:HGNC Symbol;Acc:HGNC:29038]	OTUD3	protein_coding	Q5T2D3	23252	3.6081398517076346	3.65931794276401	168.4869597769746	0.5754102593254412	0.611579452204051	0.5212482030898913	0.056412455337550134	0.0564504787435796	0.011004706664527589	107	85	130	252	653	121	198	117
ENSG00000164211	ENSG00000164211.13	StAR related lipid transfer domain containing 4 [Source:HGNC Symbol;Acc:HGNC:18058]	STARD4	protein_coding	B0AZS2,Q96DR4	134429	6.145710724098849	6.234168550576968	1009.2774610068507	0.6922775701855202	0.6780291267787268	0.5214651019893828	0.09497274574781257	0.10678216833602748	0.03670076451066659	343	509	868	1914	4619	695	1050	737
ENSG00000083168	ENSG00000083168.11	lysine acetyltransferase 6A [Source:HGNC Symbol;Acc:HGNC:13013]	KAT6A	protein_coding	A5PKX7,A5PLL3,Q92794	7994	5.2153782812648215	5.289506422734626	524.8438896456977	0.7601560081002192	0.6660152098286947	0.5214693069812246	0.04814900891016713	0.08395115988075633	0.02936808462728203	391	398	246	572	1988	466	600	339
ENSG00000163293	ENSG00000163293.12	NIPA like domain containing 1 [Source:HGNC Symbol;Acc:HGNC:27194]	NIPAL1	protein_coding	Q6NVV3	152519	4.67877519203714	4.724336360499166	353.28079036985514	0.5755146879922906	0.5861061479679376	0.5215226049251216	0.04562963240179754	0.04050899365603871	0.004467245040082578	210	213	227	595	1627	294	306	237
ENSG00000185591	ENSG00000185591.10	Sp1 transcription factor [Source:HGNC Symbol;Acc:HGNC:11205]	SP1	protein_coding	P08047	6667	5.894697018783921	5.933457950816609	819.9780833778055	0.5866888761069066	0.5689618823029422	0.5215568420157155	0.02585341779256066	0.03145732120948961	0.0016276412178428002	585	538	491	1140	3225	714	822	537
ENSG00000070961	ENSG00000070961.15	ATPase plasma membrane Ca2+ transporting 1 [Source:HGNC Symbol;Acc:HGNC:814]	ATP2B1	protein_coding	A0A024RBC7,P20020	490	5.200195001313028	5.243527361182783	507.8088604161314	0.5425334790368268	0.5824942917103243	0.5215827880397211	0.043403471696964555	0.036955182698962176	0.0035987895648601615	250	296	389	882	1883	405	541	362
ENSG00000106799	ENSG00000106799.13	transforming growth factor beta receptor 1 [Source:HGNC Symbol;Acc:HGNC:11772]	TGFBR1	protein_coding	B4DXN7,B4DY26,P36897,Q5T7S2	7046	6.668832484007973	6.7204408724513645	1414.3622551611177	0.6090436330293975	0.5962115544543775	0.5216343451243604	0.0480098615451785	0.05538529669459779	0.007823023819696366	600	803	1102	2682	5974	1110	1508	922
ENSG00000139921	ENSG00000139921.13	thioredoxin related transmembrane protein 1 [Source:HGNC Symbol;Acc:HGNC:15487]	TMX1	protein_coding	Q9H3N1	81542	5.312125234917069	5.369789254086248	553.7385937119712	0.5882295645505382	0.6138833017131481	0.5220152196174018	0.06602675287146177	0.061764162401450794	0.013048584805107026	242	329	418	996	2478	399	541	398
ENSG00000083799	ENSG00000083799.17	CYLD lysine 63 deubiquitinase [Source:HGNC Symbol;Acc:HGNC:2584]	CYLD	protein_coding	A0A024R6T1,Q9NQC7	1540	5.32399610803418	5.354799923376679	547.6895434199457	0.5467473512139804	0.5398945854191209	0.5220968970513657	0.018029509372204253	0.01839107705386873	1.5909042779405953e-5	302	371	409	837	2363	497	528	317
ENSG00000111817	ENSG00000111817.19	dermatan sulfate epimerase [Source:HGNC Symbol;Acc:HGNC:21144]	DSE	protein_coding	B7Z1T3,B7Z765,Q9UL01	29940	6.77418938452651	6.80437425177999	1499.5686407201383	0.5413689968130195	0.5420095626484867	0.5226567158907618	0.01637621247849235	0.017458544090217347	1.3592785738927613e-5	955	837	1069	2488	6099	1262	1525	944
ENSG00000108239	ENSG00000108239.9	TBC1 domain family member 12 [Source:HGNC Symbol;Acc:HGNC:29082]	TBC1D12	protein_coding	O60347	23232	3.423129048907004	3.5025656625580797	150.86071953705488	0.6136985170764223	0.6805775405927822	0.5229587049253722	0.09294032603378276	0.08633570938578991	0.03437369159206654	60	84	105	288	615	118	149	118
ENSG00000152223	ENSG00000152223.15	ectopic P-granules autophagy protein 5 homolog [Source:HGNC Symbol;Acc:HGNC:29331]	EPG5	protein_coding	Q9BTI0,Q9HCE0	57724	5.503777936571137	5.536873611937028	621.3548440755762	0.5537885481589883	0.5476383514349855	0.5245088895700666	0.020338090378169978	0.02067846834031287	5.387586557431489e-5	385	391	419	994	2610	624	622	322
ENSG00000141298	ENSG00000141298.19	slingshot protein phosphatase 2 [Source:HGNC Symbol;Acc:HGNC:30580]	SSH2	protein_coding	B4DK64,F5H527,Q76I76	85464	5.005158706742752	5.047368107672051	442.81510271816614	0.6141261907064046	0.5806193446807533	0.5248453917273923	0.02664154375410785	0.03705795650692969	0.002923054570728144	334	273	275	585	1698	451	461	248
ENSG00000141664	ENSG00000141664.10	zinc finger CCHC-type containing 2 [Source:HGNC Symbol;Acc:HGNC:22916]	ZCCHC2	protein_coding	Q9BRD4,Q9C0B9	54877	4.3032895099680575	4.34373775777541	271.3902228743173	0.5778919582387908	0.5772599067312765	0.5252176887055428	0.03211004012656249	0.03512622074567492	0.002230445099905596	183	156	195	388	1099	202	312	174
ENSG00000148700	ENSG00000148700.15	adducin 3 [Source:HGNC Symbol;Acc:HGNC:245]	ADD3	protein_coding	Q53FL4,Q59EK1,Q5VU08,Q9UEY8	120	5.292082254112878	5.3534025942490295	548.8512433830201	0.5524670635060104	0.6307634975331197	0.5252872456053252	0.09184074093555829	0.06732363213108891	0.0182181018941288	309	279	425	880	1875	358	685	426
ENSG00000066777	ENSG00000066777.9	ADP ribosylation factor guanine nucleotide exchange factor 1 [Source:HGNC Symbol;Acc:HGNC:15772]	ARFGEF1	protein_coding	A0A024R7X0,Q9Y6D6	10565	6.330736827953855	6.358255457183866	1100.3192783786076	0.5328686004139651	0.5368684914836009	0.5254275392975625	0.012250665154162624	0.012003252626531076	6.130473926589771e-8	658	662	816	1768	4398	936	1149	677
ENSG00000157538	ENSG00000157538.14	VPS26 endosomal protein sorting factor C [Source:HGNC Symbol;Acc:HGNC:3044]	DSCR3	protein_coding	A8MTY9,A8MY26,O14972	10311	5.636266542223708	5.674433766760761	683.4288639860522	0.5711242878133312	0.5637196908722972	0.5254932277961282	0.027889274532217664	0.028997473987878743	6.215764482241445e-4	451	409	461	1052	3169	680	608	364
ENSG00000084112	ENSG00000084112.15	slingshot protein phosphatase 1 [Source:HGNC Symbol;Acc:HGNC:30579]	SSH1	protein_coding	Q8WYL5	54434	6.6509946603721515	6.699825782276337	1395.778534585627	0.6409764841389617	0.5992726802229531	0.5259535955505885	0.033799909483899604	0.047816971375993264	0.006421831106558267	1082	923	807	1666	5485	1235	1498	873
ENSG00000143924	ENSG00000143924.19	EMAP like 4 [Source:HGNC Symbol;Acc:HGNC:1316]	EML4	protein_coding	B5MBZ0,Q9HC35	27436	5.429673522931805	5.460379498029439	589.7773568445747	0.5410490344707876	0.5475241670879288	0.5261498944646016	0.01692253490920907	0.016100232602948905	7.019871952476309e-6	374	321	450	936	2353	543	578	363
ENSG00000140526	ENSG00000140526.18	abhydrolase domain containing 2 [Source:HGNC Symbol;Acc:HGNC:18717]	ABHD2	protein_coding	A0A024RC89,P08910	11057	6.135936209042716	6.17982396573197	971.5175005999893	0.6142835162118029	0.5840148854921415	0.5266061726211221	0.030794680083903184	0.038733132216807784	0.002723883451875283	670	682	595	1251	4412	963	900	525
ENSG00000180263	ENSG00000180263.14	FYVE, RhoGEF and PH domain containing 6 [Source:HGNC Symbol;Acc:HGNC:21740]	FGD6	protein_coding	Q6ZV73	55785	5.827107002194442	5.865225603894453	781.1020207365111	0.5911557411387129	0.5671471461023003	0.5266334525797411	0.02332327185776602	0.028997473987878743	7.836746999912551e-4	559	491	475	1129	3410	719	751	454
ENSG00000151914	ENSG00000151914.20	dystonin [Source:HGNC Symbol;Acc:HGNC:1090]	DST	protein_coding	B4DGY0,B4DSS9,E9PHM6,F6QMI7,F8W9J4,Q03001,Q6P0N6	667	9.843224382980875	9.89702621907978	12824.923028486959	0.5660908001756674	0.6084720906795836	0.5270605924151187	0.06546316938508093	0.060589997825640646	0.010011260099580144	7614	7522	9432	19022	39071	9044	16688	9591
ENSG00000151835	ENSG00000151835.16	sacsin molecular chaperone [Source:HGNC Symbol;Acc:HGNC:10519]	SACS	protein_coding	Q9NZJ4	26278	5.580904155309006	5.641874213905116	668.1387399079537	0.6046930838677722	0.6233994899804551	0.5273895616198808	0.07047383156111119	0.06470814946794533	0.013467349515269615	314	355	493	1261	3321	561	546	445
ENSG00000143337	ENSG00000143337.18	torsin 1A interacting protein 1 [Source:HGNC Symbol;Acc:HGNC:29456]	TOR1AIP1	protein_coding	Q5JTV8	26092	6.259588028117849	6.289997729938848	1048.7866459486265	0.5420553152807532	0.544318318833461	0.5274504501010395	0.01637621247849235	0.016169494719646703	5.1656031548375135e-6	587	651	797	1684	4639	874	1035	630
ENSG00000147650	ENSG00000147650.11	LDL receptor related protein 12 [Source:HGNC Symbol;Acc:HGNC:31708]	LRP12	protein_coding	Q59H02,Q9Y561	29967	4.571863426026189	4.608369339497162	326.4550302069365	0.5391916073198502	0.5743770693780835	0.5274730251079983	0.03184619708948722	0.024971826175851922	7.990854198281819e-4	194	207	228	497	1153	349	313	202
ENSG00000043143	ENSG00000043143.20	jade family PHD finger 2 [Source:HGNC Symbol;Acc:HGNC:22984]	PHF15	protein_coding	A0A0C4DFT8,B3KPL2,B4DFY8,G3XAA4,Q9NQC1	23338	4.331973120712332	4.425858424896023	287.77642996643715	0.7357929334214812	0.7111402132682436	0.5277498352507624	0.07047383156111119	0.10275533662874838	0.04212487482100978	241	99	173	425	1077	224	364	198
ENSG00000144583	ENSG00000144583.5	membrane associated ring-CH-type finger 4 [Source:HGNC Symbol;Acc:HGNC:29269]	MARCH4	protein_coding	Q9P2E8	57574	3.572536208217886	3.655507411182094	167.28606226580476	0.7392661454944961	0.6864215516825157	0.5280358788055409	0.07047383156111119	0.09047464207850309	0.03407086530992203	112	109	83	242	823	190	124	94
ENSG00000197323	ENSG00000197323.12	tripartite motif containing 33 [Source:HGNC Symbol;Acc:HGNC:16290]	TRIM33	protein_coding	B3KN30,Q9UPN9	51592	5.180210858130572	5.2246905927170415	500.5985990662325	0.5627002778673622	0.5878798479254642	0.5289211277179305	0.04051354530246864	0.03589687656673316	0.0028100464852828587	262	282	361	896	2162	403	471	346
ENSG00000140403	ENSG00000140403.12	DnaJ heat shock protein family (Hsp40) member A4 [Source:HGNC Symbol;Acc:HGNC:14885]	DNAJA4	protein_coding	Q69YX3,Q8WW22	55466	5.109269345931244	5.1475680685368745	475.249237633817	0.5351926943696032	0.5798701079763366	0.5298637199544417	0.03699403241424345	0.026265993089274797	0.0012989809259710357	267	289	339	768	1579	410	566	311
ENSG00000136381	ENSG00000136381.13	iron responsive element binding protein 2 [Source:HGNC Symbol;Acc:HGNC:6115]	IREB2	protein_coding	D3DW85,P48200	3658	6.058328370253293	6.108858207120033	925.7864969248368	0.5852840798212194	0.6018059856870709	0.5301952716251719	0.04840835786645674	0.04820789653245048	0.006372060555246578	448	475	747	1672	3664	689	1013	653
ENSG00000112245	ENSG00000112245.12	protein tyrosine phosphatase 4A1 [Source:HGNC Symbol;Acc:HGNC:9634]	PTP4A1	protein_coding	A0A024R8J2,Q93096	7803	8.283611283685884	8.351388384682293	4385.764698293422	0.6590934745221095	0.6388291227946065	0.5302670669027438	0.06617866095844642	0.08059094552804055	0.01791300406216903	1919	1984	3675	8443	18490	3166	4619	3189
ENSG00000106070	ENSG00000106070.20	growth factor receptor bound protein 10 [Source:HGNC Symbol;Acc:HGNC:4564]	GRB10	protein_coding	Q13322	2887	5.265601777987907	5.334529687636439	538.4091174993536	0.6337226878600678	0.6462427437294473	0.5304445616009443	0.07918638049011797	0.07223170805128062	0.017080802199095912	327	282	399	825	3002	582	416	247
ENSG00000155304	ENSG00000155304.6	heat shock protein family A (Hsp70) member 13 [Source:HGNC Symbol;Acc:HGNC:11375]	HSPA13	protein_coding	A0A140VK72,P48723	6782	4.624377126602345	4.671404343821651	340.6925245399376	0.5679265231442914	0.5972924537188403	0.5306949210261712	0.04514029594861446	0.039157972215905744	0.0041974838915717055	190	184	246	591	1488	261	327	240
ENSG00000051382	ENSG00000051382.9	phosphatidylinositol-4,5-bisphosphate 3-kinase catalytic subunit beta [Source:HGNC Symbol;Acc:HGNC:8976]	PIK3CB	protein_coding	B4DER4,B4DZI3,P42338	5291	5.261971345902957	5.2963656165927535	525.6942069352659	0.5590281370264383	0.5576353477430152	0.5308308742441191	0.020622615106922426	0.019821450865418075	6.583439925450246e-5	281	336	377	880	2293	475	522	300
ENSG00000052723	ENSG00000052723.12	suppressor of IKBKE 1 [Source:HGNC Symbol;Acc:HGNC:26119]	SIKE1	protein_coding	Q9BRV8	80143	5.5633014700036965	5.623769972755218	661.0984890072831	0.5976660885755722	0.6262852283449934	0.5308779412045674	0.06480168164896308	0.0630531751810335	0.013553496986043925	281	359	532	1202	2712	511	634	502
ENSG00000146648	ENSG00000146648.18	epidermal growth factor receptor [Source:HGNC Symbol;Acc:HGNC:3236]	EGFR	protein_coding	B7Z2I3,E7BSV0,E9PFD7,F2YGG7,P00533,Q504U8	1956	8.910108420578009	8.950906851837857	6650.404327147121	0.5932438894067708	0.5789113912657905	0.5312276039800362	0.028156697071004218	0.03475158525599151	0.0017364246907492398	4514	4657	3888	9108	23856	5769	7382	4348
ENSG00000176903	ENSG00000176903.5	PNMA family member 1 [Source:HGNC Symbol;Acc:HGNC:9158]	PNMA1	protein_coding	Q8ND90	9240	5.312458074950438	5.353158899933097	546.6021229882003	0.5739960733963992	0.574676762230731	0.531482417958588	0.03025011378538477	0.029878913587502148	8.096883820167826e-4	329	276	414	936	2474	527	502	307
ENSG00000213341	ENSG00000213341.11	component of inhibitor of nuclear factor kappa B kinase complex [Source:HGNC Symbol;Acc:HGNC:1974]	CHUK	protein_coding	O15111	1147	5.117833593513353	5.16262160367852	479.33989894896797	0.5711861457694567	0.5901181567110074	0.5323997155404753	0.037766766081432736	0.03475026388984396	0.0024566666562319322	250	244	375	863	1926	385	552	297
ENSG00000127870	ENSG00000127870.17	ring finger protein 6 [Source:HGNC Symbol;Acc:HGNC:10069]	RNF6	protein_coding	A0A024RDP2,A0A0S2Z4G9,Q9Y252	6049	6.482710218575036	6.517004960458234	1229.010956502171	0.5510302417724983	0.56319664764471	0.5325147114060775	0.020338090378169978	0.019971021064492157	1.299576870241206e-4	671	732	898	2091	4736	1078	1178	843
ENSG00000017260	ENSG00000017260.19	ATPase secretory pathway Ca2+ transporting 1 [Source:HGNC Symbol;Acc:HGNC:13211]	ATP2C1	protein_coding	B4E295,B4E2Q0,P98194	27032	7.17536606243865	7.215729114670795	1994.5830490597316	0.5900002317591098	0.5789727906519477	0.5330888889338447	0.02585341779256066	0.030504757764769606	8.228366569128585e-4	998	1009	1697	3515	7723	1755	2208	1213
ENSG00000127603	ENSG00000127603.29	microtubule actin crosslinking factor 1 [Source:HGNC Symbol;Acc:HGNC:13664]	MACF1	protein_coding	A0A286YES6,O94854,Q6ZSD7,Q9UPN3	23499,643314	8.1347900241732	8.175388691691165	3882.0705904584074	0.5879723503136165	0.5821398678365483	0.5332137320088558	0.027589062621268874	0.031750078301710574	0.0010797965697764674	2564	2703	2380	5299	15123	4059	3416	2435
ENSG00000152683	ENSG00000152683.14	solute carrier family 30 member 6 [Source:HGNC Symbol;Acc:HGNC:19305]	SLC30A6	protein_coding	B3KU87,B5MCR8,Q6NXT4	55676	5.201485444359241	5.248151875731458	509.6252087039265	0.5532254814854899	0.5997997017929476	0.5334406818231328	0.04690387269574459	0.039020004957242053	0.004413642843952439	290	264	393	842	1911	373	564	375
ENSG00000104635	ENSG00000104635.14	solute carrier family 39 member 14 [Source:HGNC Symbol;Acc:HGNC:20858]	SLC39A14	protein_coding	A0A0S2Z534,Q15043	23516	6.351652499168365	6.41365714051475	1140.2533959711066	0.6013318966521576	0.6295898031636343	0.5339888935490746	0.07172239171864928	0.06550357060194323	0.01114305738596288	664	639	811	1822	6237	1225	949	497
ENSG00000086061	ENSG00000086061.16	DnaJ heat shock protein family (Hsp40) member A1 [Source:HGNC Symbol;Acc:HGNC:5229]	DNAJA1	protein_coding	B7Z5C0,P31689	3301	7.926163353825337	7.963675244626871	3354.2228354072454	0.5565087758683575	0.5736296586180992	0.5341875452541929	0.02608076456148086	0.026697089102836184	6.13962803785433e-4	1871	1966	2564	5381	10982	2780	4122	2197
ENSG00000141458	ENSG00000141458.13	NPC intracellular cholesterol transporter 1 [Source:HGNC Symbol;Acc:HGNC:7897]	NPC1	protein_coding	O15118	4864	6.409197166899868	6.460786090640038	1179.3188997955556	0.587476549778417	0.6062063028755571	0.5343257837649049	0.051951352274906555	0.04968559933761748	0.004952513715906124	733	724	823	1711	5718	1355	980	548
ENSG00000198589	ENSG00000198589.14	LPS responsive beige-like anchor protein [Source:HGNC Symbol;Acc:HGNC:1742]	LRBA	protein_coding	P50851	987	6.433394084484126	6.470801531789252	1190.781946319964	0.5746239755507673	0.5741057620409162	0.5344077073415127	0.022944872112232825	0.024883143968172285	5.853313989050103e-4	792	750	721	1837	4453	1007	1254	804
ENSG00000163734	ENSG00000163734.4	C-X-C motif chemokine ligand 3 [Source:HGNC Symbol;Acc:HGNC:4604]	CXCL3	protein_coding	P19876	2921	2.530729164324174	2.6234033586682304	80.95308300180423	0.7762763086699263	0.7227459732715869	0.5347641922216758	0.07514079535843991	0.08908930723435446	0.04189377381257451	45	41	68	106	434	57	68	60
ENSG00000198455	ENSG00000198455.4	zinc finger X-linked duplicated B [Source:HGNC Symbol;Acc:HGNC:13199]	ZXDB	protein_coding	P98169	158586	4.613267575739945	4.7133815734491415	349.5050139494701	0.7573444113066101	0.7114931661899403	0.5352933855072732	0.07387773002034273	0.10328413166957126	0.038580664632345656	121	145	345	621	1716	350	352	183
ENSG00000174953	ENSG00000174953.14	DEAH-box helicase 36 [Source:HGNC Symbol;Acc:HGNC:14410]	DHX36	protein_coding	Q9H2U1	170506	5.996521656162892	6.039302689023708	881.3412813100963	0.5872906308382494	0.5848217288734308	0.5354062097893053	0.02997697383006664	0.03203282296224775	0.0013713790854164927	431	451	720	1608	3549	785	939	535
ENSG00000123384	ENSG00000123384.14	LDL receptor related protein 1 [Source:HGNC Symbol;Acc:HGNC:6692]	LRP1	protein_coding	Q07954,Q59FG2	4035	7.254043225140138	7.296129616422633	2110.4163942339947	0.616829484450293	0.5877873213984799	0.5360087598397948	0.025500938692428816	0.03304204919048003	0.001705853008427344	1562	1403	1363	2464	8129	2014	2203	1271
ENSG00000145012	ENSG00000145012.13	LIM domain containing preferred translocation partner in lipoma [Source:HGNC Symbol;Acc:HGNC:6679]	LPP	protein_coding	B7Z871,B7Z8W0,B7ZLW0,Q93052	4026	6.076772364266778	6.119886292793327	934.0539858252553	0.5960815794086074	0.5938691403902367	0.5370731866475735	0.03024068476319903	0.03316724818326024	0.0025798487161336927	635	631	567	1255	3359	780	996	661
ENSG00000072803	ENSG00000072803.17	F-box and WD repeat domain containing 11 [Source:HGNC Symbol;Acc:HGNC:13607]	FBXW11	protein_coding	B4DH70,Q9UKB1	23291	5.77421386412668	5.805236963808944	749.9302722500668	0.5562396589898366	0.55807396500813	0.53743246862157	0.014575099767036276	0.014814155520422943	7.195981012371503e-6	481	476	503	1128	2877	659	781	477
ENSG00000159023	ENSG00000159023.21	erythrocyte membrane protein band 4.1 [Source:HGNC Symbol;Acc:HGNC:3377]	EPB41	protein_coding	P11171,Q1WWM3,Q29RX4,Q59F12	2035	5.060683021371239	5.119138140965048	466.3750012866236	0.6644440524935091	0.6382372774976944	0.5376210478926418	0.04456404010870967	0.05823484991846726	0.013497836863892283	354	297	265	566	1676	367	574	314
ENSG00000144043	ENSG00000144043.12	testis expressed 261 [Source:HGNC Symbol;Acc:HGNC:30712]	TEX261	protein_coding	Q6UWH6	113419	3.454895673086562	3.5407455903061438	155.2385204452959	0.7680040582790724	0.7158207027128998	0.5376244575385335	0.05244616032287594	0.09251470324383511	0.03731373580240145	136	76	84	180	552	175	179	86
ENSG00000078124	ENSG00000078124.12	alkaline ceramidase 3 [Source:HGNC Symbol;Acc:HGNC:16066]	ACER3	protein_coding	B7Z2Q2,B7Z2V2,Q9NUN7	55331	2.8274365604349883	2.929488009461689	99.59356399222928	0.775110766381818	0.7157969075394606	0.5384770539080954	0.07047383156111119	0.09000936928396694	0.038169489414379934	52	40	79	175	552	94	94	50
ENSG00000152749	ENSG00000152749.8	G protein-coupled receptor 180 [Source:HGNC Symbol;Acc:HGNC:28899]	GPR180	protein_coding	Q86V85	160897	4.796600601672821	4.888148732230226	396.2145491795261	0.6698746617510828	0.7004664285270782	0.5389666567731581	0.09595140381844638	0.09610111233437922	0.03464308273959272	154	169	337	757	1734	281	407	306
ENSG00000029364	ENSG00000029364.12	solute carrier family 39 member 9 [Source:HGNC Symbol;Acc:HGNC:20182]	SLC39A9	protein_coding	B4DDK0,C4N9M8,M0QX28,Q9NUM3	55334	5.99316351822873	6.03570185697995	879.8637511881178	0.5763270882384844	0.5887966483484142	0.5390171054146624	0.031554483983807065	0.030901266656682656	0.0014440579419236702	465	444	738	1486	3332	702	1026	569
ENSG00000092140	ENSG00000092140.16	G2/M-phase specific E3 ubiquitin protein ligase [Source:HGNC Symbol;Acc:HGNC:20338]	G2E3	protein_coding	B4DL73,F5GX24,Q49AD9,Q7L622	55632	4.048293800118079	4.150536019141489	236.6277494776182	0.7061133417391001	0.7307173944216707	0.53911109154301	0.10672322825859218	0.10216668865562886	0.04123122759148372	92	111	205	406	1220	147	227	182
ENSG00000158711	ENSG00000158711.14	ETS transcription factor ELK4 [Source:HGNC Symbol;Acc:HGNC:3326]	ELK4	protein_coding	A0A024R997,A0A024R9C2,P28324,Q8IXL1	2005	4.897091235270913	4.9676862191679785	417.7540988075259	0.6687692344672701	0.6522710597313259	0.5391780158836972	0.0633002972398655	0.0702209261838723	0.01706377316097107	154	242	357	722	2096	336	413	252
ENSG00000179295	ENSG00000179295.18	protein tyrosine phosphatase non-receptor type 11 [Source:HGNC Symbol;Acc:HGNC:9644]	PTPN11	protein_coding	Q06124	5781	7.601968934856896	7.633193001768662	2666.2907417488454	0.5508343002845772	0.5585897235460123	0.5392538066851861	0.014645414179454764	0.015900778166905355	9.537104772578272e-6	1566	1642	1903	4259	10048	2192	2822	1794
ENSG00000153214	ENSG00000153214.11	transmembrane protein 87B [Source:HGNC Symbol;Acc:HGNC:25913]	TMEM87B	protein_coding	Q96K49	84910	5.8880283154760695	5.9469322524433474	826.3007842565814	0.6318974720401572	0.6255696924589718	0.5394005358937854	0.053121283800022	0.057799096560911534	0.009422276901349981	338	446	681	1522	3749	642	867	529
ENSG00000154642	ENSG00000154642.11	chromosome 21 open reading frame 91 [Source:HGNC Symbol;Acc:HGNC:16459]	C21orf91	protein_coding	Q68DA1,Q9NYK6	54149	3.8663428098374517	3.9541227973138757	207.10100409350136	0.6380463219466539	0.7071103601343384	0.5395240868521921	0.10336666079364563	0.09150826224443515	0.03521457659201801	80	113	179	328	821	128	252	163
ENSG00000088387	ENSG00000088387.19	dedicator of cytokinesis 9 [Source:HGNC Symbol;Acc:HGNC:14132]	DOCK9	protein_coding	A0A0A0MT38,A6H8Z6,B3KXE2,B7Z2G6,B9EG73,Q9BZ29	23348	6.622999179007421	6.6622960326680705	1358.3419934631793	0.5953128559661027	0.5804444926304883	0.5398686169199445	0.022944872112232825	0.027586550619637263	5.378708134456386e-4	929	912	853	1832	5831	1387	1248	762
ENSG00000256087	ENSG00000256087.7	zinc finger protein 432 [Source:HGNC Symbol;Acc:HGNC:20810]	ZNF432	protein_coding	A0A024R4I3,O94892	9668	4.823391349169185	4.867870604814822	390.2832206414659	0.5918219267890976	0.5921231024308321	0.5398846975081687	0.0318150954785964	0.03284941329059695	0.0014592112295783144	178	239	331	620	1704	364	360	240
ENSG00000145246	ENSG00000145246.14	ATPase phospholipid transporting 10D (putative) [Source:HGNC Symbol;Acc:HGNC:13549]	ATP10D	protein_coding	Q9P241	57205	5.696766311038369	5.7376123949657	716.230525896929	0.5646394932443795	0.5906312723410824	0.5403761818260077	0.031988165603695495	0.028249567790880344	0.001547372232390233	461	431	494	1042	2489	552	876	485
ENSG00000145391	ENSG00000145391.13	SET domain containing 7, histone lysine methyltransferase [Source:HGNC Symbol;Acc:HGNC:30412]	SETD7	protein_coding	B5MCZ8,D6RJA0,Q8WTS6	80854	7.085725511413616	7.131929779852112	1885.030798566688	0.5667529691465902	0.599586471949859	0.5405516406595361	0.04318279912878845	0.039020004957242053	0.0037230093515767657	1131	1131	1285	2941	6500	1349	2235	1400
ENSG00000180694	ENSG00000180694.14	transmembrane protein 64 [Source:HGNC Symbol;Acc:HGNC:25441]	TMEM64	protein_coding	Q6YI46	169200	4.590215494486292	4.686357112023865	345.0410666138962	0.6324471976754179	0.7156822356561663	0.540727466868109	0.1244412243258792	0.10101201851460416	0.0390016843000874	132	152	275	670	1214	248	408	282
ENSG00000198887	ENSG00000198887.9	structural maintenance of chromosomes 5 [Source:HGNC Symbol;Acc:HGNC:20465]	SMC5	protein_coding	Q8IY18	23137	4.886036123686008	4.933436794350224	408.3550999706673	0.5895051179107988	0.6023927282305886	0.5418274511793634	0.040952998280338465	0.0358048766230989	0.002613363145805802	235	207	301	710	1900	362	355	261
ENSG00000148606	ENSG00000148606.13	RNA polymerase III subunit A [Source:HGNC Symbol;Acc:HGNC:30074]	POLR3A	protein_coding	O14802	11128	6.03948345539026	6.079518965416798	906.2551581884006	0.5859967445945903	0.5830688007266105	0.5418943407193583	0.024740192068738467	0.027586550619637263	5.647606547269908e-4	611	558	588	1323	3672	1014	847	478
ENSG00000107771	ENSG00000107771.17	coiled-coil serine rich protein 2 [Source:HGNC Symbol;Acc:HGNC:29197]	CCSER2	protein_coding	Q9H7U1	54462	5.336538575517974	5.375712965807472	556.2651492004104	0.570757832925337	0.5838897145854737	0.54264718549116	0.025775010674936056	0.02440805463671723	5.054060319672748e-4	349	316	371	913	2313	430	588	370
ENSG00000101126	ENSG00000101126.18	activity dependent neuroprotector homeobox [Source:HGNC Symbol;Acc:HGNC:15766]	ADNP	protein_coding	Q6DHZ8,Q9H2P0	23394	6.481701081380958	6.51126218308049	1223.9078640064056	0.5528762375444615	0.5566768261041264	0.5427829403252398	0.011842644985416116	0.011880964281666868	1.900021968920593e-7	777	723	866	1908	4502	1180	1290	731
ENSG00000139174	ENSG00000139174.12	prickle planar cell polarity protein 1 [Source:HGNC Symbol;Acc:HGNC:17019]	PRICKLE1	protein_coding	A0A024R0W7,B3KVG3,B3KVG6,Q96MT3	144165	2.2616308668244143	2.3676141805303663	67.56197281565674	0.7148702062284418	0.7579410397289487	0.5433331666818776	0.09058477384353285	0.0933820589807641	0.04471662578074324	27	31	61	106	290	82	55	42
ENSG00000165650	ENSG00000165650.12	PDZ domain containing 8 [Source:HGNC Symbol;Acc:HGNC:26974]	PDZD8	protein_coding	Q8NEN9	118987	5.629142018539962	5.672101840051811	683.1620472759804	0.5843632494593084	0.5915363289304129	0.5434313949850684	0.029414780505480267	0.029867677822768734	0.0010710418902166883	311	397	561	1171	2802	595	683	444
ENSG00000120800	ENSG00000120800.5	UTP20 small subunit processome component [Source:HGNC Symbol;Acc:HGNC:17897]	UTP20	protein_coding	O75691	27340	5.126345590592848	5.158798597269831	478.6410349011283	0.5788585943563441	0.5665260789469905	0.5436979896928943	0.015906901231783774	0.016790981716408672	3.393908806532196e-5	294	329	347	633	1818	445	505	290
ENSG00000158966	ENSG00000158966.16	cache domain containing 1 [Source:HGNC Symbol;Acc:HGNC:29314]	CACHD1	protein_coding	A0A0A0MQY7,Q5VU97	57685	2.4682207310231563	2.5543602295352494	77.45634091524589	0.7121775618145704	0.7203993857958391	0.5445886862439314	0.07061830290363559	0.08559176181574335	0.03478254524026255	57	40	37	119	298	89	79	45
ENSG00000130150	ENSG00000130150.12	motile sperm domain containing 2 [Source:HGNC Symbol;Acc:HGNC:28381]	MOSPD2	protein_coding	Q8NHP6,R4GMN1	158747	4.2578356954896	4.308905618812868	264.80041955783787	0.586334916064686	0.6195984604962105	0.545047216957721	0.04528443829284686	0.041798084341127334	0.004885396666216439	132	145	218	426	1086	192	298	183
ENSG00000163349	ENSG00000163349.22	homeodomain interacting protein kinase 1 [Source:HGNC Symbol;Acc:HGNC:19006]	HIPK1	protein_coding	A0A024R0H9,B4DZ33,Q86Z02	204851	5.385844799389846	5.432567163962667	579.2496998089325	0.6322712545092143	0.6089012933265325	0.5457001229980206	0.028762470821716613	0.03639475593560441	0.003255514738847422	408	388	333	770	2349	485	579	397
ENSG00000113580	ENSG00000113580.15	nuclear receptor subfamily 3 group C member 1 [Source:HGNC Symbol;Acc:HGNC:7978]	NR3C1	protein_coding	B7Z7I2,E5KQF5,E5KQF6,F1D8N4,P04150	2908	5.869263851201823	5.903411236894458	801.7113190212194	0.5709129296572629	0.5678887890457204	0.5464203608992427	0.017547570880680805	0.017447346446087753	1.8574976278409208e-5	462	527	560	1236	3642	731	742	467
ENSG00000157077	ENSG00000157077.14	zinc finger FYVE-type containing 9 [Source:HGNC Symbol;Acc:HGNC:6775]	ZFYVE9	protein_coding	O95405	9372	5.170934778453905	5.205456286800673	494.1224662132431	0.5929231395754284	0.5705314400312769	0.5464839877607427	0.01618802943778354	0.018840821970175232	6.026385884969563e-5	294	356	338	674	2017	443	520	291
ENSG00000087338	ENSG00000087338.5	germ cell-less 1, spermatogenesis associated [Source:HGNC Symbol;Acc:HGNC:23843]	GMCL1	protein_coding	Q53SE7,Q96IK5	64395	3.7067093732683354	3.7579692929953072	180.59266517202482	0.5626024253290342	0.6354018568605713	0.5476143444487354	0.05667158662058449	0.04232206203783301	0.0062944788185578865	87	110	134	291	638	148	216	124
ENSG00000164631	ENSG00000164631.19	zinc finger protein 12 [Source:HGNC Symbol;Acc:HGNC:12902]	ZNF12	protein_coding	P17014	7559	3.831955906658169	3.927338541213939	202.43518960293343	0.6942740289813619	0.7180960172293566	0.5481095641731352	0.08517877149878862	0.09175517885995083	0.0342031194274338	81	80	165	401	865	156	242	135
ENSG00000064313	ENSG00000064313.12	TATA-box binding protein associated factor 2 [Source:HGNC Symbol;Acc:HGNC:11536]	TAF2	protein_coding	A0A024R9E6,B3KMD8,Q6P1X5	6873	5.198451309604837	5.233928249689492	503.46384931231296	0.576435908809477	0.5731830949840335	0.5481203559433534	0.018784220183512848	0.018078720360455523	3.5812347682070195e-5	311	293	343	825	2217	433	516	294
ENSG00000110218	ENSG00000110218.9	pannexin 1 [Source:HGNC Symbol;Acc:HGNC:8599]	PANX1	protein_coding	A0A024R397,Q96RD7	24145	5.9181479260179	5.958080838379485	832.8395092561409	0.5853218636778577	0.5863670839932841	0.5484149395715104	0.022565749424304844	0.023701109155764	2.793207918422799e-4	402	477	655	1459	3276	824	898	459
ENSG00000077232	ENSG00000077232.18	DnaJ heat shock protein family (Hsp40) member C10 [Source:HGNC Symbol;Acc:HGNC:24637]	DNAJC10	protein_coding	Q8IXB1	54431	7.205034910256812	7.23839483556846	2025.7726335661139	0.5716502966890116	0.5687040582004486	0.5484728202933188	0.015068682404504232	0.016711321695930523	6.55487229407962e-6	1118	1103	1562	3494	8457	1773	2071	1230
ENSG00000134109	ENSG00000134109.11	ER degradation enhancing alpha-mannosidase like protein 1 [Source:HGNC Symbol;Acc:HGNC:18967]	EDEM1	protein_coding	A0A024R2D5,Q92611	9695	6.8984712152981515	6.94056491546539	1646.2766808375152	0.5926632430626734	0.5928179248674813	0.5486014204908086	0.026098939857901654	0.028670341276185406	4.443814735038336e-4	833	908	1300	2849	7395	1688	1488	902
ENSG00000091490	ENSG00000091490.11	SEL1L family member 3 [Source:HGNC Symbol;Acc:HGNC:29108]	SEL1L3	protein_coding	A0A024R9V3,Q68CR1	23231	6.422871603695377	6.454587121350786	1175.738669703444	0.568257431300048	0.5624772001414434	0.5498448838559945	0.013496851099899284	0.014814155520422943	8.209919506209976e-7	747	759	825	1683	5015	1166	1137	641
ENSG00000162688	ENSG00000162688.17	amylo-alpha-1, 6-glucosidase, 4-alpha-glucanotransferase [Source:HGNC Symbol;Acc:HGNC:321]	AGL	protein_coding	A0A0S2A4E4,P35573	178	5.108797919512375	5.184253827100901	487.5160146880982	0.6224731702277053	0.6747578091149863	0.5499372793840245	0.08379083084597148	0.07510796759280865	0.02102245995595444	216	215	407	893	1799	357	554	380
ENSG00000020577	ENSG00000020577.14	sterile alpha motif domain containing 4A [Source:HGNC Symbol;Acc:HGNC:23023]	SAMD4A	protein_coding	G3V2R1,Q8WW19,Q9UPU9	23034	5.201272711543453	5.235701955126223	504.1955233063208	0.5822491836634479	0.5700765908068027	0.5500640831752616	0.0170766790299174	0.01788016387310435	1.9335980360597837e-5	307	335	344	742	2167	494	478	284
ENSG00000133808	NA	NA	MICALCL	protein_coding	NA	NA	3.6857170671506827	3.8098632150345946	185.83309464969483	0.8021301372838415	0.7952571970398787	0.5502295453222477	0.13048050343680412	0.10964648209582176	0.049000096126878036	106	108	130	227	1084	236	99	98
ENSG00000111412	ENSG00000111412.6	chromosome 12 open reading frame 49 [Source:HGNC Symbol;Acc:HGNC:26128]	C12orf49	protein_coding	A0A024RBQ8,Q9H741	79794	4.929000744527153	4.973097360379091	420.0970594990581	0.5813601171767846	0.6025590487325552	0.5506681023510871	0.03082218696901505	0.02789538833984468	9.820982141587995e-4	213	234	304	758	1752	388	399	270
ENSG00000157450	ENSG00000157450.15	ring finger protein 111 [Source:HGNC Symbol;Acc:HGNC:17384]	RNF111	protein_coding	A0A024R5T5,Q6ZNA4	54778	5.218509571173264	5.25578501592382	511.86404796802475	0.5673959205397437	0.5860673939582757	0.5507548865962174	0.020678154965348763	0.019045837617436213	1.1457637742148139e-4	315	269	376	836	2028	437	520	342
ENSG00000104219	ENSG00000104219.13	zinc finger DHHC-type palmitoyltransferase 2 [Source:HGNC Symbol;Acc:HGNC:18469]	ZDHHC2	protein_coding	A0A140VKD9,Q9UIJ5	51201	3.663682525466373	3.748468842980077	178.35512475323395	0.7479067480869912	0.7068949014229661	0.5508558439982092	0.08144127803991573	0.08042951153858517	0.028187978267051928	111	109	109	248	1017	159	121	116
ENSG00000168610	ENSG00000168610.14	signal transducer and activator of transcription 3 [Source:HGNC Symbol;Acc:HGNC:11364]	STAT3	protein_coding	P40763	6774	6.9177683273710135	6.950607512657844	1660.789523873752	0.5736332525352755	0.5728704420010429	0.5520914926868111	0.013840405540822505	0.015000227760171961	1.0894209680004026e-5	1093	1052	1110	2383	6101	1454	1880	1030
ENSG00000136051	ENSG00000136051.15	WASH complex subunit 4 [Source:HGNC Symbol;Acc:HGNC:29174]	KIAA1033	protein_coding	A0A087X256,B7ZKT9,Q2M389	23325	6.078833884138514	6.182310106244723	975.2197819899077	0.6783663391266082	0.730368614255691	0.5520964480676189	0.12401431544436793	0.10864502950513648	0.037346204279774406	403	424	767	1842	3953	562	1105	839
ENSG00000149231	ENSG00000149231.15	coiled-coil domain containing 82 [Source:HGNC Symbol;Acc:HGNC:26282]	CCDC82	protein_coding	A0A024R3B3,Q8N4S0	79780	4.488849769421239	4.55405043756789	314.34324023561544	0.5973222780419076	0.6592694533842706	0.5538573270569606	0.07128002835356953	0.058673300490474666	0.013267655642125939	152	144	255	558	1153	236	386	223
ENSG00000153107	ENSG00000153107.13	anaphase promoting complex subunit 1 [Source:HGNC Symbol;Acc:HGNC:19988]	ANAPC1	protein_coding	Q9H1A4	64682	5.040709687396832	5.1031923389798575	461.2921070740624	0.6846045017701413	0.6590831372206513	0.5550300970030351	0.04562963240179754	0.057229109924816744	0.012486161164695142	328	317	227	602	1598	406	544	312
ENSG00000198690	ENSG00000198690.10	FANCD2 and FANCI associated nuclease 1 [Source:HGNC Symbol;Acc:HGNC:29170]	FAN1	protein_coding	Q9Y2M0	22909	4.858210010997469	4.912384657263366	404.0253073293696	0.5746465973864674	0.6399543271765383	0.5551783296916065	0.06213420518540088	0.04389173883629558	0.007552380323370664	251	209	308	583	1302	306	531	285
ENSG00000197646	ENSG00000197646.8	programmed cell death 1 ligand 2 [Source:HGNC Symbol;Acc:HGNC:18731]	PDCD1LG2	protein_coding	Q9BQ51	80380	3.000635069500735	3.070486909876574	111.46816650099063	0.6544485392636993	0.6796321725129154	0.5554992855912487	0.05787612170855338	0.06659751247749003	0.01607721704276299	75	43	83	175	437	99	120	76
ENSG00000129493	ENSG00000129493.15	HEAT repeat containing 5A [Source:HGNC Symbol;Acc:HGNC:20276]	HEATR5A	protein_coding	F5H619,Q86XA9	25938	5.011942413914768	5.0604322174071354	447.5462372575377	0.6125135514349114	0.6239025358386993	0.5561512734366567	0.03542396921599677	0.03533038181641786	0.003536793384480467	248	332	262	653	1533	405	510	299
ENSG00000086200	ENSG00000086200.16	importin 11 [Source:HGNC Symbol;Acc:HGNC:20628]	IPO11	protein_coding	Q9UI26	101180901,51194	4.8367998861445685	4.88303718700719	395.1071846859368	0.5752688992096898	0.6152294040384251	0.5568555179832856	0.034746513121267045	0.02977245357374837	0.0016116569179076001	195	219	303	680	1521	323	421	277
ENSG00000154127	ENSG00000154127.10	ubiquitin associated and SH3 domain containing B [Source:HGNC Symbol;Acc:HGNC:29884]	UBASH3B	protein_coding	Q8TF42	84959	4.988318855673667	5.051426851604176	442.5387512457635	0.6413914735378917	0.649275430814148	0.5570252364759298	0.05844786251345433	0.05445752536997417	0.00851904505044234	273	224	310	714	2231	499	351	221
ENSG00000077147	ENSG00000077147.16	transmembrane 9 superfamily member 3 [Source:HGNC Symbol;Acc:HGNC:21529]	TM9SF3	protein_coding	A0A024QYS2,Q9HD45	56889	7.641685323185726	7.738065035176795	2867.0347840151244	0.7618026585160563	0.7152671039659867	0.5570926707602664	0.07986843346141395	0.10445150435765237	0.030288071203794068	1080	1124	2485	5668	11441	2046	3504	2065
ENSG00000143870	ENSG00000143870.13	protein disulfide isomerase family A member 6 [Source:HGNC Symbol;Acc:HGNC:30168]	PDIA6	protein_coding	Q15084	10130	8.896960157897423	8.927791517102746	6535.287700251164	0.5663607546019994	0.5661643310549092	0.5580144382377419	0.011528265026326279	0.013600237528048585	6.155469143845129e-9	3655	3750	5159	10522	27416	6387	6651	3528
ENSG00000124151	ENSG00000124151.19	nuclear receptor coactivator 3 [Source:HGNC Symbol;Acc:HGNC:7670]	NCOA3	protein_coding	Q59EE8,Q9Y6Q9	8202	5.698751431750464	5.736325249776053	714.1395199871479	0.6012866560752119	0.5864082887569176	0.5581604409836148	0.017191230167254278	0.018840821970175232	6.338655659146567e-5	490	412	449	1109	3050	646	745	409
ENSG00000154310	ENSG00000154310.17	TRAF2 and NCK interacting kinase [Source:HGNC Symbol;Acc:HGNC:30765]	TNIK	protein_coding	Q9UKE5	23043	2.341538097373154	2.428951991339603	70.82920989524989	0.8668361119149377	0.73815707771952	0.5584138079417164	0.05064535220706169	0.08288669936523374	0.03536056488285658	46	38	60	69	336	72	58	46
ENSG00000164323	ENSG00000164323.14	cilia and flagella associated protein 97 [Source:HGNC Symbol;Acc:HGNC:29276]	KIAA1430	protein_coding	Q9P2B7	57587	5.105983048283288	5.169564313372901	481.48902160360905	0.6225064058067836	0.6534046647668957	0.55842844723537155	0.0633002972398655	0.054867254362760604	0.00995767551281807	248	251	327	884	2336	343	453	344
ENSG00000112096	ENSG00000112096.18	superoxide dismutase 2 [Source:HGNC Symbol;Acc:HGNC:11180]	SOD2	protein_coding	G5E9P6,P04179,Q96AM7,Q9UG59	6648	6.342973938773226	6.404312423277118	1133.2947976267237	0.6434834641293793	0.644123187832298	0.5598623007788905	0.05117182438122537	0.05445752536997417	0.006432997617512157	520	592	929	1973	6068	1069	1032	570
ENSG00000134987	ENSG00000134987.11	WD repeat domain 36 [Source:HGNC Symbol;Acc:HGNC:30696]	WDR36	protein_coding	Q8NI36	134430	5.824331139060154	5.888610446455277	794.5400130201293	0.6353001090775554	0.6543366955258341	0.560245189323609	0.056027799925718144	0.057683296965192594	0.0101132359114527	348	400	598	1522	3246	631	778	600
ENSG00000166510	ENSG00000166510.14	coiled-coil domain containing 68 [Source:HGNC Symbol;Acc:HGNC:24350]	CCDC68	protein_coding	A0A024R2B9,Q9H2F9	80323	3.5823789283725085	3.6377480605378034	165.12239870534353	0.6472112450287119	0.6344710452322971	0.560426768316165	0.038008137200688116	0.04183438630890018	0.004352060437553806	95	96	103	282	765	162	153	94
ENSG00000074603	ENSG00000074603.19	dipeptidyl peptidase 8 [Source:HGNC Symbol;Acc:HGNC:16490]	DPP8	protein_coding	A0A024R5Z6,A8K4U2,B4DLA8,Q6V1X1	54878	5.661322504371133	5.707608098805353	701.4017935221632	0.5774273237210467	0.6176037421066298	0.560520083497435	0.036347416863039585	0.029867677822768734	0.0018811355031311057	393	401	477	1178	2460	544	821	504
ENSG00000198898	ENSG00000198898.14	capping actin protein of muscle Z-line subunit alpha 2 [Source:HGNC Symbol;Acc:HGNC:1490]	CAPZA2	protein_coding	A4D0V4,P47755	830	6.5749571378445255	6.645647450727641	1342.8220339149584	0.6986038412722971	0.6660175808497523	0.5608065892791211	0.0534546092189746	0.0679441580447255	0.012900222817124812	531	611	1121	2630	5636	1143	1400	904
ENSG00000114302	ENSG00000114302.16	protein kinase cAMP-dependent type II regulatory subunit alpha [Source:HGNC Symbol;Acc:HGNC:9391]	PRKAR2A	protein_coding	A0A024R2W3,A0A0S2Z472,A8KAH7,P13861	5576	6.203410805019873	6.23752526460983	1011.5668704433176	0.5827643962327153	0.5797313054772023	0.5612795826256523	0.013880167159291905	0.014814155520422943	2.736450845676043e-6	655	593	675	1583	4323	937	965	612
ENSG00000006715	ENSG00000006715.16	VPS41 subunit of HOPS complex [Source:HGNC Symbol;Acc:HGNC:12713]	VPS41	protein_coding	P49754	27072	5.596047054434122	5.6481968112096785	671.9891140779139	0.6143959847544718	0.6273811768769281	0.5613046874015847	0.03843881167419207	0.037295648357150414	0.003152600658905931	304	358	558	1163	2617	536	834	413
ENSG00000197312	ENSG00000197312.12	DNA damage inducible 1 homolog 2 [Source:HGNC Symbol;Acc:HGNC:24578]	DDI2	protein_coding	Q5TDH0	84301	5.7998440713294	5.832458881100774	763.6190947196818	0.5708762393003893	0.5780250552711038	0.5625245940026617	0.012211785526681862	0.01146050496273251	1.1346208886507651e-7	442	439	580	1209	3134	727	729	468
ENSG00000135968	ENSG00000135968.21	GRIP and coiled-coil domain containing 2 [Source:HGNC Symbol;Acc:HGNC:23218]	GCC2	protein_coding	B3KR21,Q8IWJ2	9648	4.662705324349901	4.7013252569689845	347.43423531083585	0.5947522774062048	0.5913657560710635	0.5625841922137502	0.0192927111007002	0.01839107705386873	5.387586557431489e-5	208	192	252	565	1535	300	366	200
ENSG00000052795	ENSG00000052795.13	folliculin interacting protein 2 [Source:HGNC Symbol;Acc:HGNC:29280]	FNIP2	protein_coding	Q9P278	57600	4.175214256369048	4.224387362799013	249.9660185462583	0.6039272083846152	0.6317654450762025	0.5626037869369749	0.038989027767046394	0.0358048766230989	0.003337498690382352	143	160	174	357	967	178	309	169
ENSG00000166225	ENSG00000166225.8	fibroblast growth factor receptor substrate 2 [Source:HGNC Symbol;Acc:HGNC:16971]	FRS2	protein_coding	L7RTG7,Q8WU20	10818	4.836472943253721	4.908507093849553	402.5907853119219	0.6083063410769319	0.680770671513092	0.563434701663406	0.08323952671073898	0.06470814946794533	0.016196419023296146	199	199	327	649	1590	249	474	319
ENSG00000064651	ENSG00000064651.14	solute carrier family 12 member 2 [Source:HGNC Symbol;Acc:HGNC:10911]	SLC12A2	protein_coding	B7ZM24,P55011,Q53ZR1	6558	4.548189433223834	4.585969647315295	321.30262707277404	0.5786034312079975	0.6010641109634728	0.56403658506725	0.019373872344829617	0.017458544090217347	5.580824745331338e-5	197	169	249	489	1218	300	331	207
ENSG00000176105	ENSG00000176105.14	YES proto-oncogene 1, Src family tyrosine kinase [Source:HGNC Symbol;Acc:HGNC:12841]	YES1	protein_coding	P07947	7525	6.354624947454611	6.407126095511385	1137.6832077947586	0.6248848614221599	0.629415705097838	0.5649126515864225	0.037967072738749844	0.03876847770753319	0.002709194275671503	522	617	949	1920	5339	864	1118	759
ENSG00000169435	ENSG00000169435.14	Ras association domain family member 6 [Source:HGNC Symbol;Acc:HGNC:20796]	RASSF6	protein_coding	Q6ZTQ3	166824	5.36924236527631	5.440516620372062	583.3600334018404	0.5964804248597015	0.6810795626276098	0.5652786367596219	0.08754920794273383	0.06466774477726996	0.015818226775609522	348	290	412	909	2050	364	713	482
ENSG00000107186	ENSG00000107186.16	multiple PDZ domain crumbs cell polarity complex component [Source:HGNC Symbol;Acc:HGNC:7208]	MPDZ	protein_coding	O75970	8777	4.382100869788426	4.439094758680603	290.50759608339905	0.7123682698390493	0.6552121878077455	0.5660052108393285	0.03012578660993798	0.04779643289394867	0.007646174426992298	196	215	161	339	1135	258	312	192
ENSG00000174010	ENSG00000174010.9	kelch like family member 15 [Source:HGNC Symbol;Acc:HGNC:29347]	KLHL15	protein_coding	Q96M94,V9HWF1	80311	2.338278291440709	2.4569787418045013	72.61883792240657	0.7111690084444034	0.82176759956925	0.5660686056548673	0.11195106305893436	0.09646811121103796	0.04831221067516657	27	37	54	119	314	49	68	68
ENSG00000197969	ENSG00000197969.14	vacuolar protein sorting 13 homolog A [Source:HGNC Symbol;Acc:HGNC:1908]	VPS13A	protein_coding	Q96RL7	23230	5.872845126187171	5.95239618646022	831.9059154378801	0.6292688169591265	0.6945408261500563	0.5663232458014485	0.09268645525218455	0.07516322348905811	0.019666613356789823	379	395	676	1431	2720	563	1090	656
ENSG00000139505	ENSG00000139505.11	myotubularin related protein 6 [Source:HGNC Symbol;Acc:HGNC:7453]	MTMR6	protein_coding	Q9Y217	9107	5.531811869238511	5.622159083783435	659.9350892914497	0.7028727028287763	0.7125333226981658	0.5669615042761124	0.08263939072347469	0.0858402455095978	0.024654270357323208	246	296	539	1282	2920	463	715	491
ENSG00000111885	ENSG00000111885.7	mannosidase alpha class 1A member 1 [Source:HGNC Symbol;Acc:HGNC:6821]	MAN1A1	protein_coding	P33908	4121	2.5437355630614262	2.650818706916159	83.45540674653722	0.6647925531477353	0.8059115266123208	0.5671946703019731	0.13967526732041194	0.09126532060854443	0.045090478563137366	45	49	40	134	288	54	119	66
ENSG00000215301	ENSG00000215301.10	DEAD-box helicase 3 X-linked [Source:HGNC Symbol;Acc:HGNC:2745]	DDX3X	protein_coding	O00571	1654	8.482848044684967	8.52719692179388	4951.511622326045	0.6258079857747622	0.6101835000523409	0.5677795365320266	0.02304241650780403	0.029474033278588056	4.91377874308115e-4	2463	2442	4091	8793	21330	4192	5250	3028
ENSG00000197324	ENSG00000197324.9	LDL receptor related protein 10 [Source:HGNC Symbol;Acc:HGNC:14553]	LRP10	protein_coding	Q7Z4F1	26020	7.9025298713140755	7.9476662147663015	3312.5374855429604	0.628858083300183	0.6152274986090394	0.5678980322380432	0.023387733765004255	0.02937758683498094	6.163619137781691e-4	2374	2106	2051	4258	15004	3350	3119	1798
ENSG00000110917	ENSG00000110917.8	malectin [Source:HGNC Symbol;Acc:HGNC:28973]	MLEC	protein_coding	F5GX14,Q14165	9761	7.363553747364745	7.408161917232173	2281.699790502011	0.63679823692172155	0.6166731538673988	0.5681540331975575	0.02194207237538838	0.027586550619637263	8.333823059477472e-4	1586	1556	1344	2908	8427	2058	2573	1439
ENSG00000151718	ENSG00000151718.16	WW and C2 domain containing 2 [Source:HGNC Symbol;Acc:HGNC:24148]	WWC2	protein_coding	Q6AWC2	80014	5.066171766882662	5.109655427111951	462.5415024046723	0.6218487346710964	0.6149934439226905	0.5681738631223884	0.022669065308168226	0.025502871774502715	6.51997337528653e-4	323	279	292	639	1841	476	416	294
ENSG00000005020	ENSG00000005020.13	src kinase associated phosphoprotein 2 [Source:HGNC Symbol;Acc:HGNC:15687]	SKAP2	protein_coding	B7Z5R3,O75563	8935	4.6596383650434845	4.700977144703313	348.0932937012663	0.5885503026209256	0.6114489484476359	0.5685328459951152	0.022944872112232825	0.02115739746756885	2.61947645347455e-4	211	192	261	523	1432	317	309	243
ENSG00000136826	ENSG00000136826.15	Kruppel like factor 4 [Source:HGNC Symbol;Acc:HGNC:6348]	KLF4	protein_coding	O43474	9314	5.3224221277182355	5.384373870635376	559.6915231944585	0.6431505649740633	0.6570505818805961	0.5687058621807896	0.048023421635494404	0.050191063683918416	0.007413253794648444	285	253	518	855	2377	399	623	396
ENSG00000112697	ENSG00000112697.17	transmembrane protein 30A [Source:HGNC Symbol;Acc:HGNC:16667]	TMEM30A	protein_coding	Q9NV96	55754	7.159402624121082	7.216059443639116	1996.5227793929494	0.6329860648179616	0.6430282320024454	0.5697451134631116	0.0438006848905258	0.044833591291654096	0.004520643107635418	993	991	1513	3619	7739	1423	2404	1399
ENSG00000073614	ENSG00000073614.13	lysine demethylase 5A [Source:HGNC Symbol;Acc:HGNC:9886]	KDM5A	protein_coding	P29375	5927	5.4766043622989535	5.515397297078183	612.6291814704396	0.6051664390821899	0.5992928458017027	0.5698144763131183	0.0178695254216582	0.018706016881576432	6.720578848430595e-5	387	393	426	841	2455	675	585	333
ENSG00000046604	ENSG00000046604.13	desmoglein 2 [Source:HGNC Symbol;Acc:HGNC:3049]	DSG2	protein_coding	Q14126	1829	8.99105317148473	9.02716605246255	7005.967313146191	0.6058483347196615	0.5944708656163573	0.5702965437941486	0.013496851099899284	0.01675249534385701	8.316002258835093e-6	4524	4753	4300	9905	28251	6620	7417	4055
ENSG00000198910	ENSG00000198910.14	L1 cell adhesion molecule [Source:HGNC Symbol;Acc:HGNC:6470]	L1CAM	protein_coding	P32004	3897	4.239563228603962	4.307529976204774	265.8807353882403	0.5784816844209775	0.6942727053055909	0.5704683997390179	0.0988567326858008	0.06041430203521095	0.016521943574824303	166	151	170	375	801	196	342	213
ENSG00000115419	ENSG00000115419.13	glutaminase [Source:HGNC Symbol;Acc:HGNC:4331]	GLS	protein_coding	O94925,Q68D38	2744	7.009951532555976	7.105971931038944	1846.9620070399978	0.7769926187097103	0.72414945547471	0.5712255153526892	0.07098581144699895	0.09517690683629607	0.02492470463813923	669	750	1553	3718	9118	1445	1837	1242
ENSG00000137941	ENSG00000137941.17	tubulin tyrosine ligase like 7 [Source:HGNC Symbol;Acc:HGNC:26242]	TTLL7	protein_coding	Q6ZT98	79739	2.385498805683152	2.4596554329051212	72.45572688319031	0.6553210767945915	0.717348391396555	0.5716535900323992	0.06596197898000636	0.05921735977837184	0.018130956591447842	42	33	52	115	292	77	64	50
ENSG00000164327	ENSG00000164327.13	RPTOR independent companion of MTOR complex 2 [Source:HGNC Symbol;Acc:HGNC:28611]	RICTOR	protein_coding	Q6R327	253260	4.71688883627804	4.780580223556746	367.9703628969052	0.6128891641965866	0.6670024026880346	0.57165411077606465	0.05947069122673425	0.05037317746875556	0.008771828665821109	198	184	265	628	1607	256	358	290
ENSG00000172007	ENSG00000172007.7	RAB33B, member RAS oncogene family [Source:HGNC Symbol;Acc:HGNC:16075]	RAB33B	protein_coding	Q9H082	83452	2.7106037687263558	2.829447606158024	94.03603359171315	0.7485202419244444	0.8105622930680285	0.5718166666397525	0.12305327974601739	0.0959949948126306	0.04466110485862567	51	46	63	139	451	45	114	77
ENSG00000155545	ENSG00000155545.19	MIER family member 3 [Source:HGNC Symbol;Acc:HGNC:26678]	MIER3	protein_coding	Q7Z3K6	166968	4.124715952065492	4.2056314741058	246.65274061338533	0.6450830132933261	0.7079602717736285	0.5718900551637508	0.07712518682237386	0.07051410034395668	0.01978126090649692	93	129	192	449	980	189	258	195
ENSG00000146555	ENSG00000146555.19	sidekick cell adhesion molecule 1 [Source:HGNC Symbol;Acc:HGNC:19307]	SDK1	protein_coding	Q7Z5N4	221935	0.327843324717263	0.7493009936456038	21.801200378578667	1.557940935060578	1.6453592129808268	0.5725204731944195	0.12082567359109007	0.1064724181989947	0.047621959925236435	8	14	8	9	75	9	53	18
ENSG00000068366	ENSG00000068366.20	acyl-CoA synthetase long chain family member 4 [Source:HGNC Symbol;Acc:HGNC:3571]	ACSL4	protein_coding	O60488,Q8TAF6	2182	7.033517827383183	7.082330237810535	1816.938393199784	0.6268653605095954	0.6254908357086598	0.5726779313328558	0.028947846960845618	0.031857957648511105	0.0010466967041403636	959	978	1237	3341	8756	1550	1667	1132
ENSG00000161813	ENSG00000161813.22	La ribonucleoprotein 4 [Source:HGNC Symbol;Acc:HGNC:24320]	LARP4	protein_coding	Q6P4E2,Q71RC2,Q8TBL5,Q96J85	113251	5.988506498983463	6.037669219971013	881.4035583223204	0.6020339030019403	0.6306185769393291	0.5736041414174999	0.032531879256007645	0.030366456665515032	0.0015186363578633126	474	471	643	1501	3628	656	897	655
ENSG00000139324	ENSG00000139324.12	transmembrane O-mannosyltransferase targeting cadherins 3 [Source:HGNC Symbol;Acc:HGNC:26899]	TMTC3	protein_coding	A8K321,Q6ZXV5	160418	6.056365499639459	6.132748498628631	942.5856677988243	0.6438573849221374	0.6914111932273764	0.5737441736186213	0.07481816863765793	0.06868772515926279	0.015657059145839158	401	479	758	1641	3466	648	1033	792
ENSG00000165417	ENSG00000165417.12	general transcription factor IIA subunit 1 [Source:HGNC Symbol;Acc:HGNC:4646]	GTF2A1	protein_coding	P52655	2957	4.854200859147872	4.921090984202912	405.63785389622564	0.6300430772667592	0.6741085647806944	0.5743880738628956	0.059172325056464276	0.053528290372306483	0.009798056249324706	179	230	275	749	1728	303	402	311
ENSG00000142207	ENSG00000142207.7	URB1 ribosome biogenesis homolog [Source:HGNC Symbol;Acc:HGNC:17344]	URB1	protein_coding	O60287	9875	6.15725709821232	6.1888585293149605	978.4758469076537	0.5808876936617055	0.5839426206160746	0.5754814753327268	0.009189398282683602	0.009095052320475583	7.188271905512353e-10	595	565	752	1441	3924	851	1029	614
ENSG00000146859	ENSG00000146859.6	transmembrane protein 140 [Source:HGNC Symbol;Acc:HGNC:21870]	TMEM140	protein_coding	Q9NV12	55281	2.948047763972818	3.0134709414864163	107.33095194248834	0.7019709082693633	0.6956091072941601	0.5763275384245119	0.04728258591723124	0.059082057617396974	0.014479041994045998	58	83	66	129	383	105	133	63
ENSG00000117000	ENSG00000117000.9	rearranged L-myc fusion [Source:HGNC Symbol;Acc:HGNC:10025]	RLF	protein_coding	Q13129	6018	5.135065739205118	5.17872594479804	485.3733081880635	0.5934707750860567	0.6214685176800636	0.5764021579195084	0.023443079195996232	0.02157054049076274	3.6191045854572386e-4	244	295	368	766	1919	379	528	339
ENSG00000136068	ENSG00000136068.15	filamin B [Source:HGNC Symbol;Acc:HGNC:3755]	FLNB	protein_coding	O75369	2317	10.402238175409256	10.474718810894059	19088.127063673775	0.6613056159250646	0.6952450738941252	0.5765569791331392	0.0629854044114503	0.06114553425753206	0.007152482170397149	12724	12121	11261	24365	94759	23466	14458	9482
ENSG00000115760	ENSG00000115760.14	baculoviral IAP repeat containing 6 [Source:HGNC Symbol;Acc:HGNC:13516]	BIRC6	protein_coding	Q9NR09	57448	6.527969696209882	6.560965473266994	1266.9771043378214	0.5878077594683215	0.5896685827468497	0.5766775074856474	0.010370785726841391	0.010947365429719209	5.961605991346201e-8	803	773	863	1883	4817	1246	1268	783
ENSG00000092969	ENSG00000092969.12	transforming growth factor beta 2 [Source:HGNC Symbol;Acc:HGNC:11768]	TGFB2	protein_coding	P61812,Q59EG9	7042	4.265886040365285	4.341135229376113	269.6759907040377	0.7292221926452981	0.6934925308944585	0.5768150299268997	0.056971193800656995	0.06085071505569507	0.012937885771795561	159	170	141	438	1460	265	221	148
ENSG00000196233	ENSG00000196233.13	ligand dependent nuclear receptor corepressor [Source:HGNC Symbol;Acc:HGNC:29503]	LCOR	protein_coding	Q96JN0	84458	4.270591132994134	4.355745329600667	273.7603056979494	0.6660064539473841	0.7224517931839877	0.5774211210056643	0.08323952671073898	0.07322018727840321	0.0213133455676393	164	122	174	470	1286	194	231	230
ENSG00000099290	ENSG00000099290.17	WASH complex subunit 2A [Source:HGNC Symbol;Acc:HGNC:23416]	FAM21A	protein_coding	A0A087WYF6,E7ESD2,Q641Q2,Q6P0Q7	387680	2.1166594946523567	2.216515023120468	60.11502514145141	0.7641420019528926	0.729479008559112	0.577667273647788	0.05633106249146786	0.07510796759280865	0.02528105804845086	32	34	40	94	288	64	70	25
ENSG00000089335	ENSG00000089335.21	zinc finger protein 302 [Source:HGNC Symbol;Acc:HGNC:13848]	ZNF302	protein_coding	A0A087WYF4,B3KY96,B4DMN2,D6R9Q0,E7EVR1,Q8NC84,Q9NR11	55900	3.028962488381617	3.1251994565362544	115.87623625079094	0.6630088865376729	0.760262108538286	0.5783086031035941	0.09821133083478988	0.07928347665687122	0.03029590561242007	49	52	94	196	443	78	155	86
ENSG00000100335	ENSG00000100335.15	mitochondrial elongation factor 1 [Source:HGNC Symbol;Acc:HGNC:25979]	MIEF1	protein_coding	A0A024R1L3,B0QY95,Q9H0J7,Q9NQG6	54471	6.062958173982485	6.097678343357476	918.3856462902589	0.5911731419964705	0.5962612207834982	0.5785063403496173	0.011596263219533132	0.011437362784046872	2.723552493116095e-7	566	519	637	1466	3690	848	907	585
ENSG00000011114	ENSG00000011114.15	BTB domain containing 7 [Source:HGNC Symbol;Acc:HGNC:18269]	BTBD7	protein_coding	Q9P203	55727	5.790463400554245	5.830957591900245	762.4244213097869	0.6044399340697502	0.6099288096126629	0.578774370439023	0.018694212278611684	0.017458544090217347	4.602140130763168e-5	416	443	533	1290	3469	666	725	473
ENSG00000100744	ENSG00000100744.15	GSK3B interacting protein [Source:HGNC Symbol;Acc:HGNC:20343]	GSKIP	protein_coding	A0A024R6P6,Q9P0R6	51527	5.478022928847612	5.6146373348901175	655.9737920520481	0.8747336895732596	0.8072533529902539	0.5789481818884397	0.08836709063887058	0.1199357214875375	0.043095381180809675	168	259	612	1253	2966	517	790	438
ENSG00000165494	ENSG00000165494.11	PCF11 cleavage and polyadenylation factor subunit [Source:HGNC Symbol;Acc:HGNC:30097]	PCF11	protein_coding	O94913	51585	5.565659819729745	5.629877816856718	665.4557232861321	0.6211119281962962	0.6768738461207082	0.5793967183810514	0.06139557083396906	0.05051878718434842	0.009159582754770178	435	375	447	893	2252	446	848	520
ENSG00000058063	ENSG00000058063.16	ATPase phospholipid transporting 11B (putative) [Source:HGNC Symbol;Acc:HGNC:13553]	ATP11B	protein_coding	B4DKX1,B4E3T1,Q9Y2G3	23200	6.2009101713993955	6.245305764003321	1018.3294903823545	0.5973000855384608	0.6237719441222429	0.5796439128430441	0.024267658294139887	0.022667003735445664	4.3390191908342167e-4	549	603	760	1575	4062	745	1099	743
ENSG00000125848	ENSG00000125848.10	fibronectin leucine rich transmembrane protein 3 [Source:HGNC Symbol;Acc:HGNC:3762]	FLRT3	protein_coding	Q9NZU0	23767	5.354138703451404	5.391705687519676	562.5379891360152	0.6026499567879953	0.6054088057236179	0.5798358612357594	0.015491745164958423	0.015252867847669225	1.38695583836622e-5	338	367	382	806	2286	557	512	358
ENSG00000100731	ENSG00000100731.16	pecanex 1 [Source:HGNC Symbol;Acc:HGNC:19740]	PCNX	protein_coding	Q96RV3	22990	5.763652435511196	5.812226566827381	754.3082383127755	0.6506230763962185	0.6376642714603834	0.5800833339280335	0.023773727534138252	0.028670341276185406	0.0014030932478362934	523	492	427	1012	2823	686	764	526
ENSG00000197016	ENSG00000197016.12	zinc finger protein 470 [Source:HGNC Symbol;Acc:HGNC:22220]	ZNF470	protein_coding	Q6ECI4	388566	3.0417173177739794	3.1166431110334347	115.16564673787309	0.6360747704813692	0.7167609983222254	0.5805524280570098	0.06729935680544068	0.058246132286463026	0.015046092226976096	56	51	87	203	451	111	107	86
ENSG00000188313	ENSG00000188313.13	phospholipid scramblase 1 [Source:HGNC Symbol;Acc:HGNC:9092]	PLSCR1	protein_coding	O15162	5359	5.106086719022796	5.200434197055314	494.6991302831881	0.5957050422506259	0.7473825869803881	0.5809121604697339	0.15448182139310285	0.08465723576652623	0.027594846867050372	264	287	327	709	1361	313	714	421
ENSG00000143669	ENSG00000143669.14	lysosomal trafficking regulator [Source:HGNC Symbol;Acc:HGNC:1968]	LYST	protein_coding	Q99698	1130	4.236789309794337	4.324934927688341	268.81099011742447	0.608190450778416	0.7377101842906711	0.5816103270267234	0.11605625865702567	0.07652913990976279	0.02448097616358635	128	147	189	428	975	157	327	236
ENSG00000091009	ENSG00000091009.8	RNA binding motif protein 27 [Source:HGNC Symbol;Acc:HGNC:29243]	RBM27	protein_coding	Q9P2N5	54439	5.56575672376977	5.603623370272527	651.4075114463908	0.5951582053211135	0.6067226788274739	0.5816724992276067	0.015750075866898257	0.014471342171742506	6.363888835161132e-6	370	388	461	1036	2759	628	588	413
ENSG00000169359	ENSG00000169359.16	solute carrier family 33 member 1 [Source:HGNC Symbol;Acc:HGNC:95]	SLC33A1	protein_coding	O00400	9197	5.76558266964241	5.8162689453215695	754.9469844508849	0.6354667031870697	0.6370232972497725	0.5817745406606811	0.027860302736993123	0.02977245357374837	0.0010819136957362823	337	397	634	1301	3215	676	744	490
ENSG00000121741	ENSG00000121741.16	zinc finger MYM-type containing 2 [Source:HGNC Symbol;Acc:HGNC:12989]	ZMYM2	protein_coding	A0A024RDS3,A8K126,Q9UBW7	7750	6.196072605485544	6.2532043623320135	1023.5925177567073	0.6352013831700033	0.6539823994133243	0.581845498827302	0.04128736722068746	0.03923444870595089	0.003601431740746202	524	487	785	1820	3770	779	1311	679
ENSG00000075539	ENSG00000075539.15	FRY like transcription coactivator [Source:HGNC Symbol;Acc:HGNC:29127]	FRYL	protein_coding	B3KXG5,O94915,Q6ZR29	285527	6.143680507891325	6.178950696748891	971.8558986551523	0.6055635464367108	0.5990846331971107	0.5821482098505296	0.011528265026326279	0.011880964281666868	7.798973963089909e-7	586	655	628	1414	3882	900	996	601
ENSG00000147649	ENSG00000147649.10	metadherin [Source:HGNC Symbol;Acc:HGNC:29608]	MTDH	protein_coding	A0A024R9D2,Q86UE4	92140	7.231027678127338	7.270283138116403	2071.108150883068	0.6046604757050744	0.6088693347417178	0.5826181190843209	0.0161670295036097	0.017120489111507688	1.778061808733336e-5	1138	1126	1580	3420	9334	1725	1995	1335
ENSG00000125812	ENSG00000125812.16	GDNF inducible zinc finger protein 1 [Source:HGNC Symbol;Acc:HGNC:15808]	GZF1	protein_coding	Q9H116	64412	4.178951125611932	4.238034098136805	251.8751907622035	0.620105136992219	0.6649355945167772	0.5829147967017367	0.044872402228711486	0.039020004957242053	0.004393627178800715	122	127	204	419	949	207	334	150
ENSG00000138757	ENSG00000138757.14	G3BP stress granule assembly factor 2 [Source:HGNC Symbol;Acc:HGNC:30291]	G3BP2	protein_coding	A0A024RDB2,A0A024RDE5,Q9UN86	9908	7.66856414101432	7.7194278444663915	2828.6918103911335	0.6497484932210793	0.6378158649243109	0.5832824729444903	0.0276643479998867	0.032604483123194195	0.0011559381030475126	1389	1348	2308	5040	11882	2248	3223	1793
ENSG00000116641	ENSG00000116641.18	dedicator of cytokinesis 7 [Source:HGNC Symbol;Acc:HGNC:19190]	DOCK7	protein_coding	Q96N67	85440	5.880467570377061	5.922872044296722	813.072599266614	0.6159194422614566	0.6188902534295616	0.5834014914118051	0.018807832002221928	0.01862831630894474	8.037678588869814e-5	464	391	619	1401	3275	773	829	501
ENSG00000138593	ENSG00000138593.9	SECIS binding protein 2 like [Source:HGNC Symbol;Acc:HGNC:28997]	SECISBP2L	protein_coding	A0A024R5R0,Q93073	9728	5.214460843302077	5.264952618316814	514.9212557418459	0.6176080762723799	0.6409435737764869	0.5836820349662807	0.030031094779710988	0.028082993119186585	0.001106026428896991	252	266	387	924	2109	426	546	349
ENSG00000128585	ENSG00000128585.18	muskelin 1 [Source:HGNC Symbol;Acc:HGNC:7109]	MKLN1	protein_coding	B4DG30,Q9UL63	4289	5.354014831736421	5.401307738383489	565.6747227217098	0.6266851051688834	0.6303528624057286	0.5838469741975872	0.022944872112232825	0.02392865396765335	3.904094617571754e-4	253	333	425	995	2342	529	604	334
ENSG00000175595	ENSG00000175595.15	ERCC excision repair 4, endonuclease catalytic subunit [Source:HGNC Symbol;Acc:HGNC:3436]	ERCC4	protein_coding	A0A1W1GSK9,B4DXD8,Q92889	2072	3.473784413706393	3.5461875931912874	156.12614468422157	0.6654034184909764	0.7151998929709051	0.5843199903028516	0.060269454930765284	0.06201254036784519	0.015789459879449186	82	100	108	209	642	101	163	132
ENSG00000258791	ENSG00000258791.9	long intergenic non-protein coding RNA 520 [Source:HGNC Symbol;Acc:HGNC:19843]	LINC00520	processed_transcript	NA	645687	3.2841763852325587	3.3456846561593077	135.09754057194644	0.7550285504554087	0.6734175850506476	0.5845128777115404	0.02810788326642923	0.05317942205443422	0.007766546598078766	97	89	79	158	572	138	139	76
ENSG00000185633	ENSG00000185633.10	NDUFA4 mitochondrial complex associated like 2 [Source:HGNC Symbol;Acc:HGNC:29836]	NDUFA4L2	protein_coding	A0A024RB39,Q9NRX3	56901	4.95374900751476	5.076587684984793	454.1528357112205	0.8928484319192015	0.81861745375296735	0.5851974683254333	0.07269339425704865	0.10445150435765237	0.04012736543668259	320	342	212	378	1463	338	605	368
ENSG00000163625	ENSG00000163625.15	WD repeat and FYVE domain containing 3 [Source:HGNC Symbol;Acc:HGNC:20751]	WDFY3	protein_coding	A0A024RDI0,Q8IZQ1	23001	5.633975242719014	5.685547765842099	690.9534327941647	0.6498894146992259	0.6499198181085336	0.586072522051887	0.026881851940812312	0.030529033140009685	0.0019390251253338124	407	502	396	949	2562	641	663	504
ENSG00000176624	ENSG00000176624.11	mex-3 RNA binding family member C [Source:HGNC Symbol;Acc:HGNC:28040]	MEX3C	protein_coding	Q5U5Q3	51320	5.868824192115564	5.913232796214684	806.8988866975645	0.6251976336719882	0.6239434009841218	0.5862651448730352	0.020306317788963583	0.019971021064492157	1.3163731893020474e-4	423	442	566	1442	3678	739	804	465
ENSG00000140945	ENSG00000140945.17	cadherin 13 [Source:HGNC Symbol;Acc:HGNC:1753]	CDH13	protein_coding	B7Z3H7,B7Z9B1,P55290	1012	6.775748752616476	6.81390131053375	1510.633102144388	0.6228859157870545	0.6121329770399778	0.5865175680791733	0.012983314367826078	0.014885478242447457	1.7868817640511062e-5	1029	952	1033	1906	5675	1380	1688	932
ENSG00000180008	ENSG00000180008.9	suppressor of cytokine signaling 4 [Source:HGNC Symbol;Acc:HGNC:19392]	SOCS4	protein_coding	Q5H9R6,Q8WXH5	122809	4.902360030284213	5.023915987484067	435.2345854764094	0.7555394716412779	0.7906482100928772	0.586669745422619	0.11338836907003609	0.10341800505278158	0.03592711407064085	151	182	363	808	2122	255	493	337
ENSG00000163527	ENSG00000163527.10	STT3 oligosaccharyltransferase complex catalytic subunit B [Source:HGNC Symbol;Acc:HGNC:30611]	STT3B	protein_coding	Q8TCJ2	201595	7.3981044300092	7.458877220569577	2361.6086177448433	0.6806415688837074	0.663259238302296	0.5871348948418907	0.037766766081432736	0.045275692295538114	0.004036269492558105	1027	1165	1821	4493	9510	1863	2774	1559
ENSG00000121879	ENSG00000121879.5	phosphatidylinositol-4,5-bisphosphate 3-kinase catalytic subunit alpha [Source:HGNC Symbol;Acc:HGNC:8975]	PIK3CA	protein_coding	P42336,Q4LE51	5290	4.9084108171451915	4.9603991829753875	416.9946112524988	0.61024827468853	0.6507891932354333	0.5877714465866837	0.033372420764010535	0.028909350672761683	0.0014956167418207285	194	236	302	733	1583	350	456	293
ENSG00000177189	ENSG00000177189.14	ribosomal protein S6 kinase A3 [Source:HGNC Symbol;Acc:HGNC:10432]	RPS6KA3	protein_coding	B4DG22,B7ZB17,P51812	6197	5.888731794183073	5.939426497214193	822.6556035753716	0.6334545645529889	0.642608147374963	0.5882096764990288	0.02762137279231008	0.028249567790880344	9.389621202837155e-4	375	451	665	1393	3539	652	857	559
ENSG00000124486	ENSG00000124486.13	ubiquitin specific peptidase 9 X-linked [Source:HGNC Symbol;Acc:HGNC:12632]	USP9X	protein_coding	Q6P468,Q86X58,Q93008	8239	7.52004474647693	7.554992105027076	2525.5685865489486	0.6026235197951415	0.6032211949136331	0.5882977829099268	0.010370785726841391	0.011437362784046872	2.8265282764142114e-7	1476	1671	1689	3722	9692	2224	2656	1662
ENSG00000152818	ENSG00000152818.18	utrophin [Source:HGNC Symbol;Acc:HGNC:12635]	UTRN	protein_coding	P46939,Q5T097,Q6LBS5	7402	5.292723864318315	5.341064443793888	542.4412401847704	0.6588864226741638	0.6383769856694521	0.5891142714998334	0.023478519407408357	0.026436506388786713	6.2609621018329e-4	363	333	370	697	2477	582	467	302
ENSG00000064763	ENSG00000064763.11	fatty acyl-CoA reductase 2 [Source:HGNC Symbol;Acc:HGNC:25531]	FAR2	protein_coding	A0A024RAW7,B2RBI0,Q96K12,Q9NUX8	55711	2.5996257520444956	2.6641801518583894	83.59996204361651	0.6890678612827132	0.6940451758917412	0.5895323805056807	0.04415179623691263	0.046902424053190284	0.00871820269200753	48	47	60	119	366	87	70	55
ENSG00000125398	ENSG00000125398.8	SRY-box transcription factor 9 [Source:HGNC Symbol;Acc:HGNC:11204]	SOX9	protein_coding	P48436	6662	5.777666663035182	5.824897779231588	759.9480218910851	0.612821697624567	0.6375704813957245	0.5898288184399283	0.026614726897953522	0.023556111500524522	4.8139405026792194e-4	425	456	551	1134	3474	637	638	547
ENSG00000187678	ENSG00000187678.9	sprouty RTK signaling antagonist 4 [Source:HGNC Symbol;Acc:HGNC:15533]	SPRY4	protein_coding	A0A0C4DFS6,Q9C004	81848	5.1360611622095975	5.183704799124484	486.11348256456995	0.6457015520327759	0.6360257380126754	0.5901318116984612	0.022944872112232825	0.02445265080740403	4.206710007685896e-4	287	323	309	705	2189	525	427	268
ENSG00000163513	ENSG00000163513.19	transforming growth factor beta receptor 2 [Source:HGNC Symbol;Acc:HGNC:11773]	TGFBR2	protein_coding	A3QNQ0,D2JYI1,P37173	7048	8.071689496745368	8.125369776528004	3743.9068629728617	0.6473698149909279	0.6484474856994449	0.5905017777143817	0.0316796023902177	0.03512815058754178	0.0010819136957362823	1878	1878	2887	6608	17276	4121	3468	1893
ENSG00000005100	ENSG00000005100.13	DEAH-box helicase 33 [Source:HGNC Symbol;Acc:HGNC:16718]	DHX33	protein_coding	B4DIS6,Q9H6R0	56919	5.63034567251383	5.666313092419769	680.7244935542552	0.6165452862456982	0.6060705033355916	0.5909397459646659	0.011146173214008025	0.01168612596705623	4.811425747411289e-7	442	430	447	958	2741	644	701	410
ENSG00000140157	ENSG00000140157.15	NIPA magnesium transporter 2 [Source:HGNC Symbol;Acc:HGNC:17044]	NIPA2	protein_coding	A0A024R372,Q8N8Q9	81614	5.867924440553139	5.918216259658173	811.3955720019547	0.6256951974163475	0.6456707949351409	0.5910256669188197	0.028343422197446344	0.027118275243530235	0.001020680934390053	423	386	673	1340	2894	692	948	552
ENSG00000115825	ENSG00000115825.10	protein kinase D3 [Source:HGNC Symbol;Acc:HGNC:9408]	PRKD3	protein_coding	O94806	23683	4.598719942595787	4.644010747956259	333.7652139495736	0.6306708845760067	0.6294656036669334	0.5910877336327481	0.02057801592202925	0.019487433472207886	1.4238128396926162e-4	182	196	227	557	1490	282	375	189
ENSG00000167258	ENSG00000167258.15	cyclin dependent kinase 12 [Source:HGNC Symbol;Acc:HGNC:24224]	CDK12	protein_coding	Q9NYV4	51755	6.172120452887555	6.212735470986054	994.5336762362106	0.627504455603321	0.6195190796884795	0.5915679525604923	0.014333213024896149	0.01605753008664133	1.874931780867025e-5	676	514	656	1560	4086	952	999	604
ENSG00000151151	ENSG00000151151.6	inositol polyphosphate multikinase [Source:HGNC Symbol;Acc:HGNC:20739]	IPMK	protein_coding	Q8NFU5	253430	3.650472367609016	3.757366558331448	181.17083587632607	0.6507150164467408	0.7915539675770243	0.5918255329623703	0.11614070741194689	0.08979822555804261	0.0338181687992914	77	88	139	290	706	111	182	177
ENSG00000205744	ENSG00000205744.10	DENN domain containing 1C [Source:HGNC Symbol;Acc:HGNC:26225]	DENND1C	protein_coding	Q8IV53	79958	3.0288545848146446	3.094912711382185	114.38283318677566	0.6878982287131431	0.730430338828856	0.5918614825863184	0.059575519255177144	0.058189991364325004	0.016336782203402643	73	73	76	124	386	102	118	93
ENSG00000184575	ENSG00000184575.12	exportin for tRNA [Source:HGNC Symbol;Acc:HGNC:12826]	XPOT	protein_coding	O43592	11260	7.202626272486524	7.244804372963155	2036.3990465512234	0.6229385013069717	0.6250159022322291	0.5927001597027906	0.0170766790299174	0.01830375723837772	6.542241406016793e-5	1173	1016	1508	3446	7835	1698	2262	1361
ENSG00000135899	ENSG00000135899.17	SP110 nuclear body protein [Source:HGNC Symbol;Acc:HGNC:5401]	SP110	protein_coding	Q9HB58	3431	5.383491445947431	5.447162685203513	585.9475709724652	0.636005037718697	0.6873789699852467	0.5930569875685631	0.06139557083396906	0.04440266735786519	0.0071232858725146075	389	321	407	755	1697	509	842	376
ENSG00000204599	ENSG00000204599.14	tripartite motif containing 39 [Source:HGNC Symbol;Acc:HGNC:10065]	TRIM39	protein_coding	A0A024RCP5,A0A024RCR1,Q9HCM9	56658	1.6052839137985637	1.7033079747503652	41.89993306116617	0.7534601629176221	0.7725057452301913	0.5936147986683202	0.0597431267112688	0.06400903523526254	0.026337903881938192	19	24	29	65	184	42	47	24
ENSG00000166025	ENSG00000166025.18	angiomotin like 1 [Source:HGNC Symbol;Acc:HGNC:17811]	AMOTL1	protein_coding	A0A024R3A6,Q8IY63	154810	7.6503271689708034	7.698901565839225	2786.978875934688	0.6341376322035195	0.6412317294753163	0.5938544804958239	0.024807293407854942	0.026605817283933415	3.790408994677976e-4	1781	1770	1736	3927	12443	3160	2433	1478
ENSG00000169594	ENSG00000169594.13	basonuclin 1 [Source:HGNC Symbol;Acc:HGNC:1081]	BNC1	protein_coding	B7Z885,F5GY04,Q01954	646	7.750810078595272	7.794299350126514	2977.3117790595047	0.622653899496036	0.6276898571737349	0.5941619245917321	0.0192927111007002	0.019876168139274935	5.3424387693059516e-5	1936	1624	2006	4558	13867	3053	2626	1660
ENSG00000156162	ENSG00000156162.16	dpy-19 like 4 [Source:HGNC Symbol;Acc:HGNC:27829]	DPY19L4	protein_coding	A0A024R9F2,Q7Z388	286148	4.697029943160503	4.761836142595804	363.2494876207798	0.639045426913863	0.6848995997144051	0.5947604619487897	0.05024963510549293	0.04318994019838014	0.0058917397036653526	164	202	289	580	1533	248	398	276
ENSG00000171988	ENSG00000171988.19	jumonji domain containing 1C [Source:HGNC Symbol;Acc:HGNC:12313]	JMJD1C	protein_coding	B7ZLC8,Q15652	221037	5.799107199540849	5.835312034248488	765.7429372396338	0.6026714679974705	0.6127840614307875	0.5950013007177886	0.011060145492542237	0.010947365429719209	1.809479202083733e-7	424	474	575	1124	3088	661	773	514
ENSG00000111911	ENSG00000111911.7	histidine triad nucleotide binding protein 3 [Source:HGNC Symbol;Acc:HGNC:18468]	HINT3	protein_coding	Q9NQE9	135114	4.705332298215248	4.796883077225161	372.574023497736	0.6727263396060412	0.7432171914346252	0.595194984489229	0.08809535344140122	0.07328576939047611	0.020201546601732977	170	150	318	629	1397	247	466	296
ENSG00000102908	ENSG00000102908.22	nuclear factor of activated T cells 5 [Source:HGNC Symbol;Acc:HGNC:7774]	NFAT5	protein_coding	A0A024R734,O94916	10725	5.185032938173101	5.255253721491456	512.3979120561229	0.6742519674155253	0.6983196149738434	0.595532764472713	0.05305270209463619	0.051814968361246605	0.008883275460875808	300	311	251	874	2029	397	522	405
ENSG00000115935	ENSG00000115935.17	WAS/WASL interacting protein family member 1 [Source:HGNC Symbol;Acc:HGNC:12736]	WIPF1	protein_coding	A0A140VJZ9,O43516,Q2YDC4	7456	1.6583621342752939	1.7872005809590932	44.7476453791859	1.1081924589318481	0.8672396380782809	0.5957222821285622	0.04492444513209599	0.09175517885995083	0.04676370300197921	31	26	30	37	239	34	45	31
ENSG00000196263	ENSG00000196263.8	zinc finger protein 471 [Source:HGNC Symbol;Acc:HGNC:23226]	ZNF471	protein_coding	A0A024R4Q9,Q9BX82	57573	2.6179786327294172	2.6851190247721393	85.14376736911865	0.6636257046282615	0.7160827181898763	0.5958135739581877	0.04809455029295895	0.047573626786393694	0.00918814921506377	37	53	64	126	333	77	87	62
ENSG00000108021	ENSG00000108021.20	transcription activation suppressor family member 2 [Source:HGNC Symbol;Acc:HGNC:23484]	FAM208B	protein_coding	Q5VWN6	54906	6.269240944721112	6.307269259779453	1063.213979030543	0.6073259553293975	0.6207104238294923	0.5960846507340678	0.012903573432087454	0.011880964281666868	6.239625495830247e-6	661	623	738	1561	3720	953	1224	695
ENSG00000197847	ENSG00000197847.12	solute carrier family 22 member 20, pseudogene [Source:HGNC Symbol;Acc:HGNC:29867]	SLC22A20	pseudogene	NA	440044	1.3921010223730153	1.5371975733651855	37.00574207706204	0.9449725921992929	0.8769542072610919	0.5961074880456005	0.07711167575102403	0.08946331224709736	0.04819265788168529	17	22	25	48	204	22	43	26
ENSG00000164197	ENSG00000164197.12	ring finger protein 180 [Source:HGNC Symbol;Acc:HGNC:27752]	RNF180	protein_coding	Q86T96	285671	1.3124056523797845	1.4628274049904941	34.92105970249972	0.9774517093141606	0.8678662775387029	0.5965117071875474	0.061425245419354575	0.09513342231004582	0.04748034964483336	22	12	27	46	191	34	32	21
ENSG00000186130	ENSG00000186130.5	zinc finger and BTB domain containing 6 [Source:HGNC Symbol;Acc:HGNC:16764]	ZBTB6	protein_coding	Q15916	10773	3.6760060286405096	3.831997087389684	189.74738944844825	0.8173271831861405	0.8727637698490874	0.5971571889427858	0.121313731048915	0.11457914158752956	0.04748034964483336	66	61	154	363	834	112	248	152
ENSG00000113441	ENSG00000113441.16	leucyl and cystinyl aminopeptidase [Source:HGNC Symbol;Acc:HGNC:6656]	LNPEP	protein_coding	Q9UIQ6	4012	6.112485595440757	6.154694368210693	955.3832606190791	0.6188356882012174	0.6289253545591719	0.5973342586291226	0.016309203763159735	0.01605753008664133	3.0607253680355924e-5	497	540	699	1603	4044	782	988	638
ENSG00000139496	ENSG00000139496.16	nucleoporin 58 [Source:HGNC Symbol;Acc:HGNC:20261]	NUPL1	protein_coding	Q9BVL2	9818	6.118070887538094	6.170414451217772	966.013776363311	0.6333270272968873	0.6539527160418254	0.5973859229951529	0.029639293487023675	0.0286632197021055	0.0010290740954573556	507	542	644	1681	4244	819	847	706
ENSG00000137145	ENSG00000137145.20	DENN domain containing 4C [Source:HGNC Symbol;Acc:HGNC:26079]	DENND4C	protein_coding	Q5VZ89	55667	5.028576934189471	5.082084168363343	453.70428875692267	0.6218037537063642	0.6598883444240096	0.5976592839203598	0.033799909483899604	0.028510784968975418	0.0014203990214451375	224	242	347	758	1734	347	570	299
ENSG00000187605	ENSG00000187605.15	tet methylcytosine dioxygenase 3 [Source:HGNC Symbol;Acc:HGNC:28313]	TET3	protein_coding	O43151	200424	4.469696652669965	4.531696400058991	308.8618043710644	0.6974607960027717	0.6794960583089856	0.5982224501137394	0.03728129210691918	0.0388858681352475	0.003957882538862512	180	201	169	483	1496	227	327	200
ENSG00000103353	ENSG00000103353.16	ubiquitin family domain containing 1 [Source:HGNC Symbol;Acc:HGNC:30565]	UBFD1	protein_coding	O14562	56061	6.3048713454416685	6.34784069742806	1093.3228406337983	0.623488313703183	0.6335866688555465	0.5983443964424731	0.017421755562786738	0.017078144334776304	8.487868668837993e-5	620	693	693	1721	4073	893	1310	714
ENSG00000110841	ENSG00000110841.14	PPFIA binding protein 1 [Source:HGNC Symbol;Acc:HGNC:9249]	PPFIBP1	protein_coding	A0A024RB02,Q86W92	8496	6.337373257455862	6.374291441357981	1112.4973723948438	0.6153466512724106	0.6138670645007613	0.59852768190945	0.011146173214008025	0.011437362784046872	1.900021968920593e-7	669	713	737	1639	4630	1117	1052	666
ENSG00000168795	ENSG00000168795.5	zinc finger and BTB domain containing 5 [Source:HGNC Symbol;Acc:HGNC:23836]	ZBTB5	protein_coding	O15062,Q5T942	9925	4.2511294990089805	4.292480603383114	261.8864144846631	0.6098414028504973	0.6375706512145991	0.5987499251131035	0.017547570880680805	0.015303294226748523	3.5626287724998694e-5	150	153	187	396	979	240	303	161
ENSG00000006459	ENSG00000006459.11	lysine demethylase 7A [Source:HGNC Symbol;Acc:HGNC:22224]	JHDM1D	protein_coding	Q6ZMT4	80853	4.025994545912959	4.082394409351075	226.98493093918756	0.6045576412795398	0.684023894238258	0.5987777694009142	0.04271371277498087	0.035421388937093755	0.0038031968069982924	122	130	169	326	814	178	238	185
ENSG00000081087	ENSG00000081087.15	osteoclastogenesis associated transmembrane protein 1 [Source:HGNC Symbol;Acc:HGNC:21652]	OSTM1	protein_coding	Q86WC4	28962	5.795744493587136	5.870538374787619	783.3665257710707	0.7124415812633504	0.7013585366502796	0.5990343670330528	0.04925304175888078	0.05627255985682921	0.008303615904571689	317	355	647	1468	3750	660	760	514
ENSG00000123836	ENSG00000123836.15	6-phosphofructo-2-kinase/fructose-2,6-biphosphatase 2 [Source:HGNC Symbol;Acc:HGNC:8873]	PFKFB2	protein_coding	O60825	5208	4.588360900272127	4.639071257667491	333.6520816117464	0.6234082109418585	0.6591026369195249	0.5991995153900906	0.03024068476319903	0.025277851969365356	0.0010797965697764674	194	201	212	515	1268	252	409	228
ENSG00000144228	ENSG00000144228.9	speckle type BTB/POZ protein like [Source:HGNC Symbol;Acc:HGNC:27934]	SPOPL	protein_coding	Q6IQ16	339745	4.442337796118295	4.538084032178171	310.0089105243623	0.72068948506027	0.7510112151117129	0.5996003773552114	0.08254744821863365	0.07330282805552238	0.020310165114391918	132	152	195	615	1531	201	344	221
ENSG00000181104	ENSG00000181104.7	coagulation factor II thrombin receptor [Source:HGNC Symbol;Acc:HGNC:3537]	F2R	protein_coding	A0A024RAP7,P25116	2149	5.181497933230254	5.247525287308578	509.24108983234044	0.7101494995452641	0.6948802460952928	0.6000894535919427	0.037766766081432736	0.04407565835784298	0.006299381281252362	347	329	290	637	1967	385	728	294
ENSG00000122884	ENSG00000122884.12	prolyl 4-hydroxylase subunit alpha 1 [Source:HGNC Symbol;Acc:HGNC:8546]	P4HA1	protein_coding	P13674,Q5VSQ6	5033	6.8687982432124866	6.91832131733118	1622.9008515174546	0.6531399465639577	0.6470790862159534	0.600129544982198	0.02194207237538838	0.02480060593944274	4.305234669779321e-4	787	807	1291	2859	6506	1353	1914	1008
ENSG00000001629	ENSG00000001629.10	ankyrin repeat and IBR domain containing 1 [Source:HGNC Symbol;Acc:HGNC:22215]	ANKIB1	protein_coding	Q9P2G1	54467	6.168097276171978	6.205755271531244	990.6344974774161	0.6106871242489035	0.6221882708450999	0.600895011567112	0.011677090480893448	0.010952802594776077	1.4937941656119075e-6	596	592	690	1469	3602	861	1170	629
ENSG00000145623	ENSG00000145623.13	oncostatin M receptor [Source:HGNC Symbol;Acc:HGNC:8507]	OSMR	protein_coding	Q99650	9180	6.744651160306552	6.792038196514619	1487.9218946604778	0.6698561971534145	0.6473291212161082	0.6010564989878605	0.018301119223266816	0.02171531449029878	3.400787100983209e-4	1022	995	902	1818	5883	1282	1734	917
ENSG00000145730	ENSG00000145730.20	peptidylglycine alpha-amidating monooxygenase [Source:HGNC Symbol;Acc:HGNC:8596]	PAM	protein_coding	O43832,P19021	5066	7.412504261619518	7.480904303832532	2402.889455058367	0.6337249140533509	0.6942350441851004	0.6011197767955102	0.061425245419354575	0.050658764951971635	0.006857049593760106	1327	1341	1706	3585	7322	1671	3270	1866
ENSG00000187720	ENSG00000187720.14	thrombospondin type 1 domain containing 4 [Source:HGNC Symbol;Acc:HGNC:25835]	THSD4	protein_coding	Q6ZMP0	79875	5.807961755368789	5.909374314704668	809.201898760919	0.7555629505238534	0.7736430348056171	0.6012186893702932	0.08270166826634669	0.08342869850048967	0.024661693966514762	560	552	399	872	2355	607	1057	681
ENSG00000172888	ENSG00000172888.12	zinc finger protein 621 [Source:HGNC Symbol;Acc:HGNC:24787]	ZNF621	protein_coding	Q6ZSS3	285268	3.8847005423252043	3.964082928176104	208.88157145351502	0.645061247100248	0.7325262100765133	0.6013832304770996	0.07863697445766298	0.06114553425753206	0.014393663510167343	117	77	175	327	693	182	244	160
ENSG00000101596	ENSG00000101596.16	structural maintenance of chromosomes flexible hinge domain containing 1 [Source:HGNC Symbol;Acc:HGNC:29090]	SMCHD1	protein_coding	A6NHR9	23347	5.233115746915305	5.283320404503134	522.2545975614556	0.6348607244254364	0.6562292548715036	0.6019736587444281	0.025944158659568627	0.024454126310751903	8.064343218022684e-4	339	291	342	762	2065	381	610	369
ENSG00000175105	ENSG00000175105.7	zinc finger protein 654 [Source:HGNC Symbol;Acc:HGNC:25612]	ZNF654	protein_coding	NA,Q8IZM8	55279	3.924949389990554	4.0122003987803785	215.5833234722527	0.6629427777713358	0.7452741163129429	0.6030546000968959	0.07615348752677877	0.06611498593672165	0.017422006596821565	94	99	147	414	863	166	221	177
ENSG00000121005	ENSG00000121005.9	cysteine rich secretory protein LCCL domain containing 1 [Source:HGNC Symbol;Acc:HGNC:18206]	CRISPLD1	protein_coding	B7Z8V9,Q9H336	83690	2.134723278073604	2.2494090237490676	62.200505401242935	0.7367682525483468	0.8189715307487901	0.6032335283339321	0.08836709063887058	0.07522998927761569	0.032861634513178396	29	24	47	106	259	45	84	43
ENSG00000067900	ENSG00000067900.8	Rho associated coiled-coil containing protein kinase 1 [Source:HGNC Symbol;Acc:HGNC:10251]	ROCK1	protein_coding	Q13464	6093	6.4350367655391825	6.4712383140473975	1190.6805403780343	0.6100383959946808	0.6177760316079514	0.6033230939849227	0.00957732884463781	0.010023105360269907	3.127231812827837e-8	709	705	866	1744	4853	1010	1208	803
ENSG00000079739	ENSG00000079739.17	phosphoglucomutase 1 [Source:HGNC Symbol;Acc:HGNC:8905]	PGM1	protein_coding	B4DDQ8,B7Z6C2,P36871	5236	6.302319639460487	6.3404252679863395	1086.9085394183826	0.6269892051208206	0.6210332068142623	0.6037665266752907	0.011254364923783611	0.011838109501166379	8.541396240707489e-7	705	622	829	1424	4164	1073	1249	595
ENSG00000110756	ENSG00000110756.18	HPS5 biogenesis of lysosomal organelles complex 2 subunit 2 [Source:HGNC Symbol;Acc:HGNC:17022]	HPS5	protein_coding	Q9UPZ3	11234	5.485765891316236	5.544290450867002	626.2423578217852	0.6262092049768884	0.6771529508147731	0.6043641202277155	0.044023952587415115	0.033187736387562	0.002776545035334982	327	303	485	1036	2050	517	810	433
ENSG00000122863	ENSG00000122863.6	carbohydrate sulfotransferase 3 [Source:HGNC Symbol;Acc:HGNC:1971]	CHST3	protein_coding	Q7LGC8	9469	5.613449340895093	5.663255230999922	679.1358578180677	0.6927150007317139	0.6551433650997367	0.6047824883653286	0.019777436102027802	0.02401524344458391	5.197400246607511e-4	453	463	429	802	2958	698	634	398
ENSG00000166147	ENSG00000166147.14	fibrillin 1 [Source:HGNC Symbol;Acc:HGNC:3603]	FBN1	protein_coding	P35555	2200	2.2313084598504327	2.3328229719806393	66.91095672816304	0.8667920718722159	0.8316876807963819	0.6049021907699456	0.05476432673844408	0.08205676051327411	0.03521457659201801	33	56	35	68	239	59	83	49
ENSG00000078747	ENSG00000078747.15	itchy E3 ubiquitin protein ligase [Source:HGNC Symbol;Acc:HGNC:13890]	ITCH	protein_coding	Q96J02	83737	6.504853526413463	6.552111780351227	1256.9268536297118	0.6387022495489751	0.6436355648958793	0.6050990104213847	0.020838067854893828	0.02052158712679597	1.0492230063164872e-4	709	668	907	2071	6198	1227	1139	686
ENSG00000120694	ENSG00000120694.20	heat shock protein family H (Hsp110) member 1 [Source:HGNC Symbol;Acc:HGNC:16969]	HSPH1	protein_coding	A0A024RDQ0,A0A024RDS1,A0A0A0MSM0,B4DY72,Q92598	10808	7.707346213347104	7.752274881352583	2895.3569601212216	0.6438459084929918	0.641026676964293	0.6064147565110748	0.01697563484188101	0.018840821970175232	7.701962247740255e-5	1460	1474	2347	4837	11215	2519	3046	1983
ENSG00000174437	ENSG00000174437.17	ATPase sarcoplasmic/endoplasmic reticulum Ca2+ transporting 2 [Source:HGNC Symbol;Acc:HGNC:812]	ATP2A2	protein_coding	A0A0S2Z3L2,P16615	488	9.375209917790764	9.41494705200572	9165.132537033636	0.6366277544783926	0.6289537227803276	0.6081968283450787	0.011842644985416116	0.01476091765680978	1.2973742671834692e-6	5891	5933	5590	13022	38567	9111	9234	5253
ENSG00000176018	ENSG00000176018.13	LysM domain containing 3 [Source:HGNC Symbol;Acc:HGNC:26969]	LYSMD3	protein_coding	A8K613,Q7Z3D4	116068	4.928180524718121	5.07416051350496	450.3765671831697	0.880079140364968	0.8454897003210649	0.6082301538975978	0.08990832561994297	0.11115809360283123	0.03877133765878724	119	172	405	852	2241	330	482	332
ENSG00000146414	ENSG00000146414.16	SNF2 histone linker PHD RING helicase [Source:HGNC Symbol;Acc:HGNC:19336]	SHPRH	protein_coding	B3KX98,Q149N8	257218	3.9393289849773896	4.008697837628247	215.76307902915497	0.6596008304704731	0.7240327369098598	0.6086040376188581	0.061425245419354575	0.04993732674114469	0.01014120877881921	111	136	168	259	729	154	283	165
ENSG00000146587	ENSG00000146587.18	RB associated KRAB zinc finger [Source:HGNC Symbol;Acc:HGNC:17680]	RBAK	protein_coding	Q9NYW8	57786	4.4977649588366235	4.578672869664023	319.7577776707853	0.6709741965622505	0.7310110381949259	0.6093838303730509	0.06602675287146177	0.058246132286463026	0.011909507606173125	157	141	256	528	1441	261	257	265
ENSG00000179119	ENSG00000179119.15	SPT2 chromatin protein domain containing 1 [Source:HGNC Symbol;Acc:HGNC:26818]	SPTY2D1	protein_coding	Q68D10	144108	5.584273539955436	5.628038553498842	662.6445125256234	0.6298354846646345	0.6421709289674595	0.6096137514970478	0.015491745164958423	0.014852529646643598	1.9381190942359258e-5	343	357	485	1135	2712	582	707	425
ENSG00000170802	ENSG00000170802.16	forkhead box N2 [Source:HGNC Symbol;Acc:HGNC:5281]	FOXN2	protein_coding	P32314	3344	4.078917622015296	4.19656244621734	243.83818863157867	0.8227078389135879	0.7984114491597634	0.6107079176918498	0.07618153473516157	0.08593022974778346	0.027171443837910023	71	129	188	449	1313	184	245	163
ENSG00000151491	ENSG00000151491.14	epidermal growth factor receptor pathway substrate 8 [Source:HGNC Symbol;Acc:HGNC:3420]	EPS8	protein_coding	B4E3T6,Q12929	2059	3.875573370906394	3.9264005977249217	202.60204733150587	0.7068681459995091	0.6572109241256202	0.611959649172094	0.0192927111007002	0.028097254616975195	5.746147347199739e-4	140	123	124	271	896	182	215	119
ENSG00000095739	ENSG00000095739.11	BMP and activin membrane bound inhibitor [Source:HGNC Symbol;Acc:HGNC:30251]	BAMBI	protein_coding	Q13145	25805	3.16563797230448	3.2409335485474844	125.37324382845924	0.7934155068560353	0.7244258585749809	0.6124081209209922	0.03619087366803899	0.0542982732987475	0.0099375071061683	83	80	65	170	611	97	127	84
ENSG00000012174	ENSG00000012174.12	membrane bound transcription factor peptidase, site 2 [Source:HGNC Symbol;Acc:HGNC:15455]	MBTPS2	protein_coding	O43462	51360	4.248771590893779	4.326642472781518	268.526705461709	0.6518076577616184	0.7330825266320966	0.6125972988168519	0.07249330382648073	0.054234490724028715	0.011348058243660945	117	159	204	403	943	186	398	180
ENSG00000196083	ENSG00000196083.10	interleukin 1 receptor accessory protein [Source:HGNC Symbol;Acc:HGNC:5995]	IL1RAP	protein_coding	A8K6K4,Q9NPH3	3556	5.746405842832649	5.825439524301988	762.4457236159243	0.6327831171696252	0.7282655786291541	0.6129765457643856	0.08257742958797151	0.057799096560911534	0.01114305738596288	406	396	537	1183	2405	501	1003	637
ENSG00000159140	ENSG00000159140.21	SON DNA binding protein [Source:HGNC Symbol;Acc:HGNC:11183]	SON	protein_coding	J3QSZ5,P18583,Q6ZRV7	6651	8.052590331755423	8.088481098636207	3654.968841201835	0.6265499955165496	0.6225043650601739	0.6140904467768109	0.007536270122357098	0.008979032822488034	7.188271905512353e-10	2276	2326	2401	5186	14326	3555	3806	2214
ENSG00000169018	ENSG00000169018.6	fem-1 homolog B [Source:HGNC Symbol;Acc:HGNC:3649]	FEM1B	protein_coding	Q9UK73	10116	6.275937083323363	6.336953366559766	1085.2311637692637	0.6655987244978331	0.6855569453694917	0.6145188169504193	0.03587215749699466	0.034556877621027576	0.0023474395109846303	493	559	832	1897	3979	834	1334	771
ENSG00000088812	ENSG00000088812.18	attractin [Source:HGNC Symbol;Acc:HGNC:885]	ATRN	protein_coding	B4DZ36,O75882	8455	6.645600132598644	6.700872646862616	1397.7653936432723	0.6896612829730341	0.6774147891105297	0.6155196481654581	0.023892077004683182	0.02799009687272034	0.0012028545377731081	932	946	794	1745	4946	1201	1718	926
ENSG00000107854	ENSG00000107854.6	tankyrase 2 [Source:HGNC Symbol;Acc:HGNC:15677]	TNKS2	protein_coding	Q9H2K2	80351	6.22865026697899	6.286338891922087	1047.7811035652942	0.6635300781926523	0.6792472677129132	0.6162411416381114	0.02997697383006664	0.0301582961781335	0.0014588346230255593	476	571	740	1894	3839	874	1171	763
ENSG00000225137	ENSG00000225137.1	dynein cytoplasmic 1 intermediate chain 2 pseudogene 1 [Source:HGNC Symbol;Acc:HGNC:45012]	DYNC1I2P1	pseudogene	NA	NA	1.3085909429551696	1.4104369244919523	34.6127773564944	0.7458969054729744	0.8743383408943965	0.6172460727552196	0.0988567326858008	0.0702209261838723	0.036251113831695325	16	20	23	45	124	29	44	27
ENSG00000104643	ENSG00000104643.10	myotubularin related protein 9 [Source:HGNC Symbol;Acc:HGNC:14596]	MTMR9	protein_coding	Q96QG7	66036	5.0152122972445285	5.080057182867279	452.51316988458484	0.6821279320764936	0.6952250613127373	0.6173270220247988	0.035714122160370905	0.03553533109902669	0.0027573785756130572	227	193	329	858	1863	404	508	287
ENSG00000100084	ENSG00000100084.14	histone cell cycle regulator [Source:HGNC Symbol;Acc:HGNC:4916]	HIRA	protein_coding	P54198	7290	5.110900675455776	5.158933447182297	477.89263436597315	0.6877736567569428	0.653093280207961	0.617514228407687	0.0159024957216033	0.01958160589340253	1.1224386639463669e-4	326	283	320	619	2080	460	555	238
ENSG00000246582	ENSG00000246582.3	novel transcript, antisense to TNFRSF10A	RP11-1149O23.3	processed_transcript	NA	389641	2.0600520368250863	2.1599462810139296	58.43730676056003	0.8083044327855949	0.7951164789068178	0.6186546354354567	0.04987560410660716	0.06832504948800952	0.02233409830570204	29	24	56	74	246	65	58	36
ENSG00000038382	ENSG00000038382.20	trio Rho guanine nucleotide exchange factor [Source:HGNC Symbol;Acc:HGNC:12303]	TRIO	protein_coding	O75962	7204	6.900381381037055	6.953397694710061	1663.0975907809266	0.6872305019022734	0.6721556238143406	0.6198437428393959	0.02140539062009857	0.02445265080740403	4.330942159368233e-4	1095	1101	918	2255	6945	1797	1514	1006
ENSG00000138688	ENSG00000138688.15	KIAA1109 [Source:HGNC Symbol;Acc:HGNC:26953]	KIAA1109	protein_coding	Q2LD37	84162	5.519772617578349	5.597385623860698	651.1797640171632	0.7120309672575155	0.736391076102436	0.6199790670270882	0.05595359766795037	0.053403326924794395	0.01003019587776054	435	428	337	806	1982	539	802	516
ENSG00000105497	ENSG00000105497.8	zinc finger protein 175 [Source:HGNC Symbol;Acc:HGNC:12964]	ZNF175	protein_coding	Q9Y473	7728	2.8824186045461135	2.9506614976508545	102.02223903920286	0.7378297037210241	0.7066406959072172	0.620026067959952	0.030794680083903184	0.040060905406292854	0.004249402806301612	47	68	70	152	480	88	104	64
ENSG00000092148	ENSG00000092148.13	HECT domain E3 ubiquitin protein ligase 1 [Source:HGNC Symbol;Acc:HGNC:20157]	HECTD1	protein_coding	Q9ULT8	25831	7.083947869416249	7.1206093111025455	1868.4662473625958	0.6255033352104977	0.6308248740037371	0.6200894033509121	0.007514639255658582	0.0079744834228666385	7.188271905512353e-10	1102	1034	1384	2828	7006	1714	2030	1208
ENSG00000180957	ENSG00000180957.18	phosphatidylinositol transfer protein beta [Source:HGNC Symbol;Acc:HGNC:9002]	PITPNB	protein_coding	P48739	23760	5.139873125153748	5.182003217287931	486.5691349739226	0.6352786288028549	0.6502440881508469	0.6202277643693708	0.01363698906328147	0.012003252626531076	7.664655107401247e-6	299	295	315	709	1783	500	500	309
ENSG00000120594	ENSG00000120594.17	plexin domain containing 2 [Source:HGNC Symbol;Acc:HGNC:21013]	PLXDC2	protein_coding	Q6UX71	84898	2.9048570628223986	3.0469566484816255	110.94543202743344	0.7492444931446485	0.9236982686858338	0.6205555590248312	0.16484217553898567	0.10022246689086327	0.04525421434526103	79	52	62	117	313	68	186	92
ENSG00000095564	ENSG00000095564.14	B-TFIID TATA-box binding protein associated factor 1 [Source:HGNC Symbol;Acc:HGNC:17307]	BTAF1	protein_coding	O14981,Q2M1V9,Q8N6J1	9044	5.514454552668373	5.57165189373946	638.9742212933361	0.6291385328752362	0.6889562664725251	0.6206075931826287	0.039040769222719436	0.028559519466547507	0.0017935137656639127	389	333	440	951	1989	537	773	485
ENSG00000084073	ENSG00000084073.9	zinc metallopeptidase STE24 [Source:HGNC Symbol;Acc:HGNC:12877]	ZMPSTE24	protein_coding	O75844	10269	6.833086450755079	6.922767898498554	1629.278370163146	0.756060239869741	0.7447422255200218	0.6207566789007953	0.060269454930765284	0.0689929357266827	0.012900222817124812	608	742	1301	3079	6555	1169	1864	1265
ENSG00000241978	NA	NA	AKAP2	protein_coding	NA,Q8IXS6,Q9Y2D5	445815	7.522497118288313	7.591901844566869	2585.7163967148877	0.6699730356253909	0.7074904452604364	0.6211923601481868	0.051652750132364526	0.04461966936931059	0.003255514738847422	1589	1497	1619	3732	13482	3007	1894	1355
ENSG00000067066	ENSG00000067066.17	SP100 nuclear antigen [Source:HGNC Symbol;Acc:HGNC:11206]	SP100	protein_coding	P23497,Q6ZMK3	6672	6.0503810600889985	6.092330647386526	915.4913056653422	0.6445777465056158	0.6465537842549063	0.6216764928489151	0.011966849604945887	0.011880964281666868	4.524709612567621e-6	464	593	723	1243	3380	835	1083	562
ENSG00000033867	ENSG00000033867.16	solute carrier family 4 member 7 [Source:HGNC Symbol;Acc:HGNC:11033]	SLC4A7	protein_coding	B5M450,E9PFN4,Q9Y6M7	9497	5.897692112308188	5.991606338720908	851.1650783651804	0.7565751519997225	0.7553905720764598	0.6218235466846056	0.06619514284414874	0.06901567038272476	0.01313058348676891	318	407	650	1609	4736	760	698	535
ENSG00000170017	ENSG00000170017.12	activated leukocyte cell adhesion molecule [Source:HGNC Symbol;Acc:HGNC:400]	ALCAM	protein_coding	B3KNN9,Q13740	214	7.820129055916099	7.859539589314926	3117.227852913707	0.6339028555506979	0.6367770346394271	0.6219044837839426	0.010041345490272996	0.010947365429719209	4.7631607351422644e-8	1658	1781	2317	4982	13680	2759	3018	2007
ENSG00000110422	ENSG00000110422.12	homeodomain interacting protein kinase 3 [Source:HGNC Symbol;Acc:HGNC:4915]	HIPK3	protein_coding	A8KAE4,Q9H422	10114	6.234593979813111	6.313639942913463	1066.6527320053249	0.730118777717627	0.7299603696582095	0.6233024047281198	0.047735299862681047	0.05317942205443422	0.0068043065993561936	448	487	796	2038	4907	816	1054	790
ENSG00000143751	ENSG00000143751.10	SDE2 telomere maintenance homolog [Source:HGNC Symbol;Acc:HGNC:26643]	SDE2	protein_coding	Q6IQ49	163859	4.777183664134139	4.834050669591108	381.88560568782333	0.6504672665632093	0.6868280671340931	0.6234881036300671	0.029414780505480267	0.026446559176969725	9.975045163694242e-4	186	222	285	590	1678	317	338	290
ENSG00000064999	ENSG00000064999.15	ankyrin repeat and sterile alpha motif domain containing 1A [Source:HGNC Symbol;Acc:HGNC:20961]	ANKS1A	protein_coding	Q05CP0,Q92625	23294	5.511242603231554	5.5553833284252345	630.3316334816012	0.6723520995743916	0.6520834769179493	0.623894556255981	0.012568644469645961	0.014814155520422943	1.4924304461931604e-5	421	398	381	853	2548	618	656	379
ENSG00000080824	ENSG00000080824.19	heat shock protein 90 alpha family class A member 1 [Source:HGNC Symbol;Acc:HGNC:5253]	HSP90AA1	protein_coding	K9JA46,P07900,Q86SX1	3320	10.791874212279001	10.828707814031338	24423.17012575958	0.635546984139478	0.6303893074087299	0.6239904725034368	0.007514639255658582	0.01035172594219335	7.118934177154198e-11	12884	13543	19191	38656	96986	23324	26382	14489
ENSG00000198689	ENSG00000198689.11	solute carrier family 9 member A6 [Source:HGNC Symbol;Acc:HGNC:11079]	SLC9A6	protein_coding	A0A1B0GV11,Q92581	10479	2.683264348930031	2.759545478731623	90.31123976115748	0.8089603981511514	0.7755425787202042	0.6245999516475612	0.04414794138887157	0.059142244308125404	0.01643711698220772	63	57	55	88	326	84	99	67
ENSG00000138780	ENSG00000138780.15	glutathione S-transferase C-terminal domain containing [Source:HGNC Symbol;Acc:HGNC:25806]	GSTCD	protein_coding	B7Z8J7,Q8NEC7	79807	4.650225398444895	4.698138342590281	347.6931582022282	0.6541823382534033	0.668306756276213	0.6247293272233403	0.018033651075742913	0.01795566312820969	1.3727499516361457e-4	194	227	232	487	1399	276	377	247
ENSG00000054523	ENSG00000054523.17	kinesin family member 1B [Source:HGNC Symbol;Acc:HGNC:16636]	KIF1B	protein_coding	O60333	23095	6.335617254378718	6.3826610515101105	1120.4575525390867	0.6676636628195803	0.6655701847438908	0.6285834129467919	0.015068682404504232	0.016100232602948905	6.720578848430595e-5	706	733	716	1440	4472	907	1214	787
ENSG00000136758	ENSG00000136758.18	YME1 like 1 ATPase [Source:HGNC Symbol;Acc:HGNC:12843]	YME1L1	protein_coding	Q96TA2	10730	7.61575928815474	7.663703530225666	2722.786433385417	0.6644350786495296	0.66411774162779	0.6288794106694784	0.016055462325918375	0.01792494675596104	5.2516683494869586e-5	1441	1346	2055	4622	10989	2242	2957	1869
ENSG00000137075	ENSG00000137075.18	ring finger protein 38 [Source:HGNC Symbol;Acc:HGNC:18052]	RNF38	protein_coding	Q9H0F5	152006	4.163899162826317	4.223354841985611	249.26557059049895	0.7392378580150201	0.6930425806760104	0.6296117372197592	0.020838067854893828	0.030366456665515032	0.001237895700176498	181	136	142	347	1131	213	270	152
ENSG00000118515	ENSG00000118515.11	serum/glucocorticoid regulated kinase 1 [Source:HGNC Symbol;Acc:HGNC:10810]	SGK1	protein_coding	B7Z325,E9PR89,O00141	6446	5.8531199338351705	5.910196783525619	805.9730418947021	0.6852595754966	0.6855349522123522	0.6297639053743658	0.022944872112232825	0.024866918401256894	5.784571131927977e-4	384	371	649	1415	3163	743	955	484
ENSG00000101654	ENSG00000101654.17	RNA guanine-7 methyltransferase [Source:HGNC Symbol;Acc:HGNC:10075]	RNMT	protein_coding	A8K946,O43148	8731	5.611231793765944	5.654857143068824	675.7151386815101	0.658877744889796	0.6568717409951745	0.629776185034036	0.012211785526681862	0.012003252626531076	6.980661749232553e-6	421	424	416	969	2619	588	783	428
ENSG00000153827	ENSG00000153827.13	thyroid hormone receptor interactor 12 [Source:HGNC Symbol;Acc:HGNC:12306]	TRIP12	protein_coding	Q14669	9320	7.914266461540225	7.952963287945456	3326.0013443057087	0.6414537167520449	0.6399728868638914	0.630075970832687	0.008155110771264806	0.00944678127545665	1.125979348584868e-9	1754	1889	2432	5431	13576	3236	3349	2040
ENSG00000130803	ENSG00000130803.15	zinc finger protein 317 [Source:HGNC Symbol;Acc:HGNC:13507]	ZNF317	protein_coding	A0A024R775,A0A024R7B1,Q96PQ6	57693	5.386911977593541	5.4277753064613945	576.4822085253365	0.6578513160630897	0.6443739183667196	0.6301011557301286	0.010370785726841391	0.010947365429719209	1.943719838062022e-7	367	352	387	791	2475	571	566	338
ENSG00000146433	ENSG00000146433.8	transmembrane protein 181 [Source:HGNC Symbol;Acc:HGNC:20958]	TMEM181	protein_coding	Q9P2C4	57583	5.930025466734085	5.991873753680103	854.7477907805429	0.6521680129399918	0.7012612640944109	0.6301473366480611	0.03825279045683694	0.03093409049939158	0.0019673189099326614	432	458	601	1413	2912	643	1092	634
ENSG00000130508	ENSG00000130508.11	peroxidasin [Source:HGNC Symbol;Acc:HGNC:14966]	PXDN	protein_coding	Q92626	7837	7.738016339331228	7.784450453282498	2961.3810367935066	0.6811631184266294	0.6634108099628391	0.6302047303458388	0.012903573432087454	0.01605753008664133	3.1771832660953965e-5	2078	1831	1810	3721	11710	2722	3215	1882
ENSG00000166747	ENSG00000166747.12	adaptor related protein complex 1 subunit gamma 1 [Source:HGNC Symbol;Acc:HGNC:555]	AP1G1	protein_coding	A0A140VJE7,O43747,Q8IY97	164	6.804330418467341	6.843157436785368	1539.929428332542	0.6411140659330793	0.6394712271293924	0.6303743186429109	0.008155110771264806	0.008809634176710428	7.629038403658146e-10	907	921	1029	2363	6442	1451	1750	838
ENSG00000134250	ENSG00000134250.20	notch receptor 2 [Source:HGNC Symbol;Acc:HGNC:7882]	NOTCH2	protein_coding	Q04721,Q6IQ50,Q9UFD5	4853	6.851724487693845	6.89666940062451	1598.845065009347	0.6765031157293594	0.6583541479127755	0.6303803940106908	0.011966849604945887	0.01476091765680978	8.965473793430344e-6	1089	1001	967	2107	6722	1574	1659	929
ENSG00000076053	ENSG00000076053.10	RNA binding motif protein 7 [Source:HGNC Symbol;Acc:HGNC:9904]	RBM7	protein_coding	G3V1T9,J3KPD3,Q9Y580	10179	4.786427473705808	4.855584300773145	386.79204296555463	0.7004192191482204	0.7129983692028778	0.6304107993479614	0.0370946151449416	0.036094914308259805	0.0028447685219406904	179	171	296	712	1763	365	367	250
ENSG00000137601	ENSG00000137601.17	NIMA related kinase 1 [Source:HGNC Symbol;Acc:HGNC:7744]	NEK1	protein_coding	Q5JXL9,Q96PY6	4750	4.26410244501803	4.383869610604054	278.6554763728095	0.8061551466252104	0.8133536347575319	0.6312369033382529	0.07292878257409673	0.08438809557063923	0.024827185990087777	105	90	224	558	1213	249	287	204
ENSG00000162885	ENSG00000162885.13	beta-1,3-N-acetylgalactosaminyltransferase 2 [Source:HGNC Symbol;Acc:HGNC:28596]	B3GALNT2	protein_coding	Q8NCR0	148789	3.9325697633703647	3.9841504246200956	210.9699397853659	0.7205393935746414	0.6721867007500987	0.6312760996865884	0.0170766790299174	0.024421238793683245	3.1976265009349343e-4	134	140	135	264	886	202	243	114
ENSG00000091409	ENSG00000091409.15	integrin subunit alpha 6 [Source:HGNC Symbol;Acc:HGNC:6142]	ITGA6	protein_coding	P23229	3655	10.436074679712275	10.47926813556408	19160.487359657473	0.6568855753256189	0.6520988575347539	0.6315711082356135	0.011711666956569899	0.014830826014458195	7.723761847288742e-7	10413	9973	13908	32420	86704	18200	18484	11394
ENSG00000080345	ENSG00000080345.18	replication timing regulatory factor 1 [Source:HGNC Symbol;Acc:HGNC:23207]	RIF1	protein_coding	Q5UIP0	55183	5.289050792939054	5.3448967259898135	544.8200863533376	0.6563142680659955	0.6888356072932927	0.6321945981650278	0.02585341779256066	0.023192745496374942	5.768735333108746e-4	315	272	396	846	2330	398	576	405
ENSG00000163512	ENSG00000163512.14	5-azacytidine induced 2 [Source:HGNC Symbol;Acc:HGNC:24002]	AZI2	protein_coding	Q9H6S1	64343	5.027716410806175	5.0976040337525355	459.0034963156568	0.6823430788860052	0.7216873262382196	0.6325350533795933	0.0440239528830183	0.038695990879874596	0.0040662082432574645	200	257	386	667	1803	314	585	332
ENSG00000101350	ENSG00000101350.8	kinesin family member 3B [Source:HGNC Symbol;Acc:HGNC:6320]	KIF3B	protein_coding	O15066	9371	5.649643674845212	5.7015147884493915	696.6897402611996	0.6929176674655342	0.6757622608793433	0.6333716734363554	0.017714266497773794	0.01958160589340253	1.2670893559143734e-4	466	410	428	966	3183	752	664	366
ENSG00000113739	ENSG00000113739.10	stanniocalcin 2 [Source:HGNC Symbol;Acc:HGNC:11374]	STC2	protein_coding	O76061,Q6FHC9	8614	4.792139645325291	4.870207196817416	390.4770948057976	0.7751674282088502	0.7396133328632458	0.63385126546027315	0.037766766081432736	0.045990864706984276	0.005779193637621496	237	266	204	528	1915	466	338	192
ENSG00000152952	ENSG00000152952.12	procollagen-lysine,2-oxoglutarate 5-dioxygenase 2 [Source:HGNC Symbol;Acc:HGNC:9082]	PLOD2	protein_coding	O00469	5352	7.827121171212796	7.936655967499647	3291.9303205328006	0.8349786383658212	0.7897580243408977	0.6339634788700571	0.06546981375172689	0.08605332537576886	0.018611101033155233	1184	1261	2644	6535	13015	2444	3715	2657
ENSG00000130540	ENSG00000130540.14	sulfotransferase family 4A member 1 [Source:HGNC Symbol;Acc:HGNC:14903]	SULT4A1	protein_coding	B7Z2E1,Q9BR01	25830	1.504346448089403	1.68932162775683	41.66828918796913	0.8898913865645839	0.9834245833319583	0.6341642126167361	0.11209554119384262	0.09748743372969597	0.04887852198783816	22	10	30	66	166	32	67	27
ENSG00000003056	ENSG00000003056.8	mannose-6-phosphate receptor, cation dependent [Source:HGNC Symbol;Acc:HGNC:6752]	M6PR	protein_coding	F5GX30,P20645	4074	6.569745094138343	6.6081253647409	1309.3908761579469	0.6453698037548208	0.6452555935912134	0.6351706344337463	0.007286755620466351	0.007086353724921312	6.401832859664584e-10	835	731	953	1801	5016	1254	1394	825
ENSG00000099860	ENSG00000099860.9	growth arrest and DNA damage inducible beta [Source:HGNC Symbol;Acc:HGNC:4096]	GADD45B	protein_coding	K7EPQ8,O75293	4616	4.560892771056709	4.6280436335615915	329.67586323532294	0.7368607832286747	0.710490217458194	0.6357521803790471	0.028849870836599407	0.0334692884341219	0.0018533510978144144	142	200	278	463	1629	353	301	172
ENSG00000072121	ENSG00000072121.16	zinc finger FYVE-type containing 26 [Source:HGNC Symbol;Acc:HGNC:20761]	ZFYVE26	protein_coding	Q68DK2	23503	4.816577160224938	4.875532309418524	393.28318535775463	0.7648775133720273	0.7038976182873636	0.6362344916356619	0.019662386090254162	0.027975614891058886	0.0013078073779296691	251	286	235	429	1568	401	411	241
ENSG00000101577	ENSG00000101577.9	lipin 2 [Source:HGNC Symbol;Acc:HGNC:14450]	LPIN2	protein_coding	Q92539	9663	2.9571607529280217	3.0265840836496833	108.71300705757756	0.7772443591087694	0.7558468157849481	0.636288260075715	0.037766766081432736	0.04741464337038448	0.00903835309419087	67	77	66	113	391	106	120	76
ENSG00000115977	ENSG00000115977.19	AP2 associated kinase 1 [Source:HGNC Symbol;Acc:HGNC:19679]	AAK1	protein_coding	Q2M2I8	22848	2.6607263636362055	2.832726277201949	94.63333411231669	1.037958521301119	0.9766665891181227	0.6368754597575446	0.0777409403945462	0.10322644900495873	0.04589397016717724	74	48	35	102	443	124	56	71
ENSG00000213762	ENSG00000213762.12	zinc finger protein 134 [Source:HGNC Symbol;Acc:HGNC:12918]	ZNF134	protein_coding	P52741,Q5U5N5	7693	4.383450963675734	4.439012387292776	289.4495348855227	0.6722241333226353	0.6894011936183476	0.6369229760403189	0.021050827909176506	0.020291835824198103	2.079711749097438e-4	140	146	223	489	1231	291	294	173
ENSG00000137642	ENSG00000137642.13	sortilin related receptor 1 [Source:HGNC Symbol;Acc:HGNC:11185]	SORL1	protein_coding	A0A024R3H2,Q92673	6653	4.508969952524288	4.555427069706412	314.19333315147315	0.6776210070107689	0.6645418261304387	0.6378111000412585	0.013155358855558557	0.015286672861597114	1.0547836532165911e-5	208	174	211	439	1285	325	335	174
ENSG00000182150	ENSG00000182150.17	ERCC excision repair 6 like 2 [Source:HGNC Symbol;Acc:HGNC:26922]	ERCC6L2	protein_coding	Q5T890	375748	3.1574017601981517	3.2109123102249004	122.97691889904063	0.7042348142021247	0.6941537031614357	0.6389012231095438	0.0200730013244263	0.02445265080740403	5.270793648359912e-4	67	81	83	166	511	113	130	79
ENSG00000158467	ENSG00000158467.16	adenosylhomocysteinase like 2 [Source:HGNC Symbol;Acc:HGNC:22204]	AHCYL2	protein_coding	Q96HN2	23382	4.638847886361459	4.695246754618206	347.0392634672311	0.6695580771930472	0.702529748772874	0.6389455486642376	0.03024068476319903	0.023032173111641217	9.327374832937572e-4	223	193	235	460	1142	337	469	200
ENSG00000131791	ENSG00000131791.8	protein kinase AMP-activated non-catalytic subunit beta 2 [Source:HGNC Symbol;Acc:HGNC:9379]	PRKAB2	protein_coding	O43741	5565	2.1807588700341047	2.321538231010551	66.48437713943251	0.9247408776286231	0.943410966926333	0.6399753629623388	0.07878976321683125	0.09047464207850309	0.041507452571251	53	33	27	70	219	53	103	48
ENSG00000172059	ENSG00000172059.11	Kruppel like factor 11 [Source:HGNC Symbol;Acc:HGNC:11811]	KLF11	protein_coding	B7ZAX4,O14901,Q53QU8	8462	2.512588806906579	2.5783625343429035	78.61576655429688	0.7636207786624237	0.7222844849162069	0.640550401128182	0.026926360767879562	0.035878212618240125	0.0038031968069982924	44	47	60	97	343	82	78	46
ENSG00000174373	ENSG00000174373.16	Ral GTPase activating protein catalytic subunit alpha 1 [Source:HGNC Symbol;Acc:HGNC:17770]	RALGAPA1	protein_coding	A0A1B0GUI1,Q6GYQ0	253959	3.968724296408066	4.032329344649131	218.98559086769438	0.6514620536973446	0.7259671977436923	0.6405747175041668	0.03699403241424345	0.031339049135066424	0.0023210428534989297	127	109	144	346	827	175	232	175
ENSG00000136603	ENSG00000136603.14	SKI like proto-oncogene [Source:HGNC Symbol;Acc:HGNC:10897]	SKIL	protein_coding	P12757	6498	5.3596116445648665	5.470533024417781	593.4014022639377	0.7864130400161605	0.804075205500238	0.6409787278270966	0.08124744379914223	0.07605832923670935	0.01778842002738789	186	331	470	990	3206	485	458	450
ENSG00000044574	ENSG00000044574.8	heat shock protein family A (Hsp70) member 5 [Source:HGNC Symbol;Acc:HGNC:5238]	HSPA5	protein_coding	P11021,V9HWB4	3309	11.110514468733172	11.15219039172332	30552.408443349384	0.6515474845681278	0.655520703428087	0.6411177551382643	0.009675835320716033	0.01168612596705623	1.8913124952085486e-8	16715	19757	20885	44371	129776	32829	29721	16906
ENSG00000155592	ENSG00000155592.16	zinc finger with KRAB and SCAN domains 2 [Source:HGNC Symbol;Acc:HGNC:25677]	ZKSCAN2	protein_coding	Q63HK3	342357	2.653506616144316	2.742320502075707	88.41654589928572	0.7782647544057559	0.7827225680717935	0.641441267547079	0.045486144986927164	0.057231161570170885	0.012426891698624404	45	64	43	127	347	105	93	50
ENSG00000198959	ENSG00000198959.12	transglutaminase 2 [Source:HGNC Symbol;Acc:HGNC:11778]	TGM2	protein_coding	B4DIT7,B4DTN7,P21980,V9HWG3	7052	6.178044783802456	6.3782838520428555	1110.4690662603196	0.7708133231931195	0.9642485896646179	0.6418680623676006	0.218652210756823	0.13193618423819556	0.04277901698606294	568	552	681	1486	7348	1768	626	334
ENSG00000065060	ENSG00000065060.17	UHRF1 binding protein 1 [Source:HGNC Symbol;Acc:HGNC:21216]	UHRF1BP1	protein_coding	Q6BDS2	54887	4.168972631082983	4.232045693141367	252.111183799458	0.7045855958058876	0.7294186912171359	0.6425191413852556	0.03184619708948722	0.03284941329059695	0.003029663384646005	167	156	152	302	881	212	282	196
ENSG00000147852	ENSG00000147852.16	very low density lipoprotein receptor [Source:HGNC Symbol;Acc:HGNC:12698]	VLDLR	protein_coding	P98155,Q5VVF5	7436	5.665514898117933	5.738035823725162	717.7964678046301	0.6998294289823355	0.7402680963223333	0.6434825398084227	0.0471042573380766	0.039511321876966855	0.004936437937781406	453	452	448	847	2239	548	937	562
ENSG00000164494	ENSG00000164494.12	decaprenyl diphosphate synthase subunit 2 [Source:HGNC Symbol;Acc:HGNC:23041]	PDSS2	protein_coding	B4DKU5,B4DWD3,Q86YH6	57107	3.0514429184339	3.1321230133300744	116.48522748468196	0.6619198579157664	0.7744844186960442	0.6434984343014213	0.06711625185402127	0.04391654300932609	0.00835935619911483	60	49	81	201	408	132	122	78
ENSG00000006576	ENSG00000006576.16	putative homeodomain transcription factor 2 [Source:HGNC Symbol;Acc:HGNC:13411]	PHTF2	protein_coding	Q8N3S3	57157	4.205746074938923	4.268697848046862	257.58377414799685	0.6649946389749845	0.7201299685090861	0.6454849148815665	0.031554483983807065	0.026485519544178375	0.0011671076096933185	119	131	183	453	990	227	291	179
ENSG00000111371	ENSG00000111371.16	solute carrier family 38 member 1 [Source:HGNC Symbol;Acc:HGNC:13447]	SLC38A1	protein_coding	A0A024R124,F8VX04,Q9H2H9	81539	8.020760997289472	8.071885849354013	3609.52521674952	0.6850869532630331	0.6815755684400348	0.645583496747368	0.016055462325918375	0.01839107705386873	3.1311168586890486e-5	1857	1825	2606	6267	17265	3344	3435	2160
ENSG00000170921	ENSG00000170921.15	tetratricopeptide repeat, ankyrin repeat and coiled-coil containing 2 [Source:HGNC Symbol;Acc:HGNC:30212]	TANC2	protein_coding	Q9HCD6	26115	6.542971162212011	6.591605096627547	1294.3390158174686	0.7015017188659849	0.6801418917822989	0.6468314793523833	0.012338040118406057	0.014885478242447457	2.1101702090532898e-5	887	809	760	1670	5215	1284	1368	783
ENSG00000213516	ENSG00000213516.10	RBMX like 1 [Source:HGNC Symbol;Acc:HGNC:25073]	RBMXL1	protein_coding	Q96E39	494115	3.9810405577765504	4.0413894658766525	219.62174493676793	0.6809305207994119	0.7128537940596051	0.6468941935549917	0.023478519407408357	0.023991200764359413	5.14773273269481e-4	104	107	175	360	900	197	239	146
ENSG00000198046	ENSG00000198046.12	zinc finger protein 667 [Source:HGNC Symbol;Acc:HGNC:28854]	ZNF667	protein_coding	Q5CZB4,Q5HYK9	63934	1.9601453053049869	2.062227211852887	55.595687093489914	0.6845792965741803	0.8911229399181196	0.6470316094317321	0.14238177818156517	0.06737016492534666	0.030459930889451547	25	35	34	70	166	45	74	48
ENSG00000264772	ENSG00000264772.6	novel transcript	SNORA67	processed_transcript	NA	NA	5.506186869376675	5.551480736970055	628.0531285390476	0.6638842871293769	0.6701372335385187	0.6471711086854581	0.011060145492542237	0.010947365429719209	2.8128107966654694e-7	321	342	484	991	2537	619	712	352
ENSG00000150938	ENSG00000150938.10	cysteine rich transmembrane BMP regulator 1 [Source:HGNC Symbol;Acc:HGNC:2359]	CRIM1	protein_coding	Q9NZV1	51232	6.9356838064088695	6.996684318969938	1717.3299694193822	0.6775427881025571	0.7111295836957705	0.6472811724508113	0.02857016249390616	0.027066218344801926	0.001068082315110238	1020	1031	1045	2481	5707	1345	2017	1367
ENSG00000189079	ENSG00000189079.17	AT-rich interaction domain 2 [Source:HGNC Symbol;Acc:HGNC:18037]	ARID2	protein_coding	Q68CP9	196528	4.572221593001342	4.620193636175708	329.39138675113765	0.6829387493029738	0.6846112321846646	0.6477429939870153	0.013926641145744548	0.014906143351359855	3.248473885323173e-5	206	203	214	435	1323	296	328	232
ENSG00000143322	ENSG00000143322.21	ABL proto-oncogene 2, non-receptor tyrosine kinase [Source:HGNC Symbol;Acc:HGNC:77]	ABL2	protein_coding	P42684	27	6.205380868112552	6.268993330187795	1033.212932297698	0.728656396214206	0.7155931750360888	0.6479073963369859	0.02585341779256066	0.028997473987878743	9.148706381312758e-4	652	686	589	1332	5015	1150	892	556
ENSG00000137040	ENSG00000137040.10	RAN binding protein 6 [Source:HGNC Symbol;Acc:HGNC:9851]	RANBP6	protein_coding	A0A096LNS2,B4DTX6,O60518	26953	4.9272160844311435	5.043112895845779	442.2127102379665	0.7845082288156157	0.8186458639036919	0.6486567449666282	0.07863541051469816	0.07916491007937809	0.020240048480880398	158	156	407	769	1476	395	541	342
ENSG00000116539	ENSG00000116539.13	ASH1 like histone lysine methyltransferase [Source:HGNC Symbol;Acc:HGNC:19088]	ASH1L	protein_coding	Q9NR48	55870	5.44279291669717	5.512162259204925	612.9952098108158	0.7823295687485929	0.7378699310437385	0.6491509635793202	0.025294274410834202	0.03475158525599151	0.0030976263607908117	442	400	340	648	2249	583	646	442
ENSG00000074695	ENSG00000074695.6	lectin, mannose binding 1 [Source:HGNC Symbol;Acc:HGNC:6631]	LMAN1	protein_coding	A0A024R2A7,P49257	3998	6.7556933545386455	6.800195418319502	1494.6124640942683	0.6672371350557549	0.6688481534234648	0.6495696631695279	0.010569340813664499	0.010947365429719209	2.331962513826296e-7	794	934	1022	2259	7039	1262	1516	922
ENSG00000133816	ENSG00000133816.15	microtubule associated monooxygenase, calponin and LIM domain containing 2 [Source:HGNC Symbol;Acc:HGNC:24693]	MICAL2	protein_coding	O94851,Q6ZW33	84953,9645	6.550868463910427	6.682911193866102	1374.6709553317583	0.7596113411590055	0.8504313318542835	0.6504346107178736	0.12207892345880628	0.0926377501166059	0.02251925426507926	847	762	740	1843	7665	2038	894	555
ENSG00000183530	ENSG00000183530.14	proline rich 14 like [Source:HGNC Symbol;Acc:HGNC:28738]	PRR14L	protein_coding	Q5THK1	253143	5.421079793099171	5.477101850765069	597.4693714132806	0.7073903925788503	0.7037673257724778	0.6510614720577517	0.019340860949917132	0.019821450865418075	2.89067741573576e-4	399	348	319	881	2242	603	614	399
ENSG00000204262	ENSG00000204262.14	collagen type V alpha 2 chain [Source:HGNC Symbol;Acc:HGNC:2210]	COL5A2	protein_coding	P05997	1290	5.804711892561892	5.860913922892901	780.6201142280042	0.6597139762871347	0.7069331220243583	0.653326284802937	0.025500938692428816	0.019487433472207886	3.7082617795636106e-4	427	411	569	1179	2517	665	983	561
ENSG00000169641	ENSG00000169641.13	leucine zipper protein 1 [Source:HGNC Symbol;Acc:HGNC:14985]	LUZP1	protein_coding	Q05DE3,Q86V48	7798	7.068129275708856	7.135208436734942	1885.3723330691585	0.741668007016769	0.7269735181605254	0.6536205555290362	0.026926360767879562	0.031654951057273076	0.0012126707546142878	1271	1231	1040	2289	8665	2195	1710	993
ENSG00000106692	ENSG00000106692.14	fukutin [Source:HGNC Symbol;Acc:HGNC:3622]	FKTN	protein_coding	B4E2W4,O75072	2218	4.642127153478251	4.716207718441537	352.99549161238394	0.684105329104963	0.7547350579194064	0.6536821391470335	0.048815924336336726	0.038704017592300674	0.005006445408587794	183	222	246	451	1251	238	435	293
ENSG00000008294	ENSG00000008294.21	sperm associated antigen 9 [Source:HGNC Symbol;Acc:HGNC:14524]	SPAG9	protein_coding	O60271,Q5JB53	9043	6.765337356725267	6.822939587011519	1516.9065166787875	0.7040449624880412	0.7037206248751329	0.6555931032046741	0.020622615106922426	0.021218053016065573	1.447577379943764e-4	859	889	890	2471	7375	1613	1475	761
ENSG00000196914	ENSG00000196914.9	Rho guanine nucleotide exchange factor 12 [Source:HGNC Symbol;Acc:HGNC:14193]	ARHGEF12	protein_coding	B4E2K6,E9PMR6,Q9NZN5	23365	7.0133959992090515	7.0617028953786525	1793.782634559099	0.6944194467140262	0.6853510672937039	0.6559973532859887	0.011842644985416116	0.012892750046922696	7.2518030121944424e-6	1144	1093	1024	2620	7335	1574	1925	1191
ENSG00000023287	ENSG00000023287.13	RB1 inducible coiled-coil 1 [Source:HGNC Symbol;Acc:HGNC:15574]	RB1CC1	protein_coding	Q8TDY2	9821	5.397651630617704	5.452076313771334	585.6623256392863	0.6949530514683452	0.6964702167366104	0.6560044530290166	0.017187540889678592	0.01694805257682417	5.190462290760352e-5	285	302	457	954	2792	498	623	349
ENSG00000163848	ENSG00000163848.19	zinc finger protein 148 [Source:HGNC Symbol;Acc:HGNC:12933]	ZNF148	protein_coding	Q9UQR1	7707	4.887075394636633	4.955158320680083	415.36965395587606	0.69564540385351	0.7325156702916491	0.6565391039060731	0.03303596437469706	0.029903155845808948	0.0016179767892934142	229	186	296	690	1850	317	412	317
ENSG00000165732	ENSG00000165732.13	DExD-box helicase 21 [Source:HGNC Symbol;Acc:HGNC:2744]	DDX21	protein_coding	Q9NR30	9188	8.25304697044106	8.300117296981943	4234.207850990277	0.6818305300534254	0.6825529190557674	0.6573339733769497	0.011062174169281562	0.012003252626531076	2.128165739790064e-6	2140	2234	3237	6829	16272	3712	4574	2945
ENSG00000128923	ENSG00000128923.11	MINDY lysine 48 deubiquitinase 2 [Source:HGNC Symbol;Acc:HGNC:26954]	FAM63B	protein_coding	Q8NBR6	54629	4.609285487212294	4.695645401830306	346.6426802613386	0.7206492704251969	0.7711961035839255	0.6574733263776744	0.05576094605464405	0.0473294521806473	0.006976903655831844	164	158	227	640	1569	240	372	270
ENSG00000158987	ENSG00000158987.21	Rap guanine nucleotide exchange factor 6 [Source:HGNC Symbol;Acc:HGNC:20655]	RAPGEF6	protein_coding	B2RTU6,Q8TEU7	51735	4.0535349097298665	4.108676837992845	230.63407299590116	0.6598484202431867	0.7170522869490134	0.6582539284375306	0.02255234312834804	0.018078720360455523	2.1849809431356314e-4	121	126	164	352	846	197	282	157
ENSG00000065243	ENSG00000065243.20	protein kinase N2 [Source:HGNC Symbol;Acc:HGNC:9406]	PKN2	protein_coding	Q16513	5586	5.825295898123265	5.902256285581466	802.4870678816951	0.7222960468707428	0.7495353288732102	0.6591408050970496	0.041570450277458884	0.03923444870595089	0.0034864507614783286	383	342	613	1408	3289	583	909	618
ENSG00000137693	ENSG00000137693.14	Yes associated protein 1 [Source:HGNC Symbol;Acc:HGNC:16262]	YAP1	protein_coding	A0A024R3E4,K0KVU2,P46937,Q86T74	10413	7.504479053442667	7.567343296566595	2546.7017401304606	0.7270847655851895	0.7184057617758896	0.6592413466555596	0.02277057224347409	0.026953931644942055	5.869086492304247e-4	1180	1199	1911	4569	10497	2024	2921	1765
ENSG00000118873	ENSG00000118873.16	RAB3 GTPase activating non-catalytic protein subunit 2 [Source:HGNC Symbol;Acc:HGNC:17168]	RAB3GAP2	protein_coding	Q9H2M9	25782	6.041238619202942	6.085547367085566	911.2012806886016	0.6655815138318321	0.6796806384909012	0.6594526257384592	0.008798686900182	0.008538045118739618	5.128353961240315e-8	509	515	635	1391	3673	800	936	634
ENSG00000056097	ENSG00000056097.16	zinc finger RNA binding protein [Source:HGNC Symbol;Acc:HGNC:17277]	ZFR	protein_coding	Q05D65,Q96KR1	51663	6.681278495504069	6.749956373740476	1446.1146433032068	0.7137599623637022	0.7329404350047535	0.6601884299969792	0.03148241934977714	0.03168528174761239	0.001642137046985222	656	702	1090	2504	5130	1167	1656	1129
ENSG00000152778	ENSG00000152778.9	interferon induced protein with tetratricopeptide repeats 5 [Source:HGNC Symbol;Acc:HGNC:13328]	IFIT5	protein_coding	Q13325	24138	4.5346472717673105	4.629549149006476	332.16113295708385	0.6697363045105839	0.7964229150444732	0.6602035861799078	0.09184107615167841	0.05762291391464239	0.011802913664670255	152	146	245	560	1052	240	455	269
ENSG00000132953	ENSG00000132953.16	exportin 4 [Source:HGNC Symbol;Acc:HGNC:17796]	XPO4	protein_coding	Q9C0E2	64328	5.078830146866583	5.127051178781809	468.2135236333521	0.6778092914617934	0.6903161188877674	0.6605165917923594	0.012211785526681862	0.011810880478977888	3.99105362025547e-6	250	271	361	649	1995	387	478	330
ENSG00000132549	ENSG00000132549.18	vacuolar protein sorting 13 homolog B [Source:HGNC Symbol;Acc:HGNC:2183]	VPS13B	protein_coding	Q7Z7G8	157680	4.899316182714056	4.9643089811546135	419.1898974927267	0.7308875376123956	0.7394315839451957	0.6613748610288441	0.02646199601784627	0.02799009687272034	0.001707569438758036	300	224	269	492	1417	366	504	307
ENSG00000155034	ENSG00000155034.19	F-box and leucine rich repeat protein 18 [Source:HGNC Symbol;Acc:HGNC:21874]	FBXL18	protein_coding	A0A024R857,B4DH63,Q96D16,Q96ME1	80028	4.1547563218529735	4.216557118486097	248.5165976030616	0.7336295447142266	0.7270958861173613	0.6619055334606467	0.02140539062009857	0.02579709250765007	7.063890908590198e-4	169	143	134	348	1000	264	238	161
ENSG00000081014	ENSG00000081014.11	adaptor related protein complex 4 subunit epsilon 1 [Source:HGNC Symbol;Acc:HGNC:573]	AP4E1	protein_coding	B4DM48,Q9UPM8	23431	4.929681947957399	4.978457697150085	422.4502395688279	0.6833281934992396	0.6956498298784413	0.6628081927378449	0.0123306240629014	0.011880964281666868	6.55487229407962e-6	244	263	261	615	1672	366	462	290
ENSG00000198642	ENSG00000198642.7	kelch like family member 9 [Source:HGNC Symbol;Acc:HGNC:18732]	KLHL9	protein_coding	Q58EZ4,Q9P2J3	55958	5.1412226001756895	5.196883277522734	490.7208532948671	0.6969132456564363	0.7067486159116937	0.663504081326528	0.01660795253666206	0.016100232602948905	5.0305754606810564e-5	246	238	358	850	2129	449	533	301
ENSG00000155850	ENSG00000155850.8	solute carrier family 26 member 2 [Source:HGNC Symbol;Acc:HGNC:10994]	SLC26A2	protein_coding	P50443	1836	5.0660205676504235	5.149717016537351	474.6271766908681	0.7670950707820372	0.7633651791448172	0.663851664442751	0.03795999884796676	0.042614469593363465	0.004343622563403174	184	207	364	909	2072	438	548	287
ENSG00000171448	ENSG00000171448.9	zinc finger and BTB domain containing 26 [Source:HGNC Symbol;Acc:HGNC:23383]	ZBTB26	protein_coding	Q9HCK0	57684	1.7744415476619	1.9303405442617865	50.031228357293315	0.8554056871690602	0.9527976042934477	0.6639932572330143	0.09058477384353285	0.08690937795675971	0.03607452524584837	12	30	34	78	203	46	49	44
ENSG00000178607	ENSG00000178607.16	endoplasmic reticulum to nucleus signaling 1 [Source:HGNC Symbol;Acc:HGNC:3449]	ERN1	protein_coding	O75460	2081	4.394217552640674	4.451652042277779	292.5568887502616	0.7623220437153972	0.7154565314729588	0.6648017125783869	0.015827227773468996	0.021218053016065573	2.8654940074874683e-4	206	171	186	343	1221	312	293	172
ENSG00000094975	ENSG00000094975.14	SUN domain containing ossification factor [Source:HGNC Symbol;Acc:HGNC:1240]	SUCO	protein_coding	A0A024R929,A0A087WV04,B4DYM4,Q9UBS9	51430	4.956744436951148	5.019815466270151	434.41523726710386	0.6964082978677688	0.7278109752263757	0.6649351771410205	0.02810788326642923	0.023032173111641217	6.258729070980419e-4	224	251	287	676	1894	298	533	299
ENSG00000159082	ENSG00000159082.18	synaptojanin 1 [Source:HGNC Symbol;Acc:HGNC:11503]	SYNJ1	protein_coding	A0A0D9SGJ6,B9EGN3,C9JFZ1,J3KQV8,O43426,Q05CZ1	8867	3.8067337396408982	3.8812884526991693	196.89232163181913	0.7364301809683826	0.7636680592440097	0.6653904078053294	0.037766766081432736	0.03694235224098417	0.0037623914574921877	113	122	111	278	820	133	243	146
ENSG00000197746	ENSG00000197746.14	prosaposin [Source:HGNC Symbol;Acc:HGNC:9498]	PSAP	protein_coding	A0A024QZQ2,P07602	5660	10.164211488067409	10.211471029360832	15930.554924361368	0.6871817554273293	0.687867544080704	0.665449952189184	0.010370785726841391	0.012003252626531076	9.386262677483895e-7	8610	8144	12738	23679	58325	14194	19935	9873
ENSG00000175395	ENSG00000175395.16	zinc finger protein 25 [Source:HGNC Symbol;Acc:HGNC:13043]	ZNF25	protein_coding	P17030	219749	2.0999458629611096	2.2791275735479504	64.74338797650725	0.7333943170775636	1.028162997845519	0.6662481276843777	0.19872099198290527	0.09726716281795486	0.0453838619275075	21	28	46	97	212	35	92	67
ENSG00000182827	ENSG00000182827.9	acyl-CoA binding domain containing 3 [Source:HGNC Symbol;Acc:HGNC:15453]	ACBD3	protein_coding	A0A024R3P9,Q9H3P7	64746	6.243548510028519	6.296405048716652	1054.6076283173504	0.6922076265212066	0.7037077165258779	0.6667986616301907	0.01426296683744107	0.014814155520422943	2.188183420134637e-5	552	512	787	1740	4252	981	1030	746
ENSG00000100664	ENSG00000100664.11	eukaryotic translation initiation factor 5 [Source:HGNC Symbol;Acc:HGNC:3299]	EIF5	protein_coding	A0A024R6Q1,P55010	1983	7.033429430652219	7.120345280582192	1864.7528480261005	0.8165950020405685	0.7697454444933659	0.667565320974829	0.0378704073902752	0.05072772529922857	0.00463370120649598	779	707	1531	3496	8956	1865	1899	1061
ENSG00000144642	ENSG00000144642.22	RNA binding motif single stranded interacting protein 3 [Source:HGNC Symbol;Acc:HGNC:13427]	RBMS3	protein_coding	Q6XE24	27303	2.245993672457673	2.353899878931615	67.527793440937	0.808570480999483	0.8607943504089883	0.6676361814066747	0.06178041343094033	0.062355055057537814	0.019454416889459803	32	44	34	98	286	46	79	56
ENSG00000144452	ENSG00000144452.15	ATP binding cassette subfamily A member 12 [Source:HGNC Symbol;Acc:HGNC:14637]	ABCA12	protein_coding	B3KVV3,Q86UK0	26154	4.721837058416623	4.804078733353598	375.4528057089796	0.665549933826096	0.7803241946262695	0.6686553028751696	0.0656715452292245	0.04273719238854281	0.0063505847092655355	185	223	232	565	1195	273	463	326
ENSG00000179094	ENSG00000179094.16	period circadian regulator 1 [Source:HGNC Symbol;Acc:HGNC:8845]	PER1	protein_coding	O15534	5187	6.226965982489274	6.293457212928745	1052.9260137536457	0.790072971605849	0.739123200967995	0.6688333525681636	0.019885000534612406	0.027066288846943235	9.677952793194431e-4	733	711	543	1202	4355	954	1204	665
ENSG00000038427	ENSG00000038427.16	versican [Source:HGNC Symbol;Acc:HGNC:2464]	VCAN	protein_coding	A0A024RAL1,A0A024RAP3,A0A024RAQ9,P13611,Q59FG9,Q6MZK8,Q86W61	1462	6.8227598565051695	6.890630237825381	1593.3595528647672	0.7921657740146402	0.7412850238185341	0.668921400575008	0.020838067854893828	0.028909350672761683	0.0010819136957362823	1106	1101	823	1754	6506	1538	1782	984
ENSG00000131263	ENSG00000131263.13	ring finger protein, LIM domain interacting [Source:HGNC Symbol;Acc:HGNC:13429]	RLIM	protein_coding	Q9NVW2	51132	5.8561491265926175	5.919035623632703	811.123637564781	0.7217687685471608	0.7261174483324571	0.6693529607095333	0.02117708418338159	0.022486080629661925	3.5921222730465364e-4	371	374	651	1385	3481	717	828	559
ENSG00000149256	ENSG00000149256.16	teneurin transmembrane protein 4 [Source:HGNC Symbol;Acc:HGNC:29945]	TENM4	protein_coding	Q6N022	26011	4.379157970253677	4.484113318193756	300.49644508893954	0.9165406282691326	0.8404039522522244	0.6706965770141966	0.0430238767884704	0.062355055057537814	0.014836047808496237	221	202	142	270	982	293	399	202
ENSG00000164190	ENSG00000164190.19	NIPBL cohesin loading factor [Source:HGNC Symbol;Acc:HGNC:28862]	NIPBL	protein_coding	Q6KC79	25836	5.656587476524033	5.706718439335272	700.4935899075756	0.6924585757397818	0.7017354561508012	0.671320174784403	0.011842644985416116	0.01168612596705623	5.049837190292243e-6	433	399	450	998	3014	592	690	500
ENSG00000125257	ENSG00000125257.16	ATP binding cassette subfamily C member 4 [Source:HGNC Symbol;Acc:HGNC:55]	ABCC4	protein_coding	A8K2Q2,O15439	10257	3.9476819955838724	4.004375858545768	213.59175368732068	0.7203481399769054	0.7130192028132553	0.6719008522350475	0.0159024957216033	0.01694805257682417	4.1414400711570845e-5	120	107	153	334	987	198	223	126
ENSG00000165097	ENSG00000165097.16	lysine demethylase 1B [Source:HGNC Symbol;Acc:HGNC:21577]	KDM1B	protein_coding	Q8NB78	221656	5.454090349059766	5.507937739564064	609.4715644364899	0.6944601376108761	0.7100795268628862	0.6721374525330169	0.015207921766348208	0.014089795915656234	1.6464232811183546e-05	312	337	402	1019	2678	596	563	401
ENSG00000083312	ENSG00000083312.17	transportin 1 [Source:HGNC Symbol;Acc:HGNC:6401]	TNPO1	protein_coding	A0A024RAM0,Q92973	3842	7.320715386320721	7.379696214292528	2235.0257570817494	0.7300427927619318	0.7187818917629109	0.6722909068333537	0.017421755562786738	0.019821450865418075	1.2124930465862183e-4	1003	1111	1697	3913	9757	1942	2314	1505
ENSG00000141682	ENSG00000141682.12	phorbol-12-myristate-13-acetate-induced protein 1 [Source:HGNC Symbol;Acc:HGNC:9108]	PMAIP1	protein_coding	A0A0S2Z490,Q13794	5366	4.653618950687165	4.7365217659991385	357.17362931252916	0.7421701972997814	0.780180797025471	0.6724816626377862	0.04675081037201384	0.04050899365603871	0.004983613642789552	193	224	199	518	1642	227	377	291
ENSG00000123094	ENSG00000123094.15	Ras association domain family member 8 [Source:HGNC Symbol;Acc:HGNC:13232]	RASSF8	protein_coding	A0A024RB12,A8K8G8,Q8NHQ8	11228	3.2741299835784727	3.3572354766520403	135.9881035338045	0.7781877341191636	0.7840871617978779	0.6726875952668174	0.04481643966136806	0.04086748873994324	0.005127923770139365	80	66	92	196	668	139	100	96
ENSG00000054219	ENSG00000054219.11	lymphocyte antigen 75 [Source:HGNC Symbol;Acc:HGNC:6729]	LY75	protein_coding	O60449,Q59H44	4065	2.289750105473525	2.44435442990664	73.19639423018506	0.7481843400610162	0.9948088031434847	0.6728037647647975	0.16688863450054967	0.09220780046260414	0.039848322494403135	48	21	46	94	207	59	85	77
ENSG00000149289	ENSG00000149289.11	zinc finger CCCH-type containing 12C [Source:HGNC Symbol;Acc:HGNC:29362]	ZC3H12C	protein_coding	E9PP00,Q9C0D7	85463	3.7971659215345466	3.889406686339998	196.12462492621776	0.847068005266967	0.787698354132081	0.6731784026683724	0.04004522551320858	0.04638629204621942	0.0058645290948088815	109	107	141	260	1135	216	177	84
ENSG00000070367	ENSG00000070367.16	exocyst complex component 5 [Source:HGNC Symbol;Acc:HGNC:10696]	EXOC5	protein_coding	O00471	10640	6.162212523777656	6.246891023410948	1018.8094077493191	0.7677595377879513	0.7727248081780597	0.6735740558459139	0.04205365633810002	0.04390293826340521	0.004177556661710017	434	430	808	1818	4469	733	1171	751
ENSG00000090530	ENSG00000090530.10	prolyl 3-hydroxylase 2 [Source:HGNC Symbol;Acc:HGNC:19317]	LEPREL1	protein_coding	Q8IVL5	55214	4.336076462997251	4.3939582797522965	281.2915448938113	0.671400080257154	0.7318838894312484	0.6738011462853786	0.025656750412171223	0.017427744380784597	2.2626265605456167e-4	158	149	186	433	959	275	361	173
ENSG00000197563	ENSG00000197563.11	phosphatidylinositol glycan anchor biosynthesis class N [Source:HGNC Symbol;Acc:HGNC:8967]	PIGN	protein_coding	A0A024R2C3,A0A1W2PPR7,A0A1W2PQA9,O95427	23556	4.77549822257936	4.867826532420862	392.1371160537181	0.6733952747148235	0.8001484581548518	0.6748511324384913	0.08989288441180383	0.05133644194245837	0.008771828665821109	193	168	277	659	1135	320	533	313
ENSG00000061676	ENSG00000061676.15	NCK associated protein 1 [Source:HGNC Symbol;Acc:HGNC:7666]	NCKAP1	protein_coding	Q9Y2A7	10787	8.248270370857895	8.309744375377054	4261.529357865104	0.733015573516485	0.7261342378167711	0.6749595111158281	0.019806055909533996	0.022618488714012883	2.3024224909533715e-4	1953	2144	3068	7549	17880	3344	4922	2934
ENSG00000125249	ENSG00000125249.7	RAP2A, member of RAS oncogene family [Source:HGNC Symbol;Acc:HGNC:9861]	RAP2A	protein_coding	P10114	5911	5.133404474896082	5.245028359101402	508.1869770538891	0.7831294901808097	0.8272442471421956	0.6762055643695519	0.07293374669825634	0.0665146665063986	0.013268439308958433	199	200	395	928	2231	326	610	404
ENSG00000116675	ENSG00000116675.16	DnaJ heat shock protein family (Hsp40) member C6 [Source:HGNC Symbol;Acc:HGNC:15469]	DNAJC6	protein_coding	O75061	9829	2.1914290509215637	2.3101663829765977	65.79590859413743	0.7936575799898885	0.9057351764309783	0.6762617600394799	0.0874767839610422	0.06832504948800952	0.02526132243355359	39	35	32	90	249	41	88	57
ENSG00000073756	ENSG00000073756.12	prostaglandin-endoperoxide synthase 2 [Source:HGNC Symbol;Acc:HGNC:9605]	PTGS2	protein_coding	P35354	5743	6.655350116737463	6.730696293709275	1423.582242714316	0.7272302078972593	0.7578728974226274	0.6767979306535482	0.040147062679508655	0.03408529741905481	0.0015767508134411263	724	761	906	2369	7535	1342	1046	974
ENSG00000143502	ENSG00000143502.15	sushi domain containing 4 [Source:HGNC Symbol;Acc:HGNC:25470]	SUSD4	protein_coding	A0A140VK55,B3KTY0,B7Z469,Q5VX71	55061	1.500155476108708	1.6593742357150607	40.64815063515926	0.8919095049580736	0.9550342811764452	0.6769305270447006	0.07878976321683125	0.07672852128892035	0.03384797878884368	13	20	33	57	168	33	66	23
ENSG00000180398	ENSG00000180398.13	multiple coagulation factor deficiency 2, ER cargo receptor complex subunit [Source:HGNC Symbol;Acc:HGNC:18451]	MCFD2	protein_coding	B4DF17,Q8NI22	90411	7.260935401040319	7.3202213940229415	2142.527464715691	0.728020859815633	0.7220604117840513	0.6771882258453713	0.017422740922437112	0.019186723892161098	6.86280367684886e-5	1104	992	1585	3655	10671	1974	2103	1247
ENSG00000164951	ENSG00000164951.16	pyruvate dehyrogenase phosphatase catalytic subunit 1 [Source:HGNC Symbol;Acc:HGNC:9279]	PDP1	protein_coding	A0A024R9C0,Q6P1N1,Q9P0J1	54704	5.463725811143361	5.592837301106947	643.8554001347632	0.8603890621427156	0.8564562768629591	0.677550952952049	0.07360837766104554	0.07850814099988584	0.016865363658040648	242	242	525	1160	3832	730	552	297
ENSG00000175471	ENSG00000175471.19	multiple C2 and transmembrane domain containing 1 [Source:HGNC Symbol;Acc:HGNC:26183]	MCTP1	protein_coding	B7Z4G1,Q6DN14	79772	2.6668758095623026	2.8790599984532217	95.99430080683251	1.0999437698903456	1.0084289370341482	0.6778484197420329	0.06928646882516477	0.10065931618079861	0.041082216014580376	24	29	85	170	582	95	88	58
ENSG00000176853	ENSG00000176853.16	family with sequence similarity 91 member A1 [Source:HGNC Symbol;Acc:HGNC:26306]	FAM91A1	protein_coding	B4DUD8,E7ER68,Q658Y4	157769	6.134481382478888	6.194936893396092	982.2916601967132	0.7227263458191715	0.7272315504278675	0.6779920707770539	0.018279436041378102	0.01880994030934829	1.3528666008447377e-4	488	475	676	1747	4353	865	969	678
ENSG00000170581	ENSG00000170581.14	signal transducer and activator of transcription 2 [Source:HGNC Symbol;Acc:HGNC:11363]	STAT2	protein_coding	P52630,R9QE65	6773	5.823431572771461	5.892875453183995	798.5039339580724	0.6992223956304588	0.7540482248566327	0.6782664670451647	0.03704446038523235	0.02783475162740502	0.00144132962840905	404	485	576	1055	2468	641	1141	561
ENSG00000164506	ENSG00000164506.14	syntaxin binding protein 5 [Source:HGNC Symbol;Acc:HGNC:19665]	STXBP5	protein_coding	Q5T5C0	134957	4.795686816148031	4.8598030164912505	388.4053381841512	0.715704242930521	0.737710108745758	0.6784377772378235	0.022565749424304844	0.020496346020710182	3.39910089882851e-4	209	178	280	639	1747	300	429	268
ENSG00000048405	ENSG00000048405.10	zinc finger protein 800 [Source:HGNC Symbol;Acc:HGNC:27267]	ZNF800	protein_coding	Q2TB10	168850	4.2350820385726164	4.332364330206927	269.33612423699566	0.7546459950960273	0.8087807050847122	0.6805976405866624	0.053829752082240875	0.05150018735163219	0.008232450097708342	97	122	202	497	1087	219	301	209
ENSG00000123908	ENSG00000123908.12	argonaute RISC catalytic component 2 [Source:HGNC Symbol;Acc:HGNC:3263]	AGO2	protein_coding	Q9UKV8	27161	4.340607113406547	4.431417100892016	287.2053047083618	0.835657044796461	0.7989547143643279	0.6806878803499824	0.04305752966733101	0.044228219192153945	0.005388548672683196	169	175	184	348	1593	342	220	141
ENSG00000108256	ENSG00000108256.9	nuclear FMR1 interacting protein 2 [Source:HGNC Symbol;Acc:HGNC:17634]	NUFIP2	protein_coding	Q7Z417	57532	6.7909865602794355	6.856345033390099	1556.1374069978933	0.724015111012764	0.7407916074031421	0.6813792795646373	0.02249896439278934	0.02343605799228826	4.471266441067204e-4	748	784	1086	2669	6352	1194	1663	1206
ENSG00000082269	ENSG00000082269.16	family with sequence similarity 135 member A [Source:HGNC Symbol;Acc:HGNC:21084]	FAM135A	protein_coding	D6RCC7,Q9P2D6	57579	4.690196070998963	4.782532345945598	369.2171377078677	0.7088371822900542	0.8028398638033871	0.6815780609162898	0.06411200305480859	0.047816971375993264	0.007271848152993134	185	160	270	591	1416	236	449	315
ENSG00000174106	ENSG00000174106.3	LEM domain containing 3 [Source:HGNC Symbol;Acc:HGNC:28887]	LEMD3	protein_coding	A0A024RBB9,Q9Y2U8	23592	5.037758282056933	5.0889725742727565	455.40512837650573	0.7032045885700822	0.7086587281646283	0.6817410025227402	0.011842644985416116	0.010947365429719209	1.4164259299720675e-6	252	252	314	692	2062	367	517	285
ENSG00000160336	ENSG00000160336.15	zinc finger protein 761 [Source:HGNC Symbol;Acc:HGNC:23179]	ZNF761	processed_transcript	A0A087WXT7,Q6IQ01,Q86XN6	110116772,388561	3.9027463131812286	3.9779199292920056	210.38306927782767	0.6920168213108863	0.7749023813290548	0.6827213562425951	0.04317403983013127	0.0301582961781335	0.002048164646490846	89	103	158	355	730	209	263	136
ENSG00000166750	ENSG00000166750.10	schlafen family member 5 [Source:HGNC Symbol;Acc:HGNC:28286]	SLFN5	protein_coding	B4E128,Q08AF3	162394	7.509461446078552	7.553634063428536	2523.443463129167	0.6878797321189465	0.6920792673806369	0.6827944360343094	0.006442198428266183	0.0066568772677192	3.0903528196737016e-10	1485	1498	1688	3564	10191	2188	2701	1726
ENSG00000180530	ENSG00000180530.11	nuclear receptor interacting protein 1 [Source:HGNC Symbol;Acc:HGNC:8001]	NRIP1	protein_coding	A8K171,P48552	8204	5.841198010142274	5.95021873286727	825.687096487206	0.7716921152260223	0.8280255680509143	0.6828618440173913	0.07918884819345014	0.0623662748029373	0.009602625681478776	442	394	544	1277	5268	932	580	386
ENSG00000140450	ENSG00000140450.9	arrestin domain containing 4 [Source:HGNC Symbol;Acc:HGNC:28087]	ARRDC4	protein_coding	A0A024RC80,A8K2F6,Q8NCT1	91947	6.718082882509423	6.81461856172803	1513.7400659650284	0.7314859326616382	0.8087161417343268	0.6842620317190532	0.0687974248764509	0.053168680935851316	0.006799692482368604	697	779	1069	2355	5173	913	2198	1216
ENSG00000075420	ENSG00000075420.13	fibronectin type III domain containing 3B [Source:HGNC Symbol;Acc:HGNC:24670]	FNDC3B	protein_coding	Q53EP0	64778	6.646563682964072	6.722493502738535	1416.6401347277972	0.8067203082104438	0.7652867605793213	0.6843237920400547	0.02702988957409422	0.03235629248803816	0.0014591854966859118	939	770	623	2301	6270	1454	1397	879
ENSG00000159459	ENSG00000159459.12	ubiquitin protein ligase E3 component n-recognin 1 [Source:HGNC Symbol;Acc:HGNC:16808]	UBR1	protein_coding	Q8IWV7	197131	5.505178581104777	5.56227477197626	632.0237562730232	0.7234794412424966	0.7215555382264661	0.6849893746000988	0.014500762307401462	0.014814155520422943	1.4924304461931604e-5	342	309	442	1049	3038	606	664	344
ENSG00000131389	ENSG00000131389.17	solute carrier family 6 member 6 [Source:HGNC Symbol;Acc:HGNC:11052]	SLC6A6	protein_coding	A0A087WY96,B4E140,P31641,Q59GD7	6533	3.632979917555178	3.692602373481387	172.20708654463678	0.7857740245140781	0.7330429190598428	0.6850966175173202	0.016144575809031253	0.02171531449029878	2.599945844061405e-4	96	117	116	205	776	167	166	109
ENSG00000123411	ENSG00000123411.15	IKAROS family zinc finger 4 [Source:HGNC Symbol;Acc:HGNC:13179]	IKZF4	protein_coding	Q9H2S9	64375	1.8578271669553503	2.0492703985950533	54.639648460551605	1.3106028565716696	1.0627366764767026	0.6858119098808417	0.03024068476319903	0.09537529520045754	0.04212164902765539	28	48	16	45	245	50	62	42
ENSG00000174485	ENSG00000174485.15	DENN domain containing 4A [Source:HGNC Symbol;Acc:HGNC:24321]	DENND4A	protein_coding	Q05C90,Q7Z401	10260	4.281880242095514	4.358011694673515	274.5907014416878	0.6952835120377265	0.7786446569902029	0.6861486974828631	0.04481643966136806	0.031369343336458085	0.0025375527870005643	131	153	181	430	997	197	377	200
ENSG00000198538	ENSG00000198538.11	zinc finger protein 28 [Source:HGNC Symbol;Acc:HGNC:13073]	ZNF28	protein_coding	P17035	7576	3.994151476355945	4.088077245105633	227.36541777833287	0.7370470248432461	0.8112671607926121	0.6865983539803645	0.05409665913682414	0.04707723511999196	0.006976903655831844	100	88	180	391	858	181	277	175
ENSG00000135677	ENSG00000135677.11	glucosamine (N-acetyl)-6-sulfatase [Source:HGNC Symbol;Acc:HGNC:4422]	GNS	protein_coding	A0A024RBC5,P15586,Q7Z3X3	2799	6.737364546745897	6.798882716214922	1496.2845026661657	0.7137113361396786	0.7399711883044637	0.6871981376896841	0.020306317788963583	0.018706016881576432	2.100095398896083e-4	910	845	942	2080	5279	1151	2023	1037
ENSG00000162924	ENSG00000162924.15	REL proto-oncogene, NF-kB subunit [Source:HGNC Symbol;Acc:HGNC:9954]	REL	protein_coding	Q04864	5966	3.8684048819368835	3.929079103772429	203.05686651455355	0.7417487550173938	0.7396954141347762	0.6887363630461483	0.01696116670573768	0.018517153361632177	1.0481081865637809e-4	117	121	113	313	875	184	223	129
ENSG00000115355	ENSG00000115355.17	coiled-coil domain containing 88A [Source:HGNC Symbol;Acc:HGNC:25523]	CCDC88A	protein_coding	O14997,Q3V6T2	55704	5.379001030051648	5.441928370009908	581.098904062822	0.7353755898640862	0.7386929599972696	0.6891342192442234	0.019923019245731245	0.01839107705386873	1.0613179408084638e-4	281	323	394	955	3013	551	545	331
ENSG00000156011	ENSG00000156011.17	pleckstrin and Sec7 domain containing 3 [Source:HGNC Symbol;Acc:HGNC:19093]	PSD3	protein_coding	B3KRC4,Q9NYI0	23362	4.9466057761490525	5.010712214979773	432.1148192732553	0.7628826539771406	0.7498375661786476	0.6897888728340015	0.01811147477997428	0.02002589749188027	3.6590162614049516e-4	245	302	229	581	1633	390	544	272
ENSG00000131023	ENSG00000131023.13	large tumor suppressor kinase 1 [Source:HGNC Symbol;Acc:HGNC:6514]	LATS1	protein_coding	O95835	9113	4.983642025715084	5.03894253005561	439.8380594778765	0.7150547344167911	0.7251061121396789	0.689954783041879	0.012903573432087454	0.011908710033278622	5.88468254089568e-6	246	214	307	706	1975	379	468	285
ENSG00000198677	ENSG00000198677.12	tetratricopeptide repeat domain 37 [Source:HGNC Symbol;Acc:HGNC:23639]	TTC37	protein_coding	Q6PGP7	9652	6.7527396039939624	6.80187655447391	1497.6338569673208	0.7075936360455264	0.7111339874041718	0.6901550844769808	0.008155110771264806	0.00864962003377517	5.96607881060966e-8	770	785	1067	2442	5781	1406	1679	973
ENSG00000144357	ENSG00000144357.17	ubiquitin protein ligase E3 component n-recognin 3 [Source:HGNC Symbol;Acc:HGNC:30467]	UBR3	protein_coding	Q6ZT12	130507	5.214498147423451	5.274959502351689	519.0351159910865	0.7136578965801612	0.74124863904047	0.6922680476817039	0.018447633304792224	0.016169494719646703	1.0165990101049971e-4	306	255	345	799	2089	397	641	359
ENSG00000177707	ENSG00000177707.11	nectin cell adhesion molecule 3 [Source:HGNC Symbol;Acc:HGNC:17664]	PVRL3	protein_coding	Q9NQS3	25945	2.7202864482298543	2.888885093381624	96.7790821163584	0.9842264891858213	0.9441667439494765	0.6925442414896252	0.06973791107513948	0.08014520194372327	0.028168320601374003	38	29	71	181	566	102	81	58
ENSG00000121406	ENSG00000121406.9	zinc finger protein 549 [Source:HGNC Symbol;Acc:HGNC:26632]	ZNF549	protein_coding	Q6P9A3	256051	2.6246057238182026	2.7550607564683123	89.27908593475624	0.7672720393886987	0.9021394085590514	0.6927680416999589	0.09225706246436453	0.06638713070932332	0.02037258819690653	35	30	66	163	317	110	94	61
ENSG00000145675	ENSG00000145675.15	phosphoinositide-3-kinase regulatory subunit 1 [Source:HGNC Symbol;Acc:HGNC:8979]	PIK3R1	protein_coding	P27986	5295	5.279976618192448	5.3316179111643525	539.6785826218811	0.7046220930281031	0.7209130491077733	0.6931036456891911	0.0109722192766063	0.010188903628494499	8.016638734336869e-7	305	298	358	814	2216	441	639	357
ENSG00000261578	ENSG00000261578.1	novel transcript, overlapping to TSKU	RP11-21L23.2	sense_overlapping	NA	NA	1.1385392561876566	1.42339343737929	36.481371779331944	0.7933516867647189	1.4082828628935007	0.6934211729160769	0.4636337563236646	0.10678216833602748	0.04968115399500947	19	17	18	22	53	31	74	35
ENSG00000164684	ENSG00000164684.13	zinc finger protein 704 [Source:HGNC Symbol;Acc:HGNC:32291]	ZNF704	protein_coding	Q6ZNC4	619279	2.7311310385523186	2.830539046786317	95.38262438214359	0.691898118452193	0.8864663191873575	0.6938763270228242	0.1420267662118438	0.056557575777594994	0.017086162627085736	61	43	64	108	252	93	126	77
ENSG00000164114	ENSG00000164114.19	microtubule associated protein 9 [Source:HGNC Symbol;Acc:HGNC:26118]	MAP9	protein_coding	Q05CN5,Q49MG5	79884	5.110017732822679	5.1902415481425175	490.7765783879224	0.6949569345530625	0.7893602733000221	0.6940093459705677	0.045577543558026706	0.03414785096372567	0.0030747813213742457	256	271	328	698	1714	340	567	438
ENSG00000151422	ENSG00000151422.13	FER tyrosine kinase [Source:HGNC Symbol;Acc:HGNC:3655]	FER	protein_coding	P16591,Q6PEJ9,W0S0X4,W0S1B5	2241	5.134945950695616	5.188873775002079	488.62124042374353	0.7375916360021192	0.7260200203919512	0.6943461095246647	0.012141149640894222	0.011880964281666868	7.83420264462923e-6	281	298	352	602	2257	402	488	336
ENSG00000163558	ENSG00000163558.13	protein kinase C iota [Source:HGNC Symbol;Acc:HGNC:9404]	PRKCI	protein_coding	P41743	5584	6.306749171358187	6.3859441103116	1124.0485792535942	0.7340411831287108	0.7800561694074603	0.6947268774565957	0.03704446038523235	0.03304204919048003	0.0020358795473867084	492	573	861	1768	4060	816	1311	945
ENSG00000134954	ENSG00000134954.14	ETS proto-oncogene 1, transcription factor [Source:HGNC Symbol;Acc:HGNC:3488]	ETS1	protein_coding	A8K725,B4DW78,P14921	2113	6.96162653421594	7.075227114064302	1805.0760547754471	0.7565253970393805	0.8437441356581007	0.695183957277424	0.08848794198563724	0.06550357060194323	0.009339322360402046	1015	991	1160	2341	10605	2405	1169	818
[truncated: 449 more rows]
