# Supplementary material for: Genome-wide bioinformatic analyses predict key host and viral factors in SARS-CoV-2 pathogenesis
Source: Commun Biol. 2021 May 17;4:590. doi: 10.1038/s42003-021-02095-0 (PMC8128904; doi:10.1038/s42003-021-02095-0)
Supplement: Supplementary file 5 — Supplementary Data 3 [file 42003_2021_2095_MOESM5_ESM.zip › GSE147507_MainDataset/Series9_IAV/des_Condition/ControlVsInfected_genes.under.edgeR.tsv]

gene_id	ensembl_gene_id_version	description	external_gene_name	gene_biotype	uniprotswissprot	entrezgene_id	LimmaV_AveExpr	edgeR_logCPM	DESeq2_baseMean	LimmaV_FC	edgeR_FC	DESeq2_FC	LimmaV_padj	edgeR_padj	DESeq2_padj	Series9_NHBE_Mock_1	Series9_NHBE_Mock_2	Series9_NHBE_Mock_3	Series9_NHBE_Mock_4	Series9_NHBE_IAV_1	Series9_NHBE_IAV_2	Series9_NHBE_IAV_3	Series9_NHBE_IAV_4
ENSG00000205531	ENSG00000205531.13	nucleosome assembly protein 1 like 4 [Source:HGNC Symbol;Acc:HGNC:7640]	NAP1L4	protein_coding	A0A024RCC9,Q99733	4676	7.449583789326853	7.462418889422841	2363.4281452657415	-0.3536375437283219	-0.35377304143414035	-0.32669613063586644	0.037766766081432736	0.04318994019838014	1.1578941570050216e-4	1948	1982	2625	4762	6852	1707	1861	950
ENSG00000103067	ENSG00000103067.14	epithelial splicing regulatory protein 2 [Source:HGNC Symbol;Acc:HGNC:26152]	ESRP2	protein_coding	Q9H6T0	80004	6.605116023920726	6.619148114288582	1316.2884460541497	-0.35156094937419924	-0.3549473246084142	-0.3211397324592561	0.04610620749602807	0.047916641291937616	7.316322743117197e-4	1034	1153	1455	2680	4130	924	945	550
ENSG00000126391	ENSG00000126391.14	FERM domain containing 8 [Source:HGNC Symbol;Acc:HGNC:25462]	FRMD8	protein_coding	A8K6L3,Q9BZ67	83786	5.810871022109694	5.826412021470555	759.0103153505951	-0.36381091067184307	-0.36691711982230507	-0.33476176464057444	0.045728705049377476	0.04409285271173222	0.0010466967041403636	596	617	860	1642	2282	518	576	318
ENSG00000114354	ENSG00000114354.14	trafficking from ER to golgi regulator [Source:HGNC Symbol;Acc:HGNC:11758]	TFG	protein_coding	Q05BK6,Q92734	10342	7.794738084739471	7.808993700630817	3005.412853459704	-0.3677122994243488	-0.36722993615740296	-0.336523328884718	0.037766766081432736	0.04386039345675758	3.6551360071376544e-4	2394	2503	3224	6626	9323	1846	2380	1291
ENSG00000197448	ENSG00000197448.14	glutathione S-transferase kappa 1 [Source:HGNC Symbol;Acc:HGNC:16906]	GSTK1	protein_coding	Q6FII1,Q9Y2Q3	373156	6.5174691690442526	6.532665023770684	1239.6466293705575	-0.36722760650704	-0.371516186804709	-0.33854859196350895	0.03999123788544175	0.041097955446872794	3.7818413699364044e-4	986	1093	1377	2515	3683	860	991	484
ENSG00000238227	ENSG00000238227.8	transmembrane protein 250 [Source:HGNC Symbol;Acc:HGNC:31009]	C9orf69	protein_coding	H0YL14	90120	5.52069198255794	5.538020061622212	621.2897982276999	-0.3904615544827463	-0.38351533786397207	-0.3490916790730177	0.04240562016547663	0.04458814549541725	0.002075026395137997	498	501	701	1358	1723	447	476	258
ENSG00000155463	ENSG00000155463.14	OXA1L mitochondrial inner membrane protein [Source:HGNC Symbol;Acc:HGNC:8526]	OXA1L	protein_coding	J3KNA0,Q15070,Q2M1J6	5018	6.279018730852269	6.297007942229882	1052.6745907814125	-0.37987594823410453	-0.38919628710158455	-0.34536143187926316	0.047735299862681047	0.0473294521806473	0.0027661360622736313	838	1025	1110	2063	3157	755	767	420
ENSG00000027847	ENSG00000027847.14	beta-1,4-galactosyltransferase 7 [Source:HGNC Symbol;Acc:HGNC:930]	B4GALT7	protein_coding	B3KMT1,Q9UBV7	11285	5.450363407695113	5.467225962588088	591.7440808057706	-0.3923747676065217	-0.3944984126558557	-0.3589825169271568	0.03620387198281871	0.03433626161859172	7.990854198281819e-4	515	506	654	1167	1670	385	470	253
ENSG00000198171	ENSG00000198171.13	DDRGK domain containing 1 [Source:HGNC Symbol;Acc:HGNC:16110]	DDRGK1	protein_coding	Q96HY6	65992	6.025301793054094	6.043721953889057	882.9954356567932	-0.40750217365482266	-0.3999468382551455	-0.3606949664145755	0.0370946151449416	0.0407423898709459	0.001739530499232535	757	745	943	1870	2344	667	683	348
ENSG00000128050	ENSG00000128050.8	phosphoribosylaminoimidazole carboxylase and phosphoribosylaminoimidazolesuccinocarboxamide synthase [Source:HGNC Symbol;Acc:HGNC:8587]	PAICS	protein_coding	A0A024RD93,P22234	10606	7.573195801480679	7.5919026824971185	2584.2489819420666	-0.3996352144589534	-0.40316095934914387	-0.3643149440895336	0.04051354530246864	0.04429448479150016	0.001118107022724528	1960	2131	3000	5790	8266	1659	1909	1043
ENSG00000089157	ENSG00000089157.16	ribosomal protein lateral stalk subunit P0 [Source:HGNC Symbol;Acc:HGNC:10371]	RPLP0	protein_coding	A0A024RBS2,P05388	6175	10.819437722885867	10.836540251334128	24522.273296243264	-0.4040801435396258	-0.40348642670226875	-0.37122059689209663	0.031988165603695495	0.04183438630890018	3.6855990837889215e-4	21568	22251	26794	45884	70097	17670	18904	9440
ENSG00000100359	ENSG00000100359.21	small G protein signaling modulator 3 [Source:HGNC Symbol;Acc:HGNC:25228]	SGSM3	protein_coding	B4DVE3,B9A6J5,Q96HU1	27352	6.388860608555947	6.407374539343286	1136.1246629766329	-0.39958030030249647	-0.4061673918702624	-0.36882155786496285	0.0349907611919815	0.035421388937093755	2.839925695749665e-4	987	946	1273	2314	3438	790	877	424
ENSG00000119707	ENSG00000119707.14	RNA binding motif protein 25 [Source:HGNC Symbol;Acc:HGNC:23244]	RBM25	protein_coding	P49756	58517	6.505479355449896	6.524388214934426	1233.2165551829653	-0.40023133146200524	-0.4067428177784147	-0.36290888464760235	0.04165026695601719	0.04146217500141698	0.0027927595995104913	1079	1209	1196	2408	3434	877	907	517
ENSG00000149527	ENSG00000149527.18	phospholipase C eta 2 [Source:HGNC Symbol;Acc:HGNC:29037]	PLCH2	protein_coding	O75038	9651	7.390336129763461	7.4074022401217565	2275.4739261491795	-0.4127528874801173	-0.41043069865323367	-0.37764702417883833	0.025500938692428816	0.029867677822768734	1.496847386600328e-4	2015	1885	2481	4703	6204	1450	1901	948
ENSG00000154370	ENSG00000154370.16	tripartite motif containing 11 [Source:HGNC Symbol;Acc:HGNC:16281]	TRIM11	protein_coding	Q96F44	81559	5.201475145138664	5.221348899495814	498.30566940545754	-0.40246313277268	-0.41197710783529407	-0.37151339584178455	0.03909407171759174	0.0357741258820348	7.374357256729942e-4	435	404	545	1069	1512	339	362	201
ENSG00000104960	ENSG00000104960.15	PTOV1 extended AT-hook containing adaptor protein [Source:HGNC Symbol;Acc:HGNC:9632]	PTOV1	protein_coding	A0A0C4DGR2,Q86YD1	53635	6.491154831992084	6.509500079628661	1220.7725711632456	-0.42110040409249744	-0.4134913847998473	-0.37425694656338904	0.030794680083903184	0.0337732859739424	0.0013672923537697008	1029	1039	1417	2422	3148	790	989	543
ENSG00000179632	ENSG00000179632.10	MAF1 homolog, negative regulator of RNA polymerase III [Source:HGNC Symbol;Acc:HGNC:24966]	MAF1	protein_coding	Q9H063	84232	6.29786532051472	6.317322179439846	1067.5161352704783	-0.41652821076845264	-0.41791257621226996	-0.3799849457249295	0.03221366443134823	0.03412067644377165	4.799982729759962e-4	943	877	1210	2165	3059	792	757	422
ENSG00000169692	ENSG00000169692.13	1-acylglycerol-3-phosphate O-acyltransferase 2 [Source:HGNC Symbol;Acc:HGNC:325]	AGPAT2	protein_coding	A0A024R8F9,A0A024R8I7,O15120	10555	5.933623293550159	5.953554214368813	829.1848621597544	-0.4128587974921481	-0.4214107338421294	-0.3807550552268395	0.0349907611919815	0.032786935813855715	5.630108203761229e-4	679	779	906	1653	2525	578	572	336
ENSG00000170522	ENSG00000170522.9	ELOVL fatty acid elongase 6 [Source:HGNC Symbol;Acc:HGNC:15829]	ELOVL6	protein_coding	A0A024RDK5,Q9H5J4	79071	6.553681438236187	6.573362725379533	1275.478440497618	-0.41587291108440755	-0.42270651589541475	-0.3832599688729539	0.033799909483899604	0.03330840153016332	7.624254211854525e-4	1084	1244	1219	2673	3762	860	903	540
ENSG00000106153	ENSG00000106153.13	coiled-coil-helix-coiled-coil-helix domain containing 2 [Source:HGNC Symbol;Acc:HGNC:21645]	CHCHD2	protein_coding	Q9Y6H1	51142	7.911512384291031	7.932381623307172	3272.919480967192	-0.42093378489344035	-0.422736416021804	-0.38027360687292555	0.03843881167419207	0.04387697147756165	0.0014229875424807495	2576	2741	4004	6761	9694	2252	2605	1190
ENSG00000174748	ENSG00000174748.22	ribosomal protein L15 [Source:HGNC Symbol;Acc:HGNC:10306]	RPL15	protein_coding	A0A024R2Q4,P61313	6138	9.650905082881035	9.671583373399807	10933.672053602277	-0.41467906600411425	-0.42373724179545313	-0.37777229974952176	0.0407011847967443	0.04707723511999196	0.0020612415506223824	8122	8688	13736	24203	31753	6899	8252	4717
ENSG00000198517	ENSG00000198517.10	MAF bZIP transcription factor K [Source:HGNC Symbol;Acc:HGNC:6782]	MAFK	protein_coding	A0A024R804,O60675	7975	5.322236186522901	5.343841192395219	542.7822731009712	-0.42924168994340184	-0.4245963650419615	-0.38371506947874867	0.038269820503792275	0.0396304226602332	0.0018640441017019572	437	435	638	1194	1593	359	371	243
ENSG00000177156	ENSG00000177156.11	transaldolase 1 [Source:HGNC Symbol;Acc:HGNC:11559]	TALDO1	protein_coding	A0A140VK56,P37837	6888	7.8010129454699255	7.819974965876509	3027.465517688777	-0.4247624069932675	-0.4251927517613897	-0.39274910138531544	0.02614308969251473	0.0306622836977033	4.759826236922751e-5	2399	2671	3462	6376	9135	2126	2242	1138
ENSG00000106305	ENSG00000106305.10	aminoacyl tRNA synthetase complex interacting multifunctional protein 2 [Source:HGNC Symbol;Acc:HGNC:20609]	AIMP2	protein_coding	A0A024QZY1,A8MU58,F8W950,Q13155	7965	5.251467894601662	5.274937444192334	517.2661489139746	-0.4065849385791607	-0.42542477947263996	-0.3708419495697584	0.05008953841157396	0.04707723511999196	0.004021006506538103	420	490	573	1023	1533	352	414	187
ENSG00000182087	ENSG00000182087.14	transmembrane protein 259 [Source:HGNC Symbol;Acc:HGNC:17039]	TMEM259	protein_coding	B3KTL0,Q4ZIN3	91304	7.70473001613364	7.723212811338999	2833.606902486826	-0.4256778181779141	-0.42549996382586097	-0.38805625788090176	0.02581293775230228	0.029722840782633837	4.179270928303249e-4	2425	2640	3137	5366	7442	1836	2213	1261
ENSG00000037757	ENSG00000037757.14	methylthioribose-1-phosphate isomerase 1 [Source:HGNC Symbol;Acc:HGNC:28469]	MRI1	protein_coding	Q9BV20	84245	5.2869022382799535	5.3090327876675	530.2150329237171	-0.42057957009596325	-0.4257124362271482	-0.3716448096515435	0.04925304175888078	0.04564184794104545	0.007148559259493075	470	456	628	978	1416	348	436	217
ENSG00000171863	ENSG00000171863.15	ribosomal protein S7 [Source:HGNC Symbol;Acc:HGNC:10440]	RPS7	protein_coding	P62081	6201	9.212914485966202	9.233641727325013	8069.885415187689	-0.41775749177953275	-0.4258957992127605	-0.38246146071496184	0.03921960380294261	0.04434090679834827	0.0015118893037541841	5862	6665	10014	17873	23706	5388	5728	3446
ENSG00000102030	ENSG00000102030.16	N-alpha-acetyltransferase 10, NatA catalytic subunit [Source:HGNC Symbol;Acc:HGNC:18704]	NAA10	protein_coding	B7Z9N2,P41227	8260	6.121341806497367	6.1416546565030865	944.7782735501333	-0.42692422836616495	-0.42734252722711596	-0.3933255670060458	0.030794680083903184	0.031627690916173935	3.3003328259987555e-4	739	818	1095	2026	2756	679	650	386
ENSG00000171853	ENSG00000171853.16	trafficking protein particle complex 12 [Source:HGNC Symbol;Acc:HGNC:24284]	TRAPPC12	protein_coding	A0A0J9YXQ9,Q8WVT3	51112	5.503239640737514	5.524205689851731	615.434946489873	-0.410576678682209	-0.4278595993526882	-0.3815038210361324	0.03999123788544175	0.03386035198290608	0.0012840014138575154	558	574	621	1214	1872	408	437	253
ENSG00000108604	ENSG00000108604.16	SWI/SNF related, matrix associated, actin dependent regulator of chromatin, subfamily d, member 2 [Source:HGNC Symbol;Acc:HGNC:11107]	SMARCD2	protein_coding	J3KMX2,Q92925	6603	6.59349913760684	6.613381390703666	1312.1887068623118	-0.4375203456440822	-0.4280513384554571	-0.3857607811655262	0.029474770232695454	0.03327084565403909	0.0015621146406390287	1043	1216	1495	2620	3346	862	986	612
ENSG00000221978	ENSG00000221978.12	cyclin L2 [Source:HGNC Symbol;Acc:HGNC:20570]	CCNL2	protein_coding	Q96S94	81669	6.906456677682375	6.927370009988579	1629.5712892697943	-0.42607571175484765	-0.4307743032114199	-0.391667819657599	0.032387415050476244	0.03412067644377165	3.691661394216653e-4	1284	1398	1931	3441	5126	1110	1166	620
ENSG00000149806	ENSG00000149806.11	FAU ubiquitin like and ribosomal protein S30 fusion [Source:HGNC Symbol;Acc:HGNC:3597]	FAU	protein_coding	P35544,P62861	2197	8.290754268064903	8.312709550117521	4260.486730661218	-0.4340667863101045	-0.43143046608119295	-0.3874989760972023	0.037766766081432736	0.044833591291654096	0.0015311380817523488	3369	3746	5077	8690	12616	3171	3120	1525
ENSG00000172009	ENSG00000172009.15	thimet oligopeptidase 1 [Source:HGNC Symbol;Acc:HGNC:11793]	THOP1	protein_coding	P52888	7064	6.194914342268975	6.21374548068366	993.8766719093968	-0.4312093610428293	-0.433929766502566	-0.4016817422651318	0.02255234312834804	0.022618488714012883	4.3979159017286847e-5	889	890	1077	1944	2746	685	736	413
ENSG00000205581	ENSG00000205581.11	high mobility group nucleosome binding domain 1 [Source:HGNC Symbol;Acc:HGNC:4984]	HMGN1	protein_coding	P05114,Q6NSG7	3150	7.4058003486570305	7.42707248501615	2306.874011074845	-0.43797318921781164	-0.4352748655273117	-0.38980253567066875	0.03226163355006097	0.03694917560475951	0.0018236618006121843	1709	2030	2737	5011	6150	1407	1787	1064
ENSG00000163541	ENSG00000163541.12	succinate-CoA ligase GDP/ADP-forming subunit alpha [Source:HGNC Symbol;Acc:HGNC:11449]	SUCLG1	protein_coding	P53597	8802	5.8234573075944684	5.846747614479712	769.8151919267427	-0.4393325894760672	-0.4361346537880214	-0.38904364136355035	0.037766766081432736	0.0407423898709459	0.002521793413508252	611	658	917	1618	2072	578	586	288
ENSG00000154723	ENSG00000154723.12	ATP synthase peripheral stalk subunit F6 [Source:HGNC Symbol;Acc:HGNC:847]	ATP5J	protein_coding	P18859,Q6IB54,Q6NZ59	522	6.578674566735952	6.601639150626569	1300.6132079062656	-0.4362085781416624	-0.43636011768388544	-0.38618849113717985	0.04019125867526758	0.042113419025615	0.003673204250665572	941	1167	1540	2840	3483	828	1095	525
ENSG00000163528	ENSG00000163528.13	coiled-coil-helix-coiled-coil-helix domain containing 4 [Source:HGNC Symbol;Acc:HGNC:26467]	CHCHD4	protein_coding	A0A024R2F8,A0A024R2I5,Q8N4Q1	131474	4.246628810675282	4.270928286571326	257.0271907174573	-0.4323016735634798	-0.43646518416357805	-0.3869920511987558	0.04217151221910833	0.04543125687154321	0.003228768575396898	216	220	287	548	734	174	197	101
ENSG00000196642	ENSG00000196642.19	RAB, member RAS oncogene family like 6 [Source:HGNC Symbol;Acc:HGNC:24703]	RABL6	protein_coding	H0Y4Z8,Q3YEC7	55684	6.738176767456394	6.762464819488412	1453.8211933843997	-0.4314645278772247	-0.4377122570343556	-0.3845269398438614	0.047427309992752784	0.04943363577991068	0.004820852509483904	1368	1317	1533	2747	4512	1070	961	548
ENSG00000145494	ENSG00000145494.12	NADH:ubiquinone oxidoreductase subunit S6 [Source:HGNC Symbol;Acc:HGNC:7713]	NDUFS6	protein_coding	O75380,Q6IBC4	4726	5.6873414409089085	5.709820022337912	699.9529536813257	-0.417723721502257	-0.43882350862822245	-0.38959619052378686	0.040126875406365406	0.03304204919048003	0.0012544465925910114	608	650	782	1328	2176	456	519	268
ENSG00000160214	ENSG00000160214.13	ribosomal RNA processing 1 [Source:HGNC Symbol;Acc:HGNC:18785]	RRP1	protein_coding	P56182	8568	5.49530365173632	5.521123840072065	613.5434585011975	-0.42498188794016944	-0.43900191831450763	-0.3817752068690821	0.05338593866390379	0.04993732674114469	0.005545217901527121	528	557	641	1296	2002	436	396	231
ENSG00000100804	ENSG00000100804.19	proteasome 20S subunit beta 5 [Source:HGNC Symbol;Acc:HGNC:9542]	PSMB5	protein_coding	A0A140VJS7,P28074	5693	7.398807989219584	7.422676467723903	2297.812682934858	-0.44270081996108157	-0.43945425985476505	-0.39132345096639215	0.04009572114875728	0.04721382038189853	0.0025843264208636916	1779	1979	2704	4995	6710	1756	1633	823
ENSG00000135821	ENSG00000135821.19	glutamate-ammonia ligase [Source:HGNC Symbol;Acc:HGNC:4341]	GLUL	protein_coding	A8YXX4,P15104	2752	8.326338662619236	8.349925465078245	4374.621346122551	-0.4316573757750868	-0.4400030420125429	-0.3870588656163128	0.04481643966136806	0.049435672168673665	0.004819439196103984	4299	4087	4409	7906	12081	3111	3383	1658
ENSG00000176393	ENSG00000176393.11	arginyl aminopeptidase [Source:HGNC Symbol;Acc:HGNC:10078]	RNPEP	protein_coding	Q9H4A4	6051	6.967998725577004	6.987460245910087	1699.8070176047731	-0.43499739390135744	-0.4402637680542149	-0.40739706725640346	0.021889952817095402	0.02292808094468104	1.568113556980839e-5	1428	1580	1902	3329	5118	1135	1202	692
ENSG00000065268	ENSG00000065268.11	WD repeat domain 18 [Source:HGNC Symbol;Acc:HGNC:17956]	WDR18	protein_coding	Q9BV38	57418	5.027025583452763	5.05271749651285	443.04903140579626	-0.440775917788683	-0.441422757702578	-0.38942703757660846	0.04728258591723124	0.04819048367178891	0.005074820190996041	321	385	530	993	1269	314	316	177
ENSG00000166477	ENSG00000166477.13	LEO1 homolog, Paf1/RNA polymerase II complex component [Source:HGNC Symbol;Acc:HGNC:30401]	LEO1	protein_coding	Q8WVC0	123169	5.6379426319992705	5.658915410417041	675.8071520758442	-0.4351526911637089	-0.4414710283144088	-0.40322214525386435	0.027103071400881074	0.026348492605142455	1.620029957063755e-4	601	601	738	1345	1934	482	479	269
ENSG00000167515	ENSG00000167515.10	trafficking protein particle complex 2 like [Source:HGNC Symbol;Acc:HGNC:30887]	TRAPPC2L	protein_coding	A0A0B4J294,H3BQQ8,H3BUK6,Q9UL33	51693	5.27130002413237	5.296789583874203	525.1893171716935	-0.45721133140008197	-0.4443722324333706	-0.39315126350860113	0.03955230080686489	0.04703506457086394	0.00458410524778975	420	435	616	1158	1412	406	371	203
ENSG00000177600	ENSG00000177600.9	ribosomal protein lateral stalk subunit P2 [Source:HGNC Symbol;Acc:HGNC:10377]	RPLP2	protein_coding	A0A024RCA7,P05387	6181	9.348573462406918	9.372281497780138	8885.884261996001	-0.44928068214191375	-0.44554789696540326	-0.3946164849832063	0.037766766081432736	0.04741464337038448	0.003254076906846908	7313	7694	10906	17361	22655	6684	7008	3309
ENSG00000174744	ENSG00000174744.14	BRMS1 transcriptional repressor and anoikis regulator [Source:HGNC Symbol;Acc:HGNC:17262]	BRMS1	protein_coding	G5E9I4,Q9HCU9	25855	6.525095552277718	6.548552286632435	1252.949301666541	-0.44277408011191466	-0.4457980101910625	-0.40019676700703355	0.03426068364484531	0.0364317339398852	0.0010020894438362163	977	1076	1508	2668	3567	909	950	454
ENSG00000112304	ENSG00000112304.11	acyl-CoA thioesterase 13 [Source:HGNC Symbol;Acc:HGNC:20999]	ACOT13	protein_coding	Q9NPJ3	55856	5.212173826460974	5.235531983399363	503.5941773109557	-0.4485225922825676	-0.44747574695377107	-0.40065843810016555	0.035714122160370905	0.03512815058754178	0.002195527868045534	400	435	626	1008	1353	333	392	209
ENSG00000063854	ENSG00000063854.13	hydroxyacylglutathione hydrolase [Source:HGNC Symbol;Acc:HGNC:4805]	HAGH	protein_coding	Q16775	3029	4.743776335389427	4.767970876628732	363.68305071538657	-0.43778086744770117	-0.4481404790389681	-0.3967528232909825	0.03891823689347266	0.03626194275250661	0.0023559857098877242	311	348	380	735	1011	239	292	141
ENSG00000130725	ENSG00000130725.8	ubiquitin conjugating enzyme E2 M [Source:HGNC Symbol;Acc:HGNC:12491]	UBE2M	protein_coding	A0A024R4T4,P61081	9040	6.218803113758513	6.241907459193781	1013.4581222761316	-0.4326497259809638	-0.44852158927135755	-0.39840923459810346	0.04023749154324977	0.03470819293418642	0.002077026454683835	915	954	1148	1793	3018	664	710	423
ENSG00000105640	ENSG00000105640.13	ribosomal protein L18a [Source:HGNC Symbol;Acc:HGNC:10311]	RPL18A	protein_coding	Q02543	6142	9.115211290028679	9.136131886008757	7545.20293546934	-0.4491144021690013	-0.4486984006600943	-0.41037026605764715	0.02378889311805197	0.029903155845808948	2.2008843890414397e-4	6759	7040	8215	14248	22964	4534	5306	3333
ENSG00000162191	ENSG00000162191.13	UBX domain protein 1 [Source:HGNC Symbol;Acc:HGNC:18402]	UBXN1	protein_coding	A0A024R539,A0A024R598,A0A087WTZ5,Q04323	51035	6.040993832141922	6.066050344624679	896.4422736640552	-0.45131446333752157	-0.4505878810717229	-0.4002311237747749	0.03634145129341584	0.04050899365603871	0.0022715617100535147	773	780	1031	1806	2476	693	654	320
ENSG00000132819	ENSG00000132819.17	RNA binding motif protein 38 [Source:HGNC Symbol;Acc:HGNC:15818]	RBM38	protein_coding	Q9H0Z9	55544	4.728414487507229	4.752235811279312	359.88724024513385	-0.4438186474168693	-0.45077437771747286	-0.4004596639639567	0.037766766081432736	0.035287853255946404	0.0024390656976225064	308	341	387	714	1009	215	283	155
ENSG00000188070	ENSG00000188070.9	chromosome 11 open reading frame 95 [Source:HGNC Symbol;Acc:HGNC:28449]	C11orf95	lincRNA	C9JLR9	65998	4.015271694517515	4.041000297398994	219.0263267599588	-0.45872126537585434	-0.4517289438491701	-0.4025654395302068	0.040090597960959866	0.047816971375993264	0.004352060437553806	191	189	228	485	617	142	158	95
ENSG00000147955	ENSG00000147955.17	sigma non-opioid intracellular receptor 1 [Source:HGNC Symbol;Acc:HGNC:8157]	SIGMAR1	protein_coding	A2A3U5,B4DR71,Q99720	10280	7.226082118570293	7.251021483976001	2042.5970679896361	-0.4480662022463323	-0.4520101138634284	-0.3920129134837642	0.04408398641800649	0.045956861737186154	0.007306316999447295	1969	1907	2169	3626	5129	1298	1693	868
ENSG00000148303	ENSG00000148303.17	ribosomal protein L7a [Source:HGNC Symbol;Acc:HGNC:10364]	RPL7A	protein_coding	P62424	6130	10.136084115126186	10.159069046022953	15329.240883059143	-0.45306092586198465	-0.452324782894353	-0.40802278336539294	0.030833399057676698	0.03918479695053922	9.715416040652216e-4	11977	13195	18944	31738	40674	11566	11110	5937
ENSG00000130717	ENSG00000130717.13	uridine-cytidine kinase 1 [Source:HGNC Symbol;Acc:HGNC:14859]	UCK1	protein_coding	A0A024R8E7,A0A0S2Z5Y6,Q9HA47	83549	4.541133471743062	4.568026521535489	316.23469087753995	-0.44502166915332525	-0.45332288856893704	-0.39704848570892204	0.043894982420078416	0.04602848505265845	0.004036269492558105	284	267	359	641	884	232	235	116
ENSG00000103152	ENSG00000103152.12	N-methylpurine DNA glycosylase [Source:HGNC Symbol;Acc:HGNC:7211]	MPG	protein_coding	P29372,Q1W6H1	4350	5.224749953187318	5.2510562294096905	509.2248279166417	-0.4723628910927696	-0.45429722304202713	-0.3983955321520109	0.03955230080686489	0.04865006289333096	0.00635427657553459	419	476	560	1045	1404	368	308	234
ENSG00000172336	ENSG00000172336.5	POP7 homolog, ribonuclease P/MRP subunit [Source:HGNC Symbol;Acc:HGNC:19949]	POP7	protein_coding	O75817	10248	5.145029441945985	5.170883135544421	481.32894570860657	-0.43688797224769976	-0.45431593757793803	-0.39689409113976415	0.04934353727329671	0.04212778428557403	0.004665546972960218	415	424	583	905	1441	335	313	199
ENSG00000114391	ENSG00000114391.13	ribosomal protein L24 [Source:HGNC Symbol;Acc:HGNC:10325]	RPL24	protein_coding	P83731,V9HW01	6152	9.439618247825205	9.46109083414108	9447.442280697116	-0.4569895326471782	-0.45453138432178297	-0.4199502895060036	0.02277057224347409	0.029555477537996113	5.451291367315776e-5	7822	8720	10856	18716	28153	6733	6743	3499
ENSG00000158042	ENSG00000158042.9	mitochondrial ribosomal protein L17 [Source:HGNC Symbol;Acc:HGNC:14053]	MRPL17	protein_coding	Q9NRX2	63875	6.41602594079261	6.436939576082164	1160.0588464780983	-0.45258104007894717	-0.4546303041510552	-0.42256587936136	0.020678154965348763	0.020890715100348647	2.0227667231179583e-5	969	964	1391	2419	3199	761	900	469
ENSG00000100028	ENSG00000100028.12	small nuclear ribonucleoprotein D3 polypeptide [Source:HGNC Symbol;Acc:HGNC:11160]	SNRPD3	protein_coding	P62318	6634	7.073029970006946	7.0957266997581385	1832.5821098728668	-0.4629344514303614	-0.4554426599130586	-0.41412825050832464	0.025775010674936056	0.030508365537614136	5.26866967072767e-4	1536	1533	2163	3852	4852	1378	1227	768
ENSG00000188112	ENSG00000188112.9	chromosome 6 open reading frame 132 [Source:HGNC Symbol;Acc:HGNC:21288]	C6orf132	protein_coding	Q5T0Z8	647024	6.195572491836857	6.2207346348316745	999.3974184490285	-0.48011437782122734	-0.45553496630529156	-0.3988594407854898	0.03024068476319903	0.04298535907398306	0.005733230306263249	872	915	1030	2106	2620	592	689	514
ENSG00000100749	ENSG00000100749.8	VRK serine/threonine kinase 1 [Source:HGNC Symbol;Acc:HGNC:12718]	VRK1	protein_coding	Q99986	7443	4.41522175018691	4.442134388703712	289.50812190510993	-0.43857549926673733	-0.45659405945503245	-0.3995148255174258	0.04610620749602807	0.04175937610915071	0.003389483413898566	251	247	314	634	898	192	193	118
ENSG00000136942	ENSG00000136942.15	ribosomal protein L35 [Source:HGNC Symbol;Acc:HGNC:10344]	RPL35	protein_coding	P42766	11224	9.328331792156789	9.34871889664473	8740.734159355843	-0.4562024580259796	-0.45837313583004213	-0.4269497224896465	0.018396535634939884	0.022592252382665032	2.108130771621905e-6	7280	7801	10473	17089	25918	5701	6431	3462
ENSG00000148180	ENSG00000148180.19	gelsolin [Source:HGNC Symbol;Acc:HGNC:4620]	GSN	protein_coding	A0A0A0MS51,A0A0A0MT01,B7Z4U6,P06396	2934	8.526617105178966	8.549185669542526	5024.59025049826	-0.4660755726134286	-0.45913902854386873	-0.4126289249154777	0.02452958878046962	0.03093409049939158	9.591049182702273e-4	4304	4558	5694	9964	12351	3075	4191	2213
ENSG00000135486	ENSG00000135486.18	heterogeneous nuclear ribonucleoprotein A1 [Source:HGNC Symbol;Acc:HGNC:5031]	HNRNPA1	protein_coding	A0A024RAZ7,A0A024RB53,P09651	3178	9.371654030828253	9.396586127077823	9034.860401289547	-0.46757515973531993	-0.46031987065506513	-0.41162869436145005	0.033429499109754214	0.04249578789290867	0.0017084131194113844	7953	8659	9531	17741	26692	6875	5759	3455
ENSG00000143198	ENSG00000143198.13	microsomal glutathione S-transferase 3 [Source:HGNC Symbol;Acc:HGNC:7064]	MGST3	protein_coding	A0A024R8Z1,O14880	4259	6.854465649248301	6.878696403364323	1575.6313275109899	-0.4581652198432074	-0.46069466836491174	-0.41739094298849316	0.029781934135897883	0.03213288948333727	5.229910128379197e-4	1233	1371	1918	3317	4496	1147	1151	576
ENSG00000164877	ENSG00000164877.19	MICAL like 2 [Source:HGNC Symbol;Acc:HGNC:29672]	MICALL2	protein_coding	Q6UWK3,Q8IY33	79778	5.482752175026677	5.508966223459662	608.6347424382399	-0.4508831938047992	-0.46091993154895805	-0.4088077445351348	0.03955230080686489	0.03744861395618171	0.0024566666562319322	506	476	776	1269	1719	405	475	232
ENSG00000120675	ENSG00000120675.6	DnaJ heat shock protein family (Hsp40) member C15 [Source:HGNC Symbol;Acc:HGNC:20325]	DNAJC15	protein_coding	Q9Y5T4	29103	4.508559920526917	4.534493392680624	309.1732514438904	-0.47389334323691906	-0.4610399699637766	-0.4082273738157715	0.0349907611919815	0.03973806752808062	0.0038759129431056223	274	276	327	649	807	195	260	124
ENSG00000198034	ENSG00000198034.11	ribosomal protein S4 X-linked [Source:HGNC Symbol;Acc:HGNC:10424]	RPS4X	protein_coding	B2R491,P62701	6191	10.510300541469373	10.531637934765758	19848.54908470867	-0.4639769649868667	-0.4614783933480873	-0.428060557048174	0.020338090378169978	0.026486977554186227	2.4590848282363515e-5	18019	17744	21851	38953	54445	14383	14732	7481
ENSG00000160789	ENSG00000160789.20	lamin A/C [Source:HGNC Symbol;Acc:HGNC:6636]	LMNA	protein_coding	P02545,Q5TCI8	4000	9.20387190295415	9.226505644665078	8029.302312770031	-0.4676942919537525	-0.46173698438506916	-0.42441573008485683	0.023061044935978367	0.0301582961781335	1.1833018513818396e-4	6984	7421	8655	16309	24389	5812	5221	3097
ENSG00000164896	ENSG00000164896.20	Fas activated serine/threonine kinase [Source:HGNC Symbol;Acc:HGNC:24676]	FASTK	protein_coding	A0A090N8I0,A0A090N8Z7,Q14296	10922	5.8010238504985026	5.82903262931384	760.1812310695715	-0.4487414309087592	-0.46427941679379814	-0.40720374295129663	0.04328785387326027	0.04273719238854281	0.0033118995286204158	641	749	794	1543	2256	526	598	255
ENSG00000105705	ENSG00000105705.16	SURP and G-patch domain containing 1 [Source:HGNC Symbol;Acc:HGNC:18643]	SUGP1	protein_coding	A0A024R7N3,Q8IWZ8	57794	5.092184144176711	5.117375106658404	463.7885801819068	-0.464926024053383	-0.46849248475483857	-0.42267065940695264	0.03024068476319903	0.030244087284682263	7.990854198281819e-4	408	440	469	971	1293	334	317	186
ENSG00000105173	ENSG00000105173.14	cyclin E1 [Source:HGNC Symbol;Acc:HGNC:1589]	CCNE1	protein_coding	A0A0G3DHS8,P24864,V5W5X2	898	4.05326737899381	4.080792469858073	225.1920712952446	-0.47974351369327367	-0.4695264549403029	-0.4170609539248043	0.035704876890838004	0.04318994019838014	0.003607123976143184	200	191	249	480	601	150	177	89
ENSG00000142733	ENSG00000142733.17	mitogen-activated protein kinase kinase kinase 6 [Source:HGNC Symbol;Acc:HGNC:6858]	MAP3K6	protein_coding	O95382	9064	5.318187411096633	5.342538094828075	542.8069379409422	-0.460015369540955	-0.46991820631202086	-0.42034799933490874	0.03251580715791768	0.028997473987878743	0.0013875439269751158	488	524	593	1003	1463	354	403	230
ENSG00000089009	ENSG00000089009.15	ribosomal protein L6 [Source:HGNC Symbol;Acc:HGNC:10362]	RPL6	protein_coding	A0A024RBK3,Q02878,Q8TBK5	6128	10.106143437410346	10.12920446309064	15011.737147591368	-0.4718975257776983	-0.47062915702564	-0.43519127647564404	0.021843064513145192	0.028670341276185406	4.996228115726499e-5	11866	13570	18065	30839	46418	10123	10052	5894
ENSG00000166228	ENSG00000166228.9	pterin-4 alpha-carbinolamine dehydratase 1 [Source:HGNC Symbol;Acc:HGNC:8646]	PCBD1	protein_coding	P61457	5092	5.26095757879179	5.2869773867240815	522.0620101172265	-0.4524945546284908	-0.4708303848402551	-0.41505602119457724	0.03808371448601352	0.03304204919048003	0.0024049072590516226	485	503	536	999	1471	315	418	210
ENSG00000184076	ENSG00000184076.13	ubiquinol-cytochrome c reductase, complex III subunit X [Source:HGNC Symbol;Acc:HGNC:30863]	UQCR10	protein_coding	Q9UDW1	29796	6.273425034477141	6.2998825396804765	1054.9037301471471	-0.4718954711102281	-0.47338853837057104	-0.42026330191749484	0.031988165603695495	0.03412117419494603	0.001962193186597806	904	973	1228	2034	2777	698	900	382
ENSG00000112559	ENSG00000112559.14	MyoD family inhibitor [Source:HGNC Symbol;Acc:HGNC:6967]	MDFI	protein_coding	A0A024RCY2,B1AKB6,Q99750	4188	6.541350396295149	6.5675880586036826	1270.113810927439	-0.4855277080010867	-0.47382378709697903	-0.42503639122518894	0.03024068476319903	0.03398445432883604	0.0012840014138575154	1069	1136	1413	2709	3750	885	744	564
ENSG00000176454	ENSG00000176454.14	lysophosphatidylcholine acyltransferase 4 [Source:HGNC Symbol;Acc:HGNC:30059]	LPCAT4	protein_coding	Q643R3	254531	5.983018148909203	6.00518529012064	859.7351685197565	-0.47134403643051476	-0.4746015492974447	-0.44348041913225894	0.017432553949064452	0.016999291458540147	4.068074743053822e-6	732	823	904	1786	2386	564	629	355
ENSG00000174720	ENSG00000174720.16	La ribonucleoprotein 7, transcriptional regulator [Source:HGNC Symbol;Acc:HGNC:24912]	LARP7	protein_coding	Q4G0J3	51574	5.535306947867023	5.560592134233354	631.1147722685063	-0.4524043662117544	-0.4749830805348088	-0.4251373009919916	0.031798231890609006	0.026446559176969725	5.284873775055885e-4	575	585	707	1186	1867	411	469	240
ENSG00000125170	ENSG00000125170.11	docking protein 4 [Source:HGNC Symbol;Acc:HGNC:19868]	DOK4	protein_coding	A0A024R6S2,H3BQ19,Q8TEW6	55715	4.95007631260705	4.977546299711564	420.6133540147326	-0.4878483716173206	-0.48061770102022405	-0.4343353715579269	0.027593783100072954	0.031526717639528065	8.064343218022684e-4	362	368	466	909	1148	317	286	161
ENSG00000108298	ENSG00000108298.11	ribosomal protein L19 [Source:HGNC Symbol;Acc:HGNC:10312]	RPL19	protein_coding	J3KTE4,P84098	6143	10.11299018383789	10.13859913307712	15113.300457487883	-0.48327449007761025	-0.4815815370220741	-0.43760703186557937	0.02614308969251473	0.03304204919048003	4.6543097311634447e-4	13913	13998	17058	27959	43274	11132	10187	5691
ENSG00000143543	ENSG00000143543.15	jumping translocation breakpoint [Source:HGNC Symbol;Acc:HGNC:6201]	JTB	protein_coding	O76095	10899	6.467693571840092	6.491696048473936	1204.8808211803146	-0.4776997972781197	-0.4835975496838395	-0.4461998471299006	0.019528446635357265	0.019186723892161098	1.912406014262981e-5	990	1130	1380	2459	3502	727	947	470
ENSG00000100650	ENSG00000100650.16	serine and arginine rich splicing factor 5 [Source:HGNC Symbol;Acc:HGNC:10787]	SRSF5	protein_coding	A0A024R6D8,Q13243,Q86U32	6430	7.183246007366478	7.211081882639736	1984.451892928147	-0.48573325305546866	-0.4838915641147325	-0.43275052218195115	0.031314763826849265	0.0358048766230989	0.0012840014138575154	1645	1909	2256	3937	5786	1506	1309	716
ENSG00000089220	ENSG00000089220.5	phosphatidylethanolamine binding protein 1 [Source:HGNC Symbol;Acc:HGNC:8630]	PEBP1	protein_coding	D9IAI1,P30086	5037	7.795444449251374	7.81953271845722	3028.416698406636	-0.4901568677725862	-0.4840374227936207	-0.44272889734308496	0.019735523513066074	0.02282921736065951	1.4661580864875698e-4	2527	2650	3574	6323	7441	1965	2501	1228
ENSG00000104852	ENSG00000104852.15	small nuclear ribonucleoprotein U1 subunit 70 [Source:HGNC Symbol;Acc:HGNC:11150]	SNRNP70	protein_coding	A0A024QZD5,P08621,Q9UFS1	6625	7.760198819630623	7.784437564132022	2955.2835666004767	-0.4752253818824373	-0.4840737793944888	-0.4438480404981348	0.021497726296372116	0.023032173111641217	1.1115959136576847e-4	2913	2666	3151	5538	8595	1877	2104	1215
ENSG00000143811	ENSG00000143811.19	pyrroline-5-carboxylate reductase 2 [Source:HGNC Symbol;Acc:HGNC:30262]	PYCR2	protein_coding	A0A087WTV6,A0A0S2Z5U6,Q96C36	29920	5.974212083891479	5.999697367381774	855.9482338752825	-0.48042684725640233	-0.4840748988114427	-0.4450759252209446	0.021497726296372116	0.022600352834695553	5.570810135950915e-5	688	770	989	1849	2374	587	665	310
ENSG00000175334	ENSG00000175334.8	BAF nuclear assembly factor 1 [Source:HGNC Symbol;Acc:HGNC:17397]	BANF1	protein_coding	A0A024R5H0,O75531	8815	6.621399225982218	6.652845830915526	1346.4976186061438	-0.4823178276731365	-0.484188057465066	-0.42199369617602484	0.0448414911737955	0.04968559933761748	0.004951071993473771	1150	1208	1604	2666	4264	998	893	447
ENSG00000110536	ENSG00000110536.14	protein tyrosine phosphatase mitochondrial 1 [Source:HGNC Symbol;Acc:HGNC:26965]	PTPMT1	protein_coding	Q8WUK0	114971	5.6936417507511585	5.718361831277761	703.9121981518282	-0.48163535951145436	-0.48567666567271833	-0.4518075155658458	0.019617515710425346	0.018543581198525307	9.74677798127106e-6	588	586	807	1594	2003	460	530	271
ENSG00000166902	ENSG00000166902.5	mitochondrial ribosomal protein L16 [Source:HGNC Symbol;Acc:HGNC:14476]	MRPL16	protein_coding	Q9NX20	54948	5.483642259896101	5.515343620482733	610.9696526238698	-0.48442443491749504	-0.48655961154202165	-0.4243372201741738	0.04481643966136806	0.04538556696173676	0.005074820190996041	478	490	752	1411	1837	441	380	239
ENSG00000178980	ENSG00000178980.15	selenoprotein W [Source:HGNC Symbol;Acc:HGNC:10752]	SEPW1	protein_coding	P63302	6415	7.78388675071339	7.810351045616008	3007.9352281861857	-0.4791167082183335	-0.4869020594313188	-0.43802626252809923	0.027928773229036235	0.029903155845808948	4.91377874308115e-4	2838	2869	3239	5545	9097	1972	2233	1088
ENSG00000102882	ENSG00000102882.12	mitogen-activated protein kinase 3 [Source:HGNC Symbol;Acc:HGNC:6877]	MAPK3	protein_coding	L7RXH5,P27361,Q9BWJ1	5595	5.328626483716237	5.359694004547569	549.1175758619852	-0.4558806210110094	-0.48729489646080604	-0.416496115454083	0.05844786251345433	0.04703956700405789	0.008795116738316637	518	557	578	961	1541	391	387	207
ENSG00000184967	ENSG00000184967.7	nucleolar complex associated 4 homolog [Source:HGNC Symbol;Acc:HGNC:28461]	NOC4L	protein_coding	Q9BVI4	79050	4.415501436906711	4.446306105702931	290.2820707362825	-0.4581267035369465	-0.48881377045640867	-0.4240229323127096	0.044881459951335946	0.0370740940500502	0.003085014327518835	247	246	345	617	912	172	208	115
ENSG00000079385	ENSG00000079385.22	CEA cell adhesion molecule 1 [Source:HGNC Symbol;Acc:HGNC:1814]	CEACAM1	protein_coding	P13688,Q3KRG8	634	4.721575573747188	4.753126332319167	359.76036861586454	-0.4668053691134882	-0.48981500652985893	-0.42175240678136	0.047229358896859024	0.0408070575820126	0.0051681262076300315	324	336	367	763	1109	191	280	147
ENSG00000133275	ENSG00000133275.16	casein kinase 1 gamma 2 [Source:HGNC Symbol;Acc:HGNC:2455]	CSNK1G2	protein_coding	P78368	1455	6.596902817713615	6.622063077806736	1318.8331702043272	-0.48016962736214314	-0.4905000412807473	-0.44887599538322176	0.021264036846068313	0.020252826284877946	4.501975255438214e-5	1186	1220	1492	2542	4055	846	923	507
ENSG00000130204	ENSG00000130204.13	translocase of outer mitochondrial membrane 40 [Source:HGNC Symbol;Acc:HGNC:18001]	TOMM40	protein_coding	O96008	10452	6.804029819868974	6.832264647881086	1525.865077987506	-0.48294860524028327	-0.49050460101456583	-0.4389458440640691	0.031798231890609006	0.03235629248803816	0.001037204280277812	1446	1411	1659	2892	4628	1092	1016	553
ENSG00000181991	ENSG00000181991.16	mitochondrial ribosomal protein S11 [Source:HGNC Symbol;Acc:HGNC:14050]	MRPS11	protein_coding	P82912	64963	5.235684538886121	5.265373636027236	513.7556412053195	-0.476532006062089	-0.4922874024945416	-0.4371380543739325	0.03436582715916211	0.03284941329059695	0.0012548547330211467	450	443	626	1015	1467	369	372	181
ENSG00000120656	ENSG00000120656.11	TATA-box binding protein associated factor 12 [Source:HGNC Symbol;Acc:HGNC:11545]	TAF12	protein_coding	Q16514	6883	5.104135164139742	5.130850468965766	468.1491504406659	-0.5009678245928164	-0.493282172600602	-0.4547943924573242	0.022035665933024945	0.02402961447177117	1.7480681887953748e-4	380	427	528	1020	1320	306	303	208
ENSG00000184363	ENSG00000184363.10	plakophilin 3 [Source:HGNC Symbol;Acc:HGNC:9025]	PKP3	protein_coding	Q9Y446	11187	8.36661223540306	8.388745556081261	4493.593201847577	-0.49458546135964565	-0.4934922955103334	-0.46924269891214276	0.011528265026326279	0.014177859015485466	2.6061872312913774e-9	3729	3988	5196	9617	12050	2848	3236	1956
ENSG00000179431	ENSG00000179431.7	four-jointed box kinase 1 [Source:HGNC Symbol;Acc:HGNC:17166]	FJX1	protein_coding	Q86VR8	24147	6.320749203241917	6.351345387993412	1093.693380674293	-0.5078818574584021	-0.4935459501685845	-0.4275542668911026	0.0352262555626849	0.04168869027281169	0.005874072195725424	809	1010	1322	2371	2867	587	856	516
ENSG00000162384	ENSG00000162384.14	CXXC motif containing zinc binding protein [Source:HGNC Symbol;Acc:HGNC:26059]	C1orf123	protein_coding	Q9NWV4	54987	4.54112975582176	4.571193078788744	317.03267750834345	-0.48615145421181283	-0.49372348411470746	-0.43778965673237424	0.03711197167242481	0.03652190454147086	0.0024575053897807142	304	245	363	673	907	207	210	136
ENSG00000115268	ENSG00000115268.9	ribosomal protein S15 [Source:HGNC Symbol;Acc:HGNC:10388]	RPS15	protein_coding	K7ELC2,P62841	6209	8.535512555123216	8.560090679726905	5058.869019477628	-0.49163245397657146	-0.4950703946536651	-0.4601305128270809	0.017714266497773794	0.02016366095465711	9.919684231876827e-6	4133	4544	6282	10053	14190	3472	3637	1938
ENSG00000173153	ENSG00000173153.16	estrogen related receptor alpha [Source:HGNC Symbol;Acc:HGNC:3471]	ESRRA	protein_coding	P11474,Q569H8	2101	6.430369431046822	6.45658031584387	1176.20224972818	-0.4967923436848153	-0.4956373785604003	-0.45227089342717147	0.021625685229167926	0.023032173111641217	2.32692644358986e-4	1055	926	1458	2421	3127	792	803	510
ENSG00000174791	ENSG00000174791.11	Ras and Rab interactor 1 [Source:HGNC Symbol;Acc:HGNC:18749]	RIN1	protein_coding	A0A0S2Z4U0,Q13671	9610	5.858089743078213	5.883102932639384	789.6833097516609	-0.4996085101871356	-0.49584132595640806	-0.46237856540158795	0.017191230167254278	0.017458544090217347	1.4924304461931604e-5	642	725	891	1713	2061	526	616	308
ENSG00000185000	ENSG00000185000.12	diacylglycerol O-acyltransferase 1 [Source:HGNC Symbol;Acc:HGNC:2843]	DGAT1	protein_coding	O75907	8694	4.600672931163258	4.633957123412278	330.889959140214	-0.45363304861785725	-0.4965137097630995	-0.4255976822990773	0.051951352274906555	0.041686588200855	0.004635268648562188	277	333	357	667	1023	218	241	115
ENSG00000103495	ENSG00000103495.14	MYC associated zinc finger protein [Source:HGNC Symbol;Acc:HGNC:6914]	MAZ	protein_coding	P56270,Q59GP8	4150	6.810899371884977	6.837788587676587	1531.8707412998926	-0.49482061520761855	-0.4968880944574607	-0.4540050449210577	0.02171870051193471	0.024074712111141244	1.3157634858661582e-4	1355	1450	1668	3077	4238	1090	1163	533
ENSG00000241468	ENSG00000241468.8	ATP synthase membrane subunit f [Source:HGNC Symbol;Acc:HGNC:848]	ATP5J2	protein_coding	P56134	9551	6.868330955824837	6.898136735930113	1597.460293717606	-0.4939949983403283	-0.4976946410012672	-0.43861218205903163	0.03495124688686764	0.036094914308259805	0.0025221639082694705	1176	1288	2091	3643	4086	1105	1148	664
ENSG00000126254	ENSG00000126254.12	RNA binding motif protein 42 [Source:HGNC Symbol;Acc:HGNC:28117]	RBM42	protein_coding	Q9BTD8	79171	6.439321863073088	6.4653750077356795	1182.7334624906634	-0.4896642280830192	-0.49822884036782644	-0.458621495742053	0.020338090378169978	0.019792176658579737	2.4417946100713262e-5	1027	1038	1425	2359	3516	802	821	443
ENSG00000254093	ENSG00000254093.9	PIN2 (TERF1) interacting telomerase inhibitor 1 [Source:HGNC Symbol;Acc:HGNC:30046]	PINX1	protein_coding	Q96BK5	54984	4.955677636258334	4.987174622157974	423.1404809882157	-0.4651311222138981	-0.49856029673604796	-0.43394127555013523	0.04481643966136806	0.034180142099484265	0.0025780242311846877	372	377	492	859	1387	266	277	161
ENSG00000116251	ENSG00000116251.11	ribosomal protein L22 [Source:HGNC Symbol;Acc:HGNC:10315]	RPL22	protein_coding	P35268	6146	8.205366554040136	8.228864323652227	4022.650727934728	-0.49769930855441685	-0.49907743711688396	-0.4680710765857293	0.013496851099899284	0.015900778166905355	9.618945283800797e-7	3474	3941	4313	8090	10716	2597	2865	1733
ENSG00000221926	ENSG00000221926.13	tripartite motif containing 16 [Source:HGNC Symbol;Acc:HGNC:17241]	TRIM16	protein_coding	B3KP96,O95361	10626	6.685008559393447	6.715003210306385	1408.12169482423	-0.5236523131115115	-0.4995612946668642	-0.4343376687808362	0.030292653940794806	0.03698569194844579	0.004819439196103984	1118	1320	1583	3066	3188	836	1185	635
ENSG00000197958	ENSG00000197958.13	ribosomal protein L12 [Source:HGNC Symbol;Acc:HGNC:10302]	RPL12	protein_coding	P30050	6136	9.143922892099182	9.174786038060198	7746.229813781349	-0.5019684128340064	-0.5000719688646185	-0.44003603083532694	0.03704446038523235	0.04318994019838014	0.002530406971305801	6923	7857	8378	14281	23148	5573	5511	2599
ENSG00000101439	ENSG00000101439.9	cystatin C [Source:HGNC Symbol;Acc:HGNC:2475]	CST3	protein_coding	A0A0K0K1J1,P01034	1471	7.478103381460714	7.509586618844831	2442.592653786797	-0.514059402827263	-0.5003560775077521	-0.43377465258016074	0.03447276978365466	0.04318994019838014	0.0056505661910817625	1951	2175	2990	5114	5898	1440	2233	950
ENSG00000146828	ENSG00000146828.18	solute carrier family 12 member 9 [Source:HGNC Symbol;Acc:HGNC:17435]	SLC12A9	protein_coding	Q9BXP2,Q9H7I6	56996	5.067403019350916	5.096498103385162	457.10849972359375	-0.4888728892123829	-0.502391948205908	-0.4497950476083733	0.0298253844526017	0.02789538833984468	8.423099075115853e-4	447	373	508	942	1341	264	326	197
ENSG00000053371	ENSG00000053371.12	aldo-keto reductase family 7 member A2 [Source:HGNC Symbol;Acc:HGNC:389]	AKR7A2	protein_coding	B4DZX4,O43488,V9HWA2	8574	5.052158208299	5.08078975936914	451.88196592848084	-0.49774208494795164	-0.5041189138804401	-0.45896835492155386	0.02268682313895825	0.023032173111641217	1.5314074238947248e-4	392	385	536	953	1242	298	354	165
ENSG00000132024	ENSG00000132024.17	coiled-coil and C2 domain containing 1A [Source:HGNC Symbol;Acc:HGNC:30237]	CC2D1A	protein_coding	Q6P1N0	54862	5.307587627464568	5.334679343363923	539.7020522406381	-0.4910714140445219	-0.5046492349244244	-0.45738190278248536	0.02432765339889305	0.021218053016065573	2.813318310270255e-4	491	511	609	1017	1514	333	382	230
ENSG00000130731	ENSG00000130731.16	methyltransferase like 26 [Source:HGNC Symbol;Acc:HGNC:14141]	C16orf13	protein_coding	A0A087WYU2,Q96S19	84326	5.649669083415272	5.677024691911026	684.7757459165882	-0.498665102459682	-0.5054486361478937	-0.4579742901914812	0.023492258850485323	0.021933019963946455	3.9299984467169424e-4	608	651	794	1279	1882	404	503	299
ENSG00000054148	ENSG00000054148.18	phosphohistidine phosphatase 1 [Source:HGNC Symbol;Acc:HGNC:30033]	PHPT1	protein_coding	Q9NRX4,V9HWC4	29085	5.947799223345396	5.977070008822455	843.1647533950857	-0.4964121891586418	-0.5054696314666004	-0.44995600271886643	0.03024068476319903	0.02878736485549229	0.0014163078592090697	698	742	1107	1593	2252	514	661	344
ENSG00000145741	ENSG00000145741.15	basic transcription factor 3 [Source:HGNC Symbol;Acc:HGNC:1125]	BTF3	protein_coding	P20290	689	8.825946146618893	8.852114533548486	6192.476296043339	-0.5102923790265902	-0.5054951384120462	-0.470387728221514	0.017547570880680805	0.021371069029930887	9.194207873261466e-6	5317	5825	6764	13013	19192	4223	4111	2270
ENSG00000168653	ENSG00000168653.11	NADH:ubiquinone oxidoreductase subunit S5 [Source:HGNC Symbol;Acc:HGNC:7712]	NDUFS5	protein_coding	O43920,Q6IBA0	4725	7.661775446748617	7.691295710083202	2770.1244179010027	-0.516205322893344	-0.5075131349830821	-0.4539667894849572	0.02548433946251297	0.03140424670058043	0.0010945995516013522	2346	2659	3180	5473	6916	2161	1879	1062
ENSG00000160124	ENSG00000160124.9	coiled-coil domain containing 58 [Source:HGNC Symbol;Acc:HGNC:31136]	CCDC58	protein_coding	C9JQ41,Q4VC31	131076	4.417885168434929	4.452340386702444	291.5805797111516	-0.5073710005482125	-0.5079955550467441	-0.44336894615625944	0.04099512573562495	0.04318994019838014	0.004950764888561189	222	244	358	679	854	164	210	127
ENSG00000169718	ENSG00000169718.18	dihydrouridine synthase 1 like [Source:HGNC Symbol;Acc:HGNC:30086]	DUS1L	protein_coding	Q6P1R4	64118	6.671977669384148	6.698607363071056	1391.254397363146	-0.5131653921812828	-0.5101079880435413	-0.47211525263763887	0.0170766790299174	0.018517153361632177	3.393908806532196e-5	1143	1170	1712	3017	3814	808	1019	616
ENSG00000137193	ENSG00000137193.14	Pim-1 proto-oncogene, serine/threonine kinase [Source:HGNC Symbol;Acc:HGNC:8986]	PIM1	protein_coding	A0A024RD25,P11309	5292	5.799194778806341	5.826303719539729	759.3397744784693	-0.5006879820486798	-0.5105310960032523	-0.4675696227586623	0.0200730013244263	0.018489494572343883	7.44521336660883e-5	648	764	821	1509	2137	454	564	314
ENSG00000178127	ENSG00000178127.13	NADH:ubiquinone oxidoreductase core subunit V2 [Source:HGNC Symbol;Acc:HGNC:7717]	NDUFV2	protein_coding	P19404	4729	6.709807509401605	6.738359752836141	1430.0533271586658	-0.5110510176138753	-0.5108354782740104	-0.4637628849911902	0.022944872112232825	0.024421238793683245	3.839039881195308e-4	1030	1294	1738	3282	3742	910	1017	626
ENSG00000160948	ENSG00000160948.14	VPS28 subunit of ESCRT-I [Source:HGNC Symbol;Acc:HGNC:18178]	VPS28	protein_coding	A0A0S2Z5H5,Q548N1,Q9UK41	51160	5.213392902918019	5.2503886228076455	508.05428105845004	-0.4769682810818347	-0.5116676210150882	-0.436910841007346	0.05701908697583687	0.048767502377349	0.007023740880671965	467	427	626	993	1641	351	338	169
ENSG00000140319	ENSG00000140319.11	signal recognition particle 14 [Source:HGNC Symbol;Acc:HGNC:11299]	SRP14	protein_coding	P37108	6727	7.872244638208642	7.900807709950262	3201.8554764994096	-0.5141050472447662	-0.5121210069479688	-0.4681259948544732	0.021419737806470936	0.024835780429431038	1.3106490969888785e-4	2547	2981	3790	6784	8928	2185	2511	1088
ENSG00000165629	ENSG00000165629.20	ATP synthase F1 subunit gamma [Source:HGNC Symbol;Acc:HGNC:833]	ATP5C1	protein_coding	B4DL14,P36542,Q8TAS0	509	7.666088978092346	7.69326070603722	2772.4759574102	-0.5082202142233824	-0.514199116344893	-0.4768987961313822	0.01832650056133998	0.019487433472207886	1.5608568670616697e-5	2156	2282	3409	6481	7858	1791	1996	1086
ENSG00000093010	ENSG00000093010.14	catechol-O-methyltransferase [Source:HGNC Symbol;Acc:HGNC:2228]	COMT	protein_coding	A0A140VJG8,P21964	1312	7.033576242254296	7.062138089302628	1789.6337492419857	-0.513327242140014	-0.5143427126589375	-0.47042798223479704	0.02057801592202925	0.0225502805171853	7.701962247740255e-5	1545	1621	2131	3588	4988	1284	1306	620
ENSG00000188229	ENSG00000188229.6	tubulin beta 4B class IVb [Source:HGNC Symbol;Acc:HGNC:20771]	TUBB4B	protein_coding	P68371	10383	9.490076511985942	9.521894144666183	9851.677344175689	-0.531103406660517	-0.5146952933259806	-0.4584385951615956	0.02913788148802481	0.03856642965078305	0.0013672923537697008	8484	9128	11054	20630	29364	7572	5831	3581
ENSG00000198089	ENSG00000198089.16	SFI1 centrin binding protein [Source:HGNC Symbol;Acc:HGNC:29064]	SFI1	protein_coding	A8K8P3	9814	3.884948378575708	3.9207858259469797	201.16961343592624	-0.48694777890754454	-0.5152417570638533	-0.4414080481387325	0.04587633242039262	0.04564184794104545	0.005124681169254781	182	169	242	412	584	140	137	74
ENSG00000128274	ENSG00000128274.17	alpha 1,4-galactosyltransferase (P blood group) [Source:HGNC Symbol;Acc:HGNC:18149]	A4GALT	protein_coding	A0A0S2Z5J1,Q9NPC4	53947	5.954157191579297	5.9846688478649845	846.8769028297323	-0.5101351788939277	-0.5157362686521934	-0.46654714699283695	0.02432765339889305	0.025145809946504154	2.7558855957283984e-4	761	773	924	1781	2554	610	536	308
ENSG00000235162	ENSG00000235162.9	chromosome 12 open reading frame 75 [Source:HGNC Symbol;Acc:HGNC:35164]	C12orf75	protein_coding	Q8TAD7	387882	4.888365058072061	4.919557317711191	404.4333211607269	-0.5343320595552221	-0.516452640352015	-0.46452613182128627	0.023945375093732714	0.031117977097714536	0.0013362757546081618	358	380	412	887	1101	241	261	195
ENSG00000170561	ENSG00000170561.13	iroquois homeobox 2 [Source:HGNC Symbol;Acc:HGNC:14359]	IRX2	protein_coding	Q9BZI1	153572	4.976808213141004	5.011413264119351	430.2642341633996	-0.5117310349005101	-0.517581109751206	-0.45459930626391876	0.03906795887008989	0.03623685054476031	0.0031467788312321437	330	348	518	1057	1303	249	297	181
ENSG00000163634	ENSG00000163634.12	THO complex 7 [Source:HGNC Symbol;Acc:HGNC:29874]	THOC7	protein_coding	A0A024R332,A0A024R341,Q6I9Y2	80145	6.072245822710068	6.099612935464541	917.3050477896841	-0.5129822405733024	-0.5186684835891	-0.48477814474754527	0.015750075866898257	0.01561925830452641	8.163925277074472e-7	743	821	1067	2043	2634	614	650	343
ENSG00000126432	ENSG00000126432.14	peroxiredoxin 5 [Source:HGNC Symbol;Acc:HGNC:9355]	PRDX5	protein_coding	P30044	25824	8.281232440970728	8.314410643583336	4264.8118322272585	-0.51223520786379	-0.5201174281227183	-0.4613770003424661	0.03542396921599677	0.038733132216807784	0.002022553194167184	3141	3531	5691	9552	11639	3021	3151	1505
ENSG00000183978	ENSG00000183978.8	cytochrome c oxidase assembly factor 3 [Source:HGNC Symbol;Acc:HGNC:24990]	COA3	protein_coding	A0A024R1X4,Q9Y2R0	28958	5.281659570290415	5.315744554242862	531.8176439318963	-0.4991610500495924	-0.520354686534876	-0.46080738047953873	0.03262718528319283	0.03187139302329174	0.0010090861919278716	466	466	642	1084	1576	367	394	173
ENSG00000134419	ENSG00000134419.15	ribosomal protein S15a [Source:HGNC Symbol;Acc:HGNC:10389]	RPS15A	protein_coding	B2R4W8,P62244	6210	9.36047569840877	9.386514561597506	8973.291634009891	-0.5207199176893692	-0.5205957465411052	-0.48848290193562843	0.013237824125352389	0.01636712793703864	5.375526565496854e-7	7968	8530	10141	17629	24397	6284	6236	3440
ENSG00000123159	ENSG00000123159.16	GIPC PDZ domain containing family member 1 [Source:HGNC Symbol;Acc:HGNC:1226]	GIPC1	protein_coding	A0A024R7I0,A0A024R7I1,A8K2I7,O14908	10755	8.353940771350036	8.389364309693475	4492.974812761588	-0.523200185031215	-0.5210938219861262	-0.4542265386377572	0.04130279925596766	0.04776101710072297	0.004421647700246923	4343	4462	4625	8402	14006	3267	2819	1549
ENSG00000164081	ENSG00000164081.12	testis expressed 264, ER-phagy receptor [Source:HGNC Symbol;Acc:HGNC:30247]	TEX264	protein_coding	A0A087WTU3,Q9Y6I9	51368	5.234650680218986	5.2711693483366275	515.850704445452	-0.49316670278447533	-0.5212405294217772	-0.45000931968762165	0.04533584039737963	0.041924605069414644	0.004465726143636809	479	498	574	970	1480	366	389	164
ENSG00000129194	ENSG00000129194.8	SRY-box transcription factor 15 [Source:HGNC Symbol;Acc:HGNC:11196]	SOX15	protein_coding	O60248	6665	7.327027883805789	7.361341610163258	2202.113978410101	-0.5197634245284394	-0.5222428434638505	-0.45931841293947634	0.0370946151449416	0.039446697137429446	0.0026562838522630567	2030	2194	2350	4196	7330	1443	1354	804
ENSG00000159079	ENSG00000159079.19	cilia and flagella associated protein 298 [Source:HGNC Symbol;Acc:HGNC:1301]	C21orf59	protein_coding	P57076	56683	6.195956009867626	6.224875297820715	1001.4341297247431	-0.5191074512871073	-0.5222654797314051	-0.4771469691272298	0.0200730013244263	0.019821450865418075	1.4353243509095326e-4	817	1020	1118	2012	2571	690	746	384
ENSG00000179041	ENSG00000179041.4	ribosome biogenesis regulator 1 homolog [Source:HGNC Symbol;Acc:HGNC:17083]	RRS1	protein_coding	Q15050	23212	5.628116330094349	5.662809419333722	676.9882497624483	-0.5244549819622831	-0.522873938342715	-0.46029107722871576	0.036789873813734685	0.03598888331548549	0.0027927595995104913	527	537	809	1689	2008	443	413	287
ENSG00000107672	ENSG00000107672.15	NSE4 homolog A, SMC5-SMC6 complex component [Source:HGNC Symbol;Acc:HGNC:25935]	NSMCE4A	protein_coding	Q9NXX6	54780	4.380447049581524	4.414954986341744	284.54630430628487	-0.5519585650347971	-0.5229421559358813	-0.45757020355502803	0.03025011378538477	0.04136395936314149	0.005019430722315392	231	249	351	605	724	155	226	129
ENSG00000159228	ENSG00000159228.13	carbonyl reductase 1 [Source:HGNC Symbol;Acc:HGNC:1548]	CBR1	protein_coding	P16152	873	6.799232717106224	6.8294551922835876	1523.5608175035686	-0.5255261700366809	-0.5231501481070603	-0.4712429057526325	0.022669065308168226	0.024554927092965244	5.845500857777721e-4	1156	1335	1953	3306	3755	949	1210	630
ENSG00000171159	ENSG00000171159.5	chromosome 9 open reading frame 16 [Source:HGNC Symbol;Acc:HGNC:17823]	C9orf16	protein_coding	Q9BUW7	79095	4.954589634235802	4.98928928345635	424.2851983916301	-0.5246833685258955	-0.5239183994049678	-0.45472023115951565	0.03573924493341215	0.037205563993142655	0.004635268648562188	330	393	542	855	1118	237	354	172
ENSG00000162729	ENSG00000162729.14	immunoglobulin superfamily member 8 [Source:HGNC Symbol;Acc:HGNC:17813]	IGSF8	protein_coding	Q969P0	93185	5.092399495814523	5.130211608883096	467.8488151931359	-0.49246682319751345	-0.5251518381494248	-0.4469005480577604	0.051652750132364526	0.04707723511999196	0.007750951622986355	492	430	465	901	1301	330	351	156
ENSG00000111271	ENSG00000111271.15	acyl-CoA dehydrogenase family member 10 [Source:HGNC Symbol;Acc:HGNC:21597]	ACAD10	protein_coding	Q6JQN1	80724	3.9411956036879183	3.974767443127928	209.45651910129627	-0.5294384238013434	-0.526794015030512	-0.4562710724077663	0.03724222053627329	0.04146217500141698	0.0058217832668279994	203	197	219	411	531	127	161	89
ENSG00000010278	ENSG00000010278.14	CD9 molecule [Source:HGNC Symbol;Acc:HGNC:1709]	CD9	protein_coding	A6NNI4,B4DK09,P21926	928	8.836051838367688	8.867038389720372	6264.069456521529	-0.5333471467023146	-0.5281763638200606	-0.47006975951678626	0.02268682313895825	0.028324981198400975	0.001091320820984495	5523	6363	6600	12425	14530	3741	5044	2760
ENSG00000107223	ENSG00000107223.13	endothelial differentiation related factor 1 [Source:HGNC Symbol;Acc:HGNC:3164]	EDF1	protein_coding	O60869	8721	7.408402149598941	7.443979232563334	2331.910143013703	-0.5413571857413224	-0.5282677279918311	-0.46517513323020226	0.03226163355006097	0.0410446850973164	0.0029214757693700228	1921	2139	2804	4867	6501	1870	1458	799
ENSG00000167468	ENSG00000167468.17	glutathione peroxidase 4 [Source:HGNC Symbol;Acc:HGNC:4556]	GPX4	protein_coding	P36969,Q6PI42	2879	7.10924823066146	7.145143162587886	1894.861557638609	-0.5223187757091158	-0.5293765174003399	-0.4649689668950604	0.03825660526535695	0.04020599448819484	0.00270075926935632	1601	1664	2488	3641	5955	1308	1284	626
ENSG00000244187	ENSG00000244187.8	transmembrane protein 141 [Source:HGNC Symbol;Acc:HGNC:28211]	TMEM141	protein_coding	Q96I45	85014	5.730940972230952	5.763761239549699	726.737230155112	-0.5247101676349426	-0.5296999232058852	-0.4734681048932825	0.027305370874418203	0.02793684872188856	9.79217302075151e-4	622	648	926	1404	1946	537	488	270
ENSG00000138085	ENSG00000138085.17	all-trans retinoic acid induced differentiation factor [Source:HGNC Symbol;Acc:HGNC:24090]	ATRAID	protein_coding	Q6UW56	51374	5.811062135811661	5.84540665281913	769.0210040315822	-0.5230480597692115	-0.5297758855617957	-0.4704356004196861	0.028815646309227092	0.031339049135066424	0.001255471266935931	701	745	824	1544	2077	567	573	251
ENSG00000118971	ENSG00000118971.8	cyclin D2 [Source:HGNC Symbol;Acc:HGNC:1583]	CCND2	protein_coding	P30279	894	8.280362836091127	8.310958900083966	4255.853853682735	-0.5204953204214264	-0.530046266446796	-0.4807381951095124	0.022669065308168226	0.024554927092965244	2.517274777187831e-4	3098	3595	5089	10686	11268	2685	3090	1767
ENSG00000130724	ENSG00000130724.9	charged multivesicular body protein 2A [Source:HGNC Symbol;Acc:HGNC:30216]	CHMP2A	protein_coding	A0A024R4S0,O43633	27243	6.24238858875295	6.271647142479369	1033.7033232739477	-0.5238220796586381	-0.5302253374105071	-0.49173457989804714	0.0170766790299174	0.017078144334776304	7.958883545125854e-6	877	865	1279	2230	2984	699	702	389
ENSG00000163382	ENSG00000163382.12	NAD(P)HX epimerase [Source:HGNC Symbol;Acc:HGNC:18453]	APOA1BP	protein_coding	Q8NCW5	128240	5.9681741303883795	6.007569300293314	860.4631561266945	-0.507050377962279	-0.5309501127953578	-0.4536733256973437	0.05218207765763681	0.04984848244236775	0.00740209761033382	700	901	1020	1590	2552	607	629	270
ENSG00000106009	ENSG00000106009.16	BRCA1 associated ATM activator 1 [Source:HGNC Symbol;Acc:HGNC:21701]	BRAT1	protein_coding	Q6PJG6	221927	5.134457353542119	5.164560440617209	479.03178150314824	-0.5202499271513072	-0.531147529723785	-0.48789746714461996	0.019373872344829617	0.018036785458682446	2.8505463780096852e-5	402	441	570	993	1358	324	324	184
ENSG00000125995	ENSG00000125995.16	reactive oxygen species modulator 1 [Source:HGNC Symbol;Acc:HGNC:16185]	ROMO1	protein_coding	P60602	140823	6.2126281935213035	6.24604831211257	1015.9138688137949	-0.5228536873012688	-0.5319893908623635	-0.47474013083211664	0.027947219523434565	0.02916191458059879	9.58584298683808e-4	962	953	1148	1914	2754	741	741	343
ENSG00000176788	ENSG00000176788.9	brain abundant membrane attached signal protein 1 [Source:HGNC Symbol;Acc:HGNC:957]	BASP1	protein_coding	P80723	10409	7.184193112690183	7.210868916349993	1984.6085341142962	-0.5278743256353016	-0.5320227514491913	-0.5024539427225153	0.011528265026326279	0.011880964281666868	7.175228800402964e-9	1818	1819	2236	3998	5637	1310	1373	764
ENSG00000157045	ENSG00000157045.9	N-terminal asparagine amidase [Source:HGNC Symbol;Acc:HGNC:29909]	NTAN1	protein_coding	A0A087X0T5,Q96AB6	123803	5.223997838517685	5.256197012918001	510.29464843265146	-0.5109607444858293	-0.533018642592655	-0.48178429948590934	0.022565749424304844	0.020496346020710182	9.080059674348703e-5	445	487	541	1110	1536	334	362	179
ENSG00000051620	ENSG00000051620.11	heme binding protein 2 [Source:HGNC Symbol;Acc:HGNC:15716]	HEBP2	protein_coding	Q5THN1,Q9Y5Z4	23593	7.064571138710061	7.098506813128254	1835.6701063700841	-0.5261592486227482	-0.5331796430914216	-0.47102189316509696	0.031798231890609006	0.03203282296224775	0.0017064757312504255	1282	1652	2358	4194	5108	1021	1386	779
ENSG00000172663	ENSG00000172663.9	transmembrane protein 134 [Source:HGNC Symbol;Acc:HGNC:26142]	TMEM134	protein_coding	Q9H6X4	80194	4.936190239479826	4.96943549996942	418.4664739078726	-0.5317078775767082	-0.5347127330220011	-0.4770203518106923	0.027342554174471314	0.027586550619637263	0.0012033059727370055	325	389	536	849	1120	242	319	176
ENSG00000223572	ENSG00000223572.10	creatine kinase, mitochondrial 1A [Source:HGNC Symbol;Acc:HGNC:31736]	CKMT1A	protein_coding	P12532	548596	4.415542869366302	4.451483974539774	291.41849617522587	-0.5457582118109053	-0.5367104052075694	-0.47697701928210484	0.029067318639729767	0.032786935813855715	0.0018992653130903458	226	245	371	661	767	185	227	111
ENSG00000148450	ENSG00000148450.13	methionine sulfoxide reductase B2 [Source:HGNC Symbol;Acc:HGNC:17061]	MSRB2	protein_coding	Q9Y3D2	22921	4.2123337768409295	4.249529692505733	253.37729105208936	-0.5169919682658753	-0.5372278236870027	-0.4608354447031275	0.04104021119407225	0.0396304226602332	0.005140981267043104	217	246	302	487	681	148	211	94
ENSG00000163191	ENSG00000163191.6	S100 calcium binding protein A11 [Source:HGNC Symbol;Acc:HGNC:10488]	S100A11	protein_coding	P31949,V9HWH9	6282	10.608176115448003	10.644514959627532	21473.612804305943	-0.5207426339941554	-0.5379101254925501	-0.4655724174056459	0.040375339708319434	0.04362520890371127	0.004411840273114532	20693	23685	20542	38355	54298	13860	16707	8324
ENSG00000099194	ENSG00000099194.6	stearoyl-CoA desaturase [Source:HGNC Symbol;Acc:HGNC:10571]	SCD	protein_coding	O00767	6319	10.704371927256066	10.731703312436588	22800.756186255065	-0.5387246289376647	-0.53884449174099	-0.5084139538840639	0.011596263219533132	0.014885478242447457	5.96607881060966e-8	21085	21834	23792	47200	60947	15375	16714	8509
ENSG00000095906	ENSG00000095906.17	nucleotide binding protein 2 [Source:HGNC Symbol;Acc:HGNC:8042]	NUBP2	protein_coding	B7Z6P0,H3BQR2,Q9Y5Y2	10101	5.559666588579956	5.59304553525902	645.1749466958984	-0.5307558708101758	-0.5391100071303977	-0.4877019413344196	0.022669065308168226	0.023556111500524522	2.4269599408992975e-4	565	602	745	1319	1851	472	417	229
ENSG00000117472	ENSG00000117472.10	tetraspanin 1 [Source:HGNC Symbol;Acc:HGNC:20657]	TSPAN1	protein_coding	O60635	10103	8.080189273330987	8.11309769200167	3711.1727258563565	-0.5466047368416006	-0.5392925666384801	-0.4821183530268886	0.022944872112232825	0.028082993119186585	7.709849245282968e-4	2903	3249	4589	8329	8609	2493	3072	1387
ENSG00000099622	ENSG00000099622.14	cold inducible RNA binding protein [Source:HGNC Symbol;Acc:HGNC:1982]	CIRBP	protein_coding	D6W5Y5,K7EPM4,K7EQR7,Q14011,Q53XX5	1153	6.350856804224074	6.381103594588574	1115.8342986882953	-0.5380344094959304	-0.5402231925133341	-0.5055702509962035	0.0170766790299174	0.017447346446087753	3.884418335502941e-5	897	938	1443	2418	2924	691	841	451
ENSG00000125901	ENSG00000125901.6	mitochondrial ribosomal protein S26 [Source:HGNC Symbol;Acc:HGNC:14045]	MRPS26	protein_coding	Q9BYN8	64949	5.423655773911707	5.456777928198748	587.5468569800508	-0.5629171082004099	-0.5423463438555342	-0.4882787081168476	0.020838067854893828	0.02471984881805029	8.037523296346976e-4	465	536	724	1257	1480	326	447	268
ENSG00000214530	ENSG00000214530.9	StAR related lipid transfer domain containing 10 [Source:HGNC Symbol;Acc:HGNC:10666]	STARD10	protein_coding	A0A024R5L8,Q9Y365	10809	5.21610220942955	5.246499576364694	507.2894167989939	-0.526085710927575	-0.5425678583465599	-0.49790055225369484	0.017191230167254278	0.015336649831499538	1.3592785738927613e-5	465	473	571	1018	1414	314	380	192
ENSG00000174307	ENSG00000174307.7	pleckstrin homology like domain family A member 3 [Source:HGNC Symbol;Acc:HGNC:8934]	PHLDA3	protein_coding	Q9Y5J5	23612	6.4765020671618	6.510851722396794	1219.9789037516368	-0.536284642335094	-0.5428341240581394	-0.4894263148606101	0.02572924360017014	0.02646290445066105	4.0255501001980754e-4	984	1058	1548	2637	3817	820	770	441
ENSG00000141349	ENSG00000141349.8	glucose-6-phosphatase catalytic subunit 3 [Source:HGNC Symbol;Acc:HGNC:24861]	G6PC3	protein_coding	Q9BUM1	92579	5.456096620554867	5.496468042067482	603.1839644018228	-0.5163918072581863	-0.543545718846446	-0.4687469591655374	0.044023952587415115	0.04220806986462222	0.0044811672206660534	575	600	612	1204	1774	423	447	184
ENSG00000140988	ENSG00000140988.16	ribosomal protein S2 [Source:HGNC Symbol;Acc:HGNC:10404]	RPS2	protein_coding	P15880	6187	10.707623775819517	10.738708038505933	22907.74228363795	-0.5446378044396076	-0.5438496177907379	-0.5006848982731441	0.018838653490282832	0.022667003735445664	5.2446563859273026e-5	20996	22736	25455	43258	65172	15885	16038	8038
ENSG00000129932	ENSG00000129932.10	deoxyhypusine hydroxylase [Source:HGNC Symbol;Acc:HGNC:28662]	DOHH	protein_coding	Q9BU89	83475	4.47741669244688	4.51088306800282	304.0064361032391	-0.5593504172871409	-0.5445236380583972	-0.49621023406015496	0.020838067854893828	0.024421238793683245	3.780646241309143e-4	276	260	353	651	782	218	203	120
ENSG00000091947	ENSG00000091947.10	transmembrane protein 101 [Source:HGNC Symbol;Acc:HGNC:28653]	TMEM101	protein_coding	B4DFS4,Q96IK0	84336	4.388967248083683	4.426024428379223	286.30777867087903	-0.5215517611604126	-0.54593701371884	-0.47922553548845986	0.034789516691741365	0.031526717639528065	0.0019390251253338124	236	244	381	584	805	179	212	107
ENSG00000176720	ENSG00000176720.6	BCL2 family apoptosis regulator BOK [Source:HGNC Symbol;Acc:HGNC:1087]	BOK	protein_coding	A0A024R4A8,Q9UMX3	666	5.696126704268133	5.7331989637809935	711.31526740328	-0.5112037859949558	-0.54613117250483445	-0.4776847631999064	0.039966071958184295	0.03169126239789348	0.0022274432626427625	701	722	691	1390	2220	441	490	255
ENSG00000134046	ENSG00000134046.12	methyl-CpG binding domain protein 2 [Source:HGNC Symbol;Acc:HGNC:6917]	MBD2	protein_coding	A0A024R2B8,Q9UBB5	8932	7.047842791708699	7.080991074905223	1812.9504436824607	-0.5438748376011662	-0.5461443256618751	-0.4959017780091943	0.021592240539809873	0.0230889652678046	2.1973894428615735e-4	1407	1795	2103	3908	5741	1077	1141	734
ENSG00000213380	ENSG00000213380.15	component of oligomeric golgi complex 8 [Source:HGNC Symbol;Acc:HGNC:18623]	COG8	protein_coding	A0A024R6Z6,Q96MW5	84342	4.878120771638086	4.911015941609036	401.39065987284107	-0.5424844448893676	-0.5464279481812183	-0.5029862728617375	0.018025996577756366	0.01830375723837772	2.6541551122185956e-5	336	366	455	902	1094	265	303	143
ENSG00000140990	ENSG00000140990.15	NADH:ubiquinone oxidoreductase subunit B10 [Source:HGNC Symbol;Acc:HGNC:7696]	NDUFB10	protein_coding	A8K761,O96000	4716	6.496085053786729	6.5285382384459725	1235.71975895861	-0.5372735732198212	-0.5471735169485415	-0.4996386261085878	0.02057801592202925	0.01991008470895719	1.238887916392791e-4	976	1022	1659	2668	3375	799	883	479
ENSG00000073350	ENSG00000073350.14	LLGL scribble cell polarity complex component 2 [Source:HGNC Symbol;Acc:HGNC:6629]	LLGL2	protein_coding	A0PJJ0,J3QRV5,Q6P1M3	3993	5.578907461502353	5.616303031001659	656.8648671652464	-0.5906171137350678	-0.5472125973495946	-0.46892506909714027	0.026233749320907232	0.037982654614070556	0.006114603157821147	584	584	765	1374	1515	340	537	313
ENSG00000174165	ENSG00000174165.8	zinc finger DHHC-type containing 24 [Source:HGNC Symbol;Acc:HGNC:27387]	ZDHHC24	protein_coding	E9PI61,E9PLR9,Q6UX98	254359	4.427366502577127	4.463794593090009	294.74452515676427	-0.574934879162337	-0.5474805130509884	-0.47033926108707214	0.035502141458244436	0.040230392191311304	0.007271848152993134	244	296	358	551	681	192	211	132
ENSG00000204356	ENSG00000204356.14	negative elongation factor complex member E [Source:HGNC Symbol;Acc:HGNC:13974]	NELFE	protein_coding	A0A1U9X830,P18615	7936	5.508836212392695	5.542514916432847	622.6107836237019	-0.5307415665227774	-0.547571269420616	-0.49867577661441936	0.020754175009938442	0.019487433472207886	4.759826236922751e-5	548	536	743	1343	1866	414	436	213
ENSG00000171223	ENSG00000171223.6	JunB proto-oncogene, AP-1 transcription factor subunit [Source:HGNC Symbol;Acc:HGNC:6205]	JUNB	protein_coding	P17275,Q5U079	3726	7.024697373228541	7.060756116209136	1787.0665096856033	-0.5386085638421569	-0.5487276435605271	-0.4892082827147969	0.030688278319817183	0.030529033140009685	9.97303394766474e-4	1283	1564	2321	4135	5538	1108	1151	695
ENSG00000198715	ENSG00000198715.13	glycosylated lysosomal membrane protein [Source:HGNC Symbol;Acc:HGNC:29436]	C1orf85	protein_coding	A0A087WV34,A0A087X0W3,Q8WWB7	112770	5.4343213336320995	5.474176957262002	593.5626901039057	-0.5218425945755386	-0.5493805371235249	-0.47816679112101396	0.04136750630134802	0.03626194275250661	0.002765550733664075	542	564	652	1222	1972	395	372	197
ENSG00000073169	ENSG00000073169.14	selenoprotein O [Source:HGNC Symbol;Acc:HGNC:30395]	SELO	protein_coding	Q9BVL4	83642	5.455123975205924	5.487255640631641	599.558518618169	-0.5504560912145421	-0.5494310397791576	-0.5069510108387374	0.01629843674997394	0.01694805257682417	2.8153651663258098e-5	511	522	708	1331	1599	356	487	224
ENSG00000147383	ENSG00000147383.11	NAD(P) dependent steroid dehydrogenase-like [Source:HGNC Symbol;Acc:HGNC:13398]	NSDHL	protein_coding	Q15738	50814	5.33312383900101	5.374968475444643	553.9056005100372	-0.5479198144344789	-0.5497619345692404	-0.4750811650933355	0.03815134015656644	0.043613527500131276	0.004517238344538768	431	490	673	1282	1613	426	346	183
ENSG00000232112	ENSG00000232112.3	translation machinery associated 7 homolog [Source:HGNC Symbol;Acc:HGNC:26932]	TMA7	protein_coding	A0A024R306,Q9Y2S6	51372	7.0208540513734485	7.0557331272163735	1781.9410343440047	-0.5358333683931995	-0.5497750626678359	-0.4907479274593425	0.027330268218352754	0.027627820993967774	8.333823059477472e-4	1273	1603	2438	3787	4893	1082	1264	734
ENSG00000110717	ENSG00000110717.13	NADH:ubiquinone oxidoreductase core subunit S8 [Source:HGNC Symbol;Acc:HGNC:7715]	NDUFS8	protein_coding	O00217	4728	5.870321456808828	5.9003046246445185	798.8676343112121	-0.5434634453214204	-0.5518840260153964	-0.5171183059369672	0.012211785526681862	0.01168612596705623	5.96607881060966e-8	728	691	926	1709	2238	500	593	296
ENSG00000165458	ENSG00000165458.14	inositol polyphosphate phosphatase like 1 [Source:HGNC Symbol;Acc:HGNC:6080]	INPPL1	protein_coding	O15357	3636	6.916329448454283	6.953902439039528	1659.6963363614957	-0.5482479902935627	-0.552286095583397	-0.4916711083386485	0.03073455003272003	0.03304204919048003	0.0013684011812212795	1646	1545	1759	3287	5073	1189	1080	541
ENSG00000100056	ENSG00000100056.12	ess-2 splicing factor homolog [Source:HGNC Symbol;Acc:HGNC:16817]	DGCR14	protein_coding	F8WEF8,Q96DF8	8220	4.622566519624042	4.661985780596221	337.29887716621397	-0.499697176244825	-0.5526912061239965	-0.47772178866485443	0.0430238767884704	0.03145732120948961	0.002173494844032207	298	331	380	679	1078	205	237	115
ENSG00000140400	ENSG00000140400.17	mannosidase alpha class 2C member 1 [Source:HGNC Symbol;Acc:HGNC:6827]	MAN2C1	protein_coding	A0A140VJN9,Q9NTJ4	4123	5.846880057825112	5.8865448250638615	791.0884149596118	-0.5416148452201892	-0.5533431243222718	-0.4831543097000681	0.034545724012908514	0.03617375600031882	0.0024656776420980335	751	723	923	1522	2227	589	560	245
ENSG00000086504	ENSG00000086504.17	mitochondrial ribosomal protein L28 [Source:HGNC Symbol;Acc:HGNC:14484]	MRPL28	protein_coding	Q13084	10573	6.189373622598598	6.225038595001012	1000.2686838899415	-0.5500122271590884	-0.5555394513642385	-0.5035691903341085	0.02249896439278934	0.023556111500524522	2.016424310658421e-4	838	889	1196	2209	3101	692	632	344
ENSG00000116898	ENSG00000116898.12	mitochondrial ribosomal protein S15 [Source:HGNC Symbol;Acc:HGNC:14504]	MRPS15	protein_coding	P82914	64960	6.81421085764026	6.845388741387979	1539.435549333949	-0.5555734161440478	-0.5577539479885154	-0.5220416612571693	0.012903573432087454	0.014205092602564934	3.2626619320352283e-7	1345	1446	1712	3325	4493	1052	1020	551
ENSG00000233016	ENSG00000233016.7	small nucleolar RNA host gene 7 [Source:HGNC Symbol;Acc:HGNC:28254]	SNHG7	antisense	NA	84973	4.707102855580017	4.7482915854263	358.7116474390473	-0.4919330838991242	-0.5587097739430581	-0.4731649795332119	0.06448672104106114	0.03940031095513093	0.0069650316559665484	333	380	405	616	1061	220	258	129
ENSG00000103202	ENSG00000103202.13	NME/NM23 nucleoside diphosphate kinase 4 [Source:HGNC Symbol;Acc:HGNC:7852]	NME4	protein_coding	A0A087WVT9,O00746	4833	6.993348548078436	7.0315108164522	1754.273774478695	-0.568830205641378	-0.5600099938742856	-0.48361747806865485	0.030827110438457653	0.03421212032490335	0.003974781930077088	1694	1766	1848	3290	3924	1022	1482	735
ENSG00000151500	ENSG00000151500.15	thymocyte nuclear protein 1 [Source:HGNC Symbol;Acc:HGNC:29560]	THYN1	protein_coding	A0A024R3M1,Q9P016	29087	4.675841787672308	4.710212580950595	349.40094961993503	-0.5665198997077172	-0.5616870762748741	-0.5102022390598238	0.0200730013244263	0.01958160589340253	2.6188713820443757e-4	308	330	410	703	869	229	270	131
ENSG00000070526	ENSG00000070526.15	ST6 N-acetylgalactosaminide alpha-2,6-sialyltransferase 1 [Source:HGNC Symbol;Acc:HGNC:23614]	ST6GALNAC1	protein_coding	Q9NSC7	55808	4.502342920900352	4.539780152139693	310.1245555993624	-0.5919629529470436	-0.5635072176942714	-0.5049892896025749	0.021419737806470936	0.026921433514119828	0.0010876029486059132	249	280	369	705	760	185	257	120
ENSG00000143553	ENSG00000143553.11	SNAP associated protein [Source:HGNC Symbol;Acc:HGNC:17145]	SNAPIN	protein_coding	O95295	23557	4.334364787874245	4.376789716897849	276.91147826148125	-0.5315640582812182	-0.5642062105941834	-0.4787552835335687	0.04825922948947465	0.0437639324746445	0.006851744846111464	281	249	321	509	753	205	177	99
ENSG00000166169	ENSG00000166169.17	DNA polymerase lambda [Source:HGNC Symbol;Acc:HGNC:9184]	POLL	protein_coding	A8K860,B4DE17,Q9UGP5	27343	4.437000483602096	4.471901419695163	295.9669515052892	-0.5492684495480675	-0.564496155514604	-0.5089444645621513	0.02249896439278934	0.020685023728846036	3.3675471611130506e-4	259	299	333	584	781	189	214	115
ENSG00000133935	ENSG00000133935.7	ergosterol biosynthesis 28 homolog [Source:HGNC Symbol;Acc:HGNC:1187]	C14orf1	protein_coding	Q6FII3,Q86TW5,Q9UKR5	11161	5.897507734896404	5.931239856146838	816.1963186041007	-0.5463631769709605	-0.5645493226926339	-0.5171953445368499	0.018301119223266816	0.016169494719646703	2.90235858048294e-5	684	776	1023	1603	2360	513	579	298
ENSG00000189403	ENSG00000189403.15	high mobility group box 1 [Source:HGNC Symbol;Acc:HGNC:4983]	HMGB1	protein_coding	A0A024RDR0,P09429	3146	7.176792362991215	7.210686763798635	1984.071015139151	-0.5680494162466493	-0.5656107836134844	-0.5197568668233215	0.017234798260324036	0.018706016881576432	5.190462290760352e-5	1600	1814	2492	4208	5686	1298	1176	832
ENSG00000142657	ENSG00000142657.21	phosphogluconate dehydrogenase [Source:HGNC Symbol;Acc:HGNC:8891]	PGD	protein_coding	B4E2U0,P52209	5226	6.91481648104383	6.954023536933548	1660.2484860585664	-0.5691552973549489	-0.5658477568290345	-0.5009177566171547	0.02817313616708293	0.03232105845055809	0.0014928722812670013	1546	1643	1821	3231	4705	1271	1000	575
ENSG00000099977	ENSG00000099977.14	D-dopachrome tautomerase [Source:HGNC Symbol;Acc:HGNC:2732]	DDT	protein_coding	A0A0F7RPW6,A6NHG4,B5MC82,P30046,Q53Y51	100037417,1652	4.959388315265712	4.994720191925416	425.8312777417366	-0.5476694213730517	-0.5684989633662336	-0.5134368495971396	0.022300519607164154	0.018840821970175232	2.2008843890414397e-4	360	408	533	825	1180	247	313	169
ENSG00000163931	ENSG00000163931.16	transketolase [Source:HGNC Symbol;Acc:HGNC:11834]	TKT	protein_coding	A0A0B4J1R6,P29401,V9HWD9	7086	8.83552582360564	8.873711882067107	6284.3506714363975	-0.5839022428847396	-0.5691858934696057	-0.5114110204589382	0.02378889311805197	0.030626273571993327	5.960015582454565e-4	5953	5745	7049	12872	19685	4500	3698	2139
ENSG00000123353	ENSG00000123353.10	ORMDL sphingolipid biosynthesis regulator 2 [Source:HGNC Symbol;Acc:HGNC:16037]	ORMDL2	protein_coding	Q53FV1	29095	6.274225890360881	6.316602861298889	1066.4497254406492	-0.5712374050111741	-0.5717514294818896	-0.4997107078735633	0.03184619708948722	0.03698569194844579	0.002700260433540176	923	1083	1213	2117	2947	829	702	334
ENSG00000167535	ENSG00000167535.8	calcium voltage-gated channel auxiliary subunit beta 3 [Source:HGNC Symbol;Acc:HGNC:1403]	CACNB3	protein_coding	P54284	784	4.9671091517794785	5.013816493345066	430.9225868254868	-0.5181506240892556	-0.572382374777699	-0.48455763043779443	0.05858691955606771	0.045307849904660795	0.0070272994094973265	416	437	437	863	1421	282	274	138
ENSG00000099795	ENSG00000099795.7	NADH:ubiquinone oxidoreductase subunit B7 [Source:HGNC Symbol;Acc:HGNC:7702]	NDUFB7	protein_coding	P17568	4713	5.932187062506841	5.970576346836957	838.550213803891	-0.5623893755481343	-0.5726382650676307	-0.5127660828525442	0.02608076456148086	0.024851897242269376	6.771844961674657e-4	670	641	1127	1968	2393	494	569	344
ENSG00000100387	ENSG00000100387.9	ring-box 1 [Source:HGNC Symbol;Acc:HGNC:9928]	RBX1	protein_coding	P62877	9978	6.106835121599863	6.144292275076233	946.0630877996267	-0.559575349675936	-0.5745570047493437	-0.5210058339922553	0.021419737806470936	0.021077620635025433	1.5264873744359747e-4	816	921	1136	1873	2820	644	637	314
ENSG00000120860	ENSG00000120860.11	WASH complex subunit 3 [Source:HGNC Symbol;Acc:HGNC:24256]	CCDC53	protein_coding	F5GWI9,F5GZ97,Q9Y3C0	51019	4.744790291793726	4.782542138571755	367.0522431080327	-0.5630700168406443	-0.57602149065057	-0.5229035449645644	0.020838067854893828	0.019821450865418075	1.3948485201095622e-4	287	363	436	795	1007	247	255	132
ENSG00000228474	ENSG00000228474.6	oligosaccharyltransferase complex subunit 4, non-catalytic [Source:HGNC Symbol;Acc:HGNC:32483]	OST4	protein_coding	P0C6T2	100128731	7.4668030488833725	7.501008615528435	2427.4708373218236	-0.5752244342299649	-0.5761011212875168	-0.5314096179965325	0.01510111749684416	0.016699678720150615	2.4590848282363515e-5	2328	2345	2633	4800	6121	1670	1823	854
ENSG00000171530	ENSG00000171530.14	tubulin folding cofactor A [Source:HGNC Symbol;Acc:HGNC:11579]	TBCA	protein_coding	E5RIX8,O75347,Q6FGD7	6902	6.742804232829032	6.782301525278602	1474.1228770013004	-0.574186023490204	-0.5765617056046923	-0.5121083645982558	0.026997032206460072	0.02899234721073094	0.001106026428896991	1390	1428	1738	2700	4047	1098	879	544
ENSG00000177646	ENSG00000177646.19	acyl-CoA dehydrogenase family member 9 [Source:HGNC Symbol;Acc:HGNC:21497]	ACAD9	protein_coding	Q9H845	28976	5.324880135952302	5.3598134942319104	548.8063883161483	-0.5589520944459669	-0.577925634084277	-0.5300379350287042	0.017115738401159826	0.01516080923143097	1.9114864896752806e-5	539	496	612	1110	1579	352	354	212
ENSG00000160972	ENSG00000160972.9	protein phosphatase 1 regulatory subunit 16A [Source:HGNC Symbol;Acc:HGNC:14941]	PPP1R16A	protein_coding	Q96I34	84988	5.1862706372969924	5.2239645430428485	499.3192806366052	-0.5537957422719311	-0.5784011248152613	-0.519493236455853	0.023308368207787637	0.02002589749188027	2.9594034968560937e-4	467	440	631	952	1366	307	383	177
ENSG00000100997	ENSG00000100997.20	abhydrolase domain containing 12 [Source:HGNC Symbol;Acc:HGNC:15868]	ABHD12	protein_coding	Q8N2K0	26090	4.6216575140626235	4.66454851676321	338.4933604641301	-0.5865394804965752	-0.578749034144761	-0.4969374523514074	0.030596321060869514	0.03588589485961201	0.004779159014078308	289	348	380	684	833	189	299	124
ENSG00000136213	ENSG00000136213.10	carbohydrate sulfotransferase 12 [Source:HGNC Symbol;Acc:HGNC:17423]	CHST12	protein_coding	A0A024R860,Q9NRB3	55501	3.238868100838083	3.281940021234877	128.94009106877084	-0.5906286196987639	-0.5789519045598389	-0.493873325819225	0.03728129210691918	0.04862851846931981	0.008465417704367895	131	109	144	266	325	85	84	55
ENSG00000109089	ENSG00000109089.7	cerebellar degeneration related protein 2 like [Source:HGNC Symbol;Acc:HGNC:29999]	CDR2L	protein_coding	A0A024R8R6,Q86X02	30850	5.335603808079358	5.369348477218063	552.5909721420807	-0.5801256781283927	-0.5809564243864576	-0.5431828065847235	0.012568644469645961	0.012003252626531076	1.8741347379860608e-6	506	528	607	1158	1422	376	385	208
ENSG00000146540	ENSG00000146540.15	chromosome 7 open reading frame 50 [Source:HGNC Symbol;Acc:HGNC:22421]	C7orf50	protein_coding	Q9BRJ6	84310	5.8630278734164065	5.900616851236844	799.2357894862764	-0.5582938682465152	-0.5816771190113883	-0.5242552233732958	0.023788020239023783	0.019821450865418075	2.91366837683052e-4	778	690	1019	1470	2316	498	524	309
ENSG00000205981	ENSG00000205981.8	DnaJ heat shock protein family (Hsp40) member C19 [Source:HGNC Symbol;Acc:HGNC:30528]	DNAJC19	protein_coding	A0A0S2Z5X1,Q96DA6	131118	4.4294439690378	4.472264687244059	296.3917518450684	-0.6660061237303434	-0.581677739209731	-0.4947593256618002	0.02574365813756874	0.04183438630890018	0.008253094882653314	239	280	345	663	627	167	239	137
ENSG00000148187	ENSG00000148187.18	mitochondrial ribosome recycling factor [Source:HGNC Symbol;Acc:HGNC:7234]	MRRF	protein_coding	Q96E11	92399	5.021584187114193	5.06098311445134	445.7664677652246	-0.5727438798011988	-0.5833235889151566	-0.5233551350577135	0.02140539062009857	0.021988739948552393	3.780646241309143e-4	436	416	452	968	1173	272	363	153
ENSG00000185608	ENSG00000185608.8	mitochondrial ribosomal protein L40 [Source:HGNC Symbol;Acc:HGNC:14491]	MRPL40	protein_coding	Q9NQ50	64976	5.599180410407729	5.635933450622165	665.2641348959834	-0.6161506910863953	-0.5833953761615849	-0.5303879790947515	0.0170766790299174	0.019045837617436213	2.890345820584074e-4	592	571	786	1482	1474	477	477	263
ENSG00000125835	ENSG00000125835.19	small nuclear ribonucleoprotein polypeptides B and B1 [Source:HGNC Symbol;Acc:HGNC:11153]	SNRPB	protein_coding	P14678,Q66K91	6628	7.503347858961561	7.5458959115047675	2502.1102359856327	-0.5936923940066942	-0.5835012899390257	-0.5136765858164734	0.02913788148802481	0.0344115803307354	0.001472125927680692	2238	2416	2935	4987	7795	1827	1462	816
ENSG00000010219	ENSG00000010219.13	dual specificity tyrosine phosphorylation regulated kinase 4 [Source:HGNC Symbol;Acc:HGNC:3095]	DYRK4	protein_coding	B4E1A4,D3JEN2,Q9NR20	8798	4.0605979922121644	4.104896789233188	229.4960646633218	-0.5830744397466752	-0.5842528019249502	-0.48601634960030476	0.0457393199449752	0.04762179062907665	0.011625873249285101	213	237	262	412	548	126	189	95
ENSG00000162783	ENSG00000162783.11	immediate early response 5 [Source:HGNC Symbol;Acc:HGNC:5393]	IER5	protein_coding	Q5VY09	51278	6.790233318612943	6.833282614178782	1527.4128747450418	-0.5861570103243077	-0.5852345284203979	-0.5055438979129836	0.032730577411129565	0.03522618518751102	0.0034563263601061402	1062	1332	2043	3634	3862	814	1127	692
ENSG00000213465	ENSG00000213465.8	ADP ribosylation factor like GTPase 2 [Source:HGNC Symbol;Acc:HGNC:693]	ARL2	protein_coding	P36404,Q53YD8	402	4.79656014421084	4.8418129861121395	382.7647919778472	-0.5588274917881276	-0.585333149888602	-0.5026777590040565	0.040375339708319434	0.03819075341421581	0.004413642843952439	379	370	432	708	1033	290	247	127
ENSG00000204435	ENSG00000204435.14	casein kinase 2 beta [Source:HGNC Symbol;Acc:HGNC:2460]	CSNK2B	protein_coding	A0A1U9X7J2,N0E4C7,P67870	1460	6.731262523120467	6.77933009638085	1470.2985440559005	-0.583420666633673	-0.5862674334068712	-0.50015051363057	0.0439537198741348	0.04898849707155806	0.0064018502829123	1444	1514	1471	2891	4341	1122	917	447
ENSG00000116661	ENSG00000116661.11	F-box protein 2 [Source:HGNC Symbol;Acc:HGNC:13581]	FBXO2	protein_coding	Q9UK22	26232	6.527537555697347	6.569067797237226	1272.395733453129	-0.62003294069781	-0.587220657436946	-0.5094575326702743	0.02510590671274841	0.031118912839648356	0.003011082955283013	1138	1078	1571	2732	2648	730	1087	542
ENSG00000165898	ENSG00000165898.14	iron-sulfur cluster assembly 2 [Source:HGNC Symbol;Acc:HGNC:19857]	ISCA2	protein_coding	Q86U28	122961	3.999453444990878	4.044142915277085	219.15713668614183	-0.540126581012412	-0.5872790949702288	-0.5057135997852676	0.0364480180733804	0.03184504087571334	0.0020006579460733163	189	208	263	456	654	122	168	76
ENSG00000143486	ENSG00000143486.16	eukaryotic translation initiation factor 2D [Source:HGNC Symbol;Acc:HGNC:6583]	EIF2D	protein_coding	P41214	1939	5.128273845775379	5.1636098056664235	479.1391862316311	-0.5808272052839687	-0.5888836697122657	-0.5429730039620273	0.015906901231783774	0.014807808234329449	2.730026498560057e-5	450	461	551	929	1254	310	316	195
ENSG00000198931	ENSG00000198931.11	adenine phosphoribosyltransferase [Source:HGNC Symbol;Acc:HGNC:626]	APRT	protein_coding	P07741	353	6.831674537076308	6.876504634117548	1572.7153062359828	-0.5680461956051015	-0.5894894078706459	-0.5080545881786296	0.040307369493002926	0.037295648357150414	0.003389483413898566	1167	1152	2214	3904	4365	904	1127	627
ENSG00000089248	ENSG00000089248.7	endoplasmic reticulum protein 29 [Source:HGNC Symbol;Acc:HGNC:13799]	ERP29	protein_coding	F8VY02,P30040,V9HW71	10961	6.415530075986387	6.457773246390943	1177.371084023785	-0.5904668176492679	-0.5908239322289646	-0.5164741107170918	0.028156697071004218	0.030478055883395395	0.002026136601964903	1155	1211	1241	2198	2793	892	803	422
ENSG00000140365	ENSG00000140365.16	COMM domain containing 4 [Source:HGNC Symbol;Acc:HGNC:26027]	COMMD4	protein_coding	A0A0B4J287,H3BQF2,Q9H0A8	54939	5.299521205309904	5.3478390629512225	543.5627008367123	-0.5608647989256977	-0.5908897583463315	-0.5101430444358572	0.04147254375620982	0.0396304226602332	0.0035633913219967946	463	541	652	1092	1687	383	359	159
ENSG00000243147	ENSG00000243147.8	mitochondrial ribosomal protein L33 [Source:HGNC Symbol;Acc:HGNC:14487]	MRPL33	protein_coding	O75394	9553	5.2020917767902075	5.247509373641795	507.53446950949376	-0.6191475313489244	-0.592543051531339	-0.5081610832779941	0.03025011378538477	0.03629657733308485	0.004868498217957034	391	420	676	1182	1177	295	438	192
ENSG00000163702	ENSG00000163702.20	interleukin 17 receptor C [Source:HGNC Symbol;Acc:HGNC:18358]	IL17RC	protein_coding	Q8NAC3	84818	4.52432439301023	4.567301800565871	316.58883970234564	-0.5441722689679033	-0.5929396016808871	-0.507709298737315	0.04814900891016713	0.03306735026634104	0.004561660033469844	329	323	338	547	836	195	222	125
ENSG00000138326	ENSG00000138326.21	ribosomal protein S24 [Source:HGNC Symbol;Acc:HGNC:10411]	RPS24	protein_coding	P62847	6229	9.933675227306697	9.970706477594328	13448.998343526404	-0.5933041953242842	-0.5930965661404394	-0.5458592402984567	0.015906901231783774	0.019186723892161098	3.326680586999582e-5	11094	12114	17744	27610	35257	9666	8901	4805
ENSG00000140832	ENSG00000140832.9	MARVEL domain containing 3 [Source:HGNC Symbol;Acc:HGNC:30525]	MARVELD3	protein_coding	Q96A59	91862	4.837992927900058	4.883207266535147	394.37687115929646	-0.6246382783525883	-0.5931068456648265	-0.5034773059225934	0.030076856419665798	0.038173317776293084	0.006669185780117116	339	400	455	791	893	215	354	153
ENSG00000007376	ENSG00000007376.8	RNA pseudouridine synthase domain containing 1 [Source:HGNC Symbol;Acc:HGNC:14173]	RPUSD1	protein_coding	H3BQN8,H3BUN6,Q9UJJ7	113000	5.578604684940617	5.614305431664585	655.0761660699636	-0.5893217947925672	-0.5931160933662134	-0.5517934214275032	0.013205006553828589	0.012496481999301699	3.168557627692137e-6	571	629	761	1376	1880	391	406	276
ENSG00000058453	ENSG00000058453.17	ciliary rootlet coiled-coil, rootletin [Source:HGNC Symbol;Acc:HGNC:21299]	CROCC	protein_coding	Q5TZA2	9696	3.9067466569473743	3.9515148311846855	205.6523879363815	-0.623638289955903	-0.5941620956845259	-0.5260420063938468	0.02633700340047314	0.0364317339398852	0.0026355665756710674	177	158	259	491	533	129	129	91
ENSG00000177954	ENSG00000177954.14	ribosomal protein S27 [Source:HGNC Symbol;Acc:HGNC:10416]	RPS27	protein_coding	P42677	6232	8.927767928264526	8.969086674112624	6716.135713963797	-0.6015172957102712	-0.5945022848983182	-0.5331243338666638	0.022944872112232825	0.028862767733618813	5.980399017760484e-4	6245	6681	7823	12572	18379	5058	4294	2214
ENSG00000107816	ENSG00000107816.17	leucine zipper tumor suppressor 2 [Source:HGNC Symbol;Acc:HGNC:29381]	LZTS2	protein_coding	B4DP66,Q9BRK4	84445	6.298252304933214	6.3334604104188985	1079.6328261259496	-0.5880967506532302	-0.5947812838108001	-0.5535093898979574	0.011966849604945887	0.011880964281666868	1.9032731060309871e-6	979	1042	1262	2151	2850	641	843	394
ENSG00000135617	ENSG00000135617.4	protease associated domain containing 1 [Source:HGNC Symbol;Acc:HGNC:16047]	PRADC1	protein_coding	Q9BSG0	84279	3.507538793607325	3.552244248827468	155.62928171177376	-0.5886220772581977	-0.5949159890132916	-0.5173108163560947	0.03335015201263771	0.03856642965078305	0.0037244912765137805	125	146	201	322	416	98	98	66
ENSG00000173272	ENSG00000173272.16	mitotic spindle organizing protein 2A [Source:HGNC Symbol;Acc:HGNC:33187]	MZT2A	protein_coding	Q6P582	653784	5.762016739080924	5.801484346000744	745.5492693830228	-0.5801278075350382	-0.5960276595148498	-0.5405794239405035	0.020338090378169978	0.01830375723837772	1.1797444642837359e-4	639	657	959	1566	2322	407	503	286
ENSG00000166441	ENSG00000166441.13	ribosomal protein L27a [Source:HGNC Symbol;Acc:HGNC:10329]	RPL27A	protein_coding	P46776	6157	9.792328557235507	9.82619136510994	12166.669204365606	-0.5918196627690689	-0.5961462819995748	-0.5692697737724279	0.010155822884848202	0.011880964281666868	1.8827610137662587e-8	10019	10404	15721	27094	33009	7873	8298	4577
ENSG00000064490	ENSG00000064490.14	regulatory factor X associated ankyrin containing protein [Source:HGNC Symbol;Acc:HGNC:9987]	RFXANK	protein_coding	A0A024R7M1,A0A024R7P0,O14593	8625	5.372007637736532	5.408670978855537	567.6991058885546	-0.5892153693488086	-0.597884159272692	-0.5541262106908275	0.01363698906328147	0.012498522124975165	3.689213349353062e-6	508	534	644	1225	1671	328	357	235
ENSG00000197989	ENSG00000197989.14	small nucleolar RNA host gene 12 [Source:HGNC Symbol;Acc:HGNC:30062]	SNHG12	antisense	NA	85028	5.183992127573925	5.228280586427905	501.01438281096557	-0.5785568207697726	-0.5984291337295901	-0.5226666392767184	0.03245260487943422	0.030407737009055268	0.0021679644384440776	456	530	573	914	1269	359	362	166
ENSG00000197451	ENSG00000197451.12	heterogeneous nuclear ribonucleoprotein A/B [Source:HGNC Symbol;Acc:HGNC:5034]	HNRNPAB	protein_coding	Q99729	3182	7.783746741351091	7.818300345681694	3023.6643344331414	-0.5942498028772406	-0.5985404785600139	-0.5647895732646334	0.010627517011046778	0.011437362784046872	5.96607881060966e-8	2364	2702	3775	7037	8343	1876	2005	1196
ENSG00000164051	ENSG00000164051.14	coiled-coil domain containing 51 [Source:HGNC Symbol;Acc:HGNC:25714]	CCDC51	protein_coding	A0A024R2V4,Q96ER9	79714	4.6527953528455095	4.703713051159407	347.30539969684656	-0.6309389953164656	-0.5987593750105098	-0.4979248988339636	0.044247284774650876	0.04962166435487328	0.011564610864583748	230	289	438	948	832	219	254	142
ENSG00000165905	ENSG00000165905.18	LARGE xylosyl- and glucuronyltransferase 2 [Source:HGNC Symbol;Acc:HGNC:16522]	GYLTL1B	protein_coding	B3KP69,E9PIZ2,Q8N3Y3	120071	5.201358549946765	5.245934304479199	506.60219407945686	-0.5958669322059054	-0.6015199876575164	-0.5333769914159667	0.02572924360017014	0.027586550619637263	0.0010290740954573556	427	402	685	1129	1311	334	393	167
ENSG00000180376	ENSG00000180376.17	coiled-coil domain containing 66 [Source:HGNC Symbol;Acc:HGNC:27709]	CCDC66	protein_coding	A2RUB6	285331	3.3145951880885027	3.3633930143107404	136.2238012588324	-0.5705018404209432	-0.6028667991250597	-0.50840861899872	0.04196775710698884	0.041924605069414644	0.006357784023754169	108	141	163	283	377	75	101	53
ENSG00000123415	ENSG00000123415.15	single-strand-selective monofunctional uracil-DNA glycosylase 1 [Source:HGNC Symbol;Acc:HGNC:17148]	SMUG1	protein_coding	A0A024RAZ8,A0A0S2Z526,Q53HV7	23583	4.628187103906078	4.681938882250892	341.7509568641106	-0.5609374265895335	-0.6044073981771818	-0.5125794820996454	0.04787743754734808	0.044833591291654096	0.00559504692175537	278	321	449	702	1027	228	250	96
ENSG00000139433	ENSG00000139433.10	glycolipid transfer protein [Source:HGNC Symbol;Acc:HGNC:24867]	GLTP	protein_coding	A0A024RBI7,Q9NZD2	51228	6.852277179233951	6.889686796980433	1588.02144710775	-0.5983502318883229	-0.6044088684353747	-0.5599412586327305	0.013895239321781544	0.014646181444630556	8.250547244175845e-6	1501	1602	1670	3248	4664	996	967	620
ENSG00000173113	ENSG00000173113.7	tRNA methyltransferase subunit 11-2 [Source:HGNC Symbol;Acc:HGNC:26940]	TRMT112	protein_coding	A0A024R565,F5GX77,Q9UI30	51504	6.89565298641166	6.947361469756524	1650.8477880428934	-0.617227702448757	-0.605228698418586	-0.5181608787413255	0.04079168258075407	0.04877830555618178	0.005329486016106062	1322	1542	2078	3620	5256	1226	962	486
ENSG00000133619	ENSG00000133619.17	KRAB-A domain containing 1 [Source:HGNC Symbol;Acc:HGNC:22228]	KRBA1	protein_coding	A0A0C4DH65,A5PL33	84626	3.9111763331917238	3.9614039789307567	206.8638627286265	-0.5369781976848464	-0.6053028967271604	-0.5069945254586069	0.05667158662058449	0.0407423898709459	0.006504144407855008	210	170	250	422	659	119	126	79
ENSG00000175182	ENSG00000175182.15	family with sequence similarity 131 member A [Source:HGNC Symbol;Acc:HGNC:28308]	FAM131A	protein_coding	Q6UXB0	131408	3.79488115188534	3.8463600646845544	191.11600252480767	-0.5208502773948049	-0.6055117870550142	-0.49703264345437315	0.06974802450638136	0.04874965552367733	0.010503944520869868	184	206	207	344	553	125	131	63
ENSG00000102103	ENSG00000102103.16	polyglutamine binding protein 1 [Source:HGNC Symbol;Acc:HGNC:9330]	PQBP1	protein_coding	A0A0S2Z4V5,O60828	10084	4.875292858964112	4.920584432171661	403.7339674413993	-0.5809144058921987	-0.6056425000522497	-0.5386157315664185	0.02585341779256066	0.024779960202812534	4.980504386296983e-4	365	364	472	887	1230	281	244	133
ENSG00000185813	ENSG00000185813.11	phosphate cytidylyltransferase 2, ethanolamine [Source:HGNC Symbol;Acc:HGNC:8756]	PCYT2	protein_coding	B3KSC8,B7Z4W6,I3L1R7,Q99447	5833	5.274329800475802	5.318334467081304	532.68470882628	-0.5823207271025543	-0.6059873260869404	-0.5430789539177059	0.022944872112232825	0.022904881051604313	2.89067741573576e-4	507	505	572	1146	1589	370	343	169
ENSG00000100211	ENSG00000100211.10	chibby family member 1, beta catenin antagonist [Source:HGNC Symbol;Acc:HGNC:1307]	CBY1	protein_coding	A0A024R1L9,A0A087WUW0,Q9Y3M2	25776	4.606799167535339	4.6540276794503335	336.19817385554086	-0.591915988807067	-0.6062599527126257	-0.5155323346674502	0.04008357504920538	0.03778262907291912	0.005897203860807783	368	314	358	617	800	240	243	118
ENSG00000129255	ENSG00000129255.16	mannose-P-dolichol utilization defect 1 [Source:HGNC Symbol;Acc:HGNC:7207]	MPDU1	protein_coding	A0A0S2Z4W8,B4DLH7,J3QW43,O75352	9526	5.242903013888608	5.284596063871837	520.8815331349404	-0.6033150004841642	-0.6102398627952086	-0.552668318568755	0.018976764248197733	0.019186723892161098	1.8061837351593624e-4	508	513	536	1088	1339	376	347	181
ENSG00000204568	ENSG00000204568.12	mitochondrial ribosomal protein S18B [Source:HGNC Symbol;Acc:HGNC:14516]	MRPS18B	protein_coding	B0S7P4,Q9Y676	28973	4.053520687217996	4.098776233316929	228.4143916141584	-0.5982746095980817	-0.6106062817011502	-0.5254265676223617	0.0349907611919815	0.03512622074567492	0.004321354078902443	224	247	218	452	562	148	154	93
ENSG00000171953	ENSG00000171953.16	ATP synthase mitochondrial F1 complex assembly factor 2 [Source:HGNC Symbol;Acc:HGNC:18802]	ATPAF2	protein_coding	Q8N5M1	91647	3.9882532846915453	4.039272947837449	218.35523374440632	-0.5844282121806579	-0.6117409642027332	-0.5290456797501943	0.031744976188730054	0.03615449897032954	0.0018948878917963592	205	210	228	486	605	144	167	65
ENSG00000163795	ENSG00000163795.14	zinc finger protein 513 [Source:HGNC Symbol;Acc:HGNC:26498]	ZNF513	protein_coding	Q8N8E2	130557	3.819997662868688	3.8702592693715325	194.3660500080191	-0.5967081054323057	-0.6131587571324811	-0.5204486262521238	0.03859431418153078	0.04183438630890018	0.005383067353410495	170	194	242	369	487	140	140	63
ENSG00000174547	ENSG00000174547.13	mitochondrial ribosomal protein L11 [Source:HGNC Symbol;Acc:HGNC:14042]	MRPL11	protein_coding	Q9Y3B7	65003	4.947343949920522	4.998480151286883	426.1375405168239	-0.5898349608094144	-0.6136138011358042	-0.5314252271939836	0.036789873813734685	0.036094914308259805	0.0028222790843930976	378	357	555	918	1292	308	252	135
ENSG00000196262	ENSG00000196262.14	peptidylprolyl isomerase A [Source:HGNC Symbol;Acc:HGNC:9253]	PPIA	protein_coding	P62937,V9HWF5	5478	10.281143644863077	10.316564006142206	17092.27845070514	-0.6115295838431514	-0.6136674746227481	-0.5821825643389427	0.008827638154409765	0.010952802594776077	2.277947461875382e-9	14110	14889	21623	38950	45321	11322	11373	6383
ENSG00000006704	ENSG00000006704.10	GTF2I repeat domain containing 1 [Source:HGNC Symbol;Acc:HGNC:4661]	GTF2IRD1	protein_coding	E9PFE2,Q9UHL9	9569	4.165296866139215	4.20756975990613	245.906985181122	-0.6233542965224501	-0.6176075001427974	-0.5655534863895633	0.0165145358349611	0.01862831630894474	9.95875957071091e-5	203	241	288	543	621	157	182	89
ENSG00000172830	ENSG00000172830.13	slingshot protein phosphatase 3 [Source:HGNC Symbol;Acc:HGNC:30581]	SSH3	protein_coding	A0A024R5J4,Q8TE77	54961	6.4499758902361455	6.490254675671077	1203.5328237953906	-0.6064930774633002	-0.6188840314243093	-0.5692013665935516	0.015827227773468996	0.015330846962690069	2.4049337390757625e-5	1220	1127	1370	2310	3368	809	756	435
ENSG00000110719	ENSG00000110719.10	T cell immune regulator 1, ATPase H+ transporting V0 subunit a3 [Source:HGNC Symbol;Acc:HGNC:11647]	TCIRG1	protein_coding	A0A024R5E5,Q13488	10312	6.280090100519603	6.327220605632313	1073.6471155368242	-0.6189424923343143	-0.6192710701321958	-0.5540338616763739	0.022944872112232825	0.02719568584301129	5.280420105700774e-4	936	1006	1265	2363	3146	776	713	310
ENSG00000118181	ENSG00000118181.11	ribosomal protein S25 [Source:HGNC Symbol;Acc:HGNC:10413]	RPS25	protein_coding	P62851	6230	8.67499478176781	8.71097132981339	5618.774987001622	-0.6246668142861246	-0.6226899493189392	-0.5889526662220198	0.007800955830489046	0.009499196231962154	1.5112260173428855e-8	4892	5377	6839	11629	13348	3530	3862	2345
ENSG00000004975	ENSG00000004975.12	dishevelled segment polarity protein 2 [Source:HGNC Symbol;Acc:HGNC:3086]	DVL2	protein_coding	O14641	1856	4.096325434588097	4.148950049156067	236.53508734306308	-0.5621154271365136	-0.6228148179633778	-0.5126260778277317	0.06024970890524369	0.04862851846931981	0.01168307792278228	223	277	233	434	654	124	161	101
ENSG00000108278	NA	NA	ZNHIT3	protein_coding	NA	NA	3.8460117531631126	3.8949726996085814	197.5895217359341	-0.6640819572338508	-0.6231990046566758	-0.5504028238574238	0.02505557787769289	0.03322183471052848	0.0025305835651875516	175	147	239	504	486	117	140	83
ENSG00000150316	ENSG00000150316.12	CWC15 spliceosome associated protein homolog [Source:HGNC Symbol;Acc:HGNC:26939]	CWC15	protein_coding	Q9P013	51503	5.1406080589046725	5.184806237085217	485.7784864427477	-0.590964812769205	-0.6235339562327185	-0.5611993683241646	0.021419737806470936	0.018840821970175232	1.7508185674168755e-4	427	507	573	939	1343	311	352	159
ENSG00000170906	ENSG00000170906.16	NADH:ubiquinone oxidoreductase subunit A3 [Source:HGNC Symbol;Acc:HGNC:7686]	NDUFA3	protein_coding	O95167,Q6FGG4	4696	4.491353869132876	4.542099605205944	310.96010153749734	-0.5470562321015301	-0.6235863939294941	-0.5240765493875543	0.06518993524038245	0.039020004957242053	0.00705436802903409	313	344	336	516	863	196	202	116
ENSG00000170889	ENSG00000170889.14	ribosomal protein S9 [Source:HGNC Symbol;Acc:HGNC:10442]	RPS9	protein_coding	A0A024R4M0,A8MXK4,P46781	6203	8.518854945276606	8.565847435673948	5074.8968694156265	-0.620577944972253	-0.6264322189502187	-0.5593155466955024	0.0257471603252654	0.02916191458059879	6.235070219821333e-4	3954	4160	7174	11493	15305	3365	3046	1765
ENSG00000241484	ENSG00000241484.9	Rho GTPase activating protein 8 [Source:HGNC Symbol;Acc:HGNC:677]	ARHGAP8	protein_coding	P85298,Q6PJW1	23779	4.976377741062459	5.0281129208631965	435.312974788405	-0.5786338684187531	-0.6281411598115886	-0.5467242205421793	0.037766766081432736	0.031526717639528065	0.0018590499978918137	442	409	504	833	1307	290	297	128
ENSG00000108561	ENSG00000108561.8	complement C1q binding protein [Source:HGNC Symbol;Acc:HGNC:1243]	C1QBP	protein_coding	Q07021	708	7.418250199770857	7.470302009785461	2373.851167831518	-0.6021841993533562	-0.6292011427300216	-0.5429929974395737	0.04194882311979997	0.039020004957242053	0.0031677217671099442	1599	1914	3444	5912	6433	1510	1698	816
ENSG00000004059	ENSG00000004059.11	ADP ribosylation factor 5 [Source:HGNC Symbol;Acc:HGNC:658]	ARF5	protein_coding	A4D0Z3,P84085	381	7.331483403412938	7.369091893853786	2214.464493168113	-0.6253857909126029	-0.6305656918921149	-0.5973652714263835	0.008155110771264806	0.008983645303130217	3.33084680292233e-9	1927	2054	2821	4554	5864	1377	1590	794
ENSG00000168569	ENSG00000168569.8	transmembrane protein 223 [Source:HGNC Symbol;Acc:HGNC:28464]	TMEM223	protein_coding	A0PJW6	79064	3.7787214739883823	3.8357301132570822	189.49669024326647	-0.6050700563195361	-0.632617612659742	-0.5350879515744451	0.038008137200688116	0.04434090679834827	0.004621586164445208	180	176	231	377	497	131	145	54
ENSG00000169908	ENSG00000169908.12	transmembrane 4 L six family member 1 [Source:HGNC Symbol;Acc:HGNC:11853]	TM4SF1	protein_coding	P30408	4071	7.437387938336307	7.483164301952727	2396.8684638223667	-0.6300094178989336	-0.6333291883423926	-0.5661148477904718	0.02140539062009857	0.022667003735445664	4.496782478529418e-4	1728	2095	3066	6103	6097	1250	1803	1002
ENSG00000162585	ENSG00000162585.17	FA core complex associated protein 20 [Source:HGNC Symbol;Acc:HGNC:26428]	C1orf86	protein_coding	A0A024R0B3,Q6NZ36,Q6ZRT9,Q7Z4P6	199990	5.028152085704627	5.073185966237671	449.4397688611351	-0.592184608992698	-0.6348369851489147	-0.57147631104074	0.02194207237538838	0.017428948827869672	1.268116305492376e-4	419	448	541	853	1305	282	299	153
ENSG00000253368	ENSG00000253368.4	TMF1 regulated nuclear protein 1 [Source:HGNC Symbol;Acc:HGNC:34348]	TRNP1	protein_coding	Q6NT89	388610	6.103941586319209	6.1498824385901445	950.4641291304987	-0.6583340753108985	-0.6350064159276596	-0.5671960277026943	0.018033651075742913	0.021187946466998564	5.288378006655612e-4	774	829	1148	2335	2272	472	771	402
ENSG00000184897	ENSG00000184897.6	H1.10 linker histone [Source:HGNC Symbol;Acc:HGNC:4722]	H1FX	protein_coding	Q92522	8971	5.384271904070224	5.436146106755241	577.7524488175696	-0.6078205113388127	-0.6391975623490959	-0.5625360518883495	0.03184619708948722	0.02783475162740502	0.0011555899906890625	464	569	711	1278	1946	328	360	191
ENSG00000162244	ENSG00000162244.12	ribosomal protein L29 [Source:HGNC Symbol;Acc:HGNC:10331]	RPL29	protein_coding	P47914	6159	9.179017069567035	9.216637551900664	7973.227068711052	-0.6399597006278285	-0.641036734044393	-0.613542331382853	0.006918696849571169	0.008211485418643423	1.6041182038090902e-12	6870	7472	9990	16910	22184	4923	5332	2893
ENSG00000261221	ENSG00000261221.3	zinc finger protein 865 [Source:HGNC Symbol;Acc:HGNC:38705]	ZNF865	protein_coding	P0CJ78	100507290	3.9669826802092967	4.012064181164313	214.82716938388273	-0.620500028311042	-0.642025928186609	-0.5742811293738018	0.02140539062009857	0.019876168139274935	3.971057694504822e-4	207	217	241	419	545	127	154	83
ENSG00000196123	ENSG00000196123.13	KIAA0895 like [Source:HGNC Symbol;Acc:HGNC:34408]	KIAA0895L	protein_coding	Q68EN5	653319	3.7074427219853234	3.758864158129188	179.96671002356783	-0.6792260102057878	-0.6423418036262891	-0.555740238767129	0.024956436767389754	0.03589687656673316	0.00364027495979521	185	165	191	383	405	132	124	64
ENSG00000177106	ENSG00000177106.16	EPS8 like 2 [Source:HGNC Symbol;Acc:HGNC:21296]	EPS8L2	protein_coding	Q9H6S3	64787	8.060814655356845	8.100539626429399	3680.2736614665014	-0.64442575020552	-0.6423829694531294	-0.6001584374113035	0.009436190066858875	0.010947365429719209	8.105325783878591e-7	3701	3285	4286	7509	8685	2106	2683	1542
ENSG00000158292	ENSG00000158292.7	G protein-coupled receptor 153 [Source:HGNC Symbol;Acc:HGNC:23618]	GPR153	protein_coding	A0A0I9QQ03,Q6NV75	387509	6.394936349245048	6.441441926830274	1162.7284895244316	-0.639707497102672	-0.6426428350966714	-0.5853205791443643	0.017547570880680805	0.018840821970175232	9.523993955192179e-5	1139	1107	1208	2583	3328	829	702	377
ENSG00000167113	ENSG00000167113.11	coenzyme Q4 [Source:HGNC Symbol;Acc:HGNC:19693]	COQ4	protein_coding	A0A024R890,Q9Y3A0	51117	5.090134513151063	5.14054313505805	470.7556541320547	-0.5916449134304007	-0.6430492541767758	-0.5676636177927776	0.031798231890609006	0.023701109155764	7.53250464419313e-4	421	460	609	890	1448	269	331	152
ENSG00000145592	ENSG00000145592.14	ribosomal protein L37 [Source:HGNC Symbol;Acc:HGNC:10347]	RPL37	protein_coding	P61927	6167	9.553200393226131	9.609625574712032	10477.779519718457	-0.6115768246673365	-0.6430720305136021	-0.5447783202651274	0.04885890644294667	0.04742125977521947	0.005941747544887464	11759	11636	9941	17286	25823	7198	7161	3718
ENSG00000115129	ENSG00000115129.14	tumor protein p53 inducible protein 3 [Source:HGNC Symbol;Acc:HGNC:19373]	TP53I3	protein_coding	B4DMQ7,Q53FA7	9540	6.567926353829337	6.611269836208218	1307.827814687364	-0.6391156349084587	-0.6465037659534194	-0.6013232660937397	0.012298646086830666	0.01232056168944314	1.2037425022383945e-6	1055	1192	1615	3105	3795	831	871	433
ENSG00000141873	ENSG00000141873.11	solute carrier family 39 member 3 [Source:HGNC Symbol;Acc:HGNC:17128]	SLC39A3	protein_coding	Q9BRY0	29985	4.654346098330759	4.699109356682252	346.79882220317813	-0.6754027463814982	-0.6465667422102355	-0.5893822759053318	0.015142018409633575	0.01676326934393407	1.8193812262640342e-4	336	297	421	738	786	203	272	136
ENSG00000099364	ENSG00000099364.16	F-box and leucine rich repeat protein 19 [Source:HGNC Symbol;Acc:HGNC:25300]	FBXL19	protein_coding	H3BVB1,Q6PCT2	54620	5.367433364717641	5.42054159802149	572.8785533804763	-0.5888354260025368	-0.6466787103714509	-0.5559493722673392	0.04723381129074377	0.03284941329059695	0.0035454814739863793	609	642	555	1005	1618	343	367	216
ENSG00000125733	ENSG00000125733.18	thyroid hormone receptor interactor 10 [Source:HGNC Symbol;Acc:HGNC:12304]	TRIP10	protein_coding	Q15642,W4VSQ9	9322	6.539633697989633	6.5819786790704375	1283.6474921506092	-0.642092288428286	-0.6483822068091813	-0.5987543210999547	0.012568644469645961	0.012003252626531076	1.4884752004146738e-5	1218	1343	1468	2395	3206	748	861	540
ENSG00000104979	ENSG00000104979.9	chromosome 19 open reading frame 53 [Source:HGNC Symbol;Acc:HGNC:24991]	C19orf53	protein_coding	Q9UNZ5	28974	6.511539170049464	6.5537440861883836	1257.0691559856302	-0.6397736751487445	-0.6484480607135644	-0.607457475354911	0.011052191784528103	0.010947365429719209	2.6555963924820513e-7	1062	1136	1644	2714	3529	810	814	438
ENSG00000099797	ENSG00000099797.15	trans-2,3-enoyl-CoA reductase [Source:HGNC Symbol;Acc:HGNC:4551]	TECR	protein_coding	B3KSQ1,Q9NZ01	9524	6.456015152775178	6.497582845657294	1210.0634207462138	-0.6359564984587683	-0.6491240659475226	-0.6054988057555648	0.01121032100592016	0.010947365429719209	1.2448567825309345e-6	1240	1195	1305	2365	3166	761	806	454
ENSG00000141013	ENSG00000141013.17	growth arrest specific 8 [Source:HGNC Symbol;Acc:HGNC:4166]	GAS8	protein_coding	A0A087WZT7,B7Z1U9,O95995	2622	3.932424949314742	3.9838954257813057	210.29218342146822	-0.5952284086455467	-0.650257078136697	-0.5663158917880741	0.031744976188730054	0.026436506388786713	0.0010844693677620136	193	217	243	417	606	138	126	74
ENSG00000122386	ENSG00000122386.10	zinc finger protein 205 [Source:HGNC Symbol;Acc:HGNC:12996]	ZNF205	protein_coding	I0J0A3,O95201	7755	4.058899068581761	4.110941621296143	230.09012712633435	-0.5822371534607407	-0.6506168982618392	-0.558315815362953	0.0417403965206834	0.0301582961781335	0.0028222790843930976	210	265	245	432	648	131	152	88
ENSG00000138433	ENSG00000138433.16	corepressor interacting with RBPJ, 1 [Source:HGNC Symbol;Acc:HGNC:24217]	CIR1	protein_coding	Q86X95	9541	4.570411914101424	4.6152770871490265	326.9948745292365	-0.6431239924528872	-0.6508914677112947	-0.5959268725735306	0.015314614006136628	0.014885478242447457	5.329896364828883e-5	273	348	382	676	817	194	240	123
ENSG00000102901	ENSG00000102901.13	centromere protein T [Source:HGNC Symbol;Acc:HGNC:25787]	CENPT	protein_coding	B3KPB2,Q96BT3	80152	5.613156669836615	5.663241081240054	677.0585076948676	-0.6531430922895959	-0.6510451374471568	-0.5866264045803544	0.019123576791791722	0.021567180019780516	2.6666761116673343e-4	633	581	822	1516	1858	507	395	220
ENSG00000128185	ENSG00000128185.10	DiGeorge syndrome critical region gene 6 like [Source:HGNC Symbol;Acc:HGNC:18551]	DGCR6L	protein_coding	Q9BY27	85359	4.1383583122801015	4.192952846537321	243.1569513757358	-0.6216402346947785	-0.6526421709663983	-0.567259450900247	0.03024068476319903	0.029903155845808948	0.0018474974061794022	200	209	348	510	654	143	185	81
ENSG00000167283	ENSG00000167283.8	ATP synthase membrane subunit g [Source:HGNC Symbol;Acc:HGNC:14247]	ATP5L	protein_coding	O75964	10632	6.557480119105533	6.600127514858696	1298.5047091135052	-0.6491419770087591	-0.653212780774735	-0.6121575799119064	0.010370785726841391	0.010947365429719209	2.3545555165084431e-7	1134	1296	1546	2726	3509	887	827	444
ENSG00000090097	ENSG00000090097.21	poly(rC) binding protein 4 [Source:HGNC Symbol;Acc:HGNC:8652]	PCBP4	protein_coding	A0A024R320,C9J0A4,P57723	57060	5.222876202021304	5.280258518421589	520.140584708269	-0.6178287973882669	-0.653244105012231	-0.544692125492048	0.05701908697583687	0.04374978468698311	0.009236437936705743	561	583	527	850	1180	334	390	191
ENSG00000105722	ENSG00000105722.10	ETS2 repressor factor [Source:HGNC Symbol;Acc:HGNC:3444]	ERF	protein_coding	A0A024R0L4,P50548	2077	6.0234009314727	6.077047257296754	903.5997174655071	-0.6082390928047109	-0.653528309011523	-0.5691951027612902	0.03843881167419207	0.030529033140009685	0.0021455441886172417	1006	955	890	1599	2521	573	613	302
ENSG00000105373	ENSG00000105373.19	NOP53 ribosome biogenesis factor [Source:HGNC Symbol;Acc:HGNC:4333]	GLTSCR2	protein_coding	Q9NZM5	29997	6.14477319244607	6.192999692603825	978.7489171266488	-0.6379335486826054	-0.6538216488870638	-0.5923633288421409	0.020024005952751646	0.018706016881576432	1.4504707139571484e-4	935	1011	1108	1893	2897	655	574	332
ENSG00000137857	ENSG00000137857.17	dual oxidase 1 [Source:HGNC Symbol;Acc:HGNC:3062]	DUOX1	protein_coding	Q9NRD9	53905	5.846466158277491	5.89609623263645	797.942230688813	-0.674667731642154	-0.6541566179924153	-0.57046363988763	0.02140539062009857	0.02445265080740403	0.001536310407630383	844	771	864	1526	1734	425	607	357
ENSG00000169174	ENSG00000169174.11	proprotein convertase subtilisin/kexin type 9 [Source:HGNC Symbol;Acc:HGNC:20001]	PCSK9	protein_coding	Q8NBP7	255738	6.263244041952962	6.311589285679234	1062.880200096962	-0.6470234774469615	-0.6551163070203874	-0.5947919656664326	0.017714266497773794	0.018736236854380448	1.2947176070751953e-4	1060	1072	1112	2185	2829	764	690	336
ENSG00000111775	ENSG00000111775.3	cytochrome c oxidase subunit 6A1 [Source:HGNC Symbol;Acc:HGNC:2277]	COX6A1	protein_coding	H6SG15,P12074	1337	6.681982951630888	6.7268865285517165	1418.1030315805488	-0.6500213865096945	-0.6574769668470242	-0.6084690187258719	0.012568644469645961	0.012892750046922696	6.55487229407962e-6	1274	1373	1785	2818	3751	854	1094	458
ENSG00000077454	ENSG00000077454.16	leucine rich repeats and calponin homology domain containing 4 [Source:HGNC Symbol;Acc:HGNC:6691]	LRCH4	protein_coding	O75427	4034	5.308608794058072	5.356191871391547	547.1970008452489	-0.6319374936709593	-0.6581740297472666	-0.5996904051576553	0.017191230167254278	0.015900778166905355	4.826441908829859e-5	508	582	573	1151	1551	362	338	187
ENSG00000160752	ENSG00000160752.14	farnesyl diphosphate synthase [Source:HGNC Symbol;Acc:HGNC:3631]	FDPS	protein_coding	A0A087X090,P14324	2224	8.1437191706518135	8.187589832768456	3904.977837377494	-0.6637772777085056	-0.6582247767611932	-0.6158450355917547	0.011062174169281562	0.012496481999301699	8.621120500027194e-7	3328	3484	4903	8949	10626	2738	2373	1335
ENSG00000186654	ENSG00000186654.21	proline rich 5 [Source:HGNC Symbol;Acc:HGNC:31682]	PRR5	protein_coding	A0A024R4U5,A8K699,P85299	55615	3.955125991840319	4.010589808849088	214.09327225996802	-0.5856869404760598	-0.6582782453535464	-0.5646470159306489	0.04222934015003546	0.029942746318044673	0.002290619391622494	181	213	284	416	644	131	132	74
ENSG00000176422	ENSG00000176422.14	SPRY domain containing 4 [Source:HGNC Symbol;Acc:HGNC:27468]	SPRYD4	protein_coding	Q8WW59	283377	3.514918399536511	3.572506277399953	157.37775936781935	-0.6364817861683515	-0.6588856734614396	-0.5733872065798693	0.028002762572709537	0.031526717639528065	0.0015767508134411263	121	151	201	363	429	101	110	51
ENSG00000132661	ENSG00000132661.4	nuclear transport factor 2 like export factor 1 [Source:HGNC Symbol;Acc:HGNC:15913]	NXT1	protein_coding	Q9UKK6	29107	3.9953835751721236	4.055646198586783	220.93307022202129	-0.6178734463975515	-0.6593249067357481	-0.5565924527208401	0.04471178950314345	0.04070839866692276	0.005329486016106062	182	242	241	488	670	146	113	82
ENSG00000137094	ENSG00000137094.14	DnaJ heat shock protein family (Hsp40) member B5 [Source:HGNC Symbol;Acc:HGNC:14887]	DNAJB5	protein_coding	O75953	25822	4.308746905306409	4.356660846351723	273.13977287748685	-0.6729833990939499	-0.6603043494161492	-0.6037076557117311	0.0159024957216033	0.018840821970175232	1.303767405324113e-4	256	260	316	580	695	181	152	115
ENSG00000171219	ENSG00000171219.9	CDC42 binding protein kinase gamma [Source:HGNC Symbol;Acc:HGNC:29829]	CDC42BPG	protein_coding	Q6DT37	55561	5.675214892253846	5.724078472074072	707.8241951510108	-0.6773715875214604	-0.6603558331706149	-0.5875019671305011	0.0178695254216582	0.019821450865418075	5.991082755468579e-4	733	690	738	1446	1622	360	551	305
ENSG00000262814	ENSG00000262814.8	mitochondrial ribosomal protein L12 [Source:HGNC Symbol;Acc:HGNC:10378]	MRPL12	protein_coding	P52815	6182	6.18226456741623	6.234621887777423	1006.5829256667845	-0.6468164979826964	-0.661320467164988	-0.5928289482710593	0.022795324087334368	0.02322893557400135	3.807207634632051e-4	856	783	1387	2364	2880	682	641	319
ENSG00000173486	ENSG00000173486.13	FKBP prolyl isomerase 2 [Source:HGNC Symbol;Acc:HGNC:3718]	FKBP2	protein_coding	P26885,Q53XJ5	2286	5.662498251805879	5.716687772812012	704.1880681849337	-0.6478910060956422	-0.6629534887591865	-0.5717143092581418	0.03455303822512212	0.030529033140009685	0.002886959207803276	715	787	753	1204	1664	488	424	281
ENSG00000130305	ENSG00000130305.17	NOP2/Sun RNA methyltransferase 5 [Source:HGNC Symbol;Acc:HGNC:16385]	NSUN5	protein_coding	Q96P11	55695	4.384374129990427	4.435029634575645	288.12749821843056	-0.6351106424585744	-0.6643318553477031	-0.5961817785118003	0.020950737496058063	0.019186723892161098	1.9780028405850045e-4	284	269	330	605	821	191	161	106
ENSG00000176108	ENSG00000176108.9	charged multivesicular body protein 6 [Source:HGNC Symbol;Acc:HGNC:25675]	CHMP6	protein_coding	Q96FZ7	79643	4.783830760248083	4.845568520860987	383.0540081042188	-0.6517014315334151	-0.6650737906475223	-0.5740550068259359	0.030031094779710988	0.03692791632889293	0.0027200658313854815	349	345	477	836	1081	293	235	105
ENSG00000100294	ENSG00000100294.13	malonyl-CoA-acyl carrier protein transacylase [Source:HGNC Symbol;Acc:HGNC:29622]	MCAT	protein_coding	Q8IVS2	27349	4.115366638078578	4.172287310465543	239.77357521822552	-0.6226995910232014	-0.6652276847126972	-0.5768489217265038	0.032474288646814876	0.030529033140009685	0.0017631329107617106	205	237	319	465	650	168	155	75
ENSG00000106991	ENSG00000106991.13	endoglin [Source:HGNC Symbol;Acc:HGNC:3349]	ENG	protein_coding	A0A024R878,B7Z6Y5,F5GX88,P17813,Q5T9B9,Q96CG0	2022	4.61787376853022	4.678503668472799	341.5054228462102	-0.614234482213443	-0.6656476461852447	-0.565047951565215	0.0440239528830183	0.03871232932407201	0.004825404084473359	343	379	343	654	941	248	211	104
ENSG00000175756	ENSG00000175756.13	aurora kinase A interacting protein 1 [Source:HGNC Symbol;Acc:HGNC:24114]	AURKAIP1	protein_coding	A0A024R0F0,Q9NWT8	54998	6.752354863466494	6.800821427409416	1491.812415040055	-0.6640443335619738	-0.6666291634389674	-0.6120816543270288	0.015827227773468996	0.016169494719646703	3.1311168586890486e-5	1227	1367	1966	3298	4491	961	850	523
ENSG00000164182	ENSG00000164182.11	NADH:ubiquinone oxidoreductase complex assembly factor 2 [Source:HGNC Symbol;Acc:HGNC:28086]	NDUFAF2	protein_coding	A0A0S2Z5U1,Q8N183	91942	5.079963121112529	5.133205015065278	468.8570022760969	-0.6430152041065959	-0.6668067106054496	-0.5888239343842353	0.026614726897953522	0.02433063135252403	9.188551044558113e-4	444	474	589	842	1177	336	312	151
ENSG00000182165	ENSG00000182165.18	TP53 target 1 [Source:HGNC Symbol;Acc:HGNC:17026]	TP53TG1	lincRNA	NA	NA	3.8750138787308552	3.927671746334798	202.286606346316	-0.6347400859667363	-0.6671416320108988	-0.586233310642442	0.025775010674936056	0.024081441474845564	8.82673150894602e-4	188	186	267	392	521	117	154	70
ENSG00000151725	ENSG00000151725.12	centromere protein U [Source:HGNC Symbol;Acc:HGNC:21348]	MLF1IP	protein_coding	Q71F23	79682	3.77764078099626	3.8291097680974855	188.87063672257636	-0.637511110321719	-0.6681880770173728	-0.5926959512645193	0.02249896439278934	0.022618488714012883	5.044187718678528e-4	177	200	202	391	500	124	117	69
ENSG00000175279	ENSG00000175279.22	centromere protein S [Source:HGNC Symbol;Acc:HGNC:23163]	APITD1	protein_coding	Q8N2Z9	378708	3.016345631041143	3.0741898138307198	111.05687031631606	-0.616517668037747	-0.6687598561563998	-0.5658361522618355	0.03549015871177356	0.03140424670058043	0.0033601049721773413	96	108	141	231	311	64	75	40
ENSG00000123297	ENSG00000123297.20	Ts translation elongation factor, mitochondrial [Source:HGNC Symbol;Acc:HGNC:12367]	TSFM	protein_coding	E5KS95,P43897	10102	4.598805576247021	4.653457067838883	335.08780614526137	-0.6751732844469461	-0.6694779224020005	-0.6013056758453115	0.0192927111007002	0.021707570225992824	3.2176692025944164e-4	263	306	407	844	853	216	256	103
ENSG00000140939	ENSG00000140939.14	nucleolar protein 3 [Source:HGNC Symbol;Acc:HGNC:7869]	NOL3	protein_coding	O60936,Q5TZN6	8996	4.538833712625955	4.592380728253732	321.7160421428156	-0.6956424448640788	-0.6720563432679346	-0.5961905386540056	0.020391637730519767	0.023929137158689752	9.50581781505361e-4	302	241	422	750	775	165	244	134
ENSG00000141934	ENSG00000141934.10	phospholipid phosphatase 2 [Source:HGNC Symbol;Acc:HGNC:9230]	PPAP2C	protein_coding	O43688	8612	4.050895423846958	4.10708450776435	229.14594641307542	-0.6535608336554856	-0.6763735447753358	-0.5986271170557468	0.021524914943886378	0.025043231326649328	5.042131654283536e-4	223	221	266	472	596	164	151	70
ENSG00000131591	ENSG00000131591.17	chromosome 1 open reading frame 159 [Source:HGNC Symbol;Acc:HGNC:26062]	C1orf159	protein_coding	A0A024R082,Q96HA4	54991	4.379025571668856	4.431911806067564	287.64016703048065	-0.6331041719184487	-0.6767801654564062	-0.6023963320310224	0.02255234312834804	0.019821450865418075	3.473386737903285e-4	270	318	307	571	764	186	195	95
ENSG00000188846	ENSG00000188846.14	ribosomal protein L14 [Source:HGNC Symbol;Acc:HGNC:10305]	RPL14	protein_coding	P50914	9045	9.481409463333286	9.524694150358318	9871.849766858051	-0.6788222209680725	-0.6784065879733244	-0.6460191072887888	0.007286755620466351	0.008809634176710428	1.02142862026742e-9	8731	9603	12450	20263	26474	6423	6074	3577
ENSG00000167526	ENSG00000167526.13	ribosomal protein L13 [Source:HGNC Symbol;Acc:HGNC:10303]	RPL13	protein_coding	A8K4C8,P26373	6137	10.132575476383414	10.175908129651399	15505.926188779074	-0.6730142878283679	-0.6798616912047544	-0.6453155066951552	0.007286755620466351	0.008809634176710428	2.012965620833821e-9	12714	14001	20986	34162	39172	9234	10717	5845
ENSG00000118046	ENSG00000118046.16	serine/threonine kinase 11 [Source:HGNC Symbol;Acc:HGNC:11389]	STK11	protein_coding	A0A0S2Z4D1,Q15831	6794	5.8721675270375675	5.919748158716595	809.073570374473	-0.663809330950211	-0.6802680318166023	-0.6328571788728201	0.011146173214008025	0.010947365429719209	4.0136709067878725e-7	706	775	981	1804	2434	480	519	269
ENSG00000119431	ENSG00000119431.9	haloacid dehalogenase like hydrolase domain containing 3 [Source:HGNC Symbol;Acc:HGNC:28171]	HDHD3	protein_coding	Q9BSH5	81932	3.7956443767715324	3.8607294378262638	192.70195388483344	-0.7094581703065015	-0.6807870370024569	-0.5704745657539962	0.03416151984543715	0.04391654300932609	0.007401070984284947	141	154	284	469	450	124	143	67
ENSG00000183011	ENSG00000183011.13	N-alpha-acetyltransferase 38, NatC auxiliary subunit [Source:HGNC Symbol;Acc:HGNC:28212]	LSMD1	protein_coding	I3L3Z2,I3L4V0,Q9BRA0	84316	4.7234686844767815	4.7783213587826054	366.39602418099895	-0.7083373912187318	-0.6813263059078017	-0.5976169555553635	0.020980571354420146	0.024139844011144967	0.0013914548987934352	332	307	510	757	810	200	301	140
ENSG00000152082	ENSG00000152082.15	mitotic spindle organizing protein 2B [Source:HGNC Symbol;Acc:HGNC:25886]	MZT2B	protein_coding	B8ZZ87,Q6NZ67	80097	6.790319948935657	6.8331029158481345	1526.558721057152	-0.6758508780413007	-0.6814701321344471	-0.6511919462740008	0.006384132546870112	0.005993028747940769	2.4323422896082748e-12	1315	1457	1923	3305	4126	871	1040	566
ENSG00000164885	ENSG00000164885.13	cyclin dependent kinase 5 [Source:HGNC Symbol;Acc:HGNC:1774]	CDK5	protein_coding	A0A090N7W4,A0A0S2Z355,Q00535	1020	4.150212032572263	4.204024217381985	245.02181454958495	-0.6246498007086383	-0.6818185957194166	-0.6045298816743797	0.02249896439278934	0.018067784770777754	2.0262326152230745e-4	228	240	283	529	748	131	159	87
ENSG00000102871	ENSG00000102871.16	TNFRSF1A associated via death domain [Source:HGNC Symbol;Acc:HGNC:12030]	TRADD	protein_coding	Q15628	8717	4.8730117989161	4.9214606501049225	404.48623800980005	-0.6674584265350484	-0.6831560171526232	-0.6304928209169095	0.012903573432087454	0.01168612596705623	9.064042506787557e-6	366	364	543	823	1030	239	292	144
ENSG00000187531	ENSG00000187531.14	sirtuin 7 [Source:HGNC Symbol;Acc:HGNC:14935]	SIRT7	protein_coding	Q9NRC8	51547	5.011058498956917	5.070055587815832	447.77535602105183	-0.6446308357735671	-0.683925371683369	-0.6040716176817682	0.029067318639729767	0.025023688438509953	7.880698187571084e-4	344	430	609	991	1378	283	272	140
ENSG00000226742	ENSG00000226742.4	heat shock factor binding protein 1 like 1 [Source:HGNC Symbol;Acc:HGNC:37243]	HSBP1L1	protein_coding	C9JCN9	440498	4.596730767752551	4.649608771434131	334.91574662225406	-0.708700410122513	-0.6847468811334414	-0.616097125332948	0.01597104623535906	0.018840821970175232	3.4194453427644693e-4	273	322	435	731	789	169	266	134
ENSG00000170473	ENSG00000170473.17	PYM homolog 1, exon junction complex associated factor [Source:HGNC Symbol;Acc:HGNC:30258]	WIBG	protein_coding	Q9BRP8	84305	5.360250221376821	5.413353402787215	568.8643990705863	-0.6819132196030365	-0.6849975204618102	-0.6253297340218503	0.01618802943778354	0.01694805257682417	6.714256169462381e-5	465	471	744	1421	1475	390	374	185
ENSG00000068001	ENSG00000068001.14	hyaluronidase 2 [Source:HGNC Symbol;Acc:HGNC:5321]	HYAL2	protein_coding	Q12891	8692	3.2193807503749703	3.2891870292478513	128.64513376062462	-0.6649553678983164	-0.6857972117372259	-0.574087542682023	0.04104021119407225	0.040573488685952355	0.006449878532750344	106	101	159	352	368	74	89	43
ENSG00000257949	ENSG00000257949.7	TEN1 subunit of CST complex [Source:HGNC Symbol;Acc:HGNC:37242]	TEN1	protein_coding	Q86WV5	100134934	3.3979627332026587	3.4608331417611935	145.55133519845526	-0.6243037985059827	-0.6867284528753466	-0.5834631943945808	0.03620387198281871	0.031526717639528065	0.002462074852082488	129	150	166	319	435	94	84	48
ENSG00000128563	ENSG00000128563.13	PRKR interacting protein 1 [Source:HGNC Symbol;Acc:HGNC:21894]	PRKRIP1	protein_coding	A0A024QYV5,Q9H875	79706	3.481754736681993	3.542325687011923	154.86689894886004	-0.7175619296106498	-0.6875071392660704	-0.5818602883840732	0.02832662238590999	0.041924605069414644	0.0062699110263349225	143	130	217	310	361	78	105	73
ENSG00000107872	ENSG00000107872.12	F-box and leucine rich repeat protein 15 [Source:HGNC Symbol;Acc:HGNC:28155]	FBXL15	protein_coding	Q9H469	79176	3.781904060100158	3.8455367123696353	190.8929928978361	-0.7307837334329287	-0.6880170780871765	-0.5818174639988523	0.02656970425417959	0.039393346447923916	0.0056505661910817625	166	148	265	445	437	99	161	71
ENSG00000102309	ENSG00000102309.15	peptidylprolyl cis/trans isomerase, NIMA-interacting 4 [Source:HGNC Symbol;Acc:HGNC:8992]	PIN4	protein_coding	Q9Y237	5303	4.6236830600004515	4.683900947729029	342.9479228142963	-0.6515780780801316	-0.6890344353001114	-0.5968472471120395	0.03191556811416391	0.02977245357374837	0.0021377737982482834	358	376	329	681	866	240	230	107
ENSG00000007392	ENSG00000007392.16	LUC7 like [Source:HGNC Symbol;Acc:HGNC:6723]	LUC7L	protein_coding	A8MYV2,D3DU41,Q1W6G4,Q9NQ29	55692	4.92439677578321	4.9792568389207155	420.7577263877738	-0.6867709780595286	-0.689952561028109	-0.6260343549099513	0.01606654532932674	0.01830375723837772	1.0222874876007975e-4	396	385	499	941	1142	306	234	140
ENSG00000089280	ENSG00000089280.19	FUS RNA binding protein [Source:HGNC Symbol;Acc:HGNC:4010]	FUS	protein_coding	P35637,Q13344,Q6IBQ5	2521	7.841215242896429	7.901724178032561	3204.9262812357574	-0.6756783431277784	-0.6901186224623724	-0.6004795625781909	0.03191556811416391	0.03304204919048003	0.0019673189099326614	3520	3473	3261	5637	8244	2341	1877	1076
ENSG00000107281	ENSG00000107281.10	neural proliferation, differentiation and control 1 [Source:HGNC Symbol;Acc:HGNC:7899]	NPDC1	protein_coding	Q9NQX5	56654	5.8132513552195935	5.863191767154842	778.0749360134133	-0.682408667615777	-0.6910770046099761	-0.6410975031278149	0.011528265026326279	0.011437362784046872	2.405109920724312e-6	683	686	987	1799	2140	409	597	262
ENSG00000169288	ENSG00000169288.18	mitochondrial ribosomal protein L1 [Source:HGNC Symbol;Acc:HGNC:14275]	MRPL1	protein_coding	Q9BYD6	65008	4.247366239152231	4.3077445641085275	263.5262699538016	-0.7141367524096269	-0.6928959035763778	-0.6039438960032705	0.025775010674936056	0.029396894503696452	0.002067525943350162	180	239	370	647	622	155	192	100
ENSG00000160796	ENSG00000160796.18	neurobeachin like 2 [Source:HGNC Symbol;Acc:HGNC:31928]	NBEAL2	protein_coding	Q6ZNJ1	23218	7.219706265953632	7.270905379780345	2070.843979076103	-0.7106269868467261	-0.6931007268469481	-0.6269975182110732	0.01335988654575087	0.015900778166905355	1.2364499382017298e-4	2131	1991	2227	4364	4425	1080	1550	913
ENSG00000133985	ENSG00000133985.3	tetratricopeptide repeat domain 9 [Source:HGNC Symbol;Acc:HGNC:20267]	TTC9	protein_coding	A0A024R6B1,Q92623	23508	5.493955950239511	5.542288829500061	623.4511745368466	-0.7159628729493516	-0.6936339143277163	-0.64791117241369	0.009005180124663701	0.010947365429719209	3.138388846494861e-6	559	613	714	1401	1498	313	443	272
ENSG00000135390	ENSG00000135390.21	ATP synthase membrane subunit c locus 2 [Source:HGNC Symbol;Acc:HGNC:842]	ATP5G2	protein_coding	Q06055	517	6.782321433111529	6.835337043996475	1529.9961496095257	-0.6974515889392746	-0.6968853732881116	-0.6304921692523447	0.01637621247849235	0.01694805257682417	1.3948485201095622e-4	1569	1522	1790	2860	3337	998	1173	516
ENSG00000125657	ENSG00000125657.5	TNF superfamily member 9 [Source:HGNC Symbol;Acc:HGNC:11939]	TNFSF9	protein_coding	A0A0U5J8I0,P41273	8744	4.256538376518923	4.321269545992518	265.5865768351316	-0.6640323302823009	-0.6973662972075625	-0.6107046720850595	0.026614726897953522	0.028997473987878743	9.879428716355243e-4	203	270	328	628	748	167	192	74
ENSG00000172932	ENSG00000172932.16	ankyrin repeat domain 13D [Source:HGNC Symbol;Acc:HGNC:27880]	ANKRD13D	protein_coding	A0A024R5D5,Q6ZTN6	338692	5.1465977054348375	5.196669489106775	489.7412931736342	-0.6984065619863127	-0.697643630410679	-0.651722546598175	0.010890248794491261	0.010952802594776077	1.16736481977758e-6	462	441	592	1093	1305	324	273	185
ENSG00000021355	ENSG00000021355.13	serpin family B member 1 [Source:HGNC Symbol;Acc:HGNC:3311]	SERPINB1	protein_coding	P30740,V9HWH1	1992	7.589614242538888	7.6578295519579465	2704.867640932609	-0.6860697671445674	-0.6999239253888173	-0.5840544097821869	0.045762245183114024	0.04551837842714921	0.0060650916579407166	1778	2218	3782	7477	6745	1240	2077	1120
ENSG00000187514	ENSG00000187514.16	prothymosin alpha [Source:HGNC Symbol;Acc:HGNC:9623]	PTMA	protein_coding	P06454,Q53S24	5757	8.788918657507782	8.842186081785844	6154.846227096309	-0.6887172451682173	-0.7005876039386556	-0.6354296103519298	0.016552127364611938	0.0176452155343438	1.1351674749228548e-4	6329	6798	6556	11127	14318	4005	3819	2443
ENSG00000215788	ENSG00000215788.10	TNF receptor superfamily member 25 [Source:HGNC Symbol;Acc:HGNC:11910]	TNFRSF25	protein_coding	Q93038	8718	5.115884196336381	5.1686036433869855	480.50451841501206	-0.7110092957128683	-0.7030084761419992	-0.6438875846101229	0.012660298243465394	0.013799665092665352	3.6401703750792124e-5	454	434	617	1002	1108	282	385	162
ENSG00000143314	ENSG00000143314.12	mitochondrial ribosomal protein L24 [Source:HGNC Symbol;Acc:HGNC:14037]	MRPL24	protein_coding	Q96A35	79590	5.605801276469032	5.675345521106368	682.8711802362449	-0.6693041527250074	-0.7055553986518596	-0.6027640895261416	0.04198818545825924	0.03938073063817478	0.003950139613461969	666	765	767	1249	1973	479	441	177
ENSG00000166347	ENSG00000166347.19	cytochrome b5 type A [Source:HGNC Symbol;Acc:HGNC:2570]	CYB5A	protein_coding	P00167	1528	4.72542125729663	4.787747964841036	367.9707950191774	-0.7067493106344294	-0.7062237038975786	-0.6204876322136018	0.0231139186432002	0.024796171506388406	0.0010443912724028646	293	286	521	924	908	220	283	119
ENSG00000128951	ENSG00000128951.14	deoxyuridine triphosphatase [Source:HGNC Symbol;Acc:HGNC:3078]	DUT	protein_coding	A0A0C4DGL3,H0YNW5,P33316	1854	5.243532658446721	5.298988443353732	526.0412892052889	-0.7188650685540146	-0.7063320598985506	-0.6393950107275946	0.015207921766348208	0.01698968962595473	1.5344053461791455e-4	421	457	731	1220	1304	258	378	221
ENSG00000187145	NA	NA	MRPS21	protein_coding	NA	NA	5.981277560926481	6.035763421319576	878.9359092266035	-0.7552967523092342	-0.7065599764060149	-0.6316210352578645	0.015095552334265738	0.018033535295026798	3.638618834827381e-4	771	874	1099	1834	1672	535	611	390
ENSG00000175866	ENSG00000175866.15	BAR/IMD domain containing adaptor protein 2 [Source:HGNC Symbol;Acc:HGNC:947]	BAIAP2	protein_coding	I3L4C2,Q9UQB8	10458	6.604932466682697	6.652379128061595	1346.7403842275878	-0.6975981955211614	-0.7068463956908342	-0.6694375448050721	0.007286755620466351	0.006696953573633965	2.118106373270761e-9	1322	1373	1450	2868	3708	800	831	495
ENSG00000126091	ENSG00000126091.21	ST3 beta-galactoside alpha-2,3-sialyltransferase 3 [Source:HGNC Symbol;Acc:HGNC:10866]	ST3GAL3	protein_coding	Q11203	6487	3.2422971901136406	3.301957358350423	130.70315153251067	-0.7061823379581956	-0.7069271669260523	-0.6146990407766534	0.024887611610322484	0.029396894503696452	0.002022553194167184	133	124	156	259	308	91	81	47
ENSG00000166337	ENSG00000166337.10	TATA-box binding protein associated factor 10 [Source:HGNC Symbol;Acc:HGNC:11543]	TAF10	protein_coding	Q12962	6881	5.916303047509422	5.9724120788699535	838.9783167906354	-0.6927857250753531	-0.7069758097957913	-0.6480576956454711	0.015068682404504232	0.015900778166905355	2.274652409386733e-5	767	765	1062	1848	2461	546	541	241
ENSG00000167543	ENSG00000167543.16	tumor protein p53 inducible protein 13 [Source:HGNC Symbol;Acc:HGNC:25102]	TP53I13	protein_coding	A0A024QZ67,Q8NBR0	90313	4.655289673244359	4.710842268328352	348.8135793583418	-0.6942573029800386	-0.7073200687653219	-0.6477310966158389	0.01584093922317833	0.014807808234329449	3.984922345360675e-5	297	277	468	866	940	198	237	125
ENSG00000197728	ENSG00000197728.11	ribosomal protein S26 [Source:HGNC Symbol;Acc:HGNC:10414]	RPS26	protein_coding	A0A024RB14,P62854	6231	8.148805909991669	8.210563840425912	3970.3467011909274	-0.6931197710006901	-0.7084618424496008	-0.6231446019997474	0.028170583748422285	0.02905676768059049	0.0011049785074712098	4346	4315	4155	6940	9961	2558	2964	1181
ENSG00000104983	ENSG00000104983.8	coiled-coil domain containing 61 [Source:HGNC Symbol;Acc:HGNC:33629]	CCDC61	protein_coding	Q9Y6R9	729440	2.9689365818974336	3.028383271125846	107.66516557503152	-0.6761482144444724	-0.7087980215470837	-0.6178150342509328	0.023704522421510166	0.023701109155764	0.0011657529096668344	102	102	133	225	282	63	70	40
ENSG00000171345	ENSG00000171345.13	keratin 19 [Source:HGNC Symbol;Acc:HGNC:6436]	KRT19	protein_coding	P08727	3880	12.094879350936555	12.141550771764367	60563.744733230305	-0.7029820279851181	-0.7096153881737078	-0.6746208172534832	0.006595230267883494	0.008123041430502307	1.330883012881717e-10	50320	53551	81981	138893	154059	34743	41344	22650
ENSG00000179913	ENSG00000179913.11	UDP-GlcNAc:betaGal beta-1,3-N-acetylglucosaminyltransferase 3 [Source:HGNC Symbol;Acc:HGNC:13528]	B3GNT3	protein_coding	Q9Y2A9	10331	5.048638417651287	5.115671695283512	463.17095531265545	-0.7663101534532258	-0.7108132712314563	-0.595658546043217	0.025775010674936056	0.037205563993142655	0.005423120272895855	357	361	628	1235	1030	220	328	220
ENSG00000184436	ENSG00000184436.12	THAP domain containing 7 [Source:HGNC Symbol;Acc:HGNC:23190]	THAP7	protein_coding	Q9BT49	80764	3.518535478014263	3.5871425238044767	159.07409441331083	-0.6321007775703092	-0.710840260113272	-0.5954119461560401	0.047460991082339234	0.03479756810614359	0.004442644250762298	144	150	207	334	508	76	94	61
ENSG00000241990	ENSG00000241990.5	PRR34 antisense RNA 1 [Source:HGNC Symbol;Acc:HGNC:50499]	RP6-109B7.3	antisense	NA	NA	3.168069534531349	3.235340921866818	124.28104789580405	-0.659504411895351	-0.7129204166068905	-0.6053839810024705	0.035551810845390004	0.03203282296224775	0.003161469239630128	105	112	178	260	342	78	77	42
ENSG00000074071	ENSG00000074071.15	mitochondrial ribosomal protein S34 [Source:HGNC Symbol;Acc:HGNC:16618]	MRPS34	protein_coding	C9JJ19,P82930	65993	6.127188552233071	6.177890041763519	969.0827818635933	-0.7142553019803408	-0.7165249995145111	-0.6699892296612437	0.00946380658126808	0.009240666374017588	6.797568350233862e-7	933	915	1236	1929	2243	600	713	333
ENSG00000103037	ENSG00000103037.12	SET domain containing 6, protein lysine methyltransferase [Source:HGNC Symbol;Acc:HGNC:26116]	SETD6	protein_coding	Q8TBK2	79918	3.286084137998185	3.3587168935306395	135.31366244814762	-0.6625559102378741	-0.7187660692061512	-0.6073808875661219	0.034538398036405606	0.03412067644377165	0.0029181470353114177	132	111	174	308	387	73	102	40
ENSG00000161267	ENSG00000161267.12	3-hydroxybutyrate dehydrogenase 1 [Source:HGNC Symbol;Acc:HGNC:1027]	BDH1	protein_coding	Q02338	622	4.226648677893133	4.284089104783095	259.5530469582319	-0.6730239969156331	-0.7192822960276547	-0.6442454048948061	0.019777436102027802	0.01694805257682417	1.7628555387110096e-4	283	252	279	524	689	136	185	94
ENSG00000197858	ENSG00000197858.11	glycosylphosphatidylinositol anchor attachment 1 [Source:HGNC Symbol;Acc:HGNC:4446]	GPAA1	protein_coding	O43292	8733	5.337359213605842	5.400221955887605	564.6522349258701	-0.6570250844693584	-0.7194853647265889	-0.6304237309931715	0.03537262387688347	0.02471984881805029	0.0011895969156395642	640	616	557	1015	1581	337	347	197
ENSG00000131174	ENSG00000131174.7	cytochrome c oxidase subunit 7B [Source:HGNC Symbol;Acc:HGNC:2291]	COX7B	protein_coding	P24311	1349	6.419825514013336	6.4858428822253105	1199.1104430912321	-0.7157025240736529	-0.7232439862538799	-0.6256288493424298	0.03089475101256986	0.030244087284682263	0.0018724478515383845	834	948	1726	3254	2631	803	771	456
ENSG00000169683	ENSG00000169683.8	leucine rich repeat containing 45 [Source:HGNC Symbol;Acc:HGNC:28302]	LRRC45	protein_coding	Q96CN5	201255	3.6206716212429493	3.6890509236975095	171.42928346519184	-0.662319342849908	-0.7244617259595346	-0.6040200792768969	0.04345891290289533	0.03705795650692969	0.005733230306263249	204	166	179	318	424	95	132	57
ENSG00000134330	ENSG00000134330.19	isoamyl acetate hydrolyzing esterase 1 (putative) [Source:HGNC Symbol;Acc:HGNC:27696]	IAH1	protein_coding	A0A140VJL6,Q05D21,Q2TAA2,Q6NVV8	285148	4.814711399011527	4.875735294796874	391.4782590468471	-0.7027835569441842	-0.7250030879720761	-0.6541665683520187	0.018033651075742913	0.018078720360455523	1.3149723169498777e-4	366	372	499	816	1088	274	214	126
ENSG00000173715	ENSG00000173715.17	chromosome 11 open reading frame 80 [Source:HGNC Symbol;Acc:HGNC:26197]	C11orf80	protein_coding	B4DXL1,Q8N6T0	79703	4.328441634853861	4.394616342678429	279.5688287424676	-0.6736133805750883	-0.7254542229705769	-0.6426877841265901	0.022795324087334368	0.021933019963946455	3.0243530970185974e-4	262	266	337	623	841	181	172	78
ENSG00000125898	ENSG00000125898.13	family with sequence similarity 110 member A [Source:HGNC Symbol;Acc:HGNC:16188]	FAM110A	protein_coding	Q9BQ89	83541	4.514386191565801	4.573809468546171	317.35283056826756	-0.6672187586802292	-0.726097436144063	-0.6514163795743954	0.0223171981622929	0.016169494719646703	1.4353243509095326e-4	315	294	420	606	905	192	190	108
ENSG00000198467	ENSG00000198467.16	tropomyosin 2 [Source:HGNC Symbol;Acc:HGNC:12011]	TPM2	protein_coding	A7XZE4,P07951,Q5TCU3,V9HW25	7169	7.475074430152889	7.53172166964545	2478.380704169074	-0.7285377327760725	-0.7270659505908079	-0.6650997006604279	0.013496851099899284	0.015252867847669225	3.393908806532196e-5	1994	2120	3504	5828	5434	1699	1681	858
ENSG00000176101	ENSG00000176101.12	SS nuclear autoantigen 1 [Source:HGNC Symbol;Acc:HGNC:11321]	SSNA1	protein_coding	A0A024R8G6,O43805	8636	5.637076121527225	5.700036820769057	694.7872086920687	-0.7012998570493594	-0.7271202811898879	-0.6515442298086251	0.02140539062009857	0.020496346020710182	3.130864722053612e-4	659	736	852	1311	1917	484	424	201
ENSG00000167674	ENSG00000167674.15	HDGF like 2 [Source:HGNC Symbol;Acc:HGNC:14680]	HDGFRP2	protein_coding	Q7Z4V5	84717	6.195281594532108	6.246761848776071	1016.5556033629001	-0.7187625768239466	-0.7272309466183291	-0.6832456129461606	0.00843257471997953	0.008278446636962837	1.5082492893175483e-7	1038	999	1203	1992	2485	660	645	361
ENSG00000239382	ENSG00000239382.10	alkB homolog 6 [Source:HGNC Symbol;Acc:HGNC:28243]	ALKBH6	protein_coding	B4E3P3,Q3KRA9	84964	4.407603614370264	4.466125895113363	294.44403607849824	-0.7327932093255749	-0.7275914373269591	-0.6632069891498101	0.013234234855319639	0.015330846962690069	6.160485400815072e-5	245	286	383	656	713	155	234	102
ENSG00000117318	ENSG00000117318.9	inhibitor of DNA binding 3, HLH protein [Source:HGNC Symbol;Acc:HGNC:5362]	ID3	protein_coding	Q02535	3399	6.278950905239885	6.35121905558912	1094.4636436018097	-0.7880228297769297	-0.729171278706991	-0.601763097602451	0.030410695137453144	0.04183438630890018	0.007210916219763761	1060	1158	1263	2136	1981	518	983	452
ENSG00000136002	ENSG00000136002.19	Rho guanine nucleotide exchange factor 4 [Source:HGNC Symbol;Acc:HGNC:684]	ARHGEF4	protein_coding	Q9NR80,Q9NTG0	50649	6.328890408337233	6.397582377732799	1130.175116602452	-0.8002600418538738	-0.729535241338473	-0.6137692525659842	0.02255234312834804	0.034556877621027576	0.004343622563403174	1086	1066	1355	2438	2104	507	930	525
ENSG00000233276	ENSG00000233276.6	glutathione peroxidase 1 [Source:HGNC Symbol;Acc:HGNC:4553]	GPX1	protein_coding	P07203,Q7L4Q3	2876	8.535380187854209	8.596028747656767	5180.718573687672	-0.734705621449228	-0.7298100979718188	-0.665906262770668	0.017714266497773794	0.019821450865418075	9.478282817490966e-5	4233	4438	7186	12360	14785	3465	3242	1485
ENSG00000099385	ENSG00000099385.11	BAF chromatin remodeling complex subunit BCL7C [Source:HGNC Symbol;Acc:HGNC:1006]	BCL7C	protein_coding	Q8WUZ0	9274	5.039112292893583	5.101425496175879	457.58756823806795	-0.6929215167887948	-0.730029597528255	-0.6587982111330625	0.019528446635357265	0.01694805257682417	9.523993955192179e-5	420	426	557	1056	1459	270	265	141
ENSG00000072195	ENSG00000072195.15	striated muscle enriched protein kinase [Source:HGNC Symbol;Acc:HGNC:16901]	SPEG	protein_coding	Q15772	10290	4.194227503029156	4.2608443208407945	255.73746869837186	-0.6518857880703712	-0.7301191105752386	-0.6191841781069337	0.04783927286731553	0.031526717639528065	0.003790992739515614	288	284	262	439	647	137	183	93
ENSG00000051596	ENSG00000051596.10	THO complex 3 [Source:HGNC Symbol;Acc:HGNC:19072]	THOC3	protein_coding	Q96J01	84321	4.487698513749881	4.557998882913419	314.6795945876507	-0.8406095703670832	-0.7320676888978259	-0.6065277254155923	0.020838067854893828	0.039020004957242053	0.006920187910898196	303	276	388	705	604	140	264	142
ENSG00000106400	ENSG00000106400.12	zinc finger HIT-type containing 1 [Source:HGNC Symbol;Acc:HGNC:21688]	ZNHIT1	protein_coding	O43257	10467	6.366068173550163	6.419549333981981	1145.0469295918833	-0.7216568811136183	-0.7340411302935396	-0.690232861639866	0.008155110771264806	0.008290763059647117	1.4386701393585164e-8	1072	1143	1351	2480	3288	671	759	356
ENSG00000110057	ENSG00000110057.8	unc-93 homolog B1, TLR signaling regulator [Source:HGNC Symbol;Acc:HGNC:13481]	UNC93B1	protein_coding	Q9H1C4	81622	4.471709351069098	4.5273675704407514	307.3818305524904	-0.7052654013611184	-0.7348236929056162	-0.6778450917222368	0.011842644985416116	0.010947365429719209	3.066141251977916e-6	277	328	368	631	787	182	211	104
ENSG00000070423	ENSG00000070423.18	ring finger protein 126 [Source:HGNC Symbol;Acc:HGNC:21151]	RNF126	protein_coding	A0A024R206,A8K0Q1,Q9BV68	55658	6.175842549755753	6.241288345187085	1011.0379193642312	-0.7304447123533457	-0.7364793072308835	-0.6618290431387545	0.02057801592202925	0.021603776183431917	2.6908767694358056e-4	934	1025	1178	2228	3261	641	563	288
ENSG00000100445	ENSG00000100445.17	short chain dehydrogenase/reductase family 39U member 1 [Source:HGNC Symbol;Acc:HGNC:20275]	SDR39U1	protein_coding	F6RWC2,Q86TZ5,Q9NRG7	56948	3.4031877068966216	3.466866455623347	146.7354263002399	-0.773076030504231	-0.7370658747772314	-0.6499065713446535	0.02057801592202925	0.027627820993967774	0.001566672929258128	138	119	208	311	327	87	93	62
ENSG00000079435	ENSG00000079435.10	lipase E, hormone sensitive type [Source:HGNC Symbol;Acc:HGNC:6621]	LIPE	protein_coding	A8K8W7,Q05469	3991	3.7827646210393335	3.857779215296732	192.19424945838566	-0.62780101591508	-0.7374744907000499	-0.6207089365750815	0.051875139110563254	0.03412067644377165	0.0036846917133391416	181	215	217	385	613	112	115	56
ENSG00000148334	ENSG00000148334.15	prostaglandin E synthase 2 [Source:HGNC Symbol;Acc:HGNC:17822]	PTGES2	protein_coding	A6NHH0,B3KPZ2,B4DWP1,Q9H7Z7	80142	5.4190483774811256	5.4857830912217365	598.4126753702429	-0.7184810668315846	-0.7383419973399445	-0.6576856562091286	0.021043610281616724	0.022618488714012883	4.248175914773247e-4	645	559	661	1278	1689	427	338	172
ENSG00000185101	ENSG00000185101.13	anoctamin 9 [Source:HGNC Symbol;Acc:HGNC:20679]	ANO9	protein_coding	A1A5B4	338440	6.070840622402468	6.122339540448966	932.4929220405769	-0.7399891247046902	-0.7385621476029094	-0.6997662908084564	0.006789941995652088	0.0065614019811090244	7.423305225521281e-9	890	901	1158	1934	2183	515	689	342
ENSG00000177595	ENSG00000177595.18	p53-induced death domain protein 1 [Source:HGNC Symbol;Acc:HGNC:16491]	PIDD	protein_coding	Q9HB75	55367	3.5092458335005134	3.5713029873159554	157.68426262143046	-0.7355398030510646	-0.7392878887556521	-0.6624847556321631	0.0170766790299174	0.01958160589340253	2.793207918422799e-4	167	148	176	337	371	101	110	52
ENSG00000135940	ENSG00000135940.7	cytochrome c oxidase subunit 5B [Source:HGNC Symbol;Acc:HGNC:2269]	COX5B	protein_coding	P10606	1329	6.720609790090567	6.792044154587263	1483.5284318240595	-0.7264683300086341	-0.7400938009521321	-0.6302172169610154	0.0349907611919815	0.034141782538313833	0.0029872582846065315	1031	1137	2239	3970	3310	764	1078	616
ENSG00000105248	ENSG00000105248.16	YJU2 splicing factor homolog [Source:HGNC Symbol;Acc:HGNC:25518]	CCDC94	protein_coding	Q9BW85	55702	3.9894931991895426	4.063923931054391	222.33529734362247	-0.6378168804159071	-0.7405573020269194	-0.625456189365509	0.05251110604776887	0.03512815058754178	0.0037485924909255275	233	246	246	403	643	144	137	63
ENSG00000165804	ENSG00000165804.16	zinc finger protein 219 [Source:HGNC Symbol;Acc:HGNC:13011]	ZNF219	protein_coding	Q9P2Y4	51222	5.407301337422506	5.472219525537482	593.6574080353236	-0.7788295420687436	-0.741520949592532	-0.6560046076969427	0.01624084510112229	0.021349898033878215	6.10946982568895e-4	523	556	746	1364	1434	241	459	255
ENSG00000247271	ENSG00000247271.7	ZBED5 antisense RNA 1 [Source:HGNC Symbol;Acc:HGNC:48646]	ZBED5-AS1	antisense	NA	729013	3.1850928259021623	3.269852955593531	126.89652126184596	-0.6578991400218571	-0.7416377665620801	-0.5997853106138396	0.05633106249146786	0.04390293826340521	0.009236437936705743	115	117	154	306	419	55	86	41
ENSG00000162076	ENSG00000162076.13	FLYWCH family member 2 [Source:HGNC Symbol;Acc:HGNC:25178]	FLYWCH2	protein_coding	Q96CP2	114984	4.240366033420371	4.302601657031115	262.1639005001952	-0.7087475331761939	-0.7434831339459824	-0.6766765394349545	0.014276194368206327	0.01334135734551411	1.4884752004146738e-5	236	235	315	653	753	146	176	83
ENSG00000130511	ENSG00000130511.16	single stranded DNA binding protein 4 [Source:HGNC Symbol;Acc:HGNC:15676]	SSBP4	protein_coding	Q9BWG4	170463	4.444172538284664	4.500362768943753	301.7694300120869	-0.7529952401118781	-0.7438649481665659	-0.6978859209185027	0.009440545202388498	0.010947365429719209	1.3859280990931526e-6	262	311	350	694	742	152	209	122
ENSG00000132646	ENSG00000132646.11	proliferating cell nuclear antigen [Source:HGNC Symbol;Acc:HGNC:8729]	PCNA	protein_coding	P12004	5111	6.139542562746998	6.2004689080583475	984.02243869815	-0.7136762500283537	-0.7442388853107996	-0.6784660624247058	0.01696116670573768	0.015330846962690069	5.6303355101348384e-5	940	1148	1077	1871	2706	619	607	315
ENSG00000161513	ENSG00000161513.12	ferredoxin reductase [Source:HGNC Symbol;Acc:HGNC:3642]	FDXR	protein_coding	A0A0A0MSZ4,A0A0A0MT64,A0A0A0MTN9,A0A0A0MTR6,A0A0C4DFN8,A0A0C4DGN7,P22570	2232	3.6623055369135153	3.7291302305833898	175.79316078966235	-0.7290011483426482	-0.7443100804231207	-0.6601519186748048	0.021172471731380756	0.022904881051604313	6.215764482241445e-4	136	161	257	393	443	110	112	61
ENSG00000178741	ENSG00000178741.12	cytochrome c oxidase subunit 5A [Source:HGNC Symbol;Acc:HGNC:2267]	COX5A	protein_coding	P20674	9377	6.898326102327791	6.951313113739997	1656.8445361449121	-0.7399845011533137	-0.7447842351035221	-0.7063902308539228	0.006928782513364762	0.006696953573633965	3.944043134203713e-9	1375	1528	2271	3737	3982	1022	1122	576
ENSG00000142409	ENSG00000142409.6	zinc finger protein 787 [Source:HGNC Symbol;Acc:HGNC:26998]	ZNF787	protein_coding	Q6DD87	126208	4.552123688522462	4.610173846393185	325.49681838772767	-0.720047665209739	-0.7492065741667158	-0.6935353878090317	0.01131618030238403	0.010515974094067865	1.4898738950646396e-6	340	313	341	742	868	197	201	112
ENSG00000187024	ENSG00000187024.15	peptidyl-tRNA hydrolase 1 homolog [Source:HGNC Symbol;Acc:HGNC:27039]	PTRH1	protein_coding	C9J7Z1,Q86Y79	138428	4.376151458817766	4.434201739587413	288.22423630237586	-0.7738355683400401	-0.749426078996174	-0.6944130164042744	0.011528265026326279	0.012160992533664993	2.259477410770003e-5	248	266	400	618	645	179	185	112
ENSG00000160179	ENSG00000160179.18	ATP binding cassette subfamily G member 1 [Source:HGNC Symbol;Acc:HGNC:73]	ABCG1	protein_coding	P45844	9619	4.157586064465012	4.226191055038705	249.13096286696168	-0.7417620940673617	-0.7499274381757574	-0.6634358447431103	0.019617515710425346	0.023682908998072585	5.853313989050103e-4	237	274	275	516	584	175	173	71
ENSG00000106992	ENSG00000106992.19	adenylate kinase 1 [Source:HGNC Symbol;Acc:HGNC:361]	AK1	protein_coding	P00568,Q5T9B7,Q6FGX9	203	5.03004946357654	5.095488310916813	456.8555869063062	-0.6989931366515386	-0.7500311292296861	-0.6662571177170673	0.024956436767389754	0.01958160589340253	4.703783266693159e-4	500	503	478	834	1143	269	332	144
ENSG00000197070	ENSG00000197070.14	arrestin domain containing 1 [Source:HGNC Symbol;Acc:HGNC:28633]	ARRDC1	protein_coding	Q8N5I2	92714	6.033938420726254	6.0946724350927655	913.7135814525267	-0.7368898733633723	-0.7534537519918761	-0.6975210903959336	0.011842644985416116	0.011880964281666868	3.713872185087516e-6	885	922	1095	1895	2566	587	580	262
ENSG00000167747	ENSG00000167747.14	chromosome 19 open reading frame 48 [Source:HGNC Symbol;Acc:HGNC:29667]	C19orf48	protein_coding	A0A024R4G9,Q6RUI8	84798	5.774928171585201	5.846828807010917	769.1182093785319	-0.7289624810457573	-0.7541024347625624	-0.6662296144007428	0.02608076456148086	0.026436506388786713	8.104182637463005e-4	781	826	867	1499	2290	526	432	211
ENSG00000126267	ENSG00000126267.11	cytochrome c oxidase subunit 6B1 [Source:HGNC Symbol;Acc:HGNC:2280]	COX6B1	protein_coding	P14854	1340	6.951585276343871	7.013199480041449	1729.4341030374853	-0.7538263024870209	-0.7543213411310206	-0.6931307585799845	0.012903573432087454	0.014814155520422943	2.275272149885681e-5	1534	1866	2160	3460	4335	1228	1062	521
ENSG00000065057	ENSG00000065057.9	nth like DNA glycosylase 1 [Source:HGNC Symbol;Acc:HGNC:8028]	NTHL1	protein_coding	E5KTI5,P78549	4913	3.4272184343631755	3.491061557494347	148.85122465789303	-0.781344013727905	-0.7544480069955553	-0.6917196367827207	0.012903573432087454	0.01694805257682417	9.33337894906588e-5	140	129	183	359	346	88	108	51
ENSG00000167549	ENSG00000167549.18	coronin 6 [Source:HGNC Symbol;Acc:HGNC:21356]	CORO6	protein_coding	B3KRY9,B3KSZ9,Q6QEF8	84940	3.533639468160359	3.611055006200042	162.00702337159672	-0.6450285141268662	-0.7557241952682265	-0.6291129649194945	0.057954840235642964	0.03658464462235064	0.004959567971242529	166	176	194	288	466	106	91	49
ENSG00000142700	ENSG00000142700.12	DMRT like family A2 [Source:HGNC Symbol;Acc:HGNC:13908]	DMRTA2	protein_coding	Q96SC8	63950	3.664584868266067	3.752126814451909	178.16885512959556	-0.6906459329237009	-0.7564703397975745	-0.617295066319854	0.0534546092189746	0.04820789653245048	0.009136423065817575	123	160	279	416	509	94	131	52
ENSG00000175938	ENSG00000175938.7	ORAI calcium release-activated calcium modulator 3 [Source:HGNC Symbol;Acc:HGNC:28185]	ORAI3	protein_coding	A0A024QZA7,Q9BRQ5	93129	4.363363545355336	4.422923699500917	285.75868686529634	-0.7714305853468364	-0.7573042904734463	-0.7056364765871361	0.00946380658126808	0.010947365429719209	3.138388846494861e-6	267	265	346	664	680	145	220	103
ENSG00000148803	ENSG00000148803.12	fucose mutarotase [Source:HGNC Symbol;Acc:HGNC:24733]	FUOM	protein_coding	A2VDF0,X6R6T9	282969	3.180342949707941	3.260151017722997	126.38079333437	-0.6906522207541369	-0.7581729370736051	-0.6296104730457979	0.04408009733816507	0.037205563993142655	0.005941747544887464	99	109	201	270	349	69	81	44
ENSG00000141295	ENSG00000141295.14	secernin 2 [Source:HGNC Symbol;Acc:HGNC:30381]	SCRN2	protein_coding	Q96FV2	90507	4.422290113947403	4.4877921899991495	299.3660705081439	-0.7992265757315772	-0.7595017212211207	-0.6723051087442203	0.017899054398195228	0.02002589749188027	7.261595401255558e-4	254	279	436	610	614	164	229	116
ENSG00000072310	ENSG00000072310.17	sterol regulatory element binding transcription factor 1 [Source:HGNC Symbol;Acc:HGNC:11289]	SREBF1	protein_coding	A8MTU8,B3KR77,P36956	6720	7.59552415826577	7.648885496297079	2688.005845281728	-0.7556186811448565	-0.7595198799057838	-0.7263574673036628	0.006257287435850414	0.005993028747940769	1.011722299089286e-12	2642	2646	3197	5696	7269	1576	1763	872
ENSG00000254531	ENSG00000254531.1	novel transcript	AP001816.1	protein_coding	NA	90024	2.6099713105686693	2.6953303226747676	84.60889291227967	-0.7882073470165857	-0.7649014772734067	-0.6404039357383335	0.03211004012656249	0.037982654614070556	0.006785231902602574	65	73	104	243	211	49	58	29
ENSG00000130313	ENSG00000130313.7	6-phosphogluconolactonase [Source:HGNC Symbol;Acc:HGNC:8903]	PGLS	protein_coding	A0A0K0K1K7,O95336	25796	5.567156078920247	5.622036895192241	658.4206495037007	-0.7687771665751552	-0.7663392555023378	-0.7345624841216185	0.006384132546870112	0.005993028747940769	1.1671394504915877e-10	593	602	876	1466	1589	395	409	247
ENSG00000148908	ENSG00000148908.15	regulator of G protein signaling 10 [Source:HGNC Symbol;Acc:HGNC:9992]	RGS10	protein_coding	O43665	6001	4.955187064823239	5.029680786692554	435.59486188715175	-0.7168745984142634	-0.7665532458607308	-0.6771124955086014	0.025775010674936056	0.024427673049861803	6.750770609761108e-4	373	510	510	897	1247	287	269	116
ENSG00000064687	ENSG00000064687.13	ATP binding cassette subfamily A member 7 [Source:HGNC Symbol;Acc:HGNC:37]	ABCA7	protein_coding	B3KUJ3,Q8IZY2	10347	4.733954121131581	4.7986499932988576	371.6482745470326	-0.7804751188931052	-0.7672538276925793	-0.6914959721803459	0.0145639257032217	0.015900778166905355	1.7508185674168755e-4	397	309	481	773	825	187	289	140
ENSG00000155368	ENSG00000155368.16	diazepam binding inhibitor, acyl-CoA binding protein [Source:HGNC Symbol;Acc:HGNC:2690]	DBI	protein_coding	A0A024RAF2,B8ZWD1,B8ZWD8,P07108	1622	7.16157528917005	7.2238073244303465	2000.7389494508493	-0.7746543541581877	-0.7700954052768582	-0.714734812382833	0.010849184520222927	0.011908710033278622	3.713872185087516e-6	1696	1805	2744	4649	5042	1405	1157	631
ENSG00000169249	ENSG00000169249.12	zinc finger CCCH-type, RNA binding motif and serine/arginine rich 2 [Source:HGNC Symbol;Acc:HGNC:23019]	ZRSR2	protein_coding	Q15696	8233	3.7977556338501577	3.8765759609223016	195.60573350320436	-0.7022543650845706	-0.7704866923952166	-0.6362898887259899	0.05064535220706169	0.0407423898709459	0.007023740880671965	230	220	187	350	470	134	112	67
ENSG00000125458	ENSG00000125458.7	5', 3'-nucleotidase, cytosolic [Source:HGNC Symbol;Acc:HGNC:17144]	NT5C	protein_coding	Q8TCD5,V9HWF3	30833	4.846249560854972	4.915230820070018	401.92379231578303	-0.7500223311025798	-0.7724167686933759	-0.7022036065483989	0.016144575809031253	0.015900778166905355	5.451291367315776e-5	330	368	539	979	1138	263	225	123
ENSG00000240972	ENSG00000240972.2	macrophage migration inhibitory factor [Source:HGNC Symbol;Acc:HGNC:7097]	MIF	protein_coding	I4AY87,P14174	4282	9.189199228551821	9.247009897945404	8145.657643998534	-0.7752867908196798	-0.77306026983618	-0.7259645531347866	0.007286755620466351	0.008467943486808233	1.0583358589619409e-7	7137	7605	11170	17724	18006	4287	6126	3042
ENSG00000167685	ENSG00000167685.15	zinc finger protein 444 [Source:HGNC Symbol;Acc:HGNC:16052]	ZNF444	protein_coding	A0A024R4P4,A0A024R4S5,Q8N0Y2	55311	3.821503333318374	3.8844544556171177	196.52778319686578	-0.8030460878181874	-0.7764229235832749	-0.7125621548010651	0.012903573432087454	0.015000227760171961	8.146282391162924e-5	192	176	265	405	427	118	127	77
ENSG00000214026	ENSG00000214026.11	mitochondrial ribosomal protein L23 [Source:HGNC Symbol;Acc:HGNC:10322]	MRPL23	protein_coding	A0A024RCB2,A8MYK1,Q16540	107987373,6150	5.181405342827436	5.270722024696708	515.2721577427174	-0.7724105317685347	-0.7820499877383611	-0.6540041558634382	0.04194882311979997	0.04535374121851444	0.005893367257672014	504	578	574	1041	1520	385	219	153
ENSG00000198680	ENSG00000198680.4	tumor suppressor candidate 1 [Source:HGNC Symbol;Acc:HGNC:31010]	TUSC1	protein_coding	Q2TAM9	286319	3.6996129797773403	3.780450781693586	182.21302662251537	-0.8123191603754111	-0.7832084554914078	-0.6685116421975987	0.02585341779256066	0.03408529741905481	0.0033601049721773413	134	144	271	483	440	93	111	79
ENSG00000099624	ENSG00000099624.8	ATP synthase F1 subunit delta [Source:HGNC Symbol;Acc:HGNC:837]	ATP5D	protein_coding	P30049	513	6.224993081899138	6.297554209520911	1051.3951648527677	-0.7510025203580802	-0.784325364043331	-0.7013621045388606	0.02249896439278934	0.019821450865418075	2.7924287494293236e-4	804	799	1626	2699	2868	571	675	359
ENSG00000237172	ENSG00000237172.4	UDP-GlcNAc:betaGal beta-1,3-N-acetylglucosaminyltransferase 9 [Source:HGNC Symbol;Acc:HGNC:28714]	B3GNT9	protein_coding	Q6UX72	84752	2.5578588245899274	2.638954446218877	81.90589146225807	-0.7450916458135565	-0.7843798817554604	-0.6504378530942354	0.03530434500905216	0.03694235224098417	0.0058217832668279994	93	72	94	175	211	37	55	33
ENSG00000178057	ENSG00000178057.15	NADH:ubiquinone oxidoreductase complex assembly factor 3 [Source:HGNC Symbol;Acc:HGNC:29918]	NDUFAF3	protein_coding	A4FU71,Q9BU61,Q9Y3Z0	25915	5.670269463001688	5.743027479832969	715.3874049877184	-0.7765721281171225	-0.7854629393185432	-0.7098344488842446	0.01696116670573768	0.018517153361632177	1.3163731893020474e-4	727	683	857	1552	2043	501	379	201
ENSG00000129968	ENSG00000129968.15	abhydrolase domain containing 17A [Source:HGNC Symbol;Acc:HGNC:28756]	ABHD17A	protein_coding	Q96GS6	81926	5.995569859840919	6.052719768607563	888.0464183128126	-0.792675912344252	-0.7855565694308426	-0.7563966335869122	0.005783117408816952	0.005993028747940769	2.747396544159263e-12	857	848	1054	2039	2090	576	529	315
ENSG00000130762	ENSG00000130762.15	Rho guanine nucleotide exchange factor 16 [Source:HGNC Symbol;Acc:HGNC:15515]	ARHGEF16	protein_coding	B3KTS4,Q5VV41	27237	4.73925818064565	4.805902413236822	372.6844288927705	-0.7454069847484469	-0.7867364414523234	-0.724793961718078	0.011528265026326279	0.010947365429719209	1.2083135764864888e-6	353	358	475	814	1042	222	240	108
ENSG00000184831	ENSG00000184831.14	apolipoprotein O [Source:HGNC Symbol;Acc:HGNC:28727]	APOO	protein_coding	Q9BUR5	79135	3.6397933204304462	3.7172782557494326	174.3725345693736	-0.7452429270598498	-0.7874619053446735	-0.6833256301215666	0.027330268218352754	0.026605817283933415	0.001475701203755842	148	144	272	380	468	85	109	68
ENSG00000122378	ENSG00000122378.14	peroxiredoxin like 2A [Source:HGNC Symbol;Acc:HGNC:28651]	FAM213A	protein_coding	Q9BRX8	84293	5.677938319151026	5.7470594938411335	717.0578377490563	-0.7682227903213382	-0.7877757201004026	-0.7220699363782596	0.014500762307401462	0.01438626495832983	2.2732616960014346e-5	571	610	1009	1832	1926	450	450	214
ENSG00000243279	ENSG00000243279.4	PRA1 domain family member 2 [Source:HGNC Symbol;Acc:HGNC:28911]	PRAF2	protein_coding	A0A024QZ22,O60831	11230	3.4437344560687686	3.5330675789821706	153.63185928763127	-0.6620553591184378	-0.7945796048101583	-0.6406533513508476	0.07453363607947378	0.046421995472021985	0.010096674804257931	170	190	149	268	412	98	91	46
ENSG00000230202	ENSG00000230202.1	ribosomal protein L29 (RPL29) pseudogene	RP11-632C17__A.1	pseudogene	NA	NA	3.3403293262705755	3.4221703276497535	141.5824368663957	-0.7911899280312796	-0.7974599323759928	-0.6955481249286384	0.022497324394990015	0.027586550619637263	0.001305632049378964	112	123	210	339	353	95	81	46
ENSG00000131116	ENSG00000131116.12	zinc finger protein 428 [Source:HGNC Symbol;Acc:HGNC:20804]	ZNF428	protein_coding	I6L9C8,Q96B54	126299	4.002518258709088	4.074780549154793	224.2771004054776	-0.7490112003235769	-0.7983237177774776	-0.7116492674996133	0.020838067854893828	0.017967253014660445	2.449542881729289e-4	229	217	294	432	587	100	157	84
ENSG00000171222	ENSG00000171222.10	SCAN domain containing 1 [Source:HGNC Symbol;Acc:HGNC:10566]	SCAND1	protein_coding	H0UIA5,P57086,Q9NZG6	51282	4.914675880409647	4.985563177054727	422.4099232209374	-0.7890012552861388	-0.7984102037995378	-0.7279562333747253	0.013889877653673718	0.014377876311521744	4.5755351528476167e-5	342	356	621	1029	1033	226	312	137
ENSG00000122034	ENSG00000122034.16	general transcription factor IIIA [Source:HGNC Symbol;Acc:HGNC:4662]	GTF3A	protein_coding	NA,Q92664	2971	5.919672061570509	5.993245559115327	851.1503597139194	-0.8031397953577856	-0.7989572170202541	-0.726027493901037	0.015149563044312957	0.017078700737048577	7.329040117137044e-5	795	821	1065	1935	2429	593	421	252
ENSG00000138297	NA	NA	TIMM23	protein_coding	NA	NA	3.3894931947472173	3.473316747752104	146.89974352899628	-0.7947531446635545	-0.7991612044760892	-0.693412099347196	0.02140539062009857	0.0301582961781335	0.0013845445555383726	135	147	178	338	379	109	71	46
ENSG00000241343	ENSG00000241343.10	ribosomal protein L36a [Source:HGNC Symbol;Acc:HGNC:10359]	RPL36A	protein_coding	J3KQN4,P83881	6173	8.198763858365341	8.26920496768877	4135.343856057252	-0.8276174982996994	-0.8012244037141532	-0.7253659942145125	0.01363698906328147	0.016100232602948905	8.037678588869814e-5	3599	4131	5495	9018	7335	2821	2973	1404
ENSG00000178718	ENSG00000178718.7	ribonuclease P and MRP subunit p25 [Source:HGNC Symbol;Acc:HGNC:30361]	RPP25	protein_coding	Q9BUL9	54913	3.2735938868657426	3.3674068635656322	135.8567343959212	-0.7672169782132376	-0.8015198021693936	-0.668352951235468	0.04004522551320858	0.039020004957242053	0.005335671988556572	109	102	200	366	379	86	74	43
ENSG00000178773	ENSG00000178773.15	copine 7 [Source:HGNC Symbol;Acc:HGNC:2320]	CPNE7	protein_coding	Q9UBL6	27132	3.4261705438714847	3.512811311225758	151.41755567705545	-0.9628220188051217	-0.80274468998404	-0.6565360757905975	0.02115518201111885	0.04235618157289077	0.008597851002940709	129	129	203	383	266	75	130	59
ENSG00000023892	ENSG00000023892.11	DEF6 guanine nucleotide exchange factor [Source:HGNC Symbol;Acc:HGNC:2760]	DEF6	protein_coding	Q9H4E7	50619	4.51147520380613	4.5964985023719835	322.2071251689405	-0.7717076483794375	-0.8039266895608463	-0.6983213028856768	0.02608076456148086	0.02937758683498094	0.0014591854966859118	287	345	433	633	843	240	175	86
ENSG00000184209	ENSG00000184209.15	small nuclear ribonucleoprotein U11/U12 subunit 35 [Source:HGNC Symbol;Acc:HGNC:30852]	SNRNP35	protein_coding	A0A024RBU2,Q16560	11066	3.613408370465277	3.696433160600678	172.54511731368774	-0.8461680157264859	-0.8051613724395392	-0.6818168670246731	0.02268682313895825	0.03698569194844579	0.003925721432244041	167	197	182	366	389	114	76	76
ENSG00000172922	ENSG00000172922.11	ribonuclease H2 subunit C [Source:HGNC Symbol;Acc:HGNC:24116]	RNASEH2C	protein_coding	A0A024R5B3,Q8TDP1	84153	3.9417929407579995	4.014282986822376	214.7727220902438	-0.822001562665208	-0.8052564859750354	-0.7306837713200349	0.013544141419438408	0.016169494719646703	1.082223385261148e-4	193	190	310	468	472	137	149	68
ENSG00000148218	ENSG00000148218.16	aminolevulinate dehydratase [Source:HGNC Symbol;Acc:HGNC:395]	ALAD	protein_coding	A0A024R877,A0A140VJL9,B7Z3I9,P13716,Q6ZMU0	210	4.239345683877591	4.307484619234389	263.8266016288047	-0.8140648110267423	-0.8056603586191342	-0.7406442113358621	0.01107662480512938	0.011880964281666868	1.6894494273967554e-5	277	252	319	552	576	153	198	85
ENSG00000160813	ENSG00000160813.7	protein phosphatase 1 regulatory subunit 35 [Source:HGNC Symbol;Acc:HGNC:28320]	PPP1R35	protein_coding	Q8TAP8	221908	4.041529749049591	4.119595633928621	230.63039520080602	-0.7840721642409404	-0.8059138377377572	-0.7201387365768013	0.020604705969077215	0.019186723892161098	3.027703332320529e-4	188	187	327	605	635	134	125	82
ENSG00000099901	ENSG00000099901.17	RAN binding protein 1 [Source:HGNC Symbol;Acc:HGNC:9847]	RANBP1	protein_coding	A0A140VK94,B3KUP2,B4DE76,D3DX26,F6WQW2,P43487	5902	6.8272805384361615	6.885389742897337	1583.292557191827	-0.8070862411337347	-0.8060248046324837	-0.7799845347648394	0.005394584538559657	0.004642145785480348	2.027233204368777e-16	1453	1612	1977	3463	3835	894	946	608
ENSG00000069011	ENSG00000069011.16	paired like homeodomain 1 [Source:HGNC Symbol;Acc:HGNC:9004]	PITX1	protein_coding	P78337,X5D9A5	5307	6.152109472443544	6.2203386006758885	997.7134173231763	-0.8194872108098495	-0.8069886874947166	-0.743207679500839	0.010406045533451286	0.01146050496273251	1.0713099834863464e-5	816	884	1398	2448	2361	454	690	409
ENSG00000249471	ENSG00000249471.8	zinc finger protein 324B [Source:HGNC Symbol;Acc:HGNC:33107]	ZNF324B	protein_coding	Q6AW86	388569	2.037433646951448	2.135728172499098	57.0145223011965	-0.8107234059994862	-0.8070730617826981	-0.641915346521711	0.03955230080686489	0.04862851846931981	0.013404196255601528	42	58	80	134	134	32	42	18
ENSG00000005075	ENSG00000005075.15	RNA polymerase II subunit J [Source:HGNC Symbol;Acc:HGNC:9197]	POLR2J	protein_coding	P52435	5439	5.031537992725703	5.10785477870987	460.72410447505393	-0.7635106282419867	-0.8079046191658715	-0.7191102435141317	0.02249896439278934	0.01929431524677207	3.904094617571754e-4	532	511	429	929	1099	296	299	141
ENSG00000125652	ENSG00000125652.8	alkB homolog 7 [Source:HGNC Symbol;Acc:HGNC:21306]	ALKBH7	protein_coding	Q9BT30	84266	3.8321342795929247	3.9209755409000464	201.5099136178709	-0.8538519724196315	-0.8094072772865886	-0.6714436850027513	0.02356397994997211	0.0410446850973164	0.005941747544887464	151	179	312	466	469	88	118	99
ENSG00000132522	ENSG00000132522.16	G protein pathway suppressor 2 [Source:HGNC Symbol;Acc:HGNC:4550]	GPS2	protein_coding	Q13227	2874	5.082485429341988	5.162765293683341	478.23451481892107	-0.7945409779599071	-0.8128124116211995	-0.7226111657464811	0.019777436102027802	0.02157054049076274	4.4301910381495577e-4	454	550	552	961	1224	351	251	138
ENSG00000196502	ENSG00000196502.11	sulfotransferase family 1A member 1 [Source:HGNC Symbol;Acc:HGNC:11453]	SULT1A1	protein_coding	P50225	6817	3.0875029420631948	3.1818722993669404	119.86889032658144	-0.8952684216548916	-0.8141116361453565	-0.6549566604041349	0.030216788277005534	0.049337549862301294	0.011474112035418909	87	95	190	304	247	58	86	51
ENSG00000176974	ENSG00000176974.20	serine hydroxymethyltransferase 1 [Source:HGNC Symbol;Acc:HGNC:10850]	SHMT1	protein_coding	P34896	6470	4.676399596651496	4.7536929550161675	360.0536260512057	-0.767926408409224	-0.8204194276612312	-0.7332525181423439	0.021560166689055974	0.017979464006888532	2.775522489621709e-4	403	408	344	731	920	228	197	121
ENSG00000145911	ENSG00000145911.6	NEDD4 binding protein 3 [Source:HGNC Symbol;Acc:HGNC:29852]	N4BP3	protein_coding	O15049	23138	2.729084256676189	2.824096885819834	92.94588520323852	-0.767304822471256	-0.8226492615485466	-0.6820105996639958	0.03819460632973248	0.03623685054476031	0.005111169699008829	80	85	132	214	268	38	56	37
ENSG00000177045	ENSG00000177045.10	SIX homeobox 5 [Source:HGNC Symbol;Acc:HGNC:10891]	SIX5	protein_coding	Q8N196	147912	3.5932290350447524	3.6997839107314716	171.73506930164498	-0.7611125084200603	-0.8238266281837695	-0.6875819961348033	0.03909992433580705	0.04535374121851444	0.004411840273114532	170	180	188	401	491	108	120	34
ENSG00000160446	ENSG00000160446.19	zinc finger DHHC-type palmitoyltransferase 12 [Source:HGNC Symbol;Acc:HGNC:19159]	ZDHHC12	protein_coding	Q96GR4	84885	5.1748034788243515	5.27158747967185	515.4790242586245	-0.7616620007049678	-0.8301816037336431	-0.7078836232993222	0.046579135630173754	0.037205563993142655	0.0032177998277818066	549	615	540	974	1626	327	260	134
ENSG00000165724	ENSG00000165724.6	zinc finger MYND-type containing 19 [Source:HGNC Symbol;Acc:HGNC:21146]	ZMYND19	protein_coding	Q96E35	116225	4.859473133785918	4.945935021601746	410.58594984356193	-0.8140643717990049	-0.8303882232946009	-0.7261038709568207	0.02664154375410785	0.024536961149486433	9.732111368043355e-4	278	340	637	1114	999	258	243	136
ENSG00000131435	ENSG00000131435.13	PDZ and LIM domain 4 [Source:HGNC Symbol;Acc:HGNC:16501]	PDLIM4	protein_coding	A0A0S2Z4N4,P50479	8572	5.625789587421699	5.691574036913955	690.9281789695114	-0.8253103299844633	-0.8305709861919096	-0.7900935963567203	0.006384132546870112	0.005993028747940769	5.338919082041927e-10	670	692	879	1463	1663	442	401	229
ENSG00000250571	ENSG00000250571.7	GLI family zinc finger 4 [Source:HGNC Symbol;Acc:HGNC:4320]	GLI4	protein_coding	P10075	2738	3.4060791081487314	3.49108665610719	148.5079622860888	-0.8147896504137495	-0.8309059242176531	-0.7417592129073559	0.015149563044312957	0.01903658558540203	1.473080675714588e-4	142	137	177	374	376	78	114	41
ENSG00000229809	ENSG00000229809.8	zinc finger protein 688 [Source:HGNC Symbol;Acc:HGNC:30489]	ZNF688	protein_coding	A0A024QZB6,A0A0S2Z633,P0C7X2	146542	2.4330223601420657	2.5223832712456784	75.51585767360959	-0.8325057845867443	-0.832165129300677	-0.686445426974432	0.03351409304860281	0.038279151532552375	0.007131707642304967	58	89	102	153	167	48	43	28
ENSG00000173457	ENSG00000173457.11	protein phosphatase 1 regulatory inhibitor subunit 14B [Source:HGNC Symbol;Acc:HGNC:9057]	PPP1R14B	protein_coding	Q96C90	26472	7.161059652913254	7.251617431850877	2037.546536612014	-0.8379610788174255	-0.8331948441871005	-0.7270233189965182	0.027589062621268874	0.03132539522670567	0.0010623276204531692	1599	1718	3074	5125	6250	1332	998	560
ENSG00000099849	ENSG00000099849.15	Ras association domain family member 7 [Source:HGNC Symbol;Acc:HGNC:1166]	RASSF7	protein_coding	A0A024RCE4,Q02833	8045	5.940178144054834	6.012100058765558	862.1421394034381	-0.8172162747976764	-0.8364872989139848	-0.7833904555155146	0.00957732884463781	0.008809634176710428	2.723552493116095e-7	707	747	1186	2270	2314	491	536	266
ENSG00000132781	ENSG00000132781.18	mutY DNA glycosylase [Source:HGNC Symbol;Acc:HGNC:7527]	MUTYH	protein_coding	D3DPZ6,E5KP25,E5KP26,E5KP27,E5KP28,E9PM53,Q9UIF7	4595	2.888977092525431	2.989228923134828	104.36410177898402	-0.7314099347894225	-0.8369306749071944	-0.6929713148149473	0.04196775710698884	0.03479756810614359	0.003912713781610637	93	114	140	211	290	55	76	26
ENSG00000130881	ENSG00000130881.14	LDL receptor related protein 3 [Source:HGNC Symbol;Acc:HGNC:6695]	LRP3	protein_coding	O75074	4037	4.824062697205577	4.895317145368295	397.60368656816274	-0.8792506218029925	-0.837619739208457	-0.7777645126781472	0.007850962165475638	0.010515974094067865	5.787717742542285e-6	401	396	449	918	833	185	291	160
ENSG00000110811	ENSG00000110811.20	prolyl 3-hydroxylase 3 [Source:HGNC Symbol;Acc:HGNC:19318]	LEPREL2	polymorphic_pseudogene	Q8IVL6	10536	3.768200969878245	3.845434089270803	191.5223212093789	-0.9169259139575552	-0.8388057631884871	-0.7448453619612643	0.014697799078278744	0.019792176658579737	5.960529979316978e-4	189	190	250	387	356	97	142	78
ENSG00000119333	ENSG00000119333.11	WD repeat domain 34 [Source:HGNC Symbol;Acc:HGNC:28296]	WDR34	protein_coding	Q96EX3	89891	4.500483025355621	4.587134216923289	320.1796740310423	-0.769084362556951	-0.8403144322964032	-0.746340007358411	0.02356397994997211	0.020253794965138187	3.6191045854572386e-4	315	377	370	620	866	205	196	82
ENSG00000181274	ENSG00000181274.7	FRAT regulator of WNT signaling pathway 2 [Source:HGNC Symbol;Acc:HGNC:16048]	FRAT2	protein_coding	O75474	23401	2.9353445555402593	3.024869395294174	106.95696382768367	-0.7919272469546322	-0.8405585033886163	-0.7351368323715293	0.020838067854893828	0.021318202672055392	5.272915364904577e-4	87	109	144	253	283	65	65	31
ENSG00000127774	ENSG00000127774.7	ER membrane protein complex subunit 6 [Source:HGNC Symbol;Acc:HGNC:28430]	EMC6	protein_coding	Q9BV81	83460	4.797907222011989	4.871154166100952	390.905679939925	-0.8968613385201877	-0.8406761319001987	-0.7727450496444714	0.010126981364147693	0.011459416836762786	2.332423082606829e-5	379	417	447	867	732	258	266	132
ENSG00000215845	ENSG00000215845.11	thiosulfate sulfurtransferase like domain containing 1 [Source:HGNC Symbol;Acc:HGNC:35410]	TSTD1	protein_coding	Q8NFU3	100131187	4.501290213198993	4.5833905396959675	319.7725492348925	-0.8810201162447383	-0.8410340422609478	-0.7446960109171546	0.015068682404504232	0.019821450865418075	4.970360634040422e-4	258	276	492	746	695	145	212	140
ENSG00000165912	ENSG00000165912.16	protein kinase C and casein kinase substrate in neurons 3 [Source:HGNC Symbol;Acc:HGNC:8572]	PACSIN3	protein_coding	Q9UKS6	29763	5.433641129429423	5.520220541677789	613.2443919357563	-0.8384667785529302	-0.8411392927600254	-0.7465833990303367	0.01896914800852145	0.0225502805171853	4.8368159012590714e-4	628	661	748	1187	1481	466	326	167
ENSG00000178922	ENSG00000178922.16	hydroxypyruvate isomerase (putative) [Source:HGNC Symbol;Acc:HGNC:26948]	HYI	protein_coding	A0A0A0MTR5,F6UJY1,Q5T013	81888	4.627760508039384	4.703775097921434	347.26911171045856	-0.7818468438323833	-0.8417364259271695	-0.7718148782418428	0.013926641145744548	0.010947365429719209	6.955006711636712e-6	349	353	448	697	978	203	193	107
ENSG00000153292	ENSG00000153292.16	adhesion G protein-coupled receptor F1 [Source:HGNC Symbol;Acc:HGNC:18990]	GPR110	protein_coding	Q3SXM8,Q5T601	266977	5.934013711934355	6.011524736235319	862.6069532606147	-0.8581345116252224	-0.8440143877381008	-0.7683834307588123	0.01249420745935998	0.013486381133910147	4.0866996732464534e-5	684	760	1095	2476	1943	388	633	331
ENSG00000123144	ENSG00000123144.11	telomerase RNA component interacting RNase [Source:HGNC Symbol;Acc:HGNC:28424]	C19orf43	protein_coding	K7ELS0,K7EN60,Q9BQ61	79002	6.576098012376255	6.6557790889642305	1349.1739936049707	-0.8365077830808191	-0.8463815730377865	-0.7752230376539074	0.013972366229305427	0.014938007758909331	3.097178852431524e-5	1351	1524	1588	2645	3636	903	737	375
ENSG00000170577	ENSG00000170577.8	SIX homeobox 2 [Source:HGNC Symbol;Acc:HGNC:10888]	SIX2	protein_coding	Q8TBA2,Q9NPC8	10736	4.410938500249771	4.483469853053077	298.1643567640345	-0.8895462173155348	-0.8465995551548701	-0.7915561757680598	0.007454553863475185	0.009240666374017588	1.8696855612861363e-6	280	293	365	703	615	158	229	101
ENSG00000076864	ENSG00000076864.19	RAP1 GTPase activating protein [Source:HGNC Symbol;Acc:HGNC:9858]	RAP1GAP	protein_coding	A0A024RAB5,P47736,X6R8W7	5909	2.5484023302986736	2.6358433422444665	81.88811759237507	-0.8715525673983946	-0.8476183218530683	-0.7322305094627074	0.02123765356819841	0.031117977097714536	0.002487807530216042	68	89	109	176	187	41	45	37
ENSG00000223705	ENSG00000223705.9	NSUN5 pseudogene 1 [Source:HGNC Symbol;Acc:HGNC:19146]	NSUN5P1	pseudogene	NA	155400	2.5459497263322852	2.6362826589887245	81.92367973452642	-0.9160481337093014	-0.8523354771492814	-0.7242975286229076	0.02055155399811911	0.03304204919048003	0.003725192940426384	87	79	95	182	169	35	63	33
ENSG00000197530	ENSG00000197530.12	mindbomb E3 ubiquitin protein ligase 2 [Source:HGNC Symbol;Acc:HGNC:30577]	MIB2	protein_coding	Q96AX9	142678	5.1044942950166	5.184858392997078	486.49259439630276	-0.9057356376935819	-0.8527180383671681	-0.7647677566383404	0.011711666956569899	0.015900778166905355	1.7480681887953748e-4	490	464	633	1028	975	206	375	200
ENSG00000133247	ENSG00000133247.14	lysine methyltransferase 5C [Source:HGNC Symbol;Acc:HGNC:28405]	SUV420H2	protein_coding	A0A0D9SF94,Q86Y97	84787	2.815427974070196	2.9110743588455668	99.2490278581347	-0.7971506606992859	-0.8548515420777597	-0.7102636135647732	0.03464581679003869	0.03316724818326024	0.004356586202014523	116	107	103	196	228	54	76	28
ENSG00000002330	ENSG00000002330.13	BCL2 associated agonist of cell death [Source:HGNC Symbol;Acc:HGNC:936]	BAD	protein_coding	A0A024R562,Q92934	572	5.377041313058093	5.4677180191822705	590.0409546002054	-0.8318126307720953	-0.8556495795617599	-0.7649740749480537	0.02140539062009857	0.021077620635025433	3.0042375644186517e-4	486	554	832	1443	1819	367	291	161
ENSG00000123154	ENSG00000123154.12	WD repeat domain 83 [Source:HGNC Symbol;Acc:HGNC:32672]	WDR83	protein_coding	Q9BRX9	84292	3.2131431068560623	3.2985563125563164	130.10709315486244	-0.783018104831999	-0.8564702766665143	-0.753276913192624	0.021419737806470936	0.018517153361632177	3.4097519110704694e-4	136	141	146	274	350	78	67	43
ENSG00000116701	ENSG00000116701.15	neutrophil cytosolic factor 2 [Source:HGNC Symbol;Acc:HGNC:7661]	NCF2	protein_coding	A0A0S2Z457,P19878	4688	5.217312985518851	5.308156164856259	528.873356248754	-0.8483075227445147	-0.8565165013082472	-0.7617945974073502	0.01805207830595244	0.022325747748795213	4.1905105947817557e-4	542	577	593	1130	1359	394	271	137
ENSG00000158483	ENSG00000158483.16	family with sequence similarity 86 member C1 [Source:HGNC Symbol;Acc:HGNC:25561]	FAM86C1	protein_coding	Q9NVL1	55199	2.2008322300913647	2.3020235343800914	64.64201166251304	-0.8003909820151704	-0.8570252114533263	-0.6731746522003021	0.04786328435210935	0.04707723511999196	0.013208269463139034	62	83	63	136	156	28	44	25
ENSG00000110921	ENSG00000110921.14	mevalonate kinase [Source:HGNC Symbol;Acc:HGNC:7530]	MVK	protein_coding	B2RDU6,B7Z301,F5H8H2,Q03426	4598	5.9116851612486245	5.99074116021205	849.823587380471	-0.8471726908343142	-0.8573475057862311	-0.7934844002117626	0.010370785726841391	0.011437362784046872	2.978136438463363e-6	804	893	1066	1842	2283	564	473	229
ENSG00000117632	ENSG00000117632.23	stathmin 1 [Source:HGNC Symbol;Acc:HGNC:6510]	STMN1	protein_coding	A0A140VJW2,P16949	3925	5.8074361338589915	5.897940083202282	796.6224763172694	-0.8411944849216105	-0.8573563695136257	-0.7652808421421395	0.021419737806470936	0.021931177740280663	3.548234377986901e-4	862	837	896	1667	2431	513	378	217
ENSG00000184207	ENSG00000184207.9	phosphoglycolate phosphatase [Source:HGNC Symbol;Acc:HGNC:8909]	PGP	protein_coding	A6NDG6	283871	5.2469213279700835	5.319111879283222	532.8456641316285	-0.8475195080238714	-0.8592679484282636	-0.8141957120646512	0.006808820123835252	0.005993028747940769	3.893453602429823e-9	447	492	730	1336	1358	265	344	185
ENSG00000169972	ENSG00000169972.12	pseudouridine synthase like 1 [Source:HGNC Symbol;Acc:HGNC:26914]	PUSL1	protein_coding	Q8N0Z8	126789	4.519566878880676	4.5905681363701785	321.2251016004961	-0.8283754727409325	-0.8598171004986084	-0.8095576308157182	0.006928782513364762	0.005993028747940769	5.226002033148506e-9	307	345	399	677	802	170	198	112
ENSG00000243364	ENSG00000243364.8	ephrin A4 [Source:HGNC Symbol;Acc:HGNC:3224]	EFNA4	protein_coding	P52798	1945	3.1565093532566304	3.2631339287779846	126.3881320077648	-0.7761695229910092	-0.8601452817625252	-0.7286479051062815	0.032730577411129565	0.03304204919048003	0.002039289826297468	116	121	181	273	350	75	86	28
ENSG00000109536	ENSG00000109536.12	FSHD region gene 1 [Source:HGNC Symbol;Acc:HGNC:3954]	FRG1	protein_coding	Q14331	2483	4.236668080081579	4.319210986005706	266.0465655518389	-0.8358735773595702	-0.8645253349828917	-0.780315387577446	0.01592283847750808	0.015330846962690069	1.0672205879718783e-4	253	323	312	513	594	174	164	81
ENSG00000175505	ENSG00000175505.11	cardiotrophin like cytokine factor 1 [Source:HGNC Symbol;Acc:HGNC:17412]	CLCF1	protein_coding	Q9UBD9	23529	3.90774268132702	4.009264173444178	213.5535393562634	-0.749488720174162	-0.8666044423289566	-0.7414161691885277	0.04352376365934917	0.029867677822768734	0.0020358795473867084	247	222	218	467	685	118	110	58
ENSG00000148341	ENSG00000148341.17	SH3 domain containing GRB2 like, endophilin B2 [Source:HGNC Symbol;Acc:HGNC:10834]	SH3GLB2	protein_coding	A0A024R896,B7ZC38,Q9NR46	56904	6.00008106083268	6.07564351364019	901.7974797521275	-0.8472169570476922	-0.8720712183107105	-0.8211647981752627	0.007362018515688013	0.0066568772677192	1.692212081356576e-8	885	932	1182	1843	2408	479	596	260
ENSG00000100288	ENSG00000100288.20	choline kinase beta [Source:HGNC Symbol;Acc:HGNC:1938]	CHKB	protein_coding	A0A024R4X4,Q9Y259	1120	4.99213877907358	5.070516748464948	448.23771081533687	-0.848845847175916	-0.8741829036009248	-0.8152452076292641	0.00946380658126808	0.008290763059647117	4.723731297491743e-7	408	407	637	1035	1228	205	269	161
ENSG00000205155	ENSG00000205155.8	presenilin enhancer, gamma-secretase subunit [Source:HGNC Symbol;Acc:HGNC:30100]	PSENEN	protein_coding	Q9NZ42	55851	5.122418214455927	5.2136322060944105	494.9077306066693	-0.8238656852091837	-0.874811485454169	-0.7908501134834922	0.018301119223266816	0.017447346446087753	1.0578689962062625e-4	476	584	523	1117	1414	296	299	121
ENSG00000074964	ENSG00000074964.17	Rho guanine nucleotide exchange factor 10 like [Source:HGNC Symbol;Acc:HGNC:25540]	ARHGEF10L	protein_coding	B4DTL3,Q5VXI4,Q9HCE6	55160	4.486243374586607	4.569725974330693	317.2057059089368	-0.9736312636111928	-0.8749917370744361	-0.7856700456441981	0.010053390772004388	0.016100232602948905	1.9568519251674058e-4	291	332	385	735	583	142	227	140
ENSG00000088899	ENSG00000088899.15	leucine zipper tumor suppressor family member 3 [Source:HGNC Symbol;Acc:HGNC:30139]	LZTS3	protein_coding	O60299	9762	3.084631613910862	3.1868250688066344	121.12915140230061	-0.8760698586854829	-0.8760861470590309	-0.6997184212413738	0.037536119221355156	0.0473294521806473	0.010307785492626287	133	147	126	220	254	47	83	55
ENSG00000160799	ENSG00000160799.11	coiled-coil domain containing 12 [Source:HGNC Symbol;Acc:HGNC:28332]	CCDC12	protein_coding	J3KR35,Q8WUD4	151903	4.622483290309213	4.715933119631942	349.98665787851354	-0.8398598719150511	-0.876663209744934	-0.7874181679798461	0.0170766790299174	0.01862831630894474	1.5094753106307323e-4	343	360	459	730	927	242	194	85
ENSG00000176182	ENSG00000176182.6	Myb related transcription factor, partner of profilin [Source:HGNC Symbol;Acc:HGNC:20178]	MYPOP	protein_coding	Q86VE0	339344	2.527647197672918	2.6194871735575367	80.72190624625097	-0.905091639684149	-0.8781475062265024	-0.7695521456907167	0.0170766790299174	0.022667003735445664	0.001054129222400863	75	88	94	187	175	38	61	28
ENSG00000006327	ENSG00000006327.14	TNF receptor superfamily member 12A [Source:HGNC Symbol;Acc:HGNC:18152]	TNFRSF12A	protein_coding	Q9NP84	51330	7.732291940005472	7.805425255862317	2996.864791701095	-0.8749840805236211	-0.8787864256700935	-0.8368376064700264	0.006375014471381048	0.005993028747940769	6.401832859664584e-10	2983	3353	3542	6162	6919	1891	1768	948
ENSG00000149743	ENSG00000149743.14	tRNA phosphotransferase 1 [Source:HGNC Symbol;Acc:HGNC:20316]	TRPT1	protein_coding	A0A024R5C2,F5H6B6,Q86TN4	83707	3.9821157120598	4.092278211605315	226.34798575033247	-0.8170916603618774	-0.8806477994175022	-0.7507502892032154	0.033130808976410825	0.03512815058754178	0.0024566666562319322	202	244	321	452	611	160	127	49
ENSG00000130312	ENSG00000130312.6	mitochondrial ribosomal protein L34 [Source:HGNC Symbol;Acc:HGNC:14488]	MRPL34	protein_coding	A0A024R7J4,Q9BQ48	64981	4.988876505436846	5.0777537187868935	450.7993141586059	-0.885993374933726	-0.8813575710425195	-0.794214801055961	0.014276194368206327	0.01605753008664133	1.15295701572143e-4	405	418	646	1026	1160	166	310	175
ENSG00000170892	ENSG00000170892.12	tRNA splicing endonuclease subunit 34 [Source:HGNC Symbol;Acc:HGNC:15506]	TSEN34	protein_coding	A0A024R4N9,B4DT51,E7EQB3,Q9BSV6	79042	3.7881049829615794	3.866135971687775	193.687351691797	-0.8900991889654991	-0.8819851392999783	-0.8299754713593743	0.007407794431969264	0.008467943486808233	3.500449052934336e-7	188	203	213	475	441	97	132	68
ENSG00000184983	ENSG00000184983.11	NADH:ubiquinone oxidoreductase subunit A6 [Source:HGNC Symbol;Acc:HGNC:7690]	NDUFA6	protein_coding	P56556	4700	4.436444735780975	4.5140566884715945	304.54604365822297	-0.8511060588877885	-0.8856661638556698	-0.8275786607813029	0.008827638154409765	0.006767264180540582	2.3545555165084431e-7	279	325	421	612	726	164	194	101
ENSG00000127415	ENSG00000127415.13	alpha-L-iduronidase [Source:HGNC Symbol;Acc:HGNC:5391]	IDUA	protein_coding	P35475	3425	3.490591770588908	3.582504117133859	158.88402827482622	-0.9798290150806187	-0.8869287956592039	-0.7801240714214698	0.0159024957216033	0.0225502805171853	9.43533923985167e-4	122	142	245	389	296	88	108	61
ENSG00000090971	ENSG00000090971.5	N-acetyltransferase 14 (putative) [Source:HGNC Symbol;Acc:HGNC:28918]	NAT14	protein_coding	Q8WUY8	57106	3.173973880744396	3.2689357682492415	127.28470398676333	-0.8809200381168955	-0.8917992739980547	-0.7982487388371962	0.013972366229305427	0.018517153361632177	1.3157634858661582e-4	118	143	148	293	289	78	89	33
ENSG00000161243	ENSG00000161243.9	F-box protein 27 [Source:HGNC Symbol;Acc:HGNC:18753]	FBXO27	protein_coding	Q8NI29	126433	2.793504784223213	2.894671861611736	98.22027717797177	-0.7363273215897909	-0.893201529584826	-0.7334799565875423	0.06560647617454614	0.03156183202606367	0.005149638659699974	108	118	117	162	258	53	55	32
ENSG00000171124	ENSG00000171124.13	fucosyltransferase 3 (Lewis blood group) [Source:HGNC Symbol;Acc:HGNC:4014]	FUT3	protein_coding	A8K737,P21217	2525	4.467436210600554	4.549597921951048	311.6388749951406	-0.8618193392052798	-0.8956677917588494	-0.8384326297709349	0.007362018515688013	0.006767264180540582	1.6422634889174802e-8	272	330	398	741	803	180	190	89
ENSG00000224051	ENSG00000224051.7	ceramide-1-phosphate transfer protein [Source:HGNC Symbol;Acc:HGNC:28116]	GLTPD1	protein_coding	Q5TA50,S4S694	80772	5.475323323801047	5.549589968523363	626.0942585336461	-0.8977552465255139	-0.8973292624326287	-0.8637988536754093	0.005394584538559657	0.004642145785480348	5.748389207878278e-13	582	667	771	1435	1526	324	344	239
ENSG00000142765	ENSG00000142765.18	synaptotagmin like 1 [Source:HGNC Symbol;Acc:HGNC:15584]	SYTL1	protein_coding	Q8IYJ3	84958	5.573261509443006	5.669269624712382	680.7191393064512	-0.9602087597497799	-0.901440311300476	-0.793638063642668	0.013972366229305427	0.019821450865418075	4.7445002458926277e-4	625	659	954	1515	1284	284	597	232
ENSG00000160055	ENSG00000160055.19	transmembrane protein 234 [Source:HGNC Symbol;Acc:HGNC:28837]	TMEM234	protein_coding	B4DHR3,Q8WY98	56063	3.634411903241297	3.7498497247566425	177.8694561545497	-0.8229044517153381	-0.9060384349470817	-0.7761697080314617	0.03184619708948722	0.031526717639528065	0.00171814626571616	170	191	223	399	534	117	87	40
ENSG00000117480	ENSG00000117480.16	fatty acid amide hydrolase [Source:HGNC Symbol;Acc:HGNC:3553]	FAAH	protein_coding	O00519,Q9UG55	2166	2.551961768366836	2.667020354542784	82.89899093797227	-0.8623543857250264	-0.9094675592303494	-0.764974401461661	0.03351409304860281	0.030626273571993327	0.0032640061047363848	84	57	120	218	213	48	47	25
ENSG00000173566	NA	NA	NUDT18	protein_coding	NA	NA	2.939356113396462	3.0517267170698745	108.79515430995905	-0.8114764728755575	-0.9109697419048604	-0.7768437819885149	0.027907795916892787	0.024554927092965244	0.001236413871788466	96	112	147	256	318	49	74	28
ENSG00000099282	ENSG00000099282.10	tetraspanin 15 [Source:HGNC Symbol;Acc:HGNC:23298]	TSPAN15	protein_coding	O95858	23555	4.125889040141769	4.234704005279038	250.47269551313198	-0.8274643004146307	-0.9114699707075811	-0.7854293538236699	0.03724222053627329	0.02938899444851051	0.00171814626571616	257	311	276	488	710	161	105	75
ENSG00000176842	ENSG00000176842.15	iroquois homeobox 5 [Source:HGNC Symbol;Acc:HGNC:14361]	IRX5	protein_coding	P78411	10265	2.8736834736530037	2.9658693424969407	103.10491611587594	-0.9162745962247777	-0.9139649098272502	-0.8211044221070727	0.013496851099899284	0.015900778166905355	1.7059423147634394e-4	105	115	114	231	221	53	74	33
ENSG00000168255	ENSG00000168255.20	RNA polymerase II subunit J3 [Source:HGNC Symbol;Acc:HGNC:33853]	POLR2J3	protein_coding	A0A0B4J2F8,Q9GZM3,Q9H1A7	548644	3.8653318506838525	3.961274191630784	207.72941474337813	-1.0248438867841525	-0.92125651670893	-0.809338688155138	0.012903573432087454	0.020685023728846036	6.888696072419606e-4	214	211	267	432	363	89	154	88
ENSG00000156603	ENSG00000156603.19	mediator complex subunit 19 [Source:HGNC Symbol;Acc:HGNC:29600]	MED19	protein_coding	A0JLT2,J3KR33	219541	3.0462500848851706	3.142641938172364	116.87168297932132	-0.8445602463066041	-0.9268326458841679	-0.8157638517241269	0.024267658294139887	0.01826677178788898	4.248175914773247e-4	116	131	157	218	294	59	60	44
ENSG00000243554	ENSG00000243554.1	CCZ1 homolog, vacuolar protein trafficking and biogenesis associated (CCZ1) pseudogene	AC004967.7	pseudogene	NA	NA	2.584396700367505	2.7170281803780774	85.76816153573596	-0.8462217515851875	-0.9272307980491382	-0.7454801728211586	0.04787743754734808	0.04152557340512942	0.007968656382278373	68	83	124	220	257	29	56	28
ENSG00000213563	ENSG00000213563.7	chromosome 8 open reading frame 82 [Source:HGNC Symbol;Acc:HGNC:33826]	C8orf82	protein_coding	Q6P1X6	414919	3.5189516487395776	3.6164508434293112	162.09623737397206	-0.9051339037863303	-0.929765145147101	-0.8472254320354824	0.013543257050689143	0.013283701947791413	3.502302919915643e-5	139	142	223	443	431	79	86	58
ENSG00000085871	ENSG00000085871.9	microsomal glutathione S-transferase 2 [Source:HGNC Symbol;Acc:HGNC:7063]	MGST2	protein_coding	Q99735	4258	4.890785986505527	4.976439312730243	419.6821020899853	-0.9328637293520005	-0.9327951907900642	-0.8859089936830504	0.006384132546870112	0.005993028747940769	4.325174438522831e-9	348	399	592	1073	944	239	269	127
ENSG00000176531	ENSG00000176531.10	pleckstrin homology like domain family B member 3 [Source:HGNC Symbol;Acc:HGNC:30499]	PHLDB3	protein_coding	Q6NSJ2,Q96HZ0	653583	3.64703169335858	3.744858327182953	178.52284962897977	-1.0331030332516107	-0.9332505217539349	-0.8272668967506162	0.011677090480893448	0.019821450865418075	4.7950762767792857e-4	191	184	204	402	323	74	131	75
ENSG00000006015	ENSG00000006015.17	required for excision 1-B domain containing [Source:HGNC Symbol;Acc:HGNC:26098]	C19orf60	protein_coding	Q96EN9	55049	4.90616218506076	4.9898118933392714	424.0203818804819	-0.9426424129267491	-0.9334698158503423	-0.8884153709372954	0.005981345676017907	0.005993028747940769	1.0350616802363573e-9	393	425	571	981	909	217	304	132
ENSG00000079616	ENSG00000079616.13	kinesin family member 22 [Source:HGNC Symbol;Acc:HGNC:6391]	KIF22	protein_coding	A0A024R632,B7Z9T5,Q14807	3835	4.864536535796437	4.961080309281707	415.95982043885897	-0.8586044755850935	-0.9356392779478665	-0.8502071408643168	0.0192927111007002	0.01336043955274972	5.057642332182936e-5	507	458	475	738	1007	231	263	118
ENSG00000174276	ENSG00000174276.7	zinc finger HIT-type containing 2 [Source:HGNC Symbol;Acc:HGNC:1177]	ZNHIT2	protein_coding	Q9UHR6	741	3.4035699663886034	3.5241804294113215	151.49255397818868	-0.8623876841390348	-0.9389718496247346	-0.7993905095425479	0.03723530924729254	0.028997473987878743	0.0021664021497864406	117	120	240	422	447	71	82	47
ENSG00000103490	ENSG00000103490.14	PYD and CARD domain containing [Source:HGNC Symbol;Acc:HGNC:16608]	PYCARD	protein_coding	Q9ULZ3	29108	5.438775761145113	5.526534257690959	615.4630016605313	-0.9184317443815762	-0.9396860406946835	-0.8887390101454404	0.006384132546870112	0.006004177610582751	2.84048912674575e-9	598	606	848	1363	1551	375	344	170
ENSG00000178026	ENSG00000178026.13	leucine rich repeat containing 75B [Source:HGNC Symbol;Acc:HGNC:33155]	FAM211B	protein_coding	Q2VPJ9	388886	2.604199143292531	2.709615615952727	86.17948341370185	-0.8152359415832175	-0.9420617128721641	-0.7972784596293393	0.03859431418153078	0.02298608236151883	0.001899642623361826	96	100	102	158	222	40	49	30
ENSG00000130193	ENSG00000130193.8	thioesterase superfamily member 6 [Source:HGNC Symbol;Acc:HGNC:29656]	THEM6	protein_coding	Q8WUY1	51337	2.4498243894925724	2.5613492134070395	77.49137517198548	-0.9918484155410524	-0.9440717566007252	-0.8055602468711647	0.018301119223266816	0.027586550619637263	0.0021679644384440776	79	83	94	171	151	38	64	22
ENSG00000179271	ENSG00000179271.3	GADD45G interacting protein 1 [Source:HGNC Symbol;Acc:HGNC:29996]	GADD45GIP1	protein_coding	Q8TAE8	90480	6.002569642571912	6.084111873166927	907.1252696260663	-0.9355513435097653	-0.947556291648178	-0.9146785679905202	0.005394584538559657	0.004642145785480348	2.027233204368777e-16	869	872	1272	2054	2204	491	517	294
ENSG00000106077	ENSG00000106077.18	abhydrolase domain containing 11 [Source:HGNC Symbol;Acc:HGNC:16407]	ABHD11	protein_coding	C9J7Q4,D3DXF2,Q8NFV4	83451	2.3042882307003585	2.4350862653130356	70.27731598040768	-0.8735240777615241	-0.9520515205425801	-0.7911490865310566	0.03148241934977714	0.031524854799780525	0.0031534868927372874	68	77	77	181	192	45	35	17
ENSG00000182154	ENSG00000182154.8	mitochondrial ribosomal protein L41 [Source:HGNC Symbol;Acc:HGNC:14492]	MRPL41	protein_coding	Q8IXM3	64975	5.609921378671384	5.706197505202568	696.9744260226346	-0.9216271040284849	-0.952226335421281	-0.8885911753405868	0.00946380658126808	0.009539274500529315	6.345677643936866e-7	631	675	1031	1572	1849	383	438	172
ENSG00000148362	ENSG00000148362.11	PAXX non-homologous end joining factor [Source:HGNC Symbol;Acc:HGNC:27849]	C9orf142	protein_coding	Q9BUH6	286257	3.86207516610939	3.970034207160969	208.04947426499692	-0.8412395205305407	-0.9543142900579207	-0.8446385739946404	0.02870701182563341	0.01830375723837772	3.1677702747799906e-4	196	235	293	402	618	99	99	68
ENSG00000204220	ENSG00000204220.11	prefoldin subunit 6 [Source:HGNC Symbol;Acc:HGNC:4926]	PFDN6	protein_coding	O15212,Q5STK2	10471	5.414517358487817	5.499557183129246	604.8669295085258	-0.9582844290904219	-0.9592160163009832	-0.9189766891018389	0.0055252088052277935	0.004642145785480348	3.3010876148798566e-11	588	682	768	1273	1295	351	341	205
ENSG00000183048	ENSG00000183048.12	solute carrier family 25 member 10 [Source:HGNC Symbol;Acc:HGNC:10980]	SLC25A10	protein_coding	A0A0S2Z382,A0A0S2Z3G3,B4E1E9,F6RGN5,Q9UBX3	1468	5.193919709889385	5.280422641109396	519.5793229669833	-0.981996058201003	-0.9611504136541964	-0.9174704775944456	0.0055252088052277935	0.005993028747940769	8.38984327861665e-10	556	524	634	1165	1066	239	346	193
ENSG00000224877	ENSG00000224877.4	NADH:ubiquinone oxidoreductase complex assembly factor 8 [Source:HGNC Symbol;Acc:HGNC:33551]	C17orf89	protein_coding	A1L188	284184	4.885570272947748	4.988370738860102	422.84119978338384	-0.9428501297392206	-0.9646023162353653	-0.8850570807561547	0.012568644469645961	0.011880964281666868	1.4924304461931604e-5	323	374	674	1100	977	240	271	116
ENSG00000140905	ENSG00000140905.11	glycine cleavage system protein H [Source:HGNC Symbol;Acc:HGNC:4208]	GCSH	protein_coding	P23434	2653	3.2899593285745277	3.406871922954305	140.21371261220648	-1.0087615780372552	-0.9666812951335992	-0.8279498953286144	0.021497726296372116	0.027118275243530235	0.0018946640780214876	99	120	246	347	271	78	90	48
ENSG00000102886	ENSG00000102886.15	glycerophosphodiester phosphodiesterase domain containing 3 [Source:HGNC Symbol;Acc:HGNC:28638]	GDPD3	protein_coding	Q7L5L3	79153	3.155291112312834	3.2637439158478703	126.45527565556874	-0.9940594006771573	-0.9671469345100112	-0.8760660311799958	0.013496851099899284	0.015330846962690069	1.238887916392791e-4	107	105	172	376	284	60	84	42
ENSG00000141858	ENSG00000141858.12	sterile alpha motif domain containing 1 [Source:HGNC Symbol;Acc:HGNC:17958]	SAMD1	protein_coding	NA,Q6SPF0	90378	4.964640964546581	5.059841712597802	445.633797455613	-0.9555323612791834	-0.9823348016371463	-0.9203279322988418	0.007536270122357098	0.006651046449416677	1.84774200736143e-7	470	522	535	886	988	203	303	145
ENSG00000167702	ENSG00000167702.12	kinesin family member C2 [Source:HGNC Symbol;Acc:HGNC:29530]	KIFC2	protein_coding	Q96AC6	90990	5.9093537232956335	6.002659173501877	857.586641298951	-1.0056656885820043	-0.9833495710950043	-0.9297560858206876	0.006257287435850414	0.005993028747940769	1.2223635156351428e-8	763	827	1218	2110	1670	403	622	286
ENSG00000143793	ENSG00000143793.13	chromosome 1 open reading frame 35 [Source:HGNC Symbol;Acc:HGNC:19032]	C1orf35	protein_coding	Q9BU76	79169	4.586053242476479	4.679679089799579	341.41252092462344	-0.9645406668356363	-0.9962878548010019	-0.9483499427928127	0.005394584538559657	0.004642145785480348	1.3104364509576737e-13	343	357	433	795	820	181	204	98
ENSG00000105486	ENSG00000105486.14	DNA ligase 1 [Source:HGNC Symbol;Acc:HGNC:6598]	LIG1	protein_coding	B4DM52,F5GZ28,P18858	3978	3.6969396586013845	3.8351479455738913	189.86873860787355	-0.8587103696347975	-0.9964616453608495	-0.8222746054090604	0.061029948300522885	0.04038697115279957	0.005079037482996789	240	242	195	308	455	130	90	48
ENSG00000177576	ENSG00000177576.11	chromosome 18 open reading frame 32 [Source:HGNC Symbol;Acc:HGNC:31690]	C18orf32	protein_coding	Q8TCD1	497661	4.497440908964432	4.613565411819913	326.63993635491823	-0.9887586935410355	-0.9975248135859246	-0.886437817777594	0.015926729920134868	0.01830375723837772	2.675384992996972e-4	263	421	423	706	762	113	205	131
ENSG00000049283	ENSG00000049283.18	epsin 3 [Source:HGNC Symbol;Acc:HGNC:18235]	EPN3	protein_coding	Q9H201	55040	5.235114514237947	5.342710507909916	542.8316276702838	-1.056827823690567	-0.9986233158714903	-0.9073887512931347	0.00843257471997953	0.01231570167502029	3.393908806532196e-5	589	572	602	1296	1074	195	365	229
ENSG00000135469	ENSG00000135469.13	coenzyme Q10A [Source:HGNC Symbol;Acc:HGNC:26515]	COQ10A	protein_coding	Q96MF6	93058	1.976308759609326	2.1193656541083765	56.525795755924115	-0.8646521446541546	-0.999603978878241	-0.7850062779547631	0.05844786251345433	0.04207876179853501	0.010015186976395817	58	64	73	116	164	24	22	22
ENSG00000128309	ENSG00000128309.16	mercaptopyruvate sulfurtransferase [Source:HGNC Symbol;Acc:HGNC:7223]	MPST	protein_coding	A0A140VJX3,P25325	4357	5.602020017051574	5.700737032464412	694.4949258761027	-0.9780503446178492	-1.001269166735351	-0.9496811594696618	0.006384132546870112	0.005993028747940769	1.17800126557787e-9	614	742	971	1619	1794	396	359	193
ENSG00000105048	ENSG00000105048.17	troponin T1, slow skeletal type [Source:HGNC Symbol;Acc:HGNC:11948]	TNNT1	protein_coding	P13805	7138	2.9243505119894713	3.0426041581884142	109.17074189472937	-0.9592556470273084	-1.0021376832622038	-0.8663146280501779	0.021419737806470936	0.02445265080740403	0.0012324701207126732	146	106	115	228	249	49	53	46
ENSG00000160113	ENSG00000160113.5	nuclear receptor subfamily 2 group F member 6 [Source:HGNC Symbol;Acc:HGNC:7977]	NR2F6	protein_coding	F1D8R3,P10588	2063	6.209398354384602	6.307787052287272	1058.8318291244602	-0.9852520694230402	-1.0022797044398528	-0.949519543579713	0.006442198428266183	0.005993028747940769	4.325174438522831e-9	827	1020	1517	2926	2479	510	688	315
ENSG00000153714	ENSG00000153714.6	leucine rich adaptor protein 1 like [Source:HGNC Symbol;Acc:HGNC:31452]	LURAP1L	protein_coding	Q8IV03	286343	3.446263925492912	3.5606674772953077	156.9702457941861	-1.094036575061193	-1.0026841399382356	-0.8846528422801553	0.011528265026326279	0.021318202672055392	5.630108203761229e-4	132	201	176	377	291	74	80	73
ENSG00000197119	ENSG00000197119.13	solute carrier family 25 member 29 [Source:HGNC Symbol;Acc:HGNC:20116]	SLC25A29	protein_coding	Q8N8R3	123096	4.221072726931642	4.315712416914462	265.270454619783	-1.0467742216092055	-1.0054968171953935	-0.9698114558347186	0.005394584538559657	0.005993028747940769	6.845394096796659e-10	236	290	338	656	529	132	157	99
ENSG00000267080	ENSG00000267080.6	ASB16 antisense RNA 1 [Source:HGNC Symbol;Acc:HGNC:25442]	ASB16-AS1	antisense	NA	339201	2.200035271652514	2.31701428100407	65.7856451345812	-1.0168814918850322	-1.005713587372811	-0.829934310373084	0.02891118329190268	0.03235629248803816	0.005125761342474706	84	73	70	123	122	32	38	27
ENSG00000141577	ENSG00000141577.14	centrosomal protein 131 [Source:HGNC Symbol;Acc:HGNC:29511]	AZI1	protein_coding	I3L2J8,Q9UPN4	22994	3.1111998589956835	3.2481583456198675	125.33216238052698	-0.9151548922350129	-1.0057456389685786	-0.8638372092177592	0.02614308969251473	0.028984320085630285	0.00126639053665483	145	139	142	266	321	85	63	26
ENSG00000120738	ENSG00000120738.8	early growth response 1 [Source:HGNC Symbol;Acc:HGNC:3238]	EGR1	protein_coding	P18146,Q546S1	1958	6.342972298269885	6.444699559328612	1166.2712029809888	-0.9884825003733647	-1.0146733987775447	-0.9540112358993699	0.007454553863475185	0.0066568772677192	1.013338859067428e-7	1339	1418	1210	2376	2435	650	710	351
ENSG00000142694	ENSG00000142694.6	eva-1 homolog B [Source:HGNC Symbol;Acc:HGNC:25558]	EVA1B	protein_coding	Q9NVM1	55194	2.8083101550675647	2.9324479686128893	100.17552504864811	-1.1108262756200122	-1.0148809684194076	-0.896789419502033	0.015201153274902924	0.01958160589340253	6.602752580989555e-4	78	99	120	317	191	48	71	33
ENSG00000188483	ENSG00000188483.8	immediate early response 5 like [Source:HGNC Symbol;Acc:HGNC:23679]	IER5L	protein_coding	Q5T953	389792	4.175505680610253	4.317250529480732	265.2843202714455	-1.1099230120267691	-1.0231970067351897	-0.847011047740682	0.020838067854893828	0.03479756810614359	0.003411116050984057	194	231	416	757	541	81	175	118
ENSG00000218891	ENSG00000218891.5	zinc finger protein 579 [Source:HGNC Symbol;Acc:HGNC:26646]	ZNF579	protein_coding	Q8NAF0	163033	3.4475829402923237	3.560886231321118	156.68804598209124	-1.055830276368611	-1.0240136597043563	-0.930132493547254	0.010678681116775123	0.01476091765680978	6.583439925450246e-5	133	195	199	354	309	63	108	58
ENSG00000198816	ENSG00000198816.7	zinc finger protein 358 [Source:HGNC Symbol;Acc:HGNC:16838]	ZNF358	protein_coding	Q9NW07	140467	3.4517320876706843	3.5915779673962254	159.96027666326643	-0.8550250465305781	-1.0276473236390848	-0.8687021075145843	0.05457624707881955	0.03145732120948961	0.002547453541377356	203	206	156	282	412	95	81	39
ENSG00000175315	ENSG00000175315.3	cystatin E/M [Source:HGNC Symbol;Acc:HGNC:2478]	CST6	protein_coding	Q15828	1474	3.697813681443326	3.815926610709518	187.04754931141755	-1.1671553187659671	-1.029001907175782	-0.9219495331171322	0.010124089379694352	0.016100232602948905	1.80496724806954e-4	165	194	252	474	297	93	149	57
ENSG00000205544	ENSG00000205544.4	transmembrane protein 256 [Source:HGNC Symbol;Acc:HGNC:28618]	TMEM256	protein_coding	Q8N2U0	254863	4.909177901374528	5.01288413176611	430.4955597722577	-0.9907919513808433	-1.032662112409247	-0.9774514898327248	0.006384132546870112	0.005993028747940769	9.987062378256079e-10	403	432	639	974	1096	192	252	131
ENSG00000198624	ENSG00000198624.13	coiled-coil domain containing 69 [Source:HGNC Symbol;Acc:HGNC:24487]	CCDC69	protein_coding	A6NI79,Q7L2X4	26112	2.2144270605957797	2.341308805061233	66.69838681036326	-0.9456518223352324	-1.0396071717031012	-0.8630603498276231	0.039040769222719436	0.027586550619637263	0.0035987895648601615	87	77	72	119	139	31	42	22
ENSG00000164897	ENSG00000164897.14	transmembrane and ubiquitin like domain containing 1 [Source:HGNC Symbol;Acc:HGNC:21709]	TMUB1	protein_coding	A0A090N8Q3,Q9BVT8	83590	4.805901623096297	4.926672417893013	404.9466992824008	-0.9845968134573546	-1.0449579592404992	-0.9665821714486615	0.011950439742915825	0.010947365429719209	4.1299590686865935e-6	371	443	574	921	1155	221	195	98
ENSG00000171130	ENSG00000171130.18	ATPase H+ transporting V0 subunit e2 [Source:HGNC Symbol;Acc:HGNC:21723]	ATP6V0E2	protein_coding	E9PAS2,Q8NHE4	155066	2.723700924836247	2.8407325000435146	94.28945651689259	-1.0597875023155514	-1.04848281079416	-0.9707856922919361	0.00946380658126808	0.011880964281666868	1.3934648242000373e-5	83	106	120	238	210	42	48	37
ENSG00000180739	ENSG00000180739.14	sphingosine-1-phosphate receptor 5 [Source:HGNC Symbol;Acc:HGNC:14299]	S1PR5	protein_coding	Q9H228	53637	3.849688116205602	3.990019577209544	212.13523798311192	-1.2064363260974071	-1.049028406786029	-0.8646690015051484	0.0200730013244263	0.03412067644377165	0.003909198843249949	258	226	256	412	293	84	177	78
ENSG00000198918	ENSG00000198918.8	ribosomal protein L39 [Source:HGNC Symbol;Acc:HGNC:10350]	RPL39	protein_coding	P62891	6170	7.1193938714104315	7.2265954622133854	2004.9726475263267	-1.0576712983752683	-1.0516466094776051	-0.9992178576541781	0.005981345676017907	0.005993028747940769	1.5411784666446463e-9	2077	2268	2552	4308	4255	1285	1071	527
ENSG00000100968	ENSG00000100968.14	nuclear factor of activated T cells 4 [Source:HGNC Symbol;Acc:HGNC:7778]	NFATC4	protein_coding	Q14934	4776	3.392299493503476	3.5222728369729728	152.31854031731248	-0.9767409361910392	-1.058939097475312	-0.941163478373141	0.018838653490282832	0.017745349228436586	2.3045527033312702e-4	210	146	170	314	345	94	77	40
ENSG00000178467	ENSG00000178467.18	prolyl 4-hydroxylase, transmembrane [Source:HGNC Symbol;Acc:HGNC:28858]	P4HTM	protein_coding	Q9NXG6	54681	1.8754797233261296	2.033776562053976	53.450816229269755	-1.1134584291654528	-1.0647445037898982	-0.836350837212283	0.028523702255152102	0.04741464337038448	0.010275890803355265	67	45	72	116	103	16	41	20
ENSG00000168453	ENSG00000168453.15	HR lysine demethylase and nuclear receptor corepressor [Source:HGNC Symbol;Acc:HGNC:5172]	HR	protein_coding	O43593	55806	3.7454477295417163	3.862666107007955	193.55283356307524	-1.1604713475164605	-1.068584491812664	-0.991969093455117	0.006789941995652088	0.010947365429719209	7.296851915168945e-6	174	219	250	474	345	77	125	78
ENSG00000184058	ENSG00000184058.14	T-box transcription factor 1 [Source:HGNC Symbol;Acc:HGNC:11592]	TBX1	protein_coding	D9ZGG0,O43435,Q152R5	6899	4.174443812253926	4.280949048387677	258.62069333759416	-1.0709593193899896	-1.0696307907565232	-1.0301330944248148	0.005394584538559657	0.004642145785480348	1.1093265475889379e-12	267	252	356	614	537	142	149	76
ENSG00000224689	ENSG00000224689.9	zinc finger protein 812, pseudogene [Source:HGNC Symbol;Acc:HGNC:33242]	ZNF812	protein_coding	NA	NA	2.000740731041192	2.1907901368583613	58.72765208692191	-0.9474373409563772	-1.0731428995977403	-0.8523579836127392	0.04907091788004747	0.04440266735786519	0.007968656382278373	45	59	98	146	159	32	35	10
ENSG00000178814	ENSG00000178814.17	5-oxoprolinase, ATP-hydrolysing [Source:HGNC Symbol;Acc:HGNC:8149]	OPLAH	protein_coding	O14841	26873	2.2150056955148827	2.404293845009968	68.44371862071625	-0.9898850449789508	-1.0774264846476844	-0.859764980570307	0.04205365633810002	0.045899697961331934	0.007942976096532954	56	66	109	178	188	46	28	13
ENSG00000105519	ENSG00000105519.18	calcyphosine [Source:HGNC Symbol;Acc:HGNC:1487]	CAPS	protein_coding	A0A0X1KG78,K7EL21,Q13938,Q8NF12,Q96ET4	828	2.15847853489437	2.3077714790581036	64.85990137164	-1.094219993037977	-1.0785648711472664	-0.9030727108522758	0.022944872112232825	0.03193779238676202	0.0031560356105778888	64	63	103	135	132	20	45	25
ENSG00000167644	ENSG00000167644.12	chromosome 19 open reading frame 33 [Source:HGNC Symbol;Acc:HGNC:16668]	C19orf33	protein_coding	Q9GZP8	64073	7.381430324853005	7.5047764963298524	2431.851119980697	-1.1024324842991424	-1.086535072022299	-1.0123043967131087	0.007907436050288083	0.010240736224978135	9.991571456309159e-7	2885	2552	2767	5630	5129	1127	1848	558
ENSG00000213853	ENSG00000213853.10	epithelial membrane protein 2 [Source:HGNC Symbol;Acc:HGNC:3334]	EMP2	protein_coding	P54851,Q7Z4B3	2013	4.873571832874201	4.984262060445098	422.8477410091449	-1.0847181984022358	-1.0869702566042352	-1.0354647719338832	0.005783117408816952	0.0055293917551444	1.0845137902763728e-9	428	531	486	936	841	193	254	145
ENSG00000234009	ENSG00000234009.1	ribosomal protein L5 pseudogene 34 [Source:HGNC Symbol;Acc:HGNC:36463]	RPL5P34	pseudogene	NA	NA	3.329800140646213	3.5099721625066658	150.00125740126458	-1.026703930093604	-1.1013561704351358	-0.9044913560660783	0.0439537198741348	0.04139913244680571	0.004951071993473771	100	137	281	385	390	97	57	36
ENSG00000071282	ENSG00000071282.12	LIM and cysteine rich domains 1 [Source:HGNC Symbol;Acc:HGNC:6633]	LMCD1	protein_coding	B4DEY6,B7Z6R5,H7C3D2,Q9NZU5	29995	1.6683079083590238	1.8215941217305478	46.17131710107147	-1.0468760827975567	-1.1074297616704365	-0.8655076713624233	0.05483361422164959	0.039020004957242053	0.010036578812852876	52	58	63	73	82	26	30	12
ENSG00000175602	ENSG00000175602.4	coiled-coil domain containing 85B [Source:HGNC Symbol;Acc:HGNC:24926]	CCDC85B	protein_coding	Q15834	11007	4.862980835030314	5.003542078582793	427.4904447120942	-1.046651748034279	-1.1173519814193913	-1.0278541136695907	0.015397170693855433	0.012282763957522218	1.5084370081046979e-5	438	501	594	870	1225	225	174	107
ENSG00000168061	ENSG00000168061.17	SAC3 domain containing 1 [Source:HGNC Symbol;Acc:HGNC:30179]	SAC3D1	protein_coding	F8WC89	29901	3.5325346560308017	3.7070915114428673	172.66612665974682	-1.134412018534586	-1.1174411235420814	-0.9606562160055473	0.019076594885219508	0.03093409049939158	0.0013221594601456855	165	154	287	405	346	110	117	27
ENSG00000226084	ENSG00000226084.5	ribosomal protein L17 (RPL17) pseudogene	RP4-706A16.3	pseudogene	NA	NA	2.2335201273135588	2.4045223892874503	69.18068261796178	-1.091336846605583	-1.1252209505735737	-0.9163590898236412	0.037766766081432736	0.0364317339398852	0.005489222488940914	41	80	123	162	147	35	29	26
ENSG00000091651	ENSG00000091651.9	origin recognition complex subunit 6 [Source:HGNC Symbol;Acc:HGNC:17151]	ORC6	protein_coding	A0A024R6R3,Q9Y5N6	23594	4.034281673317204	4.1960027680673715	244.57368063981767	-0.9582585284150396	-1.1273425984880088	-0.9630727727956634	0.05436381925393323	0.02938899444851051	0.0017064757312504255	311	369	214	394	511	119	150	66
ENSG00000125968	ENSG00000125968.9	inhibitor of DNA binding 1, HLH protein [Source:HGNC Symbol;Acc:HGNC:5360]	ID1	protein_coding	P41134	3397	5.396026364143382	5.5714879665426675	633.1623353101961	-1.035072793026306	-1.1343065382555333	-0.9803294845692224	0.04587633242039262	0.03232105845055809	0.0012532579556207666	403	474	1190	1957	1786	305	297	156
ENSG00000171443	ENSG00000171443.7	zinc finger protein 524 [Source:HGNC Symbol;Acc:HGNC:28322]	ZNF524	protein_coding	Q96C55	147807	3.1457738684520935	3.2810983870908776	128.16607349920557	-1.121753709920043	-1.1399450666547915	-1.0680316764802793	0.006384132546870112	0.0069093389319433846	3.092692218667597e-8	124	141	167	327	272	68	78	30
ENSG00000103254	ENSG00000103254.10	adenine nucleotide translocase lysine methyltransferase [Source:HGNC Symbol;Acc:HGNC:14152]	FAM173A	protein_coding	J3KMW5,Q9BQD7	65990	3.084223739350491	3.261129120446339	125.79800939246842	-1.0830743439811137	-1.141775883718152	-0.9649058019065283	0.03878667973587521	0.029878913587502148	0.002195527868045534	112	76	212	401	316	59	53	41
ENSG00000231025	NA	NA	RP11-175O19.4	antisense	NA	NA	2.108652133981467	2.3252659895735452	64.65540040317237	-1.0079571615441458	-1.1425654767506994	-0.9148067147920664	0.04492444513209599	0.0450660416608279	0.007080846444267686	66	72	80	169	192	40	25	10
ENSG00000127586	ENSG00000127586.17	chromosome transmission fidelity factor 18 [Source:HGNC Symbol;Acc:HGNC:18435]	CHTF18	protein_coding	Q8WVB6	63922	4.161359133082882	4.335037521298509	268.9805721645402	-0.9675265898012586	-1.1453616566537868	-0.9890839056599354	0.053121283800022	0.029903155845808948	0.001423853867447489	368	364	264	432	631	148	153	54
ENSG00000168010	ENSG00000168010.11	autophagy related 16 like 2 [Source:HGNC Symbol;Acc:HGNC:25464]	ATG16L2	protein_coding	Q8NAA4,Q9H7Q5	89849	2.800968134741615	2.933474738383058	100.98399792652742	-1.117595172678942	-1.1458259801934418	-1.049059848000122	0.011528265026326279	0.0107797676974129	1.884887178111799e-5	109	129	122	204	191	53	57	30
ENSG00000185347	ENSG00000185347.17	tubulin epsilon and delta complex 1 [Source:HGNC Symbol;Acc:HGNC:20127]	C14orf80	protein_coding	Q86SX3	283643	2.464766059885546	2.624079854918944	80.95360498495312	-1.0807312883421696	-1.1459258041838456	-1.0034945282221477	0.020022749767191966	0.019784060847036586	3.9498589714778584e-4	91	98	104	159	163	46	52	16
ENSG00000099625	ENSG00000099625.13	CACN subunit beta associated regulatory protein [Source:HGNC Symbol;Acc:HGNC:28617]	C19orf26	protein_coding	Q8N350	255057	2.9351803263254075	3.101667313305897	113.1937254929409	-1.3080972894976084	-1.150565983730955	-0.9868192500413646	0.011966849604945887	0.025989514016604445	0.0012803317452827294	104	104	164	316	189	34	91	39
ENSG00000133321	ENSG00000133321.11	phospholipase A and acyltransferase 4 [Source:HGNC Symbol;Acc:HGNC:9869]	RARRES3	protein_coding	Q9UL19	5920	2.2488596031585883	2.4364057374904458	70.49713999614742	-1.2580644072222658	-1.1690113211461706	-0.945517439820117	0.025441153420917864	0.03588503425652168	0.00575258135200037	48	61	134	189	117	30	53	20
ENSG00000170915	ENSG00000170915.9	progestin and adipoQ receptor family member 8 [Source:HGNC Symbol;Acc:HGNC:15708]	PAQR8	protein_coding	B3KXW6,Q8TEZ7	85315	1.7051732620580131	1.8839685816490341	48.005743253441764	-1.1960390219564312	-1.171007396172004	-0.9572466671682265	0.02585341779256066	0.03597253869056264	0.004988891537467055	56	59	44	121	92	14	32	18
ENSG00000179178	ENSG00000179178.11	transmembrane protein 125 [Source:HGNC Symbol;Acc:HGNC:28275]	TMEM125	protein_coding	Q96AQ2	128218	1.6457972863806885	1.8201346346708394	45.97306925822339	-1.5658012115011608	-1.1749449498897373	-0.9180377036510214	0.01637621247849235	0.04298535907398306	0.010395014442417187	49	37	65	126	52	23	28	19
ENSG00000176973	ENSG00000176973.8	family with sequence similarity 89 member B [Source:HGNC Symbol;Acc:HGNC:16708]	FAM89B	protein_coding	Q8N5H3	23625	4.748884635592692	4.913999993172512	401.37058261059923	-1.2042216515353938	-1.1749520528093649	-1.060399526104623	0.011842644985416116	0.017458544090217347	9.523993955192179e-5	355	431	585	1041	912	283	138	93
ENSG00000136059	ENSG00000136059.14	villin like [Source:HGNC Symbol;Acc:HGNC:30906]	VILL	protein_coding	O15195	50853	4.012586691438418	4.207352521389934	246.1164098061509	-1.4881526930141686	-1.1777178545107303	-0.9190144081376678	0.0192927111007002	0.04614444662027039	0.007330083600631752	191	208	414	710	272	84	181	107
ENSG00000142632	ENSG00000142632.17	Rho guanine nucleotide exchange factor 19 [Source:HGNC Symbol;Acc:HGNC:26604]	ARHGEF19	protein_coding	B4DN02,Q8IW93	128272	1.9154103573950212	2.097655202027421	55.3995523654584	-1.023838067601545	-1.1796792049859963	-0.986823912028149	0.032730577411129565	0.024119688227191512	0.0020532416043605997	72	58	59	136	146	18	32	15
ENSG00000163435	ENSG00000163435.16	E74 like ETS transcription factor 3 [Source:HGNC Symbol;Acc:HGNC:3318]	ELF3	protein_coding	A0A024R974,P78545	1999	5.245637710345038	5.412416279441644	569.8942382542888	-1.3421972515346245	-1.1934617096543805	-1.045305510671268	0.010370785726841391	0.018870335707197348	2.8115674684156045e-4	522	685	762	1380	828	166	405	233
ENSG00000183444	ENSG00000183444.10	olfactory receptor family 7 subfamily E member 38 pseudogene [Source:HGNC Symbol;Acc:HGNC:8411]	OR7E38P	pseudogene	NA	NA	3.347729915849466	3.5376334806614045	153.69334134524058	-1.1225204317058466	-1.1950536106606098	-1.0329769821422479	0.023015542938546376	0.028510784968975418	0.001116542613737418	186	195	162	334	360	107	56	30
ENSG00000131188	ENSG00000131188.12	proline rich 7, synaptic [Source:HGNC Symbol;Acc:HGNC:28130]	PRR7	protein_coding	A0A024R7R8,Q8TB68	80758	3.2378803615760603	3.395397568120714	139.3929817520491	-1.2982663421999607	-1.1967668207893438	-1.0854661434703408	0.008155110771264806	0.014814155520422943	5.764839029680907e-5	120	153	208	351	240	44	94	52
ENSG00000109881	ENSG00000109881.17	coiled-coil domain containing 34 [Source:HGNC Symbol;Acc:HGNC:25079]	CCDC34	protein_coding	Q96HJ3	91057	2.872844682436448	3.0456606864049096	109.80620465036901	-1.048417083176304	-1.1981692889842621	-1.00903280300728	0.04925304175888078	0.028670341276185406	0.002194091837048722	147	146	124	166	229	40	52	43
ENSG00000272645	ENSG00000272645.3	general transcription factor IIi pseudogene 20 [Source:HGNC Symbol;Acc:HGNC:51732]	RP11-504P24.8	lincRNA	NA	NA	1.1529544273379553	1.3390755043489315	32.309483354339896	-1.1076736371596085	-1.2022349987825365	-0.9635651562773042	0.034341816756757335	0.03304204919048003	0.005674628295437381	35	44	36	70	66	16	20	7
ENSG00000142623	ENSG00000142623.11	peptidyl arginine deiminase 1 [Source:HGNC Symbol;Acc:HGNC:18367]	PADI1	protein_coding	Q9ULC6	29943	4.515547462647143	4.694977120416886	344.522865224971	-1.228480083824991	-1.2033311688033568	-1.0439495888069006	0.021358444825011945	0.022904881051604313	5.926422961326539e-4	238	266	628	1073	618	121	243	109
ENSG00000142235	ENSG00000142235.11	lemur tyrosine kinase 3 [Source:HGNC Symbol;Acc:HGNC:19295]	LMTK3	protein_coding	A0A0A0MQW5,Q96Q04	114783	3.1253381331270056	3.298231569394566	129.27067410602854	-1.1234822996918765	-1.2177213418426829	-1.1096323187601422	0.011062174169281562	0.011549982420050847	5.9150157089195685e-6	123	148	167	351	331	61	71	24
ENSG00000188290	ENSG00000188290.11	hes family bHLH transcription factor 4 [Source:HGNC Symbol;Acc:HGNC:24149]	HES4	protein_coding	D6REB3,E9PB28,Q9HCC6	57801	4.094328229903511	4.302594414177084	262.4556221684008	-1.3931912251751002	-1.2197230975589324	-0.9911381002360021	0.0192927111007002	0.0396304226602332	0.004183243755267423	203	229	476	711	376	74	232	80
ENSG00000108106	ENSG00000108106.14	ubiquitin conjugating enzyme E2 S [Source:HGNC Symbol;Acc:HGNC:17895]	UBE2S	protein_coding	Q16763	27338	5.028644208361553	5.176882830652942	482.9139661773739	-1.1546906315935548	-1.2206237336545371	-1.1523159823203508	0.00783191386614257	0.005993028747940769	2.9833552396180534e-8	568	603	574	1000	1205	217	203	140
ENSG00000186166	ENSG00000186166.9	coiled-coil domain containing 84 [Source:HGNC Symbol;Acc:HGNC:30460]	CCDC84	protein_coding	Q86UT8	338657	2.797504227748108	2.9972296826902434	105.19278996576034	-0.9933320795548527	-1.2363735054206222	-1.0520527678885558	0.05659337507876156	0.027586550619637263	0.0018474974061794022	131	153	98	210	298	44	42	26
ENSG00000143369	ENSG00000143369.15	extracellular matrix protein 1 [Source:HGNC Symbol;Acc:HGNC:3153]	ECM1	protein_coding	A0A140VJI7,Q16610	1893	7.521091058452572	7.673568811632366	2736.414695578686	-1.267779821164488	-1.2386980078096312	-1.1602982209904762	0.006384132546870112	0.006696953573633965	9.243321808196326e-8	2812	3550	3461	5961	4423	961	1803	940
ENSG00000114115	ENSG00000114115.10	retinol binding protein 1 [Source:HGNC Symbol;Acc:HGNC:9919]	RBP1	protein_coding	A0A0A0MQT0,P09455	5947	4.807413589250673	4.97431257002315	420.6113343368552	-1.2281571553260593	-1.2611327006118396	-1.1523380332885005	0.014226726831921976	0.011437362784046872	1.5226344117261446e-5	550	585	427	752	683	198	222	138
ENSG00000165644	ENSG00000165644.11	catechol-O-methyltransferase domain containing 1 [Source:HGNC Symbol;Acc:HGNC:26309]	COMTD1	protein_coding	Q86VU5	118881	4.15190495009221	4.3063831133391695	262.6896148184702	-1.2598957442778564	-1.2678562066812205	-1.2097911065570388	0.005783117408816952	0.0055293917551444	4.776107146713488e-10	223	247	426	753	525	114	145	73
ENSG00000173267	ENSG00000173267.14	synuclein gamma [Source:HGNC Symbol;Acc:HGNC:11141]	SNCG	protein_coding	F8W754,O76070,Q6FHG5	6623	4.252195291201331	4.444468774071943	289.6529450073982	-1.4416971309399913	-1.270058506612845	-1.111132627355837	0.011596263219533132	0.019821450865418075	3.5933812469345305e-4	237	267	476	846	385	106	238	79
ENSG00000137331	ENSG00000137331.12	immediate early response 3 [Source:HGNC Symbol;Acc:HGNC:5392]	IER3	protein_coding	A0A1U9X7X2,P46695	8870	4.926093379615568	5.094292172463708	455.12912611406125	-1.2070193307384507	-1.2701984043375174	-1.1963073715662034	0.008155110771264806	0.007043479541263264	1.171215644229072e-7	524	489	629	1049	1240	214	177	104
ENSG00000160957	ENSG00000160957.14	RecQ like helicase 4 [Source:HGNC Symbol;Acc:HGNC:9949]	RECQL4	protein_coding	O94761	9401	3.471746855281606	3.7097125385185765	173.67321997332604	-1.0377998100354697	-1.2711580739958788	-1.0543224818984276	0.07620530502543309	0.043815462647263485	0.004241804341473631	265	227	173	278	442	105	65	29
ENSG00000090238	ENSG00000090238.12	yippee like 3 [Source:HGNC Symbol;Acc:HGNC:18327]	YPEL3	protein_coding	A0A024R624,P61236	83719	3.8246655102603766	3.9773232880539067	208.99963492390293	-1.2065325521604318	-1.2716124731566838	-1.2076468725937801	0.005394584538559657	0.004642145785480348	4.131105000441372e-12	236	226	282	500	476	99	93	55
ENSG00000156381	ENSG00000156381.9	ankyrin repeat domain 9 [Source:HGNC Symbol;Acc:HGNC:20096]	ANKRD9	protein_coding	Q96BM1	122416	3.937883131238255	4.11650111187267	230.43154846207054	-1.3554498666323875	-1.2741249148327265	-1.1572941868953022	0.008155110771264806	0.012496481999301699	2.843983665783121e-5	239	194	373	609	381	75	174	65
ENSG00000137880	ENSG00000137880.6	GTP cyclohydrolase I feedback regulator [Source:HGNC Symbol;Acc:HGNC:4194]	GCHFR	protein_coding	P30047	2644	1.3739178060115271	1.5901253883086361	38.55301486369355	-1.3628959660668287	-1.2818375915799638	-1.0414754215106823	0.026038710216151777	0.03575941603814694	0.005673661765688747	23	41	69	109	66	16	18	15
ENSG00000178934	ENSG00000178934.5	galectin 7B [Source:HGNC Symbol;Acc:HGNC:34447]	LGALS7B	protein_coding	P47929	3963,653499	5.648708541138283	5.826817141494732	758.9011738892849	-1.3552152124779626	-1.2864633574845266	-1.1766499043524152	0.008155110771264806	0.011437362784046872	8.311022951767701e-6	684	741	1261	1965	1349	204	467	283
ENSG00000177191	ENSG00000177191.2	UDP-GlcNAc:betaGal beta-1,3-N-acetylglucosaminyltransferase 8 [Source:HGNC Symbol;Acc:HGNC:24139]	B3GNT8	protein_coding	Q7Z7M8	374907	2.172993805554473	2.409708588147409	68.50513787956534	-1.1137658830864359	-1.292931167893248	-1.0995084280244969	0.03184619708948722	0.024553998025184202	0.0014860580361825242	65	72	103	189	208	30	26	12
ENSG00000162062	ENSG00000162062.15	tubulin epsilon and delta complex 2 [Source:HGNC Symbol;Acc:HGNC:25849]	C16orf59	protein_coding	Q7L2K0	80178	2.4688603643471336	2.679588622319697	84.94670590074978	-1.0744525462568095	-1.300257190240211	-1.0698334815809873	0.0766853798551694	0.03316724818326024	0.0038200526992816534	135	106	94	117	167	45	32	25
ENSG00000261521	NA	NA	RP11-408H20.1	lincRNA	NA	NA	1.8402203934274686	2.079031718839121	54.749421827058	-1.3468426347860565	-1.3016334478218952	-1.0889876090490114	0.021185387124320658	0.03535417782435947	0.002604027070208748	52	62	68	161	118	10	30	22
ENSG00000158055	ENSG00000158055.16	grainyhead like transcription factor 3 [Source:HGNC Symbol;Acc:HGNC:25839]	GRHL3	protein_coding	Q8TE85	57822	5.2461396056376275	5.475652398596859	596.0702975709337	-1.5623848907485602	-1.3073866306428028	-1.0813731830877304	0.015314614006136628	0.035421388937093755	0.0022573858070718752	702	722	715	1342	661	139	454	241
ENSG00000103485	ENSG00000103485.19	quinolinate phosphoribosyltransferase [Source:HGNC Symbol;Acc:HGNC:9755]	QPRT	protein_coding	B4DDH4,Q15274,V9HWJ5	23475	1.0532212972841075	1.281112510355228	30.7140296872621	-1.471522233037749	-1.308357387695075	-1.0511391885625632	0.021465682133625055	0.037205563993142655	0.0069650316559665484	30	22	53	90	46	12	21	9
ENSG00000168071	ENSG00000168071.22	coiled-coil domain containing 88B [Source:HGNC Symbol;Acc:HGNC:26757]	CCDC88B	protein_coding	A6NC98,B2RTU8	283234	2.667888922401113	2.8949310773364028	97.5357982003327	-1.3868955852017026	-1.321199274442942	-1.1496719634652093	0.015785353730090112	0.025049747433526677	6.937102424883446e-4	104	97	130	281	207	63	22	27
ENSG00000124143	ENSG00000124143.10	Rho GTPase activating protein 40 [Source:HGNC Symbol;Acc:HGNC:16226]	ARHGAP40	protein_coding	NA,Q5TG30	343578	3.5250541862707108	3.7215214255942017	174.5104684247095	-1.3197597590456036	-1.3235040767924828	-1.227023626168983	0.006928782513364762	0.011437362784046872	1.927366977165559e-6	174	202	251	433	341	110	82	29
ENSG00000225159	ENSG00000225159.1	nucleophosmin 1 pseudogene 39 [Source:HGNC Symbol;Acc:HGNC:45218]	NPM1P39	pseudogene	NA	NA	1.3944568947839588	1.6249698263821588	39.890198726090304	-1.1267692823204147	-1.3374678712143058	-1.082825543333861	0.054728195611328	0.031857957648511105	0.0046055808201226674	46	61	48	69	82	22	19	7
ENSG00000179965	ENSG00000179965.12	zinc finger protein 771 [Source:HGNC Symbol;Acc:HGNC:29653]	ZNF771	protein_coding	B2R9V3,Q7L3S4	51333	1.4496058003752157	1.7020984759235984	41.563819478876525	-1.5179781077498973	-1.338578400399697	-1.0331437690022538	0.02891118329190268	0.043134426601736824	0.00995809467623217	23	38	76	138	60	15	25	15
ENSG00000149809	ENSG00000149809.16	transmembrane 7 superfamily member 2 [Source:HGNC Symbol;Acc:HGNC:11863]	TM7SF2	protein_coding	A0A024R577,O76062	7108	3.3741814804286223	3.635853218500906	165.16673167630591	-1.8185826591002603	-1.3559357728299897	-1.0357328190311264	0.013544141419438408	0.04972938583004174	0.008232450097708342	146	147	266	496	151	40	120	72
ENSG00000119411	ENSG00000119411.11	B-box and SPRY domain containing [Source:HGNC Symbol;Acc:HGNC:18232]	BSPRY	protein_coding	Q5W0U4	54836	2.149732160885241	2.38555897824474	68.55084820667176	-1.5892613831310063	-1.3632420308840607	-1.1105380867811327	0.016534586221506973	0.032972889229821487	0.00396348963999779	62	71	129	147	81	22	56	19
ENSG00000143412	ENSG00000143412.10	annexin A9 [Source:HGNC Symbol;Acc:HGNC:547]	ANXA9	protein_coding	O76027	8416	2.588128141000071	2.8110858405634502	91.89585299933653	-1.6105936328238963	-1.4112249446257978	-1.2534430135616996	0.011528265026326279	0.016111904346549223	2.1295218274897416e-4	76	72	152	318	122	35	51	32
ENSG00000167641	ENSG00000167641.11	protein phosphatase 1 regulatory inhibitor subunit 14A [Source:HGNC Symbol;Acc:HGNC:14871]	PPP1R14A	protein_coding	Q96A00	94274	1.2899728673131632	1.5145327867662608	37.21778598396028	-1.3816568898937667	-1.4358921951143582	-1.2190037313772661	0.02761977810785527	0.024536961149486433	0.00171814626571616	40	51	57	65	60	11	18	14
ENSG00000167754	ENSG00000167754.13	kallikrein related peptidase 5 [Source:HGNC Symbol;Acc:HGNC:6366]	KLK5	protein_coding	Q9Y337	25818	5.908435537644056	6.179691906797053	971.6188817613674	-1.6774725373892228	-1.4417357360210283	-1.2222440421733034	0.015068682404504232	0.031339049135066424	0.001004403864053702	1046	1386	1135	2259	1031	195	654	395
ENSG00000120055	ENSG00000120055.7	chromosome 10 open reading frame 95 [Source:HGNC Symbol;Acc:HGNC:25880]	C10orf95	protein_coding	NA	79946	1.8035636860287483	2.030681410213	52.97466319771002	-1.5547388891948735	-1.449997711283922	-1.319867608878633	0.009820329290119233	0.014814155520422943	9.523993955192179e-5	42	55	91	153	84	21	20	20
ENSG00000184012	ENSG00000184012.12	transmembrane serine protease 2 [Source:HGNC Symbol;Acc:HGNC:11876]	TMPRSS2	protein_coding	O15393	7113	1.3284190363693282	1.5617153389705005	38.23062447626426	-1.526034480478856	-1.4504967001452078	-1.2638879702984929	0.014333213024896149	0.020940251086215604	7.484786676136913e-4	43	46	57	82	56	10	25	12
ENSG00000256061	ENSG00000256061.7	dynein axonemal assembly factor 4 [Source:HGNC Symbol;Acc:HGNC:21493]	DYX1C1	protein_coding	A0A0S2Z5Z4,Q8WXU2	161582	2.261910836503296	2.472233908653167	73.16775556678347	-1.6979980954318539	-1.45839703763402	-1.3325064646684284	0.007286755620466351	0.011938950375594073	4.855146630283354e-5	71	91	111	171	83	31	35	27
ENSG00000167771	ENSG00000167771.6	REST corepressor 2 [Source:HGNC Symbol;Acc:HGNC:27455]	RCOR2	protein_coding	Q8IZ40	283248	0.42668445753790507	0.704781024995999	20.245811656221523	-1.361408567815369	-1.4757805887233906	-1.1522651910578179	0.03495124688686764	0.0410446850973164	0.007279895813874953	29	22	25	47	38	6	13	4
ENSG00000242697	ENSG00000242697.2	ribosomal protein L5 pseudogene 12 [Source:HGNC Symbol;Acc:HGNC:36221]	RPL5P12	pseudogene	NA	NA	1.483593993704573	1.717967813028342	42.58527642971651	-1.5304520322248953	-1.4938683419060852	-1.3521823527605403	0.010370785726841391	0.013799665092665352	8.319559957399148e-5	51	51	59	98	66	25	15	10
ENSG00000110375	ENSG00000110375.3	uroplakin 2 [Source:HGNC Symbol;Acc:HGNC:12579]	UPK2	protein_coding	O00526	7379	1.2240250524832192	1.5299517381441885	37.268911985064406	-1.4197581476867212	-1.504823136229266	-1.2275702210526511	0.03704446038523235	0.0388858681352475	0.004085485663824871	41	55	46	82	79	16	6	13
ENSG00000197191	ENSG00000197191.6	cysteine rich tail 1 [Source:HGNC Symbol;Acc:HGNC:30529]	C9orf169	protein_coding	A8MQ03,B8A4K4	375791	3.10027266915142	3.377072175792753	137.3859106904155	-1.736444731787515	-1.5063220794665075	-1.287370669508867	0.011062174169281562	0.02440805463671723	7.62603989609566e-4	131	104	249	424	178	29	77	56
ENSG00000117407	ENSG00000117407.17	artemin [Source:HGNC Symbol;Acc:HGNC:727]	ARTN	protein_coding	Q5T4W7	9048	5.104169311707909	5.429214305004368	573.077390536445	-1.5561669440528796	-1.5194170378551624	-1.336619561154382	0.02358876725515584	0.03304204919048003	7.163871581653173e-4	566	591	938	1638	1638	311	128	66
ENSG00000260257	ENSG00000260257.2	novel transcript	RP5-1085F17.3	lincRNA	NA	NA	1.4522951959832797	1.8304480449471527	45.61988266290451	-1.3856875521261667	-1.5605911572131796	-1.2524249699833254	0.05564632526898342	0.044228219192153945	0.006438077651909979	53	66	55	110	124	21	6	9
ENSG00000176945	ENSG00000176945.17	mucin 20, cell surface associated [Source:HGNC Symbol;Acc:HGNC:23282]	MUC20	protein_coding	A0A0G2JN31,A0A0G2JR26,A0A0G2JSE2,Q8N307	200958	4.163146185101194	4.466274692531986	295.31462593675843	-1.8594377132723627	-1.56475021976683	-1.333805397219344	0.010053390772004388	0.025970986672526158	7.039744685663455e-4	304	416	408	677	303	52	202	107
ENSG00000215458	ENSG00000215458.8	apoptosis associated transcript in bladder cancer [Source:HGNC Symbol;Acc:HGNC:51526]	AP001053.11	antisense	NA	284837	1.635524451515691	1.918035194825135	49.05095935523919	-1.5843045167645007	-1.5829388189636775	-1.4142725315105322	0.011966849604945887	0.01694805257682417	1.4913638485220692e-4	68	57	59	121	82	29	12	11
ENSG00000185641	ENSG00000185641.6	ribosomal protein S25 (RPS25) pseudogene	CTD-2287O16.1	pseudogene	NA	NA	2.166748521738329	2.486107858514529	73.96878846221638	-1.4021944380739102	-1.5882721576170187	-1.344125530019699	0.04675081037201384	0.029903155845808948	0.0018410660260637552	135	96	69	120	111	36	40	10
ENSG00000136490	ENSG00000136490.9	LIM domain containing 2 [Source:HGNC Symbol;Acc:HGNC:28142]	LIMD2	protein_coding	A0A140VJN0,Q9BT23	80774	2.068934007165244	2.3366625125462717	65.49683246412367	-1.505282448499517	-1.6029328367661062	-1.483153526340032	0.006928782513364762	0.006651046449416677	2.647915420892869e-7	78	70	93	186	132	18	34	13
ENSG00000259230	ENSG00000259230.1	long intergenic non-protein coding RNA 2323 [Source:HGNC Symbol;Acc:HGNC:53242]	CTD-2555C10.3	lincRNA	NA	105370681	0.7714981082187196	1.153329752235491	27.32924514736313	-1.3945214185337165	-1.6132218099277802	-1.2916039756016398	0.0402529295175039	0.031524854799780525	0.005311863344126192	27	27	49	81	76	7	10	4
ENSG00000142544	ENSG00000142544.7	cytosolic thiouridylase subunit 1 [Source:HGNC Symbol;Acc:HGNC:29590]	CTU1	protein_coding	Q7Z7A3	90353	2.399396916813383	2.741204492227768	86.69768101730247	-1.5290780386706109	-1.6189749193777634	-1.363768825746202	0.04398563851945041	0.028670341276185406	0.0015683936343816901	47	57	199	320	152	31	33	24
ENSG00000141933	ENSG00000141933.9	tubulin polyglutamylase complex subunit 1 [Source:HGNC Symbol;Acc:HGNC:25058]	TPGS1	protein_coding	Q6ZTW0	91978	2.793965885818908	3.0519895600124087	108.57665061206934	-1.6221112905867563	-1.6236031395929853	-1.5408568749658689	0.006384132546870112	0.005993028747940769	9.934957593059459e-9	90	107	189	358	183	47	43	24
ENSG00000073737	ENSG00000073737.16	dehydrogenase/reductase 9 [Source:HGNC Symbol;Acc:HGNC:16888]	DHRS9	protein_coding	Q9BPW9	10170	4.775040422475851	5.049813510450999	440.4370477379184	-1.6241273548103654	-1.6614120990470271	-1.563522736155712	0.008155110771264806	0.006651046449416677	3.369744326475639e-8	348	354	812	1627	741	127	208	112
ENSG00000262664	ENSG00000262664.3	OVCA2 serine hydrolase domain containing [Source:HGNC Symbol;Acc:HGNC:24203]	OVCA2	protein_coding	Q8WZ82	124641	2.7194253087637836	3.062218673462264	108.83714638241298	-1.4905709069366382	-1.6626778186069027	-1.5079573292971769	0.019777436102027802	0.01605753008664133	8.410940452361085e-5	125	89	185	346	287	25	46	16
ENSG00000260833	NA	NA	AC124789.1	processed_transcript	NA	NA	1.9287045014709367	2.2244305029882465	60.26116985021788	-1.6767771138063576	-1.7109680303917716	-1.6048507634097129	0.006384132546870112	0.005993028747940769	8.370149672426098e-8	58	71	84	203	105	17	30	12
ENSG00000204323	ENSG00000204323.5	small integral membrane protein 5 [Source:HGNC Symbol;Acc:HGNC:40030]	SMIM5	protein_coding	Q71RC9	643008	0.9651381954118781	1.320245810035474	32.3037256172106	-2.4163938672741003	-1.7144809930669673	-1.3090255725498678	0.013496851099899284	0.043120968821499205	0.007942976096532954	30	40	55	81	17	10	20	11
ENSG00000130522	ENSG00000130522.6	JunD proto-oncogene, AP-1 transcription factor subunit [Source:HGNC Symbol;Acc:HGNC:6206]	JUND	protein_coding	P17535	3727	5.379454658313625	5.642489690891875	667.3270695562317	-1.6810996441938466	-1.736634235783372	-1.6927711947350537	0.005042138634161337	0.003508098185343339	3.457922938342952e-21	814	964	857	1549	1171	215	273	143
ENSG00000104140	ENSG00000104140.7	ras homolog family member V [Source:HGNC Symbol;Acc:HGNC:18313]	RHOV	protein_coding	A0A024R9R2,Q96L33	171177	4.20968381417791	4.65006793074443	335.9797685060945	-2.1618009672930247	-1.7609535964436913	-1.4226826144230218	0.015371496125042714	0.04362520890371127	0.0029872582846065315	471	494	383	691	281	34	237	110
ENSG00000261068	ENSG00000261068.2	novel transcript	RP11-7K24.3	lincRNA	NA	NA	3.154670924407103	3.481439892185858	148.17240519889086	-1.9244158337379336	-1.7739315273661245	-1.6355431355147214	0.005981345676017907	0.010947365429719209	2.6372916394961334e-6	168	206	184	408	191	24	74	49
ENSG00000239282	ENSG00000239282.8	cytosolic arginine sensor for mTORC1 subunit 1 [Source:HGNC Symbol;Acc:HGNC:34423]	GATSL3	protein_coding	Q8WTX7	652968	2.532709964600686	2.833507587099812	93.8579553420292	-1.7772559111211599	-1.8192628012432566	-1.7450826999426639	0.005394584538559657	0.004642145785480348	1.3185257285966785e-10	103	115	165	221	147	27	29	27
ENSG00000094755	ENSG00000094755.17	gamma-aminobutyric acid type A receptor subunit pi [Source:HGNC Symbol;Acc:HGNC:4089]	GABRP	protein_coding	B4DTP4,E7EWG0,O00591	2568	1.0773133485775757	1.4388912942319212	35.25807604921452	-1.9461849647079175	-1.8275504122298167	-1.5667779029074622	0.01624084510112229	0.023874052198411735	9.717463508199319e-4	46	57	30	91	38	7	15	13
ENSG00000130748	ENSG00000130748.7	transmembrane protein 160 [Source:HGNC Symbol;Acc:HGNC:26042]	TMEM160	protein_coding	Q9NX00	54958	3.3191761701267937	3.6568496086512554	166.83536910578067	-1.9511351455269272	-1.871384567784971	-1.7717819650677704	0.005394584538559657	0.005993028747940769	8.953012005791382e-9	149	205	316	449	195	45	98	29
ENSG00000148671	ENSG00000148671.14	adipogenesis regulatory factor [Source:HGNC Symbol;Acc:HGNC:24043]	ADIRF	protein_coding	Q15847,Q5TBU5	10974	6.155725600668347	6.536073513298053	1236.9407898251486	-1.7998377367106588	-1.908216154335832	-1.7959016098745084	0.012065180018825573	0.010581747432747889	1.4458998370594965e-7	805	1055	2582	4844	2257	476	383	174
ENSG00000243449	ENSG00000243449.6	chromosome 4 open reading frame 48 [Source:HGNC Symbol;Acc:HGNC:34437]	C4orf48	protein_coding	NA,Q5BLP8	401115	3.5681926872552854	3.935290989977537	202.00051150652527	-1.9267743919695224	-1.9884879430707751	-1.9146151622399596	0.005394584538559657	0.004642145785480348	1.6041182038090902e-12	167	219	401	659	303	62	82	29
ENSG00000114315	ENSG00000114315.4	hes family bHLH transcription factor 1 [Source:HGNC Symbol;Acc:HGNC:5192]	HES1	protein_coding	Q14469	3280	6.4656234280600025	6.9754233359040905	1687.332036848	-1.7188756600463606	-2.065583238398745	-1.7095992520423784	0.047735299862681047	0.023701109155764	0.002308164714805215	3105	3477	1011	1971	2228	439	577	350
ENSG00000019102	ENSG00000019102.12	V-set and immunoglobulin domain containing 2 [Source:HGNC Symbol;Acc:HGNC:17149]	VSIG2	protein_coding	Q96IQ7	23584	1.5660629432065325	1.967490545357525	50.249781230234454	-2.2495122418398825	-2.1197575304139438	-2.0485632225841472	0.005394584538559657	0.004642145785480348	1.2028590698656199e-9	53	56	77	183	53	12	20	11
ENSG00000198435	ENSG00000198435.4	NOTCH regulated ankyrin repeat protein [Source:HGNC Symbol;Acc:HGNC:33843]	NRARP	protein_coding	Q7Z6K4	441478	3.310997254438275	3.9174543428495494	202.69092649790772	-1.8994452410385112	-2.211034211098659	-1.8868984582824877	0.07615348752677877	0.03486855675645321	6.936092313341005e-4	402	413	116	224	173	33	84	50
ENSG00000172005	ENSG00000172005.11	mal, T cell differentiation protein [Source:HGNC Symbol;Acc:HGNC:6817]	MAL	protein_coding	A0A024RE19,P21145	4118	4.197877131723353	5.0295504336227514	434.89392847797774	-3.383507308790053	-2.5249238485843932	-1.7559202197305024	0.009685866319048442	0.03512815058754178	0.012414323184771233	336	423	1015	1588	144	18	213	112
ENSG00000243566	ENSG00000243566.6	uroplakin 3B [Source:HGNC Symbol;Acc:HGNC:21444]	UPK3B	protein_coding	A0A0J9YVS6,Q9BT76	105375355	-0.15356525044791725	0.711795782808433	20.5089555956389	-2.7449087796469804	-2.857360842431252	-2.6170747177825953	0.020022749767191966	0.017458544090217347	1.2562415375165254e-5	37	31	28	48	20	4	6	0
ENSG00000104327	ENSG00000104327.7	calbindin 1 [Source:HGNC Symbol;Acc:HGNC:1434]	CALB1	protein_coding	P05937	793	-0.7493168112559968	0.7504179346273127	20.736174289152707	-5.33837881178708	-3.4962717456384462	-0.264636181455886	0.0192927111007002	0.04968559933761748	0.0052350178901081216	34	30	18	87	0	6	6	0
ENSG00000170477	ENSG00000170477.13	keratin 4 [Source:HGNC Symbol;Acc:HGNC:6441]	KRT4	protein_coding	B4DRS2,P19013	3851	5.466585936351175	6.932927826437249	1627.2995249442715	-4.077424193030055	-3.560432941935122	-0.22913156925287753	0.021607428099140073	0.03322960613623565	0.003389483413898566	653	641	5324	8551	194	49	471	193
ENSG00000227486	ENSG00000227486.2	novel transcript	RP13-188A5.1	lincRNA	NA	NA	-2.9500840107744706	-1.620032557847608	2.8618109445945983	-3.7783852778854863	-5.832559648469932	-0.14135069920420942	0.020604705969077215	0.0473294521806473	NA	4	4	7	9	0	0	0	0
ENSG00000128268	ENSG00000128268.12	beta-1,4-mannosyl-glycoprotein 4-beta-N-acetylglucosaminyltransferase [Source:HGNC Symbol;Acc:HGNC:7046]	MGAT3	protein_coding	Q09327	4248	-2.893445787745334	-1.5658229582018173	3.163481431652325	-3.8301942836310343	-5.964444293557381	-0.15703770271732154	0.020765525897893843	0.04390293826340521	NA	6	5	6	8	0	0	0	0
ENSG00000203688	ENSG00000203688.6	long intergenic non-protein coding RNA 2487 [Source:HGNC Symbol;Acc:HGNC:53466]	RP11-351J23.1	lincRNA	NA	441178	-2.8432530511490457	-1.470643265875261	3.4024305160858597	-3.979251717959337	-6.072545737761573	-0.17398453556330123	0.017380636130295092	0.0396304226602332	NA	7	5	5	11	0	0	0	0
ENSG00000006638	ENSG00000006638.13	thromboxane A2 receptor [Source:HGNC Symbol;Acc:HGNC:11608]	TBXA2R	protein_coding	P21731,Q05C92,Q0VAB0	6915	-2.776835062227651	-1.3676539986471965	4.001188199208703	-4.0066103274484	-6.292968676185475	-0.18209167280922992	0.02140539062009857	0.03852351996928781	NA	10	6	6	8	0	0	0	0
ENSG00000214772	ENSG00000214772.2	novel transcript	RP11-174G6.1	antisense	NA	NA	-2.652570365027484	-1.1628702746409478	4.646763374262703	-4.311501171445001	-6.517069268680439	-0.2713817044629694	0.015371496125042714	0.028984320085630285	NA	5	9	12	11	0	0	0	0
ENSG00000002726	ENSG00000002726.20	amine oxidase copper containing 1 [Source:HGNC Symbol;Acc:HGNC:80]	AOC1	protein_coding	P19801	26	-2.6946306442244383	-0.21403013802881327	8.70752569098605	-4.783410546372565	-7.4564988234492775	-0.09709477118343014	0.08978336678230352	0.046101438846838746	NA	0	7	23	67	0	0	0	0
