# Supplementary material for: Genome-wide bioinformatic analyses predict key host and viral factors in SARS-CoV-2 pathogenesis
Source: Commun Biol. 2021 May 17;4:590. doi: 10.1038/s42003-021-02095-0 (PMC8128904; doi:10.1038/s42003-021-02095-0)
Supplement: Supplementary file 5 — Supplementary Data 3 [file 42003_2021_2095_MOESM5_ESM.zip › GSE147507_MainDataset/Series8_RSV/des_Condition/ControlVsInfected_genes.under.DESeq2.tsv]

gene_id	ensembl_gene_id_version	description	external_gene_name	gene_biotype	uniprotswissprot	entrezgene_id	LimmaV_AveExpr	edgeR_logCPM	DESeq2_baseMean	LimmaV_FC	edgeR_FC	DESeq2_FC	LimmaV_padj	edgeR_padj	DESeq2_padj	Series8_A549_Mock_1	Series8_A549_Mock_2	Series8_A549_Mock_3	Series8_A549_RSV_1	Series8_A549_RSV_2	Series8_A549_RSV_3
ENSG00000225062	ENSG00000225062.1	CATIP antisense RNA 1 [Source:HGNC Symbol;Acc:HGNC:41080]	AC021016.6	processed_transcript	NA	101928513	-3.27424302748782	-0.9033277191407246	8.788036862032426	-3.9327278668511427	-7.178594284340129	-0.24443727037370114	0.24844623196556856	0.19031920701966168	0.04621954169298225	15	0	15	0	0	0
ENSG00000015413	ENSG00000015413.9	dipeptidase 1 [Source:HGNC Symbol;Acc:HGNC:3002]	DPEP1	protein_coding	A0A140VJI3,P16444	1800	-3.117407614125485	-0.42833840775126947	12.655299481068369	-4.228355917112971	-7.70885997696873	-0.26145262220421867	0.2605347447988169	0.18412108345066153	0.025386307728342657	22	0	20	0	0	0
ENSG00000166589	ENSG00000166589.13	cadherin 16 [Source:HGNC Symbol;Acc:HGNC:1755]	CDH16	protein_coding	O75309	1014	-3.0298924400015257	-0.26674216647762966	13.707495105674719	-4.461158298046	-7.8459050527403145	-0.2770846660594368	0.26139699920690807	0.17647347772475874	0.019679961076982666	22	0	29	0	0	0
ENSG00000197558	ENSG00000197558.13	SCO-spondin [Source:HGNC Symbol;Acc:HGNC:21998]	SSPO	processed_transcript	NA	23145	-3.1114861896251513	-0.8060362271039612	6.508421823604034	-4.901624114559639	-6.991785512628281	-0.3107570420946607	0.10303908150335508	0.14926374414548246	0.03999244459562358	0	15	30	0	0	0
ENSG00000162522	ENSG00000162522.11	KIAA1522 [Source:HGNC Symbol;Acc:HGNC:29301]	KIAA1522	protein_coding	Q9P206	57648	6.459390353613484	6.468896097662647	1333.1165124485456	-0.309282911899593	-0.3075052107471201	-0.330299092102377	0.36516122190526146	0.39804513836607136	0.04940221917556683	551	1206	2102	2065	1044	1894
ENSG00000184564	ENSG00000184564.11	SLIT and NTRK like family member 6 [Source:HGNC Symbol;Acc:HGNC:23503]	SLITRK6	protein_coding	Q9H5Y7	84189	-2.823996583086974	-0.026663245887897702	12.317792628651404	-5.628386137696455	-7.895032314091114	-0.3620115729625549	0.12223031438465255	0.14126155626593723	0.011540012459451047	0	23	66	0	0	0
ENSG00000167183	ENSG00000167183.3	proline rich 15 like [Source:HGNC Symbol;Acc:HGNC:28149]	PRR15L	protein_coding	A0A140VJT1,Q9BU68	79170	-2.8476650908321317	-0.1418246184740593	11.364427407618477	-5.535035901652969	-7.7747304712082155	-0.3649446441330244	0.11818304024125983	0.14048005174444855	0.012914059635266428	0	27	51	0	0	0
ENSG00000136450	ENSG00000136450.13	serine and arginine rich splicing factor 1 [Source:HGNC Symbol;Acc:HGNC:10780]	SRSF1	protein_coding	Q07955,Q59FA2	6426	7.992920999469241	8.006658351407138	3870.035027868917	-0.3528347266854867	-0.3524871449136458	-0.3696410718502633	0.3317544181884794	0.3646798974784679	0.04147623936611726	1516	3718	6306	5921	2773	5762
ENSG00000150526	NA	NA	MIA2	protein_coding	NA	NA	-2.7925294144789734	0.01775803664787185	12.850517820465095	-5.68243741973103	-7.951418808132737	-0.37240580631250575	0.1222556315144374	0.13922195604521548	0.010057087868086323	0	28	62	0	0	0
ENSG00000179010	ENSG00000179010.14	Morf4 family associated protein 1 [Source:HGNC Symbol;Acc:HGNC:24549]	MRFAP1	protein_coding	A0A087WTY9,B3KQA0,Q9Y605	93621	7.401037598983959	7.413834585565183	2568.8186359251144	-0.3650112267087424	-0.36396187776809646	-0.3843571444815346	0.3064752969704095	0.3334386302839665	0.02873207816636299	1090	2471	3900	4054	1863	3614
ENSG00000183741	ENSG00000183741.12	chromobox 6 [Source:HGNC Symbol;Acc:HGNC:1556]	CBX6	protein_coding	B0QXZ6,O95503	23466	6.129861537843355	6.145973099992128	1063.8906724729802	-0.36893326343356364	-0.3679225687584901	-0.38556709959785723	0.32464262712466946	0.3416853921296337	0.036541306916184554	405	1065	1729	1662	776	1505
ENSG00000112081	ENSG00000112081.17	serine and arginine rich splicing factor 3 [Source:HGNC Symbol;Acc:HGNC:10785]	SRSF3	protein_coding	B2R6F3,P84103	6428	7.732244307671102	7.745091909432736	3233.5708485561995	-0.3707839024315608	-0.36965226910002413	-0.3902441555254949	0.29965189585368646	0.3272466974980536	0.030813519659788676	1410	2932	5094	5263	2397	4280
ENSG00000168291	ENSG00000168291.13	pyruvate dehydrogenase E1 subunit beta [Source:HGNC Symbol;Acc:HGNC:8808]	PDHB	protein_coding	P11177	5162	5.878140046162644	5.892410159180563	893.8732302881328	-0.3803876246045261	-0.37989318070348704	-0.398591369288794	0.29851029783462196	0.306931204160304	0.020992139559598742	382	817	1440	1388	663	1228
ENSG00000160796	ENSG00000160796.18	neurobeachin like 2 [Source:HGNC Symbol;Acc:HGNC:31928]	NBEAL2	protein_coding	Q6ZNJ1	23218	5.8379147381552885	5.853788649723511	869.7336399153179	-0.392055041778098	-0.3852449156627331	-0.40303941464466736	0.29744383887829906	0.3106711128649266	0.033176328003469875	356	835	1399	1262	699	1171
ENSG00000008283	ENSG00000008283.16	cytochrome b561 [Source:HGNC Symbol;Acc:HGNC:2571]	CYB561	protein_coding	B3KTA1,J3QRH5,P49447	1534	5.109457473838424	5.127199809528726	524.7904986252256	-0.40236398486203845	-0.4007584377845745	-0.4186020154790736	0.29592213141596607	0.29253912706791635	0.021762584499520236	212	516	846	793	402	702
ENSG00000016864	ENSG00000016864.18	glycosyltransferase 8 domain containing 1 [Source:HGNC Symbol;Acc:HGNC:24870]	GLT8D1	protein_coding	A0A024R313,Q68CQ7,Q7Z4D0	55830	4.541830528338361	4.5611160654484	354.35326729379256	-0.41549910920451044	-0.41376123495499867	-0.42330556962841787	0.28972354868239264	0.2751736994731049	0.04348743799898853	153	325	580	527	260	493
ENSG00000151502	ENSG00000151502.11	VPS26, retromer complex component B [Source:HGNC Symbol;Acc:HGNC:28119]	VPS26B	protein_coding	A0A024R3L9,Q4G0F5	112936	4.950302675257374	4.970586720769142	471.2276541397398	-0.42832258316420846	-0.4287292624044615	-0.4356062402936127	0.2790748856279076	0.269475034405106	0.04203308811752166	206	451	740	762	324	629
ENSG00000091986	ENSG00000091986.15	coiled-coil domain containing 80 [Source:HGNC Symbol;Acc:HGNC:30649]	CCDC80	protein_coding	Q76M96	151887	6.214139103628392	6.236441497562957	1132.3410627799706	-0.4314368779572242	-0.43001253972033426	-0.4414872853409723	0.28375660815718	0.2940039865630565	0.030623895140113048	421	1108	2023	1697	816	1573
ENSG00000124207	ENSG00000124207.17	chromosome segregation 1 like [Source:HGNC Symbol;Acc:HGNC:2431]	CSE1L	protein_coding	P55060	1434	7.554998363036052	7.577049763817029	2872.1309009938805	-0.4392361745694976	-0.4351351445574885	-0.4444949909298967	0.27428619799753023	0.2944862438230004	0.03822211130062832	1122	2849	4881	4740	1873	3927
ENSG00000069275	ENSG00000069275.13	nuclear casein kinase and cyclin dependent kinase substrate 1 [Source:HGNC Symbol;Acc:HGNC:29923]	NUCKS1	protein_coding	Q9H1E3	64710	8.2128155440143	8.23577732854849	4537.274587014934	-0.44557427168583214	-0.44446549995916007	-0.4505507724614273	0.2727987276076923	0.29347891947177907	0.04833654417404588	1830	4146	8154	7196	2921	6454
ENSG00000014641	ENSG00000014641.20	malate dehydrogenase 1 [Source:HGNC Symbol;Acc:HGNC:6970]	MDH1	protein_coding	P40925,V9HWF2	4190	7.212617615847029	7.236594827876458	2274.1607590823805	-0.47871183361084746	-0.47249262285614063	-0.4772958136136566	0.23729771375262235	0.25785313996996284	0.04945591098783225	1041	2174	3536	3864	1515	2795
ENSG00000167972	ENSG00000167972.14	ATP binding cassette subfamily A member 3 [Source:HGNC Symbol;Acc:HGNC:33]	ABCA3	protein_coding	Q4LE27,Q99758	21	6.082043882876931	6.105796220573203	1038.853163043148	-0.4769588200176691	-0.4831142551437696	-0.48762431706751713	0.23413780464212158	0.24236681241218438	0.04184621185252017	498	894	1712	1471	757	1398
ENSG00000108439	ENSG00000108439.11	pyridoxamine 5'-phosphate oxidase [Source:HGNC Symbol;Acc:HGNC:30260]	PNPO	protein_coding	Q9NVS9,V9HW45	55163	5.390392905052288	5.414329788509717	640.6422929483416	-0.4819552979614958	-0.4777825151675265	-0.4944994224305344	0.23609029462958306	0.24262382170831162	0.005722283312413157	259	626	1109	968	479	800
ENSG00000186350	ENSG00000186350.12	retinoid X receptor alpha [Source:HGNC Symbol;Acc:HGNC:10477]	RXRA	protein_coding	F1D8Q5,P19793,Q6P3U7	6256	5.861398484093903	5.88390559575737	889.4475001498929	-0.4868249638400233	-0.48235235315418695	-0.49478470957335363	0.2185157326606466	0.23344319271813954	0.011456674682800946	398	824	1474	1259	687	1133
ENSG00000126001	ENSG00000126001.16	centrosomal protein 250 [Source:HGNC Symbol;Acc:HGNC:1859]	CEP250	protein_coding	Q9BV73	11190	5.830923835452933	5.855688066185608	873.6725407774595	-0.4838271233332537	-0.4937937735114589	-0.4958515188172043	0.23102943486825245	0.23436112769233924	0.042468337115906286	428	794	1346	1259	611	1186
ENSG00000085872	ENSG00000085872.15	calcium homeostasis endoplasmic reticulum protein [Source:HGNC Symbol;Acc:HGNC:16930]	CHERP	protein_coding	Q8IWX8	10523	5.301645209062185	5.32779421493533	603.6258917115337	-0.4994652583404242	-0.49015387314425996	-0.49851840054455837	0.23321286306660355	0.24142164361914512	0.021018414241002082	249	609	1003	805	476	791
ENSG00000129484	ENSG00000129484.13	poly(ADP-ribose) polymerase 2 [Source:HGNC Symbol;Acc:HGNC:272]	PARP2	protein_coding	Q9UGN5	10038	4.788773242851807	4.820993054670411	423.645532329934	-0.5022659099713187	-0.5023685075505827	-0.4998144014408555	0.25707939387657663	0.25085610932512675	0.04253326237526739	164	446	722	664	266	584
ENSG00000119946	ENSG00000119946.11	cyclin and CBS domain divalent metal cation transport mediator 1 [Source:HGNC Symbol;Acc:HGNC:102]	CNNM1	protein_coding	B4DKF7,B7Z5S3,Q9NRU3	26507	5.318737272547177	5.3440638229032515	610.320341378377	-0.4930419356992641	-0.4908693526269977	-0.5036852822804462	0.23063522289428415	0.23445171463949946	0.008981608864428479	253	564	1099	887	435	818
ENSG00000100714	ENSG00000100714.17	methylenetetrahydrofolate dehydrogenase, cyclohydrolase and formyltetrahydrofolate synthetase 1 [Source:HGNC Symbol;Acc:HGNC:7432]	MTHFD1	protein_coding	P11586	4522	7.479720548126131	7.50855227137113	2736.5516159221775	-0.4924531302426408	-0.5015495731017341	-0.5060174765783144	0.24410148488839326	0.2537600643312455	0.016419031045626167	1002	2913	4827	4147	1918	3549
ENSG00000105968	ENSG00000105968.19	H2A.Z variant histone 2 [Source:HGNC Symbol;Acc:HGNC:20664]	H2AFV	protein_coding	Q71UI9	94239	6.796472481362771	6.8205041986617205	1705.7471026755904	-0.4929593759054885	-0.4982997470974915	-0.5065470178215754	0.21231228819527057	0.23047650307942652	0.023669010629909903	820	1548	2703	2649	1181	2160
ENSG00000075239	ENSG00000075239.14	acetyl-CoA acetyltransferase 1 [Source:HGNC Symbol;Acc:HGNC:93]	ACAT1	protein_coding	A0A140VJX1,P24752	38	5.663299795715326	5.691702994408682	776.1545922608055	-0.5037061585365927	-0.5028474803840679	-0.5110355060485013	0.23416227388093505	0.2422903280333564	0.012445142878681746	300	804	1347	1137	522	1077
ENSG00000112312	ENSG00000112312.10	geminin DNA replication inhibitor [Source:HGNC Symbol;Acc:HGNC:17493]	GMNN	protein_coding	A0A024QZY7,O75496	51053	4.633239051898275	4.669399795695399	381.30394491382447	-0.5307918981069978	-0.529695954733399	-0.5209174241360084	0.2466636973015872	0.24239272735490788	0.04945591098783225	149	415	636	638	253	449
ENSG00000124596	ENSG00000124596.17	O-acyl-ADP-ribose deacylase 1 [Source:HGNC Symbol;Acc:HGNC:21257]	OARD1	protein_coding	A0A024RCY9,C9J5P1,C9JA90,C9JXC3,Q05CR9,Q9Y530	221443	4.095554406089126	4.1267076337864035	262.36466675339994	-0.5323970986590231	-0.5334251827763916	-0.5248148785465654	0.2156355715839024	0.20860481158367034	0.03443626549324599	125	246	420	408	180	320
ENSG00000197417	ENSG00000197417.9	sedoheptulokinase [Source:HGNC Symbol;Acc:HGNC:1492]	SHPK	protein_coding	A0A0B4J2A0,Q9UHJ6	23729	4.183018925000534	4.219424644680954	278.38956532756845	-0.519796549624969	-0.5241098483754664	-0.5266664567602992	0.2531820520529169	0.24212173990066957	0.03302752345297491	102	291	508	418	202	343
ENSG00000147274	ENSG00000147274.14	RNA binding motif protein X-linked [Source:HGNC Symbol;Acc:HGNC:9910]	RBMX	protein_coding	P38159	27316	7.713248067096854	7.740513352244461	3218.3236006941383	-0.5171532223945119	-0.5169794182335675	-0.5288565222277893	0.20903665896578663	0.2328428243904364	0.0038114568911626428	1292	3211	5676	4928	2091	4330
ENSG00000088325	ENSG00000088325.16	TPX2 microtubule nucleation factor [Source:HGNC Symbol;Acc:HGNC:1249]	TPX2	protein_coding	Q643R0,Q9ULW0	22974	7.411313020041407	7.438574041950322	2615.6027835039863	-0.5302416077486611	-0.5238268646098474	-0.5318036593486394	0.19571003184913685	0.22439157270588087	0.013382813793191081	1185	2570	4185	4196	1653	3385
ENSG00000239306	ENSG00000239306.5	RNA binding motif protein 14 [Source:HGNC Symbol;Acc:HGNC:14219]	RBM14	protein_coding	A0A0S2Z4Z0,A0A0S2Z567,A0A0S2Z5V2,Q96PK6	10432	5.902077092719226	5.9311563230816775	917.6587017872685	-0.523001767147293	-0.5277471237073998	-0.5346110690985386	0.21204705341735167	0.2220442467985683	0.008742804680151437	377	1009	1439	1337	632	1213
ENSG00000138794	ENSG00000138794.10	caspase 6 [Source:HGNC Symbol;Acc:HGNC:1507]	CASP6	protein_coding	P55212	839	3.783412298353307	3.815925933006951	210.85710917638156	-0.5408790830646422	-0.5352961259829141	-0.5362760187693548	0.21241195442825977	0.20858609867604622	0.023976961478648754	92	203	361	283	158	274
ENSG00000135083	ENSG00000135083.15	cyclin J like [Source:HGNC Symbol;Acc:HGNC:25876]	CCNJL	protein_coding	B4DZA8,Q8IV13	79616	4.282497441260412	4.314932978304003	298.65634904858484	-0.5429680341546383	-0.5407308389653273	-0.5374648035417284	0.21271423472028522	0.2070017279220209	0.02220296458618765	134	273	525	461	193	387
ENSG00000168792	ENSG00000168792.5	abhydrolase domain containing 15 [Source:HGNC Symbol;Acc:HGNC:26971]	ABHD15	protein_coding	Q6UXT9	116236	4.99825247796372	5.032019603684423	490.6222966590341	-0.5328714375954648	-0.5349593875118314	-0.53792407907604	0.23140044180009886	0.22966647568981108	0.019386782324378873	190	469	939	751	340	610
ENSG00000070413	ENSG00000070413.20	DiGeorge syndrome critical region gene 2 [Source:HGNC Symbol;Acc:HGNC:2845]	DGCR2	protein_coding	B7Z3T5,P98153,Q5CZ70,Q8IWC8	9993	5.4097089571175365	5.438847526467667	653.99777087756	-0.5394532441238633	-0.5394898123524023	-0.5403690198433186	0.19903512720788952	0.20665269321423782	0.02296775983342715	317	598	1056	918	498	790
ENSG00000044446	ENSG00000044446.12	phosphorylase kinase regulatory subunit alpha 2 [Source:HGNC Symbol;Acc:HGNC:8926]	PHKA2	protein_coding	P46019	5256	5.000932337403226	5.030577864833941	492.23484559393364	-0.5451437407715323	-0.5461539444952606	-0.548525881730328	0.19574681967678265	0.19694935966488142	0.01434586973980804	235	441	829	697	358	615
ENSG00000149554	ENSG00000149554.13	checkpoint kinase 1 [Source:HGNC Symbol;Acc:HGNC:1925]	CHEK1	protein_coding	B4DT73,E7EPP6,O14757	1111	4.845326665741674	4.886917810557465	442.9059605828218	-0.5503824175084574	-0.5614932913722962	-0.5511431042255801	0.24715879231788898	0.23669064676717494	0.037329497584162326	157	488	810	657	288	587
ENSG00000010322	ENSG00000010322.16	nischarin [Source:HGNC Symbol;Acc:HGNC:18006]	NISCH	protein_coding	Q9Y2I1	11188	4.859043053003931	4.889653445524008	445.76521926564374	-0.5501459171449501	-0.5488434286246469	-0.554073977391424	0.1964383476536861	0.1969284302643129	0.009799331340442337	202	400	793	643	324	547
ENSG00000132768	ENSG00000132768.14	diphthamide biosynthesis 2 [Source:HGNC Symbol;Acc:HGNC:3004]	DPH2	protein_coding	B3KRB8,Q9BQC3	1802	4.490085240694807	4.526753321198638	345.26029800243265	-0.552115526253169	-0.5550490769818206	-0.5554037374035657	0.2217621798582604	0.2160649104750593	0.01999047990333571	136	328	665	497	232	459
ENSG00000141736	ENSG00000141736.13	erb-b2 receptor tyrosine kinase 2 [Source:HGNC Symbol;Acc:HGNC:3430]	ERBB2	protein_coding	F5H1T4,J3QLU9,P04626,X5DNK3	2064	6.227196863633706	6.2577306071012995	1151.5486955012668	-0.5577459202476923	-0.5476756628328839	-0.5554534931751922	0.18650019092569503	0.20953663268667694	0.006743229174760792	482	1100	2086	1574	897	1390
ENSG00000027001	ENSG00000027001.10	mitochondrial intermediate peptidase [Source:HGNC Symbol;Acc:HGNC:7104]	MIPEP	protein_coding	Q99797	4285	4.091602016390804	4.125117986860245	261.7646203560781	-0.5635414736113475	-0.5612334314248131	-0.5576203024880965	0.19440458309962114	0.1913737687583519	0.013160859801675761	119	252	440	401	172	328
ENSG00000100065	ENSG00000100065.15	caspase recruitment domain family member 10 [Source:HGNC Symbol;Acc:HGNC:16422]	CARD10	protein_coding	Q9BWT7	29775	5.235721935451561	5.265161552240568	579.1814673316305	-0.5519783518640342	-0.5526609047853389	-0.5576242816850419	0.1862263387471651	0.192440562321993	0.0073390564031822056	270	568	922	787	410	768
ENSG00000140534	ENSG00000140534.14	TOPBP1 interacting checkpoint and replication regulator [Source:HGNC Symbol;Acc:HGNC:28704]	TICRR	protein_coding	Q7Z2Z1	90381	5.265505492922497	5.299992567662281	591.7770050591689	-0.5605793161476521	-0.5587137548052575	-0.5581009411377099	0.20561549487368397	0.2119086401535247	0.013441743767354979	244	619	1005	908	361	797
ENSG00000213380	ENSG00000213380.15	component of oligomeric golgi complex 8 [Source:HGNC Symbol;Acc:HGNC:18623]	COG8	protein_coding	A0A024R6Z6,Q96MW5	84342	5.335480991003223	5.36701460122555	620.3276379186395	-0.5590663378663553	-0.550465606906752	-0.5584182441396265	0.1948031290477076	0.20605633650840885	0.007210790550196338	257	643	1050	828	481	768
ENSG00000049541	ENSG00000049541.11	replication factor C subunit 2 [Source:HGNC Symbol;Acc:HGNC:9970]	RFC2	protein_coding	A0A087WVY3,P35250,Q75MT5	5982	4.9567284002784	4.991395546040286	479.9661045610257	-0.5609202091194796	-0.5743026721325382	-0.5592770847956796	0.20208806266916038	0.1966522436755457	0.04040215443624263	250	443	725	682	330	607
ENSG00000204308	ENSG00000204308.8	ring finger protein 5 [Source:HGNC Symbol;Acc:HGNC:10068]	RNF5	protein_coding	A0A024RCQ4,Q99942	6048	4.0033920740371265	4.03831952086661	246.28508089388214	-0.5656434550470897	-0.5640908866683626	-0.5624351922161361	0.19932980226381916	0.1949657334648477	0.017413040802269644	107	262	391	336	184	305
ENSG00000151136	ENSG00000151136.15	BTB domain containing 11 [Source:HGNC Symbol;Acc:HGNC:23844]	BTBD11	protein_coding	A6QL63,B3KVD0,B3KXB0	121551	6.8189250671308415	6.845739021436235	1734.1517916728253	-0.5466022068095545	-0.5473061506394876	-0.5639806287408927	0.1661512762075672	0.1923132897109318	4.4699871231640014e-4	791	1647	2907	2552	1195	2204
ENSG00000103037	ENSG00000103037.12	SET domain containing 6, protein lysine methyltransferase [Source:HGNC Symbol;Acc:HGNC:26116]	SETD6	protein_coding	Q8TBK2	79918	3.224613040721999	3.264950689477333	143.39985943956725	-0.5805103267945612	-0.5756869611975874	-0.5648372916977837	0.20078588221985738	0.19973354472758081	0.034187240346909745	63	134	259	195	98	192
ENSG00000164045	ENSG00000164045.12	cell division cycle 25A [Source:HGNC Symbol;Acc:HGNC:1725]	CDC25A	protein_coding	A0A024R2R6,A0A024R2S4,D8KXX0,K7N7S0,P30304	993	3.5656495113282785	3.609081528762641	182.03176889361248	-0.5784708053240113	-0.5770166788628065	-0.5654601614248702	0.21938708396892254	0.21668825025064287	0.03812425463717292	71	208	299	277	126	216
ENSG00000112640	ENSG00000112640.15	protein phosphatase 2 regulatory subunit B'delta [Source:HGNC Symbol;Acc:HGNC:9312]	PPP2R5D	protein_coding	A0A024RD11,Q14738	5528	5.42152973543015	5.451309356787462	659.2166899160089	-0.5577720451259156	-0.5593913386534791	-0.5656807270406351	0.17957929357930238	0.19031920701966168	0.005807908100779523	309	653	1038	947	481	796
ENSG00000196123	ENSG00000196123.13	KIAA0895 like [Source:HGNC Symbol;Acc:HGNC:34408]	KIAA0895L	protein_coding	Q68EN5	653319	3.46302998709682	3.502389295563575	169.6802641706603	-0.5898571986704801	-0.5850488871926877	-0.5687016353502464	0.19571342058346783	0.19425648942147034	0.03819578414524555	79	170	272	214	124	224
ENSG00000141569	ENSG00000141569.12	tripartite motif containing 65 [Source:HGNC Symbol;Acc:HGNC:27316]	TRIM65	protein_coding	Q6PJ69	201292	5.303286826800139	5.3366117798279005	609.2009843070807	-0.5763282831026539	-0.5756208211699455	-0.5721375216999661	0.18323607935075312	0.19185244638960247	0.01945024357789709	296	578	976	781	432	824
ENSG00000176148	ENSG00000176148.16	t-complex 11 like 1 [Source:HGNC Symbol;Acc:HGNC:25655]	TCP11L1	protein_coding	B3KQZ4,Q9NUJ3	55346	5.011591019214835	5.0493765798201435	496.5851437413029	-0.5740403126625742	-0.575588226106234	-0.5772404405359491	0.20701633940827693	0.20704895864266462	0.011171157955928391	191	492	954	683	343	656
ENSG00000065029	ENSG00000065029.15	zinc finger protein 76 [Source:HGNC Symbol;Acc:HGNC:13149]	ZNF76	protein_coding	A0A024RCU3,A0A024RCW5,P36508	7629	3.5122268636408522	3.554124046577371	175.82410446900676	-0.6009457760694867	-0.5949835850021826	-0.5787075543424279	0.19719771079386827	0.1949657334648477	0.04069400086827601	81	160	315	218	128	234
ENSG00000214022	ENSG00000214022.11	replication initiator 1 [Source:HGNC Symbol;Acc:HGNC:17922]	REPIN1	protein_coding	A0A090N8H1,Q9BWE0	29803	6.814609902601668	6.846005866654719	1733.5424293043893	-0.5732889130321566	-0.5722043322630573	-0.5810887947376006	0.16675743866241438	0.19218679019880125	0.003017600334243164	757	1864	2724	2353	1290	2143
ENSG00000177084	ENSG00000177084.18	DNA polymerase epsilon, catalytic subunit [Source:HGNC Symbol;Acc:HGNC:9177]	POLE	protein_coding	Q07864	5426	6.269123303031886	6.29837684432824	1184.7763704600839	-0.5665070413903516	-0.5630329001577378	-0.5825793279679379	0.16281939277729862	0.18773697648293008	4.589269786595309e-5	505	1193	2033	1703	848	1461
ENSG00000141258	ENSG00000141258.13	small G protein signaling modulator 2 [Source:HGNC Symbol;Acc:HGNC:29026]	SGSM2	protein_coding	B9A6J3,O43147	9905	5.757886856819656	5.789489270590841	833.5065288433684	-0.581765657396566	-0.576014983748848	-0.583167168395567	0.16565419090013966	0.185714319560113	0.004449844667579537	384	821	1365	1128	635	999
ENSG00000072210	ENSG00000072210.19	aldehyde dehydrogenase 3 family member A2 [Source:HGNC Symbol;Acc:HGNC:403]	ALDH3A2	protein_coding	P51648	224	7.60934459610847	7.655425834125747	3027.2064229867156	-0.5889973603842331	-0.6065221876257042	-0.5846952114696811	0.22584086401057515	0.2312122764189587	0.03479915292414603	1054	3347	5787	4651	1904	3772
ENSG00000106305	ENSG00000106305.10	aminoacyl tRNA synthetase complex interacting multifunctional protein 2 [Source:HGNC Symbol;Acc:HGNC:20609]	AIMP2	protein_coding	A0A024QZY1,A8MU58,F8W950,Q13155	7965	5.067747485068059	5.108904803699746	519.5009512067074	-0.601603354549327	-0.602384352225561	-0.585155558059187	0.19969819203740377	0.2011554524725674	0.04008388485522781	237	579	764	719	406	569
ENSG00000100897	ENSG00000100897.18	DDB1 and CUL4 associated factor 11 [Source:HGNC Symbol;Acc:HGNC:20258]	DCAF11	protein_coding	B3KSW2,Q59GN6,Q8TEB1	80344	5.4914903301933276	5.526568443061335	695.79788174186	-0.5840361803396351	-0.591479936239668	-0.5853872907252207	0.17848283378865717	0.18801635201283382	0.02228169463946652	355	642	1096	997	505	808
ENSG00000108448	ENSG00000108448.21	tripartite motif containing 16 like [Source:HGNC Symbol;Acc:HGNC:32670]	TRIM16L	protein_coding	Q309B1	147166	7.415424087622268	7.448426093594871	2637.9036089821793	-0.585990801211151	-0.5854918985292512	-0.5886223431515653	0.1625297027679502	0.19064192624547807	0.011937782502347009	1299	2517	4173	4069	1815	3021
ENSG00000135845	ENSG00000135845.10	phosphatidylinositol glycan anchor biosynthesis class C [Source:HGNC Symbol;Acc:HGNC:8960]	PIGC	protein_coding	Q92535	5279	4.770222252338582	4.805609519518501	420.62616803039106	-0.5930748242410289	-0.5930311880798512	-0.5916821691243692	0.17522736863031896	0.18057912422043443	0.007705700285672705	194	430	672	647	285	488
ENSG00000163626	ENSG00000163626.17	cytochrome c oxidase assembly factor COX18 [Source:HGNC Symbol;Acc:HGNC:26801]	COX18	protein_coding	B7ZL88,Q8N8Q8	285521	3.1821463029216264	3.2233990086667177	139.37899004967858	-0.6076173400736173	-0.6007487528064362	-0.5920946663689873	0.17833416943350852	0.1845890115541754	0.019110265241773495	62	140	237	198	100	165
ENSG00000071539	ENSG00000071539.14	thyroid hormone receptor interactor 13 [Source:HGNC Symbol;Acc:HGNC:12307]	TRIP13	protein_coding	Q15645	9319	5.516221226736805	5.567075910611737	710.5869874071852	-0.6030737571277255	-0.621282380879995	-0.5938511141025953	0.23045774237733838	0.2272003450659042	0.044500869419785635	246	868	1237	1016	456	920
ENSG00000060642	ENSG00000060642.11	phosphatidylinositol glycan anchor biosynthesis class V [Source:HGNC Symbol;Acc:HGNC:26031]	PIGV	protein_coding	Q9NUD9	55650	3.439093707731063	3.489483819958659	167.31007934530535	-0.6178424965398663	-0.6128623935444214	-0.5973566287623995	0.21088719926679309	0.20985584712005154	0.04220465270542136	65	160	337	249	119	189
ENSG00000000460	ENSG00000000460.17	chromosome 1 open reading frame 112 [Source:HGNC Symbol;Acc:HGNC:25565]	C1orf112	protein_coding	A0A024R922,A0A1B0GUP7,A0A1B0GV14,B4E0A9,Q9NSG2	55732	4.259020629420628	4.305517302364856	297.089276978384	-0.63732821904134	-0.6247091287670734	-0.5976129210423226	0.19322284331788572	0.1949657334648477	0.04408247023886718	142	291	491	469	162	389
ENSG00000224870	ENSG00000224870.7	MRPL20 antisense RNA 1 [Source:HGNC Symbol;Acc:HGNC:27125]	RP4-758J18.2	protein_coding	NA	148413	3.4114259785749983	3.453138049198432	164.05677531852345	-0.6152190146990565	-0.6132659586399837	-0.5979386871120833	0.178221071654097	0.180675419426138	0.026154286466476495	79	154	277	214	122	199
ENSG00000165501	ENSG00000165501.17	leucine rich repeat protein 1 [Source:HGNC Symbol;Acc:HGNC:19742]	LRR1	protein_coding	Q6AWA7,Q96L50	122769	4.545661326522087	4.585983485785817	360.8537126581322	-0.6182594168869976	-0.6104652131870186	-0.5995968692327099	0.17767991840352582	0.18446835550275412	0.017426261014818287	163	368	600	478	223	516
ENSG00000144711	ENSG00000144711.16	IQ motif and Sec7 domain ArfGEF 1 [Source:HGNC Symbol;Acc:HGNC:29112]	IQSEC1	protein_coding	A0A087WWK8,A0A0C4DGT3,B4DGC5,Q6DN90	9922	4.532087739411469	4.579808949488097	357.74681729667304	-0.6030418185445872	-0.6142680896565235	-0.6012207212371119	0.21868019002873398	0.20938035649039483	0.023669010629909903	129	406	652	544	233	432
ENSG00000173409	ENSG00000173409.14	ARV1 homolog, fatty acid homeostasis modulator [Source:HGNC Symbol;Acc:HGNC:29561]	ARV1	protein_coding	A0A024R3V6,Q9H2C2	64801	4.358690604704625	4.398132211317153	317.12576628893845	-0.6149432570400912	-0.6148083855049892	-0.6021687339008422	0.17281807877362443	0.17606065955330272	0.01588943397431787	155	306	514	472	194	407
ENSG00000224124	ENSG00000224124.3	POM121 transmembrane nucleoporin like 10, pseudogene [Source:HGNC Symbol;Acc:HGNC:35448]	POM121L10P	pseudogene	NA	NA	-1.254254023779715	1.0635293208958143	35.13397175991065	-4.758718783532428	-4.571731747913175	-0.6089228293954547	0.15031588734724158	0.1693909432834844	0.030813519659788676	60	14	26	0	0	11
ENSG00000245060	ENSG00000245060.8	long intergenic non-protein coding RNA 847 [Source:HGNC Symbol;Acc:HGNC:45050]	LINC00847	lincRNA	NA	729678	3.6167008457738845	3.6570677105507037	189.1300000375122	-0.6197190756536002	-0.6219365826768011	-0.6101693465117508	0.16459596040269633	0.16780599590594553	0.011434858301364292	91	180	318	267	130	228
ENSG00000140525	ENSG00000140525.18	FA complementation group I [Source:HGNC Symbol;Acc:HGNC:25568]	FANCI	protein_coding	B3KNW8,Q9NVI1	55215	7.041073825842289	7.0844211621043085	2051.017981586524	-0.6291001307041721	-0.6283678963908023	-0.6102573081984645	0.17489847437226527	0.19557379278358916	0.04048568918756782	1061	1965	3158	3228	1163	2595
ENSG00000119929	ENSG00000119929.13	cutC copper transporter [Source:HGNC Symbol;Acc:HGNC:24271]	CUTC	protein_coding	Q9NTM9	51076	4.409668267143424	4.450216334750692	328.7661121091059	-0.6241284484738036	-0.6221131090574711	-0.6107569027726876	0.17012283453985336	0.17508527006851618	0.015953990088034366	159	301	570	441	208	449
ENSG00000106246	ENSG00000106246.18	pentatricopeptide repeat domain 1 [Source:HGNC Symbol;Acc:HGNC:22198]	PTCD1	protein_coding	A4D273,O75127	26024	4.801013897312242	4.84597037220517	434.44913167198393	-0.6217029270792487	-0.6397768056656122	-0.612229156166685	0.18995858326453316	0.18512983685097067	0.04940866395007605	239	406	638	563	296	556
ENSG00000182704	ENSG00000182704.8	tsukushi, small leucine rich proteoglycan [Source:HGNC Symbol;Acc:HGNC:28850]	TSKU	protein_coding	A0A024R5J8,B3KRF9,Q8WUA8	25987	8.20241866081893	8.245188671306236	4591.036043869111	-0.6356373652124852	-0.6331063027791813	-0.6143461509003745	0.16714616254062203	0.1949657334648477	0.04092747440998284	2414	4285	7128	5768	3627	5211
ENSG00000111206	ENSG00000111206.13	forkhead box M1 [Source:HGNC Symbol;Acc:HGNC:3818]	FOXM1	protein_coding	A0A0D9SFF0,A8K591,Q08050,Q53Y49	2305	6.62996971990816	6.671243784854124	1542.2722932313566	-0.6098050664289614	-0.6310339939528977	-0.6157641169000385	0.17012283453985336	0.1850841980338552	0.03564239989409846	845	1393	2340	2169	1058	1835
ENSG00000154040	ENSG00000154040.20	calcium binding tyrosine phosphorylation regulated [Source:HGNC Symbol;Acc:HGNC:15569]	CABYR	protein_coding	A0A024RC21,A0A0D9SFQ2,B4DXA8,O75952	26256	3.3064251431910368	3.354883063383344	153.3873689861715	-0.6467757642965568	-0.6530920527712143	-0.6209400928269566	0.17848283378865717	0.17832834072882076	0.03958706306765074	77	159	230	212	112	169
ENSG00000219435	ENSG00000219435.6	catsper channel auxiliary subunit zeta [Source:HGNC Symbol;Acc:HGNC:19231]	TEX40	protein_coding	Q9NTU4	25858	-2.586752304219453	0.24448389901499396	21.1811282431586	-3.6694518384037194	-6.77648857202691	-0.6236363521113734	0.3414905349191838	0.1347681250752646	0.004815071371805782	40	11	1	0	0	1
ENSG00000144827	ENSG00000144827.9	abhydrolase domain containing 10 [Source:HGNC Symbol;Acc:HGNC:25656]	ABHD10	protein_coding	Q9NUJ1	55347	4.538127921256733	4.580362956913094	360.4521560608309	-0.6351869648279815	-0.6400735525307959	-0.6247907316595515	0.16544367304130242	0.16860332520647528	0.018121032105916108	185	324	603	488	230	473
ENSG00000105245	ENSG00000105245.9	NUMB like endocytic adaptor protein [Source:HGNC Symbol;Acc:HGNC:8061]	NUMBL	protein_coding	A0A0C4DGH3,A8K033,B7Z5W0,Q9Y6R0	9253	5.153406801033494	5.20040942750739	555.6031878183554	-0.6316532576351798	-0.6549962689346683	-0.6270537354361371	0.18680472051322125	0.18342158289691216	0.044297549200241385	302	553	784	729	359	726
ENSG00000023697	ENSG00000023697.13	deoxyribose-phosphate aldolase [Source:HGNC Symbol;Acc:HGNC:24269]	DERA	protein_coding	E9PPM8,Q9Y315	51071	4.827446133116668	4.864754706120718	437.7534260493049	-0.620544663633753	-0.618888880893163	-0.627579115773878	0.15494101705251143	0.16586944523008454	5.762932110760156e-4	191	444	763	650	291	523
ENSG00000188042	ENSG00000188042.8	ADP ribosylation factor like GTPase 4C [Source:HGNC Symbol;Acc:HGNC:698]	ARL4C	protein_coding	A0A024R4C5,P56559	10123	7.193591860179971	7.228296801402908	2263.629300802148	-0.6178890578332542	-0.6191622101526232	-0.6281737484635346	0.1332316028819405	0.16780599590594553	0.0012085020251096613	1095	2242	3623	3326	1493	2739
ENSG00000171792	ENSG00000171792.11	RAD9-HUS1-RAD1 interacting nuclear orphan 1 [Source:HGNC Symbol;Acc:HGNC:28206]	RHNO1	protein_coding	Q9BSD3	83695	5.17038253759976	5.219195263923969	558.1917482691442	-0.629789175044404	-0.6402415242056791	-0.6286575301822489	0.1987960662758603	0.19708475327557504	0.013694026188410237	199	633	1047	778	383	679
ENSG00000185730	ENSG00000185730.8	zinc finger protein 696 [Source:HGNC Symbol;Acc:HGNC:25872]	ZNF696	protein_coding	Q9H7X3	79943	2.8970088995704693	2.951418805685559	115.67268269967022	-0.6621542521123942	-0.6804048432868174	-0.6339020248587675	0.17643406054375832	0.17758554654121483	0.04425208405543531	60	111	186	153	70	154
ENSG00000084092	ENSG00000084092.7	nitric oxide associated 1 [Source:HGNC Symbol;Acc:HGNC:28473]	NOA1	protein_coding	Q8NC60	84273	4.524183701829781	4.567034520817279	355.4135547436355	-0.6346275360970661	-0.6358179745118188	-0.6364445834136234	0.16675743866241438	0.17199664122148783	0.0028530884655138663	146	388	616	525	223	443
ENSG00000154743	ENSG00000154743.18	tRNA splicing endonuclease subunit 2 [Source:HGNC Symbol;Acc:HGNC:28422]	TSEN2	protein_coding	A0A024R2H2,Q8NCE0	80746	3.695644804611309	3.7440425490864913	200.43342751448247	-0.6577209329207695	-0.6531006517599082	-0.6382755334232795	0.16838273792879618	0.1752987619973856	0.015934050975594305	85	225	331	251	134	269
ENSG00000269388	ENSG00000269388.1	putative ATP-binding domain-containing protein 3-like protein (ABP3L) pseudogene	AC018755.16	pseudogene	NA	NA	-2.3022264158977253	0.14459816849939247	19.950618941013587	-3.6200013632094157	-5.498606448953608	-0.6383880823381116	0.2554853090581535	0.16083826043248917	0.01429306404403413	39	4	5	3	0	0
ENSG00000100304	ENSG00000100304.13	tubulin tyrosine ligase like 12 [Source:HGNC Symbol;Acc:HGNC:28974]	TTLL12	protein_coding	A0A024R4U3,Q14166	23170	5.24368709587497	5.286972097995845	587.6629106603009	-0.6470131465148449	-0.6476670380773072	-0.6384239787238698	0.15992007881261158	0.1727200171563013	0.009529831111607054	266	645	927	755	371	813
ENSG00000086475	ENSG00000086475.15	selenophosphate synthetase 1 [Source:HGNC Symbol;Acc:HGNC:19685]	SEPHS1	protein_coding	P49903	22929	5.96467403112116	6.00858767615333	973.7118337944925	-0.6314289529561455	-0.6555683351115684	-0.6393795709936785	0.16318992421267914	0.17415598856231343	0.025951839745474273	530	930	1438	1330	641	1205
ENSG00000123364	ENSG00000123364.5	homeobox C13 [Source:HGNC Symbol;Acc:HGNC:5125]	HOXC13	protein_coding	P31276	3229	2.8392546240734333	2.899146661907047	110.74428513281966	-0.6935115707007362	-0.6709626801473705	-0.6398818741961136	0.18003785101685024	0.1946995094435807	0.043569455893761586	46	111	212	174	74	115
ENSG00000151806	ENSG00000151806.14	GUF1 homolog, GTPase [Source:HGNC Symbol;Acc:HGNC:25799]	GUF1	protein_coding	A0A024R9T3,Q8N442	60558	4.175179689681215	4.216108541332101	279.1223177670478	-0.644247303725113	-0.6441617412528667	-0.6401564349840022	0.1469972177485814	0.15394862770421355	0.0028530884655138663	130	287	458	382	182	356
ENSG00000069998	ENSG00000069998.12	haloacid dehalogenase like hydrolase domain containing 5 [Source:HGNC Symbol;Acc:HGNC:1843]	CECR5	protein_coding	Q9BXW7	27440	4.759015631487937	4.80153019354315	420.05346657766756	-0.6489914542982674	-0.6501683788311743	-0.6408748838662185	0.15582727069858915	0.16453355350832707	0.010729109430601942	204	440	646	558	312	477
ENSG00000109805	ENSG00000109805.10	non-SMC condensin I complex subunit G [Source:HGNC Symbol;Acc:HGNC:24304]	NCAPG	protein_coding	Q9BPX3	64151	5.641843627712493	5.688830366031152	779.2287718397662	-0.6502737648993977	-0.6632602586762091	-0.6419592644964338	0.16697474868911288	0.17832834072882076	0.029317808704624217	414	714	1251	1136	446	1014
ENSG00000181638	ENSG00000181638.20	ZFP41 zinc finger protein [Source:HGNC Symbol;Acc:HGNC:26786]	ZFP41	protein_coding	A0A0G2JH32,Q8N8Y5	286128	4.230233659555442	4.28148488289243	291.8883526915674	-0.6829329686929693	-0.669092380909784	-0.6440314373414597	0.17012283453985336	0.17924164019436115	0.027750817138360293	129	319	483	328	200	408
ENSG00000180573	ENSG00000180573.9	H2A clustered histone 6 [Source:HGNC Symbol;Acc:HGNC:4733]	HIST1H2AC	protein_coding	A0A024R017,Q93077	8334	3.5243026555600188	3.573187577689356	177.59097964181007	-0.6542102917816324	-0.6460955732805753	-0.6448596568050934	0.17043140310071897	0.1784800693755376	0.010482452515388431	71	184	334	244	129	204
ENSG00000179409	ENSG00000179409.11	gem nuclear organelle associated protein 4 [Source:HGNC Symbol;Acc:HGNC:15717]	GEMIN4	protein_coding	I3L2C7,P57678,Q8WUM5	50628	6.189019607270906	6.22774210509622	1131.000406624031	-0.6370268536025911	-0.6451830927853396	-0.6478792755684786	0.1354557277746932	0.15945180801066955	0.0024381014476633016	552	1167	1752	1544	738	1440
ENSG00000189431	ENSG00000189431.8	Ras association domain family member 10 [Source:HGNC Symbol;Acc:HGNC:33984]	RASSF10	pseudogene	A6NK89	644943	2.674258389837032	2.7389457631131506	98.81571365222793	-0.6968316032544895	-0.6848389608730494	-0.6491974048745205	0.1819460277404487	0.1949657334648477	0.04272567388478527	40	98	197	146	57	125
ENSG00000099256	ENSG00000099256.19	phosphoribosyl transferase domain containing 1 [Source:HGNC Symbol;Acc:HGNC:23333]	PRTFDC1	protein_coding	Q9NRG1	56952	3.187221451835877	3.252511444499621	141.88604898482268	-0.7150062328851523	-0.6961403218208561	-0.6510002127147302	0.1826770194427896	0.1943966385744731	0.04903753478814415	58	156	257	185	77	207
ENSG00000125449	ENSG00000125449.7	armadillo repeat containing 7 [Source:HGNC Symbol;Acc:HGNC:26168]	ARMC7	protein_coding	J3KST7,J3KTE5,Q9H6L4	79637	3.6547806982225954	3.7153572950968	196.04864643618816	-0.7006437903677702	-0.6818339514919893	-0.6518074292620124	0.18819623921204964	0.1949657334648477	0.03878652022644121	76	211	374	281	150	191
ENSG00000163528	ENSG00000163528.13	coiled-coil-helix-coiled-coil-helix domain containing 4 [Source:HGNC Symbol;Acc:HGNC:26467]	CHCHD4	protein_coding	A0A024R2F8,A0A024R2I5,Q8N4Q1	131474	4.384716104833483	4.436536111623152	326.47309635512113	-0.6710133107055233	-0.6855846161362736	-0.6521667748504059	0.1733510958602795	0.17135442705940537	0.035394777359398645	174	337	468	471	193	406
ENSG00000132780	ENSG00000132780.17	nuclear autoantigenic sperm protein [Source:HGNC Symbol;Acc:HGNC:7644]	NASP	protein_coding	P49321,Q5T626	4678	6.829666019912125	6.881016935530014	1785.8110438305443	-0.6545360685004459	-0.6834466817789985	-0.653095488978226	0.1696915690363138	0.18233774899096114	0.04632918804490448	1031	1632	2603	2514	1108	2182
ENSG00000196704	ENSG00000196704.12	archaelysin family metallopeptidase 2 [Source:HGNC Symbol;Acc:HGNC:28041]	AMZ2	protein_coding	Q86W34	51321	5.246827557870006	5.289792458050097	589.8668470358144	-0.6577355342195649	-0.6629457029529119	-0.6568181151670041	0.14326281643814642	0.15867344428289723	0.005880816333335036	296	541	1013	868	364	716
ENSG00000102048	ENSG00000102048.16	ankyrin repeat and SOCS box containing 9 [Source:HGNC Symbol;Acc:HGNC:17184]	ASB9	protein_coding	A0A024RBW2,A0A024RBW7,A0A024RBZ4,Q96DX5	140462	4.082172291005514	4.126537797625528	261.79259453692043	-0.659109675418481	-0.6550551192646683	-0.6593876144233856	0.14971338756566566	0.1591689226858645	0.0026480403998036498	113	260	483	349	190	305
ENSG00000235106	ENSG00000235106.10	BRD3 opposite strand [Source:HGNC Symbol;Acc:HGNC:24742]	LINC00094	antisense	A0A1B0GUI7	266655	3.969492960642622	4.014381304797041	242.5742812226339	-0.6707221992721508	-0.6664631220192745	-0.6600533948565421	0.14300317138955715	0.15205682169105691	0.0051514888179287925	113	250	404	302	173	301
ENSG00000158169	ENSG00000158169.13	FA complementation group C [Source:HGNC Symbol;Acc:HGNC:3584]	FANCC	protein_coding	A0A024R9N2,A0A087WW44,B4E3W2,Q00597	2176	4.378699737918984	4.433034340130085	326.296349014731	-0.6848938691326446	-0.6998617480069542	-0.6615947548418215	0.17043716316692584	0.1714469716299778	0.0436558218525132	185	296	500	420	238	361
ENSG00000144451	ENSG00000144451.19	sperm associated antigen 16 [Source:HGNC Symbol;Acc:HGNC:23225]	SPAG16	protein_coding	B4DYB5,Q4G1A2,Q8N0X2	79582	3.1925285240040546	3.258716246356818	142.18457560523612	-0.6997185152414903	-0.6976094286332872	-0.665978987216723	0.18991990303939174	0.19433397700570068	0.039078655339515524	53	138	308	184	95	178
ENSG00000242498	ENSG00000242498.8	actin related protein 2/3 complex inhibitor [Source:HGNC Symbol;Acc:HGNC:28782]	C15orf38	protein_coding	H0YMP5,Q7Z6K5	348110	4.502765337773137	4.564097201261796	354.56940309957844	-0.7205134657355752	-0.7040926049264918	-0.6689438390797912	0.17954256318481113	0.18773697648293008	0.034371879175749284	143	358	707	523	265	330
ENSG00000088899	ENSG00000088899.15	leucine zipper tumor suppressor family member 3 [Source:HGNC Symbol;Acc:HGNC:30139]	LZTS3	protein_coding	O60299	9762	3.554915728864318	3.6110548333755337	182.72738761492744	-0.7046562447554525	-0.6994361988308359	-0.6719563458606304	0.15624297387865127	0.16612509813098233	0.017288316530058027	80	207	301	242	106	249
ENSG00000163348	ENSG00000163348.4	pygopus family PHD finger 2 [Source:HGNC Symbol;Acc:HGNC:30257]	PYGO2	protein_coding	Q5T170,Q9BRQ0	90780	4.879861911605629	4.921254257744117	455.58575014457153	-0.6640649859140112	-0.6644646284977386	-0.6732823276810614	0.12973154063486306	0.14566512012285798	1.0621277046841756e-4	204	480	772	640	302	545
ENSG00000151065	ENSG00000151065.14	decapping mRNA 1B [Source:HGNC Symbol;Acc:HGNC:24451]	DCP1B	protein_coding	B4DVJ6,Q8IZD4	196513	3.4509445175593614	3.5115916069236865	171.58748256263195	-0.7029347992364278	-0.7290864092299937	-0.6772918953640499	0.17129917285905394	0.1674967500406471	0.044358159619285985	95	177	243	248	109	187
ENSG00000247903	ENSG00000247903.1	novel transcript, antisense to TM7SF3	RP11-421F16.3	antisense	NA	NA	2.2418087572210976	2.3034791417294236	73.04815400012954	-0.7242040998344009	-0.71240524827006535	-0.6777546037224336	0.15135921975533811	0.17256872457417802	0.029543094651150077	34	72	132	97	50	84
ENSG00000129219	ENSG00000129219.14	phospholipase D2 [Source:HGNC Symbol;Acc:HGNC:9068]	PLD2	protein_coding	O14939	5338	4.705087845743917	4.758862186893034	408.65537854061847	-0.7121781477706011	-0.7085293853572046	-0.6794195214756613	0.15042833417707135	0.16338542161631997	0.026893660311478117	218	385	659	520	314	426
ENSG00000148985	ENSG00000148985.20	post-GPI attachment to proteins 2 [Source:HGNC Symbol;Acc:HGNC:17893]	PGAP2	protein_coding	A0A024RCC6,A0A024RCD5,A0A0A0MS75,A0A0S2Z568,A8MYS5,B7Z2X5,H0YDQ4,Q9UHJ9	27315	4.300365635904222	4.350836642404414	307.4663423257009	-0.6930760125836474	-0.7018685817256728	-0.6800247921200868	0.14464829589771433	0.14946992561200997	0.013423197886314287	163	272	528	414	192	383
ENSG00000112855	ENSG00000112855.17	histidyl-tRNA synthetase 2, mitochondrial [Source:HGNC Symbol;Acc:HGNC:4817]	HARS2	protein_coding	B4DDN8,P49590	23438	5.2227282658155945	5.267166146290963	579.5362473006925	-0.6792820350645894	-0.6793426100829214	-0.6803184033964159	0.13054584939778716	0.14897561041956578	7.652922786210943e-4	264	613	973	868	354	686
ENSG00000148498	ENSG00000148498.16	par-3 family cell polarity regulator [Source:HGNC Symbol;Acc:HGNC:16051]	PARD3	protein_coding	Q8TEW0	56288	7.537084120903488	7.577997285654402	2886.456402503606	-0.6722443899755755	-0.6734048732946445	-0.6808929999526505	0.11537542141551577	0.14897561041956578	7.998521243734564e-4	1436	2739	4886	4080	1970	3269
ENSG00000125450	ENSG00000125450.11	nucleoporin 85 [Source:HGNC Symbol;Acc:HGNC:8734]	NUP85	protein_coding	J3KT10,Q9BW27	79902	6.336035934295145	6.386467906020293	1266.374440984239	-0.6787401243170036	-0.7043150867156943	-0.6842561614302699	0.1431798191544295	0.16059884587488385	0.020644624819386975	708	1219	1866	1737	832	1467
ENSG00000118418	ENSG00000118418.14	high mobility group nucleosomal binding domain 3 [Source:HGNC Symbol;Acc:HGNC:12312]	HMGN3	protein_coding	A0A087WZE9,Q15651	9324	5.227247678816023	5.276462990068363	585.1402424781361	-0.7018176383090843	-0.7056919402082871	-0.6915532457760235	0.132266164632856	0.14897561041956578	0.009203861557848624	306	521	1017	720	407	712
ENSG00000120942	ENSG00000120942.13	UbiA prenyltransferase domain containing 1 [Source:HGNC Symbol;Acc:HGNC:30791]	UBIAD1	protein_coding	Q9Y5Z9	29914	4.235707808588786	4.297517383422219	296.82966526569663	-0.7260614224007667	-0.7425142041174347	-0.6957354611070906	0.16281939277729862	0.163244957177339	0.03815880293350818	168	294	432	401	167	381
ENSG00000183513	ENSG00000183513.9	cytochrome c oxidase assembly factor 5 [Source:HGNC Symbol;Acc:HGNC:33848]	COA5	protein_coding	Q86WW8	493753	4.093591634459487	4.144356409738251	266.36913414570546	-0.7080899757496553	-0.7165350210509653	-0.6971968099685497	0.13059133954193566	0.1402318030417957	0.0077582041397431505	141	257	427	353	179	308
ENSG00000014919	ENSG00000014919.13	cytochrome c oxidase assembly homolog COX15 [Source:HGNC Symbol;Acc:HGNC:2263]	COX15	protein_coding	B4DQM2,Q7KZN9	1355	5.384122535390359	5.4406702441014145	655.0357768746849	-0.7274757656565055	-0.7250677816874921	-0.6987094536333598	0.14496948628640957	0.1630581353793934	0.017309334523572747	332	607	1158	992	344	816
ENSG00000106976	ENSG00000106976.21	dynamin 1 [Source:HGNC Symbol;Acc:HGNC:2972]	DNM1	protein_coding	B4DK06,B7ZAC0,Q05193	1759	7.216747162192203	7.259964040183369	2313.0521163543704	-0.6879114452818514	-0.6907724636255365	-0.6989843166589811	0.11167957892584833	0.14373297122708598	2.0035241544111664e-4	1099	2150	4247	2990	1561	2844
ENSG00000106789	ENSG00000106789.13	coronin 2A [Source:HGNC Symbol;Acc:HGNC:2255]	CORO2A	protein_coding	A0A024R150,A8K9S3,Q92828	7464	2.979387998753887	3.0575109454875085	123.37077361881744	-0.7520460259032458	-0.7479533626265603	-0.7011593046645276	0.18255354138263363	0.1917253356973843	0.0435858592798467	45	120	279	157	80	152
ENSG00000101138	ENSG00000101138.12	cleavage stimulation factor subunit 1 [Source:HGNC Symbol;Acc:HGNC:2483]	CSTF1	protein_coding	Q05048	1477	4.988380938041501	5.047180132535997	499.56985757985046	-0.7243739803542992	-0.7371182900249349	-0.7024027063110235	0.15052358740849628	0.16007821038712686	0.026603094711969404	279	451	812	744	279	590
ENSG00000037757	ENSG00000037757.14	methylthioribose-1-phosphate isomerase 1 [Source:HGNC Symbol;Acc:HGNC:28469]	MRI1	protein_coding	Q9BV20	84245	3.875199589385789	3.945553204210164	229.71566362360917	-0.7293813567638511	-0.7382025906816985	-0.7026708158489184	0.18501691199210013	0.18386211674360978	0.023200835908842324	81	263	461	346	138	258
ENSG00000107672	ENSG00000107672.15	NSE4 homolog A, SMC5-SMC6 complex component [Source:HGNC Symbol;Acc:HGNC:25935]	NSMCE4A	protein_coding	Q9NXX6	54780	5.714293697620148	5.762107994056071	819.6605268043159	-0.6984234702501897	-0.7101333296086508	-0.7033470550169202	0.12195896471482819	0.1424947835200195	0.003555181375826188	428	785	1339	1143	498	1003
ENSG00000011143	ENSG00000011143.17	MKS transition zone complex subunit 1 [Source:HGNC Symbol;Acc:HGNC:7121]	MKS1	protein_coding	A0A0S2Z5Z2,B4DVC5,H0Y2S2,Q9NXB0	54903	3.3287600840425635	3.4037068300723083	157.91880028979705	-0.7996686326494594	-0.7572321720264072	-0.7037184811675531	0.1669341064178693	0.18463657610653564	0.04633399598827195	66	170	299	228	120	135
ENSG00000144647	ENSG00000144647.6	protein O-linked mannose N-acetylglucosaminyltransferase 2 (beta 1,4-) [Source:HGNC Symbol;Acc:HGNC:25902]	POMGNT2	protein_coding	A0A024R2P4,Q8NAT1	84892	3.668669246772588	3.7259975237848897	197.99956851224516	-0.7251231747272572	-0.7283652412744637	-0.7087184044943527	0.13876862440992258	0.14817709926174957	0.006491796242793883	86	234	320	282	122	231
ENSG00000115657	ENSG00000115657.14	ATP binding cassette subfamily B member 6 (Langereis blood group) [Source:HGNC Symbol;Acc:HGNC:47]	ABCB6	protein_coding	Q9NP58	10058	5.48181514211212	5.547234603505845	708.0985369329956	-0.74915271993499	-0.7597291706632088	-0.710326716381416	0.15587201801027736	0.17005845820888346	0.043772468611388164	410	673	1056	890	537	701
ENSG00000112759	ENSG00000112759.19	solute carrier family 29 member 1 (Augustine blood group) [Source:HGNC Symbol;Acc:HGNC:11003]	SLC29A1	protein_coding	Q99808	2030	6.192950393190128	6.248597714048156	1151.2473134346242	-0.7172614131208445	-0.7377837542176962	-0.7111004227991987	0.1332316028819405	0.15322239757156347	0.019580607257883527	649	1117	1712	1420	805	1327
ENSG00000141040	ENSG00000141040.15	zinc finger protein 287 [Source:HGNC Symbol;Acc:HGNC:13502]	ZNF287	protein_coding	Q6PEZ3,Q9HBT7	57336	2.863933175762723	2.931614966211646	113.68382256847006	-0.7646445640954012	-0.757751578973418	-0.7116431596210577	0.145068447105019	0.16007821038712686	0.02391833851294497	53	123	194	179	66	119
ENSG00000141376	ENSG00000141376.22	BCAS3 microtubule associated cell migration factor [Source:HGNC Symbol;Acc:HGNC:14347]	BCAS3	protein_coding	K7ESE9,Q05D99,Q9H6U6	54828	4.670540440188994	4.720897153403492	396.6892127291526	-0.7228686014062805	-0.7155643708943369	-0.7119979400963716	0.12310418426782067	0.14115719764316523	0.002122048914192491	185	378	739	488	289	457
ENSG00000075188	ENSG00000075188.9	nucleoporin 37 [Source:HGNC Symbol;Acc:HGNC:29929]	NUP37	protein_coding	Q8NFH4	79023	4.80868071971074	4.865699879493997	438.4537991412064	-0.7341581679094672	-0.7352285163338027	-0.7142136207607798	0.1381845971305973	0.1511190461890543	0.007430464044839932	201	502	700	662	243	521
ENSG00000092208	ENSG00000092208.17	gem nuclear organelle associated protein 2 [Source:HGNC Symbol;Acc:HGNC:10884]	GEMIN2	protein_coding	O14893	8487	3.452388770118449	3.5122853695573193	170.7546802602298	-0.7466628577601498	-0.7437113493572267	-0.7160546559901741	0.13292156730948848	0.14623172445840374	0.010108778526917222	78	194	278	210	104	226
ENSG00000078401	ENSG00000078401.7	endothelin 1 [Source:HGNC Symbol;Acc:HGNC:3176]	EDN1	protein_coding	P05305,Q6FH53	1906	5.9202157165695075	5.9664803508245985	941.7596231868571	-0.7121402058493222	-0.7064038658658676	-0.7161691450311781	0.11193082814500403	0.13941682139330122	6.64955631546104e-5	423	917	1773	1272	655	1056
ENSG00000110013	ENSG00000110013.13	sialic acid acetylesterase [Source:HGNC Symbol;Acc:HGNC:18187]	SIAE	protein_coding	Q9HAT2	54414	4.315745498702676	4.383989527560011	312.38245442684075	-0.754598703721495	-0.7509937450310852	-0.7171671384921958	0.16730825914035252	0.17340869512442572	0.01902486679411876	118	344	625	455	220	299
ENSG00000077684	ENSG00000077684.16	jade family PHD finger 1 [Source:HGNC Symbol;Acc:HGNC:30027]	PHF17	protein_coding	B4E2E2,Q6IE81	79960	5.057290183638489	5.130965449135285	524.6094910685732	-0.7445060323023095	-0.7655220822076286	-0.7176923133634495	0.1861486158971873	0.1843220593752434	0.02690531610043798	183	531	1199	665	336	640
ENSG00000184117	ENSG00000184117.12	nipsnap homolog 1 [Source:HGNC Symbol;Acc:HGNC:7827]	NIPSNAP1	protein_coding	B4DQI7,Q9BPW8	8508	6.305444328661069	6.352498786654199	1233.357037236527	-0.7202216364193936	-0.7157086412890934	-0.7185186648940154	0.10674856698096451	0.13784885770987634	5.918466738135201e-4	604	1223	2106	1646	884	1328
ENSG00000140284	ENSG00000140284.11	solute carrier family 27 member 2 [Source:HGNC Symbol;Acc:HGNC:10996]	SLC27A2	protein_coding	O14975	11001	5.899670953860362	5.968334529151197	938.5929421700623	-0.7436601279692776	-0.7580229828427908	-0.7207960811101479	0.16926014158599098	0.17943096700731342	0.01518814437320948	321	1076	1947	1281	572	1127
ENSG00000138092	ENSG00000138092.11	centromere protein O [Source:HGNC Symbol;Acc:HGNC:28152]	CENPO	protein_coding	Q9BU64	79172	5.939340942389801	5.990812118585499	959.7601245798595	-0.7235674767249118	-0.7297587629190814	-0.72093715920888	0.11906640686623073	0.14235015965889203	0.0029142992396460183	480	997	1543	1362	542	1202
ENSG00000160360	ENSG00000160360.13	G protein signaling modulator 1 [Source:HGNC Symbol;Acc:HGNC:17858]	GPSM1	protein_coding	A0A087WVF5,A0A0A0MRC4,A0A0A0MSK4,Q86YR5	26086	3.3601405551780226	3.41980220391757	160.73915767037414	-0.7489323454214848	-0.7553271718805429	-0.7212273240831031	0.13059133954193566	0.14159941765330422	0.014551983792628434	85	163	253	210	113	170
ENSG00000138378	ENSG00000138378.19	signal transducer and activator of transcription 4 [Source:HGNC Symbol;Acc:HGNC:11365]	STAT4	protein_coding	Q14765	6775	2.4912523898806174	2.5617097044104513	88.05383860517193	-0.7650287704395682	-0.7776340314107327	-0.721380979816394	0.15067065273787067	0.16155684495070044	0.033446419678342006	47	78	159	121	59	90
ENSG00000171224	ENSG00000171224.9	family with sequence similarity 241 member B [Source:HGNC Symbol;Acc:HGNC:23519]	C10orf35	protein_coding	A0A024QZL0,Q96D05	219738	3.4448952509917334	3.507874685430489	170.96953146700508	-0.7652849791652464	-0.7633035486022506	-0.7234447295264799	0.13638352785011276	0.14817709926174957	0.021855462842269885	90	177	266	197	127	190
ENSG00000141905	ENSG00000141905.19	nuclear factor I C [Source:HGNC Symbol;Acc:HGNC:7786]	NFIC	protein_coding	B7Z4T6,P08651	4782	6.102641709534398	6.16201129435914	1083.8369156083804	-0.7342814701564372	-0.757611388035599	-0.726398965912261	0.13223222151400668	0.1502760120794169	0.01818507713656636	613	924	1852	1362	660	1371
ENSG00000129595	ENSG00000129595.13	erythrocyte membrane protein band 4.1 like 4A [Source:HGNC Symbol;Acc:HGNC:13278]	EPB41L4A	protein_coding	Q8N8X1,Q8NEH8,Q9HCS5	64097	3.764921123520665	3.854590889706602	215.62461388427963	-0.8099294916781596	-0.8042200850471256	-0.7307623005705534	0.18570474497391817	0.19031920701966168	0.049792335611800194	80	223	478	342	106	247
ENSG00000139998	ENSG00000139998.16	RAB15, member RAS oncogene family [Source:HGNC Symbol;Acc:HGNC:20150]	RAB15	protein_coding	G3V196,G5EMR8,P59190	376267	6.084200918880824	6.134361656730472	1056.235157386002	-0.7241401676320807	-0.7219132131669427	-0.7310120731328714	0.11537542141551577	0.1425578804194902	2.8073324042679256e-5	429	1130	2014	1444	696	1220
ENSG00000136943	ENSG00000136943.11	cathepsin V [Source:HGNC Symbol;Acc:HGNC:2538]	CTSV	protein_coding	A0A024R141,B2R717,O60911	1515	3.3855762650802115	3.446516983209818	163.74592507003706	-0.7640947789839561	-0.764435011725132	-0.731911185608414	0.12515635081496948	0.13960979915037064	0.013160859801675761	86	163	267	191	117	188
ENSG00000167670	ENSG00000167670.16	chromatin assembly factor 1 subunit A [Source:HGNC Symbol;Acc:HGNC:1910]	CHAF1A	protein_coding	Q13111	10036	5.1523654167095065	5.203020867380419	553.388256420523	-0.7226282688776666	-0.724335728153042	-0.7325390953872921	0.11906640686623073	0.13863837091719014	4.125383154186545e-5	231	616	992	764	350	656
ENSG00000177427	ENSG00000177427.13	mitochondrial elongation factor 2 [Source:HGNC Symbol;Acc:HGNC:17920]	MIEF2	protein_coding	Q96C03	125170	3.219641859921216	3.295899111498404	147.02753612183446	-0.8094223970385017	-0.7929261789746139	-0.7331979625513417	0.15376565694536679	0.16859628331286303	0.040392081752368955	69	179	221	174	115	144
ENSG00000198331	ENSG00000198331.10	HYLS1 centriolar and ciliogenesis associated [Source:HGNC Symbol;Acc:HGNC:26558]	HYLS1	protein_coding	A0A024R3K0,Q96M11	219844	3.9849371179263704	4.055512437614053	248.77016267692179	-0.7819227590207499	-0.7722799198219417	-0.733457941184249	0.1492257462941243	0.16281884190072413	0.01671758015139405	102	295	439	393	133	277
ENSG00000100324	ENSG00000100324.14	TGF-beta activated kinase 1 (MAP3K7) binding protein 1 [Source:HGNC Symbol;Acc:HGNC:18157]	TAB1	protein_coding	A8K6K3,Q15750	10454	4.351439599452333	4.419385257266298	323.63014729949424	-0.7551826304918062	-0.7846183344399361	-0.7339682229940919	0.15270783004782768	0.15314827373336526	0.034193066296825746	195	272	526	419	198	381
ENSG00000204371	ENSG00000204371.11	euchromatic histone lysine methyltransferase 2 [Source:HGNC Symbol;Acc:HGNC:14129]	EHMT2	protein_coding	A0A024RCN9,A2ABF8,B7Z852,Q59FM7,Q96KQ7	10919	4.89371581882685	4.95909700137499	470.5749852797795	-0.7506050298266077	-0.7786235890466754	-0.7344134133562171	0.15063327019548184	0.15232244877956547	0.02854033932034423	270	490	651	566	320	541
ENSG00000172992	ENSG00000172992.12	dephospho-CoA kinase domain containing [Source:HGNC Symbol;Acc:HGNC:26238]	DCAKD	protein_coding	Q8WVC6	79877	3.944064725070914	4.007299375221818	241.58098006357454	-0.7578419267629117	-0.7655121946031281	-0.7365150647941417	0.1388913128342728	0.14662165929809556	0.013434699171601656	119	205	485	304	170	264
ENSG00000176619	ENSG00000176619.13	lamin B2 [Source:HGNC Symbol;Acc:HGNC:6638]	LMNB2	protein_coding	Q03252	84823	7.466733754822983	7.513913385650433	2757.17754698875	-0.7264992625047683	-0.7262171104182049	-0.7370362925699647	0.09792166031491788	0.13240667168436326	1.0217932008221873e-5	1269	3010	4592	3489	1801	3419
ENSG00000152240	ENSG00000152240.13	HAUS augmin like complex subunit 1 [Source:HGNC Symbol;Acc:HGNC:25174]	HAUS1	protein_coding	Q96CS2	115106	4.332980233598489	4.393804922442098	316.2791650943358	-0.7748413863116091	-0.7632990589229669	-0.7377632691858387	0.12619594537386739	0.14235015965889203	0.009291737756460581	155	335	524	464	217	298
ENSG00000148019	ENSG00000148019.14	centrosomal protein 78 [Source:HGNC Symbol;Acc:HGNC:25740]	CEP78	protein_coding	A8MST6,Q5JTW2	84131	4.726799550195272	4.800791492820416	417.3670283893459	-0.7803967489635788	-0.7855229642554359	-0.7443968788280043	0.16231543773027204	0.16835354348573994	0.015662921691394292	155	502	794	595	218	525
ENSG00000123080	ENSG00000123080.12	cyclin dependent kinase inhibitor 2C [Source:HGNC Symbol;Acc:HGNC:1789]	CDKN2C	protein_coding	P42773,Q6ICV4	1031	4.552347430671926	4.617640200986329	370.96315561445243	-0.7715842695771927	-0.7867496968410881	-0.7484293399598813	0.13470110049090328	0.1439313438891997	0.01950628410237358	212	314	644	474	255	393
ENSG00000006042	ENSG00000006042.12	transmembrane protein 98 [Source:HGNC Symbol;Acc:HGNC:24529]	TMEM98	protein_coding	Q9Y2Y6	26022	4.520855190033343	4.576978332854802	359.7347243794558	-0.7600943758747444	-0.7639042168890757	-0.7493924479206382	0.1141414729794792	0.12468324599796209	0.0026354445349455	186	371	576	501	236	380
ENSG00000140326	ENSG00000140326.13	codanin 1 [Source:HGNC Symbol;Acc:HGNC:1713]	CDAN1	protein_coding	Q8IWY9	146059	3.4061565353838783	3.4724967733249974	165.42311105922758	-0.7682843238175349	-0.7643967629000993	-0.7497469574762725	0.13292156730948848	0.1477767750086681	0.00448942699869583	65	187	316	212	101	208
ENSG00000159423	ENSG00000159423.17	aldehyde dehydrogenase 4 family member A1 [Source:HGNC Symbol;Acc:HGNC:406]	ALDH4A1	protein_coding	A0A024RAD8,P30038	8659	4.360733323464818	4.415934062495277	321.6288990570544	-0.7588012771891961	-0.761237247431914	-0.7497595364572601	0.11129843747024076	0.12201588235304164	0.0018792048086002655	167	307	553	417	219	354
ENSG00000080986	ENSG00000080986.13	NDC80 kinetochore complex component [Source:HGNC Symbol;Acc:HGNC:16909]	NDC80	protein_coding	A8K031,O14777	10403	3.739202822700291	3.7974209803342798	208.4712953089464	-0.7681421205422082	-0.7655709419598186	-0.7525653527749535	0.1125648030565211	0.12405946971915568	0.0015351194649689053	97	229	352	256	131	262
ENSG00000186806	ENSG00000186806.5	V-set and immunoglobulin domain containing 10 like [Source:HGNC Symbol;Acc:HGNC:27111]	VSIG10L	protein_coding	Q86VR7	147645	4.260987917012193	4.318595541959985	299.8529662435882	-0.7680702828726508	-0.7617362953826774	-0.7537294409429143	0.11554068040463976	0.12994257425065925	0.0019112678767324648	141	288	569	370	217	326
ENSG00000119977	ENSG00000119977.21	tectonic family member 3 [Source:HGNC Symbol;Acc:HGNC:24519]	TCTN3	protein_coding	Q6NUS6	26123	5.49098944774603	5.558998025189417	714.4812263881888	-0.7591778798925553	-0.7973302792890884	-0.75399470273187	0.13988248890818433	0.14926374414548246	0.026199193027488462	434	626	1115	960	437	798
ENSG00000166451	ENSG00000166451.13	centromere protein N [Source:HGNC Symbol;Acc:HGNC:30873]	CENPN	protein_coding	Q96H22	55839	5.241001385905165	5.31935769312796	605.8792165733744	-0.7679505562505424	-0.8200826687653087	-0.7540848089896458	0.1661512762075672	0.1659636377693442	0.04872860240281239	389	521	900	804	347	704
ENSG00000148343	ENSG00000148343.18	mitoguardin 2 [Source:HGNC Symbol;Acc:HGNC:23621]	FAM73B	protein_coding	B4DZP8,Q7L4E1	84895	4.360815553793265	4.440614566968138	329.16397845815715	-0.789690672343599	-0.8300014895920967	-0.7589161236922156	0.16231543773027204	0.15960560519755057	0.048532356877837406	211	284	493	392	220	360
ENSG00000090447	ENSG00000090447.12	transcription factor AP-4 [Source:HGNC Symbol;Acc:HGNC:11745]	TFAP4	protein_coding	Q01664	7023	3.7361778429621983	3.7926311809281383	207.94394117638933	-0.7687261374965536	-0.7656011433780192	-0.7595472512031661	0.10652760530719338	0.11907264654122211	6.849064176421583e-4	100	214	363	264	142	233
ENSG00000151876	ENSG00000151876.13	F-box protein 4 [Source:HGNC Symbol;Acc:HGNC:13583]	FBXO4	protein_coding	B3KNA0,D6RAJ6,Q9UKT5	26272	2.520805948473848	2.6120939245342245	90.14155387952557	-0.8488017085210043	-0.8111151325154142	-0.762101428443887	0.15341037140885413	0.18259948258924963	0.032045753007976914	32	101	192	122	62	90
ENSG00000137834	ENSG00000137834.15	SMAD family member 6 [Source:HGNC Symbol;Acc:HGNC:6772]	SMAD6	protein_coding	O43541	4091	5.355618232272079	5.4174639394333015	642.1975930462066	-0.7660443191516639	-0.7753836037522085	-0.7621671172903134	0.12283525839375155	0.14235015965889203	0.0017125344393930822	263	796	1077	893	413	694
ENSG00000099622	ENSG00000099622.14	cold inducible RNA binding protein [Source:HGNC Symbol;Acc:HGNC:1982]	CIRBP	protein_coding	D6W5Y5,K7EPM4,K7EQR7,Q14011,Q53XX5	1153	5.608579503713985	5.686638157064504	781.4871037196733	-0.7959252611296815	-0.8268732891122309	-0.7636754390795478	0.1488677789679111	0.1607105749663098	0.042067367517208326	488	699	1173	945	561	780
ENSG00000099308	ENSG00000099308.10	microtubule associated serine/threonine kinase 3 [Source:HGNC Symbol;Acc:HGNC:19036]	MAST3	protein_coding	O60307	23031	2.9803897374704005	3.0507412826480738	123.38636599870428	-0.7941027079814108	-0.7919991911845832	-0.7642112289416501	0.12369710151279924	0.14163078403923063	0.007962048974645636	55	118	252	173	73	140
ENSG00000164032	ENSG00000164032.12	H2A.Z variant histone 1 [Source:HGNC Symbol;Acc:HGNC:4741]	H2AFZ	protein_coding	P0C0S5	3015	7.612593235879045	7.671312815481668	3087.4009966652598	-0.770509284364223	-0.781342986769328	-0.7653053932483617	0.10558850529197503	0.13548208886103663	0.005817381191789412	1736	3056	4689	4089	1901	3575
ENSG00000165475	ENSG00000165475.15	crystallin lambda 1 [Source:HGNC Symbol;Acc:HGNC:18246]	CRYL1	protein_coding	Q9Y2S2,V9HWG2	51084	2.8481192003286315	2.9281920104539143	114.35120640757775	-0.819540773589558	-0.8378630455889127	-0.7682966688938593	0.14198374807953812	0.1537304872828368	0.036005937713696146	67	101	193	139	82	112
ENSG00000163093	ENSG00000163093.12	Bardet-Biedl syndrome 5 [Source:HGNC Symbol;Acc:HGNC:970]	BBS5	protein_coding	A0A0S2Z626,Q8N3I7	129880	2.3996381646782825	2.498641117232867	83.37742298202606	-0.8946239056630404	-0.8454675121202299	-0.7683227630398615	0.15158130681027276	0.182137174061527	0.04635171165578632	32	96	168	85	50	116
ENSG00000116237	ENSG00000116237.16	isoprenylcysteine carboxyl methyltransferase [Source:HGNC Symbol;Acc:HGNC:5350]	ICMT	protein_coding	A0A024R4F6,B3KS61,O60725	23463	6.6377265328620325	6.687558842890942	1555.0029748235277	-0.7549284010906331	-0.7541923555425298	-0.7688452277115055	0.08790546697363164	0.1170107037372042	3.549437874061774e-7	738	1551	2813	2011	1026	1803
ENSG00000132718	ENSG00000132718.9	synaptotagmin 11 [Source:HGNC Symbol;Acc:HGNC:19239]	SYT11	protein_coding	Q9BT88	23208	1.772934878250135	1.8611536634476504	53.219758373239976	-0.842763185271147	-0.8306433872770257	-0.7713559441153942	0.13684425475666642	0.16273487619218002	0.027828250124325354	23	61	97	74	32	57
ENSG00000159228	ENSG00000159228.13	carbonyl reductase 1 [Source:HGNC Symbol;Acc:HGNC:1548]	CBR1	protein_coding	P16152	873	6.989729348444887	7.056127019221139	2016.6752401137833	-0.7891142923227136	-0.8056396811663756	-0.7719072545134745	0.11712244465942806	0.141863274861802	0.014966552956845871	1158	2059	2926	2328	1375	2320
ENSG00000104738	ENSG00000104738.18	minichromosome maintenance complex component 4 [Source:HGNC Symbol;Acc:HGNC:6947]	MCM4	protein_coding	B3KMX0,B4DLA6,P33991	4173	7.232698156487364	7.316240554920181	2390.6837465066064	-0.7949286090928481	-0.833450475836287	-0.776098759434041	0.16838273792879618	0.17313075512592957	0.017288316530058027	783	3042	4825	3142	1439	2739
ENSG00000186638	ENSG00000186638.16	kinesin family member 24 [Source:HGNC Symbol;Acc:HGNC:19916]	KIF24	protein_coding	Q5T7B8	347240	3.6256791714897214	3.7256004747670417	196.90980107215807	-0.8621913057779012	-0.8594078532952982	-0.7807947442610259	0.17097837867412097	0.17943096700731342	0.037421057659467336	69	241	403	311	99	207
ENSG00000100105	ENSG00000100105.18	POZ/BTB and AT hook containing zinc finger 1 [Source:HGNC Symbol;Acc:HGNC:13071]	PATZ1	protein_coding	A0A024R1F8,A0A024R1H7,A0A024R1M5,Q9HBE1	23598	4.344338285200487	4.4097555898917	318.4101725266954	-0.7900001769717948	-0.7918704789587994	-0.7816430003848167	0.12022098856497238	0.13296212375093525	8.575745223503803e-4	129	364	599	448	182	373
ENSG00000129353	ENSG00000129353.15	solute carrier family 44 member 2 [Source:HGNC Symbol;Acc:HGNC:17292]	SLC44A2	protein_coding	A0A088QCU6,Q8IWA5	57153	3.7206431435911616	3.7930282740764847	208.9004053286008	-0.8203430632858811	-0.8269663351234458	-0.7818348833056479	0.1226992441655652	0.13593742424277422	0.016037736253313888	118	190	357	276	144	200
ENSG00000137171	ENSG00000137171.15	kinesin light chain 4 [Source:HGNC Symbol;Acc:HGNC:21624]	KLC4	protein_coding	A0A024RCZ8,Q9NSK0	89953	3.8015841998115927	3.8893163470366603	223.84367010281744	-0.8711747723177083	-0.8623123816297044	-0.7825812637292099	0.14292356353517502	0.15945180801066955	0.04478381561811019	132	217	348	248	176	205
ENSG00000186153	ENSG00000186153.17	WW domain containing oxidoreductase [Source:HGNC Symbol;Acc:HGNC:12799]	WWOX	protein_coding	Q9NZC7	51741	3.5150122700500304	3.59356492250238	181.57414262294157	-0.8598090230913091	-0.8402607131037209	-0.7840340371151198	0.12451522135352051	0.14588634609836096	0.023946918187530766	96	194	289	185	139	195
ENSG00000107816	ENSG00000107816.17	leucine zipper tumor suppressor 2 [Source:HGNC Symbol;Acc:HGNC:29381]	LZTS2	protein_coding	B4DP66,Q9BRK4	84445	5.580681785085538	5.6627592552128965	768.7589472190214	-0.8231094033115474	-0.8505895859934518	-0.7842532491037706	0.14184464861895482	0.15589572311390779	0.03841644354029879	481	707	1141	853	555	802
ENSG00000076382	ENSG00000076382.17	sperm associated antigen 5 [Source:HGNC Symbol;Acc:HGNC:13452]	SPAG5	protein_coding	Q96R06	10615	6.971076823448098	7.024490539752498	1963.530662198805	-0.774097423035516	-0.7731566720084269	-0.7846057224972999	0.087527212053712	0.11780525920691091	1.5676254458494291e-6	910	2172	3324	2722	1241	2160
ENSG00000115425	ENSG00000115425.14	peroxisomal trans-2-enoyl-CoA reductase [Source:HGNC Symbol;Acc:HGNC:18281]	PECR	protein_coding	Q9BY49	55825	3.8775255201167464	3.9453277752628124	230.5655396855908	-0.8086661504095842	-0.8017249001329768	-0.78467015632169	0.11599979874749217	0.1310866813302874	0.0022237542115780087	99	242	452	343	136	242
ENSG00000100228	ENSG00000100228.12	RAB36, member RAS oncogene family [Source:HGNC Symbol;Acc:HGNC:9775]	RAB36	protein_coding	O95755	9609	2.399380652424835	2.4792597439880457	83.24856757917127	-0.8401292103879426	-0.8469299971392505	-0.7861739367163192	0.12556612201166148	0.1460483458306268	0.02255072222022922	46	76	148	100	58	85
ENSG00000141560	ENSG00000141560.15	fructosamine 3 kinase related protein [Source:HGNC Symbol;Acc:HGNC:25700]	FN3KRP	protein_coding	A0A140VK84,Q9HA64	79672	5.966588931277821	6.031321012246568	990.0638916883772	-0.8017680359407594	-0.8127716629390436	-0.7875962187244778	0.10638891470202035	0.12857521616708545	0.006891949782288918	557	968	1564	1147	688	1103
ENSG00000153044	ENSG00000153044.10	centromere protein H [Source:HGNC Symbol;Acc:HGNC:17268]	CENPH	protein_coding	A0A0S2Z5T0,Q9H3R5	64946	4.204376759702505	4.2722716184676655	291.6518405153538	-0.8113553829707157	-0.8222939886422683	-0.7878234723458726	0.11401862689364832	0.12361635855309794	0.008140646547993916	165	271	486	351	174	360
ENSG00000092445	ENSG00000092445.12	TYRO3 protein tyrosine kinase [Source:HGNC Symbol;Acc:HGNC:12446]	TYRO3	protein_coding	H0YNK6,Q06418	7301	4.0072576373332645	4.086341436966696	257.05126367599894	-0.8164467200995598	-0.8533235856996354	-0.791732108457267	0.13568520794458094	0.1409952979444708	0.027058224018238722	161	233	389	330	157	278
ENSG00000167693	ENSG00000167693.17	nucleoredoxin [Source:HGNC Symbol;Acc:HGNC:18008]	NXN	protein_coding	Q6DKJ4	64359	4.761843022522759	4.844538481557078	435.68510633256875	-0.8151895767073225	-0.8591756667556916	-0.7919515689218445	0.14978872543136618	0.14897561041956578	0.035583840488036395	275	429	595	509	283	482
ENSG00000074370	ENSG00000074370.18	ATPase sarcoplasmic/endoplasmic reticulum Ca2+ transporting 3 [Source:HGNC Symbol;Acc:HGNC:813]	ATP2A3	protein_coding	A8K9K1,Q93084	489	4.045965007792067	4.118479227697899	262.35870019851234	-0.8206607152270707	-0.8375957136125186	-0.7938862805470457	0.11981164837067056	0.12994864876907367	0.014033444666461985	154	239	429	336	175	266
ENSG00000236144	ENSG00000236144.8	TMEM147 antisense RNA 1 [Source:HGNC Symbol;Acc:HGNC:51273]	AD000090.2	antisense	NA	100506469	3.868106439917383	3.978750930032516	234.72476261060928	-0.8610705345964041	-0.8922498891843197	-0.795345479990777	0.19538871063930097	0.1845890115541754	0.04444841525333011	73	311	485	256	137	304
ENSG00000271270	ENSG00000271270.7	TMCC1 antisense RNA 1 (head to head) [Source:HGNC Symbol;Acc:HGNC:49060]	TMCC1-AS1	antisense	NA	100507032	2.271692291863618	2.363347280053955	77.09171178709983	-0.8551422795344813	-0.8907124024879485	-0.7959725898207836	0.14589331185886428	0.15658902007088193	0.043428927450885044	47	72	122	81	52	86
ENSG00000128928	ENSG00000128928.10	isovaleryl-CoA dehydrogenase [Source:HGNC Symbol;Acc:HGNC:6186]	IVD	protein_coding	A0A0A0MT83,P26440	3712	3.945040862119375	4.018643733168454	244.5893978383825	-0.824453540535663	-0.8429411959766184	-0.7971542241160573	0.12179193414767434	0.12945489673066163	0.01370659997108785	139	260	356	315	162	247
ENSG00000157978	ENSG00000157978.12	low density lipoprotein receptor adaptor protein 1 [Source:HGNC Symbol;Acc:HGNC:18640]	LDLRAP1	protein_coding	B3KR97,Q5SW96	26119	4.295097248687595	4.369360185255359	312.46676123336744	-0.8250746423653095	-0.8447269635341834	-0.7982008700234657	0.1207079789242584	0.13033019760312067	0.015112924066483464	186	283	507	381	180	381
ENSG00000142945	ENSG00000142945.13	kinesin family member 2C [Source:HGNC Symbol;Acc:HGNC:6393]	KIF2C	protein_coding	A0A140VKF1,B7Z6Q6,B7Z7M6,Q99661	11004	5.687961129698433	5.749657232422034	813.5881614685244	-0.7960692073192736	-0.8118438812416235	-0.7988192394692534	0.09792166031491788	0.11691368363140076	0.0017125344393930822	446	820	1289	1090	512	875
ENSG00000174371	ENSG00000174371.17	exonuclease 1 [Source:HGNC Symbol;Acc:HGNC:3511]	EXO1	protein_coding	A8K5H6,Q9UQ84	9156	4.441140707319086	4.553909354789989	350.3456378205839	-0.857540670550924	-0.9000871796493004	-0.7988347156786894	0.20376050746141455	0.1868856625322086	0.04508703307874918	107	464	737	495	177	399
ENSG00000022567	ENSG00000022567.9	solute carrier family 45 member 4 [Source:HGNC Symbol;Acc:HGNC:29196]	SLC45A4	protein_coding	B2RXG1,E7EV90,Q5BKX6	57210	5.384853166311142	5.446508235679503	655.4251420816133	-0.8038896625110171	-0.7974379099230156	-0.7989398494115075	0.103333047051034	0.12400875373630532	8.023273248342081e-5	274	715	1263	883	440	678
ENSG00000019485	ENSG00000019485.13	PR/SET domain 11 [Source:HGNC Symbol;Acc:HGNC:13996]	PRDM11	protein_coding	A0A087WWZ6,Q9NQV5	56981	3.0052716242058337	3.0786399385627297	125.70933942302327	-0.8288696444319906	-0.817622376304725	-0.8001292988142668	0.11405055120417498	0.13349379185135138	0.0030609996750594224	52	148	229	169	81	133
ENSG00000136444	ENSG00000136444.10	radical S-adenosyl methionine domain containing 1 [Source:HGNC Symbol;Acc:HGNC:25634]	RSAD1	protein_coding	Q9HA92	55316	5.188331496756813	5.276563083227153	588.7018184168813	-0.8177350382142426	-0.8754914691642403	-0.8002416668983758	0.15530667143099558	0.15488481882561267	0.04158617600063778	388	534	831	700	346	690
ENSG00000187741	ENSG00000187741.15	FA complementation group A [Source:HGNC Symbol;Acc:HGNC:3582]	FANCA	protein_coding	O15360	2175	5.314157116609616	5.38102579685616	629.0088183556875	-0.8257887332114223	-0.8235812160922791	-0.800479170354359	0.10598848156314371	0.12471520893634055	0.003861996417286082	319	708	979	708	453	685
ENSG00000110171	ENSG00000110171.20	tripartite motif containing 3 [Source:HGNC Symbol;Acc:HGNC:10064]	TRIM3	protein_coding	B7Z5Y8,O75382	10612	3.9130487812135946	3.980993901779142	236.74421643093262	-0.8286106039472113	-0.8167352899100117	-0.8005218220147787	0.10746865877135954	0.12278978030859529	0.0019512933920844205	106	254	442	258	155	298
ENSG00000267080	ENSG00000267080.6	ASB16 antisense RNA 1 [Source:HGNC Symbol;Acc:HGNC:25442]	ASB16-AS1	antisense	NA	339201	2.585131521229134	2.672597488153922	95.66563464285674	-0.853074567237849	-0.8823031696798087	-0.8011034504770492	0.13568520794458094	0.1466869307183326	0.03253977020987873	57	89	156	100	61	115
ENSG00000136982	ENSG00000136982.6	DNA replication and sister chromatid cohesion 1 [Source:HGNC Symbol;Acc:HGNC:24453]	DSCC1	protein_coding	Q9BVC3	79075	3.199525209316637	3.2823375701205912	145.2083436371357	-0.8402336459856942	-0.8521169136591767	-0.8015582147970435	0.1291889011223041	0.14163078403923063	0.012921971659678167	63	190	228	203	82	159
ENSG00000198105	ENSG00000198105.15	zinc finger protein 248 [Source:HGNC Symbol;Acc:HGNC:13041]	ZNF248	protein_coding	A0A087WTK3,A2RUI7,Q8NDW4,S4R340	57209	3.5527789161230707	3.633866484646973	185.36228997393638	-0.856359815999986	-0.8440748294087242	-0.8048783864751592	0.12223031438465255	0.14089091915789026	0.007326251814922416	78	203	366	276	93	212
ENSG00000164626	ENSG00000164626.9	potassium two pore domain channel subfamily K member 5 [Source:HGNC Symbol;Acc:HGNC:6280]	KCNK5	protein_coding	A0A024RD32,A0A0B6VPR3,O95279	8645	3.7180696092053394	3.7969593344149946	208.0953003488045	-0.8665471682764175	-0.8406823156718561	-0.8050173171588915	0.11928732271110229	0.14163078403923063	0.009994655043189346	90	219	414	228	161	210
ENSG00000169258	ENSG00000169258.7	G protein regulated inducer of neurite outgrowth 1 [Source:HGNC Symbol;Acc:HGNC:24835]	GPRIN1	protein_coding	Q7Z2K8	114787	3.773538521176828	3.8539518700477133	218.531383599875	-0.8369609158638865	-0.8659823064009952	-0.8057085066949579	0.12648434175690462	0.13567306778152985	0.022088231744497425	134	206	332	287	139	217
ENSG00000141556	ENSG00000141556.21	tubulin folding cofactor D [Source:HGNC Symbol;Acc:HGNC:11581]	TBCD	protein_coding	Q9BTW9	6904	6.264031558193495	6.331124053741947	1219.4340482949094	-0.807154088215438	-0.8332381140159603	-0.8102129422836679	0.10234456606579642	0.12182449724861917	0.00489410455823442	702	1224	1845	1576	748	1354
ENSG00000179750	ENSG00000179750.16	apolipoprotein B mRNA editing enzyme catalytic subunit 3B [Source:HGNC Symbol;Acc:HGNC:17352]	APOBEC3B	protein_coding	Q9UH17	9582	3.9280370823842676	4.0173042342859455	243.54542908758953	-0.918298352223799	-0.8797326420410602	-0.8136878600842526	0.1222556315144374	0.14882118351755316	0.02493711406509715	120	276	407	262	198	216
ENSG00000176890	ENSG00000176890.16	thymidylate synthetase [Source:HGNC Symbol;Acc:HGNC:12441]	TYMS	protein_coding	P04818,Q53Y97	7298	6.420769358156191	6.493692901753574	1354.099227991136	-0.8280109400415934	-0.8368336285439206	-0.8145409454285615	0.11355650644831984	0.13873199583921847	0.0013545388935335381	520	1691	2497	1858	769	1548
ENSG00000168496	ENSG00000168496.4	flap structure-specific endonuclease 1 [Source:HGNC Symbol;Acc:HGNC:3650]	FEN1	protein_coding	P39748,Q6FHX6	2237	6.740858775649496	6.807819218581124	1696.830761387428	-0.8189123189182576	-0.8356301208059105	-0.8153044982655896	0.09534187923526644	0.12041163817262941	0.0038049697031762057	966	1670	2671	2085	996	2056
ENSG00000214248	ENSG00000214248.2	novel transcript, antisense to LRRC8E	AC010336.1	protein_coding	NA	NA	-2.455122062712198	0.6790524090911754	27.80012760038543	-5.065837741580884	-8.843071437385467	-0.8155206477315696	0.2195994461097455	0.1480687015109576	3.608615122610948e-4	50	20	3	0	0	0
ENSG00000197261	ENSG00000197261.11	chromosome 6 open reading frame 141 [Source:HGNC Symbol;Acc:HGNC:21351]	C6orf141	protein_coding	A0A024RD72,Q5SZD1	135398	4.1306646316007924	4.202015178096002	275.6112888768395	-0.8268008653657735	-0.8308881211105512	-0.8180225291416711	0.11203911108107167	0.12361635855309794	8.138847315191256e-4	112	331	504	331	168	338
ENSG00000177042	ENSG00000177042.14	transmembrane protein 80 [Source:HGNC Symbol;Acc:HGNC:27453]	TMEM80	protein_coding	A0A0A0MS80,A0A0A0MTU4,B7Z7W9,Q96HE8	283232	3.2191981655264272	3.2891929964657116	146.2318889182282	-0.8447040076475171	-0.8369247148023633	-0.8182585107563644	0.09695275816488197	0.1124275031495445	0.0012730746619466049	70	155	263	199	94	147
ENSG00000166452	ENSG00000166452.12	A-kinase interacting protein 1 [Source:HGNC Symbol;Acc:HGNC:1170]	AKIP1	protein_coding	E9PN38,Q9NQ31	56672	4.2455794659883415	4.339727766037712	307.14720730672	-0.8491183258726535	-0.9036361755875846	-0.8195311352357203	0.1540479438503206	0.14897561041956578	0.04042225602767085	203	296	414	397	179	321
ENSG00000149292	ENSG00000149292.16	tetratricopeptide repeat domain 12 [Source:HGNC Symbol;Acc:HGNC:23700]	TTC12	protein_coding	A8K8G6,J3KR69,Q53G14,Q9H892	54970	2.158212488030295	2.2578889384306984	70.85545914821896	-0.890218658131287	-0.9034192751013581	-0.8198276435335022	0.13638352785011276	0.1511190461890543	0.02864959590311979	36	64	145	88	35	90
ENSG00000198794	ENSG00000198794.12	secretory carrier membrane protein 5 [Source:HGNC Symbol;Acc:HGNC:30386]	SCAMP5	protein_coding	A0A0A8K8F5,Q8TAC9	192683	3.9359087731473195	4.029343548328818	246.89375053309334	-0.8909110331111136	-0.9028015513579234	-0.821773843967601	0.1390638732075112	0.1480687015109576	0.035196625129057024	148	264	346	293	180	219
ENSG00000169105	ENSG00000169105.8	carbohydrate sulfotransferase 14 [Source:HGNC Symbol;Acc:HGNC:24464]	CHST14	protein_coding	Q8NCH0	113189	3.772525757651194	3.850024669726108	217.48237211653827	-0.8655571997828384	-0.871631183639071	-0.8277985511602185	0.10903940536906263	0.1206205875572404	0.009121023392642515	124	216	349	274	149	207
ENSG00000114126	ENSG00000114126.17	transcription factor Dp-2 [Source:HGNC Symbol;Acc:HGNC:11751]	TFDP2	protein_coding	Q14188	7029	4.642282941687247	4.707903773842351	393.62534190552924	-0.8396621396136678	-0.8375873621805296	-0.8281392019341309	0.09091675644830306	0.10479242799829272	1.7051072048022043e-4	198	396	708	546	220	444
ENSG00000134243	ENSG00000134243.12	sortilin 1 [Source:HGNC Symbol;Acc:HGNC:11186]	SORT1	protein_coding	Q99523	6272	5.124823434268689	5.194107781690982	550.0264895370719	-0.8378057925598736	-0.8370853465502562	-0.8285795461279377	0.10266783674175335	0.12007792285300015	2.9222533984863774e-4	235	552	1152	763	335	578
ENSG00000093009	ENSG00000093009.11	cell division cycle 45 [Source:HGNC Symbol;Acc:HGNC:1739]	CDC45	protein_coding	O75419	8318	4.7756930181924675	4.861476647892211	440.96875137593275	-0.8490158212778317	-0.8919866115198513	-0.8293870816613834	0.1289945221328162	0.1374430397839706	0.023402173652584662	283	411	643	529	273	478
ENSG00000138074	ENSG00000138074.15	solute carrier family 5 member 6 [Source:HGNC Symbol;Acc:HGNC:11041]	SLC5A6	protein_coding	Q9HD19,Q9Y289	8884	5.953649092241808	6.01871073697817	980.4834536098774	-0.8248884375508942	-0.8411345142613561	-0.830910923718882	0.08904132621989436	0.10826025946818599	6.447139352318389e-4	533	1028	1541	1224	595	1131
ENSG00000059145	ENSG00000059145.19	unk like zinc finger [Source:HGNC Symbol;Acc:HGNC:14184]	UNKL	protein_coding	A0A0A0MRZ1,Q9H9P5	64718	5.00781666089973	5.085971780251863	509.189450540004	-0.8452324463754984	-0.8560673303507021	-0.8312874042053474	0.11981164837067056	0.1347205671028172	0.001761793640806838	190	625	991	600	318	604
ENSG00000180900	ENSG00000180900.20	scribble planar cell polarity protein [Source:HGNC Symbol;Acc:HGNC:30377]	SCRIB	protein_coding	A0A0G2JNZ2,A0A0G2JPP5,A0PJK8,Q14160	23513	5.975371482400112	6.036901281124904	988.9242883148506	-0.8232688075423898	-0.8236870565026575	-0.8329878351900057	0.0825310388379136	0.10686146116932904	4.932885027125212e-7	444	1125	1744	1269	587	1173
ENSG00000186230	ENSG00000186230.7	zinc finger protein 749 [Source:HGNC Symbol;Acc:HGNC:32783]	ZNF749	protein_coding	A0A024R4P6,O43361	388567	2.880143442076309	2.9701742317849353	117.95560515561398	-0.8642341282941025	-0.911750366430212	-0.833294602613357	0.1269786544915228	0.13458014745656907	0.023163850553874887	72	120	173	154	72	115
ENSG00000076003	ENSG00000076003.5	minichromosome maintenance complex component 6 [Source:HGNC Symbol;Acc:HGNC:6949]	MCM6	protein_coding	Q14566	4175	6.379695786814059	6.486269461756588	1343.603169951797	-0.8971624051563902	-0.9190485050815114	-0.8338926580638534	0.1625297027679502	0.17199664122148783	0.025400448809222143	439	1729	2838	1893	653	1537
ENSG00000075336	ENSG00000075336.12	translocase of inner mitochondrial membrane 21 [Source:HGNC Symbol;Acc:HGNC:25010]	TIMM21	protein_coding	A8K1K8,Q9BVV7	29090	4.178969164364829	4.25189298805851	285.62263797709574	-0.8505586595088889	-0.8499807295787885	-0.8345695126499187	0.10327924315963372	0.11523709419126833	4.7250824425379873e-4	123	338	512	384	155	339
ENSG00000255062	ENSG00000255062.1	novel transcript, antisense to DCPS and TIRAP	RP11-712L6.5	protein_coding	NA	NA	-2.965868524779349	-0.9466793739975614	8.921930976544813	-4.401526446237764	-7.181721165053712	-0.8350792779114027	0.09501218636177149	0.14496294015125089	0.00521374098510551	16	3	7	0	0	0
ENSG00000168118	ENSG00000168118.12	RAB4A, member RAS oncogene family [Source:HGNC Symbol;Acc:HGNC:9781]	RAB4A	protein_coding	A0A024R3U9,A0A087WYT5,P20338	5867	4.283291456100878	4.350846859680638	306.76976381243435	-0.8396438813639461	-0.8456727608267391	-0.8354140888812647	0.09241786660857369	0.10337734693028959	1.7661690834518828e-4	146	359	501	402	186	338
ENSG00000186564	ENSG00000186564.6	forkhead box D2 [Source:HGNC Symbol;Acc:HGNC:3803]	FOXD2	protein_coding	O60548	2306	1.217508107313993	1.3415600711854136	36.63481298628619	-0.9624629674779785	-0.9427415807116821	-0.8356661185486391	0.1490065057666774	0.17740488441428998	0.0497512955265457	15	48	65	39	22	44
ENSG00000132423	ENSG00000132423.12	coenzyme Q3, methyltransferase [Source:HGNC Symbol;Acc:HGNC:18175]	COQ3	protein_coding	Q9NZJ6	51805	2.79427423709052	2.890343372764233	111.33886225224127	-0.8717784647308225	-0.9247146028534774	-0.8364715423513902	0.1388022496187024	0.13981071730271336	0.027176307313262274	65	125	157	155	58	116
ENSG00000157353	ENSG00000157353.17	fucose kinase [Source:HGNC Symbol;Acc:HGNC:29500]	FUK	protein_coding	Q8N0W3	197258	3.5169169226897585	3.62040983986082	185.96591631681093	-0.8979280309872568	-0.9347156873034386	-0.8371960840579449	0.15048792626100738	0.15216969364744876	0.04246490328080682	119	144	333	212	130	173
ENSG00000165480	ENSG00000165480.16	spindle and kinetochore associated complex subunit 3 [Source:HGNC Symbol;Acc:HGNC:20262]	SKA3	protein_coding	Q8IX90	221150	4.174619599742365	4.249266729074424	285.3208699370532	-0.8695050306897126	-0.8586028626407475	-0.8379735327633108	0.10013000157944416	0.11523709419126833	9.726422618922482e-4	129	312	535	424	154	300
ENSG00000164237	ENSG00000164237.9	carboxymethylenebutenolidase homolog [Source:HGNC Symbol;Acc:HGNC:25090]	CMBL	protein_coding	Q96DG6	134147	3.5722576268764406	3.651047934372479	187.9244635960854	-0.8736214568485914	-0.8669108942262974	-0.8396079886750392	0.10372133415100769	0.1192177147989612	0.0022002056302165684	85	191	379	274	102	199
ENSG00000168010	ENSG00000168010.11	autophagy related 16 like 2 [Source:HGNC Symbol;Acc:HGNC:25464]	ATG16L2	protein_coding	Q8NAA4,Q9H7Q5	89849	2.383659518128514	2.472423613522998	81.95023301838333	-0.9018382859055409	-0.8681483260294647	-0.8406048247223108	0.1110584338381239	0.1415888415743969	0.00719807923294124	33	90	169	101	54	87
ENSG00000112118	ENSG00000112118.20	minichromosome maintenance complex component 3 [Source:HGNC Symbol;Acc:HGNC:6945]	MCM3	protein_coding	B4DUQ9,J3KQ69,P25205	4172	6.664084147104074	6.725866305230174	1595.7811796324822	-0.8311204865477031	-0.830668097694314	-0.8406134652409396	0.07630028662733486	0.10486669439360799	2.7199537800112435e-7	730	1812	2782	1984	958	1911
ENSG00000085999	ENSG00000085999.13	RAD54 like [Source:HGNC Symbol;Acc:HGNC:9826]	RAD54L	protein_coding	A8K996,Q92698	8438	3.470556355545699	3.556700812944868	177.63203457914878	-0.8693838670877926	-0.9052626837317088	-0.8413466529145931	0.11715297332893056	0.12370620073168688	0.01583589892185136	109	174	268	235	102	184
ENSG00000257218	ENSG00000257218.6	glutamyl-tRNA amidotransferase subunit C [Source:HGNC Symbol;Acc:HGNC:25068]	GATC	protein_coding	O43716	283459	5.084238993717663	5.17929700125793	550.2243883818309	-0.8565637803307087	-0.9183267561327766	-0.8417674969033058	0.1455945157825513	0.14533735495933542	0.03159062433518123	362	541	739	700	310	594
ENSG00000135127	ENSG00000135127.11	BICD family like cargo adaptor 1 [Source:HGNC Symbol;Acc:HGNC:28095]	CCDC64	protein_coding	Q6ZP65	92558	3.3112691373963203	3.4090283663056007	158.49726211238283	-0.9211209526172378	-0.905191578134887	-0.842599286661695	0.12619594537386739	0.14739723933041166	0.019150143289561276	67	149	365	171	117	158
ENSG00000158856	ENSG00000158856.18	dematin actin binding protein [Source:HGNC Symbol;Acc:HGNC:3382]	DMTN	protein_coding	Q08495	2039	5.7851605146239375	5.847898964458886	868.6054154793221	-0.8442998054748341	-0.8368401705653661	-0.8436244753410143	0.07676851721990206	0.10128823395876739	4.227406324793934e-6	419	883	1613	1048	588	938
ENSG00000101442	ENSG00000101442.10	actin related protein 5 [Source:HGNC Symbol;Acc:HGNC:14671]	ACTR5	protein_coding	Q9H9F9	79913	3.7576970238900747	3.8628902286480606	220.6967958800895	-0.8795793142974918	-0.9456038532252333	-0.8445673899878156	0.15546500606788877	0.14971306796915834	0.043995363497981964	151	207	300	282	119	236
ENSG00000164574	ENSG00000164574.16	polypeptide N-acetylgalactosaminyltransferase 10 [Source:HGNC Symbol;Acc:HGNC:19873]	GALNT10	protein_coding	Q86SR1	55568	7.687067089681204	7.766607150711741	3271.870504696259	-0.8449544441554658	-0.8719896594432057	-0.8461792614416045	0.11650387909450576	0.13844506788635366	0.0012996369384266598	1193	3965	6640	4325	1961	3537
ENSG00000119943	ENSG00000119943.13	pyridine nucleotide-disulphide oxidoreductase domain 2 [Source:HGNC Symbol;Acc:HGNC:23517]	PYROXD2	protein_coding	Q8N2H3	84795	2.5255100080047335	2.6197597325496678	91.39654550999963	-0.9568373222595562	-0.9053777373046189	-0.8481796590863505	0.11203911108107167	0.14163078403923063	0.016037505804833034	42	105	165	87	65	105
ENSG00000168476	ENSG00000168476.12	receptor accessory protein 4 [Source:HGNC Symbol;Acc:HGNC:26176]	REEP4	protein_coding	E5RGS2,Q9H6H4	80346	5.338068411494207	5.443499417882112	662.1264010439174	-0.8689306580843775	-0.9437609424772165	-0.8485935891527896	0.15624297387865127	0.1547806666623696	0.04365903187951784	462	586	919	826	403	648
ENSG00000163918	ENSG00000163918.10	replication factor C subunit 4 [Source:HGNC Symbol;Acc:HGNC:9972]	RFC4	protein_coding	P35249	5984	4.867873257262693	4.943669589145516	465.3107052149927	-0.8660062404930086	-0.8807910906654478	-0.8488723351011014	0.09896265950160543	0.11203485142049517	0.003873604174326941	266	472	733	568	257	564
ENSG00000148057	ENSG00000148057.16	IDNK gluconokinase [Source:HGNC Symbol;Acc:HGNC:31367]	IDNK	protein_coding	A0A024R247,Q5T6J7	414328	2.5787997613499605	2.6859506209606656	97.02185743000415	-0.8826253746081129	-0.9624844464400525	-0.8510423927447209	0.14904487594631927	0.14897561041956578	0.042041715588337025	65	85	150	125	58	90
ENSG00000102543	ENSG00000102543.14	cytidine and dCMP deaminase domain containing 1 [Source:HGNC Symbol;Acc:HGNC:20299]	CDADC1	protein_coding	Q9BWV3	81602	1.6916418010626737	1.8109475189687991	51.19478627288829	-1.0195145608145282	-0.9299488226337065	-0.85127003881387	0.12380305227814581	0.1745582800562536	0.037329497584162326	20	56	112	57	38	48
ENSG00000186185	ENSG00000186185.14	kinesin family member 18B [Source:HGNC Symbol;Acc:HGNC:27102]	KIF18B	protein_coding	A0A0C4DGP2,A0A0C4DGP5,Q6NWY8,Q86Y91	146909	5.578130835665514	5.682243268381026	769.1129054965897	-0.9067583726195582	-0.9275741192770169	-0.8514534281388881	0.1492257462941243	0.1591689226858645	0.016684333362445243	250	1007	1606	833	496	872
ENSG00000234171	ENSG00000234171.3	RNASEH1 antisense RNA 1 [Source:HGNC Symbol;Acc:HGNC:49289]	AC108488.3	antisense	NA	100506054	3.8660598543515157	3.972422598111466	238.27843353895932	-0.8862101243557591	-0.95287567194375	-0.8518512107383218	0.15251389762621267	0.14882118351755316	0.04275022592335656	165	216	331	286	131	264
ENSG00000140905	ENSG00000140905.11	glycine cleavage system protein H [Source:HGNC Symbol;Acc:HGNC:4208]	GCSH	protein_coding	P23434	2653	3.87806846837595	3.9646197237227465	234.4863433598853	-0.8854985031285122	-0.902130441552666	-0.8528296576209426	0.1159307466078241	0.12405946971915568	0.008067066780435903	111	307	347	259	144	278
ENSG00000162599	ENSG00000162599.17	nuclear factor I A [Source:HGNC Symbol;Acc:HGNC:7784]	NFIA	protein_coding	Q12857	4774	3.790407213867217	3.8870622976807745	221.19079954203693	-0.9230175546357244	-0.9110483688399941	-0.853345415432733	0.12345258208888597	0.14342457410604056	0.013407007733888449	89	226	498	229	164	226
ENSG00000254726	ENSG00000254726.3	mex-3 RNA binding family member A [Source:HGNC Symbol;Acc:HGNC:33482]	MEX3A	protein_coding	A1L020	92312	2.4209412357733906	2.5198080562383356	85.80587986901983	-0.9246431709639501	-0.9408539174796624	-0.8598511351700745	0.12223031438465255	0.13884325214341006	0.02189484812788697	50	75	159	110	56	76
ENSG00000111087	ENSG00000111087.10	GLI family zinc finger 1 [Source:HGNC Symbol;Acc:HGNC:4317]	GLI1	protein_coding	B4DNF7,P08151	2735	3.7379278362778043	3.829715146108947	213.27213414744648	-0.9505777135596818	-0.9118836194671791	-0.8611405514964449	0.10838913927027714	0.13259574327138177	0.010199334248219498	99	230	409	250	164	179
ENSG00000250565	ENSG00000250565.7	ATPase H+ transporting V1 subunit E2 [Source:HGNC Symbol;Acc:HGNC:18125]	ATP6V1E2	protein_coding	A0A140VKA8,Q96A05	90423	3.423152342983615	3.49987771571682	169.87358960450123	-0.8888845149632465	-0.8904655912425938	-0.8618324608630297	0.08958686159264996	0.10057303965100739	0.0011329353815959671	89	179	290	230	103	168
ENSG00000068001	ENSG00000068001.14	hyaluronidase 2 [Source:HGNC Symbol;Acc:HGNC:5321]	HYAL2	protein_coding	Q12891	8692	1.571993446100725	1.682002943028522	47.04882575626883	-0.9835134968923006	-0.9494563756033784	-0.8622258257594791	0.12227015840630182	0.15057635775172432	0.0286577326441205	22	56	83	46	30	56
ENSG00000084693	ENSG00000084693.16	ATP/GTP binding protein like 5 [Source:HGNC Symbol;Acc:HGNC:26147]	AGBL5	protein_coding	Q8NDL9	60509	5.4997476098913705	5.571728202784344	719.6598612322188	-0.8618915319629116	-0.8801829092293323	-0.8632969493901986	0.08540823901306278	0.10257219659223617	9.56669555375875e-4	410	697	1194	915	433	778
ENSG00000088682	ENSG00000088682.14	coenzyme Q9 [Source:HGNC Symbol;Acc:HGNC:25302]	COQ9	protein_coding	A0A024R6U3,O75208	57017	5.662150823147232	5.747182029146179	814.8587579215825	-0.8760734538139735	-0.9133651450207155	-0.8661876546330627	0.10691911562817194	0.12154507691928972	0.010547527175318174	508	784	1226	1004	515	819
ENSG00000176124	ENSG00000176124.14	deleted in lymphocytic leukemia 1 [Source:HGNC Symbol;Acc:HGNC:13747]	DLEU1	protein_coding	NA	100874074,10301	2.5174920022277716	2.646169720143089	92.35997780607573	-0.9819861144526562	-0.9741495178019631	-0.8695392590032676	0.14507609103066277	0.16780599590594553	0.03360002713718448	33	128	175	139	45	90
ENSG00000144554	ENSG00000144554.10	FA complementation group D2 [Source:HGNC Symbol;Acc:HGNC:3585]	FANCD2	protein_coding	A0A024R2G2,Q9BXW9	2177	4.869242548735583	4.959221048942093	466.3231911838292	-0.9069187164819728	-0.9091089691715596	-0.8698292291493399	0.11537542141551577	0.13118710083083254	0.0031390141366344853	181	571	917	674	237	503
ENSG00000115687	ENSG00000115687.14	PAS domain containing serine/threonine kinase [Source:HGNC Symbol;Acc:HGNC:17270]	PASK	protein_coding	B7Z7R6,B7Z7V7,Q96RG2	23178	4.238509608212157	4.335436008227377	301.608342604717	-0.8984242965742057	-0.9200853665321984	-0.8723645611067653	0.13067203627520532	0.13886877501525716	0.005639710609941332	106	373	633	347	175	362
ENSG00000106003	ENSG00000106003.13	LFNG O-fucosylpeptide 3-beta-N-acetylglucosaminyltransferase [Source:HGNC Symbol;Acc:HGNC:6560]	LFNG	protein_coding	Q8NES3	3955	2.816034530524603	2.922102492114975	114.16355808103673	-0.9670522927067459	-0.969828862498696	-0.8749429968772446	0.11993168703490475	0.14157460773297328	0.029693234885378113	70	115	176	119	84	103
ENSG00000167632	ENSG00000167632.17	trafficking protein particle complex 9 [Source:HGNC Symbol;Acc:HGNC:30832]	TRAPPC9	protein_coding	Q96Q05	83696	4.779307038346045	4.869345884703303	443.13038614564937	-0.9020231481684331	-0.9323254946385838	-0.8753572610218009	0.11054185865076127	0.12042509956348085	0.012596233360481294	280	401	707	494	260	514
ENSG00000134057	ENSG00000134057.15	cyclin B1 [Source:HGNC Symbol;Acc:HGNC:1579]	CCNB1	protein_coding	P14635	891	7.07727550481137	7.144719953601716	2132.1610619023895	-0.865802529767992	-0.8664839681453881	-0.8783025998356762	0.07046970988272791	0.0998714134951319	6.688771395249924e-9	941	2439	3923	2823	1251	2345
ENSG00000112659	ENSG00000112659.14	cullin 9 [Source:HGNC Symbol;Acc:HGNC:15982]	CUL9	protein_coding	Q8IWT3	23113	3.7869445336549674	3.8758664991393617	220.16552423916897	-0.9420664377512127	-0.9214383766512078	-0.8796633312535136	0.09656422765659287	0.11523709419126833	0.003831082983545166	103	238	422	230	119	296
ENSG00000168904	ENSG00000168904.15	leucine rich repeat containing 28 [Source:HGNC Symbol;Acc:HGNC:28355]	LRRC28	protein_coding	A0A024RC88,B4DHL3,Q86X40,Q8NB41	123355	3.6415491964145446	3.7557153307255398	205.0254495393194	-0.9162057274425432	-0.9893743845762873	-0.8809912073574606	0.14731410741884848	0.14592686278339737	0.0396474953574228	144	187	285	258	109	212
ENSG00000104490	ENSG00000104490.18	neurocalcin delta [Source:HGNC Symbol;Acc:HGNC:7655]	NCALD	protein_coding	B2RB70,P61601	83988	2.998684632647968	3.090508810169904	127.4872186620238	-0.9116928238693951	-0.9321619230074153	-0.8815977453414083	0.10742351017610191	0.11631577882422106	0.006468719759541178	67	109	267	164	74	132
ENSG00000143158	ENSG00000143158.11	mitochondrial pyruvate carrier 2 [Source:HGNC Symbol;Acc:HGNC:24515]	MPC2	protein_coding	A0A024R8Z5,O95563	25874	6.063255057053134	6.130133672691638	1056.2700483032693	-0.8767255835904871	-0.8714349212764568	-0.8835450417703956	0.06569885161027228	0.09071359836954546	3.174062236364381e-8	503	1110	1974	1239	673	1194
ENSG00000146834	ENSG00000146834.14	methylphosphate capping enzyme [Source:HGNC Symbol;Acc:HGNC:20247]	MEPCE	protein_coding	Q7L2J0	56257	5.824771878305805	5.9444785442666435	938.5561993074925	-0.9059015748986102	-0.9952684478017065	-0.8838137469665587	0.15582727069858915	0.15588226387807164	0.045162064742702845	684	783	1332	1097	577	901
ENSG00000162430	ENSG00000162430.17	selenoprotein N [Source:HGNC Symbol;Acc:HGNC:15999]	SEPN1	protein_coding	Q9NZV5	57190	6.292395154454499	6.371608629746745	1254.9556592248953	-0.8922945917013118	-0.9143028568678714	-0.8890357931511396	0.08256631996029738	0.10452309343516476	0.0020105559787024756	743	1214	2031	1556	781	1279
ENSG00000154529	ENSG00000154529.15	contactin associated protein family member 3B [Source:HGNC Symbol;Acc:HGNC:32035]	CNTNAP3B	protein_coding	A0A087WUH3,Q96NU0	728577	4.778107550581029	4.858378887654125	435.2707076059677	-0.8956989456278498	-0.9005606401460149	-0.889653894972237	0.09357882004785648	0.10826025946818599	1.3484449629203848e-4	181	453	940	570	254	467
ENSG00000051180	ENSG00000051180.17	RAD51 recombinase [Source:HGNC Symbol;Acc:HGNC:9817]	RAD51	protein_coding	Q06609	5888	3.416413915627202	3.4954661362582913	168.9496236813864	-0.9119382499905782	-0.9075579883903914	-0.8905800759327724	0.07998086653762	0.09206156279692318	2.0100666637490105e-4	81	188	304	194	99	201
ENSG00000197299	ENSG00000197299.12	BLM RecQ like helicase [Source:HGNC Symbol;Acc:HGNC:1058]	BLM	protein_coding	B7ZKN7,H0YNU5,P54132	641	4.740528906382343	4.822972357795877	425.5593353623424	-0.9242149424139872	-0.9134552487405286	-0.8917493662775768	0.09045241057524439	0.10670729203946432	3.890407290318522e-4	196	480	790	577	207	502
ENSG00000112576	ENSG00000112576.13	cyclin D3 [Source:HGNC Symbol;Acc:HGNC:1585]	CCND3	protein_coding	B3KP19,D6RI00,P30281,Q5T8J1	896	7.443822027707938	7.535599992405545	2819.108057585901	-0.9165435530910818	-0.9451551171406013	-0.8930003203104063	0.09932597838616518	0.12249094365321649	0.010892589304424674	1807	2691	4199	3311	1775	2855
ENSG00000084774	ENSG00000084774.14	carbamoyl-phosphate synthetase 2, aspartate transcarbamylase, and dihydroorotase [Source:HGNC Symbol;Acc:HGNC:1424]	CAD	protein_coding	F8VPD4,P27708	790	7.084352157880625	7.152505309457103	2145.7132858603622	-0.8791569284635175	-0.8796345193614369	-0.8938080880312489	0.06342622911963552	0.09206156279692318	1.056397203278335e-9	994	2460	3793	2748	1257	2397
ENSG00000271936	ENSG00000271936.1	novel transcript, antisense to ADCY3	RP11-443B20.1	antisense	NA	NA	1.4036986605191266	1.5181297711458221	42.06116501323945	-0.9907947180839274	-0.9990874460133655	-0.8952031989056051	0.12059072045660944	0.13981071730271336	0.024950274085565324	22	49	70	43	25	48
ENSG00000141404	ENSG00000141404.16	G protein subunit alpha L [Source:HGNC Symbol;Acc:HGNC:4388]	GNAL	protein_coding	A8K1Y9,P38405	2774	3.537037014661689	3.6170304964694364	183.87676321719218	-0.9133789240998761	-0.913577740813963	-0.8982623218664052	0.07936397874012463	0.09144781128874084	1.1797781071820601e-4	89	186	361	232	102	209
ENSG00000099284	ENSG00000099284.14	macroH2A.2 histone [Source:HGNC Symbol;Acc:HGNC:14453]	H2AFY2	protein_coding	A0A024QZP6,Q9P0M6	55506	5.298218271430402	5.408093825891783	645.9450453051815	-0.9271776932051544	-0.9887864410411158	-0.9001884192982912	0.12800968101914767	0.13886877501525716	0.027684753582082625	448	553	976	741	406	625
ENSG00000183729	ENSG00000183729.3	neuropeptides B and W receptor 1 [Source:HGNC Symbol;Acc:HGNC:4522]	NPBWR1	protein_coding	H9NIL7,P48145	2831	2.311679065962518	2.403804650959617	78.36182017251832	-0.9504303465699686	-0.9314526100415342	-0.9008526380126448	0.0909267178763601	0.11358958684963671	0.0023201194413161263	35	92	145	94	49	82
ENSG00000149380	ENSG00000149380.12	prolyl 4-hydroxylase subunit alpha 3 [Source:HGNC Symbol;Acc:HGNC:30135]	P4HA3	protein_coding	Q7Z4N8	283208	5.157111929806978	5.256973536635139	580.4349734888217	-0.9332353116756363	-0.9705678144492291	-0.9033556553247367	0.11193082814500403	0.12361635855309794	0.014942628094815865	377	488	978	682	371	555
ENSG00000154760	ENSG00000154760.14	schlafen family member 13 [Source:HGNC Symbol;Acc:HGNC:26481]	SLFN13	protein_coding	B3KV92,Q68D06	146857	3.2473249697034836	3.338680617928605	151.6983678716083	-0.9702800328819005	-0.9426397681955039	-0.9037913198356546	0.09129220743076497	0.11083499125538761	0.00364357672201246	77	157	283	178	109	133
ENSG00000013573	ENSG00000013573.17	DEAD/H-box helicase 11 [Source:HGNC Symbol;Acc:HGNC:2736]	DDX11	protein_coding	Q2NKM7,Q96FC9	1663	5.524973157213466	5.639587284039344	758.9867026339698	-0.9271682720593228	-1.0007997070377377	-0.904724777660177	0.13470110049090328	0.1420150537287664	0.03134936237646631	537	668	1086	867	470	736
ENSG00000180525	ENSG00000180525.13	proline rich 26 [Source:HGNC Symbol;Acc:HGNC:30724]	PRR26	protein_coding	NA	414235	1.2156710323082596	1.3509991525641598	37.6683453810845	-1.0157358825523568	-1.0622582137687628	-0.9051525527757367	0.14680550311564272	0.15831642631596549	0.048281486307746584	24	33	68	48	22	31
ENSG00000162878	ENSG00000162878.13	protein kinase domain containing, cytoplasmic [Source:HGNC Symbol;Acc:HGNC:25123]	PKDCC	protein_coding	Q504Y2	91461	4.899697706419236	4.987723383078212	480.41338974220963	-0.9347717911334718	-0.9460567007540391	-0.9053803727540176	0.09190754948390022	0.1064424416143317	0.0042927776557012244	287	445	821	513	316	509
ENSG00000132646	ENSG00000132646.11	proliferating cell nuclear antigen [Source:HGNC Symbol;Acc:HGNC:8729]	PCNA	protein_coding	P12004	5111	7.588961471119247	7.672599512499501	3067.7080530451235	-0.9019315928041992	-0.9222739568148004	-0.9055783938774811	0.091937762070939	0.1137668098944198	8.357760137821321e-5	1181	3606	6378	3842	1772	3388
ENSG00000204175	ENSG00000204175.5	G protein regulated inducer of neurite outgrowth 2 [Source:HGNC Symbol;Acc:HGNC:23730]	GPRIN2	protein_coding	O60269	9721	1.2178906109452572	1.3557230141327583	37.27571408587137	-1.118287884024701	-1.024952305724483	-0.906348701942071	0.12050031891130718	0.16877190468575465	0.0430810257990282	18	39	76	41	28	29
ENSG00000135736	ENSG00000135736.6	coiled-coil domain containing 102A [Source:HGNC Symbol;Acc:HGNC:28097]	CCDC102A	protein_coding	Q96A19	92922	3.867467994382558	3.990976570373158	241.70421460311348	-0.9626451372765885	-1.0247518891423795	-0.9070093858627647	0.1431798191544295	0.14592686278339737	0.03992187862841286	173	203	363	238	146	265
ENSG00000242125	ENSG00000242125.3	small nucleolar RNA host gene 3 [Source:HGNC Symbol;Acc:HGNC:10118]	SNHG3	sense_intronic	NA	8420	4.586802616267227	4.691391427489409	391.8997058766642	-0.9507656285612837	-0.9842133826479741	-0.9070320728814147	0.11844819648587637	0.12563832190873395	0.018180005836181443	250	412	544	425	264	374
ENSG00000170899	ENSG00000170899.11	glutathione S-transferase alpha 4 [Source:HGNC Symbol;Acc:HGNC:4629]	GSTA4	protein_coding	A0A024RD58,O15217	2941	2.5126756006494615	2.6410222784744533	91.90522029115286	-0.9994102755934912	-0.9946007287430589	-0.9070983516501587	0.13015448727844572	0.15232244877956547	0.020818465704651738	33	96	229	122	48	96
ENSG00000171097	ENSG00000171097.14	kynurenine aminotransferase 1 [Source:HGNC Symbol;Acc:HGNC:1564]	CCBL1	protein_coding	A8K563,B7Z4W5,Q16773	883	3.162159285603005	3.2680576920613267	145.68294884440613	-0.943575923465532	-0.9949853052063984	-0.9078397265504734	0.1159307466078241	0.12326792562319965	0.019488139517846878	96	138	219	156	90	152
ENSG00000196535	ENSG00000196535.16	myosin XVIIIA [Source:HGNC Symbol;Acc:HGNC:31104]	MYO18A	protein_coding	A0A024QZ63,Q92614,Q9NYE8	399687	7.237750510728459	7.32338537674234	2408.866471996239	-0.9139103685445246	-0.9302452050614687	-0.9086645718838219	0.09055954935990441	0.11329364610989383	2.0365383433870051e-4	950	2618	5308	2753	1519	2633
ENSG00000147536	ENSG00000147536.12	GINS complex subunit 4 [Source:HGNC Symbol;Acc:HGNC:28226]	GINS4	protein_coding	Q9BRT9	84296	4.641817731742332	4.745655597189793	401.2473602880869	-0.9357240056303756	-0.9613554278019755	-0.9096683932225957	0.12310418426782067	0.13202320083820338	0.00402578490900934	140	506	852	532	220	418
ENSG00000164088	ENSG00000164088.18	protein phosphatase, Mg2+/Mn2+ dependent 1M [Source:HGNC Symbol;Acc:HGNC:26506]	PPM1M	protein_coding	B7XGB9,Q96MI6	132160	2.7552499851957872	2.8771152772965536	111.19891324107377	-0.9338375907880305	-1.0334420884852786	-0.912008965385579	0.1406571519556569	0.14157460773297328	0.0361932875366723	79	93	172	126	64	111
ENSG00000173638	ENSG00000173638.19	solute carrier family 19 member 1 [Source:HGNC Symbol;Acc:HGNC:10937]	SLC19A1	protein_coding	D3DSM6,P41440	6573	4.293796049365705	4.392547416244412	318.48035820577684	-0.9386311427226236	-0.976870730143654	-0.9122919373975346	0.10652760530719338	0.11391461772049034	0.011788615834624757	208	288	501	367	188	335
ENSG00000175575	ENSG00000175575.13	proteasomal ATPase associated factor 1 [Source:HGNC Symbol;Acc:HGNC:25687]	PAAF1	protein_coding	A0A024R5N4,Q9BRP4	80227	3.957047638081001	4.053842996995718	251.3383746653355	-0.941063223712317	-0.9741785715572762	-0.9129680139324636	0.10372133415100769	0.11081043999958534	0.008986094019382872	157	261	365	311	149	246
ENSG00000100823	ENSG00000100823.12	apurinic/apyrimidinic endodeoxyribonuclease 1 [Source:HGNC Symbol;Acc:HGNC:587]	APEX1	protein_coding	P27695,Q5TZP7	328	7.528486220887495	7.638877253960269	3034.896067558904	-0.9472452712742515	-0.9962589488931299	-0.9131207993858864	0.11801606835102557	0.13850090229752673	0.023584257822227214	2115	2631	4515	3573	1838	2953
ENSG00000149564	ENSG00000149564.12	endothelial cell adhesion molecule [Source:HGNC Symbol;Acc:HGNC:17474]	ESAM	protein_coding	Q96AP7	90952	2.676639143899292	2.786281675774812	103.7674670220469	-0.9924505389319981	-1.0029467364378348	-0.913209005543722	0.11189468268728436	0.1287477492929746	0.019577409798434628	64	94	181	98	70	109
ENSG00000186364	ENSG00000186364.12	nudix hydrolase 17 [Source:HGNC Symbol;Acc:HGNC:26618]	NUDT17	protein_coding	P0C025	200035	0.8776383697446717	1.026687099438219	29.310552036574997	-1.0758322445402484	-1.063188341093248	-0.914434309810319	0.13028029315667558	0.16201766408224663	0.044738784371726084	14	35	55	30	14	37
ENSG00000182796	ENSG00000182796.14	transmembrane protein 198B (pseudogene) [Source:HGNC Symbol;Acc:HGNC:43629]	TMEM198B	pseudogene	NA	440104	2.6207864529779994	2.743362778065993	100.85025805020115	-1.03566425894129	-1.0310664210058538	-0.9153230485584343	0.12036665098654852	0.14347154349365643	0.033141475978124585	64	91	173	88	72	101
ENSG00000149474	ENSG00000149474.13	lysine acetyltransferase 14 [Source:HGNC Symbol;Acc:HGNC:15904]	CSRP2BP	protein_coding	Q9H8E8	57325	4.435970964805039	4.519214699334815	346.55157850353226	-0.9327325268960368	-0.9432313951274796	-0.9167263666708881	0.07929635690770478	0.09000841973052505	8.267480260728976e-4	200	339	588	392	214	375
ENSG00000162144	ENSG00000162144.10	cytochrome b561 family member A3 [Source:HGNC Symbol;Acc:HGNC:23014]	CYB561A3	protein_coding	F5H1Q2,Q8NBI2	220002	5.5113959667168455	5.594436462649891	731.5351104675515	-0.9170230399298988	-0.9421163955472861	-0.9180163399035635	0.0805382768189063	0.09370689652318745	9.364134413511065e-4	425	773	1131	875	425	799
ENSG00000176209	ENSG00000176209.11	small integral membrane protein 19 [Source:HGNC Symbol;Acc:HGNC:25166]	SMIM19	protein_coding	Q96E16	114926	3.8863846677521074	4.014359742343047	245.86268098698554	-0.959856173337107	-1.0403977312893875	-0.9187386713870916	0.14740042605967926	0.14599259284427177	0.04019231791844614	181	206	356	298	139	231
ENSG00000169783	ENSG00000169783.12	leucine rich repeat and Ig domain containing 1 [Source:HGNC Symbol;Acc:HGNC:21205]	LINGO1	protein_coding	Q96FE5	84894	2.825178811715251	2.9226928725578585	113.69418698869897	-0.951303434059276	-0.9819015590410612	-0.9191359856542233	0.0959019694431218	0.10504780567774569	0.004911600284349202	63	132	174	148	62	114
ENSG00000177303	ENSG00000177303.10	CASK interacting protein 2 [Source:HGNC Symbol;Acc:HGNC:18200]	CASKIN2	protein_coding	Q8WXE0	57513	4.505530986723074	4.586009292947841	362.44454558061256	-0.9357932023577127	-0.9359613993243889	-0.920013014240495	0.07258419318148362	0.08676075250526781	1.781297308075511e-4	196	377	624	394	230	401
ENSG00000244625	ENSG00000244625.7	MIAT neighbor [Source:HGNC Symbol;Acc:HGNC:50731]	CTA-211A9.5	lincRNA	NA	NA	1.004081330177458	1.140228196008708	32.22102353376418	-1.044048301162623	-1.0707309654713832	-0.9206300660343198	0.13106787955178006	0.14976197878679978	0.03988360752418366	19	32	58	42	18	27
ENSG00000042317	ENSG00000042317.17	spermatogenesis associated 7 [Source:HGNC Symbol;Acc:HGNC:20423]	SPATA7	protein_coding	Q9P0W8,V9HVY9	55812	2.6362958350984185	2.7389751740311956	100.18308577402708	-0.9545197125659094	-0.9968803027700449	-0.920806827462571	0.10092102071363318	0.11122970720823024	0.008228419052486535	60	100	166	134	52	99
ENSG00000073670	ENSG00000073670.14	ADAM metallopeptidase domain 11 [Source:HGNC Symbol;Acc:HGNC:189]	ADAM11	protein_coding	B4DKD2,O75078	4185	1.4893509879651463	1.6072701980721609	44.89137482495448	-1.0113255688255978	-1.025838799337879	-0.9210449262641005	0.11193082814500403	0.13050556854618278	0.01923723707778215	25	45	83	47	24	53
ENSG00000133627	ENSG00000133627.18	actin related protein 3B [Source:HGNC Symbol;Acc:HGNC:17256]	ACTR3B	protein_coding	Q59GD5,Q9P1U1	57180	2.095363140691213	2.1971544396813703	68.20952171239253	-0.9634666336138881	-0.9913026340717626	-0.9213938781938777	0.09534187923526644	0.11015655504175191	0.005828450586012031	38	66	127	84	37	72
ENSG00000204991	ENSG00000204991.11	spire type actin nucleation factor 2 [Source:HGNC Symbol;Acc:HGNC:30623]	SPIRE2	protein_coding	Q8WWL2	84501	4.033072458767228	4.1630118214180225	272.7501074230203	-0.9611393545928745	-1.0462203269395982	-0.9222685945104965	0.1492257462941243	0.14662165929809556	0.04095706274121843	203	228	389	313	155	268
ENSG00000198830	ENSG00000198830.11	high mobility group nucleosomal binding domain 2 [Source:HGNC Symbol;Acc:HGNC:4986]	HMGN2	protein_coding	P05204	3151	6.2463901269226065	6.3240815281236795	1206.4108313448069	-0.9215286319896312	-0.9202048404388629	-0.9228404315284673	0.06826897834091367	0.09248940973606637	6.436742296164463e-7	523	1462	2201	1402	752	1325
ENSG00000151413	ENSG00000151413.17	nucleotide binding protein like [Source:HGNC Symbol;Acc:HGNC:20278]	NUBPL	protein_coding	B3KSK2,B4DWB0,Q8TB37,X5D2R5	80224	2.77591592269558	2.9184088478824797	111.49641635014564	-1.0162574280338912	-1.0284820958616379	-0.923635741026637	0.1478152813239387	0.1608446087181094	0.023569565410804013	34	147	254	140	57	121
ENSG00000137700	ENSG00000137700.18	solute carrier family 37 member 4 [Source:HGNC Symbol;Acc:HGNC:4061]	SLC37A4	protein_coding	A0A024R3H9,A0A024R3L1,A8K0S7,B4DUH2,O43826	2542	2.1610370065714197	2.2934343851794274	72.09604250145892	-1.0522498890721463	-1.0204417461931634	-0.924522085559528	0.1191452389036081	0.14749676860062488	0.021122442531964804	29	79	164	108	36	64
ENSG00000167889	ENSG00000167889.12	alpha-1,6-mannosylglycoprotein 6-beta-N-acetylglucosaminyltransferase B [Source:HGNC Symbol;Acc:HGNC:24140]	MGAT5B	protein_coding	Q3V5L5	146664	5.482693386379212	5.576579861301295	723.9375206464417	-0.9401913046708761	-0.9716694419878484	-0.9252836661895364	0.09301160562046666	0.10826025946818599	0.005520776221044692	453	708	1118	871	454	691
ENSG00000273142	ENSG00000273142.1	long intergenic non-protein coding RNA 2604 [Source:HGNC Symbol;Acc:HGNC:53972]	RP11-458F8.4	lincRNA	NA	NA	1.300823172173523	1.4561336055398626	39.552141013941714	-1.0582120019484735	-1.0484851466145317	-0.926857404736961	0.1381573858611655	0.16835085323034701	0.03557794540324416	14	56	77	45	20	46
ENSG00000173456	ENSG00000173456.5	ring finger protein 26 [Source:HGNC Symbol;Acc:HGNC:14646]	RNF26	protein_coding	Q9BY78	79102	5.671654692553174	5.815950880043247	860.1968511011263	-0.964789874756013	-1.0747312928906685	-0.9271327968344151	0.16459596040269633	0.1591689226858645	0.04928413748739153	664	728	1145	861	513	880
ENSG00000165804	ENSG00000165804.16	zinc finger protein 219 [Source:HGNC Symbol;Acc:HGNC:13011]	ZNF219	protein_coding	Q9P2Y4	51222	5.484100083872784	5.577922563924775	724.7167022278338	-0.9325622510386666	-0.9735042800826162	-0.927731613236332	0.09357882004785648	0.10685885588025558	0.0052079519784498235	456	726	1082	846	424	767
ENSG00000185875	ENSG00000185875.13	threonine synthase like 1 [Source:HGNC Symbol;Acc:HGNC:26160]	THNSL1	protein_coding	Q8IYQ7,Q9H6P9	79896	3.159755721367894	3.2611395814008994	142.94440667352856	-0.9611150688545869	-0.9710078450026409	-0.9280807323792086	0.10015786636073816	0.11270843117897049	0.0033336222548403806	63	134	333	170	81	158
ENSG00000179314	ENSG00000179314.14	WSC domain containing 1 [Source:HGNC Symbol;Acc:HGNC:29060]	WSCD1	protein_coding	Q658N2	23302	2.925653301863191	3.0262015105071645	122.31351952523863	-0.9663825694777657	-0.9931723756972085	-0.9314462538090288	0.09351665044148733	0.10502237954887658	0.004738845227730234	71	113	226	164	64	121
ENSG00000072310	ENSG00000072310.17	sterol regulatory element binding transcription factor 1 [Source:HGNC Symbol;Acc:HGNC:11289]	SREBF1	protein_coding	A8MTU8,B3KR77,P36956	6720	7.261878502847468	7.343209495683782	2453.7519973703706	-0.9519410396886825	-0.9415176227095843	-0.9314962338139436	0.06340202876492179	0.0924609895175604	6.902864851113314e-5	1239	2742	4258	2822	1697	2320
ENSG00000108639	ENSG00000108639.7	synaptogyrin 2 [Source:HGNC Symbol;Acc:HGNC:11499]	SYNGR2	protein_coding	A0A024R8T9,O43760	9144	6.9540944913521185	7.082879270695288	2067.847520055955	-0.9635215829297404	-1.0446598776043425	-0.9342835610033293	0.1361041766149755	0.14683661629018385	0.03532552531195997	1534	1722	2963	2338	1220	2001
ENSG00000012171	ENSG00000012171.20	semaphorin 3B [Source:HGNC Symbol;Acc:HGNC:10724]	SEMA3B	processed_transcript	A0A0C4DGV8,B4DEK9,Q13214,Q6PI51	7869	3.4613674597400728	3.597877810623364	183.5919702853636	-1.0619942289011826	-1.067388775728363	-0.9347643981512638	0.12800968101914767	0.1477767750086681	0.0399027245817385	125	160	300	189	135	141
ENSG00000175274	ENSG00000175274.18	tumor protein p53 inducible protein 11 [Source:HGNC Symbol;Acc:HGNC:16842]	TP53I11	protein_coding	O14683,Q8N8U5,U3KQ32	9537	6.146776581236108	6.242068596674871	1148.2627517496735	-0.9634593953906986	-0.9812945730680415	-0.9363734743504151	0.08468336042580073	0.10670729203946432	0.00448735711212827	706	1042	1973	1248	761	1127
ENSG00000174456	ENSG00000174456.15	chromosome 12 open reading frame 76 [Source:HGNC Symbol;Acc:HGNC:33790]	C12orf76	protein_coding	NA,Q8N812	400073	1.9151381789431703	2.046964278251863	61.701363434935686	-1.073783162847316	-1.062272420233004	-0.937363352525068	0.11981164837067056	0.14685294919040795	0.033129455438445414	38	52	119	60	44	54
ENSG00000006071	ENSG00000006071.15	ATP binding cassette subfamily C member 8 [Source:HGNC Symbol;Acc:HGNC:59]	ABCC8	protein_coding	Q09428	6833	1.7795098310587987	1.9124497771740627	56.495055363777	-0.9594387148165968	-1.09024269635679	-0.9396237264276366	0.1514028726427399	0.14115719764316523	0.037129889203200345	39	58	78	64	30	56
ENSG00000099994	ENSG00000099994.11	sushi domain containing 2 [Source:HGNC Symbol;Acc:HGNC:30667]	SUSD2	protein_coding	A0A140VJW3,Q9UGT4	56241	3.8209093864053547	3.9418557822151086	233.26796840270924	-1.0052802125127815	-1.0427206555632065	-0.9408609118786376	0.11944207922838167	0.12955805551976185	0.024254463595959518	160	209	360	220	149	245
ENSG00000238105	ENSG00000238105.7	GOLGA2 pseudogene 5 [Source:HGNC Symbol;Acc:HGNC:25315]	GOLGA2B	pseudogene	NA	55592	2.365007187172275	2.4778406441458336	83.1702323254418	-1.039792759308537	-1.0221452074957325	-0.941298563318547	0.10119532540431661	0.12041163817262941	0.011887650619356645	46	81	158	75	50	100
ENSG00000154957	ENSG00000154957.14	zinc finger protein 18 [Source:HGNC Symbol;Acc:HGNC:12969]	ZNF18	protein_coding	B3KXT5,P17022	7566	2.814010255479655	2.910955736452801	112.4729931072337	-0.9783401252116318	-0.9917200199431665	-0.9447680849270319	0.0817396695341729	0.09260745720202308	0.0012598792064878977	58	133	186	146	61	113
ENSG00000121211	ENSG00000121211.8	meiotic nuclear divisions 1 [Source:HGNC Symbol;Acc:HGNC:24839]	MND1	protein_coding	A0A087WTC6,Q9BWT6	84057	3.15782205841465	3.2708817756558735	145.8157184523442	-0.9824050425682116	-1.033562886158431	-0.9465793334589762	0.10652760530719338	0.11398361449809952	0.013276055619678751	95	140	228	170	71	166
ENSG00000130023	ENSG00000130023.16	ER membrane associated RNA degradation [Source:HGNC Symbol;Acc:HGNC:21056]	ERMARD	protein_coding	Q5T6L9	55780	2.6484720606078622	2.745481905702332	100.28767044808862	-0.9755294708572573	-0.994827017025037	-0.9467006110294144	0.07978865904218815	0.09206156279692318	0.001250306932557029	55	99	187	124	54	106
ENSG00000186283	ENSG00000186283.14	torsin family 3 member A [Source:HGNC Symbol;Acc:HGNC:11997]	TOR3A	protein_coding	Q9H497	64222	5.644103238268888	5.747148583883007	815.1810590234289	-0.953389361088263	-1.0050684309210884	-0.9468446826053185	0.10327924315963372	0.11129000390693135	0.0075056633075852195	514	892	1117	924	478	848
ENSG00000105662	ENSG00000105662.16	CREB regulated transcription coactivator 1 [Source:HGNC Symbol;Acc:HGNC:16062]	CRTC1	protein_coding	Q6UUV9	23373	3.439627076248385	3.5831012113501406	182.30860395892805	-1.0260868107250327	-1.093533482864915	-0.9483757211229777	0.14561082811582063	0.1480687015109576	0.04354466368330461	134	173	242	175	121	166
ENSG00000152253	ENSG00000152253.9	SPC25 component of NDC80 kinetochore complex [Source:HGNC Symbol;Acc:HGNC:24031]	SPC25	protein_coding	Q9HBM1	57405	3.9542946577603963	4.041612488522247	247.9641433110881	-0.9659747536335442	-0.9677607134499787	-0.9494676430054684	0.0714257189668097	0.08333856856918981	1.6555075140347773e-4	132	237	481	275	156	261
ENSG00000128602	ENSG00000128602.11	smoothened, frizzled class receptor [Source:HGNC Symbol;Acc:HGNC:11119]	SMO	protein_coding	Q99835	6608	5.00787869863241	5.111806369945177	524.7884472685174	-0.969528550543827	-1.0099107852041425	-0.9497926761306953	0.09695275816488197	0.10892226387852037	0.007536238931443431	343	469	856	659	286	523
ENSG00000182795	ENSG00000182795.13	chromosome 1 open reading frame 116 [Source:HGNC Symbol;Acc:HGNC:28667]	C1orf116	protein_coding	Q9BW04	79098	3.257253826439502	3.351872189389977	152.83705195012837	-0.9886345211024808	-0.9814794038322573	-0.9499596335974915	0.07677764929962975	0.09072732716624174	4.8015009049689095e-4	74	179	272	209	86	142
ENSG00000168887	ENSG00000168887.11	chromosome 2 open reading frame 68 [Source:HGNC Symbol;Acc:HGNC:34353]	C2orf68	protein_coding	L7T9J5,Q2NKX9	388969	5.182721342065386	5.323907795637398	611.0216361012153	-0.9845177770571003	-1.0814046532001778	-0.9509096001700635	0.15135921975533811	0.14879749418424676	0.03984213765344057	464	525	836	733	352	535
ENSG00000143303	ENSG00000143303.12	ribosomal RNA adenine dimethylase domain containing 1 [Source:HGNC Symbol;Acc:HGNC:24273]	RRNAD1	protein_coding	Q96FB5	51093	4.266230472727562	4.394570986585225	320.075672618316	-0.9986408187590605	-1.0635179423501413	-0.9536780123931082	0.1266317210644503	0.13320969692490428	0.02787125794364667	232	271	481	349	196	299
ENSG00000177225	ENSG00000177225.17	glutamine amidotransferase like class 1 domain containing 1 [Source:HGNC Symbol;Acc:HGNC:26616]	PDDC1	protein_coding	B7Z1J9,B7ZKW3,B7ZKW4,E9PLI5,Q8NB37	347862	5.292248658044356	5.449168358103635	667.4572839443266	-0.9869260283379379	-1.1135369463414289	-0.954075391957526	0.1701931108605153	0.15945180801066955	0.04940221917556683	532	527	922	782	325	675
ENSG00000185168	ENSG00000185168.5	long intergenic non-protein coding RNA 482 [Source:HGNC Symbol;Acc:HGNC:26816]	LINC00482	lincRNA	NA	NA	0.6828173379040801	0.8460384195693917	25.866076156575904	-1.1617265732504916	-1.1237085651081882	-0.9554718715969054	0.13067203627520532	0.16609179370708577	0.0494869408812182	14	25	54	32	16	19
ENSG00000111788	ENSG00000111788.10	DEAD/H (Asp-Glu-Ala-Asp/His) box polypeptide like pseudogene	RP11-22B23.1	pseudogene	NA	NA	2.9065444911433262	3.0118208415606267	121.4297953940504	-1.0047912635612262	-1.0231770843326105	-0.9558260148076623	0.09174778990518126	0.10430670867741905	0.006189162061458502	73	129	190	124	78	123
ENSG00000077152	ENSG00000077152.11	ubiquitin conjugating enzyme E2 T [Source:HGNC Symbol;Acc:HGNC:25009]	UBE2T	protein_coding	A0A024R9A9,Q9NPD8	29089	5.400765012515628	5.510356058893961	692.0542316360049	-0.9730661270799564	-1.023415989814111	-0.9558397255586465	0.10592347861860904	0.11523709419126833	0.0101104411349065	451	711	988	904	352	691
ENSG00000111679	ENSG00000111679.17	protein tyrosine phosphatase non-receptor type 6 [Source:HGNC Symbol;Acc:HGNC:9658]	PTPN6	protein_coding	P29350,Q53XS4	5777	4.28768923720133	4.390433561665006	317.0746728570654	-1.0090778347954565	-1.0097454735429412	-0.9558594983328602	0.09045270394648518	0.10337734693028959	0.004738771535931853	187	285	592	312	214	321
ENSG00000143578	ENSG00000143578.16	cAMP responsive element binding protein 3 like 4 [Source:HGNC Symbol;Acc:HGNC:18854]	CREB3L4	protein_coding	Q8TEY5	148327	3.2666196527824143	3.3803868818850287	157.59247573312402	-0.9824743666311994	-1.0413039346507302	-0.9561892217594348	0.10652760530719338	0.11270843117897049	0.013146320246754965	106	137	259	181	89	158
ENSG00000213853	ENSG00000213853.10	epithelial membrane protein 2 [Source:HGNC Symbol;Acc:HGNC:3334]	EMP2	protein_coding	P54851,Q7Z4B3	2013	5.4233665816529335	5.514185775597322	691.5823920089325	-0.9719972366970606	-0.9851205624801926	-0.9600312791581794	0.071901521985545655	0.0889824935343067	5.324595167569417e-4	398	629	1296	759	401	775
ENSG00000058453	ENSG00000058453.17	ciliary rootlet coiled-coil, rootletin [Source:HGNC Symbol;Acc:HGNC:21299]	CROCC	protein_coding	Q5TZA2	9696	3.233026055877962	3.347266124851506	153.25827217687345	-1.061653672049831	-1.037308196432377	-0.961170750712045	0.09499352294804685	0.1141335782119105	0.009994655043189346	88	167	251	177	108	118
ENSG00000184363	ENSG00000184363.10	plakophilin 3 [Source:HGNC Symbol;Acc:HGNC:9025]	PKP3	protein_coding	Q9Y446	11187	5.434682601043477	5.550620580743993	713.0680212657404	-0.9765724640517429	-1.0423792380353605	-0.9623936318509715	0.11082608426638048	0.1197788635329999	0.014698842215777485	494	667	1032	782	405	745
ENSG00000085840	ENSG00000085840.13	origin recognition complex subunit 1 [Source:HGNC Symbol;Acc:HGNC:8487]	ORC1	protein_coding	B7Z8H0,Q13415,Q96F82	4998	4.4932228309988025	4.576751831712646	359.3614500621751	-0.9640625451789778	-0.9662348567315138	-0.9624084547343345	0.06033886614231983	0.07352253178178396	7.217229533630503e-7	180	409	629	444	200	387
ENSG00000119574	ENSG00000119574.13	zinc finger and BTB domain containing 45 [Source:HGNC Symbol;Acc:HGNC:23715]	ZBTB45	protein_coding	A0A024R4T8,Q96K62	84878	4.22962643722747	4.35939479181169	312.25806899413453	-1.0195511593668272	-1.0753375035217854	-0.9667582496044137	0.12195896471482819	0.12945489673066163	0.024573069908429716	224	266	480	307	192	315
ENSG00000139835	ENSG00000139835.14	growth hormone regulated TBC protein 1 [Source:HGNC Symbol;Acc:HGNC:20310]	GRTP1	protein_coding	A0A087X0Y1,Q5TC63	79774	1.1139869404878437	1.2566920845943166	35.022258440873166	-1.1172883673400797	-1.1053540275592506	-0.9672639693566857	0.11906640686623073	0.14566512012285798	0.030245050467283804	20	37	63	43	22	26
ENSG00000166803	ENSG00000166803.13	PCNA clamp associated factor [Source:HGNC Symbol;Acc:HGNC:28961]	KIAA0101	protein_coding	Q15004	9768	5.467491866362572	5.5640178000244145	710.1725939945972	-0.982072644672847	-0.9887861126762654	-0.9690923582004312	0.08293226742677692	0.10117306368479616	6.470423323439571e-5	276	861	1483	838	394	790
ENSG00000168395	ENSG00000168395.16	inhibitor of growth family member 5 [Source:HGNC Symbol;Acc:HGNC:19421]	ING5	protein_coding	A0A1B0GW41,Q8WYH8	84289	4.0529419328665	4.149046011180127	267.78466190952787	-0.9934870208488852	-1.0072286705982858	-0.9706640479329393	0.07532573787121613	0.08559516445098111	7.338159040327709e-4	153	299	420	343	145	266
ENSG00000162063	ENSG00000162063.13	cyclin F [Source:HGNC Symbol;Acc:HGNC:1591]	CCNF	protein_coding	P41002,Q59HD0	899	4.870473294890886	4.964474611086017	468.8312514157817	-0.9891790662845308	-0.9842757619884209	-0.9715792982066564	0.07764254535317092	0.0929893254401833	4.8975461663741786e-5	196	539	972	552	307	440
ENSG00000157911	ENSG00000157911.11	peroxisomal biogenesis factor 10 [Source:HGNC Symbol;Acc:HGNC:8851]	PEX10	protein_coding	A0A024R068,A0A024R0A4,O60683	5192	3.6588536943153107	3.772559156071313	207.03669244171488	-1.0188642492121194	-1.0496051668182722	-0.9722898371543813	0.09695275816488197	0.10826025946818599	0.01004469153613715	136	200	320	213	132	201
ENSG00000122678	ENSG00000122678.17	DNA polymerase mu [Source:HGNC Symbol;Acc:HGNC:9185]	POLM	protein_coding	Q9NP87	27434	3.1502185717576574	3.3021625138134874	149.89505928911353	-1.0540148083296288	-1.1265237269197674	-0.9727644565842768	0.1427356814118179	0.14612816366172995	0.04146973871450004	111	135	215	130	79	178
ENSG00000100526	ENSG00000100526.20	cyclin dependent kinase inhibitor 3 [Source:HGNC Symbol;Acc:HGNC:1791]	CDKN3	protein_coding	G3V2J7,Q16667	1033	5.110884277780883	5.211615186222964	561.0505009797766	-1.002804622436218	-1.017669211884699	-0.9768227669064559	0.07936397874012463	0.09354168900492346	0.0017698456917069534	337	558	940	756	276	565
ENSG00000172667	ENSG00000172667.11	zinc finger matrin-type 3 [Source:HGNC Symbol;Acc:HGNC:29983]	ZMAT3	protein_coding	Q9HA38	64393	3.026412046340348	3.140379351665856	131.91076624837012	-1.0296792669417372	-1.0398620219063146	-0.9774103531430322	0.09241786660857369	0.10522316730521254	0.0038326518334139835	68	121	286	153	62	157
ENSG00000117448	ENSG00000117448.13	aldo-keto reductase family 1 member A1 [Source:HGNC Symbol;Acc:HGNC:380]	AKR1A1	protein_coding	P14550,V9HWI0	10327	5.856975092566495	6.001323087003897	977.777126211095	-0.9963574495714896	-1.1070720545698438	-0.9775381024713369	0.1390638732075112	0.14163078403923063	0.03173035457204459	750	836	1346	1111	525	945
ENSG00000219438	ENSG00000219438.9	TAFA chemokine like family member 5 [Source:HGNC Symbol;Acc:HGNC:21592]	FAM19A5	protein_coding	Q7Z5A7	25817	2.7072309356406055	2.8206848473531787	104.86924901100227	-1.053710497387942	-1.0197947697494363	-0.9778746180974172	0.09039119313041777	0.11329364610989383	0.002420625616853351	43	130	209	131	67	90
ENSG00000232098	ENSG00000232098.3	novel transcript	CTD-2619J13.14	lincRNA	NA	NA	2.798913606978834	2.9236717010741984	114.3215940668511	-1.086834392402215	-1.07711126181836	-0.9799968749964073	0.10015786636073816	0.1197788635329999	0.015013495526332387	71	113	192	97	77	118
ENSG00000188807	ENSG00000188807.13	transmembrane protein 201 [Source:HGNC Symbol;Acc:HGNC:33719]	TMEM201	protein_coding	Q5SNT2	199953	3.5130535276933097	3.611855032351411	183.81411978109077	-1.0189950807075208	-1.0179867471740356	-0.9820656527754619	0.06860223359239268	0.08206436905912533	3.7152848868741447e-4	99	196	330	202	94	220
ENSG00000099282	ENSG00000099282.10	tetraspanin 15 [Source:HGNC Symbol;Acc:HGNC:23298]	TSPAN15	protein_coding	O95858	23555	6.466844536987071	6.599186094235138	1477.9466808605364	-1.0100278991892422	-1.0860575618411983	-0.9827586049021453	0.11781142231409981	0.13037715719581047	0.021690645174939592	1075	1386	2013	1583	884	1402
ENSG00000260822	NA	NA	GS1-358P8.4	sense_overlapping	NA	NA	2.649951450466537	2.7666339213137094	100.94069249669697	-1.0502840586769298	-1.0319307640115936	-0.9835765841089559	0.0924175547900658	0.11270843117897049	0.003437798578609743	43	102	236	125	61	92
ENSG00000134824	ENSG00000134824.14	fatty acid desaturase 2 [Source:HGNC Symbol;Acc:HGNC:3575]	FADS2	protein_coding	O95864	9415	9.729429952016007	9.82326416078801	13724.706506344766	-1.0168621769063726	-1.0121394434623876	-0.9925866837840981	0.05817557788452782	0.09206156279692318	1.4761895046960753e-4	7704	13843	24611	14774	9160	12970
ENSG00000248835	NA	NA	AL357673.1	protein_coding	NA	NA	1.6467722358492505	1.807905044589148	50.9795350074557	-1.1485389842805998	-1.1137855244491701	-0.99282141214951	0.11537542141551577	0.14623172445840374	0.021774748122286768	20	60	117	74	23	45
ENSG00000110074	ENSG00000110074.11	FAD dependent oxidoreductase domain containing 1 [Source:HGNC Symbol;Acc:HGNC:26927]	FOXRED1	protein_coding	B4DXM1,Q96CU9	55572	4.60054978073208	4.714358024246603	398.5566123381959	-1.0241199930486051	-1.0607106393018937	-0.9944129237591822	0.09229567350890186	0.10193178290075942	0.006479950338186312	265	379	619	443	243	372
ENSG00000072135	ENSG00000072135.13	protein tyrosine phosphatase non-receptor type 18 [Source:HGNC Symbol;Acc:HGNC:9649]	PTPN18	protein_coding	Q99952	26469	5.074594421030396	5.197714879847296	558.1968399126159	-1.0281268992456423	-1.0785736693989811	-0.9946148419120923	0.10378820320920151	0.1137668098944198	0.012408861215874594	385	536	816	564	345	547
ENSG00000167600	ENSG00000167600.14	cytochrome P450 family 2 subfamily S member 1 [Source:HGNC Symbol;Acc:HGNC:15654]	CYP2S1	protein_coding	Q96SQ9	29785	6.711919224776129	6.86291425942313	1776.4084506235022	-1.060204577297607	-1.1277889571392947	-0.9960025574355724	0.12648434175690462	0.14267466265967896	0.03161243094461852	1339	1420	2747	1695	1153	1598
ENSG00000142494	ENSG00000142494.13	solute carrier family 47 member 1 [Source:HGNC Symbol;Acc:HGNC:25588]	SLC47A1	protein_coding	Q96FL8	55244	4.552106555874011	4.6482409292294316	377.9258049069867	-1.0119306687323546	-1.0182220998916869	-0.9971757508752697	0.06538687661855427	0.07853690038142568	5.000488217441301e-5	194	457	623	451	193	423
ENSG00000247134	ENSG00000247134.7	novel transcript	RP11-11N9.4	lincRNA	NA	NA	2.9831059162190305	3.148280297394855	134.98451317429974	-1.0230909107909978	-1.1670974541583892	-0.9979089703226305	0.16158039385622044	0.14817709926174957	0.04354466368330461	107	99	212	155	69	122
ENSG00000149150	ENSG00000149150.9	solute carrier family 43 member 1 [Source:HGNC Symbol;Acc:HGNC:9225]	SLC43A1	protein_coding	A0A024R4Y3,O75387	8501	1.8862146633470862	2.019523557400167	60.37798143740915	-1.1292892541613586	-1.1055312483158926	-1.0018199550797111	0.09905935556363869	0.12361635855309794	0.014196435415623754	35	64	106	71	40	44
ENSG00000134253	ENSG00000134253.10	tripartite motif containing 45 [Source:HGNC Symbol;Acc:HGNC:19018]	TRIM45	protein_coding	Q9H8W5	80263	1.7362686058790673	1.8734534802966858	53.81914047050771	-1.0911412111330852	-1.0954263831583224	-1.0039819770847065	0.09600073993424324	0.11931684900509597	0.0073044787855354835	25	66	103	67	23	60
ENSG00000142082	ENSG00000142082.15	sirtuin 3 [Source:HGNC Symbol;Acc:HGNC:14931]	SIRT3	protein_coding	Q9NTG7	23410	4.531978729951847	4.67165132989566	387.88392572008354	-1.0714496579035506	-1.1176437798197656	-1.0045264692180893	0.11628272396759809	0.1253905960351289	0.021122442531964804	276	376	547	381	256	338
ENSG00000168077	ENSG00000168077.14	scavenger receptor class A member 3 [Source:HGNC Symbol;Acc:HGNC:19000]	SCARA3	protein_coding	Q6AZY7	51435	5.974084696989557	6.07839652084742	1025.4730760822106	-1.0224171961124306	-1.0462469344038228	-1.007078162735257	0.06944467500455409	0.0889824935343067	0.001408960828573572	641	1016	1661	1080	633	1024
ENSG00000234160	ENSG00000234160.1	novel transcript	RP11-613M10.6	antisense	NA	NA	0.38744156819438325	0.5779312735341646	21.33508872119992	-1.2081091642290542	-1.2363314119080087	-1.0145404943503156	0.12925124875376862	0.15676237268102056	0.04833654417404588	12	26	37	20	9	25
ENSG00000084636	ENSG00000084636.18	collagen type XVI alpha 1 chain [Source:HGNC Symbol;Acc:HGNC:2193]	COL16A1	protein_coding	Q07092	1307	2.8179146938581328	2.9603635788029474	117.92971226893887	-1.0500257313579628	-1.143338490500006	-1.0169231880733631	0.1222556315144374	0.12223209533589047	0.020950770352535085	83	127	153	123	68	109
ENSG00000064199	ENSG00000064199.6	sperm autoantigenic protein 17 [Source:HGNC Symbol;Acc:HGNC:11210]	SPA17	protein_coding	A0A172Q397,Q15506	53340	3.9113211176941873	4.049445221371126	251.79707909531726	-1.057234612249408	-1.1252772373143491	-1.0177332937625536	0.11313757468722452	0.11840894913901442	0.017288316530058027	183	204	412	262	141	248
ENSG00000154920	ENSG00000154920.14	essential meiotic structure-specific endonuclease 1 [Source:HGNC Symbol;Acc:HGNC:24965]	EME1	protein_coding	Q96AY2	146956	3.589099959984116	3.753654157242853	200.34488023942833	-1.091432260048884	-1.1437119474684587	-1.0187531000630736	0.1478394943295365	0.14533735495933542	0.016346247222677062	59	283	462	243	113	173
ENSG00000132781	ENSG00000132781.18	mutY DNA glycosylase [Source:HGNC Symbol;Acc:HGNC:7527]	MUTYH	protein_coding	D3DPZ6,E5KP25,E5KP26,E5KP27,E5KP28,E9PM53,Q9UIF7	4595	3.1192356904479017	3.2844840881097004	148.23277726178668	-1.0894696495911314	-1.1832280540908646	-1.0199367939111463	0.14555216671639154	0.14125782594957192	0.03652292434746234	111	154	183	127	83	157
ENSG00000166851	ENSG00000166851.15	polo like kinase 1 [Source:HGNC Symbol;Acc:HGNC:9077]	PLK1	protein_coding	P53350	5347	6.7375346718246725	6.833052707529736	1727.3695972359549	-1.0229040482112375	-1.03522123532234	-1.022652478141788	0.04726112889646514	0.07285375462277209	2.1291989806139395e-5	1004	1797	2924	2093	961	1710
ENSG00000167535	ENSG00000167535.8	calcium voltage-gated channel auxiliary subunit beta 3 [Source:HGNC Symbol;Acc:HGNC:1403]	CACNB3	protein_coding	P54284	784	4.052207793445323	4.210104342848064	282.32207278993434	-1.0730057132070991	-1.1649404165480792	-1.0238876131114758	0.13217130224515974	0.13522407398248337	0.02976842668796682	220	224	426	282	161	266
ENSG00000161682	ENSG00000161682.15	family with sequence similarity 171 member A2 [Source:HGNC Symbol;Acc:HGNC:30480]	FAM171A2	protein_coding	A8MVW0	284069	2.223056143839714	2.356508066107892	76.42339769370903	-1.0835894643797102	-1.120219378196855	-1.023991486086152	0.09241786660857369	0.10764211761376517	0.005961228283881651	44	82	136	94	31	85
ENSG00000171219	ENSG00000171219.9	CDC42 binding protein kinase gamma [Source:HGNC Symbol;Acc:HGNC:29829]	CDC42BPG	protein_coding	Q6DT37	55561	1.0646134237867801	1.283629700645441	34.76259718426215	-1.301318071033233	-1.2216955712300344	-1.0258992082355045	0.13400407222301164	0.17416497226711336	0.04686149780206641	11	48	82	28	18	42
ENSG00000100124	ENSG00000100124.15	ankyrin repeat domain 54 [Source:HGNC Symbol;Acc:HGNC:25185]	ANKRD54	protein_coding	Q6NXT1	129138	4.367815093624684	4.540322500711159	355.5602616689961	-1.0723412758834967	-1.1891107463287498	-1.0269648921370298	0.15380256100687606	0.14612816366172995	0.03819578414524555	288	312	454	396	167	350
ENSG00000198298	ENSG00000198298.13	zinc finger protein 485 [Source:HGNC Symbol;Acc:HGNC:23440]	ZNF485	protein_coding	A0A024R7T5,Q8NCK3	220992	0.7982601304470096	0.9996459026363201	28.506470332537987	-1.2239060182574546	-1.206762383406758	-1.0272214503285004	0.12370543128332252	0.15968006374906463	0.03564239989409846	12	37	60	37	10	30
ENSG00000167880	ENSG00000167880.8	envoplakin [Source:HGNC Symbol;Acc:HGNC:3503]	EVPL	protein_coding	B7ZLH8,K7EKI0,Q92817	2125	5.3573993953443875	5.4564018440813244	664.9783818166518	-1.0279542638615153	-1.047208754825648	-1.0273219955990365	0.055764849845798735	0.07289241267142113	7.522408531980103e-5	394	694	1103	754	380	673
ENSG00000132470	ENSG00000132470.14	integrin subunit beta 4 [Source:HGNC Symbol;Acc:HGNC:6158]	ITGB4	protein_coding	A0A024R8K7,A0A024R8N2,A0A024R8T0,B7ZLD8,P16144	3691	6.662299870410523	6.772055422125529	1656.132134741508	-1.0673910855660156	-1.0687337492510105	-1.0279618571834908	0.06538687661855427	0.08937779451758894	9.787475474388899e-4	966	1502	3235	1652	1092	1567
ENSG00000198720	ENSG00000198720.13	ankyrin repeat domain 13B [Source:HGNC Symbol;Acc:HGNC:26363]	ANKRD13B	protein_coding	A0A024QZ29,B3KS27,Q86YJ7	124930	4.121895350902079	4.31227418192043	303.9955069902916	-1.088233864532147	-1.2225166515884636	-1.0293605882708967	0.17043716316692584	0.15676237268102056	0.048601589683370645	256	211	457	292	171	275
ENSG00000240771	ENSG00000240771.8	Rho guanine nucleotide exchange factor 25 [Source:HGNC Symbol;Acc:HGNC:30275]	ARHGEF25	protein_coding	Q86VW2	115557	3.2968658068276757	3.4608808271257767	167.7381126707287	-1.0978948152549064	-1.1852522434129817	-1.0304132382091256	0.13067203627520532	0.13816474149488797	0.0326696304685518	130	135	257	162	104	143
ENSG00000169964	ENSG00000169964.8	transmembrane protein 42 [Source:HGNC Symbol;Acc:HGNC:28444]	TMEM42	protein_coding	Q69YG0	131616	3.0539920475239395	3.1707746649615336	135.38852886178125	-1.073082137146593	-1.0927765280428103	-1.0330680396120042	0.07167914145974214	0.08508099632598545	0.0011437057980342852	79	142	237	173	62	138
ENSG00000136720	ENSG00000136720.7	heparan sulfate 6-O-sulfotransferase 1 [Source:HGNC Symbol;Acc:HGNC:5201]	HS6ST1	protein_coding	O60243	9394	4.3257633708840215	4.423043906232946	322.28652540185436	-1.0349544876074095	-1.0327167889781077	-1.033526701092323	0.055384721184523034	0.06865860782262306	3.2875464254781303e-7	149	353	663	348	187	349
ENSG00000198056	ENSG00000198056.15	DNA primase subunit 1 [Source:HGNC Symbol;Acc:HGNC:9369]	PRIM1	protein_coding	P49642	5557	4.164559094584929	4.281434017658022	293.6079034497784	-1.0928947688508805	-1.0866182273914347	-1.033627302901722	0.07477007484283882	0.0889824935343067	0.0014501867348229384	171	285	551	352	127	337
ENSG00000169231	ENSG00000169231.13	thrombospondin 3 [Source:HGNC Symbol;Acc:HGNC:11787]	THBS3	protein_coding	F5H4Z8,P49746	7059	3.619616711576689	3.7417325727588624	202.64360218487465	-1.0651253298186365	-1.1054891958786643	-1.0337419320450913	0.08514736764365241	0.09275699000073889	0.004749004192216468	135	179	349	217	117	195
ENSG00000106031	ENSG00000106031.9	homeobox A13 [Source:HGNC Symbol;Acc:HGNC:5102]	HOXA13	protein_coding	P31271,Q6DI00	3209	1.510963407021693	1.696367355968367	46.942470560760235	-1.22938142337272	-1.1710843677222533	-1.0356108076028452	0.11906640686623073	0.15676237268102056	0.02497902128125367	15	69	100	43	29	47
ENSG00000140025	ENSG00000140025.16	EF-hand calcium binding domain 11 [Source:HGNC Symbol;Acc:HGNC:20357]	EFCAB11	protein_coding	Q9BUY7	90141	3.0523589829325424	3.1945950942002264	138.86382743809904	-1.085919350129566	-1.153522735169157	-1.0380212579628953	0.10652760530719338	0.11363535770649928	0.015766636942008905	99	133	205	129	77	146
ENSG00000115507	ENSG00000115507.10	orthodenticle homeobox 1 [Source:HGNC Symbol;Acc:HGNC:8521]	OTX1	protein_coding	P32242	5013	1.7267434631539333	1.8729695178674868	54.70165255538991	-1.1656591200249553	-1.165219092756679	-1.0385047641045777	0.10198652429740533	0.12370620073168688	0.017413040802269644	34	61	86	48	37	48
ENSG00000177732	ENSG00000177732.8	SRY-box transcription factor 12 [Source:HGNC Symbol;Acc:HGNC:11198]	SOX12	protein_coding	O15370	6666	5.917022303938257	6.073014469190303	1028.1367299008389	-1.0544884423860617	-1.1655786023158852	-1.0392913581944379	0.12380305227814581	0.13127830228163515	0.023371429778579905	801	875	1448	1085	537	1010
ENSG00000196218	ENSG00000196218.13	ryanodine receptor 1 [Source:HGNC Symbol;Acc:HGNC:10483]	RYR1	protein_coding	P21817	6261	1.8558007359316608	2.0231451044318116	60.96314547769163	-1.1829669191660972	-1.205164514054765	-1.039663927001176	0.12232452341798462	0.13922195604521548	0.02987157155271188	41	60	101	79	35	38
ENSG00000164904	ENSG00000164904.18	aldehyde dehydrogenase 7 family member A1 [Source:HGNC Symbol;Acc:HGNC:877]	ALDH7A1	protein_coding	P49419	501	5.834790078234066	5.943360057357592	933.8667201583296	-1.0457731215716428	-1.0765792180761542	-1.040971245176489	0.06324843834837007	0.08085825126230695	6.623737367881231e-4	590	900	1568	1009	521	969
ENSG00000153531	ENSG00000153531.13	ADP-ribosylhydrolase like 1 [Source:HGNC Symbol;Acc:HGNC:21303]	ADPRHL1	protein_coding	Q8NDY3	113622	3.4094038884038254	3.5628995145937736	179.36845115424336	-1.0794928546429823	-1.1684676910705891	-1.041648171934639	0.12283525839375155	0.12326792562319965	0.020103448005426648	130	132	328	211	86	170
ENSG00000176974	ENSG00000176974.20	serine hydroxymethyltransferase 1 [Source:HGNC Symbol;Acc:HGNC:10850]	SHMT1	protein_coding	P34896	6470	6.231044242589973	6.338617183752695	1227.9265050981003	-1.0552776270757678	-1.0742217489181471	-1.0421980839659226	0.058479776582180586	0.0804754973887634	4.8087080886460317e-4	760	1226	2046	1369	748	1130
ENSG00000185133	ENSG00000185133.14	inositol polyphosphate-5-phosphatase J [Source:HGNC Symbol;Acc:HGNC:8956]	INPP5J	protein_coding	A0A087WVS7,B4DF95,Q15735	27124	0.8567871622619783	1.0523557002627806	30.71221688329137	-1.2174965156567683	-1.2826860588918505	-1.0442625981060638	0.14662611496039898	0.15753664470860554	0.04995626201793624	22	29	51	39	16	19
ENSG00000174669	ENSG00000174669.12	solute carrier family 29 member 2 [Source:HGNC Symbol;Acc:HGNC:11004]	SLC29A2	protein_coding	G5E943,Q14542,Q96FB2	3177	3.885720335317721	4.032622790007192	249.11650280983804	-1.0980522603690817	-1.1606748144079875	-1.0455873231379138	0.10948550025630595	0.1170107037372042	0.01707038600859829	184	221	374	242	149	231
ENSG00000170917	ENSG00000170917.14	nudix hydrolase 6 [Source:HGNC Symbol;Acc:HGNC:8053]	NUDT6	protein_coding	B4DG76,P53370	11162	2.076541723722101	2.2658410550318013	72.70082318731889	-1.0757201876773494	-1.2485999670025718	-1.0456209594912547	0.1731811327145485	0.14897561041956578	0.04237361115155715	54	80	91	87	26	74
ENSG00000095321	ENSG00000095321.17	carnitine O-acetyltransferase [Source:HGNC Symbol;Acc:HGNC:2342]	CRAT	protein_coding	P43155	1384	5.729382561740225	5.883369001815604	900.7645153074491	-1.0809545914625267	-1.1668632167825181	-1.0459043193170803	0.11663501640820528	0.12657865000876686	0.02041407494448782	685	736	1387	937	538	776
ENSG00000134574	ENSG00000134574.12	damage specific DNA binding protein 2 [Source:HGNC Symbol;Acc:HGNC:2718]	DDB2	protein_coding	Q92466	1643	5.871046687795178	6.055316602961923	1018.0140314986188	-1.0862312104152876	-1.2215218479969963	-1.04642850418752	0.15054344507324466	0.1480687015109576	0.03765946707094087	846	838	1344	967	587	912
ENSG00000141314	ENSG00000141314.13	rhomboid like 3 [Source:HGNC Symbol;Acc:HGNC:16502]	RHBDL3	protein_coding	P58872	162494	2.5614430545384597	2.6785890838795217	95.24813825137349	-1.1172355633031623	-1.080819796635027	-1.04821085663863	0.06664353197628213	0.08975799736807151	5.343913589817451e-4	44	114	185	92	60	98
ENSG00000197119	ENSG00000197119.13	solute carrier family 25 member 29 [Source:HGNC Symbol;Acc:HGNC:20116]	SLC25A29	protein_coding	Q8N8R3	123096	4.233773574039258	4.364664332927166	312.9296497416667	-1.0911027612333564	-1.1302511478207806	-1.0495066489936795	0.09081425335023428	0.10041405226913168	0.006872238339469472	216	281	511	350	185	269
ENSG00000221829	ENSG00000221829.10	FA complementation group G [Source:HGNC Symbol;Acc:HGNC:3588]	FANCG	protein_coding	O15287,Q53XM5	2189	5.382491100903747	5.482129531258795	676.0355463082298	-1.047888324950582	-1.060382066622917	-1.050548175066332	0.04834188307014778	0.06432231898570392	4.6575226687572055e-6	378	766	1117	760	392	670
ENSG00000014138	ENSG00000014138.9	DNA polymerase alpha 2, accessory subunit [Source:HGNC Symbol;Acc:HGNC:30073]	POLA2	protein_coding	Q14181	23649	5.5832446177761765	5.740837967576985	816.5105936925322	-1.0633008404466242	-1.1759413620426136	-1.0511521503193806	0.12424631895300822	0.1287477492929746	0.021801575000247857	633	747	1084	875	424	783
ENSG00000166473	ENSG00000166473.17	polycystin 1 like 2 (gene/pseudogene) [Source:HGNC Symbol;Acc:HGNC:21715]	PKD1L2	polymorphic_pseudogene	Q7Z442	114780	2.6623134619114204	2.7890432441693207	102.82243609180271	-1.148814045099576	-1.0992776126819535	-1.0512135100666335	0.07469019400614565	0.10135544160789729	0.00169345764661859	45	131	198	96	69	99
ENSG00000157927	ENSG00000157927.17	Rap associating with DIL domain [Source:HGNC Symbol;Acc:HGNC:22226]	RADIL	protein_coding	Q96JH8	55698	1.2510434563715398	1.4456486357650487	39.97555311255644	-1.3839965602157327	-1.2411085441677419	-1.0514789319133049	0.10722207600717505	0.1593613761502214	0.039512858449112294	20	52	72	26	30	35
ENSG00000073111	ENSG00000073111.14	minichromosome maintenance complex component 2 [Source:HGNC Symbol;Acc:HGNC:6944]	MCM2	protein_coding	P49736	4171	6.268654376963325	6.378174834622002	1250.9397851192673	-1.068895533909366	-1.0734503469869734	-1.0545692413034613	0.061902099816536084	0.08502770791416897	7.279671424525843e-6	512	1581	2539	1429	634	1385
ENSG00000178401	ENSG00000178401.16	DnaJ heat shock protein family (Hsp40) member C22 [Source:HGNC Symbol;Acc:HGNC:25802]	DNAJC22	protein_coding	A0A024R0Z2,Q8N4W6	79962	5.015457186042077	5.12219240667998	525.7544807956914	-1.0889038755092058	-1.07637991085519	-1.05560247294554	0.05497172042512052	0.07361361005618836	4.342510154649219e-5	278	530	1053	498	322	563
ENSG00000170703	ENSG00000170703.15	tubulin tyrosine ligase like 6 [Source:HGNC Symbol;Acc:HGNC:26664]	TTLL6	protein_coding	D3DTW0,Q8N841	284076	2.05997126990465	2.2399760973910006	69.80387204168082	-1.3083545749297492	-1.2061983056505448	-1.0563306047649026	0.103333047051034	0.14373297122708598	0.025200920626297165	32	64	180	64	51	51
ENSG00000116151	ENSG00000116151.14	MORN repeat containing 1 [Source:HGNC Symbol;Acc:HGNC:25852]	MORN1	protein_coding	Q5T089	79906	2.3698506202145824	2.500696518216605	85.18932567022422	-1.0941549282424279	-1.149117425276044	-1.0582515907674388	0.0841929193756443	0.09449085334808725	0.005212386622106986	56	85	138	91	49	77
ENSG00000157399	ENSG00000157399.16	arylsulfatase L [Source:HGNC Symbol;Acc:HGNC:719]	ARSE	protein_coding	A1L484,B7Z1M0,B7Z6V4,F5GYY5,F5H324,P51690	415	6.190344760697779	6.402960653036014	1297.9527015735598	-1.0950692828362325	-1.2715775862735776	-1.0600949107769742	0.17923747587921074	0.16325916466379992	0.04945591098783225	1145	883	1849	1301	711	1077
ENSG00000105676	ENSG00000105676.14	armadillo repeat containing 6 [Source:HGNC Symbol;Acc:HGNC:25049]	ARMC6	protein_coding	Q6NXE6	93436	4.650365978138624	4.830279486899295	435.0836437604421	-1.1077809713113034	-1.2240546777515042	-1.0609276821699525	0.14301733641571698	0.14115719764316523	0.03295724211595862	357	361	590	450	246	364
ENSG00000004399	ENSG00000004399.12	plexin D1 [Source:HGNC Symbol;Acc:HGNC:9107]	PLXND1	protein_coding	Q9Y4D7	23129	5.582532654432519	5.679692370568351	773.1787900994278	-1.0619666948616473	-1.0540177228590153	-1.0621613302052682	0.042196603205931556	0.06141499934837609	9.163129506185867e-10	382	850	1511	816	464	799
ENSG00000226137	ENSG00000226137.5	BAIAP2 divergent transcript [Source:HGNC Symbol;Acc:HGNC:44342]	BAIAP2-AS1	lincRNA	NA	440465	3.2475734466869355	3.368719751891951	156.01967422328292	-1.0976164294492485	-1.124547420542146	-1.063720448436366	0.07046970988272791	0.08082218419848905	0.0016126762858181215	98	168	244	165	92	145
ENSG00000140538	ENSG00000140538.16	neurotrophic receptor tyrosine kinase 3 [Source:HGNC Symbol;Acc:HGNC:8033]	NTRK3	protein_coding	B7Z7U4,O95193,Q16288,Q96CY4,X5D2R1,X5D7M5,X5DNW6	4916	6.522341935606027	6.669140381625222	1526.4463492033944	-1.1343028101313792	-1.1557749900998004	-1.0667382712686355	0.10119532540431661	0.11901271465706086	0.003585391463851337	515	1957	3635	1607	963	1307
ENSG00000197296	ENSG00000197296.6	fat storage inducing transmembrane protein 2 [Source:HGNC Symbol;Acc:HGNC:16135]	FITM2	protein_coding	Q8N6M3	128486	4.064046079576078	4.1745081704156055	270.48863345027996	-1.0702720339236287	-1.0768911163387695	-1.0667937761824922	0.06324843834837007	0.07570368564847371	4.326435656754103e-6	115	305	596	323	147	268
ENSG00000076351	ENSG00000076351.13	solute carrier family 46 member 1 [Source:HGNC Symbol;Acc:HGNC:30521]	SLC46A1	protein_coding	A0A024QZ15,A0A024QZ44,Q96NT5	113235	1.5515073294622885	1.752967838030697	49.002039124088085	-1.2584292359439075	-1.23084479588077	-1.070863922142494	0.1159307466078241	0.1480687015109576	0.022592347531999832	19	64	110	62	16	54
ENSG00000146038	ENSG00000146038.12	doublecortin domain containing 2 [Source:HGNC Symbol;Acc:HGNC:18141]	DCDC2	protein_coding	Q9UHG0	51473	4.378067158090134	4.5242796823023035	343.7040660635532	-1.1074600488870776	-1.1499827147596617	-1.0708934370835577	0.11025974819756833	0.11329364610989383	0.0027873407237986665	114	454	800	351	194	349
ENSG00000100422	ENSG00000100422.14	ceramide kinase [Source:HGNC Symbol;Acc:HGNC:19256]	CERK	protein_coding	A0A024R4U8,Q8TCT0	64781	4.792457613305097	4.892514892342251	448.1652157271056	-1.0688078334954378	-1.07110933659472	-1.0709167763487786	0.04300934158442838	0.056112291801403945	1.3875227081063983e-8	237	503	808	532	250	432
ENSG00000117632	ENSG00000117632.23	stathmin 1 [Source:HGNC Symbol;Acc:HGNC:6510]	STMN1	protein_coding	A0A140VJW2,P16949	3925	6.542680692031791	6.651440298237131	1518.2679426826417	-1.094121904431735	-1.0870494121649485	-1.0718953792972004	0.04937040625175688	0.07551735038403917	1.0732805503351672e-5	778	1757	2776	1970	682	1582
ENSG00000166813	ENSG00000166813.15	kinesin family member 7 [Source:HGNC Symbol;Acc:HGNC:30497]	KIF7	protein_coding	Q2M1P5	374654	2.6211507505127503	2.7679093939942456	100.92055227651657	-1.1744487551595237	-1.1450013238722971	-1.0721226888425452	0.08997994529312425	0.1137668098944198	0.003890019611514858	38	145	196	98	64	95
ENSG00000125843	ENSG00000125843.11	adaptor related protein complex 5 subunit sigma 1 [Source:HGNC Symbol;Acc:HGNC:15875]	AP5S1	protein_coding	Q9NUS5	55317	3.6482289969025996	3.8375378381207317	218.58282208984232	-1.142835319038943	-1.2535825338958706	-1.0723063357415559	0.14184464861895482	0.14235015965889203	0.03626368151089958	181	178	304	202	130	183
ENSG00000132326	ENSG00000132326.12	period circadian regulator 2 [Source:HGNC Symbol;Acc:HGNC:8846]	PER2	protein_coding	O15055	8864	2.7217877199318643	2.9725081996657665	115.2442170021093	-1.2415995338463734	-1.3138542282265384	-1.072387274257416	0.18489058799156283	0.17323693183210923	0.04403394293302913	27	158	325	138	48	106
ENSG00000158865	ENSG00000158865.12	solute carrier family 5 member 11 [Source:HGNC Symbol;Acc:HGNC:23091]	SLC5A11	protein_coding	B7Z8N3,Q8WWX8	115584	1.241981216760705	1.3862521888720691	38.34027084216361	-1.1657485452208987	-1.1775993052370197	-1.0728491848283805	0.08586807413891283	0.10479242799829272	0.006676248634354826	21	44	70	38	20	40
ENSG00000114026	ENSG00000114026.21	8-oxoguanine DNA glycosylase [Source:HGNC Symbol;Acc:HGNC:8125]	OGG1	protein_coding	E5KPM5,E5KPM6,E5KPM7,E5KPM8,E5KPM9,E5KPN0,E5KPN1,O15527	4968	4.381209880771389	4.560323132406844	360.5584727574989	-1.1416372395927126	-1.2345457082574365	-1.0728565913928112	0.12988432439086725	0.13505701750088842	0.028392922073755378	290	308	501	335	217	307
ENSG00000128266	ENSG00000128266.9	G protein subunit alpha z [Source:HGNC Symbol;Acc:HGNC:4395]	GNAZ	protein_coding	P19086,Q8IY73	2781	1.892508852168727	2.0640367389115686	63.11519726850611	-1.1915404617507481	-1.2444137129101367	-1.075367843288164	0.11537542141551577	0.13259574327138177	0.026866509099505782	46	60	97	50	40	57
ENSG00000170624	ENSG00000170624.13	sarcoglycan delta [Source:HGNC Symbol;Acc:HGNC:10807]	SGCD	protein_coding	Q92629	6444	3.3277763726804506	3.512494979646224	169.05489358139675	-1.1520915709861796	-1.2139428574392865	-1.0755335622477542	0.14018457440230148	0.13981071730271336	0.01464179729051009	49	214	450	194	84	160
ENSG00000100379	ENSG00000100379.17	potassium channel tetramerization domain containing 17 [Source:HGNC Symbol;Acc:HGNC:25705]	KCTD17	protein_coding	A0A087WX35,Q8N5Z5	79734	4.271521281492799	4.4889590784179045	344.52445129490445	-1.1384761392055893	-1.2969581800678176	-1.0773668977947932	0.1742972988281216	0.15902907136737593	0.048492350785066925	307	254	457	316	191	294
ENSG00000068615	ENSG00000068615.19	receptor accessory protein 1 [Source:HGNC Symbol;Acc:HGNC:25786]	REEP1	protein_coding	E7EUF7,Q9H902	65055	0.9070949715446862	1.0853655148262096	30.3925160555958	-1.2242179150342776	-1.1983407121386496	-1.0779651059058375	0.10558850529197503	0.13886877501525716	0.016765072391874976	12	43	60	30	17	30
ENSG00000160766	ENSG00000160766.14	glucosylceramidase beta pseudogene 1 [Source:HGNC Symbol;Acc:HGNC:4178]	GBAP1	pseudogene	NA	2630	1.7566158744470644	1.9131397192715056	56.23571735220374	-1.136440802374411	-1.214972174266828	-1.0798050107078696	0.10275311842871587	0.11083499125538761	0.011296962586064045	36	62	90	59	23	63
ENSG00000115163	ENSG00000115163.15	centromere protein A [Source:HGNC Symbol;Acc:HGNC:1851]	CENPA	protein_coding	P49450	1058	4.758365326984244	4.861933542885093	437.59776929001845	-1.0756339147668725	-1.0788803519390604	-1.0817368433681456	0.045614437370358134	0.05979651597756778	2.375387477717353e-9	206	538	812	516	241	429
ENSG00000172830	ENSG00000172830.13	slingshot protein phosphatase 3 [Source:HGNC Symbol;Acc:HGNC:30581]	SSH3	protein_coding	A0A024R5J4,Q8TE77	54961	4.68337697163902	4.810312125008762	424.70410585164643	-1.1361377417426104	-1.1403428207103707	-1.0837204740551611	0.07056980703119013	0.08619350666864597	0.0014181236320995139	250	504	656	405	280	375
ENSG00000059377	ENSG00000059377.18	thromboxane A synthase 1 [Source:HGNC Symbol;Acc:HGNC:11609]	TBXAS1	protein_coding	A0A0A0MSK3,A0A0C4DH47,B4DVP1,P24557,Q53F23	6916	3.768041609881917	3.977368805410933	241.13964036969904	-1.1656714109121529	-1.2902489388625447	-1.0842519834085556	0.15816847975901377	0.1511190461890543	0.04249655070062358	207	184	339	276	128	170
ENSG00000198074	ENSG00000198074.10	aldo-keto reductase family 1 member B10 [Source:HGNC Symbol;Acc:HGNC:382]	AKR1B10	protein_coding	O60218	57016	10.890335620417282	10.9902196344961	30811.064898606463	-1.074294633930848	-1.074099581562002	-1.0853231886727905	0.03998147699975918	0.0745577317509153	8.1624328879978e-8	17302	32432	55384	36854	16948	29663
ENSG00000170364	ENSG00000170364.12	SET domain and mariner transposase fusion gene [Source:HGNC Symbol;Acc:HGNC:10762]	SETMAR	protein_coding	B4DND2,Q53H47,Q96H41	6419	2.526727181502633	2.750057412911962	102.71676580434922	-1.1257606414819843	-1.3247352898550457	-1.0875232407228868	0.1766921231431579	0.15902907136737593	0.049792335611800194	88	86	138	112	35	106
ENSG00000198468	ENSG00000198468.9	FLVCR1 divergent transcript [Source:HGNC Symbol;Acc:HGNC:39077]	FLVCR1-AS1	lincRNA	NA	642946	0.7586324465994976	0.9408472689086815	28.056059625673935	-1.2307398264487257	-1.2782254211224062	-1.089298589036576	0.11099725191911446	0.13050556854618278	0.024271603865834334	18	28	52	26	12	31
ENSG00000140104	ENSG00000140104.14	clathrin binding box of aftiphilin containing 1 [Source:HGNC Symbol;Acc:HGNC:20126]	C14orf79	protein_coding	Q96F83	122616	3.31949083182273	3.4809749099529093	169.93502014889282	-1.1403169054002749	-1.2200431200608297	-1.09153006171552	0.10675107046972179	0.1137668098944198	0.016051532990142427	129	151	254	179	97	139
ENSG00000094914	ENSG00000094914.14	aladin WD repeat nucleoporin [Source:HGNC Symbol;Acc:HGNC:13666]	AAAS	protein_coding	Q9NRG9	8086	6.057894651184232	6.2597906276736754	1174.3256003386618	-1.1230867083496707	-1.2758139870411596	-1.0920266405497923	0.15070537964043906	0.14739723933041166	0.03564239989409846	1010	915	1582	1185	644	962
ENSG00000247796	ENSG00000247796.3	novel transcript, antisense to MOCS2	CTD-2366F13.1	antisense	NA	257396	1.2846582084937752	1.489731686177388	41.25087534440153	-1.2287382019311446	-1.2897046435756552	-1.0927630063389264	0.13249295926581575	0.14235015965889203	0.028352230195402922	22	59	64	46	13	47
ENSG00000128951	ENSG00000128951.14	deoxyuridine triphosphatase [Source:HGNC Symbol;Acc:HGNC:3078]	DUT	protein_coding	A0A0C4DGL3,H0YNW5,P33316	1854	5.2808687354809205	5.396726098420677	637.6143750594316	-1.1082656531688795	-1.1229271640169711	-1.0954771611263268	0.05337183212346825	0.06928537705719713	6.681030137572346e-5	372	717	1054	757	297	669
ENSG00000141519	ENSG00000141519.15	coiled-coil domain containing 40 [Source:HGNC Symbol;Acc:HGNC:26090]	CCDC40	protein_coding	Q4G0X9	55036	2.2333926144615663	2.3966278071384353	77.71804532846174	-1.2642680535131894	-1.1935701276742945	-1.0959701911336388	0.0904985882811308	0.11840894913901442	0.007754098320039429	32	84	192	63	47	83
ENSG00000159263	ENSG00000159263.16	SIM bHLH transcription factor 2 [Source:HGNC Symbol;Acc:HGNC:10883]	SIM2	protein_coding	Q14190	6493	3.6325566533302984	3.755139714983727	201.89563417864176	-1.1161603207808357	-1.121474751095569	-1.0965043814042617	0.06350858689352894	0.07696263259068692	2.633667423455287e-5	85	262	401	226	100	218
ENSG00000260285	ENSG00000260285.1	novel transcript, antisense to TRMT61A	RP11-600F24.7	antisense	NA	NA	0.5830429489369516	0.7735633674351554	24.386233057266235	-1.25928185880967	-1.2606585112340956	-1.0970530517184738	0.10153587508620758	0.13202320083820338	0.01989211398830255	12	30	49	26	10	26
ENSG00000105088	ENSG00000105088.8	olfactomedin 2 [Source:HGNC Symbol;Acc:HGNC:17189]	OLFM2	protein_coding	K7EIS8,O95897	93145	3.06889598785616	3.1865431882410404	136.00196220055648	-1.1324786848583968	-1.1105848691458606	-1.0970801368897571	0.05400596915199415	0.07305726919665302	2.6960171382836334e-5	63	155	282	142	85	126
ENSG00000162836	ENSG00000162836.12	acid phosphatase 6, lysophosphatidic [Source:HGNC Symbol;Acc:HGNC:29609]	ACP6	protein_coding	Q9NPH0,X5D289	51205	2.5463327764914556	2.737881381781227	100.72497211196209	-1.2277147337781547	-1.2726811503639144	-1.0985984047532538	0.11981164837067056	0.13548208886103663	0.026501755559764667	70	105	157	149	37	74
ENSG00000173917	ENSG00000173917.10	homeobox B2 [Source:HGNC Symbol;Acc:HGNC:5113]	HOXB2	protein_coding	P14652	3212	0.7249985223808548	0.8954974051938842	26.792535756912145	-1.2410262314059581	-1.2356290696336658	-1.1004555191949428	0.09326573567371413	0.12029923017983989	0.013967525522495035	14	31	53	31	14	22
ENSG00000175130	ENSG00000175130.7	MARCKS like 1 [Source:HGNC Symbol;Acc:HGNC:7142]	MARCKSL1	protein_coding	P49006	65108	5.874947693325206	5.987734147980855	961.413459761884	-1.115115801053331	-1.1197905287331251	-1.1006652751870947	0.04426351846144055	0.06372480534325078	2.5787452329584052e-5	566	1012	1681	1023	589	864
ENSG00000104147	ENSG00000104147.9	Opa interacting protein 5 [Source:HGNC Symbol;Acc:HGNC:20300]	OIP5	protein_coding	A0A024R9N0,O43482	11339	3.1268047286934237	3.258631695371134	143.04812025376685	-1.1338338872568305	-1.1518514261297643	-1.100724528119349	0.07019941923668671	0.08206436905912533	4.5191973371931497e-4	65	205	238	160	74	142
ENSG00000205476	ENSG00000205476.9	coiled-coil domain containing 85C [Source:HGNC Symbol;Acc:HGNC:35459]	CCDC85C	protein_coding	A6NKD9	317762	5.115986455785816	5.228637492339375	567.7693574109485	-1.1045764920210255	-1.1216956527788364	-1.1016946173026463	0.046606647509366106	0.06141499934837609	1.8222840015593443e-5	339	608	959	665	305	531
ENSG00000196372	ENSG00000196372.13	ankyrin repeat and SOCS box containing 13 [Source:HGNC Symbol;Acc:HGNC:19765]	ASB13	protein_coding	Q8WXK3	79754	3.988456694540871	4.124231395308595	264.528698164277	-1.1459577147284616	-1.174373226195329	-1.10381174579078	0.07398939717550825	0.08598894997721254	0.0026354445349455	178	259	428	313	145	217
ENSG00000259674	ENSG00000259674.1	ribosomal protein L7a (RPL7A) pseudogene	RP11-356M20.1	pseudogene	NA	NA	1.7663066064186657	1.9658776581710833	59.27444932561513	-1.2037782065996385	-1.3200904377018587	-1.103817129033937	0.1381573858611655	0.1439313438891997	0.037789943305873305	47	58	79	48	37	47
ENSG00000173085	ENSG00000173085.15	coenzyme Q2, polyprenyltransferase [Source:HGNC Symbol;Acc:HGNC:25223]	COQ2	protein_coding	Q96H96	27235	4.162370978670178	4.294747941123438	296.9363000343709	-1.1614653275255005	-1.1645071830314915	-1.1053116395497793	0.06683562236652657	0.08082218419848905	0.0010821510679181823	184	313	501	365	124	307
ENSG00000160993	ENSG00000160993.4	alkB homolog 4, lysine demethylase [Source:HGNC Symbol;Acc:HGNC:21900]	ALKBH4	protein_coding	Q9NXW9	54784	3.248798967078285	3.452780102819752	167.59572712529013	-1.1471862948270604	-1.3023837989772473	-1.1053548310359744	0.1488677789679111	0.1420150537287664	0.036005937713696146	144	139	219	172	88	134
ENSG00000170604	ENSG00000170604.5	interferon regulatory factor 2 binding protein 1 [Source:HGNC Symbol;Acc:HGNC:21728]	IRF2BP1	protein_coding	Q8IU81	26145	5.172493053313725	5.319072958277781	608.0065805659985	-1.1231379098291507	-1.1945730420255476	-1.1079929527132233	0.09022084239826647	0.09790571341127643	0.005895514835969871	441	582	896	654	300	597
ENSG00000214174	ENSG00000214174.8	archaelysin family metallopeptidase 2 pseudogene 1 [Source:HGNC Symbol;Acc:HGNC:26491]	AMZ2P1	pseudogene	NA	201283	2.7273323439372454	2.8920524665979648	112.60701413095194	-1.1716762143777384	-1.240824584190307	-1.1081866143086065	0.10273939035424176	0.11274859653262712	0.014419196689911871	83	103	176	124	65	83
ENSG00000175279	ENSG00000175279.22	centromere protein S [Source:HGNC Symbol;Acc:HGNC:23163]	APITD1	protein_coding	Q8N2Z9	378708	4.079335546263703	4.260459154503122	292.5851460541453	-1.1656421691825194	-1.2583638346664194	-1.1099784285376117	0.12057217240154394	0.12468324599796209	0.02120761550474785	234	258	408	349	131	252
ENSG00000163931	ENSG00000163931.16	transketolase [Source:HGNC Symbol;Acc:HGNC:11834]	TKT	protein_coding	A0A0B4J1R6,P29401,V9HWD9	7086	10.35302459605845	10.466092852835043	21461.548029435737	-1.1206540514981338	-1.124174597238149	-1.1105678857901333	0.04330023785008624	0.07578452420431916	2.2353311401637367e-5	12896	22183	37311	22062	12793	20457
ENSG00000196497	ENSG00000196497.17	importin 4 [Source:HGNC Symbol;Acc:HGNC:19426]	IPO4	protein_coding	B3KT38,Q8TEX9	79711	5.743131997235958	5.877032861791816	893.2098407358781	-1.1354944556949595	-1.1718121196830495	-1.111709787023854	0.06907829305047718	0.08559516445098111	0.001750511580095227	593	942	1355	981	525	743
ENSG00000155016	ENSG00000155016.18	cytochrome P450 family 2 subfamily U member 1 [Source:HGNC Symbol;Acc:HGNC:20582]	CYP2U1	protein_coding	Q7Z449	113612	1.727134206270258	1.9693454937230919	56.74557001388363	-1.3588994662193843	-1.3239622985041486	-1.1127345168471676	0.13256350664393668	0.15754732515299105	0.03375678236628257	17	63	171	69	29	41
ENSG00000131746	ENSG00000131746.13	tensin 4 [Source:HGNC Symbol;Acc:HGNC:24352]	TNS4	protein_coding	Q6PJP3,Q8IZW8	84951	6.779691398224124	6.894358823799531	1799.9306055892625	-1.1386721495339314	-1.1294471150257257	-1.1129780991901035	0.04003397785618205	0.06372480534325078	5.857364752115858e-6	982	1827	3586	1784	1139	1654
ENSG00000144120	ENSG00000144120.13	transmembrane protein 177 [Source:HGNC Symbol;Acc:HGNC:28143]	TMEM177	protein_coding	Q53S58	80775	3.932814169970044	4.0987505801331094	261.05241659410046	-1.1541021440760377	-1.2382517527225871	-1.1154127006253736	0.10722207600717505	0.11083499125538761	0.013189813415297668	198	261	347	294	126	232
ENSG00000273344	ENSG00000273344.1	PAXIP1 antisense RNA 1 (head to head) [Source:HGNC Symbol;Acc:HGNC:27328]	PAXIP1-AS1	lincRNA	NA	202781	1.7897738611779686	1.9418556584674933	57.031689594404064	-1.211297597024188	-1.2174462227871854	-1.1159849376930955	0.08540823901306278	0.09865839631193682	0.005069373998818776	31	74	93	49	31	61
ENSG00000114923	ENSG00000114923.17	solute carrier family 4 member 3 [Source:HGNC Symbol;Acc:HGNC:11029]	SLC4A3	protein_coding	P48751	6508	1.847885916202608	2.0101755224719358	60.653278192674975	-1.1449716352779873	-1.2561815563920693	-1.1163520674864664	0.10121312879685446	0.10826025946818599	0.011887650619356645	44	55	100	60	30	58
ENSG00000101417	ENSG00000101417.12	peroxisomal membrane protein 4 [Source:HGNC Symbol;Acc:HGNC:15920]	PXMP4	protein_coding	Q9Y6I8	11264	2.522085971789712	2.7410780761425424	102.24487179028554	-1.1489079748750157	-1.344545977013501	-1.1164886849119744	0.1669341064178693	0.1480687015109576	0.04182663566399219	88	94	123	84	48	104
ENSG00000092929	ENSG00000092929.11	unc-13 homolog D [Source:HGNC Symbol;Acc:HGNC:23147]	UNC13D	protein_coding	Q70J99	201294	3.8124175813375407	4.040232105176669	252.53919354695907	-1.1808344145273528	-1.3432077809084793	-1.118260502325345	0.16550641572794983	0.15175419416914615	0.04258718587014845	227	204	311	219	137	216
ENSG00000197587	ENSG00000197587.11	diencephalon/mesencephalon homeobox 1 [Source:HGNC Symbol;Acc:HGNC:19026]	DMBX1	protein_coding	Q8NFW5	127343	1.47633394092117	1.655763925753868	46.334959159487056	-1.229738820248241	-1.262259675807194	-1.1201026675737922	0.11279287277760826	0.1218905814669807	0.014526184964668601	22	72	70	49	27	36
ENSG00000146670	ENSG00000146670.10	cell division cycle associated 5 [Source:HGNC Symbol;Acc:HGNC:14626]	CDCA5	protein_coding	A0A024R5D6,Q96FF9	113130	6.098145863387422	6.266133461666554	1175.2239695025746	-1.1371660272608293	-1.2385542524121658	-1.1214623973286961	0.10528396915343628	0.11398361449809952	0.012632440460703557	912	1089	1622	1327	578	1027
ENSG00000092036	ENSG00000092036.18	HAUS augmin like complex subunit 4 [Source:HGNC Symbol;Acc:HGNC:20163]	HAUS4	protein_coding	Q9H6D7	54930	4.906436567549353	5.021206096452997	491.25206400304427	-1.1293257169130928	-1.1376441731954055	-1.122508787229336	0.04300934158442838	0.05635600808353991	3.671206576490685e-6	285	537	853	563	277	437
ENSG00000157470	ENSG00000157470.12	family with sequence similarity 81 member A [Source:HGNC Symbol;Acc:HGNC:28379]	FAM81A	protein_coding	Q8TBF8	145773	3.6539972439788384	3.7905188878923948	209.2897103829208	-1.1670540419291717	-1.1870825995478678	-1.1240751219081588	0.06683562236652657	0.07886057845010414	0.0012258107946268274	134	190	394	250	113	170
ENSG00000168936	ENSG00000168936.11	transmembrane protein 129 [Source:HGNC Symbol;Acc:HGNC:25137]	TMEM129	protein_coding	A0AVI4	92305	4.775507692744829	4.966111417397423	477.91108373555335	-1.1880937923951285	-1.2829853248594367	-1.124346556474114	0.12227015840630182	0.1287203066544409	0.022483523296080343	386	435	639	421	287	398
ENSG00000125434	ENSG00000125434.11	solute carrier family 25 member 35 [Source:HGNC Symbol;Acc:HGNC:31921]	SLC25A35	protein_coding	Q3KQZ1	399512	3.43443218216544	3.653010880445387	192.02603563263906	-1.1783691410419332	-1.329785014374356	-1.1246257439094978	0.1631687855244312	0.14533735495933542	0.0355366531508684	159	121	346	201	77	187
ENSG00000235194	ENSG00000235194.9	protein phosphatase 1 regulatory subunit 3E [Source:HGNC Symbol;Acc:HGNC:14943]	PPP1R3E	protein_coding	Q9H7J1	90673	2.749121310024782	2.8878194718440313	110.1938892861995	-1.2097007624955554	-1.169532387160853	-1.125744715526487	0.06424949341867445	0.08863470915107768	5.10306402579051e-4	48	145	215	101	70	104
ENSG00000167925	ENSG00000167925.16	GH3 domain containing [Source:HGNC Symbol;Acc:HGNC:24438]	GHDC	protein_coding	A0A024R1Y7,Q8N2G8	84514	4.446772819975629	4.596763665765948	367.98999129116913	-1.1775468842913523	-1.213751578746534	-1.1261544012657865	0.08177711025819549	0.0924609895175604	0.004937805297611243	260	335	607	385	220	293
ENSG00000165300	ENSG00000165300.7	SLIT and NTRK like family member 5 [Source:HGNC Symbol;Acc:HGNC:20295]	SLITRK5	protein_coding	O94991	26050	1.343797036394447	1.5675662560371573	42.64811227146538	-1.3056939104199312	-1.2939404883026668	-1.1309884512723425	0.11906640686623073	0.14683661629018385	0.019706876970156356	13	64	98	52	19	37
ENSG00000223768	ENSG00000223768.2	long intergenic non-protein coding RNA 205 [Source:HGNC Symbol;Acc:HGNC:16420]	LINC00205	lincRNA	NA	642852	1.2487270657242338	1.4166991317261446	39.43278216782503	-1.1987902176150624	-1.2735001332696527	-1.1310396031543406	0.10722207600717505	0.10826025946818599	0.011019035931266529	23	53	58	39	21	35
ENSG00000121753	ENSG00000121753.12	adhesion G protein-coupled receptor B2 [Source:HGNC Symbol;Acc:HGNC:944]	BAI2	protein_coding	O60241	576	3.3345434407048313	3.5081256208926708	173.34417756044593	-1.1772063068681264	-1.2673398865300642	-1.1327338545302936	0.10476032446656305	0.11124745728144143	0.014391444728795087	135	145	271	171	96	146
ENSG00000177106	ENSG00000177106.16	EPS8 like 2 [Source:HGNC Symbol;Acc:HGNC:21296]	EPS8L2	protein_coding	Q9H6S3	64787	6.937411671537877	7.130139826537139	2143.3877218728003	-1.2013007680085113	-1.2878403761826573	-1.1332610287695508	0.11537542141551577	0.12970732487584485	0.020945556282024498	1747	1885	2924	1870	1269	1824
ENSG00000176248	ENSG00000176248.9	anaphase promoting complex subunit 2 [Source:HGNC Symbol;Acc:HGNC:19989]	ANAPC2	protein_coding	Q9UJX6	29882	5.449244679561963	5.628138758931509	756.0238593838498	-1.1534315803602295	-1.2660544478524345	-1.1332816698814219	0.11279287277760826	0.11909435903307738	0.015935513131686185	607	653	1070	731	402	684
ENSG00000242193	ENSG00000242193.11	crystallin zeta like 2, pseudogene [Source:HGNC Symbol;Acc:HGNC:52164]	RP11-568K15.1	pseudogene	NA	730102	3.0190547572549518	3.1663550947751156	133.6888686901361	-1.199484083109109	-1.1923387262985277	-1.1363082665210407	0.07245915277051292	0.08998931496906819	9.200544192988245e-4	57	137	336	142	80	114
ENSG00000162591	ENSG00000162591.16	multiple EGF like domains 6 [Source:HGNC Symbol;Acc:HGNC:3232]	MEGF6	protein_coding	O75095	1953	1.4393318339382832	1.6113785938405096	45.640757329092565	-1.1861009556478685	-1.2908740485071475	-1.1378308463112614	0.10044042336422974	0.10826025946818599	0.01122339920359298	32	43	79	52	20	40
ENSG00000137486	ENSG00000137486.17	arrestin beta 1 [Source:HGNC Symbol;Acc:HGNC:711]	ARRB1	protein_coding	B7Z1Q3,P49407	408	3.6402933985872417	3.783464887865268	207.00700714002164	-1.2211441297538546	-1.1980321404389365	-1.138602217460128	0.06569885161027228	0.084589137116966015	9.364329726521412e-4	108	200	466	213	136	156
ENSG00000179029	ENSG00000179029.15	transmembrane protein 107 [Source:HGNC Symbol;Acc:HGNC:28128]	TMEM107	protein_coding	Q6UX40	84314	2.6227785771841154	2.759818082455377	101.75228079366497	-1.2053293527039062	-1.199016492336086	-1.1396247266691273	0.05799507464583785	0.076637568258070915	7.375218765007487e-4	61	104	189	92	62	95
ENSG00000149636	ENSG00000149636.15	DSN1 component of MIS12 kinetochore complex [Source:HGNC Symbol;Acc:HGNC:16165]	DSN1	protein_coding	A8K3X3,Q9H410	79980	4.512903949596589	4.6350637175089675	373.89265691696966	-1.1655175111362617	-1.1558243127253804	-1.1403932881668215	0.044934184460765005	0.05979651597756778	5.362400375205358e-7	183	433	749	449	167	388
ENSG00000272106	ENSG00000272106.1	artifact	RP11-345P4.9	antisense	NA	NA	0.3806634384811324	0.6175672465744203	22.760034457288032	-1.2706382597086932	-1.4509116034144174	-1.14268913639886	0.15593715463667465	0.15394862770421355	0.04940866395007605	19	18	38	23	10	17
ENSG00000105227	ENSG00000105227.15	periaxin [Source:HGNC Symbol;Acc:HGNC:13797]	PRX	protein_coding	Q9BXM0	57716	2.312277337932618	2.4595837969344823	82.69693585916312	-1.1730952787796587	-1.2337964988179466	-1.1430188265539953	0.0714257189668097	0.08206436905912533	0.0020357886970823517	54	85	140	97	40	71
ENSG00000257337	ENSG00000257337.7	novel transcript, antisense to TENC1 & EIF4B	RP11-983P16.4	antisense	NA	283335	2.255396973032684	2.4050663245972155	79.54747823982015	-1.2158568214511762	-1.2316040755046536	-1.1441006818284851	0.07146171637057584	0.0889824935343067	0.0028845474487056797	51	75	149	81	48	63
ENSG00000105514	ENSG00000105514.8	RAB3D, member RAS oncogene family [Source:HGNC Symbol;Acc:HGNC:9779]	RAB3D	protein_coding	A0A024R7G2,O95716	9545	4.236175519233839	4.393248877540729	319.7784246838915	-1.1822192946541084	-1.2393519124351728	-1.1449804340686007	0.08406416812234582	0.09206156279692318	0.005325808399088325	234	274	536	319	156	319
ENSG00000114638	ENSG00000114638.8	uroplakin 1B [Source:HGNC Symbol;Acc:HGNC:12578]	UPK1B	protein_coding	O75841	7348	1.1796371977504605	1.431618094371959	39.74053476555381	-1.414191329460876	-1.399153106885531	-1.145703926171477	0.12036665098654852	0.15300427905192976	0.03897400475600012	24	47	73	61	11	27
ENSG00000161267	ENSG00000161267.12	3-hydroxybutyrate dehydrogenase 1 [Source:HGNC Symbol;Acc:HGNC:1027]	BDH1	protein_coding	Q02338	622	2.095933406006323	2.2888308514111015	74.14249495966962	-1.1783179774484027	-1.3257594290429031	-1.148545610432983	0.12205732083465301	0.12326792562319965	0.021344764114624517	59	56	127	68	38	66
ENSG00000211584	ENSG00000211584.14	solute carrier family 48 member 1 [Source:HGNC Symbol;Acc:HGNC:26035]	SLC48A1	protein_coding	Q6P1K1	55652	5.448969217656053	5.681716016138716	788.1446366560355	-1.1789834828818428	-1.3621881336306878	-1.1494337593362074	0.15961196546600023	0.1480687015109576	0.03564239989409846	714	604	1018	749	415	624
ENSG00000241935	ENSG00000241935.9	4-hydroxy-2-oxoglutarate aldolase 1 [Source:HGNC Symbol;Acc:HGNC:25155]	HOGA1	protein_coding	Q86XE5	112817	2.600565102120341	2.815723557901991	106.79923208026187	-1.420023102787843	-1.3533369655707312	-1.1498623743279341	0.09645014804371732	0.13850090229752673	0.027914044862049767	77	105	174	72	78	75
ENSG00000165724	ENSG00000165724.6	zinc finger MYND-type containing 19 [Source:HGNC Symbol;Acc:HGNC:21146]	ZMYND19	protein_coding	Q96E35	116225	4.5150080033414826	4.773358531138167	420.7810263560519	-1.1915401821378933	-1.4050277797320532	-1.1540817976373172	0.18508796778797623	0.15945180801066955	0.04468949857731749	401	321	491	415	191	348
ENSG00000198435	ENSG00000198435.4	NOTCH regulated ankyrin repeat protein [Source:HGNC Symbol;Acc:HGNC:33843]	NRARP	protein_coding	Q7Z6K4	441478	1.2818709490761508	1.4714855874528665	41.606265205518454	-1.2167952691193382	-1.3454204051791205	-1.1551469606040512	0.11855681829261237	0.1197788635329999	0.01989211398830255	31	43	61	35	20	41
ENSG00000005206	ENSG00000005206.17	signal peptide peptidase like 2B [Source:HGNC Symbol;Acc:HGNC:30627]	SPPL2B	processed_transcript	Q8TCT7	56928	4.424845514257623	4.667441267933817	390.51981244733196	-1.1981123094310933	-1.385369250529793	-1.1567874374404714	0.16794361444899666	0.14926374414548246	0.03868711017856596	361	311	468	360	189	335
ENSG00000213903	ENSG00000213903.9	leukotriene B4 receptor [Source:HGNC Symbol;Acc:HGNC:6713]	LTB4R	protein_coding	Q15722	1241	3.3712832862905193	3.5332099827273433	175.99772668379876	-1.1995018178962873	-1.263744797389048	-1.159063141522823	0.08368882788636031	0.09186618720872203	0.0058025839551492375	129	174	260	164	95	163
ENSG00000101412	ENSG00000101412.13	E2F transcription factor 1 [Source:HGNC Symbol;Acc:HGNC:3113]	E2F1	protein_coding	Q01094,Q9BSD8	1869	5.20079408295396	5.371424426988913	631.7052095096574	-1.1790920830075842	-1.2683259574546517	-1.1592001021479672	0.09695275816488197	0.10455918588695116	0.008680036913333796	482	623	862	601	343	568
ENSG00000196476	ENSG00000196476.12	chromosome 20 open reading frame 96 [Source:HGNC Symbol;Acc:HGNC:16227]	C20orf96	protein_coding	B7ZML9,F5GZA9,Q9NUD7	140680	3.6835566459424878	3.9294729570246756	234.16376741757574	-1.2050440591723497	-1.3975867800661241	-1.1611597009999945	0.16675743866241438	0.14946992561200997	0.039862756050173836	218	170	307	228	113	186
ENSG00000242265	ENSG00000242265.5	paternally expressed 10 [Source:HGNC Symbol;Acc:HGNC:14005]	PEG10	protein_coding	B4DSP0,Q86TG7	23089	6.510078885334505	6.767389837382255	1626.0992293069135	-1.244357838623556	-1.3965700600161175	-1.1616866420318694	0.19272482186272774	0.1593613761502214	0.02656045255809512	364	2402	4529	1610	792	1394
ENSG00000145217	ENSG00000145217.14	solute carrier family 26 member 1 [Source:HGNC Symbol;Acc:HGNC:10993]	SLC26A1	protein_coding	Q9H2B4	10861	0.6915474120809466	0.9842590225173558	28.167115631597543	-1.4342301794751608	-1.4556210167210721	-1.1631926499057543	0.1469972177485814	0.16860332520647528	0.047622372881425054	9	54	48	25	17	19
ENSG00000139880	ENSG00000139880.19	cadherin 24 [Source:HGNC Symbol;Acc:HGNC:14265]	CDH24	protein_coding	Q86UP0	64403	2.6408945815301865	2.8296330689555904	108.24894954766661	-1.213291798657474	-1.3228385005963834	-1.1657148796013208	0.10652760530719338	0.1140250985642193	0.016284109989638126	86	97	159	102	61	85
ENSG00000076248	ENSG00000076248.11	uracil DNA glycosylase [Source:HGNC Symbol;Acc:HGNC:12572]	UNG	protein_coding	E5KTA5,E5KTA6,P13051	7374	5.410005123543189	5.545894508471769	701.78602224688	-1.1826063336008439	-1.194391532421845	-1.1657853984009332	0.05544692061776398	0.073908284796643825	6.4931161100497665e-6	285	960	1415	818	338	676
ENSG00000183779	ENSG00000183779.7	zinc finger protein 703 [Source:HGNC Symbol;Acc:HGNC:25883]	ZNF703	protein_coding	Q9H7S9	80139	4.214953298233777	4.4691615366129485	340.46639077301114	-1.2375201402573575	-1.4100463718769856	-1.1660537104810775	0.16672703461422073	0.15277593442692303	0.04071168348804587	317	238	465	305	186	251
ENSG00000115661	ENSG00000115661.14	serine/threonine kinase 16 [Source:HGNC Symbol;Acc:HGNC:11394]	STK16	protein_coding	A0A024R440,B4DPS1,B8ZZI5,O75716	8576	4.6486494995288155	4.899535573729004	458.75914287897473	-1.2318820971781288	-1.4038823717210216	-1.1674650521574494	0.16457431180630208	0.1511190461890543	0.03875206419052093	424	358	571	368	251	380
ENSG00000181444	ENSG00000181444.13	zinc finger protein 467 [Source:HGNC Symbol;Acc:HGNC:23154]	ZNF467	protein_coding	C9JAX3,Q7Z7K2	168544	1.8707068709354269	2.13782078906747	67.22951585661976	-1.3560766326794287	-1.4690495071053562	-1.1768923989070927	0.14820425370786613	0.159125052959636	0.04716156621736597	59	48	109	58	42	37
ENSG00000151500	ENSG00000151500.15	thymocyte nuclear protein 1 [Source:HGNC Symbol;Acc:HGNC:29560]	THYN1	protein_coding	A0A024R3M1,Q9P016	29087	3.718228209949404	3.996404222369158	245.81988104221153	-1.2266665062196853	-1.4523681005293203	-1.177049099641964	0.1875596057747379	0.16201766408224663	0.04717470404961416	240	177	297	260	100	192
ENSG00000103811	ENSG00000103811.17	cathepsin H [Source:HGNC Symbol;Acc:HGNC:2535]	CTSH	protein_coding	P09668	1512	3.933333708506695	4.165392360578976	275.12820937758653	-1.2173532846456943	-1.3852813104822785	-1.177560840296895	0.155567730183511	0.13948441508702325	0.029974508281406277	241	268	299	269	131	227
ENSG00000166133	ENSG00000166133.18	RNA pseudouridine synthase domain containing 2 [Source:HGNC Symbol;Acc:HGNC:24180]	RPUSD2	protein_coding	Q8IZ73	27079	3.1710781690408565	3.351162703221045	155.102782758591	-1.2207747658883132	-1.30565165724033	-1.1776583207929514	0.09514094805340562	0.10138659924102361	0.008948420712888809	116	158	221	181	63	139
ENSG00000108312	ENSG00000108312.15	upstream binding transcription factor [Source:HGNC Symbol;Acc:HGNC:12511]	UBTF	protein_coding	P17480	7343	6.832157363515961	6.973966145642439	1912.692532602076	-1.189823588970114	-1.2267368881079634	-1.1782561982511723	0.05064762417586498	0.07222481839140886	4.873920410048203e-4	1308	1895	3089	1951	991	1817
ENSG00000231131	ENSG00000231131.8	lncRNA activating regulator of DKK1 [Source:HGNC Symbol;Acc:HGNC:50913]	RP11-346D6.6	lincRNA	NA	101928687,105378305	1.7535884199950098	1.968940335424821	57.205727692880586	-1.3663314608902075	-1.3356750791070975	-1.178408148556616	0.10652760530719338	0.12596338844000085	0.014907956220760661	23	52	170	59	32	44
ENSG00000159788	ENSG00000159788.19	regulator of G protein signaling 12 [Source:HGNC Symbol;Acc:HGNC:9994]	RGS12	protein_coding	O14924	6002	3.7858132836807	3.947723974799219	234.68622936347927	-1.2135665387682872	-1.2723389141741954	-1.1796028675351136	0.07676851721990206	0.0867211900495734	0.003705892443080943	172	205	395	231	123	211
ENSG00000109062	ENSG00000109062.12	SLC9A3 regulator 1 [Source:HGNC Symbol;Acc:HGNC:11075]	SLC9A3R1	protein_coding	O14745	9368	5.9639759142391675	6.24303574993018	1166.4601026693058	-1.2161440636849599	-1.447984630716384	-1.1802364454560927	0.18495163128909808	0.1627621990866091	0.044320987826568126	1136	855	1375	972	612	914
ENSG00000105767	ENSG00000105767.3	cell adhesion molecule 4 [Source:HGNC Symbol;Acc:HGNC:30825]	CADM4	protein_coding	Q8NFZ8	199731	3.8477916162494274	4.003754622240126	243.55833650762548	-1.238447632093538	-1.2621111165987744	-1.1829266591165464	0.06656895971835476	0.0800941276436109	0.002017676057743613	168	244	394	246	144	189
ENSG00000102878	ENSG00000102878.17	heat shock transcription factor 4 [Source:HGNC Symbol;Acc:HGNC:5227]	HSF4	protein_coding	A0A024R6X7,Q9ULV5	3299	2.7876019666935363	3.055962859506952	127.65286941473586	-1.2272541641776904	-1.4507343182395362	-1.1835735401061391	0.1757884674568283	0.15508485177545442	0.04327289444379838	118	105	159	128	41	125
ENSG00000063660	ENSG00000063660.9	glypican 1 [Source:HGNC Symbol;Acc:HGNC:4449]	GPC1	protein_coding	H7C410,P35052	2817	7.067742908028562	7.270192374592514	2363.829040159665	-1.221236881281684	-1.334412262645843	-1.1836836306310747	0.11137468267870507	0.12154507691928972	0.016119103435439625	1985	2077	3132	2248	1168	2114
ENSG00000112561	ENSG00000112561.18	transcription factor EB [Source:HGNC Symbol;Acc:HGNC:11753]	TFEB	protein_coding	A0A024RCY3,B0QYS6,P19484	7942	2.4985524402470998	2.7536642355436096	103.6349510557336	-1.1896991728589994	-1.4465833918284907	-1.1865282497500986	0.17833416943350852	0.14897561041956578	0.04058962561291453	96	93	114	92	51	81
ENSG00000158402	ENSG00000158402.20	cell division cycle 25C [Source:HGNC Symbol;Acc:HGNC:1727]	CDC25C	protein_coding	B4DX61,P30307	995	3.891431000366496	4.066881624702329	254.58148729135397	-1.2624969454659045	-1.2987803736262793	-1.1910272255513819	0.08400529401057978	0.09349284398718816	0.005214691824176364	180	277	370	314	99	226
ENSG00000183010	ENSG00000183010.17	pyrroline-5-carboxylate reductase 1 [Source:HGNC Symbol;Acc:HGNC:9721]	PYCR1	protein_coding	A0A024R8U9,E2QRB3,J3QL32,P32322,Q8TBX0	5831	5.857937588160373	6.067925113140602	1027.7332086239785	-1.2128815195511524	-1.353659873694836	-1.1924716406207958	0.11882219628660683	0.12316885333104423	0.0175625992280474	875	887	1366	946	531	877
ENSG00000130600	ENSG00000130600.19	H19 imprinted maternally expressed transcript [Source:HGNC Symbol;Acc:HGNC:4713]	H19	processed_transcript	NA	283120	1.2582283182604044	1.4745314177247397	41.72722898734009	-1.3293772596708204	-1.4051569948167042	-1.1940009517072998	0.11715297332893056	0.13033019760312067	0.02387813613683535	32	32	79	32	24	34
ENSG00000100350	ENSG00000100350.14	FAD dependent oxidoreductase domain containing 2 [Source:HGNC Symbol;Acc:HGNC:26264]	FOXRED2	protein_coding	Q8IWF2	80020	4.708866643246681	4.836469255104724	430.0699161836356	-1.1989432282561476	-1.1978671284614804	-1.195062576230504	0.03740073584796864	0.050518229135119046	6.469966947906437e-9	209	461	952	443	221	435
ENSG00000114993	ENSG00000114993.17	rhotekin [Source:HGNC Symbol;Acc:HGNC:10466]	RTKN	protein_coding	Q9BST9	6242	4.373432593142922	4.580029281112018	365.9584076078712	-1.2305314853520704	-1.3545754753077297	-1.1953948917624606	0.11968775062045851	0.11840894913901442	0.01648696656614021	304	355	451	363	183	299
ENSG00000157456	ENSG00000157456.8	cyclin B2 [Source:HGNC Symbol;Acc:HGNC:1580]	CCNB2	protein_coding	O95067	9133	6.163400611113402	6.330753587189818	1227.7425045260854	-1.206434391557873	-1.2851601010595157	-1.1971609397249958	0.07588616760268374	0.08972416121649224	0.003519640945616973	923	1137	1880	1307	579	1115
ENSG00000171163	ENSG00000171163.16	zinc finger protein 692 [Source:HGNC Symbol;Acc:HGNC:26049]	ZNF692	protein_coding	Q9BU19	55657	4.151615055075706	4.450365424129101	337.0640777561801	-1.2853723653637732	-1.4962408588321452	-1.2006640215584914	0.18921429970073014	0.1645719594142693	0.047393980084896765	332	270	363	290	184	221
ENSG00000196562	ENSG00000196562.14	sulfatase 2 [Source:HGNC Symbol;Acc:HGNC:20392]	SULF2	protein_coding	Q8IWU5	55959	4.538443216684006	4.68754262170061	386.0579837087106	-1.2189000119387385	-1.238123476299617	-1.2008195580718586	0.062115828320530565	0.07386144161299854	2.4941676555172434e-5	151	460	937	390	205	369
ENSG00000263136	NA	NA	PAGR1	protein_coding	NA	NA	3.795223477568387	4.102813272791825	265.23520148939787	-1.2568927306674471	-1.5109696843783116	-1.2033285957205648	0.1987960662758603	0.16780599590594553	0.0499026848300053	270	175	321	260	121	182
ENSG00000141510	ENSG00000141510.17	tumor protein p53 [Source:HGNC Symbol;Acc:HGNC:11998]	TP53	protein_coding	A0A087WT22,A0A087WXZ1,A0A087X1Q1,H2EHT1,K7PPA8,P04637,Q53GA5	7157	6.101237155282836	6.249800131830185	1156.3916455097617	-1.2223077560490523	-1.2556289208752556	-1.205699657624332	0.05143502245292151	0.06928537705719713	3.3911096815648656e-4	768	1024	2205	1221	633	959
ENSG00000121653	ENSG00000121653.11	mitogen-activated protein kinase 8 interacting protein 1 [Source:HGNC Symbol;Acc:HGNC:6882]	MAPK8IP1	protein_coding	Q6NUQ9,Q9UQF2	9479	2.9854014823458654	3.243379121811753	145.4990611160289	-1.2234493916897828	-1.450344175522334	-1.2070076364556026	0.16254332471054322	0.14533735495933542	0.03538704753739104	136	113	186	150	57	121
ENSG00000148120	ENSG00000148120.16	aminopeptidase O (putative) [Source:HGNC Symbol;Acc:HGNC:1361]	C9orf3	protein_coding	Q8N6M6	84909	6.764041923542724	6.961597060622133	1906.878132484516	-1.2420174900941905	-1.343975502715705	-1.2110041777242229	0.09681993775360966	0.11025782081071696	0.010332857051727571	1565	1609	2804	1937	967	1532
ENSG00000123485	ENSG00000123485.12	Holliday junction recognition protein [Source:HGNC Symbol;Acc:HGNC:25444]	HJURP	protein_coding	Q8NCD3	55355	7.076985025307516	7.215540233314063	2236.4618972516223	-1.211475541089922	-1.228927014186249	-1.2114828541211988	0.042642468996320855	0.06244978171761522	8.622681626845641e-8	917	2975	4713	2363	1170	2095
ENSG00000124602	ENSG00000124602.10	unc-5 family C-terminal like [Source:HGNC Symbol;Acc:HGNC:21203]	UNC5CL	protein_coding	H8YHX0,Q8IV45	222643	0.7614980075731046	1.008900965826879	28.498709639594225	-1.4176591413884192	-1.3850447801787042	-1.2120506267184485	0.10371695505497104	0.13773213202812934	0.016346247222677062	10	39	70	28	11	30
ENSG00000104953	ENSG00000104953.20	TLE family member 6, subcortical maternal complex member [Source:HGNC Symbol;Acc:HGNC:30788]	TLE6	protein_coding	Q6PJM9,Q9H808	79816	1.135875130538707	1.381250366009968	39.54463754763302	-1.2264278101303703	-1.4845420183204354	-1.2122671758723138	0.15750253480726392	0.13981071730271336	0.0348833646080016	35	34	55	40	15	32
ENSG00000104814	ENSG00000104814.13	mitogen-activated protein kinase kinase kinase kinase 1 [Source:HGNC Symbol;Acc:HGNC:6863]	MAP4K1	protein_coding	Q92918	11184	-0.2191846715981171	0.07227590982712928	14.380557046953541	-1.5527957678804254	-1.48574493698082	-1.2125948622002278	0.11213751409785622	0.16787115765028898	0.043180782780793875	6	22	29	11	9	10
ENSG00000109072	ENSG00000109072.14	vitronectin [Source:HGNC Symbol;Acc:HGNC:12724]	VTN	protein_coding	D9ZGG2,P04004	7448	3.2633042479255727	3.5099350327341137	174.8303126739479	-1.2580405947856161	-1.436054341213516	-1.213280298246135	0.14450767472370013	0.13844506788635366	0.029317808704624217	159	122	260	157	89	134
ENSG00000160959	ENSG00000160959.8	leucine rich repeat containing 14 [Source:HGNC Symbol;Acc:HGNC:20419]	LRRC14	protein_coding	Q15048	9684	5.27950674587232	5.503510304694764	695.0488840480199	-1.2473841697407713	-1.390691591071234	-1.2162095479389317	0.12424631895300822	0.12471520893634055	0.018440248498485558	595	649	858	726	349	501
ENSG00000180035	ENSG00000180035.13	zinc finger protein 48 [Source:HGNC Symbol;Acc:HGNC:13114]	ZNF48	protein_coding	A0A087WVT1,Q96MX3	197407	4.223482424232292	4.476643261733231	342.175745403273	-1.2549239348227983	-1.4396820247701905	-1.2165496374119293	0.15297943351144028	0.140527322596928	0.02976842668796682	317	290	399	315	155	289
ENSG00000132639	ENSG00000132639.13	synaptosome associated protein 25 [Source:HGNC Symbol;Acc:HGNC:11132]	SNAP25	protein_coding	P60880	6616	3.374910007071611	3.6330608511656846	183.64845557367656	-1.321375913361459	-1.4281192978568193	-1.2176740027390007	0.1490065057666774	0.1402318030417957	0.0174674686836212	48	223	572	165	95	156
ENSG00000204860	ENSG00000204860.5	family with sequence similarity 201 member A [Source:HGNC Symbol;Acc:HGNC:27239]	FAM201A	antisense	NA	NA	2.1410853793238576	2.374609882103983	75.99216597432039	-1.383149659238952	-1.37883096786047	-1.217754547425703	0.10731671675544027	0.12994864876907367	0.010909971017572734	22	126	166	71	41	64
ENSG00000111319	ENSG00000111319.13	sodium channel epithelial 1 subunit alpha [Source:HGNC Symbol;Acc:HGNC:10599]	SCNN1A	protein_coding	P37088	6337	2.188603145902661	2.3701053733832644	77.34788615736302	-1.2893448862782393	-1.3288546007876267	-1.218072110276038	0.07285796302564104	0.0889824935343067	0.002289643633497055	47	87	141	91	26	77
ENSG00000056998	ENSG00000056998.20	glycogenin 2 [Source:HGNC Symbol;Acc:HGNC:4700]	GYG2	protein_coding	B3KUV6,O15488,Q1ZYL7	8908	3.5440875423311122	3.7208795782977595	200.27473912880234	-1.3092754207221946	-1.3233184870408612	-1.2205357705231379	0.07167914145974214	0.0884511795455382	0.00369814997957864	142	198	328	201	120	137
ENSG00000107796	ENSG00000107796.13	actin alpha 2, smooth muscle [Source:HGNC Symbol;Acc:HGNC:130]	ACTA2	protein_coding	D2JYH4,P62736	59	2.91685294036884	3.146402729586327	135.50637587642615	-1.280815239739434	-1.4190441517581003	-1.2211424493047047	0.12223031438465255	0.12509378100611734	0.02189484812788697	117	116	187	139	70	90
ENSG00000223414	NA	NA	LINC00473	lincRNA	NA	NA	3.37867664761977	3.5455194799866	175.73354868006243	-1.3580818412484859	-1.2951282786641725	-1.221223472843194	0.05449418948551877	0.08082218419848905	9.826970437680797e-4	96	205	339	159	120	120
ENSG00000106327	ENSG00000106327.13	transferrin receptor 2 [Source:HGNC Symbol;Acc:HGNC:11762]	TFR2	protein_coding	Q9UP52	7036	1.7342767260512075	1.9307701004123483	57.694076285990796	-1.2425658634325794	-1.390284469222183	-1.2231718639737963	0.10371695505497104	0.10504780567774569	0.011456674682800946	45	57	84	52	28	50
ENSG00000141665	ENSG00000141665.13	F-box protein 15 [Source:HGNC Symbol;Acc:HGNC:13617]	FBXO15	protein_coding	A0A024R389,Q8NCQ5	201456	-0.19342257247391664	0.10301022846462486	14.640227870913947	-1.5332097925154102	-1.5056075848240895	-1.22376614152735	0.11516721864297927	0.15435423876390064	0.04216049600464273	7	14	41	15	7	10
ENSG00000126353	ENSG00000126353.3	C-C motif chemokine receptor 7 [Source:HGNC Symbol;Acc:HGNC:1608]	CCR7	protein_coding	A0N0Q0,J3KSS9,P32248	1236	1.324043343256553	1.5489349523254763	43.041450349103314	-1.3974169530538743	-1.4011082937278774	-1.2252453801825438	0.09241786660857369	0.11801454382036895	0.01122339920359298	24	53	83	59	13	34
ENSG00000129195	ENSG00000129195.16	PICALM interacting mitotic regulator [Source:HGNC Symbol;Acc:HGNC:25483]	FAM64A	protein_coding	A0A0S2Z5C7,A0A0S2Z5F0,Q9BSJ6	54478	5.042999585926716	5.1894659418862075	553.4052995901686	-1.2411806731316402	-1.2657267083773054	-1.226287265024724	0.04537700781106664	0.05760844986756008	6.445968115193679e-5	346	654	866	541	312	475
ENSG00000108753	NA	NA	HNF1B	protein_coding	NA	NA	5.213095161518457	5.345431691694889	615.1505543228436	-1.2332898090853428	-1.23423018392122	-1.227325789720498	0.03207161860407046	0.04509227483184405	3.717743989619979e-8	354	650	1190	593	341	576
ENSG00000162384	ENSG00000162384.14	CXXC motif containing zinc binding protein [Source:HGNC Symbol;Acc:HGNC:26059]	C1orf123	protein_coding	Q9NWV4	54987	4.28366290527434	4.544004394307093	358.7332539226518	-1.2748834969105785	-1.4579611746293066	-1.2285336859801645	0.15070537964043906	0.14115719764316523	0.02976842668796682	336	291	433	318	179	276
ENSG00000161558	ENSG00000161558.11	transmembrane protein 143 [Source:HGNC Symbol;Acc:HGNC:25603]	TMEM143	protein_coding	B4DMT0,B4DPF8,Q96AN5	55260	2.413372387390526	2.5629150685099207	88.50496264083681	-1.2631294939380773	-1.2809968527414026	-1.228636401313374	0.04300934158442838	0.056112291801403945	4.589269786595309e-5	52	95	170	86	43	87
ENSG00000182749	ENSG00000182749.5	progestin and adipoQ receptor family member 7 [Source:HGNC Symbol;Acc:HGNC:23146]	PAQR7	protein_coding	Q86WK9	164091	2.1351203932628473	2.303047748361979	74.09840001410814	-1.3221772412522463	-1.3197697780896003	-1.2288713114967462	0.061727435377573296	0.08082218419848905	0.0016745203582426912	47	83	126	60	44	65
ENSG00000183317	ENSG00000183317.17	EPH receptor A10 [Source:HGNC Symbol;Acc:HGNC:19987]	EPHA10	protein_coding	Q4G0R4,Q5JZY3,Q8N289	284656	1.4792471562560288	1.6695772692649835	47.191525523169965	-1.3275793743296351	-1.365210973878739	-1.2310397216752826	0.07753513182750583	0.09206156279692318	0.004193683831209885	29	53	87	60	19	35
ENSG00000131944	ENSG00000131944.10	FA core complex associated protein 24 [Source:HGNC Symbol;Acc:HGNC:28467]	C19orf40	protein_coding	A0A0S2Z5V6,K7EKQ4,Q9BTP7	91442	3.356873576298783	3.575443584987455	182.40658287151228	-1.2889295028422745	-1.404593160184243	-1.2314129676834855	0.11098292841289595	0.11489096864496044	0.016090819334456857	154	167	243	154	98	148
ENSG00000155849	ENSG00000155849.15	engulfment and cell motility 1 [Source:HGNC Symbol;Acc:HGNC:16286]	ELMO1	protein_coding	A4D1X5,Q92556	9844	3.0034917236380703	3.1829482241969793	134.8794237509583	-1.3039870755994594	-1.3064936899421464	-1.231623152191978	0.07258419318148362	0.0889824935343067	8.432453752590159e-4	51	154	356	123	74	125
ENSG00000118162	ENSG00000118162.14	kaptin, actin binding protein [Source:HGNC Symbol;Acc:HGNC:6404]	KPTN	protein_coding	Q9Y664	11133	3.806652993659892	4.1354847743682175	271.6328606169797	-1.2692376883254302	-1.5570402998041866	-1.2327576241747282	0.21088719926679309	0.16835354348573994	0.04930702418441341	282	211	267	260	106	208
ENSG00000187796	ENSG00000187796.15	caspase recruitment domain family member 9 [Source:HGNC Symbol;Acc:HGNC:16391]	CARD9	protein_coding	A0A024R8F1,Q9H257	64170	1.644982294827583	1.915350696916343	57.40814810776414	-1.4018191704710368	-1.5094167919965589	-1.2329963939215272	0.1409018143538736	0.14662165929809556	0.0361932875366723	49	49	88	65	29	27
ENSG00000074582	ENSG00000074582.15	BCS1 homolog, ubiquinol-cytochrome c reductase complex chaperone [Source:HGNC Symbol;Acc:HGNC:1020]	BCS1L	protein_coding	A0A024R467,A8JZZ8,Q9Y276	617	4.776717795237496	5.110850466311563	534.148114954987	-1.2579043405685613	-1.5598142263751427	-1.2332719094180602	0.21329037837978448	0.17098653584477266	0.04936606454991929	562	380	553	433	242	419
ENSG00000126351	ENSG00000126351.13	thyroid hormone receptor alpha [Source:HGNC Symbol;Acc:HGNC:11796]	THRA	protein_coding	P10827,Q6FH41	7067	5.375374698304748	5.541417056652872	698.5748854071392	-1.2821503956347278	-1.2933626957200686	-1.2342143364461375	0.06438166687240339	0.0804754973887634	1.0951435819713077e-4	261	863	1738	682	395	594
ENSG00000160211	ENSG00000160211.19	glucose-6-phosphate dehydrogenase [Source:HGNC Symbol;Acc:HGNC:4057]	G6PD	protein_coding	P11413	2539	9.8671801605532	10.000878704939074	15542.691054672026	-1.2378246450915145	-1.2396140722179962	-1.2375842309426464	0.0303823882977852	0.05524523294974382	1.6395523551480311e-7	9309	16403	28773	15475	8738	13752
ENSG00000102967	ENSG00000102967.12	dihydroorotate dehydrogenase (quinone) [Source:HGNC Symbol;Acc:HGNC:2867]	DHODH	protein_coding	Q02127	1723	3.6435336243034895	3.8780918766356947	225.3612755764035	-1.2858806759649848	-1.4303295285374895	-1.2408613844946432	0.12154632451428118	0.12251884789094898	0.01931966934675405	199	176	325	201	96	210
ENSG00000174684	ENSG00000174684.7	beta-1,4-glucuronyltransferase 1 [Source:HGNC Symbol;Acc:HGNC:15685]	B3GNT1	protein_coding	A0A024R5F9,O43505	11041	3.976121439466853	4.124012552683276	263.6847363666795	-1.2723435673360546	-1.28040777184831	-1.2435421272139262	0.038701054408115894	0.050518229135119046	1.3198855961183493e-5	163	281	478	308	120	228
ENSG00000110315	ENSG00000110315.7	ring finger protein 141 [Source:HGNC Symbol;Acc:HGNC:21159]	RNF141	protein_coding	Q8WVD5	50862	4.126599102573237	4.277731375208648	290.7980869726755	-1.2650348991515357	-1.2701859639777244	-1.2446118354890097	0.04534439903124308	0.05824404609951134	1.922481592319698e-6	127	337	682	292	135	300
ENSG00000137124	ENSG00000137124.8	aldehyde dehydrogenase 1 family member B1 [Source:HGNC Symbol;Acc:HGNC:407]	ALDH1B1	protein_coding	P30837	219	5.8462876674517075	5.981717688286044	957.7051637675847	-1.2396163884769822	-1.251548964455229	-1.2447054609826154	0.02956389001497802	0.043657457150908546	4.107514980091923e-8	575	1036	1739	995	506	853
ENSG00000124006	ENSG00000124006.15	obscurin like cytoskeletal adaptor 1 [Source:HGNC Symbol;Acc:HGNC:29092]	OBSL1	protein_coding	O75147,Q9H8B3	23363	4.9619703850965795	5.157377395594691	544.6166099865784	-1.3154868545510183	-1.3671404908208842	-1.2475950793438149	0.08177711025819549	0.09449085334808725	0.005655806842668182	417	519	831	483	326	396
ENSG00000163521	ENSG00000163521.16	galactosidase beta 1 like [Source:HGNC Symbol;Acc:HGNC:28129]	GLB1L	protein_coding	A0A140VJK0,B4DTH1,Q6UWU2	79411	2.545593947591369	2.7649510817142113	103.7968768174089	-1.2665468722918998	-1.4266094634219912	-1.2480567752399538	0.11037204638499487	0.1124275031495445	0.014769763076886109	88	84	159	91	50	88
ENSG00000146267	ENSG00000146267.12	failed axon connections homolog, metaxin like GST domain containing [Source:HGNC Symbol;Acc:HGNC:20742]	FAXC	protein_coding	Q5TGI0	84553	1.632900255086144	1.8545378770511414	52.52518673783658	-1.3857287669244098	-1.370704693076713	-1.2510226491074277	0.09100088096043228	0.11388097348718004	0.004642874362665111	17	78	123	55	24	47
ENSG00000131584	ENSG00000131584.19	ArfGAP with coiled-coil, ankyrin repeat and PH domains 3 [Source:HGNC Symbol;Acc:HGNC:16754]	ACAP3	protein_coding	Q8WTZ1,Q96P50	116983	4.08759424821607	4.354006293976325	314.4568035672184	-1.3194489213753706	-1.483965975192215	-1.2532959286821972	0.1406571519556569	0.13850090229752673	0.027140629554400223	294	249	401	268	166	225
ENSG00000124635	ENSG00000124635.9	H2B clustered histone 11 [Source:HGNC Symbol;Acc:HGNC:4761]	HIST1H2BJ	protein_coding	A0A024RCJ2,P06899	8970	1.1993549123462683	1.4119422941008049	39.73577810122357	-1.31453126840374	-1.4369307423611672	-1.2538992847062769	0.09640859509114635	0.10486669439360799	0.009745873382684822	29	40	67	43	14	35
ENSG00000180448	ENSG00000180448.10	Rho GTPase activating protein 45 [Source:HGNC Symbol;Acc:HGNC:17102]	HMHA1	protein_coding	B3KVA9,B3KXW7,F5H1R4,K7ES92,K7ES98,Q8IYN3,Q92619	23526	3.18028433998591	3.423444856242612	164.5347656938404	-1.3182666877310223	-1.4593931092530155	-1.2551320086062152	0.12085341251903133	0.12361635855309794	0.020641038588267664	146	140	220	127	86	136
ENSG00000130433	ENSG00000130433.7	calcium voltage-gated channel auxiliary subunit gamma 6 [Source:HGNC Symbol;Acc:HGNC:13625]	CACNG6	protein_coding	A6NFR2,A6NP74,Q9BXT2	59285	4.121555728244497	4.320040990664958	304.4669109718074	-1.3472793550724662	-1.3806681542610517	-1.2571955217750945	0.0805382768189063	0.09302149889787188	0.00562919959926658	230	303	460	283	182	205
ENSG00000168675	ENSG00000168675.18	low density lipoprotein receptor class A domain containing 4 [Source:HGNC Symbol;Acc:HGNC:1224]	LDLRAD4	protein_coding	A8K6A9,O15165	753	0.8003274442694274	1.0940388414451447	32.04771931937349	-1.578639448066323	-1.580736974313179	-1.2578397937467438	0.12195896471482819	0.1547806666623696	0.04067071281047246	26	24	62	22	21	17
ENSG00000214826	ENSG00000214826.5	DEAD/H-box helicase 12, pseudogene [Source:HGNC Symbol;Acc:HGNC:2737]	DDX12P	pseudogene	NA	NA	2.968000979703699	3.1146910087458077	130.0205576206323	-1.2800820245558002	-1.287239153516605	-1.2581951246007572	0.03445398829748948	0.044064704950681134	5.23492705146873e-7	72	154	243	142	63	114
ENSG00000137038	ENSG00000137038.8	distal membrane arm assembly complex 1 [Source:HGNC Symbol;Acc:HGNC:30536]	TMEM261	protein_coding	Q96GE9	90871	4.855993426501388	5.176071601870019	558.133413021451	-1.282193788147642	-1.5562719633505713	-1.2582931872421004	0.1948031290477076	0.15972751242142072	0.040611780610290325	571	431	581	452	262	426
ENSG00000171303	ENSG00000171303.7	potassium two pore domain channel subfamily K member 3 [Source:HGNC Symbol;Acc:HGNC:6278]	KCNK3	protein_coding	O14649	3777	2.6055825458275277	2.759218961177181	101.75543447620394	-1.2885140724447126	-1.3113319582199618	-1.2623702379341375	0.038517317457594305	0.05038773550958679	1.958463050254753e-5	62	113	184	101	51	91
ENSG00000128011	ENSG00000128011.4	leucine rich repeat and fibronectin type III domain containing 1 [Source:HGNC Symbol;Acc:HGNC:29290]	LRFN1	protein_coding	Q9P244	57622	3.9626292281242708	4.192975221572233	280.2539348139324	-1.2993066830249052	-1.4364767897512205	-1.2638075616339328	0.11464523717819587	0.11391461772049034	0.014440843252350264	243	261	351	271	128	226
ENSG00000102125	ENSG00000102125.16	tafazzin [Source:HGNC Symbol;Acc:HGNC:11577]	TAZ	protein_coding	A0A0S2Z4E6,A0A0S2Z4F4,A0A0S2Z4K0,A0A0S2Z4K9,A6XNE1,Q16635	6901	3.1725931504002087	3.4198556800991815	164.15862266869223	-1.3343883200263253	-1.4712426506721232	-1.2638988310424768	0.11981164837067056	0.12370620073168688	0.02048383730706254	146	141	218	126	88	130
ENSG00000177943	ENSG00000177943.14	MAM domain containing 4 [Source:HGNC Symbol;Acc:HGNC:24083]	MAMDC4	protein_coding	Q6UXC1	158056	2.8287937901753777	3.037512860117347	125.26250027416528	-1.2945857730855732	-1.4157537351925955	-1.2652397483455207	0.09377033936312987	0.09997180657913862	0.0088935926183491	102	118	178	107	61	110
ENSG00000128973	ENSG00000128973.13	CLN6 transmembrane ER protein [Source:HGNC Symbol;Acc:HGNC:2077]	CLN6	protein_coding	A0A024R601,Q9NWW5	54982	6.339095438981301	6.696887225876102	1604.292940027074	-1.2717494651958865	-1.605084747697497	-1.2656118907394673	0.21544758127301836	0.17255149732605318	0.047229248339278905	1730	1132	1585	1417	672	1170
ENSG00000166965	ENSG00000166965.12	RCC1 domain containing 1 [Source:HGNC Symbol;Acc:HGNC:30457]	RCCD1	protein_coding	A0A024RC72,A6NED2	91433	4.929386297763897	5.075391073969061	508.2373391296144	-1.2952770428704237	-1.2783089215134846	-1.2659887838803727	0.03501814467486107	0.049352104931823626	8.330620329554998e-8	252	614	1036	442	299	462
ENSG00000146828	ENSG00000146828.18	solute carrier family 12 member 9 [Source:HGNC Symbol;Acc:HGNC:17435]	SLC12A9	protein_coding	Q9BXP2,Q9H7I6	56996	4.325879499832361	4.5338255913623176	354.0962495425031	-1.3005638789542333	-1.3991242541941948	-1.2661712942149068	0.09347497241839794	0.0998714134951319	0.007552600423393517	290	329	496	349	150	320
ENSG00000077942	ENSG00000077942.19	fibulin 1 [Source:HGNC Symbol;Acc:HGNC:3600]	FBLN1	protein_coding	P23142,Q8NBH6	2192	5.343795282843623	5.63050319140805	762.9441469530234	-1.2794550842559917	-1.5136501857004112	-1.266797798782888	0.16159071788978394	0.14547292814060794	0.02966411792873587	746	548	964	687	350	580
ENSG00000101049	ENSG00000101049.17	serum/glucocorticoid regulated kinase 2 [Source:HGNC Symbol;Acc:HGNC:13900]	SGK2	protein_coding	Q9HBY8	10110	3.0279456171267043	3.1790827176671543	135.89530699254433	-1.2947685399544684	-1.2996987999060685	-1.2683623232398713	0.03539579084275426	0.04574006809287886	9.7341769874416e-7	73	169	251	134	63	135
ENSG00000029993	ENSG00000029993.15	high mobility group box 3 [Source:HGNC Symbol;Acc:HGNC:5004]	HMGB3	protein_coding	O15347	3149	5.824844346311206	6.0137512612743285	986.2047767002475	-1.2795459838397254	-1.365188322774125	-1.2693421796168924	0.07369781273590238	0.08726205079636291	0.002917516176580753	761	935	1490	1040	417	885
ENSG00000181019	ENSG00000181019.13	NAD(P)H quinone dehydrogenase 1 [Source:HGNC Symbol;Acc:HGNC:2874]	NQO1	protein_coding	B4DLR8,P15559	1728	10.547655833750747	10.763915838877924	26629.099218072046	-1.3266605939619815	-1.4143323204355804	-1.26952930208313	0.09196324962428738	0.11081043999958534	0.007562278771831445	22455	22669	38606	26252	12416	21616
ENSG00000272761	NA	NA	RP11-572C15.6	lincRNA	NA	NA	1.855387240101182	2.15451206977778	64.98646463988509	-1.5515663772085486	-1.510235629302816	-1.2713059169199956	0.11193082814500403	0.14235015965889203	0.020691247827513748	22	87	176	66	16	72
ENSG00000055118	ENSG00000055118.15	potassium voltage-gated channel subfamily H member 2 [Source:HGNC Symbol;Acc:HGNC:6251]	KCNH2	protein_coding	A0A090N7W1,A0A090N7X5,A0A090N8Q0,Q12809,Q15BH2	3757	0.04499646847428255	0.3530718517808514	17.854192736595596	-1.6505146763730694	-1.5546719729195562	-1.2739208279590526	0.11079961969298403	0.1556033560078396	0.034086834323277276	8	27	36	19	10	8
ENSG00000185340	ENSG00000185340.15	growth arrest specific 2 like 1 [Source:HGNC Symbol;Acc:HGNC:16955]	GAS2L1	protein_coding	A0A5E8,Q99501	10634	4.205967735451201	4.451601670132983	335.65291676414654	-1.3184618448939474	-1.4648187152691274	-1.2743149945931274	0.12224044698936709	0.12057460473047206	0.01710588536574277	297	315	403	278	152	302
ENSG00000169220	ENSG00000169220.18	regulator of G protein signaling 14 [Source:HGNC Symbol;Acc:HGNC:9996]	RGS14	protein_coding	O43566	10636	2.93363916431652	3.1891982231973395	139.86258884943805	-1.3719021073693942	-1.4939975334437858	-1.2752972032886851	0.11906640686623073	0.1257195903692067	0.021407764870280226	124	120	191	96	76	115
ENSG00000198055	ENSG00000198055.11	G protein-coupled receptor kinase 6 [Source:HGNC Symbol;Acc:HGNC:4545]	GRK6	protein_coding	B3KPS5,P43250	2870	4.855610517750686	5.096896903770959	525.0348088660439	-1.312665036371787	-1.4562341908886383	-1.2757059352667401	0.1159307466078241	0.1192177147989612	0.015366395664161517	466	436	715	472	270	389
ENSG00000115648	ENSG00000115648.14	melanophilin [Source:HGNC Symbol;Acc:HGNC:29643]	MLPH	protein_coding	A0A024R492,A0A024R4D3,Q9BV36	79083	7.9200220712031575	8.192101392091745	4497.719932343477	-1.3418789461499008	-1.4965439237241271	-1.2761544453702791	0.13106787955178006	0.13863837091719014	0.02269285801431292	4256	3377	5890	3865	2231	3402
ENSG00000162174	ENSG00000162174.12	asparaginase and isoaspartyl peptidase 1 [Source:HGNC Symbol;Acc:HGNC:16448]	ASRGL1	protein_coding	A0A024R573,Q7L266	80150	3.6865258998643853	3.8854536436219793	225.42729498107906	-1.313399795661424	-1.396076794867299	-1.276299308954797	0.07994323974626473	0.08871028162068838	0.004566524980583152	178	212	337	212	97	211
ENSG00000186529	ENSG00000186529.16	cytochrome P450 family 4 subfamily F member 3 [Source:HGNC Symbol;Acc:HGNC:2646]	CYP4F3	protein_coding	A0A024R7I2,A0A024R7J8,Q08477	4051	3.6500447907443396	3.9470646544844867	228.57529895848194	-1.4078790537397974	-1.5213551462328292	-1.279245097205597	0.15816847975901377	0.14267466265967896	0.0184005461802025	57	318	680	250	75	204
ENSG00000161082	ENSG00000161082.13	CUGBP Elav-like family member 5 [Source:HGNC Symbol;Acc:HGNC:14058]	CELF5	protein_coding	Q8N6W0	60680	-0.4274296179734489	-0.13294962112966327	12.557444406074127	-1.5565004998734036	-1.5963477646597026	-1.283319751990924	0.1036727262576167	0.14497769829332044	0.03602464358928827	8	12	29	11	5	10
ENSG00000180354	ENSG00000180354.16	maturin, neural progenitor differentiation regulator homolog [Source:HGNC Symbol;Acc:HGNC:25457]	C7orf41	protein_coding	Q8N3F0	222166	2.203898182876276	2.378620270893447	78.01267928299444	-1.322361841548264	-1.3635645298862218	-1.2838646225089616	0.05506433248722609	0.06492993289054196	4.3290373326522165e-4	50	71	163	73	38	70
ENSG00000188266	ENSG00000188266.14	hydroxylysine kinase [Source:HGNC Symbol;Acc:HGNC:34403]	HYKK	protein_coding	A2RU49	123688	1.7384926474638738	1.987968571644157	59.9846326050164	-1.3402153991750017	-1.4961093592295798	-1.2841017966967394	0.11662347482238916	0.12007792285300015	0.016935548930720138	48	49	108	68	18	51
ENSG00000141456	ENSG00000141456.16	proline, glutamate and leucine rich protein 1 [Source:HGNC Symbol;Acc:HGNC:30134]	PELP1	protein_coding	B4DEX7,B4DR36,C9JFV4,E7EV54,Q8IZL8	27043	6.380662883406268	6.755808250434917	1672.7701929543634	-1.291970049490433	-1.6395831628977102	-1.2848875396037485	0.21728016347981982	0.17359121594129018	0.04722841020895925	1843	1069	1749	1353	714	1235
ENSG00000189046	ENSG00000189046.11	alkB homolog 2, alpha-ketoglutarate dependent dioxygenase [Source:HGNC Symbol;Acc:HGNC:32487]	ALKBH2	protein_coding	Q6NS38	121642	4.142846442690765	4.5142951343667255	353.9334007603947	-1.3404439202678389	-1.6434505213807717	-1.2861329002864996	0.21084025809975449	0.1714469716299778	0.047861601521238334	385	240	370	267	129	314
ENSG00000159166	ENSG00000159166.15	ladinin 1 [Source:HGNC Symbol;Acc:HGNC:6472]	LAD1	protein_coding	O00515	3898	1.6780825383716693	2.0018215143966263	61.692703421459534	-1.3667466631843577	-1.6265592626812286	-1.2862680210112647	0.17562644400397046	0.15676237268102056	0.0427870772206176	61	42	88	59	30	31
ENSG00000167107	ENSG00000167107.12	acyl-CoA synthetase family member 2 [Source:HGNC Symbol;Acc:HGNC:26101]	ACSF2	protein_coding	B4DTB9,E9PF16,Q96CM8	80221	4.0641494380276	4.381164394407024	320.8524734397936	-1.444088924209413	-1.577563801220935	-1.2905996753057634	0.1492257462941243	0.14932498334924685	0.03403418488549733	309	220	464	261	186	174
ENSG00000137274	ENSG00000137274.13	biphenyl hydrolase like [Source:HGNC Symbol;Acc:HGNC:1094]	BPHL	protein_coding	A0A024QZY0,Q49AI2,Q86W56,Q86WA6	670	3.872831822883017	4.1955654275127054	283.0321112863904	-1.333939503044979	-1.5860501167634744	-1.291508743451077	0.17588390643652901	0.15264186547072617	0.03643614935156256	291	203	326	251	128	194
ENSG00000151892	ENSG00000151892.14	GDNF family receptor alpha 1 [Source:HGNC Symbol;Acc:HGNC:4243]	GFRA1	protein_coding	B7Z856,P56159	2674	2.815780629638661	2.9994694182792525	120.06341227717691	-1.3610297989179687	-1.3732197885663775	-1.2933116641582127	0.052813021510769526	0.06825957880569163	2.732914495055485e-4	69	149	216	134	41	119
ENSG00000172731	ENSG00000172731.14	leucine rich repeat containing 20 [Source:HGNC Symbol;Acc:HGNC:23421]	LRRC20	protein_coding	A0A024QZL5,A0A024QZM2,A0A024QZR0,A0A0A0MS58,Q8TCA0	55222	4.688161435180295	4.91635192934169	462.53096243117784	-1.3252436923804507	-1.448043871840712	-1.2941276126767183	0.10044042336422974	0.10634773324036055	0.009529831111607054	397	366	710	405	214	401
ENSG00000167702	ENSG00000167702.12	kinesin family member C2 [Source:HGNC Symbol;Acc:HGNC:29530]	KIFC2	protein_coding	Q96AC6	90990	4.781434778523737	5.024358383598826	499.2582659027243	-1.3293055372291145	-1.472192646675429	-1.294870792601271	0.11121833333696704	0.1137668098944198	0.01299080931896565	443	419	682	454	248	371
ENSG00000240204	ENSG00000240204.3	small lysine rich protein 1 [Source:HGNC Symbol;Acc:HGNC:43561]	SMKR1	protein_coding	H3BMG3	100287482	2.291469432610234	2.6022449498866953	93.44277286116852	-1.3730861568981167	-1.5975988940122199	-1.2958122818233766	0.16195243317746885	0.1480687015109576	0.035520666010495444	90	57	150	67	50	63
ENSG00000185090	ENSG00000185090.14	mannosidase endo-alpha like [Source:HGNC Symbol;Acc:HGNC:26452]	MANEAL	protein_coding	Q5VSG8	149175	4.19168154699337	4.342873952685072	306.21159374143315	-1.3094463450803793	-1.3143735738851372	-1.2975606614139907	0.031074764605810917	0.03962780571019305	4.752883687377171e-8	169	387	542	285	151	297
ENSG00000110881	ENSG00000110881.12	acid sensing ion channel subunit 1 [Source:HGNC Symbol;Acc:HGNC:100]	ASIC1	protein_coding	A8K1U5,P78348	41	3.0680560231847682	3.2606401696208094	145.55985026403502	-1.3390890992616695	-1.4042384138759445	-1.297649342698749	0.07046970988272791	0.07702452762471884	0.002175029283394962	105	170	201	131	76	117
ENSG00000105409	ENSG00000105409.19	ATPase Na+/K+ transporting subunit alpha 3 [Source:HGNC Symbol;Acc:HGNC:801]	ATP1A3	protein_coding	P13637,Q53ES0	478	1.0961222651820777	1.4164065287026066	39.19219805305237	-1.8142325230892722	-1.60215297807479	-1.2987320960997693	0.09038977845715072	0.1511190461890543	0.03163827999057709	19	62	70	26	29	17
ENSG00000141499	ENSG00000141499.17	WD repeat containing antisense to TP53 [Source:HGNC Symbol;Acc:HGNC:25522]	WRAP53	protein_coding	Q9BUR4	55135	5.470667646730413	5.84038971189425	886.7660739256946	-1.3009521784273257	-1.643928011766578	-1.2998755360738863	0.2122704831542266	0.16835354348573994	0.04356820403483821	968	566	969	747	391	601
ENSG00000111052	ENSG00000111052.7	lin-7 homolog A, crumbs cell polarity complex component [Source:HGNC Symbol;Acc:HGNC:17787]	LIN7A	protein_coding	O14910	8825	1.510920026566979	1.7139460236978485	48.74032815839039	-1.4581864059649858	-1.4203911736032575	-1.3000332830833428	0.06944467500455409	0.09028857005326404	0.0033109842113482643	30	47	105	34	27	45
ENSG00000178035	ENSG00000178035.12	inosine monophosphate dehydrogenase 2 [Source:HGNC Symbol;Acc:HGNC:6053]	IMPDH2	protein_coding	P12268	3615	7.028129483382001	7.2747993567795675	2376.7839967667114	-1.3386486121854786	-1.4764252657472425	-1.303205187510414	0.10687864556105377	0.11640006010519838	0.012632440460703557	2133	1989	3167	2134	1114	1903
ENSG00000170846	ENSG00000170846.17	Putative MORF4 family-associated protein 1-like protein UPP [Source:UniProtKB/Swiss-Prot;Acc:B2RBV5]	AC093323.3	lincRNA	B2RBV5	93622	3.4035872757034986	3.591835137486031	183.2126244667353	-1.3375807197436618	-1.3956225506699522	-1.3033885039075772	0.05978252844124396	0.07040959050872647	0.0011530870202082894	134	188	289	185	74	170
ENSG00000105011	ENSG00000105011.9	anti-silencing function 1B histone chaperone [Source:HGNC Symbol;Acc:HGNC:20996]	ASF1B	protein_coding	A0A024R7G4,Q9NVP2	55723	4.754305829211158	4.939625454924526	467.1963920992618	-1.3341019479427738	-1.3844002025396605	-1.3041542653889557	0.06033886614231983	0.07072146936653215	8.859543986054989e-4	336	515	689	484	240	341
ENSG00000104823	ENSG00000104823.9	enoyl-CoA hydratase 1 [Source:HGNC Symbol;Acc:HGNC:3149]	ECH1	protein_coding	Q13011	1891	8.068348130568868	8.411484280715301	5257.805485640024	-1.3794373074531818	-1.6095257360151531	-1.3044278315933118	0.17462874403390008	0.15968006374906463	0.036470569886650914	5508	3489	6220	4152	2556	3628
ENSG00000196366	ENSG00000196366.3	chromosome 9 open reading frame 163 [Source:HGNC Symbol;Acc:HGNC:26718]	C9orf163	protein_coding	NA,Q8N9P6,Q96NJ1	158055	0.5211041407303607	0.7648529656763186	24.693284400228382	-1.450153993508097	-1.5201680866229594	-1.3050940582308592	0.09753952252340556	0.11104628225585464	0.012667171927096052	15	34	40	20	9	25
ENSG00000112655	ENSG00000112655.16	protein tyrosine kinase 7 (inactive) [Source:HGNC Symbol;Acc:HGNC:9618]	PTK7	protein_coding	Q13308	5754	1.995641828693244	2.1709404362430145	66.81990223824076	-1.4100763014720303	-1.3565379046527375	-1.3084547894194234	0.04330023785008624	0.06492993289054196	1.1604367857680464e-4	34	80	140	54	38	60
ENSG00000266714	ENSG00000266714.9	myosin XVB [Source:HGNC Symbol;Acc:HGNC:14083]	MYO15B	protein_coding	Q96JP2,Q9H614	80022	6.33667772363882	6.562724981213138	1447.2063188211157	-1.3552319327415117	-1.4542798850597938	-1.3120852864960106	0.08706465401353085	0.10057303965100739	0.006491796242793883	1210	1181	2291	1213	767	1124
ENSG00000186197	ENSG00000186197.15	EDAR associated death domain [Source:HGNC Symbol;Acc:HGNC:14341]	EDARADD	protein_coding	Q8WWZ3	128178	3.1832263206140956	3.352939857464572	153.94234341402387	-1.3686225984545743	-1.359893105110832	-1.3143865737570781	0.03963309009890583	0.053234500150491366	3.481087062626322e-5	92	153	324	152	87	112
ENSG00000160221	ENSG00000160221.18	glutamine amidotransferase like class 1 domain containing 3A [Source:HGNC Symbol;Acc:HGNC:1273]	C21orf33	protein_coding	A0A096LNH5,A0A140VKB0,F2Z2Q0,P0DPI2,P30042	102724023,8209	5.406950651069634	5.763016862096801	839.7999517483671	-1.3129307469990283	-1.6360623781365096	-1.3157647268093358	0.19716783658606307	0.16059884587488385	0.03819578414524555	901	554	942	680	356	628
ENSG00000104976	ENSG00000104976.12	small nuclear RNA activating complex polypeptide 2 [Source:HGNC Symbol;Acc:HGNC:11135]	SNAPC2	protein_coding	Q13487	6618	3.8060685758607775	4.173552567344872	279.60766065931995	-1.3555838109557872	-1.6632210724921777	-1.3204792903371818	0.19819109277187424	0.16285361560440795	0.04147272983240246	304	190	298	232	123	185
ENSG00000108375	ENSG00000108375.12	ring finger protein 43 [Source:HGNC Symbol;Acc:HGNC:18505]	RNF43	protein_coding	J3KSE3,Q68DV7	54894	4.624818796771636	4.806268654244095	419.7992045644179	-1.367383508836132	-1.3736469976953563	-1.3204968823378946	0.05050644647234654	0.06432231898570392	2.984982880025649e-5	175	480	1079	348	222	393
ENSG00000166508	ENSG00000166508.18	minichromosome maintenance complex component 7 [Source:HGNC Symbol;Acc:HGNC:6950]	MCM7	protein_coding	A0A0S2Z4A5,C6EMX8,P33993	4176	8.023709641652848	8.256488160340192	4687.18611178129	-1.368625452832827	-1.4666953547470212	-1.32152948154508	0.09059896111697437	0.10504780567774569	0.0072740190665720504	4048	4095	6519	4316	2215	3700
ENSG00000221995	ENSG00000221995.5	TGFB1-induced anti-apoptotic factor 1 [Source:HGNC Symbol;Acc:HGNC:11803]	TIAF1	protein_coding	O95411	9220	0.7192653876730196	1.0543005274987522	31.993599170972708	-1.3666977139207366	-1.7169352150070127	-1.322680877991923	0.19019632006224116	0.15676237268102056	0.0454485500041261	33	24	40	27	14	18
ENSG00000111077	ENSG00000111077.18	tensin 2 [Source:HGNC Symbol;Acc:HGNC:19737]	TENC1	protein_coding	A0A024RB48,Q63HR2	23371	5.0003640668502864	5.1833833725037755	553.2177434350326	-1.351273092744097	-1.3915811069631288	-1.3229394618772994	0.048050638096555	0.0627519860785775	3.816895553245983e-4	398	515	981	499	298	440
ENSG00000178999	ENSG00000178999.13	aurora kinase B [Source:HGNC Symbol;Acc:HGNC:11390]	AURKB	protein_coding	Q96GD4	9212	5.903404926005374	6.1244515868991325	1067.9117716821345	-1.3331135798207951	-1.4527198852718073	-1.3244360108019668	0.08490001589782442	0.09275699000073889	0.004931157552823112	890	1004	1475	957	501	893
ENSG00000101098	ENSG00000101098.13	regulating synaptic membrane exocytosis 4 [Source:HGNC Symbol;Acc:HGNC:16183]	RIMS4	protein_coding	Q9H426	140730	1.7173816481109963	1.963409137864086	58.72687697794066	-1.359200952951553	-1.518898089741457	-1.3253041156580565	0.1164053750607641	0.10704185578254008	0.010265424293767833	42	77	77	60	18	54
ENSG00000197852	ENSG00000197852.12	inka box actin regulator 2 [Source:HGNC Symbol;Acc:HGNC:28045]	FAM212B	protein_coding	A0A1W2PL72,Q9NTI7	55924	2.1605600320030525	2.366079542082697	77.37652874198609	-1.3950834005676633	-1.4429612972848351	-1.328148042114215	0.0627539937860187	0.07702452762471884	0.0012669810521350516	50	88	138	95	27	60
ENSG00000173991	ENSG00000173991.6	titin-cap [Source:HGNC Symbol;Acc:HGNC:11610]	TCAP	protein_coding	A2TDC0,O15273	8557	0.5294464250265538	0.8418938953899294	27.14529266126636	-1.5537801766204873	-1.6857739763421793	-1.3297063547729093	0.14064371235413867	0.14897561041956578	0.03774206944078066	24	28	35	16	16	16
ENSG00000169903	ENSG00000169903.7	transmembrane 4 L six family member 4 [Source:HGNC Symbol;Acc:HGNC:11856]	TM4SF4	protein_coding	P48230	7104	5.587990920519387	5.751735086074123	816.5980392493534	-1.348689803753556	-1.3572733911712322	-1.3315101408132322	0.03252992802676888	0.04574006809287886	1.541678121139431e-6	497	780	1735	741	439	694
ENSG00000160602	ENSG00000160602.14	NIMA related kinase 8 [Source:HGNC Symbol;Acc:HGNC:13387]	NEK8	protein_coding	Q86SG6	284086	2.7686789106679557	3.057707917270339	127.90663446673682	-1.4379538104956748	-1.579694901533973	-1.333631008945491	0.12428653665006954	0.12994864876907367	0.02189484812788697	117	119	157	115	68	70
ENSG00000133597	ENSG00000133597.11	aarF domain containing kinase 2 [Source:HGNC Symbol;Acc:HGNC:19039]	ADCK2	protein_coding	A4D1T6,Q7Z695	90956	4.374934719090209	4.669613288570697	391.97643025343984	-1.368604281905323	-1.57030339489955	-1.3348219072741099	0.1381845971305973	0.13202320083820338	0.021344764114624517	382	303	489	362	172	276
ENSG00000267100	ENSG00000267100.1	ILF3 divergent transcript [Source:HGNC Symbol;Acc:HGNC:27115]	ILF3-AS1	lincRNA	NA	147727	2.6952582223134045	3.0447737600156684	127.70303964873119	-1.3654540474302648	-1.66862101873015	-1.336933357554238	0.1902761230828941	0.1531763516151793	0.03732003234186721	131	115	120	97	62	81
ENSG00000161996	ENSG00000161996.19	WD repeat domain 90 [Source:HGNC Symbol;Acc:HGNC:26960]	WDR90	protein_coding	Q96KV7	197335	3.475291190014797	3.6350469382326347	187.016342253759	-1.3619052927072754	-1.3519015942583612	-1.3390715280010161	0.028310740582680023	0.036597279036400074	2.3414814363793364e-8	103	224	361	183	102	147
ENSG00000179958	ENSG00000179958.9	dCTP pyrophosphatase 1 [Source:HGNC Symbol;Acc:HGNC:28777]	DCTPP1	protein_coding	Q9H773	79077	5.951862161776259	6.3360690381924885	1250.7980454860046	-1.3382827361224419	-1.6880197154133643	-1.3444007538459168	0.20320600548790232	0.16446843870335517	0.03876285977882998	1381	826	1314	957	526	915
ENSG00000103485	ENSG00000103485.19	quinolinate phosphoribosyltransferase [Source:HGNC Symbol;Acc:HGNC:9755]	QPRT	protein_coding	B4DDH4,Q15274,V9HWJ5	23475	0.34180295347186507	0.7007885449004916	23.49180478434772	-1.5694308533966037	-1.70832170682933	-1.346216018938322	0.17562644400397046	0.14763106567328932	0.038057051267503555	16	13	69	23	8	16
ENSG00000126882	ENSG00000126882.13	family with sequence similarity 78 member A [Source:HGNC Symbol;Acc:HGNC:25465]	FAM78A	protein_coding	Q5JUQ0,Q8N2W3	286336	0.41853529510581494	0.7192973874934869	24.91758324496365	-1.4367000935950485	-1.6903891707974008	-1.3462682411852316	0.15466838397240293	0.1402318030417957	0.03327294578396612	23	24	32	22	11	14
ENSG00000155792	ENSG00000155792.10	DEP domain containing MTOR interacting protein [Source:HGNC Symbol;Acc:HGNC:22953]	DEPTOR	protein_coding	Q8TB45	64798	1.1060178205553677	1.398136713710748	37.78392777004559	-1.6475918316195326	-1.5441703425001239	-1.3483326635941233	0.09357882004785648	0.12596338844000085	0.011897971049806805	12	51	105	25	20	34
ENSG00000159259	ENSG00000159259.8	chromatin assembly factor 1 subunit B [Source:HGNC Symbol;Acc:HGNC:1911]	CHAF1B	protein_coding	Q13112	8208	4.391092424912969	4.564088537290475	359.0299595800983	-1.3699118050709231	-1.3908411837793246	-1.351004116097049	0.03539579084275426	0.04564682207057946	1.1570318419726214e-5	240	382	627	367	178	277
ENSG00000133243	ENSG00000133243.10	BTB domain containing 2 [Source:HGNC Symbol;Acc:HGNC:15504]	BTBD2	protein_coding	Q9BX70	55643	5.958248362723651	6.25497119067883	1175.9482445718068	-1.3585134362593008	-1.578202949147958	-1.3519234294030478	0.13265036814682837	0.12994864876907367	0.01863180305011323	1147	882	1514	1015	526	867
ENSG00000008853	ENSG00000008853.17	Rho related BTB domain containing 2 [Source:HGNC Symbol;Acc:HGNC:18756]	RHOBTB2	protein_coding	Q9BYZ6	23221	5.207469686113289	5.365491786204573	622.1781427802472	-1.3594543802837444	-1.353061665063751	-1.3522438512968002	0.024691771691213366	0.035475336930780685	6.203979352647418e-12	322	771	1239	559	296	612
ENSG00000101057	ENSG00000101057.16	MYB proto-oncogene like 2 [Source:HGNC Symbol;Acc:HGNC:7548]	MYBL2	protein_coding	P10244	4605	6.441519871004869	6.878905755775494	1826.6905181922311	-1.341880946606277	-1.7563149579848103	-1.3523748935908109	0.23371182459428014	0.17758554654121483	0.046571956439051425	2136	1098	1762	1443	690	1287
ENSG00000092096	ENSG00000092096.17	solute carrier family 22 member 17 [Source:HGNC Symbol;Acc:HGNC:23095]	SLC22A17	protein_coding	Q8WUG5	51310	3.1739258115399682	3.4052835472004164	161.95959574664244	-1.391995078711119	-1.4999287737888158	-1.3542552304654414	0.08322043691696744	0.09071359836954546	0.0055959371549387455	136	139	252	141	80	121
ENSG00000124374	ENSG00000124374.9	poly(A) binding protein interacting protein 2B [Source:HGNC Symbol;Acc:HGNC:29200]	PAIP2B	protein_coding	Q9ULR5	400961	1.0918134742829284	1.3185774489031872	36.139295121420055	-1.5274784999384783	-1.4616705342566594	-1.358094381263255	0.06458323903259489	0.09206156279692318	0.002003467644444704	16	47	83	38	19	23
ENSG00000160703	ENSG00000160703.16	NLR family member X1 [Source:HGNC Symbol;Acc:HGNC:29890]	NLRX1	protein_coding	Q86UT6	79671	4.054548535603386	4.25795366489704	291.3330980549943	-1.424347940696255	-1.4529587893722722	-1.3629190129382414	0.05350981975804549	0.06733783656021557	8.508180054575342e-4	215	297	472	257	162	204
ENSG00000153885	ENSG00000153885.14	potassium channel tetramerization domain containing 15 [Source:HGNC Symbol;Acc:HGNC:23297]	KCTD15	protein_coding	Q96SI1	79047	6.001758911518728	6.1584718742646345	1079.1495173124868	-1.3518355161131486	-1.355734263919763	-1.3630692821378163	0.021696577458286775	0.032798430690504934	2.767427918803762e-15	564	1403	2019	1064	511	978
ENSG00000138449	ENSG00000138449.11	solute carrier family 40 member 1 [Source:HGNC Symbol;Acc:HGNC:10909]	SLC40A1	protein_coding	Q9NP59	30061	3.7686617879227295	4.217075856966839	274.79738357050326	-1.4563630542044	-1.777411888803796	-1.3634503053754456	0.2582820894708072	0.17169558496455728	0.03732419413818851	40	458	875	236	109	187
ENSG00000213888	ENSG00000213888.3	long intergenic non-protein coding RNA 1521 [Source:HGNC Symbol;Acc:HGNC:26029]	AC005003.1	protein_coding	NA	NA	1.0364041462756652	1.2777230790155203	34.96738706180726	-1.489686248604705	-1.4903917712003103	-1.365601383791537	0.07224624247519533	0.09370689652318745	0.002439504691282422	14	54	73	33	14	32
ENSG00000062822	ENSG00000062822.15	DNA polymerase delta 1, catalytic subunit [Source:HGNC Symbol;Acc:HGNC:9175]	POLD1	protein_coding	A0A024R4F4,M0R2B7,P28340,Q308M6,Q59FA0	5424	6.095403222137041	6.33441447675341	1235.9036859276569	-1.3897878065831468	-1.5059259433781587	-1.3667705130204295	0.08540823901306278	0.09349284398718816	0.004911284010014703	1042	1230	1616	1045	616	941
ENSG00000116774	ENSG00000116774.12	olfactomedin like 3 [Source:HGNC Symbol;Acc:HGNC:24956]	OLFML3	protein_coding	B4DNG0,M1LAK4,Q9NRN5	56944	1.5341087087537892	1.7502609842707662	50.5332650267893	-1.398263640041373	-1.5070575579406524	-1.3670329196835735	0.06860496776099385	0.076637568258070915	0.002065758044454662	37	51	88	52	20	39
ENSG00000137411	ENSG00000137411.18	valyl-tRNA synthetase 2, mitochondrial [Source:HGNC Symbol;Acc:HGNC:21642]	VARS2	protein_coding	A0A1U9X9B3,B4DG77,B4E0K6,Q5ST30	57176	4.128334756281458	4.376400523022397	318.3512980727956	-1.4005755572731255	-1.5264243808975124	-1.3685857683540352	0.09351665044148733	0.09789471304459033	0.006967597248923489	278	295	425	274	135	270
ENSG00000071246	ENSG00000071246.11	vasohibin 1 [Source:HGNC Symbol;Acc:HGNC:19964]	VASH1	protein_coding	Q7L8A9	22846	3.646690541984099	3.8453332953710917	218.4749564330453	-1.4071246702075517	-1.4505315109818928	-1.3699584528548805	0.049616786484600016	0.06081395658913811	4.3092699333524917e-4	159	192	415	199	111	167
ENSG00000179715	ENSG00000179715.13	PC-esterase domain containing 1B [Source:HGNC Symbol;Acc:HGNC:28255]	PCED1B	protein_coding	A0A024R115,Q96HM7	91523	6.27508713640248	6.517756579841736	1403.500974551301	-1.4248809715420026	-1.5157813930067208	-1.372265822608747	0.079802916188474	0.09370689652318745	0.004965752667882832	1187	1265	2060	1126	751	1013
ENSG00000182173	ENSG00000182173.13	tRNA splicing endonuclease subunit 54 [Source:HGNC Symbol;Acc:HGNC:27561]	TSEN54	protein_coding	Q7Z6J9	283989	4.773078887089955	5.078316610365591	520.2848954899257	-1.4026705647456168	-1.6097475765310376	-1.377955541913077	0.13401230215204593	0.12657865000876686	0.017594979352918903	504	454	593	442	244	349
ENSG00000175873	NA	NA	AC004840.9	lincRNA	NA	NA	0.3881306823496258	0.7461271501641791	25.2606271746187	-1.5338247316651688	-1.759736330642664	-1.3788581326032487	0.15599544374418603	0.1486533144980997	0.036541306916184554	23	25	35	23	5	22
ENSG00000165730	ENSG00000165730.16	storkhead box 1 [Source:HGNC Symbol;Acc:HGNC:23508]	STOX1	protein_coding	Q6ZVD7	219736	0.4885567213982246	0.7453942685253646	24.090853077005388	-1.570674754243551	-1.5565974275889045	-1.3826072302229557	0.08286436112247131	0.10826025946818599	0.007823118572227998	12	37	43	17	13	19
ENSG00000154678	ENSG00000154678.18	phosphodiesterase 1C [Source:HGNC Symbol;Acc:HGNC:8776]	PDE1C	protein_coding	A0A0A0MS69,Q14123	5137	3.782176148835897	4.055010384254476	246.9489723386984	-1.4447184441249024	-1.552458668679954	-1.3843060098404028	0.11460601913569253	0.10826025946818599	0.003771649512674129	67	370	676	239	110	186
ENSG00000163050	ENSG00000163050.17	coenzyme Q8A [Source:HGNC Symbol;Acc:HGNC:16812]	ADCK3	protein_coding	A0A024R3S3,Q8NI60	56997	4.071914381984188	4.238280067414954	285.2907510867681	-1.3901308730496298	-1.3954652714891864	-1.384337535956236	0.023501339001793797	0.02975495125054663	5.98133158222266e-10	171	318	552	279	138	238
ENSG00000171130	ENSG00000171130.18	ATPase H+ transporting V0 subunit e2 [Source:HGNC Symbol;Acc:HGNC:21723]	ATP6V0E2	protein_coding	E9PAS2,Q8NHE4	155066	5.507870695065013	5.8424397462985	885.4343795183606	-1.3968613702883992	-1.650590854122398	-1.3853299797792744	0.15031588734724158	0.13916037883820215	0.022402234085719407	905	665	1044	710	412	592
ENSG00000133247	ENSG00000133247.14	lysine methyltransferase 5C [Source:HGNC Symbol;Acc:HGNC:28405]	SUV420H2	protein_coding	A0A0D9SF94,Q86Y97	84787	2.848308875641454	3.133044560394017	134.70138917279525	-1.4703058914960152	-1.6041893768344355	-1.3853724602165995	0.10822232533871796	0.11431254522810934	0.014284977877677229	123	111	194	86	66	111
ENSG00000239779	ENSG00000239779.7	WW domain binding protein 1 [Source:HGNC Symbol;Acc:HGNC:12737]	WBP1	protein_coding	Q96G27	23559	5.736088347982763	6.016233282191518	994.4521900909588	-1.4188975411358793	-1.5791643795420578	-1.3877941840726473	0.10652760530719338	0.11270843117897049	0.010869960756309638	918	749	1479	768	492	732
ENSG00000174851	ENSG00000174851.16	Yip1 interacting factor homolog A, membrane trafficking protein [Source:HGNC Symbol;Acc:HGNC:16688]	YIF1A	protein_coding	A6NGW1,A8K509,O95070	10897	5.827805660449919	6.313611472404586	1237.3138310616052	-1.3641919356628904	-1.8373101969361862	-1.3879664520849297	0.24844623196556856	0.182137174061527	0.048211568487226866	1504	704	1135	914	511	734
ENSG00000255857	ENSG00000255857.6	PXN antisense RNA 1 [Source:HGNC Symbol;Acc:HGNC:44123]	PXN-AS1	antisense	NA	NA	2.082391370583535	2.441690625934991	84.28637989627373	-1.3172614032323853	-1.7255411988147247	-1.3895930077394412	0.19323264063328227	0.1477767750086681	0.033257627082159014	90	65	90	69	31	60
ENSG00000224051	ENSG00000224051.7	ceramide-1-phosphate transfer protein [Source:HGNC Symbol;Acc:HGNC:28116]	GLTPD1	protein_coding	Q5TA50,S4S694	80772	4.032019790769881	4.5197356564758895	357.57693258567423	-1.3882145785615017	-1.8490819083198757	-1.3904265167890077	0.25186685566813544	0.18211829351204586	0.04945591098783225	435	231	286	273	135	220
ENSG00000111907	ENSG00000111907.21	TPD52 like 1 [Source:HGNC Symbol;Acc:HGNC:12006]	TPD52L1	protein_coding	E9PNK6,E9PPQ1,J3KNE7,Q15730,Q16890	7164	5.175701027452124	5.345657002121106	612.8519503769573	-1.4023409689456534	-1.3948145206452591	-1.3909543368007988	0.02615975906896323	0.036597279036400074	7.007709725363733e-11	301	695	1423	545	321	524
ENSG00000076826	ENSG00000076826.9	calmodulin regulated spectrin associated protein family member 3 [Source:HGNC Symbol;Acc:HGNC:29307]	CAMSAP3	protein_coding	Q9P1Y5	57662	2.9883657864889264	3.2868701668559956	150.24575204716433	-1.3960307115306028	-1.6218699731241923	-1.3915035695434603	0.12380305227814581	0.12041163817262941	0.01654358501910448	145	119	198	135	55	118
ENSG00000119403	ENSG00000119403.15	PHD finger protein 19 [Source:HGNC Symbol;Acc:HGNC:24566]	PHF19	protein_coding	A0A087X169,B7Z887,B7Z8H3,F5H8K3,Q5T6S3	26147	6.157773512974313	6.428937912656832	1323.4803239598264	-1.401937336071049	-1.5670480977959127	-1.3915765141788985	0.10185419592870239	0.10826025946818599	0.00877065052493976	1214	1142	1734	1129	598	1002
ENSG00000213139	ENSG00000213139.8	crystallin gamma S [Source:HGNC Symbol;Acc:HGNC:2417]	CRYGS	protein_coding	A0A140CTX8,P22914	1427	-0.45230137174956564	-0.13294857379890088	12.755895253643006	-1.646174581063053	-1.730380517144903	-1.393746231902228	0.09364875631252237	0.13099729686795014	0.02554112292557987	9	14	25	12	4	9
ENSG00000186907	ENSG00000186907.8	reticulon 4 receptor like 2 [Source:HGNC Symbol;Acc:HGNC:23053]	RTN4RL2	protein_coding	Q86UN3	349667	6.466716436568824	6.83714623995508	1767.5074785545655	-1.4246891169114462	-1.6999374232465794	-1.3938952342411657	0.16638988344967257	0.14897561041956578	0.02823431487348532	1892	1190	2071	1328	823	1154
ENSG00000258818	ENSG00000258818.4	ribonuclease A family member 4 [Source:HGNC Symbol;Acc:HGNC:10047]	RNASE4	protein_coding	P34096,Q53XB4	6038	4.14633450884117	4.450950780857726	325.40500726362706	-1.4905158914150163	-1.6086132277163394	-1.3944104116744653	0.12355199948715186	0.12041163817262941	0.007813118552954483	89	392	1071	294	163	209
ENSG00000055163	ENSG00000055163.20	cytoplasmic FMR1 interacting protein 2 [Source:HGNC Symbol;Acc:HGNC:13760]	CYFIP2	protein_coding	B7Z8N7,E7EVJ5,Q96F07	26999	4.909505318597718	5.075582194821852	508.11704576573777	-1.3930486632622825	-1.3904547168056358	-1.3956937699026113	0.022769278909224734	0.031443122108660314	4.1320365818343617e-16	253	620	1090	509	225	460
ENSG00000163864	ENSG00000163864.17	nicotinamide nucleotide adenylyltransferase 3 [Source:HGNC Symbol;Acc:HGNC:20989]	NMNAT3	protein_coding	Q49AL4,Q96T66	349565	0.043970468894112054	0.40031398613682784	18.969467398647538	-1.899710061364306	-1.7398363194027109	-1.3966880117916773	0.09436535076759901	0.15314827373336526	0.03143423829909225	11	28	33	9	13	10
ENSG00000243989	ENSG00000243989.9	aminoacylase 1 [Source:HGNC Symbol;Acc:HGNC:177]	ACY1	protein_coding	Q03154,V9HWA0	95	4.134220870481163	4.514203734285453	353.85590422119714	-1.4518356788914164	-1.7237144805690707	-1.397051831095817	0.17398476274934452	0.15017809394947665	0.031110554815061135	381	264	372	234	165	247
ENSG00000148219	ENSG00000148219.16	astrotactin 2 [Source:HGNC Symbol;Acc:HGNC:17021]	ASTN2	protein_coding	B3KN99,B7ZKP4,B7ZKP5,O75129,X6R5P2	23245	2.254895045039733	2.5019561512387614	86.1419589421153	-1.4336637348401797	-1.5606496022740612	-1.3993625277324266	0.08390946461235094	0.09022566053957395	0.004965752667882832	70	75	148	94	34	56
ENSG00000138111	ENSG00000138111.14	major facilitator superfamily domain containing 13A [Source:HGNC Symbol;Acc:HGNC:26196]	TMEM180	protein_coding	Q14CX5	79847	2.240071625251902	2.4700119520308705	84.18374981091841	-1.4252263674533912	-1.5372964159845548	-1.3996372153422003	0.0714031546643828	0.07988920766686369	0.0027275354806012052	67	73	148	67	38	71
ENSG00000111665	ENSG00000111665.11	cell division cycle associated 3 [Source:HGNC Symbol;Acc:HGNC:14624]	CDCA3	protein_coding	F5GX58,F8WDL1,J3KMY0,Q99618	83461	4.265452283730439	4.522920476628814	352.42342365288727	-1.4475754353534487	-1.5601867228596475	-1.4011710510644433	0.09045241057524439	0.09392616471012206	0.00593299684861553	307	331	478	262	162	299
ENSG00000173818	ENSG00000173818.17	endonuclease V [Source:HGNC Symbol;Acc:HGNC:26640]	ENDOV	protein_coding	Q6ZW30,Q8N8Q3	284131	4.665657570002359	5.167982807572487	560.0525995485729	-1.436545483062351	-1.8720318682363808	-1.4047573867226921	0.24175441172103945	0.182137174061527	0.04853320841709236	684	320	518	316	243	375
ENSG00000144061	ENSG00000144061.13	nephrocystin 1 [Source:HGNC Symbol;Acc:HGNC:7905]	NPHP1	protein_coding	B4DQY0,C9JNM7,O15259	4867	2.274658535926367	2.498857107305468	85.78783991804144	-1.4094799909750269	-1.5310058177229386	-1.4056151270024797	0.06458323903259489	0.07285375462277209	0.0015842492921941268	67	80	146	80	34	71
ENSG00000203724	ENSG00000203724.11	chromosome 1 open reading frame 53 [Source:HGNC Symbol;Acc:HGNC:30003]	C1orf53	protein_coding	Q5VUE5	388722	1.0202464251201948	1.3504231420354527	38.99315763281022	-1.5163193497699223	-1.7304570450014276	-1.4064012767071215	0.13638352785011276	0.13539569122015796	0.02700093560275475	37	32	57	22	14	37
ENSG00000164050	ENSG00000164050.13	plexin B1 [Source:HGNC Symbol;Acc:HGNC:9103]	PLXNB1	protein_coding	O43157	5364	4.368191550800976	4.537105384743413	349.8456669599896	-1.4071903045643395	-1.4034229431058658	-1.406927367406992	0.02258413745172777	0.02975495125054663	3.0139293752149536e-13	182	408	757	312	170	317
ENSG00000143416	ENSG00000143416.21	selenium binding protein 1 [Source:HGNC Symbol;Acc:HGNC:10719]	SELENBP1	protein_coding	Q13228,V9HWG1	8991	3.8095265353826644	4.079674060085897	259.15823944706625	-1.476372204194503	-1.5856120474680044	-1.4096675071227964	0.09351665044148733	0.10117306368479616	0.007519036929223748	228	193	436	217	131	169
ENSG00000075702	ENSG00000075702.18	WD repeat domain 62 [Source:HGNC Symbol;Acc:HGNC:24502]	WDR62	protein_coding	O43379	284403	5.86714701725108	6.123214307007542	1068.7875437809494	-1.4274452771996633	-1.5593559955547438	-1.4129601391497322	0.08483680781695094	0.0924609895175604	0.004606944175513575	932	1003	1443	841	490	873
ENSG00000110628	ENSG00000110628.16	solute carrier family 22 member 18 [Source:HGNC Symbol;Acc:HGNC:10964]	SLC22A18	protein_coding	E9PRM7,Q96BI1	5002	4.99940369317209	5.4157673063447715	661.7762643075162	-1.435244312998986	-1.7722559756093537	-1.4133953332883216	0.19440458309962114	0.15968006374906463	0.034474665627788635	744	393	775	499	301	385
ENSG00000167646	ENSG00000167646.14	dynein axonemal assembly factor 3 [Source:HGNC Symbol;Acc:HGNC:30492]	DNAAF3	protein_coding	A0A0A0MS19,A0A0C4DH50,A0A0C4DH78,A0A0C4DH81,Q8N9W5	352909	1.695835904551783	1.9479229505712683	58.32317703062148	-1.5408785996705083	-1.584348512660532	-1.4156659209790492	0.07661146994616255	0.09279037154929036	0.00521374098510551	45	51	110	50	32	33
ENSG00000141753	ENSG00000141753.7	insulin like growth factor binding protein 4 [Source:HGNC Symbol;Acc:HGNC:5473]	IGFBP4	protein_coding	A0A024R1U8,P22692	3487	10.85791814494329	11.338302961511603	40224.708233917714	-1.481092263802098	-1.851710574732471	-1.41647385934951	0.21581620542490812	0.17740488441428998	0.04058962561291453	48414	22909	39220	28664	16642	24249
ENSG00000198246	ENSG00000198246.9	solute carrier family 29 member 3 [Source:HGNC Symbol;Acc:HGNC:23096]	SLC29A3	protein_coding	Q9BZD2	55315	3.880389644119724	4.094109662201301	260.22226772805806	-1.4616045856344313	-1.5041221378152907	-1.417640533355122	0.047068775361014566	0.06022742261487351	4.503305568914368e-4	197	262	423	224	134	189
ENSG00000131242	ENSG00000131242.18	RAB11 family interacting protein 4 [Source:HGNC Symbol;Acc:HGNC:30267]	RAB11FIP4	protein_coding	Q86YS3	84440	2.7528616380467654	2.988247275637792	118.2658302230218	-1.6249725589522028	-1.5208954960580816	-1.4193641202731087	0.04681964207929172	0.0803819821909959	6.849064176421583e-4	52	154	280	81	75	82
ENSG00000099889	ENSG00000099889.14	ARVCF delta catenin family member [Source:HGNC Symbol;Acc:HGNC:728]	ARVCF	protein_coding	C9JJX6,E9PDC3,O00192	421	1.3489813613285915	1.6332485490674962	47.23118524820895	-1.4250892021840618	-1.6551435368060217	-1.4199938655166118	0.11193082814500403	0.10894673385343176	0.012546176682379432	42	42	71	41	15	40
ENSG00000130545	ENSG00000130545.16	crumbs cell polarity complex component 3 [Source:HGNC Symbol;Acc:HGNC:20237]	CRB3	protein_coding	Q9BUF7	92359	1.957074391778677	2.3060394684748844	76.46072307017438	-1.4743987698660672	-1.7360321605303504	-1.4203306102123046	0.144273829683608	0.13900233209697127	0.026377957650735237	78	53	106	49	38	49
ENSG00000236609	ENSG00000236609.4	zinc finger protein 853 [Source:HGNC Symbol;Acc:HGNC:21767]	ZNF853	protein_coding	P0CG23	54753	2.3971465809694896	2.6590083253935166	96.65135529245082	-1.4362785982760553	-1.5996716504650377	-1.4203806984029106	0.09102954999009313	0.09364670055507589	0.006743229174760792	85	82	148	74	43	77
ENSG00000234608	ENSG00000234608.8	MAPKAPK5 antisense RNA 1 [Source:HGNC Symbol;Acc:HGNC:24091]	MAPKAPK5-AS1	lincRNA	NA	51275	3.584799024244335	3.8833185025807846	227.1339436887878	-1.4470535173895314	-1.6334104543345511	-1.420957381043606	0.11401791585052183	0.11329364610989383	0.012493693554074621	218	186	295	207	90	162
ENSG00000157326	ENSG00000157326.19	dehydrogenase/reductase 4 [Source:HGNC Symbol;Acc:HGNC:16985]	DHRS4	protein_coding	Q9BTZ2	10901	4.8276250134448	5.328568880571636	625.8374623818848	-1.4366139651635252	-1.8786529370575749	-1.4210218604959646	0.2383581995836157	0.1797478004698646	0.045734153601134336	764	354	590	377	276	386
ENSG00000120915	ENSG00000120915.14	epoxide hydrolase 2 [Source:HGNC Symbol;Acc:HGNC:3402]	EPHX2	protein_coding	P34913	2053	3.084011756716846	3.271270120092361	145.11130305916225	-1.4515292168103773	-1.4559421595603368	-1.421550539059851	0.027082983976205316	0.035475336930780685	7.857259231453891e-8	82	171	295	137	57	138
ENSG00000227051	ENSG00000227051.6	chromosome 14 open reading frame 132 [Source:HGNC Symbol;Acc:HGNC:20346]	C14orf132	protein_coding	A0A1B0GU51,A0A1B0GWH2,Q9NPU4	56967	4.1419192423574	4.324340124709735	301.61383865900126	-1.4471808449983932	-1.439638520684904	-1.42461658733914	0.02671835263663979	0.035475336930780685	3.9088823897115815e-9	157	339	687	326	141	219
ENSG00000180155	ENSG00000180155.20	Ly6/neurotoxin 1 [Source:HGNC Symbol;Acc:HGNC:29604]	LYNX1	protein_coding	P0DP58	66004	2.4461227339341365	2.680188255891361	97.52473318638371	-1.45848841526785	-1.5567002484556007	-1.4272848728414942	0.06534550522143914	0.07570368564847371	0.0019710160944029355	78	85	171	82	47	71
ENSG00000101945	ENSG00000101945.17	suppressor of variegation 3-9 homolog 1 [Source:HGNC Symbol;Acc:HGNC:11479]	SUV39H1	protein_coding	O43463	6839	2.9059756602542306	3.1718731976554513	138.10227487554877	-1.4442366292886866	-1.6019389715525476	-1.4309475763957789	0.09069137661770967	0.09248940973606637	0.0060894453503785384	123	111	216	114	59	107
ENSG00000235142	ENSG00000235142.10	long intergenic non-protein coding RNA 2532 [Source:HGNC Symbol;Acc:HGNC:53549]	RP1-60O19.1	lincRNA	NA	100422737	0.5403537644368204	0.9547982562500337	29.711368413311256	-1.705932633434931	-1.888469550361625	-1.4313958398406168	0.16396205089682622	0.1593613761502214	0.04189318662586054	30	17	53	13	15	19
ENSG00000149489	ENSG00000149489.8	retinal outer segment membrane protein 1 [Source:HGNC Symbol;Acc:HGNC:10254]	ROM1	protein_coding	Q03395	6094	1.0198716529875764	1.3175068079922987	37.69073216026953	-1.6416419995966263	-1.6864515093225814	-1.4315811035510921	0.09540568310081186	0.1197788635329999	0.01499771208876272	31	38	59	28	22	18
ENSG00000182272	ENSG00000182272.12	beta-1,4-N-acetyl-galactosaminyltransferase 4 [Source:HGNC Symbol;Acc:HGNC:26315]	B4GALNT4	protein_coding	Q76KP1	338707	3.5371719471642207	3.934168780048494	237.1004347999073	-1.4800467199695655	-1.772110532964104	-1.4337233322240797	0.17051447428414915	0.14897561041956578	0.029834649507401338	261	150	285	166	108	148
ENSG00000106333	ENSG00000106333.13	procollagen C-endopeptidase enhancer [Source:HGNC Symbol;Acc:HGNC:8738]	PCOLCE	protein_coding	Q15113	5118	1.4614200266179591	1.8390767064266966	55.38160932824428	-1.4389176103771357	-1.8022418467039762	-1.4353582646083214	0.20082782507651473	0.1467814180666623	0.0320039083669051	56	57	51	42	26	28
ENSG00000161618	ENSG00000161618.10	aldehyde dehydrogenase 16 family member A1 [Source:HGNC Symbol;Acc:HGNC:28114]	ALDH16A1	protein_coding	Q8IZ83	126133	5.27378598659088	5.689000942103537	799.837360794774	-1.4169500061694003	-1.7828532144518172	-1.4365336533787607	0.19440458309962114	0.15524927763571708	0.030813519659788676	903	546	809	597	326	529
ENSG00000137135	ENSG00000137135.18	Rho guanine nucleotide exchange factor 39 [Source:HGNC Symbol;Acc:HGNC:25909]	ARHGEF39	protein_coding	Q8N4T4	84904	4.492220717941291	4.6870812780649835	391.5086124483779	-1.4452842905887073	-1.480417637549564	-1.436968411688191	0.03252992802676888	0.04037815598860303	6.600598040635025e-6	271	442	644	370	173	321
ENSG00000062282	ENSG00000062282.15	diacylglycerol O-acyltransferase 2 [Source:HGNC Symbol;Acc:HGNC:16940]	DGAT2	protein_coding	Q96PD7	84649	1.4018822294348632	1.689220805015491	49.3347997351794	-1.4401440855421952	-1.6783210265261235	-1.4387053662342473	0.11599979874749217	0.10894673385343176	0.012644367583108725	45	47	65	40	22	32
ENSG00000100445	ENSG00000100445.17	short chain dehydrogenase/reductase family 39U member 1 [Source:HGNC Symbol;Acc:HGNC:20275]	SDR39U1	protein_coding	F6RWC2,Q86TZ5,Q9NRG7	56948	4.043504336724888	4.414235757557135	329.7433022218666	-1.4932046419446592	-1.7382987270398251	-1.439811056332768	0.15565682528369323	0.1402318030417957	0.02326507958369922	345	277	338	223	155	219
ENSG00000053108	ENSG00000053108.17	follistatin like 4 [Source:HGNC Symbol;Acc:HGNC:21389]	FSTL4	protein_coding	Q6MZW2	23105	3.2542595658164903	3.462409373565591	166.1566607376301	-1.5516805923943333	-1.5003557243144858	-1.4406311042488233	0.03550838082192844	0.05264881525846423	3.930521829791085e-5	96	210	312	117	98	126
ENSG00000247092	ENSG00000247092.7	small nucleolar RNA host gene 10 [Source:HGNC Symbol;Acc:HGNC:27510]	SNHG10	antisense	NA	NA	2.1903514511162014	2.6169491897113586	94.95785525160919	-1.6479203945899152	-1.8379077366619228	-1.4426769363760452	0.1737777677522018	0.15754732515299105	0.03571450713023212	97	92	96	86	45	32
ENSG00000187653	ENSG00000187653.11	TMSB4X pseudogene 8 [Source:HGNC Symbol;Acc:HGNC:11885]	TMSB4XP8	pseudogene	NA	NA	2.6709096581415355	3.148735773429524	138.5666017267985	-1.3727566197345495	-1.8835152379029767	-1.4433999461852145	0.2388870411288196	0.17169558496455728	0.04275022592335656	167	80	140	114	40	93
ENSG00000146066	ENSG00000146066.3	HIG1 hypoxia inducible domain family member 2A [Source:HGNC Symbol;Acc:HGNC:28311]	HIGD2A	protein_coding	A0A024R7Q3,Q9BW72	192286	5.201316985638977	5.637640706216337	772.6606894415103	-1.4330814178464042	-1.8136606709332428	-1.4449232002960826	0.20082782507651473	0.15973017871977274	0.03318532239223257	890	496	789	574	326	466
ENSG00000026297	ENSG00000026297.16	ribonuclease T2 [Source:HGNC Symbol;Acc:HGNC:21686]	RNASET2	protein_coding	D6REQ6,O00584	8635	3.3514696161896063	3.7504043563759906	208.8830728309252	-1.442557248093271	-1.780855859916473	-1.4457263270015663	0.17907629389851246	0.14817709926174957	0.029032779020129067	232	148	219	169	74	145
ENSG00000185504	ENSG00000185504.17	FA core complex associated protein 100 [Source:HGNC Symbol;Acc:HGNC:26171]	C17orf70	protein_coding	A4ZI32,Q0VG06	80233	4.939300742668296	5.290360722319017	604.2153296701013	-1.4554539174712395	-1.7120912706798541	-1.448731827494627	0.14475567504033382	0.1312485637920501	0.018085599369132524	621	503	654	476	267	393
ENSG00000050555	ENSG00000050555.18	laminin subunit gamma 3 [Source:HGNC Symbol;Acc:HGNC:6494]	LAMC3	protein_coding	Q8N2D6,Q9Y6N6	10319	1.6180604313599105	1.9315519991767924	58.13827382943531	-1.652736464530611	-1.7060567212971967	-1.449063868846283	0.10614872342301727	0.1178037159086139	0.014717582917287017	49	62	82	27	28	51
ENSG00000166963	ENSG00000166963.13	microtubule associated protein 1A [Source:HGNC Symbol;Acc:HGNC:6835]	MAP1A	protein_coding	P78559,Q504X9	4130	1.5202533147406532	1.7542988506609858	49.81158969331673	-1.5368178661621947	-1.554395216001243	-1.4514622228985428	0.046185654378485895	0.06357636921641482	1.7696352487886065e-4	27	65	101	53	16	42
ENSG00000145882	ENSG00000145882.11	prenylcysteine oxidase 1 like [Source:HGNC Symbol;Acc:HGNC:28477]	PCYOX1L	protein_coding	Q8NBM8	78991	2.7303566537218122	2.9445821254231066	115.89516918255192	-1.5051862513055987	-1.5223995271241928	-1.4523598382299454	0.042568825329898474	0.05301266608266943	7.613399738284653e-5	73	104	270	107	58	80
ENSG00000115457	ENSG00000115457.10	insulin like growth factor binding protein 2 [Source:HGNC Symbol;Acc:HGNC:5471]	IGFBP2	protein_coding	C9JMY1,P18065	3485	6.008911083517264	6.523672787485153	1432.4580571409308	-1.4141142174680292	-1.9077083843677727	-1.4526531167836176	0.24410148488839326	0.17758554654121483	0.04216049600464273	1773	861	1206	1006	558	847
ENSG00000157851	ENSG00000157851.17	dihydropyrimidinase like 5 [Source:HGNC Symbol;Acc:HGNC:20637]	DPYSL5	protein_coding	Q9BPU6	56896	3.797248506890198	3.9907298700320175	240.27733123744937	-1.478901407375464	-1.4879760241455373	-1.455313461436326	0.02620646422374636	0.03332964138999345	1.3095730125919736e-7	146	303	423	253	101	183
ENSG00000163485	ENSG00000163485.17	adenosine A1 receptor [Source:HGNC Symbol;Acc:HGNC:262]	ADORA1	protein_coding	B7Z1L9,P30542	134	0.9532468059701317	1.2394387641055293	34.45143614405383	-1.7232319772816984	-1.6402129017896256	-1.4563810591470052	0.06964128458962626	0.09810956369117035	0.005309183555226173	19	37	85	20	13	37
ENSG00000135324	ENSG00000135324.6	melanocortin 2 receptor accessory protein 2 [Source:HGNC Symbol;Acc:HGNC:21232]	MRAP2	protein_coding	Q96G30	112609	1.0260317581768015	1.2936859694603482	35.18586104487265	-1.6168570621353322	-1.5709295262941965	-1.45646073403474	0.06626072531390904	0.09071359836954546	0.0016180054143543584	13	47	93	33	16	26
ENSG00000064961	ENSG00000064961.19	high mobility group 20B [Source:HGNC Symbol;Acc:HGNC:5002]	HMG20B	protein_coding	Q9P0W2	10362	5.69387404694241	6.212297923535053	1154.895041529908	-1.4086812973041791	-1.9147006169909329	-1.4578185828333459	0.24574487115191765	0.17768181769439043	0.04228257513011851	1438	632	1053	783	441	714
ENSG00000100726	ENSG00000100726.15	telomere maintenance 2 [Source:HGNC Symbol;Acc:HGNC:29099]	TELO2	protein_coding	B4DXS2,Q9Y4R8	9894	4.906940216510022	5.223577036052048	575.3505726193628	-1.4588523658624937	-1.6721629060990923	-1.4581142665136075	0.11917121350928835	0.11398361449809952	0.01109842128537657	559	517	662	495	221	426
ENSG00000006282	ENSG00000006282.21	spermatogenesis associated 20 [Source:HGNC Symbol;Acc:HGNC:26125]	SPATA20	protein_coding	Q8TB22	64847	6.617621749746077	6.842319051965949	1752.6984171956694	-1.4821922123193536	-1.538249522640229	-1.4591230466752179	0.04300934158442838	0.06056692815795237	3.065912679427796e-4	1370	1674	2896	1489	859	1297
ENSG00000196668	ENSG00000196668.4	long intergenic non-protein coding RNA 173 [Source:HGNC Symbol;Acc:HGNC:33791]	LINC00173	processed_transcript	NA	100287569	-0.07375019520475247	0.25764406738954093	17.44458265668546	-1.5660499421515075	-1.8073945082688696	-1.4591604829841749	0.14475567504033382	0.12361635855309794	0.023001173702165773	13	26	21	14	6	12
ENSG00000165821	ENSG00000165821.12	spalt like transcription factor 2 [Source:HGNC Symbol;Acc:HGNC:10526]	SALL2	protein_coding	B4DK65,E7EW59,Q9Y467	6297	1.395672667288238	1.9419597127503572	55.06525304281414	-1.8050971272184488	-1.9488685301713804	-1.4597913788804444	0.2020035349615248	0.16780599590594553	0.03906623691530534	7	106	164	41	18	40
ENSG00000171564	ENSG00000171564.11	fibrinogen beta chain [Source:HGNC Symbol;Acc:HGNC:3662]	FGB	protein_coding	P02675,V9HVY1	2244	3.147803524128328	3.425622045364024	159.5451330463066	-1.5377986566874446	-1.6105574639310514	-1.459957308558638	0.0816223807840103	0.08975799736807151	0.001759217280462557	57	164	521	128	69	135
ENSG00000105486	ENSG00000105486.14	DNA ligase 1 [Source:HGNC Symbol;Acc:HGNC:6598]	LIG1	protein_coding	B4DM52,F5GZ28,P18858	3978	5.868161234766972	6.057701976466156	1010.6646795998497	-1.4762325997017693	-1.4800310468209896	-1.46126176851793	0.022175582504016914	0.0330281694661394	2.349170281476425e-8	630	1216	1803	832	519	817
ENSG00000076344	ENSG00000076344.16	regulator of G protein signaling 11 [Source:HGNC Symbol;Acc:HGNC:9993]	RGS11	protein_coding	B7Z285,O94810,Q4TT70	8786	1.8191636029076386	2.1441919604446196	68.11751660341716	-1.4721371995762795	-1.730671742306407	-1.4629705562028883	0.12294863499256961	0.12041163817262941	0.016745637109870256	67	52	96	54	31	40
ENSG00000162572	ENSG00000162572.21	sodium channel epithelial 1 subunit delta [Source:HGNC Symbol;Acc:HGNC:10601]	SCNN1D	protein_coding	A6NNF7,P51172	6339	1.1231939202650272	1.597734737388094	47.45223642819612	-1.4813115944623687	-1.9588261853879854	-1.4650639067045912	0.22292942949182432	0.16835354348573994	0.044830407522459266	56	24	62	34	20	21
ENSG00000108479	ENSG00000108479.12	galactokinase 1 [Source:HGNC Symbol;Acc:HGNC:4118]	GALK1	protein_coding	P51570,V9HWE7	2584	5.718871779980243	6.310196141677532	1239.4149093555345	-1.4084665044090865	-2.0017336936917487	-1.4667619682589181	0.2779750749881059	0.18913981353731626	0.0489471739773823	1624	644	969	813	480	662
ENSG00000240137	ENSG00000240137.6	ERICH6 antisense RNA 1 [Source:HGNC Symbol;Acc:HGNC:41205]	RP11-103G8.2	antisense	NA	101928085	0.12381564375372528	0.49142329228292064	21.074897133505747	-1.60875910242494	-1.8562938738458283	-1.468472824974019	0.14817326604424774	0.13886877501525716	0.02976350062744688	20	13	41	14	7	16
ENSG00000173141	ENSG00000173141.5	mitochondrial ribosomal protein L57 [Source:HGNC Symbol;Acc:HGNC:14514]	MRP63	protein_coding	A0A024RDM4,Q9BQC6	78988	4.970883388898695	5.36760224880772	639.3624766567327	-1.4526684530974197	-1.780126015732039	-1.468586275806098	0.17051447428414915	0.14407108133264832	0.023507999994855665	703	468	666	495	240	447
ENSG00000184967	ENSG00000184967.7	nucleolar complex associated 4 homolog [Source:HGNC Symbol;Acc:HGNC:28461]	NOC4L	protein_coding	Q9BVI4	79050	5.342684212122528	5.9204555644074395	945.8430574691439	-1.4098828059238144	-1.9891769821579521	-1.4693739420678693	0.2729286856509995	0.18659277968523233	0.047568623183698776	1228	512	739	622	364	520
ENSG00000167740	ENSG00000167740.10	cytochrome b5 domain containing 2 [Source:HGNC Symbol;Acc:HGNC:28471]	CYB5D2	protein_coding	Q8WUJ1	124936	3.8713088731479792	4.190900587984189	281.44563872844157	-1.501578410576338	-1.6935281419287094	-1.4763700799004498	0.11090817817932219	0.11124745728144143	0.010714781953306711	277	219	375	237	114	194
ENSG00000116353	ENSG00000116353.16	mitochondrial trans-2-enoyl-CoA reductase [Source:HGNC Symbol;Acc:HGNC:19691]	MECR	protein_coding	Q9BV79	51102	3.4737976891639795	3.8599522031838167	224.95978262387018	-1.4848396061463176	-1.782380950097676	-1.4783159080201995	0.1583392557369098	0.13900233209697127	0.02216125281064372	243	174	238	180	76	165
ENSG00000071655	ENSG00000071655.18	methyl-CpG binding domain protein 3 [Source:HGNC Symbol;Acc:HGNC:6918]	MBD3	protein_coding	O95983	53615	6.33690677205661	6.856706203481363	1804.3830412327106	-1.4351280343786537	-1.9257635179463535	-1.478443477362194	0.2382427202239047	0.1754872568821256	0.039664404568495695	2244	1060	1550	1301	625	1143
ENSG00000107281	ENSG00000107281.10	neural proliferation, differentiation and control 1 [Source:HGNC Symbol;Acc:HGNC:7899]	NPDC1	protein_coding	Q9NQX5	56654	5.43500373467432	5.985954267415229	988.6768189774427	-1.409419743113633	-1.9636714489249447	-1.4792952430121722	0.2582820894708072	0.18086385629634977	0.04324217479776678	1263	522	854	683	338	618
ENSG00000172828	ENSG00000172828.13	carboxylesterase 3 [Source:HGNC Symbol;Acc:HGNC:1865]	CES3	protein_coding	A0A0C4DFY7,Q6UWW8	23491	1.8456139315374067	2.0833794723073513	63.37669105292916	-1.593787888665164	-1.5844925143151722	-1.4793610701775457	0.047087619724819986	0.06346657369131936	3.5924528964461564e-4	40	71	128	70	28	35
ENSG00000138796	ENSG00000138796.17	hydroxyacyl-CoA dehydrogenase [Source:HGNC Symbol;Acc:HGNC:4799]	HADH	protein_coding	B3KTT6,Q16836	3033	3.94067569411803	4.144018894199602	268.2066866586766	-1.5020773942471561	-1.520927061242404	-1.4799302136529817	0.027407620151957576	0.035475336930780685	1.3760314123401206e-6	182	287	495	271	113	201
ENSG00000134222	ENSG00000134222.16	proline and serine rich coiled-coil 1 [Source:HGNC Symbol;Acc:HGNC:24472]	PSRC1	protein_coding	A0A024R099,A8K0M8,Q6PGN9	84722	4.238254719218376	4.470715299293154	338.51853717720246	-1.5015562999210534	-1.5707585036982914	-1.4821601736353613	0.046595715674228426	0.05713376750108908	3.394346716742968e-4	268	344	524	297	151	254
ENSG00000079616	ENSG00000079616.13	kinesin family member 22 [Source:HGNC Symbol;Acc:HGNC:6391]	KIF22	protein_coding	A0A024R632,B7Z9T5,Q14807	3835	6.680383551015128	7.048855189707967	2045.4841376945549	-1.4981450960008067	-1.7497269752749771	-1.4822460223751888	0.13535768012072738	0.13175960690872746	0.016935548930720138	2161	1490	2420	1495	844	1455
ENSG00000244187	ENSG00000244187.8	transmembrane protein 141 [Source:HGNC Symbol;Acc:HGNC:28211]	TMEM141	protein_coding	Q96I45	85014	5.185444306921297	5.710963050375073	816.122392974313	-1.4608408828285608	-1.93960551869207	-1.482864572488189	0.23606335432409614	0.1754872568821256	0.040204540327351275	1014	416	824	505	336	482
ENSG00000204536	ENSG00000204536.14	coiled-coil alpha-helical rod protein 1 [Source:HGNC Symbol;Acc:HGNC:13930]	CCHCR1	protein_coding	A0A1U9X7G6,Q2TB68,Q769H0,Q8TD31	54535	3.1583045012645883	3.666229232455088	198.506889491898	-1.445417963853819	-1.9368010851343789	-1.484538483470815	0.23350930239103707	0.1714469716299778	0.04029408329910321	246	111	188	142	72	116
ENSG00000144677	ENSG00000144677.15	CTD small phosphatase like [Source:HGNC Symbol;Acc:HGNC:16890]	CTDSPL	protein_coding	O15194	10217	3.9031711555153485	4.134279238492309	267.73526460783864	-1.5237971177459464	-1.572773350591788	-1.4876128449816592	0.04308368486709139	0.05576809511404297	2.3995266394082063e-4	207	266	445	251	123	180
ENSG00000125520	ENSG00000125520.14	SLC2A4 regulator [Source:HGNC Symbol;Acc:HGNC:15930]	SLC2A4RG	protein_coding	Q9NR83	56731	5.370430779623623	5.760032012754579	838.5970625535991	-1.4704971981658514	-1.7821318606383225	-1.4885329294859084	0.15624297387865127	0.13884325214341006	0.019946021595929824	912	593	949	625	337	568
ENSG00000232093	ENSG00000232093.1	DCST1 antisense RNA 1 [Source:HGNC Symbol;Acc:HGNC:41147]	RP11-307C12.11	antisense	NA	NA	-0.09043338480113981	0.35488639869516514	19.388248510202885	-1.7472989032785051	-2.0019407796595607	-1.4885369265110904	0.17444074737957474	0.15963440837103998	0.04246490328080682	20	10	37	10	9	10
ENSG00000187185	ENSG00000187185.4	uncharacterized LOC388282 [Source:NCBI gene;Acc:388282]	CTD-2600O9.1	protein_coding	NA,Q86VG7	388282	1.644938599522403	2.056205352855157	64.86085212676697	-1.4218296789520124	-1.8678724027267706	-1.4886466541736825	0.1903285709320106	0.1472948107275725	0.03072738892340432	73	44	74	41	24	46
ENSG00000105607	ENSG00000105607.13	glutaryl-CoA dehydrogenase [Source:HGNC Symbol;Acc:HGNC:4189]	GCDH	protein_coding	A0A024R7F9,Q92947	2639	3.064639640752541	3.423780838866674	165.97767391482384	-1.4836930293021782	-1.7613072227409514	-1.4910928222425912	0.13631263610133246	0.12471520893634055	0.0170301432021369	173	128	198	135	57	122
ENSG00000183763	ENSG00000183763.9	TRAF interacting protein [Source:HGNC Symbol;Acc:HGNC:30764]	TRAIP	protein_coding	Q9BWF2	10293	3.4524918110551095	3.8532445264636843	224.1984203439991	-1.4923086933689755	-1.8089765185562858	-1.4915748698052333	0.16254332471054322	0.14115719764316523	0.023038081151600266	248	150	260	170	79	160
ENSG00000135100	ENSG00000135100.18	HNF1 homeobox A [Source:HGNC Symbol;Acc:HGNC:11621]	HNF1A	protein_coding	E0YMI7,P20823	6927	4.322591388829167	4.534847870493364	352.5975774060356	-1.512859313064544	-1.544264282203503	-1.4943782893387387	0.031055483870940887	0.039791570352926145	8.728644631922212e-6	251	386	598	287	165	285
ENSG00000213722	ENSG00000213722.9	dimethylarginine dimethylaminohydrolase 2 [Source:HGNC Symbol;Acc:HGNC:2716]	DDAH2	protein_coding	O95865,V9HW53	23564	3.557725698143048	3.8901935648893624	228.56423288620203	-1.566337180135176	-1.7269569621176724	-1.4949785812053897	0.10691911562817194	0.11270843117897049	0.011347154296389187	224	184	305	149	109	158
ENSG00000213465	ENSG00000213465.8	ADP ribosylation factor like GTPase 2 [Source:HGNC Symbol;Acc:HGNC:693]	ARL2	protein_coding	P36404,Q53YD8	402	6.81705692981572	7.437321595087378	2708.2536824220283	-1.4664518253041277	-2.047028343980799	-1.496119200033672	0.27190512097295655	0.1900688221074119	0.047622372881425054	3617	1272	2185	1645	999	1529
ENSG00000182327	ENSG00000182327.8	glycolipid transfer protein domain containing 2 [Source:HGNC Symbol;Acc:HGNC:33756]	GLTPD2	protein_coding	A6NH11	388323	0.126925514058758	0.46626673911723343	20.371602679193394	-1.829100730549023	-1.8006942376762969	-1.4961450303363657	0.09165826804190694	0.13099729686795014	0.018300746606334486	16	20	38	13	12	9
ENSG00000205593	ENSG00000205593.12	DENN domain containing 6B [Source:HGNC Symbol;Acc:HGNC:32690]	DENND6B	protein_coding	Q8NEG7	414918	1.38489481955345	1.7992829985821417	53.97127026321178	-1.4732446222734563	-1.8710968749165262	-1.4969683473475615	0.17974844371415175	0.1460483458306268	0.02976350062744688	58	41	66	44	12	43
ENSG00000168237	ENSG00000168237.18	glycerate kinase [Source:HGNC Symbol;Acc:HGNC:24247]	GLYCTK	protein_coding	A0A024R302,Q8IVS8	132158	2.0364112753076706	2.3942499209903314	81.36467209743583	-1.4571584685400134	-1.7881230168338367	-1.4973586278092041	0.14655067787951165	0.1258456638089604	0.0185237382807952	84	68	94	69	32	47
ENSG00000165795	ENSG00000165795.23	NDRG family member 2 [Source:HGNC Symbol;Acc:HGNC:14460]	NDRG2	protein_coding	Q9UN36	57447	2.523809490807025	2.741612660938718	99.50966147922811	-1.577106444825342	-1.5324449343722528	-1.497529348085188	0.033348894498752335	0.04987299449861913	3.5071959227107274e-6	46	120	245	83	53	72
ENSG00000179023	ENSG00000179023.8	kelch domain containing 7A [Source:HGNC Symbol;Acc:HGNC:26791]	KLHDC7A	protein_coding	Q5VTJ3	127707	2.6740452507015555	2.9601298578571393	115.87361939023201	-1.734659099140928	-1.6481881632150548	-1.4991123106871014	0.06510765809898442	0.0889824935343067	0.0016641749619482854	49	186	239	118	60	52
ENSG00000141401	ENSG00000141401.12	inositol monophosphatase 2 [Source:HGNC Symbol;Acc:HGNC:6051]	IMPA2	protein_coding	O14732	3613	4.785780740199653	5.042387778359406	504.53725303272404	-1.5136416185603332	-1.6178102072550087	-1.5045291400600243	0.059286441538335594	0.07029985551047824	0.0010328035638011454	428	463	779	441	212	373
ENSG00000203711	ENSG00000203711.14	chromosome 6 open reading frame 99 [Source:HGNC Symbol;Acc:HGNC:21179]	C6orf99	protein_coding	NA	100130967	0.12687781077438884	0.6187131137093952	24.029813428775444	-1.5435662714093707	-2.0745783292904214	-1.505143307113696	0.2417870855342136	0.16782618207629413	0.04823976459820516	28	21	21	12	6	19
ENSG00000144847	ENSG00000144847.13	immunoglobulin superfamily member 11 [Source:HGNC Symbol;Acc:HGNC:16669]	IGSF11	protein_coding	Q5DX21	152404	2.747046134289751	3.041091090905642	121.53364421282487	-1.6136487945583702	-1.6535348743003728	-1.506765750651676	0.08057537336945622	0.0889824935343067	0.0012025071703765876	37	171	349	119	51	81
ENSG00000100429	ENSG00000100429.18	histone deacetylase 10 [Source:HGNC Symbol;Acc:HGNC:18128]	HDAC10	protein_coding	Q969S8	83933	1.3284028900601494	1.806142083707612	54.81973075576966	-1.575073900717853	-1.982614889120418	-1.5072803939618582	0.2029486843099805	0.16243682353607627	0.03902781971130476	63	44	51	31	27	24
ENSG00000163071	ENSG00000163071.11	spermatogenesis associated 18 [Source:HGNC Symbol;Acc:HGNC:29579]	SPATA18	protein_coding	A0A140VKF4,Q8TC71	132671	1.0723483216378287	1.4994904276739702	40.31566067515443	-1.8408358891822734	-1.8223506971944263	-1.5075634602751908	0.11551908358792663	0.13539569122015796	0.016935548930720138	10	62	123	32	10	38
ENSG00000204934	ENSG00000204934.10	ATP6V0E2 antisense RNA 1 [Source:HGNC Symbol;Acc:HGNC:44180]	ATP6V0E2-AS1	antisense	NA	401431	0.7536632138241697	1.0313199561244544	30.65044056859174	-1.599194438298509	-1.7131169695299375	-1.5076139289052697	0.07998086653762	0.09105483968405172	0.005335007748046482	25	28	55	22	14	21
ENSG00000168101	ENSG00000168101.14	nudix hydrolase 16 like 1 [Source:HGNC Symbol;Acc:HGNC:28154]	NUDT16L1	protein_coding	B2RD96,Q9BRJ7,W4VSQ8	84309	3.7048281617726686	4.036913402004585	253.07421536920535	-1.5284694743040053	-1.7304195532601734	-1.5091975429757165	0.11079961969298403	0.11015623749468852	0.009996288720437885	251	212	314	214	91	183
ENSG00000167680	ENSG00000167680.16	semaphorin 6B [Source:HGNC Symbol;Acc:HGNC:10739]	SEMA6B	protein_coding	Q9H3T3	10501	2.7824351245566468	3.1505044032831626	137.41724589887818	-1.5015444227970793	-1.7888814967385338	-1.5095576738127936	0.1361041766149755	0.12476123325518726	0.017037497229515537	144	100	175	96	48	109
ENSG00000187954	ENSG00000187954.12	cysteine and histidine rich 1 [Source:HGNC Symbol;Acc:HGNC:17806]	CYHR1	protein_coding	E9PJD7,Q6ZMK1	50626	5.649269355676742	6.088138985701784	1055.0108221668772	-1.5045380523184972	-1.8539792050000456	-1.5098107390482367	0.1761672961628375	0.1486533144980997	0.024862909285512647	1200	738	1073	689	457	655
ENSG00000141295	ENSG00000141295.14	secernin 2 [Source:HGNC Symbol;Acc:HGNC:30381]	SCRN2	protein_coding	Q96FV2	90507	4.843284809019305	5.232491448945293	581.6721510210812	-1.5214115097098533	-1.7969403765976124	-1.5098150841952407	0.14418730994694884	0.13332337092074925	0.017877818231982468	626	413	690	426	255	353
ENSG00000238142	ENSG00000238142.2	novel transcript	RP11-108M9.4	lincRNA	NA	105376805	1.7505908383451652	2.229842863568294	73.53698472888036	-1.3622797467265704	-1.956277104029246	-1.5101772549544992	0.25487667173960393	0.16223267718376808	0.03765323565610521	87	59	58	48	23	51
ENSG00000179292	ENSG00000179292.5	transmembrane protein 151A [Source:HGNC Symbol;Acc:HGNC:28497]	TMEM151A	protein_coding	Q8N4L1	256472	1.3678361510888553	1.8600970037743565	57.1450703245336	-1.3562558642110765	-1.9879777440831063	-1.5117864019986658	0.25204670972361476	0.16609179370708577	0.04069400086827601	70	37	53	40	16	38
ENSG00000267751	ENSG00000267751.5	novel transcript, antisense to BSG	AC009005.2	antisense	NA	105372233	1.2997497361056136	1.8473569648222297	57.00333196821439	-1.4340629817238923	-2.0695104169441696	-1.5142661087006526	0.2566597242667038	0.17697365573089033	0.04668672533547284	73	32	52	30	23	30
ENSG00000165238	ENSG00000165238.16	WNK lysine deficient protein kinase 2 [Source:HGNC Symbol;Acc:HGNC:14542]	WNK2	protein_coding	F8W9F9,Q9Y3S1	65268	3.3175774843349206	3.5604014549933183	179.81432275610095	-1.537837351236918	-1.6123030797648072	-1.5167060349492127	0.04452456405745087	0.05576809511404297	2.85665627591867e-4	142	175	302	168	68	138
ENSG00000025434	ENSG00000025434.19	nuclear receptor subfamily 1 group H member 3 [Source:HGNC Symbol;Acc:HGNC:7966]	NR1H3	protein_coding	B4DXU5,B5MBY7,F1D8N1,Q13133	10062	3.783368135422197	4.223758426345355	289.99885743184717	-1.584557929500471	-1.8708492688004659	-1.5167109767728866	0.1657759226905794	0.14739723933041166	0.0255745289059203	326	166	379	198	133	153
ENSG00000180902	ENSG00000180902.18	D-2-hydroxyglutarate dehydrogenase [Source:HGNC Symbol;Acc:HGNC:28358]	D2HGDH	protein_coding	B3KSR6,B4E3K7,B5MCV2,Q8N465	728294	3.7871058690246038	4.142901799537461	272.7516815363872	-1.5829188452395195	-1.767793515629673	-1.516974999442077	0.11549508601082553	0.11840894913901442	0.012831725735898029	276	223	335	191	130	164
ENSG00000271576	ENSG00000271576.1	novel transcript	RP11-486G15.2	lincRNA	NA	NA	-0.5982852930095905	-0.24303169007149256	11.597561848444727	-1.8502150064228726	-1.820746883931687	-1.518816152454717	0.0805382768189063	0.1331400492491114	0.019640034249724755	7	15	24	8	6	6
ENSG00000133315	ENSG00000133315.11	mono-ADP ribosylhydrolase 1 [Source:HGNC Symbol;Acc:HGNC:29598]	MACROD1	protein_coding	Q9BQ69	28992	2.443658634633482	2.9547376885794714	121.54860344451535	-1.461927295046559	-1.9776374991753989	-1.51907590741386	0.22727655773327665	0.16746413182438455	0.038057051267503555	150	73	114	84	48	61
ENSG00000185324	ENSG00000185324.22	cyclin dependent kinase 10 [Source:HGNC Symbol;Acc:HGNC:1770]	CDK10	protein_coding	B7Z537,Q15131	8558	4.83753465226599	5.180097441399454	559.0900705317421	-1.5279755024591473	-1.7445650098170826	-1.5203746361688533	0.11279287277760826	0.11270843117897049	0.009906778664676314	563	406	771	437	235	369
ENSG00000167792	ENSG00000167792.13	NADH:ubiquinone oxidoreductase core subunit V1 [Source:HGNC Symbol;Acc:HGNC:7716]	NDUFV1	protein_coding	E5KNH5,P49821	4723	6.6733660159388215	7.182602119786715	2259.92159532988	-1.5031525850124388	-1.938603108547153	-1.5213808157582804	0.2122704831542266	0.1661075062481247	0.0329304122566374	2773	1340	2093	1545	844	1370
ENSG00000196139	ENSG00000196139.14	aldo-keto reductase family 1 member C3 [Source:HGNC Symbol;Acc:HGNC:386]	AKR1C3	protein_coding	A0A0A0MSS8,B4DKT3,P42330	8644	10.101653274779236	10.32655808820377	19586.79148202794	-1.5527039061609953	-1.5793517086117237	-1.526499718093734	0.029659394922444463	0.04987299449861913	1.1310092939109791e-5	14580	20039	33830	17805	8890	13847
ENSG00000158457	ENSG00000158457.6	tetraspanin 33 [Source:HGNC Symbol;Acc:HGNC:28743]	TSPAN33	protein_coding	Q86UF1	340348	2.581298376192473	2.9148925606640366	116.26024046924391	-1.5107021011976318	-1.7585011436737965	-1.5266431103841671	0.11262719477820775	0.10826025946818599	0.0101104411349065	115	83	174	88	45	83
ENSG00000161981	ENSG00000161981.11	small nuclear ribonucleoprotein U11/U12 subunit 25 [Source:HGNC Symbol;Acc:HGNC:14161]	SNRNP25	protein_coding	Q9BV90	79622	4.982393518919385	5.508456725888997	709.4224493157807	-1.4840723214430387	-1.9660081573257329	-1.5280468094447266	0.22727655773327665	0.16830169782210935	0.03491551915872326	882	422	629	484	270	399
ENSG00000105711	ENSG00000105711.12	sodium voltage-gated channel beta subunit 1 [Source:HGNC Symbol;Acc:HGNC:10586]	SCN1B	protein_coding	A0A1W2PR05,Q07699	6324	3.368288091706168	3.747468658695603	207.943350167424	-1.538696619454125	-1.8059397230743852	-1.5282746113586272	0.13470110049090328	0.12509378100611734	0.01606687747180472	221	163	235	168	81	127
ENSG00000169750	ENSG00000169750.9	Rac family small GTPase 3 [Source:HGNC Symbol;Acc:HGNC:9803]	RAC3	protein_coding	P60763	5881	4.01747715288975	4.67465668690278	400.79980864610906	-1.5153740120090085	-2.1194584639991754	-1.533456510897452	0.27657102709791825	0.1900688221074119	0.047607519217881866	545	203	287	237	155	188
ENSG00000087086	ENSG00000087086.15	ferritin light chain [Source:HGNC Symbol;Acc:HGNC:3999]	FTL	protein_coding	P02792	2512	13.15270714224595	13.655189115357873	200508.97791060124	-1.5720444986443396	-1.9398218320831389	-1.5336372002362006	0.19571342058346783	0.16628399413624823	0.029488140798914316	244061	113822	202129	134216	71844	129722
ENSG00000140990	ENSG00000140990.15	NADH:ubiquinone oxidoreductase subunit B10 [Source:HGNC Symbol;Acc:HGNC:7696]	NDUFB10	protein_coding	A8K761,O96000	4716	6.485991426623107	7.095486367189253	2136.064242266604	-1.4895208109582816	-2.056841642421585	-1.5338637701476654	0.257101873723942	0.18324003037985812	0.04197978167847207	2824	1081	1723	1281	792	1194
ENSG00000205138	ENSG00000205138.3	succinate dehydrogenase complex assembly factor 1 [Source:HGNC Symbol;Acc:HGNC:33867]	SDHAF1	protein_coding	A6NFY7	644096	4.505695120459665	5.066830378600425	523.3213043069809	-1.5073253610734798	-2.0091646006164794	-1.5340233444164546	0.23972620839980038	0.17543464596237268	0.03830773021994369	667	304	434	410	176	264
ENSG00000204882	ENSG00000204882.4	G protein-coupled receptor 20 [Source:HGNC Symbol;Acc:HGNC:4475]	GPR20	protein_coding	Q59GP3,Q99678	2843	-0.17660538139392876	0.19154943205178432	15.709265560746028	-1.796636301748516	-1.7965131324649308	-1.5397848727810188	0.07842256937263418	0.11523709419126833	0.010265424293767833	7	24	36	14	4	13
ENSG00000157542	ENSG00000157542.11	potassium inwardly rectifying channel subfamily J member 6 [Source:HGNC Symbol;Acc:HGNC:6267]	KCNJ6	protein_coding	P48051	3763	0.2416780220896782	0.5532061007122764	20.789553249719955	-1.7570516199647754	-1.728399412097986	-1.5406591928106275	0.06573144946653456	0.09221285200101423	0.004517214415329495	11	23	54	21	8	12
ENSG00000176978	ENSG00000176978.14	dipeptidyl peptidase 7 [Source:HGNC Symbol;Acc:HGNC:14892]	DPP7	protein_coding	Q9UHL4	29952	6.259115659961502	6.908748998812209	1879.6284408868435	-1.4591319200793322	-2.10373293770491	-1.5419380906914697	0.28177612088661186	0.18829633040802443	0.044594039062898896	2551	948	1339	1157	650	1018
ENSG00000040608	ENSG00000040608.14	reticulon 4 receptor [Source:HGNC Symbol;Acc:HGNC:18601]	RTN4R	protein_coding	Q9BZR6	65078	2.676530495630643	3.044816893266634	127.57739268992052	-1.5189148696980521	-1.808392657955284	-1.5429947755004498	0.12670440313562709	0.11931684900509597	0.01389297744217939	132	97	165	112	39	88
ENSG00000158062	ENSG00000158062.20	UBX domain protein 11 [Source:HGNC Symbol;Acc:HGNC:30600]	UBXN11	protein_coding	Q5T124	91544	4.277134120085229	4.983467907357916	497.0956053046111	-1.4839585347367543	-2.1739793893305674	-1.5434077152080046	0.29951851813986735	0.1949657334648477	0.04958544367742097	698	217	351	253	167	288
ENSG00000152931	ENSG00000152931.9	prostate androgen-regulated transcript 1 [Source:HGNC Symbol;Acc:HGNC:17263]	PART1	lincRNA	NA	25859	1.2190025001114344	1.5723077998226838	45.7738817087845	-1.620459972858066	-1.8398758000194604	-1.544673051560992	0.11599979874749217	0.11840894913901442	0.015299545620627674	45	37	66	25	21	31
ENSG00000147804	ENSG00000147804.10	solute carrier family 39 member 4 [Source:HGNC Symbol;Acc:HGNC:17129]	SLC39A4	protein_coding	Q6P5W5,Q9NX22	55630	2.8398238270015477	3.417140230548858	167.81927814034577	-1.442271470513364	-2.0529030063253613	-1.5446989654125822	0.25742386589892413	0.17688028940839928	0.04107542636492749	219	89	142	117	54	92
ENSG00000167969	ENSG00000167969.13	enoyl-CoA delta isomerase 1 [Source:HGNC Symbol;Acc:HGNC:2703]	ECI1	protein_coding	P42126	1632	4.938613634113157	5.579739731634981	748.7682118084319	-1.4611140979100907	-2.1010161233256035	-1.5454740380806853	0.28314360543057276	0.18658268424665403	0.04403394293302913	1008	409	512	464	267	389
ENSG00000176125	ENSG00000176125.6	UFM1 specific peptidase 1 (inactive) [Source:HGNC Symbol;Acc:HGNC:33821]	UFSP1	protein_coding	Q6NVU6	402682	1.2678876788400752	1.6620122622988025	48.62846460268135	-1.4776691974281382	-1.8906868140671234	-1.54658614064864	0.21728016347981982	0.1306258959190775	0.020818465704651738	45	65	40	38	19	26
ENSG00000134215	ENSG00000134215.16	vav guanine nucleotide exchange factor 3 [Source:HGNC Symbol;Acc:HGNC:12659]	VAV3	protein_coding	Q9UKW4	10451	3.0372928935345342	3.3874674879912696	154.54474126168736	-1.6404241380588265	-1.7599173659750287	-1.5514519961781934	0.11193082814500403	0.10486669439360799	0.003522557780192164	38	246	448	133	59	111
ENSG00000112667	ENSG00000112667.13	2'-deoxynucleoside 5'-phosphate N-hydrolase 1 [Source:HGNC Symbol;Acc:HGNC:21218]	DNPH1	protein_coding	O43598	10591	5.100358477745683	5.69360104887466	808.5456917207151	-1.4798478086134792	-2.0531028117945755	-1.5526406157412431	0.2566597242667038	0.1779827314766994	0.03902781971130476	1052	480	597	499	298	445
ENSG00000163382	ENSG00000163382.12	NAD(P)HX epimerase [Source:HGNC Symbol;Acc:HGNC:18453]	APOA1BP	protein_coding	Q8NCW5	128240	6.400659539579606	7.045855091445978	2066.4848782377494	-1.4787015360310973	-2.104878097187158	-1.5530391350181154	0.27300309831895647	0.18650899602790735	0.042834687275880905	2798	1002	1569	1322	710	1082
ENSG00000233276	ENSG00000233276.6	glutathione peroxidase 1 [Source:HGNC Symbol;Acc:HGNC:4553]	GPX1	protein_coding	P07203,Q7L4Q3	2876	6.459656154050621	7.115973315532554	2170.108726990711	-1.4739025866824649	-2.116958447368179	-1.5537364147670136	0.27906816361348113	0.18783185694429125	0.04359668611000562	2957	1086	1539	1402	716	1151
ENSG00000149476	ENSG00000149476.15	triokinase and FMN cyclase [Source:HGNC Symbol;Acc:HGNC:24552]	DAK	protein_coding	A0A140VJH7,Q3LXA3	26007	5.6226341106038	6.079725241698474	1049.7333329149171	-1.5192255927780003	-1.9006272432125668	-1.5550637593331316	0.17597171416587057	0.14667388545142912	0.02236484378667057	1220	629	1193	744	403	639
ENSG00000016391	ENSG00000016391.11	choline dehydrogenase [Source:HGNC Symbol;Acc:HGNC:24288]	CHDH	protein_coding	Q8NE62	55349	2.65341928102398	2.940044494418827	113.54906737442873	-1.6389948266070555	-1.6724564319754502	-1.555771598054605	0.062115828320530565	0.07495775938949853	2.7549611288839147e-4	39	183	272	114	39	85
ENSG00000143819	ENSG00000143819.12	epoxide hydrolase 1 [Source:HGNC Symbol;Acc:HGNC:3401]	EPHX1	protein_coding	P07099,R4SBI6	2052	7.912222163989081	8.293074032680606	4843.44813898575	-1.5976443724877791	-1.810216573417533	-1.555900269072872	0.11765924528859108	0.12154507691928972	0.01128764873966746	5101	3200	6643	3641	1961	3105
ENSG00000004660	ENSG00000004660.15	calcium/calmodulin dependent protein kinase kinase 1 [Source:HGNC Symbol;Acc:HGNC:1469]	CAMKK1	protein_coding	J3KPJ3,Q8N5S9	84254	4.035566424860372	4.266677353602104	292.9482669336859	-1.5760334996158114	-1.6127069282694497	-1.5576820302956742	0.029659394922444463	0.03728484866649433	7.606572838662532e-6	216	299	527	268	124	209
ENSG00000157870	ENSG00000157870.17	peroxiredoxin like 2B [Source:HGNC Symbol;Acc:HGNC:28390]	FAM213B	protein_coding	A0A0A0MRV4,A0A0A0MT35,Q8TBF2	127281	4.082748722663608	4.371755817023308	317.6462795544115	-1.5805531932963666	-1.6998253087943656	-1.5584338651627059	0.06711453120851865	0.076637568258070915	0.001847911998235068	285	280	477	266	131	217
ENSG00000175643	ENSG00000175643.10	RecQ mediated genome instability 2 [Source:HGNC Symbol;Acc:HGNC:28349]	RMI2	protein_coding	Q96E14	116028	4.397817660279849	4.687006131187653	395.2242923014213	-1.5746467860504774	-1.6987768997745365	-1.5595442103481314	0.06766217143331156	0.076637568258070915	0.001759217280462557	354	362	572	320	151	302
ENSG00000126878	ENSG00000126878.13	allograft inflammatory factor 1 like [Source:HGNC Symbol;Acc:HGNC:28904]	AIF1L	protein_coding	Q9BQI0	83543	1.626478617186286	1.9165567529972278	56.87360962221063	-1.61493180543378	-1.7224825020783903	-1.5603072264380848	0.06660486518572026	0.07604720287944722	0.001471304743646904	42	68	93	59	15	42
ENSG00000006534	ENSG00000006534.16	aldehyde dehydrogenase 3 family member B1 [Source:HGNC Symbol;Acc:HGNC:410]	ALDH3B1	protein_coding	A0A024R5D8,A0A024R5K0,A0A087X2D4,P43353	221	7.674334450614788	7.9397259502805175	3758.8186000364435	-1.598845256509128	-1.6604494907552811	-1.5611651261960122	0.04429504144508387	0.06317482413108813	3.997837480827178e-4	3143	3637	5818	3040	1720	2570
ENSG00000176101	ENSG00000176101.12	SS nuclear autoantigen 1 [Source:HGNC Symbol;Acc:HGNC:11321]	SSNA1	protein_coding	A0A024R8G6,O43805	8636	5.963612022043686	6.545830275037836	1458.1211113162492	-1.4905525371148376	-2.0438974390703306	-1.5624938719684487	0.24410148488839326	0.17528460364590315	0.036470569886650914	1890	795	1212	925	521	826
ENSG00000116771	ENSG00000116771.6	agmatinase [Source:HGNC Symbol;Acc:HGNC:18407]	AGMAT	protein_coding	A0A024QZ78,Q9BSE5	79814	3.033498384596249	3.2597996880479903	144.7416814116391	-1.6184983320639785	-1.6066558554949535	-1.5635937123836625	0.025466589298165365	0.035277163470650685	1.1988005610253213e-6	94	154	298	111	74	102
ENSG00000170608	ENSG00000170608.3	forkhead box A3 [Source:HGNC Symbol;Acc:HGNC:5023]	FOXA3	protein_coding	A0A024R0R3,P55318	3171	1.2658678378494728	1.6027094878339976	46.55463435534465	-1.6227510353962036	-1.8216661093632027	-1.5637057947386392	0.10371695505497104	0.1076022211580777	0.010219423746885972	44	39	71	37	21	23
ENSG00000230650	ENSG00000230650.1	zinc finger protein 532 (ZNF532) pseudogene	AC112229.1	pseudogene	NA	NA	1.0229095179215657	1.4816660069186838	39.983889392782814	-1.9282682950881105	-1.9144789085415839	-1.5650666869496137	0.11781142231409981	0.13784885770987634	0.017288316530058027	9	81	95	32	19	18
ENSG00000102977	ENSG00000102977.17	ACD shelterin complex subunit and telomerase recruitment factor [Source:HGNC Symbol;Acc:HGNC:25070]	ACD	protein_coding	Q96AP0	65057	4.742298031049586	5.2379598879413525	587.2304640777106	-1.5276635820674587	-1.953520949778359	-1.5657914766591416	0.19934360369072876	0.1546637866564929	0.026854319418411515	707	392	533	403	191	395
ENSG00000108272	NA	NA	DHRS11	protein_coding	NA	NA	0.9653837665843046	1.2756077187835875	36.53118066431034	-1.6362685527347043	-1.7868769286652317	-1.566980807625296	0.08400529401057978	0.09025775728359715	0.005214691824176364	31	31	68	25	12	31
ENSG00000107833	ENSG00000107833.10	nucleophosmin/nucleoplasmin 3 [Source:HGNC Symbol;Acc:HGNC:7931]	NPM3	protein_coding	O75607	10360	4.92146377150266	5.4292105719790635	670.855719191726	-1.5172129556465446	-1.967848582265033	-1.5685076378808342	0.20547205703720642	0.1577968088084886	0.027977726713351376	820	409	635	470	228	415
ENSG00000140451	ENSG00000140451.13	PIF1 5'-to-3' DNA helicase [Source:HGNC Symbol;Acc:HGNC:26220]	PIF1	protein_coding	Q9H611	80119	3.369861155106291	3.5917726088939483	182.2178018568536	-1.608957963854446	-1.601406919408223	-1.5688081203824848	0.022769278909224734	0.030228327249146834	1.0330503617708749e-7	113	232	330	137	90	138
ENSG00000249115	ENSG00000249115.9	HAUS augmin like complex subunit 5 [Source:HGNC Symbol;Acc:HGNC:29130]	HAUS5	protein_coding	O94927	23354	4.169827384643651	4.394258607687667	319.46098897621107	-1.590403818099299	-1.6102607314734168	-1.5754122862900561	0.022769278909224734	0.02975495125054663	2.248746239295972e-7	222	335	611	262	146	238
ENSG00000099812	ENSG00000099812.9	mitotic spindle positioning [Source:HGNC Symbol;Acc:HGNC:27000]	MISP	protein_coding	Q8IVT2	126353	7.219706816336164	7.6698038539356475	3157.2918816628166	-1.5899869265030584	-1.9032029553428418	-1.577404830316698	0.15494101705251143	0.14159941765330422	0.018879789701050413	3634	2065	3435	2248	1155	2015
ENSG00000111057	ENSG00000111057.11	keratin 18 [Source:HGNC Symbol;Acc:HGNC:6430]	KRT18	protein_coding	A0A024RAY2,P05783	3875	11.040958459200919	11.701939869679183	52081.458949661865	-1.590762854078719	-2.1464296380955323	-1.578657022263723	0.25175589256095326	0.1847053037278627	0.03853294496351378	70996	23768	41975	32397	17314	27115
ENSG00000185585	ENSG00000185585.20	olfactomedin like 2A [Source:HGNC Symbol;Acc:HGNC:27270]	OLFML2A	protein_coding	Q68BL7	169611	3.783446238804322	4.051725374868826	247.58815558352973	-1.637294203728014	-1.6645780148902407	-1.5799021522385044	0.0477856301888726	0.059359127178138904	2.897908653974525e-5	91	342	664	223	117	153
ENSG00000127586	ENSG00000127586.17	chromosome transmission fidelity factor 18 [Source:HGNC Symbol;Acc:HGNC:18435]	CHTF18	protein_coding	Q8WVB6	63922	4.364000383203328	4.742017201563085	413.6115337104842	-1.5898527430801968	-1.8280449810837212	-1.5812082786951274	0.11746131524930772	0.11398361449809952	0.010199334248219498	433	331	488	286	163	285
ENSG00000133265	ENSG00000133265.11	HSPA (Hsp70) binding protein 1 [Source:HGNC Symbol;Acc:HGNC:24989]	HSPBP1	protein_coding	Q9NZL4	23640	6.825368601060086	7.497207516217704	2827.0384597929487	-1.529734015843142	-2.1480377486392186	-1.5814416429836182	0.2704614426737696	0.1866339879447536	0.041873846274994596	3872	1445	1947	1641	987	1482
ENSG00000091262	ENSG00000091262.15	ATP binding cassette subfamily C member 6 [Source:HGNC Symbol;Acc:HGNC:57]	ABCC6	protein_coding	O95255	368	1.23311192186491	1.4833191631890068	41.026380726793036	-1.6796783725788689	-1.6529893160574665	-1.5832876335883495	0.03594581914778008	0.05038773550958679	4.165925513586533e-5	22	47	99	32	18	32
ENSG00000141480	ENSG00000141480.18	arrestin beta 2 [Source:HGNC Symbol;Acc:HGNC:712]	ARRB2	protein_coding	K7ENA6,P32121,Q59EM5,Q68DZ5	409	6.196365505577932	6.619699318255553	1522.7587522936092	-1.5749176946609322	-1.8776496675180305	-1.5838514998829056	0.14009443708429167	0.1310866813302874	0.015145707896580695	1692	1055	1758	1015	608	986
ENSG00000158717	ENSG00000158717.11	ring finger protein 166 [Source:HGNC Symbol;Acc:HGNC:28856]	RNF166	protein_coding	Q96A37	115992	3.7508687797688878	4.114996818546684	267.6499513794198	-1.6079918933309427	-1.8174149270025493	-1.5841759931226975	0.10742351017610191	0.10827399541346609	0.008720653324339094	274	220	328	184	109	182
ENSG00000053371	ENSG00000053371.12	aldo-keto reductase family 7 member A2 [Source:HGNC Symbol;Acc:HGNC:389]	AKR7A2	protein_coding	B4DZX4,O43488,V9HWA2	8574	4.93804732795697	5.416808586533048	663.644707263844	-1.5364477055925225	-1.9452404017993592	-1.5858254817687187	0.19109583783781536	0.14739723933041166	0.02221694419936793	776	514	566	483	227	410
ENSG00000100302	ENSG00000100302.7	RASD family member 2 [Source:HGNC Symbol;Acc:HGNC:18229]	RASD2	protein_coding	Q96D21	23551	0.9874609749026957	1.3092109831154037	37.6406383586042	-1.6052828302603328	-1.8203487077227813	-1.5865902586273344	0.09241786660857369	0.09206156279692318	0.006096258411216714	34	31	65	29	12	28
ENSG00000103056	ENSG00000103056.12	sphingomyelin phosphodiesterase 3 [Source:HGNC Symbol;Acc:HGNC:14240]	SMPD3	protein_coding	A8K0T6,Q9NY59	55512	-0.1505206202238029	0.27950966039182035	18.342364814577	-1.7236359308808786	-2.033119925217661	-1.5875642437137127	0.14149319697540222	0.13896136289669958	0.028392922073755378	19	13	30	13	4	13
ENSG00000174917	ENSG00000174917.8	mitochondrial contact site and cristae organizing system subunit 13 [Source:HGNC Symbol;Acc:HGNC:33702]	C19orf70	protein_coding	A0A140TA84,A0A140TA86,Q5XKP0	125988	4.735574350338664	5.4375232245977845	680.1169832352881	-1.4914087280551998	-2.1884777107421454	-1.5883695259881272	0.29219450753060616	0.1900688221074119	0.044114860008002424	950	324	461	412	232	322
ENSG00000260805	ENSG00000260805.2	novel transcript	RP11-61J19.4	lincRNA	NA	NA	-0.7710488070965226	-0.3753996231304345	10.940781780318805	-1.8440666329476978	-2.020306865621674	-1.5889038476479898	0.10890383734333799	0.13037715719581047	0.02593133996987736	9	14	16	6	4	7
ENSG00000130520	ENSG00000130520.11	LSM4 homolog, U6 small nuclear RNA and mRNA degradation associated [Source:HGNC Symbol;Acc:HGNC:17259]	LSM4	protein_coding	Q9Y4Z0,U3KQK1	25804	7.026284156781782	7.595283229868776	3014.1543865152175	-1.5773631860277328	-2.0429864316904722	-1.5891182312027063	0.21611032027270008	0.16831092338496528	0.03174194128419327	3848	1771	2514	1941	1106	1640
ENSG00000161920	ENSG00000161920.11	mediator complex subunit 11 [Source:HGNC Symbol;Acc:HGNC:32687]	MED11	protein_coding	I3L3E8,Q9P086	400569	4.61825229660924	5.153443384633448	554.8694880291064	-1.5729354044387842	-2.0140352856738724	-1.58975938569183	0.20561549487368397	0.1599050729657167	0.029051322807501577	688	335	515	309	213	343
ENSG00000137288	ENSG00000137288.10	ubiquinol-cytochrome c reductase complex assembly factor 2 [Source:HGNC Symbol;Acc:HGNC:21237]	UQCC2	protein_coding	Q9BRT2	84300	4.924136022742261	5.572440118712498	745.2236227917042	-1.4960155938795843	-2.132646548856836	-1.5906192231975187	0.2692245578852809	0.18215920068008642	0.03988360752418366	1011	347	602	453	249	402
ENSG00000116661	ENSG00000116661.11	F-box protein 2 [Source:HGNC Symbol;Acc:HGNC:13581]	FBXO2	protein_coding	Q9UK22	26232	2.7539754131990253	3.1885813990651557	141.88033049749464	-1.558415555553474	-1.9205934372845288	-1.5907125060258742	0.15593715463667465	0.13464104511518216	0.01900715435969599	161	95	164	100	54	83
ENSG00000108984	ENSG00000108984.15	mitogen-activated protein kinase kinase 6 [Source:HGNC Symbol;Acc:HGNC:6846]	MAP2K6	protein_coding	A0A024R8K3,A8K3Y2,P52564	5608	3.654444193255405	3.870458265630809	221.01392391459362	-1.5981045559260827	-1.6039516981259037	-1.590787587552711	0.016819264362817804	0.021375146524517975	3.6477355019484286e-12	135	270	429	198	95	164
ENSG00000104870	ENSG00000104870.13	Fc fragment of IgG receptor and transporter [Source:HGNC Symbol;Acc:HGNC:3621]	FCGRT	protein_coding	A0A024QZI2,P55899	2217	3.908108404155397	4.349019352309693	316.4825812054198	-1.599562099557959	-1.9126766699072255	-1.5911389511969933	0.1502991984987323	0.13543788440187166	0.017946778375051296	360	211	359	213	124	193
ENSG00000108852	ENSG00000108852.14	membrane palmitoylated protein 2 [Source:HGNC Symbol;Acc:HGNC:7220]	MPP2	protein_coding	A0A0A0MRU0,A0A0C4DH75,B4DRL7,B4DZ84,D3DX48,D3DX49,Q14168	4355	2.988866392805006	3.2494135197407803	143.98512228965546	-1.7328974644267168	-1.6794321891144173	-1.592747590079912	0.03379145730452973	0.05264881525846423	8.72971589034202e-5	96	178	255	100	81	85
ENSG00000106133	ENSG00000106133.18	NSUN5 pseudogene 2 [Source:HGNC Symbol;Acc:HGNC:16609]	NSUN5P2	pseudogene	NA	260294	0.6816685486301006	1.2561129386644518	36.29407654896447	-1.9271532624435381	-2.103439242007248	-1.5930657975381275	0.18253563554293292	0.16281884190072413	0.03765946707094087	35	19	83	37	4	21
ENSG00000265688	ENSG00000265688.2	MAFG divergent transcript [Source:HGNC Symbol;Acc:HGNC:43649]	MAFG-AS1	antisense	NA	92659	3.553955666893268	4.094534329063803	267.0263897663335	-1.56147520417988	-2.030897332502078	-1.5948844080076645	0.21289463844744763	0.160634173328058	0.030200631671343754	334	173	222	164	92	164
ENSG00000117399	ENSG00000117399.14	cell division cycle 20 [Source:HGNC Symbol;Acc:HGNC:1723]	CDC20	protein_coding	Q12834	991	6.42789350685481	6.884572068862536	1832.4083819461478	-1.5836631763364437	-1.9291945707690485	-1.6040513848647209	0.15618242243108207	0.13873093115495438	0.01709922426599557	2107	1327	1828	1308	660	1134
ENSG00000269896	ENSG00000269896.2	small nuclear ribonucleoprotein N (SNRPN) pseudogene	RP4-740C4.6	processed_transcript	NA	100129534	0.43332178429417456	0.7453149594671193	24.89237288384176	-1.7268117678274764	-1.8250540919979403	-1.6042897649135026	0.07558815497504134	0.08874173652885564	0.0045006590583945546	20	22	50	16	10	18
ENSG00000108961	ENSG00000108961.14	RAN guanine nucleotide release factor [Source:HGNC Symbol;Acc:HGNC:17679]	RANGRF	protein_coding	Q9HD47	29098	4.616997574997322	5.233388782447065	588.5555517404143	-1.5274343608020164	-2.1088443826290586	-1.605203742946418	0.2526310970879831	0.17543464596237268	0.03578486582681121	777	347	424	365	199	321
ENSG00000186654	ENSG00000186654.21	proline rich 5 [Source:HGNC Symbol;Acc:HGNC:31682]	PRR5	protein_coding	A0A024R4U5,A8K699,P85299	55615	4.246959258346723	4.682986978664343	398.440863453505	-1.59977476975068	-1.9138358337363948	-1.608344526204773	0.14807502540054635	0.13037715719581047	0.015515189047823586	446	314	398	269	142	268
ENSG00000167363	ENSG00000167363.14	fructosamine 3 kinase [Source:HGNC Symbol;Acc:HGNC:24822]	FN3K	protein_coding	Q9H479	64122	2.784265620971435	3.1810103526630056	140.61372196795696	-1.5998477641585847	-1.8861015057063502	-1.610140238831743	0.12245957456051207	0.11732414425291596	0.012175685134642504	151	102	178	93	55	91
ENSG00000214290	ENSG00000214290.8	colorectal cancer associated 2 [Source:HGNC Symbol;Acc:HGNC:26978]	COLCA2	protein_coding	A8K830	120376	0.7992034661863238	1.1498042014639256	32.46097221069692	-1.8628832351328588	-1.8285022674099294	-1.6107332156085423	0.0683080607171917	0.09275699000073889	0.004294837572433028	20	33	82	38	9	16
ENSG00000188878	ENSG00000188878.19	Fas binding factor 1 [Source:HGNC Symbol;Acc:HGNC:24674]	FBF1	protein_coding	Q8TES7	85302	4.277496422830487	4.636767468858586	382.84421842015865	-1.7229285690382334	-1.8253668948101267	-1.6115360718811875	0.08897736191293305	0.10059548844815541	0.005639710609941332	362	367	498	222	197	224
ENSG00000105516	ENSG00000105516.11	D-box binding PAR bZIP transcription factor [Source:HGNC Symbol;Acc:HGNC:2697]	DBP	protein_coding	Q10586	1628	1.6069352690548515	2.0715673536441077	65.63469161788518	-1.613898222558683	-2.005781068045854	-1.6117987630514445	0.1682409856350224	0.14163078403923063	0.02374020772100039	75	37	91	36	28	36
ENSG00000260804	ENSG00000260804.3	long intergenic non-protein coding RNA 1963 [Source:HGNC Symbol;Acc:HGNC:25283]	RP11-566E18.3	lincRNA	NA	150967	2.80138866100249	3.035315260645942	123.37454328230532	-1.6330704732740822	-1.6508715328333043	-1.612235801910445	0.020808631629235883	0.026383027374595153	3.3705133664482847e-9	75	147	254	111	44	100
ENSG00000005981	ENSG00000005981.13	ankyrin repeat and SOCS box containing 4 [Source:HGNC Symbol;Acc:HGNC:16009]	ASB4	protein_coding	Q9Y574	51666	1.015331289835159	1.3895279890084344	37.64298554026683	-1.9232926107898187	-1.8324228412990733	-1.6129551846670769	0.07998086653762	0.10337734693028959	0.005207848266822087	14	41	125	32	18	18
ENSG00000179886	ENSG00000179886.6	tigger transposable element derived 5 [Source:HGNC Symbol;Acc:HGNC:18336]	TIGD5	protein_coding	Q53EQ6	84948	3.85779632026548	4.3049197497443155	307.00949254723207	-1.61720852424669	-1.9328522203685965	-1.6138593046916172	0.14808108621877264	0.13320969692490428	0.016840461664872217	350	216	332	227	115	172
ENSG00000251432	ENSG00000251432.7	long intergenic non-protein coding RNA 2615 [Source:HGNC Symbol;Acc:HGNC:53402]	RP11-420A23.1	lincRNA	NA	100507487	1.6527072959143252	1.980089555932371	60.230115197702304	-1.6348693711530662	-1.8197216960284897	-1.615365107318287	0.08540823901306278	0.0884511795455382	0.0040670740398783285	54	49	106	57	21	33
ENSG00000141873	ENSG00000141873.11	solute carrier family 39 member 3 [Source:HGNC Symbol;Acc:HGNC:17128]	SLC39A3	protein_coding	Q9BRY0	29985	4.455729765578652	5.039036097748372	513.829873448129	-1.562826303804722	-2.080248609389912	-1.6155682217393215	0.22800207138895837	0.16768426274296666	0.031530438707116415	664	295	428	343	178	266
ENSG00000185522	ENSG00000185522.9	lamin tail domain containing 2 [Source:HGNC Symbol;Acc:HGNC:28561]	C11orf35	protein_coding	Q8IXW0	256329	1.6188009549978473	2.1134720907367823	68.0025652112103	-1.4923397783222003	-2.0433586423673917	-1.6160547336012248	0.21272327725407858	0.14897561041956578	0.027914044862049767	82	49	62	43	25	36
ENSG00000271853	ENSG00000271853.5	novel transcript	RP1-178F15.5	processed_transcript	NA	NA	0.889428746791135	1.5519806128980858	46.471712375308854	-1.8269610299595924	-2.285524600852087	-1.616196668972513	0.250622446598847	0.1800590223511259	0.04508703307874918	57	43	31	12	21	23
ENSG00000101076	ENSG00000101076.16	hepatocyte nuclear factor 4 alpha [Source:HGNC Symbol;Acc:HGNC:5024]	HNF4A	protein_coding	A0A087WXV4,B9VVT8,F1D8S2,F1D8T0,F1D8T1,P41235	3172	5.228121213085879	5.451983286529813	659.5539509446994	-1.620845852720131	-1.6182427408556213	-1.6175888734453254	0.01830712197125052	0.025465557027925276	3.1788138611339644e-15	320	805	1615	545	297	504
ENSG00000105518	ENSG00000105518.14	transmembrane protein 205 [Source:HGNC Symbol;Acc:HGNC:29631]	TMEM205	protein_coding	A0A024R7D3,Q6UW68	374882	6.4117333990765815	7.053161259475435	2076.219046088242	-1.5399011892119796	-2.136393084899471	-1.6182632842448716	0.25113007499515855	0.17758554654121483	0.035811406444510294	2794	1026	1667	1273	701	1097
ENSG00000196421	ENSG00000196421.8	chromosome 20 open reading frame 204 [Source:HGNC Symbol;Acc:HGNC:27655]	LINC00176	lincRNA	A0A1B0GTL2	284739	-0.2018418691058535	0.3561392497365709	19.81823024279703	-1.877187278366491	-2.2369262759660327	-1.6187390691855037	0.19516722038041073	0.16517351809167033	0.0418823220244339	23	9	34	12	8	6
ENSG00000184207	ENSG00000184207.9	phosphoglycolate phosphatase [Source:HGNC Symbol;Acc:HGNC:8909]	PGP	protein_coding	A6NDG6	283871	5.7910250465583	6.496200159752002	1414.6051860000819	-1.4815045937570728	-2.203069314863221	-1.6188926546821611	0.2918021671305338	0.18689837671965276	0.04069400086827601	1972	726	901	939	411	710
ENSG00000127152	ENSG00000127152.18	BAF chromatin remodeling complex subunit BCL11B [Source:HGNC Symbol;Acc:HGNC:13222]	BCL11B	protein_coding	L8B567,L8B7P7,L8B862,L8B8F6,Q9C0K0	64919	0.8178485407841074	1.2474109601797916	33.67206966149556	-1.9212703358087715	-1.892463303133473	-1.6213034637701527	0.09436535076759901	0.11523709419126833	0.008428588638614768	10	47	107	34	8	23
ENSG00000235374	ENSG00000235374.2	signal sequence receptor subunit 4 pseudogene 1 [Source:HGNC Symbol;Acc:HGNC:23131]	SSR4P1	pseudogene	NA	728039	-0.9116158625094726	-0.34825894408361313	11.843802359280822	-1.8932000175241184	-2.316276865557288	-1.6223443046313417	0.1757884674568283	0.16517351809167033	0.047861601521238334	14	7	18	6	2	8
ENSG00000213366	ENSG00000213366.13	glutathione S-transferase mu 2 [Source:HGNC Symbol;Acc:HGNC:4634]	GSTM2	protein_coding	P28161,Q0D2I8	2946	0.1004112769709053	0.4507699981869537	20.01797279938946	-1.7817624342505156	-1.8952301079405065	-1.623087572608864	0.09039119313041777	0.10057303965100739	0.00820917775128971	16	16	45	17	7	11
ENSG00000259673	ENSG00000259673.6	IQCH antisense RNA 1 [Source:HGNC Symbol;Acc:HGNC:44104]	IQCH-AS1	lincRNA	NA	100506686	1.8860951833353248	2.29933769560041	76.3241579875489	-1.5541658201593886	-1.928672975269384	-1.623761309601384	0.1409018143538736	0.1218905814669807	0.014717582917287017	82	53	105	61	20	53
ENSG00000154102	ENSG00000154102.11	chromosome 16 open reading frame 74 [Source:HGNC Symbol;Acc:HGNC:23362]	C16orf74	protein_coding	A0A0M5MPK6,Q96GX8	404550	2.308049859580539	2.8529322169822517	113.35594205711934	-1.5057670222163826	-2.071792214780506	-1.6258434682765388	0.22584086401057515	0.1587802648043253	0.029897349191669732	141	76	99	73	28	80
ENSG00000227039	ENSG00000227039.6	ITGB2 antisense RNA 1 [Source:HGNC Symbol;Acc:HGNC:44304]	ITGB2-AS1	antisense	NA	100505746	0.5313775581355581	0.8615199863121026	26.83471238177681	-1.8186968178528131	-1.8468654387144128	-1.6259316896989406	0.07025185980040166	0.0889824935343067	0.003996356032027557	19	34	47	14	9	25
ENSG00000106541	ENSG00000106541.12	anterior gradient 2, protein disulphide isomerase family member [Source:HGNC Symbol;Acc:HGNC:328]	AGR2	protein_coding	O95994,Q4JM46	10551	7.033578727485835	7.304144675557564	2411.9329658679703	-1.6797583580068414	-1.7099168827597286	-1.626858509257971	0.03472139914938744	0.05038773550958679	4.832941092743701e-5	1846	2129	4878	1917	1154	1466
ENSG00000143314	ENSG00000143314.12	mitochondrial ribosomal protein L24 [Source:HGNC Symbol;Acc:HGNC:14037]	MRPL24	protein_coding	Q96A35	79590	6.416835362549281	7.031507523907695	2043.1700059087402	-1.5495262963321905	-2.1125023706041492	-1.6273804402555785	0.23822009447332593	0.17212978100145263	0.0324440461546773	2700	1084	1668	1331	656	1121
ENSG00000254815	ENSG00000254815.6	LMNTD2 antisense RNA 1 [Source:HGNC Symbol;Acc:HGNC:41204]	RP11-496I9.1	antisense	NA	692247	0.4966880840264907	0.8804096074768134	28.27168636297269	-1.6786149584703263	-1.9675935669067186	-1.6290089376122692	0.12159331830140245	0.11801454382036895	0.015665409699770566	29	21	43	17	11	17
ENSG00000125901	ENSG00000125901.6	mitochondrial ribosomal protein S26 [Source:HGNC Symbol;Acc:HGNC:14045]	MRPS26	protein_coding	Q9BYN8	64949	6.058781714887199	6.492596455201851	1394.4039569293952	-1.6001102205990672	-1.916233320297779	-1.6294248076439322	0.13721990556357974	0.12596338844000085	0.012596233360481294	1551	1086	1451	1065	501	826
ENSG00000259802	ENSG00000259802.1	novel transcript, antisense to MARCH6	CTD-2256P15.2	antisense	NA	NA	-0.03841504691107946	0.3229515845568152	18.03683182187152	-1.8337911689410662	-1.9013344170391016	-1.6341092034565228	0.071901521985545655	0.09900428593439065	0.005895514835969871	13	20	37	15	4	14
ENSG00000186205	ENSG00000186205.13	mitochondrial amidoxime reducing component 1 [Source:HGNC Symbol;Acc:HGNC:26189]	MARC1	protein_coding	Q5VT66	64757	2.6229603935964487	2.859595512108803	109.05245244836703	-1.6547097323225655	-1.6699182777801025	-1.6361971719105917	0.018438873162626095	0.023794264389689145	5.991369493386148e-10	65	135	223	94	41	86
ENSG00000100321	ENSG00000100321.15	synaptogyrin 1 [Source:HGNC Symbol;Acc:HGNC:11498]	SYNGR1	protein_coding	O43759	9145	3.0104388652233047	3.3844615624986827	161.33590196132758	-1.629237166605464	-1.8679740712924864	-1.6378238779048107	0.10371695505497104	0.1020590037715021	0.006936287975544292	165	133	207	120	51	118
ENSG00000160179	ENSG00000160179.18	ATP binding cassette subfamily G member 1 [Source:HGNC Symbol;Acc:HGNC:73]	ABCG1	protein_coding	P45844	9619	1.6387258352739489	1.9399344032031798	57.44897236145235	-1.7801785121840574	-1.775356653857667	-1.6384312919939263	0.05439504186333361	0.06734433471937808	6.316293989127059e-4	39	53	136	55	25	27
ENSG00000013810	ENSG00000013810.19	transforming acidic coiled-coil containing protein 3 [Source:HGNC Symbol;Acc:HGNC:11524]	TACC3	protein_coding	Q9Y6A5	10460	6.751413465538869	7.230363672052735	2330.58951875836	-1.628312922609196	-1.97271148388314	-1.639421046094916	0.15494101705251143	0.1392721132052265	0.016886836494660728	2734	1573	2401	1679	840	1320
ENSG00000243566	ENSG00000243566.6	uroplakin 3B [Source:HGNC Symbol;Acc:HGNC:21444]	UPK3B	protein_coding	A0A0J9YVS6,Q9BT76	105375355	1.463798688346108	1.8254354072698664	53.76155364723815	-1.7261054302621843	-1.8694695577985752	-1.6419660425962925	0.09102954999009313	0.0942102554912135	0.0048944942445678895	44	65	78	42	11	48
ENSG00000146540	ENSG00000146540.15	chromosome 7 open reading frame 50 [Source:HGNC Symbol;Acc:HGNC:22421]	C7orf50	protein_coding	Q9BRJ6	84310	6.126923616712861	6.776997910062008	1714.8759395175518	-1.5550346302667173	-2.160934275449116	-1.6422915162804108	0.2507235645912124	0.17588758119502	0.03389998106796821	2306	954	1237	956	583	943
ENSG00000213339	ENSG00000213339.9	queuine tRNA-ribosyltransferase catalytic subunit 1 [Source:HGNC Symbol;Acc:HGNC:23797]	QTRT1	protein_coding	Q71RF8,Q9BXR0	81890	4.2244381286188455	4.749134138316517	419.2280040425698	-1.6198733930907847	-2.034747757137396	-1.6428097678961615	0.1860629908290825	0.14897561041956578	0.022608764915216142	514	271	390	256	155	241
ENSG00000115042	ENSG00000115042.10	fumarylacetoacetate hydrolase domain containing 2A [Source:HGNC Symbol;Acc:HGNC:24252]	FAHD2A	protein_coding	A0A024RE27,Q96GK7	51011	4.486230748317375	4.910025644644695	465.796086566069	-1.6318730237016577	-1.9188881297501683	-1.6438995597204658	0.12600046045336863	0.12007792285300015	0.011034837275743753	513	353	524	312	169	309
ENSG00000104899	ENSG00000104899.8	anti-Mullerian hormone [Source:HGNC Symbol;Acc:HGNC:464]	AMH	protein_coding	P03971	268	2.740263846600451	3.1659352968112207	139.3687781402052	-1.6737400952740693	-1.9444778756590027	-1.64549524892193	0.12374798996940867	0.12069149420454796	0.013010400592668588	152	109	161	78	58	88
ENSG00000105519	ENSG00000105519.18	calcyphosine [Source:HGNC Symbol;Acc:HGNC:1487]	CAPS	protein_coding	A0A0X1KG78,K7EL21,Q13938,Q8NF12,Q96ET4	828	1.3782873286712434	1.6880645932789247	49.07539328357471	-1.6331999010063125	-1.8286905496217483	-1.6481660036109749	0.07067240594198647	0.07285375462277209	0.0018304959412746194	43	48	77	38	17	34
ENSG00000103202	ENSG00000103202.13	NME/NM23 nucleoside diphosphate kinase 4 [Source:HGNC Symbol;Acc:HGNC:7852]	NME4	protein_coding	A0A087WVT9,O00746	4833	7.388482760803277	7.8942728777878575	3696.1622648632488	-1.666312341196733	-2.0080533566469225	-1.6482998500848198	0.16231543773027204	0.14497769829332044	0.018843564476515237	4430	2502	3540	2408	1403	2053
ENSG00000170430	ENSG00000170430.10	O-6-methylguanine-DNA methyltransferase [Source:HGNC Symbol;Acc:HGNC:7059]	MGMT	protein_coding	B4DEE8,P16455	4255	1.7678399494167922	2.3792949936989296	82.00760674939012	-1.4913431083229296	-2.1712842373592833	-1.6485461558374597	0.26192826349331866	0.16860332520647528	0.03564239989409846	106	33	101	65	20	39
ENSG00000147642	ENSG00000147642.17	syntabulin [Source:HGNC Symbol;Acc:HGNC:26011]	SYBU	protein_coding	B7Z4D2,Q9NX95	55638	2.6784230305079526	3.1140053322382286	127.24319250773803	-1.8066078245873258	-1.930088613596782	-1.649267911685197	0.12328351987300458	0.11478597435425482	0.006347106089861781	27	199	413	81	47	96
ENSG00000163913	ENSG00000163913.12	intraflagellar transport 122 [Source:HGNC Symbol;Acc:HGNC:13556]	IFT122	protein_coding	B3KUD1,B4DST2,Q9HBG6	55764	4.483759422354926	4.73475696484647	405.58935406769297	-1.6584607270922724	-1.6955924977878563	-1.649711694520333	0.023868049618774877	0.031443122108660314	9.83168613196028e-7	301	426	736	318	174	293
ENSG00000006015	ENSG00000006015.17	required for excision 1-B domain containing [Source:HGNC Symbol;Acc:HGNC:26098]	C19orf60	protein_coding	Q96EN9	55049	4.666997936877101	5.346119945749609	637.8691964378296	-1.5405644590158856	-2.1974962325095393	-1.6497260119122097	0.2671350801074039	0.17983396412284014	0.0365009655324963	879	315	466	377	195	346
ENSG00000143224	ENSG00000143224.18	protoporphyrinogen oxidase [Source:HGNC Symbol;Acc:HGNC:9280]	PPOX	protein_coding	P50336	5498	3.1349527019214642	3.4758757999256362	171.34988142593858	-1.6649797572296863	-1.833921055712273	-1.6505694444791084	0.07936397874012463	0.08506816343417571	0.0030854461428869253	165	155	230	126	69	108
ENSG00000164053	ENSG00000164053.21	ATR interacting protein [Source:HGNC Symbol;Acc:HGNC:33499]	ATRIP	protein_coding	A0A024R2U4,A0A024R307,Q8WXE1	111822955,84126	3.1132427475187465	3.60748565626904	190.1687465837265	-1.6094901021469101	-2.0172923268614653	-1.6516773891676386	0.17051447428414915	0.14115719764316523	0.019919883924905957	228	114	211	123	65	115
ENSG00000261067	ENSG00000261067.7	novel transcript	RP11-264B17.3	processed_transcript	NA	NA	0.6122594329469526	1.3303370663008007	39.5272662537232	-1.4810684344837715	-2.3730986021584823	-1.651888306100361	0.40587168167355525	0.18215920068008642	0.045966777311382385	44	56	14	14	14	20
ENSG00000185361	ENSG00000185361.9	TNF alpha induced protein 8 like 1 [Source:HGNC Symbol;Acc:HGNC:28279]	TNFAIP8L1	protein_coding	Q8WVP5	126282	3.494041128716434	3.816120201006332	216.2908598143209	-1.6934178869176064	-1.8061705387115765	-1.6533047125688636	0.06324843834837007	0.07419477410019276	0.001472132048205883	198	184	344	167	93	127
ENSG00000134461	ENSG00000134461.16	ankyrin repeat domain 16 [Source:HGNC Symbol;Acc:HGNC:23471]	ANKRD16	protein_coding	Q6P6B7	54522	2.9355964391283687	3.2811107726569673	149.70894953913842	-1.6458817871554492	-1.8435526667867739	-1.655431586354244	0.08322043691696744	0.08641782302142735	0.0033102000698253457	145	133	204	122	50	100
ENSG00000106009	ENSG00000106009.16	BRCA1 associated ATM activator 1 [Source:HGNC Symbol;Acc:HGNC:21701]	BRAT1	protein_coding	Q6PJG6	221927	5.610815407836837	6.086363411839292	1054.7752870810364	-1.6030372039940417	-1.9803342680061968	-1.6558651984329993	0.15750253480726392	0.13539569122015796	0.015445077098043198	1229	753	1058	746	376	608
ENSG00000176387	ENSG00000176387.7	hydroxysteroid 11-beta dehydrogenase 2 [Source:HGNC Symbol;Acc:HGNC:5209]	HSD11B2	protein_coding	P80365	3291	-0.7698643260141459	-0.27228873048123314	12.498963939623344	-1.9302937401754128	-2.25058825754317	-1.6614358966554663	0.14519767264914551	0.15300427905192976	0.036541306916184554	14	9	18	6	5	5
ENSG00000160209	ENSG00000160209.19	pyridoxal kinase [Source:HGNC Symbol;Acc:HGNC:8819]	PDXK	protein_coding	A0A0B4J2C9,F2Z2Y4,O00764,V9HWC3	105372824,8566	8.026907780400563	8.378463355428988	5122.758949914789	-1.7077479150968762	-1.841529302529227	-1.6626579608605325	0.0714257189668097	0.08814378490896654	0.0022298280920962947	4994	4337	7134	3911	2067	3101
ENSG00000213123	ENSG00000213123.11	Tctex1 domain containing 2 [Source:HGNC Symbol;Acc:HGNC:28482]	TCTEX1D2	protein_coding	Q8WW35	255758	3.008137805893521	3.321607964339265	152.9206469698085	-1.7669738264783055	-1.8071576555317272	-1.6642717560709064	0.05207164900331221	0.06544565378271727	8.482673298757243e-4	128	167	227	87	72	107
ENSG00000143443	ENSG00000143443.10	chromosome 1 open reading frame 56 [Source:HGNC Symbol;Acc:HGNC:26045]	C1orf56	protein_coding	Q9BUN1	54964	3.2883440100100954	3.7006674925915646	201.34806586700878	-1.663138400962459	-1.9257752399453643	-1.6658791624897666	0.11537542141551577	0.11203485142049517	0.009024295019881884	216	154	250	155	58	140
ENSG00000133250	ENSG00000133250.14	zinc finger protein 414 [Source:HGNC Symbol;Acc:HGNC:20630]	ZNF414	protein_coding	Q96IQ9	84330	2.3097168285000014	3.0602320092483657	132.46537685205251	-1.4627784800348538	-2.3181813767363284	-1.6685243339815796	0.3063663657034624	0.18751790928812984	0.04235328310009123	191	53	99	70	43	58
ENSG00000100292	ENSG00000100292.17	heme oxygenase 1 [Source:HGNC Symbol;Acc:HGNC:5013]	HMOX1	protein_coding	P09601,Q6FH11	3162	7.035091489969669	7.292782805054241	2391.261818978301	-1.6913434397314218	-1.7122951288992156	-1.669270365289958	0.02139910783265457	0.03366302565053644	8.561631475547296e-7	1775	2658	4124	1850	1083	1605
ENSG00000164855	ENSG00000164855.16	transmembrane protein 184A [Source:HGNC Symbol;Acc:HGNC:28797]	TMEM184A	protein_coding	Q6ZMB5	202915	4.987512370861298	5.264819718055494	587.7345518854087	-1.673857467609753	-1.746183862399396	-1.670068455159847	0.033899343108340176	0.044748052785132796	3.367291408076086e-5	477	586	990	434	242	429
ENSG00000105552	ENSG00000105552.15	branched chain amino acid transaminase 2 [Source:HGNC Symbol;Acc:HGNC:977]	BCAT2	protein_coding	B3KSI3,O15382	587	5.864358001098358	6.469157068215831	1383.190245639714	-1.5901077943084716	-2.129647380881725	-1.6705885180794429	0.21994876339496897	0.163244957177339	0.0271044468647314	1804	768	1185	801	485	752
ENSG00000253982	ENSG00000253982.2	novel transcript	CTD-2336O2.1	antisense	NA	101927752	3.3263298414581852	3.679872134014958	197.39969282201523	-1.680629170247632	-1.859106323113884	-1.6722061335402496	0.08300972103505967	0.08658089517169806	0.0030639612928629145	191	190	247	164	69	121
ENSG00000160460	ENSG00000160460.16	spectrin beta, non-erythrocytic 4 [Source:HGNC Symbol;Acc:HGNC:14896]	SPTBN4	protein_coding	Q9H254	57731	1.6998938661093081	2.1203873339723716	67.3089158868623	-1.6226756766314034	-1.9691023986555816	-1.6733208097009151	0.126487683922958	0.11523709419126833	0.011788615834624757	71	50	95	58	16	43
ENSG00000188486	ENSG00000188486.3	H2A.X variant histone [Source:HGNC Symbol;Acc:HGNC:4739]	H2AFX	protein_coding	P16104	3014	6.789922683818896	7.335167518665887	2513.064561628939	-1.6408800817648508	-2.066266430199363	-1.675726979536876	0.18370834739846809	0.14897561041956578	0.020641038588267664	3113	1703	2138	1636	830	1466
ENSG00000133027	ENSG00000133027.18	phosphatidylethanolamine N-methyltransferase [Source:HGNC Symbol;Acc:HGNC:8830]	PEMT	protein_coding	Q9UBM1	10400	4.856235358037042	5.461319611256938	688.5736306272927	-1.5919531798817141	-2.1365119714084044	-1.6764132419690212	0.22175262668194756	0.1624861588061829	0.02700093560275475	900	387	580	404	220	402
ENSG00000174177	ENSG00000174177.13	cytosolic thiouridylase subunit 2 [Source:HGNC Symbol;Acc:HGNC:28005]	CTU2	protein_coding	H3BSW6,Q2VPK5	348180	4.089440357467126	4.589453724835241	374.77811620218546	-1.6606201151064404	-2.0291639449771255	-1.6795197836139246	0.1611695016737385	0.13863837091719014	0.017067243972419287	447	256	373	226	130	236
ENSG00000005187	ENSG00000005187.12	acyl-CoA synthetase medium chain family member 3 [Source:HGNC Symbol;Acc:HGNC:10522]	ACSM3	protein_coding	Q53FZ2	6296	2.547788237547226	2.804415870288119	104.13823853299954	-1.7126418184710561	-1.7092028085587332	-1.6809914216860313	0.022175582504016914	0.02975495125054663	4.875277409615885e-9	51	132	255	97	40	71
ENSG00000169297	ENSG00000169297.8	nuclear receptor subfamily 0 group B member 1 [Source:HGNC Symbol;Acc:HGNC:7960]	NR0B1	protein_coding	F1D8P4,P51843	190	4.517564547989199	4.907016803735933	463.5010760234892	-1.6718978581490382	-1.9004720101562274	-1.681759489879301	0.09792166031491788	0.10037701797056049	0.0051514888179287925	483	375	581	335	166	301
ENSG00000126215	ENSG00000126215.14	X-ray repair cross complementing 3 [Source:HGNC Symbol;Acc:HGNC:12830]	XRCC3	protein_coding	O43542,Q53XC8	7517	4.846031534743881	5.250469211328984	588.3432224862229	-1.6632224232173514	-1.9189162009999035	-1.6857140073532695	0.10822232533871796	0.10570798777925218	0.006110267212774884	620	510	662	408	200	405
ENSG00000104833	ENSG00000104833.12	tubulin beta 4A class IVa [Source:HGNC Symbol;Acc:HGNC:20774]	TUBB4A	protein_coding	P04350	10382	3.452591202586539	3.7756322369273003	210.28989049126042	-1.6966663043736219	-1.827302267800669	-1.6865769036654519	0.05785840921898536	0.06546137978128937	8.716717786839413e-4	192	202	302	168	76	139
ENSG00000127445	ENSG00000127445.14	peptidylprolyl cis/trans isomerase, NIMA-interacting 1 [Source:HGNC Symbol;Acc:HGNC:8988]	PIN1	protein_coding	Q13526	5300	5.719861629800718	6.355143381933602	1279.6168469276931	-1.585121936723603	-2.1706572640570743	-1.6867799103621621	0.23416227388093505	0.16746413182438455	0.028364775196119574	1702	716	1001	740	434	671
ENSG00000226950	ENSG00000226950.7	differentiation antagonizing non-protein coding RNA [Source:HGNC Symbol;Acc:HGNC:28964]	DANCR	processed_transcript	NA	57291	3.897975066356758	4.240434057553251	290.73750628887285	-1.7023549637683029	-1.8496335973941338	-1.6871470157972555	0.07046970988272791	0.0768295473004147	0.0016806599067772396	274	286	378	203	105	211
ENSG00000267213	ENSG00000267213.4	novel transcript, antisense to DPY19L3	AC007773.2	antisense	NA	400684	0.26556591424370946	0.7768962071196441	26.984352203083976	-1.7228424423970066	-2.19595529264063	-1.687687309888118	0.19203681869466627	0.1480687015109576	0.02956802962642505	32	22	26	14	11	11
ENSG00000167900	ENSG00000167900.12	thymidine kinase 1 [Source:HGNC Symbol;Acc:HGNC:11830]	TK1	protein_coding	K7ES52,P04183	7083	7.091117922859471	7.554174046459446	2913.4242447927004	-1.6898590387777224	-1.9832627570376444	-1.688144466125383	0.12716866108739017	0.12476123325518726	0.011285431759597925	3334	2083	3159	1933	1024	1819
ENSG00000156521	ENSG00000156521.14	trypsin domain containing 1 [Source:HGNC Symbol;Acc:HGNC:28531]	TYSND1	protein_coding	Q2T9J0	219743	5.207795601850858	5.571540716223396	732.7536801422749	-1.6840831030208054	-1.8748791954136252	-1.6943112518099082	0.07994323974626473	0.08699104003049506	0.002526310962291376	724	641	972	507	294	464
ENSG00000224023	ENSG00000224023.10	EDRF1 divergent transcript [Source:HGNC Symbol;Acc:HGNC:54128]	RP11-383C5.4	lincRNA	NA	399821	0.4909105306346719	0.8483575559439582	27.12248184273218	-1.7839153955004554	-1.9509274113082162	-1.6949001151731349	0.08300972103505967	0.09025775728359715	0.00521374098510551	24	26	46	24	9	13
ENSG00000186193	ENSG00000186193.9	suppressor APC domain containing 2 [Source:HGNC Symbol;Acc:HGNC:28055]	SAPCD2	protein_coding	Q86UD0	89958	5.28615273999662	5.528579331943504	700.581500260922	-1.6886906299971234	-1.7038802410783451	-1.6981167814939166	0.013790465149867205	0.01969373522106918	2.0860789344019188e-13	452	872	1311	598	289	484
ENSG00000199753	ENSG00000199753.1	small nucleolar RNA, C/D box 104 [Source:HGNC Symbol;Acc:HGNC:32768]	SNORD104	snoRNA	NA	692227	1.2050034297629362	2.1143370291000556	70.11100377635636	-1.3548570864520721	-2.5465930053379418	-1.698394199628943	0.3862720666167673	0.200942548090618	0.049536626383888546	109	26	37	25	20	32
ENSG00000145194	ENSG00000145194.18	endothelin converting enzyme 2 [Source:HGNC Symbol;Acc:HGNC:13275]	ECE2	protein_coding	NA,P0DPD6	9718	3.086363646361473	3.6508160576924684	196.64354938563304	-1.6734726250750787	-2.1241306520908503	-1.6993134843044457	0.19272482186272774	0.14960213266038722	0.02293267556142747	246	137	163	118	74	94
ENSG00000129282	NA	NA	MRM1	protein_coding	NA	NA	1.9431449099929154	2.282300911545531	74.56751122257103	-1.7431088159581398	-1.8883821830374827	-1.7090803494592046	0.06831750515384095	0.07570368564847371	0.0017854121869406501	67	78	105	52	33	40
ENSG00000132004	ENSG00000132004.13	F-box and WD repeat domain containing 9 [Source:HGNC Symbol;Acc:HGNC:28136]	FBXW9	protein_coding	Q5XUX1	84261	2.7828335051450432	3.339421785860011	158.64391735331438	-1.654999836765406	-2.127172008484021	-1.710728254126026	0.18869851485357306	0.14739723933041166	0.021864989578446518	199	99	150	83	55	94
ENSG00000102934	ENSG00000102934.10	plasmolipin [Source:HGNC Symbol;Acc:HGNC:18553]	PLLP	protein_coding	A0A024R6T3,Q9Y342	51090	1.0750929845718926	1.486270609085132	42.88238436657475	-1.9267017066629621	-2.00501470258565	-1.7157063279215041	0.091937762070939	0.10854481628532167	0.008538172605740753	40	38	71	32	20	14
ENSG00000178149	ENSG00000178149.17	DALR anticodon binding domain containing 3 [Source:HGNC Symbol;Acc:HGNC:25536]	DALRD3	protein_coding	Q5D0E6	55152	4.03387191196715	4.698878623307966	407.145979877615	-1.668651552171496	-2.221907038145116	-1.7168668049340674	0.23131807809035926	0.16856436066184713	0.029349276719542974	548	232	306	305	113	175
ENSG00000159239	ENSG00000159239.13	novel protein	C2orf81	protein_coding	NA	NA	2.172418735731785	2.643221405041097	97.50933939049979	-1.6344149908058694	-2.050207842166062	-1.717272099450466	0.1478394943295365	0.12405946971915568	0.014042913388326214	113	62	121	61	34	56
ENSG00000125895	ENSG00000125895.5	transmembrane protein 74B [Source:HGNC Symbol;Acc:HGNC:15893]	TMEM74B	protein_coding	Q9NUR3	55321	1.1243876184233665	1.471382806277596	42.19455827452403	-1.7429545312825685	-1.9248639772591896	-1.7182872921752264	0.07761627043510007	0.07962405499584506	0.0025989223725296573	38	33	80	31	16	24
ENSG00000223478	ENSG00000223478.1	novel transcript	RP11-545E17.3	antisense	NA	100506100	1.8392640436650676	2.4258637392898255	84.56931736863908	-1.6286286615051013	-2.1836968429760044	-1.718723528196806	0.2122704831542266	0.1542158843811897	0.02636897484554366	107	45	95	69	24	32
ENSG00000257556	ENSG00000257556.2	long intergenic non-protein coding RNA 2298 [Source:HGNC Symbol;Acc:HGNC:53216]	RP11-44N21.1	lincRNA	NA	NA	1.5397104608048748	2.2191844240030996	74.15192976751192	-1.5742652264445272	-2.3082053535460476	-1.7197543955123034	0.25759092606817047	0.17255149732605318	0.035450745313087915	102	37	62	39	27	28
ENSG00000259120	ENSG00000259120.3	small integral membrane protein 6 [Source:HGNC Symbol;Acc:HGNC:40032]	SMIM6	protein_coding	P0DI80	100130933	2.673639464466264	3.384260102570052	165.0715636187505	-1.54369451398441	-2.2917759095057475	-1.7206124189150789	0.2721210903663123	0.17647347772475874	0.03453024158364326	232	77	125	84	46	93
ENSG00000114779	ENSG00000114779.19	abhydrolase domain containing 14B [Source:HGNC Symbol;Acc:HGNC:28235]	ABHD14B	protein_coding	Q96IU4,V9HW87	84836	4.566926363704918	5.0086964734579995	498.8256169907031	-1.7053264340721188	-1.9848448148099158	-1.7209514260113294	0.11504158034217338	0.1124275031495445	0.007798306468547947	553	347	630	340	186	283
ENSG00000116035	ENSG00000116035.4	ventral anterior homeobox 2 [Source:HGNC Symbol;Acc:HGNC:12661]	VAX2	protein_coding	F1T0K5,Q9UIW0	25806	-0.8990853775608619	-0.07106683219838844	13.79365642027022	-2.6843439416283	-2.404316172300545	-1.7221884486150143	0.14426874264598108	0.20395778638338513	0.04282435175372015	12	17	24	11	0	9
ENSG00000100577	ENSG00000100577.19	glutathione S-transferase zeta 1 [Source:HGNC Symbol;Acc:HGNC:4643]	GSTZ1	protein_coding	A0A0A0MR33,A0A0C4DFM0,O43708	2954	4.625036346096024	5.189036266450608	569.0564345509575	-1.6634760842498266	-2.1217037853170817	-1.7273825385292416	0.1826770194427896	0.14662165929809556	0.019036823675477925	717	310	595	356	187	313
ENSG00000270605	ENSG00000270605.1	novel transcript	RP5-1092A3.4	antisense	NA	NA	-0.8201518122652866	-0.32399906378543303	11.631339630217091	-2.0823116142439573	-2.2438594171371955	-1.728271592210443	0.11383401017760174	0.13886877501525716	0.026869438141529586	11	13	17	4	3	9
ENSG00000151468	ENSG00000151468.11	coiled-coil domain containing 3 [Source:HGNC Symbol;Acc:HGNC:23813]	CCDC3	protein_coding	Q9BQI4	83643	0.5855762779204254	1.0404242178155225	31.779378138780373	-1.7893712631772674	-2.099466372517371	-1.728327673114586	0.12508645067630259	0.12106845013605555	0.01573622885595531	34	23	48	16	8	25
ENSG00000077348	ENSG00000077348.9	exosome component 5 [Source:HGNC Symbol;Acc:HGNC:24662]	EXOSC5	protein_coding	Q9NQT4	56915	5.515915017557428	6.215978008826755	1164.3681519805846	-1.6227168971255992	-2.2607084951182452	-1.7293440034828187	0.24734390441331036	0.17258704417157159	0.02980709175598804	1601	627	832	655	408	504
ENSG00000131495	ENSG00000131495.9	NADH:ubiquinone oxidoreductase subunit A2 [Source:HGNC Symbol;Acc:HGNC:7685]	NDUFA2	protein_coding	O43678	4695	5.375275725389225	5.962700776179229	973.0645726038273	-1.6418082948695756	-2.1487608027495018	-1.7371386966923796	0.19565271778696347	0.14926374414548246	0.019956462939971487	1247	570	887	595	323	517
ENSG00000103495	ENSG00000103495.14	MYC associated zinc finger protein [Source:HGNC Symbol;Acc:HGNC:6914]	MAZ	protein_coding	P56270,Q59GP8	4150	6.581509953455646	6.981804024809114	1950.6243712945136	-1.7514048755745342	-1.9452921755879857	-1.7378662577374289	0.08322043691696744	0.09206156279692318	0.0030609996750594224	2018	1563	2603	1364	762	1111
ENSG00000204228	ENSG00000204228.4	hydroxysteroid 17-beta dehydrogenase 8 [Source:HGNC Symbol;Acc:HGNC:3554]	HSD17B8	protein_coding	A0A1U9X7U3,Q92506	7923	2.0922498994073084	2.583888656442573	93.43456340226838	-1.8642523000313518	-2.096072438995588	-1.7413069765779485	0.12050031891130718	0.12596338844000085	0.014170485485601647	104	76	107	43	44	44
ENSG00000140365	ENSG00000140365.16	COMM domain containing 4 [Source:HGNC Symbol;Acc:HGNC:26027]	COMMD4	protein_coding	A0A0B4J287,H3BQF2,Q9H0A8	54939	6.1304191824770635	6.887332492210793	1857.334215661647	-1.6056824602775708	-2.3206363595996846	-1.7425457063102963	0.2689383836431078	0.18033043848076474	0.03282552137021783	2650	868	1260	945	592	895
ENSG00000131781	ENSG00000131781.13	flavin containing dimethylaniline monoxygenase 5 [Source:HGNC Symbol;Acc:HGNC:3773]	FMO5	protein_coding	A0A024QYY6,P49326	2330	-0.5365129866917935	0.10835472193741338	14.088435669400655	-2.1884955742759686	-2.2381990346012435	-1.7436287267810793	0.12515635081496948	0.14235015965889203	0.026637101664171974	3	19	55	9	3	10
ENSG00000083807	ENSG00000083807.10	solute carrier family 27 member 5 [Source:HGNC Symbol;Acc:HGNC:10999]	SLC27A5	protein_coding	Q9Y2P5	10998	3.848848316818181	4.54383908880259	366.4516695377778	-1.6919392437990977	-2.2746792670337954	-1.7461170853960708	0.23350930239103707	0.16917947887937027	0.02931221903463075	504	189	281	178	128	178
ENSG00000095906	ENSG00000095906.17	nucleotide binding protein 2 [Source:HGNC Symbol;Acc:HGNC:8042]	NUBP2	protein_coding	B7Z6P0,H3BQR2,Q9Y5Y2	10101	5.634231910557432	6.247037716885954	1185.9351123640554	-1.6508018331098429	-2.180970454805337	-1.748311577319546	0.20269697794880617	0.15364978005530708	0.02112987086992027	1546	670	1051	669	398	635
ENSG00000127564	ENSG00000127564.17	protein kinase, membrane associated tyrosine/threonine 1 [Source:HGNC Symbol;Acc:HGNC:29650]	PKMYT1	protein_coding	Q0IJ49,Q99640	9088	5.168319821586911	5.644796975270697	776.0314888387762	-1.7192321715698073	-2.0393956399132134	-1.749555071775314	0.12456934616689523	0.11907264654122211	0.008986094019382872	882	606	818	453	299	447
ENSG00000137133	ENSG00000137133.11	histidine triad nucleotide binding protein 2 [Source:HGNC Symbol;Acc:HGNC:18344]	HINT2	protein_coding	Q9BX68	84681	4.960788732128756	5.746344575052253	843.9560392221774	-1.6015127310014032	-2.3570268929810045	-1.7512726768625893	0.28019856023163375	0.18259948258924963	0.03438574654039704	1222	368	572	436	274	363
ENSG00000227640	ENSG00000227640.3	SOX21 antisense divergent transcript 1 [Source:HGNC Symbol;Acc:HGNC:39807]	SOX21-AS1	lincRNA	NA	100507533	-0.5710394024575055	-0.10878228090097344	12.450667666326554	-2.0874417662322564	-2.0512192569292433	-1.7527870973460937	0.07588616760268374	0.11780525920691091	0.010630499125959845	5	21	30	10	5	5
ENSG00000066735	ENSG00000066735.14	kinesin family member 26A [Source:HGNC Symbol;Acc:HGNC:20226]	KIF26A	protein_coding	Q9ULI4	26153	2.1863584981431474	2.510452911814375	84.38393515808065	-1.8373717991751122	-1.8477653924369721	-1.75384899092926	0.03618073396174676	0.05109836659124265	1.1539044751731735e-5	36	135	192	72	23	67
ENSG00000152348	ENSG00000152348.16	autophagy related 10 [Source:HGNC Symbol;Acc:HGNC:20315]	ATG10	protein_coding	Q9H0Y0	83734	5.43076934417176	6.3073058307956895	1232.8001721038022	-2.3733592221991606	-2.4373878061392524	-1.7545734305185807	0.20296919325799231	0.1923392356395857	0.03808815954831388	1534	1131	895	1014	69	723
ENSG00000231663	ENSG00000231663.1	COA6 antisense RNA 1 [Source:HGNC Symbol;Acc:HGNC:40825]	RP5-827C21.4	antisense	NA	101927765	0.23618926883081362	0.9489936415749595	31.20170039623113	-1.6809141807686214	-2.458974064354147	-1.755107025185271	0.26476041741650613	0.17588758119502	0.04012623057772456	44	12	32	16	10	10
ENSG00000138080	ENSG00000138080.14	elastin microfibril interfacer 1 [Source:HGNC Symbol;Acc:HGNC:19880]	EMILIN1	protein_coding	Q9Y6C2	11117	0.4758628105719983	1.003495405440599	30.99386676501381	-2.0451787738617973	-2.1992100589377537	-1.7555440940646234	0.12841241266635475	0.13873093115495438	0.02083294459942439	33	24	47	26	11	7
ENSG00000179965	ENSG00000179965.12	zinc finger protein 771 [Source:HGNC Symbol;Acc:HGNC:29653]	ZNF771	protein_coding	B2R9V3,Q7L3S4	51333	2.3398568720289368	2.9184238491562486	118.71562279557403	-1.6710278595059087	-2.1850417218894327	-1.756250784121979	0.19323264063328227	0.14662165929809556	0.020965520160971664	150	62	135	57	36	77
ENSG00000172663	ENSG00000172663.9	transmembrane protein 134 [Source:HGNC Symbol;Acc:HGNC:26142]	TMEM134	protein_coding	Q9H6X4	80194	3.7068574764923827	4.289633798421945	305.8509346272814	-1.7186328172658447	-2.165933519845562	-1.7566488578030084	0.17954256318481113	0.14662165929809556	0.019198276608277765	390	173	303	189	105	148
ENSG00000164081	ENSG00000164081.12	testis expressed 264, ER-phagy receptor [Source:HGNC Symbol;Acc:HGNC:30247]	TEX264	protein_coding	A0A087WTU3,Q9Y6I9	51368	5.341525989008156	5.969776211077869	979.2868750178259	-1.6693156929700343	-2.2056372883511495	-1.761658442593615	0.2047127539868282	0.1548304326336274	0.021491941079585592	1287	538	873	538	343	488
ENSG00000174080	ENSG00000174080.11	cathepsin F [Source:HGNC Symbol;Acc:HGNC:2531]	CTSF	protein_coding	Q9UBX1	8722	4.836719110689515	5.2824745858903235	602.6562535503313	-1.745124465060463	-2.013101508806525	-1.7620426155142594	0.105992540204802	0.10670729203946432	0.005828450586012031	662	418	802	391	231	332
ENSG00000184381	ENSG00000184381.20	phospholipase A2 group VI [Source:HGNC Symbol;Acc:HGNC:9039]	PLA2G6	protein_coding	O60733	8398	2.1441616898024543	2.5395079787788326	89.63599757009007	-1.7307702048351274	-1.9820012994392857	-1.7646616438500813	0.08969460963494486	0.08863470915107768	0.0034324491866760524	89	78	129	78	24	52
ENSG00000173566	NA	NA	NUDT18	protein_coding	NA	NA	3.743700291928579	4.492249724472115	354.4371221662621	-1.6588256754333646	-2.3375713638875353	-1.7664213995532994	0.2558975929503014	0.1762103367118342	0.03148376810695161	505	161	258	197	110	154
ENSG00000164967	ENSG00000164967.10	ribonuclease P/MRP subunit p25 like [Source:HGNC Symbol;Acc:HGNC:19909]	RPP25L	protein_coding	Q8N5L8	138716	4.463481512098689	5.054212943373583	518.5986188165183	-1.7500906689903368	-2.1770514264546343	-1.7699530531762342	0.17588398886423331	0.14613013625256774	0.018120718147038792	654	343	460	291	201	233
ENSG00000158106	ENSG00000158106.14	rhophilin Rho GTPase binding protein 1 [Source:HGNC Symbol;Acc:HGNC:19973]	RHPN1	protein_coding	Q8TCX5	114822	4.091006058645081	4.569561930443795	368.70513245744434	-1.7815550861252838	-2.0607627665273216	-1.7715888736542418	0.11715297332893056	0.11461495196417583	0.008428588638614768	420	265	432	203	140	218
ENSG00000169689	ENSG00000169689.15	centromere protein X [Source:HGNC Symbol;Acc:HGNC:11422]	STRA13	protein_coding	A8MT69,J3QRS1	201254	6.273395810377308	7.001872241228946	2008.3196347585908	-1.649448864657295	-2.3083202134459113	-1.77197362429787	0.24787336334573723	0.17244813694008948	0.028236160540018245	2809	1065	1350	1068	638	956
ENSG00000100626	ENSG00000100626.17	polypeptide N-acetylgalactosaminyltransferase 16 [Source:HGNC Symbol;Acc:HGNC:23233]	GALNT16	protein_coding	Q68VJ8,Q8N428	57452	0.5794530806121185	1.107321651527659	32.73004966761302	-2.0975465676998333	-2.197534104200459	-1.7763980506935764	0.13746593225816692	0.1300755142780225	0.0173369353925754	28	49	36	9	9	29
ENSG00000113924	ENSG00000113924.12	homogentisate 1,2-dioxygenase [Source:HGNC Symbol;Acc:HGNC:4892]	HGD	protein_coding	B3KW64,Q93099	3081	5.198164528026409	5.505591798774988	694.0878578973785	-1.7831077283435297	-1.8499942063306904	-1.7774902480593702	0.02977662163579307	0.03962780571019305	9.385648550050745e-6	558	614	1395	530	281	421
ENSG00000239521	ENSG00000239521.8	CASTOR family member 3 [Source:HGNC Symbol;Acc:HGNC:29954]	GATS	pseudogene	A0A087WV49,Q8NAP1	352954	4.047873908962936	4.378724742003487	318.22350908015704	-1.8268630721005297	-1.8863603445825754	-1.7775926083754685	0.03927929380025629	0.05083495228771471	1.1183000800823957e-4	268	270	623	247	133	168
ENSG00000089685	ENSG00000089685.15	baculoviral IAP repeat containing 5 [Source:HGNC Symbol;Acc:HGNC:593]	BIRC5	protein_coding	A0A0B4J1S3,H3BLT4,O15392	332	6.927828365334954	7.407729054348369	2632.242880234615	-1.767728722037328	-2.0571788380736997	-1.7784941529556573	0.11464523717819587	0.11408132076532186	0.007172894221487376	3015	1960	2886	1731	842	1611
ENSG00000115255	ENSG00000115255.11	receptor accessory protein 6 [Source:HGNC Symbol;Acc:HGNC:30078]	REEP6	protein_coding	A0A1L5BXV2,Q96HR9	92840	2.730144506823604	3.443285856576606	171.846871330026	-1.6559588675457466	-2.329781778987217	-1.7827863700061521	0.24410148488839326	0.16835354348573994	0.02915096706167271	240	81	139	80	56	84
ENSG00000184489	ENSG00000184489.12	protein tyrosine phosphatase 4A3 [Source:HGNC Symbol;Acc:HGNC:9636]	PTP4A3	protein_coding	O75365	11156	2.3009602387696813	2.683508329056509	98.97494768743961	-1.740900785774552	-1.9756169561630563	-1.7829340912345344	0.07701074076108487	0.0787456918344661	0.0019957084723959064	97	87	145	78	28	63
ENSG00000232442	ENSG00000232442.1	melanoma highly expressed competing endogenous lncRNA for miR-425 and miR-489 [Source:HGNC Symbol;Acc:HGNC:53110]	CTD-3184A7.4	antisense	NA	100505771	1.0424270168339382	1.7118180002122678	52.362143575453175	-1.579408016874451	-2.3570015659138988	-1.7840226985135688	0.2696336146657281	0.1645719594142693	0.031110554815061135	71	34	37	21	15	30
ENSG00000173894	ENSG00000173894.11	chromobox 2 [Source:HGNC Symbol;Acc:HGNC:1552]	CBX2	protein_coding	Q14781	84733	1.242759156050451	1.5495944936413997	43.57629305265121	-1.8918539827813097	-1.8711721109724309	-1.785058710632859	0.03166782018399637	0.04574006809287886	1.958463050254753e-5	28	55	88	33	20	22
ENSG00000168765	ENSG00000168765.17	glutathione S-transferase mu 4 [Source:HGNC Symbol;Acc:HGNC:4636]	GSTM4	protein_coding	A0A140VKE3,Q03013	2948	2.8465760076829927	3.247070965890255	146.57257385619556	-1.8072132184442844	-1.9930348198179462	-1.7869152320424737	0.0797641744769042	0.085129099812396	0.002673231909673889	148	109	232	99	58	77
ENSG00000067836	ENSG00000067836.13	rogdi atypical leucine zipper [Source:HGNC Symbol;Acc:HGNC:29478]	ROGDI	protein_coding	Q9GZN7	79641	3.691656880947982	4.252753553758293	297.697538117968	-1.7701966088158654	-2.1622516956325306	-1.7879870265295994	0.15624297387865127	0.13783750956560017	0.015058638217726171	370	181	310	171	108	147
ENSG00000152076	ENSG00000152076.18	coiled-coil domain containing 74B [Source:HGNC Symbol;Acc:HGNC:25267]	CCDC74B	protein_coding	Q96LY2	91409	0.8391316684597852	1.217661797661148	35.582672537571774	-1.7778997008769024	-2.0275746362656437	-1.7880640252976665	0.08400529401057978	0.08206436905912533	0.0033188025660148388	34	34	53	22	11	24
ENSG00000065361	ENSG00000065361.16	erb-b2 receptor tyrosine kinase 3 [Source:HGNC Symbol;Acc:HGNC:3431]	ERBB3	protein_coding	P21860	2065	2.984264188196711	3.362961713671714	153.38440645956297	-2.047923927727504	-1.9485834109668365	-1.7884729150498986	0.04263954060455116	0.07180229437519563	3.5739796232068117e-4	63	193	460	80	83	79
ENSG00000184990	ENSG00000184990.13	SIVA1 apoptosis inducing factor [Source:HGNC Symbol;Acc:HGNC:17712]	SIVA1	protein_coding	O15304	10572	5.741786244435863	6.21115396784092	1147.9741022451144	-1.7505566425926078	-2.0529314411592483	-1.7898019330643442	0.11279287277760826	0.10996635210451684	0.006120230529001759	1289	912	1259	725	422	636
ENSG00000138621	ENSG00000138621.12	phosphopantothenoylcysteine decarboxylase [Source:HGNC Symbol;Acc:HGNC:28107]	PPCDC	protein_coding	H3BQB0,H3BRQ0,H3BSE3,H3BU63,Q96CD2	60490	3.940786710129355	4.696103589895099	408.0632687936144	-1.6629073154302048	-2.3543161525073892	-1.7900290827401406	0.2559758224773075	0.17457995925006628	0.029775128035840814	583	194	281	217	119	194
ENSG00000100297	ENSG00000100297.16	minichromosome maintenance complex component 5 [Source:HGNC Symbol;Acc:HGNC:6948]	MCM5	protein_coding	B1AHB0,P33992	4174	6.866839263462409	7.275593895111393	2391.2594320776043	-1.797646577501319	-1.9841167890144533	-1.7923978550951332	0.07588616760268374	0.08814378490896654	0.002092144844854599	2479	1962	3178	1558	859	1502
ENSG00000162910	ENSG00000162910.19	mitochondrial ribosomal protein L55 [Source:HGNC Symbol;Acc:HGNC:16686]	MRPL55	protein_coding	A0A024R3R0,Q7Z7F7	128308	4.817003681499501	5.642542853958173	786.1172540283203	-1.636404231819084	-2.4187164070511353	-1.7934572326755003	0.2877155679963183	0.18315919276672357	0.033257627082159014	1150	390	442	376	257	320
ENSG00000180340	ENSG00000180340.7	frizzled class receptor 2 [Source:HGNC Symbol;Acc:HGNC:4040]	FZD2	protein_coding	Q14332,Q86UZ8	2535	5.518641915657318	5.999190497839671	992.0629603523299	-1.7364257652675434	-2.0672240870139906	-1.7937353371687035	0.1177976098358591	0.11270843117897049	0.006889291967143638	1137	706	1151	627	323	608
ENSG00000135373	ENSG00000135373.12	ETS homologous factor [Source:HGNC Symbol;Acc:HGNC:3246]	EHF	protein_coding	Q9NZC4	26298	3.089836465127817	3.501488525702718	167.54780318873574	-1.8670188076256193	-1.9872843474844926	-1.794126530331357	0.0825310388379136	0.08206436905912533	7.375218765007487e-4	46	223	579	118	63	103
ENSG00000253671	ENSG00000253671.3	novel transcript	RP11-806O11.1	processed_transcript	NA	101930275	-0.279299422246443	0.1258274994704533	15.133624010235613	-2.077333163328979	-2.0065735395127606	-1.7944708765346966	0.056381947513815464	0.09370689652318745	0.00402578490900934	8	18	41	10	7	7
ENSG00000187994	ENSG00000187994.14	Ras and Rab interactor like [Source:HGNC Symbol;Acc:HGNC:24795]	RINL	protein_coding	Q6ZS11	126432	0.8741880476809522	1.222101245166443	34.48540276017416	-1.9055809914952033	-1.9430512732273368	-1.7945692582848796	0.03963268226172191	0.05635600808353991	1.2691979681599686e-4	23	41	74	27	8	27
ENSG00000130193	ENSG00000130193.8	thioesterase superfamily member 6 [Source:HGNC Symbol;Acc:HGNC:29656]	THEM6	protein_coding	Q8WUY1	51337	4.822402545428341	5.2682729040938385	596.6066605433153	-1.7721229676777688	-2.0326033774999726	-1.7949044635754579	0.09896265950160543	0.10097679726922772	0.004477962269393448	651	464	736	402	222	316
ENSG00000237310	ENSG00000237310.2	novel transcript	GS1-124K5.4	lincRNA	NA	100289098	1.0839282199559066	1.5605452143209984	45.92057694049623	-1.6652542809060717	-2.1482676539655046	-1.7975075724896512	0.18650019092569503	0.11685530505270261	0.011967392060135158	49	52	39	26	15	26
ENSG00000160957	ENSG00000160957.14	RecQ like helicase 4 [Source:HGNC Symbol;Acc:HGNC:9949]	RECQL4	protein_coding	O94761	9401	5.60731222839002	6.063756677131933	1035.7177654348493	-1.763234209422741	-2.0439324518408535	-1.7979600308977033	0.10372133415100769	0.10408115934225627	0.0048944942445678895	1144	816	1214	634	383	598
ENSG00000021300	ENSG00000021300.14	pleckstrin homology domain containing B1 [Source:HGNC Symbol;Acc:HGNC:19079]	PLEKHB1	protein_coding	A0A024R5H7,A0A024R5H9,A0A024R5J2,Q9UF11	58473	-0.9491021335305114	-0.07373397184317	13.528816247428663	-2.864481344118036	-2.4900067435479407	-1.8008010580705767	0.1212299356984401	0.1956749554419932	0.039664404568495695	11	14	32	13	0	6
ENSG00000128309	ENSG00000128309.16	mercaptopyruvate sulfurtransferase [Source:HGNC Symbol;Acc:HGNC:7223]	MPST	protein_coding	A0A140VJX3,P25325	4357	6.174600549627554	6.823038774129832	1769.1371791546878	-1.6952171821794422	-2.245081541441739	-1.8022701151865348	0.202736308796699	0.15364978005530708	0.019789245445390714	2357	955	1537	1109	531	856
ENSG00000254827	ENSG00000254827.6	solute carrier family 22 member 18 antisense [Source:HGNC Symbol;Acc:HGNC:10965]	SLC22A18AS	protein_coding	Q8N1D0	5003	2.6239063770568327	3.214709333804049	145.67575043070306	-1.7469076237212793	-2.223976667111671	-1.8137313219999167	0.17584390842140618	0.14115719764316523	0.01722393622652879	185	82	156	68	45	90
ENSG00000130005	ENSG00000130005.13	guanidinoacetate N-methyltransferase [Source:HGNC Symbol;Acc:HGNC:4136]	GAMT	protein_coding	Q14353,V9HWB2	2593	4.160879612866711	4.993498537438889	502.2058720470039	-1.695736575168234	-2.4402324335757775	-1.8140806236331366	0.27190512097295655	0.182137174061527	0.03240859719256279	741	206	340	255	161	187
ENSG00000138207	ENSG00000138207.14	retinol binding protein 4 [Source:HGNC Symbol;Acc:HGNC:9922]	RBP4	protein_coding	P02753,Q5VY30	5950	2.6829033037297036	3.1431506775103535	137.040243868831	-1.8242853876837013	-2.078688828355618	-1.8143774742092786	0.10434985054385044	0.10343627645645315	0.005822427263770876	149	101	188	111	45	59
ENSG00000177685	ENSG00000177685.17	calcium release activated channel regulator 2B [Source:HGNC Symbol;Acc:HGNC:28703]	EFCAB4A	protein_coding	Q8N4Y2	283229	1.473741606233839	2.0058455039767904	62.889946059484245	-1.7949779732585622	-2.2029766734840837	-1.8165752624762024	0.15270783004782768	0.1277513643426253	0.014599634520698485	74	34	92	28	23	35
ENSG00000188883	ENSG00000188883.5	killer cell lectin like receptor G2 [Source:HGNC Symbol;Acc:HGNC:24778]	KLRG2	protein_coding	A4D1S0	346689	-0.1518549209624835	0.3522085741935091	19.531191748302415	-2.013414003746135	-2.2657857084112245	-1.8193550934792444	0.12277881489856624	0.12834366689261603	0.01785354645925814	21	12	35	9	8	8
ENSG00000130881	ENSG00000130881.14	LDL receptor related protein 3 [Source:HGNC Symbol;Acc:HGNC:6695]	LRP3	protein_coding	O75074	4037	5.862910581358629	6.462521845449059	1375.3820661641998	-1.720831979302794	-2.2069691109054754	-1.8196437380762611	0.17489847437226527	0.14157460773297328	0.014933497601687011	1762	839	1265	801	433	735
ENSG00000182853	ENSG00000182853.12	vitelline membrane outer layer 1 homolog [Source:HGNC Symbol;Acc:HGNC:30387]	VMO1	protein_coding	Q7Z5L0	284013	-0.44434744710922724	1.041016142761774	33.53407135003826	-3.6432033380433393	-3.361432881766061	-1.8214331833731525	0.19877200296465064	0.19064192624547807	0.048492350785066925	48	27	24	12	9	0
ENSG00000149328	ENSG00000149328.15	galactosidase beta 1 like 2 [Source:HGNC Symbol;Acc:HGNC:25129]	GLB1L2	protein_coding	A0A024R3N9,Q8IW92	89944	1.9801083038314475	2.446133359485789	84.90632686762672	-1.7625125036109324	-2.115539690581506	-1.8271106808488173	0.1158728122403199	0.10586712384740986	0.007054588883551424	95	66	103	46	29	51
ENSG00000258498	ENSG00000258498.8	DIO3 opposite strand upstream RNA [Source:HGNC Symbol;Acc:HGNC:20348]	DIO3OS	lincRNA	NA	64150	1.1812430402919603	1.7497807861200827	52.95941378182365	-1.8832769949362331	-2.268023639036169	-1.828785165792854	0.15508282470096021	0.13783750956560017	0.017981226901402997	64	36	61	18	20	30
ENSG00000121410	ENSG00000121410.12	alpha-1-B glycoprotein [Source:HGNC Symbol;Acc:HGNC:5]	A1BG	protein_coding	P04217,V9HWD8	1	1.937774569242021	2.84404177719274	115.05931764809179	-1.4134552391110686	-2.558046761256441	-1.8303491508636496	0.355566983892428	0.1899981662253625	0.03799365445277707	178	42	66	54	27	51
ENSG00000146700	ENSG00000146700.9	scavenger receptor cysteine rich family member with 4 domains [Source:HGNC Symbol;Acc:HGNC:14461]	SRCRB4D	protein_coding	Q8WTU2	136853	-0.8835858126344482	0.13698212465609466	17.2244178287038	-2.721510667159523	-2.7904089760789668	-1.8406420693563126	0.1865812454534563	0.19486381639022585	0.048764087675814534	22	10	26	10	0	9
ENSG00000197766	ENSG00000197766.8	complement factor D [Source:HGNC Symbol;Acc:HGNC:2771]	CFD	protein_coding	A6XNE2,K7ERG9,P00746	1675	3.7980676978403887	4.586369813811537	378.527160109826	-1.7522783214558704	-2.4177371581706826	-1.8423651912584746	0.2458588965034906	0.1727200171563013	0.02787125794364667	544	189	250	182	126	149
ENSG00000056736	ENSG00000056736.10	interleukin 17 receptor B [Source:HGNC Symbol;Acc:HGNC:18015]	IL17RB	protein_coding	Q9NRM6	55540	1.1105715276826373	1.5127486872406235	41.189866468885626	-2.052688301886692	-2.000751216036017	-1.8463977692453646	0.05143502245292151	0.07040959050872647	3.7481457401038475e-4	15	58	123	37	14	20
ENSG00000088002	ENSG00000088002.12	sulfotransferase family 2B member 1 [Source:HGNC Symbol;Acc:HGNC:11459]	SULT2B1	protein_coding	O00204	6820	3.642072718564309	4.299819886122659	308.6256831929819	-1.885994185336824	-2.297187928298829	-1.84645906027599	0.172195611670036	0.1486533144980997	0.018617792085212692	404	170	304	124	118	150
ENSG00000103260	ENSG00000103260.9	meteorin, glial cell differentiation regulator [Source:HGNC Symbol;Acc:HGNC:14151]	METRN	protein_coding	Q9UJH8	79006	5.563755231680468	6.290912145220787	1226.9411910176068	-1.6850073755040431	-2.347318208195913	-1.8474738196003735	0.23416227388093505	0.1630437128113535	0.022279772145504903	1708	656	888	778	295	601
ENSG00000175701	ENSG00000175701.10	mitoregulin [Source:HGNC Symbol;Acc:HGNC:27339]	LINC00116	lincRNA	NA,Q8NCU8	205251	4.988910328146038	5.893767755018781	937.4517068614626	-1.612351215438856	-2.5196653537596254	-1.8493187080218465	0.3117025460088737	0.1868856625322086	0.033141475978124585	1422	425	464	424	267	395
ENSG00000177595	ENSG00000177595.18	p53-induced death domain protein 1 [Source:HGNC Symbol;Acc:HGNC:16491]	PIDD	protein_coding	Q9HB75	55367	3.625911801528066	4.206135455375049	288.4938607547655	-1.788645037440463	-2.2161198485064997	-1.8497668471644721	0.15535321373532116	0.13240667168436326	0.01265528370557586	364	174	295	176	88	148
ENSG00000237517	ENSG00000237517.9	DiGeorge syndrome critical region gene 5 [Source:HGNC Symbol;Acc:HGNC:16757]	DGCR5	antisense	NA	NA	2.816777194502988	3.2032095715599107	141.65873681292325	-1.8859800581054873	-2.011881528229386	-1.8501841926876592	0.0557473575408768	0.06480193898860848	7.001691288903391e-4	134	132	217	113	51	66
ENSG00000005882	ENSG00000005882.12	pyruvate dehydrogenase kinase 2 [Source:HGNC Symbol;Acc:HGNC:8810]	PDK2	protein_coding	Q15119	5164	4.05579585764083	4.416311676224331	326.40341584118613	-1.982055649133681	-1.9703200735933162	-1.85322214164405	0.035060569480378036	0.05083495228771471	9.290695249462619e-5	266	334	601	161	155	193
ENSG00000204128	ENSG00000204128.6	chromosome 2 open reading frame 72 [Source:HGNC Symbol;Acc:HGNC:27418]	C2orf72	protein_coding	A6NCS6	257407	3.5020774730118793	3.804519529354558	209.42167841572478	-1.862416110654543	-1.877807163437439	-1.8559391349010108	0.017676236588346828	0.022262322035424956	4.231746179895568e-12	99	271	553	173	72	138
ENSG00000162073	ENSG00000162073.14	progestin and adipoQ receptor family member 4 [Source:HGNC Symbol;Acc:HGNC:26386]	PAQR4	protein_coding	I3L1A2,I3L265,Q8N4S7	124222	4.831114384861919	5.205844043723394	567.59388156516	-1.8400370231147007	-1.9862594606265045	-1.8573321092981463	0.0465262715494023	0.05724062900183132	2.379903180584721e-4	538	540	829	412	184	356
ENSG00000168268	ENSG00000168268.11	5'-nucleotidase domain containing 2 [Source:HGNC Symbol;Acc:HGNC:25717]	NT5DC2	protein_coding	Q9H857	64943	5.834190050702573	6.362062078199594	1277.9570190005165	-1.797915816595856	-2.155571730804952	-1.857348329839297	0.12223031438465255	0.11638252900182737	0.007182306050367258	1521	842	1472	733	433	707
ENSG00000133466	ENSG00000133466.14	C1q and TNF related 6 [Source:HGNC Symbol;Acc:HGNC:14343]	C1QTNF6	protein_coding	A0A024R1J0,Q9BXI9	114904	5.23642029362782	5.681794280932747	793.5033758680177	-1.8291711702532623	-2.0710360761694764	-1.859351209233526	0.08322043691696744	0.08868892834934691	0.0021892400896634306	848	562	1170	504	281	445
ENSG00000146707	ENSG00000146707.14	POM121 and ZP3 fusion [Source:HGNC Symbol;Acc:HGNC:9203]	POMZP3	protein_coding	Q6PJE2	22932	3.2306039226262864	3.98357211023874	249.35155679783622	-1.7236312258628754	-2.3936303508256676	-1.8628462287485112	0.2392410214656109	0.16609179370708577	0.024559285077704912	352	128	182	159	50	126
ENSG00000130203	ENSG00000130203.10	apolipoprotein E [Source:HGNC Symbol;Acc:HGNC:613]	APOE	protein_coding	A0A0S2Z3D5,P02649	348	1.6358930522074009	2.458294035606326	87.67589960640728	-1.8932147089626732	-2.528204507115873	-1.8654981667153294	0.23479899650619598	0.1752987619973856	0.031525787923140224	125	35	84	25	34	33
ENSG00000182836	ENSG00000182836.10	phosphatidylinositol specific phospholipase C X domain containing 3 [Source:HGNC Symbol;Acc:HGNC:31822]	PLCXD3	protein_coding	B3KXD1,Q63HM9	345557	1.8159765658663005	2.4399666823699526	78.70514847897162	-2.149268258998006	-2.265240267746318	-1.8671841904038418	0.13688187200845395	0.12596338844000085	0.009862847932667623	14	126	286	56	14	54
ENSG00000125457	ENSG00000125457.14	MIF4G domain containing [Source:HGNC Symbol;Acc:HGNC:24030]	MIF4GD	protein_coding	A0A0S2Z5K9,A0A0S2Z5S7,A0A0S2Z5T5,A9UHW6	57409	4.726290540201537	5.217375555504198	577.227688007336	-1.8232804594269758	-2.127326911253013	-1.8696565052046197	0.10505092624584667	0.10337734693028959	0.004566524980583152	658	438	668	344	194	327
ENSG00000215182	ENSG00000215182.8	mucin 5AC, oligomeric mucus/gel-forming [Source:HGNC Symbol;Acc:HGNC:7515]	MUC5AC	protein_coding	P98088	4586	6.150026158218836	6.4880221037086026	1369.7947668287165	-1.912107753392553	-1.945659223072508	-1.8714427127986195	0.026146199902548482	0.036578057726256226	3.24005411087128e-6	1056	1214	3051	933	591	730
ENSG00000171557	ENSG00000171557.17	fibrinogen gamma chain [Source:HGNC Symbol;Acc:HGNC:3694]	FGG	protein_coding	A0A140VJJ6,P02679	2266	2.3434690242687326	2.6504943179121447	94.59868842463058	-1.89317726175571	-1.9166548422235399	-1.8739724256547943	0.018290539282645367	0.02176178894920371	4.700264435814468e-9	63	100	220	68	35	61
ENSG00000205643	ENSG00000205643.11	cysteine rich DPF motif domain containing 1 [Source:HGNC Symbol;Acc:HGNC:33710]	CDPF1	protein_coding	Q6NVV7	150383	2.630728796599393	3.1672327506935574	140.23880171560785	-1.7876591134341189	-2.1946309414889806	-1.8742398862650187	0.1341534822861094	0.11789101075773728	0.0088935926183491	167	98	159	98	32	82
ENSG00000006283	ENSG00000006283.18	calcium voltage-gated channel subunit alpha1 G [Source:HGNC Symbol;Acc:HGNC:1394]	CACNA1G	protein_coding	O43497	8913	3.2249029373141447	3.583993509129986	178.5358185573614	-1.9163903080837712	-1.965954410965044	-1.8749652840535787	0.03740073584796864	0.04574006809287886	2.6633655479539787e-6	64	294	459	149	61	102
ENSG00000237792	NA	NA	RP11-203I2.1	pseudogene	NA	NA	0.021170501158379224	0.46257754502677295	20.850020375812328	-2.0570003839138	-2.1965647887297055	-1.8803187549827995	0.08286436112247131	0.10117306368479616	0.006621098340361275	20	19	35	10	9	9
ENSG00000138079	ENSG00000138079.14	solute carrier family 3 member 1 [Source:HGNC Symbol;Acc:HGNC:11025]	SLC3A1	protein_coding	A0A0S2Z4E1,B8ZZK1,Q07837	6519	0.3614346025136389	0.8729488097765392	25.685354355714267	-2.1732377177008018	-2.1475342183862685	-1.8810599966049537	0.07630028662733486	0.09810956369117035	0.0034608875732525957	8	42	76	23	5	15
ENSG00000149929	ENSG00000149929.16	HIRA interacting protein 3 [Source:HGNC Symbol;Acc:HGNC:4917]	HIRIP3	protein_coding	Q9BW71	8479	4.1190354211493645	4.539093091255713	358.93865763343524	-1.882619759955415	-2.060758872713368	-1.8837099986263315	0.06492501449596433	0.07386144161299854	0.0010183866857424628	367	314	490	222	129	207
ENSG00000160949	ENSG00000160949.17	tonsoku like, DNA repair protein [Source:HGNC Symbol;Acc:HGNC:7801]	TONSL	protein_coding	Q96HA7	4796	4.3477588619264464	4.6405701740944725	378.38537217175707	-1.8796371370176799	-1.8905457503782979	-1.8845211880734485	0.010075681890233376	0.015193999565594586	7.903535034076501e-17	249	474	755	284	135	254
ENSG00000179403	ENSG00000179403.12	von Willebrand factor A domain containing 1 [Source:HGNC Symbol;Acc:HGNC:30910]	VWA1	protein_coding	Q6PCB0	64856	3.991432863383725	4.507711038498796	353.75904848318044	-1.8475621820585995	-2.1662477767139148	-1.8848042017297475	0.11272294145023819	0.1086158752170416	0.005817381191789412	415	251	406	216	102	211
ENSG00000186493	ENSG00000186493.13	chromosome 5 open reading frame 38 [Source:HGNC Symbol;Acc:HGNC:24226]	C5orf38	protein_coding	B7ZL86,Q86SI9	153571	1.4279585075259997	2.262671875802569	77.06651881921404	-1.484222027953142	-2.5339692189951863	-1.8853502733647467	0.32292835455382374	0.17758554654121483	0.03194515772304373	115	35	49	43	14	36
ENSG00000103316	ENSG00000103316.11	crystallin mu [Source:HGNC Symbol;Acc:HGNC:2418]	CRYM	protein_coding	Q14894	1428	0.9411759090772077	1.3439417807601461	38.25521615496464	-2.0740145772011562	-2.0804985705597887	-1.8864480229176475	0.05506433248722609	0.0745577317509153	0.0010342838906169625	31	37	79	29	16	13
ENSG00000254429	ENSG00000254429.1	novel transcript	CTD-2562J17.7	antisense	NA	NA	0.5294226760385403	1.0378082223916558	31.479826436183664	-2.2189519026441515	-2.2506800957002406	-1.8896468148424344	0.09174778990518126	0.11329364610989383	0.009346418090144028	31	25	57	9	14	17
ENSG00000258711	ENSG00000258711.2	novel transcript	RP11-218E20.3	lincRNA	NA	NA	0.25304164400129137	0.8549375798342802	28.63743326904133	-1.9133295482373627	-2.4011019106902443	-1.8961916828362828	0.17012283453985336	0.13948441508702325	0.020644624819386975	36	16	37	10	8	17
ENSG00000086506	ENSG00000086506.3	hemoglobin subunit theta 1 [Source:HGNC Symbol;Acc:HGNC:4833]	HBQ1	protein_coding	A0A1K0GUV5,P09105	3049	0.37943029552836044	1.2726339202511698	39.48685324568984	-1.5322364464619491	-2.6657685540469482	-1.896469104036324	0.3533812658755904	0.1845890115541754	0.03808815954831388	60	21	20	25	6	13
ENSG00000213920	ENSG00000213920.9	magnesium dependent phosphatase 1 [Source:HGNC Symbol;Acc:HGNC:28781]	MDP1	protein_coding	Q86V88	145553	2.7995571767362253	3.5832939152947656	189.04540305957306	-1.9193101035851854	-2.4497718459536615	-1.8980122865489815	0.21513407646496444	0.16666951241268402	0.024311875711263146	263	92	170	146	47	48
ENSG00000258674	ENSG00000258674.5	novel protein	CTC-260F20.3	protein_coding	NA	NA	0.3563923618081936	1.1899077732328036	36.63202899440109	-2.395509731073293	-2.6606896282290844	-1.8983912213644945	0.16159071788978394	0.1715112174034374	0.033446419678342006	49	22	38	8	17	8
ENSG00000133067	ENSG00000133067.17	leucine rich repeat containing G protein-coupled receptor 6 [Source:HGNC Symbol;Acc:HGNC:19719]	LGR6	protein_coding	Q9HBX8	59352	1.3635554168721598	1.8054606835719744	51.90941247020757	-2.313744754232134	-2.09796221374659	-1.8986447019334152	0.04681964207929172	0.08224019093366705	0.0010050201235285293	30	67	126	41	24	13
ENSG00000063180	ENSG00000063180.9	carbonic anhydrase 11 [Source:HGNC Symbol;Acc:HGNC:1370]	CA11	protein_coding	O75493	770	3.2837044938801774	3.8549159414988012	225.74373164967287	-1.9311838349574697	-2.2462105235497414	-1.9053166616904862	0.12449720122122572	0.1206205875572404	0.008965253065049186	273	136	283	95	74	139
ENSG00000135519	ENSG00000135519.8	potassium voltage-gated channel subfamily H member 3 [Source:HGNC Symbol;Acc:HGNC:6252]	KCNH3	protein_coding	Q9ULD8	23416	1.3107123444411486	1.8872888794313938	58.209102883112095	-1.8701475190473418	-2.308507010864387	-1.9058203418615338	0.1492257462941243	0.1268813209486421	0.0132464169407681	71	34	76	34	21	20
ENSG00000099800	ENSG00000099800.8	translocase of inner mitochondrial membrane 13 [Source:HGNC Symbol;Acc:HGNC:11816]	TIMM13	protein_coding	Q9Y5L4	26517	5.58989446980261	6.401816187863509	1328.5028941904222	-1.715134045332433	-2.4680858652556434	-1.9098377724231483	0.2514647716097847	0.16782618207629413	0.022608764915216142	1929	663	845	612	372	622
ENSG00000214756	ENSG00000214756.8	citrate synthase lysine methyltransferase [Source:HGNC Symbol;Acc:HGNC:33113]	METTL12	protein_coding	A8MUP2	751071	1.6353763584331922	2.3040555308591233	78.15614589149219	-1.6964534323265807	-2.3786817087266834	-1.913155553946384	0.21510663663633012	0.14646430411533062	0.018684108632376583	104	37	88	54	16	35
ENSG00000226287	ENSG00000226287.8	transmembrane protein 191A (pseudogene) [Source:HGNC Symbol;Acc:HGNC:25317]	TMEM191A	processed_transcript	NA	84222	1.0041637459899402	1.6746476539291286	51.013064729160945	-1.7211664952404746	-2.4309532274441255	-1.9137267795468673	0.2234235332175542	0.14826404411898672	0.02136949809420052	69	31	43	20	15	26
ENSG00000224126	ENSG00000224126.2	ubiquitin conjugating enzyme E2 S pseudogene 2 [Source:HGNC Symbol;Acc:HGNC:32196]	UBE2SP2	pseudogene	NA	NA	-1.551385140886246	-0.6478904252727976	9.604073103821289	-2.6072394311324234	-2.8377261324540908	-1.91383064490299	0.16231543773027204	0.19064192624547807	0.04619462001359438	12	8	12	6	0	4
ENSG00000167733	ENSG00000167733.13	hydroxysteroid 11-beta dehydrogenase 1 like [Source:HGNC Symbol;Acc:HGNC:30419]	HSD11B1L	protein_coding	A0A087WWR3,Q7Z5J1	374875	0.5100415671902392	1.2927924913670361	39.46374564889088	-2.0211822160582797	-2.5902166093832655	-1.9143787241289176	0.21265125315119032	0.1663113091584923	0.029970729349385772	55	18	41	9	14	17
ENSG00000221916	ENSG00000221916.4	chromosome 19 open reading frame 73 [Source:HGNC Symbol;Acc:HGNC:25534]	C19orf73	protein_coding	Q9NVV2	55150	-0.13314751992330853	0.7078264687897541	26.32406071011805	-2.008096834951923	-2.648436605425702	-1.9175687463928277	0.23353323341441334	0.1727200171563013	0.03636700139235997	37	12	29	19	2	10
ENSG00000213402	ENSG00000213402.3	protein tyrosine phosphatase receptor type C associated protein [Source:HGNC Symbol;Acc:HGNC:9667]	PTPRCAP	protein_coding	Q14761	5790	-0.7153758442356298	0.02599504023606799	16.18296216760906	-2.0215380793624003	-2.6656109540761825	-1.9182119379315234	0.21868019002873398	0.16219215053229083	0.03532552531195997	22	6	23	5	3	9
ENSG00000082014	ENSG00000082014.16	SWI/SNF related, matrix associated, actin dependent regulator of chromatin, subfamily d, member 3 [Source:HGNC Symbol;Acc:HGNC:11108]	SMARCD3	protein_coding	A0A090N8Z9,Q6STE5	6604	3.682821717411387	4.214485487763915	289.06649743348663	-1.880828153377267	-2.2079014658325478	-1.9218538321449674	0.11193082814500403	0.10825094334553881	0.005492497745027994	343	206	325	174	90	151
ENSG00000204237	ENSG00000204237.5	oxidoreductase like domain containing 1 [Source:HGNC Symbol;Acc:HGNC:27901]	OXLD1	protein_coding	I3L208,Q5BKU9	339229	4.826419300037379	5.546232282168017	732.5262886295686	-1.7703514922501138	-2.38779635365994	-1.9222945157859916	0.21043586822246407	0.15086399307925188	0.01709922426599557	1008	432	530	384	216	333
ENSG00000125652	ENSG00000125652.8	alkB homolog 7 [Source:HGNC Symbol;Acc:HGNC:21306]	ALKBH7	protein_coding	Q9BT30	84266	4.171284373192428	4.965231517577165	491.7509258026692	-1.7752870229082345	-2.460972229821244	-1.9226047354783073	0.23524937883591843	0.16476055275903487	0.02202287371445555	710	230	354	221	138	236
ENSG00000204839	ENSG00000204839.9	maestro heat like repeat family member 6 [Source:HGNC Symbol;Acc:HGNC:27814]	MROH6	protein_coding	A6NGR9	642475	2.7089917549635807	3.2320153888685623	146.55732793874415	-1.8596987324361636	-2.2145816261284477	-1.9264716884438011	0.11460601913569253	0.1060222885083746	0.005593702568623006	172	108	168	96	45	69
ENSG00000149927	ENSG00000149927.18	double C2 domain alpha [Source:HGNC Symbol;Acc:HGNC:2985]	DOC2A	protein_coding	Q14183	8448	1.651162063261697	2.1065393249616173	65.7027518473326	-2.014814601606068	-2.1399931346433023	-1.9284908955869307	0.0683080607171917	0.07999056803743713	0.001334149160324706	57	77	103	52	10	46
ENSG00000268885	NA	NA	AC026740.1	protein_coding	NA	NA	-0.402257595089132	0.18812049480304346	17.753935717977757	-2.0180125105515088	-2.4593446761286697	-1.928730898000737	0.15816847975901377	0.13509983342611318	0.021018414241002082	21	16	19	13	4	5
ENSG00000099849	ENSG00000099849.15	Ras association domain family member 7 [Source:HGNC Symbol;Acc:HGNC:1166]	RASSF7	protein_coding	A0A024RCE4,Q02833	8045	5.242270253636489	5.921304020952362	948.0563782094346	-1.78724325973344	-2.3492488579226443	-1.9295258086755314	0.18508796778797623	0.14338143131838546	0.014042913388326214	1275	507	864	562	268	428
ENSG00000161888	ENSG00000161888.11	SPC24 component of NDC80 kinetochore complex [Source:HGNC Symbol;Acc:HGNC:26913]	SPC24	protein_coding	B4E086,Q8NBT2	147841	4.344635754117211	4.946121335281579	481.04388885385885	-1.8612187399702889	-2.277054126348205	-1.9305634394789126	0.1406571519556569	0.12471520893634055	0.009115137895647187	607	305	489	326	129	225
ENSG00000104524	ENSG00000104524.14	pyrroline-5-carboxylate reductase 3 [Source:HGNC Symbol;Acc:HGNC:25846]	PYCRL	protein_coding	A0A0A0MQS1,B4DGI7,Q53H96	65263	4.564268091662196	5.152835747886692	554.4578479011285	-1.8821726293399677	-2.2673433906574987	-1.9348118901766755	0.13094105660495275	0.12106845013605555	0.007951650119816944	686	383	558	354	180	229
ENSG00000101445	ENSG00000101445.10	protein phosphatase 1 regulatory subunit 16B [Source:HGNC Symbol;Acc:HGNC:15850]	PPP1R16B	protein_coding	Q96T49	26051	0.5732303661444158	0.94265078293247	27.72786550496189	-2.044134678809418	-2.0363018775799437	-1.9349020868868385	0.030094906664136174	0.044064704950681134	2.21879199232718e-5	14	40	67	21	9	16
ENSG00000065325	ENSG00000065325.13	glucagon like peptide 2 receptor [Source:HGNC Symbol;Acc:HGNC:4325]	GLP2R	protein_coding	B2RAN4,O95838	9340	4.311932122860383	4.678858845497793	383.12804920212125	-1.9595427416357547	-2.01375866475912	-1.9353749387489216	0.032348377874691546	0.03843913472859935	2.248746239295972e-7	138	582	1083	267	141	228
ENSG00000269609	ENSG00000269609.6	RPARP antisense RNA 1 [Source:HGNC Symbol;Acc:HGNC:45238]	RP11-18I14.10	processed_transcript	NA	100505761	2.2490611268870744	2.6583715706471955	97.13129382116821	-1.900906362527637	-2.1006023407484116	-1.937988910190958	0.05506433248722609	0.05968453037267246	4.252046917398493e-4	93	94	147	75	26	54
ENSG00000168393	ENSG00000168393.13	deoxythymidylate kinase [Source:HGNC Symbol;Acc:HGNC:3061]	DTYMK	protein_coding	P23919,Q53F55,Q6FGU2	1841	6.312870966175469	6.9003998118800745	1859.465347089687	-1.862648357702605	-2.2647079723913826	-1.942538492776876	0.13035009379372048	0.12007792285300015	0.0071140496106317265	2308	1326	1763	1138	536	942
ENSG00000182511	ENSG00000182511.12	FES proto-oncogene, tyrosine kinase [Source:HGNC Symbol;Acc:HGNC:3657]	FES	protein_coding	A0A024RC92,P07332	2242	0.9370958872267101	1.9946176881378337	65.0064197994443	-1.4000501857820962	-2.7900845695687546	-1.946500982486677	0.3999458477524785	0.1949657334648477	0.03819578414524555	106	19	35	31	9	27
ENSG00000141738	ENSG00000141738.14	growth factor receptor bound protein 7 [Source:HGNC Symbol;Acc:HGNC:4567]	GRB7	protein_coding	A0A0S2Z4F6,Q14451	2886	3.9022142151500847	4.325503148591643	309.30961116754804	-1.9363847058542056	-2.102187328090432	-1.9465457243811364	0.05277504881507764	0.06244978171761522	4.1696115580394335e-4	312	270	452	205	97	179
ENSG00000163040	ENSG00000163040.14	coiled-coil domain containing 74A [Source:HGNC Symbol;Acc:HGNC:25197]	CCDC74A	protein_coding	F5GZA4,Q96AQ1	90557	2.662248224074838	3.12080600782832	134.78572301895642	-1.9029223584624895	-2.157084536637174	-1.946825934357511	0.07930134300448569	0.07940214445723259	0.0016574660118447743	143	121	171	80	38	85
ENSG00000181513	ENSG00000181513.14	acyl-CoA binding domain containing 4 [Source:HGNC Symbol;Acc:HGNC:23337]	ACBD4	protein_coding	A0A0S2Z5Q0,A0A0S2Z5W7,A0A0S2Z5Y4,B4DJP3,K7EM05,Q8NC06	79777	4.111058480199233	4.73261686731567	415.0655500950899	-1.9438922071428646	-2.3145404375001672	-1.9501802476565253	0.13493468385787508	0.12625087071042188	0.009529831111607054	523	229	494	200	152	180
ENSG00000104760	ENSG00000104760.17	fibrinogen like 1 [Source:HGNC Symbol;Acc:HGNC:3695]	FGL1	protein_coding	Q08830	2267	3.327631384014242	3.6959072292844395	194.82146103127923	-2.0380425293124698	-2.0328412479269895	-1.9524671727876461	0.026313436247464246	0.035475336930780685	1.1067486788830315e-6	106	195	585	101	77	131
ENSG00000103490	ENSG00000103490.14	PYD and CARD domain containing [Source:HGNC Symbol;Acc:HGNC:16608]	PYCARD	protein_coding	Q9ULZ3	29108	3.725544005125149	4.698975913964471	411.51683544952573	-1.694610876590708	-2.6419871790030736	-1.9531636698147712	0.307108214543323	0.1847053037278627	0.02976350062744688	642	174	191	185	99	166
ENSG00000167525	ENSG00000167525.14	protein interacting with cyclin A1 [Source:HGNC Symbol;Acc:HGNC:28600]	PROCA1	protein_coding	Q8NCQ7	147011	1.3744780970926522	1.9134960634529163	58.761731776225005	-1.8966485698463231	-2.290082348086003	-1.956064846153225	0.1309217616024333	0.10827399541346609	0.007259371799165159	67	31	100	28	19	31
ENSG00000187134	ENSG00000187134.14	aldo-keto reductase family 1 member C1 [Source:HGNC Symbol;Acc:HGNC:384]	AKR1C1	protein_coding	Q04828	1645	9.150125381300796	9.576325592063624	11755.708225082406	-1.985669456913087	-2.114827860960199	-1.9624434377719624	0.04308368486709139	0.06050759781794168	1.7011526289994873e-4	11649	9350	19622	7748	3862	6474
ENSG00000103254	ENSG00000103254.10	adenine nucleotide translocase lysine methyltransferase [Source:HGNC Symbol;Acc:HGNC:14152]	FAM173A	protein_coding	J3KMW5,Q9BQD7	65990	4.14046679971055	4.79812114806656	434.9434921471867	-1.8896265701441697	-2.351318834276002	-1.9631694388356855	0.16429838000675026	0.1347681250752646	0.011131503245788002	562	318	344	304	103	190
ENSG00000131153	ENSG00000131153.9	GINS complex subunit 2 [Source:HGNC Symbol;Acc:HGNC:24575]	GINS2	protein_coding	Q9Y248	51659	5.272246092716124	5.824798249973206	880.9604171923814	-1.8718232105332757	-2.2445984617349364	-1.963913981943143	0.11551908358792663	0.10750407990697346	0.004520320828959338	1049	700	875	542	258	454
ENSG00000160051	ENSG00000160051.11	IQ motif containing C [Source:HGNC Symbol;Acc:HGNC:25545]	IQCC	protein_coding	Q4KMZ1	55721	0.6701043108039484	1.0752962013856262	32.00534118274482	-1.9614623418766592	-2.1676912715887697	-1.9655602245645674	0.05639414953628146	0.058749350000650825	6.306887922584724e-4	29	34	52	22	9	17
ENSG00000124564	ENSG00000124564.17	solute carrier family 17 member 3 [Source:HGNC Symbol;Acc:HGNC:10931]	SLC17A3	protein_coding	A0A024QZX7,O00476	10786	1.1082038545893613	1.6708072591265906	47.28959503828026	-2.3563312781613406	-2.2436181240178388	-1.9676622723336314	0.07002524200110724	0.10359422644783271	0.003017600334243164	29	73	96	44	4	29
ENSG00000228519	ENSG00000228519.3	RAN binding protein 1 pseudogene	RP11-298C3.2	pseudogene	NA	NA	-1.25576504323365	-0.2700233075283942	13.561125371698962	-2.6178055775214375	-3.1030034644456284	-1.969607164859147	0.1870333555515069	0.182137174061527	0.04174161516967291	20	6	14	2	5	2
ENSG00000266402	ENSG00000266402.3	small nucleolar RNA host gene 25 [Source:HGNC Symbol;Acc:HGNC:51534]	SNORA76	lincRNA	NA	105376843	0.6830910790396928	1.8219752162908907	58.13848858661886	-1.3492010388233482	-2.8997929686562447	-1.9702792856492666	0.44454327450485503	0.19911925133348915	0.03947607999388167	97	20	21	19	9	26
ENSG00000256802	ENSG00000256802.2	novel transcript, antisense to TJP1	RP11-680F8.1	antisense	NA	100130111	4.964436479392541	5.552748788625551	731.0625781648301	-1.9025555860010246	-2.288278802443288	-1.9730029530825988	0.12205732083465301	0.11494214263956741	0.006139680732849325	901	489	788	420	245	317
ENSG00000188483	ENSG00000188483.8	immediate early response 5 like [Source:HGNC Symbol;Acc:HGNC:23679]	IER5L	protein_coding	Q5T953	389792	7.217781289810153	7.944772204622485	3855.9032254627086	-1.8805806643304197	-2.4165034629990005	-1.9736458899233096	0.1816740005841642	0.14691289768321505	0.014149042625978506	5330	2018	3207	2072	1041	1798
ENSG00000105655	ENSG00000105655.19	inositol-3-phosphate synthase 1 [Source:HGNC Symbol;Acc:HGNC:29821]	ISYNA1	protein_coding	A0A140VK73,Q9NPH2	51477	4.102399266961206	4.790000317939764	433.68351021030327	-1.8666821727989031	-2.390635874043394	-1.9763024287503994	0.1721272356033886	0.1392721132052265	0.012493693554074621	585	239	391	235	124	196
ENSG00000198758	ENSG00000198758.10	EPS8 like 3 [Source:HGNC Symbol;Acc:HGNC:21297]	EPS8L3	protein_coding	A8K2J6,Q8TE67	79574	2.002165290860003	2.3548765083549568	76.61368539112277	-2.075114353588029	-2.0303530310847293	-1.979200955283615	0.02091161488823127	0.02975495125054663	1.4905014290828072e-7	47	83	198	46	33	41
ENSG00000162426	ENSG00000162426.14	solute carrier family 45 member 1 [Source:HGNC Symbol;Acc:HGNC:17939]	SLC45A1	protein_coding	Q9Y2W3	50651	1.5742796075861822	1.965440723669332	59.756410546524926	-1.9651753866334585	-2.122825763882987	-1.9794004936084528	0.041410311836231575	0.04737053836434367	1.163089890962031e-4	54	59	102	35	20	35
ENSG00000164087	ENSG00000164087.8	POC1 centriolar protein A [Source:HGNC Symbol;Acc:HGNC:24488]	POC1A	protein_coding	Q8NBT0	25886	3.9820503267079306	4.565207876091906	369.18574928340456	-1.9331299355499783	-2.295191493341711	-1.9845293979407765	0.11855681829261237	0.1124275031495445	0.005828450586012031	454	257	388	186	109	206
ENSG00000107902	ENSG00000107902.14	phospholysine phosphohistidine inorganic pyrophosphate phosphatase [Source:HGNC Symbol;Acc:HGNC:30042]	LHPP	protein_coding	Q5T1Z0,Q9H008	64077	2.8395852943393876	3.3410176121071045	157.33877443838048	-1.9348952994273845	-2.219731176182231	-1.9851266507289729	0.09066205884401853	0.08863470915107768	0.002365903513471632	174	135	191	111	37	87
ENSG00000137809	ENSG00000137809.17	integrin subunit alpha 11 [Source:HGNC Symbol;Acc:HGNC:6136]	ITGA11	protein_coding	B3KTN6,Q9UKX5	22801	1.6538811835390719	2.020033175741329	59.787150432265165	-2.0898204034468555	-2.041079448944701	-1.9867937171101724	0.02439615687849482	0.03273832523033351	3.422569375907393e-7	28	76	170	36	23	37
ENSG00000125534	ENSG00000125534.10	pancreatic progenitor cell differentiation and proliferation factor [Source:HGNC Symbol;Acc:HGNC:16142]	PPDPF	protein_coding	Q9H3Y8	79144	6.102118435312265	6.90446550095668	1880.4225555070302	-1.801629826252958	-2.4960572813789392	-1.989915213382654	0.22240168376082947	0.15804065138794646	0.017607512086196063	2713	880	1403	1011	494	771
ENSG00000128185	ENSG00000128185.10	DiGeorge syndrome critical region gene 6 like [Source:HGNC Symbol;Acc:HGNC:18551]	DGCR6L	protein_coding	Q9BY27	85359	4.409373866402681	5.190597228989843	574.099570356947	-1.8330460272410953	-2.485042216603382	-1.9909641895402204	0.21272327725407858	0.15384483160610685	0.017067243972419287	818	293	424	263	164	256
ENSG00000165887	ENSG00000165887.12	ankyrin repeat domain 2 [Source:HGNC Symbol;Acc:HGNC:495]	ANKRD2	protein_coding	A0A0A0MRN9,Q5T457,Q9GZV1	26287	1.6737135197968493	2.476156018939888	88.84522612071208	-1.785259108313805	-2.569169400428233	-1.9947484548246057	0.2475291820262711	0.1595051426767319	0.021762584499520236	127	53	57	33	29	33
ENSG00000142623	ENSG00000142623.11	peptidyl arginine deiminase 1 [Source:HGNC Symbol;Acc:HGNC:18367]	PADI1	protein_coding	Q9ULC6	29943	1.1045654320435914	1.5730560766432518	45.53806767515448	-2.036803353621597	-2.2229329991483424	-1.9954144333984862	0.06683562236652657	0.07604720287944722	0.0013740064514124611	43	44	77	28	8	33
ENSG00000160298	ENSG00000160298.18	chromosome 21 open reading frame 58 [Source:HGNC Symbol;Acc:HGNC:1300]	C21orf58	protein_coding	P58505	54058	3.231047141186884	3.6230189070933387	189.0147354314833	-2.0013862383566194	-2.1032468586205977	-2.0008919176614026	0.031055483870940887	0.03766250683445674	1.733992475717393e-5	170	198	302	138	57	103
ENSG00000168140	ENSG00000168140.5	vasorin [Source:HGNC Symbol;Acc:HGNC:18517]	VASN	protein_coding	Q6EMK4	114990	2.7876207964261965	3.1617545534285156	136.55928959173025	-2.040746965449254	-2.087164084172395	-2.002731287869787	0.024691771691213366	0.030352044132671518	2.244360047724168e-6	110	169	222	74	47	90
ENSG00000153896	ENSG00000153896.19	zinc finger protein 599 [Source:HGNC Symbol;Acc:HGNC:26408]	ZNF599	protein_coding	Q96NL3	148103	0.27708718445291525	0.8555243989212347	27.644067613743587	-2.487312106237504	-2.4018612359280307	-2.0039537828739293	0.07521756513830934	0.11780525920691091	0.0088935926183491	26	30	44	11	14	6
ENSG00000174276	ENSG00000174276.7	zinc finger HIT-type containing 2 [Source:HGNC Symbol;Acc:HGNC:1177]	ZNHIT2	protein_coding	Q9UHR6	741	3.6117393485712395	4.456565332996643	346.74159209647786	-1.8114232126853973	-2.5550784320772992	-2.004569611475179	0.2392410214656109	0.163244957177339	0.020189804125344015	513	154	239	160	84	159
ENSG00000104883	ENSG00000104883.8	peroxisomal biogenesis factor 11 gamma [Source:HGNC Symbol;Acc:HGNC:20208]	PEX11G	protein_coding	Q96HA9	92960	1.2106985252537688	1.9716006012763292	62.87289394739042	-1.7800608203929453	-2.55911779473	-2.005077618047493	0.23416227388093505	0.152888350793685	0.0203250612071683	89	35	48	25	20	23
ENSG00000124074	ENSG00000124074.12	enkurin domain containing 1 [Source:HGNC Symbol;Acc:HGNC:25246]	ENKD1	protein_coding	Q9H0I2	84080	2.61707650848525	3.4415554127056467	172.1039819266312	-1.819900342682527	-2.548854728934167	-2.0054928957533877	0.23557965313643645	0.16014081998229648	0.020200989042184765	249	84	129	71	32	103
ENSG00000135424	ENSG00000135424.18	integrin subunit alpha 7 [Source:HGNC Symbol;Acc:HGNC:6143]	ITGA7	protein_coding	J3KNV4,Q13683,Q4LE35	3679	1.1069140068225523	1.517707491817229	43.2831131285443	-2.17117319771965	-2.158512124166951	-2.0084908869487146	0.036932326512367046	0.05661509110926305	1.7696352487886065e-4	34	53	77	21	20	19
ENSG00000104889	ENSG00000104889.7	ribonuclease H2 subunit A [Source:HGNC Symbol;Acc:HGNC:18518]	RNASEH2A	protein_coding	O75792	10535	5.090644689951266	5.734271101349835	831.0728528745103	-1.8802678801339687	-2.363021530650843	-2.0105930480245404	0.1469972177485814	0.12361635855309794	0.007706934818121828	1072	570	732	438	235	416
ENSG00000160606	ENSG00000160606.11	TLC domain containing 1 [Source:HGNC Symbol;Acc:HGNC:25177]	TLCD1	protein_coding	Q96CP7	116238	4.434560373674474	5.1558374507217986	558.9059378935465	-1.8839801752252527	-2.439392278814826	-2.011705554019607	0.17923747587921074	0.14149679655230848	0.012445142878681746	764	325	455	332	151	220
ENSG00000132622	ENSG00000132622.11	heat shock protein family A (Hsp70) member 12B [Source:HGNC Symbol;Acc:HGNC:16193]	HSPA12B	protein_coding	B4DLR4,B7ZLP2,Q5BKZ8,Q5JX83,Q96MM6	116835	1.2705456433959372	1.7878422984146853	53.938640790735235	-1.9650115112057287	-2.307331484608767	-2.0125732697085246	0.10119532540431661	0.09370689652318745	0.004296795593945704	61	41	73	29	19	22
ENSG00000140398	ENSG00000140398.14	nei like DNA glycosylase 1 [Source:HGNC Symbol;Acc:HGNC:18448]	NEIL1	protein_coding	Q96FI4	79661	1.4039575974039011	1.7623351759974037	50.32392410385515	-2.0601746632391364	-2.073884998949152	-2.0150557383188965	0.01824601892049451	0.022262322035424956	7.564805562892338e-9	29	71	112	36	15	31
ENSG00000168079	ENSG00000168079.17	scavenger receptor class A member 5 [Source:HGNC Symbol;Acc:HGNC:28701]	SCARA5	protein_coding	Q6ZMJ2	286133	2.2604614451187923	2.7014567820326194	96.05086134782368	-2.202868631211908	-2.155089835556942	-2.015483911574042	0.03922894059419825	0.056112291801403945	4.61618107777954e-5	35	126	315	54	41	46
ENSG00000262049	ENSG00000262049.1	novel transcript, antisense to HGS	RP13-1032I1.7	antisense	NA	NA	2.086868528972536	2.991985683538421	127.13136511656806	-1.6045053605753004	-2.6438568387689014	-2.018916695536833	0.3063663657034624	0.1724388214501149	0.02457485468552027	194	58	71	60	26	55
ENSG00000270195	ENSG00000270195.2	novel transcript	RP11-572O17.1	lincRNA	NA	NA	-0.29249566238638264	0.31841361068919205	19.68776269835185	-1.9749105579376462	-2.5279969599914307	-2.0191810854544183	0.15624297387865127	0.12833118081257014	0.01716269988930706	25	12	25	9	4	10
ENSG00000269246	ENSG00000269246.1	novel transcript	CTC-246B18.10	lincRNA	NA	NA	-0.163194040686988	1.0828433907729265	35.73799095609327	-1.55865408101592	-3.139506482231149	-2.0195162846004253	0.41179882101007165	0.20133659254767092	0.04067134517637496	62	8	15	8	8	10
ENSG00000155465	ENSG00000155465.19	solute carrier family 7 member 7 [Source:HGNC Symbol;Acc:HGNC:11065]	SLC7A7	protein_coding	A0A0S2Z502,Q9UM01	9056	4.7407688713948035	5.127410296748755	531.6087141464673	-2.113326836766425	-2.098312992484121	-2.0256411223078183	0.022098191178475942	0.032136472675332484	5.529349355690411e-7	377	517	1309	350	225	222
ENSG00000152475	ENSG00000152475.7	zinc finger protein 837 [Source:HGNC Symbol;Acc:HGNC:25164]	ZNF837	protein_coding	Q96EG3	116412	1.3597828181690517	2.061630051349005	66.38199623426108	-1.890994080725357	-2.5063606623824337	-2.0261627135100673	0.19903512720788952	0.13981071730271336	0.01510612065475419	88	49	51	23	22	29
ENSG00000258311	ENSG00000258311.5	novel protein	RP11-644F5.10	protein_coding	NA	NA	2.3052990820355763	2.8413282637255364	111.4536486078937	-1.9858561807235409	-2.2900976527979227	-2.0287877756815864	0.09571395787625346	0.09206156279692318	0.003025097941622175	124	97	137	62	22	76
ENSG00000164649	ENSG00000164649.20	cell division cycle associated 7 like [Source:HGNC Symbol;Acc:HGNC:30777]	CDCA7L	protein_coding	A0A024RA51,A8K8X5,Q96GN5	55536	4.179158670168145	4.5863668923829035	367.7365050742417	-2.0851347220036622	-2.127533850158067	-2.02952343620585	0.028335906160674704	0.040049054579777685	1.0196038286964679e-5	316	370	679	303	85	210
ENSG00000170089	ENSG00000170089.15	THO complex 3 (THOC3) pseudogene	RP11-423H2.1	pseudogene	NA	728554	2.2406443405959093	3.55029822152236	184.2230058222505	-3.288924662356455	-2.9639580214883896	-2.0312226971434235	0.14203147602536445	0.19903316358650128	0.03653919406750279	248	132	190	177	8	14
ENSG00000107821	ENSG00000107821.15	Kazal type serine peptidase inhibitor domain 1 [Source:HGNC Symbol;Acc:HGNC:25460]	KAZALD1	protein_coding	Q96I82	81621	2.4981628071597384	3.006227889015748	124.52039283149516	-2.120804525109744	-2.266110907148941	-2.0312877484951897	0.07167914145974214	0.0832138988243096	0.001761793640806838	132	104	182	78	47	42
ENSG00000168481	ENSG00000168481.9	leucine rich repeat LGI family member 3 [Source:HGNC Symbol;Acc:HGNC:18711]	LGI3	protein_coding	Q8N145	203190	0.6025553806632565	1.0037712987060698	29.76196545753271	-2.1502088460059117	-2.1702661343452325	-2.0358254752314933	0.03594581914778008	0.047276947406734215	7.196705488534445e-5	22	30	70	15	11	17
ENSG00000141854	ENSG00000141854.9	MISP family member 3 [Source:HGNC Symbol;Acc:HGNC:26963]	hsa-mir-1199	protein_coding	Q96FF7	113230	2.0391012888962154	2.866274038756661	116.19063057027962	-1.7843586218827723	-2.594662141987019	-2.0378000189564434	0.24290095133692347	0.15873486091320907	0.01970064067844251	170	56	84	53	34	39
ENSG00000243479	ENSG00000243479.3	MNX1 antisense RNA 1 (head to head) [Source:HGNC Symbol;Acc:HGNC:48954]	MNX1-AS1	antisense	NA	645249	1.8305223575267786	2.488260166198193	88.67621141494321	-1.8867196727344342	-2.4481608790442158	-2.047738315194337	0.16403666352821258	0.12509378100611734	0.010104433327366524	116	56	87	36	25	46
ENSG00000115041	ENSG00000115041.13	potassium voltage-gated channel interacting protein 3 [Source:HGNC Symbol;Acc:HGNC:15523]	KCNIP3	protein_coding	A0A024RE22,Q9Y2W7	30818	0.11125104588368794	0.7816252806844428	26.701293881155785	-2.559857978090701	-2.548498452228072	-2.050784264302918	0.10691911562817194	0.13050556854618278	0.014126876501448157	29	24	39	4	10	14
ENSG00000215621	NA	NA	AC174470.1	protein_coding	NA	NA	-0.07345529392255426	1.0846887824211495	35.530071219118106	-1.6493922208709262	-3.055668807920348	-2.0533965274035104	0.37369643706888317	0.1943966385744731	0.037789943305873305	60	8	20	13	8	7
ENSG00000254531	ENSG00000254531.1	novel transcript	AP001816.1	protein_coding	NA	90024	2.0335826786770403	2.8894168753606153	118.20869884416403	-1.7453253036762009	-2.6280864125296537	-2.0578658005592456	0.2563575280947143	0.16041731951015467	0.01998884721838022	176	49	90	57	31	40
ENSG00000136856	ENSG00000136856.18	solute carrier family 2 member 8 [Source:HGNC Symbol;Acc:HGNC:13812]	SLC2A8	protein_coding	A0A024R871,A0A087WT42,Q5VVV9,Q8WZ05,Q9NY64	29988	3.342166402170095	4.0110077946482505	252.88324211556005	-1.9668305546118772	-2.4328823408902105	-2.0673054160732347	0.14122153492288875	0.12249094365321649	0.007662856727410956	333	151	249	134	71	110
ENSG00000079462	ENSG00000079462.7	platelet activating factor acetylhydrolase 1b catalytic subunit 3 [Source:HGNC Symbol;Acc:HGNC:8576]	PAFAH1B3	protein_coding	A0A024R0L6,Q15102	5050	6.158827160599241	6.960386207398732	1953.8398264700445	-1.8937596943067478	-2.541579357568683	-2.0712386600646817	0.19819109277187424	0.14780160596659	0.013256535315287216	2796	983	1493	875	524	868
ENSG00000204257	ENSG00000204257.15	major histocompatibility complex, class II, DM alpha [Source:HGNC Symbol;Acc:HGNC:4934]	HLA-DMA	protein_coding	P28067,Q31604,Q6ICR9	3108	1.648089814651299	2.2231929509488912	73.05054147436104	-1.9901390246538908	-2.3819505114531627	-2.0719374651529674	0.11464523717819587	0.10117306368479616	0.004569963465563462	86	45	108	31	19	44
ENSG00000128242	ENSG00000128242.13	galactose-3-O-sulfotransferase 1 [Source:HGNC Symbol;Acc:HGNC:24240]	GAL3ST1	protein_coding	A0A024R1D7,B2R7S4,Q99999	9514	4.505538212026455	5.013645672404926	500.2562564766066	-2.0370735344354896	-2.2673984136138077	-2.072154740598251	0.06569885161027228	0.07501697664421744	7.5875416260356e-4	550	384	710	306	158	231
ENSG00000143412	ENSG00000143412.10	annexin A9 [Source:HGNC Symbol;Acc:HGNC:547]	ANXA9	protein_coding	O76027	8416	1.423789988517039	1.9273204358354767	58.66420817537024	-2.1498813911411117	-2.3154980045534335	-2.079724754071789	0.07150822619277078	0.0774846021598113	0.0013702102659847923	59	43	111	34	22	20
ENSG00000128408	ENSG00000128408.9	RIB43A domain with coiled-coils 2 [Source:HGNC Symbol;Acc:HGNC:13241]	RIBC2	protein_coding	A0A087X0F7,Q9H4K1	26150	1.0237464841420179	1.4573787289982445	41.55801305886726	-2.1649453778863053	-2.2368770000624694	-2.0818872170135387	0.04095649554346626	0.05056628583833163	1.1857879977916285e-4	35	38	90	27	15	16
ENSG00000176058	ENSG00000176058.13	taperin [Source:HGNC Symbol;Acc:HGNC:26894]	TPRN	protein_coding	Q4KMQ1	286262	3.2606991885750216	3.929038436627575	238.9139381699972	-1.9734635347364748	-2.443132244178772	-2.085695719565845	0.13926255720809755	0.12009902721253186	0.006967597248923489	313	156	221	119	60	121
ENSG00000130768	ENSG00000130768.15	sphingomyelin phosphodiesterase acid like 3B [Source:HGNC Symbol;Acc:HGNC:21416]	SMPDL3B	protein_coding	B4DEC6,B4DW34,Q92485	27293	1.1967916828851288	1.6844672593309533	49.52740276789921	-2.1569943498632043	-2.3091666018398564	-2.086114687553672	0.06324843834837007	0.07289241267142113	0.0010221351627563368	49	45	82	31	18	16
ENSG00000167747	ENSG00000167747.14	chromosome 19 open reading frame 48 [Source:HGNC Symbol;Acc:HGNC:29667]	C19orf48	protein_coding	A0A024R4G9,Q6RUI8	84798	6.713344744647103	7.528025350996947	2895.511976616709	-1.950154978137872	-2.5681030728754357	-2.08795219292671	0.1909662548292237	0.1472948107275725	0.01250276442325825	4157	1528	2090	1310	779	1211
ENSG00000186326	ENSG00000186326.4	regulator of G protein signaling 9 binding protein [Source:HGNC Symbol;Acc:HGNC:30304]	RGS9BP	protein_coding	Q6ZS82	388531	-0.503387105181769	-0.014633917035788984	14.550065338342536	-2.258927689738973	-2.3938209182324566	-2.0889477277346518	0.06350858689352894	0.0862972008009284	0.0033188025660148388	13	16	26	8	5	5
ENSG00000270005	NA	NA	RP11-380L11.3	antisense	NA	NA	-2.401525452728169	-0.9550961417651647	7.746308676401381	-3.1970717779935365	-3.974909666022489	-2.092329147199605	0.23713384997857742	0.18059279342599363	0.046692887290710826	11	1	17	0	1	2
ENSG00000125170	ENSG00000125170.11	docking protein 4 [Source:HGNC Symbol;Acc:HGNC:19868]	DOK4	protein_coding	A0A024R6S2,H3BQ19,Q8TEW6	55715	6.408004421941363	6.783160260255186	1680.84973101873	-2.1058966423534216	-2.125587277530532	-2.0990754430670764	0.01130034404079262	0.01848237264923555	4.53243971078785e-11	1293	1832	3445	1015	609	913
ENSG00000143891	ENSG00000143891.17	galactose mutarotase [Source:HGNC Symbol;Acc:HGNC:24063]	GALM	protein_coding	Q96C23	130589	4.800012787167306	5.248284884137026	585.0925442555342	-2.0907310232248864	-2.2186669648425816	-2.0997074118518144	0.03501814467486107	0.046316140848617085	3.498005955333154e-5	567	547	940	356	203	271
ENSG00000231584	ENSG00000231584.8	fumarylacetoacetate hydrolase domain containing 2C, pseudogene [Source:HGNC Symbol;Acc:HGNC:44135]	FAHD2CP	pseudogene	NA	729234	1.2415351277210454	1.9378808803235177	60.91756859871864	-1.8194912599890154	-2.5316629265191275	-2.10467512055694	0.19973783889801547	0.12919652335095405	0.011169286418388272	81	44	50	33	11	30
ENSG00000248487	ENSG00000248487.9	abhydrolase domain containing 14A [Source:HGNC Symbol;Acc:HGNC:24538]	ABHD14A	protein_coding	Q9BUJ0	25864	2.5324259961711673	3.478693625143044	177.5585507337693	-1.7742744769717282	-2.7207773475012615	-2.113309073258388	0.2733879685474782	0.16742090524807693	0.020189804125344015	274	59	132	75	42	66
ENSG00000214357	ENSG00000214357.9	neuralized E3 ubiquitin protein ligase 1B [Source:HGNC Symbol;Acc:HGNC:35422]	NEURL1B	protein_coding	A8MQ27	54492	2.1471118482742533	2.7072027634013054	95.9262881215716	-2.2512814134878343	-2.3523206678296145	-2.113543765785245	0.07998086653762	0.07891315861152105	5.324595167569417e-4	23	208	238	49	29	54
ENSG00000133636	ENSG00000133636.11	neurotensin [Source:HGNC Symbol;Acc:HGNC:8038]	NTS	protein_coding	P30990,Q6FH20	4922	-0.3087518839084942	0.6675867518805825	23.290003219609083	-3.172766617221374	-2.6514226621731547	-2.1192657887660067	0.10948550025630595	0.16656415454860804	0.01647983699737215	17	31	53	18	0	12
ENSG00000109794	ENSG00000109794.13	family with sequence similarity 149 member A [Source:HGNC Symbol;Acc:HGNC:24527]	FAM149A	protein_coding	A5PLN7	25854	2.2666876115432837	2.6825429638626686	97.84090822048006	-2.1508370933098573	-2.215799014406024	-2.1259239396208023	0.025530302935322064	0.02982666896931606	1.6956084898154252e-6	81	89	216	54	34	51
ENSG00000184897	ENSG00000184897.6	H1.10 linker histone [Source:HGNC Symbol;Acc:HGNC:4722]	H1FX	protein_coding	Q92522	8971	6.359476351700239	7.079931572419247	2115.1805394980697	-2.000520483297014	-2.500072598387931	-2.127404454383166	0.14326281643814642	0.12471520893634055	0.006764295312597411	2855	1270	1883	1082	575	886
ENSG00000184454	ENSG00000184454.7	non-compact myelin associated protein [Source:HGNC Symbol;Acc:HGNC:29332]	NCMAP	protein_coding	Q5T1S8	400746	-1.2976061624797444	-0.2627900025140878	11.365961491142722	-3.5880708600881537	-2.882535843684007	-2.132482898485523	0.1009150596293836	0.18057912422043443	0.02741162915268251	7	14	34	8	3	0
ENSG00000115257	ENSG00000115257.15	proprotein convertase subtilisin/kexin type 4 [Source:HGNC Symbol;Acc:HGNC:8746]	PCSK4	protein_coding	A0A140VJQ9,Q6UW60	54760	0.21856540859456997	1.0336897410537398	33.20420253789326	-1.882397394705506	-2.721656182710777	-2.134076121417228	0.23415842936452402	0.14960213266038722	0.02027494334271654	48	17	29	17	4	15
ENSG00000257553	ENSG00000257553.1	novel transcript, antisense to PA2G4	RP11-603J24.17	antisense	NA	NA	0.25960223767352847	1.0278096332465334	33.0084114067908	-1.924024854238828	-2.6976266158505426	-2.1349188154994283	0.21231228819527057	0.14406872228981685	0.017827048806922544	47	16	32	11	7	16
ENSG00000242612	ENSG00000242612.7	2,4-dienoyl-CoA reductase 2 [Source:HGNC Symbol;Acc:HGNC:2754]	DECR2	protein_coding	Q9NUI1	26063	4.1348629165129385	4.784771726624207	430.5708427280015	-2.05031892354614	-2.448416833599127	-2.1351833143987244	0.11464523717819587	0.10826025946818599	0.004042395037955785	547	308	419	204	126	197
ENSG00000182165	ENSG00000182165.18	TP53 target 1 [Source:HGNC Symbol;Acc:HGNC:17026]	TP53TG1	lincRNA	NA	NA	2.875760169749753	3.6848977652269577	203.32767254137198	-1.9532444293179707	-2.608752989387347	-2.1361436038338995	0.1946357667142027	0.14273890984171994	0.012365427156800064	292	92	180	90	55	78
ENSG00000157388	ENSG00000157388.19	calcium voltage-gated channel subunit alpha1 D [Source:HGNC Symbol;Acc:HGNC:1391]	CACNA1D	protein_coding	A0A1B0GUN6,Q01668,Q59GD8	776	1.4049436979511964	2.0155223257719785	58.35598126520964	-2.3768125282831063	-2.4209174460508316	-2.1439842117717913	0.08706465401353085	0.08641782302142735	0.001147588942081998	13	89	216	29	15	35
ENSG00000260456	ENSG00000260456.7	chromosome 16 open reading frame 95 [Source:HGNC Symbol;Acc:HGNC:40033]	C16orf95	protein_coding	A0A087X224,H3BNZ7,Q9H693	100506581	1.0607180257112743	1.6757315197242502	49.94457597612934	-2.3350885978762927	-2.5004591866227455	-2.1481663048465274	0.0869055196644119	0.10343627645645315	0.004815071371805782	56	42	69	19	21	14
ENSG00000115325	ENSG00000115325.13	docking protein 1 [Source:HGNC Symbol;Acc:HGNC:2990]	DOK1	protein_coding	B3KP83,B4DJN1,Q14CB2,Q2TA81,Q99704	1796	2.3816352581997657	2.919814986691011	117.65245367750694	-2.08828678768074	-2.3680016241195645	-2.150113432451215	0.07494767061622397	0.07495711064480938	9.500348592522243e-4	131	94	165	78	31	48
ENSG00000073350	ENSG00000073350.14	LLGL scribble cell polarity complex component 2 [Source:HGNC Symbol;Acc:HGNC:6629]	LLGL2	protein_coding	A0PJJ0,J3QRV5,Q6P1M3	3993	5.7054643187502485	6.134162512815791	1077.875255672079	-2.135840559252303	-2.225315246427875	-2.150308883298373	0.02091161488823127	0.02968724008019939	5.57104944311001e-7	971	1133	1813	617	356	565
ENSG00000171703	ENSG00000171703.17	transcription elongation factor A2 [Source:HGNC Symbol;Acc:HGNC:11614]	TCEA2	protein_coding	Q15560,Q6IB64	6919	3.6730296470990216	4.454918475177737	344.9601256638896	-2.0386273975596816	-2.584138582980852	-2.1518527448413365	0.16415648860882812	0.13536812643897683	0.009470984911910832	483	162	337	141	98	143
ENSG00000228594	ENSG00000228594.4	fibronectin type III domain containing 10 [Source:HGNC Symbol;Acc:HGNC:42951]	C1orf233	protein_coding	F2Z333	643988	2.494380177561209	3.2285470230257176	147.98717909283155	-1.9418622395381373	-2.5546419670359954	-2.1525109854855553	0.16865018597905768	0.12657865000876686	0.008443226870746763	203	80	142	70	33	71
ENSG00000075461	ENSG00000075461.6	calcium voltage-gated channel auxiliary subunit gamma 4 [Source:HGNC Symbol;Acc:HGNC:1408]	CACNG4	protein_coding	A0A024R8J8,Q9UBN1	27092	3.626775457246916	4.022711203443939	247.7288622696878	-2.1628988547016808	-2.1929026041020507	-2.152676104297202	0.012332418275004932	0.01733205381706317	1.4788928280147588e-10	191	299	472	147	69	157
ENSG00000100218	ENSG00000100218.12	radial spoke head 14 homolog [Source:HGNC Symbol;Acc:HGNC:13437]	RTDR1	protein_coding	Q9UHP6	27156	-1.228332540896118	-0.509416458966771	10.381784400877457	-2.3911585829055864	-2.7956250318105336	-2.1624392802992016	0.13638352785011276	0.13037715719581047	0.020702069598668323	12	5	22	3	2	5
ENSG00000147813	ENSG00000147813.16	nicotinate phosphoribosyltransferase [Source:HGNC Symbol;Acc:HGNC:30450]	NAPRT1	protein_coding	Q6XQN6	93100	3.7708868790720755	4.582634823395891	377.35380701382593	-1.9913652237293642	-2.6123576679499543	-2.163634257318909	0.17983246648624998	0.13988119830945622	0.010352873838289027	541	184	315	166	87	173
ENSG00000010361	ENSG00000010361.14	fuzzy planar cell polarity protein [Source:HGNC Symbol;Acc:HGNC:26219]	FUZ	protein_coding	A0A024QZF7,Q9BT04	80199	3.2491246339153923	3.8625001875668294	227.16237399920038	-2.104666202666656	-2.4396688144960654	-2.164446828092197	0.0959019694431218	0.09307240288279173	0.002420625616853351	278	172	246	109	66	105
ENSG00000203999	ENSG00000203999.9	long intergenic non-protein coding RNA 1270 [Source:HGNC Symbol;Acc:HGNC:27658]	RP11-290F20.1	lincRNA	NA	284751	1.1738866482555312	1.7443138286181956	48.46265349453795	-2.409163258326684	-2.3853778189253387	-2.1716740514207453	0.0548606989009479	0.07060730190931137	3.123125821198986e-4	16	73	160	38	8	25
ENSG00000214274	ENSG00000214274.9	angiogenin [Source:HGNC Symbol;Acc:HGNC:483]	ANG	protein_coding	P03950,W0UV28	283	3.5050213265395316	4.1146037432529665	269.8903841498406	-2.1444848395053118	-2.4444283735865535	-2.1805964813933074	0.08994276699560444	0.08950829192503944	0.0017895586934380942	324	165	385	144	80	109
ENSG00000213397	ENSG00000213397.10	HAUS augmin like complex subunit 7 [Source:HGNC Symbol;Acc:HGNC:32979]	HAUS7	protein_coding	Q99871	55559	3.997801234522847	4.740193128552859	419.24995811435423	-2.0575118992756294	-2.562682620398913	-2.186101438748599	0.14184464861895482	0.12249094365321649	0.006287246959611862	570	259	365	181	99	209
ENSG00000115297	ENSG00000115297.11	T cell leukemia homeobox 2 [Source:HGNC Symbol;Acc:HGNC:5057]	TLX2	protein_coding	O43763	3196	-1.2411173806101694	0.1270784117835954	17.902511598724328	-3.7134495536783043	-3.5469837986872683	-2.1901656551605386	0.15201593593408982	0.182137174061527	0.037329497584162326	26	10	20	0	5	4
ENSG00000169692	ENSG00000169692.13	1-acylglycerol-3-phosphate O-acyltransferase 2 [Source:HGNC Symbol;Acc:HGNC:325]	AGPAT2	protein_coding	A0A024R8F9,A0A024R8I7,O15120	10555	6.395110090004782	7.245147563657103	2382.095129660004	-1.9934086273688987	-2.6520405512478864	-2.19196731377582	0.18664885116139693	0.14235015965889203	0.01003543804884613	3467	1220	1733	1071	572	972
ENSG00000171840	ENSG00000171840.12	ninjurin 2 [Source:HGNC Symbol;Acc:HGNC:7825]	NINJ2	protein_coding	B4DJC1,F5H3L1,F8WBZ3,Q9NZG7	4815	-2.0281286686631295	-0.7070918873129615	8.91359722590457	-3.9492784693706304	-3.5268279962371847	-2.192494112426825	0.08170213274172441	0.1847053037278627	0.04709960363558991	10	9	16	6	0	0
ENSG00000168061	ENSG00000168061.17	SAC3 domain containing 1 [Source:HGNC Symbol;Acc:HGNC:30179]	SAC3D1	protein_coding	F8WC89	29901	4.4189459967383184	5.317800064201344	628.6035958600736	-1.9771788710320473	-2.7038713149193048	-2.192696703912144	0.20968290050042557	0.14897561041956578	0.012449334027133477	934	322	404	279	164	210
ENSG00000234327	ENSG00000234327.8	novel transcript, antisense to ZNF232	AC012146.7	processed_transcript	NA	101928000	1.4466079066944952	2.1541040680986545	70.23312995247215	-1.9894422789084036	-2.57918173897616	-2.194948989405805	0.1768454455341549	0.11840894913901442	0.007077900838157279	88	66	55	48	12	25
ENSG00000128311	ENSG00000128311.14	thiosulfate sulfurtransferase [Source:HGNC Symbol;Acc:HGNC:12388]	TST	protein_coding	Q16762	7263	5.231944851766574	5.848181112807866	895.9828530332543	-2.1122214902123293	-2.4487885729268997	-2.19822506413181	0.08646332616381804	0.0889824935343067	0.0014520965183381764	1085	611	1132	460	270	370
ENSG00000126217	ENSG00000126217.21	MCF.2 cell line derived transforming sequence like [Source:HGNC Symbol;Acc:HGNC:14576]	MCF2L	protein_coding	O15068	23263	-0.010963362597134714	0.8122352035217292	24.300411396841056	-2.684391016130259	-2.6561619864799404	-2.201629511402835	0.10674856698096451	0.11881789290879637	0.00820917775128971	5	48	78	15	2	14
ENSG00000270673	ENSG00000270673.1	YTHDF3 antisense RNA 1 (head to head) [Source:HGNC Symbol;Acc:HGNC:48728]	YTHDF3-AS1	lincRNA	NA	101410533	-0.17045723402946142	0.7133411776858614	26.969928429294356	-1.9323526479026418	-2.8923782405389624	-2.204747328004761	0.25175589256095326	0.1565354145146655	0.022052568610953262	41	9	26	10	6	8
ENSG00000260418	ENSG00000260418.1	novel transcript	RP3-406A7.7	lincRNA	NA	NA	-0.23989716800868557	0.6826506246304238	26.605832998156522	-1.9655088800405485	-2.9503081774474498	-2.205376357135207	0.26169933500817977	0.16243682353607627	0.02387813613683535	41	13	17	9	7	6
ENSG00000007968	ENSG00000007968.7	E2F transcription factor 2 [Source:HGNC Symbol;Acc:HGNC:3114]	E2F2	protein_coding	Q14209	1870	2.737248058468927	3.1326577610220565	132.6325620222098	-2.21407120168739	-2.226545806030946	-2.206384687425345	0.008751230876838038	0.012137846560997657	1.419538447439696e-16	89	174	285	87	40	68
ENSG00000168000	ENSG00000168000.14	BSCL2 lipid droplet biogenesis associated, seipin [Source:HGNC Symbol;Acc:HGNC:15832]	BSCL2	protein_coding	A0A024R540,A0A024R549,Q96G97	26580	5.25690921826145	6.130087407163983	1101.2769105065402	-1.971038784736567	-2.683238000821125	-2.2098007870288634	0.19619924766970606	0.14490952913652452	0.010442903984994494	1618	526	831	590	240	382
ENSG00000163993	ENSG00000163993.7	S100 calcium binding protein P [Source:HGNC Symbol;Acc:HGNC:10504]	S100P	protein_coding	P25815	6286	2.9864100272018157	3.8836949262510285	233.31242293656413	-2.2560237351169383	-2.7341464421873396	-2.2129098768424122	0.16664365839457482	0.14739723933041166	0.012596233360481294	337	108	212	80	80	60
ENSG00000185924	ENSG00000185924.7	reticulon 4 receptor like 1 [Source:HGNC Symbol;Acc:HGNC:21329]	RTN4RL1	protein_coding	Q86UN2	146760	0.8825827873032238	1.3737169756258036	39.569703645957404	-2.2529671939483826	-2.4007062254136007	-2.2166050395941275	0.04458859774360611	0.050518229135119046	1.578285137417625e-4	36	46	64	16	10	25
ENSG00000266927	NA	NA	AC006273.7	lincRNA	NA	NA	-1.27768536011542	0.07378882504123623	18.417725237733478	-1.5934251907378059	-3.4974379024033144	-2.218823987387543	0.4573855499997632	0.19694935966488142	0.03859520094502857	33	6	4	4	2	5
ENSG00000258301	ENSG00000258301.3	VASH1 antisense RNA 1 [Source:HGNC Symbol;Acc:HGNC:53215]	RP11-488C13.5	lincRNA	NA	100506603	0.6201692807760835	1.6301662172697664	50.175174321404334	-1.6868550842206644	-2.9295157910001275	-2.222195362689171	0.3885862700715462	0.16746413182438455	0.021777128168871236	73	44	15	20	12	12
ENSG00000214300	ENSG00000214300.7	speedy/RINGO cell cycle regulator family member E3 [Source:HGNC Symbol;Acc:HGNC:35462]	SPDYE3	protein_coding	A6NKU9	441272	0.8402285166598041	1.4555491206716669	42.33583421958535	-2.176204292153731	-2.5366206737835473	-2.222258635972284	0.12283525839375155	0.09022566053957395	0.002919796727247729	45	20	97	23	11	16
ENSG00000175567	ENSG00000175567.10	uncoupling protein 2 [Source:HGNC Symbol;Acc:HGNC:12518]	UCP2	protein_coding	A0A024R5N5,P55851	7351	5.083974083975008	5.729183733895841	826.3064282317079	-2.112345609911988	-2.4912961426022724	-2.2242017471554028	0.09351665044148733	0.09260745720202308	0.0017704329750348874	1029	532	1012	444	224	338
ENSG00000125966	ENSG00000125966.10	matrix metallopeptidase 24 [Source:HGNC Symbol;Acc:HGNC:7172]	MMP24	protein_coding	Q86VV6,Q9Y5R2	10893	5.846249195533179	6.259061535995229	1169.599441620786	-2.208513104802032	-2.248588408911432	-2.227169478676632	0.009446182719954656	0.015830498136119798	7.200213934896628e-13	921	1417	2194	732	332	639
ENSG00000180066	ENSG00000180066.9	long intergenic non-protein coding RNA 2870 [Source:HGNC Symbol;Acc:HGNC:27275]	C10orf91	protein_coding	NA	NA	0.054481594647280966	0.7388710082894218	25.61999549009527	-2.561243661073564	-2.635764142225675	-2.2287078176906205	0.09456281433362264	0.10987468466907227	0.006751560079927066	27	19	50	19	6	4
ENSG00000131650	ENSG00000131650.14	kringle containing transmembrane protein 2 [Source:HGNC Symbol;Acc:HGNC:18797]	KREMEN2	protein_coding	Q53F67,Q8NCW0	79412	-0.14352250417228138	0.8324968213279801	29.374543859833373	-2.0031491495392064	-3.0041083327972466	-2.2348012258358536	0.2969300278779489	0.16446843870335517	0.023452750717552755	44	21	13	6	8	9
ENSG00000187486	ENSG00000187486.5	potassium inwardly rectifying channel subfamily J member 11 [Source:HGNC Symbol;Acc:HGNC:6257]	KCNJ11	protein_coding	B2RC52,Q14654	3767	0.18554404592706916	0.6603764346469255	22.882490017870243	-2.4050123150981144	-2.3626266589398406	-2.2412667789757696	0.028687919833946193	0.04564682207057946	2.6960171382836334e-5	14	30	57	14	8	8
ENSG00000187186	ENSG00000187186.15	uncharacterized LOC730098 [Source:NCBI gene;Acc:730098]	RP11-195F19.5	protein_coding	B7Z3J9	730098	1.6938277075794244	2.489763417188849	89.44399864098541	-1.9882716127867417	-2.6947064366048172	-2.2423957214778962	0.19323264063328227	0.13053992367965633	0.009159122723271362	125	60	65	36	25	30
ENSG00000151632	ENSG00000151632.17	aldo-keto reductase family 1 member C2 [Source:HGNC Symbol;Acc:HGNC:385]	AKR1C2	protein_coding	B4DK69,P52895	1646	9.868823883854956	10.331455185678331	19787.02370941886	-2.2512076262409133	-2.3185863317408266	-2.2460486388474576	0.01838777937612495	0.030352044132671518	2.1450854501943472e-7	18264	19601	35088	11491	6044	9429
ENSG00000175785	ENSG00000175785.13	proline rich membrane anchor 1 [Source:HGNC Symbol;Acc:HGNC:18319]	PRIMA1	protein_coding	A0A024R6J9,Q86XR5	145270	-1.274412967014161	-0.395271812234415	10.792550034870134	-2.8941621108479176	-2.798692088510248	-2.2499804023094985	0.10682919595748362	0.16278685941828266	0.014257914745478295	9	17	17	6	0	6
ENSG00000188747	ENSG00000188747.8	NADPH oxidase activator 1 [Source:HGNC Symbol;Acc:HGNC:10668]	NOXA1	protein_coding	Q86UR1	10811	1.5791146100184328	2.444439589252345	87.06826642057213	-1.9114537975092791	-2.766550037214631	-2.2560815786500705	0.2382427202239047	0.1420150537287664	0.011897971049806805	126	58	51	30	22	33
ENSG00000119333	ENSG00000119333.11	WD repeat domain 34 [Source:HGNC Symbol;Acc:HGNC:28296]	WDR34	protein_coding	Q96EX3	89891	6.795677053816865	7.5387305524452355	2906.095533341875	-2.1483114021004837	-2.5986509029568405	-2.256646534592374	0.11840865445514705	0.11270843117897049	0.00370605467180401	3914	1828	2679	1343	728	1233
ENSG00000185347	ENSG00000185347.17	tubulin epsilon and delta complex 1 [Source:HGNC Symbol;Acc:HGNC:20127]	C14orf80	protein_coding	Q86SX3	283643	3.744168120076751	4.528881819861536	362.70311286452676	-2.1047289472639297	-2.642388990244562	-2.256787811739536	0.1469972177485814	0.12249094365321649	0.0058025839551492375	501	237	283	198	78	135
ENSG00000236829	ENSG00000236829.9	ribosomal protein L23a (RPL23A) pseudogene	Z97634.3	pseudogene	NA	100134368	-1.1881645243121524	-0.363398141511751	11.581513068562172	-3.0470127624460344	-2.920218769461846	-2.260387101225019	0.08706465401353085	0.14599259284427177	0.017930736147964133	12	12	19	3	5	1
ENSG00000143994	ENSG00000143994.14	abhydrolase domain containing 1 [Source:HGNC Symbol;Acc:HGNC:17553]	ABHD1	protein_coding	A0A140VJD1,Q96SE0	84696	0.6063861254151889	1.3923292174896036	42.03978870095082	-2.300776684392963	-2.7706015421060597	-2.2637778922492435	0.1457088951489533	0.12945489673066163	0.0104913251069999	56	30	40	13	15	10
ENSG00000101220	ENSG00000101220.18	chromosome 20 open reading frame 27 [Source:HGNC Symbol;Acc:HGNC:15873]	C20orf27	protein_coding	Q9GZN8	54976	5.678987168722467	6.514995592250294	1435.4407254750138	-2.044406149960882	-2.68488123033003	-2.263952685101729	0.1651962381543094	0.1306258959190775	0.006814462849943486	2060	734	1194	654	342	549
ENSG00000178026	ENSG00000178026.13	leucine rich repeat containing 75B [Source:HGNC Symbol;Acc:HGNC:33155]	FAM211B	protein_coding	Q2VPJ9	388886	2.9693011261902202	3.6617065795983317	198.2476998089325	-2.195266805437023	-2.5776095243952564	-2.2648175665965518	0.11224729312588647	0.10135544160789729	0.0029006946973324345	250	169	173	104	55	66
ENSG00000117115	ENSG00000117115.13	peptidyl arginine deiminase 2 [Source:HGNC Symbol;Acc:HGNC:18341]	PADI2	protein_coding	A0A024RA98,Q9Y2J8	11240	0.9241523891638608	1.3793267620142358	38.46487141106474	-2.4075766046270597	-2.3381230707533858	-2.2758709502314125	0.020555444786978745	0.031443122108660314	2.8929485422868905e-7	23	55	89	20	15	15
ENSG00000162062	ENSG00000162062.15	tubulin epsilon and delta complex 2 [Source:HGNC Symbol;Acc:HGNC:25849]	C16orf59	protein_coding	Q7L2K0	80178	3.8626198712020834	4.532951929705347	361.45798326054415	-2.180913595021417	-2.5510996880263512	-2.277648128890938	0.09488802975544541	0.09206156279692318	0.0017556237553406847	454	277	369	194	75	170
ENSG00000212123	ENSG00000212123.4	proline rich 22 [Source:HGNC Symbol;Acc:HGNC:28354]	PRR22	protein_coding	Q8IZ63	163154	0.22724809608450564	1.206873917181684	37.748796039755476	-2.0947642046117725	-2.949132644543041	-2.278110276595747	0.24565617860159886	0.1593613761502214	0.020027469098485396	57	21	25	8	5	21
ENSG00000187288	ENSG00000187288.10	cell death inducing DFFA like effector c [Source:HGNC Symbol;Acc:HGNC:24229]	CIDEC	protein_coding	A0A024R2F7,A0A0A0MRY9,Q96AQ7	63924	0.8924002124332027	1.4975505680208778	42.703931691991485	-2.4011869336121396	-2.5466181005590633	-2.2791058645219557	0.09308969975334246	0.076637568258070915	0.0010907243462279807	37	24	124	22	14	13
ENSG00000167513	ENSG00000167513.9	chromatin licensing and DNA replication factor 1 [Source:HGNC Symbol;Acc:HGNC:24576]	CDT1	protein_coding	Q9H211	81620	4.779926757697186	5.541302827977185	729.432035423413	-2.118087498582087	-2.634560582143248	-2.2854485665002318	0.12426348509399576	0.11329364610989383	0.0039547897902208915	993	431	697	309	188	303
[truncated: 232 more rows]
