# Supplementary material for: Genome-wide bioinformatic analyses predict key host and viral factors in SARS-CoV-2 pathogenesis
Source: Commun Biol. 2021 May 17;4:590. doi: 10.1038/s42003-021-02095-0 (PMC8128904; doi:10.1038/s42003-021-02095-0)
Supplement: Supplementary file 5 — Supplementary Data 3 [file 42003_2021_2095_MOESM5_ESM.zip › GSE147507_MainDataset/Series8_RSV/des_Condition/ControlVsInfected_genes.over.edgeR.tsv]

gene_id	ensembl_gene_id_version	description	external_gene_name	gene_biotype	uniprotswissprot	entrezgene_id	LimmaV_AveExpr	edgeR_logCPM	DESeq2_baseMean	LimmaV_FC	edgeR_FC	DESeq2_FC	LimmaV_padj	edgeR_padj	DESeq2_padj	Series8_A549_Mock_1	Series8_A549_Mock_2	Series8_A549_Mock_3	Series8_A549_RSV_1	Series8_A549_RSV_2	Series8_A549_RSV_3
ENSG00000003402	ENSG00000003402.20	CASP8 and FADD like apoptosis regulator [Source:HGNC Symbol;Acc:HGNC:1876]	CFLAR	protein_coding	A0A024R3Y3,A0A024R3Z7,B4E361,E9PAP3,O15519,Q59F61	8837	7.046759763366181	7.15943133488839	2139.5981375001957	1.1475531362291456	1.1470500393945482	1.0891233677959067	0.029659394922444463	0.04831112836209489	5.812204314937734e-12	525	1074	1853	5455	2491	4624
ENSG00000204160	ENSG00000204160.12	zinc finger DHHC-type palmitoyltransferase 18 [Source:HGNC Symbol;Acc:HGNC:20712]	ZDHHC18	protein_coding	Q9NUE0	84243	5.48626519598049	5.606715112703415	727.8471139053139	1.1782931886914834	1.177328154473599	1.120688694929835	0.030173919701259093	0.04483366628059135	1.5079057158015473e-10	176	375	596	1769	883	1616
ENSG00000038210	ENSG00000038210.14	phosphatidylinositol 4-kinase type 2 beta [Source:HGNC Symbol;Acc:HGNC:18215]	PI4K2B	protein_coding	G5E9Z4,Q8TCG2	55300	4.293331056628179	4.42456636279489	318.94372173353247	1.1824290378238071	1.1940382168549442	1.1189723349794678	0.038517317457594305	0.04924806364207334	1.551147489728994e-8	65	169	291	780	409	676
ENSG00000134058	ENSG00000134058.12	cyclin dependent kinase 7 [Source:HGNC Symbol;Acc:HGNC:1778]	CDK7	protein_coding	A0A0S2Z3F9,D6R9G1,D6RFL0,P50613	1022	5.34963067377587	5.476232581718721	664.4108493509179	1.2072062228169191	1.2058376813549139	1.150150460453685	0.02917556584396205	0.04234230706057958	3.476139304432265e-11	155	347	534	1694	799	1446
ENSG00000116161	ENSG00000116161.18	calcyclin binding protein [Source:HGNC Symbol;Acc:HGNC:30423]	CACYBP	protein_coding	A0A024R904,Q9HB71	27101	7.669562284012745	7.798880402579906	3334.5524793903664	1.220597270680511	1.2195063095327325	1.1414311319694599	0.029596662232149157	0.04915484017353066	1.0786570168448954e-7	834	1578	2693	8700	3653	7776
ENSG00000179242	ENSG00000179242.16	cadherin 4 [Source:HGNC Symbol;Acc:HGNC:1763]	CDH4	protein_coding	P55283	1002	5.5003127932548175	5.630953060088763	740.3752948161485	1.2266032188358387	1.2210208709679788	1.1531366659574869	0.029914126483404635	0.04481730914445895	3.3499463615053916e-8	182	377	563	1788	895	1703
ENSG00000171206	ENSG00000171206.14	tripartite motif containing 8 [Source:HGNC Symbol;Acc:HGNC:15579]	TRIM8	protein_coding	Q9BZR9	81603	5.810375510463713	5.9468312536703465	922.8948797966835	1.2460373103577849	1.2403439970318002	1.1527832774538358	0.03207161860407046	0.04895288058879623	3.46712405774325e-6	240	419	717	2182	1233	1973
ENSG00000023318	ENSG00000023318.8	endoplasmic reticulum protein 44 [Source:HGNC Symbol;Acc:HGNC:18311]	ERP44	protein_coding	Q9BS26	23071	6.122604834727316	6.2576918813798645	1143.5653693006007	1.2487531874629105	1.2494693702858937	1.1859868592049403	0.0264402219142057	0.04037815598860303	8.772135488595269e-11	266	515	1001	2883	1334	2661
ENSG00000180611	ENSG00000180611.7	Mab-21 domain containing 2 [Source:HGNC Symbol;Acc:HGNC:30438]	MB21D2	protein_coding	Q8IYB1	151963	3.3585558933593758	3.5044203311700834	167.51740720280094	1.2386655657827976	1.250547302056694	1.1789866027453053	0.03594581914778008	0.04143497408237578	1.9290029612795404e-7	37	81	144	434	198	376
ENSG00000133773	ENSG00000133773.12	coiled-coil domain containing 59 [Source:HGNC Symbol;Acc:HGNC:25005]	CCDC59	protein_coding	Q9P031	29080	4.680935430272185	4.821428819830547	421.21463952764486	1.2483210641115443	1.2569242442821746	1.1873910990318266	0.03222737808816362	0.04093705666759495	4.302326851020087e-8	96	209	339	945	536	1007
ENSG00000155252	ENSG00000155252.13	phosphatidylinositol 4-kinase type 2 alpha [Source:HGNC Symbol;Acc:HGNC:30031]	PI4K2A	protein_coding	Q9BTU6	55361	6.063559571992313	6.201989189728308	1098.8980656454466	1.2568404623553366	1.2586138921023584	1.199789085443734	0.027711011342305525	0.04266681308145782	4.4942640964257266e-13	223	581	925	2933	1361	2294
ENSG00000105656	ENSG00000105656.13	elongation factor for RNA polymerase II [Source:HGNC Symbol;Acc:HGNC:23114]	ELL	protein_coding	P55199,U3KQ90	8178	3.8289615642728867	3.9778867858987663	233.42103174636918	1.251688057510397	1.26397805848517	1.1839530327980095	0.037207564796573465	0.0465032889558468	3.781548098100391e-7	47	129	186	550	304	527
ENSG00000197943	ENSG00000197943.10	phospholipase C gamma 2 [Source:HGNC Symbol;Acc:HGNC:9066]	PLCG2	protein_coding	P16885	5336	3.6310017474207807	3.782524697982256	203.7085818732127	1.2584701983307967	1.2693703396133984	1.1789102915452905	0.039501636347458194	0.04781789949098778	4.475907364948364e-6	45	88	188	517	273	414
ENSG00000005884	ENSG00000005884.18	integrin subunit alpha 3 [Source:HGNC Symbol;Acc:HGNC:6139]	ITGA3	protein_coding	A0A140VJM0,P26006	3675	9.552390207602445	9.697119507026626	12439.458350493289	1.3004812647720794	1.2993945203521422	1.2239048001395967	0.02439615687849482	0.04574006809287886	1.4948670157807725e-8	3039	5716	9386	29917	16568	27296
ENSG00000099968	ENSG00000099968.18	BCL2 like 13 [Source:HGNC Symbol;Acc:HGNC:17164]	BCL2L13	protein_coding	A0A087WTL4,A0A087WW80,A0A087WX97,A0A0A0MR90,A8K5Y4,B2RB43,B7Z238,B7Z737,E9PDD6,F6VJB4,Q86T62,Q9BXK5	23786	6.189257480710028	6.339964331248928	1208.485397453506	1.3010294910370075	1.3003196659944236	1.2335059899777605	0.03004966303396594	0.0465032889558468	8.992618511040984e-11	220	611	1098	3153	1545	2575
ENSG00000138821	ENSG00000138821.13	solute carrier family 39 member 8 [Source:HGNC Symbol;Acc:HGNC:20862]	SLC39A8	protein_coding	A0A024RDG0,Q9C0K1	64116	5.3911976875271215	5.546152863807388	696.565517970979	1.327724472953453	1.3312290651498373	1.2664439388112247	0.024691771691213366	0.03561193681334823	5.959663777750213e-13	137	323	618	1735	916	1537
ENSG00000173846	ENSG00000173846.13	polo like kinase 3 [Source:HGNC Symbol;Acc:HGNC:2154]	PLK3	protein_coding	Q9H4B4	1263	3.286197116738159	3.457585998109802	161.9759543617966	1.3262232282107946	1.3450593334929337	1.2538366865254806	0.036143399634443574	0.04370513160384661	1.265337797696126e-6	31	86	125	398	223	348
ENSG00000132429	ENSG00000132429.10	popeye domain containing 3 [Source:HGNC Symbol;Acc:HGNC:17649]	POPDC3	protein_coding	Q9HBV1	64208	4.651003318374669	4.8170589238832004	419.9791420505892	1.369330049720764	1.3528132311174526	1.2606133344300097	0.03128458316901889	0.04412536603169185	3.5563395281018858e-6	104	165	334	1167	472	970
ENSG00000213190	ENSG00000213190.4	MLLT11 transcription factor 7 cofactor [Source:HGNC Symbol;Acc:HGNC:16997]	MLLT11	protein_coding	Q13015,Q6FGF7	10962	6.583591163325815	6.748188121044607	1605.0169068718515	1.3599669253926914	1.3641088769919256	1.2924919459313673	0.027082983976205316	0.04234230706057958	4.518306746852027e-10	288	804	1364	3763	2246	3579
ENSG00000140950	ENSG00000140950.16	MTOR associated protein, eak-7 homolog [Source:HGNC Symbol;Acc:HGNC:29325]	TLDC1	protein_coding	A8K5C2,Q6P9B6	57707	5.735817872788235	5.89692704874541	889.1774280264975	1.366061721037867	1.3705778884551416	1.313024689196054	0.02091161488823127	0.030494509509420318	1.8434097783080145e-16	179	405	745	2200	1175	2009
ENSG00000095794	ENSG00000095794.19	cAMP responsive element modulator [Source:HGNC Symbol;Acc:HGNC:2352]	CREM	protein_coding	Q03060	1390	5.118584890891778	5.289756335637361	582.1392590097888	1.379258874902671	1.3739088585085741	1.2974415087923419	0.02977662163579307	0.04411667689121667	1.7413683195650994e-9	99	309	478	1443	764	1331
ENSG00000185033	ENSG00000185033.14	semaphorin 4B [Source:HGNC Symbol;Acc:HGNC:10730]	SEMA4B	protein_coding	J3KNP4,Q9NPR2	10509	7.636894332616534	7.802586275041898	3339.997179355969	1.3961351407496472	1.3961287891250018	1.3306586758592525	0.019206303389764347	0.03158803046359563	4.90111473514133e-13	718	1413	2714	8605	4571	7059
ENSG00000130066	ENSG00000130066.16	spermidine/spermine N1-acetyltransferase 1 [Source:HGNC Symbol;Acc:HGNC:10540]	SAT1	protein_coding	P21673	6303	8.414339978109128	8.581292239444476	5727.274045290967	1.3984770477944442	1.396663402297387	1.3379225537339843	0.020868017888832056	0.035475336930780685	1.0197814001206822e-14	1108	2533	4925	14364	7919	12340
ENSG00000176171	ENSG00000176171.11	BCL2 interacting protein 3 [Source:HGNC Symbol;Acc:HGNC:1084]	BNIP3	protein_coding	Q12983,Q6NVY4	664	5.928406935976252	6.104919296897405	1026.0928275097706	1.3951890374084144	1.3998514786223	1.3202446874288571	0.030056764177491986	0.04483366628059135	1.7482874804679187e-8	177	488	900	2833	1403	2023
ENSG00000106080	ENSG00000106080.11	FKBP prolyl isomerase 14 [Source:HGNC Symbol;Acc:HGNC:18625]	FKBP14	protein_coding	A0A090N7V8,Q9NWM8	55033	4.358654100762587	4.542499785081728	345.63852166783226	1.386110522658441	1.4007607129161648	1.3051195933957842	0.03594581914778008	0.04728552311466309	9.73841834164724e-7	59	168	298	855	387	925
ENSG00000132002	ENSG00000132002.8	DnaJ heat shock protein family (Hsp40) member B1 [Source:HGNC Symbol;Acc:HGNC:5270]	DNAJB1	protein_coding	P25685,Q6FHS4	3337	8.37126515653076	8.537385472245013	5558.907407116735	1.4019185055779981	1.400869471287254	1.3391102220018387	0.018425767028202845	0.032136472675332484	1.0949434390462658e-14	1173	2708	3963	14568	7360	12017
ENSG00000103089	ENSG00000103089.9	fatty acid 2-hydroxylase [Source:HGNC Symbol;Acc:HGNC:21197]	FA2H	protein_coding	Q7L5A8	79152	5.472731173358598	5.653007383888626	751.8725905040956	1.436954416454693	1.4322103777369009	1.3393221062454261	0.023721599233253458	0.035475336930780685	3.587931569945879e-7	181	296	545	1875	1058	1620
ENSG00000146555	ENSG00000146555.19	sidekick cell adhesion molecule 1 [Source:HGNC Symbol;Acc:HGNC:19307]	SDK1	protein_coding	Q7Z5N4	221935	2.3182552629457467	2.5243926247702593	83.54512112983818	1.3913152147579328	1.4352516291073658	1.3155914086323865	0.03966922787224275	0.04696266626902283	1.4793283829447897e-5	15	36	73	217	104	200
ENSG00000070081	ENSG00000070081.17	nucleobindin 2 [Source:HGNC Symbol;Acc:HGNC:8044]	NUCB2	protein_coding	P80303,Q2L696,V9HW75	4925	5.865434647477514	6.050108713962095	990.7077539017278	1.4603254616393475	1.4408185726972689	1.3338256813175733	0.024941590447709945	0.04037815598860303	3.4213636104658998e-6	247	365	720	2632	1175	2397
ENSG00000089723	ENSG00000089723.10	OTU deubiquitinase, ubiquitin aldehyde binding 2 [Source:HGNC Symbol;Acc:HGNC:20351]	OTUB2	protein_coding	Q96DC9	78990	3.2082123651065744	3.3997323435275084	155.71178359299645	1.4657351913126144	1.448126126951766	1.3776155625036188	0.026505714256150874	0.03265933146506086	1.5955361609922817e-7	36	62	115	411	189	373
ENSG00000148926	ENSG00000148926.10	adrenomedullin [Source:HGNC Symbol;Acc:HGNC:259]	ADM	protein_coding	P35318	133	5.738952100944528	5.924685197684923	906.2051200174833	1.4339968595675885	1.449440104339046	1.3681073842538465	0.025607804078337282	0.03648844079386595	8.719934136082206e-9	168	393	763	2211	1367	1866
ENSG00000080824	ENSG00000080824.19	heat shock protein 90 alpha family class A member 1 [Source:HGNC Symbol;Acc:HGNC:5253]	HSP90AA1	protein_coding	K9JA46,P07900,Q86SX1	3320	11.565659492962372	11.747491712754984	51387.668865521715	1.456432120202019	1.4552931875372987	1.3941998603417456	0.02208980366866616	0.04220577923500219	1.9838491743986023e-14	9310	25307	38739	142765	58703	124857
ENSG00000026508	ENSG00000026508.19	CD44 molecule (Indian blood group) [Source:HGNC Symbol;Acc:HGNC:1681]	CD44	protein_coding	P16070	960	9.293006842497624	9.476563371728567	10642.744303830483	1.4700032242556125	1.4588275227573702	1.3982646660569444	0.02091161488823127	0.03721235656203228	1.3443156766192516e-14	1849	4710	9180	29125	12801	25161
ENSG00000116584	ENSG00000116584.20	Rho/Rac guanine nucleotide exchange factor 2 [Source:HGNC Symbol;Acc:HGNC:682]	ARHGEF2	protein_coding	Q92974	9181	6.067263239134649	6.251083720304417	1137.4476531260964	1.466323469440056	1.4672227874547383	1.4011644486742698	0.018323406724216368	0.02764394109606512	3.3885309242164273e-13	234	449	925	2821	1490	2728
ENSG00000184792	ENSG00000184792.16	oxysterol binding protein 2 [Source:HGNC Symbol;Acc:HGNC:8504]	OSBP2	protein_coding	Q969R2	23762	3.826297251968138	4.033479261702409	242.14104391740017	1.4810343384658957	1.4756627065690207	1.3727799228451574	0.03501814467486107	0.04766709058516365	2.996330712449439e-6	40	137	160	677	301	549
ENSG00000140941	ENSG00000140941.14	microtubule associated protein 1 light chain 3 beta [Source:HGNC Symbol;Acc:HGNC:13352]	MAP1LC3B	protein_coding	Q658J6,Q9GZQ8	81631	6.352632924243129	6.543738728025012	1391.0336399931523	1.4764884851025948	1.476972937008635	1.4095873310347642	0.022125934885019807	0.03442420656763305	9.357617755311906e-13	230	654	1148	3953	1698	3152
ENSG00000197106	ENSG00000197106.7	solute carrier family 6 member 17 [Source:HGNC Symbol;Acc:HGNC:31399]	SLC6A17	protein_coding	Q9H1V8	388662	2.9186007451197313	3.1342597991009167	128.72286482634115	1.450601801460015	1.4971064327845776	1.3803998969267064	0.0352011296506373	0.04037815598860303	1.339577858677282e-6	21	55	112	328	181	287
ENSG00000119537	ENSG00000119537.18	3-ketodihydrosphingosine reductase [Source:HGNC Symbol;Acc:HGNC:4021]	KDSR	protein_coding	A0A024R292,Q06136	2531	5.244088767349752	5.439857546737444	645.9964260465777	1.498882081506061	1.4974300153531754	1.4290655625571473	0.020808631629235883	0.02975495125054663	1.2801080010024519e-14	109	302	512	1812	816	1452
ENSG00000142867	ENSG00000142867.14	BCL10 immune signaling adaptor [Source:HGNC Symbol;Acc:HGNC:989]	BCL10	protein_coding	A2TDT2,O95999	8915	4.093805522789517	4.292953593421468	290.77690616536665	1.5038042142211487	1.5047888978602992	1.4347117992630165	0.02139910783265457	0.026690128459486786	4.0756356705347923e-10	60	117	220	813	334	715
ENSG00000003400	ENSG00000003400.15	caspase 10 [Source:HGNC Symbol;Acc:HGNC:1500]	CASP10	protein_coding	A0A0S2Z3G5,A0A0S2Z3Z5,Q92851	843	4.013002914926763	4.219560781517764	276.01603046233765	1.4995077250852669	1.511265502951521	1.4231462950677805	0.027082983976205316	0.03327923237919316	6.112112733578634e-8	50	137	188	821	362	559
ENSG00000136147	ENSG00000136147.18	PHD finger protein 11 [Source:HGNC Symbol;Acc:HGNC:17024]	PHF11	protein_coding	B4DDL5,Q9UIL8	51131	3.0766983485326485	3.2927411203958767	144.11115315055224	1.5185221063387149	1.5127752992000087	1.4085645049826523	0.03594581914778008	0.04143497408237578	1.45525029931263e-5	30	67	92	447	153	339
ENSG00000146112	ENSG00000146112.12	protein phosphatase 1 regulatory subunit 18 [Source:HGNC Symbol;Acc:HGNC:29413]	PPP1R18	protein_coding	A0A024RCJ8,Q6NYC8	107987457,170954	2.5758605102351178	2.7996698051390294	101.64678930833755	1.4585100983873438	1.5130140825928515	1.3857384580187673	0.03941451590439147	0.04412536603169185	1.566418099169718e-5	17	44	84	229	144	253
ENSG00000110218	ENSG00000110218.9	pannexin 1 [Source:HGNC Symbol;Acc:HGNC:8599]	PANX1	protein_coding	A0A024R397,Q96RD7	24145	4.525481388753559	4.732680447996559	394.45486714250137	1.511738434298356	1.5155297427282612	1.4331237227442748	0.024691771691213366	0.03423095397655965	1.6370322945665574e-10	62	189	313	1129	485	902
ENSG00000156515	ENSG00000156515.23	hexokinase 1 [Source:HGNC Symbol;Acc:HGNC:4922]	HK1	protein_coding	A0A024QZK7,A8K7J7,B3KXY9,P19367,P78542,Q59FD4	3098	6.998137731235406	7.1944118543628495	2187.2098937638984	1.5180309538242358	1.5222780335238106	1.466359009582871	0.015845985809482762	0.02526665466802473	1.3051264154924885e-20	390	931	1752	5707	3002	4919
ENSG00000124216	ENSG00000124216.4	snail family transcriptional repressor 1 [Source:HGNC Symbol;Acc:HGNC:11128]	SNAI1	protein_coding	O95863	6615	2.484662745343142	2.711486151650654	95.52380664344348	1.4694763355758793	1.522821635756818	1.3943806943552404	0.03966922787224275	0.044483984882275514	2.1162830204831864e-5	16	43	75	215	142	227
ENSG00000112335	ENSG00000112335.15	sorting nexin 3 [Source:HGNC Symbol;Acc:HGNC:11174]	SNX3	protein_coding	O60493	8724	7.232688853395942	7.444851152734817	2598.5686993269237	1.5536213576836357	1.5475874504625131	1.4728966901499878	0.023501339001793797	0.03728484866649433	2.1813100994488496e-10	382	1234	2096	7020	3244	6321
ENSG00000165046	ENSG00000165046.12	leucine zipper and EF-hand containing transmembrane protein 2 [Source:HGNC Symbol;Acc:HGNC:14648]	LETM2	protein_coding	A8K1M9,E9PMA4,Q2VYF4	137994	2.7942594783003574	3.016055506344127	118.6263109232131	1.5495750258163483	1.5497305508890007	1.4661351416212915	0.02681816160461045	0.03158803046359563	2.2543483613065832e-7	25	43	90	332	145	282
ENSG00000198855	ENSG00000198855.7	FIC domain containing [Source:HGNC Symbol;Acc:HGNC:18416]	FICD	protein_coding	A0A024RBM8,Q9BVA6	11153	3.3907706613573376	3.6099992602162283	179.9334452965558	1.5247548682284657	1.5552589654880422	1.464603287180089	0.023501339001793797	0.02764394109606512	3.4170577823128645e-10	30	76	145	484	240	414
ENSG00000166900	ENSG00000166900.17	syntaxin 3 [Source:HGNC Symbol;Acc:HGNC:11438]	STX3	protein_coding	Q13277,Q53YE2	6809	5.01055212226785	5.221250700450511	554.9325233669308	1.5583155935383213	1.5568002911287067	1.4830550034653673	0.018546288406761778	0.02677069699473604	2.0751447026230393e-12	99	216	457	1578	669	1326
ENSG00000182197	ENSG00000182197.12	exostosin glycosyltransferase 1 [Source:HGNC Symbol;Acc:HGNC:3512]	EXT1	protein_coding	Q16394	2131	6.033251260172997	6.252348286849164	1140.351920927428	1.5987135092870255	1.5621769944229984	1.4309972890426748	0.02368041154932691	0.04037815598860303	1.500545144890665e-5	286	383	730	3176	1459	2611
ENSG00000168389	ENSG00000168389.18	major facilitator superfamily domain containing 2A [Source:HGNC Symbol;Acc:HGNC:25897]	MFSD2A	protein_coding	B4DNN7,E7EPI8,Q71RE4,Q8NA29	84879	3.3130324174318977	3.537377920798133	171.65883779711334	1.611815247457223	1.5731687689274498	1.487080283605296	0.02353648621552978	0.03217666349490712	5.37341345974005e-7	40	60	116	434	239	399
ENSG00000124508	ENSG00000124508.17	butyrophilin subfamily 2 member A2 [Source:HGNC Symbol;Acc:HGNC:1137]	BTN2A2	protein_coding	A0A024R038,Q8WVV5	10385	4.242909618423635	4.464246486476558	327.27294869199477	1.5556570034327621	1.5755375850193685	1.4885893849237082	0.022175582504016914	0.02901487076658607	1.2038944703232879e-10	52	141	262	865	470	714
ENSG00000084444	ENSG00000084444.14	family with sequence similarity 234 member B [Source:HGNC Symbol;Acc:HGNC:29288]	KIAA1467	protein_coding	A2RU67	57613	3.110967721424765	3.3464789211404637	149.25837375479549	1.5323368852525139	1.5755795413151579	1.465909550326643	0.029914126483404635	0.03584582712899298	6.800224051305404e-8	22	66	122	430	189	342
ENSG00000112033	ENSG00000112033.14	peroxisome proliferator activated receptor delta [Source:HGNC Symbol;Acc:HGNC:9235]	PPARD	protein_coding	A0A024RCW6,F1D8S7,Q03181	5467	4.593649299636231	4.812256518144746	417.92489906674297	1.5723517815969015	1.5898308366982126	1.5125868231806292	0.018438873162626095	0.023794264389689145	6.956426938358299e-11	79	165	308	1041	632	912
ENSG00000111801	ENSG00000111801.16	butyrophilin subfamily 3 member A3 [Source:HGNC Symbol;Acc:HGNC:1140]	BTN3A3	protein_coding	A0A024R042,O00478	10384	2.114806028801755	2.363425827537853	74.4533285794923	1.5598912678449575	1.59272468514952	1.4707670947365636	0.035552445623484606	0.04037815598860303	8.654669616117013e-6	12	35	52	180	101	190
ENSG00000260401	ENSG00000260401.1	novel transcript, overlapping to P2RY2	RP11-800A3.4	sense_overlapping	NA	NA	3.8382674024101564	4.066869556430222	248.5002382268976	1.6331017076636696	1.6008076887976244	1.5116127369243186	0.02208980366866616	0.030203551206634396	2.444579379555926e-7	56	96	152	693	285	640
ENSG00000073792	ENSG00000073792.16	insulin like growth factor 2 mRNA binding protein 2 [Source:HGNC Symbol;Acc:HGNC:28867]	IGF2BP2	protein_coding	B3FTN5,B4DKT5,F8W930,Q9Y6M1	10644	4.1109154224735525	4.3561432431445555	302.8651255440034	1.6060204442458572	1.6169462912780719	1.5133331809761692	0.02977662163579307	0.04113379620994634	6.744540785065098e-8	40	142	239	879	367	733
ENSG00000068971	ENSG00000068971.14	protein phosphatase 2 regulatory subunit B'beta [Source:HGNC Symbol;Acc:HGNC:9310]	PPP2R5B	protein_coding	A0A024R593,Q15173	5526	3.670064009442296	3.9012554155397723	220.90510967141887	1.592965318996848	1.6192783284064383	1.5347864069588124	0.020541956112039118	0.023388758594596416	9.005377160037723e-11	38	89	166	572	324	491
ENSG00000162734	ENSG00000162734.13	proliferation and apoptosis adaptor protein 15 [Source:HGNC Symbol;Acc:HGNC:8822]	PEA15	protein_coding	B1AKZ4,B1AKZ5,Q15121,Q96FS5	8682	7.274891115679238	7.50274280810287	2706.942853787391	1.6323917316798782	1.625452883578314	1.5561140097726074	0.017676236588346828	0.02901487076658607	6.730304726562223e-13	419	1314	1823	6899	3758	6515
ENSG00000123609	ENSG00000123609.11	N-myc and STAT interactor [Source:HGNC Symbol;Acc:HGNC:7854]	NMI	protein_coding	Q13287	9111	5.251592480334402	5.475545542980822	663.2823716399281	1.6314614116010229	1.6308376113568763	1.5721391582057225	0.013604902755368528	0.01969373522106918	6.256361562593653e-16	130	275	421	1702	895	1629
ENSG00000162623	ENSG00000162623.16	tRNA-yW synthesizing protein 3 homolog [Source:HGNC Symbol;Acc:HGNC:24757]	TYW3	protein_coding	Q6IPR3,Q96GE7	127253	4.84203663666272	5.093024669363389	506.5271987912718	1.6395769644121245	1.6356739708758876	1.5201654595012382	0.0327209540958427	0.04713271035805137	2.4360034652082628e-6	70	205	435	1402	546	1417
ENSG00000173210	ENSG00000173210.19	actin binding LIM protein family member 3 [Source:HGNC Symbol;Acc:HGNC:29132]	ABLIM3	protein_coding	A0A0C4DGA7,O94929	22885	4.542062458923034	4.7763094542540285	407.12897835812413	1.6486591114129059	1.6476903045720745	1.578975696537011	0.016662886342464992	0.022262322035424956	4.724062693896442e-13	70	190	251	1080	548	983
ENSG00000180672	NA	NA	AC007362.1	pseudogene	NA	NA	4.864224392721783	5.100722099254166	509.8640850902552	1.6407964662777539	1.648315413810173	1.5689884396749247	0.018438873162626095	0.025086559512948563	1.7460876869957846e-11	85	204	382	1551	572	1265
ENSG00000132003	ENSG00000132003.9	zinc finger SWIM-type containing 4 [Source:HGNC Symbol;Acc:HGNC:25704]	ZSWIM4	protein_coding	Q9H7M6,Q9HA55	65249	4.265546011949478	4.507279831306521	337.3948796836451	1.642233532482438	1.6487981342746736	1.5602779619253266	0.021455189650768904	0.02901487076658607	3.356434411511732e-9	54	165	209	830	489	811
ENSG00000135605	ENSG00000135605.13	tec protein tyrosine kinase [Source:HGNC Symbol;Acc:HGNC:11719]	TEC	protein_coding	P42680	7006	2.0852643411841694	2.354621029434093	73.79259221207597	1.5957233701603786	1.6491095625138612	1.5133618967772942	0.03594581914778008	0.04087804509601589	8.654669616117013e-6	11	30	58	200	88	197
ENSG00000164543	ENSG00000164543.7	serine/threonine kinase 17a [Source:HGNC Symbol;Acc:HGNC:11395]	STK17A	protein_coding	Q9UEE5	9263	5.8327848036394325	6.062823396588727	996.430451455961	1.6467245772369041	1.652452982516959	1.5923886225334167	0.013613613259435768	0.020142339989793222	6.350557912670189e-19	176	397	709	2869	1181	2501
ENSG00000272796	NA	NA	RP1-74M1.3	lincRNA	NA	NA	3.8550154771562983	4.094715735031489	253.1136574345773	1.6752362112827646	1.6726656669986693	1.6141562321573821	0.01486938387388593	0.01884794903151409	1.1028562559464819e-13	49	96	167	713	343	576
ENSG00000044574	ENSG00000044574.8	heat shock protein family A (Hsp70) member 5 [Source:HGNC Symbol;Acc:HGNC:5238]	HSPA5	protein_coding	P11021,V9HWB4	3309	9.851088923566184	10.086794154626359	16253.71095690858	1.6732238417263594	1.681580436880622	1.6157954943338146	0.012414411490085452	0.023388758594596416	2.9065933388802227e-18	3005	6467	10584	49076	19184	39455
ENSG00000164442	ENSG00000164442.10	Cbp/p300 interacting transactivator with Glu/Asp rich carboxy-terminal domain 2 [Source:HGNC Symbol;Acc:HGNC:1987]	CITED2	protein_coding	A0A0A0MTM3,D9ZGF1,Q99967	10370	3.6781215219775016	3.952841715849669	228.44987136706706	1.6558819883938745	1.6842847127939753	1.5500949126100998	0.03566624445345053	0.048899369614714056	7.403969597158004e-6	29	84	206	625	337	498
ENSG00000168404	ENSG00000168404.13	mixed lineage kinase domain like pseudokinase [Source:HGNC Symbol;Acc:HGNC:26617]	MLKL	protein_coding	Q8NB16	197259	5.914762478572973	6.177463904252199	1082.7541467297729	1.7568629907688584	1.6929504989414161	1.527129318026559	0.024941590447709945	0.04574006809287886	8.132597981522394e-5	272	364	539	3011	1424	2582
ENSG00000217801	ENSG00000217801.10	protein tyrosine phosphatase family pseudogene	RP11-465B22.3	pseudogene	NA	100288175	2.424687434625339	2.6908239732709025	94.40720355153172	1.7129227058599021	1.697573551202314	1.5903612203238713	0.029125265275782707	0.03442420656763305	6.2683174939003685e-6	20	34	57	216	143	233
ENSG00000121895	ENSG00000121895.8	transmembrane protein 156 [Source:HGNC Symbol;Acc:HGNC:26260]	TMEM156	protein_coding	A0A024R9T9,Q8N614	80008	5.009175049449235	5.2640566369421204	571.5799179843418	1.7376560140369917	1.7370294700368998	1.6710903308942004	0.012518538034573643	0.018781003119928485	6.14947223199582e-18	96	201	419	1631	736	1401
ENSG00000272933	ENSG00000272933.1	novel transcript	RP11-47A8.5	lincRNA	NA	NA	1.941040925365083	2.229662953585519	67.54730228481698	1.7114968369464256	1.7376479353613152	1.6211876037675172	0.027524056320056597	0.03217666349490712	7.644690275223633e-7	10	30	43	188	92	162
ENSG00000172548	ENSG00000172548.14	NIPA like domain containing 4 [Source:HGNC Symbol;Acc:HGNC:28018]	NIPAL4	protein_coding	Q0D2K0	348938	3.945078212461929	4.206294148295021	273.50899047774146	1.7525005459224943	1.7422930368015672	1.6709226947717235	0.015817283568332355	0.019799403362634013	5.290601551738287e-11	52	107	159	849	346	620
ENSG00000144655	ENSG00000144655.15	cysteine and serine rich nuclear protein 1 [Source:HGNC Symbol;Acc:HGNC:14300]	CSRNP1	protein_coding	A0A024R2N7,Q96S65	64651	4.653176395693654	4.917712469830366	448.8023361971633	1.7473301529736776	1.7535924474735751	1.6803561421859798	0.01483633672476046	0.021105096175038952	6.417397487515058e-16	65	196	294	1196	632	1089
ENSG00000112343	ENSG00000112343.11	tripartite motif containing 38 [Source:HGNC Symbol;Acc:HGNC:10059]	TRIM38	protein_coding	A0A024QZY4,O00635	10475	4.797154561680185	5.059513670436228	495.32527364014067	1.7490967066827454	1.7547692419283911	1.6834990525324027	0.013771393367708589	0.01946699791898413	1.8130630628691616e-16	77	187	355	1508	622	1172
ENSG00000106785	ENSG00000106785.15	tripartite motif containing 14 [Source:HGNC Symbol;Acc:HGNC:16283]	TRIM14	protein_coding	A0A024R165,Q14142	9830	5.6562885251704085	5.927996727344132	905.9762710885565	1.7835280028396707	1.7741715686428017	1.696602462179338	0.015453684339315677	0.023942036505395708	1.6094477397738542e-13	125	337	699	2679	1193	2138
ENSG00000101844	ENSG00000101844.18	autophagy related 4A cysteine peptidase [Source:HGNC Symbol;Acc:HGNC:16489]	ATG4A	protein_coding	B4DEA4,Q8WYN0	115201	3.889619730751891	4.166735165322637	265.52388696589725	1.7723572316668181	1.7871142896675742	1.710504871097705	0.015428315198549925	0.019799403362634013	6.139740453533466e-14	39	114	166	791	342	639
ENSG00000148841	ENSG00000148841.17	inositol 1,4,5-trisphosphate receptor interacting protein [Source:HGNC Symbol;Acc:HGNC:29370]	ITPRIP	protein_coding	Q8IWB1	85450	6.078260365721525	6.348995364482704	1214.5387900831327	1.801072591448975	1.7987589414562195	1.739473697900137	0.01130034404079262	0.01848237264923555	6.693716146909462e-23	182	506	762	3573	1562	2977
ENSG00000140511	ENSG00000140511.12	hyaluronan and proteoglycan link protein 3 [Source:HGNC Symbol;Acc:HGNC:21446]	HAPLN3	protein_coding	A0A024RC58,A8K7T8,H3BTH8,Q96S86	145864	4.028485768183019	4.3295948198353615	299.19808013040506	1.8689458550429867	1.800949992576603	1.631859804063117	0.028310740582680023	0.04574006809287886	9.380579184723084e-5	69	103	136	704	498	674
ENSG00000132510	ENSG00000132510.10	lysine demethylase 6B [Source:HGNC Symbol;Acc:HGNC:29012]	KDM6B	protein_coding	O15054	23135	4.653372019432946	4.956084143900861	460.26947165446734	1.8314116870931192	1.8225430010459474	1.7177217537213143	0.023501339001793797	0.035475336930780685	1.0818603503855231e-8	51	194	338	1250	668	1103
ENSG00000164430	ENSG00000164430.16	cyclic GMP-AMP synthase [Source:HGNC Symbol;Acc:HGNC:21367]	MB21D1	protein_coding	Q8N884	115004	4.038736281182959	4.346523578571258	300.6983171870158	1.8142862663757724	1.8240169193154168	1.7053825544273165	0.024691771691213366	0.03561193681334823	1.0288719540673854e-7	35	105	250	849	413	736
ENSG00000173334	ENSG00000173334.4	tribbles pseudokinase 1 [Source:HGNC Symbol;Acc:HGNC:16891]	TRIB1	protein_coding	Q96RU8	10221	5.383527178676167	5.688632697184983	766.040530505673	1.8621385717121208	1.8252442448336572	1.713580518622251	0.024941590447709945	0.04037815598860303	9.959440787176387e-8	83	313	587	2264	953	1962
ENSG00000132109	ENSG00000132109.10	tripartite motif containing 21 [Source:HGNC Symbol;Acc:HGNC:11312]	TRIM21	protein_coding	P19474	6737	5.492375281373145	5.778075706329706	819.2386550085985	1.8486538765571772	1.8253483652789133	1.7173971746290766	0.014669994223187875	0.023548097495091073	1.4821824058131346e-8	173	249	463	2092	1161	2101
ENSG00000124762	ENSG00000124762.14	cyclin dependent kinase inhibitor 1A [Source:HGNC Symbol;Acc:HGNC:1784]	CDKN1A	protein_coding	A0A024RCX5,P38936	1026	6.889295167780811	7.164777842673711	2141.528470529008	1.8209215390031155	1.8269908443531153	1.7703583842248096	0.009446182719954656	0.016540878755407062	5.469995452677583e-26	339	799	1373	5868	3218	4853
ENSG00000253276	ENSG00000253276.4	coiled-coil domain containing 71 like [Source:HGNC Symbol;Acc:HGNC:26685]	CCDC71L	protein_coding	Q8N9Z2	168455	4.612846013365621	4.894920029957539	441.97168836249415	1.8382689152866651	1.8410984937542867	1.7862840560987268	0.009940839762631947	0.015193999565594586	1.769047170156375e-21	74	158	274	1267	563	1141
ENSG00000138166	ENSG00000138166.6	dual specificity phosphatase 5 [Source:HGNC Symbol;Acc:HGNC:3071]	DUSP5	protein_coding	Q16690	1847	6.047877670197038	6.330489254381507	1200.353696923521	1.8387694917572257	1.8461423015681089	1.7790156254541452	0.01016022253385201	0.016763167630051545	3.9759846493104485e-18	205	408	759	3537	1767	2590
ENSG00000175874	ENSG00000175874.10	cellular repressor of E1A stimulated genes 2 [Source:HGNC Symbol;Acc:HGNC:14272]	CREG2	protein_coding	Q8IUH2	200407	2.3315444103489122	2.6353498372202675	90.36755868543487	1.8441992302118588	1.8470860978680048	1.7648867587458137	0.020249299881275003	0.02176178894920371	1.3396961148101312e-8	16	32	53	249	113	246
ENSG00000004468	ENSG00000004468.13	CD38 molecule [Source:HGNC Symbol;Acc:HGNC:1667]	CD38	protein_coding	B4E006,P28907	952	4.542603174215832	4.835662675945654	423.7517832212338	1.8433473645792051	1.8525467094686212	1.7712052921030326	0.013580621917772435	0.019033008824432908	3.410104068860661e-15	60	145	308	1162	615	1015
ENSG00000147010	ENSG00000147010.18	SH3 domain containing kinase binding protein 1 [Source:HGNC Symbol;Acc:HGNC:13867]	SH3KBP1	protein_coding	B7Z6E8,Q5JPT6,Q96B97	30011	7.710113508778105	7.996082391190615	3810.1966609500564	1.8624748081094176	1.8642317409201414	1.8143612567915821	0.00898114035127911	0.016540878755407062	3.333201431719856e-36	554	1465	2412	10354	5406	9459
ENSG00000114529	ENSG00000114529.12	chromosome 3 open reading frame 52 [Source:HGNC Symbol;Acc:HGNC:26255]	C3orf52	protein_coding	Q5BVD1	79669	3.2793119487988327	3.6035376284991374	178.57079823859277	1.8456775905513165	1.8817241203962145	1.771632209931712	0.02102674661093655	0.02901487076658607	3.1126472034334153e-10	20	75	119	519	241	444
ENSG00000196116	ENSG00000196116.8	tudor domain containing 7 [Source:HGNC Symbol;Acc:HGNC:30831]	TDRD7	protein_coding	Q8NHU6	23424	5.540804870799383	5.853442212769338	859.3500746232088	1.9046302169917304	1.8904225840400597	1.7986867512388887	0.01782656729107142	0.02751137212686355	8.436668892136275e-11	103	313	632	2727	1059	2113
ENSG00000146278	ENSG00000146278.11	proline rich nuclear receptor coactivator 1 [Source:HGNC Symbol;Acc:HGNC:17278]	PNRC1	protein_coding	Q12796	10957	5.53299505077008	5.855601667325216	860.5669520445177	1.931623087841713	1.8915483888968925	1.7815695802212923	0.02159468273688841	0.035475336930780685	2.5347744338930242e-8	92	310	678	2424	1180	2175
ENSG00000159403	ENSG00000159403.18	complement C1r [Source:HGNC Symbol;Acc:HGNC:1246]	C1R	protein_coding	NA,P00736	715	6.831098727487058	7.144852595398866	2116.5305451710055	1.9095478437429043	1.9012962611417223	1.770270707660352	0.017774991689143052	0.028392662604886376	2.9044405356671087e-7	418	616	1187	5244	3668	4551
ENSG00000139112	ENSG00000139112.11	GABA type A receptor associated protein like 1 [Source:HGNC Symbol;Acc:HGNC:4068]	GABARAPL1	protein_coding	A0A024RAP5,Q9H0R8	23710	5.412411736912565	5.7362211865271515	792.3972155160881	1.938544988448112	1.9143509789130255	1.8160256053618813	0.018438873162626095	0.02975495125054663	9.758264072582952e-10	89	278	603	2176	1183	1896
ENSG00000144583	ENSG00000144583.5	membrane associated ring-CH-type finger 4 [Source:HGNC Symbol;Acc:HGNC:29269]	MARCH4	protein_coding	Q9P2E8	57574	5.135564156018051	5.458349455939638	655.1727279639503	1.9675548347671206	1.9189502087337609	1.788841742695785	0.018438873162626095	0.02964990923872472	4.369040162569612e-7	126	252	267	1841	822	1795
ENSG00000148344	ENSG00000148344.11	prostaglandin E synthase [Source:HGNC Symbol;Acc:HGNC:9599]	PTGES	protein_coding	O14684	9536	6.77822232911549	7.083589707148678	2022.37818211428	1.9221133674368618	1.9223189834325545	1.8646469432703912	0.009396712156188763	0.01621062520675032	3.308673765002493e-26	279	781	1215	5816	2959	4711
ENSG00000238266	ENSG00000238266.2	long intergenic non-protein coding RNA 707 [Source:HGNC Symbol;Acc:HGNC:44691]	LINC00707	lincRNA	NA	100507127	3.9425898817328995	4.260284538438193	283.86903391664333	1.9395712237070641	1.9281756661503797	1.8410435181062907	0.01483633672476046	0.019323073186885666	3.7250766835361285e-10	50	100	146	771	337	840
ENSG00000238045	ENSG00000238045.9	novel transcript, antisense to C16orf53 and MVP	AC009133.14	antisense	NA	NA	3.499337837080862	3.8408898289095386	211.57885088322843	1.9705213912887714	1.9370559804943992	1.7980224064070534	0.026876439758437513	0.034876058752151926	4.171786324984558e-6	33	93	91	494	278	652
ENSG00000165507	ENSG00000165507.9	DEPP1 autophagy regulator [Source:HGNC Symbol;Acc:HGNC:23355]	C10orf10	protein_coding	Q9NTK1	11067	0.7612434419459336	1.1364346330904687	30.635997692790447	1.9314091498048063	1.9617798932205	1.7983313566057468	0.03940781448077433	0.04898789692531113	2.371701090930004e-4	6	9	16	81	48	72
ENSG00000142089	ENSG00000142089.16	interferon induced transmembrane protein 3 [Source:HGNC Symbol;Acc:HGNC:5414]	IFITM3	protein_coding	Q01628	10410	4.111132095169677	4.455166503693504	326.1775394253144	2.028867064145014	1.962006843628389	1.8088649746964127	0.02126998991532224	0.03354564366276648	6.4931161100497665e-6	68	105	136	889	544	686
ENSG00000137094	ENSG00000137094.14	DnaJ heat shock protein family (Hsp40) member B5 [Source:HGNC Symbol;Acc:HGNC:14887]	DNAJB5	protein_coding	O75953	25822	3.5516064468361614	3.8897029140980712	218.4849932039634	1.9337894557526676	1.9718053442838954	1.8760105992698672	0.014669994223187875	0.019323073186885666	6.869067949787333e-14	26	81	140	585	312	576
ENSG00000143322	ENSG00000143322.21	ABL proto-oncogene 2, non-receptor tyrosine kinase [Source:HGNC Symbol;Acc:HGNC:77]	ABL2	protein_coding	P42684	27	6.101891443475744	6.426845709676452	1280.7043928125854	1.9712072181717635	1.9718438886592358	1.9035193716975856	0.010925964225516909	0.018073726643945534	2.1977020980500078e-19	164	444	842	3962	1609	3290
ENSG00000143384	ENSG00000143384.13	MCL1 apoptosis regulator, BCL2 family member [Source:HGNC Symbol;Acc:HGNC:6943]	MCL1	protein_coding	A0A087WT64,C8YZ26,Q07820	4170	8.128033892071135	8.486797505544441	5341.333103557421	2.0358277261097437	1.980731078865696	1.8630682216363006	0.02806015978716201	0.04574006809287886	7.199750948757934e-7	478	2085	3843	16260	6902	13713
ENSG00000120129	ENSG00000120129.6	dual specificity phosphatase 1 [Source:HGNC Symbol;Acc:HGNC:3064]	DUSP1	protein_coding	B4DU40,P28562	1843	7.103770188748012	7.474690222684252	2647.6908186793476	2.062488297176837	1.9980610882150804	1.8715054293379205	0.029659394922444463	0.04920615600483703	2.944188854009734e-6	224	1165	1682	7410	3931	6501
ENSG00000196954	ENSG00000196954.14	caspase 4 [Source:HGNC Symbol;Acc:HGNC:1505]	CASP4	protein_coding	P49662	837	4.067740906792303	4.417290740266127	317.38646432145725	2.0965804115135547	2.0022743002867314	1.8754137554713957	0.014669994223187875	0.026383027374595153	2.683069847000323e-7	67	88	142	940	430	794
ENSG00000147454	ENSG00000147454.14	solute carrier family 25 member 37 [Source:HGNC Symbol;Acc:HGNC:29786]	SLC25A37	protein_coding	Q71JB2,Q9NYZ2	51312	7.317406230905889	7.644465993213907	2984.3290703870753	2.0009982128267887	2.0045877763313715	1.9543413260463045	0.007678370710597636	0.014464375923360034	1.3302381875966991e-42	404	1013	1826	8445	4312	7434
ENSG00000152778	ENSG00000152778.9	interferon induced protein with tetratricopeptide repeats 5 [Source:HGNC Symbol;Acc:HGNC:13328]	IFIT5	protein_coding	Q13325	24138	4.809789738936768	5.153369107510782	528.0028292248005	2.0119942530598554	2.0146239092804374	1.934082280451204	0.011845760608571742	0.01848237264923555	1.062744144094357e-16	63	184	340	1608	668	1397
ENSG00000198286	ENSG00000198286.9	caspase recruitment domain family member 11 [Source:HGNC Symbol;Acc:HGNC:16393]	CARD11	protein_coding	A0A024R854,Q8TES3,Q9BXL7	84433	2.1998817358904565	2.572266002515371	86.67873070229105	2.124849813169931	2.045256647864783	1.935607557563986	0.02118397468298557	0.02975495125054663	1.1433333566363987e-6	17	27	36	221	137	216
ENSG00000031081	ENSG00000031081.11	Rho GTPase activating protein 31 [Source:HGNC Symbol;Acc:HGNC:29216]	ARHGAP31	protein_coding	Q2M1Z3	57514	2.9068363272492026	3.2831450581191057	142.36843443742268	2.006767257509309	2.0469246575084106	1.9348145356625355	0.018323406724216368	0.023388758594596416	1.202374468773657e-10	15	55	84	427	181	388
ENSG00000173559	ENSG00000173559.14	nucleic acid binding protein 1 [Source:HGNC Symbol;Acc:HGNC:26232]	NABP1	protein_coding	Q96AH0	64859	4.427983037798883	4.824110466916237	419.1469817721886	2.0767133061941747	2.048787673083803	1.9089580423241	0.028335906160674704	0.046623047799787876	2.273909785538687e-6	35	187	241	1184	531	1210
ENSG00000116514	ENSG00000116514.16	ring finger protein 19B [Source:HGNC Symbol;Acc:HGNC:26886]	RNF19B	protein_coding	Q6ZMZ0	127544	5.235141599083209	5.58922736474343	715.5415914345401	2.053892356473421	2.0492414826627243	1.969967925007685	0.011503917411828444	0.018735135394347933	3.1995481253805645e-16	82	275	407	2048	1095	1691
ENSG00000248323	ENSG00000248323.7	lung cancer associated transcript 1 [Source:HGNC Symbol;Acc:HGNC:48498]	LUCAT1	lincRNA	NA	100505994	3.6818087401262316	4.053250979371883	244.70653485057565	2.0152479038190783	2.049381574031415	1.938009820309675	0.017281472901039166	0.023388758594596416	8.436668892136275e-11	26	78	172	728	321	654
ENSG00000183722	ENSG00000183722.9	LHFPL tetraspan subfamily member 6 [Source:HGNC Symbol;Acc:HGNC:6586]	LHFP	protein_coding	A0A024RDR1,Q9Y693	10186	1.7974618409499228	2.19084386944263	65.7088350775758	2.1465983382638036	2.0526291218337422	1.9154997017683517	0.026795893283423793	0.03769078702401817	9.385648550050745e-6	10	28	24	194	91	166
ENSG00000147100	ENSG00000147100.11	solute carrier family 16 member 2 [Source:HGNC Symbol;Acc:HGNC:10923]	SLC16A2	protein_coding	P36021	6567	5.631846608230867	6.00061768547009	951.5945257011167	2.0931782896201176	2.0569455971135326	1.961793450993282	0.016685877103544702	0.02677069699473604	6.784661727555074e-11	92	351	623	2716	1340	2479
ENSG00000180914	ENSG00000180914.10	oxytocin receptor [Source:HGNC Symbol;Acc:HGNC:8529]	OXTR	protein_coding	B2R9L7,P30559	5021	3.231935844044383	3.6161413393454236	180.28462454092275	2.0830659065099324	2.06570739026197	1.9463290586350217	0.01933859346926619	0.02873431407393531	2.962686371774289e-8	20	80	83	478	263	487
ENSG00000139289	ENSG00000139289.13	pleckstrin homology like domain family A member 1 [Source:HGNC Symbol;Acc:HGNC:8933]	PHLDA1	protein_coding	Q8WV24	22822	6.606288807532874	6.966695912262037	1862.3613577048907	2.0807325962842578	2.066960994774881	1.990747483417535	0.012285895822368746	0.019799403362634013	3.651362821187934e-15	200	691	1125	5238	2514	5124
ENSG00000071054	ENSG00000071054.16	mitogen-activated protein kinase kinase kinase kinase 4 [Source:HGNC Symbol;Acc:HGNC:6866]	MAP4K4	protein_coding	B7Z3V5,O95819,V9HWH3	9448	8.17172042215539	8.551438085649908	5587.293777474884	2.1207840208038435	2.07259322101437	1.9742545594165142	0.02126998991532224	0.0345977352808524	1.3396961148101312e-8	496	2123	3655	16592	7712	14354
ENSG00000128567	ENSG00000128567.17	podocalyxin like [Source:HGNC Symbol;Acc:HGNC:9171]	PODXL	protein_coding	O00592,Q96N83	5420	6.2712638294999525	6.637787256066405	1481.7713402964307	2.0981718342963114	2.073383299289044	1.990748969528091	0.013613613259435768	0.022262322035424956	3.676355130364703e-13	153	572	871	4309	1973	4014
ENSG00000101846	ENSG00000101846.8	steroid sulfatase [Source:HGNC Symbol;Acc:HGNC:11425]	STS	protein_coding	A6PYA4,P08842,Q0W975	412	3.788282218276993	4.1894364105382715	269.0620911483486	2.052413298092262	2.0742101328646263	1.9437833184890032	0.02458783978516792	0.03760243645330404	8.622681626845641e-8	22	102	179	770	403	665
ENSG00000184371	ENSG00000184371.14	colony stimulating factor 1 [Source:HGNC Symbol;Acc:HGNC:2432]	CSF1	protein_coding	A0A024R0A1,P09603	1435	6.359429334237763	6.709251558523977	1559.473262012371	2.0763686236139463	2.075323991852286	2.020498388244041	0.007376087017294578	0.013207176279640666	1.5762037183551896e-33	206	548	839	4398	2354	3831
ENSG00000078804	ENSG00000078804.13	tumor protein p53 inducible nuclear protein 2 [Source:HGNC Symbol;Acc:HGNC:16104]	TP53INP2	protein_coding	Q8IXH6	58476	3.833344323415351	4.202549100541824	271.9996576897287	2.055594199274318	2.080343774810136	1.983425876631469	0.012719607299299562	0.017703334119350708	1.0328854377077576e-13	33	78	184	794	398	672
ENSG00000228742	ENSG00000228742.11	long intergenic non-protein coding RNA 2577 [Source:HGNC Symbol;Acc:HGNC:53749]	RP5-884M6.1	lincRNA	NA	NA	1.8225683706663216	2.2122969175746268	66.77633865420272	2.10766820368345	2.092110412870217	1.9928263193438196	0.021143306889871247	0.025020747485460543	1.734089287331042e-7	12	17	35	186	86	192
ENSG00000118242	ENSG00000118242.16	melanoregulin [Source:HGNC Symbol;Acc:HGNC:25478]	MREG	protein_coding	Q8N565	55686	3.3756823577329134	3.788002871291062	202.89074609393293	2.0730227459771475	2.103334683402435	1.970719283835912	0.023721599233253458	0.03548579186311114	6.312080678318146e-8	17	81	121	675	265	495
ENSG00000141458	ENSG00000141458.13	NPC intracellular cholesterol transporter 1 [Source:HGNC Symbol;Acc:HGNC:7897]	NPC1	protein_coding	O15118	4864	7.353118816869234	7.74089985353472	3184.51628637707	2.141122516904871	2.1053901407445985	2.0058686481302472	0.018425767028202845	0.030494509509420318	2.41732996014519e-9	290	1282	1838	9973	4345	7923
ENSG00000121060	ENSG00000121060.18	tripartite motif containing 25 [Source:HGNC Symbol;Acc:HGNC:12932]	TRIM25	protein_coding	Q14258	7706	7.340291068767677	7.72385816282322	3147.9775958036475	2.1416425132284895	2.116548781778921	2.028051334148879	0.014849626581519776	0.0242269007441904	1.1062431779221457e-11	300	1194	1860	9542	4436	7887
ENSG00000105939	ENSG00000105939.13	zinc finger CCCH-type containing, antiviral 1 [Source:HGNC Symbol;Acc:HGNC:23721]	ZC3HAV1	protein_coding	Q7Z2W4	56829	7.418074514798095	7.800865589065441	3320.9695981422833	2.1422961973841934	2.1299143563179768	2.0474053634969964	0.012719607299299562	0.021375146524517975	6.295353170080301e-14	335	1089	2145	10096	4424	8796
ENSG00000156804	ENSG00000156804.7	F-box protein 32 [Source:HGNC Symbol;Acc:HGNC:16731]	FBXO32	protein_coding	A0A024R9F3,I6L984,Q0VAQ6,Q498Y9,Q969P5	114907	4.050170496247137	4.423266925102368	318.1388722960801	2.1629622000580824	2.1302784518709315	2.068923960622406	0.008788608290365442	0.01383400363277968	7.227953292542564e-16	53	96	143	932	465	791
ENSG00000008513	ENSG00000008513.16	ST3 beta-galactoside alpha-2,3-sialyltransferase 1 [Source:HGNC Symbol;Acc:HGNC:10862]	ST3GAL1	protein_coding	A0A024R9L6,Q11201	6482	5.536453756048469	5.912206660348734	895.7399446759051	2.1381403164136237	2.1323436146412367	2.058315505145056	0.00898114035127911	0.015830498136119798	4.8652898155147754e-20	105	265	569	2590	1352	2202
ENSG00000166825	ENSG00000166825.14	alanyl aminopeptidase, membrane [Source:HGNC Symbol;Acc:HGNC:500]	ANPEP	protein_coding	A0A024RC61,P15144,Q59E93	290	4.421098842789638	4.803808998570905	414.8086706673053	2.1770253411357796	2.136078314549914	2.0400431673191712	0.01130034404079262	0.018073726643945534	3.7813003558592875e-11	72	99	218	1257	522	1149
ENSG00000150630	ENSG00000150630.4	vascular endothelial growth factor C [Source:HGNC Symbol;Acc:HGNC:12682]	VEGFC	protein_coding	P49767	7424	4.071175511425805	4.474067507204445	328.4804228640658	2.115816701981137	2.1369592178706274	2.022803500055193	0.017281472901039166	0.02506518141145369	3.09462410323555e-10	31	101	226	985	495	785
ENSG00000166710	ENSG00000166710.20	beta-2-microglobulin [Source:HGNC Symbol;Acc:HGNC:914]	B2M	protein_coding	P61769	567	8.657459550169676	9.023587523366137	7769.96882954323	2.1403877099546427	2.139943166285742	2.0850895134664915	0.005919330506367471	0.011972708878447072	7.6594871858304e-40	1141	2280	4077	23395	11335	18961
ENSG00000118523	ENSG00000118523.6	cellular communication network factor 2 [Source:HGNC Symbol;Acc:HGNC:2500]	CTGF	protein_coding	P29279,Q5M8T4	1490	4.909388255437866	5.314440867818925	589.9616723163675	2.167692164420768	2.140014494294471	2.029883480150421	0.018323406724216368	0.02964990923872472	9.758264072582952e-10	51	213	371	1776	782	1597
ENSG00000077238	ENSG00000077238.14	interleukin 4 receptor [Source:HGNC Symbol;Acc:HGNC:6015]	IL4R	protein_coding	B2RBY1,P24394	3566	5.494175917597755	5.887333310835331	879.8086479687371	2.16860474467318	2.146576217200429	2.0568275185086167	0.013604902755368528	0.02176178894920371	6.473529868247693e-13	85	321	511	2490	1377	2140
ENSG00000120549	ENSG00000120549.18	KIAA1217 [Source:HGNC Symbol;Acc:HGNC:25428]	KIAA1217	protein_coding	B7ZM29,Q5T5P2	56243	5.092562062745653	5.494467515929739	669.1476350056608	2.1803918192175793	2.156794040023105	2.0557377414754487	0.014669994223187875	0.023755611315727787	1.3354396948987505e-11	62	215	441	1924	991	1712
ENSG00000110427	ENSG00000110427.16	KIAA1549 like [Source:HGNC Symbol;Acc:HGNC:24836]	KIAA1549L	protein_coding	Q12914,Q6ZVL6	25758	3.4855449394406435	3.8944311746703137	218.81094035799688	2.133463160930124	2.1600994292228313	2.055108470652028	0.015055356315698152	0.02176178894920371	4.305667885405881e-12	21	83	118	688	287	577
ENSG00000196878	ENSG00000196878.15	laminin subunit beta 3 [Source:HGNC Symbol;Acc:HGNC:6490]	LAMB3	protein_coding	A0A0S2Z3R6,Q13751	3914	6.539588131803641	6.923165973051106	1812.2525332170812	2.186915067357957	2.163910110591937	2.065007765351718	0.008368814228983681	0.015591071377845213	3.123425294286383e-13	311	479	836	5022	2837	4482
ENSG00000117525	ENSG00000117525.14	coagulation factor III, tissue factor [Source:HGNC Symbol;Acc:HGNC:3541]	F3	protein_coding	P13726	2152	2.0176170939820177	2.432538318186006	77.8943045861929	2.109970499101126	2.1668142359377978	2.0384599170916062	0.017294836504384025	0.01899435265719415	8.232201158478506e-10	9	22	48	222	114	205
ENSG00000171450	ENSG00000171450.6	cyclin dependent kinase 5 regulatory subunit 2 [Source:HGNC Symbol;Acc:HGNC:1776]	CDK5R2	protein_coding	Q13319	8941	2.1702443636536746	2.5790786463050113	86.96569664310626	2.251122088457947	2.1699613560436846	2.077257646361681	0.017631756417819115	0.023818925778396813	7.244915270341237e-8	16	25	34	230	130	234
ENSG00000258790	ENSG00000258790.1	novel transcript	KIAA0391	protein_coding	NA,O15091	9692	4.243498481444033	4.668271351312839	376.31143186648484	2.131740657392974	2.190570551772916	2.0365294661610753	0.026000745981026994	0.031065520400295754	9.997347724930336e-7	54	109	189	1617	378	821
ENSG00000204592	ENSG00000204592.9	major histocompatibility complex, class I, E [Source:HGNC Symbol;Acc:HGNC:4962]	HLA-E	protein_coding	A8K8M6,O19682,P13747,Q6DU44	3133	5.436646950981663	5.836352735970573	850.6516248976308	2.180738696278392	2.2036706730379896	2.120332866327817	0.0094755689735616	0.015637311335007596	2.3938390548717853e-15	107	240	480	2135	1501	2040
ENSG00000067066	ENSG00000067066.17	SP100 nuclear antigen [Source:HGNC Symbol;Acc:HGNC:11206]	SP100	protein_coding	P23497,Q6ZMK3	6672	5.834669219267027	6.235590978767463	1120.6723263753852	2.2160716838025167	2.2159918654547464	2.1481969727702803	0.008215472887416034	0.014464375923360034	1.9251194261292035e-24	125	343	636	3609	1457	2947
ENSG00000135378	ENSG00000135378.4	proline rich and Gla domain 4 [Source:HGNC Symbol;Acc:HGNC:30799]	PRRG4	protein_coding	A0A0S2Z5N9,Q9BZD6	79056	1.8323313386260085	2.314614196142544	71.29584754726687	2.165021837916119	2.2232979018848233	2.031433397012432	0.03310754156925382	0.04143497408237578	1.0196038286964679e-5	6	18	51	205	89	220
ENSG00000128578	ENSG00000128578.10	striatin interacting protein 2 [Source:HGNC Symbol;Acc:HGNC:22209]	STRIP2	protein_coding	Q9ULQ0	57464	4.5553356305616886	5.0013309449181795	474.0105978130733	2.248128982545739	2.2299333778609083	2.1068330746588737	0.02075104284951066	0.03217666349490712	1.1259725759339318e-8	36	165	289	1517	619	1265
ENSG00000158125	ENSG00000158125.10	xanthine dehydrogenase [Source:HGNC Symbol;Acc:HGNC:12805]	XDH	protein_coding	P47989	7498	2.6185035533079457	3.0588883352439233	121.6269425647665	2.2051271377885278	2.2341258093227734	2.1108403373110165	0.018323406724216368	0.022262322035424956	2.3471494105020756e-9	12	45	58	372	201	264
ENSG00000164520	ENSG00000164520.11	retinoic acid early transcript 1E [Source:HGNC Symbol;Acc:HGNC:16793]	RAET1E	protein_coding	Q8TD07	135250	1.4219558184868228	1.8729553261533922	52.1316654243964	2.150831804105169	2.2350151850737436	2.074006664592598	0.02977662163579307	0.025086559512948563	1.9964521934968534e-6	6	16	27	165	88	105
ENSG00000235884	ENSG00000235884.4	long intergenic non-protein coding RNA 941 [Source:HGNC Symbol;Acc:HGNC:48635]	LINC00941	lincRNA	NA	NA	3.213212850333295	3.639842172953944	183.0373026774255	2.1969293815788182	2.237398036508395	2.1384258705855737	0.011660532815671752	0.016115429461471424	4.299062350178339e-16	18	61	99	571	258	468
ENSG00000072041	ENSG00000072041.17	solute carrier family 6 member 15 [Source:HGNC Symbol;Acc:HGNC:13621]	SLC6A15	protein_coding	Q8IXG2,Q9H2J7,Q9NW50	55117	2.530301851296601	2.970543124686144	114.04279488722709	2.201311233186647	2.246772888249104	2.134133280042587	0.014669994223187875	0.01848237264923555	2.3801815326939943e-12	11	38	61	358	151	309
ENSG00000127124	ENSG00000127124.16	HIVEP zinc finger 3 [Source:HGNC Symbol;Acc:HGNC:13561]	HIVEP3	protein_coding	Q5T1R4	59269	2.570972472150578	3.011035982937482	117.44506604572261	2.1909388650853705	2.2496768629662447	2.1266541010735183	0.01486938387388593	0.018390576497500095	2.1429743560975872e-11	12	32	72	337	164	331
ENSG00000185880	ENSG00000185880.13	tripartite motif containing 69 [Source:HGNC Symbol;Acc:HGNC:17857]	TRIM69	protein_coding	H0YL66,Q86WT6	140691	4.445950135784197	4.882779303115214	436.74267996066345	2.265315413737299	2.264049973510536	2.165645204052943	0.012851648525180585	0.019838914444203264	1.5554643998287432e-12	41	162	209	1409	554	1195
ENSG00000112297	ENSG00000112297.17	crystallin beta-gamma domain containing 1 [Source:HGNC Symbol;Acc:HGNC:356]	AIM1	protein_coding	B3KPT0,Q9Y4K1	202	1.5417633523980512	1.9958297325913745	56.8661854088479	2.2108403164657737	2.2649820655402446	2.133894942403003	0.018323406724216368	0.019323073186885666	7.708595942207526e-9	6	18	29	176	86	138
ENSG00000028277	ENSG00000028277.21	POU class 2 homeobox 2 [Source:HGNC Symbol;Acc:HGNC:9213]	POU2F2	protein_coding	B5ME60,H0YLL6,P09086	5452	1.0701487047883222	1.5379690172375513	40.86595857864302	2.229060658559929	2.2807013475088582	2.123408591275998	0.0303823882977852	0.028305447222055122	8.550558476510923e-6	6	10	20	101	56	131
ENSG00000185112	ENSG00000185112.6	family with sequence similarity 43 member A [Source:HGNC Symbol;Acc:HGNC:26888]	FAM43A	protein_coding	Q8N2R8	131583	2.494785533365021	2.9446500756904133	112.19649053274595	2.22225973110057	2.281018161389316	2.159243469638389	0.015428315198549925	0.018073726643945534	4.8823328003182255e-11	11	35	60	292	187	291
ENSG00000171310	ENSG00000171310.11	carbohydrate sulfotransferase 11 [Source:HGNC Symbol;Acc:HGNC:17422]	CHST11	protein_coding	A0A024RBL0,Q9NPF2	50515	5.869410729614261	6.2953388229868725	1168.13939939201	2.2952386542267407	2.2817509356158867	2.210954916000635	0.008301929754811031	0.015040371489116688	3.4252738946780684e-22	117	339	678	3484	1719	3031
ENSG00000135074	ENSG00000135074.16	ADAM metallopeptidase domain 19 [Source:HGNC Symbol;Acc:HGNC:197]	ADAM19	protein_coding	Q8TBU7,Q9H013	8728	5.295682934490882	5.781628794730898	816.2230917342512	2.390133249284019	2.2952993181908146	2.1426294490938824	0.025607804078337282	0.04574006809287886	1.4387538746735505e-6	52	326	421	2390	1202	2177
ENSG00000122884	ENSG00000122884.12	prolyl 4-hydroxylase subunit alpha 1 [Source:HGNC Symbol;Acc:HGNC:8546]	P4HA1	protein_coding	P13674,Q5VSQ6	5033	6.159471954561894	6.656516750749093	1498.308161671059	2.42237814803878	2.3176747104630517	2.1566275047908503	0.02769714807904252	0.04898789692531113	3.485718638557077e-6	96	417	1056	5035	2007	3817
ENSG00000085117	ENSG00000085117.12	CD82 molecule [Source:HGNC Symbol;Acc:HGNC:6210]	CD82	protein_coding	P27701	3732	3.401575849274208	3.86367292554416	215.33122842354058	2.4225340720564206	2.321766008204492	2.183595914210648	0.013771393367708589	0.023942036505395708	9.504446866110154e-8	39	42	91	544	345	593
ENSG00000002549	ENSG00000002549.12	leucine aminopeptidase 3 [Source:HGNC Symbol;Acc:HGNC:18449]	LAP3	protein_coding	P28838	51056	6.229985428407009	6.676833241800502	1523.2138085293882	2.3308715063900434	2.329312907768099	2.2475268124407033	0.009524473751367564	0.016677670344920584	5.720729124219125e-16	147	465	806	4273	2665	3491
ENSG00000156587	ENSG00000156587.16	ubiquitin conjugating enzyme E2 L6 [Source:HGNC Symbol;Acc:HGNC:12490]	UBE2L6	protein_coding	O14933	9246	6.247464023092679	6.721308316377738	1576.7525967236606	2.414116893050209	2.345582092954487	2.1707608150356505	0.015453684339315677	0.028661953595150644	8.584249657638191e-7	287	363	519	4128	2799	3774
ENSG00000059378	ENSG00000059378.13	poly(ADP-ribose) polymerase family member 12 [Source:HGNC Symbol;Acc:HGNC:21919]	PARP12	protein_coding	A4D1T0,G5E9U9,Q9H0J9	64761	5.465072802909258	5.927100862376986	907.1958869340118	2.41022218959083	2.3552416790095214	2.217103543087534	0.010449389935696907	0.019371722727638884	2.223811296646694e-9	156	183	371	2778	1420	2172
ENSG00000166401	ENSG00000166401.15	serpin family B member 8 [Source:HGNC Symbol;Acc:HGNC:8952]	SERPINB8	protein_coding	A0A024R2B1,A0A1B0GU38,P50452	5271	4.578530619163945	5.022171893163074	482.09326550933986	2.3572526666095066	2.357459378161377	2.3001361055892313	0.006125947153966362	0.009286884835638732	2.191887097643095e-25	63	128	217	1589	625	1298
ENSG00000020577	ENSG00000020577.14	sterile alpha motif domain containing 4A [Source:HGNC Symbol;Acc:HGNC:23023]	SAMD4A	protein_coding	G3V2R1,Q8WW19,Q9UPU9	23034	4.4431644044786776	4.9296857893813755	451.0500874259306	2.3666130521483755	2.359240749546348	2.2442449767118684	0.016229255814157444	0.026690128459486786	2.4166819737506397e-10	32	151	245	1312	652	1260
ENSG00000124201	ENSG00000124201.15	zinc finger NFX1-type containing 1 [Source:HGNC Symbol;Acc:HGNC:29271]	ZNFX1	protein_coding	Q9P2E3	57169	6.973586391684204	7.449506014407146	2600.7187045356036	2.4080260087690393	2.3662669584503018	2.268974088077064	0.014669994223187875	0.02382639090964749	4.49307080692096e-11	196	792	1509	8003	3943	6540
ENSG00000140105	ENSG00000140105.18	tryptophanyl-tRNA synthetase 1 [Source:HGNC Symbol;Acc:HGNC:12729]	WARS	protein_coding	A0A024R6K8,P23381	7453	8.047625758367126	8.506734626347203	5434.314648948457	2.419619879599991	2.378132285040774	2.262525514502785	0.007814603931328169	0.015930086027080265	2.3927747812742446e-12	870	1259	2070	15910	8709	13432
ENSG00000087074	ENSG00000087074.8	protein phosphatase 1 regulatory subunit 15A [Source:HGNC Symbol;Acc:HGNC:14375]	PPP1R15A	protein_coding	O75807	23645	6.498962483505557	6.9708805245176375	1873.2021351696405	2.4476732600814257	2.391764164963552	2.2599839515909945	0.009446182719954656	0.01848188547808132	6.815133448367649e-10	313	432	650	5271	3024	4793
ENSG00000056558	ENSG00000056558.11	TNF receptor associated factor 1 [Source:HGNC Symbol;Acc:HGNC:12031]	TRAF1	protein_coding	Q13077	7185	4.470410597252058	4.930395749645365	452.7567046011523	2.4206085189653566	2.398896251947574	2.3352597264297934	0.006504701024564439	0.010487084371400973	8.081040175846889e-20	62	126	169	1274	700	1221
ENSG00000104689	ENSG00000104689.10	TNF receptor superfamily member 10a [Source:HGNC Symbol;Acc:HGNC:11904]	TNFRSF10A	protein_coding	O00220	8797	5.508539103228714	5.986894335555089	942.3512376510239	2.4337012319455082	2.4122062766167933	2.330905813377252	0.00898114035127911	0.016115429461471424	5.072204329078233e-18	79	294	469	2711	1443	2547
ENSG00000125845	ENSG00000125845.7	bone morphogenetic protein 2 [Source:HGNC Symbol;Acc:HGNC:1069]	BMP2	protein_coding	C8C060,P12643	650	1.7580286334951154	2.3209986538794087	71.69913791376544	2.406910243418567	2.4158182899378495	2.2441370750907903	0.02620646422374636	0.04037815598860303	2.51951800496637e-7	4	26	34	197	118	191
ENSG00000143067	ENSG00000143067.5	zinc finger protein 697 [Source:HGNC Symbol;Acc:HGNC:32034]	ZNF697	protein_coding	Q5TEC3	90874	2.7609370488382874	3.286785279531	142.57234429575686	2.4341328260370676	2.4247476302286977	2.2940900875273513	0.016431640079983333	0.02689024602400247	1.0182356013380246e-9	10	53	60	438	217	368
ENSG00000079385	ENSG00000079385.22	CEA cell adhesion molecule 1 [Source:HGNC Symbol;Acc:HGNC:1814]	CEACAM1	protein_coding	P13688,Q3KRG8	634	4.035725885421853	4.573124590716404	351.78508491547365	2.409060632019046	2.436180312059177	2.2866302820901394	0.022376551881805387	0.035475336930780685	1.814027057888738e-7	22	94	219	976	626	839
ENSG00000163430	ENSG00000163430.12	follistatin like 1 [Source:HGNC Symbol;Acc:HGNC:3972]	FSTL1	protein_coding	Q12841	11167	7.011375352735031	7.533061096552595	2753.7012822030265	2.5147940695574387	2.446926804224548	2.321273502329332	0.019382778802655713	0.031969816246812804	1.3720485091781202e-8	174	914	1421	9250	3742	7230
ENSG00000116741	ENSG00000116741.8	regulator of G protein signaling 2 [Source:HGNC Symbol;Acc:HGNC:9998]	RGS2	protein_coding	A0A024R939,P41220	5997	4.830802674588775	5.305955032894106	587.123573268319	2.4449785631228518	2.4493020789355726	2.3922236176199614	0.0058957490143280895	0.009003181393949662	2.3717388693746482e-32	65	168	244	1872	796	1625
ENSG00000116701	ENSG00000116701.15	neutrophil cytosolic factor 2 [Source:HGNC Symbol;Acc:HGNC:7661]	NCF2	protein_coding	A0A0S2Z457,P19878	4688	2.6009464457584026	3.113183762127024	126.76927757754724	2.5479646540605807	2.459709656782596	2.3512926205694993	0.013334004296697495	0.02176178894920371	2.691725419680688e-9	21	21	54	380	191	334
ENSG00000103044	ENSG00000103044.11	hyaluronan synthase 3 [Source:HGNC Symbol;Acc:HGNC:4820]	HAS3	protein_coding	O00219,Q96RV2	3038	5.599335454360434	6.088687026004803	1011.1998238568885	2.474164467756432	2.4597909802860958	2.3862181337662665	0.007678370710597636	0.013893183026092047	1.3998796069940922e-23	87	290	502	3211	1469	2652
ENSG00000163874	ENSG00000163874.11	zinc finger CCCH-type containing 12A [Source:HGNC Symbol;Acc:HGNC:26259]	ZC3H12A	protein_coding	Q5D1E8	80149	6.379637670346223	6.904509420982452	1781.9481799686405	2.5374398781993803	2.480363542016875	2.36571543251099	0.015453684339315677	0.02576284307706711	4.4137355666985e-10	119	542	931	4999	3062	4438
ENSG00000089127	ENSG00000089127.13	2'-5'-oligoadenylate synthetase 1 [Source:HGNC Symbol;Acc:HGNC:8086]	OAS1	protein_coding	F8VXY3,P00973	4938	6.933913007860994	7.42278269025728	2556.366033788289	2.473297392504939	2.4817679798556296	2.41788349109175	0.006125947153966362	0.011000165719578573	1.0000081815405591e-27	252	689	1186	7552	4399	5994
ENSG00000164379	ENSG00000164379.7	forkhead box Q1 [Source:HGNC Symbol;Acc:HGNC:20951]	FOXQ1	protein_coding	Q9C009	94234	3.5836086470407933	4.124616728688115	256.89055986377303	2.472185642853874	2.5158438295999774	2.3957099955602494	0.013262123668200836	0.019799403362634013	2.7296432265188138e-12	18	64	145	821	390	656
ENSG00000108691	ENSG00000108691.9	C-C motif chemokine ligand 2 [Source:HGNC Symbol;Acc:HGNC:10618]	CCL2	protein_coding	P13500	6347	7.132318302291411	7.633637415833796	2962.756731948707	2.517320864244629	2.5215108759694953	2.444691645924638	0.005919330506367471	0.010425464009886714	3.7997915649983913e-22	358	747	1130	7515	5179	7962
ENSG00000105825	ENSG00000105825.14	tissue factor pathway inhibitor 2 [Source:HGNC Symbol;Acc:HGNC:11761]	TFPI2	protein_coding	P48307	7980	7.615410556603372	8.15036128409124	4228.7602677456025	2.5841306985215695	2.545025010849473	2.455550614138056	0.01130034404079262	0.01969373522106918	2.8310737410711234e-13	295	1323	1905	12561	6207	12049
ENSG00000154217	ENSG00000154217.15	phosphatidylinositol transfer protein cytoplasmic 1 [Source:HGNC Symbol;Acc:HGNC:21045]	PITPNC1	protein_coding	A0A0C4DGP0,Q9UKF7	26207	4.3818119685152626	4.971673990461334	466.93368031142387	2.822436603725151	2.5471772493523974	2.274554367570949	0.01722337373743248	0.04915484017353066	7.267352385726288e-5	92	66	132	1511	660	1242
ENSG00000095713	ENSG00000095713.14	cartilage acidic protein 1 [Source:HGNC Symbol;Acc:HGNC:14882]	CRTAC1	protein_coding	Q9NQ79	55118	1.4268324746665826	1.9727506357694962	55.799733322122755	2.507549954064905	2.556248245251592	2.4414849220855848	0.015028794064970567	0.015078259112819565	8.408364233648838e-10	6	13	24	182	72	163
ENSG00000072682	ENSG00000072682.18	prolyl 4-hydroxylase subunit alpha 2 [Source:HGNC Symbol;Acc:HGNC:8547]	P4HA2	protein_coding	O15460,Q05DA4	8974	6.7306153591065945	7.242040323789819	2254.433363175062	2.5573129104955656	2.5575984536290557	2.4995051051865596	0.005069436561053688	0.008593825275685921	1.7101981550113207e-41	227	505	1077	6991	3480	5858
ENSG00000198814	ENSG00000198814.12	glycerol kinase [Source:HGNC Symbol;Acc:HGNC:4289]	GK	protein_coding	B4DH54,P32189	2710	3.1201602768691923	3.6705833600957964	186.76635306118456	2.5068704126921295	2.564708606674342	2.4487851045367552	0.011069651452501933	0.01597329181375586	7.375025671062792e-15	14	46	96	569	258	555
ENSG00000128335	ENSG00000128335.14	apolipoprotein L2 [Source:HGNC Symbol;Acc:HGNC:619]	APOL2	protein_coding	A0A024R1M8,J3KQL8,Q9BQE5	23780	6.0792804241767895	6.6415370216660445	1490.7899722627321	2.672040405122393	2.57151573700183	2.377034364919071	0.013771393367708589	0.02764394109606512	4.957452191671032e-7	253	236	486	4193	2573	3738
ENSG00000128165	ENSG00000128165.9	adrenomedullin 2 [Source:HGNC Symbol;Acc:HGNC:28898]	ADM2	protein_coding	Q7Z4H4	79924	1.174145482156073	1.7444338249128788	47.657220067302525	2.691543335662241	2.5755488626637213	2.4436967685828037	0.021143306889871247	0.032136472675332484	1.951053800794615e-6	8	11	12	147	75	119
ENSG00000176597	ENSG00000176597.12	UDP-GlcNAc:betaGal beta-1,3-N-acetylglucosaminyltransferase 5 [Source:HGNC Symbol;Acc:HGNC:15684]	B3GNT5	protein_coding	Q9BYG0	84002	4.132928968477302	4.708599460767939	386.23563090930395	2.580543582020319	2.5757083204499325	2.4497923492487192	0.015428315198549925	0.02677069699473604	7.393486199283426e-10	23	127	166	1202	514	1163
ENSG00000103647	ENSG00000103647.13	coronin 2B [Source:HGNC Symbol;Acc:HGNC:2256]	CORO2B	protein_coding	Q9UQ03	10391	2.61281522819604	3.148355122776592	129.37359642719468	2.5551622995279515	2.5833716522276515	2.5069961818984683	0.008368814228983681	0.009084982620477716	3.050449751696794e-18	13	33	52	414	175	373
ENSG00000087303	ENSG00000087303.18	nidogen 2 [Source:HGNC Symbol;Acc:HGNC:13389]	NID2	protein_coding	Q14112	22795	2.8017625760362415	3.4107495490089086	155.45185238878506	2.5473550638438565	2.592849002168018	2.441707196222138	0.02091161488823127	0.030494509509420318	7.681958249332278e-9	8	42	82	503	259	363
ENSG00000148154	ENSG00000148154.10	UDP-glucose ceramide glucosyltransferase [Source:HGNC Symbol;Acc:HGNC:12524]	UGCG	protein_coding	A0A024R157,Q16739	7357	4.704851155457038	5.286860780477018	577.9862567167385	2.6358856797949666	2.6174382724607757	2.502104908278356	0.013771393367708589	0.023388758594596416	3.485080139826229e-11	34	162	282	1928	778	1629
ENSG00000163739	ENSG00000163739.5	C-X-C motif chemokine ligand 1 [Source:HGNC Symbol;Acc:HGNC:4602]	CXCL1	protein_coding	P09341	2919	6.995463641905526	7.527864717088519	2749.101546668538	2.6229514080382033	2.6265040140456395	2.5792713709680353	0.004097723879115304	0.00678083051803909	3.020305750948563e-78	269	651	1147	8158	4253	7601
ENSG00000184985	ENSG00000184985.16	sortilin related VPS10 domain containing receptor 2 [Source:HGNC Symbol;Acc:HGNC:16698]	SORCS2	protein_coding	Q96PQ0	57537	3.3854766916969234	3.9270926036435414	224.4028540364904	2.638360590391816	2.628531563875286	2.573706756251309	0.006125947153966362	0.007916847280361732	6.41277869280865e-22	27	48	84	628	368	614
ENSG00000163131	ENSG00000163131.11	cathepsin S [Source:HGNC Symbol;Acc:HGNC:2545]	CTSS	protein_coding	P25774	1520	5.696209418602638	6.265313106741483	1142.6743666188113	2.689750544835503	2.6625858110525797	2.580718333464088	0.007678370710597636	0.014695467610301622	4.6922145227548656e-20	81	278	547	3636	1714	3087
ENSG00000101347	ENSG00000101347.10	SAM and HD domain containing deoxynucleoside triphosphate triphosphohydrolase 1 [Source:HGNC Symbol;Acc:HGNC:15925]	SAMHD1	protein_coding	Q59H15,Q9Y3Z3	25939	5.89327622031923	6.4421667772470155	1293.1668614796008	2.663442877319727	2.665263693674167	2.61189244378207	0.004097723879115304	0.00678083051803909	1.3600065222385987e-63	119	308	529	4163	1926	3467
ENSG00000080031	ENSG00000080031.10	protein tyrosine phosphatase receptor type H [Source:HGNC Symbol;Acc:HGNC:9672]	PTPRH	protein_coding	NA,Q9HD43	5794	3.3109319235052634	3.9038809069319176	220.32515008196972	2.610739520594554	2.6715217010987393	2.5453058711788836	0.012332418275004932	0.017151276526080974	7.950371714257631e-12	17	42	116	654	395	524
ENSG00000167034	ENSG00000167034.10	NK3 homeobox 1 [Source:HGNC Symbol;Acc:HGNC:7838]	NKX3-1	protein_coding	Q99801	4824	4.357818753127575	4.919737114582045	448.2965522279675	2.675198004001873	2.677452817490087	2.609949786102928	0.005919330506367471	0.009003181393949662	8.154205767807052e-25	43	118	154	1404	599	1364
ENSG00000175471	ENSG00000175471.19	multiple C2 and transmembrane domain containing 1 [Source:HGNC Symbol;Acc:HGNC:26183]	MCTP1	protein_coding	B7Z4G1,Q6DN14	79772	4.119170814062451	4.734635601987178	393.3586489256437	2.685843595591425	2.7038469431236747	2.5873131949170656	0.012208281095362835	0.020687014870179873	1.6057148413184232e-12	22	96	195	1212	586	1123
ENSG00000125730	ENSG00000125730.17	complement C3 [Source:HGNC Symbol;Acc:HGNC:1318]	C3	protein_coding	B4DR57,P01024,V9HWA9	718	7.83632828086631	8.407570103539536	5065.926185959054	2.729627329210275	2.713656959711047	2.6273909356930227	0.005069436561053688	0.009084982620477716	7.117682692313972e-23	598	922	1904	14946	8685	12855
ENSG00000081041	ENSG00000081041.9	C-X-C motif chemokine ligand 2 [Source:HGNC Symbol;Acc:HGNC:4603]	CXCL2	protein_coding	A0A024RDD9,P19875	2920	5.065101570225097	5.64106987188141	740.5047838554141	2.707878230228054	2.714023055802851	2.6420214080636253	0.005674948756885972	0.009003181393949662	2.4532546236640287e-33	60	167	323	2368	1041	2143
ENSG00000078018	ENSG00000078018.20	microtubule associated protein 2 [Source:HGNC Symbol;Acc:HGNC:6839]	MAP2	protein_coding	A0A024R3Y8,A0A024R3Z1,A0A024R407,A0A024R409,P11137,Q6NYC5	4133	2.045073986107698	2.665266675630624	91.63775633118793	2.670767766855968	2.7261204030340283	2.595297203655456	0.01130034404079262	0.015040371489116688	1.9575484440197798e-14	6	22	40	283	137	263
ENSG00000111424	ENSG00000111424.12	vitamin D receptor [Source:HGNC Symbol;Acc:HGNC:12679]	VDR	protein_coding	F1D8P8,P11473	7421	3.3933572929902325	4.049991622401712	243.62853039101785	2.7035838029635464	2.731374568771037	2.5923697266858605	0.01705382475876656	0.028985096203948412	8.122553841991661e-10	11	64	116	715	394	679
ENSG00000166250	ENSG00000166250.12	CXADR like membrane protein [Source:HGNC Symbol;Acc:HGNC:24039]	CLMP	protein_coding	B4E3S3,Q9H6B4	79827	2.4749007819848816	3.1991709955898986	133.59867848862206	2.7415174787459633	2.739818582842418	2.539163230535315	0.028939823050011363	0.049091831647950813	5.060460097718504e-6	5	25	81	406	186	419
ENSG00000138642	ENSG00000138642.15	HECT and RLD domain containing E3 ubiquitin protein ligase family member 6 [Source:HGNC Symbol;Acc:HGNC:26072]	HERC6	protein_coding	Q8IVU3	55008	4.542194125873332	5.1235964752406895	516.7687072171409	2.7349956070764616	2.7502130440983072	2.6928556456515715	0.004097723879115304	0.006430269725901454	2.4903980348899417e-50	47	112	202	1652	775	1420
ENSG00000028137	ENSG00000028137.19	TNF receptor superfamily member 1B [Source:HGNC Symbol;Acc:HGNC:11917]	TNFRSF1B	protein_coding	P20333	7133	0.11435614704225694	0.7947092853378729	23.258988266610988	2.7145002162201166	2.7528040319497866	2.5116415726411403	0.036932326512367046	0.04100353897707902	1.3161136313841713e-4	2	7	6	93	32	53
ENSG00000134070	ENSG00000134070.5	interleukin 1 receptor associated kinase 2 [Source:HGNC Symbol;Acc:HGNC:6113]	IRAK2	protein_coding	O43187	3656	6.1321026194510155	6.817740725232906	1675.2409381083937	2.935639459265049	2.7560178979348047	2.574606047204116	0.027082983976205316	0.04766709058516365	1.6828545964788005e-6	62	476	789	5276	2687	4396
ENSG00000124145	ENSG00000124145.6	syndecan 4 [Source:HGNC Symbol;Acc:HGNC:10661]	SDC4	protein_coding	B4E1S6,P31431	6385	6.639902841515681	7.2317970855020794	2239.332286294707	2.7908363451798617	2.779547948492691	2.711140844293733	0.004097723879115304	0.006845180206019457	4.252874783567515e-31	255	425	751	7429	3316	6017
ENSG00000198959	ENSG00000198959.12	transglutaminase 2 [Source:HGNC Symbol;Acc:HGNC:11778]	TGM2	protein_coding	B4DIT7,B4DTN7,P21980,V9HWG3	7052	9.523528154789455	10.14683821290897	16882.663068315196	2.844112264691428	2.7858002926467176	2.7009144797816074	0.009524473751367564	0.018214747621478476	3.753515445296357e-15	1027	4002	7538	51138	29596	41709
ENSG00000122861	ENSG00000122861.16	plasminogen activator, urokinase [Source:HGNC Symbol;Acc:HGNC:9052]	PLAU	protein_coding	A0A024QZM9,B4DNJ4,P00749,Q59GZ8	5328	7.332326242617529	7.944748344044305	3667.084115405186	2.821021356012426	2.805694084905335	2.7400406854459844	0.0058957490143280895	0.010487084371400973	1.2276024018115976e-28	260	927	1354	11772	5812	9633
ENSG00000103196	ENSG00000103196.12	cysteine rich secretory protein LCCL domain containing 2 [Source:HGNC Symbol;Acc:HGNC:25248]	CRISPLD2	protein_coding	A0A140VK80,Q9H0B8	83716	1.9047803311928582	2.602965667648994	87.4433420063965	2.7850736962710183	2.8240025866745126	2.6683670440717613	0.017138887742898623	0.02230802954887955	7.33444188177754e-11	4	21	38	287	118	267
ENSG00000135899	ENSG00000135899.17	SP110 nuclear body protein [Source:HGNC Symbol;Acc:HGNC:5401]	SP110	protein_coding	Q9HB58	3431	4.259028186519082	4.947506256857577	458.33738275702956	3.087066699931796	2.8738740903170163	2.6722090451779756	0.010930748414023845	0.026886475362695634	1.6076054831140014e-7	68	50	135	1443	733	1222
ENSG00000175040	ENSG00000175040.6	carbohydrate sulfotransferase 2 [Source:HGNC Symbol;Acc:HGNC:1970]	CHST2	protein_coding	Q9Y4C5,V9HVX9	9435	1.335318386951414	2.0340214381881636	58.021315396234286	2.7984548145573234	2.8883371583086483	2.7215801891017923	0.02368041154932691	0.01884794903151409	3.717743989619979e-8	4	12	22	204	62	196
ENSG00000125347	ENSG00000125347.14	interferon regulatory factor 1 [Source:HGNC Symbol;Acc:HGNC:6116]	IRF1	protein_coding	P10914,Q6FHN8	3659	5.959562095622614	6.597059525120787	1441.8929871856244	2.9007094857403666	2.8892624997264766	2.8123367615752635	0.004505802890809737	0.007628482350758331	2.6798075953684233e-25	156	241	469	4233	2516	3783
ENSG00000023445	ENSG00000023445.16	baculoviral IAP repeat containing 3 [Source:HGNC Symbol;Acc:HGNC:591]	BIRC3	protein_coding	Q13489	330	6.477290595691817	7.144231440945628	2102.2534433148016	2.9412279910765173	2.8902422096893527	2.7989819847646515	0.008916284141334833	0.016115429461471424	4.592104645412313e-16	115	513	820	6867	2946	6255
ENSG00000243649	ENSG00000243649.9	complement factor B [Source:HGNC Symbol;Acc:HGNC:1037]	CFB	protein_coding	A0A1U9X7H8,P00751	629	5.459841163636769	6.104503214779003	1023.9687370218298	2.9014630620013757	2.8940937627598857	2.804423026342442	0.0058957490143280895	0.009084982620477716	8.969776080492646e-20	113	181	306	3364	1820	2314
ENSG00000133805	ENSG00000133805.15	adenosine monophosphate deaminase 3 [Source:HGNC Symbol;Acc:HGNC:470]	AMPD3	protein_coding	Q01432	272	3.550091867587479	4.2615505544870524	282.5157015695574	2.915368302057029	2.9366301338809784	2.8212185248292783	0.009752120876069692	0.01848237264923555	7.923349519243888e-15	13	71	104	896	449	782
ENSG00000163840	ENSG00000163840.10	deltex E3 ubiquitin ligase 3L [Source:HGNC Symbol;Acc:HGNC:30323]	DTX3L	protein_coding	Q8TDB6	151636	5.936608435585253	6.651522049981921	1492.3458608905523	3.0301678362297246	2.936639433250703	2.8085189697992345	0.013771393367708589	0.02404278885800668	1.4156508096794032e-10	66	308	691	5046	2074	4377
ENSG00000162645	ENSG00000162645.13	guanylate binding protein 2 [Source:HGNC Symbol;Acc:HGNC:4183]	GBP2	protein_coding	P32456,Q8TCE5	2634	3.8692342269215096	4.572321013168293	352.46241653109723	3.0990783683501286	2.9602400249887184	2.811455298231142	0.00898114035127911	0.018637797647653075	2.5098261560362586e-10	45	39	111	1148	590	882
ENSG00000166750	ENSG00000166750.10	schlafen family member 5 [Source:HGNC Symbol;Acc:HGNC:28286]	SLFN5	protein_coding	B4E128,Q08AF3	162394	5.741172059329095	6.524906113183915	1366.2876420133791	3.1604349654726756	2.9780348763116105	2.795213371273188	0.02458783978516792	0.044700834611571615	5.57104944311001e-7	41	319	606	4496	2065	3861
ENSG00000196352	ENSG00000196352.16	CD55 molecule (Cromer blood group) [Source:HGNC Symbol;Acc:HGNC:2665]	CD55	protein_coding	B1AP13,P08174	1604	6.470910759512298	7.159593465596734	2125.255143700279	3.014441488347805	2.9818261421205423	2.907026405134982	0.006125947153966362	0.011371256259889283	1.3920614332668974e-24	122	464	784	7056	3180	5987
ENSG00000135842	ENSG00000135842.17	niban apoptosis regulator 1 [Source:HGNC Symbol;Acc:HGNC:16784]	FAM129A	protein_coding	A0A024R978,Q9BZQ8	116496	3.5462844802196782	4.262644387990131	282.65422703303204	2.950780707461958	2.984887195617689	2.8776659826434563	0.008270435552361125	0.015040371489116688	5.346123334587827e-19	14	65	103	949	418	801
ENSG00000131459	ENSG00000131459.13	glutamine-fructose-6-phosphate transaminase 2 [Source:HGNC Symbol;Acc:HGNC:4242]	GFPT2	protein_coding	A0A0S2Z4X9,B3KMR8,O94808	9945	6.597810992005481	7.275745189796663	2306.2022605242378	3.0129136408646016	3.0109038923165654	2.9626015299541346	0.0029893775849697494	0.005499347410829616	4.857381091187546e-74	179	469	700	7377	3760	6208
ENSG00000135678	ENSG00000135678.12	carboxypeptidase M [Source:HGNC Symbol;Acc:HGNC:2311]	CPM	protein_coding	P14384	1368	3.4877373904003584	4.177302841741753	266.77370553486554	3.0136233251533375	3.0175359841293434	2.9562048128748	0.005087353497498131	0.006552928140883666	5.979278189193319e-30	24	40	92	877	396	768
ENSG00000164342	ENSG00000164342.13	toll like receptor 3 [Source:HGNC Symbol;Acc:HGNC:11849]	TLR3	protein_coding	O15455	7098	1.8807675636193408	2.6359022789362925	89.60456853156245	2.9709044429756157	3.017638445759445	2.8705125603133963	0.011503917411828444	0.016115429461471424	2.0246349794944215e-14	4	18	35	290	139	256
ENSG00000175352	ENSG00000175352.11	nuclear receptor interacting protein 3 [Source:HGNC Symbol;Acc:HGNC:1167]	NRIP3	protein_coding	Q9NQ35	56675	1.3596077822539891	2.172746760107987	64.21654630683881	3.08224027412178	3.024116109932336	2.8037670353829216	0.027082983976205316	0.03650350822995401	2.5905333740538312e-6	5	5	31	241	81	187
ENSG00000196639	ENSG00000196639.6	histamine receptor H1 [Source:HGNC Symbol;Acc:HGNC:5182]	HRH1	protein_coding	P35367	3269	3.8185302273996244	4.5528933884441924	346.38264905841004	2.987725518346602	3.034895034998812	2.926151064867768	0.008232250778338612	0.014695467610301622	5.8360979102368106e-18	17	68	137	1179	565	883
ENSG00000010310	ENSG00000010310.9	gastric inhibitory polypeptide receptor [Source:HGNC Symbol;Acc:HGNC:4271]	GIPR	protein_coding	P48546	2696	1.4240440187790522	2.148466209492104	63.473012861705165	2.9508557369451465	3.0392980408990176	2.9044243662236697	0.013697805872454538	0.012137846560997657	6.20641422182503e-11	5	10	22	164	118	181
ENSG00000173193	ENSG00000173193.15	poly(ADP-ribose) polymerase family member 14 [Source:HGNC Symbol;Acc:HGNC:29232]	PARP14	protein_coding	Q460N5,Q8N546	54625	6.917478058670505	7.661196232850812	3007.9588374583473	3.119869830815381	3.046667370805864	2.9409567362009112	0.010801976526078094	0.019323073186885666	2.8310737410711234e-13	132	630	1194	10447	4291	8588
ENSG00000140379	ENSG00000140379.8	BCL2 related protein A1 [Source:HGNC Symbol;Acc:HGNC:991]	BCL2A1	protein_coding	Q16548	597	4.19446578089502	4.979702505110533	468.4401910635338	3.3802257274836625	3.047586033676683	2.782530284542743	0.012332418275004932	0.03561193681334823	2.828808450510635e-6	69	63	74	1561	616	1465
ENSG00000170581	ENSG00000170581.14	signal transducer and activator of transcription 2 [Source:HGNC Symbol;Acc:HGNC:11363]	STAT2	protein_coding	P52630,R9QE65	6773	6.148823573253827	6.878373502108544	1748.6604262563626	3.1030263379237004	3.0557561225716756	2.9673612383721286	0.007417377762304241	0.014505513659503816	1.1925972574759881e-18	88	348	672	5421	3009	4643
ENSG00000162772	ENSG00000162772.17	activating transcription factor 3 [Source:HGNC Symbol;Acc:HGNC:785]	ATF3	protein_coding	P18847	467	2.964009523626148	3.6706986013271483	186.89791432956008	3.027886122075885	3.061984592500855	2.9933572638180084	0.005069436561053688	0.005499347410829616	5.38110642393264e-32	14	34	59	596	302	517
ENSG00000112096	ENSG00000112096.18	superoxide dismutase 2 [Source:HGNC Symbol;Acc:HGNC:11180]	SOD2	protein_coding	G5E9P6,P04179,Q96AM7,Q9UG59	6648	8.723162341646173	9.493003841672971	10719.175144514613	3.208898579410977	3.15456056041322	3.0701090530554604	0.007678370710597636	0.015123316475954161	2.8730716123848807e-18	497	1942	4048	36001	16441	30290
ENSG00000152137	ENSG00000152137.7	heat shock protein family B (small) member 8 [Source:HGNC Symbol;Acc:HGNC:30171]	HSPB8	protein_coding	Q9UJY1	26353	5.2245575564287785	5.965704142038495	928.4813980547312	3.178959721211552	3.1740748818914435	3.1343716533198407	0.0029893775849697494	0.005499347410829616	2.856864187361807e-60	77	150	247	3084	1474	2562
ENSG00000129226	ENSG00000129226.14	CD68 molecule [Source:HGNC Symbol;Acc:HGNC:1693]	CD68	protein_coding	P34810	968	5.716753768142766	6.4974749073408145	1345.1969800981296	3.1236211930503837	3.1751268278338833	3.0576733527125284	0.00898114035127911	0.014695467610301622	3.1140557778009815e-14	97	188	457	2793	2867	3868
ENSG00000138496	ENSG00000138496.16	poly(ADP-ribose) polymerase family member 9 [Source:HGNC Symbol;Acc:HGNC:24118]	PARP9	protein_coding	Q59ER9,Q8IXQ6	83666	5.377327900758244	6.1816451740785405	1076.7174510180334	3.2414861127387	3.188912330932637	3.08070359376091	0.00898114035127911	0.017613513084859245	6.09491640160029e-15	42	219	371	3718	1648	2989
ENSG00000168394	ENSG00000168394.11	transporter 1, ATP binding cassette subfamily B member [Source:HGNC Symbol;Acc:HGNC:43]	TAP1	protein_coding	A0A0S2Z5A6,B7Z7P4,Q03518	6890	5.6155523299420205	6.430841256963172	1280.8722377436627	3.2673107323734443	3.194255550908065	3.075565829428145	0.010733983778675817	0.01969373522106918	8.854174638064977e-13	48	282	409	4189	2271	3203
ENSG00000161638	ENSG00000161638.11	integrin subunit alpha 5 [Source:HGNC Symbol;Acc:HGNC:6141]	ITGA5	protein_coding	B2R627,P08648	3678	7.360528639681911	8.167048226412234	4285.256967968504	3.346326849963578	3.2535245659996606	3.110866608527563	0.005919330506367471	0.013207176279640666	4.2095711442777795e-14	459	528	862	14010	7110	11625
ENSG00000135318	ENSG00000135318.12	5'-nucleotidase ecto [Source:HGNC Symbol;Acc:HGNC:8021]	NT5E	protein_coding	P21589,Q6NZX3	4907	6.771108682524855	7.613811553299974	2909.6424877910495	3.3593288239898946	3.2565709192687575	3.137450856829141	0.011503917411828444	0.020306635308342126	1.6135601082717933e-12	101	549	1029	10352	4177	8418
ENSG00000185022	ENSG00000185022.12	MAF bZIP transcription factor F [Source:HGNC Symbol;Acc:HGNC:6780]	MAFF	protein_coding	Q9ULX9	23764	4.026617815725028	4.859089105500971	429.0794735005373	3.2234316916238472	3.2652400343102097	3.1588712155595924	0.007566788453404138	0.014695467610301622	1.8414878349964164e-18	17	81	138	1313	776	1145
ENSG00000204516	ENSG00000204516.10	MHC class I polypeptide-related sequence B [Source:HGNC Symbol;Acc:HGNC:7091]	MICB	protein_coding	A0A0G2JHB5,B4DUT9,B7Z8M1,F5H7Q8,Q29980,X6R344	4277	2.385826341877967	3.278528007266959	141.37977157410072	3.280787380484082	3.282790560292098	3.1447769365642917	0.011845760608571742	0.019323073186885666	4.0348295411040844e-15	4	28	45	451	231	411
ENSG00000185507	ENSG00000185507.21	interferon regulatory factor 7 [Source:HGNC Symbol;Acc:HGNC:6122]	IRF7	protein_coding	A0A024RCA2,B4E1B1,M9RSF4,Q92985	3665	4.302695012336549	5.1439608074526975	525.1974843517104	3.4890891833575317	3.2864974802364055	3.1120866903451394	0.0069253990464000215	0.01848237264923555	2.736467349500376e-10	61	59	94	1578	965	1380
ENSG00000249992	ENSG00000249992.2	transmembrane protein 158 (gene/pseudogene) [Source:HGNC Symbol;Acc:HGNC:30293]	TMEM158	protein_coding	Q8WZ71	25907	3.075265796106329	3.932512529398689	225.1127018591255	3.595342209922525	3.301293488745755	3.1057155826557215	0.009428492296274325	0.022262322035424956	8.084250372275836e-9	27	30	31	790	363	581
ENSG00000183287	ENSG00000183287.14	collagen and calcium binding EGF domains 1 [Source:HGNC Symbol;Acc:HGNC:29426]	CCBE1	protein_coding	Q6UXH8	147372	2.730036422312299	3.582797716992686	175.34503011849912	3.277375077484849	3.3166977998273603	3.201499640098382	0.0069253990464000215	0.010714846384741548	6.550057073579388e-24	7	32	52	568	284	507
ENSG00000184557	ENSG00000184557.4	suppressor of cytokine signaling 3 [Source:HGNC Symbol;Acc:HGNC:19391]	SOCS3	protein_coding	O14543,Q6FI39	9021	5.223951518132834	6.055797148477756	987.3902022824203	3.3432825051187565	3.3216975099218065	3.23416092705738	0.005506078437972219	0.010425464009886714	4.5194656281596165e-24	47	205	237	3133	1673	2760
ENSG00000169429	ENSG00000169429.11	C-X-C motif chemokine ligand 8 [Source:HGNC Symbol;Acc:HGNC:6025]	IL8	protein_coding	A0A024RDA5,P10145	3576	6.318005754728359	7.28839399256948	2321.461008604476	3.616022464174248	3.3387879581621656	3.1316667030798904	0.027082983976205316	0.04920615600483703	9.608765160117982e-7	44	445	846	7128	3800	6985
ENSG00000146678	ENSG00000146678.10	insulin like growth factor binding protein 1 [Source:HGNC Symbol;Acc:HGNC:5469]	IGFBP1	protein_coding	P08833	3484	5.19118349669603	6.067121330214874	994.8873787259517	3.3859136826435265	3.3629684317644255	3.2539167380580407	0.008199640262248004	0.01597329181375586	8.292415715436527e-16	37	153	346	3222	1837	2479
ENSG00000011422	ENSG00000011422.12	plasminogen activator, urokinase receptor [Source:HGNC Symbol;Acc:HGNC:9053]	PLAUR	protein_coding	M0R1I2,Q03405	5329	6.649703014587111	7.504664243686742	2705.3434118316836	3.4484726676035478	3.4114979856020518	3.3054632427939308	0.004097723879115304	0.007624253139738491	7.084955962478016e-23	236	306	583	8294	4860	7399
ENSG00000141682	ENSG00000141682.12	phorbol-12-myristate-13-acetate-induced protein 1 [Source:HGNC Symbol;Acc:HGNC:9108]	PMAIP1	protein_coding	A0A0S2Z490,Q13794	5366	4.30777774904809	5.265766386742064	569.3198894181081	3.4516232239492517	3.4400920266735997	3.3012846625327743	0.012226118673715815	0.023818925778396813	2.912102815065812e-11	14	101	178	1657	965	1767
ENSG00000181381	ENSG00000181381.13	DExD/H-box 60 like [Source:HGNC Symbol;Acc:HGNC:26429]	DDX60L	protein_coding	Q5H9U9	91351	5.286600309141756	6.312869188311507	1178.484205697243	3.6389115867985495	3.448039213728059	3.2449818986743395	0.023721599233253458	0.046316140848617085	4.2821190235941616e-7	20	199	420	4057	1789	3487
ENSG00000113070	ENSG00000113070.8	heparin binding EGF like growth factor [Source:HGNC Symbol;Acc:HGNC:3059]	HBEGF	protein_coding	Q99075	1839	2.3684231701588363	3.243499587354094	138.28900989831666	3.5124197885058654	3.489373264363407	3.453104757469658	0.005506078437972219	0.005499347410829616	2.682909631096269e-25	10	20	26	448	232	392
ENSG00000185404	ENSG00000185404.16	SP140 nuclear body protein like [Source:HGNC Symbol;Acc:HGNC:25105]	SP140L	protein_coding	H7BYP4,Q9H930,U5Y3L1	93349	3.0800296702074874	3.968620172361556	230.17572217813486	3.452268668692797	3.501778098753411	3.421847342044238	0.004097723879115304	0.005499347410829616	2.2419322969667505e-36	12	32	58	701	377	715
ENSG00000182179	ENSG00000182179.13	ubiquitin like modifier activating enzyme 7 [Source:HGNC Symbol;Acc:HGNC:12471]	UBA7	protein_coding	P41226	7318	0.8170467045252199	1.8333296630110043	50.63382209366241	3.7336355495897573	3.541451455703387	3.3367825233866406	0.02126998991532224	0.03761960485616369	3.5727363320700577e-7	6	2	11	149	92	142
ENSG00000168016	ENSG00000168016.14	tetratricopeptide repeat and ankyrin repeat containing 1 [Source:HGNC Symbol;Acc:HGNC:29011]	TRANK1	protein_coding	O15050	9881	5.32516783120751	6.344969117098253	1205.6004931046166	3.672591573387408	3.556288931099206	3.401924147331625	0.014528745457046587	0.028598896070612598	5.450800687663769e-10	26	174	403	4231	2060	3142
ENSG00000163814	ENSG00000163814.8	CUB domain containing protein 1 [Source:HGNC Symbol;Acc:HGNC:24357]	CDCP1	protein_coding	Q9H5V8	64866	5.795637921051254	6.709401695729913	1555.5173108178242	3.5979926077540396	3.591058029232296	3.5479135843835183	0.00274718484362427	0.005129756638312686	1.1232547015831365e-64	101	200	300	5430	2498	4359
ENSG00000113739	ENSG00000113739.10	stanniocalcin 2 [Source:HGNC Symbol;Acc:HGNC:11374]	STC2	protein_coding	O76061,Q6FHC9	8614	5.250502242460649	6.189717658538521	1083.2828281759362	3.5950353657428753	3.599544566941969	3.524526311941686	0.00385374444815196	0.00678083051803909	5.632118880538487e-41	43	155	275	3463	1793	3237
ENSG00000130589	ENSG00000130589.16	helicase with zinc finger 2 [Source:HGNC Symbol;Acc:HGNC:30021]	HELZ2	protein_coding	Q9BYK8	85441	5.913676043047635	6.885559429119923	1756.2985942132439	3.6638176345500804	3.600498181254592	3.50049829110899	0.006853550915799815	0.014426885726960562	8.547292472269399e-19	54	280	455	5728	3186	4649
ENSG00000140853	ENSG00000140853.15	NLR family CARD domain containing 5 [Source:HGNC Symbol;Acc:HGNC:29933]	NLRC5	protein_coding	Q6MZW3,Q86WI3,Q9H6Y0	84166	4.746755412877837	5.693278594931963	768.1229340105299	3.69006360317136	3.653251087517143	3.5979204551237993	0.0029893775849697494	0.005499347410829616	2.6454745459353018e-39	53	77	155	2455	1365	2133
ENSG00000090339	ENSG00000090339.9	intercellular adhesion molecule 1 [Source:HGNC Symbol;Acc:HGNC:5344]	ICAM1	protein_coding	P05362	3383	6.0197097160059805	6.9587265474533115	1849.7025409844096	3.6534547610642774	3.6548238779862707	3.6131486504476658	0.00274718484362427	0.004995172118581353	1.5729937256918667e-90	108	229	367	6006	3211	5203
ENSG00000139278	ENSG00000139278.10	GLI pathogenesis related 1 [Source:HGNC Symbol;Acc:HGNC:17001]	GLIPR1	protein_coding	P48060	11010	5.67586994253015	6.627172231846216	1467.8837537748218	3.651321034968853	3.6604926912964744	3.5980467606884736	0.0029893775849697494	0.005499347410829616	1.7493916341350072e-64	67	187	346	4933	2173	4674
ENSG00000163297	ENSG00000163297.17	ANTXR cell adhesion molecule 2 [Source:HGNC Symbol;Acc:HGNC:21732]	ANTXR2	protein_coding	A4FUA5,J3KPY9,P58335,Q32Q26	118429	2.393018252657003	3.382484739839647	152.0261098330342	3.652176640733925	3.685654032555132	3.5912992182742265	0.006125947153966362	0.006845180206019457	5.725162122121612e-23	6	23	30	566	206	474
ENSG00000179148	ENSG00000179148.9	arachidonate lipoxygenase 3 [Source:HGNC Symbol;Acc:HGNC:13743]	ALOXE3	protein_coding	Q9BYJ1	59344	1.9520066718623525	2.997927062928514	116.44352369577233	4.008675226438687	3.7194116603247247	3.497534320001688	0.009446182719954656	0.025086559512948563	1.4764655196698793e-8	13	8	14	374	186	355
ENSG00000059728	ENSG00000059728.11	MAX dimerization protein 1 [Source:HGNC Symbol;Acc:HGNC:6761]	MXD1	protein_coding	B7ZLI7,Q05195	4084	3.873201474430803	4.977491437224702	465.2181495412635	3.826445534794145	3.862749828925999	3.7533558251232537	0.006125947153966362	0.01293582116600079	1.5526343977027572e-21	11	56	113	1669	687	1440
ENSG00000011590	ENSG00000011590.14	zinc finger and BTB domain containing 32 [Source:HGNC Symbol;Acc:HGNC:16763]	ZBTB32	protein_coding	Q9Y2Y4	27033	0.5351720958540345	1.919221643410958	53.45055053000916	4.171526478145874	3.9828555615348606	3.793021921431861	0.02620646422374636	0.04037815598860303	4.664159870721805e-10	0	8	10	161	109	144
ENSG00000152689	ENSG00000152689.18	RAS guanyl releasing protein 3 [Source:HGNC Symbol;Acc:HGNC:14545]	RASGRP3	protein_coding	Q8IV61	25780	2.8029445824353654	3.90194564747927	219.45827857127966	3.9872134789740312	4.019935349075116	3.9650705276281104	0.0033710920005293244	0.004995172118581353	1.0874753016085055e-39	10	20	37	814	361	598
ENSG00000117226	ENSG00000117226.12	guanylate binding protein 3 [Source:HGNC Symbol;Acc:HGNC:4184]	GBP3	protein_coding	Q9H0R5	2635	3.9663822211767097	5.129943907664907	517.7519866342074	3.989518082542055	4.034963977229406	3.932441227309533	0.0046847281525884315	0.009084982620477716	1.8621337926586572e-29	12	55	110	1718	887	1536
ENSG00000166670	ENSG00000166670.10	matrix metallopeptidase 10 [Source:HGNC Symbol;Acc:HGNC:7156]	MMP10	protein_coding	P09238	4319	-0.3202585645978381	1.00105439093847	27.01944044760803	4.02794036868693	4.048255335565186	3.778392563259218	0.02097362025988486	0.036552142524214286	6.662091265243895e-7	0	2	7	95	51	70
ENSG00000221963	ENSG00000221963.6	apolipoprotein L6 [Source:HGNC Symbol;Acc:HGNC:14870]	APOL6	protein_coding	B3KTP4,Q9BWW8	80830	5.125901354849643	6.302901944149842	1170.9564739236573	4.110198818328194	4.126911698181854	4.04562427052915	0.0029893775849697494	0.006530331417951869	5.725370336526329e-41	32	106	236	4189	1842	3532
ENSG00000121858	ENSG00000121858.11	TNF superfamily member 10 [Source:HGNC Symbol;Acc:HGNC:11925]	TNFSF10	protein_coding	P50591,Q6IBA9	8743	1.5636837452229189	2.7260825317021276	95.58280043449594	4.098991043951042	4.174709412002897	4.100753747282118	0.0058957490143280895	0.005405977263842454	1.8577592131376465e-22	4	8	14	345	170	251
ENSG00000133083	ENSG00000133083.14	doublecortin like kinase 1 [Source:HGNC Symbol;Acc:HGNC:2700]	DCLK1	protein_coding	B7Z5K4,O15075,Q5VZY9	9201	1.316048765782327	2.474175543002723	79.86357059774718	4.121969543307028	4.183823241034748	4.129975129873685	0.0058957490143280895	0.005499347410829616	7.180873694818095e-21	4	6	11	270	137	234
ENSG00000159399	ENSG00000159399.10	hexokinase 2 [Source:HGNC Symbol;Acc:HGNC:4923]	HK2	protein_coding	P52789	3099	1.6453117675415039	3.2753349350214216	140.85408170360537	4.610888244086727	4.194945733286772	4.033158454125212	0.030883299856058862	0.046394459229288115	8.328058631381909e-10	0	15	30	481	252	401
ENSG00000130775	ENSG00000130775.16	thymocyte selection associated family member 2 [Source:HGNC Symbol;Acc:HGNC:16839]	THEMIS2	protein_coding	Q5TEJ8	9473	2.025419629578046	3.232270316928812	137.24052278226276	4.260413515935919	4.195109467019008	4.090994988473768	0.008368814228983681	0.010425464009886714	5.506673125966458e-16	6	16	12	395	292	361
ENSG00000100342	ENSG00000100342.21	apolipoprotein L1 [Source:HGNC Symbol;Acc:HGNC:618]	APOL1	protein_coding	B1AH95,O14791,Q2KHQ6	8542	5.1583745627494295	6.388766365599759	1244.6955367592968	4.324343303182537	4.297642499290033	4.241003863982935	0.00274718484362427	0.005129756638312686	2.6819051733954684e-50	55	81	172	4131	2377	3333
ENSG00000115008	ENSG00000115008.6	interleukin 1 alpha [Source:HGNC Symbol;Acc:HGNC:5991]	IL1A	protein_coding	P01583	3552	1.8262664137750027	3.0805105777337265	122.8182761430298	4.3966335948295505	4.370133506513221	4.3141280895092535	0.006460603849573018	0.00678083051803909	4.1348094584080914e-20	6	10	11	442	166	423
ENSG00000163395	ENSG00000163395.17	immunoglobulin like and fibronectin type III domain containing 1 [Source:HGNC Symbol;Acc:HGNC:24607]	IGFN1	protein_coding	Q86VF2	91156	0.39627110405417687	1.9243857855411428	53.603924266386876	4.5349934023464895	4.440955602201923	4.2602925112241765	0.02139910783265457	0.02764394109606512	9.49273883410279e-11	0	6	7	136	101	189
ENSG00000107201	ENSG00000107201.10	DExD/H-box helicase 58 [Source:HGNC Symbol;Acc:HGNC:19102]	DDX58	protein_coding	O95786	23586	5.858182977730481	7.191584684144342	2170.0379279466847	4.47990818337185	4.450141653935157	4.365890802734667	0.0030688436307922946	0.00678083051803909	1.628740666834308e-34	47	142	387	8053	3407	6518
ENSG00000138646	ENSG00000138646.9	HECT and RLD domain containing E3 ubiquitin protein ligase 5 [Source:HGNC Symbol;Acc:HGNC:24368]	HERC5	protein_coding	B4DXV3,Q9UII4	51191	5.063946029487004	6.381697783044559	1236.8314692660542	4.451621586870878	4.485196474265758	4.416502454515897	0.00274718484362427	0.004995172118581353	4.083115671352615e-81	33	87	177	4667	2019	3517
ENSG00000128253	ENSG00000128253.15	ret finger protein like 2 [Source:HGNC Symbol;Acc:HGNC:9979]	RFPL2	protein_coding	O75678	10739	0.3934877306738727	1.9641600981748548	55.07707930724612	4.694681840424421	4.5790634492184505	4.418269818155937	0.015428315198549925	0.023388758594596416	7.421726945879143e-13	0	6	6	208	101	141
ENSG00000189001	ENSG00000189001.11	suprabasin [Source:HGNC Symbol;Acc:HGNC:24950]	SBSN	protein_coding	Q6UWP8	374897	1.4804483429633795	2.868508057159296	105.88113116508167	4.7237675786859326	4.6423133342416545	4.595028973369839	0.006250290953800861	0.010425464009886714	7.214031521056285e-19	6	4	9	342	181	336
ENSG00000058085	ENSG00000058085.15	laminin subunit gamma 2 [Source:HGNC Symbol;Acc:HGNC:6493]	LAMC2	protein_coding	Q13753	3918	6.893335580461477	8.305760495209618	4701.098356475049	4.688735518308854	4.654546274142863	4.594255034678179	0.0029893775849697494	0.005499347410829616	1.0179350667761222e-54	89	350	598	17130	7371	14659
ENSG00000049249	ENSG00000049249.9	TNF receptor superfamily member 9 [Source:HGNC Symbol;Acc:HGNC:11924]	TNFRSF9	protein_coding	Q07011	3604	1.334214743588369	3.1039635554160396	124.61529615632044	5.052879238932654	4.695431555545233	4.554819175764676	0.018425767028202845	0.02964990923872472	2.2421038329957648e-15	0	13	13	418	187	442
ENSG00000185885	ENSG00000185885.16	interferon induced transmembrane protein 1 [Source:HGNC Symbol;Acc:HGNC:5412]	IFITM1	protein_coding	A0A024R210,P13164	8519	2.193783398156439	3.791159116555801	203.6315813841377	5.200492698685711	4.745016666810676	4.343728991177322	0.011343890316307371	0.03219885815639145	9.797695009784285e-8	14	4	12	685	440	458
ENSG00000197467	ENSG00000197467.15	collagen type XIII alpha 1 chain [Source:HGNC Symbol;Acc:HGNC:2190]	COL13A1	protein_coding	Q5TAT6	1305	1.0661965505158435	2.8049271925907786	100.82164881267052	5.042514214976059	4.752039230129762	4.616574308858178	0.014669994223187875	0.023794264389689145	4.946145213975402e-19	0	10	10	339	172	321
ENSG00000159167	ENSG00000159167.12	stanniocalcin 1 [Source:HGNC Symbol;Acc:HGNC:11373]	STC1	protein_coding	P52823	6781	5.156970890083265	6.639296580968344	1479.5283429725453	4.73246919597126	4.7524215380114345	4.666394827429667	0.0029893775849697494	0.00678083051803909	6.39537377956255e-37	23	89	208	4989	2779	4176
ENSG00000177409	ENSG00000177409.12	sterile alpha motif domain containing 9 like [Source:HGNC Symbol;Acc:HGNC:1349]	SAMD9L	protein_coding	Q8IVG5	219285	2.6101949522712173	4.624764949323544	363.3720987202703	5.3668368345497575	4.808322285143983	4.597553221969454	0.029596662232149157	0.04786611868394061	7.086553060211284e-8	0	31	46	1388	612	1024
ENSG00000120217	ENSG00000120217.14	CD274 molecule [Source:HGNC Symbol;Acc:HGNC:17635]	CD274	protein_coding	Q0GN75,Q9NZQ7	29126	1.9959332748065683	3.5786367479932357	174.6424294436375	5.180533602693407	4.875468511706568	4.726725129928442	0.007961101796178508	0.015546184559713535	1.1920381329080137e-14	4	17	6	620	290	537
ENSG00000124731	ENSG00000124731.13	triggering receptor expressed on myeloid cells 1 [Source:HGNC Symbol;Acc:HGNC:17760]	TREM1	protein_coding	K7EKM5,Q38L15,Q9NP99	54210	-1.1696454667793397	0.473638502488651	17.895110516919754	4.763065654340338	4.9687908732555455	4.619425137753781	0.01908821435355545	0.04384321960841942	3.481087062626322e-5	0	0	3	77	29	47
ENSG00000100985	ENSG00000100985.7	matrix metallopeptidase 9 [Source:HGNC Symbol;Acc:HGNC:7176]	MMP9	protein_coding	P14780	4318	-0.8967102845336383	0.6286156069225547	20.454167957646796	4.630451385780958	4.96880476848557	4.729305976817957	0.02091161488823127	0.02964990923872472	3.761060724905955e-6	1	0	2	63	38	64
ENSG00000163565	ENSG00000163565.18	interferon gamma inducible protein 16 [Source:HGNC Symbol;Acc:HGNC:5395]	IFI16	protein_coding	Q16666	3428	2.438547436548619	4.538334651567865	342.2688753178725	5.639781989247152	5.087776242241787	4.919998926920438	0.021143306889871247	0.036578057726256226	2.4901539434440177e-10	0	28	29	1191	625	997
ENSG00000062038	ENSG00000062038.14	cadherin 3 [Source:HGNC Symbol;Acc:HGNC:1762]	CDH3	protein_coding	B4DLF0,P22223	1001	-0.799644064841787	1.04109022577899	27.858273954281067	5.19269701835241	5.232557639563555	4.950320309616673	0.02091161488823127	0.036578057726256226	2.4986475613095915e-6	0	0	4	109	57	62
ENSG00000115267	ENSG00000115267.8	interferon induced with helicase C domain 1 [Source:HGNC Symbol;Acc:HGNC:18873]	IFIH1	protein_coding	Q9BYX4	64135	4.299772188453951	6.100170430101141	1016.4441305886699	5.269042899346212	5.233850914992207	5.12925574986618	0.005458159974532246	0.013362167131870458	7.396797000783212e-24	6	58	96	3639	1722	3124
ENSG00000173110	ENSG00000173110.8	heat shock protein family A (Hsp70) member 6 [Source:HGNC Symbol;Acc:HGNC:5239]	HSPA6	protein_coding	B3KSM6,P17066	3310	2.9837828921615057	4.754763349567843	398.8528911322093	5.686652099968944	5.284264311485831	5.047347126797682	0.0046847281525884315	0.016115429461471424	2.650807045572624e-14	17	9	15	1376	692	1228
ENSG00000168062	ENSG00000168062.10	basic leucine zipper ATF-like transcription factor 2 [Source:HGNC Symbol;Acc:HGNC:25163]	BATF2	protein_coding	B4DV37,Q8N1L9	116071	3.0611838917006255	4.762538739449022	400.9307739693499	5.221625147903424	5.294988999281606	5.211623984668123	0.0029893775849697494	0.004995172118581353	1.9093190459913517e-41	7	13	35	1308	843	1049
ENSG00000136167	ENSG00000136167.14	lymphocyte cytosolic protein 1 [Source:HGNC Symbol;Acc:HGNC:6528]	LCP1	protein_coding	A0A024RDT4,P13796	3936	-0.5616478672383577	1.3846444736582195	35.7903273329881	5.500442102703981	5.310752451358896	5.068910826783789	0.015428315198549925	0.03428376288870407	9.959440787176387e-8	0	0	5	133	50	128
ENSG00000184156	ENSG00000184156.17	potassium voltage-gated channel subfamily Q member 3 [Source:HGNC Symbol;Acc:HGNC:6297]	KCNQ3	protein_coding	O43525	3786	-0.2619378136020903	1.7995695901239097	48.687369798798876	5.753207526207682	5.317195407013794	5.10456237738253	0.015063269385998808	0.03628156142579169	2.349170281476425e-8	0	0	7	194	76	148
ENSG00000120738	ENSG00000120738.8	early growth response 1 [Source:HGNC Symbol;Acc:HGNC:3238]	EGR1	protein_coding	P18146,Q546S1	1958	1.6793952534548868	3.7995807995967814	203.87770458583262	5.730981004194195	5.338068512890381	5.21416822855063	0.013613613259435768	0.023388758594596416	1.931001894550514e-14	0	6	25	680	367	641
ENSG00000255398	ENSG00000255398.3	hydroxycarboxylic acid receptor 3 [Source:HGNC Symbol;Acc:HGNC:16824]	HCAR3	protein_coding	P49019	8843	-0.9309150181308897	0.8954089229580282	25.00996870444246	5.1916252482840095	5.436935379990095	5.149124318568947	0.01616355889016162	0.02975495125054663	2.103370916358463e-6	0	0	3	68	52	81
ENSG00000078081	ENSG00000078081.8	lysosomal associated membrane protein 3 [Source:HGNC Symbol;Acc:HGNC:14582]	LAMP3	protein_coding	Q9UQV4	27074	1.2991164059594944	3.4747619868984714	162.30662465893732	5.889098097886619	5.652278271438486	5.522502979706093	0.011618569705602983	0.017023059873463024	3.424724781086392e-17	0	4	15	580	341	395
ENSG00000125538	ENSG00000125538.12	interleukin 1 beta [Source:HGNC Symbol;Acc:HGNC:5992]	IL1B	protein_coding	P01584	3553	1.3343856444841617	3.527541444488462	168.27101508042762	6.0104770000694305	5.818433955496866	5.675502579549543	0.007814603931328169	0.012320650473986373	5.524188115699109e-29	0	5	12	606	297	510
ENSG00000132274	ENSG00000132274.16	tripartite motif containing 22 [Source:HGNC Symbol;Acc:HGNC:16379]	TRIM22	protein_coding	B4DQS5,Q8IYM9	10346	1.9260271083907243	4.28378601773663	286.5869117991071	6.275852804937583	5.993281549563992	5.87325866511928	0.009446182719954656	0.015135997614447404	1.8698793696508324e-29	0	9	17	951	583	803
ENSG00000178685	ENSG00000178685.14	poly(ADP-ribose) polymerase family member 10 [Source:HGNC Symbol;Acc:HGNC:25895]	PARP10	protein_coding	B4E0C4,E9PK67,E9PNI7,Q53GL7	84875	0.10100435344316165	2.493539107312577	80.73214447143783	6.468212553286475	6.0366668221496855	5.875033907570156	0.012332418275004932	0.023942036505395708	2.7612805132708333e-11	0	0	7	309	159	202
ENSG00000131203	ENSG00000131203.13	indoleamine 2,3-dioxygenase 1 [Source:HGNC Symbol;Acc:HGNC:6059]	IDO1	protein_coding	P14902	3620	-0.0628708088506259	2.3216529506712806	71.41984981337674	6.757759035778957	6.038912646276416	5.79244429804153	0.015845985809482762	0.036597279036400074	5.204399841573925e-9	0	5	0	254	144	187
ENSG00000117228	ENSG00000117228.10	guanylate binding protein 1 [Source:HGNC Symbol;Acc:HGNC:4182]	GBP1	protein_coding	P32455	2633	3.971798781751886	6.085633309621649	1006.3413056161087	6.102318499878452	6.043653295521193	5.965919549034214	0.00274718484362427	0.005499347410829616	1.521287853815162e-51	6	39	36	3661	1777	3012
ENSG00000125740	ENSG00000125740.14	FosB proto-oncogene, AP-1 transcription factor subunit [Source:HGNC Symbol;Acc:HGNC:3797]	FOSB	protein_coding	A0A024R0P6,K7EKC1,P53539	2354	0.43077030522760845	2.966565698152801	113.19429879078803	6.76223893834639	6.060989185347108	5.926501683367658	0.012042276431206547	0.02764394109606512	2.489074744735432e-10	0	0	10	388	220	328
ENSG00000119917	ENSG00000119917.14	interferon induced protein with tetratricopeptide repeats 3 [Source:HGNC Symbol;Acc:HGNC:5411]	IFIT3	protein_coding	O14879,Q5T765	3437	5.2274344157205395	7.305834997248581	2348.6818374955515	6.07934837094166	6.096172720061136	6.042759370454742	0.001328910213592924	0.00455405830122098	1.9628426277726918e-143	21	69	91	8803	4030	7018
ENSG00000134326	ENSG00000134326.11	cytidine/uridine monophosphate kinase 2 [Source:HGNC Symbol;Acc:HGNC:27015]	CMPK2	protein_coding	Q5EBM0	129607	1.4208625804833717	4.493351124773153	331.72574221669015	7.742266379644688	6.432701357302034	6.228466727095965	0.01486938387388593	0.04266681308145782	1.0536038997732958e-6	0	0	25	1133	634	989
ENSG00000136244	ENSG00000136244.12	interleukin 6 [Source:HGNC Symbol;Acc:HGNC:6018]	IL6	protein_coding	B4DNQ5,B4DVM1,B5MC21,P05231,Q75MH2	3569	0.644405139621453	3.381352199669984	151.75787359767327	7.1909405286467845	6.48066747657466	6.369948502554962	0.009752120876069692	0.022262322035424956	2.3986689899267493e-12	0	0	10	577	276	428
ENSG00000157601	ENSG00000157601.14	MX dynamin like GTPase 1 [Source:HGNC Symbol;Acc:HGNC:7532]	MX1	protein_coding	P20591	4599	4.630872759697299	6.98037755991908	1873.7584151745202	6.601188608009421	6.655430373582047	6.583422259127952	0.001328910213592924	0.00455405830122098	2.733526223379673e-147	11	32	59	6963	3365	5465
ENSG00000161570	NA	NA	CCL5	protein_coding	NA	NA	4.3455581036899416	6.85383791460078	1719.5611249498256	6.997177251553863	6.917748878962562	6.820054107840063	0.0029893775849697494	0.005499347410829616	1.4574859593423472e-39	17	19	29	3928	4098	5364
ENSG00000185745	ENSG00000185745.10	interferon induced protein with tetratricopeptide repeats 1 [Source:HGNC Symbol;Acc:HGNC:5407]	IFIT1	protein_coding	P09914	3434	5.241015922144139	7.890205646879242	3522.4082142661396	7.050803634330748	7.076162891267649	6.993899617127954	0.00274718484362427	0.005499347410829616	8.247704252750737e-58	8	46	106	13475	6253	10156
ENSG00000119922	ENSG00000119922.10	interferon induced protein with tetratricopeptide repeats 2 [Source:HGNC Symbol;Acc:HGNC:5409]	IFIT2	protein_coding	P09913,Q05DN2	3433	5.02290463478987	7.830413740855551	3379.684452737721	7.44103438402375	7.495206598261617	7.404376580472228	0.0014691407396843796	0.004995172118581353	1.129573609972596e-105	8	30	73	12462	6038	10142
ENSG00000111335	ENSG00000111335.13	2'-5'-oligoadenylate synthetase 2 [Source:HGNC Symbol;Acc:HGNC:8087]	OAS2	protein_coding	P29728,Q7Z6D0	4939	2.9178713264117646	5.772026800155959	809.2243157238632	7.955029902838658	7.541531319896943	7.410522038418908	0.004505802890809737	0.008591606454253962	1.8698793696508324e-29	5	11	3	3036	1518	2247
ENSG00000153253	ENSG00000153253.18	sodium voltage-gated channel alpha subunit 3 [Source:HGNC Symbol;Acc:HGNC:10590]	SCN3A	protein_coding	Q9C007,Q9NY46	6328	-1.9819947216804532	-0.16428479450074365	10.71186611076403	5.0788497988425085	7.632266560705346	6.932600637396992	0.013790465149867205	0.04338452668210528	4.619898726959692e-5	0	0	0	39	17	37
ENSG00000103313	ENSG00000103313.12	MEFV innate immuity regulator, pyrin [Source:HGNC Symbol;Acc:HGNC:6998]	MEFV	protein_coding	D2DTW2,O15553	4210	-1.9777788888906005	-0.150254853160347	11.016011679496435	5.023541483239355	7.6632897287198265	6.93329372684698	0.018438873162626095	0.04772927576690084	6.916238233803844e-5	0	0	0	29	24	36
ENSG00000162654	ENSG00000162654.9	guanylate binding protein 4 [Source:HGNC Symbol;Acc:HGNC:20480]	GBP4	protein_coding	Q96PP9	115361	0.8032673638783215	3.9133222929856033	220.71652839456794	8.031220358656016	7.674994805997048	7.541289477574206	0.0058957490143280895	0.011371256259889283	1.5666313557571043e-24	0	0	6	853	382	655
ENSG00000197646	ENSG00000197646.8	programmed cell death 1 ligand 2 [Source:HGNC Symbol;Acc:HGNC:18731]	PDCD1LG2	protein_coding	Q9BQ51	80380	-1.9739225597644445	-0.11767787497765912	11.048447990291448	5.128560073940116	7.680909105049074	6.958671542315293	0.017208790888955303	0.047129195613354664	6.548124657779729e-5	0	0	0	42	14	43
ENSG00000110324	ENSG00000110324.11	interleukin 10 receptor subunit alpha [Source:HGNC Symbol;Acc:HGNC:5964]	IL10RA	protein_coding	Q13651	3587	-1.9103380068586928	-0.03997281469903907	11.931251277787595	5.198194434334283	7.783790366932542	7.127286475764946	0.014528745457046587	0.040049054579777685	2.688518185476823e-5	0	0	0	36	21	44
ENSG00000198947	ENSG00000198947.15	dystrophin [Source:HGNC Symbol;Acc:HGNC:2928]	DMD	protein_coding	A0A0S2Z3B5,A0A0S2Z3J7,A1L0U9,A7E212,P11532,Q16484,Q4G0X0	1756	-1.9016125877802124	-0.009693603063134406	12.118135000499148	5.257476456487654	7.811489695749688	7.158485966990764	0.014305029271548869	0.04037815598860303	2.6691462027872947e-5	0	0	0	44	17	46
ENSG00000226025	ENSG00000226025.9	Charcot-Leyden crystal protein pseudogene	LGALS17A	pseudogene	NA	400696	-1.8623042066175106	0.048057188470090814	12.909303457905045	5.26862514769039	7.893228018025155	7.255222410944629	0.015428315198549925	0.03991316193408427	2.1250452588336876e-5	0	0	0	47	28	31
ENSG00000135114	ENSG00000135114.12	2'-5'-oligoadenylate synthetase like [Source:HGNC Symbol;Acc:HGNC:8090]	OASL	protein_coding	Q15646	8638	4.177291534935487	7.185842724921235	2161.5946783868085	8.151376380318657	8.014612856477745	7.998047004622933	0.0017549308215337792	0.004995172118581353	2.0371494696647172e-72	11	11	16	7844	4209	5993
ENSG00000137198	ENSG00000137198.10	guanosine monophosphate reductase [Source:HGNC Symbol;Acc:HGNC:4376]	GMPR	protein_coding	P36959	2766	-1.7662150478817815	0.2196103806259229	14.851478683915628	5.448500843525056	8.093035708997549	7.512430997965431	0.014669994223187875	0.035475336930780685	8.971118928164725e-6	0	0	0	50	34	36
ENSG00000177675	ENSG00000177675.8	CD163 molecule like 1 [Source:HGNC Symbol;Acc:HGNC:30375]	CD163L1	protein_coding	Q9NR16	283316	-1.7361253453483805	0.2704052197871908	15.281007189912017	5.559111321474587	8.140867180166556	7.598853586059177	0.012290183852566031	0.031443122108660314	4.879503319108325e-6	0	0	0	47	25	59
ENSG00000187479	ENSG00000187479.8	chromosome 11 open reading frame 96 [Source:HGNC Symbol;Acc:HGNC:38675]	C11orf96	protein_coding	A0A087WW59,Q7Z7L8	387763	-1.6904241046092339	0.37280662016574734	16.429566969568363	5.699850716401986	8.250864317357077	7.7293132914217555	0.012612034657845207	0.031443122108660314	3.761060724905955e-6	0	0	0	70	21	57
ENSG00000133106	ENSG00000133106.14	epithelial stromal interaction 1 [Source:HGNC Symbol;Acc:HGNC:16465]	EPSTI1	protein_coding	Q96J88	94240	-1.6646733759299805	0.40238511998864096	17.01641140215473	5.686353086855676	8.294056510036988	7.7855591531637085	0.01340762737106707	0.030239021479948107	2.8585985334778847e-6	0	0	0	71	33	40
ENSG00000166863	ENSG00000166863.12	tachykinin precursor 3 [Source:HGNC Symbol;Acc:HGNC:11521]	TAC3	protein_coding	A0A024RB47,A0A024RB97,Q9UHF0	6866	-1.6419601630200098	0.4570727671231307	17.980036517633653	5.675974627237926	8.365215531507975	7.846217820007923	0.015428315198549925	0.03423095397655965	3.889179618021273e-6	0	0	0	51	45	45
ENSG00000110446	ENSG00000110446.11	solute carrier family 15 member 3 [Source:HGNC Symbol;Acc:HGNC:18068]	SLC15A3	protein_coding	Q8IY34	51296	-1.6100814192800545	0.5118724932242925	18.491132399470434	5.8076764420691225	8.414631424810366	7.9297451107266115	0.013673435442593801	0.02975495125054663	1.9916073931728114e-6	0	0	0	51	30	77
ENSG00000102524	ENSG00000102524.11	TNF superfamily member 13b [Source:HGNC Symbol;Acc:HGNC:11929]	TNFSF13B	protein_coding	A0A0U5J7Q1,Q9Y275	10673	-1.5450797748185239	0.5970303574503864	19.8567045554262	5.915015374137922	8.514227567011233	8.089006846268402	0.00898114035127911	0.023388758594596416	5.140737046924131e-7	0	0	0	68	40	57
ENSG00000153993	ENSG00000153993.13	semaphorin 3D [Source:HGNC Symbol;Acc:HGNC:10726]	SEMA3D	protein_coding	O95025	223117	-1.5193875415500733	0.647090656630006	20.498177551543638	6.0037125303132255	8.564630059703171	8.161251812601805	0.008368814228983681	0.02176178894920371	3.3051105743653064e-7	0	0	0	78	33	67
ENSG00000084734	ENSG00000084734.9	glucokinase regulator [Source:HGNC Symbol;Acc:HGNC:4196]	GCKR	protein_coding	A0A0C4DFN2,Q14397	2646	-1.520687042377902	0.6494951698867194	20.68856974661145	5.959963700429093	8.572735530698703	8.15130982024024	0.010006439382242287	0.023757133350030907	5.140737046924131e-7	0	0	0	59	41	71
ENSG00000184530	ENSG00000184530.9	chromosome 6 open reading frame 58 [Source:HGNC Symbol;Acc:HGNC:20960]	C6orf58	protein_coding	Q6P5S2	352999	-1.505116901285647	0.6751748602591504	20.944329798156087	6.033706037050848	8.59565659607156	8.198318842763141	0.008368814228983681	0.02176178894920371	2.999538734487622e-7	0	0	0	76	33	73
ENSG00000129277	NA	NA	CCL4	protein_coding	NA	NA	-1.4649628286990448	0.7515671013455347	22.384910348058643	6.070913315547184	8.686296062601322	8.293282799422398	0.0094755689735616	0.02230802954887955	2.8388472426697897e-7	0	0	0	81	47	57
ENSG00000204291	ENSG00000204291.11	collagen type XV alpha 1 chain [Source:HGNC Symbol;Acc:HGNC:2192]	COL15A1	protein_coding	B3KTP7,P39059	1306	-1.3573327232892616	0.9551384651405362	25.899112808242567	6.341944811925213	8.902845537272466	8.571374906624776	0.008270435552361125	0.01946699791898413	7.074434952378356e-8	0	0	0	101	37	91
ENSG00000214049	ENSG00000214049.8	urothelial cancer associated 1 [Source:HGNC Symbol;Acc:HGNC:37126]	UCA1	processed_transcript	NA	652995	-1.3240426411741169	1.018186046461573	27.222007290871765	6.396810932747361	8.972932527725023	8.652392531823368	0.008392423629428335	0.019400067209997516	5.700532010290998e-8	0	0	0	90	41	106
ENSG00000103522	ENSG00000103522.16	interleukin 21 receptor [Source:HGNC Symbol;Acc:HGNC:6006]	IL21R	protein_coding	Q9HBE5	50615	-1.3675570859851114	1.0130214192294857	27.57471228507363	6.215639693259453	8.979572650173225	8.576689788263375	0.02091161488823127	0.034876058752151926	6.642803058723165e-7	0	0	0	80	77	53
ENSG00000128284	ENSG00000128284.19	apolipoprotein L3 [Source:HGNC Symbol;Acc:HGNC:14868]	APOL3	protein_coding	A0A024R1G6,O95236	80833	-1.2982952843713738	1.0456577075409046	27.883541486327214	6.42844880840013	9.00529949177779	8.708854437067608	0.006577710393361978	0.017055209221871773	2.349170281476425e-8	0	0	0	98	50	89
ENSG00000168685	ENSG00000168685.15	interleukin 7 receptor [Source:HGNC Symbol;Acc:HGNC:6024]	IL7R	protein_coding	P16871	3575	-1.2795369679000541	1.1190121700591908	29.29456232669041	6.503999732628907	9.080703090983839	8.769381180231461	0.0094755689735616	0.02057648566396126	5.2430952630038835e-8	0	0	0	105	38	118
ENSG00000214872	ENSG00000214872.8	smoothelin like 1 [Source:HGNC Symbol;Acc:HGNC:32394]	SMTNL1	protein_coding	A8MU46,E9PPJ3	219537	-1.2333574088648345	1.166270027993667	30.574384100226226	6.551440541985332	9.136989426607439	8.865219820186649	0.006467509510817178	0.016115429461471424	1.1785591671103416e-8	0	0	0	105	58	94
ENSG00000170006	ENSG00000170006.12	transmembrane protein 154 [Source:HGNC Symbol;Acc:HGNC:26489]	TMEM154	protein_coding	D6R923,Q6P9G4	201799	-1.1888589506752028	1.2920119223333169	33.321591295287526	6.683940895812328	9.267453015688739	8.992461762808176	0.0094755689735616	0.01969373522106918	2.0879296022663203e-8	0	0	0	158	44	99
ENSG00000050730	ENSG00000050730.16	TNFAIP3 interacting protein 3 [Source:HGNC Symbol;Acc:HGNC:19315]	TNIP3	protein_coding	Q96KP6	79931	-1.1299735589601159	1.3647073158203447	35.426792987276684	6.764739927092533	9.349772331059087	9.119980737898924	0.006460603849573018	0.01557471797064226	4.133741273780762e-9	0	0	0	112	63	125
ENSG00000138135	ENSG00000138135.7	cholesterol 25-hydroxylase [Source:HGNC Symbol;Acc:HGNC:1907]	CH25H	protein_coding	O95992	9023	-1.1308598369138818	1.3730446816928905	35.8138150327008	6.739107751675182	9.361811197316625	9.117336805264067	0.007961101796178508	0.017151276526080974	7.445738355476231e-9	0	0	0	106	79	105
ENSG00000169245	ENSG00000169245.6	C-X-C motif chemokine ligand 10 [Source:HGNC Symbol;Acc:HGNC:10637]	CXCL10	protein_coding	A0A024RDA4,P02778	3627	-1.0196124860551596	1.5749390830888905	41.40631225357765	6.9823925384310535	9.57455071789656	9.3851229622436545	0.006250290953800861	0.014695467610301622	1.1935623340896988e-9	0	0	0	161	79	110
ENSG00000108771	ENSG00000108771.13	DExH-box helicase 58 [Source:HGNC Symbol;Acc:HGNC:29517]	DHX58	protein_coding	A0A024R1Y5,Q96C10	79132	-0.9866253694017756	1.6394144032603002	43.52388636149641	7.040330918376931	9.644163595549045	9.463148367245777	0.006498409792382308	0.014695467610301622	9.90791560446074e-10	0	0	0	128	89	141
ENSG00000155918	ENSG00000155918.8	retinoic acid early transcript 1L [Source:HGNC Symbol;Acc:HGNC:16798]	RAET1L	protein_coding	Q5VY80	154064	-0.9888363062520682	1.6462300738355196	43.69587966569571	7.037610723708374	9.65104697595187	9.463424053139333	0.007814603931328169	0.015958781387840012	1.464064754383262e-9	0	0	0	170	90	104
ENSG00000272772	ENSG00000272772.1	novel protein	CTD-2410N18.5	protein_coding	NA	NA	-0.9488747106928296	1.898072674788163	52.54912881297231	7.113993130894031	9.915995100235426	9.669606691797807	0.03594581914778008	0.037415343798725464	3.369184607058285e-8	0	0	0	77	91	268
ENSG00000182782	ENSG00000182782.8	hydroxycarboxylic acid receptor 2 [Source:HGNC Symbol;Acc:HGNC:24827]	HCAR2	protein_coding	Q8TDS4	338442	-0.8007269162716955	1.9900644957723748	56.217238926509935	7.417249463470934	10.013391395130336	9.904235898962634	0.0058957490143280895	0.012137846560997657	8.907126917427409e-11	0	0	0	177	116	170
ENSG00000137959	ENSG00000137959.16	interferon induced protein 44 like [Source:HGNC Symbol;Acc:HGNC:17817]	IFI44L	protein_coding	B4E019,Q53G44	10964	-0.7903625345555705	2.0091059819061603	56.78044267376774	7.4502873690136235	10.031402725941364	9.925962476587273	0.005506078437972219	0.011286136145257556	6.015926012164722e-11	0	0	0	231	95	166
ENSG00000171855	ENSG00000171855.7	interferon beta 1 [Source:HGNC Symbol;Acc:HGNC:5434]	IFNB1	protein_coding	P01574	3456	-0.7872511842325071	2.0243319045194506	57.38809654907713	7.457037676364677	10.047202307315235	9.94168352140299	0.005919330506367471	0.012424319723332395	8.76531459932223e-11	0	0	0	249	95	156
ENSG00000197110	ENSG00000197110.9	interferon lambda 3 [Source:HGNC Symbol;Acc:HGNC:18365]	IFNL3	protein_coding	A0A0C4DGW8,Q8IZI9	282617	-0.7827626458361857	2.0577219417696777	59.178903223220125	7.444906295108518	10.08551104217645	9.96259804868119	0.008368814228983681	0.016115429461471424	2.6972582764700574e-10	0	0	0	192	142	138
ENSG00000183709	ENSG00000183709.8	interferon lambda 2 [Source:HGNC Symbol;Acc:HGNC:18364]	IFNL2	protein_coding	Q8IZJ0	282616	-0.7696463551144495	2.0597822083367476	59.189468607884194	7.4763980329374515	10.086909533978883	9.98158014651563	0.006125947153966362	0.013362167131870458	9.733239905584942e-11	0	0	0	192	131	158
ENSG00000169248	ENSG00000169248.13	C-X-C motif chemokine ligand 11 [Source:HGNC Symbol;Acc:HGNC:10638]	CXCL11	protein_coding	O14625	6373	-0.7151715696010493	2.1464146047387986	62.83855251553344	7.595905869489125	10.175810755219572	10.103351741295686	0.0046847281525884315	0.009915448151175588	1.7781090926324993e-11	0	0	0	219	115	198
ENSG00000128422	ENSG00000128422.17	keratin 17 [Source:HGNC Symbol;Acc:HGNC:6427]	KRT17	protein_coding	Q04695,Q14666	3872	-0.705119181172626	2.183495944933085	64.63354758731082	7.612836155415147	10.215005613428104	10.134215148816025	0.006125947153966362	0.012320650473986373	4.302301377543509e-11	0	0	0	180	124	233
ENSG00000154451	ENSG00000154451.14	guanylate binding protein 5 [Source:HGNC Symbol;Acc:HGNC:19895]	GBP5	protein_coding	Q96PP8	115362	-0.41176371816201324	2.7387373638953054	96.27616217857	8.201987881487577	10.790028404171519	10.810890527219382	0.004181491830117685	0.008593825275685921	4.90111473514133e-13	0	0	0	330	194	276
ENSG00000006075	NA	NA	CCL3	protein_coding	NA	NA	-0.3698502874731884	2.8450789286714606	104.02798633349806	8.283344818335356	10.9000515853398	10.919167703574402	0.005919330506367471	0.011371256259889283	1.0475080883519994e-12	0	0	0	332	241	263
ENSG00000183486	ENSG00000183486.13	MX dynamin like GTPase 2 [Source:HGNC Symbol;Acc:HGNC:7533]	MX2	protein_coding	P20592	4600	-0.35009273646168576	2.859196279522948	104.70487783184096	8.328598193013244	10.913182468773533	10.951426944839415	0.004097723879115304	0.007916847280361732	1.878504380948105e-13	0	0	0	423	180	300
ENSG00000132530	ENSG00000132530.17	XIAP associated factor 1 [Source:HGNC Symbol;Acc:HGNC:30932]	XAF1	protein_coding	Q6GPH4	54739	0.07985390853143819	3.696722505135762	189.62327297503393	9.18646664456015	11.768682374075025	11.93272406550446	0.0029893775849697494	0.006093829377188092	3.1600144632744133e-16	0	0	0	687	349	571
ENSG00000134321	ENSG00000134321.12	radical S-adenosyl methionine domain containing 2 [Source:HGNC Symbol;Acc:HGNC:30908]	RSAD2	protein_coding	Q8WXG1	91543	0.19075170416918294	3.9172982728851298	221.289078375385	9.412303363335315	11.99231096502262	12.179631537531096	0.0029893775849697494	0.005975515603469621	6.569134612169926e-17	0	0	0	859	367	689
ENSG00000137965	ENSG00000137965.11	interferon induced protein 44 [Source:HGNC Symbol;Acc:HGNC:16938]	IFI44	protein_coding	Q8TCB0	10561	0.3680900765087071	4.265262640701028	282.6224963505036	9.764539475320689	12.344604729780068	12.57825187259738	0.0029893775849697494	0.005499347410829616	3.3911721977852433e-18	0	0	0	1028	495	893
ENSG00000182393	ENSG00000182393.3	interferon lambda 1 [Source:HGNC Symbol;Acc:HGNC:18363]	IFNL1	protein_coding	Q8IU54	282618	0.7188485485319375	4.982574417415413	467.3315231788492	10.45624232590649	13.068246814741789	13.379561471898052	0.0029893775849697494	0.006742057889344874	1.1808692723095747e-19	0	0	0	1354	1018	1419
