# Supplementary material for: Genome-wide bioinformatic analyses predict key host and viral factors in SARS-CoV-2 pathogenesis
Source: Commun Biol. 2021 May 17;4:590. doi: 10.1038/s42003-021-02095-0 (PMC8128904; doi:10.1038/s42003-021-02095-0)
Supplement: Supplementary file 5 — Supplementary Data 3 [file 42003_2021_2095_MOESM5_ESM.zip › GSE147507_MainDataset/Series8_RSV/des_Condition/enrichment/ControlVsInfected_enrichment.over.tsv]

p_value	term_size	query_size	intersection_size	precision	recall	term_id	source	term_name	effective_domain_size	source_order
0.0474434673127373	4	112	3	0.026785714285714284	0.75	CORUM:6052	CORUM	BAG3-HSC70-HSPB8-CHIP complex	3629	1862
6.265803859969733e-47	2923	529	229	0.43289224952741023	0.07834416695176188	GO:0009605	GO:BP	response to external stimulus	17906	4022
6.659249881000789e-44	1225	529	141	0.2665406427221172	0.11510204081632654	GO:0034097	GO:BP	response to cytokine	17906	9754
1.9915646593741518e-42	1551	529	157	0.29678638941398866	0.10122501611863315	GO:0051707	GO:BP	response to other organism	17906	16391
2.3549781300484003e-42	1553	529	157	0.29678638941398866	0.10109465550547328	GO:0043207	GO:BP	response to external biotic stimulus	17906	12351
5.898854000972704e-42	1583	529	158	0.29867674858223064	0.0998104864181933	GO:0009607	GO:BP	response to biotic stimulus	17906	4024
6.766564115974595e-40	1130	529	130	0.24574669187145556	0.11504424778761062	GO:0071345	GO:BP	cellular response to cytokine stimulus	17906	19733
6.445828454925588e-39	3421	529	236	0.44612476370510395	0.0689856767027185	GO:0010033	GO:BP	response to organic substance	17906	4358
2.1357953218184824e-38	2813	529	210	0.39697542533081287	0.07465339495200853	GO:0071310	GO:BP	cellular response to organic substance	17906	19700
3.0105851363283276e-37	1783	529	161	0.30434782608695654	0.09029725182277061	GO:0006952	GO:BP	defense response	17906	2929
2.1458186185505915e-36	799	529	105	0.19848771266540643	0.13141426783479349	GO:0019221	GO:BP	cytokine-mediated signaling pathway	17906	6540
9.962710067178567e-36	4147	529	258	0.4877126654064272	0.06221364842054497	GO:0006950	GO:BP	response to stress	17906	2928
1.2212208901681086e-34	3418	529	228	0.43100189035916825	0.06670567583382095	GO:0070887	GO:BP	cellular response to chemical stimulus	17906	19465
1.7402009962120586e-32	1212	529	124	0.23440453686200377	0.10231023102310231	GO:0098542	GO:BP	defense response to other organism	17906	22455
5.797135578580972e-31	251	529	57	0.10775047258979206	0.22709163346613545	GO:0051607	GO:BP	defense response to virus	17906	16304
1.126769237529618e-30	1010	529	110	0.20793950850661624	0.10891089108910891	GO:0045087	GO:BP	innate immune response	17906	13312
1.2468401778355993e-30	3235	529	213	0.40264650283553877	0.06584234930448223	GO:0002376	GO:BP	immune system process	17906	1047
7.828921050118422e-30	4897	529	273	0.5160680529300568	0.05574841739840719	GO:0042221	GO:BP	response to chemical	17906	11745
1.0900492764846149e-28	2294	529	170	0.32136105860113423	0.07410636442894507	GO:0006955	GO:BP	immune response	17906	2932
2.478268677070111e-28	337	529	62	0.11720226843100189	0.18397626112759644	GO:0009615	GO:BP	response to virus	17906	4031
6.587019736689795e-27	3072	529	199	0.3761814744801512	0.06477864583333333	GO:0051704	GO:BP	multi-organism process	17906	16389
4.665176210687209e-26	95	529	35	0.0661625708884688	0.3684210526315789	GO:0060337	GO:BP	type I interferon signaling pathway	17906	17466
4.665176210687209e-26	95	529	35	0.0661625708884688	0.3684210526315789	GO:0071357	GO:BP	cellular response to type I interferon	17906	19745
2.4780531552849895e-25	99	529	35	0.0661625708884688	0.35353535353535354	GO:0034340	GO:BP	response to type I interferon	17906	9938
1.212535980797694e-23	3197	529	197	0.3724007561436673	0.06162026900218955	GO:0007166	GO:BP	cell surface receptor signaling pathway	17906	3111
6.208614804840611e-23	9455	529	396	0.7485822306238186	0.041882601797990485	GO:0050896	GO:BP	response to stimulus	17906	15742
2.3737525025557083e-22	774	529	84	0.15879017013232513	0.10852713178294573	GO:0043900	GO:BP	regulation of multi-organism process	17906	12659
3.1779444249599476e-22	227	529	46	0.08695652173913043	0.2026431718061674	GO:0043901	GO:BP	negative regulation of multi-organism process	17906	12660
5.362179054290402e-22	1132	529	103	0.1947069943289225	0.09098939929328621	GO:0032101	GO:BP	regulation of response to external stimulus	17906	8622
1.0268822071185166e-21	200	529	43	0.08128544423440454	0.215	GO:0034341	GO:BP	response to interferon-gamma	17906	9939
1.117647232282801e-21	1281	529	110	0.20793950850661624	0.0858704137392662	GO:0002252	GO:BP	immune effector process	17906	923
6.2689525329771095e-21	4421	529	236	0.44612476370510395	0.053381587876046147	GO:0048583	GO:BP	regulation of response to stimulus	17906	15194
8.864744789727771e-20	87	529	29	0.054820415879017016	0.3333333333333333	GO:0060333	GO:BP	interferon-gamma-mediated signaling pathway	17906	17462
1.294231541239149e-19	180	529	39	0.07372400756143667	0.21666666666666667	GO:0071346	GO:BP	cellular response to interferon-gamma	17906	19734
1.6053935291968176e-19	1574	529	120	0.22684310018903592	0.07623888182973317	GO:0080134	GO:BP	regulation of response to stress	17906	21328
7.59532390149638e-19	764	529	78	0.14744801512287334	0.10209424083769633	GO:0001817	GO:BP	regulation of cytokine production	17906	602
3.307121713983884e-18	837	529	81	0.15311909262759923	0.0967741935483871	GO:0001816	GO:BP	cytokine production	17906	601
1.923374465604556e-17	2542	529	157	0.29678638941398866	0.06176239181746656	GO:0048584	GO:BP	positive regulation of response to stimulus	17906	15195
3.3256536345307165e-17	5681	529	269	0.5085066162570888	0.04735081851786657	GO:0048519	GO:BP	negative regulation of biological process	17906	15140
3.426140416877562e-17	88	529	27	0.05103969754253308	0.3068181818181818	GO:1903901	GO:BP	negative regulation of viral life cycle	17906	27152
3.459453658653261e-17	105	529	29	0.054820415879017016	0.2761904761904762	GO:0048525	GO:BP	negative regulation of viral process	17906	15146
7.579542786412834e-17	6366	529	290	0.5482041587901701	0.04555450832547911	GO:0048518	GO:BP	positive regulation of biological process	17906	15139
7.619067736270659e-17	7772	529	333	0.6294896030245747	0.042846114256304683	GO:0051716	GO:BP	cellular response to stimulus	17906	16399
4.804343509869058e-16	3356	529	185	0.3497164461247637	0.05512514898688915	GO:0051239	GO:BP	regulation of multicellular organismal process	17906	16032
7.218364772812686e-16	6296	529	285	0.5387523629489603	0.04526683608640407	GO:0007165	GO:BP	signal transduction	17906	3110
1.299127064153413e-15	807	529	75	0.14177693761814744	0.09293680297397769	GO:0031347	GO:BP	regulation of defense response	17906	8359
2.601530186934797e-15	152	529	32	0.06049149338374291	0.21052631578947367	GO:1903900	GO:BP	regulation of viral life cycle	17906	27151
2.939222963799534e-15	5605	529	261	0.4933837429111531	0.04656556645851918	GO:0048522	GO:BP	positive regulation of cellular process	17906	15143
5.184323291292974e-15	63	529	22	0.04158790170132325	0.3492063492063492	GO:0045071	GO:BP	negative regulation of viral genome replication	17906	13296
6.124918451484463e-15	6798	529	298	0.5633270321361059	0.043836422477199176	GO:0007154	GO:BP	cell communication	17906	3099
6.423707904276809e-15	215	529	37	0.06994328922495274	0.17209302325581396	GO:0071222	GO:BP	cellular response to lipopolysaccharide	17906	19616
7.121601756729313e-15	6772	529	297	0.5614366729678639	0.043857058476077966	GO:0023052	GO:BP	signaling	17906	7722
8.232317709852922e-15	721	529	69	0.13043478260869565	0.0957004160887656	GO:0030155	GO:BP	regulation of cell adhesion	17906	7791
1.0363728183273418e-14	780	529	72	0.13610586011342155	0.09230769230769231	GO:0006954	GO:BP	inflammatory response	17906	2931
1.1415011758814961e-14	1688	529	115	0.21739130434782608	0.06812796208530805	GO:0002682	GO:BP	regulation of immune system process	17906	1352
1.774525837879618e-14	100	529	26	0.04914933837429111	0.26	GO:0045069	GO:BP	regulation of viral genome replication	17906	13294
2.4547873496147104e-14	736	529	69	0.13043478260869565	0.09375	GO:0009617	GO:BP	response to bacterium	17906	4033
4.150592703418219e-14	227	529	37	0.06994328922495274	0.16299559471365638	GO:0071219	GO:BP	cellular response to molecule of bacterial origin	17906	19613
1.9462658532276937e-13	251	529	38	0.07183364839319471	0.15139442231075698	GO:0071216	GO:BP	cellular response to biotic stimulus	17906	19610
2.448000548537045e-13	1853	529	119	0.22495274102079396	0.06422018348623854	GO:0051240	GO:BP	positive regulation of multicellular organismal process	17906	16033
6.219514686096841e-13	347	529	44	0.0831758034026465	0.12680115273775217	GO:0032496	GO:BP	response to lipopolysaccharide	17906	8884
7.041182284908093e-13	333	529	43	0.08128544423440454	0.12912912912912913	GO:0019058	GO:BP	viral life cycle	17906	6484
1.01218732795736e-12	367	529	45	0.08506616257088846	0.1226158038147139	GO:0002237	GO:BP	response to molecule of bacterial origin	17906	909
1.0225328691461199e-12	515	529	54	0.10207939508506617	0.10485436893203884	GO:0002831	GO:BP	regulation of response to biotic stimulus	17906	1501
1.1564126068579824e-12	2285	529	135	0.2551984877126654	0.05908096280087528	GO:0008219	GO:BP	cell death	17906	3605
1.2776745899039312e-12	128	529	27	0.05103969754253308	0.2109375	GO:0019079	GO:BP	viral genome replication	17906	6502
1.4239635444377148e-12	212	529	34	0.06427221172022685	0.16037735849056603	GO:0050792	GO:BP	regulation of viral process	17906	15655
1.4768181710057004e-12	1731	529	112	0.21172022684310018	0.06470248411322935	GO:0048585	GO:BP	negative regulation of response to stimulus	17906	15196
2.2431302575165847e-12	1440	529	99	0.18714555765595464	0.06875	GO:0007155	GO:BP	cell adhesion	17906	3100
2.591763532717608e-12	1199	529	88	0.166351606805293	0.07339449541284404	GO:0002684	GO:BP	positive regulation of immune system process	17906	1354
3.0737074404472728e-12	1447	529	99	0.18714555765595464	0.06841741534208708	GO:0022610	GO:BP	biological adhesion	17906	7672
4.2469318651908596e-12	1757	529	112	0.21172022684310018	0.06374501992031872	GO:0010941	GO:BP	regulation of cell death	17906	5115
5.651276552837796e-12	2006	529	122	0.23062381852551986	0.06081754735792622	GO:0006915	GO:BP	apoptotic process	17906	2899
9.10805427139072e-12	1116	529	83	0.15689981096408318	0.07437275985663082	GO:0050776	GO:BP	regulation of immune response	17906	15645
1.0244175557587773e-11	226	529	34	0.06427221172022685	0.1504424778761062	GO:0043903	GO:BP	regulation of symbiosis, encompassing mutualism through parasitism	17906	12662
1.2640137888570118e-11	2152	529	127	0.24007561436672967	0.05901486988847584	GO:0012501	GO:BP	programmed cell death	17906	5170
1.4595449698187974e-11	956	529	75	0.14177693761814744	0.07845188284518828	GO:0033993	GO:BP	response to lipid	17906	9717
3.88878253490284e-11	356	529	42	0.07939508506616257	0.11797752808988764	GO:0007159	GO:BP	leukocyte cell-cell adhesion	17906	3104
4.9470044232931473e-11	1605	529	103	0.1947069943289225	0.06417445482866044	GO:0042981	GO:BP	regulation of apoptotic process	17906	12216
5.892724265092848e-11	1633	529	104	0.19659735349716445	0.06368646662584201	GO:0043067	GO:BP	regulation of programmed cell death	17906	12280
6.676683382373354e-11	6889	529	288	0.5444234404536862	0.04180577732617216	GO:1901564	GO:BP	organonitrogen compound metabolic process	17906	25067
9.006745712043466e-11	1620	529	103	0.1947069943289225	0.06358024691358025	GO:0016477	GO:BP	cell migration	17906	5878
1.8048246153400043e-10	4996	529	226	0.42722117202268434	0.04523618895116093	GO:0048523	GO:BP	negative regulation of cellular process	17906	15144
1.9496116841252166e-10	1113	529	80	0.15122873345935728	0.07187780772686433	GO:0040012	GO:BP	regulation of locomotion	17906	11571
2.4910440728515823e-10	426	529	45	0.08506616257088846	0.1056338028169014	GO:0022407	GO:BP	regulation of cell-cell adhesion	17906	7652
2.8681213187966893e-10	1746	529	107	0.20226843100189035	0.06128293241695303	GO:1901700	GO:BP	response to oxygen-containing compound	17906	25180
5.258347348624446e-10	470	529	47	0.0888468809073724	0.1	GO:0001819	GO:BP	positive regulation of cytokine production	17906	604
5.546034292336793e-10	2896	529	151	0.28544423440453687	0.05214088397790055	GO:0035556	GO:BP	intracellular signal transduction	17906	10564
6.171184580983331e-10	838	529	66	0.12476370510396975	0.07875894988066826	GO:0016032	GO:BP	viral process	17906	5700
7.832332396848714e-10	1749	529	106	0.2003780718336484	0.06060606060606061	GO:0042127	GO:BP	regulation of cell population proliferation	17906	11673
8.285950089358494e-10	624	529	55	0.10396975425330812	0.08814102564102565	GO:0071396	GO:BP	cellular response to lipid	17906	19784
9.459226058803792e-10	2942	529	152	0.28733459357277885	0.05166553365057784	GO:0032879	GO:BP	regulation of localization	17906	9166
1.4114121475331314e-9	237	529	32	0.06049149338374291	0.1350210970464135	GO:1904018	GO:BP	positive regulation of vasculature development	17906	27258
1.954619681446184e-9	2779	529	145	0.2741020793950851	0.05217704210147535	GO:0050793	GO:BP	regulation of developmental process	17906	15656
2.1052363656353127e-9	3638	529	176	0.332703213610586	0.04837822979659153	GO:0010646	GO:BP	regulation of cell communication	17906	4843
2.1064707785449734e-9	5940	529	253	0.4782608695652174	0.04259259259259259	GO:0019538	GO:BP	protein metabolic process	17906	6836
2.302358295295335e-9	640	529	55	0.10396975425330812	0.0859375	GO:0032103	GO:BP	positive regulation of response to external stimulus	17906	8624
2.8763434190356294e-9	3679	529	177	0.33459357277882795	0.04811089970100571	GO:0023051	GO:BP	regulation of signaling	17906	7721
3.0571077269998664e-9	422	529	43	0.08128544423440454	0.1018957345971564	GO:0045785	GO:BP	positive regulation of cell adhesion	17906	13801
3.3345777603537006e-9	3742	529	179	0.3383742911153119	0.04783538214858365	GO:0009893	GO:BP	positive regulation of metabolic process	17906	4264
3.4015020918069888e-9	891	529	67	0.1266540642722117	0.07519640852974187	GO:0044403	GO:BP	symbiotic process	17906	12947
3.6489257405298966e-9	978	529	71	0.1342155009451796	0.07259713701431493	GO:0030334	GO:BP	regulation of cell migration	17906	7888
4.149905913799601e-9	3244	529	161	0.30434782608695654	0.049630086313193586	GO:0009966	GO:BP	regulation of signal transduction	17906	4317
4.314876778300047e-9	444	529	44	0.0831758034026465	0.0990990990990991	GO:0045088	GO:BP	regulation of innate immune response	17906	13313
5.1171426837767e-9	2922	529	149	0.28166351606805295	0.05099247091033539	GO:0051246	GO:BP	regulation of protein metabolic process	17906	16036
5.824643725134363e-9	1781	529	105	0.19848771266540643	0.058955642897248736	GO:0051674	GO:BP	localization of cell	17906	16365
5.824643725134363e-9	1781	529	105	0.19848771266540643	0.058955642897248736	GO:0048870	GO:BP	cell motility	17906	15460
5.9885416882241e-9	945	529	69	0.13043478260869565	0.07301587301587302	GO:0044419	GO:BP	interspecies interaction between organisms	17906	12959
6.617782957235517e-9	128	529	23	0.043478260869565216	0.1796875	GO:0032479	GO:BP	regulation of type I interferon production	17906	8867
6.6392712455828e-9	2010	529	114	0.21550094517958412	0.056716417910447764	GO:0040011	GO:BP	locomotion	17906	11570
7.3485863096951364e-9	451	529	44	0.0831758034026465	0.0975609756097561	GO:0002697	GO:BP	regulation of immune effector process	17906	1367
8.462169381636706e-9	1358	529	87	0.16446124763705103	0.06406480117820323	GO:0051241	GO:BP	negative regulation of multicellular organismal process	17906	16034
9.261495322217249e-9	130	529	23	0.043478260869565216	0.17692307692307693	GO:0032606	GO:BP	type I interferon production	17906	8936
1.3738451066867018e-8	1465	529	91	0.1720226843100189	0.0621160409556314	GO:0001775	GO:BP	cell activation	17906	568
1.4086016470360459e-8	751	529	59	0.11153119092627599	0.07856191744340879	GO:0010942	GO:BP	positive regulation of cell death	17906	5116
1.4691227883131649e-8	2744	529	141	0.2665406427221172	0.05138483965014577	GO:0032268	GO:BP	regulation of cellular protein metabolic process	17906	8724
1.499826290811008e-8	322	529	36	0.06805293005671077	0.11180124223602485	GO:1903037	GO:BP	regulation of leukocyte cell-cell adhesion	17906	26383
1.540926671626146e-8	121	529	22	0.04158790170132325	0.18181818181818182	GO:0002698	GO:BP	negative regulation of immune effector process	17906	1368
1.601853082743913e-8	1493	529	92	0.17391304347826086	0.061620897521768254	GO:0001932	GO:BP	regulation of protein phosphorylation	17906	678
1.6651798505361913e-8	1305	529	84	0.15879017013232513	0.06436781609195402	GO:0045321	GO:BP	leukocyte activation	17906	13412
2.2617158111431112e-8	1039	529	72	0.13610586011342155	0.06929740134744947	GO:0060548	GO:BP	negative regulation of cell death	17906	17669
2.352733772970118e-8	699	529	56	0.10586011342155009	0.08011444921316166	GO:0043068	GO:BP	positive regulation of programmed cell death	17906	12281
2.5872607350275467e-8	1042	529	72	0.13610586011342155	0.0690978886756238	GO:2000145	GO:BP	regulation of cell motility	17906	29647
2.768132877397224e-8	1248	529	81	0.15311909262759923	0.06490384615384616	GO:0009628	GO:BP	response to abiotic stimulus	17906	4041
2.808668580324911e-8	433	529	42	0.07939508506616257	0.09699769053117784	GO:0052548	GO:BP	regulation of endopeptidase activity	17906	17011
3.01115635559293e-8	892	529	65	0.12287334593572778	0.07286995515695067	GO:0050778	GO:BP	positive regulation of immune response	17906	15647
3.1933089953320234e-8	1907	529	108	0.20415879017013233	0.05663345568956476	GO:0023056	GO:BP	positive regulation of signaling	17906	7726
3.334467995357163e-8	509	529	46	0.08695652173913043	0.09037328094302555	GO:0031349	GO:BP	positive regulation of defense response	17906	8361
3.508610955992481e-8	436	529	42	0.07939508506616257	0.0963302752293578	GO:1901342	GO:BP	regulation of vasculature development	17906	24862
3.560879323726271e-8	1661	529	98	0.18525519848771266	0.059000602046959665	GO:0042325	GO:BP	regulation of phosphorylation	17906	11812
3.6813009086447984e-8	1861	529	106	0.2003780718336484	0.056958624395486296	GO:0019220	GO:BP	regulation of phosphate metabolic process	17906	6539
3.748600547264065e-8	492	529	45	0.08506616257088846	0.09146341463414634	GO:0002683	GO:BP	negative regulation of immune system process	17906	1353
3.802474548784227e-8	1862	529	106	0.2003780718336484	0.05692803437164339	GO:0051174	GO:BP	regulation of phosphorus metabolic process	17906	15978
4.68972466733296e-8	691	529	55	0.10396975425330812	0.07959479015918958	GO:0043065	GO:BP	positive regulation of apoptotic process	17906	12278
5.714223966669556e-8	461	529	43	0.08128544423440454	0.09327548806941431	GO:0052547	GO:BP	regulation of peptidase activity	17906	17010
5.7234758818162655e-8	1900	529	107	0.20226843100189035	0.05631578947368421	GO:0010647	GO:BP	positive regulation of cell communication	17906	4844
6.012196631211092e-8	2210	529	119	0.22495274102079396	0.05384615384615385	GO:2000026	GO:BP	regulation of multicellular organismal development	17906	29528
6.548468934159447e-8	273	529	32	0.06049149338374291	0.11721611721611722	GO:0022409	GO:BP	positive regulation of cell-cell adhesion	17906	7654
7.143634866774111e-8	3415	529	163	0.30812854442344045	0.04773060029282577	GO:0031325	GO:BP	positive regulation of cellular metabolic process	17906	8338
7.913768128654796e-8	2038	529	112	0.21172022684310018	0.0549558390578999	GO:0008283	GO:BP	cell population proliferation	17906	3612
8.197776315871602e-8	376	529	38	0.07183364839319471	0.10106382978723404	GO:0043062	GO:BP	extracellular structure organization	17906	12275
9.178907294446765e-8	3061	529	150	0.2835538752362949	0.04900359359686377	GO:0065009	GO:BP	regulation of molecular function	17906	18955
1.0951318477302931e-7	2820	529	141	0.2665406427221172	0.05	GO:0009653	GO:BP	anatomical structure morphogenesis	17906	4066
1.2372337667096332e-7	417	529	40	0.07561436672967864	0.09592326139088729	GO:0032102	GO:BP	negative regulation of response to external stimulus	17906	8623
1.5455469071306212e-7	1129	529	74	0.13988657844990549	0.06554472984942426	GO:0051270	GO:BP	regulation of cellular component movement	17906	16054
1.8967456282840146e-7	1736	529	99	0.18714555765595464	0.057027649769585256	GO:0009967	GO:BP	positive regulation of signal transduction	17906	4318
2.0431687807263807e-7	616	529	50	0.0945179584120983	0.08116883116883117	GO:0097190	GO:BP	apoptotic signaling pathway	17906	22159
2.3396568673455805e-7	784	529	58	0.10964083175803403	0.07397959183673469	GO:0001568	GO:BP	blood vessel development	17906	479
2.6058462103160645e-7	1235	529	78	0.14744801512287334	0.06315789473684211	GO:1901701	GO:BP	cellular response to oxygen-containing compound	17906	25181
2.622227082500332e-7	180	529	25	0.04725897920604915	0.1388888888888889	GO:0006986	GO:BP	response to unfolded protein	17906	2957
2.97936811292354e-7	375	529	37	0.06994328922495274	0.09866666666666667	GO:0030198	GO:BP	extracellular matrix organization	17906	7812
3.368775666508976e-7	1457	529	87	0.16446124763705103	0.05971173644474949	GO:0051094	GO:BP	positive regulation of developmental process	17906	15906
3.432469330564235e-7	11187	529	398	0.7523629489603024	0.035577009028336465	GO:0050794	GO:BP	regulation of cellular process	17906	15657
3.432532696462397e-7	5020	529	215	0.4064272211720227	0.04282868525896414	GO:0048731	GO:BP	system development	17906	15330
4.425830205654246e-7	245	529	29	0.054820415879017016	0.11836734693877551	GO:2000116	GO:BP	regulation of cysteine-type endopeptidase activity	17906	29618
4.74555376141878e-7	820	529	59	0.11153119092627599	0.07195121951219512	GO:0001944	GO:BP	vasculature development	17906	687
5.60500548037618e-7	158	529	23	0.043478260869565216	0.14556962025316456	GO:0050777	GO:BP	negative regulation of immune response	17906	15646
6.329983015428243e-7	1876	529	103	0.1947069943289225	0.05490405117270789	GO:1902531	GO:BP	regulation of intracellular signal transduction	17906	25938
7.24748202231389e-7	829	529	59	0.11153119092627599	0.07117008443908324	GO:0072358	GO:BP	cardiovascular system development	17906	20580
8.015715123903924e-7	1194	529	75	0.14177693761814744	0.06281407035175879	GO:0072359	GO:BP	circulatory system development	17906	20581
8.244945038676755e-7	318	529	33	0.062381852551984876	0.10377358490566038	GO:0001818	GO:BP	negative regulation of cytokine production	17906	603
8.884884226393395e-7	97	529	18	0.034026465028355386	0.18556701030927836	GO:0002832	GO:BP	negative regulation of response to biotic stimulus	17906	1502
9.942724604807289e-7	6105	529	248	0.46880907372400754	0.04062244062244062	GO:0048856	GO:BP	anatomical structure development	17906	15447
1.043287773812979e-6	5604	529	232	0.43856332703213613	0.04139900071377588	GO:0007275	GO:BP	multicellular organism development	17906	3211
1.0575760097753362e-6	207	529	26	0.04914933837429111	0.12560386473429952	GO:0045766	GO:BP	positive regulation of angiogenesis	17906	13782
1.0579118126546327e-6	948	529	64	0.12098298676748583	0.06751054852320675	GO:0043069	GO:BP	negative regulation of programmed cell death	17906	12282
1.0763074638239844e-6	926	529	63	0.11909262759924386	0.06803455723542116	GO:0043066	GO:BP	negative regulation of apoptotic process	17906	12279
1.1982009521083106e-6	2027	529	108	0.20415879017013233	0.053280710409472125	GO:0006468	GO:BP	protein phosphorylation	17906	2490
1.2587285908352345e-6	1206	529	75	0.14177693761814744	0.06218905472636816	GO:0051248	GO:BP	negative regulation of protein metabolic process	17906	16038
1.2587285908352345e-6	1206	529	75	0.14177693761814744	0.06218905472636816	GO:0048646	GO:BP	anatomical structure formation involved in morphogenesis	17906	15246
1.441840070647215e-6	866	529	60	0.11342155009451796	0.06928406466512702	GO:0098609	GO:BP	cell-cell adhesion	17906	22466
1.6813706969068302e-6	227	529	27	0.05103969754253308	0.11894273127753303	GO:0097191	GO:BP	extrinsic apoptotic signaling pathway	17906	22160
1.7410536388076916e-6	2385	529	121	0.22873345935727787	0.050733752620545074	GO:0050790	GO:BP	regulation of catalytic activity	17906	15654
1.7606335546890478e-6	3442	529	159	0.3005671077504726	0.04619407321324811	GO:0010604	GO:BP	positive regulation of macromolecule metabolic process	17906	4802
1.9252809822253098e-6	7873	529	301	0.5689981096408318	0.03823193191921758	GO:0032501	GO:BP	multicellular organismal process	17906	8888
2.112399543316871e-6	1917	529	103	0.1947069943289225	0.05372978612415232	GO:0031399	GO:BP	regulation of protein modification process	17906	8378
2.1473462334248324e-6	330	529	33	0.062381852551984876	0.1	GO:0050863	GO:BP	regulation of T cell activation	17906	15714
2.193897246498893e-6	11940	529	415	0.7844990548204159	0.0347571189279732	GO:0050789	GO:BP	regulation of biological process	17906	15653
2.2557137359444674e-6	230	529	27	0.05103969754253308	0.11739130434782609	GO:1903039	GO:BP	positive regulation of leukocyte cell-cell adhesion	17906	26385
2.3779629018080698e-6	1818	529	99	0.18714555765595464	0.054455445544554455	GO:0006508	GO:BP	proteolysis	17906	2527
2.6162721692926994e-6	601	529	47	0.0888468809073724	0.07820299500831947	GO:0001525	GO:BP	angiogenesis	17906	452
3.1207947235514077e-6	202	529	25	0.04725897920604915	0.12376237623762376	GO:0035966	GO:BP	response to topologically incorrect protein	17906	10888
3.1752597614784533e-6	1751	529	96	0.18147448015122875	0.0548258138206739	GO:0051247	GO:BP	positive regulation of protein metabolic process	17906	16037
3.3738961529702093e-6	60	529	14	0.026465028355387523	0.23333333333333334	GO:0045824	GO:BP	negative regulation of innate immune response	17906	13832
3.677632864091272e-6	159	529	22	0.04158790170132325	0.13836477987421383	GO:0002819	GO:BP	regulation of adaptive immune response	17906	1489
3.7127279680933158e-6	6630	529	262	0.4952741020793951	0.03951734539969834	GO:0032502	GO:BP	developmental process	17906	8889
4.067189513986779e-6	393	529	36	0.06805293005671077	0.0916030534351145	GO:0045765	GO:BP	regulation of angiogenesis	17906	13781
4.395914330000466e-6	221	529	26	0.04914933837429111	0.11764705882352941	GO:0043281	GO:BP	regulation of cysteine-type endopeptidase activity involved in apoptotic process	17906	12377
4.92837580286856e-6	697	529	51	0.09640831758034027	0.07317073170731707	GO:0048514	GO:BP	blood vessel morphogenesis	17906	15135
5.089582279985347e-6	255	529	28	0.052930056710775046	0.10980392156862745	GO:0031348	GO:BP	negative regulation of defense response	17906	8360
5.676912892310531e-6	1296	529	77	0.14555765595463138	0.05941358024691358	GO:0051336	GO:BP	regulation of hydrolase activity	17906	16111
5.76759350414982e-6	5357	529	221	0.41776937618147447	0.04125443345155871	GO:0044267	GO:BP	cellular protein metabolic process	17906	12869
6.247282136473865e-6	745	529	53	0.1001890359168242	0.07114093959731543	GO:0030162	GO:BP	regulation of proteolysis	17906	7793
7.0426131926997955e-6	478	529	40	0.07561436672967864	0.08368200836820083	GO:0042110	GO:BP	T cell activation	17906	11662
7.162275276571278e-6	2252	529	114	0.21550094517958412	0.050621669626998225	GO:0006928	GO:BP	movement of cell or subcellular component	17906	2910
7.5669670534485585e-6	539	529	43	0.08128544423440454	0.07977736549165121	GO:0043902	GO:BP	positive regulation of multi-organism process	17906	12661
7.604561073547937e-6	243	529	27	0.05103969754253308	0.1111111111111111	GO:0044706	GO:BP	multi-multicellular organism process	17906	13126
7.638269628344292e-6	3367	529	154	0.29111531190926276	0.04573804573804574	GO:0006796	GO:BP	phosphate-containing compound metabolic process	17906	2796
9.09546514956106e-6	245	529	27	0.05103969754253308	0.11020408163265306	GO:0043122	GO:BP	regulation of I-kappaB kinase/NF-kappaB signaling	17906	12310
1.0059984930013377e-5	2105	529	108	0.20415879017013233	0.05130641330166271	GO:0033554	GO:BP	cellular response to stress	17906	9603
1.015670077960689e-5	280	529	29	0.054820415879017016	0.10357142857142858	GO:0007249	GO:BP	I-kappaB kinase/NF-kappaB signaling	17906	3187
1.081474130273032e-5	1194	529	72	0.13610586011342155	0.06030150753768844	GO:0022603	GO:BP	regulation of anatomical structure morphogenesis	17906	7665
1.1444182554449665e-5	215	529	25	0.04725897920604915	0.11627906976744186	GO:0009612	GO:BP	response to mechanical stimulus	17906	4029
1.1699616214830313e-5	1642	529	90	0.17013232514177692	0.05481120584652863	GO:0032270	GO:BP	positive regulation of cellular protein metabolic process	17906	8726
1.315831664953421e-5	3393	529	154	0.29111531190926276	0.04538756262894194	GO:0006793	GO:BP	phosphorus metabolic process	17906	2793
1.4029712229997047e-5	374	529	34	0.06427221172022685	0.09090909090909091	GO:0045089	GO:BP	positive regulation of innate immune response	17906	13314
1.426551699578367e-5	393	529	35	0.0661625708884688	0.089058524173028	GO:0002833	GO:BP	positive regulation of response to biotic stimulus	17906	1503
1.482378401951351e-5	944	529	61	0.11531190926275993	0.0646186440677966	GO:0035239	GO:BP	tube morphogenesis	17906	10343
1.4835145000721795e-5	338	529	32	0.06049149338374291	0.09467455621301775	GO:0071496	GO:BP	cellular response to external stimulus	17906	19876
1.8914190262156523e-5	144	529	20	0.03780718336483932	0.1388888888888889	GO:0002822	GO:BP	regulation of adaptive immune response based on somatic recombination of immune receptors built from immunoglobulin superfamily domains	17906	1492
2.0357822977817792e-5	641	529	47	0.0888468809073724	0.07332293291731669	GO:0050865	GO:BP	regulation of cell activation	17906	15716
2.1748702129618917e-5	190	529	23	0.043478260869565216	0.12105263157894737	GO:0060759	GO:BP	regulation of response to cytokine stimulus	17906	17870
2.2051273207491074e-5	17	529	8	0.015122873345935728	0.47058823529411764	GO:0002483	GO:BP	antigen processing and presentation of endogenous peptide antigen	17906	1154
2.2051273207491074e-5	17	529	8	0.015122873345935728	0.47058823529411764	GO:0001911	GO:BP	negative regulation of leukocyte mediated cytotoxicity	17906	660
2.2531548249558116e-5	1143	529	69	0.13043478260869565	0.06036745406824147	GO:0035295	GO:BP	tube development	17906	10378
2.526417013127844e-5	754	529	52	0.09829867674858223	0.06896551724137931	GO:0046649	GO:BP	lymphocyte activation	17906	14557
3.065019254244917e-5	120	529	18	0.034026465028355386	0.15	GO:0032612	GO:BP	interleukin-1 production	17906	8942
3.182038247082725e-5	1177	529	70	0.1323251417769376	0.059473237043330504	GO:0045937	GO:BP	positive regulation of phosphate metabolic process	17906	13937
3.182038247082725e-5	1177	529	70	0.1323251417769376	0.059473237043330504	GO:0010562	GO:BP	positive regulation of phosphorus metabolic process	17906	4765
3.499393702119323e-5	2480	529	120	0.22684310018903592	0.04838709677419355	GO:0016310	GO:BP	phosphorylation	17906	5838
3.5756694158056036e-5	195	529	23	0.043478260869565216	0.11794871794871795	GO:0002703	GO:BP	regulation of leukocyte mediated immunity	17906	1373
3.6968857889604674e-5	3677	529	162	0.30623818525519847	0.04405765569757955	GO:0048513	GO:BP	animal organ development	17906	15134
3.8399997372832106e-5	1709	529	91	0.1720226843100189	0.05324751316559392	GO:0046903	GO:BP	secretion	17906	14733
3.8425973927687615e-5	297	529	29	0.054820415879017016	0.09764309764309764	GO:0007162	GO:BP	negative regulation of cell adhesion	17906	3107
3.8961753264227315e-5	969	529	61	0.11531190926275993	0.0629514963880289	GO:0008284	GO:BP	positive regulation of cell population proliferation	17906	3613
3.934654332062151e-5	1135	529	68	0.1285444234404537	0.05991189427312775	GO:0032269	GO:BP	negative regulation of cellular protein metabolic process	17906	8725
4.0079846297205085e-5	2541	529	122	0.23062381852551986	0.048012593467138924	GO:0051128	GO:BP	regulation of cellular component organization	17906	15933
4.7775710821055915e-5	1189	529	70	0.1323251417769376	0.05887300252312868	GO:0044092	GO:BP	negative regulation of molecular function	17906	12795
5.708017944317232e-5	184	529	22	0.04158790170132325	0.11956521739130435	GO:0043123	GO:BP	positive regulation of I-kappaB kinase/NF-kappaB signaling	17906	12311
5.786007120766472e-5	13	529	7	0.013232514177693762	0.5384615384615384	GO:0045953	GO:BP	negative regulation of natural killer cell mediated cytotoxicity	17906	13951
6.614633966534881e-5	398	529	34	0.06427221172022685	0.08542713567839195	GO:0050727	GO:BP	regulation of inflammatory response	17906	15604
6.849543836819988e-5	560	529	42	0.07939508506616257	0.075	GO:0030335	GO:BP	positive regulation of cell migration	17906	7889
7.492314121590552e-5	3248	529	146	0.27599243856332706	0.04495073891625616	GO:0051173	GO:BP	positive regulation of nitrogen compound metabolic process	17906	15977
7.648977443873924e-5	203	529	23	0.043478260869565216	0.11330049261083744	GO:0051701	GO:BP	interaction with host	17906	16386
7.860879173561909e-5	1107	529	66	0.12476370510396975	0.05962059620596206	GO:0042327	GO:BP	positive regulation of phosphorylation	17906	11814
9.369891852249081e-5	158	529	20	0.03780718336483932	0.12658227848101267	GO:2001236	GO:BP	regulation of extrinsic apoptotic signaling pathway	17906	30697
1.0365622401242829e-4	144	529	19	0.035916824196597356	0.13194444444444445	GO:0034620	GO:BP	cellular response to unfolded protein	17906	10070
1.1244487233386387e-4	1567	529	84	0.15879017013232513	0.053605615826419914	GO:0032940	GO:BP	secretion by cell	17906	9217
1.1277374987854564e-4	14	529	7	0.013232514177693762	0.5	GO:0002716	GO:BP	negative regulation of natural killer cell mediated immunity	17906	1386
1.1456499212501991e-4	613	529	44	0.0831758034026465	0.07177814029363784	GO:0040017	GO:BP	positive regulation of locomotion	17906	11576
1.2052830953891683e-4	4156	529	176	0.332703213610586	0.04234841193455245	GO:0065008	GO:BP	regulation of biological quality	17906	18954
1.2279649443889057e-4	509	529	39	0.07372400756143667	0.07662082514734773	GO:0051249	GO:BP	regulation of lymphocyte activation	17906	16039
1.36251443828164e-4	511	529	39	0.07372400756143667	0.07632093933463796	GO:0031667	GO:BP	response to nutrient levels	17906	8513
1.3851912930188098e-4	67	529	13	0.024574669187145556	0.19402985074626866	GO:0001910	GO:BP	regulation of leukocyte mediated cytotoxicity	17906	659
1.4396085867632955e-4	210	529	23	0.043478260869565216	0.10952380952380952	GO:0050870	GO:BP	positive regulation of T cell activation	17906	15721
1.4692863410937268e-4	46	529	11	0.020793950850661626	0.2391304347826087	GO:0032480	GO:BP	negative regulation of type I interferon production	17906	8868
1.6201553009597512e-4	1032	529	62	0.11720226843100189	0.060077519379844964	GO:0001934	GO:BP	positive regulation of protein phosphorylation	17906	680
1.662610789031445e-4	21	529	8	0.015122873345935728	0.38095238095238093	GO:0035455	GO:BP	response to interferon-alpha	17906	10490
1.662610789031445e-4	21	529	8	0.015122873345935728	0.38095238095238093	GO:0031342	GO:BP	negative regulation of cell killing	17906	8354
1.7649413460672778e-4	134	529	18	0.034026465028355386	0.13432835820895522	GO:0044409	GO:BP	entry into host	17906	12952
1.7649413460672778e-4	134	529	18	0.034026465028355386	0.13432835820895522	GO:0030260	GO:BP	entry into host cell	17906	7854
1.848642813163113e-4	6393	529	247	0.4669187145557656	0.03863600813389645	GO:0031323	GO:BP	regulation of cellular metabolic process	17906	8336
1.8734968608884715e-4	602	529	43	0.08128544423440454	0.07142857142857142	GO:0051272	GO:BP	positive regulation of cellular component movement	17906	16056
2.0300098083927325e-4	498	529	38	0.07183364839319471	0.07630522088353414	GO:0050900	GO:BP	leukocyte migration	17906	15745
2.0718080895887377e-4	121	529	17	0.03213610586011342	0.14049586776859505	GO:0046718	GO:BP	viral entry into host cell	17906	14611
2.1766201960673215e-4	38	529	10	0.01890359168241966	0.2631578947368421	GO:0002707	GO:BP	negative regulation of lymphocyte mediated immunity	17906	1377
2.2065053809680862e-4	584	529	42	0.07939508506616257	0.07191780821917808	GO:2000147	GO:BP	positive regulation of cell motility	17906	29649
2.3589053109930754e-4	48	529	11	0.020793950850661626	0.22916666666666666	GO:0002704	GO:BP	negative regulation of leukocyte mediated immunity	17906	1374
2.5002177417901366e-4	544	529	40	0.07561436672967864	0.07352941176470588	GO:0009991	GO:BP	response to extracellular stimulus	17906	4328
2.536170656067363e-4	12628	529	425	0.8034026465028355	0.03365536902122268	GO:0065007	GO:BP	biological regulation	17906	18953
2.6160288472116926e-4	998	529	60	0.11342155009451796	0.06012024048096192	GO:0014070	GO:BP	response to organic cyclic compound	17906	5239
2.6700528109068806e-4	834	529	53	0.1001890359168242	0.06354916067146282	GO:0043086	GO:BP	negative regulation of catalytic activity	17906	12286
2.7446036498397617e-4	30	529	9	0.017013232514177693	0.3	GO:0035456	GO:BP	response to interferon-beta	17906	10491
2.783047923432447e-4	1072	529	63	0.11909262759924386	0.058768656716417914	GO:0051093	GO:BP	negative regulation of developmental process	17906	15905
2.9939764949110377e-4	1050	529	62	0.11720226843100189	0.05904761904761905	GO:1902533	GO:BP	positive regulation of intracellular signal transduction	17906	25940
3.0716362011824685e-4	154	529	19	0.035916824196597356	0.12337662337662338	GO:2001056	GO:BP	positive regulation of cysteine-type endopeptidase activity	17906	30540
3.118684025183154e-4	465	529	36	0.06805293005671077	0.07741935483870968	GO:0051346	GO:BP	negative regulation of hydrolase activity	17906	16121
3.3017669452029783e-4	4335	529	180	0.34026465028355385	0.04152249134948097	GO:0030154	GO:BP	cell differentiation	17906	7790
3.8249787556403434e-4	188	529	21	0.03969754253308128	0.11170212765957446	GO:0022408	GO:BP	negative regulation of cell-cell adhesion	17906	7653
4.133900852128126e-4	4531	529	186	0.3516068052930057	0.04105054071948797	GO:0048869	GO:BP	cellular developmental process	17906	15459
4.212150214804539e-4	598	529	42	0.07939508506616257	0.07023411371237458	GO:0002694	GO:BP	regulation of leukocyte activation	17906	1364
4.2718161221801874e-4	1616	529	84	0.15879017013232513	0.05198019801980198	GO:0140352	GO:BP	export from cell	17906	23436
5.061795992568298e-4	87	529	14	0.026465028355387523	0.16091954022988506	GO:0031341	GO:BP	regulation of cell killing	17906	8353
5.171358563401379e-4	1340	529	73	0.13799621928166353	0.05447761194029851	GO:0009968	GO:BP	negative regulation of signal transduction	17906	4319
5.350764358431698e-4	144	529	18	0.034026465028355386	0.125	GO:0002706	GO:BP	regulation of lymphocyte mediated immunity	17906	1376
5.464378065819706e-4	6889	529	260	0.4914933837429111	0.03774132675279431	GO:0051179	GO:BP	localization	17906	15983
5.526155870562312e-4	476	529	36	0.06805293005671077	0.07563025210084033	GO:0042326	GO:BP	negative regulation of phosphorylation	17906	11813
5.556463707197913e-4	24	529	8	0.015122873345935728	0.3333333333333333	GO:0019883	GO:BP	antigen processing and presentation of endogenous antigen	17906	7063
5.570057026329475e-4	75	529	13	0.024574669187145556	0.17333333333333334	GO:0050688	GO:BP	regulation of defense response to virus	17906	15573
5.725456755523993e-4	1168	529	66	0.12476370510396975	0.05650684931506849	GO:1901698	GO:BP	response to nitrogen compound	17906	25178
5.744791215119147e-4	649	529	44	0.0831758034026465	0.06779661016949153	GO:0006935	GO:BP	chemotaxis	17906	2917
6.208491064753929e-4	177	529	20	0.03780718336483932	0.11299435028248588	GO:0001959	GO:BP	regulation of cytokine-mediated signaling pathway	17906	700
6.255315291465537e-4	651	529	44	0.0831758034026465	0.06758832565284179	GO:0042330	GO:BP	taxis	17906	11815
6.454222601256781e-4	1450	529	77	0.14555765595463138	0.05310344827586207	GO:0010648	GO:BP	negative regulation of cell communication	17906	4845
6.664745184209978e-4	264	529	25	0.04725897920604915	0.0946969696969697	GO:0010466	GO:BP	negative regulation of peptidase activity	17906	4699
7.08549567603736e-4	2118	529	102	0.19281663516068054	0.04815864022662889	GO:0009888	GO:BP	tissue development	17906	4259
7.20057211761571e-4	1454	529	77	0.14555765595463138	0.05295735900962861	GO:0023057	GO:BP	negative regulation of signaling	17906	7727
7.272966903287058e-4	103	529	15	0.02835538752362949	0.14563106796116504	GO:0032611	GO:BP	interleukin-1 beta production	17906	8941
7.552415626582526e-4	163	529	19	0.035916824196597356	0.1165644171779141	GO:0035967	GO:BP	cellular response to topologically incorrect protein	17906	10889
7.688147713948339e-4	266	529	25	0.04725897920604915	0.09398496240601503	GO:0050663	GO:BP	cytokine secretion	17906	15552
7.753196508907907e-4	213	529	22	0.04158790170132325	0.10328638497652583	GO:0070555	GO:BP	response to interleukin-1	17906	19266
8.048495208862202e-4	6982	529	262	0.4952741020793951	0.03752506445144658	GO:0019222	GO:BP	regulation of metabolic process	17906	6541
8.054806362955114e-4	702	529	46	0.08695652173913043	0.06552706552706553	GO:0009611	GO:BP	response to wounding	17906	4028
8.30600700488864e-4	362	529	30	0.05671077504725898	0.08287292817679558	GO:0002460	GO:BP	adaptive immune response based on somatic recombination of immune receptors built from immunoglobulin superfamily domains	17906	1131
8.331347655403322e-4	133	529	17	0.03213610586011342	0.12781954887218044	GO:0042089	GO:BP	cytokine biosynthetic process	17906	11646
9.176740436604667e-4	198	529	21	0.03969754253308128	0.10606060606060606	GO:0002221	GO:BP	pattern recognition receptor signaling pathway	17906	894
9.285440879836758e-4	134	529	17	0.03213610586011342	0.12686567164179105	GO:0042107	GO:BP	cytokine metabolic process	17906	11659
9.342699189533805e-4	4216	529	174	0.32892249527410206	0.04127134724857685	GO:0006464	GO:BP	cellular protein modification process	17906	2487
9.342699189533805e-4	4216	529	174	0.32892249527410206	0.04127134724857685	GO:0036211	GO:BP	protein modification process	17906	11041
9.391632282698169e-4	105	529	15	0.02835538752362949	0.14285714285714285	GO:0002367	GO:BP	cytokine production involved in immune response	17906	1038
9.536866997066628e-4	775	529	49	0.09262759924385633	0.06322580645161291	GO:0008285	GO:BP	negative regulation of cell population proliferation	17906	3614
9.567670742616246e-4	2718	529	123	0.23251417769376181	0.04525386313465784	GO:0031324	GO:BP	negative regulation of cellular metabolic process	17906	8337
0.0010299497902693008	92	529	14	0.026465028355387523	0.15217391304347827	GO:0006919	GO:BP	activation of cysteine-type endopeptidase activity involved in apoptotic process	17906	2901
0.0010424987220768167	79	529	13	0.024574669187145556	0.16455696202531644	GO:0032481	GO:BP	positive regulation of type I interferon production	17906	8869
0.0010659201527031998	183	529	20	0.03780718336483932	0.1092896174863388	GO:0010950	GO:BP	positive regulation of endopeptidase activity	17906	5122
0.0010819499503944693	11681	529	397	0.7504725897920604	0.033986816197243384	GO:0008152	GO:BP	metabolic process	17906	3576
0.001111319642777037	253	529	24	0.045368620037807186	0.09486166007905138	GO:0010951	GO:BP	negative regulation of endopeptidase activity	17906	5123
0.0011142390765876216	756	529	48	0.09073724007561437	0.06349206349206349	GO:0043408	GO:BP	regulation of MAPK cascade	17906	12454
0.0012096111818608872	152	529	18	0.034026465028355386	0.11842105263157894	GO:0051092	GO:BP	positive regulation of NF-kappaB transcription factor activity	17906	15904
0.0012116755924526147	80	529	13	0.024574669187145556	0.1625	GO:0071260	GO:BP	cellular response to mechanical stimulus	17906	19651
0.0013894567977105166	203	529	21	0.03969754253308128	0.10344827586206896	GO:0007565	GO:BP	female pregnancy	17906	3473
0.0014264469949552465	880	529	53	0.1001890359168242	0.060227272727272727	GO:0002443	GO:BP	leukocyte mediated immunity	17906	1114
0.001435507006651068	123	529	16	0.030245746691871456	0.13008130081300814	GO:0042035	GO:BP	regulation of cytokine biosynthetic process	17906	11608
0.0015145133823657383	57	529	11	0.020793950850661626	0.19298245614035087	GO:0060760	GO:BP	positive regulation of response to cytokine stimulus	17906	17871
0.0016067124022284037	414	529	32	0.06049149338374291	0.07729468599033816	GO:2001233	GO:BP	regulation of apoptotic signaling pathway	17906	30694
0.0017918879808246184	2523	529	115	0.21739130434782608	0.04558065794688863	GO:0051172	GO:BP	negative regulation of nitrogen compound metabolic process	17906	15976
0.0018592558595957854	1258	529	68	0.1285444234404537	0.05405405405405406	GO:0031401	GO:BP	positive regulation of protein modification process	17906	8380
0.0019845600802439367	37	529	9	0.017013232514177693	0.24324324324324326	GO:0042269	GO:BP	regulation of natural killer cell mediated cytotoxicity	17906	11786
0.0019970570728571305	97	529	14	0.026465028355387523	0.14432989690721648	GO:0002456	GO:BP	T cell mediated immunity	17906	1127
0.002023744027354997	657	529	43	0.08128544423440454	0.0654490106544901	GO:0002274	GO:BP	myeloid leukocyte activation	17906	945
0.002048718138683256	1947	529	94	0.1776937618147448	0.048279404211607604	GO:0051049	GO:BP	regulation of transport	17906	15875
0.0021141537470651854	440	529	33	0.062381852551984876	0.075	GO:0051090	GO:BP	regulation of DNA-binding transcription factor activity	17906	15902
0.0021302220635928525	71	529	12	0.022684310018903593	0.16901408450704225	GO:0042108	GO:BP	positive regulation of cytokine biosynthetic process	17906	11660
0.002191357085317679	359	529	29	0.054820415879017016	0.0807799442896936	GO:0002449	GO:BP	lymphocyte mediated immunity	17906	1120
0.0025965280447087127	60	529	11	0.020793950850661626	0.18333333333333332	GO:1902041	GO:BP	regulation of extrinsic apoptotic signaling pathway via death domain receptors	17906	25513
0.0025965280447087127	60	529	11	0.020793950850661626	0.18333333333333332	GO:0001836	GO:BP	release of cytochrome c from mitochondria	17906	621
0.002599922211117763	1822	529	89	0.16824196597353497	0.04884742041712404	GO:0044093	GO:BP	positive regulation of molecular function	17906	12796
0.002694413379507424	1932	529	93	0.17580340264650285	0.04813664596273292	GO:0045595	GO:BP	regulation of cell differentiation	17906	13617
0.002740261287519152	266	529	24	0.045368620037807186	0.09022556390977443	GO:0051091	GO:BP	positive regulation of DNA-binding transcription factor activity	17906	15903
0.002742864610778703	363	529	29	0.054820415879017016	0.07988980716253444	GO:0045861	GO:BP	negative regulation of proteolysis	17906	13867
0.0027617149809012575	531	529	37	0.06994328922495274	0.0696798493408663	GO:0002521	GO:BP	leukocyte differentiation	17906	1191
0.002828410979988477	1022	529	58	0.10964083175803403	0.05675146771037182	GO:0045597	GO:BP	positive regulation of cell differentiation	17906	13619
0.002847055573027598	86	529	13	0.024574669187145556	0.1511627906976744	GO:0002718	GO:BP	regulation of cytokine production involved in immune response	17906	1388
0.00286103199462142	145	529	17	0.03213610586011342	0.11724137931034483	GO:0070665	GO:BP	positive regulation of leukocyte proliferation	17906	19340
0.0032878637187590894	101	529	14	0.026465028355387523	0.13861386138613863	GO:0001909	GO:BP	leukocyte mediated cytotoxicity	17906	658
0.0036162323562602973	2055	529	97	0.1833648393194707	0.04720194647201947	GO:0009891	GO:BP	positive regulation of biosynthetic process	17906	4262
0.0037215092653862946	88	529	13	0.024574669187145556	0.14772727272727273	GO:0032642	GO:BP	regulation of chemokine production	17906	8972
0.003829203970621852	234	529	22	0.04158790170132325	0.09401709401709402	GO:0070663	GO:BP	regulation of leukocyte proliferation	17906	19338
0.00400662114296155	411	529	31	0.05860113421550094	0.07542579075425791	GO:0050867	GO:BP	positive regulation of cell activation	17906	15718
0.004299031681418005	351	529	28	0.052930056710775046	0.07977207977207977	GO:0051251	GO:BP	positive regulation of lymphocyte activation	17906	16041
0.004841324831781031	184	529	19	0.035916824196597356	0.10326086956521739	GO:0071347	GO:BP	cellular response to interleukin-1	17906	19735
0.004900304334884408	436	529	32	0.06049149338374291	0.07339449541284404	GO:0001933	GO:BP	negative regulation of protein phosphorylation	17906	679
0.0049658813720401904	31	529	8	0.015122873345935728	0.25806451612903225	GO:0002828	GO:BP	regulation of type 2 immune response	17906	1498
0.0050306182672917405	41	529	9	0.017013232514177693	0.21951219512195122	GO:0002715	GO:BP	regulation of natural killer cell mediated immunity	17906	1385
0.005254927205728804	9	529	5	0.00945179584120983	0.5555555555555556	GO:0002428	GO:BP	antigen processing and presentation of peptide antigen via MHC class Ib	17906	1099
0.0054797044502907215	203	529	20	0.03780718336483932	0.09852216748768473	GO:0010952	GO:BP	positive regulation of peptidase activity	17906	5124
0.005530962061164924	221	529	21	0.03969754253308128	0.09502262443438914	GO:0032944	GO:BP	regulation of mononuclear cell proliferation	17906	9220
0.005722101772039814	169	529	18	0.034026465028355386	0.10650887573964497	GO:0032635	GO:BP	interleukin-6 production	17906	8965
0.005972272391712659	357	529	28	0.052930056710775046	0.0784313725490196	GO:0010631	GO:BP	epithelial cell migration	17906	4828
0.006015777247786065	6189	529	233	0.44045368620037806	0.037647439004685736	GO:0080090	GO:BP	regulation of primary metabolic process	17906	21309
0.006046313042220524	153	529	17	0.03213610586011342	0.1111111111111111	GO:0050729	GO:BP	positive regulation of inflammatory response	17906	15606
0.006046313042220524	153	529	17	0.03213610586011342	0.1111111111111111	GO:0002224	GO:BP	toll-like receptor signaling pathway	17906	897
0.00613748930176551	137	529	16	0.030245746691871456	0.11678832116788321	GO:1903038	GO:BP	negative regulation of leukocyte cell-cell adhesion	17906	26384
0.00613748930176551	137	529	16	0.030245746691871456	0.11678832116788321	GO:0043280	GO:BP	positive regulation of cysteine-type endopeptidase activity involved in apoptotic process	17906	12376
0.00613748930176551	137	529	16	0.030245746691871456	0.11678832116788321	GO:0032946	GO:BP	positive regulation of mononuclear cell proliferation	17906	9222
0.00623646107492839	42	529	9	0.017013232514177693	0.21428571428571427	GO:0002369	GO:BP	T cell cytokine production	17906	1040
0.006389882537959434	23	529	7	0.013232514177693762	0.30434782608695654	GO:0071359	GO:BP	cellular response to dsRNA	17906	19747
0.006553514355200544	122	529	15	0.02835538752362949	0.12295081967213115	GO:0010508	GO:BP	positive regulation of autophagy	17906	4726
0.007016561576182447	360	529	28	0.052930056710775046	0.07777777777777778	GO:0090132	GO:BP	epithelium migration	17906	21607
0.00743873592309665	599	529	39	0.07372400756143667	0.0651085141903172	GO:0045936	GO:BP	negative regulation of phosphate metabolic process	17906	13936
0.007491870043156157	11103	529	377	0.7126654064272212	0.03395478699450599	GO:0071704	GO:BP	organic substance metabolic process	17906	20042
0.007537329554765472	321	529	26	0.04914933837429111	0.08099688473520249	GO:0070371	GO:BP	ERK1 and ERK2 cascade	17906	19164
0.007664000027847767	5	529	4	0.007561436672967864	0.8	GO:0042270	GO:BP	protection from natural killer cell mediated cytotoxicity	17906	11787
0.007739911097013968	600	529	39	0.07372400756143667	0.065	GO:0010563	GO:BP	negative regulation of phosphorus metabolic process	17906	4766
0.0078816641811454	302	529	25	0.04725897920604915	0.08278145695364239	GO:0060326	GO:BP	cell chemotaxis	17906	17455
0.008078543191981782	67	529	11	0.020793950850661626	0.16417910447761194	GO:0002709	GO:BP	regulation of T cell mediated immunity	17906	1379
0.008209744164185616	958	529	54	0.10207939508506617	0.05636743215031315	GO:0023014	GO:BP	signal transduction by protein phosphorylation	17906	7697
0.00827967467852882	109	529	14	0.026465028355387523	0.12844036697247707	GO:0032652	GO:BP	regulation of interleukin-1 production	17906	8982
0.00831605099660868	1008	529	56	0.10586011342155009	0.05555555555555555	GO:0051050	GO:BP	positive regulation of transport	17906	15876
0.008578075936569476	55	529	10	0.01890359168241966	0.18181818181818182	GO:0043331	GO:BP	response to dsRNA	17906	12415
0.00889600458042474	125	529	15	0.02835538752362949	0.12	GO:0030968	GO:BP	endoplasmic reticulum unfolded protein response	17906	8158
0.008959832272154931	95	529	13	0.024574669187145556	0.1368421052631579	GO:0032602	GO:BP	chemokine production	17906	8932
0.009039132362033239	767	529	46	0.08695652173913043	0.05997392438070404	GO:0045596	GO:BP	negative regulation of cell differentiation	17906	13618
0.009466871847752398	721	529	44	0.0831758034026465	0.06102635228848821	GO:0002253	GO:BP	activation of immune response	17906	924
0.009624425805825001	366	529	28	0.052930056710775046	0.07650273224043716	GO:0090130	GO:BP	tissue migration	17906	21605
0.009681842628768464	472	529	33	0.062381852551984876	0.06991525423728813	GO:0001667	GO:BP	ameboidal-type cell migration	17906	504
0.009739451226515978	286	529	24	0.045368620037807186	0.08391608391608392	GO:0032943	GO:BP	mononuclear cell proliferation	17906	9219
0.010065962635247859	940	529	53	0.1001890359168242	0.05638297872340425	GO:0000165	GO:BP	MAPK cascade	17906	72
0.010136876874161677	367	529	28	0.052930056710775046	0.07629427792915532	GO:0045862	GO:BP	positive regulation of proteolysis	17906	13868
0.010414404898204405	10594	529	362	0.6843100189035917	0.034170285067019066	GO:0044238	GO:BP	primary metabolic process	17906	12851
0.010488096081503202	677	529	42	0.07939508506616257	0.0620384047267356	GO:0002250	GO:BP	adaptive immune response	17906	921
0.011645735990992044	289	529	24	0.045368620037807186	0.08304498269896193	GO:0034976	GO:BP	response to endoplasmic reticulum stress	17906	10151
0.011901821973349654	25	529	7	0.013232514177693762	0.28	GO:0042832	GO:BP	defense response to protozoan	17906	12130
0.012011569544144507	57	529	10	0.01890359168241966	0.17543859649122806	GO:0032663	GO:BP	regulation of interleukin-2 production	17906	8993
0.012011569544144507	57	529	10	0.01890359168241966	0.17543859649122806	GO:0042267	GO:BP	natural killer cell mediated cytotoxicity	17906	11784
0.012011569544144507	57	529	10	0.01890359168241966	0.17543859649122806	GO:0050702	GO:BP	interleukin-1 beta secretion	17906	15579
0.012499576640467514	310	529	25	0.04725897920604915	0.08064516129032258	GO:0070661	GO:BP	leukocyte proliferation	17906	19336
0.01281073232288376	8429	529	299	0.5652173913043478	0.03547277257088623	GO:0044260	GO:BP	cellular macromolecule metabolic process	17906	12865
0.01411687953885256	216	529	20	0.03780718336483932	0.09259259259259259	GO:0050920	GO:BP	regulation of chemotaxis	17906	15765
0.01433181591321261	163	529	17	0.03213610586011342	0.10429447852760736	GO:0001906	GO:BP	cell killing	17906	656
0.014953324810174558	4428	529	175	0.33081285444234404	0.03952122854561879	GO:0043412	GO:BP	macromolecule modification	17906	12457
0.015227024161075945	396	529	29	0.054820415879017016	0.07323232323232323	GO:0002696	GO:BP	positive regulation of leukocyte activation	17906	1366
0.015873964272776306	26	529	7	0.013232514177693762	0.2692307692307692	GO:0001562	GO:BP	response to protozoan	17906	476
0.01595988207190496	100	529	13	0.024574669187145556	0.13	GO:1990823	GO:BP	response to leukemia inhibitory factor	17906	29414
0.01595988207190496	100	529	13	0.024574669187145556	0.13	GO:1990830	GO:BP	cellular response to leukemia inhibitory factor	17906	29416
0.016008692021925154	376	529	28	0.052930056710775046	0.07446808510638298	GO:0036293	GO:BP	response to decreased oxygen levels	17906	11102
0.016417266141638884	6009	529	225	0.42533081285444235	0.03744383424862706	GO:0051171	GO:BP	regulation of nitrogen compound metabolic process	17906	15975
0.016512257997778366	295	529	24	0.045368620037807186	0.08135593220338982	GO:0010632	GO:BP	regulation of epithelial cell migration	17906	4829
0.017103483879705172	552	529	36	0.06805293005671077	0.06521739130434782	GO:1902532	GO:BP	negative regulation of intracellular signal transduction	17906	25939
0.017359174598982837	219	529	20	0.03780718336483932	0.091324200913242	GO:0050670	GO:BP	regulation of lymphocyte proliferation	17906	15558
0.018342282591418093	11	529	5	0.00945179584120983	0.45454545454545453	GO:0019885	GO:BP	antigen processing and presentation of endogenous peptide antigen via MHC class I	17906	7065
0.018454995648282402	400	529	29	0.054820415879017016	0.0725	GO:0070482	GO:BP	response to oxygen levels	17906	19227
0.018465657547887433	18	529	6	0.011342155009451797	0.3333333333333333	GO:0071360	GO:BP	cellular response to exogenous dsRNA	17906	19748
0.018580665580256058	220	529	20	0.03780718336483932	0.09090909090909091	GO:0030595	GO:BP	leukocyte chemotaxis	17906	7994
0.019370784862770208	60	529	10	0.01890359168241966	0.16666666666666666	GO:0031663	GO:BP	lipopolysaccharide-mediated signaling pathway	17906	8509
0.019370784862770208	60	529	10	0.01890359168241966	0.16666666666666666	GO:0032722	GO:BP	positive regulation of chemokine production	17906	9052
0.019469378984742096	318	529	25	0.04725897920604915	0.07861635220125786	GO:0002218	GO:BP	activation of innate immune response	17906	892
0.019508971736617926	10860	529	368	0.6956521739130435	0.03388581952117864	GO:0044237	GO:BP	cellular metabolic process	17906	12850
0.019832804402551734	167	529	17	0.03213610586011342	0.10179640718562874	GO:0042129	GO:BP	regulation of T cell proliferation	17906	11675
0.021671364500631035	88	529	12	0.022684310018903593	0.13636363636363635	GO:0008625	GO:BP	extrinsic apoptotic signaling pathway via death domain receptors	17906	3682
0.022164752335119015	1093	529	58	0.10964083175803403	0.053064958828911254	GO:0042493	GO:BP	response to drug	17906	11945
0.02245309826858384	6	529	4	0.007561436672967864	0.6666666666666666	GO:0032020	GO:BP	ISG15-protein conjugation	17906	8573
0.024164666632692348	630	529	39	0.07372400756143667	0.06190476190476191	GO:0009306	GO:BP	protein secretion	17906	3931
0.024443419415027864	584	529	37	0.06994328922495274	0.06335616438356165	GO:0042060	GO:BP	wound healing	17906	11626
0.024481510850775035	302	529	24	0.045368620037807186	0.07947019867549669	GO:0070372	GO:BP	regulation of ERK1 and ERK2 cascade	17906	19165
0.02505726664851479	631	529	39	0.07372400756143667	0.061806656101426306	GO:0035592	GO:BP	establishment of protein localization to extracellular region	17906	10592
0.025193365258352043	136	529	15	0.02835538752362949	0.11029411764705882	GO:0050671	GO:BP	positive regulation of lymphocyte proliferation	17906	15559
0.0256604795417555	38	529	8	0.015122873345935728	0.21052631578947367	GO:0042092	GO:BP	type 2 immune response	17906	11649
0.0256940963861494	120	529	14	0.026465028355387523	0.11666666666666667	GO:0050868	GO:BP	negative regulation of T cell activation	17906	15719
0.025872710399879116	283	529	23	0.043478260869565216	0.0812720848056537	GO:0046651	GO:BP	lymphocyte proliferation	17906	14558
0.025872710399879116	283	529	23	0.043478260869565216	0.0812720848056537	GO:1902105	GO:BP	regulation of leukocyte differentiation	17906	25570
0.02620137368190433	62	529	10	0.01890359168241966	0.16129032258064516	GO:0002228	GO:BP	natural killer cell mediated immunity	17906	900
0.027127777750377564	704	529	42	0.07939508506616257	0.05965909090909091	GO:0002366	GO:BP	leukocyte activation involved in immune response	17906	1037
0.02739691265841458	90	529	12	0.022684310018903593	0.13333333333333333	GO:0032760	GO:BP	positive regulation of tumor necrosis factor production	17906	9090
0.02791096784266532	1076	529	57	0.10775047258979206	0.05297397769516728	GO:0032880	GO:BP	regulation of protein localization	17906	9167
0.028402342453486332	50	529	9	0.017013232514177693	0.18	GO:0032648	GO:BP	regulation of interferon-beta production	17906	8978
0.028402342453486332	50	529	9	0.017013232514177693	0.18	GO:0001961	GO:BP	positive regulation of cytokine-mediated signaling pathway	17906	702
0.030133411469911223	2048	529	93	0.17580340264650285	0.04541015625	GO:0010628	GO:BP	positive regulation of gene expression	17906	4825
0.030291621899921094	155	529	16	0.030245746691871456	0.1032258064516129	GO:0051250	GO:BP	negative regulation of lymphocyte activation	17906	16040
0.03072166149442579	2021	529	92	0.17391304347826086	0.045522018802572985	GO:0031328	GO:BP	positive regulation of cellular biosynthetic process	17906	8341
0.03105056729803676	708	529	42	0.07939508506616257	0.059322033898305086	GO:0002263	GO:BP	cell activation involved in immune response	17906	934
0.03220641159365236	638	529	39	0.07372400756143667	0.061128526645768025	GO:0071692	GO:BP	protein localization to extracellular region	17906	20030
0.033183875481375254	210	529	19	0.035916824196597356	0.09047619047619047	GO:0050866	GO:BP	negative regulation of cell activation	17906	15717
0.034133135394236985	174	529	17	0.03213610586011342	0.09770114942528736	GO:0071706	GO:BP	tumor necrosis factor superfamily cytokine production	17906	20044
0.034133135394236985	174	529	17	0.03213610586011342	0.09770114942528736	GO:0097696	GO:BP	receptor signaling pathway via STAT	17906	22380
0.034402484044679896	92	529	12	0.022684310018903593	0.13043478260869565	GO:1903557	GO:BP	positive regulation of tumor necrosis factor superfamily cytokine production	17906	26845
0.03487525735233824	29	529	7	0.013232514177693762	0.2413793103448276	GO:0046596	GO:BP	regulation of viral entry into host cell	17906	14515
0.03487525735233824	29	529	7	0.013232514177693762	0.2413793103448276	GO:0090200	GO:BP	positive regulation of release of cytochrome c from mitochondria	17906	21673
0.03548720712223429	211	529	19	0.035916824196597356	0.09004739336492891	GO:0097529	GO:BP	myeloid leukocyte migration	17906	22335
0.03549879379080413	1085	529	57	0.10775047258979206	0.052534562211981564	GO:0010243	GO:BP	response to organonitrogen compound	17906	4548
0.03756361615519997	666	529	40	0.07561436672967864	0.06006006006006006	GO:0002790	GO:BP	peptide secretion	17906	1460
0.03831082977556176	40	529	8	0.015122873345935728	0.2	GO:0002823	GO:BP	negative regulation of adaptive immune response based on somatic recombination of immune receptors built from immunoglobulin superfamily domains	17906	1493
0.039575994909410835	52	529	9	0.017013232514177693	0.17307692307692307	GO:0032608	GO:BP	interferon-beta production	17906	8938
0.04006223022625309	764	529	44	0.0831758034026465	0.05759162303664921	GO:0080135	GO:BP	regulation of cellular response to stress	17906	21329
0.04048488461060008	374	529	27	0.05103969754253308	0.07219251336898395	GO:0031331	GO:BP	positive regulation of cellular catabolic process	17906	8344
0.04215213573586269	195	529	18	0.034026465028355386	0.09230769230769231	GO:0042098	GO:BP	T cell proliferation	17906	11654
0.04292256850935199	94	529	12	0.022684310018903593	0.1276595744680851	GO:2000117	GO:BP	negative regulation of cysteine-type endopeptidase activity	17906	29619
0.04433855341989714	30	529	7	0.013232514177693762	0.23333333333333334	GO:0032647	GO:BP	regulation of interferon-alpha production	17906	8977
0.04607364806777904	1958	529	89	0.16824196597353497	0.045454545454545456	GO:0042592	GO:BP	homeostatic process	17906	11981
0.046256339650326404	66	529	10	0.01890359168241966	0.15151515151515152	GO:0050701	GO:BP	interleukin-1 secretion	17906	15578
0.046378759838172745	41	529	8	0.015122873345935728	0.1951219512195122	GO:1902042	GO:BP	negative regulation of extrinsic apoptotic signaling pathway via death domain receptors	17906	25514
0.04783284362798287	95	529	12	0.022684310018903593	0.12631578947368421	GO:0046634	GO:BP	regulation of alpha-beta T cell activation	17906	14542
0.0492307260088978	127	529	14	0.026465028355387523	0.11023622047244094	GO:0008637	GO:BP	apoptotic mitochondrial changes	17906	3692
3.5249240100543815e-9	3543	549	168	0.30601092896174864	0.04741744284504657	GO:0005615	GO:CC	extracellular space	18856	293
4.144428837871501e-9	1694	549	99	0.18032786885245902	0.05844155844155844	GO:0098805	GO:CC	whole membrane	18856	3667
8.07212523797717e-9	4548	549	201	0.366120218579235	0.044195250659630606	GO:0005576	GO:CC	extracellular region	18856	256
3.5024304881424725e-7	11634	549	405	0.7377049180327869	0.03481175863847344	GO:0005737	GO:CC	cytoplasm	18856	402
5.606340125984384e-7	918	549	61	0.1111111111111111	0.0664488017429194	GO:0009986	GO:CC	cell surface	18856	809
1.1701999714755273e-5	2372	549	114	0.20765027322404372	0.048060708263069137	GO:0031410	GO:CC	cytoplasmic vesicle	18856	1341
1.231220895468894e-5	4539	549	188	0.3424408014571949	0.041418814716898	GO:0012505	GO:CC	endomembrane system	18856	835
1.2538450994941722e-5	2375	549	114	0.20765027322404372	0.048	GO:0097708	GO:CC	intracellular vesicle	18856	3528
1.9000752252564223e-5	534	549	40	0.07285974499089254	0.0749063670411985	GO:0031012	GO:CC	extracellular matrix	18856	1218
7.067669130448227e-5	2092	549	101	0.18397085610200364	0.0482791586998088	GO:0098588	GO:CC	bounding membrane of organelle	18856	3613
1.222060458797053e-4	3914	549	163	0.29690346083788705	0.04164537557485948	GO:0031982	GO:CC	vesicle	18856	1473
1.3624406817995457e-4	307	549	27	0.04918032786885246	0.08794788273615635	GO:0005788	GO:CC	endoplasmic reticulum lumen	18856	449
1.4648557484965788e-4	407	549	32	0.058287795992714025	0.07862407862407862	GO:0062023	GO:CC	collagen-containing extracellular matrix	18856	2710
3.016759725051579e-4	801	549	49	0.08925318761384335	0.06117353308364544	GO:0012506	GO:CC	vesicle membrane	18856	836
3.771389439016638e-4	5732	549	219	0.3989071038251366	0.03820655966503838	GO:0071944	GO:CC	cell periphery	18856	3160
5.86597794486714e-4	5604	549	214	0.38979963570127507	0.038187009279086366	GO:0005886	GO:CC	plasma membrane	18856	532
7.741886284226612e-4	780	549	47	0.08561020036429873	0.06025641025641026	GO:0030659	GO:CC	cytoplasmic vesicle membrane	18856	1137
0.0026597021001998735	3531	549	144	0.26229508196721313	0.04078164825828377	GO:0031090	GO:CC	organelle membrane	18856	1236
0.0050165089307288475	481	549	32	0.058287795992714025	0.06652806652806653	GO:0010008	GO:CC	endosome membrane	18856	813
0.0074391747228127894	1810	549	83	0.151183970856102	0.04585635359116022	GO:0005783	GO:CC	endoplasmic reticulum	18856	444
0.010231020071229701	98	549	12	0.02185792349726776	0.12244897959183673	GO:0005604	GO:CC	basement membrane	18856	283
0.010422912621068177	5154	549	193	0.35154826958105645	0.037446643383779586	GO:0005829	GO:CC	cytosol	18856	487
0.0142323204538523	797	549	44	0.08014571948998178	0.05520702634880803	GO:0005773	GO:CC	vacuole	18856	434
0.01687869460594858	210	549	18	0.03278688524590164	0.08571428571428572	GO:0031968	GO:CC	organelle outer membrane	18856	1461
0.016913983376010338	8	549	4	0.007285974499089253	0.5	GO:0042612	GO:CC	MHC class I protein complex	18856	2077
0.01911267393059444	212	549	18	0.03278688524590164	0.08490566037735849	GO:0019867	GO:CC	outer membrane	18856	1001
0.022701180203585372	405	549	27	0.04918032786885246	0.06666666666666667	GO:0009897	GO:CC	external side of plasma membrane	18856	802
0.024810467582454837	298	549	22	0.04007285974499089	0.0738255033557047	GO:0030139	GO:CC	endocytic vesicle	18856	1097
0.03161979599724275	724	549	40	0.07285974499089254	0.055248618784530384	GO:0048471	GO:CC	perinuclear region of cytoplasm	18856	2567
0.032315191469128965	9731	549	327	0.5956284153005464	0.03360394615147467	GO:0016020	GO:CC	membrane	18856	868
0.038063371893316614	935	549	48	0.08743169398907104	0.051336898395721926	GO:0005768	GO:CC	endosome	18856	430
4.156144949576879e-7	1638	541	93	0.17190388170055454	0.056776556776556776	GO:0005102	GO:MF	signaling receptor binding	18126	1633
5.0263946254059195e-5	264	541	26	0.04805914972273567	0.09848484848484848	GO:0005126	GO:MF	cytokine receptor binding	18126	1653
9.539465735095777e-5	486	541	37	0.06839186691312385	0.07613168724279835	GO:0048018	GO:MF	receptor ligand activity	18126	8456
1.0103188208137569e-4	12743	541	432	0.7985212569316081	0.03390096523581574	GO:0005515	GO:MF	protein binding	18126	1906
1.2937002774468745e-4	492	541	37	0.06839186691312385	0.07520325203252033	GO:0030546	GO:MF	signaling receptor activator activity	18126	4928
3.176997957879265e-4	218	541	22	0.04066543438077634	0.10091743119266056	GO:0005125	GO:MF	cytokine activity	18126	1652
9.730607415755974e-4	535	541	37	0.06839186691312385	0.0691588785046729	GO:0030545	GO:MF	receptor regulator activity	18126	4927
0.0011812615002564362	2269	541	105	0.19408502772643252	0.04627589246364037	GO:0097367	GO:MF	carbohydrate derivative binding	18126	10428
0.0013555823355435785	1838	541	89	0.1645101663585952	0.04842219804134929	GO:0098772	GO:MF	molecular function regulator	18126	10518
0.0023014993457185907	2841	541	124	0.22920517560073936	0.043646603308694125	GO:0043168	GO:MF	anion binding	18126	6847
0.009273095800480904	308	541	24	0.04436229205175601	0.07792207792207792	GO:0044389	GO:MF	ubiquitin-like protein ligase binding	18126	7153
0.0122934882105391	7	541	4	0.0073937153419593345	0.5714285714285714	GO:0046703	GO:MF	natural killer cell lectin-like receptor binding	18126	7399
0.012714005961926546	3	541	3	0.005545286506469501	1	GO:0001730	GO:MF	2'-5'-oligoadenylate synthetase activity	18126	332
0.014768829795461532	237	541	20	0.036968576709796676	0.08438818565400844	GO:0005539	GO:MF	glycosaminoglycan binding	18126	1926
0.01912985917137716	222	541	19	0.03512014787430684	0.08558558558558559	GO:0061134	GO:MF	peptidase regulator activity	18126	9699
0.019638519628903398	132	541	14	0.025878003696857672	0.10606060606060606	GO:0002020	GO:MF	protease binding	18126	381
0.021432563594233484	1241	541	62	0.11460258780036968	0.0499597099113618	GO:0044877	GO:MF	protein-containing complex binding	18126	7211
0.02618817908093433	15	541	5	0.009242144177449169	0.3333333333333333	GO:0097153	GO:MF	cysteine-type endopeptidase activity involved in apoptotic process	18126	10392
0.026651781330415066	171	541	16	0.029574861367837338	0.0935672514619883	GO:0008201	GO:MF	heparin binding	18126	2066
0.03602861532931052	75	541	10	0.018484288354898338	0.13333333333333333	GO:0001618	GO:MF	virus receptor activity	18126	301
0.03707596965198413	379	541	26	0.04805914972273567	0.06860158311345646	GO:0004857	GO:MF	enzyme inhibitor activity	18126	1436
0.03715946538525188	16	541	5	0.009242144177449169	0.3125	GO:0050700	GO:MF	CARD domain binding	18126	9145
0.03940422750318963	1756	541	80	0.1478743068391867	0.04555808656036447	GO:0042802	GO:MF	identical protein binding	18126	6760
0.0403971144432606	76	541	10	0.018484288354898338	0.13157894736842105	GO:0140272	GO:MF	exogenous protein binding	18126	11783
0.015438252934377396	183	146	19	0.13013698630136986	0.10382513661202186	HP:0002733	HP	Abnormality of the lymph nodes	4225	2000
0.016649271915771813	386	146	30	0.2054794520547945	0.07772020725388601	HP:0011122	HP	Abnormality of skin physiology	4225	7592
0.01883124435728781	1540	146	78	0.5342465753424658	0.05064935064935065	HP:0002715	HP	Abnormality of the immune system	4225	1983
0.020327857031000107	331	146	27	0.18493150684931506	0.08157099697885196	HP:0011123	HP	Inflammatory abnormality of the skin	4225	7593
0.023544523620368185	26	146	7	0.04794520547945205	0.2692307692307692	HP:0001075	HP	Atrophic scars	4225	847
0.02802884294488653	174	146	18	0.1232876712328767	0.10344827586206896	HP:0002716	HP	Lymphadenopathy	4225	1984
0.030931978910286893	1213	146	65	0.4452054794520548	0.05358615004122012	HP:0010978	HP	Abnormality of immune system physiology	4225	7452
3.698524811350208e-10	177	318	31	0.09748427672955975	0.1751412429378531	KEGG:04621	KEGG	NOD-like receptor signaling pathway	7788	303
4.286364455607865e-10	167	318	30	0.09433962264150944	0.17964071856287425	KEGG:05164	KEGG	Influenza A	7788	419
9.300710113767938e-9	112	318	23	0.07232704402515723	0.20535714285714285	KEGG:04668	KEGG	TNF signaling pathway	7788	319
5.213602036446258e-7	57	318	15	0.04716981132075472	0.2631578947368421	KEGG:05134	KEGG	Legionellosis	7788	405
1.651009758385683e-6	100	318	19	0.059748427672955975	0.19	KEGG:04064	KEGG	NF-kappa B signaling pathway	7788	235
2.6036165798658003e-6	292	318	34	0.1069182389937107	0.11643835616438356	KEGG:04060	KEGG	Cytokine-cytokine receptor interaction	7788	232
5.0981968950706316e-6	76	318	16	0.050314465408805034	0.21052631578947367	KEGG:05133	KEGG	Pertussis	7788	404
1.0485686123881596e-5	197	318	26	0.08176100628930817	0.1319796954314721	KEGG:05169	KEGG	Epstein-Barr virus infection	7788	424
7.340473779341153e-5	138	318	20	0.06289308176100629	0.14492753623188406	KEGG:05162	KEGG	Measles	7788	417
8.188051764088654e-5	92	318	16	0.050314465408805034	0.17391304347826086	KEGG:04657	KEGG	IL-17 signaling pathway	7788	312
2.372827361658622e-4	88	318	15	0.04716981132075472	0.17045454545454544	KEGG:05323	KEGG	Rheumatoid arthritis	7788	456
6.650866631067591e-4	186	318	22	0.06918238993710692	0.11827956989247312	KEGG:05167	KEGG	Kaposi sarcoma-associated herpesvirus infection	7788	422
0.0017289458810905891	155	318	19	0.059748427672955975	0.12258064516129032	KEGG:05160	KEGG	Hepatitis C	7788	415
0.0020135216683214315	69	318	12	0.03773584905660377	0.17391304347826086	KEGG:04612	KEGG	Antigen processing and presentation	7788	300
0.0023425523388436544	70	318	12	0.03773584905660377	0.17142857142857143	KEGG:04622	KEGG	RIG-I-like receptor signaling pathway	7788	304
0.004181139073995913	98	318	14	0.0440251572327044	0.14285714285714285	KEGG:04061	KEGG	Viral protein interaction with cytokine and cytokine receptor	7788	233
0.008166687546126452	104	318	14	0.0440251572327044	0.1346153846153846	KEGG:04625	KEGG	C-type lectin receptor signaling pathway	7788	307
0.008365586048592792	36	318	8	0.025157232704402517	0.2222222222222222	KEGG:05143	KEGG	African trypanosomiasis	7788	409
0.00944508074491918	175	318	19	0.059748427672955975	0.10857142857142857	KEGG:05152	KEGG	Tuberculosis	7788	414
0.01072604172598885	162	318	18	0.05660377358490566	0.1111111111111111	KEGG:04630	KEGG	JAK-STAT signaling pathway	7788	309
0.012395251884496578	95	318	13	0.040880503144654086	0.1368421052631579	KEGG:04640	KEGG	Hematopoietic cell lineage	7788	310
0.019305981558210665	62	318	10	0.031446540880503145	0.16129032258064516	KEGG:04623	KEGG	Cytosolic DNA-sensing pathway	7788	305
0.021859953587480545	529	318	39	0.12264150943396226	0.07372400756143667	KEGG:05200	KEGG	Pathways in cancer	7788	426
0.023255434941874844	101	318	13	0.040880503144654086	0.12871287128712872	KEGG:05146	KEGG	Amoebiasis	7788	412
0.023255434941874844	101	318	13	0.040880503144654086	0.12871287128712872	KEGG:05142	KEGG	Chagas disease (American trypanosomiasis)	7788	408
0.025747363709504284	236	318	22	0.06918238993710692	0.09322033898305085	KEGG:05131	KEGG	Shigellosis	7788	402
0.03332120915828206	162	318	17	0.05345911949685535	0.10493827160493827	KEGG:04217	KEGG	Necroptosis	7788	272
0.04380400125283435	136	318	15	0.04716981132075472	0.11029411764705882	KEGG:04210	KEGG	Apoptosis	7788	265
0.04968817698214413	109	318	13	0.040880503144654086	0.11926605504587157	KEGG:05145	KEGG	Toxoplasmosis	7788	411
2.260720261560498e-10	199	507	32	0.0631163708086785	0.16080402010050251	MIRNA:hsa-miR-146a-5p	MIRNA	hsa-miR-146a-5p	14722	252
8.285039352537174e-6	2525	507	137	0.2702169625246548	0.05425742574257426	MIRNA:hsa-miR-335-5p	MIRNA	hsa-miR-335-5p	14722	674
0.00467241058296296	1440	507	81	0.15976331360946747	0.05625	MIRNA:hsa-miR-124-3p	MIRNA	hsa-miR-124-3p	14722	90
2.7523995262028138e-31	831	390	109	0.2794871794871795	0.13116726835138387	REAC:R-HSA-1280215	REAC	Cytokine Signaling in Immune system	10594	379
1.653624501598812e-29	193	390	53	0.1358974358974359	0.27461139896373055	REAC:R-HSA-913531	REAC	Interferon Signaling	10594	1058
6.754272712838816e-26	67	390	32	0.08205128205128205	0.47761194029850745	REAC:R-HSA-909733	REAC	Interferon alpha/beta signaling	10594	1059
2.1650280128971532e-24	2147	390	171	0.43846153846153846	0.07964601769911504	REAC:R-HSA-168256	REAC	Immune System	10594	1007
5.914519504042745e-18	87	390	29	0.07435897435897436	0.3333333333333333	REAC:R-HSA-877300	REAC	Interferon gamma signaling	10594	1060
1.3167900263922358e-8	45	390	15	0.038461538461538464	0.3333333333333333	REAC:R-HSA-6783783	REAC	Interleukin-10 signaling	10594	1065
2.0121848340672135e-7	459	390	46	0.11794871794871795	0.10021786492374728	REAC:R-HSA-449147	REAC	Signaling by Interleukins	10594	1904
1.1924752151206236e-6	110	390	20	0.05128205128205128	0.18181818181818182	REAC:R-HSA-6785807	REAC	Interleukin-4 and Interleukin-13 signaling	10594	1083
1.6789954790424814e-6	298	390	34	0.08717948717948718	0.11409395973154363	REAC:R-HSA-1474244	REAC	Extracellular matrix organization	10594	757
6.545652417549705e-5	79	390	15	0.038461538461538464	0.189873417721519	REAC:R-HSA-1169410	REAC	Antiviral mechanism by IFN-stimulated genes	10594	143
4.186982998464693e-4	11	390	6	0.015384615384615385	0.5454545454545454	REAC:R-HSA-1236977	REAC	Endosomal/Vacuolar pathway	10594	719
8.664074130040861e-4	25	390	8	0.020512820512820513	0.32	REAC:R-HSA-983170	REAC	Antigen Presentation: Folding, assembly and peptide loading of class I MHC	10594	137
9.611117479708499e-4	1092	390	70	0.1794871794871795	0.0641025641025641	REAC:R-HSA-168249	REAC	Innate Immune System	10594	1035
0.0020712639878019226	78	390	13	0.03333333333333333	0.16666666666666666	REAC:R-HSA-168928	REAC	DDX58/IFIH1-mediated induction of interferon-alpha/beta	10594	389
0.0032518819052972684	9	390	5	0.01282051282051282	0.5555555555555556	REAC:R-HSA-8983711	REAC	OAS antiviral response	10594	1400
0.010869920160706394	34	390	8	0.020512820512820513	0.23529411764705882	REAC:R-HSA-936440	REAC	Negative regulators of DDX58/IFIH1 signaling	10594	1354
0.022672901916891686	71	390	11	0.028205128205128206	0.15492957746478872	REAC:R-HSA-1169408	REAC	ISG15 antiviral mechanism	10594	1005
0.024292384846468142	140	390	16	0.041025641025641026	0.11428571428571428	REAC:R-HSA-1474228	REAC	Degradation of the extracellular matrix	10594	630
0.02938605454315466	13	390	5	0.01282051282051282	0.38461538461538464	REAC:R-HSA-75205	REAC	Dissolution of Fibrin Clot	10594	668
0.042339963189059776	89	390	12	0.03076923076923077	0.1348314606741573	REAC:R-HSA-1474290	REAC	Collagen formation	10594	342
0.04433586687424174	14	390	5	0.01282051282051282	0.35714285714285715	REAC:R-HSA-918233	REAC	TRAF3-dependent IRF activation pathway	10594	2073
0.049800795576930755	8	390	4	0.010256410256410256	0.5	REAC:R-HSA-75158	REAC	TRAIL signaling	10594	2079
7.784926492868943e-26	278	569	54	0.09490333919156414	0.19424460431654678	TF:M09957	TF	Factor: IRF-2; motif: NAAANNGAAAGTGAAASTRN	19945	6140
7.784926492868943e-26	278	569	54	0.09490333919156414	0.19424460431654678	TF:M09957_0	TF	Factor: IRF-2; motif: NAAANNGAAAGTGAAASTRN; match class: 0	19945	6141
3.006857458929695e-24	1295	569	114	0.20035149384885764	0.08803088803088803	TF:M08887	TF	Factor: IRF; motif: NNGAAANTGAAANN	19945	6278
3.006857458929695e-24	1295	569	114	0.20035149384885764	0.08803088803088803	TF:M08887_0	TF	Factor: IRF; motif: NNGAAANTGAAANN; match class: 0	19945	6279
5.508907229086471e-24	448	569	65	0.11423550087873462	0.14508928571428573	TF:M07216_0	TF	Factor: IRF1; motif: NNNYASTTTCACTTTCNNTTT; match class: 0	19945	6120
5.508907229086471e-24	448	569	65	0.11423550087873462	0.14508928571428573	TF:M07216	TF	Factor: IRF1; motif: NNNYASTTTCACTTTCNNTTT	19945	6119
2.4098981838463027e-23	120	569	36	0.0632688927943761	0.3	TF:M11685_1	TF	Factor: IRF-8; motif: NCGAAACYGAAACYN; match class: 1	19945	6265
4.8555800599338314e-23	2434	569	163	0.28646748681898065	0.06696795398520954	TF:M11665_0	TF	Factor: IRF-2; motif: NGAAASYGAAAS; match class: 0	19945	6147
4.8555800599338314e-23	2434	569	163	0.28646748681898065	0.06696795398520954	TF:M11665	TF	Factor: IRF-2; motif: NGAAASYGAAAS	19945	6146
8.095399275645717e-23	1684	569	130	0.22847100175746923	0.07719714964370546	TF:M11664	TF	Factor: IRF-2; motif: NGAAASYGAAAS	19945	6143
8.095399275645717e-23	1684	569	130	0.22847100175746923	0.07719714964370546	TF:M11664_0	TF	Factor: IRF-2; motif: NGAAASYGAAAS; match class: 0	19945	6144
1.4735816551675282e-22	1651	569	128	0.22495606326889278	0.07752877044215627	TF:M11685	TF	Factor: IRF-8; motif: NCGAAACYGAAACYN	19945	6263
1.4735816551675282e-22	1651	569	128	0.22495606326889278	0.07752877044215627	TF:M11685_0	TF	Factor: IRF-8; motif: NCGAAACYGAAACYN; match class: 0	19945	6264
5.18354867141773e-22	343	569	55	0.09666080843585237	0.16034985422740525	TF:M09629_0	TF	Factor: IRF-1; motif: NAAANNGAAAGTGAAASTRN; match class: 0	19945	6123
5.18354867141773e-22	343	569	55	0.09666080843585237	0.16034985422740525	TF:M09629	TF	Factor: IRF-1; motif: NAAANNGAAAGTGAAASTRN	19945	6122
8.753810260830203e-22	360	569	56	0.0984182776801406	0.15555555555555556	TF:M10080	TF	Factor: STAT2; motif: RRGRAANNGAAACTGAAAN	19945	11618
8.753810260830203e-22	360	569	56	0.0984182776801406	0.15555555555555556	TF:M10080_0	TF	Factor: STAT2; motif: RRGRAANNGAAACTGAAAN; match class: 0	19945	11619
3.850234476046377e-21	3647	569	206	0.36203866432337434	0.05648478201261311	TF:M11687	TF	Factor: IRF-4; motif: NCGAAACCGAAACYN	19945	6191
3.850234476046377e-21	3647	569	206	0.36203866432337434	0.05648478201261311	TF:M11687_0	TF	Factor: IRF-4; motif: NCGAAACCGAAACYN; match class: 0	19945	6192
6.429244650989312e-20	2903	569	175	0.30755711775043937	0.06028246641405443	TF:M09733	TF	Factor: STAT2; motif: NRGAAANNGAAACTNA	19945	11615
6.429244650989312e-20	2903	569	175	0.30755711775043937	0.06028246641405443	TF:M09733_0	TF	Factor: STAT2; motif: NRGAAANNGAAACTNA; match class: 0	19945	11616
8.943796212442422e-20	3847	569	210	0.36906854130052724	0.05458799064205875	TF:M11682	TF	Factor: IRF-8; motif: NYGAAASYGAAACYN	19945	6254
8.943796212442422e-20	3847	569	210	0.36906854130052724	0.05458799064205875	TF:M11682_0	TF	Factor: IRF-8; motif: NYGAAASYGAAACYN; match class: 0	19945	6255
1.1097623076915927e-19	3444	569	195	0.3427065026362039	0.05662020905923345	TF:M11686	TF	Factor: IRF-4; motif: NYGAAASYGAAACYN	19945	6188
1.1097623076915927e-19	3444	569	195	0.3427065026362039	0.05662020905923345	TF:M11686_0	TF	Factor: IRF-4; motif: NYGAAASYGAAACYN; match class: 0	19945	6189
3.8217638954040516e-19	545	569	65	0.11423550087873462	0.11926605504587157	TF:M04788	TF	Factor: IRF-1; motif: STTTCACTTTCNNT	19945	6116
3.8217638954040516e-19	545	569	65	0.11423550087873462	0.11926605504587157	TF:M04788_0	TF	Factor: IRF-1; motif: STTTCACTTTCNNT; match class: 0	19945	6117
3.0996438855015802e-18	3137	569	180	0.3163444639718805	0.05737966209754543	TF:M00453	TF	Factor: IRF-7; motif: TNSGAAWNCGAAANTNNN	19945	6227
3.0996438855015802e-18	3137	569	180	0.3163444639718805	0.05737966209754543	TF:M00453_0	TF	Factor: IRF-7; motif: TNSGAAWNCGAAANTNNN; match class: 0	19945	6228
1.0251840469099217e-17	630	569	68	0.1195079086115993	0.10793650793650794	TF:M11679_0	TF	Factor: IRF-7; motif: NCGAAANCGAAANYN; match class: 0	19945	6240
1.0251840469099217e-17	630	569	68	0.1195079086115993	0.10793650793650794	TF:M11679	TF	Factor: IRF-7; motif: NCGAAANCGAAANYN	19945	6239
1.8356407543414045e-17	322	569	48	0.0843585237258348	0.14906832298136646	TF:M09956_0	TF	Factor: IRF-1; motif: NAAANNGAAASTGAAASNRN; match class: 0	19945	6126
1.8356407543414045e-17	322	569	48	0.0843585237258348	0.14906832298136646	TF:M09956	TF	Factor: IRF-1; motif: NAAANNGAAASTGAAASNRN	19945	6125
1.9924021998812294e-17	875	569	81	0.14235500878734622	0.09257142857142857	TF:M11670_0	TF	Factor: IRF-5; motif: NYGAAACCGAAACY; match class: 0	19945	6210
1.9924021998812294e-17	875	569	81	0.14235500878734622	0.09257142857142857	TF:M11670	TF	Factor: IRF-5; motif: NYGAAACCGAAACY	19945	6209
3.278919598324456e-17	825	569	78	0.13708260105448156	0.09454545454545454	TF:M11683_1	TF	Factor: IRF-8; motif: NCGAAACCGAAACYN; match class: 1	19945	6259
3.699601113125539e-17	1001	569	87	0.15289982425307558	0.08691308691308691	TF:M04020	TF	Factor: IRF8; motif: NCGAAACCGAAACT	19945	6248
3.699601113125539e-17	1001	569	87	0.15289982425307558	0.08691308691308691	TF:M04020_0	TF	Factor: IRF8; motif: NCGAAACCGAAACT; match class: 0	19945	6249
4.714200187468392e-17	4764	569	235	0.4130052724077329	0.04932829554995802	TF:M11683_0	TF	Factor: IRF-8; motif: NCGAAACCGAAACYN; match class: 0	19945	6258
4.714200187468392e-17	4764	569	235	0.4130052724077329	0.04932829554995802	TF:M11683	TF	Factor: IRF-8; motif: NCGAAACCGAAACYN	19945	6257
1.8620890821203714e-16	284	569	44	0.0773286467486819	0.15492957746478872	TF:M04014	TF	Factor: IRF3; motif: NNRRAANGGAAACCGAAACYR	19945	6152
1.8620890821203714e-16	284	569	44	0.0773286467486819	0.15492957746478872	TF:M04014_0	TF	Factor: IRF3; motif: NNRRAANGGAAACCGAAACYR; match class: 0	19945	6153
1.2367777231458094e-15	480	569	56	0.0984182776801406	0.11666666666666667	TF:M11687_1	TF	Factor: IRF-4; motif: NCGAAACCGAAACYN; match class: 1	19945	6193
1.522650348620608e-15	549	569	60	0.1054481546572935	0.1092896174863388	TF:M07045	TF	Factor: IRF-1; motif: NNRAAANNGAAASN	19945	6128
1.522650348620608e-15	549	569	60	0.1054481546572935	0.1092896174863388	TF:M07045_0	TF	Factor: IRF-1; motif: NNRAAANNGAAASN; match class: 0	19945	6129
3.0776154964594575e-15	473	569	55	0.09666080843585237	0.11627906976744186	TF:M11677_0	TF	Factor: IRF-3; motif: NGGAAACNGAAACCGAAACN; match class: 0	19945	6168
3.0776154964594575e-15	473	569	55	0.09666080843585237	0.11627906976744186	TF:M11677	TF	Factor: IRF-3; motif: NGGAAACNGAAACCGAAACN	19945	6167
3.765207098444673e-15	380	569	49	0.08611599297012303	0.12894736842105264	TF:M09733_1	TF	Factor: STAT2; motif: NRGAAANNGAAACTNA; match class: 1	19945	11617
9.01996790372163e-15	552	569	59	0.10369068541300527	0.1068840579710145	TF:M11682_1	TF	Factor: IRF-8; motif: NYGAAASYGAAACYN; match class: 1	19945	6256
1.2063057511773979e-14	44	569	19	0.033391915641476276	0.4318181818181818	TF:M04020_1	TF	Factor: IRF8; motif: NCGAAACCGAAACT; match class: 1	19945	6250
1.4146522987288098e-14	628	569	63	0.11072056239015818	0.10031847133757962	TF:M04018_0	TF	Factor: IRF7; motif: NCGAAARYGAAANT; match class: 0	19945	6231
1.4146522987288098e-14	628	569	63	0.11072056239015818	0.10031847133757962	TF:M04018	TF	Factor: IRF7; motif: NCGAAARYGAAANT	19945	6230
4.809710347748217e-14	388	569	48	0.0843585237258348	0.12371134020618557	TF:M11671	TF	Factor: IRF-5; motif: NCGAAACCGAAACY	19945	6212
4.809710347748217e-14	388	569	48	0.0843585237258348	0.12371134020618557	TF:M11671_0	TF	Factor: IRF-5; motif: NCGAAACCGAAACY; match class: 0	19945	6213
2.0333455686249077e-13	37	569	17	0.029876977152899824	0.4594594594594595	TF:M11670_1	TF	Factor: IRF-5; motif: NYGAAACCGAAACY; match class: 1	19945	6211
4.3851218537269707e-13	75	569	22	0.03866432337434095	0.29333333333333333	TF:M08887_1	TF	Factor: IRF; motif: NNGAAANTGAAANN; match class: 1	19945	6280
7.409738591312663e-13	4738	569	222	0.39015817223198596	0.04685521317011397	TF:M11684_0	TF	Factor: IRF-8; motif: NYGAAACYGAAACTN; match class: 0	19945	6261
7.409738591312663e-13	4738	569	222	0.39015817223198596	0.04685521317011397	TF:M11684	TF	Factor: IRF-8; motif: NYGAAACYGAAACTN	19945	6260
1.6248289934071382e-12	849	569	71	0.12478031634446397	0.08362779740871613	TF:M11684_1	TF	Factor: IRF-8; motif: NYGAAACYGAAACTN; match class: 1	19945	6262
5.016703249475197e-12	249	569	36	0.0632688927943761	0.14457831325301204	TF:M11665_1	TF	Factor: IRF-2; motif: NGAAASYGAAAS; match class: 1	19945	6148
5.6853982737877585e-12	454	569	49	0.08611599297012303	0.10792951541850221	TF:M11686_1	TF	Factor: IRF-4; motif: NYGAAASYGAAACYN; match class: 1	19945	6190
7.511044428281866e-12	342	569	42	0.07381370826010544	0.12280701754385964	TF:M00453_1	TF	Factor: IRF-7; motif: TNSGAAWNCGAAANTNNN; match class: 1	19945	6229
2.3153521851481562e-11	306	569	39	0.06854130052724078	0.12745098039215685	TF:M04016	TF	Factor: IRF5; motif: CCGAAACCGAAACY	19945	6203
2.3153521851481562e-11	306	569	39	0.06854130052724078	0.12745098039215685	TF:M04016_0	TF	Factor: IRF5; motif: CCGAAACCGAAACY; match class: 0	19945	6204
2.5403330953320668e-11	143	569	27	0.04745166959578207	0.1888111888111888	TF:M11664_1	TF	Factor: IRF-2; motif: NGAAASYGAAAS; match class: 1	19945	6145
3.8865584650922506e-11	567	569	54	0.09490333919156414	0.09523809523809523	TF:M11676	TF	Factor: IRF-3; motif: NGGAAANGGAAASNGAAACN	19945	6164
3.8865584650922506e-11	567	569	54	0.09490333919156414	0.09523809523809523	TF:M11676_0	TF	Factor: IRF-3; motif: NGGAAANGGAAASNGAAACN; match class: 0	19945	6165
4.982333828938606e-11	2052	569	120	0.210896309314587	0.05847953216374269	TF:M04015_0	TF	Factor: IRF-4; motif: NCGAAACCGAAACYA; match class: 0	19945	6174
4.982333828938606e-11	2052	569	120	0.210896309314587	0.05847953216374269	TF:M04015	TF	Factor: IRF-4; motif: NCGAAACCGAAACYA	19945	6173
5.076948177616715e-11	159	569	28	0.0492091388400703	0.1761006289308176	TF:M04015_1	TF	Factor: IRF-4; motif: NCGAAACCGAAACYA; match class: 1	19945	6175
1.631791740094687e-10	97	569	22	0.03866432337434095	0.2268041237113402	TF:M11681_0	TF	Factor: IRF-9; motif: NCGAAACYGAAACYN; match class: 0	19945	6276
1.631791740094687e-10	97	569	22	0.03866432337434095	0.2268041237113402	TF:M11681	TF	Factor: IRF-9; motif: NCGAAACYGAAACYN	19945	6275
2.9262568613684323e-10	133	569	25	0.043936731107205626	0.18796992481203006	TF:M11680_0	TF	Factor: IRF-9; motif: NYGAAACYGAAACYN; match class: 0	19945	6273
2.9262568613684323e-10	133	569	25	0.043936731107205626	0.18796992481203006	TF:M11680	TF	Factor: IRF-9; motif: NYGAAACYGAAACYN	19945	6272
2.9273461508993704e-10	1049	569	76	0.1335676625659051	0.07244995233555768	TF:M00772_0	TF	Factor: IRF; motif: RRAANTGAAASYGNV; match class: 0	19945	6282
2.9273461508993704e-10	1049	569	76	0.1335676625659051	0.07244995233555768	TF:M00772	TF	Factor: IRF; motif: RRAANTGAAASYGNV	19945	6281
5.779819309468485e-10	2814	569	146	0.2565905096660808	0.051883439943141436	TF:M08775_1	TF	Factor: IRF-2; motif: NAANYGAAASYR; match class: 1	19945	6139
1.3262611998047867e-9	970	569	71	0.12478031634446397	0.0731958762886598	TF:M07323	TF	Factor: IRF-4; motif: KRAAMNGAAANYN	19945	6194
1.3262611998047867e-9	970	569	71	0.12478031634446397	0.0731958762886598	TF:M07323_0	TF	Factor: IRF-4; motif: KRAAMNGAAANYN; match class: 0	19945	6195
2.504983859314085e-9	2014	569	114	0.20035149384885764	0.05660377358490566	TF:M00972_0	TF	Factor: IRF; motif: RAAANTGAAAN; match class: 0	19945	6285
2.504983859314085e-9	2014	569	114	0.20035149384885764	0.05660377358490566	TF:M00972	TF	Factor: IRF; motif: RAAANTGAAAN	19945	6284
6.360258977181946e-9	46	569	15	0.026362038664323375	0.32608695652173914	TF:M00699_1	TF	Factor: ICSBP; motif: RAARTGAAACTG; match class: 1	19945	6052
1.2780986987669407e-8	1223	569	80	0.140597539543058	0.06541291905151267	TF:M00699	TF	Factor: ICSBP; motif: RAARTGAAACTG	19945	6050
1.2780986987669407e-8	1223	569	80	0.140597539543058	0.06541291905151267	TF:M00699_0	TF	Factor: ICSBP; motif: RAARTGAAACTG; match class: 0	19945	6051
1.928084812963093e-8	121	569	22	0.03866432337434095	0.18181818181818182	TF:M11672_0	TF	Factor: IRF-5; motif: NCGAAACCGAAACY; match class: 0	19945	6216
1.928084812963093e-8	121	569	22	0.03866432337434095	0.18181818181818182	TF:M11672	TF	Factor: IRF-5; motif: NCGAAACCGAAACY	19945	6215
1.9546198442236774e-8	850	569	63	0.11072056239015818	0.07411764705882352	TF:M00258	TF	Factor: ISGF-3; motif: CAGTTTCWCTTTYCC	19945	6338
1.9546198442236774e-8	850	569	63	0.11072056239015818	0.07411764705882352	TF:M00258_0	TF	Factor: ISGF-3; motif: CAGTTTCWCTTTYCC; match class: 0	19945	6339
2.587757651458817e-8	8513	569	323	0.5676625659050967	0.03794197110301891	TF:M08775_0	TF	Factor: IRF-2; motif: NAANYGAAASYR; match class: 0	19945	6138
2.587757651458817e-8	8513	569	323	0.5676625659050967	0.03794197110301891	TF:M08775	TF	Factor: IRF-2; motif: NAANYGAAASYR	19945	6137
2.051820234891109e-7	57	569	15	0.026362038664323375	0.2631578947368421	TF:M00772_1	TF	Factor: IRF; motif: RRAANTGAAASYGNV; match class: 1	19945	6283
2.42538947561573e-7	26	569	11	0.019332161687170474	0.4230769230769231	TF:M11679_1	TF	Factor: IRF-7; motif: NCGAAANCGAAANYN; match class: 1	19945	6241
1.0047788256679313e-6	29	569	11	0.019332161687170474	0.3793103448275862	TF:M00258_1	TF	Factor: ISGF-3; motif: CAGTTTCWCTTTYCC; match class: 1	19945	6340
3.3804253604304536e-6	467	569	40	0.070298769771529	0.08565310492505353	TF:M08938_1	TF	Factor: C-JUN:FRA-1; motif: NNATGACTCATNN; match class: 1	19945	6472
5.189334829678847e-6	205	569	25	0.043936731107205626	0.12195121951219512	TF:M00972_1	TF	Factor: IRF; motif: RAAANTGAAAN; match class: 1	19945	6286
5.234675292569278e-6	60	569	14	0.02460456942003515	0.23333333333333334	TF:M11673_0	TF	Factor: IRF-5; motif: NCGAAACCGAAACY; match class: 0	19945	6219
5.234675292569278e-6	60	569	14	0.02460456942003515	0.23333333333333334	TF:M11673	TF	Factor: IRF-5; motif: NCGAAACCGAAACY	19945	6218
6.446299679235003e-6	3302	569	150	0.26362038664323373	0.04542701393095094	TF:M08936	TF	Factor: C-JUN:FOSB; motif: NATGACTCAY	19945	6467
6.446299679235003e-6	3302	569	150	0.26362038664323373	0.04542701393095094	TF:M08936_0	TF	Factor: C-JUN:FOSB; motif: NATGACTCAY; match class: 0	19945	6468
7.458630543646333e-6	20	569	9	0.015817223198594025	0.45	TF:M07045_1	TF	Factor: IRF-1; motif: NNRAAANNGAAASN; match class: 1	19945	6130
8.259255879458626e-6	10	569	7	0.012302284710017574	0.7	TF:M10080_1	TF	Factor: STAT2; motif: RRGRAANNGAAACTGAAAN; match class: 1	19945	11620
9.750556626226885e-6	5174	569	211	0.37082601054481545	0.040780827212988015	TF:M07102_0	TF	Factor: c-Jun; motif: NNNNRRTGASTCAN; match class: 0	19945	6480
9.750556626226885e-6	5174	569	211	0.37082601054481545	0.040780827212988015	TF:M07102	TF	Factor: c-Jun; motif: NNNNRRTGASTCAN	19945	6479
1.0486367742830039e-5	5084	569	208	0.3655536028119508	0.040912667191188044	TF:M00517	TF	Factor: AP-1; motif: NNNTGAGTCAKCN	19945	155
1.0486367742830039e-5	5084	569	208	0.3655536028119508	0.040912667191188044	TF:M00517_0	TF	Factor: AP-1; motif: NNNTGAGTCAKCN; match class: 0	19945	156
1.1103858837560314e-5	3182	569	145	0.2548330404217926	0.04556882463859208	TF:M07092	TF	Factor: Fra-2; motif: NRRTGASTCAB	19945	3587
1.1103858837560314e-5	3182	569	145	0.2548330404217926	0.04556882463859208	TF:M07092_0	TF	Factor: Fra-2; motif: NRRTGASTCAB; match class: 0	19945	3588
1.2527927421972627e-5	3747	569	164	0.28822495606326887	0.04376834801174273	TF:M08938_0	TF	Factor: C-JUN:FRA-1; motif: NNATGACTCATNN; match class: 0	19945	6471
1.2527927421972627e-5	3747	569	164	0.28822495606326887	0.04376834801174273	TF:M08938	TF	Factor: C-JUN:FRA-1; motif: NNATGACTCATNN	19945	6470
1.4671828328597972e-5	3995	569	172	0.3022847100175747	0.04305381727158949	TF:M08914	TF	Factor: FRA-2; motif: RTGANTCA	19945	4055
1.4671828328597972e-5	3995	569	172	0.3022847100175747	0.04305381727158949	TF:M08914_0	TF	Factor: FRA-2; motif: RTGANTCA; match class: 0	19945	4056
2.8322580602351655e-5	4151	569	176	0.3093145869947276	0.04239942182606601	TF:M09615	TF	Factor: Fra-1; motif: NRTGACTCATN	19945	3572
2.8322580602351655e-5	4151	569	176	0.3093145869947276	0.04239942182606601	TF:M09615_0	TF	Factor: Fra-1; motif: NRTGACTCATN; match class: 0	19945	3573
3.136901463030405e-5	567	569	43	0.07557117750439367	0.07583774250440917	TF:M09615_1	TF	Factor: Fra-1; motif: NRTGACTCATN; match class: 1	19945	3574
3.188684516740598e-5	4310	569	181	0.3181019332161687	0.0419953596287703	TF:M00199_1	TF	Factor: AP-1; motif: NTGASTCAG; match class: 1	19945	163
4.067153265568456e-5	2724	569	127	0.22319859402460457	0.046622613803230545	TF:M07104	TF	Factor: JunD; motif: NRTGASTCATN	19945	6443
4.067153265568456e-5	2724	569	127	0.22319859402460457	0.046622613803230545	TF:M07104_0	TF	Factor: JunD; motif: NRTGASTCATN; match class: 0	19945	6444
4.4665383492448606e-5	4886	569	199	0.34973637961335674	0.040728612361850186	TF:M00199_0	TF	Factor: AP-1; motif: NTGASTCAG; match class: 0	19945	162
4.4665383492448606e-5	4886	569	199	0.34973637961335674	0.040728612361850186	TF:M00199	TF	Factor: AP-1; motif: NTGASTCAG	19945	161
4.65083865373401e-5	683	569	48	0.0843585237258348	0.07027818448023426	TF:M09965_1	TF	Factor: c-Jun; motif: NRTGAGTCAYN; match class: 1	19945	6484
5.2716598966574576e-5	5084	569	205	0.3602811950790861	0.04032258064516129	TF:M09964	TF	Factor: JunD; motif: NRTGAGTCAYN	19945	6449
5.2716598966574576e-5	5084	569	205	0.3602811950790861	0.04032258064516129	TF:M09964_0	TF	Factor: JunD; motif: NRTGAGTCAYN; match class: 0	19945	6450
6.59367289417406e-5	603	569	44	0.0773286467486819	0.07296849087893864	TF:M09958_0	TF	Factor: IRF-3; motif: RAAARGGAAANNGAAASNGA; match class: 0	19945	6156
6.59367289417406e-5	603	569	44	0.0773286467486819	0.07296849087893864	TF:M09958	TF	Factor: IRF-3; motif: RAAARGGAAANNGAAASNGA	19945	6155
7.450876489554305e-5	4296	569	179	0.3145869947275923	0.041666666666666664	TF:M03551	TF	Factor: JunB; motif: TGACTCAN	19945	6425
7.450876489554305e-5	4296	569	179	0.3145869947275923	0.041666666666666664	TF:M03551_0	TF	Factor: JunB; motif: TGACTCAN; match class: 0	19945	6426
7.719649221843134e-5	4298	569	179	0.3145869947275923	0.0416472778036296	TF:M02280	TF	Factor: AP1; motif: TGACTCA	19945	158
7.719649221843134e-5	4298	569	179	0.3145869947275923	0.0416472778036296	TF:M02280_0	TF	Factor: AP1; motif: TGACTCA; match class: 0	19945	159
8.105098446583815e-5	3664	569	158	0.27768014059753954	0.04312227074235808	TF:M08940_0	TF	Factor: C-JUN:FRA-2; motif: NNRTGAGTCAYN; match class: 0	19945	6474
8.105098446583815e-5	3664	569	158	0.27768014059753954	0.04312227074235808	TF:M08940	TF	Factor: C-JUN:FRA-2; motif: NNRTGAGTCAYN	19945	6473
9.963353975857127e-5	4374	569	181	0.3181019332161687	0.0413808870598994	TF:M09923	TF	Factor: Fra-2; motif: NNRTGAGTCAYN	19945	4061
9.963353975857127e-5	4374	569	181	0.3181019332161687	0.0413808870598994	TF:M09923_0	TF	Factor: Fra-2; motif: NNRTGAGTCAYN; match class: 0	19945	4062
1.2574190291458282e-4	2491	569	117	0.2056239015817223	0.046969088719389804	TF:M03815_0	TF	Factor: c-Fos; motif: TGACTCAN; match class: 0	19945	1182
1.2574190291458282e-4	2491	569	117	0.2056239015817223	0.046969088719389804	TF:M03815	TF	Factor: c-Fos; motif: TGACTCAN	19945	1181
1.286098463212091e-4	2691	569	124	0.2179261862917399	0.046079524340393904	TF:M09617_0	TF	Factor: c-Fos; motif: RTGAGTCAYNN; match class: 0	19945	3606
1.286098463212091e-4	2691	569	124	0.2179261862917399	0.046079524340393904	TF:M09617	TF	Factor: c-Fos; motif: RTGAGTCAYNN	19945	3605
1.3770503508689493e-4	3246	569	143	0.2513181019332162	0.044054220579174366	TF:M07076	TF	Factor: c-Jun:B-ATF; motif: RNWATGASTCA	19945	647
1.3770503508689493e-4	3246	569	143	0.2513181019332162	0.044054220579174366	TF:M07076_0	TF	Factor: c-Jun:B-ATF; motif: RNWATGASTCA; match class: 0	19945	648
1.552872638419645e-4	4710	569	191	0.335676625659051	0.040552016985138	TF:M03563	TF	Factor: RelA-p65; motif: GGGANTTTCCNN	19945	10238
1.552872638419645e-4	4710	569	191	0.335676625659051	0.040552016985138	TF:M03563_0	TF	Factor: RelA-p65; motif: GGGANTTTCCNN; match class: 0	19945	10239
1.6459476947889245e-4	3552	569	153	0.2688927943760984	0.04307432432432432	TF:M03869_0	TF	Factor: Fra-1; motif: TGACTCAN; match class: 0	19945	4053
1.6459476947889245e-4	3552	569	153	0.2688927943760984	0.04307432432432432	TF:M03869	TF	Factor: Fra-1; motif: TGACTCAN	19945	4052
1.7761547423517907e-4	3259	569	143	0.2513181019332162	0.043878490334458425	TF:M00517_1	TF	Factor: AP-1; motif: NNNTGAGTCAKCN; match class: 1	19945	157
1.7800283285705084e-4	4812	569	194	0.3409490333919156	0.04031587697423109	TF:M09616	TF	Factor: Fra-2; motif: RTGACTCANNN	19945	4058
1.7800283285705084e-4	4812	569	194	0.3409490333919156	0.04031587697423109	TF:M09616_0	TF	Factor: Fra-2; motif: RTGACTCANNN; match class: 0	19945	4059
1.952461993518217e-4	4444	569	182	0.31985940246045697	0.04095409540954095	TF:M07090_0	TF	Factor: c-Fos; motif: NNTGASTCATN; match class: 0	19945	3597
1.952461993518217e-4	4444	569	182	0.31985940246045697	0.04095409540954095	TF:M07090	TF	Factor: c-Fos; motif: NNTGASTCATN	19945	3596
2.1638839321696702e-4	606	569	43	0.07557117750439367	0.07095709570957096	TF:M02280_1	TF	Factor: AP1; motif: TGACTCA; match class: 1	19945	160
2.1638839321696702e-4	606	569	43	0.07557117750439367	0.07095709570957096	TF:M03551_1	TF	Factor: JunB; motif: TGACTCAN; match class: 1	19945	6427
3.1191941934101484e-4	233	569	24	0.0421792618629174	0.10300429184549356	TF:M09617_1	TF	Factor: c-Fos; motif: RTGAGTCAYNN; match class: 1	19945	3607
3.641111250501415e-4	730	569	48	0.0843585237258348	0.06575342465753424	TF:M09616_1	TF	Factor: Fra-2; motif: RTGACTCANNN; match class: 1	19945	4060
4.1243036151155206e-4	620	569	43	0.07557117750439367	0.06935483870967742	TF:M09923_1	TF	Factor: Fra-2; motif: NNRTGAGTCAYN; match class: 1	19945	4063
4.6942856107669165e-4	949	569	57	0.10017574692442882	0.06006322444678609	TF:M08944_1	TF	Factor: JUNB:C-JUN; motif: NATGACKCAT; match class: 1	19945	6406
4.8272461889391455e-4	4623	569	186	0.3268892794376098	0.04023361453601557	TF:M09922_0	TF	Factor: Fra-1; motif: NNNTGAGTCAYN; match class: 0	19945	3576
4.8272461889391455e-4	4623	569	186	0.3268892794376098	0.04023361453601557	TF:M09922	TF	Factor: Fra-1; motif: NNNTGAGTCAYN	19945	3575
4.997473002267295e-4	3703	569	156	0.2741652021089631	0.04212800432082096	TF:M00053	TF	Factor: c-Rel; motif: SGGRNTTTCC	19945	1544
4.997473002267295e-4	3703	569	156	0.2741652021089631	0.04212800432082096	TF:M00053_0	TF	Factor: c-Rel; motif: SGGRNTTTCC; match class: 0	19945	1545
5.281887768154256e-4	4535	569	183	0.3216168717047452	0.04035281146637266	TF:M09965_0	TF	Factor: c-Jun; motif: NRTGAGTCAYN; match class: 0	19945	6483
5.281887768154256e-4	4535	569	183	0.3216168717047452	0.04035281146637266	TF:M09965	TF	Factor: c-Jun; motif: NRTGAGTCAYN	19945	6482
5.632664571242534e-4	858	569	53	0.09314586994727592	0.06177156177156177	TF:M09964_1	TF	Factor: JunD; motif: NRTGAGTCAYN; match class: 1	19945	6451
6.549492551894584e-4	3209	569	139	0.24428822495606328	0.043315674665004675	TF:M11286	TF	Factor: Fra-1; motif: NATGAWTCAYN	19945	3584
6.549492551894584e-4	3209	569	139	0.24428822495606328	0.043315674665004675	TF:M11286_0	TF	Factor: Fra-1; motif: NATGAWTCAYN; match class: 0	19945	3585
6.755358773919681e-4	3509	569	149	0.2618629173989455	0.042462239954402965	TF:M09745_0	TF	Factor: HELIOS; motif: RNARRRGGAASTGARAN; match class: 0	19945	4767
6.755358773919681e-4	3509	569	149	0.2618629173989455	0.042462239954402965	TF:M09745	TF	Factor: HELIOS; motif: RNARRRGGAASTGARAN	19945	4766
7.555298813073193e-4	3187	569	138	0.24253075571177504	0.0433009099466583	TF:M08920	TF	Factor: JUNB:FOSB; motif: NRTGASTCAT	19945	6392
7.555298813073193e-4	3187	569	138	0.24253075571177504	0.0433009099466583	TF:M08920_0	TF	Factor: JUNB:FOSB; motif: NRTGASTCAT; match class: 0	19945	6393
7.668055970628224e-4	2575	569	117	0.2056239015817223	0.04543689320388349	TF:M00925	TF	Factor: AP-1; motif: NTGACTCAN	19945	179
7.668055970628224e-4	2575	569	117	0.2056239015817223	0.04543689320388349	TF:M00925_0	TF	Factor: AP-1; motif: NTGACTCAN; match class: 0	19945	180
8.593123210581284e-4	682	569	45	0.07908611599297012	0.06598240469208211	TF:M09922_1	TF	Factor: Fra-1; motif: NNNTGAGTCAYN; match class: 1	19945	3577
0.001050773235334619	2447	569	112	0.1968365553602812	0.04577033101757254	TF:M07221	TF	Factor: NF-kappaB1; motif: KGGRNTTTCCM	19945	8171
0.001050773235334619	2447	569	112	0.1968365553602812	0.04577033101757254	TF:M07221_0	TF	Factor: NF-kappaB1; motif: KGGRNTTTCCM; match class: 0	19945	8172
0.001132252324691879	3328	569	142	0.24956063268892795	0.04266826923076923	TF:M08942_0	TF	Factor: C-FOS:C-JUN; motif: ATGAGTCAYN; match class: 0	19945	3564
0.001132252324691879	3328	569	142	0.24956063268892795	0.04266826923076923	TF:M08942	TF	Factor: C-FOS:C-JUN; motif: ATGAGTCAYN	19945	3563
0.001170439832433799	345	569	29	0.050966608084358524	0.08405797101449275	TF:M08936_1	TF	Factor: C-JUN:FOSB; motif: NATGACTCAY; match class: 1	19945	6469
0.0016372931019123576	3529	569	148	0.2601054481546573	0.041938226126381414	TF:M08925	TF	Factor: JUNB:C-FOS; motif: NATGAGTCATNN	19945	6395
0.0016372931019123576	3529	569	148	0.2601054481546573	0.041938226126381414	TF:M08925_0	TF	Factor: JUNB:C-FOS; motif: NATGAGTCATNN; match class: 0	19945	6396
0.00210277562980698	1643	569	82	0.14411247803163443	0.04990870359099209	TF:M08920_1	TF	Factor: JUNB:FOSB; motif: NRTGASTCAT; match class: 1	19945	6394
0.002248434626601315	259	569	24	0.0421792618629174	0.09266409266409266	TF:M01882	TF	Factor: IRF-2; motif: NNRAAAGTGAAASNNA	19945	6149
0.002248434626601315	259	569	24	0.0421792618629174	0.09266409266409266	TF:M01882_0	TF	Factor: IRF-2; motif: NNRAAAGTGAAASNNA; match class: 0	19945	6150
0.002861627777229523	2963	569	128	0.22495606326889278	0.043199460006749915	TF:M08923	TF	Factor: JUNB:FRA-2; motif: NRTGASTCAT	19945	6401
0.002861627777229523	2963	569	128	0.22495606326889278	0.043199460006749915	TF:M08923_0	TF	Factor: JUNB:FRA-2; motif: NRTGASTCAT; match class: 0	19945	6402
0.0029353153544832747	2411	569	109	0.19156414762741653	0.0452094566569888	TF:M07103_0	TF	Factor: JunB; motif: NRRTGASTCAK; match class: 0	19945	6408
0.0029353153544832747	2411	569	109	0.19156414762741653	0.0452094566569888	TF:M07103	TF	Factor: JunB; motif: NRRTGASTCAK	19945	6407
0.004021716211037471	1945	569	92	0.1616871704745167	0.04730077120822622	TF:M00174_0	TF	Factor: AP-1; motif: NNTGACTCANN; match class: 0	19945	177
0.004021716211037471	1945	569	92	0.1616871704745167	0.04730077120822622	TF:M00174	TF	Factor: AP-1; motif: NNTGACTCANN	19945	176
0.004161674634152331	1323	569	69	0.12126537785588752	0.05215419501133787	TF:M08933_1	TF	Factor: JUND:C-FOS; motif: NNATGAGTCATNN; match class: 1	19945	6430
0.00453047981067578	1170	569	63	0.11072056239015818	0.05384615384615385	TF:M00983_1	TF	Factor: MAF; motif: NGCTGAGTCAN; match class: 1	19945	7111
0.004780149100262037	1019	569	57	0.10017574692442882	0.05593719332679097	TF:M03545_1	TF	Factor: c-Rel; motif: NGGGAATYTCCN; match class: 1	19945	1552
0.005134407640571448	310	569	26	0.04569420035149385	0.08387096774193549	TF:M09649_0	TF	Factor: Blimp-1; motif: RAAAGTGAAAGTNN; match class: 0	19945	9951
0.005134407640571448	310	569	26	0.04569420035149385	0.08387096774193549	TF:M09649	TF	Factor: Blimp-1; motif: RAAAGTGAAAGTNN	19945	9950
0.005233222038006131	1929	569	91	0.15992970123022848	0.047174701918092275	TF:M09631	TF	Factor: JunB; motif: NNNTGAGTCAY	19945	6413
0.005233222038006131	1929	569	91	0.15992970123022848	0.047174701918092275	TF:M09631_0	TF	Factor: JunB; motif: NNNTGAGTCAY; match class: 0	19945	6414
0.005263849945687668	434	569	32	0.056239015817223195	0.07373271889400922	TF:M00053_1	TF	Factor: c-Rel; motif: SGGRNTTTCC; match class: 1	19945	1546
0.005273585830440585	3086	569	131	0.23022847100175747	0.042449773169151	TF:M07102_1	TF	Factor: c-Jun; motif: NNNNRRTGASTCAN; match class: 1	19945	6481
0.006002321574619757	182	569	19	0.033391915641476276	0.1043956043956044	TF:M11678_0	TF	Factor: IRF-7; motif: NNGAAAGTGAAANTR; match class: 0	19945	6237
0.006002321574619757	182	569	19	0.033391915641476276	0.1043956043956044	TF:M11678	TF	Factor: IRF-7; motif: NNGAAAGTGAAANTR	19945	6236
0.006319739944456154	1854	569	88	0.1546572934973638	0.04746494066882417	TF:M08922	TF	Factor: JUNB:FRA-1; motif: NNRTGACTCATNN	19945	6398
0.006319739944456154	1854	569	88	0.1546572934973638	0.04746494066882417	TF:M08922_0	TF	Factor: JUNB:FRA-1; motif: NNRTGACTCATNN; match class: 0	19945	6399
0.007293846932667302	40	569	9	0.015817223198594025	0.225	TF:M07323_1	TF	Factor: IRF-4; motif: KRAAMNGAAANYN; match class: 1	19945	6196
0.008247337140742344	4873	569	188	0.3304042179261863	0.03857993022778576	TF:M08933_0	TF	Factor: JUND:C-FOS; motif: NNATGAGTCATNN; match class: 0	19945	6429
0.008247337140742344	4873	569	188	0.3304042179261863	0.03857993022778576	TF:M08933	TF	Factor: JUND:C-FOS; motif: NNATGAGTCATNN	19945	6428
0.00903161621182624	1513	569	75	0.13181019332161686	0.0495703899537343	TF:M08925_1	TF	Factor: JUNB:C-FOS; motif: NATGAGTCATNN; match class: 1	19945	6397
0.010586853069828019	2858	569	122	0.21441124780316345	0.042687193841847444	TF:M07600_0	TF	Factor: C-Fos; motif: NNTGACTCAN; match class: 0	19945	1179
0.010586853069828019	2858	569	122	0.21441124780316345	0.042687193841847444	TF:M07600	TF	Factor: C-Fos; motif: NNTGACTCAN	19945	1178
0.010912028604790878	2449	569	108	0.18980667838312829	0.04409963250306247	TF:M09924_0	TF	Factor: c-Fos; motif: NTGAGTCAN; match class: 0	19945	3609
0.010912028604790878	2449	569	108	0.18980667838312829	0.04409963250306247	TF:M09924	TF	Factor: c-Fos; motif: NTGAGTCAN	19945	3608
0.013167562980304696	5002	569	191	0.335676625659051	0.03818472610955618	TF:M03557	TF	Factor: P50; motif: GGRRANTCCCNN	19945	8993
0.013167562980304696	5002	569	191	0.335676625659051	0.03818472610955618	TF:M03557_0	TF	Factor: P50; motif: GGRRANTCCCNN; match class: 0	19945	8994
0.014310485888470018	433	569	31	0.054481546572934976	0.07159353348729793	TF:M07103_1	TF	Factor: JunB; motif: NRRTGASTCAK; match class: 1	19945	6409
0.01783382704424458	690	569	42	0.07381370826010544	0.06086956521739131	TF:M00063_0	TF	Factor: IRF-2; motif: GAAAAGYGAAASY; match class: 0	19945	6135
0.01783382704424458	690	569	42	0.07381370826010544	0.06086956521739131	TF:M00063	TF	Factor: IRF-2; motif: GAAAAGYGAAASY	19945	6134
0.019632851963987355	939	569	52	0.0913884007029877	0.055378061767838126	TF:M08926_0	TF	Factor: JUNB; motif: ATGACTCA; match class: 0	19945	6411
0.019632851963987355	939	569	52	0.0913884007029877	0.055378061767838126	TF:M01267_0	TF	Factor: Fra-1; motif: TGAGTCAN; match class: 0	19945	4047
0.019632851963987355	939	569	52	0.0913884007029877	0.055378061767838126	TF:M01267	TF	Factor: Fra-1; motif: TGAGTCAN	19945	4046
0.019632851963987355	939	569	52	0.0913884007029877	0.055378061767838126	TF:M00926	TF	Factor: AP-1; motif: TGAGTCAN	19945	173
0.019632851963987355	939	569	52	0.0913884007029877	0.055378061767838126	TF:M00926_0	TF	Factor: AP-1; motif: TGAGTCAN; match class: 0	19945	174
0.019632851963987355	939	569	52	0.0913884007029877	0.055378061767838126	TF:M08926	TF	Factor: JUNB; motif: ATGACTCA	19945	6410
0.0198865539898495	790	569	46	0.08084358523725835	0.05822784810126582	TF:M08942_1	TF	Factor: C-FOS:C-JUN; motif: ATGAGTCAYN; match class: 1	19945	3565
0.022790193134491626	1150	569	60	0.1054481546572935	0.05217391304347826	TF:M07092_1	TF	Factor: Fra-2; motif: NRRTGASTCAB; match class: 1	19945	3589
0.02484862038585394	17	569	6	0.01054481546572935	0.35294117647058826	TF:M04788_1	TF	Factor: IRF-1; motif: STTTCACTTTCNNT; match class: 1	19945	6118
0.024898443721189295	35	569	8	0.014059753954305799	0.22857142857142856	TF:M07216_1	TF	Factor: IRF1; motif: NNNYASTTTCACTTTCNNTTT; match class: 1	19945	6121
0.025601483327452493	3791	569	151	0.26537785588752194	0.03983117910841467	TF:M00208_0	TF	Factor: NF-kappaB; motif: NGGGACTTTCCA; match class: 0	19945	8196
0.025601483327452493	3791	569	151	0.26537785588752194	0.03983117910841467	TF:M00208	TF	Factor: NF-kappaB; motif: NGGGACTTTCCA	19945	8195
0.027384318982756773	425	569	30	0.05272407732864675	0.07058823529411765	TF:M03869_1	TF	Factor: Fra-1; motif: TGACTCAN; match class: 1	19945	4054
0.028436579138247906	5381	569	201	0.3532513181019332	0.03735365173759524	TF:M08944_0	TF	Factor: JUNB:C-JUN; motif: NATGACKCAT; match class: 0	19945	6405
0.028436579138247906	5381	569	201	0.3532513181019332	0.03735365173759524	TF:M08944	TF	Factor: JUNB:C-JUN; motif: NATGACKCAT	19945	6404
0.02850501395837143	1080	569	57	0.10017574692442882	0.05277777777777778	TF:M10004	TF	Factor: NF-kappaB2; motif: GGGRAANYCCC	19945	8186
0.02850501395837143	1080	569	57	0.10017574692442882	0.05277777777777778	TF:M10004_0	TF	Factor: NF-kappaB2; motif: GGGRAANYCCC; match class: 0	19945	8187
0.038313368145101674	284	569	23	0.040421792618629174	0.08098591549295775	TF:M07600_1	TF	Factor: C-Fos; motif: NNTGACTCAN; match class: 1	19945	1180
0.03930479594567479	1576	569	75	0.13181019332161686	0.04758883248730964	TF:M08929	TF	Factor: JUND:FRA-1; motif: NRTGACTCAN	19945	6431
0.03930479594567479	1576	569	75	0.13181019332161686	0.04758883248730964	TF:M08929_0	TF	Factor: JUND:FRA-1; motif: NRTGACTCAN; match class: 0	19945	6432
0.041336130444826626	1886	569	86	0.15114235500878734	0.04559915164369035	TF:M00052	TF	Factor: NF-kappaB; motif: GGGRATTTCC	19945	8162
0.041336130444826626	1886	569	86	0.15114235500878734	0.04559915164369035	TF:M00052_0	TF	Factor: NF-kappaB; motif: GGGRATTTCC; match class: 0	19945	8163
0.04342941913629112	227	569	20	0.0351493848857645	0.0881057268722467	TF:M00925_1	TF	Factor: AP-1; motif: NTGACTCAN; match class: 1	19945	181
0.046843561106943966	892	569	49	0.08611599297012303	0.05493273542600897	TF:M03563_1	TF	Factor: RelA-p65; motif: GGGANTTTCCNN; match class: 1	19945	10240
7.91423377285226e-13	37	312	18	0.057692307692307696	0.4864864864864865	WP:WP619	WP	Type II interferon signaling (IFNG)	6646	45
3.0578147473297575e-6	90	312	19	0.060897435897435896	0.2111111111111111	WP:WP1772	WP	Apoptosis Modulation and Signaling	6646	367
4.131172176607614e-5	35	312	11	0.035256410256410256	0.3142857142857143	WP:WP3617	WP	Photodynamic therapy-induced NF-kB survival signaling	6646	222
5.9932348352800675e-5	23	312	9	0.028846153846153848	0.391304347826087	WP:WP4197	WP	The human immune response to tuberculosis	6646	459
1.7622419342898976e-4	84	312	16	0.05128205128205128	0.19047619047619047	WP:WP254	WP	Apoptosis	6646	356
1.9359335264793027e-4	105	312	18	0.057692307692307696	0.17142857142857143	WP:WP615	WP	Senescence and Autophagy in Cancer	6646	321
2.0213368006785488e-4	116	312	19	0.060897435897435896	0.16379310344827586	WP:WP2431	WP	Spinal Cord Injury	6646	21
0.001932164552916795	19	312	7	0.022435897435897436	0.3684210526315789	WP:WP4478	WP	LTF danger signal response pathway	6646	407
0.0021336376097369266	26	312	8	0.02564102564102564	0.3076923076923077	WP:WP530	WP	Cytokines and Inflammatory Response	6646	418
0.0037578775799269374	73	312	13	0.041666666666666664	0.1780821917808219	WP:WP4655	WP	Cytosolic DNA-sensing pathway	6646	546
0.005091328139760133	37	312	9	0.028846153846153848	0.24324324324324326	WP:WP3614	WP	Photodynamic therapy-induced HIF-1 survival signaling	6646	414
0.006091060488313406	10	312	5	0.016025641025641024	0.5	WP:WP2113	WP	Type III interferon signaling	6646	148
0.007284795851672115	16	312	6	0.019230769230769232	0.375	WP:WP4705	WP	Pathways of nucleic acid metabolism and innate immune sensing	6646	553
0.009594302023470962	49	312	10	0.03205128205128205	0.20408163265306123	WP:WP3646	WP	Hepatitis C and Hepatocellular Carcinoma	6646	97
0.010816979591247583	17	312	6	0.019230769230769232	0.35294117647058826	WP:WP4493	WP	Cells and Molecules involved in local acute inflammatory response	6646	441
0.011266977427625087	70	312	12	0.038461538461538464	0.17142857142857143	WP:WP4341	WP	Non-genomic actions of 1,25 dihydroxyvitamin D3	6646	264
0.0118276368897136	60	312	11	0.035256410256410256	0.18333333333333332	WP:WP3865	WP	Novel intracellular components of RIG-I-like receptor (RLR) pathway	6646	279
0.014214176158234058	33	312	8	0.02564102564102564	0.24242424242424243	WP:WP4496	WP	Signal transduction through IL1R	6646	516
0.024597262233343985	27	312	7	0.022435897435897436	0.25925925925925924	WP:WP3613	WP	Photodynamic therapy-induced unfolded protein response	6646	320
