# Supplementary material for: Genome-wide bioinformatic analyses predict key host and viral factors in SARS-CoV-2 pathogenesis
Source: Commun Biol. 2021 May 17;4:590. doi: 10.1038/s42003-021-02095-0 (PMC8128904; doi:10.1038/s42003-021-02095-0)
Supplement: Supplementary file 5 — Supplementary Data 3 [file 42003_2021_2095_MOESM5_ESM.zip › GSE147507_MainDataset/Series8_RSV/des_Condition/enrichment/ControlVsInfected_enrichment.under.tsv]

p_value	term_size	query_size	intersection_size	precision	recall	term_id	source	term_name	effective_domain_size	source_order
0.01669202806897524	2	28	2	0.07142857142857142	1	CORUM:7413	CORUM	CENP-A-histone H4 heterodimer- HJURP complex	3629	2826
2.2957397312938328e-5	4	181	4	0.022099447513812154	1	GO:0009753	GO:BP	response to jasmonic acid	17906	4146
2.2957397312938328e-5	4	181	4	0.022099447513812154	1	GO:0071395	GO:BP	cellular response to jasmonic acid stimulus	17906	19783
2.7674340136280703e-5	9	181	5	0.027624309392265192	0.5555555555555556	GO:0030638	GO:BP	polyketide metabolic process	17906	8002
2.7674340136280703e-5	9	181	5	0.027624309392265192	0.5555555555555556	GO:0044597	GO:BP	daunorubicin metabolic process	17906	13067
2.7674340136280703e-5	9	181	5	0.027624309392265192	0.5555555555555556	GO:0044598	GO:BP	doxorubicin metabolic process	17906	13068
5.489553949436588e-5	10	181	5	0.027624309392265192	0.5	GO:0030647	GO:BP	aminoglycoside antibiotic metabolic process	17906	8010
7.17209856284693e-4	90	181	9	0.049723756906077346	0.1	GO:0034308	GO:BP	primary alcohol metabolic process	17906	9921
0.002352558838361196	19	181	5	0.027624309392265192	0.2631578947368421	GO:0016137	GO:BP	glycoside metabolic process	17906	5787
0.002372305011821039	34	181	6	0.03314917127071823	0.17647058823529413	GO:1901661	GO:BP	quinone metabolic process	17906	25151
0.0031111138704256382	20	181	5	0.027624309392265192	0.25	GO:1902644	GO:BP	tertiary alcohol metabolic process	17906	26031
0.008191665317098931	120	181	9	0.049723756906077346	0.075	GO:0016999	GO:BP	antibiotic metabolic process	17906	5927
0.008339342332322369	64	181	7	0.03867403314917127	0.109375	GO:0006081	GO:BP	cellular aldehyde metabolic process	17906	2149
0.02871925530282365	15	181	4	0.022099447513812154	0.26666666666666666	GO:0034310	GO:BP	primary alcohol catabolic process	17906	9923
0.030101644776835867	553	181	18	0.09944751381215469	0.0325497287522604	GO:1901615	GO:BP	organic hydroxy compound metabolic process	17906	25108
0.03314874122579065	1987	181	40	0.22099447513812154	0.020130850528434826	GO:0044281	GO:BP	small molecule metabolic process	17906	12878
0.0451555475704766	6	181	3	0.016574585635359115	0.5	GO:0016115	GO:BP	terpenoid catabolic process	17906	5765
0.04928819174204504	17	181	4	0.022099447513812154	0.23529411764705882	GO:0042448	GO:BP	progesterone metabolic process	17906	11909
0.02692603537358513	5732	188	82	0.43617021276595747	0.014305652477320307	GO:0071944	GO:CC	cell periphery	18856	3160
0.027999101962369596	2172	188	40	0.2127659574468085	0.01841620626151013	GO:0043230	GO:CC	extracellular organelle	18856	2153
0.03682549052550329	3914	188	61	0.324468085106383	0.015585079202861523	GO:0031982	GO:CC	vesicle	18856	1473
0.03860558986918899	5604	188	80	0.425531914893617	0.014275517487508922	GO:0005886	GO:CC	plasma membrane	18856	532
0.04556016663912034	2144	188	39	0.2074468085106383	0.018190298507462687	GO:0070062	GO:CC	extracellular exosome	18856	2766
0.04557818149292998	11634	188	140	0.7446808510638298	0.012033694344163659	GO:0005737	GO:CC	cytoplasm	18856	402
1.6859334406651613e-5	20	184	6	0.03260869565217391	0.3	GO:0008106	GO:MF	alcohol dehydrogenase (NADP+) activity	18126	1993
2.4751001399743962e-5	5	184	4	0.021739130434782608	0.8	GO:0047086	GO:MF	ketosteroid monooxygenase activity	18126	7555
3.7048025597677015e-5	12	184	5	0.02717391304347826	0.4166666666666667	GO:0004032	GO:MF	alditol:NADP+ 1-oxidoreductase activity	18126	710
9.519910684313965e-5	26	184	6	0.03260869565217391	0.23076923076923078	GO:0004033	GO:MF	aldo-keto reductase (NADP) activity	18126	711
1.7051567985815105e-4	7	184	4	0.021739130434782608	0.5714285714285714	GO:0047023	GO:MF	androsterone dehydrogenase activity	18126	7493
2.856436542328608e-4	125	184	10	0.05434782608695652	0.08	GO:0016616	GO:MF	oxidoreductase activity, acting on the CH-OH group of donors, NAD or NADP as acceptor	18126	3640
4.996191037183508e-4	3	184	3	0.016304347826086956	1	GO:0047718	GO:MF	indanol dehydrogenase activity	18126	8176
4.996191037183508e-4	3	184	3	0.016304347826086956	1	GO:0018636	GO:MF	phenanthrene 9,10-monooxygenase activity	18126	4279
5.428247046366096e-4	134	184	10	0.05434782608695652	0.07462686567164178	GO:0016614	GO:MF	oxidoreductase activity, acting on CH-OH group of donors	18126	3638
8.761796084762902e-4	37	184	6	0.03260869565217391	0.16216216216216217	GO:0016620	GO:MF	oxidoreductase activity, acting on the aldehyde or oxo group of donors, NAD or NADP as acceptor	18126	3643
9.989261440937437e-4	10	184	4	0.021739130434782608	0.4	GO:0032052	GO:MF	bile acid binding	18126	5395
0.00198350686384327	4	184	3	0.016304347826086956	0.75	GO:0047115	GO:MF	trans-1,2-dihydrobenzene-1,2-diol dehydrogenase activity	18126	7584
0.002869876666174927	45	184	6	0.03260869565217391	0.13333333333333333	GO:0016903	GO:MF	oxidoreductase activity, acting on the aldehyde or oxo group of donors	18126	3907
0.005534479302747459	768	184	22	0.11956521739130435	0.028645833333333332	GO:0016491	GO:MF	oxidoreductase activity	18126	3594
0.010109178692612839	2841	184	51	0.27717391304347827	0.01795142555438226	GO:0043168	GO:MF	anion binding	18126	6847
0.015598412889102842	2574	184	47	0.2554347826086957	0.01825951825951826	GO:0036094	GO:MF	small molecule binding	18126	6453
0.02694731775614619	8	184	3	0.016304347826086956	0.375	GO:0001758	GO:MF	retinal dehydrogenase activity	18126	336
0.043561063064760215	45	184	5	0.02717391304347826	0.1111111111111111	GO:0016709	GO:MF	oxidoreductase activity, acting on paired donors, with incorporation or reduction of molecular oxygen, NAD(P)H as one donor, and incorporation of one atom of oxygen	18126	3724
0.043885151846839686	72	184	6	0.03260869565217391	0.08333333333333333	GO:0033293	GO:MF	monocarboxylic acid binding	18126	5548
0.049753278218634046	2	184	2	0.010869565217391304	1	GO:0004657	GO:MF	proline dehydrogenase activity	18126	1259
0.049753278218634046	2	184	2	0.010869565217391304	1	GO:0045550	GO:MF	geranylgeranyl reductase activity	18126	7319
0.019437928963685243	15	48	4	0.08333333333333333	0.26666666666666666	HP:0001985	HP	Hypoketotic hypoglycemia	4225	1459
0.03332988559541099	17	48	4	0.08333333333333333	0.23529411764705882	HP:0030794	HP	Abnormal C-peptide level	4225	10852
2.2520922401768415e-4	36	89	6	0.06741573033707865	0.16666666666666666	KEGG:00350	KEGG	Tyrosine metabolism	7788	43
0.009444160696553665	68	89	6	0.06741573033707865	0.08823529411764706	KEGG:00010	KEGG	Glycolysis / Gluconeogenesis	7788	2
0.0017884940998399432	23	117	5	0.042735042735042736	0.21739130434782608	REAC:R-HSA-193368	REAC	Synthesis of bile acids and bile salts via 7alpha-hydroxycholesterol	10594	2016
0.005366446705883015	14	117	4	0.03418803418803419	0.2857142857142857	REAC:R-HSA-193775	REAC	Synthesis of bile acids and bile salts via 24-hydroxycholesterol	10594	2014
0.007255591116821502	15	117	4	0.03418803418803419	0.26666666666666666	REAC:R-HSA-193807	REAC	Synthesis of bile acids and bile salts via 27-hydroxycholesterol	10594	2015
0.011550095912208161	33	117	5	0.042735042735042736	0.15151515151515152	REAC:R-HSA-192105	REAC	Synthesis of bile acids and bile salts	10594	2013
0.03824548440222761	42	117	5	0.042735042735042736	0.11904761904761904	REAC:R-HSA-194068	REAC	Bile acid and bile salt metabolism	10594	197
2.0161363924615992e-4	6404	195	99	0.5076923076923077	0.015459088069956278	TF:M07041_1	TF	Factor: HDAC1; motif: KGCARGGTC; match class: 1	19945	4756
8.161396589195395e-4	177	195	12	0.06153846153846154	0.06779661016949153	TF:M09946_1	TF	Factor: HNF-1beta; motif: NGTTAATRATTAACN; match class: 1	19945	5038
0.003845659597913067	4677	195	76	0.38974358974358975	0.01624973273465897	TF:M07602_1	TF	Factor: CP2; motif: NNNNCCAGNCNN; match class: 1	19945	1342
0.012159989794013648	1349	195	32	0.1641025641025641	0.023721275018532245	TF:M04896_1	TF	Factor: AP-2alpha; motif: NNNGSCCTGRGGSN; match class: 1	19945	12265
0.02251461903329583	11885	195	146	0.7487179487179487	0.012284392090870845	TF:M07322_1	TF	Factor: HSF4; motif: CTGCMRN; match class: 1	19945	5998
0.0301660258901651	4660	195	73	0.37435897435897436	0.015665236051502145	TF:M09729_1	TF	Factor: LUMAN; motif: CYCAGCYYCY; match class: 1	19945	6940
0.03873113580931874	174	195	10	0.05128205128205128	0.05747126436781609	TF:M09945_1	TF	Factor: HNF-1alpha; motif: NGTTAATKATTAACY; match class: 1	19945	5017
0.039520135408572424	1428	195	32	0.1641025641025641	0.022408963585434174	TF:M10025_1	TF	Factor: p73; motif: NNRCAWGYCCARRCWTGYC; match class: 1	19945	9040
2.795378205213534e-4	9	82	4	0.04878048780487805	0.4444444444444444	WP:WP696	WP	Benzo(a)pyrene metabolism	6646	24
