# Supplementary material for: Genome-wide bioinformatic analyses predict key host and viral factors in SARS-CoV-2 pathogenesis
Source: Commun Biol. 2021 May 17;4:590. doi: 10.1038/s42003-021-02095-0 (PMC8128904; doi:10.1038/s42003-021-02095-0)
Supplement: Supplementary file 5 — Supplementary Data 3 [file 42003_2021_2095_MOESM5_ESM.zip › GSE147507_MainDataset/Series8_RSV/des_Condition/enrichment/ControlVsInfected_enrichment.all.tsv]

p_value	term_size	query_size	intersection_size	precision	recall	term_id	source	term_name	effective_domain_size	source_order
1.385285204757412e-39	2923	710	264	0.37183098591549296	0.09031816626753336	GO:0009605	GO:BP	response to external stimulus	17906	4022
1.5536810164402292e-33	3421	710	278	0.39154929577464787	0.08126278865828705	GO:0010033	GO:BP	response to organic substance	17906	4358
1.6981860984331934e-32	1225	710	148	0.2084507042253521	0.12081632653061225	GO:0034097	GO:BP	response to cytokine	17906	9754
4.947817269249773e-31	1551	710	167	0.2352112676056338	0.10767246937459704	GO:0051707	GO:BP	response to other organism	17906	16391
5.810351119159551e-31	1553	710	167	0.2352112676056338	0.10753380553766903	GO:0043207	GO:BP	response to external biotic stimulus	17906	12351
8.602965621720155e-31	2813	710	240	0.3380281690140845	0.08531816565943832	GO:0071310	GO:BP	cellular response to organic substance	17906	19700
1.801320249599687e-30	1583	710	168	0.23661971830985915	0.10612760581174985	GO:0009607	GO:BP	response to biotic stimulus	17906	4024
2.4584724034513686e-30	4147	710	307	0.4323943661971831	0.07402941885700506	GO:0006950	GO:BP	response to stress	17906	2928
5.2726302523687336e-30	3418	710	270	0.38028169014084506	0.07899356348741954	GO:0070887	GO:BP	cellular response to chemical stimulus	17906	19465
7.469622964139777e-30	1130	710	137	0.19295774647887323	0.12123893805309735	GO:0071345	GO:BP	cellular response to cytokine stimulus	17906	19733
5.765138759268625e-28	799	710	110	0.15492957746478872	0.1376720901126408	GO:0019221	GO:BP	cytokine-mediated signaling pathway	17906	6540
2.521934444019555e-27	4897	710	335	0.47183098591549294	0.0684092301409026	GO:0042221	GO:BP	response to chemical	17906	11745
3.414120291298331e-26	1783	710	172	0.24225352112676057	0.09646662927650028	GO:0006952	GO:BP	defense response	17906	2929
5.013962846304308e-25	251	710	58	0.08169014084507042	0.23107569721115537	GO:0051607	GO:BP	defense response to virus	17906	16304
2.1956544926289378e-23	1212	710	131	0.18450704225352113	0.10808580858085809	GO:0098542	GO:BP	defense response to other organism	17906	22455
5.491453890806342e-23	3197	710	242	0.3408450704225352	0.0756959649671567	GO:0007166	GO:BP	cell surface receptor signaling pathway	17906	3111
7.72236790724216e-23	9455	710	510	0.7183098591549296	0.053939714436805924	GO:0050896	GO:BP	response to stimulus	17906	15742
9.950890786750674e-23	337	710	64	0.09014084507042254	0.18991097922848665	GO:0009615	GO:BP	response to virus	17906	4031
1.6208549709595888e-22	1010	710	116	0.16338028169014085	0.11485148514851486	GO:0045087	GO:BP	innate immune response	17906	13312
7.788052222657201e-22	3235	710	241	0.33943661971830985	0.07449768160741886	GO:0002376	GO:BP	immune system process	17906	1047
1.1598410552412283e-21	95	710	35	0.04929577464788732	0.3684210526315789	GO:0071357	GO:BP	cellular response to type I interferon	17906	19745
1.1598410552412283e-21	95	710	35	0.04929577464788732	0.3684210526315789	GO:0060337	GO:BP	type I interferon signaling pathway	17906	17466
5.915269456432112e-21	99	710	35	0.04929577464788732	0.35353535353535354	GO:0034340	GO:BP	response to type I interferon	17906	9938
1.0371570211656455e-20	2294	710	189	0.26619718309859153	0.08238884045335658	GO:0006955	GO:BP	immune response	17906	2932
1.5530442060803326e-19	4421	710	292	0.4112676056338028	0.06604840533815878	GO:0048583	GO:BP	regulation of response to stimulus	17906	15194
1.2884945622031792e-17	7772	710	430	0.6056338028169014	0.05532681420483788	GO:0051716	GO:BP	cellular response to stimulus	17906	16399
7.254324858453312e-17	227	710	46	0.0647887323943662	0.2026431718061674	GO:0043901	GO:BP	negative regulation of multi-organism process	17906	12660
7.523978684776378e-17	1132	710	113	0.1591549295774648	0.09982332155477032	GO:0032101	GO:BP	regulation of response to external stimulus	17906	8622
9.132232865707266e-17	1281	710	122	0.17183098591549295	0.09523809523809523	GO:0002252	GO:BP	immune effector process	17906	923
1.1620763304492401e-16	200	710	43	0.06056338028169014	0.215	GO:0034341	GO:BP	response to interferon-gamma	17906	9939
1.546472324681218e-16	774	710	89	0.12535211267605634	0.11498708010335917	GO:0043900	GO:BP	regulation of multi-organism process	17906	12659
3.5090084086071888e-16	87	710	29	0.04084507042253521	0.3333333333333333	GO:0060333	GO:BP	interferon-gamma-mediated signaling pathway	17906	17462
1.1872737566196866e-15	3072	710	216	0.30422535211267604	0.0703125	GO:0051704	GO:BP	multi-organism process	17906	16389
4.91239043572738e-15	180	710	39	0.054929577464788736	0.21666666666666667	GO:0071346	GO:BP	cellular response to interferon-gamma	17906	19734
9.125021975281837e-15	764	710	85	0.11971830985915492	0.11125654450261781	GO:0001817	GO:BP	regulation of cytokine production	17906	602
1.6355574990021346e-14	2542	710	186	0.2619718309859155	0.07317073170731707	GO:0048584	GO:BP	positive regulation of response to stimulus	17906	15195
5.112563227586958e-14	3356	710	225	0.31690140845070425	0.06704410011918951	GO:0051239	GO:BP	regulation of multicellular organismal process	17906	16032
5.968524691499057e-14	6366	710	360	0.5070422535211268	0.05655042412818096	GO:0048518	GO:BP	positive regulation of biological process	17906	15139
6.243523026688407e-14	6798	710	378	0.53239436619718306	0.05560458958517211	GO:0007154	GO:BP	cell communication	17906	3099
7.116919695691386e-14	88	710	27	0.038028169014084505	0.3068181818181818	GO:1903901	GO:BP	negative regulation of viral life cycle	17906	27152
7.894952470077038e-14	837	710	88	0.12394366197183099	0.10513739545997611	GO:0001816	GO:BP	cytokine production	17906	601
1.048227122355024e-13	1574	710	132	0.18591549295774648	0.08386277001270648	GO:0080134	GO:BP	regulation of response to stress	17906	21328
1.136987891778693e-13	6772	710	376	0.5295774647887324	0.055522740696987594	GO:0023052	GO:BP	signaling	17906	7722
1.1419416247690947e-13	105	710	29	0.04084507042253521	0.2761904761904762	GO:0048525	GO:BP	negative regulation of viral process	17906	15146
1.1822909002851447e-13	6296	710	356	0.5014084507042254	0.056543837357052096	GO:0007165	GO:BP	signal transduction	17906	3110
3.6125970595245096e-13	5681	710	328	0.4619718309859155	0.057736314029220207	GO:0048519	GO:BP	negative regulation of biological process	17906	15140
3.7581974586760737e-13	721	710	79	0.11126760563380282	0.10957004160887657	GO:0030155	GO:BP	regulation of cell adhesion	17906	7791
2.85814879952879e-12	63	710	22	0.030985915492957747	0.3492063492063492	GO:0045071	GO:BP	negative regulation of viral genome replication	17906	13296
2.9320203900993966e-12	215	710	39	0.054929577464788736	0.1813953488372093	GO:0071222	GO:BP	cellular response to lipopolysaccharide	17906	19616
8.698584764641026e-12	1447	710	120	0.16901408450704225	0.082930200414651	GO:0022610	GO:BP	biological adhesion	17906	7672
1.3877812014788742e-11	152	710	32	0.04507042253521127	0.21052631578947367	GO:1903900	GO:BP	regulation of viral life cycle	17906	27151
1.4981396588977147e-11	1440	710	119	0.1676056338028169	0.08263888888888889	GO:0007155	GO:BP	cell adhesion	17906	3100
1.5137635673408374e-11	1749	710	136	0.19154929577464788	0.07775871926815323	GO:0042127	GO:BP	regulation of cell population proliferation	17906	11673
1.9118489388011463e-11	227	710	39	0.054929577464788736	0.17180616740088106	GO:0071219	GO:BP	cellular response to molecule of bacterial origin	17906	19613
2.3815364559386383e-11	100	710	26	0.036619718309859155	0.26	GO:0045069	GO:BP	regulation of viral genome replication	17906	13294
6.590075895045e-11	807	710	80	0.11267605633802817	0.09913258983890955	GO:0031347	GO:BP	regulation of defense response	17906	8359
6.952689816788759e-11	1746	710	134	0.18873239436619718	0.07674684994272624	GO:1901700	GO:BP	response to oxygen-containing compound	17906	25180
8.154220410226739e-11	1731	710	133	0.18732394366197183	0.07683419988445984	GO:0048585	GO:BP	negative regulation of response to stimulus	17906	15196
8.276571104564535e-11	5605	710	316	0.4450704225352113	0.05637823371989295	GO:0048522	GO:BP	positive regulation of cellular process	17906	15143
1.1550435253482028e-10	251	710	40	0.056338028169014086	0.1593625498007968	GO:0071216	GO:BP	cellular response to biotic stimulus	17906	19610
1.281937747379963e-10	2942	710	194	0.27323943661971833	0.06594153636981645	GO:0032879	GO:BP	regulation of localization	17906	9166
1.4324029013292088e-10	1688	710	130	0.18309859154929578	0.07701421800947868	GO:0002682	GO:BP	regulation of immune system process	17906	1352
2.1691269777206433e-10	2896	710	191	0.26901408450704223	0.06595303867403315	GO:0035556	GO:BP	intracellular signal transduction	17906	10564
2.621799636288517e-10	780	710	77	0.10845070422535211	0.09871794871794871	GO:0006954	GO:BP	inflammatory response	17906	2931
2.7021618008293097e-10	3638	710	226	0.3183098591549296	0.06212204507971413	GO:0010646	GO:BP	regulation of cell communication	17906	4843
2.71920877677496e-10	1853	710	138	0.19436619718309858	0.0744738262277388	GO:0051240	GO:BP	positive regulation of multicellular organismal process	17906	16033
4.834297198680303e-10	3679	710	227	0.31971830985915495	0.06170154933405817	GO:0023051	GO:BP	regulation of signaling	17906	7721
7.260371437851815e-10	2285	710	159	0.223943661971831	0.06958424507658643	GO:0008219	GO:BP	cell death	17906	3605
1.2545321903391642e-9	2006	710	144	0.2028169014084507	0.07178464606181456	GO:0006915	GO:BP	apoptotic process	17906	2899
1.4537081742661816e-9	347	710	46	0.0647887323943662	0.13256484149855907	GO:0032496	GO:BP	response to lipopolysaccharide	17906	8884
1.5874540293132113e-9	956	710	86	0.12112676056338029	0.0899581589958159	GO:0033993	GO:BP	response to lipid	17906	9717
1.627516417295533e-9	515	710	58	0.08169014084507042	0.11262135922330097	GO:0002831	GO:BP	regulation of response to biotic stimulus	17906	1501
1.7756720015863622e-9	128	710	27	0.038028169014084505	0.2109375	GO:0019079	GO:BP	viral genome replication	17906	6502
1.8021081362518708e-9	1199	710	100	0.14084507042253522	0.08340283569641367	GO:0002684	GO:BP	positive regulation of immune system process	17906	1354
2.252377519248806e-9	1116	710	95	0.13380281690140844	0.08512544802867383	GO:0050776	GO:BP	regulation of immune response	17906	15645
2.5154222762760695e-9	3244	710	204	0.28732394366197184	0.06288532675709001	GO:0009966	GO:BP	regulation of signal transduction	17906	4317
2.752464346438341e-9	736	710	72	0.10140845070422536	0.09782608695652174	GO:0009617	GO:BP	response to bacterium	17906	4033
2.8797173143548953e-9	367	710	47	0.06619718309859154	0.12806539509536785	GO:0002237	GO:BP	response to molecule of bacterial origin	17906	909
3.6607391020041644e-9	356	710	46	0.0647887323943662	0.12921348314606743	GO:0007159	GO:BP	leukocyte cell-cell adhesion	17906	3104
3.716903899148667e-9	2152	710	150	0.2112676056338028	0.06970260223048327	GO:0012501	GO:BP	programmed cell death	17906	5170
4.7565915616970565e-9	1620	710	122	0.17183098591549295	0.07530864197530865	GO:0016477	GO:BP	cell migration	17906	5878
5.810621315203738e-9	1757	710	129	0.18169014084507043	0.07342060330108138	GO:0010941	GO:BP	regulation of cell death	17906	5115
6.56640660027113e-9	4996	710	282	0.3971830985915493	0.05644515612489992	GO:0048523	GO:BP	negative regulation of cellular process	17906	15144
7.832216526124365e-9	212	710	34	0.04788732394366197	0.16037735849056603	GO:0050792	GO:BP	regulation of viral process	17906	15655
8.784735315913202e-9	2038	710	143	0.20140845070422536	0.07016683022571148	GO:0008283	GO:BP	cell population proliferation	17906	3612
1.1588272808037754e-8	1113	710	93	0.13098591549295774	0.08355795148247978	GO:0040012	GO:BP	regulation of locomotion	17906	11571
1.4641082894548933e-8	2820	710	181	0.2549295774647887	0.06418439716312056	GO:0009653	GO:BP	anatomical structure morphogenesis	17906	4066
1.4759169763383214e-8	426	710	50	0.07042253521126761	0.11737089201877934	GO:0022407	GO:BP	regulation of cell-cell adhesion	17906	7652
2.0391087851052812e-8	333	710	43	0.06056338028169014	0.12912912912912913	GO:0019058	GO:BP	viral life cycle	17906	6484
4.889689244352582e-8	226	710	34	0.04788732394366197	0.1504424778761062	GO:0043903	GO:BP	regulation of symbiosis, encompassing mutualism through parasitism	17906	12662
5.2050126978421125e-8	470	710	52	0.07323943661971831	0.11063829787234042	GO:0001819	GO:BP	positive regulation of cytokine production	17906	604
5.338839972104262e-8	2779	710	177	0.24929577464788732	0.06369197553076646	GO:0050793	GO:BP	regulation of developmental process	17906	15656
5.652210825440237e-8	1605	710	118	0.16619718309859155	0.0735202492211838	GO:0042981	GO:BP	regulation of apoptotic process	17906	12216
5.9174307133022785e-8	624	710	62	0.08732394366197183	0.09935897435897435	GO:0071396	GO:BP	cellular response to lipid	17906	19784
8.080368753878588e-8	1633	710	119	0.1676056338028169	0.07287201469687692	GO:0043067	GO:BP	regulation of programmed cell death	17906	12280
8.551748841159912e-8	978	710	83	0.11690140845070422	0.08486707566462168	GO:0030334	GO:BP	regulation of cell migration	17906	7888
9.013735260083966e-8	376	710	45	0.06338028169014084	0.1196808510638298	GO:0043062	GO:BP	extracellular structure organization	17906	12275
1.0386263398974556e-7	1358	710	104	0.14647887323943662	0.07658321060382917	GO:0051241	GO:BP	negative regulation of multicellular organismal process	17906	16034
1.1018326707572887e-7	2010	710	138	0.19436619718309858	0.06865671641791045	GO:0040011	GO:BP	locomotion	17906	11570
1.1545788969187826e-7	436	710	49	0.06901408450704226	0.11238532110091744	GO:1901342	GO:BP	regulation of vasculature development	17906	24862
1.345046272129474e-7	6105	710	324	0.4563380281690141	0.05307125307125307	GO:0048856	GO:BP	anatomical structure development	17906	15447
1.849780615785604e-7	237	710	34	0.04788732394366197	0.14345991561181434	GO:1904018	GO:BP	positive regulation of vasculature development	17906	27258
1.8804555665408183e-7	1907	710	132	0.18591549295774648	0.0692186680650236	GO:0023056	GO:BP	positive regulation of signaling	17906	7726
2.769236234609876e-7	1781	710	125	0.176056338028169	0.07018528916339135	GO:0048870	GO:BP	cell motility	17906	15460
2.769236234609876e-7	1781	710	125	0.176056338028169	0.07018528916339135	GO:0051674	GO:BP	localization of cell	17906	16365
2.8195962718883725e-7	616	710	60	0.08450704225352113	0.09740259740259741	GO:0097190	GO:BP	apoptotic signaling pathway	17906	22159
2.8656733714751214e-7	375	710	44	0.061971830985915494	0.11733333333333333	GO:0030198	GO:BP	extracellular matrix organization	17906	7812
2.940671530424105e-7	1900	710	131	0.18450704225352113	0.06894736842105263	GO:0010647	GO:BP	positive regulation of cell communication	17906	4844
3.023581194164942e-7	5020	710	276	0.38873239436619716	0.0549800796812749	GO:0048731	GO:BP	system development	17906	15330
3.628842986827581e-7	1042	710	85	0.11971830985915492	0.08157389635316699	GO:2000145	GO:BP	regulation of cell motility	17906	29647
3.9471603321831844e-7	422	710	47	0.06619718309859154	0.11137440758293839	GO:0045785	GO:BP	positive regulation of cell adhesion	17906	13801
4.4928492868016083e-7	1736	710	122	0.17183098591549295	0.07027649769585254	GO:0009967	GO:BP	positive regulation of signal transduction	17906	4318
5.479686062117837e-7	5604	710	300	0.4225352112676056	0.05353319057815846	GO:0007275	GO:BP	multicellular organism development	17906	3211
6.977352884562398e-7	444	710	48	0.0676056338028169	0.10810810810810811	GO:0045088	GO:BP	regulation of innate immune response	17906	13313
8.161264094242621e-7	7873	710	393	0.5535211267605634	0.04991743934967611	GO:0032501	GO:BP	multicellular organismal process	17906	8888
8.182125733661499e-7	121	710	23	0.0323943661971831	0.19008264462809918	GO:0002698	GO:BP	negative regulation of immune effector process	17906	1368
8.534995488013266e-7	417	710	46	0.0647887323943662	0.11031175059952038	GO:0032102	GO:BP	negative regulation of response to external stimulus	17906	8623
8.564336830063008e-7	492	710	51	0.07183098591549296	0.10365853658536585	GO:0002683	GO:BP	negative regulation of immune system process	17906	1353
9.541983031195235e-7	784	710	69	0.09718309859154929	0.08801020408163265	GO:0001568	GO:BP	blood vessel development	17906	479
9.872067864452457e-7	751	710	67	0.09436619718309859	0.08921438082556592	GO:0010942	GO:BP	positive regulation of cell death	17906	5116
9.961736378414962e-7	1876	710	128	0.18028169014084508	0.06823027718550106	GO:1902531	GO:BP	regulation of intracellular signal transduction	17906	25938
1.0562120663311838e-6	227	710	32	0.04507042253521127	0.14096916299559473	GO:0097191	GO:BP	extrinsic apoptotic signaling pathway	17906	22160
1.1865594983332575e-6	451	710	48	0.0676056338028169	0.10643015521064302	GO:0002697	GO:BP	regulation of immune effector process	17906	1367
1.1930831025247701e-6	1493	710	108	0.15211267605633802	0.072337575351641	GO:0001932	GO:BP	regulation of protein phosphorylation	17906	678
1.2793006539363948e-6	640	710	60	0.08450704225352113	0.09375	GO:0032103	GO:BP	positive regulation of response to external stimulus	17906	8624
1.3136692937819123e-6	322	710	39	0.054929577464788736	0.12111801242236025	GO:1903037	GO:BP	regulation of leukocyte cell-cell adhesion	17906	26383
1.3662582179528063e-6	3061	710	185	0.2605633802816901	0.06043776543613198	GO:0065009	GO:BP	regulation of molecular function	17906	18955
1.3905937518908904e-6	1709	710	119	0.1676056338028169	0.06963136337039204	GO:0046903	GO:BP	secretion	17906	14733
1.4214859074095867e-6	1235	710	94	0.1323943661971831	0.07611336032388664	GO:1901701	GO:BP	cellular response to oxygen-containing compound	17906	25181
1.5561965160758165e-6	6630	710	341	0.4802816901408451	0.05143288084464555	GO:0032502	GO:BP	developmental process	17906	8889
1.6749653004558428e-6	1129	710	88	0.12394366197183099	0.07794508414526129	GO:0051270	GO:BP	regulation of cellular component movement	17906	16054
1.7542310477056072e-6	1465	710	106	0.14929577464788732	0.07235494880546076	GO:0001775	GO:BP	cell activation	17906	568
2.0144201593280102e-6	1661	710	116	0.16338028169014085	0.06983744732089103	GO:0042325	GO:BP	regulation of phosphorylation	17906	11812
2.221548560622204e-6	273	710	35	0.04929577464788732	0.1282051282051282	GO:0022409	GO:BP	positive regulation of cell-cell adhesion	17906	7654
2.2692972175108464e-6	699	710	63	0.08873239436619719	0.09012875536480687	GO:0043068	GO:BP	positive regulation of programmed cell death	17906	12281
2.2950474427260974e-6	1861	710	126	0.17746478873239438	0.0677055346587856	GO:0019220	GO:BP	regulation of phosphate metabolic process	17906	6539
2.3735838030583125e-6	1862	710	126	0.17746478873239438	0.06766917293233082	GO:0051174	GO:BP	regulation of phosphorus metabolic process	17906	15978
2.615075977198011e-6	128	710	23	0.0323943661971831	0.1796875	GO:0032479	GO:BP	regulation of type I interferon production	17906	8867
2.6268469227787423e-6	820	710	70	0.09859154929577464	0.08536585365853659	GO:0001944	GO:BP	vasculature development	17906	687
2.8985926768636905e-6	2210	710	143	0.20140845070422536	0.06470588235294118	GO:2000026	GO:BP	regulation of multicellular organismal development	17906	29528
2.9223163033096993e-6	433	710	46	0.0647887323943662	0.10623556581986143	GO:0052548	GO:BP	regulation of endopeptidase activity	17906	17011
3.0125837950987517e-6	892	710	74	0.10422535211267606	0.08295964125560538	GO:0050778	GO:BP	positive regulation of immune response	17906	15647
3.471524700476513e-6	6889	710	350	0.49295774647887325	0.05080563216722311	GO:1901564	GO:BP	organonitrogen compound metabolic process	17906	25067
3.5878528595064687e-6	130	710	23	0.0323943661971831	0.17692307692307693	GO:0032606	GO:BP	type I interferon production	17906	8936
3.70691456815011e-6	691	710	62	0.08732394366197183	0.08972503617945007	GO:0043065	GO:BP	positive regulation of apoptotic process	17906	12278
4.172819466945542e-6	829	710	70	0.09859154929577464	0.08443908323281062	GO:0072358	GO:BP	cardiovascular system development	17906	20580
4.1790293725512105e-6	393	710	43	0.06056338028169014	0.10941475826972011	GO:0045765	GO:BP	regulation of angiogenesis	17906	13781
5.3740920194832855e-6	338	710	39	0.054929577464788736	0.11538461538461539	GO:0071496	GO:BP	cellular response to external stimulus	17906	19876
5.422366758813765e-6	1305	710	96	0.1352112676056338	0.0735632183908046	GO:0045321	GO:BP	leukocyte activation	17906	13412
5.56743343034207e-6	2252	710	144	0.2028169014084507	0.06394316163410302	GO:0006928	GO:BP	movement of cell or subcellular component	17906	2910
5.618641910877637e-6	1194	710	90	0.1267605633802817	0.07537688442211055	GO:0022603	GO:BP	regulation of anatomical structure morphogenesis	17906	7665
5.975555177997202e-6	297	710	36	0.05070422535211268	0.12121212121212122	GO:0007162	GO:BP	negative regulation of cell adhesion	17906	3107
6.19376151309736e-6	601	710	56	0.07887323943661972	0.09317803660565724	GO:0001525	GO:BP	angiogenesis	17906	452
6.84897263765755e-6	702	710	62	0.08732394366197183	0.08831908831908832	GO:0009611	GO:BP	response to wounding	17906	4028
7.358656844446264e-6	461	710	47	0.06619718309859154	0.1019522776572668	GO:0052547	GO:BP	regulation of peptidase activity	17906	17010
8.01682713616945e-6	509	710	50	0.07042253521126761	0.09823182711198428	GO:0031349	GO:BP	positive regulation of defense response	17906	8361
8.546608446691846e-6	1039	710	81	0.11408450704225352	0.07795957651588066	GO:0060548	GO:BP	negative regulation of cell death	17906	17669
8.976292293853684e-6	1567	710	109	0.15352112676056337	0.06955966815571155	GO:0032940	GO:BP	secretion by cell	17906	9217
9.182204259717264e-6	1206	710	90	0.1267605633802817	0.07462686567164178	GO:0048646	GO:BP	anatomical structure formation involved in morphogenesis	17906	15246
9.369840903361872e-6	969	710	77	0.10845070422535211	0.07946336429308566	GO:0008284	GO:BP	positive regulation of cell population proliferation	17906	3613
1.0814297913769319e-5	4156	710	231	0.32535211267605635	0.055582290664100094	GO:0065008	GO:BP	regulation of biological quality	17906	18954
1.199616409890173e-5	1194	710	89	0.12535211267605634	0.0745393634840871	GO:0072359	GO:BP	circulatory system development	17906	20581
1.4507202379808992e-5	1143	710	86	0.12112676056338029	0.0752405949256343	GO:0035295	GO:BP	tube development	17906	10378
1.7013646367179396e-5	2922	710	174	0.24507042253521127	0.059548254620123205	GO:0051246	GO:BP	regulation of protein metabolic process	17906	16036
2.1710817012481825e-5	6889	710	346	0.48732394366197185	0.05022499637102627	GO:0051179	GO:BP	localization	17906	15983
2.227919339331667e-5	1457	710	102	0.14366197183098592	0.07000686341798215	GO:0051094	GO:BP	positive regulation of developmental process	17906	15906
2.4809141936988387e-5	1616	710	110	0.15492957746478872	0.06806930693069307	GO:0140352	GO:BP	export from cell	17906	23436
2.5365129478305676e-5	511	710	49	0.06901408450704226	0.0958904109589041	GO:0031667	GO:BP	response to nutrient levels	17906	8513
2.5475196955641984e-5	866	710	70	0.09859154929577464	0.08083140877598152	GO:0098609	GO:BP	cell-cell adhesion	17906	22466
2.6726806320907735e-5	544	710	51	0.07183098591549296	0.09375	GO:0009991	GO:BP	response to extracellular stimulus	17906	4328
2.733332888748596e-5	180	710	26	0.036619718309859155	0.14444444444444443	GO:0006986	GO:BP	response to unfolded protein	17906	2957
2.7908940686726205e-5	245	710	31	0.04366197183098591	0.12653061224489795	GO:2000116	GO:BP	regulation of cysteine-type endopeptidase activity	17906	29618
3.089698482453313e-5	2105	710	134	0.18873239436619718	0.06365795724465559	GO:0033554	GO:BP	cellular response to stress	17906	9603
3.230180840163862e-5	697	710	60	0.08450704225352113	0.08608321377331421	GO:0048514	GO:BP	blood vessel morphogenesis	17906	15135
3.29492560696902e-5	207	710	28	0.03943661971830986	0.13526570048309178	GO:0045766	GO:BP	positive regulation of angiogenesis	17906	13782
3.433912879104491e-5	944	710	74	0.10422535211267606	0.07838983050847458	GO:0035239	GO:BP	tube morphogenesis	17906	10343
3.449226595828686e-5	2027	710	130	0.18309859154929578	0.06413418845584608	GO:0006468	GO:BP	protein phosphorylation	17906	2490
3.56028962602237e-5	891	710	71	0.1	0.07968574635241302	GO:0044403	GO:BP	symbiotic process	17906	12947
3.601077280838046e-5	838	710	68	0.09577464788732394	0.081145584725537	GO:0016032	GO:BP	viral process	17906	5700
3.676901612786977e-5	158	710	24	0.03380281690140845	0.1518987341772152	GO:0050777	GO:BP	negative regulation of immune response	17906	15646
3.698162727771546e-5	318	710	36	0.05070422535211268	0.11320754716981132	GO:0001818	GO:BP	negative regulation of cytokine production	17906	603
4.233334166219604e-5	2744	710	164	0.23098591549295774	0.0597667638483965	GO:0032268	GO:BP	regulation of cellular protein metabolic process	17906	8724
4.747050809969634e-5	1248	710	90	0.1267605633802817	0.07211538461538461	GO:0009628	GO:BP	response to abiotic stimulus	17906	4041
6.165121233761946e-5	3742	710	209	0.2943661971830986	0.055852485301977554	GO:0009893	GO:BP	positive regulation of metabolic process	17906	4264
6.41484222075963e-5	3677	710	206	0.29014084507042254	0.05602393255371226	GO:0048513	GO:BP	animal organ development	17906	15134
7.90762877132432e-5	945	710	73	0.1028169014084507	0.07724867724867725	GO:0044419	GO:BP	interspecies interaction between organisms	17906	12959
8.298587330963472e-5	1206	710	87	0.12253521126760564	0.07213930348258707	GO:0051248	GO:BP	negative regulation of protein metabolic process	17906	16038
8.941321328368038e-5	230	710	29	0.04084507042253521	0.12608695652173912	GO:1903039	GO:BP	positive regulation of leukocyte cell-cell adhesion	17906	26385
9.280343090338398e-5	649	710	56	0.07887323943661972	0.08628659476117104	GO:0006935	GO:BP	chemotaxis	17906	2917
9.302763805529855e-5	2541	710	153	0.21549295774647886	0.0602125147579693	GO:0051128	GO:BP	regulation of cellular component organization	17906	15933
9.66426024728745e-5	330	710	36	0.05070422535211268	0.10909090909090909	GO:0050863	GO:BP	regulation of T cell activation	17906	15714
1.0049660471117433e-4	97	710	18	0.02535211267605634	0.18556701030927836	GO:0002832	GO:BP	negative regulation of response to biotic stimulus	17906	1502
1.0187223681375485e-4	245	710	30	0.04225352112676056	0.12244897959183673	GO:0043122	GO:BP	regulation of I-kappaB kinase/NF-kappaB signaling	17906	12310
1.0308766364958334e-4	651	710	56	0.07887323943661972	0.08602150537634409	GO:0042330	GO:BP	taxis	17906	11815
1.1578082103065737e-4	1177	710	85	0.11971830985915492	0.07221750212404418	GO:0045937	GO:BP	positive regulation of phosphate metabolic process	17906	13937
1.1578082103065737e-4	1177	710	85	0.11971830985915492	0.07221750212404418	GO:0010562	GO:BP	positive regulation of phosphorus metabolic process	17906	4765
1.1819779574259091e-4	775	710	63	0.08873239436619719	0.08129032258064516	GO:0008285	GO:BP	negative regulation of cell population proliferation	17906	3614
1.281090756012982e-4	11187	710	510	0.7183098591549296	0.045588629659426116	GO:0050794	GO:BP	regulation of cellular process	17906	15657
1.2966101079826153e-4	2385	710	145	0.20422535211267606	0.06079664570230608	GO:0050790	GO:BP	regulation of catalytic activity	17906	15654
1.371674020180016e-4	1296	710	91	0.12816901408450704	0.07021604938271606	GO:0051336	GO:BP	regulation of hydrolase activity	17906	16111
1.4481566826657875e-4	2118	710	132	0.18591549295774648	0.06232294617563739	GO:0009888	GO:BP	tissue development	17906	4259
1.5090522932935968e-4	745	710	61	0.08591549295774648	0.08187919463087248	GO:0030162	GO:BP	regulation of proteolysis	17906	7793
1.5889704994805952e-4	60	710	14	0.01971830985915493	0.23333333333333334	GO:0045824	GO:BP	negative regulation of innate immune response	17906	13832
1.6455871243939153e-4	158	710	23	0.0323943661971831	0.14556962025316456	GO:2001236	GO:BP	regulation of extrinsic apoptotic signaling pathway	17906	30697
1.661875183212312e-4	926	710	71	0.1	0.07667386609071274	GO:0043066	GO:BP	negative regulation of apoptotic process	17906	12279
1.7174191353232874e-4	3367	710	190	0.2676056338028169	0.05643005643005643	GO:0006796	GO:BP	phosphate-containing compound metabolic process	17906	2796
1.794447327469486e-4	184	710	25	0.035211267605633804	0.1358695652173913	GO:0043123	GO:BP	positive regulation of I-kappaB kinase/NF-kappaB signaling	17906	12311
1.8713229537523627e-4	280	710	32	0.04507042253521127	0.11428571428571428	GO:0007249	GO:BP	I-kappaB kinase/NF-kappaB signaling	17906	3187
1.9434017502726778e-4	948	710	72	0.10140845070422536	0.0759493670886076	GO:0043069	GO:BP	negative regulation of programmed cell death	17906	12282
2.4753199114929095e-4	17	710	8	0.011267605633802818	0.47058823529411764	GO:0001911	GO:BP	negative regulation of leukocyte mediated cytotoxicity	17906	660
2.4753199114929095e-4	17	710	8	0.011267605633802818	0.47058823529411764	GO:0002483	GO:BP	antigen processing and presentation of endogenous peptide antigen	17906	1154
2.671735651880258e-4	374	710	38	0.05352112676056338	0.10160427807486631	GO:0045089	GO:BP	positive regulation of innate immune response	17906	13314
2.838019524921971e-4	1050	710	77	0.10845070422535211	0.07333333333333333	GO:1902533	GO:BP	positive regulation of intracellular signal transduction	17906	25940
2.909282371579048e-4	1107	710	80	0.11267605633802817	0.07226738934056007	GO:0042327	GO:BP	positive regulation of phosphorylation	17906	11814
2.9571957223008976e-4	1917	710	121	0.1704225352112676	0.06311945748565467	GO:0031399	GO:BP	regulation of protein modification process	17906	8378
2.9841761020111526e-4	202	710	26	0.036619718309859155	0.12871287128712872	GO:0035966	GO:BP	response to topologically incorrect protein	17906	10888
0.00030418546586897524	3393	710	190	0.2676056338028169	0.055997642204538754	GO:0006793	GO:BP	phosphorus metabolic process	17906	2793
3.390409483829436e-4	393	710	39	0.054929577464788736	0.09923664122137404	GO:0002833	GO:BP	positive regulation of response to biotic stimulus	17906	1503
3.515961516710681e-4	539	710	48	0.0676056338028169	0.08905380333951762	GO:0043902	GO:BP	positive regulation of multi-organism process	17906	12661
3.783711198143191e-4	5940	710	300	0.4225352112676056	0.050505050505050504	GO:0019538	GO:BP	protein metabolic process	17906	6836
4.4583759825512023e-4	4335	710	231	0.32535211267605635	0.05328719723183391	GO:0030154	GO:BP	cell differentiation	17906	7790
4.492553506632268e-4	11940	710	535	0.7535211267605634	0.044807370184254604	GO:0050789	GO:BP	regulation of biological process	17906	15653
4.6714231045430146e-4	478	710	44	0.061971830985915494	0.09205020920502092	GO:0042110	GO:BP	T cell activation	17906	11662
4.809764834979469e-4	1450	710	97	0.13661971830985917	0.06689655172413793	GO:0010648	GO:BP	negative regulation of cell communication	17906	4845
4.895232993753453e-4	1751	710	112	0.15774647887323945	0.06396344945745289	GO:0051247	GO:BP	positive regulation of protein metabolic process	17906	16037
4.962560082022001e-4	13	710	7	0.009859154929577466	0.5384615384615384	GO:0045953	GO:BP	negative regulation of natural killer cell mediated cytotoxicity	17906	13951
5.042829198400947e-4	221	710	27	0.038028169014084505	0.12217194570135746	GO:0043281	GO:BP	regulation of cysteine-type endopeptidase activity involved in apoptotic process	17906	12377
5.467049312777617e-4	1454	710	97	0.13661971830985917	0.06671251719394773	GO:0023057	GO:BP	negative regulation of signaling	17906	7727
5.643091311287613e-4	4531	710	239	0.33661971830985915	0.05274773780622379	GO:0048869	GO:BP	cellular developmental process	17906	15459
6.002700428914879e-4	1032	710	75	0.1056338028169014	0.07267441860465117	GO:0001934	GO:BP	positive regulation of protein phosphorylation	17906	680
6.143980268480887e-4	48	710	12	0.016901408450704224	0.25	GO:0002704	GO:BP	negative regulation of leukocyte mediated immunity	17906	1374
6.547632952679483e-4	1072	710	77	0.10845070422535211	0.07182835820895522	GO:0051093	GO:BP	negative regulation of developmental process	17906	15905
6.821335639918374e-4	1947	710	121	0.1704225352112676	0.062146892655367235	GO:0051049	GO:BP	regulation of transport	17906	15875
6.963318938406112e-4	12628	710	559	0.7873239436619718	0.04426670890085524	GO:0065007	GO:BP	biological regulation	17906	18953
7.181554864535943e-4	1189	710	83	0.11690140845070422	0.06980656013456686	GO:0044092	GO:BP	negative regulation of molecular function	17906	12795
7.805950991097968e-4	3415	710	189	0.26619718309859153	0.05534407027818448	GO:0031325	GO:BP	positive regulation of cellular metabolic process	17906	8338
7.832039473984383e-4	159	710	22	0.030985915492957747	0.13836477987421383	GO:0002819	GO:BP	regulation of adaptive immune response	17906	1489
8.330128343868685e-4	2480	710	146	0.2056338028169014	0.05887096774193548	GO:0016310	GO:BP	phosphorylation	17906	5838
9.340906799845741e-4	26	710	9	0.01267605633802817	0.34615384615384615	GO:0001562	GO:BP	response to protozoan	17906	476
9.585102510179218e-4	14	710	7	0.009859154929577466	0.5	GO:0002716	GO:BP	negative regulation of natural killer cell mediated immunity	17906	1386
0.0010228116751540425	243	710	28	0.03943661971830986	0.11522633744855967	GO:0044706	GO:BP	multi-multicellular organism process	17906	13126
0.0010322311916971347	1818	710	114	0.16056338028169015	0.0627062706270627	GO:0006508	GO:BP	proteolysis	17906	2527
0.0010562792590735816	188	710	24	0.03380281690140845	0.1276595744680851	GO:0022408	GO:BP	negative regulation of cell-cell adhesion	17906	7653
0.0011802333553962493	60	710	13	0.018309859154929577	0.21666666666666667	GO:1902041	GO:BP	regulation of extrinsic apoptotic signaling pathway via death domain receptors	17906	25513
0.0011827510361416117	1340	710	90	0.1267605633802817	0.06716417910447761	GO:0009968	GO:BP	negative regulation of signal transduction	17906	4319
0.0012753596291228385	1642	710	105	0.14788732394366197	0.06394640682095006	GO:0032270	GO:BP	positive regulation of cellular protein metabolic process	17906	8726
0.0012851477803453167	190	710	24	0.03380281690140845	0.12631578947368421	GO:0060759	GO:BP	regulation of response to cytokine stimulus	17906	17870
0.001456018426961671	498	710	44	0.061971830985915494	0.08835341365461848	GO:0050900	GO:BP	leukocyte migration	17906	15745
0.001544553113612274	584	710	49	0.06901408450704226	0.0839041095890411	GO:0042060	GO:BP	wound healing	17906	11626
0.0016001394622965162	1135	710	79	0.11126760563380282	0.06960352422907488	GO:0032269	GO:BP	negative regulation of cellular protein metabolic process	17906	8725
0.0017989386078578428	21	710	8	0.011267605633802818	0.38095238095238093	GO:0035455	GO:BP	response to interferon-alpha	17906	10490
0.0017989386078578428	21	710	8	0.011267605633802818	0.38095238095238093	GO:0031342	GO:BP	negative regulation of cell killing	17906	8354
0.0018270280365969562	105	710	17	0.023943661971830985	0.1619047619047619	GO:0002367	GO:BP	cytokine production involved in immune response	17906	1038
0.0019490924854722125	641	710	52	0.07323943661971831	0.0811232449297972	GO:0050865	GO:BP	regulation of cell activation	17906	15716
0.002023882475871852	1822	710	113	0.1591549295774648	0.062019758507135016	GO:0044093	GO:BP	positive regulation of molecular function	17906	12796
0.002071170731071788	195	710	24	0.03380281690140845	0.12307692307692308	GO:0002703	GO:BP	regulation of leukocyte mediated immunity	17906	1373
0.00230367297050257	210	710	25	0.035211267605633804	0.11904761904761904	GO:0050870	GO:BP	positive regulation of T cell activation	17906	15721
0.002510225032345024	144	710	20	0.028169014084507043	0.1388888888888889	GO:0034620	GO:BP	cellular response to unfolded protein	17906	10070
0.002510225032345024	144	710	20	0.028169014084507043	0.1388888888888889	GO:0002822	GO:BP	regulation of adaptive immune response based on somatic recombination of immune receptors built from immunoglobulin superfamily domains	17906	1492
0.002553494124146544	1168	710	80	0.11267605633802817	0.0684931506849315	GO:1901698	GO:BP	response to nitrogen compound	17906	25178
0.002603534792607204	560	710	47	0.06619718309859154	0.08392857142857142	GO:0030335	GO:BP	positive regulation of cell migration	17906	7889
0.0027233494669352417	255	710	28	0.03943661971830986	0.10980392156862745	GO:0031348	GO:BP	negative regulation of defense response	17906	8360
0.0027593451871097694	756	710	58	0.08169014084507042	0.07671957671957672	GO:0043408	GO:BP	regulation of MAPK cascade	17906	12454
0.0027710880289334057	120	710	18	0.02535211267605634	0.15	GO:0032612	GO:BP	interleukin-1 production	17906	8942
0.003013316729114392	133	710	19	0.02676056338028169	0.14285714285714285	GO:0042089	GO:BP	cytokine biosynthetic process	17906	11646
0.0030710620601958664	86	710	15	0.02112676056338028	0.1744186046511628	GO:0002718	GO:BP	regulation of cytokine production involved in immune response	17906	1388
0.0031492869552285693	46	710	11	0.015492957746478873	0.2391304347826087	GO:0032480	GO:BP	negative regulation of type I interferon production	17906	8868
0.0033832681640533434	134	710	19	0.02676056338028169	0.1417910447761194	GO:0042107	GO:BP	cytokine metabolic process	17906	11659
0.003567743017935527	215	710	25	0.035211267605633804	0.11627906976744186	GO:0009612	GO:BP	response to mechanical stimulus	17906	4029
0.0037048153153573767	38	710	10	0.014084507042253521	0.2631578947368421	GO:0002707	GO:BP	negative regulation of lymphocyte mediated immunity	17906	1377
0.0037056423486670764	602	710	49	0.06901408450704226	0.08139534883720931	GO:0051272	GO:BP	positive regulation of cellular component movement	17906	16056
0.0037085748086361165	30	710	9	0.01267605633802817	0.3	GO:0035456	GO:BP	response to interferon-beta	17906	10491
0.004002977103775961	123	710	18	0.02535211267605634	0.14634146341463414	GO:0042035	GO:BP	regulation of cytokine biosynthetic process	17906	11608
0.004028172487133814	1008	710	71	0.1	0.07043650793650794	GO:0051050	GO:BP	positive regulation of transport	17906	15876
0.0041561862626626304	88	710	15	0.02112676056338028	0.17045454545454544	GO:0032642	GO:BP	regulation of chemokine production	17906	8972
0.0044877339244310185	67	710	13	0.018309859154929577	0.19402985074626866	GO:0001910	GO:BP	regulation of leukocyte mediated cytotoxicity	17906	659
0.005420395065088786	754	710	57	0.08028169014084507	0.07559681697612732	GO:0046649	GO:BP	lymphocyte activation	17906	14557
0.005422282047380359	264	710	28	0.03943661971830986	0.10606060606060606	GO:0010466	GO:BP	negative regulation of peptidase activity	17906	4699
0.005837933970639094	4	710	4	0.005633802816901409	1	GO:0009753	GO:BP	response to jasmonic acid	17906	4146
0.005837933970639094	4	710	4	0.005633802816901409	1	GO:0071395	GO:BP	cellular response to jasmonic acid stimulus	17906	19783
0.0058489848588937935	24	710	8	0.011267605633802818	0.3333333333333333	GO:0019883	GO:BP	antigen processing and presentation of endogenous antigen	17906	7063
0.006177717489552997	613	710	49	0.06901408450704226	0.0799347471451876	GO:0040017	GO:BP	positive regulation of locomotion	17906	11576
0.006701946049295415	476	710	41	0.057746478873239436	0.0861344537815126	GO:0042326	GO:BP	negative regulation of phosphorylation	17906	11813
0.007047956630269721	1024	710	71	0.1	0.0693359375	GO:0009725	GO:BP	response to hormone	17906	4118
0.007283285718553668	154	710	20	0.028169014084507043	0.12987012987012986	GO:2001056	GO:BP	positive regulation of cysteine-type endopeptidase activity	17906	30540
0.007287186564497398	253	710	27	0.038028169014084505	0.1067193675889328	GO:0010951	GO:BP	negative regulation of endopeptidase activity	17906	5123
0.007860270433958419	363	710	34	0.04788732394366197	0.09366391184573003	GO:0045861	GO:BP	negative regulation of proteolysis	17906	13867
0.007888818547162377	41	710	10	0.014084507042253521	0.24390243902439024	GO:1902042	GO:BP	negative regulation of extrinsic apoptotic signaling pathway via death domain receptors	17906	25514
0.007954874501457673	3442	710	185	0.2605633802816901	0.05374782103428239	GO:0010604	GO:BP	positive regulation of macromolecule metabolic process	17906	4802
0.00797624732171973	60	710	12	0.016901408450704224	0.2	GO:0032722	GO:BP	positive regulation of chemokine production	17906	9052
0.008260268761895643	584	710	47	0.06619718309859154	0.08047945205479452	GO:2000147	GO:BP	positive regulation of cell motility	17906	29649
0.008303592079947002	25	710	8	0.011267605633802818	0.32	GO:0042832	GO:BP	defense response to protozoan	17906	12130
0.00880283537354703	414	710	37	0.05211267605633803	0.0893719806763285	GO:2001233	GO:BP	regulation of apoptotic signaling pathway	17906	30694
0.008881615747760044	71	710	13	0.018309859154929577	0.18309859154929578	GO:0042108	GO:BP	positive regulation of cytokine biosynthetic process	17906	11660
0.008931502072767621	657	710	51	0.07183098591549296	0.0776255707762557	GO:0002274	GO:BP	myeloid leukocyte activation	17906	945
0.009147608176811855	465	710	40	0.056338028169014086	0.08602150537634409	GO:0051346	GO:BP	negative regulation of hydrolase activity	17906	16121
0.009462132360475514	198	710	23	0.0323943661971831	0.11616161616161616	GO:0002221	GO:BP	pattern recognition receptor signaling pathway	17906	894
0.00950860429814275	880	710	63	0.08873239436619719	0.0715909090909091	GO:0002443	GO:BP	leukocyte mediated immunity	17906	1114
0.009556761930438576	1987	710	118	0.16619718309859155	0.059386009058882736	GO:0044281	GO:BP	small molecule metabolic process	17906	12878
0.01080848890918405	998	710	69	0.09718309859154929	0.06913827655310621	GO:0014070	GO:BP	response to organic cyclic compound	17906	5239
0.011178149927508745	95	710	15	0.02112676056338028	0.15789473684210525	GO:0032602	GO:BP	chemokine production	17906	8932
0.011203517158970317	145	710	19	0.02676056338028169	0.1310344827586207	GO:0070665	GO:BP	positive regulation of leukocyte proliferation	17906	19340
0.011375826459575755	321	710	31	0.04366197183098591	0.09657320872274143	GO:0070371	GO:BP	ERK1 and ERK2 cascade	17906	19164
0.012751430693181142	1258	710	82	0.11549295774647887	0.06518282988871224	GO:0031401	GO:BP	positive regulation of protein modification process	17906	8380
0.013636805203780664	121	710	17	0.023943661971830985	0.14049586776859505	GO:0046718	GO:BP	viral entry into host cell	17906	14611
0.013931962872865076	134	710	18	0.02535211267605634	0.13432835820895522	GO:0030260	GO:BP	entry into host cell	17906	7854
0.013931962872865076	134	710	18	0.02535211267605634	0.13432835820895522	GO:0044409	GO:BP	entry into host	17906	12952
0.014009137848367211	834	710	60	0.08450704225352113	0.07194244604316546	GO:0043086	GO:BP	negative regulation of catalytic activity	17906	12286
0.014419852651280983	203	710	23	0.0323943661971831	0.11330049261083744	GO:0051701	GO:BP	interaction with host	17906	16386
0.014481881293677884	357	710	33	0.04647887323943662	0.09243697478991597	GO:0010631	GO:BP	epithelial cell migration	17906	4828
0.01489743154402715	509	710	42	0.059154929577464786	0.0825147347740668	GO:0051249	GO:BP	regulation of lymphocyte activation	17906	16039
0.015163125584279692	855	710	61	0.08591549295774648	0.07134502923976609	GO:0051046	GO:BP	regulation of secretion	17906	15872
0.016725213291707862	75	710	13	0.018309859154929577	0.17333333333333334	GO:0050688	GO:BP	regulation of defense response to virus	17906	15573
0.017282176112412232	360	710	33	0.04647887323943662	0.09166666666666666	GO:0090132	GO:BP	epithelium migration	17906	21607
0.01749125932752179	163	710	20	0.028169014084507043	0.12269938650306748	GO:0035967	GO:BP	cellular response to topologically incorrect protein	17906	10889
0.017713302623051867	177	710	21	0.029577464788732393	0.11864406779661017	GO:0001959	GO:BP	regulation of cytokine-mediated signaling pathway	17906	700
0.017758304466379698	235	710	25	0.035211267605633804	0.10638297872340426	GO:0031669	GO:BP	cellular response to nutrient levels	17906	8515
0.018408351199700176	87	710	14	0.01971830985915493	0.16091954022988506	GO:0031341	GO:BP	regulation of cell killing	17906	8353
0.018647001494249516	266	710	27	0.038028169014084505	0.10150375939849623	GO:0050663	GO:BP	cytokine secretion	17906	15552
0.019090115585500472	137	710	18	0.02535211267605634	0.13138686131386862	GO:0032946	GO:BP	positive regulation of mononuclear cell proliferation	17906	9222
0.019090115585500472	137	710	18	0.02535211267605634	0.13138686131386862	GO:1903038	GO:BP	negative regulation of leukocyte cell-cell adhesion	17906	26384
0.020678759401990165	1076	710	72	0.10140845070422536	0.06691449814126393	GO:0032880	GO:BP	regulation of protein localization	17906	9167
0.02110470672832894	88	710	14	0.01971830985915493	0.1590909090909091	GO:0008625	GO:BP	extrinsic apoptotic signaling pathway via death domain receptors	17906	3682
0.022855562550931675	398	710	35	0.04929577464788732	0.08793969849246232	GO:0050727	GO:BP	regulation of inflammatory response	17906	15604
0.02342165198555685	209	710	23	0.0323943661971831	0.11004784688995216	GO:0031099	GO:BP	regeneration	17906	8227
0.02370431296891658	126	710	17	0.023943661971830985	0.1349206349206349	GO:0022612	GO:BP	gland morphogenesis	17906	7674
0.024428515958859278	366	710	33	0.04647887323943662	0.09016393442622951	GO:0090130	GO:BP	tissue migration	17906	21605
0.025136319553281623	37	710	9	0.01267605633802817	0.24324324324324326	GO:0042269	GO:BP	regulation of natural killer cell mediated cytotoxicity	17906	11786
0.025340824414903415	210	710	23	0.0323943661971831	0.10952380952380952	GO:0050866	GO:BP	negative regulation of cell activation	17906	15717
0.0253889712479738	9	710	5	0.007042253521126761	0.5555555555555556	GO:0044597	GO:BP	daunorubicin metabolic process	17906	13067
0.0253889712479738	9	710	5	0.007042253521126761	0.5555555555555556	GO:0044598	GO:BP	doxorubicin metabolic process	17906	13068
0.0253889712479738	9	710	5	0.007042253521126761	0.5555555555555556	GO:0030638	GO:BP	polyketide metabolic process	17906	8002
0.0253889712479738	9	710	5	0.007042253521126761	0.5555555555555556	GO:0002428	GO:BP	antigen processing and presentation of peptide antigen via MHC class Ib	17906	1099
0.025457582523097117	21	710	7	0.009859154929577466	0.3333333333333333	GO:0036499	GO:BP	PERK-mediated unfolded protein response	17906	11209
0.025539267891998296	302	710	29	0.04084507042253521	0.09602649006622517	GO:0070372	GO:BP	regulation of ERK1 and ERK2 cascade	17906	19165
0.027565944809220602	90	710	14	0.01971830985915493	0.15555555555555556	GO:0032760	GO:BP	positive regulation of tumor necrosis factor production	17906	9090
0.027779176132302727	666	710	50	0.07042253521126761	0.07507507507507508	GO:0002790	GO:BP	peptide secretion	17906	1460
0.027975280729181456	1758	710	105	0.14788732394366197	0.059726962457337884	GO:0009719	GO:BP	response to endogenous stimulus	17906	4112
0.028268748976584816	5	710	4	0.005633802816901409	0.8	GO:1901490	GO:BP	regulation of lymphangiogenesis	17906	24999
0.028268748976584816	5	710	4	0.005633802816901409	0.8	GO:0042270	GO:BP	protection from natural killer cell mediated cytotoxicity	17906	11787
0.028346296700900154	630	710	48	0.0676056338028169	0.0761904761904762	GO:0009306	GO:BP	protein secretion	17906	3931
0.029277492109166296	57	710	11	0.015492957746478873	0.19298245614035087	GO:0060760	GO:BP	positive regulation of response to cytokine stimulus	17906	17871
0.029277492109166296	57	710	11	0.015492957746478873	0.19298245614035087	GO:0032663	GO:BP	regulation of interleukin-2 production	17906	8993
0.029548619546994555	631	710	48	0.0676056338028169	0.07606973058637084	GO:0035592	GO:BP	establishment of protein localization to extracellular region	17906	10592
0.02977280119176888	183	710	21	0.029577464788732393	0.11475409836065574	GO:0010950	GO:BP	positive regulation of endopeptidase activity	17906	5122
0.03013903589891856	79	710	13	0.018309859154929577	0.16455696202531644	GO:0032481	GO:BP	positive regulation of type I interferon production	17906	8869
0.03082766687184512	103	710	15	0.02112676056338028	0.14563106796116504	GO:0032611	GO:BP	interleukin-1 beta production	17906	8941
0.030897666527328657	472	710	39	0.054929577464788736	0.0826271186440678	GO:0001667	GO:BP	ameboidal-type cell migration	17906	504
0.031983724391887715	213	710	23	0.0323943661971831	0.107981220657277	GO:0070555	GO:BP	response to interleukin-1	17906	19266
0.03243933329821406	744	710	54	0.07605633802816901	0.07258064516129033	GO:0007169	GO:BP	transmembrane receptor protein tyrosine kinase signaling pathway	17906	3114
0.0338594289934602	598	710	46	0.0647887323943662	0.07692307692307693	GO:0002694	GO:BP	regulation of leukocyte activation	17906	1364
0.034700074348307686	80	710	13	0.018309859154929577	0.1625	GO:0071260	GO:BP	cellular response to mechanical stimulus	17906	19651
0.03493630753886112	440	710	37	0.05211267605633803	0.08409090909090909	GO:0051090	GO:BP	regulation of DNA-binding transcription factor activity	17906	15902
0.03537343573990759	1958	710	114	0.16056338028169015	0.05822267620020429	GO:0042592	GO:BP	homeostatic process	17906	11981
0.03571615683956493	92	710	14	0.01971830985915493	0.15217391304347827	GO:1903557	GO:BP	positive regulation of tumor necrosis factor superfamily cytokine production	17906	26845
0.03571615683956493	92	710	14	0.01971830985915493	0.15217391304347827	GO:0006919	GO:BP	activation of cysteine-type endopeptidase activity involved in apoptotic process	17906	2901
0.03586544328770604	2718	710	149	0.20985915492957746	0.05481972038263429	GO:0031324	GO:BP	negative regulation of cellular metabolic process	17906	8337
0.037641405294641495	958	710	65	0.09154929577464789	0.06784968684759916	GO:0023014	GO:BP	signal transduction by protein phosphorylation	17906	7697
0.038227272073266115	1076	710	71	0.1	0.06598513011152417	GO:0007167	GO:BP	enzyme linked receptor protein signaling pathway	17906	3112
0.038348148522850074	144	710	18	0.02535211267605634	0.125	GO:0002706	GO:BP	regulation of lymphocyte mediated immunity	17906	1376
0.03937745096011328	638	710	48	0.0676056338028169	0.07523510971786834	GO:0071692	GO:BP	protein localization to extracellular region	17906	20030
0.03941499554538653	940	710	64	0.09014084507042254	0.06808510638297872	GO:0000165	GO:BP	MAPK cascade	17906	72
0.04016404755457014	216	710	23	0.0323943661971831	0.10648148148148148	GO:0050920	GO:BP	regulation of chemotaxis	17906	15765
0.040318257453203145	375	710	33	0.04647887323943662	0.088	GO:0006066	GO:BP	alcohol metabolic process	17906	2134
0.04257126900103674	376	710	33	0.04647887323943662	0.08776595744680851	GO:0036293	GO:BP	response to decreased oxygen levels	17906	11102
0.044732044977420976	295	710	28	0.03943661971830986	0.09491525423728814	GO:0010632	GO:BP	regulation of epithelial cell migration	17906	4829
0.04627392420073676	203	710	22	0.030985915492957747	0.10837438423645321	GO:0007565	GO:BP	female pregnancy	17906	3473
0.04879488675790923	189	710	21	0.029577464788732393	0.1111111111111111	GO:1903034	GO:BP	regulation of response to wounding	17906	26380
0.04880590397215851	60	710	11	0.015492957746478873	0.18333333333333332	GO:0001836	GO:BP	release of cytochrome c from mitochondria	17906	621
0.04903786556961114	31	710	8	0.011267605633802818	0.25806451612903225	GO:0002828	GO:BP	regulation of type 2 immune response	17906	1498
0.049117654727405445	10	710	5	0.007042253521126761	0.5	GO:0030647	GO:BP	aminoglycoside antibiotic metabolic process	17906	8010
0.04916963610290889	107	710	15	0.02112676056338028	0.14018691588785046	GO:2001237	GO:BP	negative regulation of extrinsic apoptotic signaling pathway	17906	30698
0.04959186915668838	234	710	24	0.03380281690140845	0.10256410256410256	GO:0070663	GO:BP	regulation of leukocyte proliferation	17906	19338
0.0499679681729321	120	710	16	0.022535211267605635	0.13333333333333333	GO:0050868	GO:BP	negative regulation of T cell activation	17906	15719
2.7010420516801585e-11	4548	737	266	0.36092265943012214	0.0584872471416007	GO:0005576	GO:CC	extracellular region	18856	256
3.2009704328011e-11	3543	737	220	0.29850746268656714	0.06209427039232289	GO:0005615	GO:CC	extracellular space	18856	293
1.912637829800308e-10	11634	737	545	0.7394843962008141	0.0468454529826371	GO:0005737	GO:CC	cytoplasm	18856	402
7.163963223458543e-8	3914	737	224	0.3039348710990502	0.057230454777721	GO:0031982	GO:CC	vesicle	18856	1473
1.924538816276709e-7	5732	737	301	0.4084124830393487	0.05251221214235869	GO:0071944	GO:CC	cell periphery	18856	3160
4.1664987792843233e-7	5604	737	294	0.3989145183175034	0.05246252676659529	GO:0005886	GO:CC	plasma membrane	18856	532
8.820218796754185e-7	1694	737	115	0.1560379918588874	0.0678866587957497	GO:0098805	GO:CC	whole membrane	18856	3667
1.356789185629547e-6	534	737	51	0.06919945725915876	0.09550561797752809	GO:0031012	GO:CC	extracellular matrix	18856	1218
2.0259911020139416e-6	918	737	73	0.09905020352781546	0.07952069716775599	GO:0009986	GO:CC	cell surface	18856	809
1.062298821747806e-5	2372	737	144	0.19538670284938942	0.06070826306913996	GO:0031410	GO:CC	cytoplasmic vesicle	18856	1341
1.1505081559374344e-5	2375	737	144	0.19538670284938942	0.06063157894736842	GO:0097708	GO:CC	intracellular vesicle	18856	3528
1.918908497562002e-4	4539	737	235	0.31886024423337855	0.051773518396122493	GO:0012505	GO:CC	endomembrane system	18856	835
2.2281200289290707e-4	2172	737	129	0.17503392130257803	0.05939226519337017	GO:0043230	GO:CC	extracellular organelle	18856	2153
4.963436530398614e-4	307	737	31	0.04206241519674356	0.10097719869706841	GO:0005788	GO:CC	endoplasmic reticulum lumen	18856	449
6.323442724175959e-4	407	737	37	0.050203527815468114	0.09090909090909091	GO:0062023	GO:CC	collagen-containing extracellular matrix	18856	2710
8.953526944970056e-4	2144	737	125	0.16960651289009498	0.05830223880597015	GO:0070062	GO:CC	extracellular exosome	18856	2766
9.281783306006429e-4	2167	737	126	0.17096336499321574	0.05814490078449469	GO:1903561	GO:CC	extracellular vesicle	18856	4044
0.0030449624829234044	5154	737	254	0.344640434192673	0.04928211098176174	GO:0005829	GO:CC	cytosol	18856	487
0.0032894235253499216	801	737	57	0.0773405698778833	0.07116104868913857	GO:0012506	GO:CC	vesicle membrane	18856	836
0.006125751895373729	780	737	55	0.07462686567164178	0.07051282051282051	GO:0030659	GO:CC	cytoplasmic vesicle membrane	18856	1137
0.007324698214399367	785	737	55	0.07462686567164178	0.07006369426751592	GO:0070161	GO:CC	anchoring junction	18856	2788
0.008301468925175718	2092	737	118	0.16010854816824965	0.05640535372848948	GO:0098588	GO:CC	bounding membrane of organelle	18856	3613
0.01240757083733633	839	737	57	0.0773405698778833	0.06793802145411204	GO:0030141	GO:CC	secretory granule	18856	1099
0.014654075705816678	9731	737	433	0.587516960651289	0.044496968451341073	GO:0016020	GO:CC	membrane	18856	868
0.019845059674523675	1700	737	98	0.13297150610583447	0.05764705882352941	GO:0031226	GO:CC	intrinsic component of plasma membrane	18856	1258
0.021425416062176156	797	737	54	0.07327001356852103	0.06775407779171895	GO:0005773	GO:CC	vacuole	18856	434
0.02501317701947591	724	737	50	0.06784260515603799	0.06906077348066299	GO:0048471	GO:CC	perinuclear region of cytoplasm	18856	2567
0.03199302910435413	1009	737	64	0.08683853459972862	0.06342913776015857	GO:0099503	GO:CC	secretory vesicle	18856	3813
0.036633791587688085	417	737	33	0.04477611940298507	0.07913669064748201	GO:0030055	GO:CC	cell-substrate junction	18856	1046
0.037243533006226126	697	737	48	0.06512890094979647	0.06886657101865136	GO:0005764	GO:CC	lysosome	18856	426
0.037243533006226126	697	737	48	0.06512890094979647	0.06886657101865136	GO:0000323	GO:CC	lytic vacuole	18856	67
0.037978465276984584	400	737	32	0.04341926729986431	0.08	GO:0045177	GO:CC	apical part of cell	18856	2468
0.039279885073411305	98	737	13	0.017639077340569877	0.1326530612244898	GO:0005604	GO:CC	basement membrane	18856	283
0.049959195076420555	8	737	4	0.005427408412483039	0.5	GO:0042612	GO:CC	MHC class I protein complex	18856	2077
6.39811401227309e-7	2841	725	175	0.2413793103448276	0.06159802886307638	GO:0043168	GO:MF	anion binding	18126	6847
8.34684262192547e-6	2269	725	143	0.19724137931034483	0.06302335830762451	GO:0097367	GO:MF	carbohydrate derivative binding	18126	10428
4.266489703366682e-5	1638	725	109	0.1503448275862069	0.06654456654456654	GO:0005102	GO:MF	signaling receptor binding	18126	1633
6.552683741019454e-4	237	725	27	0.037241379310344824	0.11392405063291139	GO:0005539	GO:MF	glycosaminoglycan binding	18126	1926
8.641399634969934e-4	171	725	22	0.030344827586206897	0.1286549707602339	GO:0008201	GO:MF	heparin binding	18126	2066
9.812252186557084e-4	12743	725	565	0.7793103448275862	0.04433806795887939	GO:0005515	GO:MF	protein binding	18126	1906
0.0014508964567385351	218	725	25	0.034482758620689655	0.11467889908256881	GO:0005125	GO:MF	cytokine activity	18126	1652
0.0015703485646769637	486	725	42	0.057931034482758624	0.08641975308641975	GO:0048018	GO:MF	receptor ligand activity	18126	8456
0.0017296830327413622	264	725	28	0.038620689655172416	0.10606060606060606	GO:0005126	GO:MF	cytokine receptor binding	18126	1653
0.0021424859373396147	492	725	42	0.057931034482758624	0.08536585365853659	GO:0030546	GO:MF	signaling receptor activator activity	18126	4928
0.006202185967988442	1838	725	110	0.15172413793103448	0.05984766050054407	GO:0098772	GO:MF	molecular function regulator	18126	10518
0.006388059894126277	1756	725	106	0.14620689655172414	0.06036446469248292	GO:0042802	GO:MF	identical protein binding	18126	6760
0.007879261891780313	5	725	4	0.005517241379310344	0.8	GO:0047086	GO:MF	ketosteroid monooxygenase activity	18126	7555
0.009358052522052424	6308	725	306	0.4220689655172414	0.04850982878883957	GO:0043167	GO:MF	ion binding	18126	6846
0.01230252198869992	2574	725	143	0.19724137931034483	0.05555555555555555	GO:0036094	GO:MF	small molecule binding	18126	6453
0.013794825309079278	10	725	5	0.006896551724137931	0.5	GO:0032052	GO:MF	bile acid binding	18126	5395
0.016426906540620345	535	725	42	0.057931034482758624	0.07850467289719626	GO:0030545	GO:MF	receptor regulator activity	18126	4927
0.03158546141973376	18	725	6	0.008275862068965517	0.3333333333333333	GO:0045236	GO:MF	CXCR chemokine receptor binding	18126	7252
0.03883311247480473	45	725	9	0.012413793103448275	0.2	GO:0016709	GO:MF	oxidoreductase activity, acting on paired donors, with incorporation or reduction of molecular oxygen, NAD(P)H as one donor, and incorporation of one atom of oxygen	18126	3724
0.04054611466944943	12	725	5	0.006896551724137931	0.4166666666666667	GO:0004032	GO:MF	alditol:NADP+ 1-oxidoreductase activity	18126	710
0.04085603597911728	3	725	3	0.004137931034482759	1	GO:0047718	GO:MF	indanol dehydrogenase activity	18126	8176
0.04085603597911728	3	725	3	0.004137931034482759	1	GO:0001730	GO:MF	2'-5'-oligoadenylate synthetase activity	18126	332
0.04085603597911728	3	725	3	0.004137931034482759	1	GO:0018636	GO:MF	phenanthrene 9,10-monooxygenase activity	18126	4279
0.04988119597536764	2167	725	121	0.16689655172413792	0.05583756345177665	GO:0000166	GO:MF	nucleotide binding	18126	35
0.011161449855026465	386	194	37	0.19072164948453607	0.09585492227979274	HP:0011122	HP	Abnormality of skin physiology	4225	7592
0.016400330748980757	331	194	33	0.17010309278350516	0.09969788519637462	HP:0011123	HP	Inflammatory abnormality of the skin	4225	7593
0.020681709749855025	1540	194	99	0.5103092783505154	0.06428571428571428	HP:0002715	HP	Abnormality of the immune system	4225	1983
0.024863820379904127	180	194	22	0.1134020618556701	0.12222222222222222	HP:0001596	HP	Alopecia	4225	1171
4.569001980570843e-8	167	407	31	0.07616707616707617	0.18562874251497005	KEGG:05164	KEGG	Influenza A	7788	419
2.040044978024022e-7	177	407	31	0.07616707616707617	0.1751412429378531	KEGG:04621	KEGG	NOD-like receptor signaling pathway	7788	303
2.3114107689861252e-7	112	407	24	0.05896805896805897	0.21428571428571427	KEGG:04668	KEGG	TNF signaling pathway	7788	319
3.48909770248419e-6	100	407	21	0.051597051597051594	0.21	KEGG:04064	KEGG	NF-kappa B signaling pathway	7788	235
1.0380705293100299e-5	197	407	30	0.07371007371007371	0.15228426395939088	KEGG:05169	KEGG	Epstein-Barr virus infection	7788	424
1.4522803714255279e-5	57	407	15	0.036855036855036855	0.2631578947368421	KEGG:05134	KEGG	Legionellosis	7788	405
2.783047040792156e-5	76	407	17	0.04176904176904177	0.2236842105263158	KEGG:05133	KEGG	Pertussis	7788	404
4.265781000874072e-5	292	407	37	0.09090909090909091	0.1267123287671233	KEGG:04060	KEGG	Cytokine-cytokine receptor interaction	7788	232
1.0339493236022828e-4	92	407	18	0.044226044226044224	0.1956521739130435	KEGG:04657	KEGG	IL-17 signaling pathway	7788	312
2.498805976226457e-4	88	407	17	0.04176904176904177	0.19318181818181818	KEGG:05323	KEGG	Rheumatoid arthritis	7788	456
0.0031440240870024855	138	407	20	0.04914004914004914	0.14492753623188406	KEGG:05162	KEGG	Measles	7788	417
0.0037053635881006334	186	407	24	0.05896805896805897	0.12903225806451613	KEGG:05167	KEGG	Kaposi sarcoma-associated herpesvirus infection	7788	422
0.005153667547502842	69	407	13	0.03194103194103194	0.18840579710144928	KEGG:04612	KEGG	Antigen processing and presentation	7788	300
0.005567131517095833	155	407	21	0.051597051597051594	0.13548387096774195	KEGG:05160	KEGG	Hepatitis C	7788	415
0.016755285503301503	98	407	15	0.036855036855036855	0.15306122448979592	KEGG:04061	KEGG	Viral protein interaction with cytokine and cytokine receptor	7788	233
0.025741473865615105	70	407	12	0.029484029484029485	0.17142857142857143	KEGG:04622	KEGG	RIG-I-like receptor signaling pathway	7788	304
0.04136279489783824	95	407	14	0.0343980343980344	0.14736842105263157	KEGG:04640	KEGG	Hematopoietic cell lineage	7788	310
0.04674507983847642	36	407	8	0.019656019656019656	0.2222222222222222	KEGG:05143	KEGG	African trypanosomiasis	7788	409
4.023400907104107e-9	199	671	35	0.05216095380029806	0.17587939698492464	MIRNA:hsa-miR-146a-5p	MIRNA	hsa-miR-146a-5p	14722	252
1.1309630420212447e-8	2525	671	183	0.2727272727272727	0.07247524752475247	MIRNA:hsa-miR-335-5p	MIRNA	hsa-miR-335-5p	14722	674
0.02631134298272367	237	671	26	0.038748137108792845	0.10970464135021098	MIRNA:hsa-miR-145-5p	MIRNA	hsa-miR-145-5p	14722	247
9.473312685105366e-25	831	507	116	0.22879684418145957	0.13959085439229843	REAC:R-HSA-1280215	REAC	Cytokine Signaling in Immune system	10594	379
9.273274591529244e-24	193	507	53	0.10453648915187377	0.27461139896373055	REAC:R-HSA-913531	REAC	Interferon Signaling	10594	1058
2.854170053377619e-22	67	507	32	0.0631163708086785	0.47761194029850745	REAC:R-HSA-909733	REAC	Interferon alpha/beta signaling	10594	1059
6.075217993404392e-18	2147	507	191	0.3767258382642998	0.08896134140661388	REAC:R-HSA-168256	REAC	Immune System	10594	1007
8.329314752187206e-15	87	507	29	0.05719921104536489	0.3333333333333333	REAC:R-HSA-877300	REAC	Interferon gamma signaling	10594	1060
5.394388025687426e-7	45	507	15	0.029585798816568046	0.3333333333333333	REAC:R-HSA-6783783	REAC	Interleukin-10 signaling	10594	1065
4.0279977468400435e-6	298	507	39	0.07692307692307693	0.13087248322147652	REAC:R-HSA-1474244	REAC	Extracellular matrix organization	10594	757
2.0354600910298282e-5	110	507	21	0.04142011834319527	0.19090909090909092	REAC:R-HSA-6785807	REAC	Interleukin-4 and Interleukin-13 signaling	10594	1083
1.0599757278863142e-4	459	507	48	0.09467455621301775	0.10457516339869281	REAC:R-HSA-449147	REAC	Signaling by Interleukins	10594	1904
0.0018678036093079154	79	507	15	0.029585798816568046	0.189873417721519	REAC:R-HSA-1169410	REAC	Antiviral mechanism by IFN-stimulated genes	10594	143
0.0020129558613577116	11	507	6	0.011834319526627219	0.5454545454545454	REAC:R-HSA-1236977	REAC	Endosomal/Vacuolar pathway	10594	719
0.0062727496353052435	25	507	8	0.015779092702169626	0.32	REAC:R-HSA-983170	REAC	Antigen Presentation: Folding, assembly and peptide loading of class I MHC	10594	137
0.008892906400192817	1092	507	82	0.16173570019723865	0.07509157509157509	REAC:R-HSA-168249	REAC	Innate Immune System	10594	1035
0.012121839778297868	9	507	5	0.009861932938856016	0.5555555555555556	REAC:R-HSA-8983711	REAC	OAS antiviral response	10594	1400
0.034367266314212754	78	507	13	0.02564102564102564	0.16666666666666666	REAC:R-HSA-168928	REAC	DDX58/IFIH1-mediated induction of interferon-alpha/beta	10594	389
2.043540303040197e-20	278	764	55	0.07198952879581152	0.19784172661870503	TF:M09957	TF	Factor: IRF-2; motif: NAAANNGAAAGTGAAASTRN	19945	6140
2.043540303040197e-20	278	764	55	0.07198952879581152	0.19784172661870503	TF:M09957_0	TF	Factor: IRF-2; motif: NAAANNGAAAGTGAAASTRN; match class: 0	19945	6141
5.727972150780132e-19	120	764	36	0.04712041884816754	0.3	TF:M11685_1	TF	Factor: IRF-8; motif: NCGAAACYGAAACYN; match class: 1	19945	6265
3.0372246647263735e-18	448	764	67	0.08769633507853403	0.14955357142857142	TF:M07216_0	TF	Factor: IRF1; motif: NNNYASTTTCACTTTCNNTTT; match class: 0	19945	6120
3.0372246647263735e-18	448	764	67	0.08769633507853403	0.14955357142857142	TF:M07216	TF	Factor: IRF1; motif: NNNYASTTTCACTTTCNNTTT	19945	6119
1.3715267344183808e-17	1295	764	123	0.16099476439790575	0.09498069498069497	TF:M08887	TF	Factor: IRF; motif: NNGAAANTGAAANN	19945	6278
1.3715267344183808e-17	1295	764	123	0.16099476439790575	0.09498069498069497	TF:M08887_0	TF	Factor: IRF; motif: NNGAAANTGAAANN; match class: 0	19945	6279
4.995898273674953e-17	360	764	58	0.07591623036649214	0.16111111111111112	TF:M10080	TF	Factor: STAT2; motif: RRGRAANNGAAACTGAAAN	19945	11618
4.995898273674953e-17	360	764	58	0.07591623036649214	0.16111111111111112	TF:M10080_0	TF	Factor: STAT2; motif: RRGRAANNGAAACTGAAAN; match class: 0	19945	11619
1.249580820303191e-16	343	764	56	0.07329842931937172	0.16326530612244897	TF:M09629_0	TF	Factor: IRF-1; motif: NAAANNGAAAGTGAAASTRN; match class: 0	19945	6123
1.249580820303191e-16	343	764	56	0.07329842931937172	0.16326530612244897	TF:M09629	TF	Factor: IRF-1; motif: NAAANNGAAAGTGAAASTRN	19945	6122
1.9947916004842488e-16	1651	764	141	0.18455497382198952	0.08540278619018776	TF:M11685_0	TF	Factor: IRF-8; motif: NCGAAACYGAAACYN; match class: 0	19945	6264
1.9947916004842488e-16	1651	764	141	0.18455497382198952	0.08540278619018776	TF:M11685	TF	Factor: IRF-8; motif: NCGAAACYGAAACYN	19945	6263
4.53396793322979e-16	1684	764	142	0.18586387434554974	0.08432304038004751	TF:M11664_0	TF	Factor: IRF-2; motif: NGAAASYGAAAS; match class: 0	19945	6144
4.53396793322979e-16	1684	764	142	0.18586387434554974	0.08432304038004751	TF:M11664	TF	Factor: IRF-2; motif: NGAAASYGAAAS	19945	6143
2.0958266333296957e-15	545	764	70	0.09162303664921466	0.12844036697247707	TF:M04788_0	TF	Factor: IRF-1; motif: STTTCACTTTCNNT; match class: 0	19945	6117
2.0958266333296957e-15	545	764	70	0.09162303664921466	0.12844036697247707	TF:M04788	TF	Factor: IRF-1; motif: STTTCACTTTCNNT	19945	6116
2.4610775205455863e-15	2434	764	180	0.2356020942408377	0.07395234182415776	TF:M11665	TF	Factor: IRF-2; motif: NGAAASYGAAAS	19945	6146
2.4610775205455863e-15	2434	764	180	0.2356020942408377	0.07395234182415776	TF:M11665_0	TF	Factor: IRF-2; motif: NGAAASYGAAAS; match class: 0	19945	6147
8.690982026243749e-14	284	764	47	0.061518324607329845	0.16549295774647887	TF:M04014_0	TF	Factor: IRF3; motif: NNRRAANGGAAACCGAAACYR; match class: 0	19945	6153
8.690982026243749e-14	284	764	47	0.061518324607329845	0.16549295774647887	TF:M04014	TF	Factor: IRF3; motif: NNRRAANGGAAACCGAAACYR	19945	6152
1.2354074122587575e-13	322	764	50	0.06544502617801047	0.15527950310559005	TF:M09956	TF	Factor: IRF-1; motif: NAAANNGAAASTGAAASNRN	19945	6125
1.2354074122587575e-13	322	764	50	0.06544502617801047	0.15527950310559005	TF:M09956_0	TF	Factor: IRF-1; motif: NAAANNGAAASTGAAASNRN; match class: 0	19945	6126
2.5135408287885597e-13	3647	764	233	0.30497382198952877	0.06388812722785851	TF:M11687	TF	Factor: IRF-4; motif: NCGAAACCGAAACYN	19945	6191
2.5135408287885597e-13	3647	764	233	0.30497382198952877	0.06388812722785851	TF:M11687_0	TF	Factor: IRF-4; motif: NCGAAACCGAAACYN; match class: 0	19945	6192
4.937056093753548e-13	3137	764	208	0.27225130890052357	0.06630538731271916	TF:M00453	TF	Factor: IRF-7; motif: TNSGAAWNCGAAANTNNN	19945	6227
4.937056093753548e-13	3137	764	208	0.27225130890052357	0.06630538731271916	TF:M00453_0	TF	Factor: IRF-7; motif: TNSGAAWNCGAAANTNNN; match class: 0	19945	6228
1.425721596173155e-12	630	764	71	0.09293193717277487	0.1126984126984127	TF:M11679_0	TF	Factor: IRF-7; motif: NCGAAANCGAAANYN; match class: 0	19945	6240
1.425721596173155e-12	630	764	71	0.09293193717277487	0.1126984126984127	TF:M11679	TF	Factor: IRF-7; motif: NCGAAANCGAAANYN	19945	6239
1.7865121374232376e-12	2903	764	195	0.25523560209424084	0.06717189114708921	TF:M09733	TF	Factor: STAT2; motif: NRGAAANNGAAACTNA	19945	11615
1.7865121374232376e-12	2903	764	195	0.25523560209424084	0.06717189114708921	TF:M09733_0	TF	Factor: STAT2; motif: NRGAAANNGAAACTNA; match class: 0	19945	11616
2.415582511121152e-12	3847	764	239	0.31282722513089006	0.06212633220691448	TF:M11682	TF	Factor: IRF-8; motif: NYGAAASYGAAACYN	19945	6254
2.415582511121152e-12	3847	764	239	0.31282722513089006	0.06212633220691448	TF:M11682_0	TF	Factor: IRF-8; motif: NYGAAASYGAAACYN; match class: 0	19945	6255
2.7736420580157144e-12	44	764	19	0.024869109947643978	0.4318181818181818	TF:M04020_1	TF	Factor: IRF8; motif: NCGAAACCGAAACT; match class: 1	19945	6250
3.0408471584923555e-12	3444	764	220	0.2879581151832461	0.06387921022067364	TF:M11686	TF	Factor: IRF-4; motif: NYGAAASYGAAACYN	19945	6188
3.0408471584923555e-12	3444	764	220	0.2879581151832461	0.06387921022067364	TF:M11686_0	TF	Factor: IRF-4; motif: NYGAAASYGAAACYN; match class: 0	19945	6189
3.6020492597512105e-12	875	764	86	0.112565445026178	0.09828571428571428	TF:M11670_0	TF	Factor: IRF-5; motif: NYGAAACCGAAACY; match class: 0	19945	6210
3.6020492597512105e-12	875	764	86	0.112565445026178	0.09828571428571428	TF:M11670	TF	Factor: IRF-5; motif: NYGAAACCGAAACY	19945	6209
7.315188561824561e-12	1001	764	93	0.12172774869109948	0.09290709290709291	TF:M04020_0	TF	Factor: IRF8; motif: NCGAAACCGAAACT; match class: 0	19945	6249
7.315188561824561e-12	1001	764	93	0.12172774869109948	0.09290709290709291	TF:M04020	TF	Factor: IRF8; motif: NCGAAACCGAAACT	19945	6248
9.604935912370918e-12	825	764	82	0.10732984293193717	0.0993939393939394	TF:M11683_1	TF	Factor: IRF-8; motif: NCGAAACCGAAACYN; match class: 1	19945	6259
2.6800570110804507e-11	37	764	17	0.02225130890052356	0.4594594594594595	TF:M11670_1	TF	Factor: IRF-5; motif: NYGAAACCGAAACY; match class: 1	19945	6211
3.2078270756151444e-11	549	764	63	0.0824607329842932	0.11475409836065574	TF:M07045_0	TF	Factor: IRF-1; motif: NNRAAANNGAAASN; match class: 0	19945	6129
3.2078270756151444e-11	549	764	63	0.0824607329842932	0.11475409836065574	TF:M07045	TF	Factor: IRF-1; motif: NNRAAANNGAAASN	19945	6128
4.6523799607140876e-11	628	764	68	0.08900523560209424	0.10828025477707007	TF:M04018	TF	Factor: IRF7; motif: NCGAAARYGAAANT	19945	6230
4.6523799607140876e-11	628	764	68	0.08900523560209424	0.10828025477707007	TF:M04018_0	TF	Factor: IRF7; motif: NCGAAARYGAAANT; match class: 0	19945	6231
8.064320792202641e-11	473	764	57	0.07460732984293193	0.12050739957716702	TF:M11677	TF	Factor: IRF-3; motif: NGGAAACNGAAACCGAAACN	19945	6167
8.064320792202641e-11	473	764	57	0.07460732984293193	0.12050739957716702	TF:M11677_0	TF	Factor: IRF-3; motif: NGGAAACNGAAACCGAAACN; match class: 0	19945	6168
1.1380611486745258e-10	380	764	50	0.06544502617801047	0.13157894736842105	TF:M09733_1	TF	Factor: STAT2; motif: NRGAAANNGAAACTNA; match class: 1	19945	11617
1.52661442832887e-10	480	764	57	0.07460732984293193	0.11875	TF:M11687_1	TF	Factor: IRF-4; motif: NCGAAACCGAAACYN; match class: 1	19945	6193
1.9128986962033651e-10	75	764	22	0.028795811518324606	0.29333333333333333	TF:M08887_1	TF	Factor: IRF; motif: NNGAAANTGAAANN; match class: 1	19945	6280
4.838866926487008e-10	552	764	61	0.07984293193717278	0.1105072463768116	TF:M11682_1	TF	Factor: IRF-8; motif: NYGAAASYGAAACYN; match class: 1	19945	6256
1.0174996718461145e-9	388	764	49	0.06413612565445026	0.12628865979381443	TF:M11671_0	TF	Factor: IRF-5; motif: NCGAAACCGAAACY; match class: 0	19945	6213
1.0174996718461145e-9	388	764	49	0.06413612565445026	0.12628865979381443	TF:M11671	TF	Factor: IRF-5; motif: NCGAAACCGAAACY	19945	6212
2.3037929535827493e-9	1049	764	90	0.11780104712041885	0.08579599618684461	TF:M00772_0	TF	Factor: IRF; motif: RRAANTGAAASYGNV; match class: 0	19945	6282
2.3037929535827493e-9	1049	764	90	0.11780104712041885	0.08579599618684461	TF:M00772	TF	Factor: IRF; motif: RRAANTGAAASYGNV	19945	6281
2.350553895268527e-9	4764	764	269	0.35209424083769636	0.056465155331654075	TF:M11683_0	TF	Factor: IRF-8; motif: NCGAAACCGAAACYN; match class: 0	19945	6258
2.350553895268527e-9	4764	764	269	0.35209424083769636	0.056465155331654075	TF:M11683	TF	Factor: IRF-8; motif: NCGAAACCGAAACYN	19945	6257
2.761765097638748e-8	143	764	27	0.03534031413612566	0.1888111888111888	TF:M11664_1	TF	Factor: IRF-2; motif: NGAAASYGAAAS; match class: 1	19945	6145
2.982098538125145e-8	133	764	26	0.034031413612565446	0.19548872180451127	TF:M11680	TF	Factor: IRF-9; motif: NYGAAACYGAAACYN	19945	6272
2.982098538125145e-8	133	764	26	0.034031413612565446	0.19548872180451127	TF:M11680_0	TF	Factor: IRF-9; motif: NYGAAACYGAAACYN; match class: 0	19945	6273
3.3598068259337106e-8	249	764	36	0.04712041884816754	0.14457831325301204	TF:M11665_1	TF	Factor: IRF-2; motif: NGAAASYGAAAS; match class: 1	19945	6148
5.7624936179996256e-8	97	764	22	0.028795811518324606	0.2268041237113402	TF:M11681_0	TF	Factor: IRF-9; motif: NCGAAACYGAAACYN; match class: 0	19945	6276
5.7624936179996256e-8	97	764	22	0.028795811518324606	0.2268041237113402	TF:M11681	TF	Factor: IRF-9; motif: NCGAAACYGAAACYN	19945	6275
5.8545283779600006e-8	306	764	40	0.05235602094240838	0.13071895424836602	TF:M04016	TF	Factor: IRF5; motif: CCGAAACCGAAACY	19945	6203
5.8545283779600006e-8	306	764	40	0.05235602094240838	0.13071895424836602	TF:M04016_0	TF	Factor: IRF5; motif: CCGAAACCGAAACY; match class: 0	19945	6204
6.476526630114716e-8	159	764	28	0.03664921465968586	0.1761006289308176	TF:M04015_1	TF	Factor: IRF-4; motif: NCGAAACCGAAACYA; match class: 1	19945	6175
1.0087270151571737e-7	454	764	50	0.06544502617801047	0.11013215859030837	TF:M11686_1	TF	Factor: IRF-4; motif: NYGAAASYGAAACYN; match class: 1	19945	6190
1.376782143488836e-7	342	764	42	0.0549738219895288	0.12280701754385964	TF:M00453_1	TF	Factor: IRF-7; motif: TNSGAAWNCGAAANTNNN; match class: 1	19945	6229
1.5886747371945714e-7	849	764	74	0.0968586387434555	0.08716136631330977	TF:M11684_1	TF	Factor: IRF-8; motif: NYGAAACYGAAACTN; match class: 1	19945	6262
1.92162803946849e-7	4738	764	260	0.3403141361256545	0.054875474883917266	TF:M11684_0	TF	Factor: IRF-8; motif: NYGAAACYGAAACTN; match class: 0	19945	6261
1.92162803946849e-7	4738	764	260	0.3403141361256545	0.054875474883917266	TF:M11684	TF	Factor: IRF-8; motif: NYGAAACYGAAACTN	19945	6260
3.3478476084638443e-7	1223	764	94	0.12303664921465969	0.07686017988552739	TF:M00699_0	TF	Factor: ICSBP; motif: RAARTGAAACTG; match class: 0	19945	6051
3.3478476084638443e-7	1223	764	94	0.12303664921465969	0.07686017988552739	TF:M00699	TF	Factor: ICSBP; motif: RAARTGAAACTG	19945	6050
4.139786370353039e-7	46	764	15	0.01963350785340314	0.32608695652173914	TF:M00699_1	TF	Factor: ICSBP; motif: RAARTGAAACTG; match class: 1	19945	6052
4.301197699147317e-7	850	764	73	0.09554973821989529	0.08588235294117647	TF:M00258	TF	Factor: ISGF-3; motif: CAGTTTCWCTTTYCC	19945	6338
4.301197699147317e-7	850	764	73	0.09554973821989529	0.08588235294117647	TF:M00258_0	TF	Factor: ISGF-3; motif: CAGTTTCWCTTTYCC; match class: 0	19945	6339
4.5043316246753145e-7	567	764	56	0.07329842931937172	0.09876543209876543	TF:M11676	TF	Factor: IRF-3; motif: NGGAAANGGAAASNGAAACN	19945	6164
4.5043316246753145e-7	567	764	56	0.07329842931937172	0.09876543209876543	TF:M11676_0	TF	Factor: IRF-3; motif: NGGAAANGGAAASNGAAACN; match class: 0	19945	6165
3.3597105789805497e-6	2052	764	133	0.17408376963350786	0.06481481481481481	TF:M04015	TF	Factor: IRF-4; motif: NCGAAACCGAAACYA	19945	6173
3.3597105789805497e-6	2052	764	133	0.17408376963350786	0.06481481481481481	TF:M04015_0	TF	Factor: IRF-4; motif: NCGAAACCGAAACYA; match class: 0	19945	6174
5.410556049868215e-6	121	764	22	0.028795811518324606	0.18181818181818182	TF:M11672_0	TF	Factor: IRF-5; motif: NCGAAACCGAAACY; match class: 0	19945	6216
5.410556049868215e-6	121	764	22	0.028795811518324606	0.18181818181818182	TF:M11672	TF	Factor: IRF-5; motif: NCGAAACCGAAACY	19945	6215
5.5379308426495335e-6	26	764	11	0.014397905759162303	0.4230769230769231	TF:M11679_1	TF	Factor: IRF-7; motif: NCGAAANCGAAANYN; match class: 1	19945	6241
8.328410977911828e-6	467	764	47	0.061518324607329845	0.1006423982869379	TF:M08938_1	TF	Factor: C-JUN:FRA-1; motif: NNATGACTCATNN; match class: 1	19945	6472
1.1522541867850861e-5	970	764	76	0.09947643979057591	0.07835051546391752	TF:M07323_0	TF	Factor: IRF-4; motif: KRAAMNGAAANYN; match class: 0	19945	6195
1.1522541867850861e-5	970	764	76	0.09947643979057591	0.07835051546391752	TF:M07323	TF	Factor: IRF-4; motif: KRAAMNGAAANYN	19945	6194
1.2045227700227311e-5	57	764	15	0.01963350785340314	0.2631578947368421	TF:M00772_1	TF	Factor: IRF; motif: RRAANTGAAASYGNV; match class: 1	19945	6283
1.3500271070352599e-5	2014	764	129	0.168848167539267	0.06405163853028799	TF:M00972_0	TF	Factor: IRF; motif: RAAANTGAAAN; match class: 0	19945	6285
1.3500271070352599e-5	2014	764	129	0.168848167539267	0.06405163853028799	TF:M00972	TF	Factor: IRF; motif: RAAANTGAAAN	19945	6284
2.2318848582864813e-5	29	764	11	0.014397905759162303	0.3793103448275862	TF:M00258_1	TF	Factor: ISGF-3; motif: CAGTTTCWCTTTYCC; match class: 1	19945	6340
6.197130568343539e-5	683	764	58	0.07591623036649214	0.0849194729136164	TF:M09965_1	TF	Factor: c-Jun; motif: NRTGAGTCAYN; match class: 1	19945	6484
6.389332586657804e-5	10	764	7	0.009162303664921465	0.7	TF:M10080_1	TF	Factor: STAT2; motif: RRGRAANNGAAACTGAAAN; match class: 1	19945	11620
9.735381909954401e-5	20	764	9	0.011780104712041885	0.45	TF:M07045_1	TF	Factor: IRF-1; motif: NNRAAANNGAAASN; match class: 1	19945	6130
1.0299577103063377e-4	2814	764	163	0.21335078534031413	0.05792466240227434	TF:M08775_1	TF	Factor: IRF-2; motif: NAANYGAAASYR; match class: 1	19945	6139
1.1179418194388995e-4	205	764	27	0.03534031413612566	0.13170731707317074	TF:M00972_1	TF	Factor: IRF; motif: RAAANTGAAAN; match class: 1	19945	6286
1.6661946845760597e-4	2724	764	158	0.20680628272251309	0.05800293685756241	TF:M07104	TF	Factor: JunD; motif: NRTGASTCATN	19945	6443
1.6661946845760597e-4	2724	764	158	0.20680628272251309	0.05800293685756241	TF:M07104_0	TF	Factor: JunD; motif: NRTGASTCATN; match class: 0	19945	6444
1.9900594439416696e-4	567	764	50	0.06544502617801047	0.08818342151675485	TF:M09615_1	TF	Factor: Fra-1; motif: NRTGACTCATN; match class: 1	19945	3574
2.089173095440256e-4	3995	764	214	0.2801047120418848	0.05356695869837297	TF:M08914	TF	Factor: FRA-2; motif: RTGANTCA	19945	4055
2.089173095440256e-4	3995	764	214	0.2801047120418848	0.05356695869837297	TF:M08914_0	TF	Factor: FRA-2; motif: RTGANTCA; match class: 0	19945	4056
2.1956125310150856e-4	60	764	14	0.01832460732984293	0.23333333333333334	TF:M11673	TF	Factor: IRF-5; motif: NCGAAACCGAAACY	19945	6218
2.1956125310150856e-4	60	764	14	0.01832460732984293	0.23333333333333334	TF:M11673_0	TF	Factor: IRF-5; motif: NCGAAACCGAAACY; match class: 0	19945	6219
2.64732286553889e-4	3187	764	178	0.23298429319371727	0.05585189833699404	TF:M08920_0	TF	Factor: JUNB:FOSB; motif: NRTGASTCAT; match class: 0	19945	6393
2.64732286553889e-4	3187	764	178	0.23298429319371727	0.05585189833699404	TF:M08920	TF	Factor: JUNB:FOSB; motif: NRTGASTCAT	19945	6392
3.714971503636799e-4	3747	764	202	0.2643979057591623	0.05390979450226848	TF:M08938_0	TF	Factor: C-JUN:FRA-1; motif: NNATGACTCATNN; match class: 0	19945	6471
3.714971503636799e-4	3747	764	202	0.2643979057591623	0.05390979450226848	TF:M08938	TF	Factor: C-JUN:FRA-1; motif: NNATGACTCATNN	19945	6470
3.9057988492845945e-4	3182	764	177	0.23167539267015708	0.05562539283469516	TF:M07092_0	TF	Factor: Fra-2; motif: NRRTGASTCAB; match class: 0	19945	3588
3.9057988492845945e-4	3182	764	177	0.23167539267015708	0.05562539283469516	TF:M07092	TF	Factor: Fra-2; motif: NRRTGASTCAB	19945	3587
4.8135829861381427e-4	3259	764	180	0.2356020942408377	0.05523166615526235	TF:M00517_1	TF	Factor: AP-1; motif: NNNTGAGTCAKCN; match class: 1	19945	157
5.439561516198327e-4	5174	764	262	0.34293193717277487	0.050637804406648626	TF:M07102_0	TF	Factor: c-Jun; motif: NNNNRRTGASTCAN; match class: 0	19945	6480
5.439561516198327e-4	5174	764	262	0.34293193717277487	0.050637804406648626	TF:M07102	TF	Factor: c-Jun; motif: NNNNRRTGASTCAN	19945	6479
6.017902625117812e-4	5084	764	258	0.337696335078534	0.050747442958300554	TF:M00517	TF	Factor: AP-1; motif: NNNTGAGTCAKCN	19945	155
6.017902625117812e-4	5084	764	258	0.337696335078534	0.050747442958300554	TF:M00517_0	TF	Factor: AP-1; motif: NNNTGAGTCAKCN; match class: 0	19945	156
6.301570690408376e-4	730	764	58	0.07591623036649214	0.07945205479452055	TF:M09616_1	TF	Factor: Fra-2; motif: RTGACTCANNN; match class: 1	19945	4060
7.471875805397668e-4	3302	764	181	0.2369109947643979	0.0548152634766808	TF:M08936_0	TF	Factor: C-JUN:FOSB; motif: NATGACTCAY; match class: 0	19945	6468
7.471875805397668e-4	3302	764	181	0.2369109947643979	0.0548152634766808	TF:M08936	TF	Factor: C-JUN:FOSB; motif: NATGACTCAY	19945	6467
8.098850057051454e-4	4886	764	249	0.32591623036649214	0.05096193205075727	TF:M00199_0	TF	Factor: AP-1; motif: NTGASTCAG; match class: 0	19945	162
8.098850057051454e-4	4886	764	249	0.32591623036649214	0.05096193205075727	TF:M00199	TF	Factor: AP-1; motif: NTGASTCAG	19945	161
9.764062032149691e-4	8513	764	395	0.5170157068062827	0.04639962410431105	TF:M08775_0	TF	Factor: IRF-2; motif: NAANYGAAASYR; match class: 0	19945	6138
9.764062032149691e-4	8513	764	395	0.5170157068062827	0.04639962410431105	TF:M08775	TF	Factor: IRF-2; motif: NAANYGAAASYR	19945	6137
0.0010419986552856729	2691	764	153	0.20026178010471204	0.056856187290969896	TF:M09617_0	TF	Factor: c-Fos; motif: RTGAGTCAYNN; match class: 0	19945	3606
0.0010419986552856729	2691	764	153	0.20026178010471204	0.056856187290969896	TF:M09617	TF	Factor: c-Fos; motif: RTGAGTCAYNN	19945	3605
0.001148945097245524	4151	764	217	0.28403141361256545	0.05227655986509275	TF:M09615	TF	Factor: Fra-1; motif: NRTGACTCATN	19945	3572
0.001148945097245524	4151	764	217	0.28403141361256545	0.05227655986509275	TF:M09615_0	TF	Factor: Fra-1; motif: NRTGACTCATN; match class: 0	19945	3573
0.001297454745932826	620	764	51	0.06675392670157068	0.08225806451612903	TF:M09923_1	TF	Factor: Fra-2; motif: NNRTGAGTCAYN; match class: 1	19945	4063
0.0014453023127509487	4374	764	226	0.29581151832460734	0.051668952903520804	TF:M09923_0	TF	Factor: Fra-2; motif: NNRTGAGTCAYN; match class: 0	19945	4062
0.0014453023127509487	4374	764	226	0.29581151832460734	0.051668952903520804	TF:M09923	TF	Factor: Fra-2; motif: NNRTGAGTCAYN	19945	4061
0.0015552807123773392	606	764	50	0.06544502617801047	0.08250825082508251	TF:M02280_1	TF	Factor: AP1; motif: TGACTCA; match class: 1	19945	160
0.0015552807123773392	606	764	50	0.06544502617801047	0.08250825082508251	TF:M03551_1	TF	Factor: JunB; motif: TGACTCAN; match class: 1	19945	6427
0.0016083173373728208	233	764	27	0.03534031413612566	0.11587982832618025	TF:M09617_1	TF	Factor: c-Fos; motif: RTGAGTCAYNN; match class: 1	19945	3607
0.001627902948385846	4310	764	223	0.2918848167539267	0.05174013921113689	TF:M00199_1	TF	Factor: AP-1; motif: NTGASTCAG; match class: 1	19945	163
0.0017842709491584876	3664	764	195	0.25523560209424084	0.05322052401746725	TF:M08940_0	TF	Factor: C-JUN:FRA-2; motif: NNRTGAGTCAYN; match class: 0	19945	6474
0.0017842709491584876	3664	764	195	0.25523560209424084	0.05322052401746725	TF:M08940	TF	Factor: C-JUN:FRA-2; motif: NNRTGAGTCAYN	19945	6473
0.0018033543044687482	4812	764	244	0.3193717277486911	0.05070656691604322	TF:M09616	TF	Factor: Fra-2; motif: RTGACTCANNN	19945	4058
0.0018033543044687482	4812	764	244	0.3193717277486911	0.05070656691604322	TF:M09616_0	TF	Factor: Fra-2; motif: RTGACTCANNN; match class: 0	19945	4059
0.0018848172010868037	3529	764	189	0.24738219895287958	0.053556248228960046	TF:M08925	TF	Factor: JUNB:C-FOS; motif: NATGAGTCATNN	19945	6395
0.0018848172010868037	3529	764	189	0.24738219895287958	0.053556248228960046	TF:M08925_0	TF	Factor: JUNB:C-FOS; motif: NATGAGTCATNN; match class: 0	19945	6396
0.0018878561679714586	3552	764	190	0.2486910994764398	0.05349099099099099	TF:M03869_0	TF	Factor: Fra-1; motif: TGACTCAN; match class: 0	19945	4053
0.0018878561679714586	3552	764	190	0.2486910994764398	0.05349099099099099	TF:M03869	TF	Factor: Fra-1; motif: TGACTCAN	19945	4052
0.0019155225337937184	2963	764	164	0.21465968586387435	0.05534930813364833	TF:M08923	TF	Factor: JUNB:FRA-2; motif: NRTGASTCAT	19945	6401
0.0019155225337937184	2963	764	164	0.21465968586387435	0.05534930813364833	TF:M08923_0	TF	Factor: JUNB:FRA-2; motif: NRTGASTCAT; match class: 0	19945	6402
0.0019346304642266314	682	764	54	0.07068062827225131	0.07917888563049853	TF:M09922_1	TF	Factor: Fra-1; motif: NNNTGAGTCAYN; match class: 1	19945	3577
0.001981436267442399	1643	764	103	0.13481675392670156	0.06269020085209982	TF:M08920_1	TF	Factor: JUNB:FOSB; motif: NRTGASTCAT; match class: 1	19945	6394
0.002482107098167756	1323	764	87	0.11387434554973822	0.06575963718820861	TF:M08933_1	TF	Factor: JUND:C-FOS; motif: NNATGAGTCATNN; match class: 1	19945	6430
0.0027707913437680786	2491	764	142	0.18586387434554974	0.05700521878763549	TF:M03815_0	TF	Factor: c-Fos; motif: TGACTCAN; match class: 0	19945	1182
0.0027707913437680786	2491	764	142	0.18586387434554974	0.05700521878763549	TF:M03815	TF	Factor: c-Fos; motif: TGACTCAN	19945	1181
0.0027859862141025415	690	764	54	0.07068062827225131	0.0782608695652174	TF:M00063_0	TF	Factor: IRF-2; motif: GAAAAGYGAAASY; match class: 0	19945	6135
0.0027859862141025415	690	764	54	0.07068062827225131	0.0782608695652174	TF:M00063	TF	Factor: IRF-2; motif: GAAAAGYGAAASY	19945	6134
0.002916274493934223	858	764	63	0.0824607329842932	0.07342657342657342	TF:M09964_1	TF	Factor: JunD; motif: NRTGAGTCAYN; match class: 1	19945	6451
0.0029724703782603233	4296	764	221	0.2892670157068063	0.05144320297951583	TF:M03551	TF	Factor: JunB; motif: TGACTCAN	19945	6425
0.0029724703782603233	4296	764	221	0.2892670157068063	0.05144320297951583	TF:M03551_0	TF	Factor: JunB; motif: TGACTCAN; match class: 0	19945	6426
0.0030817030428313933	4298	764	221	0.2892670157068063	0.05141926477431363	TF:M02280_0	TF	Factor: AP1; motif: TGACTCA; match class: 0	19945	159
0.0030817030428313933	4298	764	221	0.2892670157068063	0.05141926477431363	TF:M02280	TF	Factor: AP1; motif: TGACTCA	19945	158
0.0033464873625944805	4444	764	227	0.29712041884816753	0.05108010801080108	TF:M07090	TF	Factor: c-Fos; motif: NNTGASTCATN	19945	3596
0.0033464873625944805	4444	764	227	0.29712041884816753	0.05108010801080108	TF:M07090_0	TF	Factor: c-Fos; motif: NNTGASTCATN; match class: 0	19945	3597
0.003933208860069721	3246	764	175	0.22905759162303665	0.053912507701786815	TF:M07076	TF	Factor: c-Jun:B-ATF; motif: RNWATGASTCA	19945	647
0.003933208860069721	3246	764	175	0.22905759162303665	0.053912507701786815	TF:M07076_0	TF	Factor: c-Jun:B-ATF; motif: RNWATGASTCA; match class: 0	19945	648
0.004218655391096999	4623	764	234	0.306282722513089	0.050616482803374434	TF:M09922	TF	Factor: Fra-1; motif: NNNTGAGTCAYN	19945	3575
0.004218655391096999	4623	764	234	0.306282722513089	0.050616482803374434	TF:M09922_0	TF	Factor: Fra-1; motif: NNNTGAGTCAYN; match class: 0	19945	3576
0.00466721449469415	3209	764	173	0.22643979057591623	0.05391087566220006	TF:M11286_0	TF	Factor: Fra-1; motif: NATGAWTCAYN; match class: 0	19945	3585
0.00466721449469415	3209	764	173	0.22643979057591623	0.05391087566220006	TF:M11286	TF	Factor: Fra-1; motif: NATGAWTCAYN	19945	3584
0.0051550108030463115	3328	764	178	0.23298429319371727	0.05348557692307692	TF:M08942	TF	Factor: C-FOS:C-JUN; motif: ATGAGTCAYN	19945	3563
0.0051550108030463115	3328	764	178	0.23298429319371727	0.05348557692307692	TF:M08942_0	TF	Factor: C-FOS:C-JUN; motif: ATGAGTCAYN; match class: 0	19945	3564
0.0060970631194236175	3086	764	167	0.21858638743455497	0.054115359688917695	TF:M07102_1	TF	Factor: c-Jun; motif: NNNNRRTGASTCAN; match class: 1	19945	6481
0.007067513375063282	5084	764	252	0.3298429319371728	0.04956726986624705	TF:M09964_0	TF	Factor: JunD; motif: NRTGAGTCAYN; match class: 0	19945	6450
0.007067513375063282	5084	764	252	0.3298429319371728	0.04956726986624705	TF:M09964	TF	Factor: JunD; motif: NRTGAGTCAYN	19945	6449
0.007149583501696378	345	764	33	0.04319371727748691	0.09565217391304348	TF:M08936_1	TF	Factor: C-JUN:FOSB; motif: NATGACTCAY; match class: 1	19945	6469
0.007469217330530521	603	764	48	0.06282722513089005	0.07960199004975124	TF:M09958_0	TF	Factor: IRF-3; motif: RAAARGGAAANNGAAASNGA; match class: 0	19945	6156
0.007469217330530521	603	764	48	0.06282722513089005	0.07960199004975124	TF:M09958	TF	Factor: IRF-3; motif: RAAARGGAAANNGAAASNGA	19945	6155
0.008381780622260906	1929	764	114	0.14921465968586387	0.05909797822706065	TF:M09631	TF	Factor: JunB; motif: NNNTGAGTCAY	19945	6413
0.008381780622260906	1929	764	114	0.14921465968586387	0.05909797822706065	TF:M09631_0	TF	Factor: JunB; motif: NNNTGAGTCAY; match class: 0	19945	6414
0.009052310095044163	2411	764	136	0.17801047120418848	0.05640812940688511	TF:M07103_0	TF	Factor: JunB; motif: NRRTGASTCAK; match class: 0	19945	6408
0.009052310095044163	2411	764	136	0.17801047120418848	0.05640812940688511	TF:M07103	TF	Factor: JunB; motif: NRRTGASTCAK	19945	6407
0.009989152729991669	1513	764	94	0.12303664921465969	0.06212822207534699	TF:M08925_1	TF	Factor: JUNB:C-FOS; motif: NATGAGTCATNN; match class: 1	19945	6397
0.010681088457937695	4535	764	228	0.29842931937172773	0.05027563395810364	TF:M09965_0	TF	Factor: c-Jun; motif: NRTGAGTCAYN; match class: 0	19945	6483
0.010681088457937695	4535	764	228	0.29842931937172773	0.05027563395810364	TF:M09965	TF	Factor: c-Jun; motif: NRTGAGTCAYN	19945	6482
0.010943674899115371	1854	764	110	0.14397905759162305	0.0593311758360302	TF:M08922	TF	Factor: JUNB:FRA-1; motif: NNRTGACTCATNN	19945	6398
0.010943674899115371	1854	764	110	0.14397905759162305	0.0593311758360302	TF:M08922_0	TF	Factor: JUNB:FRA-1; motif: NNRTGACTCATNN; match class: 0	19945	6399
0.010991206253331248	2575	764	143	0.18717277486910994	0.05553398058252427	TF:M00925_0	TF	Factor: AP-1; motif: NTGACTCAN; match class: 0	19945	180
0.010991206253331248	2575	764	143	0.18717277486910994	0.05553398058252427	TF:M00925	TF	Factor: AP-1; motif: NTGACTCAN	19945	179
0.02052242020140457	949	764	65	0.08507853403141362	0.0684931506849315	TF:M08944_1	TF	Factor: JUNB:C-JUN; motif: NATGACKCAT; match class: 1	19945	6406
0.02103432122415612	2718	764	148	0.193717277486911	0.054451802796173655	TF:M04693_0	TF	Factor: c-Fos; motif: RTGASTCAY; match class: 0	19945	3591
0.02103432122415612	2718	764	148	0.193717277486911	0.054451802796173655	TF:M04693	TF	Factor: c-Fos; motif: RTGASTCAY	19945	3590
0.024479467224330132	4873	764	240	0.31413612565445026	0.04925097475887544	TF:M08933_0	TF	Factor: JUND:C-FOS; motif: NNATGAGTCATNN; match class: 0	19945	6429
0.024479467224330132	4873	764	240	0.31413612565445026	0.04925097475887544	TF:M08933	TF	Factor: JUND:C-FOS; motif: NNATGAGTCATNN	19945	6428
0.024928426518903448	284	764	28	0.03664921465968586	0.09859154929577464	TF:M07600_1	TF	Factor: C-Fos; motif: NNTGACTCAN; match class: 1	19945	1180
0.03490970527689076	1945	764	112	0.14659685863874344	0.05758354755784062	TF:M00174	TF	Factor: AP-1; motif: NNTGACTCANN	19945	176
0.03490970527689076	1945	764	112	0.14659685863874344	0.05758354755784062	TF:M00174_0	TF	Factor: AP-1; motif: NNTGACTCANN; match class: 0	19945	177
0.03599053655583721	227	764	24	0.031413612565445025	0.10572687224669604	TF:M00925_1	TF	Factor: AP-1; motif: NTGACTCAN; match class: 1	19945	181
0.038981808377638115	259	764	26	0.034031413612565446	0.10038610038610038	TF:M01882	TF	Factor: IRF-2; motif: NNRAAAGTGAAASNNA	19945	6149
0.038981808377638115	259	764	26	0.034031413612565446	0.10038610038610038	TF:M01882_0	TF	Factor: IRF-2; motif: NNRAAAGTGAAASNNA; match class: 0	19945	6150
0.04025151417400485	1170	764	75	0.09816753926701571	0.0641025641025641	TF:M00983_1	TF	Factor: MAF; motif: NGCTGAGTCAN; match class: 1	19945	7111
0.04126357824291883	3509	764	181	0.2369109947643979	0.051581647192932456	TF:M09745_0	TF	Factor: HELIOS; motif: RNARRRGGAASTGARAN; match class: 0	19945	4767
0.04126357824291883	3509	764	181	0.2369109947643979	0.051581647192932456	TF:M09745	TF	Factor: HELIOS; motif: RNARRRGGAASTGARAN	19945	4766
0.04744438979761651	1742	764	102	0.13350785340314136	0.05855338691159587	TF:M07090_1	TF	Factor: c-Fos; motif: NNTGASTCATN; match class: 1	19945	3598
5.091948197392037e-11	37	394	18	0.04568527918781726	0.4864864864864865	WP:WP619	WP	Type II interferon signaling (IFNG)	6646	45
1.3294761669921734e-4	90	394	19	0.048223350253807105	0.2111111111111111	WP:WP1772	WP	Apoptosis Modulation and Signaling	6646	367
3.138723318572208e-4	17	394	8	0.02030456852791878	0.47058823529411764	WP:WP4493	WP	Cells and Molecules involved in local acute inflammatory response	6646	441
4.6127911503239066e-4	35	394	11	0.027918781725888325	0.3142857142857143	WP:WP3617	WP	Photodynamic therapy-induced NF-kB survival signaling	6646	222
4.674666931395347e-4	23	394	9	0.02284263959390863	0.391304347826087	WP:WP4197	WP	The human immune response to tuberculosis	6646	459
0.0018511191674526176	116	394	20	0.050761421319796954	0.1724137931034483	WP:WP2431	WP	Spinal Cord Injury	6646	21
0.002889480203674558	49	394	12	0.030456852791878174	0.24489795918367346	WP:WP3646	WP	Hepatitis C and Hepatocellular Carcinoma	6646	97
0.003852906779496436	84	394	16	0.04060913705583756	0.19047619047619047	WP:WP254	WP	Apoptosis	6646	356
0.005446055320012717	105	394	18	0.04568527918781726	0.17142857142857143	WP:WP615	WP	Senescence and Autophagy in Cancer	6646	321
0.009615439056841094	19	394	7	0.017766497461928935	0.3684210526315789	WP:WP4478	WP	LTF danger signal response pathway	6646	407
0.012557726939507049	26	394	8	0.02030456852791878	0.3076923076923077	WP:WP530	WP	Cytokines and Inflammatory Response	6646	418
0.012967127221517084	33	394	9	0.02284263959390863	0.2727272727272727	WP:WP4496	WP	Signal transduction through IL1R	6646	516
0.02046331846580465	10	394	5	0.012690355329949238	0.5	WP:WP2113	WP	Type III interferon signaling	6646	148
0.029312692701105158	16	394	6	0.015228426395939087	0.375	WP:WP4705	WP	Pathways of nucleic acid metabolism and innate immune sensing	6646	553
0.03384520386498856	37	394	9	0.02284263959390863	0.24324324324324326	WP:WP3614	WP	Photodynamic therapy-induced HIF-1 survival signaling	6646	414
0.03924346236526937	63	394	12	0.030456852791878174	0.19047619047619047	WP:WP3624	WP	Lung fibrosis	6646	163
0.044263016379069375	73	394	13	0.03299492385786802	0.1780821917808219	WP:WP4655	WP	Cytosolic DNA-sensing pathway	6646	546
