# Supplementary material for: Genome-wide bioinformatic analyses predict key host and viral factors in SARS-CoV-2 pathogenesis
Source: Commun Biol. 2021 May 17;4:590. doi: 10.1038/s42003-021-02095-0 (PMC8128904; doi:10.1038/s42003-021-02095-0)
Supplement: Supplementary file 5 — Supplementary Data 3 [file 42003_2021_2095_MOESM5_ESM.zip › GSE147507_MainDataset/Series8_RSV/des_Condition/ControlVsInfected_genes.over.tsv]

gene_id	ensembl_gene_id_version	description	external_gene_name	gene_biotype	uniprotswissprot	entrezgene_id	LimmaV_AveExpr	edgeR_logCPM	DESeq2_baseMean	LimmaV_FC	edgeR_FC	DESeq2_FC	LimmaV_padj	edgeR_padj	DESeq2_padj	Series8_A549_Mock_1	Series8_A549_Mock_2	Series8_A549_Mock_3	Series8_A549_RSV_1	Series8_A549_RSV_2	Series8_A549_RSV_3
ENSG00000165949	ENSG00000165949.12	interferon alpha inducible protein 27 [Source:HGNC Symbol;Acc:HGNC:5397]	IFI27	protein_coding	A0A087WZF8,A8K0H0,P40305,Q7Z5R2	3429	1.9945319212853683	4.47869241889214	330.2518860967614	7.610768889428522	4.416181119308725	0.8027579612574096	0.036932326512367046	0.17178428313405197	0.04085011631593375	37	4	0	1068	681	802
ENSG00000101608	ENSG00000101608.12	myosin light chain 12A [Source:HGNC Symbol;Acc:HGNC:16701]	MYL12A	protein_coding	J3QRS3,O14950,P19105	10627	7.733002668222078	7.810844492229922	3364.533845482707	0.9491554769985515	0.9471928426093997	0.8911673004309807	0.048639965605601486	0.07889549609984317	3.3732685273057446e-8	895	1775	3368	8010	3842	6926
ENSG00000179134	ENSG00000179134.15	sterile alpha motif domain containing 4B [Source:HGNC Symbol;Acc:HGNC:25492]	SAMD4B	protein_coding	A0A024R0N7,M0QZ22,Q5PRF9,Q66K25,Q8IXP7	55095	7.422850428958689	7.501793495647604	2714.0369868821995	0.9509409847510109	0.9524717375368296	0.9003887339009702	0.04873072182733233	0.07696263259068692	1.991017017887118e-10	679	1497	2748	6156	3230	5651
ENSG00000105355	ENSG00000105355.9	perilipin 3 [Source:HGNC Symbol;Acc:HGNC:16893]	PLIN3	protein_coding	A0A140VJN8,O60664	10226	6.8802064847151385	6.980850777068002	1893.2028947214378	1.072360920209128	1.058098516981582	0.9698224290296623	0.04446982760338478	0.07059636628913542	8.019624679197947e-5	525	1016	1512	4452	2411	3793
ENSG00000143870	ENSG00000143870.13	protein disulfide isomerase family A member 6 [Source:HGNC Symbol;Acc:HGNC:30168]	PDIA6	protein_coding	Q15084	10130	9.10832975533493	9.197971264411692	8795.903818878016	1.02324151311049	1.0223521498886325	0.9738020728639076	0.03966922787224275	0.07068625100734804	1.0684361496410345e-15	2132	4769	8510	21743	10227	18083
ENSG00000196204	ENSG00000196204.11	ring finger protein 216 pseudogene 1 [Source:HGNC Symbol;Acc:HGNC:33610]	RNF216P1	pseudogene	NA	441191	4.528249479019822	4.626644972811373	368.1521616795443	1.0398855718898514	1.038784459246033	0.977021222473082	0.047426241672540746	0.06116163595300232	1.458968922271113e-6	97	188	339	917	431	752
ENSG00000166598	ENSG00000166598.15	heat shock protein 90 beta family member 1 [Source:HGNC Symbol;Acc:HGNC:12028]	HSP90B1	protein_coding	P14625,V9HWP2	7184	10.018151701941244	10.119695303919634	16686.42351564807	1.0702900260152586	1.0684914443499947	0.9788633769579088	0.0456095110219642	0.07915019901972095	4.587330767919911e-5	4645	7890	14863	42154	18178	36672
ENSG00000171729	ENSG00000171729.14	transmembrane protein 51 [Source:HGNC Symbol;Acc:HGNC:25488]	TMEM51	protein_coding	A0A024QZ97,Q9BSA0,Q9NW97	55092	5.2645541159992435	5.36684139823273	615.9636370817009	1.0552924707374487	1.0599154158167894	0.9904604755489314	0.047426241672540746	0.06492993289054196	1.701793018718046e-6	145	363	532	1443	797	1225
ENSG00000225190	ENSG00000225190.11	pleckstrin homology and RUN domain containing M1 [Source:HGNC Symbol;Acc:HGNC:29017]	PLEKHM1	protein_coding	Q9Y4G2	9842	4.273263202566039	4.374713539553627	308.73199169097245	1.0538532481966154	1.0544156711192998	0.9967816806823329	0.045614437370358134	0.056449801373003	3.701507994815393e-7	79	164	276	748	364	652
ENSG00000125844	ENSG00000125844.16	ribosome binding protein 1 [Source:HGNC Symbol;Acc:HGNC:10448]	RRBP1	protein_coding	Q9P2E9	6238	8.56501117725572	8.675528324334145	6133.732252771231	1.11718490256642	1.1113416723630125	1.0155503916986752	0.041410311836231575	0.06965276705491016	8.338385994203307e-5	1702	2861	5210	13861	8010	12892
ENSG00000182934	ENSG00000182934.12	SRP receptor subunit alpha [Source:HGNC Symbol;Acc:HGNC:11307]	SRPR	protein_coding	P08240	6734	6.610821415636817	6.716626960807192	1571.650953357192	1.089089888454871	1.0898449971097675	1.0318971774173353	0.040093392229138346	0.06244978171761522	3.181713488004644e-10	337	921	1432	3942	1883	3244
ENSG00000158769	ENSG00000158769.18	F11 receptor [Source:HGNC Symbol;Acc:HGNC:14685]	F11R	protein_coding	Q6FIB4,Q9Y624	50848	6.313201653488094	6.421225717907305	1279.7655989605967	1.0901904412298935	1.0942133527064106	1.0320457670017449	0.04308368486709139	0.06372480534325078	4.677489157619923e-9	270	707	1249	3356	1459	2657
ENSG00000072786	ENSG00000072786.13	serine/threonine kinase 10 [Source:HGNC Symbol;Acc:HGNC:11388]	STK10	protein_coding	O94804	6793	5.531676213344648	5.6403072011731386	745.7211374308016	1.1127547604500472	1.1100436976624075	1.043266177427633	0.03684858746221301	0.05447970274325475	3.202866711937677e-7	195	385	617	1753	920	1606
ENSG00000167280	ENSG00000167280.17	endo-beta-N-acetylglucosaminidase [Source:HGNC Symbol;Acc:HGNC:24622]	ENGASE	protein_coding	Q8NFI3	64772	5.987383032389945	6.102021565193365	1027.6306490855013	1.1345542307503778	1.1374553244124974	1.0615108012147647	0.037473690999396944	0.05582770291065221	1.3940847480258204e-6	258	533	850	2230	1336	2296
ENSG00000066697	ENSG00000066697.14	Myb/SANT DNA binding domain containing 3 [Source:HGNC Symbol;Acc:HGNC:23370]	MSANTD3	protein_coding	A0A024R171,Q96H12	91283	5.505668152294089	5.626876146925991	736.4125940732503	1.1435865853298102	1.1390528895442062	1.064513289499614	0.046366167177817705	0.06658114227657352	6.371834302818173e-7	145	410	710	1922	798	1662
ENSG00000163162	ENSG00000163162.9	ring finger protein 149 [Source:HGNC Symbol;Acc:HGNC:23137]	RNF149	protein_coding	Q8NC42	284996	5.569181766589649	5.683013164454864	766.6368828124249	1.1285525640769298	1.1302375050026978	1.067450839481675	0.037207564796573465	0.054935798762093174	5.98133158222266e-10	169	385	751	1954	916	1603
ENSG00000143466	NA	NA	IKBKE	protein_coding	NA	NA	3.983386481004705	4.107062547193964	256.2375760897836	1.1506749220275492	1.1498950775672796	1.0679767953532417	0.04562777994470727	0.056449801373003	3.828114666336449e-5	66	130	207	606	346	509
ENSG00000155660	ENSG00000155660.11	protein disulfide isomerase family A member 4 [Source:HGNC Symbol;Acc:HGNC:30167]	PDIA4	protein_coding	A0A090N8Y2,P13667	9601	8.852400943222827	8.961383458106795	7460.419856260294	1.1269003759142142	1.1238792852810506	1.0739216387368973	0.03396676349704249	0.058281282803282264	1.7836183590837983e-15	1641	4022	6917	17994	9414	15517
ENSG00000214548	ENSG00000214548.18	maternally expressed 3 [Source:HGNC Symbol;Acc:HGNC:14575]	MEG3	lincRNA	NA	55384	5.070899211091599	5.210403023668568	553.6655759997903	1.2363290335822583	1.2122265740550846	1.0886587895450797	0.045870499220691065	0.06752187572537567	7.375218765007487e-4	157	268	373	1294	729	1190
ENSG00000003402	ENSG00000003402.20	CASP8 and FADD like apoptosis regulator [Source:HGNC Symbol;Acc:HGNC:1876]	CFLAR	protein_coding	A0A024R3Y3,A0A024R3Z7,B4E361,E9PAP3,O15519,Q59F61	8837	7.046759763366181	7.15943133488839	2139.5981375001957	1.1475531362291456	1.1470500393945482	1.0891233677959067	0.029659394922444463	0.04831112836209489	5.812204314937734e-12	525	1074	1853	5455	2491	4624
ENSG00000110046	ENSG00000110046.13	autophagy related 2A [Source:HGNC Symbol;Acc:HGNC:29028]	ATG2A	protein_coding	Q2TAZ0	23130	5.616445004231251	5.73604617157544	795.6709633031966	1.1483063141096224	1.1569921390783955	1.0896446046235386	0.03733078059076185	0.05403578779464561	1.5962685143112315e-8	172	430	713	1857	1070	1629
ENSG00000135047	ENSG00000135047.15	cathepsin L [Source:HGNC Symbol;Acc:HGNC:2537]	CTSL	protein_coding	A0A024R276,P07711,Q9HBQ7	1514	9.779026073583406	9.922379942213217	14567.994090311662	1.2601864492352388	1.236858417689294	1.1001826944323656	0.04458859774360611	0.076637568258070915	0.0011302190246397575	4268	6289	10117	35496	18733	31356
ENSG00000130787	ENSG00000130787.14	huntingtin interacting protein 1 related [Source:HGNC Symbol;Acc:HGNC:18415]	HIP1R	protein_coding	B3KQW8,B4DPL0,O75146	9026	5.60754990097326	5.737346831744789	798.0520735242275	1.197221198435076	1.1972018933646948	1.1029105870911144	0.038660049084531356	0.056326874462344585	3.428816537768388e-5	209	392	606	1816	1102	1656
ENSG00000119048	ENSG00000119048.8	ubiquitin conjugating enzyme E2 B [Source:HGNC Symbol;Acc:HGNC:12473]	UBE2B	protein_coding	P63146	7320	5.245402390637079	5.382405899564194	620.8028722039318	1.2034844217027434	1.1915782698760207	1.103935055543395	0.04992741558172876	0.07152775813133115	8.999655060329513e-6	111	337	614	1582	686	1460
ENSG00000196141	ENSG00000196141.14	spermatogenesis associated serine rich 2 like [Source:HGNC Symbol;Acc:HGNC:24574]	SPATS2L	protein_coding	A0A024R3V0,B8ZZZ7,Q9NUQ6	26010	7.244728968164231	7.37585280095279	2479.932727382187	1.1897031259732058	1.1813204509275004	1.1040953385139458	0.046774544601227853	0.07307673533946552	3.5071959227107274e-6	440	1453	2320	6263	3079	5229
ENSG00000142627	ENSG00000142627.13	EPH receptor A2 [Source:HGNC Symbol;Acc:HGNC:3386]	EPHA2	protein_coding	A0A024QZA8,P29317	1969	7.634142613361615	7.7662623038169984	3252.6190214149283	1.2013688159991212	1.1887069032689637	1.1089955665380942	0.045279677143578397	0.07268516769924041	5.863819759336321e-6	596	2007	2769	7934	4147	6935
ENSG00000054967	ENSG00000054967.13	RELT TNF receptor [Source:HGNC Symbol;Acc:HGNC:13764]	RELT	protein_coding	A0A024R5N3,Q969Z4	84957	4.008929118826016	4.137901448859842	261.58017372819126	1.1911151324445735	1.1840230942743464	1.1141009585701855	0.03918271981152254	0.05038773550958679	3.021455936436281e-6	66	132	207	699	312	536
ENSG00000130707	ENSG00000130707.18	argininosuccinate synthase 1 [Source:HGNC Symbol;Acc:HGNC:758]	ASS1	protein_coding	P00966,Q5T6L4	445	4.987636240053908	5.125583717528161	521.5004614657385	1.2229527371836653	1.2184647114508842	1.1143617080217507	0.042642468996320855	0.05939713272069686	1.1918358660629593e-4	139	216	442	1244	717	1052
ENSG00000116717	ENSG00000116717.13	growth arrest and DNA damage inducible alpha [Source:HGNC Symbol;Acc:HGNC:4095]	GADD45A	protein_coding	A5JUZ3,P24522	1647	3.9592298236375205	4.098556169504182	253.727882739709	1.1898067816409448	1.2052245504482746	1.1169295036880877	0.044692602097195146	0.056112291801403945	1.3327240518180249e-6	49	129	247	622	297	593
ENSG00000038210	ENSG00000038210.14	phosphatidylinositol 4-kinase type 2 beta [Source:HGNC Symbol;Acc:HGNC:18215]	PI4K2B	protein_coding	G5E9Z4,Q8TCG2	55300	4.293331056628179	4.42456636279489	318.94372173353247	1.1824290378238071	1.1940382168549442	1.1189723349794678	0.038517317457594305	0.04924806364207334	1.551147489728994e-8	65	169	291	780	409	676
ENSG00000196182	ENSG00000196182.11	serine/threonine kinase 40 [Source:HGNC Symbol;Acc:HGNC:21373]	STK40	protein_coding	Q8N2I9	83931	4.373371963964297	4.527809192832784	344.0806884768094	1.308831382615114	1.2552858432954606	1.1206830695267564	0.047068775361014566	0.07210092468267443	0.001472132048205883	100	159	219	888	396	787
ENSG00000204160	ENSG00000204160.12	zinc finger DHHC-type palmitoyltransferase 18 [Source:HGNC Symbol;Acc:HGNC:20712]	ZDHHC18	protein_coding	Q9NUE0	84243	5.48626519598049	5.606715112703415	727.8471139053139	1.1782931886914834	1.177328154473599	1.120688694929835	0.030173919701259093	0.04483366628059135	1.5079057158015473e-10	176	375	596	1769	883	1616
ENSG00000107338	ENSG00000107338.10	SH2 domain containing adaptor protein B [Source:HGNC Symbol;Acc:HGNC:10838]	SHB	protein_coding	Q15464	6461	6.328819514308077	6.490567197274606	1348.4270277162148	1.3408363892908077	1.2889477844354051	1.1285489169012213	0.04426351846144055	0.07604720287944722	0.002624329743238253	402	510	950	3220	1792	2946
ENSG00000109971	ENSG00000109971.14	heat shock protein family A (Hsp70) member 8 [Source:HGNC Symbol;Acc:HGNC:5241]	HSPA8	protein_coding	P11142,Q53HF2,V9HW22	3312	11.504063975425636	11.625987450029596	47327.41133274119	1.1951091575777304	1.1956662521583858	1.1380897433506396	0.030094906664136174	0.05724062900183132	1.7124281090161104e-13	10907	25318	38122	122130	54976	104587
ENSG00000163898	ENSG00000163898.10	lipase H [Source:HGNC Symbol;Acc:HGNC:18483]	LIPH	protein_coding	A2IBA6,Q8WWY8	200879	5.56422833799223	5.699323576040873	774.674590283621	1.2217681679560575	1.2170262658048399	1.1404881409089225	0.036822573076239	0.055698941436445805	1.1777926117732254e-7	156	360	780	2019	901	1723
ENSG00000116161	ENSG00000116161.18	calcyclin binding protein [Source:HGNC Symbol;Acc:HGNC:30423]	CACYBP	protein_coding	A0A024R904,Q9HB71	27101	7.669562284012745	7.798880402579906	3334.5524793903664	1.220597270680511	1.2195063095327325	1.1414311319694599	0.029596662232149157	0.04915484017353066	1.0786570168448954e-7	834	1578	2693	8700	3653	7776
ENSG00000198873	ENSG00000198873.12	G protein-coupled receptor kinase 5 [Source:HGNC Symbol;Acc:HGNC:4544]	GRK5	protein_coding	P34947	2869	4.14215355470838	4.281885938842913	288.54295717735187	1.2092100815245135	1.2237250733917437	1.1422557118753407	0.040093392229138346	0.05038773550958679	5.37341345974005e-7	59	146	264	807	343	583
ENSG00000135046	ENSG00000135046.14	annexin A1 [Source:HGNC Symbol;Acc:HGNC:533]	ANXA1	protein_coding	P04083,Q5TZZ9	301	10.211367507161969	10.353213038204585	19538.52583642974	1.2534654833661658	1.2270321040731795	1.1448253825156758	0.04846527050896782	0.0803819821909959	8.492780449566846e-6	3345	11393	17751	52931	22186	43035
ENSG00000134058	ENSG00000134058.12	cyclin dependent kinase 7 [Source:HGNC Symbol;Acc:HGNC:1778]	CDK7	protein_coding	A0A0S2Z3F9,D6R9G1,D6RFL0,P50613	1022	5.34963067377587	5.476232581718721	664.4108493509179	1.2072062228169191	1.2058376813549139	1.150150460453685	0.02917556584396205	0.04234230706057958	3.476139304432265e-11	155	347	534	1694	799	1446
ENSG00000171206	ENSG00000171206.14	tripartite motif containing 8 [Source:HGNC Symbol;Acc:HGNC:15579]	TRIM8	protein_coding	Q9BZR9	81603	5.810375510463713	5.9468312536703465	922.8948797966835	1.2460373103577849	1.2403439970318002	1.1527832774538358	0.03207161860407046	0.04895288058879623	3.46712405774325e-6	240	419	717	2182	1233	1973
ENSG00000179242	ENSG00000179242.16	cadherin 4 [Source:HGNC Symbol;Acc:HGNC:1763]	CDH4	protein_coding	P55283	1002	5.5003127932548175	5.630953060088763	740.3752948161485	1.2266032188358387	1.2210208709679788	1.1531366659574869	0.029914126483404635	0.04481730914445895	3.3499463615053916e-8	182	377	563	1788	895	1703
ENSG00000100226	ENSG00000100226.16	GTP binding protein 1 [Source:HGNC Symbol;Acc:HGNC:4669]	GTPBP1	protein_coding	O00178	9567	4.902853448091577	5.054185885929181	494.21717520877314	1.2525701449688773	1.2524072416873369	1.1589020345912404	0.04720574472179574	0.06480193898860848	1.1624658330039377e-5	85	279	445	1127	677	1085
ENSG00000197943	ENSG00000197943.10	phospholipase C gamma 2 [Source:HGNC Symbol;Acc:HGNC:9066]	PLCG2	protein_coding	P16885	5336	3.6310017474207807	3.782524697982256	203.7085818732127	1.2584701983307967	1.2693703396133984	1.1789102915452905	0.039501636347458194	0.04781789949098778	4.475907364948364e-6	45	88	188	517	273	414
ENSG00000180611	ENSG00000180611.7	Mab-21 domain containing 2 [Source:HGNC Symbol;Acc:HGNC:30438]	MB21D2	protein_coding	Q8IYB1	151963	3.3585558933593758	3.5044203311700834	167.51740720280094	1.2386655657827976	1.250547302056694	1.1789866027453053	0.03594581914778008	0.04143497408237578	1.9290029612795404e-7	37	81	144	434	198	376
ENSG00000105656	ENSG00000105656.13	elongation factor for RNA polymerase II [Source:HGNC Symbol;Acc:HGNC:23114]	ELL	protein_coding	P55199,U3KQ90	8178	3.8289615642728867	3.9778867858987663	233.42103174636918	1.251688057510397	1.26397805848517	1.1839530327980095	0.037207564796573465	0.0465032889558468	3.781548098100391e-7	47	129	186	550	304	527
ENSG00000023318	ENSG00000023318.8	endoplasmic reticulum protein 44 [Source:HGNC Symbol;Acc:HGNC:18311]	ERP44	protein_coding	Q9BS26	23071	6.122604834727316	6.2576918813798645	1143.5653693006007	1.2487531874629105	1.2494693702858937	1.1859868592049403	0.0264402219142057	0.04037815598860303	8.772135488595269e-11	266	515	1001	2883	1334	2661
ENSG00000142961	ENSG00000142961.14	MOB kinase activator 3C [Source:HGNC Symbol;Acc:HGNC:29800]	MOB3C	protein_coding	Q70IA8,X6R3L3	148932	3.9491195598781172	4.119215925791736	258.68854325759054	1.3773941607408724	1.3206778176758527	1.1869613239187804	0.04397159754026177	0.06480193898860848	8.973428571442964e-4	72	118	159	652	354	527
ENSG00000133773	ENSG00000133773.12	coiled-coil domain containing 59 [Source:HGNC Symbol;Acc:HGNC:25005]	CCDC59	protein_coding	Q9P031	29080	4.680935430272185	4.821428819830547	421.21463952764486	1.2483210641115443	1.2569242442821746	1.1873910990318266	0.03222737808816362	0.04093705666759495	4.302326851020087e-8	96	209	339	945	536	1007
ENSG00000026652	ENSG00000026652.15	1-acylglycerol-3-phosphate O-acyltransferase 4 [Source:HGNC Symbol;Acc:HGNC:20885]	AGPAT4	protein_coding	Q9NRZ5	56895	3.213208827589189	3.384774361531795	153.54761744521426	1.268073737900116	1.3052888176223607	1.1971871633189823	0.0467967800089604	0.05706818844858602	8.435736986347942e-6	26	79	142	394	181	364
ENSG00000155252	ENSG00000155252.13	phosphatidylinositol 4-kinase type 2 alpha [Source:HGNC Symbol;Acc:HGNC:30031]	PI4K2A	protein_coding	Q9BTU6	55361	6.063559571992313	6.201989189728308	1098.8980656454466	1.2568404623553366	1.2586138921023584	1.199789085443734	0.027711011342305525	0.04266681308145782	4.4942640964257266e-13	223	581	925	2933	1361	2294
ENSG00000146426	ENSG00000146426.18	TIAM Rac1 associated GEF 2 [Source:HGNC Symbol;Acc:HGNC:11806]	TIAM2	protein_coding	B3KW11,Q8IVF5	26230	2.6390626797936285	2.816882729199188	102.92122063418513	1.2827049244476096	1.3261577894808054	1.2106056433778767	0.045849937308538154	0.05392274037939691	2.839264398376725e-5	19	48	95	251	128	246
ENSG00000064932	ENSG00000064932.16	strawberry notch homolog 2 [Source:HGNC Symbol;Acc:HGNC:29158]	SBNO2	protein_coding	Q9Y2G9	22904	6.37467823206015	6.532640808172833	1380.746612967596	1.3173786461068548	1.3021415386062225	1.2166021546574879	0.037527597365044976	0.05968453037267246	9.005156567900291e-7	229	794	1172	3455	1735	3135
ENSG00000145016	ENSG00000145016.16	rubicon autophagy regulator [Source:HGNC Symbol;Acc:HGNC:28991]	KIAA0226	protein_coding	Q8N4U6,Q92622	9711	3.8907576001191417	4.057950233628182	246.63789083218253	1.313005743859188	1.3243253192902433	1.2228344986866446	0.03963309009890583	0.05056628583833163	5.6829122874864515e-6	47	104	243	590	315	582
ENSG00000005884	ENSG00000005884.18	integrin subunit alpha 3 [Source:HGNC Symbol;Acc:HGNC:6139]	ITGA3	protein_coding	A0A140VJM0,P26006	3675	9.552390207602445	9.697119507026626	12439.458350493289	1.3004812647720794	1.2993945203521422	1.2239048001395967	0.02439615687849482	0.04574006809287886	1.4948670157807725e-8	3039	5716	9386	29917	16568	27296
ENSG00000105991	ENSG00000105991.10	homeobox A1 [Source:HGNC Symbol;Acc:HGNC:5099]	HOXA1	protein_coding	NA,P49639	3198	2.6465313100090784	2.8239622762445005	103.95997465804612	1.362301825786109	1.3328053078154372	1.2303957515041335	0.043298657062072275	0.05979651597756778	1.726513843958083e-4	27	39	84	265	137	221
ENSG00000099968	ENSG00000099968.18	BCL2 like 13 [Source:HGNC Symbol;Acc:HGNC:17164]	BCL2L13	protein_coding	A0A087WTL4,A0A087WW80,A0A087WX97,A0A0A0MR90,A8K5Y4,B2RB43,B7Z238,B7Z737,E9PDD6,F6VJB4,Q86T62,Q9BXK5	23786	6.189257480710028	6.339964331248928	1208.485397453506	1.3010294910370075	1.3003196659944236	1.2335059899777605	0.03004966303396594	0.0465032889558468	8.992618511040984e-11	220	611	1098	3153	1545	2575
ENSG00000160190	ENSG00000160190.14	solute carrier family 37 member 1 [Source:HGNC Symbol;Acc:HGNC:11024]	SLC37A1	protein_coding	P57057	54020	3.384914629813095	3.5621106872032127	174.33297679895284	1.347903260317077	1.3420493549855732	1.2337092432568375	0.044270022402083276	0.056560681557349786	6.197274222247616e-5	33	103	119	417	237	389
ENSG00000173846	ENSG00000173846.13	polo like kinase 3 [Source:HGNC Symbol;Acc:HGNC:2154]	PLK3	protein_coding	Q9H4B4	1263	3.286197116738159	3.457585998109802	161.9759543617966	1.3262232282107946	1.3450593334929337	1.2538366865254806	0.036143399634443574	0.04370513160384661	1.265337797696126e-6	31	86	125	398	223	348
ENSG00000132429	ENSG00000132429.10	popeye domain containing 3 [Source:HGNC Symbol;Acc:HGNC:17649]	POPDC3	protein_coding	Q9HBV1	64208	4.651003318374669	4.8170589238832004	419.9791420505892	1.369330049720764	1.3528132311174526	1.2606133344300097	0.03128458316901889	0.04412536603169185	3.5563395281018858e-6	104	165	334	1167	472	970
ENSG00000119326	ENSG00000119326.15	catenin alpha like 1 [Source:HGNC Symbol;Acc:HGNC:2512]	CTNNAL1	protein_coding	B3KMX6,Q9UBT7	8727	6.178205868361422	6.354896887025051	1220.2110565170685	1.3585349850380477	1.3684412288274113	1.2646694351431655	0.04300934158442838	0.06022742261487351	1.7463982105969956e-5	216	666	951	3461	1193	3130
ENSG00000138821	ENSG00000138821.13	solute carrier family 39 member 8 [Source:HGNC Symbol;Acc:HGNC:20862]	SLC39A8	protein_coding	A0A024RDG0,Q9C0K1	64116	5.3911976875271215	5.546152863807388	696.565517970979	1.327724472953453	1.3312290651498373	1.2664439388112247	0.024691771691213366	0.03561193681334823	5.959663777750213e-13	137	323	618	1735	916	1537
ENSG00000086061	ENSG00000086061.16	DnaJ heat shock protein family (Hsp40) member A1 [Source:HGNC Symbol;Acc:HGNC:5229]	DNAJA1	protein_coding	B7Z5C0,P31689	3301	9.21691690293897	9.395494627323105	10051.270196861611	1.414989674842454	1.3773205476800627	1.2793230025916302	0.041437693076546614	0.0669593552774765	5.865427062842557e-6	1504	5408	8898	27121	11663	23872
ENSG00000104312	ENSG00000104312.8	receptor interacting serine/threonine kinase 2 [Source:HGNC Symbol;Acc:HGNC:10020]	RIPK2	protein_coding	A0A0S2Z4Z8,O43353	8767	5.97646075293887	6.150628970781118	1058.3011346412598	1.3828130483091956	1.3660139167229515	1.2796834729693791	0.03609736633276287	0.056112291801403945	6.174588192002577e-7	167	575	907	2885	1240	2450
ENSG00000130766	ENSG00000130766.5	sestrin 2 [Source:HGNC Symbol;Acc:HGNC:20746]	SESN2	protein_coding	P58004	83667	3.7456131693253614	3.9354837744865443	227.22975753809067	1.471324796549987	1.4067375284721264	1.282650405938624	0.03579694598595285	0.056112291801403945	2.1534485853730274e-4	62	83	157	599	262	554
ENSG00000145107	ENSG00000145107.16	transmembrane 4 L six family member 19 [Source:HGNC Symbol;Acc:HGNC:25167]	TM4SF19	protein_coding	B7ZW46,Q96DZ7	116211	2.5627529907020863	2.8116438483821513	103.35197751231438	1.7172695240119782	1.5118401752641595	1.2876936521033369	0.046471084400174396	0.0938312276991927	0.0079749949102595	31	40	47	258	133	250
ENSG00000213190	ENSG00000213190.4	MLLT11 transcription factor 7 cofactor [Source:HGNC Symbol;Acc:HGNC:16997]	MLLT11	protein_coding	Q13015,Q6FGF7	10962	6.583591163325815	6.748188121044607	1605.0169068718515	1.3599669253926914	1.3641088769919256	1.2924919459313673	0.027082983976205316	0.04234230706057958	4.518306746852027e-10	288	804	1364	3763	2246	3579
ENSG00000095794	ENSG00000095794.19	cAMP responsive element modulator [Source:HGNC Symbol;Acc:HGNC:2352]	CREM	protein_coding	Q03060	1390	5.118584890891778	5.289756335637361	582.1392590097888	1.379258874902671	1.3739088585085741	1.2974415087923419	0.02977662163579307	0.04411667689121667	1.7413683195650994e-9	99	309	478	1443	764	1331
ENSG00000138134	ENSG00000138134.12	STAM binding protein like 1 [Source:HGNC Symbol;Acc:HGNC:24105]	STAMBPL1	protein_coding	Q96FJ0	57559	5.031995185032684	5.220845229666739	554.0676608040467	1.420397435806046	1.4006043044487033	1.2996264295151292	0.040093392229138346	0.059739373113056694	5.645348467475479e-6	83	301	468	1545	627	1320
ENSG00000169242	ENSG00000169242.12	ephrin A1 [Source:HGNC Symbol;Acc:HGNC:3221]	EFNA1	protein_coding	P20827	1942	5.833574733837093	6.020551259499471	969.3884564525972	1.3799387350923342	1.4183107746645442	1.3047562862557427	0.039753973980116486	0.05403578779464561	3.0203348399579032e-5	190	421	811	2217	1607	1823
ENSG00000106080	ENSG00000106080.11	FKBP prolyl isomerase 14 [Source:HGNC Symbol;Acc:HGNC:18625]	FKBP14	protein_coding	A0A090N7V8,Q9NWM8	55033	4.358654100762587	4.542499785081728	345.63852166783226	1.386110522658441	1.4007607129161648	1.3051195933957842	0.03594581914778008	0.04728552311466309	9.73841834164724e-7	59	168	298	855	387	925
ENSG00000140950	ENSG00000140950.16	MTOR associated protein, eak-7 homolog [Source:HGNC Symbol;Acc:HGNC:29325]	TLDC1	protein_coding	A8K5C2,Q6P9B6	57707	5.735817872788235	5.89692704874541	889.1774280264975	1.366061721037867	1.3705778884551416	1.313024689196054	0.02091161488823127	0.030494509509420318	1.8434097783080145e-16	179	405	745	2200	1175	2009
ENSG00000146555	ENSG00000146555.19	sidekick cell adhesion molecule 1 [Source:HGNC Symbol;Acc:HGNC:19307]	SDK1	protein_coding	Q7Z5N4	221935	2.3182552629457467	2.5243926247702593	83.54512112983818	1.3913152147579328	1.4352516291073658	1.3155914086323865	0.03966922787224275	0.04696266626902283	1.4793283829447897e-5	15	36	73	217	104	200
ENSG00000119771	ENSG00000119771.15	kelch like family member 29 [Source:HGNC Symbol;Acc:HGNC:29404]	KLHL29	protein_coding	Q96CT2	114818	3.4839145892125027	3.6895568308776645	190.0533740876041	1.4021680975516226	1.4308468535144363	1.315662967591194	0.04308368486709139	0.05724062900183132	5.623227559676572e-6	27	100	163	483	246	448
ENSG00000005238	ENSG00000005238.19	family with sequence similarity 214 member B [Source:HGNC Symbol;Acc:HGNC:25666]	FAM214B	protein_coding	Q7L5A3	80256	5.079012678913482	5.302895861321408	590.4583162781802	1.556736157379464	1.5057999632275383	1.316645404637528	0.04308368486709139	0.07061325034003263	0.0018890218758922917	164	182	384	1442	893	1234
ENSG00000176171	ENSG00000176171.11	BCL2 interacting protein 3 [Source:HGNC Symbol;Acc:HGNC:1084]	BNIP3	protein_coding	Q12983,Q6NVY4	664	5.928406935976252	6.104919296897405	1026.0928275097706	1.3951890374084144	1.3998514786223	1.3202446874288571	0.030056764177491986	0.04483366628059135	1.7482874804679187e-8	177	488	900	2833	1403	2023
ENSG00000185033	ENSG00000185033.14	semaphorin 4B [Source:HGNC Symbol;Acc:HGNC:10730]	SEMA4B	protein_coding	J3KNP4,Q9NPR2	10509	7.636894332616534	7.802586275041898	3339.997179355969	1.3961351407496472	1.3961287891250018	1.3306586758592525	0.019206303389764347	0.03158803046359563	4.90111473514133e-13	718	1413	2714	8605	4571	7059
ENSG00000070081	ENSG00000070081.17	nucleobindin 2 [Source:HGNC Symbol;Acc:HGNC:8044]	NUCB2	protein_coding	P80303,Q2L696,V9HW75	4925	5.865434647477514	6.050108713962095	990.7077539017278	1.4603254616393475	1.4408185726972689	1.3338256813175733	0.024941590447709945	0.04037815598860303	3.4213636104658998e-6	247	365	720	2632	1175	2397
ENSG00000197622	ENSG00000197622.13	CDC42 small effector 1 [Source:HGNC Symbol;Acc:HGNC:17719]	CDC42SE1	protein_coding	Q9NRR8	56882	6.640816093435249	6.852129856842026	1720.576381891973	1.4938165882844021	1.4557733175621779	1.3343104326615718	0.049616786484600016	0.07604720287944722	1.2971268497537203e-4	216	915	1537	4732	2143	3933
ENSG00000130066	ENSG00000130066.16	spermidine/spermine N1-acetyltransferase 1 [Source:HGNC Symbol;Acc:HGNC:10540]	SAT1	protein_coding	P21673	6303	8.414339978109128	8.581292239444476	5727.274045290967	1.3984770477944442	1.396663402297387	1.3379225537339843	0.020868017888832056	0.035475336930780685	1.0197814001206822e-14	1108	2533	4925	14364	7919	12340
ENSG00000132002	ENSG00000132002.8	DnaJ heat shock protein family (Hsp40) member B1 [Source:HGNC Symbol;Acc:HGNC:5270]	DNAJB1	protein_coding	P25685,Q6FHS4	3337	8.37126515653076	8.537385472245013	5558.907407116735	1.4019185055779981	1.400869471287254	1.3391102220018387	0.018425767028202845	0.032136472675332484	1.0949434390462658e-14	1173	2708	3963	14568	7360	12017
ENSG00000103089	ENSG00000103089.9	fatty acid 2-hydroxylase [Source:HGNC Symbol;Acc:HGNC:21197]	FA2H	protein_coding	Q7L5A8	79152	5.472731173358598	5.653007383888626	751.8725905040956	1.436954416454693	1.4322103777369009	1.3393221062454261	0.023721599233253458	0.035475336930780685	3.587931569945879e-7	181	296	545	1875	1058	1620
ENSG00000196776	ENSG00000196776.16	CD47 molecule [Source:HGNC Symbol;Acc:HGNC:1682]	CD47	protein_coding	A0A0A1TSG4,Q08722	961	5.8765010929495665	6.074098807818768	1003.165576554049	1.4653754369849106	1.4493480434233639	1.3476315847656408	0.03594581914778008	0.05584001666985469	4.005265721241972e-6	156	424	977	2914	1169	2287
ENSG00000183876	ENSG00000183876.9	arylsulfatase family member I [Source:HGNC Symbol;Acc:HGNC:32521]	ARSI	protein_coding	Q5FYB1	340075	4.188968903023807	4.412321000020973	317.2375636507481	1.610164164272211	1.517945704757314	1.3511472880232986	0.03594581914778008	0.06041915098148575	7.6156940826975e-4	87	122	167	825	385	793
ENSG00000145901	ENSG00000145901.15	TNFAIP3 interacting protein 1 [Source:HGNC Symbol;Acc:HGNC:16903]	TNIP1	protein_coding	A0A0A0MRZ4,A8K4N4,B7Z8K2,Q15025	10318	8.278716419540881	8.532426907685894	5558.213037488344	1.6875615634733145	1.586223778444105	1.3582333877816977	0.044093228098115916	0.08082218419848905	0.004003983281834139	1615	1716	2828	14517	7804	12431
ENSG00000148926	ENSG00000148926.10	adrenomedullin [Source:HGNC Symbol;Acc:HGNC:259]	ADM	protein_coding	P35318	133	5.738952100944528	5.924685197684923	906.2051200174833	1.4339968595675885	1.449440104339046	1.3681073842538465	0.025607804078337282	0.03648844079386595	8.719934136082206e-9	168	393	763	2211	1367	1866
ENSG00000184792	ENSG00000184792.16	oxysterol binding protein 2 [Source:HGNC Symbol;Acc:HGNC:8504]	OSBP2	protein_coding	Q969R2	23762	3.826297251968138	4.033479261702409	242.14104391740017	1.4810343384658957	1.4756627065690207	1.3727799228451574	0.03501814467486107	0.04766709058516365	2.996330712449439e-6	40	137	160	677	301	549
ENSG00000089723	ENSG00000089723.10	OTU deubiquitinase, ubiquitin aldehyde binding 2 [Source:HGNC Symbol;Acc:HGNC:20351]	OTUB2	protein_coding	Q96DC9	78990	3.2082123651065744	3.3997323435275084	155.71178359299645	1.4657351913126144	1.448126126951766	1.3776155625036188	0.026505714256150874	0.03265933146506086	1.5955361609922817e-7	36	62	115	411	189	373
ENSG00000100558	ENSG00000100558.9	pleckstrin 2 [Source:HGNC Symbol;Acc:HGNC:19238]	PLEK2	protein_coding	Q9NYT0	26499	4.751856551195933	5.035972765640576	490.4734716043844	1.8002112340631258	1.6455345996449597	1.3791834322224787	0.04451369299853725	0.08872180658663496	0.006619362569439103	145	153	211	1373	629	1153
ENSG00000197106	ENSG00000197106.7	solute carrier family 6 member 17 [Source:HGNC Symbol;Acc:HGNC:31399]	SLC6A17	protein_coding	Q9H1V8	388662	2.9186007451197313	3.1342597991009167	128.72286482634115	1.450601801460015	1.4971064327845776	1.3803998969267064	0.0352011296506373	0.04037815598860303	1.339577858677282e-6	21	55	112	328	181	287
ENSG00000106070	ENSG00000106070.20	growth factor receptor bound protein 10 [Source:HGNC Symbol;Acc:HGNC:4564]	GRB10	protein_coding	Q13322	2887	6.491364186774353	6.694367223703387	1543.318196648779	1.4898363616954908	1.4758006119866194	1.381455659874536	0.03524969369732716	0.05392274037939691	1.1796958426171758e-6	220	767	1336	4302	2077	3230
ENSG00000059804	ENSG00000059804.16	solute carrier family 2 member 3 [Source:HGNC Symbol;Acc:HGNC:11007]	SLC2A3	protein_coding	P11169	6515	4.862028487244073	5.089340800077455	506.0242343429644	1.5069434600651486	1.5215249809622595	1.38493586666254	0.045870499220691065	0.06277398235179155	1.1613440152861603e-4	75	206	476	1297	816	946
ENSG00000146112	ENSG00000146112.12	protein phosphatase 1 regulatory subunit 18 [Source:HGNC Symbol;Acc:HGNC:29413]	PPP1R18	protein_coding	A0A024RCJ8,Q6NYC8	107987457,170954	2.5758605102351178	2.7996698051390294	101.64678930833755	1.4585100983873438	1.5130140825928515	1.3857384580187673	0.03941451590439147	0.04412536603169185	1.566418099169718e-5	17	44	84	229	144	253
ENSG00000164970	ENSG00000164970.15	family with sequence similarity 219 member A [Source:HGNC Symbol;Acc:HGNC:19920]	FAM219A	protein_coding	Q8IW50	203259	4.74295190218083	4.956366632316208	460.89094312873215	1.508641956415196	1.4977830964301866	1.3936437479025907	0.03594581914778008	0.052089941427033756	1.384487379993718e-6	64	217	412	1157	635	1066
ENSG00000080824	ENSG00000080824.19	heat shock protein 90 alpha family class A member 1 [Source:HGNC Symbol;Acc:HGNC:5253]	HSP90AA1	protein_coding	K9JA46,P07900,Q86SX1	3320	11.565659492962372	11.747491712754984	51387.668865521715	1.456432120202019	1.4552931875372987	1.3941998603417456	0.02208980366866616	0.04220577923500219	1.9838491743986023e-14	9310	25307	38739	142765	58703	124857
ENSG00000124216	ENSG00000124216.4	snail family transcriptional repressor 1 [Source:HGNC Symbol;Acc:HGNC:11128]	SNAI1	protein_coding	O95863	6615	2.484662745343142	2.711486151650654	95.52380664344348	1.4694763355758793	1.522821635756818	1.3943806943552404	0.03966922787224275	0.044483984882275514	2.1162830204831864e-5	16	43	75	215	142	227
ENSG00000026508	ENSG00000026508.19	CD44 molecule (Indian blood group) [Source:HGNC Symbol;Acc:HGNC:1681]	CD44	protein_coding	P16070	960	9.293006842497624	9.476563371728567	10642.744303830483	1.4700032242556125	1.4588275227573702	1.3982646660569444	0.02091161488823127	0.03721235656203228	1.3443156766192516e-14	1849	4710	9180	29125	12801	25161
ENSG00000116584	ENSG00000116584.20	Rho/Rac guanine nucleotide exchange factor 2 [Source:HGNC Symbol;Acc:HGNC:682]	ARHGEF2	protein_coding	Q92974	9181	6.067263239134649	6.251083720304417	1137.4476531260964	1.466323469440056	1.4672227874547383	1.4011644486742698	0.018323406724216368	0.02764394109606512	3.3885309242164273e-13	234	449	925	2821	1490	2728
ENSG00000136147	ENSG00000136147.18	PHD finger protein 11 [Source:HGNC Symbol;Acc:HGNC:17024]	PHF11	protein_coding	B4DDL5,Q9UIL8	51131	3.0766983485326485	3.2927411203958767	144.11115315055224	1.5185221063387149	1.5127752992000087	1.4085645049826523	0.03594581914778008	0.04143497408237578	1.45525029931263e-5	30	67	92	447	153	339
ENSG00000140941	ENSG00000140941.14	microtubule associated protein 1 light chain 3 beta [Source:HGNC Symbol;Acc:HGNC:13352]	MAP1LC3B	protein_coding	Q658J6,Q9GZQ8	81631	6.352632924243129	6.543738728025012	1391.0336399931523	1.4764884851025948	1.476972937008635	1.4095873310347642	0.022125934885019807	0.03442420656763305	9.357617755311906e-13	230	654	1148	3953	1698	3152
ENSG00000186480	ENSG00000186480.13	insulin induced gene 1 [Source:HGNC Symbol;Acc:HGNC:6083]	INSIG1	protein_coding	A0A024RD68,A4D2M9,F5H6P3,O15503	3638	7.247025209108694	7.4653936322602625	2633.9661762225537	1.5421501565817128	1.521816054016401	1.412588213667396	0.03676672229493336	0.05724062900183132	4.614874033304406e-6	347	1331	2215	7621	3333	5809
ENSG00000179820	ENSG00000179820.16	myeloid associated differentiation marker [Source:HGNC Symbol;Acc:HGNC:7544]	MYADM	protein_coding	A0A024R4N0,Q96S97	91663	8.12978119133651	8.349343570647486	4864.715859381226	1.5582885622409672	1.5216997823941434	1.4170997630342177	0.038660049084531356	0.06141499934837609	1.0690587155810278e-5	633	2308	4375	11853	6663	11765
ENSG00000003400	ENSG00000003400.15	caspase 10 [Source:HGNC Symbol;Acc:HGNC:1500]	CASP10	protein_coding	A0A0S2Z3G5,A0A0S2Z3Z5,Q92851	843	4.013002914926763	4.219560781517764	276.01603046233765	1.4995077250852669	1.511265502951521	1.4231462950677805	0.027082983976205316	0.03327923237919316	6.112112733578634e-8	50	137	188	821	362	559
ENSG00000119537	ENSG00000119537.18	3-ketodihydrosphingosine reductase [Source:HGNC Symbol;Acc:HGNC:4021]	KDSR	protein_coding	A0A024R292,Q06136	2531	5.244088767349752	5.439857546737444	645.9964260465777	1.498882081506061	1.4974300153531754	1.4290655625571473	0.020808631629235883	0.02975495125054663	1.2801080010024519e-14	109	302	512	1812	816	1452
ENSG00000182197	ENSG00000182197.12	exostosin glycosyltransferase 1 [Source:HGNC Symbol;Acc:HGNC:3512]	EXT1	protein_coding	Q16394	2131	6.033251260172997	6.252348286849164	1140.351920927428	1.5987135092870255	1.5621769944229984	1.4309972890426748	0.02368041154932691	0.04037815598860303	1.500545144890665e-5	286	383	730	3176	1459	2611
ENSG00000110218	ENSG00000110218.9	pannexin 1 [Source:HGNC Symbol;Acc:HGNC:8599]	PANX1	protein_coding	A0A024R397,Q96RD7	24145	4.525481388753559	4.732680447996559	394.45486714250137	1.511738434298356	1.5155297427282612	1.4331237227442748	0.024691771691213366	0.03423095397655965	1.6370322945665574e-10	62	189	313	1129	485	902
ENSG00000142867	ENSG00000142867.14	BCL10 immune signaling adaptor [Source:HGNC Symbol;Acc:HGNC:989]	BCL10	protein_coding	A2TDT2,O95999	8915	4.093805522789517	4.292953593421468	290.77690616536665	1.5038042142211487	1.5047888978602992	1.4347117992630165	0.02139910783265457	0.026690128459486786	4.0756356705347923e-10	60	117	220	813	334	715
ENSG00000052802	ENSG00000052802.13	methylsterol monooxygenase 1 [Source:HGNC Symbol;Acc:HGNC:10545]	MSMO1	protein_coding	Q15800	6307	6.717461316024167	6.9536854431431045	1846.0005556212275	1.5969962036514678	1.5583773988480762	1.4362657384590451	0.04205825434473504	0.06467175476693454	3.5126785323143215e-5	219	895	1630	5031	2427	4272
ENSG00000172936	ENSG00000172936.15	MYD88 innate immune signal transduction adaptor [Source:HGNC Symbol;Acc:HGNC:7562]	MYD88	protein_coding	A0A0A0MS70,A0A0A0MSI9,A0A0A0MST0,Q99836	4615	6.191613098612614	6.439262399261473	1291.472919854427	1.6319209889112893	1.5729675326318808	1.437038656527094	0.046185654378485895	0.07386144161299854	1.4530443525630617e-4	145	690	1040	3470	1803	2869
ENSG00000130635	ENSG00000130635.16	collagen type V alpha 1 chain [Source:HGNC Symbol;Acc:HGNC:2209]	COL5A1	protein_coding	A0A024R8E5,A0A087WXW9,B2ZZ86,P20908,Q59EE7	1289	7.435404964648792	7.666482822603726	3028.626900709808	1.5843743373089891	1.550551989445151	1.4387239420865559	0.040093392229138346	0.06289962257355143	2.4520778960511985e-5	372	1574	2474	7731	4269	6913
ENSG00000060982	ENSG00000060982.15	branched chain amino acid transaminase 1 [Source:HGNC Symbol;Acc:HGNC:976]	BCAT1	protein_coding	A0A024RAV0,P54687	586	3.6414724448081	3.889445282854467	218.54403773125384	1.5555127510462075	1.5978201337077358	1.4628478810437424	0.04196184192511859	0.05038773550958679	3.498005955333154e-5	34	83	191	610	221	623
ENSG00000198855	ENSG00000198855.7	FIC domain containing [Source:HGNC Symbol;Acc:HGNC:18416]	FICD	protein_coding	A0A024RBM8,Q9BVA6	11153	3.3907706613573376	3.6099992602162283	179.9334452965558	1.5247548682284657	1.5552589654880422	1.464603287180089	0.023501339001793797	0.02764394109606512	3.4170577823128645e-10	30	76	145	484	240	414
ENSG00000084444	ENSG00000084444.14	family with sequence similarity 234 member B [Source:HGNC Symbol;Acc:HGNC:29288]	KIAA1467	protein_coding	A2RU67	57613	3.110967721424765	3.3464789211404637	149.25837375479549	1.5323368852525139	1.5755795413151579	1.465909550326643	0.029914126483404635	0.03584582712899298	6.800224051305404e-8	22	66	122	430	189	342
ENSG00000165046	ENSG00000165046.12	leucine zipper and EF-hand containing transmembrane protein 2 [Source:HGNC Symbol;Acc:HGNC:14648]	LETM2	protein_coding	A8K1M9,E9PMA4,Q2VYF4	137994	2.7942594783003574	3.016055506344127	118.6263109232131	1.5495750258163483	1.5497305508890007	1.4661351416212915	0.02681816160461045	0.03158803046359563	2.2543483613065832e-7	25	43	90	332	145	282
ENSG00000156515	ENSG00000156515.23	hexokinase 1 [Source:HGNC Symbol;Acc:HGNC:4922]	HK1	protein_coding	A0A024QZK7,A8K7J7,B3KXY9,P19367,P78542,Q59FD4	3098	6.998137731235406	7.1944118543628495	2187.2098937638984	1.5180309538242358	1.5222780335238106	1.466359009582871	0.015845985809482762	0.02526665466802473	1.3051264154924885e-20	390	931	1752	5707	3002	4919
ENSG00000102921	ENSG00000102921.8	NEDD4 binding protein 1 [Source:HGNC Symbol;Acc:HGNC:29850]	N4BP1	protein_coding	O75113	9683	5.175091306862591	5.415949440715493	634.0994276215166	1.6211990966802339	1.5833532035293316	1.46968910880608	0.03594581914778008	0.056112291801403945	5.372538227475154e-6	78	288	563	1761	812	1499
ENSG00000111801	ENSG00000111801.16	butyrophilin subfamily 3 member A3 [Source:HGNC Symbol;Acc:HGNC:1140]	BTN3A3	protein_coding	A0A024R042,O00478	10384	2.114806028801755	2.363425827537853	74.4533285794923	1.5598912678449575	1.59272468514952	1.4707670947365636	0.035552445623484606	0.04037815598860303	8.654669616117013e-6	12	35	52	180	101	190
ENSG00000112335	ENSG00000112335.15	sorting nexin 3 [Source:HGNC Symbol;Acc:HGNC:11174]	SNX3	protein_coding	O60493	8724	7.232688853395942	7.444851152734817	2598.5686993269237	1.5536213576836357	1.5475874504625131	1.4728966901499878	0.023501339001793797	0.03728484866649433	2.1813100994488496e-10	382	1234	2096	7020	3244	6321
ENSG00000178538	ENSG00000178538.10	carbonic anhydrase 8 [Source:HGNC Symbol;Acc:HGNC:1382]	CA8	protein_coding	P35219	767	5.000801910159178	5.247127474627224	563.7389550987509	1.6344250611580422	1.5967690951237037	1.4806131076313473	0.036247947580171476	0.05635600808353991	6.900968861384612e-6	68	292	436	1587	706	1352
ENSG00000166900	ENSG00000166900.17	syntaxin 3 [Source:HGNC Symbol;Acc:HGNC:11438]	STX3	protein_coding	Q13277,Q53YE2	6809	5.01055212226785	5.221250700450511	554.9325233669308	1.5583155935383213	1.5568002911287067	1.4830550034653673	0.018546288406761778	0.02677069699473604	2.0751447026230393e-12	99	216	457	1578	669	1326
ENSG00000168389	ENSG00000168389.18	major facilitator superfamily domain containing 2A [Source:HGNC Symbol;Acc:HGNC:25897]	MFSD2A	protein_coding	B4DNN7,E7EPI8,Q71RE4,Q8NA29	84879	3.3130324174318977	3.537377920798133	171.65883779711334	1.611815247457223	1.5731687689274498	1.487080283605296	0.02353648621552978	0.03217666349490712	5.37341345974005e-7	40	60	116	434	239	399
ENSG00000124508	ENSG00000124508.17	butyrophilin subfamily 2 member A2 [Source:HGNC Symbol;Acc:HGNC:1137]	BTN2A2	protein_coding	A0A024R038,Q8WVV5	10385	4.242909618423635	4.464246486476558	327.27294869199477	1.5556570034327621	1.5755375850193685	1.4885893849237082	0.022175582504016914	0.02901487076658607	1.2038944703232879e-10	52	141	262	865	470	714
ENSG00000136002	ENSG00000136002.19	Rho guanine nucleotide exchange factor 4 [Source:HGNC Symbol;Acc:HGNC:684]	ARHGEF4	protein_coding	Q9NR80,Q9NTG0	50649	2.729486776509532	2.996806015989694	116.9018901542892	1.5883853382586826	1.647567965798736	1.4917543897497139	0.04451369299853725	0.05038773550958679	1.0436735553806122e-4	19	39	101	284	193	243
ENSG00000131711	ENSG00000131711.15	microtubule associated protein 1B [Source:HGNC Symbol;Acc:HGNC:6836]	MAP1B	protein_coding	A2BDK6,P46821,Q6PJD3,Q86X89	4131	8.448271570738514	8.704604071108035	6216.073087799213	1.677312751847389	1.6177067831890808	1.4935606195357993	0.04550916789731814	0.07068625100734804	7.537419856511066e-5	693	2924	5415	18127	7332	15317
ENSG00000159216	ENSG00000159216.18	RUNX family transcription factor 1 [Source:HGNC Symbol;Acc:HGNC:10471]	RUNX1	protein_coding	Q01196	100506403,861	4.719352233454884	4.965623187187383	463.3599641257977	1.626261131066309	1.6071932264919584	1.4953381066118407	0.03472139914938744	0.05056628583833163	1.7557895612004583e-6	58	211	394	1272	557	1188
ENSG00000140464	ENSG00000140464.20	promyelocytic leukemia [Source:HGNC Symbol;Acc:HGNC:9113]	PML	protein_coding	P29590	5371	5.529839943957049	5.817859413456284	844.3099476985415	1.810585602325252	1.7200797761527518	1.5030264648533183	0.03501814467486107	0.06331482066356194	0.001147588942081998	227	230	433	2160	1242	1962
ENSG00000176170	ENSG00000176170.14	sphingosine kinase 1 [Source:HGNC Symbol;Acc:HGNC:11240]	SPHK1	protein_coding	Q53ZR5,Q9NYA1	8877	3.9162966264668877	4.370283273120629	308.6464973961283	2.3999702013558033	1.9661308771807897	1.5066435933339815	0.045870499220691065	0.12361635855309794	0.021814936278394266	92	72	76	820	470	736
ENSG00000168917	ENSG00000168917.9	solute carrier family 35 member G2 [Source:HGNC Symbol;Acc:HGNC:28480]	SLC35G2	protein_coding	Q8TBE7	80723	4.017365929463563	4.291502550331148	289.2405229927285	1.645394264366164	1.6452339616861902	1.5071954365252567	0.04308368486709139	0.0627519860785775	3.626152867763819e-5	31	132	251	768	380	723
ENSG00000260401	ENSG00000260401.1	novel transcript, overlapping to P2RY2	RP11-800A3.4	sense_overlapping	NA	NA	3.8382674024101564	4.066869556430222	248.5002382268976	1.6331017076636696	1.6008076887976244	1.5116127369243186	0.02208980366866616	0.030203551206634396	2.444579379555926e-7	56	96	152	693	285	640
ENSG00000112033	ENSG00000112033.14	peroxisome proliferator activated receptor delta [Source:HGNC Symbol;Acc:HGNC:9235]	PPARD	protein_coding	A0A024RCW6,F1D8S7,Q03181	5467	4.593649299636231	4.812256518144746	417.92489906674297	1.5723517815969015	1.5898308366982126	1.5125868231806292	0.018438873162626095	0.023794264389689145	6.956426938358299e-11	79	165	308	1041	632	912
ENSG00000073792	ENSG00000073792.16	insulin like growth factor 2 mRNA binding protein 2 [Source:HGNC Symbol;Acc:HGNC:28867]	IGF2BP2	protein_coding	B3FTN5,B4DKT5,F8W930,Q9Y6M1	10644	4.1109154224735525	4.3561432431445555	302.8651255440034	1.6060204442458572	1.6169462912780719	1.5133331809761692	0.02977662163579307	0.04113379620994634	6.744540785065098e-8	40	142	239	879	367	733
ENSG00000135605	ENSG00000135605.13	tec protein tyrosine kinase [Source:HGNC Symbol;Acc:HGNC:11719]	TEC	protein_coding	P42680	7006	2.0852643411841694	2.354621029434093	73.79259221207597	1.5957233701603786	1.6491095625138612	1.5133618967772942	0.03594581914778008	0.04087804509601589	8.654669616117013e-6	11	30	58	200	88	197
ENSG00000162623	ENSG00000162623.16	tRNA-yW synthesizing protein 3 homolog [Source:HGNC Symbol;Acc:HGNC:24757]	TYW3	protein_coding	Q6IPR3,Q96GE7	127253	4.84203663666272	5.093024669363389	506.5271987912718	1.6395769644121245	1.6356739708758876	1.5201654595012382	0.0327209540958427	0.04713271035805137	2.4360034652082628e-6	70	205	435	1402	546	1417
ENSG00000168404	ENSG00000168404.13	mixed lineage kinase domain like pseudokinase [Source:HGNC Symbol;Acc:HGNC:26617]	MLKL	protein_coding	Q8NB16	197259	5.914762478572973	6.177463904252199	1082.7541467297729	1.7568629907688584	1.6929504989414161	1.527129318026559	0.024941590447709945	0.04574006809287886	8.132597981522394e-5	272	364	539	3011	1424	2582
ENSG00000168461	ENSG00000168461.13	RAB31, member RAS oncogene family [Source:HGNC Symbol;Acc:HGNC:9771]	RAB31	protein_coding	Q13636	11031	5.637357504332564	5.896292857855084	885.3361331385431	1.6933146500369085	1.6493892624908966	1.5340328933964291	0.035060569480378036	0.054236594538020835	4.363192176077519e-6	103	421	714	2551	1076	2187
ENSG00000068971	ENSG00000068971.14	protein phosphatase 2 regulatory subunit B'beta [Source:HGNC Symbol;Acc:HGNC:9310]	PPP2R5B	protein_coding	A0A024R593,Q15173	5526	3.670064009442296	3.9012554155397723	220.90510967141887	1.592965318996848	1.6192783284064383	1.5347864069588124	0.020541956112039118	0.023388758594596416	9.005377160037723e-11	38	89	166	572	324	491
ENSG00000164442	ENSG00000164442.10	Cbp/p300 interacting transactivator with Glu/Asp rich carboxy-terminal domain 2 [Source:HGNC Symbol;Acc:HGNC:1987]	CITED2	protein_coding	A0A0A0MTM3,D9ZGF1,Q99967	10370	3.6781215219775016	3.952841715849669	228.44987136706706	1.6558819883938745	1.6842847127939753	1.5500949126100998	0.03566624445345053	0.048899369614714056	7.403969597158004e-6	29	84	206	625	337	498
ENSG00000162734	ENSG00000162734.13	proliferation and apoptosis adaptor protein 15 [Source:HGNC Symbol;Acc:HGNC:8822]	PEA15	protein_coding	B1AKZ4,B1AKZ5,Q15121,Q96FS5	8682	7.274891115679238	7.50274280810287	2706.942853787391	1.6323917316798782	1.625452883578314	1.5561140097726074	0.017676236588346828	0.02901487076658607	6.730304726562223e-13	419	1314	1823	6899	3758	6515
ENSG00000132003	ENSG00000132003.9	zinc finger SWIM-type containing 4 [Source:HGNC Symbol;Acc:HGNC:25704]	ZSWIM4	protein_coding	Q9H7M6,Q9HA55	65249	4.265546011949478	4.507279831306521	337.3948796836451	1.642233532482438	1.6487981342746736	1.5602779619253266	0.021455189650768904	0.02901487076658607	3.356434411511732e-9	54	165	209	830	489	811
ENSG00000134013	ENSG00000134013.16	lysyl oxidase like 2 [Source:HGNC Symbol;Acc:HGNC:6666]	LOXL2	protein_coding	Q9Y4K0	4017	7.983543190336049	8.267481011670242	4592.115054638072	1.760127866977924	1.7006465773478963	1.5619958310146673	0.04452456405745087	0.06927952958156525	9.073320276678237e-5	468	2284	3538	11924	6921	10355
ENSG00000180672	NA	NA	AC007362.1	pseudogene	NA	NA	4.864224392721783	5.100722099254166	509.8640850902552	1.6407964662777539	1.648315413810173	1.5689884396749247	0.018438873162626095	0.025086559512948563	1.7460876869957846e-11	85	204	382	1551	572	1265
ENSG00000123609	ENSG00000123609.11	N-myc and STAT interactor [Source:HGNC Symbol;Acc:HGNC:7854]	NMI	protein_coding	Q13287	9111	5.251592480334402	5.475545542980822	663.2823716399281	1.6314614116010229	1.6308376113568763	1.5721391582057225	0.013604902755368528	0.01969373522106918	6.256361562593653e-16	130	275	421	1702	895	1629
ENSG00000173210	ENSG00000173210.19	actin binding LIM protein family member 3 [Source:HGNC Symbol;Acc:HGNC:29132]	ABLIM3	protein_coding	A0A0C4DGA7,O94929	22885	4.542062458923034	4.7763094542540285	407.12897835812413	1.6486591114129059	1.6476903045720745	1.578975696537011	0.016662886342464992	0.022262322035424956	4.724062693896442e-13	70	190	251	1080	548	983
ENSG00000217801	ENSG00000217801.10	protein tyrosine phosphatase family pseudogene	RP11-465B22.3	pseudogene	NA	100288175	2.424687434625339	2.6908239732709025	94.40720355153172	1.7129227058599021	1.697573551202314	1.5903612203238713	0.029125265275782707	0.03442420656763305	6.2683174939003685e-6	20	34	57	216	143	233
ENSG00000164543	ENSG00000164543.7	serine/threonine kinase 17a [Source:HGNC Symbol;Acc:HGNC:11395]	STK17A	protein_coding	Q9UEE5	9263	5.8327848036394325	6.062823396588727	996.430451455961	1.6467245772369041	1.652452982516959	1.5923886225334167	0.013613613259435768	0.020142339989793222	6.350557912670189e-19	176	397	709	2869	1181	2501
ENSG00000255248	ENSG00000255248.9	mir-100-let-7a-2-mir-125b-1 cluster host gene [Source:HGNC Symbol;Acc:HGNC:39522]	RP11-166D19.1	sense_overlapping	NA	399959	2.4476932131408264	2.762733363364008	98.81423714245167	1.7676900635170982	1.7682524946915141	1.5931919587147294	0.04534439903124308	0.05635600808353991	2.3176006328549101e-4	18	24	82	307	110	255
ENSG00000106366	ENSG00000106366.9	serpin family E member 1 [Source:HGNC Symbol;Acc:HGNC:8583]	SERPINE1	protein_coding	A0A024QYT5,P05121	5054	9.386208884994765	9.658255839265557	12047.950264517773	1.7742640509582495	1.7011942950682362	1.59480052132874	0.03539579084275426	0.05724062900183132	7.533157282881896e-6	1364	6299	8256	33422	16449	28335
ENSG00000118257	ENSG00000118257.16	neuropilin 2 [Source:HGNC Symbol;Acc:HGNC:8005]	NRP2	protein_coding	A0A024R3W6,A0A024R412,O60462,Q7LBX6,Q7Z3T9,X5D2Q8	8828	8.659937696657675	8.958254188242439	7409.485773411563	1.833056607515284	1.741681744163798	1.599496606300534	0.04547425721196348	0.07068625100734804	9.13426352110089e-5	703	3474	5952	20603	9946	18086
ENSG00000006652	ENSG00000006652.14	interferon related developmental regulator 1 [Source:HGNC Symbol;Acc:HGNC:5456]	IFRD1	protein_coding	A4D0U1,O00458	3475	5.4659102976490646	5.7454810990180745	797.2897903052689	1.7728750777543367	1.72450912960177	1.6064762916492537	0.029914126483404635	0.05018651806798649	2.5963927006298973e-6	93	413	521	2366	993	1936
ENSG00000272796	NA	NA	RP1-74M1.3	lincRNA	NA	NA	3.8550154771562983	4.094715735031489	253.1136574345773	1.6752362112827646	1.6726656669986693	1.6141562321573821	0.01486938387388593	0.01884794903151409	1.1028562559464819e-13	49	96	167	713	343	576
ENSG00000044574	ENSG00000044574.8	heat shock protein family A (Hsp70) member 5 [Source:HGNC Symbol;Acc:HGNC:5238]	HSPA5	protein_coding	P11021,V9HWB4	3309	9.851088923566184	10.086794154626359	16253.71095690858	1.6732238417263594	1.681580436880622	1.6157954943338146	0.012414411490085452	0.023388758594596416	2.9065933388802227e-18	3005	6467	10584	49076	19184	39455
ENSG00000169213	ENSG00000169213.7	RAB3B, member RAS oncogene family [Source:HGNC Symbol;Acc:HGNC:9778]	RAB3B	protein_coding	P20337	5865	5.43457014280391	5.761704942534735	805.1494803608362	1.878573012628969	1.7856574175160649	1.6206622493790768	0.048507731354123146	0.076637568258070915	2.6368978218151986e-4	69	370	647	2440	984	2011
ENSG00000272933	ENSG00000272933.1	novel transcript	RP11-47A8.5	lincRNA	NA	NA	1.941040925365083	2.229662953585519	67.54730228481698	1.7114968369464256	1.7376479353613152	1.6211876037675172	0.027524056320056597	0.03217666349490712	7.644690275223633e-7	10	30	43	188	92	162
ENSG00000273237	NA	NA	CTB-119C2.1	antisense	NA	NA	1.517557194555223	1.8449030555088055	51.19864553963418	1.7770493797540092	1.789335558256599	1.6223283188208977	0.04308368486709139	0.05301266608266943	1.7032285105585284e-4	7	25	28	120	73	140
ENSG00000140511	ENSG00000140511.12	hyaluronan and proteoglycan link protein 3 [Source:HGNC Symbol;Acc:HGNC:21446]	HAPLN3	protein_coding	A0A024RC58,A8K7T8,H3BTH8,Q96S86	145864	4.028485768183019	4.3295948198353615	299.19808013040506	1.8689458550429867	1.800949992576603	1.631859804063117	0.028310740582680023	0.04574006809287886	9.380579184723084e-5	69	103	136	704	498	674
ENSG00000186807	NA	NA	ANXA8L2	protein_coding	NA	NA	2.005358860093921	2.397147533422405	75.83920849710084	1.8937392576050958	1.8636092309843513	1.6623832181211047	0.047068775361014566	0.08111593126280685	4.173853105897056e-4	6	41	44	198	108	199
ENSG00000105499	ENSG00000105499.14	phospholipase A2 group IVC [Source:HGNC Symbol;Acc:HGNC:9037]	PLA2G4C	protein_coding	A0A024QZH0,Q9UP65	8605	2.753572650576188	3.1006058927966746	126.30960245440662	2.0995848319122916	1.8827809603277605	1.667644701551772	0.028335906160674704	0.06221183715272162	6.655616964917475e-4	32	39	47	350	163	331
ENSG00000172548	ENSG00000172548.14	NIPA like domain containing 4 [Source:HGNC Symbol;Acc:HGNC:28018]	NIPAL4	protein_coding	Q0D2K0	348938	3.945078212461929	4.206294148295021	273.50899047774146	1.7525005459224943	1.7422930368015672	1.6709226947717235	0.015817283568332355	0.019799403362634013	5.290601551738287e-11	52	107	159	849	346	620
ENSG00000121895	ENSG00000121895.8	transmembrane protein 156 [Source:HGNC Symbol;Acc:HGNC:26260]	TMEM156	protein_coding	A0A024R9T9,Q8N614	80008	5.009175049449235	5.2640566369421204	571.5799179843418	1.7376560140369917	1.7370294700368998	1.6710903308942004	0.012518538034573643	0.018781003119928485	6.14947223199582e-18	96	201	419	1631	736	1401
ENSG00000103966	ENSG00000103966.11	EH domain containing 4 [Source:HGNC Symbol;Acc:HGNC:3245]	EHD4	protein_coding	A0A024R9N6,A8K9B9,Q9H223	30844	5.279668292887995	5.612755712019611	726.5658796806916	1.9074228609778487	1.8300432254931116	1.6757599234675509	0.04043985270360672	0.06503931207847509	7.827464921015981e-5	64	356	506	1925	1086	1736
ENSG00000144655	ENSG00000144655.15	cysteine and serine rich nuclear protein 1 [Source:HGNC Symbol;Acc:HGNC:14300]	CSRNP1	protein_coding	A0A024R2N7,Q96S65	64651	4.653176395693654	4.917712469830366	448.8023361971633	1.7473301529736776	1.7535924474735751	1.6803561421859798	0.01483633672476046	0.021105096175038952	6.417397487515058e-16	65	196	294	1196	632	1089
ENSG00000112343	ENSG00000112343.11	tripartite motif containing 38 [Source:HGNC Symbol;Acc:HGNC:10059]	TRIM38	protein_coding	A0A024QZY4,O00635	10475	4.797154561680185	5.059513670436228	495.32527364014067	1.7490967066827454	1.7547692419283911	1.6834990525324027	0.013771393367708589	0.01946699791898413	1.8130630628691616e-16	77	187	355	1508	622	1172
ENSG00000146592	ENSG00000146592.17	cAMP responsive element binding protein 5 [Source:HGNC Symbol;Acc:HGNC:16844]	CREB5	protein_coding	Q02930	9586	1.9699554981180925	2.365219015952707	74.91663511042543	2.178025925346648	1.9580757049074888	1.6921294360462915	0.03594581914778008	0.0803819821909959	0.0023597949863481947	20	18	29	240	85	193
ENSG00000143816	ENSG00000143816.8	Wnt family member 9A [Source:HGNC Symbol;Acc:HGNC:12778]	WNT9A	protein_coding	D9ZGG3,O14904	7483	2.5208688356287743	2.8692576279554896	106.31692561554506	1.808234708474748	1.8500475739762705	1.6931050801096155	0.03661635618796651	0.05358152835311613	8.362211255585512e-6	10	48	74	276	165	253
ENSG00000101782	ENSG00000101782.15	RIO kinase 3 [Source:HGNC Symbol;Acc:HGNC:11451]	RIOK3	protein_coding	B0YJ89,B4E1Q4,O14730	8780	5.047908006163859	5.414118954778418	632.0194756592965	1.9806960334947208	1.878126695599275	1.6965927035307327	0.049616786484600016	0.07894714607077147	3.275437624739751e-4	47	277	497	1829	826	1627
ENSG00000106785	ENSG00000106785.15	tripartite motif containing 14 [Source:HGNC Symbol;Acc:HGNC:16283]	TRIM14	protein_coding	A0A024R165,Q14142	9830	5.6562885251704085	5.927996727344132	905.9762710885565	1.7835280028396707	1.7741715686428017	1.696602462179338	0.015453684339315677	0.023942036505395708	1.6094477397738542e-13	125	337	699	2679	1193	2138
ENSG00000164430	ENSG00000164430.16	cyclic GMP-AMP synthase [Source:HGNC Symbol;Acc:HGNC:21367]	MB21D1	protein_coding	Q8N884	115004	4.038736281182959	4.346523578571258	300.6983171870158	1.8142862663757724	1.8240169193154168	1.7053825544273165	0.024691771691213366	0.03561193681334823	1.0288719540673854e-7	35	105	250	849	413	736
ENSG00000101844	ENSG00000101844.18	autophagy related 4A cysteine peptidase [Source:HGNC Symbol;Acc:HGNC:16489]	ATG4A	protein_coding	B4DEA4,Q8WYN0	115201	3.889619730751891	4.166735165322637	265.52388696589725	1.7723572316668181	1.7871142896675742	1.710504871097705	0.015428315198549925	0.019799403362634013	6.139740453533466e-14	39	114	166	791	342	639
ENSG00000173334	ENSG00000173334.4	tribbles pseudokinase 1 [Source:HGNC Symbol;Acc:HGNC:16891]	TRIB1	protein_coding	Q96RU8	10221	5.383527178676167	5.688632697184983	766.040530505673	1.8621385717121208	1.8252442448336572	1.713580518622251	0.024941590447709945	0.04037815598860303	9.959440787176387e-8	83	313	587	2264	953	1962
ENSG00000112276	ENSG00000112276.14	blood vessel epicardial substance [Source:HGNC Symbol;Acc:HGNC:1152]	BVES	protein_coding	Q8NE79	11149	3.80096434532357	4.150362863337782	261.72716376519605	1.8527993391647875	1.8671036949463242	1.7137084119140382	0.03922894059419825	0.058281282803282264	2.5787452329584052e-5	23	112	198	711	323	747
ENSG00000132109	ENSG00000132109.10	tripartite motif containing 21 [Source:HGNC Symbol;Acc:HGNC:11312]	TRIM21	protein_coding	P19474	6737	5.492375281373145	5.778075706329706	819.2386550085985	1.8486538765571772	1.8253483652789133	1.7173971746290766	0.014669994223187875	0.023548097495091073	1.4821824058131346e-8	173	249	463	2092	1161	2101
ENSG00000132510	ENSG00000132510.10	lysine demethylase 6B [Source:HGNC Symbol;Acc:HGNC:29012]	KDM6B	protein_coding	O15054	23135	4.653372019432946	4.956084143900861	460.26947165446734	1.8314116870931192	1.8225430010459474	1.7177217537213143	0.023501339001793797	0.035475336930780685	1.0818603503855231e-8	51	194	338	1250	668	1103
ENSG00000143369	ENSG00000143369.15	extracellular matrix protein 1 [Source:HGNC Symbol;Acc:HGNC:3153]	ECM1	protein_coding	A0A140VJI7,Q16610	1893	2.477070549666244	2.8925559954943463	109.13916546858022	2.2793565829602596	2.0182821208576045	1.725313842647262	0.029914126483404635	0.07915019901972095	0.002485807952629329	29	23	41	278	146	312
ENSG00000134775	ENSG00000134775.15	formin homology 2 domain containing 3 [Source:HGNC Symbol;Acc:HGNC:26178]	FHOD3	protein_coding	Q2V2M9	80206	4.387493138042828	4.72627920990065	391.8682303823466	1.8860283076039062	1.8762486516591204	1.7363078775858265	0.03379145730452973	0.05056628583833163	5.865427062842557e-6	37	150	315	1050	604	915
ENSG00000171346	ENSG00000171346.16	keratin 15 [Source:HGNC Symbol;Acc:HGNC:6421]	KRT15	protein_coding	B3KVF5,P19012	3866	2.573915250101841	2.9789637828119258	116.11119248467033	2.234581509739044	2.0099279090969775	1.736830042543162	0.030056764177491986	0.07386144161299854	0.0016843369153672092	30	25	46	308	192	255
ENSG00000148841	ENSG00000148841.17	inositol 1,4,5-trisphosphate receptor interacting protein [Source:HGNC Symbol;Acc:HGNC:29370]	ITPRIP	protein_coding	Q8IWB1	85450	6.078260365721525	6.348995364482704	1214.5387900831327	1.801072591448975	1.7987589414562195	1.739473697900137	0.01130034404079262	0.01848237264923555	6.693716146909462e-23	182	506	762	3573	1562	2977
ENSG00000163638	ENSG00000163638.13	ADAM metallopeptidase with thrombospondin type 1 motif 9 [Source:HGNC Symbol;Acc:HGNC:13202]	ADAMTS9	protein_coding	Q9P2N4	56999	5.069957791613107	5.4293668636783075	639.0734065642804	1.9792050948980962	1.9038322399143774	1.7466774219395416	0.03963268226172191	0.06317482413108813	5.4494830413115364e-5	52	260	504	1888	922	1471
ENSG00000175591	ENSG00000175591.11	purinergic receptor P2Y2 [Source:HGNC Symbol;Acc:HGNC:8541]	P2RY2	protein_coding	P41231	5029	3.7948415688347694	4.1944939500853415	269.9522099239111	1.975947321429103	1.949339545798295	1.76150524758058	0.045614437370358134	0.07551735038403917	2.4133284067894556e-4	19	133	170	726	406	671
ENSG00000175874	ENSG00000175874.10	cellular repressor of E1A stimulated genes 2 [Source:HGNC Symbol;Acc:HGNC:14272]	CREG2	protein_coding	Q8IUH2	200407	2.3315444103489122	2.6353498372202675	90.36755868543487	1.8441992302118588	1.8470860978680048	1.7648867587458137	0.020249299881275003	0.02176178894920371	1.3396961148101312e-8	16	32	53	249	113	246
ENSG00000104419	ENSG00000104419.16	N-myc downstream regulated 1 [Source:HGNC Symbol;Acc:HGNC:7679]	NDRG1	protein_coding	B3KWB2,Q8N959,Q92597	10397	7.0226991193692045	7.358077492953813	2443.9867683909447	1.9343818397006567	1.896690664630283	1.7670382757448297	0.029955641460825952	0.05038691522767562	5.8889752649598475e-6	263	763	2112	6819	3866	5311
ENSG00000149948	ENSG00000149948.13	high mobility group AT-hook 2 [Source:HGNC Symbol;Acc:HGNC:5009]	HMGA2	protein_coding	F5H2A4,F5H6H0,P52926,Q1M183	8091	4.905724575229544	5.261009762960226	568.3360633025884	1.9686916420503726	1.9140350082967967	1.7688885383075414	0.03579694598595285	0.056112291801403945	1.417884187397343e-5	49	232	431	1618	705	1575
ENSG00000151929	ENSG00000151929.10	BAG cochaperone 3 [Source:HGNC Symbol;Acc:HGNC:939]	BAG3	protein_coding	O95817	9531	7.251784272864828	7.5900545701899365	2868.7947229383053	1.9518906325921077	1.8941669214227845	1.7697776456085845	0.033816017464095204	0.05392274037939691	7.461825975779645e-6	259	1292	1998	7642	4050	7437
ENSG00000159403	ENSG00000159403.18	complement C1r [Source:HGNC Symbol;Acc:HGNC:1246]	C1R	protein_coding	NA,P00736	715	6.831098727487058	7.144852595398866	2116.5305451710055	1.9095478437429043	1.9012962611417223	1.770270707660352	0.017774991689143052	0.028392662604886376	2.9044405356671087e-7	418	616	1187	5244	3668	4551
ENSG00000124762	ENSG00000124762.14	cyclin dependent kinase inhibitor 1A [Source:HGNC Symbol;Acc:HGNC:1784]	CDKN1A	protein_coding	A0A024RCX5,P38936	1026	6.889295167780811	7.164777842673711	2141.528470529008	1.8209215390031155	1.8269908443531153	1.7703583842248096	0.009446182719954656	0.016540878755407062	5.469995452677583e-26	339	799	1373	5868	3218	4853
ENSG00000004468	ENSG00000004468.13	CD38 molecule [Source:HGNC Symbol;Acc:HGNC:1667]	CD38	protein_coding	B4E006,P28907	952	4.542603174215832	4.835662675945654	423.7517832212338	1.8433473645792051	1.8525467094686212	1.7712052921030326	0.013580621917772435	0.019033008824432908	3.410104068860661e-15	60	145	308	1162	615	1015
ENSG00000114529	ENSG00000114529.12	chromosome 3 open reading frame 52 [Source:HGNC Symbol;Acc:HGNC:26255]	C3orf52	protein_coding	Q5BVD1	79669	3.2793119487988327	3.6035376284991374	178.57079823859277	1.8456775905513165	1.8817241203962145	1.771632209931712	0.02102674661093655	0.02901487076658607	3.1126472034334153e-10	20	75	119	519	241	444
ENSG00000258555	ENSG00000258555.6	SPECC1L-ADORA2A readthrough (NMD candidate) [Source:HGNC Symbol;Acc:HGNC:49185]	SPECC1L-ADORA2A	protein_coding	NA	101730217	3.1383867030340955	3.6362449851335117	184.1861850956238	2.596652757983687	2.161070041795727	1.7720575209375165	0.042196603205931556	0.09469902766764625	0.006139680732849325	44	54	36	450	282	509
ENSG00000110852	ENSG00000110852.4	C-type lectin domain family 2 member B [Source:HGNC Symbol;Acc:HGNC:2053]	CLEC2B	protein_coding	Q92478	9976	1.7021818413515246	2.1764314971402556	65.4610211039365	2.359557270124278	2.1027541809073362	1.7746558319327466	0.03854034410083611	0.09206156279692318	0.0038934343009942945	17	9	30	201	87	163
ENSG00000177606	ENSG00000177606.7	Jun proto-oncogene, AP-1 transcription factor subunit [Source:HGNC Symbol;Acc:HGNC:6204]	JUN	protein_coding	P05412	3725	6.097040287455098	6.470179292008299	1318.2862069162468	2.0541865090851954	1.9411019873038464	1.7765142657432942	0.038701054408115894	0.0669593552774765	1.0899919618819251e-4	106	663	786	3514	1972	3288
ENSG00000138166	ENSG00000138166.6	dual specificity phosphatase 5 [Source:HGNC Symbol;Acc:HGNC:3071]	DUSP5	protein_coding	Q16690	1847	6.047877670197038	6.330489254381507	1200.353696923521	1.8387694917572257	1.8461423015681089	1.7790156254541452	0.01016022253385201	0.016763167630051545	3.9759846493104485e-18	205	408	759	3537	1767	2590
ENSG00000146278	ENSG00000146278.11	proline rich nuclear receptor coactivator 1 [Source:HGNC Symbol;Acc:HGNC:17278]	PNRC1	protein_coding	Q12796	10957	5.53299505077008	5.855601667325216	860.5669520445177	1.931623087841713	1.8915483888968925	1.7815695802212923	0.02159468273688841	0.035475336930780685	2.5347744338930242e-8	92	310	678	2424	1180	2175
ENSG00000253276	ENSG00000253276.4	coiled-coil domain containing 71 like [Source:HGNC Symbol;Acc:HGNC:26685]	CCDC71L	protein_coding	Q8N9Z2	168455	4.612846013365621	4.894920029957539	441.97168836249415	1.8382689152866651	1.8410984937542867	1.7862840560987268	0.009940839762631947	0.015193999565594586	1.769047170156375e-21	74	158	274	1267	563	1141
ENSG00000144583	ENSG00000144583.5	membrane associated ring-CH-type finger 4 [Source:HGNC Symbol;Acc:HGNC:29269]	MARCH4	protein_coding	Q9P2E8	57574	5.135564156018051	5.458349455939638	655.1727279639503	1.9675548347671206	1.9189502087337609	1.788841742695785	0.018438873162626095	0.02964990923872472	4.369040162569612e-7	126	252	267	1841	822	1795
ENSG00000122862	ENSG00000122862.5	serglycin [Source:HGNC Symbol;Acc:HGNC:9361]	SRGN	protein_coding	P10124	5552	5.9473086757193565	6.30118200824729	1172.1403034144582	2.009846204679718	1.932363000054561	1.79552584758592	0.03252992802676888	0.05264881525846423	6.4414631099307986e-6	101	471	885	3260	1655	2971
ENSG00000238045	ENSG00000238045.9	novel transcript, antisense to C16orf53 and MVP	AC009133.14	antisense	NA	NA	3.499337837080862	3.8408898289095386	211.57885088322843	1.9705213912887714	1.9370559804943992	1.7980224064070534	0.026876439758437513	0.034876058752151926	4.171786324984558e-6	33	93	91	494	278	652
ENSG00000165507	ENSG00000165507.9	DEPP1 autophagy regulator [Source:HGNC Symbol;Acc:HGNC:23355]	C10orf10	protein_coding	Q9NTK1	11067	0.7612434419459336	1.1364346330904687	30.635997692790447	1.9314091498048063	1.9617798932205	1.7983313566057468	0.03940781448077433	0.04898789692531113	2.371701090930004e-4	6	9	16	81	48	72
ENSG00000196116	ENSG00000196116.8	tudor domain containing 7 [Source:HGNC Symbol;Acc:HGNC:30831]	TDRD7	protein_coding	Q8NHU6	23424	5.540804870799383	5.853442212769338	859.3500746232088	1.9046302169917304	1.8904225840400597	1.7986867512388887	0.01782656729107142	0.02751137212686355	8.436668892136275e-11	103	313	632	2727	1059	2113
ENSG00000142089	ENSG00000142089.16	interferon induced transmembrane protein 3 [Source:HGNC Symbol;Acc:HGNC:5414]	IFITM3	protein_coding	Q01628	10410	4.111132095169677	4.455166503693504	326.1775394253144	2.028867064145014	1.962006843628389	1.8088649746964127	0.02126998991532224	0.03354564366276648	6.4931161100497665e-6	68	105	136	889	544	686
ENSG00000152503	ENSG00000152503.9	tripartite motif containing 36 [Source:HGNC Symbol;Acc:HGNC:16280]	TRIM36	protein_coding	E9PBG3,Q4R1Q4,Q9NQ86	55521	0.739087962743914	1.1693103202783084	31.01353580941007	1.9938160125850892	2.015572658860562	1.8101421779907225	0.04095649554346626	0.05760844986756008	2.378508785717937e-4	3	14	16	85	43	85
ENSG00000165806	ENSG00000165806.21	caspase 7 [Source:HGNC Symbol;Acc:HGNC:1508]	CASP7	protein_coding	A0A0A0MRL7,B4DWA2,P55210	840	5.522821017918987	5.897978772885822	885.2987179361488	2.058934926026953	1.9646357301429787	1.8137092112340436	0.03609736633276287	0.0592987631680394	2.5787452329584052e-5	69	371	641	2544	1228	2246
ENSG00000147010	ENSG00000147010.18	SH3 domain containing kinase binding protein 1 [Source:HGNC Symbol;Acc:HGNC:13867]	SH3KBP1	protein_coding	B7Z6E8,Q5JPT6,Q96B97	30011	7.710113508778105	7.996082391190615	3810.1966609500564	1.8624748081094176	1.8642317409201414	1.8143612567915821	0.00898114035127911	0.016540878755407062	3.333201431719856e-36	554	1465	2412	10354	5406	9459
ENSG00000139112	ENSG00000139112.11	GABA type A receptor associated protein like 1 [Source:HGNC Symbol;Acc:HGNC:4068]	GABARAPL1	protein_coding	A0A024RAP5,Q9H0R8	23710	5.412411736912565	5.7362211865271515	792.3972155160881	1.938544988448112	1.9143509789130255	1.8160256053618813	0.018438873162626095	0.02975495125054663	9.758264072582952e-10	89	278	603	2176	1183	1896
ENSG00000130830	ENSG00000130830.15	membrane palmitoylated protein 1 [Source:HGNC Symbol;Acc:HGNC:7219]	MPP1	protein_coding	B4E325,Q00013	4354	2.4349792981221605	2.824803226966109	102.90126294438863	1.9736851047282098	1.971681061305159	1.8167029975969027	0.030883299856058862	0.050518229135119046	4.265705960938626e-6	9	49	58	302	149	247
ENSG00000204267	ENSG00000204267.16	transporter 2, ATP binding cassette subfamily B member [Source:HGNC Symbol;Acc:HGNC:44]	TAP2	protein_coding	Q03519,Q5JNW1,Q9UP03,X5CMH5	6891	4.71940701548509	5.099021395092542	508.23102440848925	2.017073168572275	1.977506153774289	1.8175685568100097	0.03566624445345053	0.05635600808353991	2.5649543141443003e-5	43	242	298	1254	821	1268
ENSG00000213928	ENSG00000213928.9	interferon regulatory factor 9 [Source:HGNC Symbol;Acc:HGNC:6131]	IRF9	protein_coding	Q00978	10379	4.564833498639741	5.009323673617133	479.6312511953854	2.233950555636661	2.105154882935477	1.829458887578711	0.046595715674228426	0.0734677885433085	0.0011113072878894078	95	70	297	1465	835	882
ENSG00000238266	ENSG00000238266.2	long intergenic non-protein coding RNA 707 [Source:HGNC Symbol;Acc:HGNC:44691]	LINC00707	lincRNA	NA	100507127	3.9425898817328995	4.260284538438193	283.86903391664333	1.9395712237070641	1.9281756661503797	1.8410435181062907	0.01483633672476046	0.019323073186885666	3.7250766835361285e-10	50	100	146	771	337	840
ENSG00000055332	ENSG00000055332.18	eukaryotic translation initiation factor 2 alpha kinase 2 [Source:HGNC Symbol;Acc:HGNC:9437]	EIF2AK2	protein_coding	P19525,Q8IW76	5610	7.276193648771884	7.682719264113214	3055.4391832101514	2.1173530716533664	2.0239622366636723	1.8431381720683297	0.04532608089507231	0.07068625100734804	1.2895477039635137e-4	212	1225	2246	9126	3780	8462
ENSG00000128590	ENSG00000128590.5	DnaJ heat shock protein family (Hsp40) member B9 [Source:HGNC Symbol;Acc:HGNC:6968]	DNAJB9	protein_coding	Q6FIF1,Q9UBS3	4189	4.324150944258024	4.756466834929378	399.36165681532395	2.103230560624875	2.044090204534027	1.8540984757415295	0.045849937308538154	0.07421047456375042	1.8972158268447425e-4	25	155	300	1193	522	1070
ENSG00000143384	ENSG00000143384.13	MCL1 apoptosis regulator, BCL2 family member [Source:HGNC Symbol;Acc:HGNC:6943]	MCL1	protein_coding	A0A087WT64,C8YZ26,Q07820	4170	8.128033892071135	8.486797505544441	5341.333103557421	2.0358277261097437	1.980731078865696	1.8630682216363006	0.02806015978716201	0.04574006809287886	7.199750948757934e-7	478	2085	3843	16260	6902	13713
ENSG00000148344	ENSG00000148344.11	prostaglandin E synthase [Source:HGNC Symbol;Acc:HGNC:9599]	PTGES	protein_coding	O14684	9536	6.77822232911549	7.083589707148678	2022.37818211428	1.9221133674368618	1.9223189834325545	1.8646469432703912	0.009396712156188763	0.01621062520675032	3.308673765002493e-26	279	781	1215	5816	2959	4711
ENSG00000120129	ENSG00000120129.6	dual specificity phosphatase 1 [Source:HGNC Symbol;Acc:HGNC:3064]	DUSP1	protein_coding	B4DU40,P28562	1843	7.103770188748012	7.474690222684252	2647.6908186793476	2.062488297176837	1.9980610882150804	1.8715054293379205	0.029659394922444463	0.04920615600483703	2.944188854009734e-6	224	1165	1682	7410	3931	6501
ENSG00000186591	ENSG00000186591.13	ubiquitin conjugating enzyme E2 H [Source:HGNC Symbol;Acc:HGNC:12484]	UBE2H	protein_coding	A4D1L5,P62256	7328	7.389239947596609	7.772849422285092	3253.9747561638974	2.0828837580655786	2.0128965268655103	1.872188185286123	0.035329604054121874	0.055698941436445805	1.1065660143668443e-5	255	1301	2323	9932	4301	8280
ENSG00000100906	ENSG00000100906.11	NFKB inhibitor alpha [Source:HGNC Symbol;Acc:HGNC:7797]	NFKBIA	protein_coding	P25963	4792	6.815482313291778	7.190402384124796	2173.3893147930103	2.069526771453235	2.0031176003156865	1.8746118896806687	0.031055483870940887	0.05038773550958679	3.929308539217875e-6	179	842	1582	5954	3210	5495
ENSG00000196954	ENSG00000196954.14	caspase 4 [Source:HGNC Symbol;Acc:HGNC:1505]	CASP4	protein_coding	P49662	837	4.067740906792303	4.417290740266127	317.38646432145725	2.0965804115135547	2.0022743002867314	1.8754137554713957	0.014669994223187875	0.026383027374595153	2.683069847000323e-7	67	88	142	940	430	794
ENSG00000137094	ENSG00000137094.14	DnaJ heat shock protein family (Hsp40) member B5 [Source:HGNC Symbol;Acc:HGNC:14887]	DNAJB5	protein_coding	O75953	25822	3.5516064468361614	3.8897029140980712	218.4849932039634	1.9337894557526676	1.9718053442838954	1.8760105992698672	0.014669994223187875	0.019323073186885666	6.869067949787333e-14	26	81	140	585	312	576
ENSG00000120694	ENSG00000120694.20	heat shock protein family H (Hsp110) member 1 [Source:HGNC Symbol;Acc:HGNC:16969]	HSPH1	protein_coding	A0A024RDQ0,A0A024RDS1,A0A0A0MSM0,B4DY72,Q92598	10808	8.360879961570001	8.77231723235119	6504.7790697066575	2.151781892425507	2.0517565281451686	1.8767413469980847	0.04382511056645133	0.0669593552774765	7.669545717211872e-5	458	2654	4519	21029	7792	17248
ENSG00000204642	ENSG00000204642.14	major histocompatibility complex, class I, F [Source:HGNC Symbol;Acc:HGNC:4963]	HLA-F	protein_coding	P30511,Q5JZ47,Q5JZ48	3134	2.3921720289776793	2.8416857670315694	105.3307006174339	2.3149791495198944	2.1521006947447123	1.8814522901422401	0.03594581914778008	0.06480193898860848	8.859543986054989e-4	24	25	36	256	203	216
ENSG00000184988	ENSG00000184988.8	transmembrane protein 106A [Source:HGNC Symbol;Acc:HGNC:28288]	TMEM106A	protein_coding	B7Z779,Q96A25	113277	2.4204957466322723	2.8489658019631383	104.6839385125758	1.99951006747187	2.0601176677677318	1.8819305203808945	0.03684858746221301	0.052089941427033756	1.3315789198403072e-5	8	36	77	271	174	254
ENSG00000138035	ENSG00000138035.15	polyribonucleotide nucleotidyltransferase 1 [Source:HGNC Symbol;Acc:HGNC:23166]	PNPT1	protein_coding	Q8TCS8	87178	6.407225500262982	6.805287438922451	1662.3458684797272	2.1306203314720107	2.036223128074777	1.8821527558603712	0.03594581914778008	0.05724062900183132	2.1318920754878427e-5	123	683	1144	4991	2170	4397
ENSG00000143322	ENSG00000143322.21	ABL proto-oncogene 2, non-receptor tyrosine kinase [Source:HGNC Symbol;Acc:HGNC:77]	ABL2	protein_coding	P42684	27	6.101891443475744	6.426845709676452	1280.7043928125854	1.9712072181717635	1.9718438886592358	1.9035193716975856	0.010925964225516909	0.018073726643945534	2.1977020980500078e-19	164	444	842	3962	1609	3290
ENSG00000173559	ENSG00000173559.14	nucleic acid binding protein 1 [Source:HGNC Symbol;Acc:HGNC:26232]	NABP1	protein_coding	Q96AH0	64859	4.427983037798883	4.824110466916237	419.1469817721886	2.0767133061941747	2.048787673083803	1.9089580423241	0.028335906160674704	0.046623047799787876	2.273909785538687e-6	35	187	241	1184	531	1210
ENSG00000183722	ENSG00000183722.9	LHFPL tetraspan subfamily member 6 [Source:HGNC Symbol;Acc:HGNC:6586]	LHFP	protein_coding	A0A024RDR1,Q9Y693	10186	1.7974618409499228	2.19084386944263	65.7088350775758	2.1465983382638036	2.0526291218337422	1.9154997017683517	0.026795893283423793	0.03769078702401817	9.385648550050745e-6	10	28	24	194	91	166
ENSG00000157224	ENSG00000157224.16	claudin 12 [Source:HGNC Symbol;Acc:HGNC:2034]	CLDN12	protein_coding	B2R687,P56749	102723899,9069	5.5640822780255235	6.010961489756402	956.914846401794	2.2496945111521485	2.109563963523394	1.9197770640303138	0.04308368486709139	0.07151710572309204	1.377858860098389e-4	58	358	699	2796	1312	2564
ENSG00000122643	ENSG00000122643.22	5'-nucleotidase, cytosolic IIIA [Source:HGNC Symbol;Acc:HGNC:17820]	NT5C3A	protein_coding	A0A024RA81,A0A090N7U2,Q9H0P0	51251	5.4334213567435254	5.861655647709006	862.8853254167393	2.209633446886478	2.1003704886180956	1.9338386663986997	0.03594581914778008	0.059349284500328246	2.7113862284485974e-5	58	321	619	2505	1235	2223
ENSG00000152778	ENSG00000152778.9	interferon induced protein with tetratricopeptide repeats 5 [Source:HGNC Symbol;Acc:HGNC:13328]	IFIT5	protein_coding	Q13325	24138	4.809789738936768	5.153369107510782	528.0028292248005	2.0119942530598554	2.0146239092804374	1.934082280451204	0.011845760608571742	0.01848237264923555	1.062744144094357e-16	63	184	340	1608	668	1397
ENSG00000031081	ENSG00000031081.11	Rho GTPase activating protein 31 [Source:HGNC Symbol;Acc:HGNC:29216]	ARHGAP31	protein_coding	Q2M1Z3	57514	2.9068363272492026	3.2831450581191057	142.36843443742268	2.006767257509309	2.0469246575084106	1.9348145356625355	0.018323406724216368	0.023388758594596416	1.202374468773657e-10	15	55	84	427	181	388
ENSG00000198286	ENSG00000198286.9	caspase recruitment domain family member 11 [Source:HGNC Symbol;Acc:HGNC:16393]	CARD11	protein_coding	A0A024R854,Q8TES3,Q9BXL7	84433	2.1998817358904565	2.572266002515371	86.67873070229105	2.124849813169931	2.045256647864783	1.935607557563986	0.02118397468298557	0.02975495125054663	1.1433333566363987e-6	17	27	36	221	137	216
ENSG00000248323	ENSG00000248323.7	lung cancer associated transcript 1 [Source:HGNC Symbol;Acc:HGNC:48498]	LUCAT1	lincRNA	NA	100505994	3.6818087401262316	4.053250979371883	244.70653485057565	2.0152479038190783	2.049381574031415	1.938009820309675	0.017281472901039166	0.023388758594596416	8.436668892136275e-11	26	78	172	728	321	654
ENSG00000101846	ENSG00000101846.8	steroid sulfatase [Source:HGNC Symbol;Acc:HGNC:11425]	STS	protein_coding	A6PYA4,P08842,Q0W975	412	3.788282218276993	4.1894364105382715	269.0620911483486	2.052413298092262	2.0742101328646263	1.9437833184890032	0.02458783978516792	0.03760243645330404	8.622681626845641e-8	22	102	179	770	403	665
ENSG00000180914	ENSG00000180914.10	oxytocin receptor [Source:HGNC Symbol;Acc:HGNC:8529]	OXTR	protein_coding	B2R9L7,P30559	5021	3.231935844044383	3.6161413393454236	180.28462454092275	2.0830659065099324	2.06570739026197	1.9463290586350217	0.01933859346926619	0.02873431407393531	2.962686371774289e-8	20	80	83	478	263	487
ENSG00000166396	ENSG00000166396.13	serpin family B member 7 [Source:HGNC Symbol;Acc:HGNC:13902]	SERPINB7	protein_coding	A8K3Q8,O75635	8710	1.5626182386730683	2.02741099272888	58.05421079647517	2.1805590252128284	2.141850426972856	1.9520120754210892	0.03539579084275426	0.05403578779464561	5.35386962734051e-5	5	27	25	163	73	176
ENSG00000147454	ENSG00000147454.14	solute carrier family 25 member 37 [Source:HGNC Symbol;Acc:HGNC:29786]	SLC25A37	protein_coding	Q71JB2,Q9NYZ2	51312	7.317406230905889	7.644465993213907	2984.3290703870753	2.0009982128267887	2.0045877763313715	1.9543413260463045	0.007678370710597636	0.014464375923360034	1.3302381875966991e-42	404	1013	1826	8445	4312	7434
ENSG00000100290	ENSG00000100290.3	BCL2 interacting killer [Source:HGNC Symbol;Acc:HGNC:1051]	BIK	protein_coding	A0A024R4X6,Q13323	638	1.1619711129370427	1.712417673680064	46.831136064835796	2.6650895694236723	2.3182410948976124	1.9556348158315147	0.03965390357772709	0.0889824935343067	0.0034286428169038093	11	12	9	127	66	133
ENSG00000147100	ENSG00000147100.11	solute carrier family 16 member 2 [Source:HGNC Symbol;Acc:HGNC:10923]	SLC16A2	protein_coding	P36021	6567	5.631846608230867	6.00061768547009	951.5945257011167	2.0931782896201176	2.0569455971135326	1.961793450993282	0.016685877103544702	0.02677069699473604	6.784661727555074e-11	92	351	623	2716	1340	2479
ENSG00000116514	ENSG00000116514.16	ring finger protein 19B [Source:HGNC Symbol;Acc:HGNC:26886]	RNF19B	protein_coding	Q6ZMZ0	127544	5.235141599083209	5.58922736474343	715.5415914345401	2.053892356473421	2.0492414826627243	1.969967925007685	0.011503917411828444	0.018735135394347933	3.1995481253805645e-16	82	275	407	2048	1095	1691
ENSG00000170542	ENSG00000170542.6	serpin family B member 9 [Source:HGNC Symbol;Acc:HGNC:8955]	SERPINB9	protein_coding	A0A024QZT4,P50453	5272	4.956803428620758	5.411562642002337	630.472832022286	2.2447228925618914	2.149735377584962	1.9704667817964399	0.037527597365044976	0.06244978171761522	4.186247610036275e-5	39	241	425	2007	823	1646
ENSG00000118242	ENSG00000118242.16	melanoregulin [Source:HGNC Symbol;Acc:HGNC:25478]	MREG	protein_coding	Q8N565	55686	3.3756823577329134	3.788002871291062	202.89074609393293	2.0730227459771475	2.103334683402435	1.970719283835912	0.023721599233253458	0.03548579186311114	6.312080678318146e-8	17	81	121	675	265	495
ENSG00000071054	ENSG00000071054.16	mitogen-activated protein kinase kinase kinase kinase 4 [Source:HGNC Symbol;Acc:HGNC:6866]	MAP4K4	protein_coding	B7Z3V5,O95819,V9HWH3	9448	8.17172042215539	8.551438085649908	5587.293777474884	2.1207840208038435	2.07259322101437	1.9742545594165142	0.02126998991532224	0.0345977352808524	1.3396961148101312e-8	496	2123	3655	16592	7712	14354
ENSG00000078804	ENSG00000078804.13	tumor protein p53 inducible nuclear protein 2 [Source:HGNC Symbol;Acc:HGNC:16104]	TP53INP2	protein_coding	Q8IXH6	58476	3.833344323415351	4.202549100541824	271.9996576897287	2.055594199274318	2.080343774810136	1.983425876631469	0.012719607299299562	0.017703334119350708	1.0328854377077576e-13	33	78	184	794	398	672
ENSG00000139289	ENSG00000139289.13	pleckstrin homology like domain family A member 1 [Source:HGNC Symbol;Acc:HGNC:8933]	PHLDA1	protein_coding	Q8WV24	22822	6.606288807532874	6.966695912262037	1862.3613577048907	2.0807325962842578	2.066960994774881	1.990747483417535	0.012285895822368746	0.019799403362634013	3.651362821187934e-15	200	691	1125	5238	2514	5124
ENSG00000128567	ENSG00000128567.17	podocalyxin like [Source:HGNC Symbol;Acc:HGNC:9171]	PODXL	protein_coding	O00592,Q96N83	5420	6.2712638294999525	6.637787256066405	1481.7713402964307	2.0981718342963114	2.073383299289044	1.990748969528091	0.013613613259435768	0.022262322035424956	3.676355130364703e-13	153	572	871	4309	1973	4014
ENSG00000228742	ENSG00000228742.11	long intergenic non-protein coding RNA 2577 [Source:HGNC Symbol;Acc:HGNC:53749]	RP5-884M6.1	lincRNA	NA	NA	1.8225683706663216	2.2122969175746268	66.77633865420272	2.10766820368345	2.092110412870217	1.9928263193438196	0.021143306889871247	0.025020747485460543	1.734089287331042e-7	12	17	35	186	86	192
ENSG00000151014	ENSG00000151014.6	nocturnin [Source:HGNC Symbol;Acc:HGNC:14254]	CCRN4L	protein_coding	Q9UK39	25819	2.9642672828495336	3.4345847539016994	158.04230063746633	2.1627629523878564	2.1671789798734564	1.999372938862121	0.03293879358060651	0.054041357506219884	7.216486056279523e-6	10	66	91	512	206	411
ENSG00000141458	ENSG00000141458.13	NPC intracellular cholesterol transporter 1 [Source:HGNC Symbol;Acc:HGNC:7897]	NPC1	protein_coding	O15118	4864	7.353118816869234	7.74089985353472	3184.51628637707	2.141122516904871	2.1053901407445985	2.0058686481302472	0.018425767028202845	0.030494509509420318	2.41732996014519e-9	290	1282	1838	9973	4345	7923
ENSG00000184371	ENSG00000184371.14	colony stimulating factor 1 [Source:HGNC Symbol;Acc:HGNC:2432]	CSF1	protein_coding	A0A024R0A1,P09603	1435	6.359429334237763	6.709251558523977	1559.473262012371	2.0763686236139463	2.075323991852286	2.020498388244041	0.007376087017294578	0.013207176279640666	1.5762037183551896e-33	206	548	839	4398	2354	3831
ENSG00000150630	ENSG00000150630.4	vascular endothelial growth factor C [Source:HGNC Symbol;Acc:HGNC:12682]	VEGFC	protein_coding	P49767	7424	4.071175511425805	4.474067507204445	328.4804228640658	2.115816701981137	2.1369592178706274	2.022803500055193	0.017281472901039166	0.02506518141145369	3.09462410323555e-10	31	101	226	985	495	785
ENSG00000121060	ENSG00000121060.18	tripartite motif containing 25 [Source:HGNC Symbol;Acc:HGNC:12932]	TRIM25	protein_coding	Q14258	7706	7.340291068767677	7.72385816282322	3147.9775958036475	2.1416425132284895	2.116548781778921	2.028051334148879	0.014849626581519776	0.0242269007441904	1.1062431779221457e-11	300	1194	1860	9542	4436	7887
ENSG00000050344	ENSG00000050344.9	nuclear factor, erythroid 2 like 3 [Source:HGNC Symbol;Acc:HGNC:7783]	NFE2L3	protein_coding	Q9Y4A8	9603	4.38454815757783	4.876349778717377	434.0502774740703	2.2846513706580533	2.2189484873619003	2.02847148471191	0.038617640403558286	0.06382312131391918	5.866547148017467e-5	24	175	260	1399	567	1149
ENSG00000118523	ENSG00000118523.6	cellular communication network factor 2 [Source:HGNC Symbol;Acc:HGNC:2500]	CTGF	protein_coding	P29279,Q5M8T4	1490	4.909388255437866	5.314440867818925	589.9616723163675	2.167692164420768	2.140014494294471	2.029883480150421	0.018323406724216368	0.02964990923872472	9.758264072582952e-10	51	213	371	1776	782	1597
ENSG00000135378	ENSG00000135378.4	proline rich and Gla domain 4 [Source:HGNC Symbol;Acc:HGNC:30799]	PRRG4	protein_coding	A0A0S2Z5N9,Q9BZD6	79056	1.8323313386260085	2.314614196142544	71.29584754726687	2.165021837916119	2.2232979018848233	2.031433397012432	0.03310754156925382	0.04143497408237578	1.0196038286964679e-5	6	18	51	205	89	220
ENSG00000258790	ENSG00000258790.1	novel transcript	KIAA0391	protein_coding	NA,O15091	9692	4.243498481444033	4.668271351312839	376.31143186648484	2.131740657392974	2.190570551772916	2.0365294661610753	0.026000745981026994	0.031065520400295754	9.997347724930336e-7	54	109	189	1617	378	821
ENSG00000111252	ENSG00000111252.11	SH2B adaptor protein 3 [Source:HGNC Symbol;Acc:HGNC:29605]	SH2B3	protein_coding	B7Z7K6,F5GYM4,Q59H48,Q96BA5,Q9UQQ2	10019	3.3070946120726488	3.808757522453791	205.60689941225826	2.2201502212382356	2.219950721741212	2.0371495220580673	0.03689725034701433	0.06165591157201948	2.839264398376725e-5	11	78	130	656	286	522
ENSG00000117525	ENSG00000117525.14	coagulation factor III, tissue factor [Source:HGNC Symbol;Acc:HGNC:3541]	F3	protein_coding	P13726	2152	2.0176170939820177	2.432538318186006	77.8943045861929	2.109970499101126	2.1668142359377978	2.0384599170916062	0.017294836504384025	0.01899435265719415	8.232201158478506e-10	9	22	48	222	114	205
ENSG00000166825	ENSG00000166825.14	alanyl aminopeptidase, membrane [Source:HGNC Symbol;Acc:HGNC:500]	ANPEP	protein_coding	A0A024RC61,P15144,Q59E93	290	4.421098842789638	4.803808998570905	414.8086706673053	2.1770253411357796	2.136078314549914	2.0400431673191712	0.01130034404079262	0.018073726643945534	3.7813003558592875e-11	72	99	218	1257	522	1149
ENSG00000105939	ENSG00000105939.13	zinc finger CCCH-type containing, antiviral 1 [Source:HGNC Symbol;Acc:HGNC:23721]	ZC3HAV1	protein_coding	Q7Z2W4	56829	7.418074514798095	7.800865589065441	3320.9695981422833	2.1422961973841934	2.1299143563179768	2.0474053634969964	0.012719607299299562	0.021375146524517975	6.295353170080301e-14	335	1089	2145	10096	4424	8796
ENSG00000167772	ENSG00000167772.12	angiopoietin like 4 [Source:HGNC Symbol;Acc:HGNC:16039]	ANGPTL4	protein_coding	Q9BY76	51129	5.835028681114539	6.400037855415213	1263.5670139336246	2.6321231704020613	2.3937439896649817	2.0493194317685712	0.03207505140428204	0.07419477410019276	0.0011932058215574901	284	188	346	3275	2148	3258
ENSG00000110427	ENSG00000110427.16	KIAA1549 like [Source:HGNC Symbol;Acc:HGNC:24836]	KIAA1549L	protein_coding	Q12914,Q6ZVL6	25758	3.4855449394406435	3.8944311746703137	218.81094035799688	2.133463160930124	2.1600994292228313	2.055108470652028	0.015055356315698152	0.02176178894920371	4.305667885405881e-12	21	83	118	688	287	577
ENSG00000120549	ENSG00000120549.18	KIAA1217 [Source:HGNC Symbol;Acc:HGNC:25428]	KIAA1217	protein_coding	B7ZM29,Q5T5P2	56243	5.092562062745653	5.494467515929739	669.1476350056608	2.1803918192175793	2.156794040023105	2.0557377414754487	0.014669994223187875	0.023755611315727787	1.3354396948987505e-11	62	215	441	1924	991	1712
ENSG00000077238	ENSG00000077238.14	interleukin 4 receptor [Source:HGNC Symbol;Acc:HGNC:6015]	IL4R	protein_coding	B2RBY1,P24394	3566	5.494175917597755	5.887333310835331	879.8086479687371	2.16860474467318	2.146576217200429	2.0568275185086167	0.013604902755368528	0.02176178894920371	6.473529868247693e-13	85	321	511	2490	1377	2140
ENSG00000008513	ENSG00000008513.16	ST3 beta-galactoside alpha-2,3-sialyltransferase 1 [Source:HGNC Symbol;Acc:HGNC:10862]	ST3GAL1	protein_coding	A0A024R9L6,Q11201	6482	5.536453756048469	5.912206660348734	895.7399446759051	2.1381403164136237	2.1323436146412367	2.058315505145056	0.00898114035127911	0.015830498136119798	4.8652898155147754e-20	105	265	569	2590	1352	2202
ENSG00000196878	ENSG00000196878.15	laminin subunit beta 3 [Source:HGNC Symbol;Acc:HGNC:6490]	LAMB3	protein_coding	A0A0S2Z3R6,Q13751	3914	6.539588131803641	6.923165973051106	1812.2525332170812	2.186915067357957	2.163910110591937	2.065007765351718	0.008368814228983681	0.015591071377845213	3.123425294286383e-13	311	479	836	5022	2837	4482
ENSG00000156804	ENSG00000156804.7	F-box protein 32 [Source:HGNC Symbol;Acc:HGNC:16731]	FBXO32	protein_coding	A0A024R9F3,I6L984,Q0VAQ6,Q498Y9,Q969P5	114907	4.050170496247137	4.423266925102368	318.1388722960801	2.1629622000580824	2.1302784518709315	2.068923960622406	0.008788608290365442	0.01383400363277968	7.227953292542564e-16	53	96	143	932	465	791
ENSG00000164520	ENSG00000164520.11	retinoic acid early transcript 1E [Source:HGNC Symbol;Acc:HGNC:16793]	RAET1E	protein_coding	Q8TD07	135250	1.4219558184868228	1.8729553261533922	52.1316654243964	2.150831804105169	2.2350151850737436	2.074006664592598	0.02977662163579307	0.025086559512948563	1.9964521934968534e-6	6	16	27	165	88	105
ENSG00000171450	ENSG00000171450.6	cyclin dependent kinase 5 regulatory subunit 2 [Source:HGNC Symbol;Acc:HGNC:1776]	CDK5R2	protein_coding	Q13319	8941	2.1702443636536746	2.5790786463050113	86.96569664310626	2.251122088457947	2.1699613560436846	2.077257646361681	0.017631756417819115	0.023818925778396813	7.244915270341237e-8	16	25	34	230	130	234
ENSG00000166710	ENSG00000166710.20	beta-2-microglobulin [Source:HGNC Symbol;Acc:HGNC:914]	B2M	protein_coding	P61769	567	8.657459550169676	9.023587523366137	7769.96882954323	2.1403877099546427	2.139943166285742	2.0850895134664915	0.005919330506367471	0.011972708878447072	7.6594871858304e-40	1141	2280	4077	23395	11335	18961
ENSG00000118985	ENSG00000118985.16	elongation factor for RNA polymerase II 2 [Source:HGNC Symbol;Acc:HGNC:17064]	ELL2	protein_coding	O00472,Q59FW6,Q7Z656	22936	5.233683762650755	5.779929037203377	814.4177196554137	2.4906217314038415	2.3203107939383902	2.098064429802311	0.04429504144508387	0.07604720287944722	2.0073032927120344e-4	37	260	568	2448	1160	2214
ENSG00000128578	ENSG00000128578.10	striatin interacting protein 2 [Source:HGNC Symbol;Acc:HGNC:22209]	STRIP2	protein_coding	Q9ULQ0	57464	4.5553356305616886	5.0013309449181795	474.0105978130733	2.248128982545739	2.2299333778609083	2.1068330746588737	0.02075104284951066	0.03217666349490712	1.1259725759339318e-8	36	165	289	1517	619	1265
ENSG00000158125	ENSG00000158125.10	xanthine dehydrogenase [Source:HGNC Symbol;Acc:HGNC:12805]	XDH	protein_coding	P47989	7498	2.6185035533079457	3.0588883352439233	121.6269425647665	2.2051271377885278	2.2341258093227734	2.1108403373110165	0.018323406724216368	0.022262322035424956	2.3471494105020756e-9	12	45	58	372	201	264
ENSG00000134668	ENSG00000134668.12	SPOC domain containing 1 [Source:HGNC Symbol;Acc:HGNC:26338]	SPOCD1	protein_coding	Q6ZMY3	90853	2.6655757527942416	3.4299218217376617	158.89368547474285	3.1767046357276496	2.6458655660096495	2.1170472896748014	0.040093392229138346	0.1064424416143317	0.0065129365228767154	33	8	56	466	247	432
ENSG00000204592	ENSG00000204592.9	major histocompatibility complex, class I, E [Source:HGNC Symbol;Acc:HGNC:4962]	HLA-E	protein_coding	A8K8M6,O19682,P13747,Q6DU44	3133	5.436646950981663	5.836352735970573	850.6516248976308	2.180738696278392	2.2036706730379896	2.120332866327817	0.0094755689735616	0.015637311335007596	2.3938390548717853e-15	107	240	480	2135	1501	2040
ENSG00000028277	ENSG00000028277.21	POU class 2 homeobox 2 [Source:HGNC Symbol;Acc:HGNC:9213]	POU2F2	protein_coding	B5ME60,H0YLL6,P09086	5452	1.0701487047883222	1.5379690172375513	40.86595857864302	2.229060658559929	2.2807013475088582	2.123408591275998	0.0303823882977852	0.028305447222055122	8.550558476510923e-6	6	10	20	101	56	131
ENSG00000127124	ENSG00000127124.16	HIVEP zinc finger 3 [Source:HGNC Symbol;Acc:HGNC:13561]	HIVEP3	protein_coding	Q5T1R4	59269	2.570972472150578	3.011035982937482	117.44506604572261	2.1909388650853705	2.2496768629662447	2.1266541010735183	0.01486938387388593	0.018390576497500095	2.1429743560975872e-11	12	32	72	337	164	331
ENSG00000134470	ENSG00000134470.21	interleukin 15 receptor subunit alpha [Source:HGNC Symbol;Acc:HGNC:5978]	IL15RA	protein_coding	A0A0A0MS77,G8CVM3,Q13261	3601	2.3548499958739533	2.9528017612208552	113.53567726588531	2.8900921737013228	2.485527043019084	2.127582036774993	0.024941590447709945	0.07289241267142113	0.001088598719460883	25	22	22	379	166	270
ENSG00000112297	ENSG00000112297.17	crystallin beta-gamma domain containing 1 [Source:HGNC Symbol;Acc:HGNC:356]	AIM1	protein_coding	B3KPT0,Q9Y4K1	202	1.5417633523980512	1.9958297325913745	56.8661854088479	2.2108403164657737	2.2649820655402446	2.133894942403003	0.018323406724216368	0.019323073186885666	7.708595942207526e-9	6	18	29	176	86	138
ENSG00000072041	ENSG00000072041.17	solute carrier family 6 member 15 [Source:HGNC Symbol;Acc:HGNC:13621]	SLC6A15	protein_coding	Q8IXG2,Q9H2J7,Q9NW50	55117	2.530301851296601	2.970543124686144	114.04279488722709	2.201311233186647	2.246772888249104	2.134133280042587	0.014669994223187875	0.01848237264923555	2.3801815326939943e-12	11	38	61	358	151	309
ENSG00000235884	ENSG00000235884.4	long intergenic non-protein coding RNA 941 [Source:HGNC Symbol;Acc:HGNC:48635]	LINC00941	lincRNA	NA	NA	3.213212850333295	3.639842172953944	183.0373026774255	2.1969293815788182	2.237398036508395	2.1384258705855737	0.011660532815671752	0.016115429461471424	4.299062350178339e-16	18	61	99	571	258	468
ENSG00000135074	ENSG00000135074.16	ADAM metallopeptidase domain 19 [Source:HGNC Symbol;Acc:HGNC:197]	ADAM19	protein_coding	Q8TBU7,Q9H013	8728	5.295682934490882	5.781628794730898	816.2230917342512	2.390133249284019	2.2952993181908146	2.1426294490938824	0.025607804078337282	0.04574006809287886	1.4387538746735505e-6	52	326	421	2390	1202	2177
ENSG00000067066	ENSG00000067066.17	SP100 nuclear antigen [Source:HGNC Symbol;Acc:HGNC:11206]	SP100	protein_coding	P23497,Q6ZMK3	6672	5.834669219267027	6.235590978767463	1120.6723263753852	2.2160716838025167	2.2159918654547464	2.1481969727702803	0.008215472887416034	0.014464375923360034	1.9251194261292035e-24	125	343	636	3609	1457	2947
ENSG00000122884	ENSG00000122884.12	prolyl 4-hydroxylase subunit alpha 1 [Source:HGNC Symbol;Acc:HGNC:8546]	P4HA1	protein_coding	P13674,Q5VSQ6	5033	6.159471954561894	6.656516750749093	1498.308161671059	2.42237814803878	2.3176747104630517	2.1566275047908503	0.02769714807904252	0.04898789692531113	3.485718638557077e-6	96	417	1056	5035	2007	3817
ENSG00000185112	ENSG00000185112.6	family with sequence similarity 43 member A [Source:HGNC Symbol;Acc:HGNC:26888]	FAM43A	protein_coding	Q8N2R8	131583	2.494785533365021	2.9446500756904133	112.19649053274595	2.22225973110057	2.281018161389316	2.159243469638389	0.015428315198549925	0.018073726643945534	4.8823328003182255e-11	11	35	60	292	187	291
ENSG00000119514	ENSG00000119514.7	polypeptide N-acetylgalactosaminyltransferase 12 [Source:HGNC Symbol;Acc:HGNC:19877]	GALNT12	protein_coding	Q8IXK2	79695	3.8503651479714778	4.455077124637976	323.39816922518725	2.4495612293446207	2.3996220719185883	2.1631557300106996	0.047068775361014566	0.07889549609984317	2.696752329183927e-4	12	106	206	975	532	776
ENSG00000169403	ENSG00000169403.12	platelet activating factor receptor [Source:HGNC Symbol;Acc:HGNC:9582]	PTAFR	protein_coding	A8K7N8,P25105	5724	0.7630257002300883	1.3256293390778793	35.26501506831323	2.5712276150583815	2.4072465445960685	2.164084575464593	0.03414542069503409	0.07059636628913542	4.5877156211298237e-4	8	5	12	96	53	97
ENSG00000185880	ENSG00000185880.13	tripartite motif containing 69 [Source:HGNC Symbol;Acc:HGNC:17857]	TRIM69	protein_coding	H0YL66,Q86WT6	140691	4.445950135784197	4.882779303115214	436.74267996066345	2.265315413737299	2.264049973510536	2.165645204052943	0.012851648525180585	0.019838914444203264	1.5554643998287432e-12	41	162	209	1409	554	1195
ENSG00000156587	ENSG00000156587.16	ubiquitin conjugating enzyme E2 L6 [Source:HGNC Symbol;Acc:HGNC:12490]	UBE2L6	protein_coding	O14933	9246	6.247464023092679	6.721308316377738	1576.7525967236606	2.414116893050209	2.345582092954487	2.1707608150356505	0.015453684339315677	0.028661953595150644	8.584249657638191e-7	287	363	519	4128	2799	3774
ENSG00000138678	ENSG00000138678.11	glycerol-3-phosphate acyltransferase 3 [Source:HGNC Symbol;Acc:HGNC:28157]	AGPAT9	protein_coding	A0A024RDG5,Q53EU6	84803	5.410368883922482	5.950519430862794	916.8261803472135	2.489511328188281	2.3678350316961154	2.175736544806356	0.036143399634443574	0.05979651597756778	2.815253470522586e-5	47	310	557	2948	1099	2733
ENSG00000085117	ENSG00000085117.12	CD82 molecule [Source:HGNC Symbol;Acc:HGNC:6210]	CD82	protein_coding	P27701	3732	3.401575849274208	3.86367292554416	215.33122842354058	2.4225340720564206	2.321766008204492	2.183595914210648	0.013771393367708589	0.023942036505395708	9.504446866110154e-8	39	42	91	544	345	593
ENSG00000165029	ENSG00000165029.16	ATP binding cassette subfamily A member 1 [Source:HGNC Symbol;Acc:HGNC:29]	ABCA1	protein_coding	B2RUU2,B7XCW9,O95477	19	3.9171456339172472	4.530921107129377	340.85606351435854	2.4937412927311917	2.4352120658633822	2.2030916763350805	0.04360426929174365	0.07570368564847371	1.9527974700297792e-4	13	95	235	1078	516	865
ENSG00000171310	ENSG00000171310.11	carbohydrate sulfotransferase 11 [Source:HGNC Symbol;Acc:HGNC:17422]	CHST11	protein_coding	A0A024RBL0,Q9NPF2	50515	5.869410729614261	6.2953388229868725	1168.13939939201	2.2952386542267407	2.2817509356158867	2.210954916000635	0.008301929754811031	0.015040371489116688	3.4252738946780684e-22	117	339	678	3484	1719	3031
ENSG00000059378	ENSG00000059378.13	poly(ADP-ribose) polymerase family member 12 [Source:HGNC Symbol;Acc:HGNC:21919]	PARP12	protein_coding	A4D1T0,G5E9U9,Q9H0J9	64761	5.465072802909258	5.927100862376986	907.1958869340118	2.41022218959083	2.3552416790095214	2.217103543087534	0.010449389935696907	0.019371722727638884	2.223811296646694e-9	156	183	371	2778	1420	2172
ENSG00000135919	ENSG00000135919.13	serpin family E member 2 [Source:HGNC Symbol;Acc:HGNC:8951]	SERPINE2	protein_coding	A0A024R451,A0A024R498,P07093	5270	7.531994991769315	8.096521771951888	4069.0456014828005	2.584834836070591	2.43767194340978	2.2428967902329036	0.037122347402238985	0.060367758263170035	2.6960171382836334e-5	189	1430	2247	12958	5832	10748
ENSG00000125845	ENSG00000125845.7	bone morphogenetic protein 2 [Source:HGNC Symbol;Acc:HGNC:1069]	BMP2	protein_coding	C8C060,P12643	650	1.7580286334951154	2.3209986538794087	71.69913791376544	2.406910243418567	2.4158182899378495	2.2441370750907903	0.02620646422374636	0.04037815598860303	2.51951800496637e-7	4	26	34	197	118	191
ENSG00000020577	ENSG00000020577.14	sterile alpha motif domain containing 4A [Source:HGNC Symbol;Acc:HGNC:23023]	SAMD4A	protein_coding	G3V2R1,Q8WW19,Q9UPU9	23034	4.4431644044786776	4.9296857893813755	451.0500874259306	2.3666130521483755	2.359240749546348	2.2442449767118684	0.016229255814157444	0.026690128459486786	2.4166819737506397e-10	32	151	245	1312	652	1260
ENSG00000002549	ENSG00000002549.12	leucine aminopeptidase 3 [Source:HGNC Symbol;Acc:HGNC:18449]	LAP3	protein_coding	P28838	51056	6.229985428407009	6.676833241800502	1523.2138085293882	2.3308715063900434	2.329312907768099	2.2475268124407033	0.009524473751367564	0.016677670344920584	5.720729124219125e-16	147	465	806	4273	2665	3491
ENSG00000110876	ENSG00000110876.9	selectin P ligand [Source:HGNC Symbol;Acc:HGNC:10722]	SELPLG	protein_coding	Q14242	6404	0.6829765793278935	1.2891743917444682	34.10033973363942	2.7619304389452752	2.518619299300421	2.2501776442834873	0.038517317457594305	0.06666246973237093	5.406708437760246e-4	6	10	6	115	46	88
ENSG00000087074	ENSG00000087074.8	protein phosphatase 1 regulatory subunit 15A [Source:HGNC Symbol;Acc:HGNC:14375]	PPP1R15A	protein_coding	O75807	23645	6.498962483505557	6.9708805245176375	1873.2021351696405	2.4476732600814257	2.391764164963552	2.2599839515909945	0.009446182719954656	0.01848188547808132	6.815133448367649e-10	313	432	650	5271	3024	4793
ENSG00000130164	ENSG00000130164.14	low density lipoprotein receptor [Source:HGNC Symbol;Acc:HGNC:6547]	LDLR	protein_coding	A0A024R7D5,P01130	3949	7.675666831895246	8.271473091720043	4594.698042118381	2.6532292960347674	2.475716108475774	2.2610294266068145	0.04308368486709139	0.06940113823696711	8.092340973850434e-5	188	1586	2545	13671	7332	11788
ENSG00000140105	ENSG00000140105.18	tryptophanyl-tRNA synthetase 1 [Source:HGNC Symbol;Acc:HGNC:12729]	WARS	protein_coding	A0A024R6K8,P23381	7453	8.047625758367126	8.506734626347203	5434.314648948457	2.419619879599991	2.378132285040774	2.262525514502785	0.007814603931328169	0.015930086027080265	2.3927747812742446e-12	870	1259	2070	15910	8709	13432
ENSG00000124201	ENSG00000124201.15	zinc finger NFX1-type containing 1 [Source:HGNC Symbol;Acc:HGNC:29271]	ZNFX1	protein_coding	Q9P2E3	57169	6.973586391684204	7.449506014407146	2600.7187045356036	2.4080260087690393	2.3662669584503018	2.268974088077064	0.014669994223187875	0.02382639090964749	4.49307080692096e-11	196	792	1509	8003	3943	6540
ENSG00000154217	ENSG00000154217.15	phosphatidylinositol transfer protein cytoplasmic 1 [Source:HGNC Symbol;Acc:HGNC:21045]	PITPNC1	protein_coding	A0A0C4DGP0,Q9UKF7	26207	4.3818119685152626	4.971673990461334	466.93368031142387	2.822436603725151	2.5471772493523974	2.274554367570949	0.01722337373743248	0.04915484017353066	7.267352385726288e-5	92	66	132	1511	660	1242
ENSG00000079385	ENSG00000079385.22	CEA cell adhesion molecule 1 [Source:HGNC Symbol;Acc:HGNC:1814]	CEACAM1	protein_coding	P13688,Q3KRG8	634	4.035725885421853	4.573124590716404	351.78508491547365	2.409060632019046	2.436180312059177	2.2866302820901394	0.022376551881805387	0.035475336930780685	1.814027057888738e-7	22	94	219	976	626	839
ENSG00000143067	ENSG00000143067.5	zinc finger protein 697 [Source:HGNC Symbol;Acc:HGNC:32034]	ZNF697	protein_coding	Q5TEC3	90874	2.7609370488382874	3.286785279531	142.57234429575686	2.4341328260370676	2.4247476302286977	2.2940900875273513	0.016431640079983333	0.02689024602400247	1.0182356013380246e-9	10	53	60	438	217	368
ENSG00000166401	ENSG00000166401.15	serpin family B member 8 [Source:HGNC Symbol;Acc:HGNC:8952]	SERPINB8	protein_coding	A0A024R2B1,A0A1B0GU38,P50452	5271	4.578530619163945	5.022171893163074	482.09326550933986	2.3572526666095066	2.357459378161377	2.3001361055892313	0.006125947153966362	0.009286884835638732	2.191887097643095e-25	63	128	217	1589	625	1298
ENSG00000166920	ENSG00000166920.12	chromosome 15 open reading frame 48 [Source:HGNC Symbol;Acc:HGNC:29898]	C15orf48	protein_coding	A0A024R5U4,Q9C002	84419	6.786513129210736	7.416802059610526	2554.415995129019	2.852984862814072	2.610099789007056	2.303595605223737	0.023501339001793797	0.056112291801403945	1.5913266351728458e-4	498	382	562	8262	3803	6612
ENSG00000145623	ENSG00000145623.13	oncostatin M receptor [Source:HGNC Symbol;Acc:HGNC:8507]	OSMR	protein_coding	Q99650	9180	7.667370810069391	8.269066469380585	4585.252999590859	2.673778017353658	2.512617898810537	2.3102278540550034	0.03918271981152254	0.06272033732981372	3.4328528741680594e-5	192	1412	2689	15092	6618	11897
ENSG00000163430	ENSG00000163430.12	follistatin like 1 [Source:HGNC Symbol;Acc:HGNC:3972]	FSTL1	protein_coding	Q12841	11167	7.011375352735031	7.533061096552595	2753.7012822030265	2.5147940695574387	2.446926804224548	2.321273502329332	0.019382778802655713	0.031969816246812804	1.3720485091781202e-8	174	914	1421	9250	3742	7230
ENSG00000234745	ENSG00000234745.11	major histocompatibility complex, class I, B [Source:HGNC Symbol;Acc:HGNC:4932]	HLA-B	protein_coding	E5FQ95,P01889	3106	2.660255465029922	3.2748180787151826	142.4261574079362	2.8777587773508864	2.604736918095983	2.328959874911922	0.018323406724216368	0.05038773550958679	7.887135232299643e-5	28	19	40	452	238	323
ENSG00000104689	ENSG00000104689.10	TNF receptor superfamily member 10a [Source:HGNC Symbol;Acc:HGNC:11904]	TNFRSF10A	protein_coding	O00220	8797	5.508539103228714	5.986894335555089	942.3512376510239	2.4337012319455082	2.4122062766167933	2.330905813377252	0.00898114035127911	0.016115429461471424	5.072204329078233e-18	79	294	469	2711	1443	2547
ENSG00000056558	ENSG00000056558.11	TNF receptor associated factor 1 [Source:HGNC Symbol;Acc:HGNC:12031]	TRAF1	protein_coding	Q13077	7185	4.470410597252058	4.930395749645365	452.7567046011523	2.4206085189653566	2.398896251947574	2.3352597264297934	0.006504701024564439	0.010487084371400973	8.081040175846889e-20	62	126	169	1274	700	1221
ENSG00000116701	ENSG00000116701.15	neutrophil cytosolic factor 2 [Source:HGNC Symbol;Acc:HGNC:7661]	NCF2	protein_coding	A0A0S2Z457,P19878	4688	2.6009464457584026	3.113183762127024	126.76927757754724	2.5479646540605807	2.459709656782596	2.3512926205694993	0.013334004296697495	0.02176178894920371	2.691725419680688e-9	21	21	54	380	191	334
ENSG00000163874	ENSG00000163874.11	zinc finger CCCH-type containing 12A [Source:HGNC Symbol;Acc:HGNC:26259]	ZC3H12A	protein_coding	Q5D1E8	80149	6.379637670346223	6.904509420982452	1781.9481799686405	2.5374398781993803	2.480363542016875	2.36571543251099	0.015453684339315677	0.02576284307706711	4.4137355666985e-10	119	542	931	4999	3062	4438
ENSG00000128335	ENSG00000128335.14	apolipoprotein L2 [Source:HGNC Symbol;Acc:HGNC:619]	APOL2	protein_coding	A0A024R1M8,J3KQL8,Q9BQE5	23780	6.0792804241767895	6.6415370216660445	1490.7899722627321	2.672040405122393	2.57151573700183	2.377034364919071	0.013771393367708589	0.02764394109606512	4.957452191671032e-7	253	236	486	4193	2573	3738
ENSG00000134954	ENSG00000134954.14	ETS proto-oncogene 1, transcription factor [Source:HGNC Symbol;Acc:HGNC:3488]	ETS1	protein_coding	A8K725,B4DW78,P14921	2113	5.395913161454659	6.1053811824179185	1020.4746355367649	2.8933532551456884	2.6498886632338294	2.3857293452232824	0.04681964207929172	0.0803819821909959	2.3130536290223084e-4	29	337	504	3313	1401	2941
ENSG00000103044	ENSG00000103044.11	hyaluronan synthase 3 [Source:HGNC Symbol;Acc:HGNC:4820]	HAS3	protein_coding	O00219,Q96RV2	3038	5.599335454360434	6.088687026004803	1011.1998238568885	2.474164467756432	2.4597909802860958	2.3862181337662665	0.007678370710597636	0.013893183026092047	1.3998796069940922e-23	87	290	502	3211	1469	2652
ENSG00000116741	ENSG00000116741.8	regulator of G protein signaling 2 [Source:HGNC Symbol;Acc:HGNC:9998]	RGS2	protein_coding	A0A024R939,P41220	5997	4.830802674588775	5.305955032894106	587.123573268319	2.4449785631228518	2.4493020789355726	2.3922236176199614	0.0058957490143280895	0.009003181393949662	2.3717388693746482e-32	65	168	244	1872	796	1625
ENSG00000164379	ENSG00000164379.7	forkhead box Q1 [Source:HGNC Symbol;Acc:HGNC:20951]	FOXQ1	protein_coding	Q9C009	94234	3.5836086470407933	4.124616728688115	256.89055986377303	2.472185642853874	2.5158438295999774	2.3957099955602494	0.013262123668200836	0.019799403362634013	2.7296432265188138e-12	18	64	145	821	390	656
ENSG00000089127	ENSG00000089127.13	2'-5'-oligoadenylate synthetase 1 [Source:HGNC Symbol;Acc:HGNC:8086]	OAS1	protein_coding	F8VXY3,P00973	4938	6.933913007860994	7.42278269025728	2556.366033788289	2.473297392504939	2.4817679798556296	2.41788349109175	0.006125947153966362	0.011000165719578573	1.0000081815405591e-27	252	689	1186	7552	4399	5994
ENSG00000198018	ENSG00000198018.7	ectonucleoside triphosphate diphosphohydrolase 7 [Source:HGNC Symbol;Acc:HGNC:19745]	ENTPD7	protein_coding	Q9NQZ7	57089	4.146588492322751	4.812565960152797	414.7309008368059	2.681012328367237	2.627871967025763	2.4268945167990745	0.033524516511737545	0.05724062900183132	1.5391560605440073e-5	15	115	233	1419	551	1161
ENSG00000169252	ENSG00000169252.5	adrenoceptor beta 2 [Source:HGNC Symbol;Acc:HGNC:286]	ADRB2	protein_coding	P07550	154	-0.45425902457292633	0.22312429764057162	15.11253228285846	2.584918412697584	2.735475999838783	2.43079470664313	0.04263954060455116	0.052926379177019554	9.364134413511065e-4	2	2	6	39	25	45
ENSG00000152377	ENSG00000152377.14	SPARC (osteonectin), cwcv and kazal like domains proteoglycan 1 [Source:HGNC Symbol;Acc:HGNC:11251]	SPOCK1	protein_coding	Q08629	6695	5.491194261271121	6.167170697212664	1065.6471169763856	2.8517060152842877	2.6521362608424046	2.433925905944682	0.03684858746221301	0.06317482413108813	3.590339735244623e-5	36	336	531	3373	1527	3031
ENSG00000095713	ENSG00000095713.14	cartilage acidic protein 1 [Source:HGNC Symbol;Acc:HGNC:14882]	CRTAC1	protein_coding	Q9NQ79	55118	1.4268324746665826	1.9727506357694962	55.799733322122755	2.507549954064905	2.556248245251592	2.4414849220855848	0.015028794064970567	0.015078259112819565	8.408364233648838e-10	6	13	24	182	72	163
ENSG00000087303	ENSG00000087303.18	nidogen 2 [Source:HGNC Symbol;Acc:HGNC:13389]	NID2	protein_coding	Q14112	22795	2.8017625760362415	3.4107495490089086	155.45185238878506	2.5473550638438565	2.592849002168018	2.441707196222138	0.02091161488823127	0.030494509509420318	7.681958249332278e-9	8	42	82	503	259	363
ENSG00000128165	ENSG00000128165.9	adrenomedullin 2 [Source:HGNC Symbol;Acc:HGNC:28898]	ADM2	protein_coding	Q7Z4H4	79924	1.174145482156073	1.7444338249128788	47.657220067302525	2.691543335662241	2.5755488626637213	2.4436967685828037	0.021143306889871247	0.032136472675332484	1.951053800794615e-6	8	11	12	147	75	119
ENSG00000108691	ENSG00000108691.9	C-C motif chemokine ligand 2 [Source:HGNC Symbol;Acc:HGNC:10618]	CCL2	protein_coding	P13500	6347	7.132318302291411	7.633637415833796	2962.756731948707	2.517320864244629	2.5215108759694953	2.444691645924638	0.005919330506367471	0.010425464009886714	3.7997915649983913e-22	358	747	1130	7515	5179	7962
ENSG00000184979	ENSG00000184979.10	ubiquitin specific peptidase 18 [Source:HGNC Symbol;Acc:HGNC:12616]	USP18	protein_coding	Q9UMW8	11274	3.8312029801180696	4.506498412715731	335.4440265886664	2.66803637124758	2.6475265976583393	2.4465319939427808	0.032553969985546875	0.05619017973909125	1.2950248117584514e-5	12	106	161	941	613	824
ENSG00000198814	ENSG00000198814.12	glycerol kinase [Source:HGNC Symbol;Acc:HGNC:4289]	GK	protein_coding	B4DH54,P32189	2710	3.1201602768691923	3.6705833600957964	186.76635306118456	2.5068704126921295	2.564708606674342	2.4487851045367552	0.011069651452501933	0.01597329181375586	7.375025671062792e-15	14	46	96	569	258	555
ENSG00000176597	ENSG00000176597.12	UDP-GlcNAc:betaGal beta-1,3-N-acetylglucosaminyltransferase 5 [Source:HGNC Symbol;Acc:HGNC:15684]	B3GNT5	protein_coding	Q9BYG0	84002	4.132928968477302	4.708599460767939	386.23563090930395	2.580543582020319	2.5757083204499325	2.4497923492487192	0.015428315198549925	0.02677069699473604	7.393486199283426e-10	23	127	166	1202	514	1163
ENSG00000105825	ENSG00000105825.14	tissue factor pathway inhibitor 2 [Source:HGNC Symbol;Acc:HGNC:11761]	TFPI2	protein_coding	P48307	7980	7.615410556603372	8.15036128409124	4228.7602677456025	2.5841306985215695	2.545025010849473	2.455550614138056	0.01130034404079262	0.01969373522106918	2.8310737410711234e-13	295	1323	1905	12561	6207	12049
ENSG00000029153	ENSG00000029153.14	aryl hydrocarbon receptor nuclear translocator like 2 [Source:HGNC Symbol;Acc:HGNC:18984]	ARNTL2	protein_coding	Q8WYA1	56938	5.8616148138540005	6.5573773948276495	1397.24717594014	2.9155260942413666	2.690964114930983	2.467098334726118	0.03847225801415796	0.06492993289054196	4.264127077989135e-5	45	433	682	4546	1901	4089
ENSG00000072682	ENSG00000072682.18	prolyl 4-hydroxylase subunit alpha 2 [Source:HGNC Symbol;Acc:HGNC:8547]	P4HA2	protein_coding	O15460,Q05DA4	8974	6.7306153591065945	7.242040323789819	2254.433363175062	2.5573129104955656	2.5575984536290557	2.4995051051865596	0.005069436561053688	0.008593825275685921	1.7101981550113207e-41	227	505	1077	6991	3480	5858
ENSG00000148154	ENSG00000148154.10	UDP-glucose ceramide glucosyltransferase [Source:HGNC Symbol;Acc:HGNC:12524]	UGCG	protein_coding	A0A024R157,Q16739	7357	4.704851155457038	5.286860780477018	577.9862567167385	2.6358856797949666	2.6174382724607757	2.502104908278356	0.013771393367708589	0.023388758594596416	3.485080139826229e-11	34	162	282	1928	778	1629
ENSG00000103647	ENSG00000103647.13	coronin 2B [Source:HGNC Symbol;Acc:HGNC:2256]	CORO2B	protein_coding	Q9UQ03	10391	2.61281522819604	3.148355122776592	129.37359642719468	2.5551622995279515	2.5833716522276515	2.5069961818984683	0.008368814228983681	0.009084982620477716	3.050449751696794e-18	13	33	52	414	175	373
ENSG00000028137	ENSG00000028137.19	TNF receptor superfamily member 1B [Source:HGNC Symbol;Acc:HGNC:11917]	TNFRSF1B	protein_coding	P20333	7133	0.11435614704225694	0.7947092853378729	23.258988266610988	2.7145002162201166	2.7528040319497866	2.5116415726411403	0.036932326512367046	0.04100353897707902	1.3161136313841713e-4	2	7	6	93	32	53
ENSG00000166250	ENSG00000166250.12	CXADR like membrane protein [Source:HGNC Symbol;Acc:HGNC:24039]	CLMP	protein_coding	B4E3S3,Q9H6B4	79827	2.4749007819848816	3.1991709955898986	133.59867848862206	2.7415174787459633	2.739818582842418	2.539163230535315	0.028939823050011363	0.049091831647950813	5.060460097718504e-6	5	25	81	406	186	419
ENSG00000126709	ENSG00000126709.15	interferon alpha inducible protein 6 [Source:HGNC Symbol;Acc:HGNC:4054]	IFI6	protein_coding	P09912	2537	5.706590454184347	6.813534206297998	1680.884171479729	4.009606833820862	3.1810064840915535	2.539280332948739	0.03684858746221301	0.12290325577762433	0.005895514835969871	308	71	170	5384	3085	3997
ENSG00000080031	ENSG00000080031.10	protein tyrosine phosphatase receptor type H [Source:HGNC Symbol;Acc:HGNC:9672]	PTPRH	protein_coding	NA,Q9HD43	5794	3.3109319235052634	3.9038809069319176	220.32515008196972	2.610739520594554	2.6715217010987393	2.5453058711788836	0.012332418275004932	0.017151276526080974	7.950371714257631e-12	17	42	116	654	395	524
ENSG00000164308	ENSG00000164308.17	endoplasmic reticulum aminopeptidase 2 [Source:HGNC Symbol;Acc:HGNC:29499]	ERAP2	protein_coding	B2R769,Q6P179	64167	2.321476613072549	3.072060341535132	121.8591245787204	2.7467285179606513	2.777482262613906	2.5714842793268775	0.03624376026165749	0.05056628583833163	6.122274575544561e-6	4	30	61	518	148	295
ENSG00000184985	ENSG00000184985.16	sortilin related VPS10 domain containing receptor 2 [Source:HGNC Symbol;Acc:HGNC:16698]	SORCS2	protein_coding	Q96PQ0	57537	3.3854766916969234	3.9270926036435414	224.4028540364904	2.638360590391816	2.628531563875286	2.573706756251309	0.006125947153966362	0.007916847280361732	6.41277869280865e-22	27	48	84	628	368	614
ENSG00000136826	ENSG00000136826.15	Kruppel like factor 4 [Source:HGNC Symbol;Acc:HGNC:6348]	KLF4	protein_coding	O43474	9314	3.775043381533395	4.515191528943013	337.05551453067216	2.8495199425980853	2.778956224525672	2.574145145667285	0.02917556584396205	0.056112291801403945	9.581603221346751e-6	10	107	139	1119	520	883
ENSG00000134070	ENSG00000134070.5	interleukin 1 receptor associated kinase 2 [Source:HGNC Symbol;Acc:HGNC:6113]	IRAK2	protein_coding	O43187	3656	6.1321026194510155	6.817740725232906	1675.2409381083937	2.935639459265049	2.7560178979348047	2.574606047204116	0.027082983976205316	0.04766709058516365	1.6828545964788005e-6	62	476	789	5276	2687	4396
ENSG00000163739	ENSG00000163739.5	C-X-C motif chemokine ligand 1 [Source:HGNC Symbol;Acc:HGNC:4602]	CXCL1	protein_coding	P09341	2919	6.995463641905526	7.527864717088519	2749.101546668538	2.6229514080382033	2.6265040140456395	2.5792713709680353	0.004097723879115304	0.00678083051803909	3.020305750948563e-78	269	651	1147	8158	4253	7601
ENSG00000006459	ENSG00000006459.11	lysine demethylase 7A [Source:HGNC Symbol;Acc:HGNC:22224]	JHDM1D	protein_coding	Q6ZMT4	80853	3.398168832309361	4.166192218615209	263.8718844148576	2.841029402502623	2.8010022423707133	2.5796731989285093	0.033432248711063664	0.06022742261487351	2.8073324042679256e-5	8	49	161	839	374	791
ENSG00000163131	ENSG00000163131.11	cathepsin S [Source:HGNC Symbol;Acc:HGNC:2545]	CTSS	protein_coding	P25774	1520	5.696209418602638	6.265313106741483	1142.6743666188113	2.689750544835503	2.6625858110525797	2.580718333464088	0.007678370710597636	0.014695467610301622	4.6922145227548656e-20	81	278	547	3636	1714	3087
ENSG00000111331	ENSG00000111331.13	2'-5'-oligoadenylate synthetase 3 [Source:HGNC Symbol;Acc:HGNC:8088]	OAS3	protein_coding	Q9Y6K5	4940	7.913094112238483	8.668278431897207	6047.450026945002	3.055611865250742	2.817372764353047	2.58257027221285	0.04289573232219045	0.06871351147959974	4.944615914042364e-5	166	1709	2853	19006	9956	15711
ENSG00000175471	ENSG00000175471.19	multiple C2 and transmembrane domain containing 1 [Source:HGNC Symbol;Acc:HGNC:26183]	MCTP1	protein_coding	B7Z4G1,Q6DN14	79772	4.119170814062451	4.734635601987178	393.3586489256437	2.685843595591425	2.7038469431236747	2.5873131949170656	0.012208281095362835	0.020687014870179873	1.6057148413184232e-12	22	96	195	1212	586	1123
ENSG00000111424	ENSG00000111424.12	vitamin D receptor [Source:HGNC Symbol;Acc:HGNC:12679]	VDR	protein_coding	F1D8P8,P11473	7421	3.3933572929902325	4.049991622401712	243.62853039101785	2.7035838029635464	2.731374568771037	2.5923697266858605	0.01705382475876656	0.028985096203948412	8.122553841991661e-10	11	64	116	715	394	679
ENSG00000078018	ENSG00000078018.20	microtubule associated protein 2 [Source:HGNC Symbol;Acc:HGNC:6839]	MAP2	protein_coding	A0A024R3Y8,A0A024R3Z1,A0A024R407,A0A024R409,P11137,Q6NYC5	4133	2.045073986107698	2.665266675630624	91.63775633118793	2.670767766855968	2.7261204030340283	2.595297203655456	0.01130034404079262	0.015040371489116688	1.9575484440197798e-14	6	22	40	283	137	263
ENSG00000167034	ENSG00000167034.10	NK3 homeobox 1 [Source:HGNC Symbol;Acc:HGNC:7838]	NKX3-1	protein_coding	Q99801	4824	4.357818753127575	4.919737114582045	448.2965522279675	2.675198004001873	2.677452817490087	2.609949786102928	0.005919330506367471	0.009003181393949662	8.154205767807052e-25	43	118	154	1404	599	1364
ENSG00000101347	ENSG00000101347.10	SAM and HD domain containing deoxynucleoside triphosphate triphosphohydrolase 1 [Source:HGNC Symbol;Acc:HGNC:15925]	SAMHD1	protein_coding	Q59H15,Q9Y3Z3	25939	5.89327622031923	6.4421667772470155	1293.1668614796008	2.663442877319727	2.665263693674167	2.61189244378207	0.004097723879115304	0.00678083051803909	1.3600065222385987e-63	119	308	529	4163	1926	3467
ENSG00000125730	ENSG00000125730.17	complement C3 [Source:HGNC Symbol;Acc:HGNC:1318]	C3	protein_coding	B4DR57,P01024,V9HWA9	718	7.83632828086631	8.407570103539536	5065.926185959054	2.729627329210275	2.713656959711047	2.6273909356930227	0.005069436561053688	0.009084982620477716	7.117682692313972e-23	598	922	1904	14946	8685	12855
ENSG00000081041	ENSG00000081041.9	C-X-C motif chemokine ligand 2 [Source:HGNC Symbol;Acc:HGNC:4603]	CXCL2	protein_coding	A0A024RDD9,P19875	2920	5.065101570225097	5.64106987188141	740.5047838554141	2.707878230228054	2.714023055802851	2.6420214080636253	0.005674948756885972	0.009003181393949662	2.4532546236640287e-33	60	167	323	2368	1041	2143
ENSG00000119630	ENSG00000119630.14	placental growth factor [Source:HGNC Symbol;Acc:HGNC:8893]	PGF	protein_coding	G3XA84,P49763,Q53XY6,Q86TW6	5228	2.436630759856172	3.361322084232739	151.1737910983259	3.7195679840724423	3.144580202680572	2.652300015528041	0.018290539282645367	0.07604720287944722	8.150529675900039e-4	27	9	24	459	241	436
ENSG00000103196	ENSG00000103196.12	cysteine rich secretory protein LCCL domain containing 2 [Source:HGNC Symbol;Acc:HGNC:25248]	CRISPLD2	protein_coding	A0A140VK80,Q9H0B8	83716	1.9047803311928582	2.602965667648994	87.4433420063965	2.7850736962710183	2.8240025866745126	2.6683670440717613	0.017138887742898623	0.02230802954887955	7.33444188177754e-11	4	21	38	287	118	267
ENSG00000135899	ENSG00000135899.17	SP110 nuclear body protein [Source:HGNC Symbol;Acc:HGNC:5401]	SP110	protein_coding	Q9HB58	3431	4.259028186519082	4.947506256857577	458.33738275702956	3.087066699931796	2.8738740903170163	2.6722090451779756	0.010930748414023845	0.026886475362695634	1.6076054831140014e-7	68	50	135	1443	733	1222
ENSG00000168811	ENSG00000168811.7	interleukin 12A [Source:HGNC Symbol;Acc:HGNC:5969]	IL12A	protein_coding	O60595,P29459	3592	-0.2569143382704559	0.7147495001689862	21.67534655185966	3.1077343054857245	2.9849136516648684	2.6864204382102175	0.04720574472179574	0.08937779451758894	9.064781718178638e-5	0	6	8	79	33	57
ENSG00000138642	ENSG00000138642.15	HECT and RLD domain containing E3 ubiquitin protein ligase family member 6 [Source:HGNC Symbol;Acc:HGNC:26072]	HERC6	protein_coding	Q8IVU3	55008	4.542194125873332	5.1235964752406895	516.7687072171409	2.7349956070764616	2.7502130440983072	2.6928556456515715	0.004097723879115304	0.006430269725901454	2.4903980348899417e-50	47	112	202	1652	775	1420
ENSG00000198959	ENSG00000198959.12	transglutaminase 2 [Source:HGNC Symbol;Acc:HGNC:11778]	TGM2	protein_coding	B4DIT7,B4DTN7,P21980,V9HWG3	7052	9.523528154789455	10.14683821290897	16882.663068315196	2.844112264691428	2.7858002926467176	2.7009144797816074	0.009524473751367564	0.018214747621478476	3.753515445296357e-15	1027	4002	7538	51138	29596	41709
ENSG00000067798	ENSG00000067798.16	neuron navigator 3 [Source:HGNC Symbol;Acc:HGNC:15998]	NAV3	protein_coding	Q8IVL0	89795	4.994016889946839	5.842974080939179	849.7943658992675	3.1578311149309513	2.960958741255263	2.702913241290159	0.039639107768574586	0.07068625100734804	6.036411024739344e-5	18	218	377	2969	1112	2558
ENSG00000123977	ENSG00000123977.10	dynein assembly factor with WD repeats 1 [Source:HGNC Symbol;Acc:HGNC:26383]	DAW1	protein_coding	A0A140VKH6,B4DX89,G5EA46,Q8N136	164781	-1.0798644674573739	-0.08302838661936875	11.53584405513202	3.1977502582608617	3.148317709603402	2.708535764951791	0.04308368486709139	0.10826025946818599	0.0031698319638286117	0	4	2	39	17	35
ENSG00000124145	ENSG00000124145.6	syndecan 4 [Source:HGNC Symbol;Acc:HGNC:10661]	SDC4	protein_coding	B4E1S6,P31431	6385	6.639902841515681	7.2317970855020794	2239.332286294707	2.7908363451798617	2.779547948492691	2.711140844293733	0.004097723879115304	0.006845180206019457	4.252874783567515e-31	255	425	751	7429	3316	6017
ENSG00000172183	ENSG00000172183.15	interferon stimulated exonuclease gene 20 [Source:HGNC Symbol;Acc:HGNC:6130]	ISG20	protein_coding	Q96AZ6	3669	5.141319306350402	6.115554364649683	1034.8318453589131	3.7721928894962398	3.180049163615666	2.7167375428751424	0.0227200308023527	0.0832138988243096	7.988412971649048e-4	173	71	123	2913	1924	2770
ENSG00000175040	ENSG00000175040.6	carbohydrate sulfotransferase 2 [Source:HGNC Symbol;Acc:HGNC:1970]	CHST2	protein_coding	Q9Y4C5,V9HVX9	9435	1.335318386951414	2.0340214381881636	58.021315396234286	2.7984548145573234	2.8883371583086483	2.7215801891017923	0.02368041154932691	0.01884794903151409	3.717743989619979e-8	4	12	22	204	62	196
ENSG00000122861	ENSG00000122861.16	plasminogen activator, urokinase [Source:HGNC Symbol;Acc:HGNC:9052]	PLAU	protein_coding	A0A024QZM9,B4DNJ4,P00749,Q59GZ8	5328	7.332326242617529	7.944748344044305	3667.084115405186	2.821021356012426	2.805694084905335	2.7400406854459844	0.0058957490143280895	0.010487084371400973	1.2276024018115976e-28	260	927	1354	11772	5812	9633
ENSG00000140379	ENSG00000140379.8	BCL2 related protein A1 [Source:HGNC Symbol;Acc:HGNC:991]	BCL2A1	protein_coding	Q16548	597	4.19446578089502	4.979702505110533	468.4401910635338	3.3802257274836625	3.047586033676683	2.782530284542743	0.012332418275004932	0.03561193681334823	2.828808450510635e-6	69	63	74	1561	616	1465
ENSG00000166750	ENSG00000166750.10	schlafen family member 5 [Source:HGNC Symbol;Acc:HGNC:28286]	SLFN5	protein_coding	B4E128,Q08AF3	162394	5.741172059329095	6.524906113183915	1366.2876420133791	3.1604349654726756	2.9780348763116105	2.795213371273188	0.02458783978516792	0.044700834611571615	5.57104944311001e-7	41	319	606	4496	2065	3861
ENSG00000023445	ENSG00000023445.16	baculoviral IAP repeat containing 3 [Source:HGNC Symbol;Acc:HGNC:591]	BIRC3	protein_coding	Q13489	330	6.477290595691817	7.144231440945628	2102.2534433148016	2.9412279910765173	2.8902422096893527	2.7989819847646515	0.008916284141334833	0.016115429461471424	4.592104645412313e-16	115	513	820	6867	2946	6255
ENSG00000175352	ENSG00000175352.11	nuclear receptor interacting protein 3 [Source:HGNC Symbol;Acc:HGNC:1167]	NRIP3	protein_coding	Q9NQ35	56675	1.3596077822539891	2.172746760107987	64.21654630683881	3.08224027412178	3.024116109932336	2.8037670353829216	0.027082983976205316	0.03650350822995401	2.5905333740538312e-6	5	5	31	241	81	187
ENSG00000243649	ENSG00000243649.9	complement factor B [Source:HGNC Symbol;Acc:HGNC:1037]	CFB	protein_coding	A0A1U9X7H8,P00751	629	5.459841163636769	6.104503214779003	1023.9687370218298	2.9014630620013757	2.8940937627598857	2.804423026342442	0.0058957490143280895	0.009084982620477716	8.969776080492646e-20	113	181	306	3364	1820	2314
ENSG00000163840	ENSG00000163840.10	deltex E3 ubiquitin ligase 3L [Source:HGNC Symbol;Acc:HGNC:30323]	DTX3L	protein_coding	Q8TDB6	151636	5.936608435585253	6.651522049981921	1492.3458608905523	3.0301678362297246	2.936639433250703	2.8085189697992345	0.013771393367708589	0.02404278885800668	1.4156508096794032e-10	66	308	691	5046	2074	4377
ENSG00000162645	ENSG00000162645.13	guanylate binding protein 2 [Source:HGNC Symbol;Acc:HGNC:4183]	GBP2	protein_coding	P32456,Q8TCE5	2634	3.8692342269215096	4.572321013168293	352.46241653109723	3.0990783683501286	2.9602400249887184	2.811455298231142	0.00898114035127911	0.018637797647653075	2.5098261560362586e-10	45	39	111	1148	590	882
ENSG00000125347	ENSG00000125347.14	interferon regulatory factor 1 [Source:HGNC Symbol;Acc:HGNC:6116]	IRF1	protein_coding	P10914,Q6FHN8	3659	5.959562095622614	6.597059525120787	1441.8929871856244	2.9007094857403666	2.8892624997264766	2.8123367615752635	0.004505802890809737	0.007628482350758331	2.6798075953684233e-25	156	241	469	4233	2516	3783
ENSG00000253522	ENSG00000253522.6	MIR3142 host gene [Source:HGNC Symbol;Acc:HGNC:51944]	MIR146A	lincRNA	NA	107075116	-0.5042620854503768	0.7063865281850356	21.583278803700136	3.5811394620023433	3.281057453660365	2.816151191235411	0.0477856301888726	0.10826025946818599	0.00402578490900934	0	1	12	60	39	67
ENSG00000165731	ENSG00000165731.20	ret proto-oncogene [Source:HGNC Symbol;Acc:HGNC:9967]	RET	protein_coding	A0A024R7T2,P07949	5979	-0.5775387570312052	1.1524367354683653	30.238047900074587	5.236582906379317	3.8886035628797435	2.8194312701327973	0.041778127913389994	0.13935623703527397	0.020992139559598742	0	9	0	102	46	98
ENSG00000133805	ENSG00000133805.15	adenosine monophosphate deaminase 3 [Source:HGNC Symbol;Acc:HGNC:470]	AMPD3	protein_coding	Q01432	272	3.550091867587479	4.2615505544870524	282.5157015695574	2.915368302057029	2.9366301338809784	2.8212185248292783	0.009752120876069692	0.01848237264923555	7.923349519243888e-15	13	71	104	896	449	782
ENSG00000053524	ENSG00000053524.12	MCF.2 cell line derived transforming sequence-like 2 [Source:HGNC Symbol;Acc:HGNC:30319]	MCF2L2	protein_coding	Q86YR7	23101	-0.5589592758014648	0.2723733282459214	15.64800895980985	3.1363591018813692	3.1543838484559705	2.866994723385236	0.038204392559783085	0.05451907771381927	5.058907082058402e-4	2	3	2	45	23	51
ENSG00000164342	ENSG00000164342.13	toll like receptor 3 [Source:HGNC Symbol;Acc:HGNC:11849]	TLR3	protein_coding	O15455	7098	1.8807675636193408	2.6359022789362925	89.60456853156245	2.9709044429756157	3.017638445759445	2.8705125603133963	0.011503917411828444	0.016115429461471424	2.0246349794944215e-14	4	18	35	290	139	256
ENSG00000135842	ENSG00000135842.17	niban apoptosis regulator 1 [Source:HGNC Symbol;Acc:HGNC:16784]	FAM129A	protein_coding	A0A024R978,Q9BZQ8	116496	3.5462844802196782	4.262644387990131	282.65422703303204	2.950780707461958	2.984887195617689	2.8776659826434563	0.008270435552361125	0.015040371489116688	5.346123334587827e-19	14	65	103	949	418	801
ENSG00000010310	ENSG00000010310.9	gastric inhibitory polypeptide receptor [Source:HGNC Symbol;Acc:HGNC:4271]	GIPR	protein_coding	P48546	2696	1.4240440187790522	2.148466209492104	63.473012861705165	2.9508557369451465	3.0392980408990176	2.9044243662236697	0.013697805872454538	0.012137846560997657	6.20641422182503e-11	5	10	22	164	118	181
ENSG00000196352	ENSG00000196352.16	CD55 molecule (Cromer blood group) [Source:HGNC Symbol;Acc:HGNC:2665]	CD55	protein_coding	B1AP13,P08174	1604	6.470910759512298	7.159593465596734	2125.255143700279	3.014441488347805	2.9818261421205423	2.907026405134982	0.006125947153966362	0.011371256259889283	1.3920614332668974e-24	122	464	784	7056	3180	5987
ENSG00000196639	ENSG00000196639.6	histamine receptor H1 [Source:HGNC Symbol;Acc:HGNC:5182]	HRH1	protein_coding	P35367	3269	3.8185302273996244	4.5528933884441924	346.38264905841004	2.987725518346602	3.034895034998812	2.926151064867768	0.008232250778338612	0.014695467610301622	5.8360979102368106e-18	17	68	137	1179	565	883
ENSG00000173193	ENSG00000173193.15	poly(ADP-ribose) polymerase family member 14 [Source:HGNC Symbol;Acc:HGNC:29232]	PARP14	protein_coding	Q460N5,Q8N546	54625	6.917478058670505	7.661196232850812	3007.9588374583473	3.119869830815381	3.046667370805864	2.9409567362009112	0.010801976526078094	0.019323073186885666	2.8310737410711234e-13	132	630	1194	10447	4291	8588
ENSG00000135678	ENSG00000135678.12	carboxypeptidase M [Source:HGNC Symbol;Acc:HGNC:2311]	CPM	protein_coding	P14384	1368	3.4877373904003584	4.177302841741753	266.77370553486554	3.0136233251533375	3.0175359841293434	2.9562048128748	0.005087353497498131	0.006552928140883666	5.979278189193319e-30	24	40	92	877	396	768
ENSG00000131459	ENSG00000131459.13	glutamine-fructose-6-phosphate transaminase 2 [Source:HGNC Symbol;Acc:HGNC:4242]	GFPT2	protein_coding	A0A0S2Z4X9,B3KMR8,O94808	9945	6.597810992005481	7.275745189796663	2306.2022605242378	3.0129136408646016	3.0109038923165654	2.9626015299541346	0.0029893775849697494	0.005499347410829616	4.857381091187546e-74	179	469	700	7377	3760	6208
ENSG00000170581	ENSG00000170581.14	signal transducer and activator of transcription 2 [Source:HGNC Symbol;Acc:HGNC:11363]	STAT2	protein_coding	P52630,R9QE65	6773	6.148823573253827	6.878373502108544	1748.6604262563626	3.1030263379237004	3.0557561225716756	2.9673612383721286	0.007417377762304241	0.014505513659503816	1.1925972574759881e-18	88	348	672	5421	3009	4643
ENSG00000162772	ENSG00000162772.17	activating transcription factor 3 [Source:HGNC Symbol;Acc:HGNC:785]	ATF3	protein_coding	P18847	467	2.964009523626148	3.6706986013271483	186.89791432956008	3.027886122075885	3.061984592500855	2.9933572638180084	0.005069436561053688	0.005499347410829616	5.38110642393264e-32	14	34	59	596	302	517
ENSG00000112769	ENSG00000112769.20	laminin subunit alpha 4 [Source:HGNC Symbol;Acc:HGNC:6484]	LAMA4	protein_coding	A0A0A0MQS9,A0A0A0MTC7,Q16363,Q5D044	3910	-0.5712273605550218	0.5508705907344783	18.97701136503939	3.4326045671933083	3.3956405106650265	3.0230560680123095	0.04053361039137667	0.07570368564847371	4.252046917398493e-4	0	2	8	61	24	71
ENSG00000187608	ENSG00000187608.10	ISG15 ubiquitin like modifier [Source:HGNC Symbol;Acc:HGNC:4053]	ISG15	protein_coding	P05161	9636	4.691687656154811	6.072290728210671	1003.199042659504	4.871846386633906	3.6956595261733454	3.038633534061978	0.02091161488823127	0.1124275031495445	0.002299864967449896	140	37	45	3038	2007	2508
ENSG00000129226	ENSG00000129226.14	CD68 molecule [Source:HGNC Symbol;Acc:HGNC:1693]	CD68	protein_coding	P34810	968	5.716753768142766	6.4974749073408145	1345.1969800981296	3.1236211930503837	3.1751268278338833	3.0576733527125284	0.00898114035127911	0.014695467610301622	3.1140557778009815e-14	97	188	457	2793	2867	3868
ENSG00000112096	ENSG00000112096.18	superoxide dismutase 2 [Source:HGNC Symbol;Acc:HGNC:11180]	SOD2	protein_coding	G5E9P6,P04179,Q96AM7,Q9UG59	6648	8.723162341646173	9.493003841672971	10719.175144514613	3.208898579410977	3.15456056041322	3.0701090530554604	0.007678370710597636	0.015123316475954161	2.8730716123848807e-18	497	1942	4048	36001	16441	30290
ENSG00000168394	ENSG00000168394.11	transporter 1, ATP binding cassette subfamily B member [Source:HGNC Symbol;Acc:HGNC:43]	TAP1	protein_coding	A0A0S2Z5A6,B7Z7P4,Q03518	6890	5.6155523299420205	6.430841256963172	1280.8722377436627	3.2673107323734443	3.194255550908065	3.075565829428145	0.010733983778675817	0.01969373522106918	8.854174638064977e-13	48	282	409	4189	2271	3203
ENSG00000138496	ENSG00000138496.16	poly(ADP-ribose) polymerase family member 9 [Source:HGNC Symbol;Acc:HGNC:24118]	PARP9	protein_coding	Q59ER9,Q8IXQ6	83666	5.377327900758244	6.1816451740785405	1076.7174510180334	3.2414861127387	3.188912330932637	3.08070359376091	0.00898114035127911	0.017613513084859245	6.09491640160029e-15	42	219	371	3718	1648	2989
ENSG00000249992	ENSG00000249992.2	transmembrane protein 158 (gene/pseudogene) [Source:HGNC Symbol;Acc:HGNC:30293]	TMEM158	protein_coding	Q8WZ71	25907	3.075265796106329	3.932512529398689	225.1127018591255	3.595342209922525	3.301293488745755	3.1057155826557215	0.009428492296274325	0.022262322035424956	8.084250372275836e-9	27	30	31	790	363	581
ENSG00000130303	ENSG00000130303.13	bone marrow stromal cell antigen 2 [Source:HGNC Symbol;Acc:HGNC:1119]	BST2	protein_coding	A0A024R7H5,Q10589	684	0.2118089003068719	2.7207155245996453	95.83872523960649	7.019846737642437	5.349794174891412	3.110739051305534	0.03539579084275426	0.10930229888866398	0.020808205351094712	8	0	0	265	230	228
ENSG00000161638	ENSG00000161638.11	integrin subunit alpha 5 [Source:HGNC Symbol;Acc:HGNC:6141]	ITGA5	protein_coding	B2R627,P08648	3678	7.360528639681911	8.167048226412234	4285.256967968504	3.346326849963578	3.2535245659996606	3.110866608527563	0.005919330506367471	0.013207176279640666	4.2095711442777795e-14	459	528	862	14010	7110	11625
ENSG00000185507	ENSG00000185507.21	interferon regulatory factor 7 [Source:HGNC Symbol;Acc:HGNC:6122]	IRF7	protein_coding	A0A024RCA2,B4E1B1,M9RSF4,Q92985	3665	4.302695012336549	5.1439608074526975	525.1974843517104	3.4890891833575317	3.2864974802364055	3.1120866903451394	0.0069253990464000215	0.01848237264923555	2.736467349500376e-10	61	59	94	1578	965	1380
ENSG00000220412	ENSG00000220412.1	protein tyrosine phosphatase, non-receptor type 11 (PTPN11) pseudogene	RP11-95M15.2	pseudogene	NA	NA	-2.0229260495052994	-0.8306515156162423	6.071407547495147	3.383344905706448	3.9183717115549177	3.1205395383649948	0.039467328871608046	0.10634773324036055	0.01599355755323938	0	0	2	19	11	19
ENSG00000169429	ENSG00000169429.11	C-X-C motif chemokine ligand 8 [Source:HGNC Symbol;Acc:HGNC:6025]	IL8	protein_coding	A0A024RDA5,P10145	3576	6.318005754728359	7.28839399256948	2321.461008604476	3.616022464174248	3.3387879581621656	3.1316667030798904	0.027082983976205316	0.04920615600483703	9.608765160117982e-7	44	445	846	7128	3800	6985
ENSG00000152137	ENSG00000152137.7	heat shock protein family B (small) member 8 [Source:HGNC Symbol;Acc:HGNC:30171]	HSPB8	protein_coding	Q9UJY1	26353	5.2245575564287785	5.965704142038495	928.4813980547312	3.178959721211552	3.1740748818914435	3.1343716533198407	0.0029893775849697494	0.005499347410829616	2.856864187361807e-60	77	150	247	3084	1474	2562
ENSG00000135318	ENSG00000135318.12	5'-nucleotidase ecto [Source:HGNC Symbol;Acc:HGNC:8021]	NT5E	protein_coding	P21589,Q6NZX3	4907	6.771108682524855	7.613811553299974	2909.6424877910495	3.3593288239898946	3.2565709192687575	3.137450856829141	0.011503917411828444	0.020306635308342126	1.6135601082717933e-12	101	549	1029	10352	4177	8418
ENSG00000204516	ENSG00000204516.10	MHC class I polypeptide-related sequence B [Source:HGNC Symbol;Acc:HGNC:7091]	MICB	protein_coding	A0A0G2JHB5,B4DUT9,B7Z8M1,F5H7Q8,Q29980,X6R344	4277	2.385826341877967	3.278528007266959	141.37977157410072	3.280787380484082	3.282790560292098	3.1447769365642917	0.011845760608571742	0.019323073186885666	4.0348295411040844e-15	4	28	45	451	231	411
ENSG00000185022	ENSG00000185022.12	MAF bZIP transcription factor F [Source:HGNC Symbol;Acc:HGNC:6780]	MAFF	protein_coding	Q9ULX9	23764	4.026617815725028	4.859089105500971	429.0794735005373	3.2234316916238472	3.2652400343102097	3.1588712155595924	0.007566788453404138	0.014695467610301622	1.8414878349964164e-18	17	81	138	1313	776	1145
ENSG00000166446	ENSG00000166446.15	chromodomain Y like 2 [Source:HGNC Symbol;Acc:HGNC:23030]	CDYL2	protein_coding	Q8N8U2	124359	-0.6551654592163033	0.45542174537262864	17.60902251018372	3.4278307999778503	3.514677868298928	3.1623522749754565	0.04330023785008624	0.06299184390906343	2.2760976310275772e-4	0	3	5	82	24	41
ENSG00000125735	ENSG00000125735.10	TNF superfamily member 14 [Source:HGNC Symbol;Acc:HGNC:11930]	TNFSF14	protein_coding	O43557	8740	0.0973128422759471	1.2342630505463055	32.214016290353584	3.558329633128752	3.425973494349474	3.1842057199781078	0.03413784236831142	0.05854437397746119	3.5090124816661395e-7	0	6	10	98	57	95
ENSG00000183287	ENSG00000183287.14	collagen and calcium binding EGF domains 1 [Source:HGNC Symbol;Acc:HGNC:29426]	CCBE1	protein_coding	Q6UXH8	147372	2.730036422312299	3.582797716992686	175.34503011849912	3.277375077484849	3.3166977998273603	3.201499640098382	0.0069253990464000215	0.010714846384741548	6.550057073579388e-24	7	32	52	568	284	507
ENSG00000057704	ENSG00000057704.13	transmembrane and coiled-coil domain family 3 [Source:HGNC Symbol;Acc:HGNC:29199]	TMCC3	protein_coding	G3V207,Q9ULS5	57458	0.8369594500476852	2.1244824861113396	61.72127402096814	3.7940015140440932	3.4519065504066266	3.206050057654954	0.046606647509366106	0.07551735038403917	1.4100341299358e-5	0	8	25	198	85	217
ENSG00000184557	ENSG00000184557.4	suppressor of cytokine signaling 3 [Source:HGNC Symbol;Acc:HGNC:19391]	SOCS3	protein_coding	O14543,Q6FI39	9021	5.223951518132834	6.055797148477756	987.3902022824203	3.3432825051187565	3.3216975099218065	3.23416092705738	0.005506078437972219	0.010425464009886714	4.5194656281596165e-24	47	205	237	3133	1673	2760
ENSG00000181381	ENSG00000181381.13	DExD/H-box 60 like [Source:HGNC Symbol;Acc:HGNC:26429]	DDX60L	protein_coding	Q5H9U9	91351	5.286600309141756	6.312869188311507	1178.484205697243	3.6389115867985495	3.448039213728059	3.2449818986743395	0.023721599233253458	0.046316140848617085	4.2821190235941616e-7	20	199	420	4057	1789	3487
ENSG00000146678	ENSG00000146678.10	insulin like growth factor binding protein 1 [Source:HGNC Symbol;Acc:HGNC:5469]	IGFBP1	protein_coding	P08833	3484	5.19118349669603	6.067121330214874	994.8873787259517	3.3859136826435265	3.3629684317644255	3.2539167380580407	0.008199640262248004	0.01597329181375586	8.292415715436527e-16	37	153	346	3222	1837	2479
ENSG00000141682	ENSG00000141682.12	phorbol-12-myristate-13-acetate-induced protein 1 [Source:HGNC Symbol;Acc:HGNC:9108]	PMAIP1	protein_coding	A0A0S2Z490,Q13794	5366	4.30777774904809	5.265766386742064	569.3198894181081	3.4516232239492517	3.4400920266735997	3.3012846625327743	0.012226118673715815	0.023818925778396813	2.912102815065812e-11	14	101	178	1657	965	1767
ENSG00000011422	ENSG00000011422.12	plasminogen activator, urokinase receptor [Source:HGNC Symbol;Acc:HGNC:9053]	PLAUR	protein_coding	M0R1I2,Q03405	5329	6.649703014587111	7.504664243686742	2705.3434118316836	3.4484726676035478	3.4114979856020518	3.3054632427939308	0.004097723879115304	0.007624253139738491	7.084955962478016e-23	236	306	583	8294	4860	7399
ENSG00000182179	ENSG00000182179.13	ubiquitin like modifier activating enzyme 7 [Source:HGNC Symbol;Acc:HGNC:12471]	UBA7	protein_coding	P41226	7318	0.8170467045252199	1.8333296630110043	50.63382209366241	3.7336355495897573	3.541451455703387	3.3367825233866406	0.02126998991532224	0.03761960485616369	3.5727363320700577e-7	6	2	11	149	92	142
ENSG00000168016	ENSG00000168016.14	tetratricopeptide repeat and ankyrin repeat containing 1 [Source:HGNC Symbol;Acc:HGNC:29011]	TRANK1	protein_coding	O15050	9881	5.32516783120751	6.344969117098253	1205.6004931046166	3.672591573387408	3.556288931099206	3.401924147331625	0.014528745457046587	0.028598896070612598	5.450800687663769e-10	26	174	403	4231	2060	3142
ENSG00000185404	ENSG00000185404.16	SP140 nuclear body protein like [Source:HGNC Symbol;Acc:HGNC:25105]	SP140L	protein_coding	H7BYP4,Q9H930,U5Y3L1	93349	3.0800296702074874	3.968620172361556	230.17572217813486	3.452268668692797	3.501778098753411	3.421847342044238	0.004097723879115304	0.005499347410829616	2.2419322969667505e-36	12	32	58	701	377	715
ENSG00000113070	ENSG00000113070.8	heparin binding EGF like growth factor [Source:HGNC Symbol;Acc:HGNC:3059]	HBEGF	protein_coding	Q99075	1839	2.3684231701588363	3.243499587354094	138.28900989831666	3.5124197885058654	3.489373264363407	3.453104757469658	0.005506078437972219	0.005499347410829616	2.682909631096269e-25	10	20	26	448	232	392
ENSG00000122641	ENSG00000122641.11	inhibin subunit beta A [Source:HGNC Symbol;Acc:HGNC:6066]	INHBA	protein_coding	A4D1W7,P08476	3624	-1.1102646594723486	0.3333532921860327	16.158789277697064	4.1756133608938395	3.9366339643659116	3.466504189646086	0.036143399634443574	0.09789471304459033	0.0017889922112404046	0	0	6	55	32	41
ENSG00000117009	ENSG00000117009.12	kynurenine 3-monooxygenase [Source:HGNC Symbol;Acc:HGNC:6381]	KMO	protein_coding	A8K693,O15229	8564	-0.9805498003217282	0.5050333057421564	18.34825493847197	4.320741147194074	3.9221631940285517	3.4690622746824022	0.03480642787439436	0.09799905482864328	0.001598969538347991	0	0	7	70	29	53
ENSG00000095637	ENSG00000095637.22	sorbin and SH3 domain containing 1 [Source:HGNC Symbol;Acc:HGNC:14565]	SORBS1	protein_coding	B4DTX5,Q9BX66	10580	1.6423825340120257	3.104989514666477	124.88348994485082	4.17769369530251	3.7154874154449122	3.487445414251244	0.04681413721725409	0.07018261665951259	4.479831115023638e-6	0	21	33	432	230	317
ENSG00000179148	ENSG00000179148.9	arachidonate lipoxygenase 3 [Source:HGNC Symbol;Acc:HGNC:13743]	ALOXE3	protein_coding	Q9BYJ1	59344	1.9520066718623525	2.997927062928514	116.44352369577233	4.008675226438687	3.7194116603247247	3.497534320001688	0.009446182719954656	0.025086559512948563	1.4764655196698793e-8	13	8	14	374	186	355
ENSG00000130589	ENSG00000130589.16	helicase with zinc finger 2 [Source:HGNC Symbol;Acc:HGNC:30021]	HELZ2	protein_coding	Q9BYK8	85441	5.913676043047635	6.885559429119923	1756.2985942132439	3.6638176345500804	3.600498181254592	3.50049829110899	0.006853550915799815	0.014426885726960562	8.547292472269399e-19	54	280	455	5728	3186	4649
ENSG00000113739	ENSG00000113739.10	stanniocalcin 2 [Source:HGNC Symbol;Acc:HGNC:11374]	STC2	protein_coding	O76061,Q6FHC9	8614	5.250502242460649	6.189717658538521	1083.2828281759362	3.5950353657428753	3.599544566941969	3.524526311941686	0.00385374444815196	0.00678083051803909	5.632118880538487e-41	43	155	275	3463	1793	3237
ENSG00000163814	ENSG00000163814.8	CUB domain containing protein 1 [Source:HGNC Symbol;Acc:HGNC:24357]	CDCP1	protein_coding	Q9H5V8	64866	5.795637921051254	6.709401695729913	1555.5173108178242	3.5979926077540396	3.591058029232296	3.5479135843835183	0.00274718484362427	0.005129756638312686	1.1232547015831365e-64	101	200	300	5430	2498	4359
ENSG00000251442	ENSG00000251442.6	long intergenic non-protein coding RNA 1094 [Source:HGNC Symbol;Acc:HGNC:49219]	RP11-792D21.2	lincRNA	NA	NA	-1.3979905640718937	-0.009713565262465359	12.113747924810333	4.050544822064099	4.056009165456677	3.557388614434412	0.03222737808816362	0.08998931496906819	0.0019660113917732117	0	0	4	48	17	38
ENSG00000125266	ENSG00000125266.8	ephrin B2 [Source:HGNC Symbol;Acc:HGNC:3227]	EFNB2	protein_coding	P52799	1948	1.1095753086329576	2.50527197788235	81.22708431480893	4.120684810713181	3.757873345846345	3.5694616550994507	0.03624376026165749	0.056449801373003	1.086405440049287e-8	0	14	19	295	112	264
ENSG00000065618	ENSG00000065618.21	collagen type XVII alpha 1 chain [Source:HGNC Symbol;Acc:HGNC:2194]	COL17A1	protein_coding	Q9UMD9	1308	1.0135845136878392	2.437142750803449	77.69504333482092	4.208827299393586	3.8001662055870087	3.5758182116202586	0.03684858746221301	0.06270638954185404	9.856300250576363e-7	0	16	13	200	151	246
ENSG00000163297	ENSG00000163297.17	ANTXR cell adhesion molecule 2 [Source:HGNC Symbol;Acc:HGNC:21732]	ANTXR2	protein_coding	A4FUA5,J3KPY9,P58335,Q32Q26	118429	2.393018252657003	3.382484739839647	152.0261098330342	3.652176640733925	3.685654032555132	3.5912992182742265	0.006125947153966362	0.006845180206019457	5.725162122121612e-23	6	23	30	566	206	474
ENSG00000140853	ENSG00000140853.15	NLR family CARD domain containing 5 [Source:HGNC Symbol;Acc:HGNC:29933]	NLRC5	protein_coding	Q6MZW3,Q86WI3,Q9H6Y0	84166	4.746755412877837	5.693278594931963	768.1229340105299	3.69006360317136	3.653251087517143	3.5979204551237993	0.0029893775849697494	0.005499347410829616	2.6454745459353018e-39	53	77	155	2455	1365	2133
ENSG00000139278	ENSG00000139278.10	GLI pathogenesis related 1 [Source:HGNC Symbol;Acc:HGNC:17001]	GLIPR1	protein_coding	P48060	11010	5.67586994253015	6.627172231846216	1467.8837537748218	3.651321034968853	3.6604926912964744	3.5980467606884736	0.0029893775849697494	0.005499347410829616	1.7493916341350072e-64	67	187	346	4933	2173	4674
ENSG00000090339	ENSG00000090339.9	intercellular adhesion molecule 1 [Source:HGNC Symbol;Acc:HGNC:5344]	ICAM1	protein_coding	P05362	3383	6.0197097160059805	6.9587265474533115	1849.7025409844096	3.6534547610642774	3.6548238779862707	3.6131486504476658	0.00274718484362427	0.004995172118581353	1.5729937256918667e-90	108	229	367	6006	3211	5203
ENSG00000131015	ENSG00000131015.5	UL16 binding protein 2 [Source:HGNC Symbol;Acc:HGNC:14894]	ULBP2	protein_coding	Q9BZM5	80328	1.8674670215791862	3.414081837078755	155.39057908516855	4.363004129279646	3.857074651649157	3.6189616836676985	0.04452456405745087	0.0668339321323567	5.813282197165186e-6	0	25	36	538	280	413
ENSG00000160886	ENSG00000160886.13	lymphocyte antigen 6 family member K [Source:HGNC Symbol;Acc:HGNC:24225]	LY6K	protein_coding	Q17RY6	54742	-1.5741829856941603	-0.16753597608675308	10.584259741196158	3.9920515981627998	4.229664690933479	3.6539607701509467	0.03941451590439147	0.08863470915107768	0.003676096538628278	0	0	3	35	12	45
ENSG00000108342	ENSG00000108342.13	colony stimulating factor 3 [Source:HGNC Symbol;Acc:HGNC:2438]	CSF3	protein_coding	P09919,Q6FH65,Q8N4W3	1440	0.5300830045565408	2.135760147946978	62.94268760918925	5.0328939984836145	4.282814165810826	3.7344026265353336	0.03733078059076185	0.07332169846092958	1.1918358660629593e-4	6	0	8	206	127	153
ENSG00000059728	ENSG00000059728.11	MAX dimerization protein 1 [Source:HGNC Symbol;Acc:HGNC:6761]	MXD1	protein_coding	B7ZLI7,Q05195	4084	3.873201474430803	4.977491437224702	465.2181495412635	3.826445534794145	3.862749828925999	3.7533558251232537	0.006125947153966362	0.01293582116600079	1.5526343977027572e-21	11	56	113	1669	687	1440
ENSG00000166670	ENSG00000166670.10	matrix metallopeptidase 10 [Source:HGNC Symbol;Acc:HGNC:7156]	MMP10	protein_coding	P09238	4319	-0.3202585645978381	1.00105439093847	27.01944044760803	4.02794036868693	4.048255335565186	3.778392563259218	0.02097362025988486	0.036552142524214286	6.662091265243895e-7	0	2	7	95	51	70
ENSG00000011590	ENSG00000011590.14	zinc finger and BTB domain containing 32 [Source:HGNC Symbol;Acc:HGNC:16763]	ZBTB32	protein_coding	Q9Y2Y4	27033	0.5351720958540345	1.919221643410958	53.45055053000916	4.171526478145874	3.9828555615348606	3.793021921431861	0.02620646422374636	0.04037815598860303	4.664159870721805e-10	0	8	10	161	109	144
ENSG00000154734	ENSG00000154734.15	ADAM metallopeptidase with thrombospondin type 1 motif 1 [Source:HGNC Symbol;Acc:HGNC:217]	ADAMTS1	protein_coding	B2RB33,Q9UHI8	9510	-2.801117797918987	-1.4383854479574403	3.3167533528082993	3.4421434112264038	5.960458606174943	3.7986648286026297	0.04726112889646514	0.11425824561090395	0.029974508281406277	0	0	0	12	5	12
ENSG00000163644	ENSG00000163644.15	protein phosphatase, Mg2+/Mn2+ dependent 1K [Source:HGNC Symbol;Acc:HGNC:25415]	PPM1K	protein_coding	Q8N3J5	152926	1.593262821489299	3.1589702889461857	129.63123656430264	4.489219119346368	4.042621725285286	3.8670028356041795	0.033816017464095204	0.05255793512571939	7.1203539734066534e-9	0	19	25	431	205	421
ENSG00000117226	ENSG00000117226.12	guanylate binding protein 3 [Source:HGNC Symbol;Acc:HGNC:4184]	GBP3	protein_coding	Q9H0R5	2635	3.9663822211767097	5.129943907664907	517.7519866342074	3.989518082542055	4.034963977229406	3.932441227309533	0.0046847281525884315	0.009084982620477716	1.8621337926586572e-29	12	55	110	1718	887	1536
ENSG00000152689	ENSG00000152689.18	RAS guanyl releasing protein 3 [Source:HGNC Symbol;Acc:HGNC:14545]	RASGRP3	protein_coding	Q8IV61	25780	2.8029445824353654	3.90194564747927	219.45827857127966	3.9872134789740312	4.019935349075116	3.9650705276281104	0.0033710920005293244	0.004995172118581353	1.0874753016085055e-39	10	20	37	814	361	598
ENSG00000041982	ENSG00000041982.16	tenascin C [Source:HGNC Symbol;Acc:HGNC:5318]	TNC	protein_coding	B4E1W8,J3QSU6,P24821,Q4LE33	3371	2.5765387913142255	4.412256403631928	313.27529825888746	4.95793077788218	4.327021829648638	4.02307654044053	0.03989222735346745	0.06532647830808196	1.7902895102779575e-5	0	41	49	1048	518	993
ENSG00000159399	ENSG00000159399.10	hexokinase 2 [Source:HGNC Symbol;Acc:HGNC:4923]	HK2	protein_coding	P52789	3099	1.6453117675415039	3.2753349350214216	140.85408170360537	4.610888244086727	4.194945733286772	4.033158454125212	0.030883299856058862	0.046394459229288115	8.328058631381909e-10	0	15	30	481	252	401
ENSG00000221963	ENSG00000221963.6	apolipoprotein L6 [Source:HGNC Symbol;Acc:HGNC:14870]	APOL6	protein_coding	B3KTP4,Q9BWW8	80830	5.125901354849643	6.302901944149842	1170.9564739236573	4.110198818328194	4.126911698181854	4.04562427052915	0.0029893775849697494	0.006530331417951869	5.725370336526329e-41	32	106	236	4189	1842	3532
ENSG00000228120	ENSG00000228120.2	novel transcript	AP001631.10	protein_coding	NA	NA	-2.7624936015565162	-1.3912786244030995	3.5197655812491067	3.4976473678761946	6.039211732942208	4.046335469342657	0.046185654378485895	0.11177970078364849	0.023985927224223	0	0	0	11	6	13
ENSG00000130775	ENSG00000130775.16	thymocyte selection associated family member 2 [Source:HGNC Symbol;Acc:HGNC:16839]	THEMIS2	protein_coding	Q5TEJ8	9473	2.025419629578046	3.232270316928812	137.24052278226276	4.260413515935919	4.195109467019008	4.090994988473768	0.008368814228983681	0.010425464009886714	5.506673125966458e-16	6	16	12	395	292	361
ENSG00000121858	ENSG00000121858.11	TNF superfamily member 10 [Source:HGNC Symbol;Acc:HGNC:11925]	TNFSF10	protein_coding	P50591,Q6IBA9	8743	1.5636837452229189	2.7260825317021276	95.58280043449594	4.098991043951042	4.174709412002897	4.100753747282118	0.0058957490143280895	0.005405977263842454	1.8577592131376465e-22	4	8	14	345	170	251
ENSG00000133083	ENSG00000133083.14	doublecortin like kinase 1 [Source:HGNC Symbol;Acc:HGNC:2700]	DCLK1	protein_coding	B7Z5K4,O15075,Q5VZY9	9201	1.316048765782327	2.474175543002723	79.86357059774718	4.121969543307028	4.183823241034748	4.129975129873685	0.0058957490143280895	0.005499347410829616	7.180873694818095e-21	4	6	11	270	137	234
ENSG00000082397	ENSG00000082397.17	erythrocyte membrane protein band 4.1 like 3 [Source:HGNC Symbol;Acc:HGNC:3380]	EPB41L3	protein_coding	A0A0A0MRA8,A8K968,Q9Y2J2	23136	-2.746590340710069	-1.377844166293404	3.6047704158114495	3.510943189829635	6.067969843199071	4.1433575211569735	0.04550916789731814	0.11025782081071696	0.021776314105282076	0	0	0	11	7	12
ENSG00000178033	ENSG00000178033.6	calcium homeostasis modulator family member 5 [Source:HGNC Symbol;Acc:HGNC:21568]	FAM26E	protein_coding	Q8N5C1	254228	-1.1385899986233818	0.4657717496454307	17.652754470253143	4.600911360493778	4.593273205715434	4.199036941120433	0.02917556584396205	0.06244978171761522	2.4569493873571765e-4	0	0	4	70	20	66
ENSG00000172201	ENSG00000172201.12	inhibitor of DNA binding 4, HLH protein [Source:HGNC Symbol;Acc:HGNC:5363]	ID4	protein_coding	P47928	3400	-0.8000837960145284	0.884953921655997	24.85435664810254	4.7786924729147815	4.550079725423672	4.214676447397273	0.027991903294864926	0.06372480534325078	7.299913841289403e-5	0	0	6	70	55	69
ENSG00000224251	ENSG00000224251.6	novel transcript, antisense to AKR1C2	RP11-499O7.7	antisense	NA	NA	-2.7297428628013716	-1.3231588141151758	3.7111509416179302	3.601465758884071	6.123270485988722	4.220526750323175	0.04350408490797614	0.10930229888866398	0.020808205351094712	0	0	0	14	5	14
ENSG00000100342	ENSG00000100342.21	apolipoprotein L1 [Source:HGNC Symbol;Acc:HGNC:618]	APOL1	protein_coding	B1AH95,O14791,Q2KHQ6	8542	5.1583745627494295	6.388766365599759	1244.6955367592968	4.324343303182537	4.297642499290033	4.241003863982935	0.00274718484362427	0.005129756638312686	2.6819051733954684e-50	55	81	172	4131	2377	3333
ENSG00000163395	ENSG00000163395.17	immunoglobulin like and fibronectin type III domain containing 1 [Source:HGNC Symbol;Acc:HGNC:24607]	IGFN1	protein_coding	Q86VF2	91156	0.39627110405417687	1.9243857855411428	53.603924266386876	4.5349934023464895	4.440955602201923	4.2602925112241765	0.02139910783265457	0.02764394109606512	9.49273883410279e-11	0	6	7	136	101	189
ENSG00000229951	ENSG00000229951.5	novel transcript, antisense to FOSL2	AC104695.3	antisense	NA	403150	-2.7142424986906852	-1.2787024193221037	3.8565950782199274	3.6464377668803136	6.181431415296844	4.281080702283637	0.0467967800089604	0.11081043999958534	0.020313254076158613	0	0	0	19	5	11
ENSG00000147614	ENSG00000147614.4	ATPase H+ transporting V0 subunit d2 [Source:HGNC Symbol;Acc:HGNC:18266]	ATP6V0D2	protein_coding	A0A024R991,Q8N8Y2	245972	-2.7158562575902416	-1.2995153213725585	3.7903423421442812	3.6364253600159913	6.154796961627162	4.294621171710445	0.04300934158442838	0.10826025946818599	0.01942301402221429	0	0	0	16	5	13
ENSG00000115008	ENSG00000115008.6	interleukin 1 alpha [Source:HGNC Symbol;Acc:HGNC:5991]	IL1A	protein_coding	P01583	3552	1.8262664137750027	3.0805105777337265	122.8182761430298	4.3966335948295505	4.370133506513221	4.3141280895092535	0.006460603849573018	0.00678083051803909	4.1348094584080914e-20	6	10	11	442	166	423
ENSG00000168546	ENSG00000168546.11	GDNF family receptor alpha 2 [Source:HGNC Symbol;Acc:HGNC:4244]	GFRA2	protein_coding	O00451	2675	-2.708606713191978	-1.2915160213570223	3.849469847805215	3.632036953282257	6.173070978105409	4.327907449215598	0.044849131287223995	0.10827399541346609	0.018843564476515237	0	0	0	18	6	10
ENSG00000146666	ENSG00000146666.5	long intergenic non-protein coding RNA 525 [Source:HGNC Symbol;Acc:HGNC:40290]	LINC00525	antisense	NA	84847	-2.702217534398046	-1.2536019469850521	3.948725143196983	3.6743060591757044	6.215798379766243	4.338276319239525	0.04726112889646514	0.11025782081071696	0.01950628410237358	0	0	0	20	5	11
ENSG00000105559	ENSG00000105559.12	pleckstrin homology domain containing A4 [Source:HGNC Symbol;Acc:HGNC:14339]	PLEKHA4	protein_coding	Q9H4M7	57664	2.103344118790137	4.395452892214919	310.66408322646885	6.675775272818644	5.181743860460707	4.340745901789665	0.027082983976205316	0.07604720287944722	3.9358567460132907e-4	18	0	15	999	593	911
ENSG00000185885	ENSG00000185885.16	interferon induced transmembrane protein 1 [Source:HGNC Symbol;Acc:HGNC:5412]	IFITM1	protein_coding	A0A024R210,P13164	8519	2.193783398156439	3.791159116555801	203.6315813841377	5.200492698685711	4.745016666810676	4.343728991177322	0.011343890316307371	0.03219885815639145	9.797695009784285e-8	14	4	12	685	440	458
ENSG00000107201	ENSG00000107201.10	DExD/H-box helicase 58 [Source:HGNC Symbol;Acc:HGNC:19102]	DDX58	protein_coding	O95786	23586	5.858182977730481	7.191584684144342	2170.0379279466847	4.47990818337185	4.450141653935157	4.365890802734667	0.0030688436307922946	0.00678083051803909	1.628740666834308e-34	47	142	387	8053	3407	6518
ENSG00000139567	ENSG00000139567.13	activin A receptor like type 1 [Source:HGNC Symbol;Acc:HGNC:175]	ACVRL1	protein_coding	A0A0S2Z310,P37023	94	-2.69644592748348	-1.3080742734082342	3.886974044778608	3.6034611678808623	6.173152932024176	4.410185666536557	0.04263954060455116	0.1064424416143317	0.01648696656614021	0	0	0	12	8	12
ENSG00000138646	ENSG00000138646.9	HECT and RLD domain containing E3 ubiquitin protein ligase 5 [Source:HGNC Symbol;Acc:HGNC:24368]	HERC5	protein_coding	B4DXV3,Q9UII4	51191	5.063946029487004	6.381697783044559	1236.8314692660542	4.451621586870878	4.485196474265758	4.416502454515897	0.00274718484362427	0.004995172118581353	4.083115671352615e-81	33	87	177	4667	2019	3517
ENSG00000128253	ENSG00000128253.15	ret finger protein like 2 [Source:HGNC Symbol;Acc:HGNC:9979]	RFPL2	protein_coding	O75678	10739	0.3934877306738727	1.9641600981748548	55.07707930724612	4.694681840424421	4.5790634492184505	4.418269818155937	0.015428315198549925	0.023388758594596416	7.421726945879143e-13	0	6	6	208	101	141
ENSG00000119715	ENSG00000119715.15	estrogen related receptor beta [Source:HGNC Symbol;Acc:HGNC:3473]	ESRRB	protein_coding	O95718	2103	-2.680045310139981	-1.249601078943363	4.0321705639372025	3.6781372798434293	6.236303655690413	4.4703518082156055	0.044213874095902765	0.10670729203946432	0.016338918737958813	0	0	0	12	6	17
ENSG00000019169	ENSG00000019169.10	macrophage receptor with collagenous structure [Source:HGNC Symbol;Acc:HGNC:6895]	MARCO	protein_coding	Q4ZG40,Q9UEW3	8685	-2.6697018154512726	-1.266782377161088	4.07704760876871	3.644454111417764	6.23807444813657	4.532499633117903	0.04308368486709139	0.10504780567774569	0.014554139539612014	0	0	0	12	9	12
ENSG00000049249	ENSG00000049249.9	TNF receptor superfamily member 9 [Source:HGNC Symbol;Acc:HGNC:11924]	TNFRSF9	protein_coding	Q07011	3604	1.334214743588369	3.1039635554160396	124.61529615632044	5.052879238932654	4.695431555545233	4.554819175764676	0.018425767028202845	0.02964990923872472	2.2421038329957648e-15	0	13	13	418	187	442
ENSG00000058085	ENSG00000058085.15	laminin subunit gamma 2 [Source:HGNC Symbol;Acc:HGNC:6493]	LAMC2	protein_coding	Q13753	3918	6.893335580461477	8.305760495209618	4701.098356475049	4.688735518308854	4.654546274142863	4.594255034678179	0.0029893775849697494	0.005499347410829616	1.0179350667761222e-54	89	350	598	17130	7371	14659
ENSG00000189001	ENSG00000189001.11	suprabasin [Source:HGNC Symbol;Acc:HGNC:24950]	SBSN	protein_coding	Q6UWP8	374897	1.4804483429633795	2.868508057159296	105.88113116508167	4.7237675786859326	4.6423133342416545	4.595028973369839	0.006250290953800861	0.010425464009886714	7.214031521056285e-19	6	4	9	342	181	336
ENSG00000177409	ENSG00000177409.12	sterile alpha motif domain containing 9 like [Source:HGNC Symbol;Acc:HGNC:1349]	SAMD9L	protein_coding	Q8IVG5	219285	2.6101949522712173	4.624764949323544	363.3720987202703	5.3668368345497575	4.808322285143983	4.597553221969454	0.029596662232149157	0.04786611868394061	7.086553060211284e-8	0	31	46	1388	612	1024
ENSG00000197467	ENSG00000197467.15	collagen type XIII alpha 1 chain [Source:HGNC Symbol;Acc:HGNC:2190]	COL13A1	protein_coding	Q5TAT6	1305	1.0661965505158435	2.8049271925907786	100.82164881267052	5.042514214976059	4.752039230129762	4.616574308858178	0.014669994223187875	0.023794264389689145	4.946145213975402e-19	0	10	10	339	172	321
ENSG00000124731	ENSG00000124731.13	triggering receptor expressed on myeloid cells 1 [Source:HGNC Symbol;Acc:HGNC:17760]	TREM1	protein_coding	K7EKM5,Q38L15,Q9NP99	54210	-1.1696454667793397	0.473638502488651	17.895110516919754	4.763065654340338	4.9687908732555455	4.619425137753781	0.01908821435355545	0.04384321960841942	3.481087062626322e-5	0	0	3	77	29	47
ENSG00000159167	ENSG00000159167.12	stanniocalcin 1 [Source:HGNC Symbol;Acc:HGNC:11373]	STC1	protein_coding	P52823	6781	5.156970890083265	6.639296580968344	1479.5283429725453	4.73246919597126	4.7524215380114345	4.666394827429667	0.0029893775849697494	0.00678083051803909	6.39537377956255e-37	23	89	208	4989	2779	4176
ENSG00000120217	ENSG00000120217.14	CD274 molecule [Source:HGNC Symbol;Acc:HGNC:17635]	CD274	protein_coding	Q0GN75,Q9NZQ7	29126	1.9959332748065683	3.5786367479932357	174.6424294436375	5.180533602693407	4.875468511706568	4.726725129928442	0.007961101796178508	0.015546184559713535	1.1920381329080137e-14	4	17	6	620	290	537
ENSG00000100985	ENSG00000100985.7	matrix metallopeptidase 9 [Source:HGNC Symbol;Acc:HGNC:7176]	MMP9	protein_coding	P14780	4318	-0.8967102845336383	0.6286156069225547	20.454167957646796	4.630451385780958	4.96880476848557	4.729305976817957	0.02091161488823127	0.02964990923872472	3.761060724905955e-6	1	0	2	63	38	64
ENSG00000124256	ENSG00000124256.15	Z-DNA binding protein 1 [Source:HGNC Symbol;Acc:HGNC:16176]	ZBP1	protein_coding	Q9H171	81030	-2.6208036367974494	-1.1823165912481775	4.425503973811515	3.745467034562085	6.355792443440332	4.748937795093528	0.04308368486709139	0.10128823395876739	0.011362403115088508	0	0	0	16	10	10
ENSG00000261618	ENSG00000261618.2	long intergenic non-protein coding RNA 2605 [Source:HGNC Symbol;Acc:HGNC:53974]	RP11-79H23.3	lincRNA	NA	NA	-2.625070992365864	-1.20242404356331	4.281371633588239	3.762564404885554	6.3150852902470245	4.755458795447967	0.03594581914778008	0.09634696728871023	0.010287367484520102	0	0	0	14	8	14
ENSG00000165935	ENSG00000165935.9	single-pass membrane protein with coiled-coil domains 2 [Source:HGNC Symbol;Acc:HGNC:34448]	SMCO2	protein_coding	A6NFE2	341346	-2.616740625699236	-1.151813261227989	4.4988819403018745	3.7775465293849693	6.385987024871973	4.757376385118604	0.047068775361014566	0.10247262283650091	0.011887650619356645	0	0	0	20	9	9
ENSG00000137752	ENSG00000137752.24	caspase 1 [Source:HGNC Symbol;Acc:HGNC:1499]	CASP1	protein_coding	A8K249,A8K257,P29466	834	-0.7117621806997746	1.2623638901307705	33.0520164435269	5.606020994758489	5.212058989856613	4.767619595938435	0.03989222735346745	0.06535882146797115	6.616991131033211e-5	0	4	0	123	78	58
ENSG00000165685	ENSG00000165685.8	transmembrane protein 52B [Source:HGNC Symbol;Acc:HGNC:26438]	TMEM52B	protein_coding	Q4KMG9	120939	-2.5954846584285205	-1.1318572337125496	4.615329920358215	3.800558670757646	6.418718654743282	4.855157462331377	0.04458859774360611	0.0998714134951319	0.010116016047339315	0	0	0	11	9	18
ENSG00000163565	ENSG00000163565.18	interferon gamma inducible protein 16 [Source:HGNC Symbol;Acc:HGNC:5395]	IFI16	protein_coding	Q16666	3428	2.438547436548619	4.538334651567865	342.2688753178725	5.639781989247152	5.087776242241787	4.919998926920438	0.021143306889871247	0.036578057726256226	2.4901539434440177e-10	0	28	29	1191	625	997
ENSG00000256268	ENSG00000256268.2	long intergenic non-protein coding RNA 2454 [Source:HGNC Symbol;Acc:HGNC:53387]	RP11-221N13.3	lincRNA	NA	105369807	-2.5764501744553874	-1.0545227978453784	4.776336314168359	3.947493593211081	6.4884232067168295	4.934513176815672	0.04021317050251414	0.09789471304459033	0.009728676629589266	0	0	0	21	5	18
ENSG00000062038	ENSG00000062038.14	cadherin 3 [Source:HGNC Symbol;Acc:HGNC:1762]	CDH3	protein_coding	B4DLF0,P22223	1001	-0.799644064841787	1.04109022577899	27.858273954281067	5.19269701835241	5.232557639563555	4.950320309616673	0.02091161488823127	0.036578057726256226	2.4986475613095915e-6	0	0	4	109	57	62
ENSG00000225492	ENSG00000225492.6	guanylate binding protein 1 pseudogene 1 [Source:HGNC Symbol;Acc:HGNC:39561]	GBP1P1	pseudogene	NA	400759	-2.5672580262951765	-1.1134536782405011	4.681582656433862	3.8703302732828715	6.440944763585823	4.996863040685098	0.0351353384740322	0.09172857834739748	0.007251030210911038	0	0	0	14	9	16
ENSG00000054356	ENSG00000054356.14	protein tyrosine phosphatase receptor type N [Source:HGNC Symbol;Acc:HGNC:9676]	PTPRN	protein_coding	Q16849,Q96IA0	5798	-2.5627774772700187	-1.0846022282287433	4.8125287147630305	3.874141959481546	6.4801692114873495	4.997842629089705	0.040451090179205625	0.09363986442046499	0.008055747621046466	0	0	0	12	9	19
ENSG00000228010	ENSG00000228010.6	novel transcript, antisense to ZNF12	AC073343.13	antisense	NA	NA	-2.5551131097243216	-1.0694240285984404	4.808274694549162	3.930316962678207	6.487251196312654	5.038819850196889	0.036050446202967094	0.09197552250674447	0.007259371799165159	0	0	0	22	8	12
ENSG00000173110	ENSG00000173110.8	heat shock protein family A (Hsp70) member 6 [Source:HGNC Symbol;Acc:HGNC:5239]	HSPA6	protein_coding	B3KSM6,P17066	3310	2.9837828921615057	4.754763349567843	398.8528911322093	5.686652099968944	5.284264311485831	5.047347126797682	0.0046847281525884315	0.016115429461471424	2.650807045572624e-14	17	9	15	1376	692	1228
ENSG00000196611	ENSG00000196611.5	matrix metallopeptidase 1 [Source:HGNC Symbol;Acc:HGNC:7155]	MMP1	protein_coding	B4DN15,P03956,Q53G95	4312	-0.3864499480044143	1.708979487714509	45.62336413666841	6.121269109064337	5.378452873187298	5.058205903672872	0.02007545175638837	0.05403578779464561	1.277526615181009e-6	0	5	0	180	74	133
ENSG00000149131	ENSG00000149131.16	serpin family G member 1 [Source:HGNC Symbol;Acc:HGNC:1228]	SERPING1	protein_coding	E9KL26,P05155	710	-0.36964554583514114	1.772615211785346	48.13214060106343	6.124100062212884	5.451812421735135	5.064481728897941	0.02620646422374636	0.056112291801403945	7.216486056279523e-6	0	5	0	153	113	110
ENSG00000136167	ENSG00000136167.14	lymphocyte cytosolic protein 1 [Source:HGNC Symbol;Acc:HGNC:6528]	LCP1	protein_coding	A0A024RDT4,P13796	3936	-0.5616478672383577	1.3846444736582195	35.7903273329881	5.500442102703981	5.310752451358896	5.068910826783789	0.015428315198549925	0.03428376288870407	9.959440787176387e-8	0	0	5	133	50	128
ENSG00000235385	ENSG00000235385.2	long intergenic non-protein coding RNA 2154 [Source:HGNC Symbol;Acc:HGNC:53015]	GS1-600G8.5	lincRNA	NA	109729169	-2.544416520833863	-1.055155375680977	4.841277253865284	3.9702779014473166	6.500365691432382	5.091000853756696	0.0327209540958427	0.08916227954030034	0.006459490062861943	0	0	0	21	7	15
ENSG00000223949	ENSG00000223949.7	ROR1 antisense RNA 1 [Source:HGNC Symbol;Acc:HGNC:40508]	RP11-24J23.2	antisense	NA	101927034	-2.5408356776859358	-1.0447452706287272	4.905970576118807	3.9675893057303724	6.517229970889405	5.098425080901418	0.03501814467486107	0.09022566053957395	0.006627127859952597	0	0	0	16	7	20
ENSG00000184156	ENSG00000184156.17	potassium voltage-gated channel subfamily Q member 3 [Source:HGNC Symbol;Acc:HGNC:6297]	KCNQ3	protein_coding	O43525	3786	-0.2619378136020903	1.7995695901239097	48.687369798798876	5.753207526207682	5.317195407013794	5.10456237738253	0.015063269385998808	0.03628156142579169	2.349170281476425e-8	0	0	7	194	76	148
ENSG00000163202	ENSG00000163202.5	late cornified envelope 3D [Source:HGNC Symbol;Acc:HGNC:16615]	LCE3D	protein_coding	Q9BYE3	84648	-2.5323845173476527	-1.0036077057756592	5.032662614234107	4.022761761359667	6.560966952600778	5.124867929336772	0.03609736633276287	0.09183472949211073	0.006891949782288918	0	0	0	24	6	16
ENSG00000103175	ENSG00000103175.11	WAP four-disulfide core domain 1 [Source:HGNC Symbol;Acc:HGNC:15466]	WFDC1	protein_coding	Q9HC57	58189	-2.529496545706664	-1.0374950972805965	5.087607113315476	3.9171241881175924	6.554141128363398	5.129068307032767	0.04099993457736749	0.09206156279692318	0.0066699426392564515	0	0	0	12	11	18
ENSG00000115267	ENSG00000115267.8	interferon induced with helicase C domain 1 [Source:HGNC Symbol;Acc:HGNC:18873]	IFIH1	protein_coding	Q9BYX4	64135	4.299772188453951	6.100170430101141	1016.4441305886699	5.269042899346212	5.233850914992207	5.12925574986618	0.005458159974532246	0.013362167131870458	7.396797000783212e-24	6	58	96	3639	1722	3124
ENSG00000255398	ENSG00000255398.3	hydroxycarboxylic acid receptor 3 [Source:HGNC Symbol;Acc:HGNC:16824]	HCAR3	protein_coding	P49019	8843	-0.9309150181308897	0.8954089229580282	25.00996870444246	5.1916252482840095	5.436935379990095	5.149124318568947	0.01616355889016162	0.02975495125054663	2.103370916358463e-6	0	0	3	68	52	81
ENSG00000116183	ENSG00000116183.11	pappalysin 2 [Source:HGNC Symbol;Acc:HGNC:14615]	PAPPA2	protein_coding	Q9BXP8	60676	-2.522765267704938	-1.0333714892860393	4.990975410681149	3.9877833322089105	6.538472898783366	5.176966719347273	0.03207161860407046	0.08842751972123536	0.005470546067114819	0	0	0	16	8	19
ENSG00000156427	ENSG00000156427.8	fibroblast growth factor 18 [Source:HGNC Symbol;Acc:HGNC:3674]	FGF18	protein_coding	O76093	8817	-2.5094475067537116	-1.0028230998174728	5.277680677305579	3.947709959264857	6.604527103412734	5.204625495521664	0.04252687078413799	0.09206156279692318	0.006072855646956281	0	0	0	12	12	18
ENSG00000099399	ENSG00000099399.6	MAGE family member B2 [Source:HGNC Symbol;Acc:HGNC:6809]	MAGEB2	protein_coding	O15479,Q53G50	4113	-2.5133258033075196	-1.0029147917468035	5.0902307060729175	4.03137566911245	6.571265718823409	5.210800762905461	0.03229268966712836	0.08844503353356352	0.005416355407792479	0	0	0	18	7	20
ENSG00000168062	ENSG00000168062.10	basic leucine zipper ATF-like transcription factor 2 [Source:HGNC Symbol;Acc:HGNC:25163]	BATF2	protein_coding	B4DV37,Q8N1L9	116071	3.0611838917006255	4.762538739449022	400.9307739693499	5.221625147903424	5.294988999281606	5.211623984668123	0.0029893775849697494	0.004995172118581353	1.9093190459913517e-41	7	13	35	1308	843	1049
ENSG00000120738	ENSG00000120738.8	early growth response 1 [Source:HGNC Symbol;Acc:HGNC:3238]	EGR1	protein_coding	P18146,Q546S1	1958	1.6793952534548868	3.7995807995967814	203.87770458583262	5.730981004194195	5.338068512890381	5.21416822855063	0.013613613259435768	0.023388758594596416	1.931001894550514e-14	0	6	25	680	367	641
ENSG00000164694	ENSG00000164694.17	fibronectin type III domain containing 1 [Source:HGNC Symbol;Acc:HGNC:21184]	FNDC1	protein_coding	Q4ZHG4	84624	-2.5109913269752067	-1.0266082394782248	5.115043856039009	3.9723422792379006	6.564593936537252	5.216051363003093	0.033816017464095204	0.08858137476609844	0.005153799952793391	0	0	0	18	11	13
ENSG00000225886	ENSG00000225886.3	novel transcript, antisense to IFI6	RP11-288L9.4	antisense	NA	NA	-2.507892873061192	-0.9927681547418089	5.182608388493376	4.018721656467363	6.5929976236121854	5.222629522279453	0.03594581914778008	0.0889824935343067	0.005536018480483489	0	0	0	24	9	12
ENSG00000265096	ENSG00000265096.2	C1QTNF1 antisense RNA 1 [Source:HGNC Symbol;Acc:HGNC:44351]	C1QTNF1-AS1	protein_coding	NA	NA	-2.5052830666497212	-1.0224554918794868	5.140921184940418	3.9801056803177066	6.571109858666955	5.240002501748333	0.03252992802676888	0.08711217412199693	0.004837753910055835	0	0	0	16	11	15
ENSG00000123843	ENSG00000123843.13	complement component 4 binding protein beta [Source:HGNC Symbol;Acc:HGNC:1328]	C4BPB	protein_coding	P20851	725	-2.4994078197359966	-0.9706634013941134	5.324933697451127	4.013485566722563	6.627721663992812	5.247043114475962	0.039639107768574586	0.09022566053957395	0.005698180424272738	0	0	0	13	9	23
ENSG00000061918	ENSG00000061918.13	guanylate cyclase 1 soluble subunit beta 1 [Source:HGNC Symbol;Acc:HGNC:4687]	GUCY1B3	protein_coding	B7Z685,B7Z6G8,B7Z9H9,D6RC99,E9PCN2,Q02153	2983	-2.50126991357332	-1.0110720289750406	5.225926019502761	3.976226561441511	6.5917420438787495	5.248220443078586	0.03501814467486107	0.08863470915107768	0.005027950432038266	0	0	0	16	12	14
ENSG00000175445	ENSG00000175445.17	lipoprotein lipase [Source:HGNC Symbol;Acc:HGNC:6677]	LPL	protein_coding	A0A1B1RVA9,P06858	4023	-2.50126991357332	-1.0110720289750406	5.225926019502761	3.976226561441511	6.5917420438787495	5.248220443078586	0.03501814467486107	0.08863470915107768	0.005027950432038266	0	0	0	16	12	14
ENSG00000105929	ENSG00000105929.16	ATPase H+ transporting V0 subunit a4 [Source:HGNC Symbol;Acc:HGNC:866]	ATP6V0A4	protein_coding	A0A024R791,Q9HBG4	50617	-2.4994078197359966	-0.9907495000164481	5.195547052944081	4.035353104276894	6.59618674295097	5.2622507095338245	0.033301218298466106	0.08692355379665437	0.00488961994428357	0	0	0	23	9	13
ENSG00000101680	ENSG00000101680.15	laminin subunit alpha 1 [Source:HGNC Symbol;Acc:HGNC:6481]	LAMA1	protein_coding	P25391	284217	-2.4737600391949037	-0.9616842472005072	5.4619408072596904	4.0302605948133206	6.6556345017565	5.349738188568472	0.03579046388219075	0.08692355379665437	0.004349919988000152	0	0	0	14	12	18
ENSG00000120051	ENSG00000120051.15	cilia and flagella associated protein 58 [Source:HGNC Symbol;Acc:HGNC:26676]	CCDC147	protein_coding	Q5T655	159686	-2.4662591815240655	-0.9193708163993166	5.484628294882549	4.136908733710111	6.679523955071271	5.387920953589037	0.0312699851691525	0.08446537333936069	0.004128534780157482	0	0	0	20	7	22
ENSG00000251281	ENSG00000251281.1	novel transcript	CTD-2066L21.2	lincRNA	NA	NA	-2.4625861558596696	-0.92888260323847	5.484875912325951	4.11790440234703	6.675369176129616	5.400963708556025	0.031351151824672664	0.08292417946618989	0.0038370293890436944	0	0	0	25	9	14
ENSG00000270024	NA	NA	C8orf44-SGK3	protein_coding	NA	NA	-2.4597789270852473	-0.9385669615915645	5.5873210489962695	4.060471023413557	6.687751384718696	5.401122717656584	0.03501814467486107	0.08619350666864597	0.004003983281834139	0	0	0	19	13	13
ENSG00000109667	ENSG00000109667.12	solute carrier family 2 member 9 [Source:HGNC Symbol;Acc:HGNC:13446]	SLC2A9	protein_coding	Q9NRM0	56606	-2.453336970427719	-0.8866531020183309	5.732269950711462	4.115486840155314	6.735040427726327	5.42006021110117	0.03903801498664491	0.08848429793628142	0.004458256501578081	0	0	0	14	9	26
ENSG00000197872	ENSG00000197872.11	CYFIP related Rac1 interactor A [Source:HGNC Symbol;Acc:HGNC:25373]	FAM49A	protein_coding	Q9H0Q0	81553	-2.4462782686266453	-0.8655065545113494	5.755452673221126	4.1768849442266305	6.74963314861519	5.450612744050198	0.03594581914778008	0.08674035852922583	0.004152763632245157	0	0	0	30	8	14
ENSG00000169594	ENSG00000169594.13	basonuclin 1 [Source:HGNC Symbol;Acc:HGNC:1081]	BNC1	protein_coding	B7Z885,F5GY04,Q01954	646	-2.4500820819038256	-0.938638496732371	5.522380109299345	4.105465191053219	6.676764350654195	5.452675011932456	0.02765243557632923	0.07988920766686369	0.0030639612928629145	0	0	0	19	11	16
ENSG00000261243	ENSG00000261243.1	novel transcript, antisense to KIAA1609	RP11-517C16.4	antisense	NA	NA	-2.445783056893143	-0.9239818056560885	5.568321333066171	4.124130896537111	6.691094245864122	5.467236625103005	0.028310740582680023	0.07988920766686369	0.0030676483179289333	0	0	0	17	10	20
ENSG00000146233	ENSG00000146233.8	cytochrome P450 family 39 subfamily A member 1 [Source:HGNC Symbol;Acc:HGNC:17449]	CYP39A1	protein_coding	A0A087WTD2,B7Z786,Q9NYL5	51302	-2.445783056893143	-0.929827477294133	5.529505339714057	4.130397844559252	6.682091086776229	5.472863768881498	0.02620646422374636	0.0787456918344661	0.002884735077500952	0	0	0	20	10	17
ENSG00000233785	ENSG00000233785.1	novel transcript	RP13-314C10.5	antisense	NA	NA	-2.4411365514639036	-0.905718419862142	5.602883306204416	4.162541367693358	6.705745256212813	5.486526680242483	0.027497534312522744	0.07940214445723259	0.0030130405512681763	0	0	0	24	9	16
ENSG00000078081	ENSG00000078081.8	lysosomal associated membrane protein 3 [Source:HGNC Symbol;Acc:HGNC:14582]	LAMP3	protein_coding	Q9UQV4	27074	1.2991164059594944	3.4747619868984714	162.30662465893732	5.889098097886619	5.652278271438486	5.522502979706093	0.011618569705602983	0.017023059873463024	3.424724781086392e-17	0	4	15	580	341	395
ENSG00000261122	ENSG00000261122.6	long intergenic non-protein coding RNA 2167 [Source:HGNC Symbol;Acc:HGNC:53028]	5S_rRNA	lincRNA	NA	400533	-2.4180080786582345	-0.8175146873358092	6.009971942021349	4.240972216989033	6.811067344910046	5.556065001493631	0.034613206098157816	0.08390094602182742	0.0034649084784173726	0	0	0	20	7	27
ENSG00000134716	ENSG00000134716.11	cytochrome P450 family 2 subfamily J member 2 [Source:HGNC Symbol;Acc:HGNC:2634]	CYP2J2	protein_coding	P51589	1573	-2.399581857602554	-0.852010456438989	5.910964264072984	4.235338261329366	6.779938709438642	5.637956771921	0.02454042712359925	0.07429182198859885	0.0020256369398450524	0	0	0	23	10	18
ENSG00000121101	ENSG00000121101.15	testis expressed 14, intercellular bridge forming factor [Source:HGNC Symbol;Acc:HGNC:11737]	TEX14	protein_coding	Q8IWB6	56155	-2.3946163079627896	-0.8164116480244136	6.030283454330169	4.281212702242942	6.8149530685518664	5.652180210419022	0.026406704448515776	0.07604720287944722	0.002266370817627129	0	0	0	25	8	21
ENSG00000125538	ENSG00000125538.12	interleukin 1 beta [Source:HGNC Symbol;Acc:HGNC:5992]	IL1B	protein_coding	P01584	3553	1.3343856444841617	3.527541444488462	168.27101508042762	6.0104770000694305	5.818433955496866	5.675502579549543	0.007814603931328169	0.012320650473986373	5.524188115699109e-29	0	5	12	606	297	510
ENSG00000152463	ENSG00000152463.15	oleoyl-ACP hydrolase [Source:HGNC Symbol;Acc:HGNC:25625]	OLAH	protein_coding	Q9NV23	55301	-2.3869237153970038	-0.8319048183111034	6.016032993500743	4.26261407604966	6.8054545095045444	5.682570036012278	0.023721599233253458	0.07307673533946552	0.001823681805172764	0	0	0	23	10	19
ENSG00000273443	ENSG00000273443.1	novel transcript	RP11-54O7.18	lincRNA	NA	NA	-2.378744007400106	-0.7731641508510209	6.403552969339064	4.251294875857563	6.890300520096172	5.688397180133843	0.03801505043137826	0.08206436905912533	0.0026883583754286166	0	0	0	29	13	12
ENSG00000162511	ENSG00000162511.8	lysosomal protein transmembrane 5 [Source:HGNC Symbol;Acc:HGNC:29612]	LAPTM5	protein_coding	Q13571,Q5TBB8	7805	-2.377119344641512	-0.7884040974722981	6.4339319358977445	4.213665744601399	6.887552182011912	5.691203393943402	0.03609736633276287	0.08206436905912533	0.0026326662400111907	0	0	0	22	16	13
ENSG00000042832	ENSG00000042832.12	thyroglobulin [Source:HGNC Symbol;Acc:HGNC:11764]	TG	protein_coding	P01266	7038	-2.3665600553020334	-0.7594887408923124	6.352862490471564	4.333313575829757	6.889375940663109	5.741889038211686	0.02902062771392005	0.07604720287944722	0.002058258764973975	0	0	0	31	9	17
ENSG00000136514	ENSG00000136514.3	receptor transporter protein 4 [Source:HGNC Symbol;Acc:HGNC:23992]	RTP4	protein_coding	Q96DX8	64108	-2.349481136589501	-0.7515852307214184	6.6311307303025595	4.274875731732095	6.9321637515016405	5.788426142329045	0.033524516511737545	0.0787168042379374	0.0019998470373503927	0	0	0	23	16	14
ENSG00000131203	ENSG00000131203.13	indoleamine 2,3-dioxygenase 1 [Source:HGNC Symbol;Acc:HGNC:6059]	IDO1	protein_coding	P14902	3620	-0.0628708088506259	2.3216529506712806	71.41984981337674	6.757759035778957	6.038912646276416	5.79244429804153	0.015845985809482762	0.036597279036400074	5.204399841573925e-9	0	5	0	254	144	187
ENSG00000074660	ENSG00000074660.16	scavenger receptor class F member 1 [Source:HGNC Symbol;Acc:HGNC:16820]	SCARF1	protein_coding	A8K6Z5,Q14162	8578	-2.328868241775681	-0.7025736579981321	6.894582260783022	4.325522444860593	6.990427603667561	5.858150043950233	0.03594581914778008	0.07876877828912521	0.0018777050599520946	0	0	0	27	16	13
ENSG00000206073	ENSG00000206073.11	serpin family B member 4 [Source:HGNC Symbol;Acc:HGNC:10570]	SERPINB4	protein_coding	P48594,Q9BYF7	6318	-2.328172508495547	-0.6841756041083696	6.778703224775193	4.422919241776594	6.982945253366151	5.873114528102122	0.028685441769727243	0.07501697664421744	0.0016843369153672092	0	0	0	24	8	29
ENSG00000132274	ENSG00000132274.16	tripartite motif containing 22 [Source:HGNC Symbol;Acc:HGNC:16379]	TRIM22	protein_coding	B4DQS5,Q8IYM9	10346	1.9260271083907243	4.28378601773663	286.5869117991071	6.275852804937583	5.993281549563992	5.87325866511928	0.009446182719954656	0.015135997614447404	1.8698793696508324e-29	0	9	17	951	583	803
ENSG00000178685	ENSG00000178685.14	poly(ADP-ribose) polymerase family member 10 [Source:HGNC Symbol;Acc:HGNC:25895]	PARP10	protein_coding	B4E0C4,E9PK67,E9PNI7,Q53GL7	84875	0.10100435344316165	2.493539107312577	80.73214447143783	6.468212553286475	6.0366668221496855	5.875033907570156	0.012332418275004932	0.023942036505395708	2.7612805132708333e-11	0	0	7	309	159	202
ENSG00000228140	ENSG00000228140.2	novel transcript	RP3-467K16.4	lincRNA	NA	NA	-2.3283291178424643	-0.7156074485876179	6.614754607129902	4.410344981080718	6.946299006985544	5.879782834486354	0.02368041154932691	0.06968431631604888	0.0012996369384266598	0	0	0	27	9	23
ENSG00000092068	ENSG00000092068.20	solute carrier family 7 member 8 [Source:HGNC Symbol;Acc:HGNC:11066]	SLC7A8	protein_coding	Q53EM9,Q9UHI5	23428	-2.314720092177929	-0.7134206909872435	6.744636486523754	4.3864084509641215	6.965148528565277	5.917613283391531	0.02439615687849482	0.06825957880569163	0.0011378666748497342	0	0	0	27	13	17
ENSG00000125740	ENSG00000125740.14	FosB proto-oncogene, AP-1 transcription factor subunit [Source:HGNC Symbol;Acc:HGNC:3797]	FOSB	protein_coding	A0A024R0P6,K7EKC1,P53539	2354	0.43077030522760845	2.966565698152801	113.19429879078803	6.76223893834639	6.060989185347108	5.926501683367658	0.012042276431206547	0.02764394109606512	2.489074744735432e-10	0	0	10	388	220	328
ENSG00000117228	ENSG00000117228.10	guanylate binding protein 1 [Source:HGNC Symbol;Acc:HGNC:4182]	GBP1	protein_coding	P32455	2633	3.971798781751886	6.085633309621649	1006.3413056161087	6.102318499878452	6.043653295521193	5.965919549034214	0.00274718484362427	0.005499347410829616	1.521287853815162e-51	6	39	36	3661	1777	3012
ENSG00000146197	ENSG00000146197.9	signal peptide, CUB domain and EGF like domain containing 3 [Source:HGNC Symbol;Acc:HGNC:13655]	SCUBE3	protein_coding	Q8IX30	222663	-2.2959152109282726	-0.6889472143424815	6.953462149000553	4.401321633468274	7.004197985212386	5.975574237402727	0.024139613925649693	0.06718265015912216	9.952130083479237e-4	0	0	0	24	15	18
ENSG00000164176	ENSG00000164176.13	EGF like repeats and discoidin domains 3 [Source:HGNC Symbol;Acc:HGNC:3173]	EDIL3	protein_coding	O43854	10085	-2.2951804796305337	-0.6750660241118921	6.960339761971863	4.4283901569182715	7.01107266415937	5.980892665079306	0.02463902687370912	0.0669593552774765	0.0010221351627563368	0	0	0	20	12	27
ENSG00000133687	ENSG00000133687.16	transmembrane O-mannosyltransferase targeting cadherins 1 [Source:HGNC Symbol;Acc:HGNC:24099]	TMTC1	protein_coding	Q8IUR5	83857	-2.2776487406639196	-0.656096021141629	7.1303494310965485	4.443584652710656	7.04187011918237	6.03578506117677	0.023868049618774877	0.06492993289054196	8.613992278249003e-4	0	0	0	20	14	25
ENSG00000188282	ENSG00000188282.12	RUN and FYVE domain containing 4 [Source:HGNC Symbol;Acc:HGNC:24804]	RUFY4	protein_coding	Q6ZNE9	285180	-2.2788811228964456	-0.6483329551952381	7.061154471185755	4.4921670029621605	7.036922168569556	6.04122211464917	0.021455189650768904	0.06357636921641482	8.099422068584207e-4	0	0	0	30	11	21
ENSG00000174343	ENSG00000174343.6	cholinergic receptor nicotinic alpha 9 subunit [Source:HGNC Symbol;Acc:HGNC:14079]	CHRNA9	protein_coding	Q9UGM1	55584	-2.27829992365767	-0.6547428247384531	7.054029240771041	4.47941356401417	7.033035505107029	6.041637511076823	0.021382417076288452	0.06317482413108813	7.836365979056982e-4	0	0	0	29	12	20
ENSG00000119917	ENSG00000119917.14	interferon induced protein with tetratricopeptide repeats 3 [Source:HGNC Symbol;Acc:HGNC:5411]	IFIT3	protein_coding	O14879,Q5T765	3437	5.2274344157205395	7.305834997248581	2348.6818374955515	6.07934837094166	6.096172720061136	6.042759370454742	0.001328910213592924	0.00455405830122098	1.9628426277726918e-143	21	69	91	8803	4030	7018
ENSG00000267163	NA	NA	AC084219.3	antisense	NA	NA	-2.2721217410845624	-0.6044329719322182	7.646191872506597	4.391501442201745	7.129638131905257	6.043327999094188	0.03609736633276287	0.07866862156407375	0.0014520965183381764	0	0	0	18	21	19
ENSG00000269640	NA	NA	CTD-2521M24.9	lincRNA	NA	NA	-2.2597799794160816	-0.6308890443967641	7.307484330635947	4.473825181798015	7.075853550852973	6.0925299991587485	0.022792057754238832	0.06346657369131936	7.338159040327709e-4	0	0	0	21	15	24
ENSG00000007171	ENSG00000007171.18	nitric oxide synthase 2 [Source:HGNC Symbol;Acc:HGNC:7873]	NOS2	protein_coding	P35228	4843	-2.2480408870577233	-0.6059237331879335	7.432616954929124	4.509213297196713	7.1026233414808955	6.131424057466324	0.022769278909224734	0.0627519860785775	6.748907207921683e-4	0	0	0	21	14	27
ENSG00000179388	ENSG00000179388.9	early growth response 3 [Source:HGNC Symbol;Acc:HGNC:3240]	EGR3	protein_coding	B4DH80,Q06889	1960	-2.228689261889738	-0.5137697199541005	8.295603965003256	4.4690948340665395	7.245068355431397	6.187615961952385	0.03780285163425142	0.07891854103502441	0.00121861610119892	0	0	0	20	24	18
ENSG00000113578	ENSG00000113578.18	fibroblast growth factor 1 [Source:HGNC Symbol;Acc:HGNC:3665]	FGF1	protein_coding	A8K147,P05230,Q16089	2246	-2.224692162666197	-0.5409118023123929	7.711630742617732	4.622871487218375	7.166056379323855	6.21406197784157	0.021503530843873808	0.06244978171761522	5.870112148891282e-4	0	0	0	30	10	29
ENSG00000134326	ENSG00000134326.11	cytidine/uridine monophosphate kinase 2 [Source:HGNC Symbol;Acc:HGNC:27015]	CMPK2	protein_coding	Q5EBM0	129607	1.4208625804833717	4.493351124773153	331.72574221669015	7.742266379644688	6.432701357302034	6.228466727095965	0.01486938387388593	0.04266681308145782	1.0536038997732958e-6	0	0	25	1133	634	989
ENSG00000258559	ENSG00000258559.2	novel transcript, sense overlapping ABCD4	AC005519.4	sense_overlapping	NA	NA	-2.2009431041239376	-0.515170158115573	7.9220158189166545	4.653772380524792	7.20242652323599	6.286602718252706	0.020808631629235883	0.059152218018963205	4.3290373326522165e-4	0	0	0	35	12	23
ENSG00000204876	ENSG00000204876.4	uncharacterized LOC389602 [Source:NCBI gene;Acc:389602]	AC021218.2	protein_coding	NA,Q6ZVM9	389602	-2.1743607541836143	-0.4829167660318794	8.221412132548386	4.674843556245458	7.250224184727438	6.36419109637378	0.020213235598302043	0.056449801373003	3.348255303047423e-4	0	0	0	25	14	31
ENSG00000153233	ENSG00000153233.13	protein tyrosine phosphatase receptor type R [Source:HGNC Symbol;Acc:HGNC:9680]	PTPRR	protein_coding	Q15256,Q7Z2V8	5801	-2.1750119371773646	-0.47528106494393685	8.209785264476402	4.702091872765876	7.252540149063456	6.367180757713792	0.01920847923732015	0.056449801373003	3.3591348019445085e-4	0	0	0	29	12	31
ENSG00000136244	ENSG00000136244.12	interleukin 6 [Source:HGNC Symbol;Acc:HGNC:6018]	IL6	protein_coding	B4DNQ5,B4DVM1,B5MC21,P05231,Q75MH2	3569	0.644405139621453	3.381352199669984	151.75787359767327	7.1909405286467845	6.48066747657466	6.369948502554962	0.009752120876069692	0.022262322035424956	2.3986689899267493e-12	0	0	10	577	276	428
ENSG00000135077	ENSG00000135077.9	hepatitis A virus cellular receptor 2 [Source:HGNC Symbol;Acc:HGNC:18437]	HAVCR2	protein_coding	Q8TDQ0	84868	-2.167929042766483	-0.43718178425684334	8.452925282648044	4.728701874735812	7.296126531570625	6.386460759387427	0.022376551881805387	0.06022742261487351	4.1964847594389275e-4	0	0	0	28	11	36
ENSG00000256196	ENSG00000256196.2	novel transcript	RP11-881M11.4	antisense	NA	NA	-2.1607462670708637	-0.4420082777448478	8.64087048876751	4.661173856970023	7.314349836083399	6.397281928673885	0.02620646422374636	0.06244978171761522	4.358842386320087e-4	0	0	0	32	20	18
ENSG00000248187	ENSG00000248187.1	novel transcript	RP11-184M15.1	lincRNA	NA	NA	-2.1596757099132398	-0.43967041859222056	8.555370419318363	4.691164000050869	7.305704942961743	6.404018033631921	0.024337504604329957	0.05979651597756778	3.883348145336563e-4	0	0	0	22	15	35
ENSG00000237499	ENSG00000237499.7	wound and keratinocyte migration associated lncRNA 2 [Source:HGNC Symbol;Acc:HGNC:53754]	RP11-356I2.4	antisense	NA	100130476	-2.149815527069529	-0.456454093896607	8.444735873298013	4.7139484121777215	7.286708823321347	6.439635813706486	0.017676236588346828	0.05392274037939691	2.2895163847302876e-4	0	0	0	29	16	26
ENSG00000147676	ENSG00000147676.14	mal, T cell differentiation protein 2 (gene/pseudogene) [Source:HGNC Symbol;Acc:HGNC:13634]	MAL2	protein_coding	A0A024R9E4,Q969L2	114569	-2.1505436311065096	-0.39708077636134637	8.69762471464181	4.789167066621649	7.3403620847856095	6.4433083143795855	0.022376551881805387	0.059953050809048905	3.776389045375405e-4	0	0	0	35	10	34
ENSG00000188089	ENSG00000188089.13	phospholipase A2 group IVE [Source:HGNC Symbol;Acc:HGNC:24791]	PLA2G4E	protein_coding	Q3MJ16	123745	-2.1429248020990483	-0.4205666531342582	8.622934951772729	4.758129302129815	7.321652436102289	6.4620293990846935	0.019347583097193054	0.055958292088546455	2.6576154071017205e-4	0	0	0	28	13	34
ENSG00000079215	ENSG00000079215.14	solute carrier family 1 member 3 [Source:HGNC Symbol;Acc:HGNC:10941]	SLC1A3	protein_coding	A0A024R050,A0A087WT87,A0A087X0U3,B4DF14,P43003,Q7Z5T0,Q8N169	6507	-2.133158373065604	-0.41742196675751003	8.784507594103982	4.724668902075589	7.339857297838741	6.482722211442997	0.02091161488823127	0.056112291801403945	2.563705938209153e-4	0	0	0	24	18	30
ENSG00000204965	ENSG00000204965.9	protocadherin alpha 5 [Source:HGNC Symbol;Acc:HGNC:8671]	PCDHA5	protein_coding	Q9Y5H7	56143	-2.1299147305216932	-0.38767636045354653	9.130340366389344	4.691441733097599	7.388366647135179	6.4887058661610615	0.027082983976205316	0.06244978171761522	3.8326919471985227e-4	0	0	0	22	23	26
ENSG00000005001	ENSG00000005001.10	serine protease 22 [Source:HGNC Symbol;Acc:HGNC:14368]	PRSS22	protein_coding	Q9GZN4	64063	-2.1136796452874096	-0.3500536805780508	9.38641904901169	4.729204693034971	7.430011529507625	6.5398723981956275	0.030056764177491986	0.06244978171761522	3.5924528964461564e-4	0	0	0	20	22	32
ENSG00000137265	ENSG00000137265.15	interferon regulatory factor 4 [Source:HGNC Symbol;Acc:HGNC:6119]	IRF4	protein_coding	Q15306	3662	-2.1160370090074543	-0.3889969145421418	8.866322587387774	4.810564364439595	7.361225752920155	6.544788838598126	0.016819264362817804	0.05171609271617831	1.724817702475733e-4	0	0	0	32	14	31
ENSG00000157601	ENSG00000157601.14	MX dynamin like GTPase 1 [Source:HGNC Symbol;Acc:HGNC:7532]	MX1	protein_coding	P20591	4599	4.630872759697299	6.98037755991908	1873.7584151745202	6.601188608009421	6.655430373582047	6.583422259127952	0.001328910213592924	0.00455405830122098	2.733526223379673e-147	11	32	59	6963	3365	5465
ENSG00000225963	ENSG00000225963.8	novel transcript, antisense to SP110	AC009950.2	antisense	NA	NA	-2.091098919268529	-0.3531813945016303	9.284221529784775	4.809766371428407	7.4190493723390745	6.607981069565244	0.018323406724216368	0.05256859919906212	1.6067080610605034e-4	0	0	0	31	20	25
ENSG00000187094	ENSG00000187094.12	cholecystokinin [Source:HGNC Symbol;Acc:HGNC:1569]	CCK	protein_coding	P06307,Q6FG82	885	-2.0857701876454824	-0.3320883319614268	9.429665666386772	4.82730757319801	7.442713044861853	6.623547910673405	0.02075104284951066	0.05392274037939691	1.7661705526905364e-4	0	0	0	36	20	22
ENSG00000157766	ENSG00000157766.18	aggrecan [Source:HGNC Symbol;Acc:HGNC:319]	ACAN	protein_coding	E7ENV9,E7EX88,H0YM81,P16112	176	-2.064789615986781	-0.15396111276082264	10.578794390091629	5.019199016199624	7.626207980385347	6.720322099069034	0.03609736633276287	0.06965276705491016	4.066328846002722e-4	0	0	0	47	8	45
ENSG00000267577	ENSG00000267577.1	novel transcript, antisense to C19orf51 and SYT5	CTD-2587H24.5	antisense	NA	NA	-2.0410149410314102	-0.25954340927946407	10.014136819186506	4.9185787523589175	7.529385615115197	6.754518172500241	0.018438873162626095	0.05038773550958679	1.1069618775789515e-4	0	0	0	38	21	24
ENSG00000120949	ENSG00000120949.15	TNF receptor superfamily member 8 [Source:HGNC Symbol;Acc:HGNC:11923]	TNFRSF8	protein_coding	A5D8T4,P28908	943	-2.0353843170746675	-0.2297785083197183	10.101270011619485	4.987109452267755	7.550146079017002	6.779845551083588	0.01824601892049451	0.05038773550958679	1.1028955402311844e-4	0	0	0	34	14	41
ENSG00000161570	NA	NA	CCL5	protein_coding	NA	NA	4.3455581036899416	6.85383791460078	1719.5611249498256	6.997177251553863	6.917748878962562	6.820054107840063	0.0029893775849697494	0.005499347410829616	1.4574859593423472e-39	17	19	29	3928	4098	5364
ENSG00000100628	ENSG00000100628.12	ankyrin repeat and SOCS box containing 2 [Source:HGNC Symbol;Acc:HGNC:16012]	ASB2	protein_coding	A0A024R6E7,Q96Q27	51676	-2.01024556125293	-0.19597499719518638	10.63455275513751	4.949158374515872	7.611314480811803	6.840808856447949	0.021503530843873808	0.051823019754223314	1.1028955402311844e-4	0	0	0	26	24	35
ENSG00000010030	ENSG00000010030.14	ETS variant transcription factor 7 [Source:HGNC Symbol;Acc:HGNC:18160]	ETV7	protein_coding	Q9Y603	51513	-1.9866094309144842	-0.12397694202658521	11.30583577376511	4.995170648269918	7.69871828374846	6.914854544142259	0.02706984300601035	0.056112291801403945	1.3254259659562415e-4	0	0	0	41	28	21
ENSG00000101342	ENSG00000101342.10	TBC/LysM-associated domain containing 2 [Source:HGNC Symbol;Acc:HGNC:16112]	TLDC2	protein_coding	A0PJX2	140711	-1.9921620639604383	-0.06083209303977686	11.45440143353876	5.142416362877151	7.739541458145212	6.921787708946746	0.02977662163579307	0.06050759781794168	1.8651491711663024e-4	0	0	0	64	11	33
ENSG00000102970	ENSG00000102970.11	C-C motif chemokine ligand 17 [Source:HGNC Symbol;Acc:HGNC:10615]	CCL17	protein_coding	Q92583	6361	-1.9811197414118455	-0.13104911562095917	11.237776006423939	4.99810623116251	7.6895489152482135	6.931822386649092	0.024691771691213366	0.052926379177019554	1.058178454177364e-4	0	0	0	25	26	38
ENSG00000153253	ENSG00000153253.18	sodium voltage-gated channel alpha subunit 3 [Source:HGNC Symbol;Acc:HGNC:10590]	SCN3A	protein_coding	Q9C007,Q9NY46	6328	-1.9819947216804532	-0.16428479450074365	10.71186611076403	5.0788497988425085	7.632266560705346	6.932600637396992	0.013790465149867205	0.04338452668210528	4.619898726959692e-5	0	0	0	39	17	37
ENSG00000103313	ENSG00000103313.12	MEFV innate immuity regulator, pyrin [Source:HGNC Symbol;Acc:HGNC:6998]	MEFV	protein_coding	D2DTW2,O15553	4210	-1.9777788888906005	-0.150254853160347	11.016011679496435	5.023541483239355	7.6632897287198265	6.93329372684698	0.018438873162626095	0.04772927576690084	6.916238233803844e-5	0	0	0	29	24	36
ENSG00000197646	ENSG00000197646.8	programmed cell death 1 ligand 2 [Source:HGNC Symbol;Acc:HGNC:18731]	PDCD1LG2	protein_coding	Q9BQ51	80380	-1.9739225597644445	-0.11767787497765912	11.048447990291448	5.128560073940116	7.680909105049074	6.958671542315293	0.017208790888955303	0.047129195613354664	6.548124657779729e-5	0	0	0	42	14	43
ENSG00000185745	ENSG00000185745.10	interferon induced protein with tetratricopeptide repeats 1 [Source:HGNC Symbol;Acc:HGNC:5407]	IFIT1	protein_coding	P09914	3434	5.241015922144139	7.890205646879242	3522.4082142661396	7.050803634330748	7.076162891267649	6.993899617127954	0.00274718484362427	0.005499347410829616	8.247704252750737e-58	8	46	106	13475	6253	10156
ENSG00000110324	ENSG00000110324.11	interleukin 10 receptor subunit alpha [Source:HGNC Symbol;Acc:HGNC:5964]	IL10RA	protein_coding	Q13651	3587	-1.9103380068586928	-0.03997281469903907	11.931251277787595	5.198194434334283	7.783790366932542	7.127286475764946	0.014528745457046587	0.040049054579777685	2.688518185476823e-5	0	0	0	36	21	44
ENSG00000198947	ENSG00000198947.15	dystrophin [Source:HGNC Symbol;Acc:HGNC:2928]	DMD	protein_coding	A0A0S2Z3B5,A0A0S2Z3J7,A1L0U9,A7E212,P11532,Q16484,Q4G0X0	1756	-1.9016125877802124	-0.009693603063134406	12.118135000499148	5.257476456487654	7.811489695749688	7.158485966990764	0.014305029271548869	0.04037815598860303	2.6691462027872947e-5	0	0	0	44	17	46
ENSG00000226025	ENSG00000226025.9	Charcot-Leyden crystal protein pseudogene	LGALS17A	pseudogene	NA	400696	-1.8623042066175106	0.048057188470090814	12.909303457905045	5.26862514769039	7.893228018025155	7.255222410944629	0.015428315198549925	0.03991316193408427	2.1250452588336876e-5	0	0	0	47	28	31
ENSG00000206075	ENSG00000206075.14	serpin family B member 5 [Source:HGNC Symbol;Acc:HGNC:8949]	SERPINB5	protein_coding	A0A024R2B6,P36952	5268	-1.845471320980545	0.25721475504209323	14.810787341191089	5.475860128119612	8.109045360585231	7.367820400152759	0.03765006262898663	0.06244978171761522	9.073320276678237e-5	0	0	0	66	10	65
ENSG00000119922	ENSG00000119922.10	interferon induced protein with tetratricopeptide repeats 2 [Source:HGNC Symbol;Acc:HGNC:5409]	IFIT2	protein_coding	P09913,Q05DN2	3433	5.02290463478987	7.830413740855551	3379.684452737721	7.44103438402375	7.495206598261617	7.404376580472228	0.0014691407396843796	0.004995172118581353	1.129573609972596e-105	8	30	73	12462	6038	10142
ENSG00000111335	ENSG00000111335.13	2'-5'-oligoadenylate synthetase 2 [Source:HGNC Symbol;Acc:HGNC:8087]	OAS2	protein_coding	P29728,Q7Z6D0	4939	2.9178713264117646	5.772026800155959	809.2243157238632	7.955029902838658	7.541531319896943	7.410522038418908	0.004505802890809737	0.008591606454253962	1.8698793696508324e-29	5	11	3	3036	1518	2247
ENSG00000137198	ENSG00000137198.10	guanosine monophosphate reductase [Source:HGNC Symbol;Acc:HGNC:4376]	GMPR	protein_coding	P36959	2766	-1.7662150478817815	0.2196103806259229	14.851478683915628	5.448500843525056	8.093035708997549	7.512430997965431	0.014669994223187875	0.035475336930780685	8.971118928164725e-6	0	0	0	50	34	36
ENSG00000162654	ENSG00000162654.9	guanylate binding protein 4 [Source:HGNC Symbol;Acc:HGNC:20480]	GBP4	protein_coding	Q96PP9	115361	0.8032673638783215	3.9133222929856033	220.71652839456794	8.031220358656016	7.674994805997048	7.541289477574206	0.0058957490143280895	0.011371256259889283	1.5666313557571043e-24	0	0	6	853	382	655
ENSG00000177675	ENSG00000177675.8	CD163 molecule like 1 [Source:HGNC Symbol;Acc:HGNC:30375]	CD163L1	protein_coding	Q9NR16	283316	-1.7361253453483805	0.2704052197871908	15.281007189912017	5.559111321474587	8.140867180166556	7.598853586059177	0.012290183852566031	0.031443122108660314	4.879503319108325e-6	0	0	0	47	25	59
ENSG00000187479	ENSG00000187479.8	chromosome 11 open reading frame 96 [Source:HGNC Symbol;Acc:HGNC:38675]	C11orf96	protein_coding	A0A087WW59,Q7Z7L8	387763	-1.6904241046092339	0.37280662016574734	16.429566969568363	5.699850716401986	8.250864317357077	7.7293132914217555	0.012612034657845207	0.031443122108660314	3.761060724905955e-6	0	0	0	70	21	57
ENSG00000133106	ENSG00000133106.14	epithelial stromal interaction 1 [Source:HGNC Symbol;Acc:HGNC:16465]	EPSTI1	protein_coding	Q96J88	94240	-1.6646733759299805	0.40238511998864096	17.01641140215473	5.686353086855676	8.294056510036988	7.7855591531637085	0.01340762737106707	0.030239021479948107	2.8585985334778847e-6	0	0	0	71	33	40
ENSG00000166863	ENSG00000166863.12	tachykinin precursor 3 [Source:HGNC Symbol;Acc:HGNC:11521]	TAC3	protein_coding	A0A024RB47,A0A024RB97,Q9UHF0	6866	-1.6419601630200098	0.4570727671231307	17.980036517633653	5.675974627237926	8.365215531507975	7.846217820007923	0.015428315198549925	0.03423095397655965	3.889179618021273e-6	0	0	0	51	45	45
ENSG00000110446	ENSG00000110446.11	solute carrier family 15 member 3 [Source:HGNC Symbol;Acc:HGNC:18068]	SLC15A3	protein_coding	Q8IY34	51296	-1.6100814192800545	0.5118724932242925	18.491132399470434	5.8076764420691225	8.414631424810366	7.9297451107266115	0.013673435442593801	0.02975495125054663	1.9916073931728114e-6	0	0	0	51	30	77
ENSG00000135114	ENSG00000135114.12	2'-5'-oligoadenylate synthetase like [Source:HGNC Symbol;Acc:HGNC:8090]	OASL	protein_coding	Q15646	8638	4.177291534935487	7.185842724921235	2161.5946783868085	8.151376380318657	8.014612856477745	7.998047004622933	0.0017549308215337792	0.004995172118581353	2.0371494696647172e-72	11	11	16	7844	4209	5993
ENSG00000102524	ENSG00000102524.11	TNF superfamily member 13b [Source:HGNC Symbol;Acc:HGNC:11929]	TNFSF13B	protein_coding	A0A0U5J7Q1,Q9Y275	10673	-1.5450797748185239	0.5970303574503864	19.8567045554262	5.915015374137922	8.514227567011233	8.089006846268402	0.00898114035127911	0.023388758594596416	5.140737046924131e-7	0	0	0	68	40	57
ENSG00000084734	ENSG00000084734.9	glucokinase regulator [Source:HGNC Symbol;Acc:HGNC:4196]	GCKR	protein_coding	A0A0C4DFN2,Q14397	2646	-1.520687042377902	0.6494951698867194	20.68856974661145	5.959963700429093	8.572735530698703	8.15130982024024	0.010006439382242287	0.023757133350030907	5.140737046924131e-7	0	0	0	59	41	71
ENSG00000153993	ENSG00000153993.13	semaphorin 3D [Source:HGNC Symbol;Acc:HGNC:10726]	SEMA3D	protein_coding	O95025	223117	-1.5193875415500733	0.647090656630006	20.498177551543638	6.0037125303132255	8.564630059703171	8.161251812601805	0.008368814228983681	0.02176178894920371	3.3051105743653064e-7	0	0	0	78	33	67
ENSG00000184530	ENSG00000184530.9	chromosome 6 open reading frame 58 [Source:HGNC Symbol;Acc:HGNC:20960]	C6orf58	protein_coding	Q6P5S2	352999	-1.505116901285647	0.6751748602591504	20.944329798156087	6.033706037050848	8.59565659607156	8.198318842763141	0.008368814228983681	0.02176178894920371	2.999538734487622e-7	0	0	0	76	33	73
ENSG00000129277	NA	NA	CCL4	protein_coding	NA	NA	-1.4649628286990448	0.7515671013455347	22.384910348058643	6.070913315547184	8.686296062601322	8.293282799422398	0.0094755689735616	0.02230802954887955	2.8388472426697897e-7	0	0	0	81	47	57
ENSG00000204291	ENSG00000204291.11	collagen type XV alpha 1 chain [Source:HGNC Symbol;Acc:HGNC:2192]	COL15A1	protein_coding	B3KTP7,P39059	1306	-1.3573327232892616	0.9551384651405362	25.899112808242567	6.341944811925213	8.902845537272466	8.571374906624776	0.008270435552361125	0.01946699791898413	7.074434952378356e-8	0	0	0	101	37	91
ENSG00000103522	ENSG00000103522.16	interleukin 21 receptor [Source:HGNC Symbol;Acc:HGNC:6006]	IL21R	protein_coding	Q9HBE5	50615	-1.3675570859851114	1.0130214192294857	27.57471228507363	6.215639693259453	8.979572650173225	8.576689788263375	0.02091161488823127	0.034876058752151926	6.642803058723165e-7	0	0	0	80	77	53
ENSG00000214049	ENSG00000214049.8	urothelial cancer associated 1 [Source:HGNC Symbol;Acc:HGNC:37126]	UCA1	processed_transcript	NA	652995	-1.3240426411741169	1.018186046461573	27.222007290871765	6.396810932747361	8.972932527725023	8.652392531823368	0.008392423629428335	0.019400067209997516	5.700532010290998e-8	0	0	0	90	41	106
ENSG00000128284	ENSG00000128284.19	apolipoprotein L3 [Source:HGNC Symbol;Acc:HGNC:14868]	APOL3	protein_coding	A0A024R1G6,O95236	80833	-1.2982952843713738	1.0456577075409046	27.883541486327214	6.42844880840013	9.00529949177779	8.708854437067608	0.006577710393361978	0.017055209221871773	2.349170281476425e-8	0	0	0	98	50	89
ENSG00000168685	ENSG00000168685.15	interleukin 7 receptor [Source:HGNC Symbol;Acc:HGNC:6024]	IL7R	protein_coding	P16871	3575	-1.2795369679000541	1.1190121700591908	29.29456232669041	6.503999732628907	9.080703090983839	8.769381180231461	0.0094755689735616	0.02057648566396126	5.2430952630038835e-8	0	0	0	105	38	118
ENSG00000214872	ENSG00000214872.8	smoothelin like 1 [Source:HGNC Symbol;Acc:HGNC:32394]	SMTNL1	protein_coding	A8MU46,E9PPJ3	219537	-1.2333574088648345	1.166270027993667	30.574384100226226	6.551440541985332	9.136989426607439	8.865219820186649	0.006467509510817178	0.016115429461471424	1.1785591671103416e-8	0	0	0	105	58	94
ENSG00000170006	ENSG00000170006.12	transmembrane protein 154 [Source:HGNC Symbol;Acc:HGNC:26489]	TMEM154	protein_coding	D6R923,Q6P9G4	201799	-1.1888589506752028	1.2920119223333169	33.321591295287526	6.683940895812328	9.267453015688739	8.992461762808176	0.0094755689735616	0.01969373522106918	2.0879296022663203e-8	0	0	0	158	44	99
ENSG00000138135	ENSG00000138135.7	cholesterol 25-hydroxylase [Source:HGNC Symbol;Acc:HGNC:1907]	CH25H	protein_coding	O95992	9023	-1.1308598369138818	1.3730446816928905	35.8138150327008	6.739107751675182	9.361811197316625	9.117336805264067	0.007961101796178508	0.017151276526080974	7.445738355476231e-9	0	0	0	106	79	105
ENSG00000050730	ENSG00000050730.16	TNFAIP3 interacting protein 3 [Source:HGNC Symbol;Acc:HGNC:19315]	TNIP3	protein_coding	Q96KP6	79931	-1.1299735589601159	1.3647073158203447	35.426792987276684	6.764739927092533	9.349772331059087	9.119980737898924	0.006460603849573018	0.01557471797064226	4.133741273780762e-9	0	0	0	112	63	125
ENSG00000169245	ENSG00000169245.6	C-X-C motif chemokine ligand 10 [Source:HGNC Symbol;Acc:HGNC:10637]	CXCL10	protein_coding	A0A024RDA4,P02778	3627	-1.0196124860551596	1.5749390830888905	41.40631225357765	6.9823925384310535	9.57455071789656	9.3851229622436545	0.006250290953800861	0.014695467610301622	1.1935623340896988e-9	0	0	0	161	79	110
ENSG00000108771	ENSG00000108771.13	DExH-box helicase 58 [Source:HGNC Symbol;Acc:HGNC:29517]	DHX58	protein_coding	A0A024R1Y5,Q96C10	79132	-0.9866253694017756	1.6394144032603002	43.52388636149641	7.040330918376931	9.644163595549045	9.463148367245777	0.006498409792382308	0.014695467610301622	9.90791560446074e-10	0	0	0	128	89	141
ENSG00000155918	ENSG00000155918.8	retinoic acid early transcript 1L [Source:HGNC Symbol;Acc:HGNC:16798]	RAET1L	protein_coding	Q5VY80	154064	-0.9888363062520682	1.6462300738355196	43.69587966569571	7.037610723708374	9.65104697595187	9.463424053139333	0.007814603931328169	0.015958781387840012	1.464064754383262e-9	0	0	0	170	90	104
ENSG00000272772	ENSG00000272772.1	novel protein	CTD-2410N18.5	protein_coding	NA	NA	-0.9488747106928296	1.898072674788163	52.54912881297231	7.113993130894031	9.915995100235426	9.669606691797807	0.03594581914778008	0.037415343798725464	3.369184607058285e-8	0	0	0	77	91	268
ENSG00000182782	ENSG00000182782.8	hydroxycarboxylic acid receptor 2 [Source:HGNC Symbol;Acc:HGNC:24827]	HCAR2	protein_coding	Q8TDS4	338442	-0.8007269162716955	1.9900644957723748	56.217238926509935	7.417249463470934	10.013391395130336	9.904235898962634	0.0058957490143280895	0.012137846560997657	8.907126917427409e-11	0	0	0	177	116	170
ENSG00000137959	ENSG00000137959.16	interferon induced protein 44 like [Source:HGNC Symbol;Acc:HGNC:17817]	IFI44L	protein_coding	B4E019,Q53G44	10964	-0.7903625345555705	2.0091059819061603	56.78044267376774	7.4502873690136235	10.031402725941364	9.925962476587273	0.005506078437972219	0.011286136145257556	6.015926012164722e-11	0	0	0	231	95	166
ENSG00000171855	ENSG00000171855.7	interferon beta 1 [Source:HGNC Symbol;Acc:HGNC:5434]	IFNB1	protein_coding	P01574	3456	-0.7872511842325071	2.0243319045194506	57.38809654907713	7.457037676364677	10.047202307315235	9.94168352140299	0.005919330506367471	0.012424319723332395	8.76531459932223e-11	0	0	0	249	95	156
ENSG00000197110	ENSG00000197110.9	interferon lambda 3 [Source:HGNC Symbol;Acc:HGNC:18365]	IFNL3	protein_coding	A0A0C4DGW8,Q8IZI9	282617	-0.7827626458361857	2.0577219417696777	59.178903223220125	7.444906295108518	10.08551104217645	9.96259804868119	0.008368814228983681	0.016115429461471424	2.6972582764700574e-10	0	0	0	192	142	138
ENSG00000183709	ENSG00000183709.8	interferon lambda 2 [Source:HGNC Symbol;Acc:HGNC:18364]	IFNL2	protein_coding	Q8IZJ0	282616	-0.7696463551144495	2.0597822083367476	59.189468607884194	7.4763980329374515	10.086909533978883	9.98158014651563	0.006125947153966362	0.013362167131870458	9.733239905584942e-11	0	0	0	192	131	158
ENSG00000169248	ENSG00000169248.13	C-X-C motif chemokine ligand 11 [Source:HGNC Symbol;Acc:HGNC:10638]	CXCL11	protein_coding	O14625	6373	-0.7151715696010493	2.1464146047387986	62.83855251553344	7.595905869489125	10.175810755219572	10.103351741295686	0.0046847281525884315	0.009915448151175588	1.7781090926324993e-11	0	0	0	219	115	198
ENSG00000128422	ENSG00000128422.17	keratin 17 [Source:HGNC Symbol;Acc:HGNC:6427]	KRT17	protein_coding	Q04695,Q14666	3872	-0.705119181172626	2.183495944933085	64.63354758731082	7.612836155415147	10.215005613428104	10.134215148816025	0.006125947153966362	0.012320650473986373	4.302301377543509e-11	0	0	0	180	124	233
ENSG00000154451	ENSG00000154451.14	guanylate binding protein 5 [Source:HGNC Symbol;Acc:HGNC:19895]	GBP5	protein_coding	Q96PP8	115362	-0.41176371816201324	2.7387373638953054	96.27616217857	8.201987881487577	10.790028404171519	10.810890527219382	0.004181491830117685	0.008593825275685921	4.90111473514133e-13	0	0	0	330	194	276
ENSG00000006075	NA	NA	CCL3	protein_coding	NA	NA	-0.3698502874731884	2.8450789286714606	104.02798633349806	8.283344818335356	10.9000515853398	10.919167703574402	0.005919330506367471	0.011371256259889283	1.0475080883519994e-12	0	0	0	332	241	263
ENSG00000183486	ENSG00000183486.13	MX dynamin like GTPase 2 [Source:HGNC Symbol;Acc:HGNC:7533]	MX2	protein_coding	P20592	4600	-0.35009273646168576	2.859196279522948	104.70487783184096	8.328598193013244	10.913182468773533	10.951426944839415	0.004097723879115304	0.007916847280361732	1.878504380948105e-13	0	0	0	423	180	300
ENSG00000132530	ENSG00000132530.17	XIAP associated factor 1 [Source:HGNC Symbol;Acc:HGNC:30932]	XAF1	protein_coding	Q6GPH4	54739	0.07985390853143819	3.696722505135762	189.62327297503393	9.18646664456015	11.768682374075025	11.93272406550446	0.0029893775849697494	0.006093829377188092	3.1600144632744133e-16	0	0	0	687	349	571
ENSG00000134321	ENSG00000134321.12	radical S-adenosyl methionine domain containing 2 [Source:HGNC Symbol;Acc:HGNC:30908]	RSAD2	protein_coding	Q8WXG1	91543	0.19075170416918294	3.9172982728851298	221.289078375385	9.412303363335315	11.99231096502262	12.179631537531096	0.0029893775849697494	0.005975515603469621	6.569134612169926e-17	0	0	0	859	367	689
ENSG00000137965	ENSG00000137965.11	interferon induced protein 44 [Source:HGNC Symbol;Acc:HGNC:16938]	IFI44	protein_coding	Q8TCB0	10561	0.3680900765087071	4.265262640701028	282.6224963505036	9.764539475320689	12.344604729780068	12.57825187259738	0.0029893775849697494	0.005499347410829616	3.3911721977852433e-18	0	0	0	1028	495	893
ENSG00000182393	ENSG00000182393.3	interferon lambda 1 [Source:HGNC Symbol;Acc:HGNC:18363]	IFNL1	protein_coding	Q8IU54	282618	0.7188485485319375	4.982574417415413	467.3315231788492	10.45624232590649	13.068246814741789	13.379561471898052	0.0029893775849697494	0.006742057889344874	1.1808692723095747e-19	0	0	0	1354	1018	1419
