# Supplementary material for: Genome-wide bioinformatic analyses predict key host and viral factors in SARS-CoV-2 pathogenesis
Source: Commun Biol. 2021 May 17;4:590. doi: 10.1038/s42003-021-02095-0 (PMC8128904; doi:10.1038/s42003-021-02095-0)
Supplement: Supplementary file 5 — Supplementary Data 3 [file 42003_2021_2095_MOESM5_ESM.zip › GSE147507_MainDataset/Series8_RSV/des_Condition/ControlVsInfected_genes.over.DESeq2.tsv]

gene_id	ensembl_gene_id_version	description	external_gene_name	gene_biotype	uniprotswissprot	entrezgene_id	LimmaV_AveExpr	edgeR_logCPM	DESeq2_baseMean	LimmaV_FC	edgeR_FC	DESeq2_FC	LimmaV_padj	edgeR_padj	DESeq2_padj	Series8_A549_Mock_1	Series8_A549_Mock_2	Series8_A549_Mock_3	Series8_A549_RSV_1	Series8_A549_RSV_2	Series8_A549_RSV_3
ENSG00000264324	ENSG00000264324.1	novel protein	RP11-287D1.3	protein_coding	NA	NA	-2.2526565429281455	1.2459897074914377	31.560700233829497	5.114335583989554	9.205692862139605	0.29727022839428824	0.3450870345701035	0.1900688221074119	0.011887650619356645	0	0	0	273	0	61
ENSG00000100504	ENSG00000100504.17	glycogen phosphorylase L [Source:HGNC Symbol;Acc:HGNC:9725]	PYGL	protein_coding	P06737	5836	6.848685583668749	6.8632224888312265	1746.1645091997123	0.3770009255533888	0.3799695984134101	0.3358068340491658	0.29929900997269393	0.31348934530386374	0.03416120188440804	545	1298	2169	3605	1741	2991
ENSG00000108671	ENSG00000108671.11	proteasome 26S subunit, non-ATPase 11 [Source:HGNC Symbol;Acc:HGNC:9556]	PSMD11	protein_coding	O00231	5717	7.715131543144284	7.731764555538577	3186.8714067348515	0.3883319166875343	0.3862124050711787	0.3415486155270892	0.3036953546352015	0.3287051681507939	0.0489471739773823	923	2424	4110	6585	3108	5626
ENSG00000125875	ENSG00000125875.14	TBC1 domain family member 20 [Source:HGNC Symbol;Acc:HGNC:16133]	TBC1D20	protein_coding	Q96BZ9,Q9Y2V8	128637	6.370307628751265	6.385912036271566	1253.9820665085913	0.3928905229957806	0.3955777236662426	0.3508273168669623	0.28537918053290423	0.2944452146343206	0.031246096660635766	395	923	1531	2519	1273	2199
ENSG00000140157	ENSG00000140157.15	NIPA magnesium transporter 2 [Source:HGNC Symbol;Acc:HGNC:17044]	NIPA2	protein_coding	A0A024R372,Q8N8Q9	81614	6.6095013345723075	6.628710485039127	1482.474298259801	0.4112957053242558	0.4151977977174806	0.3674671947825481	0.28501742597840773	0.2940193582943166	0.04147623936611726	431	1090	1908	3080	1406	2743
ENSG00000089737	ENSG00000089737.17	DEAD-box helicase 24 [Source:HGNC Symbol;Acc:HGNC:13266]	DDX24	protein_coding	Q9GZR7	57062	7.182236443336863	7.202198268385261	2207.94798746429	0.43313895965085764	0.4349922774425507	0.3853170451730076	0.26192826349331866	0.27646132514623595	0.03862963602906583	649	1678	2658	4483	2347	3788
ENSG00000169714	ENSG00000169714.17	CCHC-type zinc finger nucleic acid binding protein [Source:HGNC Symbol;Acc:HGNC:13164]	CNBP	protein_coding	A0A0S2Z4K2,A0A0S2Z4Q3,P62633	7555	7.530362547555249	7.551333327883979	2811.3578714208907	0.4412976809670305	0.4404542340400286	0.3944264590457834	0.2611216458343793	0.27830056559994726	0.02873207816636299	795	2151	3459	5831	2743	5189
ENSG00000166716	ENSG00000166716.10	zinc finger protein 592 [Source:HGNC Symbol;Acc:HGNC:28986]	ZNF592	protein_coding	Q92610	9640	6.095966152867107	6.119976566248815	1040.9532610202782	0.44961635729707	0.45307463412296756	0.39956523762653634	0.2656030266211918	0.2702788421029306	0.04833654417404588	288	773	1325	2114	1100	1832
ENSG00000183255	ENSG00000183255.12	PTTG1 interacting protein [Source:HGNC Symbol;Acc:HGNC:13524]	PTTG1IP	protein_coding	B4DPZ0,P53801	754	7.214183499327482	7.236219377904037	2259.923366259086	0.45692696300171537	0.4584622366568613	0.40969319266266013	0.2458588965034906	0.26048867322115155	0.022668425099271947	644	1674	2796	4485	2403	4056
ENSG00000151327	ENSG00000151327.12	family with sequence similarity 177 member A1 [Source:HGNC Symbol;Acc:HGNC:19829]	FAM177A1	protein_coding	Q8N128	101927178,283635	6.20087162695666	6.2230541085424536	1119.3418515025728	0.46168687228762684	0.4659636113033711	0.41576603824626446	0.2391876760442155	0.24821974114975295	0.024388963823186963	338	799	1352	2190	1112	2187
ENSG00000177885	ENSG00000177885.15	growth factor receptor bound protein 2 [Source:HGNC Symbol;Acc:HGNC:4566]	GRB2	protein_coding	B0LPF3,P62993	2885	7.3894814774876965	7.413958734226837	2554.978907084468	0.4709265293826155	0.468782685858725	0.41756626531995616	0.24715879231788898	0.2639812597408511	0.0336545243966885	696	1961	3130	5332	2632	4557
ENSG00000108861	ENSG00000108861.9	dual specificity phosphatase 3 [Source:HGNC Symbol;Acc:HGNC:3069]	DUSP3	protein_coding	P51452	1845	7.157665199350905	7.180586433533707	2173.925616911692	0.4673582638303451	0.46985725855342503	0.4216104956601334	0.23822009447332593	0.2531288427239673	0.015366395664161517	621	1627	2622	4729	2129	3905
ENSG00000111142	ENSG00000111142.14	methionyl aminopeptidase 2 [Source:HGNC Symbol;Acc:HGNC:16672]	METAP2	protein_coding	A0A140VJE3,F8VQZ7,P50579	10988	6.890769639513728	6.913331998676006	1807.7299682545313	0.4711170394038525	0.4750261118391425	0.42452658162828744	0.23045774237733838	0.2446342547388937	0.029693234885378113	562	1196	2261	3746	1708	3529
ENSG00000145782	ENSG00000145782.13	autophagy related 12 [Source:HGNC Symbol;Acc:HGNC:588]	ATG12	protein_coding	O94817	9140	5.267157266900693	5.294703992480337	586.6848928652745	0.48367047925420475	0.48623593870263576	0.42763660236095985	0.24547558879863068	0.2456221028341595	0.04237361115155715	165	406	759	1160	615	1100
ENSG00000272869	NA	NA	CTC-487M23.8	protein_coding	NA	NA	-1.6883412549313572	1.2361452114710012	31.482264061928216	4.2998490276059975	5.783991185835876	0.4278655015647	0.4099594301740585	0.1496067953302303	0.026889701797008204	0	0	3	160	0	156
ENSG00000125676	ENSG00000125676.20	THO complex 2 [Source:HGNC Symbol;Acc:HGNC:19073]	THOC2	protein_coding	Q8NI27	57187	6.715824037806643	6.740710483901426	1603.5731103679	0.48345714897332326	0.4877035678368158	0.42969902345156025	0.23102943486825245	0.24340750343412174	0.0489471739773823	502	1030	2017	3515	1473	3069
ENSG00000105329	ENSG00000105329.10	transforming growth factor beta 1 [Source:HGNC Symbol;Acc:HGNC:11766]	TGFB1	protein_coding	NA,P01137	7040	7.272074893328536	7.295394330317184	2359.2671286520826	0.4967274523253095	0.49482256772840266	0.43540172790223713	0.20651845555456466	0.2312399527246783	0.044830407522459266	783	1599	2629	4599	2556	4333
ENSG00000072518	ENSG00000072518.20	microtubule affinity regulating kinase 2 [Source:HGNC Symbol;Acc:HGNC:3332]	MARK2	protein_coding	A0A140VJP1,A8K2S4,Q7KZI7	2011	5.537005255927667	5.561272130804276	706.7629058880347	0.48497015521253206	0.4862301251916449	0.43696758057254453	0.2247170735361961	0.23212304973407247	0.01619552391732743	215	496	842	1466	685	1361
ENSG00000134910	ENSG00000134910.14	STT3 oligosaccharyltransferase complex catalytic subunit A [Source:HGNC Symbol;Acc:HGNC:6172]	STT3A	protein_coding	P46977	3703	7.258165586629781	7.283734587334372	2334.9431476509167	0.48501722957418314	0.49131137091685995	0.43777448041408173	0.23222288852485806	0.2464724888085172	0.025406975431517403	668	1689	2842	5362	2219	4147
ENSG00000077721	ENSG00000077721.16	ubiquitin conjugating enzyme E2 A [Source:HGNC Symbol;Acc:HGNC:12472]	UBE2A	protein_coding	A0A0D9SG71,P49459	7319	6.50684545667091	6.535207969540202	1388.1548041934336	0.4936800878983784	0.49831662272398547	0.442149565551321	0.2383581995836157	0.24844703651330252	0.036639331238535085	378	983	1784	3081	1308	2600
ENSG00000111275	ENSG00000111275.13	aldehyde dehydrogenase 2 family member [Source:HGNC Symbol;Acc:HGNC:404]	ALDH2	protein_coding	P05091	217	7.461572855245099	7.4866700539177575	2693.133026433656	0.5137150047621113	0.5089554529182373	0.4488576138517089	0.19995612697961662	0.2272003450659042	0.04129376598390755	882	1654	3285	5535	2879	4829
ENSG00000168488	ENSG00000168488.18	ataxin 2 like [Source:HGNC Symbol;Acc:HGNC:31326]	ATXN2L	protein_coding	H3BUF6,Q8WWM7	11273	6.935304040660593	6.9593482536218305	1866.8260840494852	0.5017977058068713	0.5012405582033693	0.4489725531196313	0.20320600548790232	0.22563652723800515	0.016461975884371798	576	1361	2066	3750	2000	3400
ENSG00000153879	ENSG00000153879.9	CCAAT enhancer binding protein gamma [Source:HGNC Symbol;Acc:HGNC:1837]	CEBPG	protein_coding	P53567	1054	6.382893615348806	6.408721293088903	1273.0886811159658	0.49999687556518924	0.5050436068997901	0.4509942300119718	0.2144524835586002	0.22824255190364634	0.02002907587871826	387	874	1518	2857	1179	2398
ENSG00000107949	ENSG00000107949.17	BRCA2 and CDKN1A interacting protein [Source:HGNC Symbol;Acc:HGNC:978]	BCCIP	protein_coding	Q9P287	56647	6.464675211007913	6.4910378284723755	1349.685297833212	0.5151595443456062	0.5134402629204785	0.4517049945875283	0.20370285008881375	0.2230735722293064	0.04802704007176689	445	910	1489	2751	1290	2724
ENSG00000150753	ENSG00000150753.12	chaperonin containing TCP1 subunit 5 [Source:HGNC Symbol;Acc:HGNC:1618]	CCT5	protein_coding	B4DDU6,B4DX08,B4DYC8,B7ZAR1,E7ENZ3,E9PCA1,P48643,V9HW37	22948	8.955748478673302	8.982022200340921	7579.088894841432	0.5111693862499902	0.5009094764537186	0.451983961668664	0.21999870315681835	0.25155841701664494	0.014599634520698485	2052	5738	9125	16126	7631	13951
ENSG00000103769	ENSG00000103769.10	RAB11A, member RAS oncogene family [Source:HGNC Symbol;Acc:HGNC:9760]	RAB11A	protein_coding	A0A024R5Z8,P62491	8766	7.336829615811951	7.367805194996388	2473.8774099478574	0.5134378884545274	0.52206895241931	0.4568656379065823	0.23063522289428415	0.24277901970273025	0.04688038311503317	682	1725	3112	5892	2276	4470
ENSG00000162704	ENSG00000162704.16	actin related protein 2/3 complex subunit 5 [Source:HGNC Symbol;Acc:HGNC:708]	ARPC5	protein_coding	O15511	10092	7.284469703850816	7.31133633060213	2379.466580428913	0.5085763510623406	0.5081414338787447	0.45782880471751414	0.2137896475916676	0.2349786724022407	0.010680843801680412	653	1649	3066	4986	2432	4409
ENSG00000151176	ENSG00000151176.8	phospholipase B domain containing 2 [Source:HGNC Symbol;Acc:HGNC:27283]	PLBD2	protein_coding	Q8NHP8	196463	5.465398087861721	5.492054610044575	673.910029520157	0.5106508383495972	0.5154437112772396	0.46158236436867994	0.20691811416144265	0.21238087606908168	0.017737525559194386	210	441	810	1357	724	1236
ENSG00000185619	ENSG00000185619.18	polycomb group ring finger 3 [Source:HGNC Symbol;Acc:HGNC:10066]	PCGF3	protein_coding	B3KQ06,B3KWT8,B4DTN5,Q3KNV8	10336	4.912223107901467	4.9460319062392815	460.16397601382295	0.5327918479957641	0.5318654514569834	0.4685001093478334	0.22354123470329945	0.22563652723800515	0.0417393065830025	125	352	525	949	502	827
ENSG00000156463	ENSG00000156463.18	SH3 domain containing ring finger 2 [Source:HGNC Symbol;Acc:HGNC:26299]	SH3RF2	protein_coding	Q08AM8,Q8TEC5	153769	4.268917530853794	4.303353385386486	294.2272253935149	0.5268096342649473	0.5358090317584204	0.4687623577695595	0.22394481079904097	0.21132482705081318	0.04833654417404588	85	196	364	582	328	539
ENSG00000114648	ENSG00000114648.12	kelch like family member 18 [Source:HGNC Symbol;Acc:HGNC:29120]	KLHL18	protein_coding	A0A024R2T4,B4DHW4,O94889	23276	4.498539462347802	4.530773450743351	344.72175256634523	0.5244801034494816	0.5285056158255884	0.4691385955124045	0.21849102145039295	0.21117737827853966	0.027503610026659783	98	251	400	697	365	649
ENSG00000126581	ENSG00000126581.13	beclin 1 [Source:HGNC Symbol;Acc:HGNC:1034]	BECN1	protein_coding	A0A024R1X5,B4DQ36,E7EV84,Q14457,W0FFG4	8678	6.625569921508822	6.654851000082029	1509.0008337422225	0.5271415504808092	0.5308462080538067	0.4770269720525553	0.2030526739234303	0.2202044141892874	0.011861930260416237	420	1009	1936	3142	1504	2936
ENSG00000118564	ENSG00000118564.15	F-box and leucine rich repeat protein 5 [Source:HGNC Symbol;Acc:HGNC:13602]	FBXL5	protein_coding	Q9UKA1	26234	4.925266260695849	4.962761628191269	465.00836672350835	0.5509388899548421	0.5437406650379732	0.47775564263031517	0.22567982779584633	0.23047650307942652	0.04237361115155715	118	346	571	1019	459	881
ENSG00000078369	ENSG00000078369.18	G protein subunit beta 1 [Source:HGNC Symbol;Acc:HGNC:4396]	GNB1	protein_coding	A0A024R056,B3KVK2,P62873	2782	8.348790504503159	8.373543110359194	4976.798512992492	0.525153113764468	0.52526526196369006	0.47868000194138777	0.18123416254463476	0.21323040645162875	8.54128835993331e-4	1504	3437	5787	10584	5281	8836
ENSG00000163161	ENSG00000163161.14	ERCC excision repair 3, TFIIH core complex helicase subunit [Source:HGNC Symbol;Acc:HGNC:3435]	ERCC3	protein_coding	B3KRG2,B3KTH1,G3V1S1,P19447	2071	6.23219251576505	6.26707564623299	1151.6253171654969	0.545283842114753	0.5428574957173804	0.48171630837239626	0.21731624453255338	0.23344319271813954	0.035606924975206775	292	870	1396	2562	1137	2144
ENSG00000124228	ENSG00000124228.14	DEAD-box helicase 27 [Source:HGNC Symbol;Acc:HGNC:15837]	DDX27	protein_coding	Q96GQ7	55661	6.793795023035587	6.820042687183132	1693.4598880532162	0.5259515414241623	0.5281039624365339	0.48172442032319424	0.18582617500913765	0.20621085566496186	9.833661776317776e-4	494	1208	1964	3529	1756	3156
ENSG00000241258	ENSG00000241258.7	CGRP receptor component [Source:HGNC Symbol;Acc:HGNC:17888]	CRCP	protein_coding	A0A024RDL0,O75575	27297	4.796887452421563	4.831135610736099	424.6042207118728	0.5436558446618734	0.5425977258211019	0.4823677306093813	0.21232697590521002	0.21224509520284884	0.020887108347949244	115	304	515	911	418	821
ENSG00000136026	ENSG00000136026.14	cytoskeleton associated protein 4 [Source:HGNC Symbol;Acc:HGNC:16991]	CKAP4	protein_coding	A0A024RBH2,Q07065	10970	7.6322111507632995	7.661510715727155	3042.0862895057185	0.5618452648138444	0.5545077019512971	0.4849182253156875	0.17043716316692584	0.20124688913656744	0.041873846274994596	1042	1888	3309	6549	3148	5588
ENSG00000196072	ENSG00000196072.12	biogenesis of lysosomal organelles complex 1 subunit 2 [Source:HGNC Symbol;Acc:HGNC:20984]	BLOC1S2	protein_coding	A0A087X1N6,F1T0F0,Q6QNY1	282991	5.492758143684101	5.526831744210952	688.786425483882	0.5507245767408069	0.5470982268181876	0.4878801671212565	0.20701633940827693	0.2184040869943813	0.01710588536574277	180	498	848	1489	693	1301
ENSG00000197712	ENSG00000197712.12	family with sequence similarity 114 member A1 [Source:HGNC Symbol;Acc:HGNC:25087]	FAM114A1	protein_coding	A0A024R9V7,Q8IWE2	92689	5.493998547048379	5.523179826832167	688.7506948770446	0.5462322131637047	0.5460853135188477	0.49283847500903905	0.18251637610665897	0.1946995094435807	0.011897971049806805	220	438	800	1493	702	1270
ENSG00000178971	ENSG00000178971.16	CST telomere replication complex component 1 [Source:HGNC Symbol;Acc:HGNC:26169]	CTC1	protein_coding	Q2NKJ3	80169	4.952165748767301	4.98994984542356	474.1239155375076	0.5608072384539521	0.5609076396800708	0.49364543536850736	0.21272327725407858	0.2150883339407535	0.0319230755751814	122	338	589	956	520	890
ENSG00000160691	ENSG00000160691.19	SHC adaptor protein 1 [Source:HGNC Symbol;Acc:HGNC:10840]	SHC1	protein_coding	P29353	6464	8.201229684506734	8.230692567807305	4512.76586201228	0.5620259285120098	0.5611601073308112	0.4958000614245361	0.16955181826975016	0.199234040970896	0.02634940379891905	1481	2825	5068	9087	5044	8229
ENSG00000135823	ENSG00000135823.14	syntaxin 6 [Source:HGNC Symbol;Acc:HGNC:11441]	STX6	protein_coding	O43752	10228	5.321345251146049	5.354101744805221	611.6006083746647	0.5547206261975842	0.5579026904249044	0.498382540166819	0.19203681869466627	0.19742488386606494	0.014504449598826118	176	390	771	1251	655	1153
ENSG00000075413	ENSG00000075413.18	microtubule affinity regulating kinase 3 [Source:HGNC Symbol;Acc:HGNC:6897]	MARK3	protein_coding	A0A0A0MQR8,A0A0A0MST9,A0A0A0MT23,P27448,Q86U11	4140	6.275202751991344	6.3056557685483385	1184.786750267359	0.5520305374571727	0.5525140444215484	0.49871913337375906	0.1829720715522392	0.20015016372427172	0.0088935926183491	346	856	1314	2592	1136	2312
ENSG00000196821	ENSG00000196821.10	inflammation and lipid regulator with UBA-like and NBR1-like domains [Source:HGNC Symbol;Acc:HGNC:21215]	C6orf106	protein_coding	A0A024RCW2,Q9H6K1	64771	6.374139936048353	6.40369877806672	1268.023090374631	0.5486831464738227	0.552604936400974	0.5025325044565203	0.17848283378865717	0.19578177815441256	0.0019087232311010716	365	881	1486	2846	1279	2299
ENSG00000124356	ENSG00000124356.16	STAM binding protein [Source:HGNC Symbol;Acc:HGNC:16950]	STAMBP	protein_coding	A0A140VK54,O95630	10617	5.892057710627164	5.93146400729239	911.9174991457795	0.5721071139949696	0.570078043827988	0.5034186263538537	0.21271423472028522	0.22565644539588006	0.0398885212802189	225	664	1136	2081	954	1596
ENSG00000137275	ENSG00000137275.14	receptor interacting serine/threonine kinase 1 [Source:HGNC Symbol;Acc:HGNC:10019]	RIPK1	protein_coding	A0A024QZU0,Q13546	8737	4.7215128230783625	4.760175089529246	404.0062867454403	0.5689322419460028	0.5689492384069653	0.5039534665047697	0.20701633940827693	0.20605633650840885	0.030591720920766428	108	289	481	892	380	808
ENSG00000140297	ENSG00000140297.13	glucosaminyl (N-acetyl) transferase 3, mucin type [Source:HGNC Symbol;Acc:HGNC:4205]	GCNT3	protein_coding	A0A024R5T9,O95395	9245	7.19673081563558	7.2273086551809245	2247.7117382425	0.5596395989398406	0.5644665301665464	0.5043427463279996	0.1737777677522018	0.1949657334648477	0.013863138571793863	700	1511	2483	5087	2096	4376
ENSG00000257921	ENSG00000257921.6	novel protein	RP11-571M6.15	protein_coding	NA	NA	-2.8178445156438126	-0.9665093202889281	5.92790663576675	3.1478365937513493	6.733034587643509	0.5057212555531301	0.2154424754648872	0.18259948258924963	0.04174776763985985	0	0	0	5	26	5
ENSG00000118579	ENSG00000118579.13	mediator complex subunit 28 [Source:HGNC Symbol;Acc:HGNC:24628]	MED28	protein_coding	Q9H204	80306	4.653085373306918	4.688710741959881	385.633520953507	0.5741757509737735	0.5723293089847711	0.5074093401892413	0.1899377293049276	0.19064192624547807	0.04384900055884901	128	235	433	777	396	772
ENSG00000131943	ENSG00000131943.18	chromosome 19 open reading frame 12 [Source:HGNC Symbol;Acc:HGNC:25443]	C19orf12	protein_coding	Q9NSK7	83636	4.974373490435223	5.006770521111964	480.510042794753	0.56162467119263	0.5612741550591261	0.5083336805922762	0.1826770194427896	0.18907380543078917	0.009536132526213867	143	341	527	1008	490	929
ENSG00000227036	ENSG00000227036.8	long intergenic non-protein coding RNA 511 [Source:HGNC Symbol;Acc:HGNC:43564]	LINC00511	lincRNA	NA	100499467,400619	5.04635332588224	5.082735568522287	506.38618100396087	0.5712679298356502	0.5751316244422858	0.5109193779002379	0.19553394845519637	0.1956749554419932	0.02922219006451842	146	366	552	1161	546	851
ENSG00000131504	ENSG00000131504.17	diaphanous related formin 1 [Source:HGNC Symbol;Acc:HGNC:2876]	DIAPH1	protein_coding	O60610,Q6URC4	1729	7.245364711669109	7.281882663581585	2329.1541739789923	0.5709301949960571	0.5725516931323574	0.5124106853255237	0.19877200296465064	0.2176637415375035	0.021864989578446518	594	1628	2939	5404	2284	4276
ENSG00000168528	ENSG00000168528.12	serine incorporator 2 [Source:HGNC Symbol;Acc:HGNC:23231]	SERINC2	protein_coding	Q96IM8,Q96SA4	347735	4.978210620374738	5.014772301619559	483.56099087658436	0.5694990755775136	0.5817773337887034	0.5127080332173032	0.19440458309962114	0.19113994099966675	0.03923018709172505	149	303	565	969	571	849
ENSG00000110917	ENSG00000110917.8	malectin [Source:HGNC Symbol;Acc:HGNC:28973]	MLEC	protein_coding	F5GX14,Q14165	9761	8.349820375939608	8.379065504800572	4995.416020898223	0.5627293615472037	0.5658305044074451	0.5141969567134582	0.16459596040269633	0.1949657334648477	0.0026347292256035	1523	3292	5745	11307	4824	9444
ENSG00000137824	ENSG00000137824.16	regulator of microtubule dynamics 3 [Source:HGNC Symbol;Acc:HGNC:25550]	RMDN3	protein_coding	A0A024R9P6,Q96TC7	55177	4.2340671712335896	4.281010838405633	288.9501586915852	0.5925125792127264	0.593644439468917	0.5150679430618234	0.2137896475916676	0.21033930844648652	0.045770948494154744	70	204	365	603	302	568
ENSG00000176407	ENSG00000176407.18	potassium channel modulatory factor 1 [Source:HGNC Symbol;Acc:HGNC:20589]	KCMF1	protein_coding	Q9P0J7	56888	6.110010595207768	6.14046637731447	1056.4866725589063	0.5624039604040587	0.5663524128960253	0.5164477093753261	0.16794361444899666	0.18658268424665403	0.0010165944985237368	308	699	1262	2265	1120	1933
ENSG00000160714	ENSG00000160714.10	ubiquitin conjugating enzyme E2 Q1 [Source:HGNC Symbol;Acc:HGNC:15698]	UBE2Q1	protein_coding	Q7Z7E8	55585	6.330150078689547	6.364406478615254	1233.087946252133	0.5745613195047591	0.5757775164205257	0.5200879808565051	0.17848283378865717	0.19687671288181977	0.0070414156405548866	334	905	1402	2805	1255	2232
ENSG00000181789	ENSG00000181789.14	COPI coat complex subunit gamma 1 [Source:HGNC Symbol;Acc:HGNC:2236]	COPG1	protein_coding	Q9Y678	22820	6.821269052558035	6.860306508339023	1738.380611239598	0.5854024239749976	0.5834791492261004	0.5201350426826377	0.19691804234304913	0.21652171890338126	0.02797924754823646	427	1297	2087	3700	1922	3126
ENSG00000099331	ENSG00000099331.13	myosin IXB [Source:HGNC Symbol;Acc:HGNC:7609]	MYO9B	protein_coding	B0I1T6,Q13459,Q4LE74,Q8WVD2	4650	6.481895788744855	6.511763762116203	1367.2221316738148	0.5645493038389234	0.5677638756514689	0.5205009974593227	0.16231543773027204	0.1847053037278627	2.715989657236772e-4	398	925	1598	2872	1438	2577
ENSG00000101337	ENSG00000101337.16	transmembrane 9 superfamily member 4 [Source:HGNC Symbol;Acc:HGNC:30797]	TM9SF4	protein_coding	A0A024QYR3,B4DH88,Q92544	9777	6.468630129214188	6.502894665809321	1357.5093368369899	0.5755940473246909	0.5794590110519069	0.5248342246290372	0.17584940121443446	0.1949657334648477	0.004193683831209885	361	954	1633	2881	1487	2459
ENSG00000078246	ENSG00000078246.17	TUB like protein 3 [Source:HGNC Symbol;Acc:HGNC:12425]	TULP3	protein_coding	B7Z1E7,O75386	7289	5.026295607801879	5.062697970157869	499.4932919609778	0.585558535224246	0.5867305087467861	0.5257471049837374	0.17848283378865717	0.18619166676926607	0.016461975884371798	144	364	531	1044	556	906
ENSG00000071127	ENSG00000071127.17	WD repeat domain 1 [Source:HGNC Symbol;Acc:HGNC:12754]	WDR1	protein_coding	O75083,V9HWG7	9948	8.683838760148047	8.717358307289329	6324.963839613041	0.6046305216629553	0.6024452003867411	0.5259518584313412	0.1478152813239387	0.1849716284960398	0.020818465704651738	2107	4002	6548	13385	6846	11766
ENSG00000261824	ENSG00000261824.7	long intergenic non-protein coding RNA 662 [Source:HGNC Symbol;Acc:HGNC:27122]	LINC00662	lincRNA	NA	148189	3.7985543999993276	3.8391964252438004	213.15818879892058	0.5973750886203463	0.592044230859419	0.5283302804559101	0.18370834739846809	0.18405331817415765	0.044358159619285985	70	136	226	434	234	402
ENSG00000112305	ENSG00000112305.15	small ArfGAP 1 [Source:HGNC Symbol;Acc:HGNC:19651]	SMAP1	protein_coding	A0A087X1X9,Q8IYB5	60682	4.73514128762753	4.780792211279973	409.7261150740706	0.6081611597446943	0.6083193139385448	0.5306246104028133	0.19934360369072876	0.20023870836240912	0.041873846274994596	103	266	535	821	460	786
ENSG00000186001	ENSG00000186001.14	leucine rich repeats and calponin homology domain containing 3 [Source:HGNC Symbol;Acc:HGNC:28637]	LRCH3	protein_coding	B4DU23,Q96II8	84859	4.909362164066851	4.946767294120924	460.73926441133534	0.5913830499995903	0.5937836521952027	0.5330467433082762	0.17747298445327703	0.18259534236356953	0.018047089066490173	138	312	507	1099	449	835
ENSG00000074319	ENSG00000074319.13	tumor susceptibility 101 [Source:HGNC Symbol;Acc:HGNC:15971]	TSG101	protein_coding	Q99816	7251	6.261165051634172	6.303130436028701	1180.3425341985314	0.6042115872237928	0.6026212339148798	0.536201398084341	0.19085478095273006	0.2070017279220209	0.022577453538910268	285	832	1487	2630	1252	2152
ENSG00000196517	ENSG00000196517.13	solute carrier family 6 member 9 [Source:HGNC Symbol;Acc:HGNC:11056]	SLC6A9	protein_coding	B7Z3W8,B7Z589,P48067	6536	4.290192228914419	4.331026880172478	300.54138373624625	0.6127326167687849	0.6039032010735582	0.5362490784630862	0.1757884674568283	0.18199842944774905	0.04237361115155715	101	176	332	639	305	593
ENSG00000134480	ENSG00000134480.16	cyclin H [Source:HGNC Symbol;Acc:HGNC:1594]	CCNH	protein_coding	P51946	902	5.051174084683983	5.087666264848869	508.2969536221441	0.5951851601055573	0.5969201061112269	0.5390209953190223	0.16838273792879618	0.17758554654121483	0.01075045890678903	154	328	578	1189	497	941
ENSG00000147535	ENSG00000147535.17	phospholipid phosphatase 5 [Source:HGNC Symbol;Acc:HGNC:25026]	PPAPDC1B	protein_coding	A0A140VK38,Q8NEB5	84513	4.862209745301025	4.896839158752447	445.2494917948288	0.5892043169044731	0.5906083869716616	0.5392119137689189	0.16321816432324365	0.17169558496455728	0.004477243249275682	136	293	496	948	463	852
ENSG00000153574	ENSG00000153574.9	ribose 5-phosphate isomerase A [Source:HGNC Symbol;Acc:HGNC:10297]	RPIA	protein_coding	P49247	22934	4.381198111832289	4.422600855797978	319.9741457340725	0.6107774295083467	0.607857596018287	0.5421933901410978	0.17858839191254308	0.1807977494530789	0.035583840488036395	100	221	323	737	306	619
ENSG00000028839	ENSG00000028839.10	TATA-box binding protein like 1 [Source:HGNC Symbol;Acc:HGNC:11589]	TBPL1	protein_coding	P62380	9519	3.8847766623965185	3.9345285420851397	226.851825822499	0.6124046220477563	0.6208814487777964	0.5435466086308198	0.1964383476536861	0.19127867634801307	0.029243965196244615	56	166	264	491	237	440
ENSG00000155256	ENSG00000155256.17	zinc finger FYVE-type containing 27 [Source:HGNC Symbol;Acc:HGNC:26559]	ZFYVE27	protein_coding	A0A0S2Z627,B7Z6J9,Q5T4F4	118813	5.314868363847914	5.35352813954329	611.420903477456	0.5979084203249231	0.6095837422519498	0.5444710983315075	0.17266618822344393	0.18057912422043443	0.014257914745478295	173	400	720	1202	716	1135
ENSG00000147416	ENSG00000147416.11	ATPase H+ transporting V1 subunit B2 [Source:HGNC Symbol;Acc:HGNC:854]	ATP6V1B2	protein_coding	A0A140VK65,P21281	526	6.242033667695005	6.285043532684291	1166.7460480999891	0.6129396250138509	0.6179237580739753	0.5447053756430696	0.18570474497391817	0.19723831972584227	0.03649853465674053	318	856	1252	2898	1063	2198
ENSG00000166888	ENSG00000166888.12	signal transducer and activator of transcription 6 [Source:HGNC Symbol;Acc:HGNC:11368]	STAT6	protein_coding	A8K4S9,B4DQB3,P42226	6778	7.232281765200708	7.269604289187275	2312.9602246401478	0.6027312639988052	0.6093752110527659	0.5464667020098921	0.1645091690429442	0.1866339879447536	0.012921971659678167	647	1510	2760	4592	2770	4142
ENSG00000126214	ENSG00000126214.21	kinesin light chain 1 [Source:HGNC Symbol;Acc:HGNC:6387]	KLC1	protein_coding	Q07866,Q7RTQ2	3831	6.591679502197963	6.639316724879966	1490.108029392676	0.631066204254282	0.6199419112774714	0.5475825687671874	0.1953691257891665	0.2178771570025964	0.04829097202040275	342	1170	1705	3302	1580	2777
ENSG00000090615	ENSG00000090615.15	golgin A3 [Source:HGNC Symbol;Acc:HGNC:4426]	GOLGA3	protein_coding	Q08378	2802	6.61403167425004	6.653722336436302	1506.3861843921331	0.606668959461365	0.6078689290707086	0.5478332445527394	0.1741352216719675	0.19451582384532157	0.009624203827767897	376	1050	1860	3116	1636	2898
ENSG00000115756	ENSG00000115756.13	hippocalcin like 1 [Source:HGNC Symbol;Acc:HGNC:5145]	HPCAL1	protein_coding	O75544,P37235,Q6FGY1	3241	6.1369944036332065	6.175571535162033	1082.9183288721158	0.6257419686552532	0.618391312346844	0.5530721828643519	0.15355241475650197	0.17943143079128787	0.01599355755323938	317	796	1074	2229	1191	2072
ENSG00000165006	ENSG00000165006.14	ubiquitin associated protein 1 [Source:HGNC Symbol;Acc:HGNC:12461]	UBAP1	protein_coding	Q9NZ09	51271	6.340804036375586	6.383937396468426	1249.2024833402465	0.6163618691698394	0.6211907089807983	0.5538312065369109	0.18022290207107763	0.19514361688200568	0.021452400212276276	309	873	1525	2446	1434	2412
ENSG00000141034	ENSG00000141034.10	GID complex subunit 4 homolog [Source:HGNC Symbol;Acc:HGNC:28453]	GID4	protein_coding	B3KXL6,K4DI96,Q8IVV7	79018	4.591582496229449	4.634465909805961	370.09577679551916	0.6190472807494467	0.6205799778850589	0.5547906081841877	0.17058851504003206	0.17688028940839928	0.007321145207485411	96	255	441	787	395	713
ENSG00000198839	ENSG00000198839.10	zinc finger protein 277 [Source:HGNC Symbol;Acc:HGNC:13070]	ZNF277	protein_coding	Q9NRM2	11179	4.261198114571388	4.315676137468313	295.8066760284619	0.6424809440634661	0.6410242946330873	0.5568098550918054	0.19839256926295576	0.1972556646981848	0.041931494013377875	69	202	376	673	292	586
ENSG00000140564	ENSG00000140564.12	furin, paired basic amino acid cleaving enzyme [Source:HGNC Symbol;Acc:HGNC:8568]	FURIN	protein_coding	A0A024RC70,P09958	5045	6.835676164781022	6.8737210881649204	1756.4326820033443	0.6129976631469247	0.6161207768345136	0.5575640333103189	0.15750253480726392	0.182137174061527	0.0056199354144364925	475	1112	2201	3600	1976	3299
ENSG00000134375	ENSG00000134375.11	translocase of inner mitochondrial membrane 17A [Source:HGNC Symbol;Acc:HGNC:17315]	TIMM17A	protein_coding	Q99595	10440	6.365697011509458	6.400291111861269	1265.7043733865792	0.6069378942195837	0.6107422054600775	0.5575911689898213	0.14292356353517502	0.16818067643059587	0.0010907243462279807	373	815	1456	2570	1356	2503
ENSG00000144136	ENSG00000144136.11	solute carrier family 20 member 1 [Source:HGNC Symbol;Acc:HGNC:10946]	SLC20A1	protein_coding	A7LNJ1,Q8WUM9	6574	7.226380272677188	7.265495802102609	2308.803835803964	0.6341722184423764	0.6354379616174298	0.5630225110744569	0.1431798191544295	0.17255149732605318	0.01766191387677202	737	1472	2390	5391	2172	4566
ENSG00000153037	ENSG00000153037.15	signal recognition particle 19 [Source:HGNC Symbol;Acc:HGNC:11300]	SRP19	protein_coding	A0A087WYR0,P09132	6728	5.409257968099173	5.447596553790452	653.2195045719646	0.6276565967469223	0.6269426596441183	0.5680375390668675	0.14561082811582063	0.16476055275903487	0.006828633551028913	199	439	681	1346	676	1332
ENSG00000165733	ENSG00000165733.8	BMS1 ribosome biogenesis factor [Source:HGNC Symbol;Acc:HGNC:23505]	BMS1	protein_coding	Q14692	9790	6.802697727473323	6.846172254744431	1726.7406379410568	0.6604520441666756	0.6526995629800798	0.568221709710285	0.14450767472370013	0.17486631705286437	0.03749272992110518	572	962	1904	4017	1657	3411
ENSG00000157538	ENSG00000157538.14	VPS26 endosomal protein sorting factor C [Source:HGNC Symbol;Acc:HGNC:3044]	DSCR3	protein_coding	A8MTY9,A8MY26,O14972	10311	5.185188840753242	5.235581882537617	561.8916225477145	0.6528159600811246	0.6461327059107913	0.5700355878574461	0.1816740005841642	0.1935485077467657	0.026377957650735237	131	388	704	1229	632	1020
ENSG00000047621	ENSG00000047621.12	chromosome 12 open reading frame 4 [Source:HGNC Symbol;Acc:HGNC:1184]	C12orf4	protein_coding	Q9NQ89	57102	4.041931895706198	4.098507919899453	254.35152404291838	0.6506717166099591	0.6571531668347608	0.5712527076794097	0.19541879956927122	0.1913737687583519	0.04989433104908673	63	192	273	632	251	462
ENSG00000118363	ENSG00000118363.12	signal peptidase complex subunit 2 [Source:HGNC Symbol;Acc:HGNC:28962]	SPCS2	protein_coding	Q15005	9789	6.010555778016724	6.049601387330521	992.0066412030352	0.6318788804437877	0.6355982022968121	0.5747967407460852	0.1418790592294072	0.16476055275903487	0.004197828244375979	290	598	1185	2019	1071	1982
ENSG00000180817	ENSG00000180817.12	inorganic pyrophosphatase 1 [Source:HGNC Symbol;Acc:HGNC:9226]	PPA1	protein_coding	Q15181,V9HWB5	5464	7.168192399151471	7.212005856791317	2218.22215331351	0.6416258758782735	0.6390479924750601	0.578553232835663	0.16281939277729862	0.187792673855753	0.008428588638614768	536	1608	2606	4907	2271	4347
ENSG00000154065	ENSG00000154065.17	ankyrin repeat domain 29 [Source:HGNC Symbol;Acc:HGNC:27110]	ANKRD29	protein_coding	Q8N6D5	147463	3.5957939289755347	3.6468669697831255	185.6412729413414	0.6384338856208532	0.6517494961433274	0.5805645588610107	0.17043716316692584	0.16742090524807693	0.018915817295365997	50	128	206	404	186	380
ENSG00000164902	ENSG00000164902.14	phosphorylated adaptor for RNA export [Source:HGNC Symbol;Acc:HGNC:10241]	PHAX	protein_coding	Q9H814	51808	5.275108561222432	5.327984524168987	599.81193885436	0.6703034991374875	0.67231245893298	0.587293703211085	0.1737474886903865	0.1843220593752434	0.03988360752418366	161	352	757	1346	543	1315
ENSG00000105339	ENSG00000105339.10	DENN domain containing 3 [Source:HGNC Symbol;Acc:HGNC:29134]	DENND3	protein_coding	A2RUS2	22898	5.71739443341648	5.761471706373744	811.6330389484596	0.6447246680401723	0.6552157313806437	0.5880482013964305	0.1519795730318585	0.16805759660956796	0.01011445258724891	221	561	886	1634	982	1475
ENSG00000115514	ENSG00000115514.12	thioredoxin domain containing 9 [Source:HGNC Symbol;Acc:HGNC:24110]	TXNDC9	protein_coding	O14530	10190	4.966621116068238	5.009796630009216	481.43247886489405	0.6525644204377263	0.6535056516393462	0.5922148723076943	0.14326138054655005	0.15676237268102056	0.007077900838157279	145	303	526	1135	464	938
ENSG00000184349	ENSG00000184349.13	ephrin A5 [Source:HGNC Symbol;Acc:HGNC:3225]	EFNA5	protein_coding	D6RDV5,P52803	1946	4.935979678271645	4.985337987995038	474.21568553137803	0.6845883138568132	0.6784445003044404	0.5930630339409344	0.1478394943295365	0.16454375365678603	0.03808815954831388	158	255	518	998	544	887
ENSG00000206190	ENSG00000206190.12	ATPase phospholipid transporting 10A (putative) [Source:HGNC Symbol;Acc:HGNC:13542]	ATP10A	protein_coding	O60312	57194	4.585802393770164	4.6419518120938585	371.5840794387591	0.6839562259265363	0.6749024182763957	0.5944244436629457	0.1727991283500741	0.18410965480504932	0.02695319844247818	87	282	406	816	377	762
ENSG00000159842	ENSG00000159842.15	ABR activator of RhoGEF and GTPase [Source:HGNC Symbol;Acc:HGNC:81]	ABR	protein_coding	B7Z2X0,B7Z683,B7Z7Z1,Q12979,Q6ZT60	29	7.801099450315546	7.855015744153034	3462.8038039610474	0.6906877370429142	0.6717299516125315	0.5947862496493936	0.17568172907497925	0.2012796854729728	0.03519681802530097	755	2549	4153	7237	3912	6690
ENSG00000102226	ENSG00000102226.10	ubiquitin specific peptidase 11 [Source:HGNC Symbol;Acc:HGNC:12609]	USP11	protein_coding	B4DGK3,P51784	8237	6.40119422573012	6.4566521662696115	1312.3122296990737	0.6808149137295275	0.6758361233760669	0.5957350483123932	0.17836553262140972	0.1966912944812039	0.035848058694473744	288	929	1621	2795	1534	2406
ENSG00000188157	ENSG00000188157.15	agrin [Source:HGNC Symbol;Acc:HGNC:329]	AGRN	protein_coding	O00468	375790	8.130831714890622	8.176131671230529	4332.212251129862	0.6678293533949341	0.6606917019923793	0.5961717498390208	0.14878760658902346	0.18211829351204586	0.0088935926183491	1083	3196	4725	9325	5031	7777
ENSG00000183291	ENSG00000183291.17	selenoprotein F [Source:HGNC Symbol;Acc:HGNC:17705]	SEP15	protein_coding	O60613	9403	6.477705269929034	6.523029522126681	1375.6254751086444	0.6582190024392806	0.6605790075200795	0.5983919378551329	0.1478394943295365	0.17288561724224166	0.004477243249275682	342	900	1703	2872	1471	2778
ENSG00000173221	ENSG00000173221.14	glutaredoxin [Source:HGNC Symbol;Acc:HGNC:4330]	GLRX	protein_coding	A0A024RAM2,P35754	2745	6.095300895529876	6.136371639013865	1052.8674027296163	0.648071838764048	0.6545382947109006	0.5985106773733624	0.13292156730948848	0.1574175557009223	7.115115553916888e-4	287	699	1199	2260	1205	1913
ENSG00000143549	ENSG00000143549.21	tropomyosin 3 [Source:HGNC Symbol;Acc:HGNC:12012]	TPM3	protein_coding	A0A087WWU8,A0A0S2Z4G4,A0A0S2Z4I4,B4DQ80,P06753	7170	8.856006072369434	8.905070127376035	7174.354002256296	0.6911535697249732	0.6664350457458798	0.6001738655395756	0.15991691120704496	0.1949657334648477	0.014819922320275559	1635	5016	8845	15519	7805	13864
ENSG00000130703	ENSG00000130703.17	oxysterol binding protein like 2 [Source:HGNC Symbol;Acc:HGNC:15761]	OSBPL2	protein_coding	B4DKJ8,E7ET92,Q9H1P3	105369209,9885	4.850024382476977	4.901963368825418	445.52114410279904	0.6795336012075405	0.6759740975434884	0.6025765110814557	0.15816847975901377	0.1714469716299778	0.009057138657029437	106	305	536	977	496	836
ENSG00000170348	ENSG00000170348.9	transmembrane p24 trafficking protein 10 [Source:HGNC Symbol;Acc:HGNC:16998]	TMED10	protein_coding	A0A024R6I3,P49755	10972	7.714105881608716	7.771895681917095	3267.404248582075	0.7090554306854349	0.6855066163408183	0.6029688713339139	0.17588390643652901	0.2033178219910209	0.04146817157165097	696	2180	4304	7298	3531	6264
ENSG00000080608	ENSG00000080608.10	pumilio RNA binding family member 3 [Source:HGNC Symbol;Acc:HGNC:29676]	KIAA0020	protein_coding	Q15397	9933	6.117977898570375	6.168133918120669	1074.6629944857625	0.6811396244133003	0.6738700987714585	0.604475896041578	0.1528324766108035	0.1792416997348287	0.011950646181115597	256	800	1188	2347	1098	2196
ENSG00000136854	ENSG00000136854.22	syntaxin binding protein 1 [Source:HGNC Symbol;Acc:HGNC:11444]	STXBP1	protein_coding	P61764,Q68CM6	6812	5.591593431167404	5.63340821966477	742.8264919564109	0.6586859610528201	0.6634127571720719	0.6063406171117962	0.12716866108739017	0.14891991211169386	0.0012085020251096613	213	489	804	1504	824	1484
ENSG00000103335	ENSG00000103335.22	piezo type mechanosensitive ion channel component 1 [Source:HGNC Symbol;Acc:HGNC:28993]	PIEZO1	protein_coding	Q92508	9780	7.278129515552756	7.320568737929083	2394.168723111729	0.663117797438895	0.6621248157333078	0.6070433994966661	0.13049119808459791	0.16376425047380988	0.0010328035638011454	625	1721	2583	5037	2644	4646
ENSG00000146731	ENSG00000146731.11	chaperonin containing TCP1 subunit 6A [Source:HGNC Symbol;Acc:HGNC:1620]	CCT6A	protein_coding	A0A024RDL1,P40227	908	8.70975870443848	8.768838324264694	6522.4708554897925	0.7230826479516671	0.69129070516225255	0.6077446215939553	0.17848283378865717	0.20938035649039483	0.04464003811152981	1377	4871	7706	14810	6452	13424
ENSG00000124226	ENSG00000124226.11	ring finger protein 114 [Source:HGNC Symbol;Acc:HGNC:13094]	RNF114	protein_coding	Q9Y508	55905	5.734501637509268	5.778748010129747	822.5610023201165	0.6798753581972052	0.6774196005978852	0.6089803245211736	0.1239244856756453	0.14926374414548246	0.008114352939331056	261	496	858	1944	869	1488
ENSG00000198517	ENSG00000198517.10	MAF bZIP transcription factor K [Source:HGNC Symbol;Acc:HGNC:6782]	MAFK	protein_coding	A0A024R804,O60675	7975	6.92114972930186	6.9693281135694924	1877.161669860926	0.6787356533205869	0.6819526386275094	0.6093181486474423	0.14301733641571698	0.16871462326546843	0.014252934027777943	498	1354	1934	3811	2313	3387
ENSG00000168938	ENSG00000168938.6	peptidylprolyl isomerase C [Source:HGNC Symbol;Acc:HGNC:9256]	PPIC	protein_coding	P45877	5480	4.282316817650026	4.3340439280269765	300.3451890507326	0.6774131120546375	0.6895836039111747	0.6158561689502423	0.14797503425743588	0.15090479248355892	0.01003543804884613	80	204	326	625	360	551
ENSG00000181045	ENSG00000181045.15	solute carrier family 26 member 11 [Source:HGNC Symbol;Acc:HGNC:14471]	SLC26A11	protein_coding	Q86WA9	284129	4.107770987756004	4.171358083669045	267.59298096484184	0.7044789819476365	0.7082842997766546	0.6175438193387858	0.17227121542062912	0.17758554654121483	0.031385995516327266	61	201	289	552	313	520
ENSG00000146776	ENSG00000146776.14	ataxin 7 like 1 [Source:HGNC Symbol;Acc:HGNC:22210]	ATXN7L1	protein_coding	A4D0Q3,Q9BTQ8,Q9ULK2	222255	3.1827653983937854	3.238954120500185	139.80348584058564	0.6962787666389963	0.6888778634442055	0.6177602840988101	0.14600397825748568	0.15444939671581923	0.025495000202617694	44	82	149	295	154	275
ENSG00000175376	ENSG00000175376.9	eukaryotic translation initiation factor 1A domain containing [Source:HGNC Symbol;Acc:HGNC:28147]	EIF1AD	protein_coding	A0A024R5B9,Q8N9N8	84285	5.512405238697494	5.566871436796242	711.0105930793517	0.7397750092655552	0.7194435556249618	0.62116406505321	0.1243830587082174	0.15736889491460382	0.04174776763985985	248	393	677	1587	770	1374
ENSG00000006831	ENSG00000006831.10	adiponectin receptor 2 [Source:HGNC Symbol;Acc:HGNC:24041]	ADIPOR2	protein_coding	Q86V24	79602	6.808116935470039	6.864474179436379	1741.2768201083193	0.7008768910272772	0.7000053391686997	0.6235848633919784	0.16231543773027204	0.18410965480504932	0.019396499678894487	389	1205	2117	4199	1726	3382
ENSG00000107937	ENSG00000107937.19	GTP binding protein 4 [Source:HGNC Symbol;Acc:HGNC:21535]	GTPBP4	protein_coding	D2CFK9,Q9BZE4	23560	6.747687930562394	6.7992167442660785	1665.0101705527377	0.692377516491315	0.6913462411799565	0.6244047090010932	0.14655067787951165	0.17323693183210923	0.0068661866124207225	386	1147	1999	3731	1707	3356
ENSG00000106615	ENSG00000106615.10	Ras homolog, mTORC1 binding [Source:HGNC Symbol;Acc:HGNC:10011]	RHEB	protein_coding	A0A090N900,Q15382	6009	6.587064998772738	6.6513222443291475	1500.819329794909	0.7281006557010269	0.7138805287871325	0.624620944490128	0.17508695943107758	0.1969284302643129	0.04169466834402282	306	1089	1820	3497	1549	2951
ENSG00000142166	ENSG00000142166.13	interferon alpha and beta receptor subunit 1 [Source:HGNC Symbol;Acc:HGNC:5432]	IFNAR1	protein_coding	P17181	3454	5.53664480420959	5.592404520997188	721.6534617728395	0.719075395876225	0.7137881605326385	0.6247196137120562	0.1432738042422701	0.16517351809167033	0.02823431487348532	209	377	891	1607	701	1549
ENSG00000149218	ENSG00000149218.5	endonuclease domain containing 1 [Source:HGNC Symbol;Acc:HGNC:29129]	ENDOD1	protein_coding	O94919	23052	4.42906504758466	4.480971379320916	332.43410808975693	0.6908956174508099	0.6948537327528337	0.6276038447195278	0.13898573353942334	0.1480687015109576	0.0037688075784142448	86	225	370	792	343	625
ENSG00000103942	ENSG00000103942.13	homer scaffold protein 2 [Source:HGNC Symbol;Acc:HGNC:17513]	HOMER2	protein_coding	Q9NSB8	9455	3.8062878378248413	3.860354383550393	216.24839004923808	0.7147497098732529	0.6982468894333003	0.6280512036925663	0.13595205809504232	0.14976197878679978	0.02246789649872441	71	131	210	491	222	426
ENSG00000103671	ENSG00000103671.10	thyroid hormone receptor interactor 4 [Source:HGNC Symbol;Acc:HGNC:12310]	TRIP4	protein_coding	Q15650	9325	5.049771392559602	5.1017492331747105	513.4417126818307	0.7079341758814772	0.7074235884439926	0.6291469738442309	0.1342205890413155	0.14976197878679978	0.017286821151451963	160	312	522	1286	487	989
ENSG00000164294	ENSG00000164294.14	glutathione peroxidase 8 (putative) [Source:HGNC Symbol;Acc:HGNC:33100]	GPX8	protein_coding	B4DPY0,E7ETY7,J3KNB5,Q8TED1	493869	5.957225922148705	6.001151389700246	958.8798930261376	0.6831035677550634	0.6855390446196384	0.6291598870067456	0.11746131524930772	0.14239523131676377	5.322906242741813e-4	277	590	1072	2103	966	1982
ENSG00000159346	ENSG00000159346.13	adiponectin receptor 1 [Source:HGNC Symbol;Acc:HGNC:24040]	ADIPOR1	protein_coding	Q96A54	51094	6.879808492275773	6.936572997062363	1830.6953245189657	0.71236392158591	0.7046753555566936	0.6295305451018635	0.15580142902985578	0.182137174061527	0.017135886385277955	401	1328	2139	4230	1948	3492
ENSG00000160058	ENSG00000160058.18	BSD domain containing 1 [Source:HGNC Symbol;Acc:HGNC:25501]	BSDC1	protein_coding	Q9NW68	55108	5.6651480186567955	5.725401079642035	789.6188744522922	0.7230598905851674	0.7134601888416168	0.6320284741099913	0.15961196546600023	0.18086385629634977	0.022146984746893743	172	568	923	1660	925	1510
ENSG00000164609	ENSG00000164609.10	SLU7 homolog, splicing factor [Source:HGNC Symbol;Acc:HGNC:16939]	SLU7	protein_coding	O95391	10569	5.845344437931752	5.893728296592656	888.5229757753539	0.6970502706974381	0.6956097942670544	0.6366069105928468	0.12424631895300822	0.15092495625467914	5.492758962884233e-4	223	609	1002	2037	919	1738
ENSG00000197157	ENSG00000197157.11	staphylococcal nuclease and tudor domain containing 1 [Source:HGNC Symbol;Acc:HGNC:30646]	SND1	protein_coding	A0A140VK49,Q7KZF4	27044	7.963169998693389	8.012970360940793	3866.544223143774	0.7080406597546124	0.6989786866263863	0.6374635919292022	0.1309217616024333	0.16742090524807693	0.0028810834267756873	921	2576	4657	8434	4410	7229
ENSG00000161217	ENSG00000161217.12	phosphate cytidylyltransferase 1, choline, alpha [Source:HGNC Symbol;Acc:HGNC:8754]	PCYT1A	protein_coding	B4E322,P49585	5130	6.1077939594543595	6.154099764965078	1065.1932095088644	0.6920690169288485	0.6940702969281906	0.6387379831068308	0.11981164837067056	0.14662165929809556	2.067886548827827e-4	280	716	1180	2423	1072	2148
ENSG00000104131	ENSG00000104131.13	eukaryotic translation initiation factor 3 subunit J [Source:HGNC Symbol;Acc:HGNC:3270]	EIF3J	protein_coding	A0A024R5S5,O75822	8669	6.321018296916877	6.370300852309815	1240.2488824769337	0.7169945811934862	0.7154545105654038	0.6398839966871822	0.11591092808582121	0.14347154349365643	0.008067066780435903	386	722	1301	2696	1221	2686
ENSG00000084652	ENSG00000084652.16	taxilin alpha [Source:HGNC Symbol;Acc:HGNC:30685]	TXLNA	protein_coding	P40222	200081	6.534879630816229	6.582782124185309	1433.8810896457335	0.6942585995247239	0.6979587150909541	0.6400061283751554	0.12312814785596585	0.15127289028942878	4.825067606256453e-4	360	936	1692	3176	1475	2922
ENSG00000167987	ENSG00000167987.11	VPS37C subunit of ESCRT-I [Source:HGNC Symbol;Acc:HGNC:26097]	VPS37C	protein_coding	A5D8V6	55048	4.213767808257229	4.265436869654636	286.183558100462	0.6984698009043563	0.7044453116385987	0.640223052017506	0.12648434175690462	0.13783750956560017	0.0016843369153672092	77	181	325	628	303	575
ENSG00000165416	ENSG00000165416.14	SGT1 homolog, MIS12 kinetochore complex assembly cochaperone [Source:HGNC Symbol;Acc:HGNC:16987]	SUGT1	protein_coding	A8K7W3,B4DYC6,Q9Y2Z0	10910	5.737893625458058	5.790155858693876	829.5771154634654	0.7355765155018736	0.7246975119602871	0.6408377103908118	0.11662347482238916	0.14547292814060794	0.017288316530058027	273	460	843	1817	849	1734
ENSG00000117523	ENSG00000117523.16	proline rich coiled-coil 2C [Source:HGNC Symbol;Acc:HGNC:24903]	PRRC2C	protein_coding	E7EPN9,Q9Y520	23215	8.008349130868021	8.075609411960116	4031.2970811249643	0.7654907570209825	0.7373692008834608	0.646272784960912	0.16798995177113032	0.1949657334648477	0.03906623691530534	811	2776	5058	9398	4066	8238
ENSG00000142677	ENSG00000142677.4	interleukin 22 receptor subunit alpha 1 [Source:HGNC Symbol;Acc:HGNC:13700]	IL22RA1	protein_coding	Q8N6P7	58985	2.8770950786937277	2.9486586006870583	113.95180404310344	0.745895591525294	0.7490298283631778	0.6470183822478958	0.1567026903374198	0.16112727462972037	0.049800200206379125	35	61	125	242	142	204
ENSG00000072042	ENSG00000072042.13	retinol dehydrogenase 11 [Source:HGNC Symbol;Acc:HGNC:17964]	RDH11	protein_coding	A0A0S2Z583,Q8TC12	51109	7.128006136116549	7.173924224789445	2161.9863108258824	0.6978339422424258	0.7000249858258891	0.6481916638444853	0.11460601913569253	0.14562446011209473	3.730392971714113e-5	560	1479	2365	4850	2253	4301
ENSG00000147912	ENSG00000147912.13	F-box protein 10 [Source:HGNC Symbol;Acc:HGNC:13589]	FBXO10	protein_coding	Q59F51,Q9UK96	26267	4.026776008059456	4.0870640370284566	252.45595960438465	0.7189832176621963	0.7284749488484192	0.6489107326667266	0.14184464861895482	0.14817709926174957	0.008657186195974352	62	178	269	561	294	464
ENSG00000122515	ENSG00000122515.15	zinc finger MIZ-type containing 2 [Source:HGNC Symbol;Acc:HGNC:22229]	ZMIZ2	protein_coding	E7EWM3,Q8NF64	83637	5.729354872779962	5.77616663321206	820.5936656721218	0.7079855165962469	0.7098350656702124	0.6505378300529182	0.11082608426638048	0.1335901051882499	8.894398347128566e-4	241	528	835	1707	937	1608
ENSG00000120438	ENSG00000120438.12	t-complex 1 [Source:HGNC Symbol;Acc:HGNC:11655]	TCP1	protein_coding	E7EQR6,P17987	6950	8.124850086007347	8.1811061280029609	4343.471345676655	0.7239557123676952	0.7274314859901564	0.6541036181292639	0.1406571519556569	0.16860332520647528	0.009861991870901312	1048	3014	4812	10698	3993	8964
ENSG00000112773	ENSG00000112773.16	terminal nucleotidyltransferase 5A [Source:HGNC Symbol;Acc:HGNC:18345]	FAM46A	protein_coding	Q96IP4	55603	4.086659228238691	4.152070227057232	265.10859175207554	0.775665831912656	0.7537700814170728	0.6554966956565574	0.1354557277746932	0.15319221466030283	0.03926518800335421	88	134	279	615	259	557
ENSG00000166340	ENSG00000166340.17	tripeptidyl peptidase 1 [Source:HGNC Symbol;Acc:HGNC:2073]	TPP1	protein_coding	O14773	1200	6.740659895024527	6.816896423947017	1682.7426468957792	0.7882210199718187	0.7641957217696177	0.6573785219736029	0.17177250836368363	0.19573429073222273	0.0499026848300053	315	1207	2054	3869	1863	3263
ENSG00000251322	ENSG00000251322.9	SH3 and multiple ankyrin repeat domains 3 [Source:HGNC Symbol;Acc:HGNC:14294]	SHANK3	protein_coding	NA	85358	3.183781936995569	3.253498085593876	140.6891195839055	0.7285756680113011	0.7487637395704578	0.657594680247144	0.14783781046570574	0.14981902440849562	0.01704102344751483	34	99	148	307	163	270
ENSG00000169684	ENSG00000169684.13	cholinergic receptor nicotinic alpha 5 subunit [Source:HGNC Symbol;Acc:HGNC:1959]	CHRNA5	protein_coding	H0YM98,P30532,Q6EWN4	1138	4.944661272717208	5.000858080086617	477.33924402332156	0.7307151623680971	0.7298176250777465	0.6600211216467118	0.126487683922958	0.14591008828763843	0.002911010862353291	119	307	553	1140	469	964
ENSG00000103512	ENSG00000103512.15	NODAL modulator 1 [Source:HGNC Symbol;Acc:HGNC:30060]	NOMO1	protein_coding	Q15155	23420	6.622926257167017	6.677934369700121	1537.0956899557434	0.7678473355655405	0.7511386921227945	0.6603080393627782	0.10528396915343628	0.13981071730271336	0.017089515090140103	508	871	1465	3468	1773	2825
ENSG00000056972	ENSG00000056972.20	TRAF3 interacting protein 2 [Source:HGNC Symbol;Acc:HGNC:1343]	TRAF3IP2	protein_coding	O43734	10758	3.764536348187356	3.8386852139042262	211.73420461295188	0.7488537795220229	0.7606865784603538	0.6604557986031011	0.15859306700606282	0.16471413811618313	0.022577453538910268	46	133	266	502	228	408
ENSG00000073008	ENSG00000073008.15	PVR cell adhesion molecule [Source:HGNC Symbol;Acc:HGNC:9705]	PVR	protein_coding	A0A0A0MSA9,A0A0C4DG49,A8K4I1,P15151	5817	7.54602759382688	7.600871127770167	2915.7866842339404	0.7704983191641686	0.753972192935958	0.6610673049780729	0.10391201153722601	0.14100284554658307	0.01648696656614021	963	1734	2631	6602	3118	5794
ENSG00000079332	ENSG00000079332.15	secretion associated Ras related GTPase 1A [Source:HGNC Symbol;Acc:HGNC:10534]	SAR1A	protein_coding	Q5SQT9,Q9NR31	56681	6.908675566976932	6.967228289793915	1878.6846548941185	0.7848414949912911	0.7636196516218169	0.663532085703714	0.10819266201994523	0.1437793866724673	0.02422735985629972	625	954	1932	4172	1983	3879
ENSG00000104812	ENSG00000104812.15	glycogen synthase 1 [Source:HGNC Symbol;Acc:HGNC:4706]	GYS1	protein_coding	P13807	2997	6.057623588394078	6.117875481859192	1041.5045703212638	0.7565257017836963	0.7629926026959158	0.6640274680136792	0.12303743812836156	0.1472948107275725	0.026199193027488462	327	562	1088	2193	1344	1818
ENSG00000140332	ENSG00000140332.17	TLE family member 3, transcriptional corepressor [Source:HGNC Symbol;Acc:HGNC:11839]	TLE3	protein_coding	B3KUA2,F5H7D6,H0YL70,Q04726,Q6PRX3	7090	4.687670504395948	4.74438115006821	399.7027374844478	0.7403702978784356	0.739622574782417	0.665644179633545	0.12091441248985423	0.13794634412755594	0.0040670740398783285	107	225	484	864	445	797
ENSG00000136868	ENSG00000136868.11	solute carrier family 31 member 1 [Source:HGNC Symbol;Acc:HGNC:11016]	SLC31A1	protein_coding	A0A024R824,O15431	1317	5.570439827752943	5.62950345614825	738.8655494616808	0.7436211769342235	0.7415564681016924	0.6674460809919366	0.13067203627520532	0.15364893795067427	0.005564176330237144	176	495	842	1831	714	1470
ENSG00000080815	ENSG00000080815.19	presenilin 1 [Source:HGNC Symbol;Acc:HGNC:9508]	PSEN1	protein_coding	A0A024R6A3,A0A0S2Z4D2,P49768	5663	6.647569649108851	6.707579274381733	1561.67788451454	0.7445503947849254	0.7418458511601068	0.6693743686745427	0.13548113854211535	0.16376425047380988	0.00719807923294124	345	1047	1880	3707	1663	2979
ENSG00000146872	ENSG00000146872.17	tousled like kinase 2 [Source:HGNC Symbol;Acc:HGNC:11842]	TLK2	protein_coding	B4DUC2,J3QLK5,Q86UE8	11011	5.556738252759421	5.606371342468288	729.4103228414167	0.730212459087228	0.7317686984191734	0.6706261060818348	0.10398730347711184	0.12557741858724233	8.126870879833525e-4	220	431	764	1597	832	1384
ENSG00000165678	ENSG00000165678.21	growth hormone inducible transmembrane protein [Source:HGNC Symbol;Acc:HGNC:17281]	GHITM	protein_coding	Q9H3K2	27069	7.879969043296454	7.952246730011248	3699.938162390643	0.7952114004497303	0.7657315768671229	0.6711172123057233	0.16166934101295802	0.18942081076152462	0.035583840488036395	721	2561	4564	8762	3837	7417
ENSG00000141127	ENSG00000141127.15	phosphoribosyl pyrophosphate synthetase associated protein 2 [Source:HGNC Symbol;Acc:HGNC:9467]	PRPSAP2	protein_coding	A0A024QYY3,O60256	5636	5.093166699289187	5.169038003332151	535.6020479193712	0.7907632389110623	0.7729211402151028	0.6714608984273704	0.16231543773027204	0.18057912422043443	0.03578486582681121	110	390	600	1396	543	990
ENSG00000244405	ENSG00000244405.8	ETS variant transcription factor 5 [Source:HGNC Symbol;Acc:HGNC:3494]	ETV5	protein_coding	P41161	2119	5.242205779003373	5.30643711871337	589.812739145894	0.7658258759245139	0.751394380262329	0.671780716191599	0.13684425475666642	0.16083355650501724	0.008299022549653581	128	410	685	1374	636	1144
ENSG00000213923	ENSG00000213923.13	casein kinase 1 epsilon [Source:HGNC Symbol;Acc:HGNC:2453]	CSNK1E	protein_coding	P49674,Q5U045	1454	6.169318242640367	6.220980603487916	1118.365356876657	0.7522152377807583	0.7445977444198794	0.6728537441232528	0.10078763177732115	0.1287203066544409	0.0031903216279529816	345	697	1061	2410	1287	2155
ENSG00000159202	ENSG00000159202.18	ubiquitin conjugating enzyme E2 Z [Source:HGNC Symbol;Acc:HGNC:25847]	UBE2Z	protein_coding	Q9H832	65264	7.770242822707756	7.818375374911744	3380.874760549381	0.7249490650123446	0.7260050570082672	0.6759757026016837	0.10371695505497104	0.1378932122867339	3.593336859936224e-6	881	2192	3764	7901	3654	6345
ENSG00000171621	ENSG00000171621.14	splA/ryanodine receptor domain and SOCS box containing 1 [Source:HGNC Symbol;Acc:HGNC:30628]	SPSB1	protein_coding	A0A024R4G8,Q96BD6	80176	5.642904686078986	5.695479724705611	776.1733628027971	0.7439386261122795	0.7470883030999481	0.6778933372170031	0.10528396915343628	0.1264766738937282	0.0025989223725296573	234	472	774	1592	917	1528
ENSG00000110048	ENSG00000110048.12	oxysterol binding protein [Source:HGNC Symbol;Acc:HGNC:8503]	OSBP	protein_coding	P22059	5007	6.456454243391553	6.518759019873584	1369.6936352704367	0.7569353858504226	0.7557546982848193	0.6805241893760018	0.13227478629610412	0.15966183503215456	0.00707656250610415	303	928	1605	3339	1388	2692
ENSG00000197265	ENSG00000197265.9	general transcription factor IIE subunit 2 [Source:HGNC Symbol;Acc:HGNC:4651]	GTF2E2	protein_coding	P29084	2961	5.913091054677565	5.984071397263084	949.0635827073661	0.8205433628937523	0.8061433706190188	0.6850689162302822	0.12205732083465301	0.14946992561200997	0.04216049600464273	317	514	864	2437	870	1967
ENSG00000082074	ENSG00000082074.18	FYN binding protein 1 [Source:HGNC Symbol;Acc:HGNC:4036]	FYB	protein_coding	O15117	2533	4.626744868380342	4.690900024654962	384.91770535799014	0.7757148694913513	0.7701413191917993	0.6851028607993931	0.12223031438465255	0.14030710611406108	0.009734488129027512	101	206	476	839	408	817
ENSG00000176915	ENSG00000176915.15	ankyrin repeat and LEM domain containing 2 [Source:HGNC Symbol;Acc:HGNC:29101]	ANKLE2	protein_coding	Q86XL3	23141	6.927935922561787	6.992836364819479	1903.1499695690509	0.7731503863055617	0.7637297814832684	0.6851976005871847	0.13384680547914043	0.16505262457915942	0.0104913251069999	404	1373	2131	4466	2045	3709
ENSG00000170606	ENSG00000170606.15	heat shock protein family A (Hsp70) member 4 [Source:HGNC Symbol;Acc:HGNC:5237]	HSPA4	protein_coding	P34932	3308	8.428938359403801	8.496465883974542	5424.568080523171	0.8094736280705083	0.807601511656891	0.6856132491352115	0.1159307466078241	0.1480687015109576	0.0314469634341261	1797	2867	5096	13527	5084	11420
ENSG00000085733	ENSG00000085733.16	cortactin [Source:HGNC Symbol;Acc:HGNC:3338]	CTTN	protein_coding	A0A024R5M3,Q14247,Q53HG7	2017	8.275928274262805	8.335010647847392	4831.705153510622	0.7751896366889558	0.7589658255207924	0.6871984107743013	0.11906640686623073	0.1547806666623696	0.002514235382453759	1081	3339	5482	10541	5497	9516
ENSG00000107819	ENSG00000107819.13	sideroflexin 3 [Source:HGNC Symbol;Acc:HGNC:16087]	SFXN3	protein_coding	A0A1P0AYU5,Q9BWM7	81855	6.058465722081529	6.109244632481544	1033.9398571859385	0.7444391778854663	0.746771680694758	0.6882052045570639	0.09681993775360966	0.12154507691928972	1.8397470264977308e-4	296	651	1053	2169	1198	2039
ENSG00000068878	ENSG00000068878.15	proteasome activator subunit 4 [Source:HGNC Symbol;Acc:HGNC:20635]	PSME4	protein_coding	Q14997	23198	6.73723254737084	6.805673340010809	1672.4282710599286	0.7681104467999684	0.78157837362516	0.688243837495573	0.1436030173671561	0.1624861588061829	0.020034511054489244	404	954	2079	4267	1504	3522
ENSG00000168214	ENSG00000168214.20	recombination signal binding protein for immunoglobulin kappa J region [Source:HGNC Symbol;Acc:HGNC:5724]	RBPJ	protein_coding	Q06330	3516	5.230755097741135	5.285632497511716	582.9285931166121	0.7558415567240703	0.7548621346682716	0.6905554233471068	0.10522564781635299	0.12405946971915568	7.890278188775222e-4	165	327	663	1352	609	1164
ENSG00000107862	ENSG00000107862.5	golgi brefeldin A resistant guanine nucleotide exchange factor 1 [Source:HGNC Symbol;Acc:HGNC:4181]	GBF1	protein_coding	Q92538	8729	6.8005783189330264	6.862407199973837	1739.1753872627462	0.7699608117028952	0.7658434105246934	0.6911373710865755	0.12205732083465301	0.15127289028942878	0.0034649084784173726	382	1176	2027	3876	1973	3385
ENSG00000172331	ENSG00000172331.12	bisphosphoglycerate mutase [Source:HGNC Symbol;Acc:HGNC:1093]	BPGM	protein_coding	A0A024R782,P07738	669	4.651311850063209	4.7224679160591485	392.6261135966671	0.7914385509314676	0.7810509494652854	0.6948863916314963	0.1354557277746932	0.1537304872828368	0.009259908530706138	84	276	439	949	415	765
ENSG00000176463	ENSG00000176463.14	solute carrier organic anion transporter family member 3A1 [Source:HGNC Symbol;Acc:HGNC:10952]	SLCO3A1	protein_coding	Q9UIG8	28232	5.544961856933783	5.597306664304803	724.6405484528256	0.7562956665070011	0.7545418490915615	0.6960951045854629	0.09575993703106872	0.11907264654122211	3.231511294875737e-4	216	442	723	1668	796	1384
ENSG00000146223	ENSG00000146223.16	ribosomal protein L7 like 1 [Source:HGNC Symbol;Acc:HGNC:21370]	RPL7L1	protein_coding	A0A024RD36,Q6DKI1	285855	6.352114026856665	6.433065624246525	1288.8811231669672	0.8232577252593903	0.8013559910112366	0.6963237844630334	0.15607888581463433	0.18259948258924963	0.035412141600132035	241	904	1544	3134	1357	2549
ENSG00000119965	ENSG00000119965.13	chromosome 10 open reading frame 88 [Source:HGNC Symbol;Acc:HGNC:25822]	C10orf88	protein_coding	Q9H8K7	80007	3.4637703665332027	3.5645374772273413	174.39790601167672	0.8077675225684272	0.8264617777695711	0.6965318609093482	0.17977217296566986	0.1847053037278627	0.04998364297550643	31	118	214	406	206	330
ENSG00000133069	ENSG00000133069.17	transmembrane and coiled-coil domain family 2 [Source:HGNC Symbol;Acc:HGNC:24239]	TMCC2	protein_coding	A0A0C4DFR1,A0A1B0GUZ3,G5E963,O75069,Q8IW47	9911	2.2536041191818925	2.3440587224553155	73.91051228525906	0.7905519949069544	0.8134489688270878	0.7011482869933628	0.14648799797403173	0.1522307941077807	0.03452989093378557	18	50	74	156	85	155
ENSG00000075785	ENSG00000075785.13	RAB7A, member RAS oncogene family [Source:HGNC Symbol;Acc:HGNC:9788]	RAB7A	protein_coding	A0A158RFU6,P51149	7879	7.588638485880689	7.64275880467731	2991.748613541339	0.7594094588959184	0.7576166932163958	0.7021173570297532	0.10253239723436554	0.1347681250752646	4.086326660171008e-5	729	2012	3268	6538	3378	5909
ENSG00000103222	ENSG00000103222.19	ATP binding cassette subfamily C member 1 [Source:HGNC Symbol;Acc:HGNC:51]	ABCC1	protein_coding	P33527	4363	8.487673169116384	8.568890448840115	5672.9402074873515	0.8556631641033315	0.8063246588732857	0.7033872816576372	0.15440510881921463	0.18829633040802443	0.03821847860035538	1053	3718	7238	13453	6369	10841
ENSG00000112031	ENSG00000112031.16	mitochondrial translational release factor 1 like [Source:HGNC Symbol;Acc:HGNC:21051]	MTRF1L	protein_coding	B4DMX1,Q9UGC7	54516	4.34035202094228	4.403553897530645	314.77672947321065	0.7729932715658943	0.7785398777894399	0.706972136735002	0.11366278272936912	0.12361635855309794	0.0010501538812301998	78	199	351	766	332	606
ENSG00000175137	ENSG00000175137.11	SH3 binding domain protein 5 like [Source:HGNC Symbol;Acc:HGNC:29360]	SH3BP5L	protein_coding	A0A024R0T2,Q7L8J4	80851	5.346835641817281	5.407890434907981	633.5357021072294	0.7784377288980863	0.7748970030069577	0.7070198781747823	0.11105087171917309	0.13349379185135138	5.12062249890703e-4	148	425	702	1408	722	1238
ENSG00000134046	ENSG00000134046.12	methyl-CpG binding domain protein 2 [Source:HGNC Symbol;Acc:HGNC:6917]	MBD2	protein_coding	A0A024R2B8,Q9UBB5	8932	5.6600675669781655	5.72166543337649	788.248768564195	0.7825054087745963	0.781184987481149	0.7088287029072396	0.11025974819756833	0.13349379185135138	0.001761793640806838	197	452	950	1818	801	1662
ENSG00000164647	ENSG00000164647.9	STEAP family member 1 [Source:HGNC Symbol;Acc:HGNC:11378]	STEAP1	protein_coding	Q9UHE8	26872	5.084897154901458	5.159714431731573	532.7676304998853	0.821488701972585	0.8091926578135407	0.7132826331438266	0.1258239526520262	0.15043045001860522	0.015013495526332387	119	296	690	1134	614	1103
ENSG00000060138	ENSG00000060138.13	Y-box binding protein 3 [Source:HGNC Symbol;Acc:HGNC:2428]	YBX3	protein_coding	A0A024RAQ1,A0A024RAV4,P16989	8531	7.005421404678331	7.068043493440043	2013.7320815941796	0.8245392521753024	0.8067650460956803	0.7139452302225759	0.09260849396446913	0.12471520893634055	0.0088935926183491	643	1015	2068	4681	2202	3974
ENSG00000106105	ENSG00000106105.14	glycyl-tRNA synthetase 1 [Source:HGNC Symbol;Acc:HGNC:4162]	GARS	protein_coding	A0A090N8G0,P41250	2617	7.333459304067565	7.394933664486264	2525.577623191203	0.8136975612075645	0.8053728218272028	0.714447316940696	0.09241786660857369	0.12361635855309794	0.006096258411216714	794	1467	2316	6134	2538	5153
ENSG00000136802	ENSG00000136802.11	leucine rich repeat containing 8 VRAC subunit A [Source:HGNC Symbol;Acc:HGNC:19027]	LRRC8A	protein_coding	A0A024R892,A8K1C7,Q8IWT6	56262	6.486830778570479	6.541279551235647	1393.6307517943378	0.7646565898033829	0.7682186719504962	0.7144897263038955	0.09422146526097049	0.12106845013605555	3.558871228003226e-6	353	899	1516	3064	1592	2723
ENSG00000136816	ENSG00000136816.16	torsin family 1 member B [Source:HGNC Symbol;Acc:HGNC:11995]	TOR1B	protein_coding	O14657	27348	5.23665064027808	5.298918697775317	587.2652260911584	0.7871141508805243	0.7851097582637337	0.7167777925536579	0.10742351017610191	0.1287477492929746	3.5501759852203326e-4	138	379	665	1347	667	1124
ENSG00000189266	ENSG00000189266.13	proline rich nuclear receptor coactivator 2 [Source:HGNC Symbol;Acc:HGNC:23158]	PNRC2	protein_coding	A0A024RAC2,Q9NPJ4	55629	3.190281532224263	3.2935688410576867	144.0980879412927	0.8151978943489322	0.8441824305304824	0.7168012775357863	0.16777959198744047	0.17486631705286437	0.036284587267653906	26	98	171	340	155	300
ENSG00000105321	ENSG00000105321.14	coiled-coil domain containing 9 [Source:HGNC Symbol;Acc:HGNC:24560]	CCDC9	protein_coding	B4DXW2,Q9Y3X0	26093	4.895643134381073	4.958265633930319	464.27614968998137	0.7763208021100434	0.7933035545502626	0.71714021452054455	0.11079961969298403	0.12154507691928972	0.003282413165965787	126	287	478	948	593	874
ENSG00000001630	ENSG00000001630.17	cytochrome P450 family 51 subfamily A member 1 [Source:HGNC Symbol;Acc:HGNC:2649]	CYP51A1	protein_coding	A0A0C4DFL7,Q16850	1595	7.100575894736148	7.1598544340499695	2138.8249456251997	0.7776647035295978	0.778907371006304	0.7172496033724477	0.10528396915343628	0.13477224107462238	2.579734467267661e-4	504	1340	2508	5067	2275	4206
ENSG00000110958	ENSG00000110958.16	prostaglandin E synthase 3 [Source:HGNC Symbol;Acc:HGNC:16049]	PTGES3	protein_coding	A0A024RB32,A0A087WYT3,B3KUY2,Q15185	10728	8.493609622244318	8.554968309067212	5629.569506852152	0.7965724691889052	0.7912162356167638	0.7182399389011245	0.10528396915343628	0.14048005174444855	8.126870879833525e-4	1347	3423	6610	13013	5587	12177
ENSG00000113712	ENSG00000113712.18	casein kinase 1 alpha 1 [Source:HGNC Symbol;Acc:HGNC:2451]	CSNK1A1	protein_coding	B4DER9,P48729,Q6PJ06	1452	7.160304732476777	7.253882351934747	2277.2174165328415	0.874148593839316	0.846067399886716	0.7218757099599887	0.16254332471054322	0.18762603568953903	0.047002303740194366	398	1482	2894	5616	2317	4739
ENSG00000090975	ENSG00000090975.12	phosphatidylinositol transfer protein membrane associated 2 [Source:HGNC Symbol;Acc:HGNC:21044]	PITPNM2	protein_coding	Q9BZ72,Q9UF51	57605	4.764614239687442	4.852974322037655	429.6725517127496	0.8583284203083142	0.8312214823431203	0.7220598132371643	0.1478394943295365	0.17098653584477266	0.0286577326441205	80	317	470	945	502	869
ENSG00000090020	ENSG00000090020.11	solute carrier family 9 member A1 [Source:HGNC Symbol;Acc:HGNC:11071]	SLC9A1	protein_coding	B2RAH2,P19634	6548	4.758197421881342	4.816418278704971	420.2987618765343	0.7783704848495239	0.7809597997474609	0.7221654687514218	0.0959019694431218	0.11083499125538761	5.647121118290011e-5	113	250	461	951	461	839
ENSG00000148484	ENSG00000148484.18	Ras suppressor protein 1 [Source:HGNC Symbol;Acc:HGNC:10464]	RSU1	protein_coding	Q15404	6251	6.600850658210229	6.6720399790201474	1523.2091229989817	0.8122503979622137	0.804274366789482	0.7227913930980804	0.1230432606560524	0.15314827373336526	0.007687493402122129	314	1031	1771	3364	1790	2974
ENSG00000177150	ENSG00000177150.13	family with sequence similarity 210 member A [Source:HGNC Symbol;Acc:HGNC:28346]	FAM210A	protein_coding	Q96ND0	125228	3.8696721372789	3.9668826485765614	231.20138436649103	0.8426764554596816	0.8441389695492704	0.7251373498187856	0.16098567404943265	0.17205613989030516	0.03197173553180817	42	160	270	574	243	465
ENSG00000069974	ENSG00000069974.16	RAB27A, member RAS oncogene family [Source:HGNC Symbol;Acc:HGNC:9766]	RAB27A	protein_coding	A2RU94,P51159	5873	4.004349251416945	4.068146675426725	249.28797066625245	0.7838760219449808	0.7934525990637177	0.7256048607183122	0.10371695505497104	0.11124745728144143	4.81644744714668e-4	65	155	265	558	287	484
ENSG00000167191	ENSG00000167191.12	G protein-coupled receptor class C group 5 member B [Source:HGNC Symbol;Acc:HGNC:13308]	GPRC5B	protein_coding	A0A024QYX2,B7Z831,Q9NZH0	51704	6.018520194165455	6.076414553176957	1009.2226078626499	0.7874029301150677	0.785124961404425	0.7259168227989625	0.09348129891852336	0.11931684900509597	8.092340973850434e-5	263	676	1005	2370	1043	2061
ENSG00000196449	ENSG00000196449.4	yrdC N6-threonylcarbamoyltransferase domain containing [Source:HGNC Symbol;Acc:HGNC:28905]	YRDC	protein_coding	Q86U90	79693	3.681171200558531	3.7582154467748343	200.2144613043939	0.7989210548703471	0.8169926812879409	0.7273908692790169	0.12233994572320861	0.13202320083820338	0.004707568929478508	45	131	222	493	215	387
ENSG00000167528	ENSG00000167528.12	zinc finger protein 641 [Source:HGNC Symbol;Acc:HGNC:31834]	ZNF641	protein_coding	Q96N77	121274	3.575469268074853	3.673441292517975	188.7912780247708	0.8737092641200597	0.8595334090524748	0.7283967992792326	0.1490065057666774	0.16605875127550218	0.049871387277754455	42	149	157	394	207	431
ENSG00000101955	ENSG00000101955.15	sushi repeat containing protein X-linked [Source:HGNC Symbol;Acc:HGNC:11309]	SRPX	protein_coding	P78539	8406	3.302857646018866	3.40139311329305	155.92186059152678	0.8235092155766296	0.86457831143605	0.7288927722749545	0.1629327833289717	0.15676237268102056	0.043569455893761586	34	86	193	349	211	266
ENSG00000087245	ENSG00000087245.13	matrix metallopeptidase 2 [Source:HGNC Symbol;Acc:HGNC:7166]	MMP2	protein_coding	A0A024R6R4,P08253	4313	3.0421351750308583	3.1364776224400996	130.03383142382788	0.8917922621117906	0.8592143216472934	0.7293515942736708	0.13332950524396014	0.15413089326234217	0.04945591098783225	41	56	143	313	155	234
ENSG00000184640	ENSG00000184640.18	septin 9 [Source:HGNC Symbol;Acc:HGNC:7323]	SEPT9	protein_coding	A0A0S2Z5A5,Q9UHD8	10801	8.591422186945847	8.650195682562156	6014.81433446297	0.7974581784831473	0.7863884041066147	0.7293827366513141	0.09792166031491788	0.13539569122015796	8.051381719087362e-5	1413	3992	6625	13177	6917	11899
ENSG00000134333	ENSG00000134333.14	lactate dehydrogenase A [Source:HGNC Symbol;Acc:HGNC:6535]	LDHA	protein_coding	P00338,V9HWB9	3939	10.926001716321784	10.989632874795548	30428.65773237337	0.8121290935137373	0.7951316922836933	0.7304387944704773	0.11460601913569253	0.15676237268102056	0.0014359340760377167	6810	19495	35662	74588	32971	57359
ENSG00000158411	ENSG00000158411.11	microtubule interacting and trafficking domain containing 1 [Source:HGNC Symbol;Acc:HGNC:25207]	MITD1	protein_coding	Q8WV92	129531	4.680424020743489	4.747520136271835	400.3290819320165	0.7982892620446023	0.8081523717059342	0.7310857404928442	0.11099725191911446	0.12208117746196769	0.002092144844854599	98	261	421	800	467	861
ENSG00000148730	ENSG00000148730.7	eukaryotic translation initiation factor 4E binding protein 2 [Source:HGNC Symbol;Acc:HGNC:3289]	EIF4EBP2	protein_coding	A0A024QZM3,Q13542	1979	5.912428082682017	5.978003337456013	941.9737620428583	0.8012707668745319	0.8093851796341506	0.7327271031764077	0.10742351017610191	0.12825776043624632	0.002097422144862157	240	556	1056	2334	881	2020
ENSG00000095397	ENSG00000095397.16	whirlin [Source:HGNC Symbol;Acc:HGNC:16361]	DFNB31	protein_coding	A0A0A0MRR8,A0A0C4DFN4,A0A0C4DFT9,B9EGE6,Q9P202	25861	2.6013999896412345	2.7100065083668725	95.454405409058	0.8200160048987671	0.8689244165306406	0.7340468373061109	0.16294306962387312	0.1627621990866091	0.03850661343750909	19	61	110	217	95	223
ENSG00000011007	ENSG00000011007.12	elongin A [Source:HGNC Symbol;Acc:HGNC:11620]	TCEB3	protein_coding	Q14241	6924	5.368994850355168	5.4379674711766945	646.4702949443395	0.8175354513972907	0.811246774285853	0.7355562569773054	0.11119490792253119	0.13458014745656907	0.0017799059542964826	146	432	707	1624	671	1254
ENSG00000090924	ENSG00000090924.15	pleckstrin homology and RhoGEF domain containing G2 [Source:HGNC Symbol;Acc:HGNC:29515]	PLEKHG2	protein_coding	Q9H7P9	64857	6.493962934943523	6.552431338717031	1405.4812631932	0.7980689628725149	0.798481295207202	0.736007092948728	0.08785986629153061	0.11329364610989383	9.228371855573172e-5	385	771	1593	3164	1585	2776
ENSG00000136048	ENSG00000136048.14	DNA damage regulated autophagy modulator 1 [Source:HGNC Symbol;Acc:HGNC:25645]	DRAM1	protein_coding	A0A024RBF9,Q8N682	55332	5.570750989314471	5.639220816283526	743.6347206855213	0.8149869928627819	0.812891177840741	0.7375853487677736	0.11054185865076127	0.13296212375093525	0.0017269867034014042	171	469	848	1881	747	1477
ENSG00000072134	ENSG00000072134.15	epsin 2 [Source:HGNC Symbol;Acc:HGNC:18639]	EPN2	protein_coding	O95208	22905	5.896022025864021	5.966725931184756	933.7465888819285	0.8226862862760617	0.8175866246587381	0.7377338736797835	0.1128449322472655	0.13949490662760572	0.0035606714634546705	206	557	1145	2014	1048	1971
ENSG00000156384	ENSG00000156384.14	SWI5 dependent homologous recombination repair protein 1 [Source:HGNC Symbol;Acc:HGNC:29574]	SFR1	protein_coding	Q86XK3	119392	3.601534679353476	3.680705468367018	189.9637366087606	0.819378997096482	0.8358336794952299	0.7389351326007698	0.12227015840630182	0.1278364456789038	0.013762720138538822	51	104	210	514	194	347
ENSG00000102897	ENSG00000102897.10	LYR motif containing 1 [Source:HGNC Symbol;Acc:HGNC:25074]	LYRM1	protein_coding	A0A024R3C2,O43325	57149	4.5668830505314935	4.631265727788525	370.2046377476705	0.8200564141851293	0.8116478071144855	0.7396873028163564	0.09499352294804685	0.11129000390693135	0.0029052164853805226	115	215	342	828	418	738
ENSG00000089195	ENSG00000089195.15	tRNA methyltransferase 6 [Source:HGNC Symbol;Acc:HGNC:20900]	TRMT6	protein_coding	Q9UJA5	51605	5.5122801022253824	5.588414891866624	717.3057230151315	0.8416508691523157	0.826737633261131	0.7406532132216558	0.11981164837067056	0.14662165929809556	0.006407666891156467	148	478	824	1621	749	1563
ENSG00000143367	ENSG00000143367.16	tuftelin 1 [Source:HGNC Symbol;Acc:HGNC:12422]	TUFT1	protein_coding	B7Z4Y1,Q9NNX1	7286	4.863497680903544	4.9346864602660245	455.38724276135025	0.8260768127353199	0.8187052544222777	0.741601240643491	0.11054185865076127	0.12994319205488544	0.0011040348567252535	100	298	514	1043	498	933
ENSG00000138772	ENSG00000138772.13	annexin A3 [Source:HGNC Symbol;Acc:HGNC:541]	ANXA3	protein_coding	P12429	306	6.6474831729697375	6.718310292814739	1573.1263955214874	0.8209997365880732	0.8218783170938171	0.7426145316718215	0.11341661965984956	0.14071597127916524	0.003175624078953695	345	1081	1688	3927	1569	3214
ENSG00000142188	ENSG00000142188.17	transmembrane protein 50B [Source:HGNC Symbol;Acc:HGNC:1280]	TMEM50B	protein_coding	P56557	757	2.6292496169392683	2.721651881169455	96.64393612341937	0.8179949614073296	0.8607736521314332	0.7437720530626806	0.13272597753340293	0.13350925197605854	0.019995079041752014	23	58	105	195	121	200
ENSG00000113013	ENSG00000113013.15	heat shock protein family A (Hsp70) member 9 [Source:HGNC Symbol;Acc:HGNC:5244]	HSPA9	protein_coding	P38646	3313	9.08971291287179	9.18156653684643	8671.581273767259	0.9109784887401585	0.8549130425615972	0.743868185245734	0.15067065273787067	0.18512983685097067	0.037674144405405084	1524	6184	9971	21498	8896	17916
ENSG00000138785	ENSG00000138785.15	integrator complex subunit 12 [Source:HGNC Symbol;Acc:HGNC:25067]	INTS12	protein_coding	A0A024RDK4,Q96CB8	57117	3.643443142522465	3.726794799368839	195.7571036201441	0.822984141449653	0.8418708946418018	0.7444826936464387	0.12223031438465255	0.13264802223724212	0.005675706730898499	42	122	228	447	211	416
ENSG00000173875	ENSG00000173875.14	zinc finger protein 791 [Source:HGNC Symbol;Acc:HGNC:26895]	ZNF791	protein_coding	Q3KP31	163049	3.0621761643537786	3.170175628248606	132.22609520552245	0.8589309135332897	0.8858680503252476	0.7455950882168135	0.15252885213111494	0.15945180801066955	0.04058962561291453	27	68	175	305	145	284
ENSG00000125952	ENSG00000125952.20	MYC associated factor X [Source:HGNC Symbol;Acc:HGNC:6913]	MAX	protein_coding	A0A024R682,G3V302,P61244,Q8TAX8	4149	5.461028803344621	5.529807337631422	689.8481123040847	0.8263009866794357	0.8296126637427754	0.756054426557145	0.10119532540431661	0.12106845013605555	9.277699126884352e-4	163	457	716	1399	809	1481
ENSG00000092020	ENSG00000092020.10	protein phosphatase 2 regulatory subunit B''gamma [Source:HGNC Symbol;Acc:HGNC:17485]	PPP2R3C	protein_coding	Q969Q6	55012	4.162580032882432	4.254643648219118	285.11892207321915	0.9289692508971392	0.8960590284680089	0.7579866069806724	0.1141414729794792	0.1392721132052265	0.04174776763985985	97	137	249	568	321	664
ENSG00000147872	ENSG00000147872.10	perilipin 2 [Source:HGNC Symbol;Acc:HGNC:248]	PLIN2	protein_coding	Q6FHZ7,Q99541	123	5.409656500859641	5.479282009171754	665.7766996441735	0.8297905784106826	0.8332696312093351	0.7590124038343127	0.1009150596293836	0.12050477206125343	7.551686387098394e-4	157	396	766	1597	785	1209
ENSG00000152127	ENSG00000152127.9	alpha-1,6-mannosylglycoprotein 6-beta-N-acetylglucosaminyltransferase [Source:HGNC Symbol;Acc:HGNC:7049]	MGAT5	protein_coding	Q09328	4249	6.024186787854344	6.123460720645534	1038.862005699941	0.9169578785595354	0.8797184547061675	0.7592406048773142	0.14555216671639154	0.17606065955330272	0.03503145596152633	176	692	1265	2519	1174	2044
ENSG00000137996	ENSG00000137996.12	RNA 3'-terminal phosphate cyclase [Source:HGNC Symbol;Acc:HGNC:17981]	RTCA	protein_coding	O00442	8634	4.755894731848393	4.843631821490525	426.96114438122714	0.8809958940039544	0.862685500468722	0.7620111631676901	0.1235725922795738	0.14739723933041166	0.010287367484520102	82	296	472	939	490	899
ENSG00000182287	ENSG00000182287.15	adaptor related protein complex 1 subunit sigma 2 [Source:HGNC Symbol;Acc:HGNC:560]	AP1S2	protein_coding	B7Z3M9,F6SFB5,P56377,Q549M9	8905	4.312625545280146	4.4076827786023625	314.9139537666597	0.8808826024618547	0.8792938589795466	0.7665499039649079	0.1342205890413155	0.14897561041956578	0.01845834221065471	61	197	375	679	329	742
ENSG00000131069	ENSG00000131069.20	acyl-CoA synthetase short chain family member 2 [Source:HGNC Symbol;Acc:HGNC:15814]	ACSS2	protein_coding	Q4G0E8,Q6DKJ3,Q96FY7,Q9NR19	55902	5.992935726962739	6.059955860211249	999.2494401808295	0.8409457418464137	0.845270101568364	0.7676532050172394	0.08647472863944457	0.10826025946818599	0.001240884389255828	285	603	933	2214	1264	1824
ENSG00000260336	NA	NA	RP11-395B7.7	sense_overlapping	NA	NA	4.726956446942596	4.800228570301261	415.43460712498955	0.8557507312329209	0.8508107142343099	0.7687790316777978	0.0959019694431218	0.11304275480079519	0.002224488079008617	110	213	481	939	441	901
ENSG00000113504	ENSG00000113504.21	solute carrier family 12 member 7 [Source:HGNC Symbol;Acc:HGNC:10915]	SLC12A7	protein_coding	Q9Y666	10723	6.171438158260779	6.237258054330314	1127.9272676818746	0.8323978115927277	0.8327732768191305	0.7697302037199285	0.08846367050417003	0.1129749302356019	5.827587865778251e-5	271	752	1142	2542	1341	2168
ENSG00000033100	ENSG00000033100.16	chondroitin polymerizing factor 2 [Source:HGNC Symbol;Acc:HGNC:29270]	CHPF2	protein_coding	B3KPG6,G5E9W2,Q9P2E5	54480	5.965164215631776	6.028107748901102	977.3730642515651	0.8379877735409792	0.8356162122761233	0.7719111283834106	0.07593183775808486	0.10041405226913168	9.322692712402982e-5	282	583	925	2147	1144	1952
ENSG00000073803	ENSG00000073803.14	mitogen-activated protein kinase kinase kinase 13 [Source:HGNC Symbol;Acc:HGNC:6852]	MAP3K13	protein_coding	O43283	9175	4.0224038289771284	4.094925826046251	254.39814730832705	0.8572840216946048	0.8466240599715966	0.772821310620864	0.09308969975334246	0.10670729203946432	0.002175029283394962	76	131	263	596	281	509
ENSG00000165630	ENSG00000165630.14	pre-mRNA processing factor 18 [Source:HGNC Symbol;Acc:HGNC:17351]	PRPF18	protein_coding	Q99633	8559	4.3438179701186614	4.434998548119269	321.1304201481819	0.8900319406851129	0.8762376488655351	0.7733467945868777	0.12187473153805238	0.1428691415816298	0.011390271902182938	64	237	316	748	346	686
ENSG00000115641	ENSG00000115641.19	four and a half LIM domains 2 [Source:HGNC Symbol;Acc:HGNC:3703]	FHL2	protein_coding	Q14192,Q2XQU9,Q6I9R8	2274	5.189983500716854	5.255133909851961	570.8697455148949	0.8393096866119665	0.8375070739477678	0.7744569574639121	0.0823054106952967	0.10117306368479616	1.578285137417625e-4	160	358	527	1297	661	1118
ENSG00000172059	ENSG00000172059.11	Kruppel like factor 11 [Source:HGNC Symbol;Acc:HGNC:11811]	KLF11	protein_coding	B7ZAX4,O14901,Q53QU8	8462	3.4654409325528914	3.5481465472845937	173.02871520410497	0.843944791306153	0.8677678673892719	0.7764206919181548	0.10890383734333799	0.11270843117897049	0.004629375257388416	42	107	179	355	193	396
ENSG00000115525	ENSG00000115525.18	ST3 beta-galactoside alpha-2,3-sialyltransferase 5 [Source:HGNC Symbol;Acc:HGNC:10872]	ST3GAL5	protein_coding	A0A0S2Z4Q7,Q9UNP4	8869	6.148970742227721	6.211768004111177	1109.7123804419414	0.8387385125664215	0.8362879755490246	0.7766912002918606	0.07494767061622397	0.09997180657913862	2.135756967359136e-5	312	676	1057	2676	1213	2165
ENSG00000165675	ENSG00000165675.16	ecto-NOX disulfide-thiol exchanger 2 [Source:HGNC Symbol;Acc:HGNC:2259]	ENOX2	protein_coding	Q16206,Q32ND0	10495	3.84997656621478	3.965842004355103	230.95563202053933	0.9229662380007676	0.9202660726806299	0.7784131274587268	0.15052358740849628	0.16768426274296666	0.03883654869206288	40	131	302	573	274	436
ENSG00000136436	ENSG00000136436.14	calcium binding and coiled-coil domain 2 [Source:HGNC Symbol;Acc:HGNC:29912]	CALCOCO2	protein_coding	Q13137	10241	6.79274656375665	6.896385395870558	1776.531923462296	0.9377080024067093	0.9056133727994988	0.7789041834166448	0.1427356814118179	0.17259498827215045	0.03245459596293631	294	1199	2104	4426	1970	3527
ENSG00000149257	ENSG00000149257.15	serpin family H member 1 [Source:HGNC Symbol;Acc:HGNC:1546]	SERPINH1	protein_coding	A0A024R5K8,A8K259,P50454	871	7.954328653104975	8.0537323361141	3996.861578437762	0.9963452229775611	0.9469268870956508	0.7799318326507242	0.10075467019460503	0.1420150537287664	0.04868003516072297	1412	1884	3064	8566	4843	8469
ENSG00000049759	ENSG00000049759.18	NEDD4 like E3 ubiquitin protein ligase [Source:HGNC Symbol;Acc:HGNC:7728]	NEDD4L	protein_coding	A0A024R281,A0A024R2A4,B7Z2P9,B7Z6K0,Q96PU5	23327	5.911840886457989	6.014012743116146	962.7413334887206	0.9412218988339616	0.9029395146302914	0.7808829842398273	0.1354557277746932	0.16771229990329176	0.027248626843588104	163	620	1179	2328	1065	1975
ENSG00000137364	ENSG00000137364.5	thiopurine S-methyltransferase [Source:HGNC Symbol;Acc:HGNC:12014]	TPMT	protein_coding	A0A024QZW0,P51580	7172	4.509615497536664	4.580311933692259	356.11611703740266	0.8471672635065769	0.850105423624248	0.7856321192503012	0.08884578093682267	0.10097679726922772	3.824135936251696e-5	87	226	366	827	386	740
ENSG00000153815	ENSG00000153815.16	c-Maf inducing protein [Source:HGNC Symbol;Acc:HGNC:24319]	CMIP	protein_coding	A0A087WU05,Q8IY22	80790	7.583765708235887	7.683519259390904	3068.655928915583	0.9439854331930811	0.9058197819164344	0.787862945365036	0.1332316028819405	0.16679536670931872	0.024591854745750718	521	2017	3676	6894	3542	6497
ENSG00000198856	ENSG00000198856.13	oligosaccharyltransferase complex non-catalytic subunit [Source:HGNC Symbol;Acc:HGNC:24448]	OSTC	protein_coding	A0A024RDJ1,A0A087WUD3,Q9NRP0	58505	5.492366687342674	5.578263540686978	712.0116062577033	0.900222153254662	0.881513108898397	0.7886330948900613	0.11043102232008183	0.13852548253278932	0.00546402351941606	143	420	873	1713	769	1474
ENSG00000103489	ENSG00000103489.12	xylosyltransferase 1 [Source:HGNC Symbol;Acc:HGNC:15516]	XYLT1	protein_coding	Q86Y38	64131	3.3164069557465328	3.4160347664242976	157.2641671014647	0.8720234711623336	0.9042041190940258	0.7908493862058873	0.12196112459069311	0.12994864876907367	0.00947411485622287	32	94	183	354	168	357
ENSG00000129245	ENSG00000129245.12	FMR1 autosomal homolog 2 [Source:HGNC Symbol;Acc:HGNC:4024]	FXR2	protein_coding	P51116	9513	6.496875442973855	6.562530776182366	1414.260154945308	0.8445087726552426	0.8498482076831501	0.7926138394409955	0.07650719077574146	0.10128823395876739	1.6029171345899456e-6	353	840	1525	3037	1653	2935
ENSG00000133216	ENSG00000133216.16	EPH receptor B2 [Source:HGNC Symbol;Acc:HGNC:3393]	EPHB2	protein_coding	B4DSE0,P29323,Q4LE53,Q6NVW1	2048	7.315259273765355	7.402313769525476	2541.4017739755955	0.9679253142490405	0.9289355988927951	0.7930206620481078	0.08162417156436803	0.11881789290879637	0.01794737934111783	848	1294	2035	5798	2882	5377
ENSG00000116815	ENSG00000116815.16	CD58 molecule [Source:HGNC Symbol;Acc:HGNC:1688]	CD58	protein_coding	P19256	965	3.701863787281578	3.820316049089001	208.4459896699895	0.9241210697650146	0.9336654212808836	0.7935910223212075	0.14822237648378955	0.16155684495070044	0.0326696304685518	36	122	263	538	212	443
ENSG00000058866	ENSG00000058866.15	diacylglycerol kinase gamma [Source:HGNC Symbol;Acc:HGNC:2853]	DGKG	protein_coding	P49619	1608	4.249469262660822	4.332623619949138	299.19810881949115	0.8739689703284137	0.8818525485808999	0.7948782279069817	0.1036727262576167	0.11398361449809952	0.0019681957453887336	68	178	334	740	295	651
ENSG00000119408	ENSG00000119408.16	NIMA related kinase 6 [Source:HGNC Symbol;Acc:HGNC:7749]	NEK6	protein_coding	A0A024R8A6,Q9HC98	10783	5.441164294797863	5.538567014644939	692.0794291536316	0.9373810527992354	0.9034754969650408	0.7950563727961102	0.12223031438465255	0.1519985209037072	0.014624371870244743	123	447	822	1604	777	1460
ENSG00000158195	ENSG00000158195.11	WASP family member 2 [Source:HGNC Symbol;Acc:HGNC:12733]	WASF2	protein_coding	Q9Y6W5	10163	6.5731124846619045	6.672775081001579	1521.6504403276988	0.9381791260283803	0.9104562675441373	0.7979361442089746	0.1266317210644503	0.15945180801066955	0.019650552851861697	261	1001	1801	3611	1733	3106
ENSG00000123908	ENSG00000123908.12	argonaute RISC catalytic component 2 [Source:HGNC Symbol;Acc:HGNC:3263]	AGO2	protein_coding	Q9UKV8	27161	5.098378268805188	5.183787183366949	541.2756491207275	0.8993041481908348	0.8873228050530342	0.7982826443630548	0.10597115433634019	0.12843558783633566	0.00265971783734567	109	339	624	1276	642	1045
ENSG00000117597	ENSG00000117597.18	UTP25 small subunit processor component [Source:HGNC Symbol;Acc:HGNC:28440]	DIEXF	protein_coding	Q68CQ4	27042	5.451452097313724	5.57091399518883	706.9125463902105	0.9956823591046707	0.9426641875202705	0.7983235041902108	0.1478394943295365	0.17768181769439043	0.04300762889904785	111	454	863	1833	709	1518
ENSG00000132196	ENSG00000132196.15	hydroxysteroid 17-beta dehydrogenase 7 [Source:HGNC Symbol;Acc:HGNC:5215]	HSD17B7	protein_coding	A0A024R913,P56937,Q5T248,Q9H9C0	51478	4.725706966642018	4.830517587149442	426.13904419090187	1.008378620288296	0.9619697793194978	0.798880578343212	0.10274156337208784	0.13526684501082342	0.0417393065830025	149	200	328	1028	526	792
ENSG00000163512	ENSG00000163512.14	5-azacytidine induced 2 [Source:HGNC Symbol;Acc:HGNC:24002]	AZI2	protein_coding	Q9H6S1	64343	4.8871052721214525	5.008712089349417	478.0304359528899	0.9991288448393666	0.9451628723231718	0.8002574585412813	0.14820425370786613	0.1762103367118342	0.04107542636492749	73	326	556	1214	545	934
ENSG00000008128	ENSG00000008128.23	cyclin dependent kinase 11A [Source:HGNC Symbol;Acc:HGNC:1730]	CDK11A	protein_coding	Q4VBY6,Q5QPR3,Q9UQ88	728642	4.275984512724417	4.370703242810716	307.3298674482878	0.8912393923290258	0.9097881928247239	0.8007444617723382	0.12192159951951441	0.13053992367965633	0.011010825670554562	64	202	320	584	374	710
ENSG00000165949	ENSG00000165949.12	interferon alpha inducible protein 27 [Source:HGNC Symbol;Acc:HGNC:5397]	IFI27	protein_coding	A0A087WZF8,A8K0H0,P40305,Q7Z5R2	3429	1.9945319212853683	4.47869241889214	330.2518860967614	7.610768889428522	4.416181119308725	0.8027579612574096	0.036932326512367046	0.17178428313405197	0.04085011631593375	37	4	0	1068	681	802
ENSG00000120899	ENSG00000120899.18	protein tyrosine kinase 2 beta [Source:HGNC Symbol;Acc:HGNC:9612]	PTK2B	protein_coding	Q14289	2185	5.645602565002932	5.717180934925743	787.6680025847941	0.8854604988876024	0.8805583331047235	0.8041137798824117	0.07263199307331836	0.09469902766764625	4.698781902436456e-4	235	412	768	1846	911	1542
ENSG00000120727	ENSG00000120727.13	poly(A) binding protein interacting protein 2 [Source:HGNC Symbol;Acc:HGNC:17970]	PAIP2	protein_coding	Q49AE6,Q9BPZ3	51247	6.518000695756109	6.597724809495478	1446.6697157034966	0.888234996769021	0.8835238210781093	0.8071152491324712	0.09575993703106872	0.12339214179349232	9.307723347468502e-4	298	929	1614	3230	1720	2930
ENSG00000157168	ENSG00000157168.20	neuregulin 1 [Source:HGNC Symbol;Acc:HGNC:7997]	NRG1	protein_coding	A0A024QY88,A5YAK6,A5YAK8,A6MW54,A6MW55,A6MW56,B0FWZ3,B0FYA7,B0FYA8,B0FYA9,B7Z1D7,B7Z1E3,E3SFM9,F6RJN6,Q02297,Q6PK61,Q7RTW3,Q7RTW5	3084	6.716654705428553	6.797781995181058	1661.753606992979	0.8950172114382728	0.8864741705799789	0.8082178104816865	0.09695275816488197	0.12596338844000085	0.0013105823360681206	337	1125	1770	3881	1849	3452
ENSG00000116761	ENSG00000116761.12	cystathionine gamma-lyase [Source:HGNC Symbol;Acc:HGNC:2501]	CTH	protein_coding	P32929	1491	1.8753902172954189	1.9905805902669285	57.46631367867369	0.9242967994117431	0.9356833734264818	0.8102616650623401	0.12370543128332252	0.13539482317567872	0.029707435854940102	16	29	58	125	62	134
ENSG00000158161	ENSG00000158161.16	EYA transcriptional coactivator and phosphatase 3 [Source:HGNC Symbol;Acc:HGNC:3521]	EYA3	protein_coding	Q99504	2140	4.172194930688041	4.274537518595846	286.76156208351415	0.9232927271022928	0.9236176544492494	0.8124536763667618	0.1219049088224004	0.13896136289669958	0.010130451645991691	54	188	316	755	290	592
ENSG00000176102	ENSG00000176102.13	cleavage stimulation factor subunit 3 [Source:HGNC Symbol;Acc:HGNC:2485]	CSTF3	protein_coding	Q12996	1479	5.87890029039132	5.984502346866119	943.341106716306	0.9655468462473792	0.9346590284688676	0.8127628536928793	0.12355199948715186	0.1549093530291489	0.019632903038242455	164	655	1019	2262	949	2165
ENSG00000093167	ENSG00000093167.18	LRR binding FLII interacting protein 2 [Source:HGNC Symbol;Acc:HGNC:6703]	LRRFIP2	protein_coding	Q9Y608	9209	6.244698822224899	6.322860194519476	1195.40727154948	0.8906256993710009	0.8873817994667309	0.8152959869809001	0.09018670582025902	0.11398361449809952	2.1351735276915445e-4	256	772	1284	2814	1275	2562
ENSG00000134108	ENSG00000134108.13	ADP ribosylation factor like GTPase 8B [Source:HGNC Symbol;Acc:HGNC:25564]	ARL8B	protein_coding	A0A024R2D4,Q9NVJ2	55207	6.397413848424637	6.48460456245698	1336.4133596146198	0.9082083729088984	0.9040656874070496	0.8157404450772836	0.10476032446656305	0.13061986032512554	0.0031390141366344853	266	850	1505	3353	1357	2844
ENSG00000106993	ENSG00000106993.12	cell division cycle 37 like 1 [Source:HGNC Symbol;Acc:HGNC:17179]	CDC37L1	protein_coding	Q7L3B6	55664	4.247816261991534	4.350336647744621	302.5347641372146	0.9332610804302681	0.9286010837538626	0.8157612233494317	0.11816411003683222	0.13783750956560017	0.009696609968298662	56	182	362	668	370	625
ENSG00000136842	ENSG00000136842.14	tropomodulin 1 [Source:HGNC Symbol;Acc:HGNC:11871]	TMOD1	protein_coding	P28289	7111	3.9488340316993753	4.067144198232221	249.5519235261019	1.058220182104566	0.987216685522578	0.8203826222020904	0.11884958286697025	0.14490952913652452	0.045775576510089046	73	167	153	643	292	469
ENSG00000173542	ENSG00000173542.9	MOB kinase activator 1B [Source:HGNC Symbol;Acc:HGNC:29801]	MOB1B	protein_coding	B3KSH6,Q7L9L4	92597	3.7877980774780813	3.9272779837537706	224.5960027389417	0.994076812206509	0.988098930476104	0.8207037872945425	0.155567730183511	0.17323693183210923	0.04958544367742097	35	122	297	491	251	534
ENSG00000141298	ENSG00000141298.19	slingshot protein phosphatase 2 [Source:HGNC Symbol;Acc:HGNC:30580]	SSH2	protein_coding	B4DK64,F5H527,Q76I76	85464	5.0462956982315	5.133784858926111	522.724711898776	0.919947186209532	0.9088954822761155	0.8210165238098812	0.09692938279288571	0.11931684900509597	0.0014644918072957743	108	309	609	1311	579	1030
ENSG00000183098	ENSG00000183098.11	glypican 6 [Source:HGNC Symbol;Acc:HGNC:4454]	GPC6	protein_coding	Q9Y625	10082	4.5023717437292214	4.6301564453207975	367.1977909527457	1.0201910621603285	0.9736714664337659	0.8226882250639276	0.1373359541759111	0.16780599590594553	0.03799365445277707	58	204	484	863	423	787
ENSG00000187775	ENSG00000187775.17	dynein axonemal heavy chain 17 [Source:HGNC Symbol;Acc:HGNC:2946]	DNAH17	protein_coding	NA,Q9UFH2	8632	2.31096254430061	2.4153856244412917	77.82210718162624	0.9445408611640392	0.9234493528368793	0.8228955997958535	0.10731671675544027	0.12370620073168688	0.015664268297260215	21	49	66	191	80	168
ENSG00000175354	ENSG00000175354.20	protein tyrosine phosphatase non-receptor type 2 [Source:HGNC Symbol;Acc:HGNC:9650]	PTPN2	protein_coding	A8K3N4,D3DUJ3,K7EQG9,P17706,Q59F91	5771	4.776804656543478	4.858475431234863	431.8107102414075	0.9031115212219771	0.9004335320799576	0.8248012430531647	0.08846347438163642	0.10486669439360799	1.618337729398916e-4	96	275	449	1074	454	895
ENSG00000181467	ENSG00000181467.5	RAP2B, member of RAS oncogene family [Source:HGNC Symbol;Acc:HGNC:9862]	RAP2B	protein_coding	P61225	5912	5.308282262972975	5.399603076432486	628.8371682175334	0.9371001022157929	0.9193017003865228	0.8252062265285071	0.10015786636073816	0.12475404605252634	0.0029873718252750037	125	362	759	1500	723	1270
ENSG00000124783	ENSG00000124783.14	signal sequence receptor subunit 1 [Source:HGNC Symbol;Acc:HGNC:11323]	SSR1	protein_coding	C9JBX5,P43307	6745	6.644412021053521	6.757566339452716	1613.002872977405	0.979392269821935	0.9573665980415118	0.826797701434858	0.13217130224515974	0.16101212919724642	0.02564894746680016	270	966	1998	4242	1626	3423
ENSG00000071205	ENSG00000071205.12	Rho GTPase activating protein 10 [Source:HGNC Symbol;Acc:HGNC:26099]	ARHGAP10	protein_coding	A1A4S6	79658	3.845872736151651	3.933418517491508	226.37252955330848	0.8955665906322894	0.9124910051665951	0.8274649668077044	0.09348129891852336	0.10146216858143414	8.088157768688831e-4	52	136	239	590	240	446
ENSG00000089159	ENSG00000089159.16	paxillin [Source:HGNC Symbol;Acc:HGNC:9718]	PXN	protein_coding	A0A140VJQ8,P49023	5829	7.5963610129119	7.669197848273769	3053.0778156587344	0.9116028785404446	0.9059386877964316	0.8316393225495599	0.06033886614231983	0.09028857005326404	9.640195796210168e-5	880	1737	2749	6696	3638	6311
ENSG00000166579	ENSG00000166579.15	nudE neurodevelopment protein 1 like 1 [Source:HGNC Symbol;Acc:HGNC:17620]	NDEL1	protein_coding	A6NIZ0,Q9GZM8	81565	5.7417380910533975	5.8337790253994974	850.3812668528211	0.9401366508554626	0.9218194179150753	0.8324127247324276	0.10204934496177555	0.1292005486077743	0.003235023141250986	162	558	934	1890	977	1844
ENSG00000144681	ENSG00000144681.10	SH3 and cysteine rich domain [Source:HGNC Symbol;Acc:HGNC:11353]	STAC	protein_coding	B4DR96,B4DZ13,E9PEA7,Q8WUK8,Q99469	6769	2.914867999249438	3.009924920842169	118.50482342862443	0.9040333235936231	0.9305141352589723	0.8327654293270972	0.09436535076759901	0.0998714134951319	0.00268154606761477	29	66	124	261	147	240
ENSG00000198522	ENSG00000198522.14	GPN-loop GTPase 1 [Source:HGNC Symbol;Acc:HGNC:17030]	GPN1	protein_coding	Q9HCN4	11321	6.2463349208905985	6.327592847441222	1202.6652202544196	0.9239835196446503	0.92450600783744	0.8334172916771905	0.07676851721990206	0.10041405226913168	0.0016126762858181215	348	656	1099	3220	1185	2454
ENSG00000114270	ENSG00000114270.17	collagen type VII alpha 1 chain [Source:HGNC Symbol;Acc:HGNC:2214]	COL7A1	protein_coding	Q02388,Q59F16	1294	8.229680092636164	8.300293719562976	4723.123222056966	0.8894031959990404	0.8915211589081979	0.8336549146015717	0.06538687661855427	0.09480589380945305	8.561631475547296e-7	1191	2871	4673	9929	5672	10003
ENSG00000124209	ENSG00000124209.4	RAB22A, member RAS oncogene family [Source:HGNC Symbol;Acc:HGNC:9764]	RAB22A	protein_coding	Q9UL26	57403	5.183167072493541	5.283915864042271	579.8162591372883	0.9574763273021157	0.9409962329529316	0.8341867758546305	0.11193082814500403	0.13567306778152985	0.008067066780435903	110	361	657	1401	568	1353
ENSG00000129128	ENSG00000129128.13	signal peptidase complex subunit 3 [Source:HGNC Symbol;Acc:HGNC:26212]	SPCS3	protein_coding	P61009	60559	5.872398768108192	5.989447189490788	946.3415571564449	1.0089420892513044	0.9681137412188437	0.8348745732606027	0.12800968101914767	0.1597570552191547	0.025396650393438705	151	622	1090	2052	1077	2188
ENSG00000035862	ENSG00000035862.12	TIMP metallopeptidase inhibitor 2 [Source:HGNC Symbol;Acc:HGNC:11821]	TIMP2	protein_coding	A0A140VK57,P16035	7077	7.845159352110323	7.915564677562301	3619.483146867887	0.8983719338505173	0.8983125353991916	0.8357884368889367	0.05806318882333914	0.0889824935343067	1.8689140530847667e-6	1007	2049	3453	8884	4052	7090
ENSG00000123595	ENSG00000123595.8	RAB9A, member RAS oncogene family [Source:HGNC Symbol;Acc:HGNC:9792]	RAB9A	protein_coding	A0A024RBV5,P51151	9367	4.600663124609088	4.701758998459364	386.52192439720693	0.9576500146570186	0.9401279912597144	0.8365673689589596	0.10822232533871796	0.12994864876907367	0.00489410455823442	71	240	447	904	441	817
ENSG00000096384	ENSG00000096384.20	heat shock protein 90 alpha family class B member 1 [Source:HGNC Symbol;Acc:HGNC:5258]	HSP90AB1	protein_coding	A0A024RD80,B4DGL0,P08238,Q6PK50	3326	10.727971252658431	10.824881490342191	27107.357378260123	0.9919595770826473	0.9520823068722913	0.8378068573878666	0.10378820320920151	0.14235015965889203	0.004361777686415304	4993	18686	27890	67123	29581	56725
ENSG00000118217	ENSG00000118217.6	activating transcription factor 6 [Source:HGNC Symbol;Acc:HGNC:791]	ATF6	protein_coding	A8K383,P18850	22926	5.882875944952254	5.98000900150885	940.8369909842662	0.9533368264586837	0.9378802724086291	0.8385411893473711	0.105992540204802	0.13296212375093525	0.005346647600121708	178	570	1100	2443	982	1932
ENSG00000144118	ENSG00000144118.14	RAS like proto-oncogene B [Source:HGNC Symbol;Acc:HGNC:9840]	RALB	protein_coding	A0A024RAG3,P11234	5899	6.452924634953866	6.526436108747198	1378.803070677435	0.8927412680881549	0.8995182671868273	0.839290090801724	0.06870412474218024	0.09197552250674447	2.090286700121212e-6	346	822	1385	3392	1404	2958
ENSG00000154639	ENSG00000154639.19	CXADR Ig-like cell adhesion molecule [Source:HGNC Symbol;Acc:HGNC:2559]	CXADR	protein_coding	P78310	1525	3.864950996958069	3.976871142750393	232.8816104439203	0.9594867474858658	0.9620185131774207	0.839381426146368	0.11549508601082553	0.13320969692490428	0.010680843801680412	43	128	289	562	270	478
ENSG00000120833	ENSG00000120833.14	suppressor of cytokine signaling 2 [Source:HGNC Symbol;Acc:HGNC:19382]	SOCS2	protein_coding	A0A024RBD2,O14508	8835	3.4802777728152816	3.605815178954158	179.36802088865377	0.9569778035712485	0.974487364664062	0.8393851282384609	0.1309217616024333	0.14817709926174957	0.017280654183118686	29	117	203	413	210	387
ENSG00000143382	ENSG00000143382.15	ADAMTS like 4 [Source:HGNC Symbol;Acc:HGNC:19706]	ADAMTSL4	protein_coding	B7ZMJ3,Q6UY14,Q9UFG7	54507	2.1200739561315287	2.243233386056766	68.76813805439384	0.9437446077406373	0.9869756853189335	0.843285644985326	0.1226992441655652	0.12405946971915568	0.02274193889612035	17	33	75	140	86	154
ENSG00000147889	ENSG00000147889.17	cyclin dependent kinase inhibitor 2A [Source:HGNC Symbol;Acc:HGNC:1787]	CDKN2A	protein_coding	G3XAG3,K7PML8,P42771,Q8N726	1029	-2.777486220094379	-1.1849734454860223	4.113985557220995	3.626553599060662	6.2883175183440505	0.8443050125692693	0.09703656039962513	0.13866139332716737	0.03875206419052093	0	0	0	20	2	18
ENSG00000157350	ENSG00000157350.13	ST3 beta-galactoside alpha-2,3-sialyltransferase 2 [Source:HGNC Symbol;Acc:HGNC:10863]	ST3GAL2	protein_coding	A0A024QZA4,B3KXG9,Q16842	6483	5.703485065108451	5.780022286215499	822.1689434724578	0.9158368743252145	0.914582569493667	0.8443836550579213	0.06683562236652657	0.0889824935343067	8.859908849688739e-5	223	501	727	1794	1007	1672
ENSG00000138760	ENSG00000138760.10	scavenger receptor class B member 2 [Source:HGNC Symbol;Acc:HGNC:1665]	SCARB2	protein_coding	A0A024RDG6,Q14108	950	6.827342145358507	6.919853620025995	1807.9560341511442	0.9390261015026511	0.9369859262143044	0.8449846230058329	0.09828623930139146	0.12468324599796209	0.0030129540484739176	365	1017	2165	4732	1899	3648
ENSG00000188112	ENSG00000188112.9	chromosome 6 open reading frame 132 [Source:HGNC Symbol;Acc:HGNC:21288]	C6orf132	protein_coding	Q5T0Z8	647024	1.477662624322016	1.6239503710668168	43.82391133878147	0.9612488878956844	1.0119212311328778	0.8468805034554909	0.12876186015366728	0.13784885770987634	0.031110554815061135	9	25	46	100	50	100
ENSG00000102287	ENSG00000102287.19	gamma-aminobutyric acid type A receptor subunit epsilon [Source:HGNC Symbol;Acc:HGNC:4085]	GABRE	protein_coding	P78334	2564	6.036670769791083	6.1543713454717395	1061.1694681433141	1.0199489983546581	0.9774787721678448	0.8471189989786934	0.12328351987300458	0.15676237268102056	0.021777128168871236	167	690	1231	2480	1298	2148
ENSG00000176871	ENSG00000176871.8	WD repeat and SOCS box containing 2 [Source:HGNC Symbol;Acc:HGNC:19222]	WSB2	protein_coding	Q9NYS7	55884	6.23872891367712	6.3125465356230555	1188.2973322891394	0.8986844950861913	0.9033690710547105	0.8475946212020983	0.06569885161027228	0.0889824935343067	8.245956834649082e-8	289	707	1224	2939	1338	2314
ENSG00000105974	ENSG00000105974.12	caveolin 1 [Source:HGNC Symbol;Acc:HGNC:1527]	CAV1	protein_coding	A0A024R757,A9XTE5,Q03135,Q2TNI1,Q59E85,Q7Z4F3	857	7.769854770774213	7.87882846304232	3512.7222451796	1.0031377180744245	0.9626799059601341	0.8482520126107458	0.12050031891130718	0.15232244877956547	0.01599355755323938	579	2368	3911	8624	3889	7390
ENSG00000171680	ENSG00000171680.22	pleckstrin homology and RhoGEF domain containing G5 [Source:HGNC Symbol;Acc:HGNC:29105]	PLEKHG5	protein_coding	O94827	57449	2.10214514329251	2.2400775170141554	68.40153587569739	0.9697652309290524	1.004274083519369	0.8490556557316113	0.12639559636271358	0.1416142399878432	0.025624426038118073	13	47	63	143	89	147
ENSG00000188971	NA	NA	RP11-427H3.3	lincRNA	NA	NA	4.723785530086934	4.840496165332991	425.30732645070333	1.0068322623986088	0.974819734048311	0.8497000920582584	0.12106878345344883	0.14662165929809556	0.015514601684863832	71	268	493	1079	440	930
ENSG00000073614	ENSG00000073614.13	lysine demethylase 5A [Source:HGNC Symbol;Acc:HGNC:9886]	KDM5A	protein_coding	P29375	5927	6.037811955794029	6.170109090480231	1071.889727396226	1.0551708731055085	1.0056701302186735	0.8504803066044229	0.13684639358614809	0.169099312404861	0.036541306916184554	161	632	1345	2856	1111	2269
ENSG00000165861	ENSG00000165861.14	zinc finger FYVE-type containing 1 [Source:HGNC Symbol;Acc:HGNC:13180]	ZFYVE1	protein_coding	Q9HBF4	53349	4.49385783864473	4.579107584225578	355.693066509682	0.9206251834529927	0.927828793825648	0.8509889901793407	0.0817396695341729	0.09261913163087315	1.415488741472976e-4	81	226	350	762	425	767
ENSG00000100600	ENSG00000100600.15	legumain [Source:HGNC Symbol;Acc:HGNC:9472]	LGMN	protein_coding	Q53XC6,Q96CY7,Q99538	5641	6.419726860372991	6.501204105522377	1354.0751197968532	0.9181626046291846	0.9249078230854488	0.8532059513409388	0.07681838131411152	0.10057303965100739	8.13191383843622e-5	309	765	1501	3214	1685	2515
ENSG00000127481	ENSG00000127481.15	ubiquitin protein ligase E3 component n-recognin 4 [Source:HGNC Symbol;Acc:HGNC:30313]	UBR4	protein_coding	Q5T4S7	23352	8.272893999859566	8.343756955493037	4866.467607300631	0.9032455612496607	0.9032345086285218	0.8543522883373001	0.056589066181994156	0.0889824935343067	1.846389312792513e-11	1236	2792	4993	11713	5528	9657
ENSG00000099875	ENSG00000099875.14	MAPK interacting serine/threonine kinase 2 [Source:HGNC Symbol;Acc:HGNC:7111]	MKNK2	protein_coding	B3KS07,Q9HBH9	2872	6.576947336064145	6.657486161883798	1513.148280675028	0.9475165106460378	0.939138904489616	0.8561768719773504	0.06296991913677383	0.0889824935343067	3.834455734261464e-4	432	866	1303	3364	1913	2964
ENSG00000085063	ENSG00000085063.17	CD59 molecule (CD59 blood group) [Source:HGNC Symbol;Acc:HGNC:1689]	CD59	protein_coding	P13987,Q6FHM9	966	7.759273960262574	7.857930201203799	3484.0905255570083	1.024826413076751	0.9926658495218305	0.8566304956952864	0.07546525885496944	0.11025782081071696	0.012596233360481294	1135	1698	2735	8941	3809	7087
ENSG00000167106	ENSG00000167106.12	family with sequence similarity 102 member A [Source:HGNC Symbol;Acc:HGNC:31419]	FAM102A	protein_coding	Q5T9C2	399665	6.734367389079262	6.814340331323515	1683.1004513335424	0.9199667022680483	0.9252678720121565	0.8591005585967356	0.07150822619277078	0.0948529552074238	1.705624028520763e-5	384	972	1829	3581	2042	3585
ENSG00000114771	ENSG00000114771.14	arylacetamide deacetylase [Source:HGNC Symbol;Acc:HGNC:17]	AADAC	protein_coding	P22760	13	3.9186290113003253	4.03943122612299	243.13839646810686	0.9915342475471539	0.988908523372313	0.8596087429175191	0.11723891318393494	0.13863225870533363	0.012790358262116046	42	136	300	593	273	520
ENSG00000159322	ENSG00000159322.17	ADP dependent glucokinase [Source:HGNC Symbol;Acc:HGNC:25250]	ADPGK	protein_coding	Q9BRR6	83440	6.79874152699616	6.894128193100842	1775.634969161116	0.9623468029280076	0.9487445611589943	0.8604943434892555	0.09575993703106872	0.12468324599796209	0.0026212581066562745	334	1200	1847	4396	2047	3511
ENSG00000221914	ENSG00000221914.11	protein phosphatase 2 regulatory subunit Balpha [Source:HGNC Symbol;Acc:HGNC:9304]	PPP2R2A	protein_coding	A0A140VJT0,P63151	5520	5.787591322329439	5.875585124459389	875.8208906790641	0.943794763149507	0.9373192060772083	0.8611703336690444	0.08385241608892585	0.10826025946818599	2.5146971580040044e-4	182	540	947	2106	918	1934
ENSG00000123384	ENSG00000123384.14	LDL receptor related protein 1 [Source:HGNC Symbol;Acc:HGNC:6692]	LRP1	protein_coding	Q07954,Q59FG2	4035	6.237210942935546	6.371615643531357	1233.8486905628638	1.061827889494592	1.0155433393728963	0.861565149846376	0.1356126706472613	0.16857440416168606	0.03799365445277707	186	691	1590	2775	1635	2437
ENSG00000182831	ENSG00000182831.12	chromosome 16 open reading frame 72 [Source:HGNC Symbol;Acc:HGNC:30103]	C16orf72	protein_coding	Q14CZ0	29035	5.086418589423671	5.211656785061214	550.6905577738315	1.0477904567464302	1.000413799506522	0.8628658694363089	0.12233994572320861	0.15232244877956547	0.020598223805550448	86	355	629	1301	588	1277
ENSG00000109861	ENSG00000109861.16	cathepsin C [Source:HGNC Symbol;Acc:HGNC:2528]	CTSC	protein_coding	P53634	1075	6.654646306268661	6.737836862888022	1594.6325237131953	0.9304459168470848	0.9318889384689886	0.864488651521472	0.07593183775808486	0.10131817337068978	2.6960171382836334e-5	342	953	1748	3943	1815	3150
ENSG00000156261	ENSG00000156261.13	chaperonin containing TCP1 subunit 8 [Source:HGNC Symbol;Acc:HGNC:1623]	CCT8	protein_coding	P50990,Q7Z759	10694	7.851262458656971	7.958454750604164	3712.819354974042	1.0020929601981226	0.977149874805485	0.8650814217619356	0.11099725191911446	0.14100284554658307	0.008779711983547262	647	2455	4015	9786	3849	7763
ENSG00000253293	ENSG00000253293.5	homeobox A10 [Source:HGNC Symbol;Acc:HGNC:5100]	HOXA10	protein_coding	P31260	3206	2.5685418287082524	2.710418534765897	95.74825928516321	1.045714579395646	1.0368369175387773	0.8656398300241237	0.1243093494589787	0.14235015965889203	0.036470569886650914	24	35	116	238	106	208
ENSG00000127663	ENSG00000127663.15	lysine demethylase 4B [Source:HGNC Symbol;Acc:HGNC:29136]	KDM4B	protein_coding	A0A0C4DFL8,F5GX28,O94953	23030	4.412002251955033	4.536824192481155	344.2571087575542	1.0213551162889838	1.0013105918560203	0.8666729127861444	0.12195896471482819	0.14533735495933542	0.017347191023853476	56	203	415	807	442	671
ENSG00000172375	ENSG00000172375.13	C2CD2 like [Source:HGNC Symbol;Acc:HGNC:29000]	C2CD2L	protein_coding	O14523	9854	2.952838048636816	3.0976585155119607	125.49277705048054	0.9814830109494469	1.0338099054172247	0.8671159689330364	0.14076187224830344	0.14739723933041166	0.030068246618186578	21	67	154	253	163	285
ENSG00000170142	ENSG00000170142.12	ubiquitin conjugating enzyme E2 E1 [Source:HGNC Symbol;Acc:HGNC:12477]	UBE2E1	protein_coding	A0A024R2K3,B7Z306,P51965	7324	6.407035736169356	6.537758909915415	1384.0883620155032	1.065063010334401	1.0129188697043086	0.8674009578720812	0.12947694511279356	0.16386259049756016	0.029423574265854145	201	889	1625	3349	1621	2906
ENSG00000169871	ENSG00000169871.13	tripartite motif containing 56 [Source:HGNC Symbol;Acc:HGNC:19028]	TRIM56	protein_coding	Q9BRZ2	81844	5.234976706819682	5.371005985251755	615.2958435014206	1.0793025338853013	1.0229507046504547	0.8690294169759728	0.13071334704376758	0.16269676738012917	0.030200631671343754	89	403	700	1405	798	1237
ENSG00000159110	ENSG00000159110.20	interferon alpha and beta receptor subunit 2 [Source:HGNC Symbol;Acc:HGNC:5433]	IFNAR2	protein_coding	P48551,Q9BUA0	3455	5.0949271305086	5.2445063172230055	562.9730342977485	1.1228877680014078	1.0410803352313016	0.8718978818833082	0.1413699494329518	0.1754872568821256	0.04276672899097106	74	377	641	1343	675	1198
ENSG00000067064	ENSG00000067064.11	isopentenyl-diphosphate delta isomerase 1 [Source:HGNC Symbol;Acc:HGNC:5387]	IDI1	protein_coding	Q13907	3422	7.218464304071607	7.292824055930638	2347.6318938159634	0.9206399854772599	0.9228497319904045	0.8723563616500031	0.05412767414246478	0.0818011827731713	2.338318758090038e-10	595	1407	2250	5640	2588	4878
ENSG00000197170	ENSG00000197170.10	proteasome 26S subunit, non-ATPase 12 [Source:HGNC Symbol;Acc:HGNC:9557]	PSMD12	protein_coding	A0A0S2Z489,O00232	5718	6.610314248956442	6.736116949991172	1588.6349869083858	1.042204888700396	1.0118357540996632	0.8727675193207667	0.12435336189082846	0.15504752663650084	0.02211416274225161	246	1009	1831	4000	1619	3627
ENSG00000164733	ENSG00000164733.21	cathepsin B [Source:HGNC Symbol;Acc:HGNC:2527]	CTSB	protein_coding	A0A024R374,B4DMY4,P07858,Q5HYG5	1508	8.927383673610862	9.040578237506711	7917.794734615835	1.0748409775727856	1.0396106315704265	0.874795727634991	0.08466541569546128	0.12069149420454796	0.02279951458345237	2665	3475	6055	18296	9987	15999
ENSG00000163798	ENSG00000163798.13	solute carrier family 4 member 1 adaptor protein [Source:HGNC Symbol;Acc:HGNC:13813]	SLC4A1AP	protein_coding	Q9BWU0	22950	5.850450516986538	5.9864920063135	943.622120245179	1.0929426481958993	1.0267277481893133	0.8756994886019848	0.1269786544915228	0.16386259049756016	0.030079272155201866	134	638	1047	2257	1079	2072
ENSG00000166780	ENSG00000166780.11	bMERB domain containing 1 [Source:HGNC Symbol;Acc:HGNC:19213]	C16orf45	protein_coding	A0A024QZI8,Q96MC5	89927	5.859873569966624	5.9435997055062115	918.8617059687924	0.9457870022785316	0.940840191633808	0.8758689943622714	0.06868996934923702	0.09206156279692318	3.6428412638724227e-6	201	586	918	2162	1052	1912
ENSG00000109332	ENSG00000109332.20	ubiquitin conjugating enzyme E2 D3 [Source:HGNC Symbol;Acc:HGNC:12476]	UBE2D3	protein_coding	A0A024RDH2,D6RAH7,P61077	7323	7.44975294557191	7.545002019788157	2789.641466355069	0.974952032474088	0.9609371874855022	0.877781085419748	0.09145569325320871	0.1197788635329999	0.0013105823360681206	527	1749	3081	6362	3183	6103
ENSG00000148798	ENSG00000148798.11	internexin neuronal intermediate filament protein alpha [Source:HGNC Symbol;Acc:HGNC:6057]	INA	protein_coding	Q16352	9118	6.116398933765366	6.196848720923098	1096.2843013268102	0.9373392251951961	0.9381598031971472	0.8782266128174355	0.06316614180123618	0.08692355379665437	6.03376928117817e-7	260	678	1060	2629	1164	2392
ENSG00000123130	ENSG00000123130.17	acyl-CoA thioesterase 9 [Source:HGNC Symbol;Acc:HGNC:17152]	ACOT9	protein_coding	Q9Y305	23597	6.282778278772453	6.368146082244425	1237.4623809846064	0.9737926684197965	0.9644214953366087	0.8785046080692116	0.059521176662918465	0.08630338259143572	3.753713687894964e-4	362	650	1093	3182	1331	2510
ENSG00000113407	ENSG00000113407.13	threonyl-tRNA synthetase 1 [Source:HGNC Symbol;Acc:HGNC:11572]	TARS	protein_coding	P26639	6897	7.8966128147508545	7.997746342512145	3816.9486192956697	0.9932263741812402	0.9749199346335254	0.8791209186739714	0.09761995208611561	0.12699879412923112	0.0032070442692294586	702	2396	4217	9748	3946	8254
ENSG00000065600	ENSG00000065600.12	proton activated chloride channel 1 [Source:HGNC Symbol;Acc:HGNC:25593]	TMEM206	protein_coding	B4DHQ5,Q9H813	55248	3.798842535007999	3.898233061202824	220.839718251036	0.9651534959073133	0.9745936322056659	0.879432071970447	0.08385249189674593	0.09277205720736179	8.08516419877964e-4	50	113	251	549	247	456
ENSG00000088826	ENSG00000088826.18	spermine oxidase [Source:HGNC Symbol;Acc:HGNC:15862]	SMOX	protein_coding	Q9NWM0	54498	7.388990667278778	7.483163635356519	2685.5052544050714	1.006757058646783	0.9930680200571114	0.8795132877027474	0.06656895971835476	0.09510723568527601	0.0038049697031762057	809	1367	2252	5887	3599	5167
ENSG00000115919	ENSG00000115919.15	kynureninase [Source:HGNC Symbol;Acc:HGNC:6469]	KYNU	protein_coding	Q16719	8942	8.42613234721269	8.515551851209219	5470.293547410763	0.9689598039582688	0.9520139327680504	0.8801604570752458	0.08228767070370835	0.11329364610989383	2.897985747407481e-4	1109	3258	6119	13811	5848	11412
ENSG00000020426	ENSG00000020426.11	MNAT1 component of CDK activating kinase [Source:HGNC Symbol;Acc:HGNC:7181]	MNAT1	protein_coding	A0A024R669,A0A024R688,P51948	4331	4.931602202503257	5.027785276457925	485.60807392722717	0.9791237379194382	0.9690920970460286	0.8802596331219682	0.08235299142477515	0.10323063547776376	5.276332440991621e-4	101	265	562	1137	539	1069
ENSG00000001460	ENSG00000001460.18	sperm tail PG-rich repeat containing 1 [Source:HGNC Symbol;Acc:HGNC:28070]	STPG1	protein_coding	Q5TH74	90529	3.577658596933905	3.6721803298491267	188.53086701555299	0.9426154905165818	0.9600981833648697	0.88063413770893	0.07905118437899566	0.08700242343979943	1.294150981678969e-4	43	114	187	466	206	396
ENSG00000127526	ENSG00000127526.15	solute carrier family 35 member E1 [Source:HGNC Symbol;Acc:HGNC:20803]	SLC35E1	protein_coding	A0A024R7G7,Q96K37	79939	5.543239128651303	5.6342637752322435	740.6269912740593	0.9662827089175968	0.9578347339239118	0.8810049495806703	0.07792879633360429	0.10131817337068978	9.113227857997809e-5	151	446	809	1721	872	1539
ENSG00000145331	ENSG00000145331.14	tRNA methyltransferase 10A [Source:HGNC Symbol;Acc:HGNC:28403]	TRMT10A	protein_coding	Q8TBZ6,V9HVY8	93587	2.639969933531232	2.8069403597028146	101.81542017124782	1.0079301009225292	1.0638966522364588	0.881050788412154	0.1541851927138111	0.16101212919724642	0.03759589271060148	15	60	119	275	98	237
ENSG00000230647	ENSG00000230647.2	novel transcript	AC022816.2	lincRNA	NA	NA	-2.8486006919093865	-1.4281780349202315	3.5372058833570827	3.230161708883166	6.0238813107688935	0.8813882667344529	0.11090817817932219	0.14029205405845577	0.04561152683612095	0	0	0	5	9	13
ENSG00000182247	ENSG00000182247.10	ubiquitin conjugating enzyme E2 E2 [Source:HGNC Symbol;Acc:HGNC:12478]	UBE2E2	protein_coding	A0A024R2Q2,Q96LR5	7325	4.656278600804296	4.80906146300864	415.51882259770014	1.1214327766910634	1.0539817439899553	0.8828392230793215	0.1390638732075112	0.16917947887937027	0.03799365445277707	55	276	468	1059	459	904
ENSG00000156113	ENSG00000156113.23	potassium calcium-activated channel subfamily M alpha 1 [Source:HGNC Symbol;Acc:HGNC:6284]	KCNMA1	protein_coding	A0A087WZL8,A0A1W2PP94,A0A1W2PPY5,A0A1W2PQK5,A0A1W2PQU4,A0A1W2PR56,A0A1W2PR62,A0A1W2PRN5,A0A1W2PSD3,B7ZMF5,D5MRH1,Q12791,Q59FH2,Q5SVJ7,S4R453	3778	5.791343637380331	5.901000420724051	896.1457445845107	1.0755745169984854	1.0315895397387214	0.8843205981801715	0.07485756997099081	0.10826025946818599	0.014714264894913391	296	416	680	2257	1010	1853
ENSG00000261762	ENSG00000261762.1	novel transcript, antisense to CHRNA5	RP11-650L12.2	antisense	NA	NA	2.2996061858012835	2.4741540894517073	80.37583638499653	1.0175086326062195	1.080117008592956	0.8866581826699145	0.1571491977474304	0.1608446087181094	0.04134632399218438	12	50	87	245	86	149
ENSG00000091527	ENSG00000091527.15	CDV3 homolog [Source:HGNC Symbol;Acc:HGNC:26928]	CDV3	protein_coding	D6R9V8,D6RDN0,D6RFH2,Q9UKY7	55573	6.9494270736219566	7.074204964981283	2008.9064375275373	1.0460198810342263	1.0185286298451044	0.8870141701609692	0.12167043601313456	0.14946992561200997	0.01815536335712363	314	1280	2281	5201	2061	4454
ENSG00000136098	ENSG00000136098.17	NIMA related kinase 3 [Source:HGNC Symbol;Acc:HGNC:7746]	NEK3	protein_coding	P51956,Q6ZN64	4752	3.081487909768707	3.190861003769676	134.52603325494138	0.9790017382474233	0.9939570371265434	0.8875251844534163	0.09575993703106872	0.10135544160789729	0.005356910225992952	35	66	138	366	131	287
ENSG00000169894	ENSG00000169894.18	mucin 3A, cell surface associated [Source:HGNC Symbol;Acc:HGNC:7513]	MUC3A	protein_coding	Q02505,Q9H3Q6	4584	2.179144417031259	2.3150642358953943	72.7090318171683	1.0525186679764174	1.0449371296993908	0.887882090195822	0.11765924528859108	0.13259574327138177	0.03143423829909225	22	32	65	183	99	121
ENSG00000121104	ENSG00000121104.8	family with sequence similarity 117 member A [Source:HGNC Symbol;Acc:HGNC:24179]	FAM117A	protein_coding	Q9C073	81558	2.4692635934536145	2.627787362444611	89.82588311446156	1.0046097066951154	1.0588736755974026	0.8879160211098107	0.1389530375438851	0.14897561041956578	0.02667174288214704	14	58	94	250	109	161
ENSG00000239948	ENSG00000239948.2	RNA, 7SL, cytoplasmic 368, pseudogene [Source:HGNC Symbol;Acc:HGNC:46384]	RN7SL368P	misc_RNA	NA	NA	-2.79125042649807	-1.3014346080253059	4.159428850573612	3.2976604575548083	6.240513712914277	0.8889287399485207	0.11464523717819587	0.14474424993143403	0.03799365445277707	0	0	0	6	14	9
ENSG00000105953	ENSG00000105953.15	oxoglutarate dehydrogenase [Source:HGNC Symbol;Acc:HGNC:8124]	OGDH	protein_coding	A0A140VJQ5,B4E3E9,E9PCR7,Q02218	4967	6.9860149519698185	7.069684928502458	2009.1092369296275	0.9512198162288197	0.9534783487583629	0.8904084809556421	0.06350858689352894	0.0889824935343067	2.265618512176809e-6	454	1122	2191	4516	2450	4129
ENSG00000184378	ENSG00000184378.3	actin related protein T3 [Source:HGNC Symbol;Acc:HGNC:24022]	ACTRT3	protein_coding	Q9BYD9	84517	1.835614527808362	1.990307521092231	57.18228391109914	1.0256372596160699	1.0637472856757741	0.8909944243122365	0.13020504265868163	0.13866139332716737	0.03043431854915673	11	38	50	113	73	136
ENSG00000101608	ENSG00000101608.12	myosin light chain 12A [Source:HGNC Symbol;Acc:HGNC:16701]	MYL12A	protein_coding	J3QRS3,O14950,P19105	10627	7.733002668222078	7.810844492229922	3364.533845482707	0.9491554769985515	0.9471928426093997	0.8911673004309807	0.048639965605601486	0.07889549609984317	3.3732685273057446e-8	895	1775	3368	8010	3842	6926
ENSG00000128891	ENSG00000128891.15	coiled-coil domain containing 32 [Source:HGNC Symbol;Acc:HGNC:28295]	C15orf57	protein_coding	A0A024R9J9,Q9BV29	90416	3.2255838134992363	3.3402178010915526	149.13853215524745	0.968198718721985	1.0070276236155413	0.8913942633457802	0.09760245127881138	0.10430670867741905	0.002991695849538391	30	86	160	378	187	274
ENSG00000167601	ENSG00000167601.12	AXL receptor tyrosine kinase [Source:HGNC Symbol;Acc:HGNC:905]	AXL	protein_coding	M0R0W6,P30530	558	7.66589084130759	7.772662213322885	3284.618437747278	1.0769621996361791	1.0349261443359246	0.8923970120965502	0.06786799795487519	0.10465648226668019	0.010760244184896158	1070	1498	2573	7943	3768	6989
ENSG00000269636	NA	NA	AC010441.1	protein_coding	NA	NA	1.6312075001053308	1.8104892433417534	50.04340104007778	1.0861871887234906	1.0815590851422436	0.8928218330232143	0.12424631895300822	0.15960560519755057	0.03787785733711858	8	37	42	123	60	107
ENSG00000100380	ENSG00000100380.14	ST13 Hsp70 interacting protein [Source:HGNC Symbol;Acc:HGNC:11343]	ST13	protein_coding	A0A140VKA6,B4E0U6,P50502,Q0IJ56	6767	7.772169118390315	7.869071001389545	3492.6240786427998	0.9924141197639532	0.9767589182468982	0.8931004875874946	0.08586807413891283	0.11423426715381597	8.08516419877964e-4	667	2098	3916	8327	3816	7707
ENSG00000205730	ENSG00000205730.6	ITPRIP like 2 [Source:HGNC Symbol;Acc:HGNC:27257]	ITPRIPL2	protein_coding	Q3MIP1	162073	5.813254650203078	5.968827311163492	931.3340871300309	1.149897922162359	1.0707286920634262	0.894430647062795	0.13835866482031414	0.17359121594129018	0.04174161516967291	121	587	1096	2514	1025	1928
ENSG00000171314	ENSG00000171314.9	phosphoglycerate mutase 1 [Source:HGNC Symbol;Acc:HGNC:8888]	PGAM1	protein_coding	B7Z9E5,P18669,Q6FHU2	5223	7.233910851246849	7.343639338593678	2425.6848230178553	1.0122233521468944	1.0042409704734983	0.8946972167957865	0.10121312879685446	0.1277513643426253	0.005655806842668182	437	1472	2703	5677	3275	4423
ENSG00000123178	ENSG00000123178.15	SPRY domain containing 7 [Source:HGNC Symbol;Acc:HGNC:14297]	SPRYD7	protein_coding	A0A024RDT6,Q5W111	57213	4.344089982666821	4.432591536814	321.6408878340999	0.9632329130092314	0.9664757670651035	0.8962918749167635	0.06656895971835476	0.07798007524372765	1.1056082019421495e-4	86	181	293	709	356	741
ENSG00000176142	ENSG00000176142.13	transmembrane protein 39A [Source:HGNC Symbol;Acc:HGNC:25600]	TMEM39A	protein_coding	Q9NV64	55254	4.66062550043407	4.812703073543794	416.5647713348906	1.124813732865991	1.0645155547429885	0.8975781677889498	0.13217130224515974	0.16285361560440795	0.03225751662138765	57	253	497	1099	446	905
ENSG00000126070	ENSG00000126070.20	argonaute RISC catalytic component 3 [Source:HGNC Symbol;Acc:HGNC:18421]	AGO3	protein_coding	B4E1P5,Q9H9G7	192669	3.6332131631727087	3.7798670361077966	202.41985612557332	1.0453136940154486	1.0518413315120563	0.898636262366429	0.12648434175690462	0.1477767750086681	0.020189804125344015	30	118	243	522	226	431
ENSG00000179134	ENSG00000179134.15	sterile alpha motif domain containing 4B [Source:HGNC Symbol;Acc:HGNC:25492]	SAMD4B	protein_coding	A0A024R0N7,M0QZ22,Q5PRF9,Q66K25,Q8IXP7	55095	7.422850428958689	7.501793495647604	2714.0369868821995	0.9509409847510109	0.9524717375368296	0.9003887339009702	0.04873072182733233	0.07696263259068692	1.991017017887118e-10	679	1497	2748	6156	3230	5651
ENSG00000131236	ENSG00000131236.17	cyclase associated actin cytoskeleton regulatory protein 1 [Source:HGNC Symbol;Acc:HGNC:20040]	CAP1	protein_coding	D3DPU2,Q01518	10487	8.336457159650722	8.426918394701064	5144.98442685284	0.986461306102041	0.9691159299496251	0.9015875511717872	0.07369781273590238	0.10504780567774569	5.708287296577581e-5	1034	3212	5419	12467	5934	10540
ENSG00000110330	ENSG00000110330.8	baculoviral IAP repeat containing 2 [Source:HGNC Symbol;Acc:HGNC:590]	BIRC2	protein_coding	Q13490	329	5.305342933056491	5.439962301200576	645.2750045908173	1.0996244472598735	1.042628494119106	0.9020433724476379	0.11715297332893056	0.1486901205455259	0.018222981418258434	96	402	744	1658	708	1385
ENSG00000104881	ENSG00000104881.16	protein phosphatase 1 regulatory subunit 13 like [Source:HGNC Symbol;Acc:HGNC:18838]	PPP1R13L	protein_coding	A0A024R0Q5,Q8WUF5	10848	4.532132021647912	4.637154384046503	371.8521191613507	1.0472807834704208	1.020285206146847	0.9025822573725276	0.07328767620623783	0.0938312276991927	0.005828450586012031	117	172	311	811	444	829
ENSG00000198805	ENSG00000198805.12	purine nucleoside phosphorylase [Source:HGNC Symbol;Acc:HGNC:7892]	PNP	protein_coding	P00491,V9HWH6	4860	7.397739854416955	7.522017009064073	2762.0286000486963	1.1409653045519954	1.080266366204438	0.9029716602374804	0.07922599619988294	0.1170107037372042	0.023236941140332465	914	1315	1854	6437	3629	5432
ENSG00000198853	ENSG00000198853.12	RUN and SH3 domain containing 2 [Source:HGNC Symbol;Acc:HGNC:23625]	RUSC2	protein_coding	Q8N2Y8	9853	6.400197623147987	6.5247505280601805	1372.4780031855878	1.0687992401815616	1.0298764189794565	0.9036942816231448	0.11079961969298403	0.14235015965889203	0.012790358262116046	213	911	1479	3180	1675	2913
ENSG00000113716	ENSG00000113716.13	HMG-box containing 3 [Source:HGNC Symbol;Acc:HGNC:28982]	HMGXB3	protein_coding	Q12766,Q562E5	22993	6.113731114164377	6.224442818217439	1114.9222783772827	1.0322383950219878	1.0079345905507406	0.9044937543557955	0.0944690176241119	0.12339214179349232	0.0037352565293077133	193	731	1173	2601	1377	2281
ENSG00000066084	ENSG00000066084.13	disco interacting protein 2 homolog B [Source:HGNC Symbol;Acc:HGNC:29284]	DIP2B	protein_coding	Q7Z3H2,Q96IB4,Q9P265	57609	6.262518198931977	6.41477639715044	1269.8768180609184	1.144114557388503	1.07473133569134	0.906537593595188	0.132266164632856	0.16787115765028898	0.0355366531508684	167	787	1504	3264	1437	2707
ENSG00000128585	ENSG00000128585.18	muskelin 1 [Source:HGNC Symbol;Acc:HGNC:7109]	MKLN1	protein_coding	B4DG30,Q9UL63	4289	6.500668292145125	6.638037689329341	1483.511577554071	1.090893902994068	1.0530253155890628	0.9068450801410484	0.12283525839375155	0.15384483160610685	0.022372738701399497	218	921	1711	3883	1524	3327
ENSG00000198796	ENSG00000198796.7	alpha kinase 2 [Source:HGNC Symbol;Acc:HGNC:20565]	ALPK2	protein_coding	Q86TB3	115701	5.675490609457698	5.771176424945249	814.3635927844597	0.995747338814441	0.9872015751773977	0.9109506118472793	0.07203694674919632	0.09449085334808725	5.1096107373902657e-5	165	488	867	2008	887	1755
ENSG00000130340	ENSG00000130340.16	sorting nexin 9 [Source:HGNC Symbol;Acc:HGNC:14973]	SNX9	protein_coding	Q9Y5X1	51429	5.701078045156175	5.869856314936295	869.2814883449079	1.2025497589870846	1.1020302825274577	0.9113862800818292	0.1399568832538472	0.17758554654121483	0.04619462001359438	104	556	1007	2213	1034	1819
ENSG00000136731	ENSG00000136731.13	UDP-glucose glycoprotein glucosyltransferase 1 [Source:HGNC Symbol;Acc:HGNC:15663]	UGGT1	protein_coding	Q9NYU2	56886	7.333558346782197	7.453393201292583	2614.667390010195	1.0483947726310445	1.035656835474894	0.9150171959091318	0.10528396915343628	0.13202320083820338	0.0073044787855354835	444	1557	2965	7056	2616	5720
ENSG00000185418	ENSG00000185418.16	threonyl-tRNA synthetase 3 [Source:HGNC Symbol;Acc:HGNC:24728]	TARSL2	protein_coding	A2RTX5	123283	3.774762104318467	3.924550567829946	224.04715865900243	1.0644949266597856	1.0697688235076628	0.9152449013700803	0.12639666763019988	0.14662165929809556	0.019917308605579716	33	146	239	542	231	548
ENSG00000113273	ENSG00000113273.17	arylsulfatase B [Source:HGNC Symbol;Acc:HGNC:714]	ARSB	protein_coding	A0A024RAJ9,A8K4A0,P15848	411	4.769262971786797	4.904917722052831	444.600190182859	1.09703111881264	1.051986936815118	0.9154995678770825	0.1141414729794792	0.1416142399878432	0.013694026188410237	67	277	503	1115	489	983
ENSG00000135052	ENSG00000135052.16	golgi membrane protein 1 [Source:HGNC Symbol;Acc:HGNC:15451]	GOLM1	protein_coding	B3KNK9,Q8NBJ4	51280	7.871451494077663	7.95506698663094	3713.347544968259	0.9716890108488043	0.9696019286076148	0.9161194878756574	0.05277504881507764	0.08206436905912533	7.660523323600569e-10	850	2098	3891	8625	4311	7862
ENSG00000103978	ENSG00000103978.16	transmembrane protein 87A [Source:HGNC Symbol;Acc:HGNC:24522]	TMEM87A	protein_coding	Q8NBN3	25963	4.970582556737695	5.1199060311057325	516.1115103872243	1.137946580898033	1.0761286007937154	0.9163140618970901	0.12283525839375155	0.15443427997631798	0.024438240328662163	72	324	586	1349	540	1162
ENSG00000113645	ENSG00000113645.14	WW and C2 domain containing 1 [Source:HGNC Symbol;Acc:HGNC:29435]	WWC1	protein_coding	Q8IX03	23286	7.2012063341528165	7.343810844466222	2421.5827000301288	1.1273695434537918	1.0700315217143004	0.9174544693303496	0.12232452341798462	0.15658902007088193	0.024075794914646644	335	1626	2609	5845	2949	5093
ENSG00000140598	ENSG00000140598.15	elongation factor like GTPase 1 [Source:HGNC Symbol;Acc:HGNC:25789]	EFTUD1	protein_coding	Q7Z2Z2	79631	6.152652406610289	6.244930422523258	1132.4489510836981	0.9921769386788499	0.9884151315796514	0.9197448916452067	0.06371678353448755	0.08890709327307632	7.385281651151895e-6	243	719	1085	2860	1234	2377
ENSG00000137819	ENSG00000137819.14	progestin and adipoQ receptor family member 5 [Source:HGNC Symbol;Acc:HGNC:29645]	PAQR5	protein_coding	A0A024R607,Q9NXK6	54852	7.22373210053235	7.310360856434778	2373.67332148687	0.9742712020779645	0.9801782285714259	0.922506585441324	0.055311301772800074	0.08141955856882213	3.1183873045691e-8	540	1377	2407	5878	2530	5150
ENSG00000078124	ENSG00000078124.12	alkaline ceramidase 3 [Source:HGNC Symbol;Acc:HGNC:16066]	ACER3	protein_coding	B7Z2Q2,B7Z2V2,Q9NUN7	55331	3.560721482375557	3.7032003972091965	191.8956217295691	1.047033832950923	1.064359729821107	0.9226560009535618	0.11537542141551577	0.13296212375093525	0.010980676698513298	30	111	223	480	209	434
ENSG00000188549	ENSG00000188549.12	coiled-coil domain containing 9B [Source:HGNC Symbol;Acc:HGNC:33488]	C15orf52	protein_coding	Q6ZUT6	388115	5.097858044721719	5.242796873787633	562.6600326426473	1.1380452809739234	1.0767027687978465	0.927135740312162	0.1161965556446322	0.1480687015109576	0.01933214818872248	80	387	575	1286	677	1269
ENSG00000114861	ENSG00000114861.22	forkhead box P1 [Source:HGNC Symbol;Acc:HGNC:3823]	FOXP1	protein_coding	A0A0B4J2F3,Q548T7,Q8N2P0,Q8TEA2,Q9H334	27086	4.517744658648198	4.616417767326768	365.50176284544676	1.0181531743189147	1.011770152604751	0.9274762281301497	0.06547564030950614	0.0803819821909959	3.1844142694165573e-4	99	174	361	934	378	801
ENSG00000151748	ENSG00000151748.15	salvador family WW domain containing protein 1 [Source:HGNC Symbol;Acc:HGNC:17795]	SAV1	protein_coding	B3KTQ1,Q9H4B6	60485	4.505409874013719	4.673451786184797	377.9146699251995	1.175783477224591	1.1098502071356842	0.9278825554244193	0.13028029315667558	0.16386259049756016	0.03538875945627599	49	208	475	996	439	786
ENSG00000204397	ENSG00000204397.8	caspase recruitment domain family member 16 [Source:HGNC Symbol;Acc:HGNC:33701]	CARD16	protein_coding	Q5EG05	114769	-2.8708159039865566	-1.4472410004701448	3.187119090857851	3.3699547315614793	5.9210227473969725	0.9286579120600785	0.07272246959190345	0.13202320083820338	0.04940866395007605	0	0	0	17	3	10
ENSG00000137331	ENSG00000137331.12	immediate early response 3 [Source:HGNC Symbol;Acc:HGNC:5392]	IER3	protein_coding	A0A1U9X7X2,P46695	8870	2.388768435059603	2.556173675042045	85.38428076183885	1.0906408517759951	1.0954350630132568	0.9288621602143747	0.1141414729794792	0.14599259284427177	0.019552499954342845	13	62	75	216	101	181
ENSG00000134871	ENSG00000134871.19	collagen type IV alpha 2 chain [Source:HGNC Symbol;Acc:HGNC:2203]	COL4A2	protein_coding	A0A024RDW8,P08572	1284	8.266230783435638	8.365814560542177	4931.057288073612	1.0289939361239233	1.0093314551253934	0.9296882146189825	0.07272246959190345	0.10349850928228786	1.7011526289994873e-4	951	3159	4946	11180	5949	10603
ENSG00000175906	ENSG00000175906.5	ADP ribosylation factor like GTPase 4D [Source:HGNC Symbol;Acc:HGNC:656]	ARL4D	protein_coding	P49703	379	3.5310186749931303	3.6363293171007616	183.92195233936417	0.996898850897314	1.0206698558556109	0.9300046560879689	0.07146171637057584	0.07866862156407375	1.5657633817401783e-4	41	103	185	406	233	388
ENSG00000131724	ENSG00000131724.11	interleukin 13 receptor subunit alpha 1 [Source:HGNC Symbol;Acc:HGNC:5974]	IL13RA1	protein_coding	P78552	3597	6.681519954430105	6.832106297550283	1696.7872635857457	1.1331337104858406	1.0908459768429761	0.9321352901565726	0.12648434175690462	0.1577968088084886	0.02662022460240216	235	1029	1971	4629	1734	3752
ENSG00000251493	ENSG00000251493.5	forkhead box D1 [Source:HGNC Symbol;Acc:HGNC:3802]	FOXD1	protein_coding	Q16676	2297	2.6653897166582974	2.789045512211751	101.56288546612265	1.050408716143176	1.0535047331365308	0.9326457469396924	0.091937762070939	0.10117306368479616	0.0073014427662601794	28	46	97	254	134	181
ENSG00000213859	ENSG00000213859.6	potassium channel tetramerization domain containing 11 [Source:HGNC Symbol;Acc:HGNC:21302]	KCTD11	protein_coding	A0A158RFT7,Q693B1	147040	4.714304380420485	4.815174156758765	419.23042784939923	1.005093799751065	1.0177306849419854	0.9340420871175518	0.06968903562908782	0.08356950782427985	9.859658839089969e-5	91	254	401	921	558	837
ENSG00000167306	ENSG00000167306.20	myosin VB [Source:HGNC Symbol;Acc:HGNC:7603]	MYO5B	protein_coding	Q7Z7A5,Q9ULV0	4645	4.2845599957700236	4.416812993641345	316.46502404701937	1.0768456870088603	1.0595645374694187	0.9347996078107748	0.10372133415100769	0.12405946971915568	0.005823035763328115	50	195	349	754	377	686
ENSG00000143641	ENSG00000143641.10	polypeptide N-acetylgalactosaminyltransferase 2 [Source:HGNC Symbol;Acc:HGNC:4124]	GALNT2	protein_coding	A0A1L7NY50,B7Z6K2,G3V1S6,Q10471	2590	7.602927208161049	7.736621625304936	3181.440626448862	1.1184428936961672	1.0686919500902694	0.9357342504632684	0.11079961969298403	0.14235015965889203	0.013185484668506813	472	2144	3301	7610	3779	6908
ENSG00000023608	ENSG00000023608.5	small nuclear RNA activating complex polypeptide 1 [Source:HGNC Symbol;Acc:HGNC:11134]	SNAPC1	protein_coding	B2RC42,Q16533	6617	4.661485808149507	4.781437078730839	408.66903990793924	1.0549581068609095	1.047336623818814	0.9359431131855046	0.09241786660857369	0.11104628225585464	0.002749548268990532	73	232	460	870	512	921
ENSG00000135862	ENSG00000135862.6	laminin subunit gamma 1 [Source:HGNC Symbol;Acc:HGNC:6492]	LAMC1	protein_coding	P11047,Q6NVY8	3915	8.201147485147608	8.339356674390244	4830.550358407872	1.1388735351534316	1.0758295606377382	0.9362470006934529	0.11599979874749217	0.1480687015109576	0.016575813040992288	699	3129	5255	12761	5393	10104
ENSG00000117280	ENSG00000117280.13	RAB29, member RAS oncogene family [Source:HGNC Symbol;Acc:HGNC:9789]	RAB7L1	protein_coding	B2R7I9,O14966,Q6FGU7	8934	4.1601806193695134	4.291354244862134	290.40050529645066	1.0929546939709043	1.0677835521931487	0.9362683611673247	0.09532998619268886	0.12009902721253186	0.008804636483025931	54	214	228	669	340	660
ENSG00000132664	ENSG00000132664.12	RNA polymerase III subunit F [Source:HGNC Symbol;Acc:HGNC:15763]	POLR3F	protein_coding	Q05DB8,Q9H1D9	10621	4.140765224633748	4.245555329586679	281.49831732195554	1.011396497311019	1.0238926058947002	0.9370862381253652	0.07150822619277078	0.08206436905912533	1.5873373333727766e-4	62	154	292	672	293	665
ENSG00000168374	ENSG00000168374.11	ADP ribosylation factor 4 [Source:HGNC Symbol;Acc:HGNC:655]	ARF4	protein_coding	P18085	378	6.808183824408736	6.96430443597009	1859.9151719984286	1.164483711587271	1.105785099897197	0.9388939282393465	0.12444032032790606	0.15945180801066955	0.02830825715599404	247	1075	2254	4652	2062	4235
ENSG00000152242	ENSG00000152242.11	chromosome 18 open reading frame 25 [Source:HGNC Symbol;Acc:HGNC:28172]	C18orf25	protein_coding	Q5BIX2,Q96B23	147339	4.4931182128435285	4.671676316268296	377.294276038177	1.205212210972006	1.1307938568452618	0.9390565067902507	0.13646517389539792	0.16835354348573994	0.03880995871248779	45	224	451	986	434	812
ENSG00000179361	ENSG00000179361.17	AT-rich interaction domain 3B [Source:HGNC Symbol;Acc:HGNC:14350]	ARID3B	protein_coding	Q8IVW6	10620	2.667029933130618	2.8415781604104917	104.48509616708661	1.0726345050439872	1.1229784476389522	0.9407791981442533	0.12600046045336863	0.14497769829332044	0.02296775983342715	15	54	128	245	134	225
ENSG00000126561	ENSG00000126561.16	signal transducer and activator of transcription 5A [Source:HGNC Symbol;Acc:HGNC:11366]	STAT5A	protein_coding	A8K6I5,K7EK35,P42229,Q59GY7	6776	3.815132071587177	3.9349652423931363	227.8221641846377	1.1269094515013198	1.0707110321224445	0.9418759685581028	0.0707912152015125	0.09709155565576086	0.0079694588530245	72	111	166	542	290	451
ENSG00000126778	ENSG00000126778.12	SIX homeobox 1 [Source:HGNC Symbol;Acc:HGNC:10887]	SIX1	protein_coding	Q15475	6495	3.279571060893741	3.4762025686961007	163.40819600407173	1.1359548125749046	1.1521655575446723	0.9439160784815465	0.15030450925398783	0.169099312404861	0.04295049730454958	19	93	197	361	222	356
ENSG00000125746	ENSG00000125746.17	EMAP like 2 [Source:HGNC Symbol;Acc:HGNC:18035]	EML2	protein_coding	O95834	24139	5.244098430169894	5.3447931163228715	607.7210008395427	1.0402942275597484	1.0362081384300381	0.9445142625840712	0.05799507464583785	0.07862127205634571	3.7948985793532266e-4	171	277	577	1353	765	1281
ENSG00000160710	ENSG00000160710.17	adenosine deaminase RNA specific [Source:HGNC Symbol;Acc:HGNC:225]	ADAR	protein_coding	P55265	103	8.39537502565219	8.534714901011546	5531.718282847678	1.154338092222642	1.0831835235713807	0.9459713357763169	0.11422294434070912	0.1472948107275725	0.015524724334498455	794	3481	6163	14270	6500	11347
ENSG00000169756	ENSG00000169756.16	LIM zinc finger domain containing 1 [Source:HGNC Symbol;Acc:HGNC:6616]	LIMS1	protein_coding	P48059	3987	4.635951049285207	4.821698598639356	419.3023829132976	1.1069615972181712	1.172322605963374	0.9465089832559784	0.1681417279440746	0.16386259049756016	0.04833654417404588	72	225	441	1593	354	713
ENSG00000162298	ENSG00000162298.18	synoviolin 1 [Source:HGNC Symbol;Acc:HGNC:20738]	SYVN1	protein_coding	Q86TM6	84447	5.965714373319684	6.06591077131394	1000.4067967928904	1.0190208711432205	1.0258920384193384	0.9484656957537367	0.06463657572123642	0.08642840505216526	3.626152867763819e-5	210	582	1016	2173	1325	2043
ENSG00000135148	ENSG00000135148.12	TRAF-type zinc finger domain containing 1 [Source:HGNC Symbol;Acc:HGNC:24808]	TRAFD1	protein_coding	A0A024RBK4,O14545	10906	5.260743157648327	5.402887734318184	629.1198014279082	1.140594894230049	1.0917569063084311	0.9492641639172938	0.10691911562817194	0.13783750956560017	0.011576034277523493	92	393	689	1482	814	1290
ENSG00000151689	ENSG00000151689.13	inositol polyphosphate-1-phosphatase [Source:HGNC Symbol;Acc:HGNC:6071]	INPP1	protein_coding	P49441,Q6IBG4	3628	4.367693460499302	4.470356460504356	330.1838004996373	1.0398412167950044	1.033639120914867	0.9492972542419624	0.06249535629501851	0.07604720287944722	2.735247454160009e-4	90	157	315	789	348	770
ENSG00000102172	ENSG00000102172.16	spermine synthase [Source:HGNC Symbol;Acc:HGNC:11123]	SMS	protein_coding	P52788	6611	7.759837710273298	7.867615743726553	3503.7651615623076	1.0884171969350507	1.0709895942489438	0.9497421548744478	0.05439504186333361	0.085129099812396	0.0016171864884527685	1047	1656	2842	8962	3691	7823
ENSG00000124380	ENSG00000124380.11	small nuclear ribonucleoprotein U4/U6.U5 subunit 27 [Source:HGNC Symbol;Acc:HGNC:30240]	SNRNP27	protein_coding	A8K513,Q8WVK2	11017	5.191698021700382	5.300172614391397	586.962190093547	1.045331312463047	1.0407410936462052	0.9500268146005798	0.07231238971578623	0.09206156279692318	2.7549611288839147e-4	117	319	646	1280	688	1371
ENSG00000087266	ENSG00000087266.17	SH3 domain binding protein 2 [Source:HGNC Symbol;Acc:HGNC:10825]	SH3BP2	protein_coding	P78314	6452	3.195545623722024	3.3393241628485395	149.1348854834632	1.085796898424705	1.1051226282414846	0.9502327867806166	0.10438557990773933	0.11350131627115365	0.01265528370557586	31	62	178	339	206	295
ENSG00000162695	ENSG00000162695.12	solute carrier family 30 member 7 [Source:HGNC Symbol;Acc:HGNC:19306]	SLC30A7	protein_coding	Q8NEW0	148867	4.12967119752655	4.289418847579004	289.2045401974326	1.1477054364740196	1.1177188371293816	0.9512619787341208	0.11551908358792663	0.1428691415816298	0.020808205351094712	43	143	367	722	315	677
ENSG00000099251	ENSG00000099251.14	hydroxysteroid 17-beta dehydrogenase 7 pseudogene 2 [Source:HGNC Symbol;Acc:HGNC:28120]	HSD17B7P2	pseudogene	NA	158160	1.779094064930546	1.955273184450357	55.659517451963744	1.1037377547168385	1.151005084326921	0.9529420413668501	0.1431798191544295	0.13202320083820338	0.036259995349128236	12	32	47	185	59	94
ENSG00000124831	ENSG00000124831.19	LRR binding FLII interacting protein 1 [Source:HGNC Symbol;Acc:HGNC:6702]	LRRFIP1	protein_coding	A0A0F7NGI8,B4DPC0,Q32MZ4	9208	7.098480415010871	7.206574210788556	2205.2807825641903	1.048478649398224	1.039320842824521	0.9541404503214825	0.07522248421620774	0.10188868663139053	3.304817769497347e-4	408	1407	2202	5420	2425	4899
ENSG00000115977	ENSG00000115977.19	AP2 associated kinase 1 [Source:HGNC Symbol;Acc:HGNC:19679]	AAK1	protein_coding	Q2M2I8	22848	3.740020334826738	3.864475744222623	215.2323394425355	1.0444831198226507	1.0674464672754236	0.9556533138323045	0.08799540280236087	0.09786995241767307	0.0014614328082681542	41	118	234	539	221	508
ENSG00000175505	ENSG00000175505.11	cardiotrophin like cytokine factor 1 [Source:HGNC Symbol;Acc:HGNC:17412]	CLCF1	protein_coding	Q9UBD9	23529	5.44697317555951	5.5542521033258225	700.9278211984396	1.0496918361782928	1.0434345597013748	0.9560473455848287	0.06815749952135283	0.09071359836954546	2.612522091893739e-4	144	458	622	1517	906	1495
ENSG00000110619	ENSG00000110619.17	cysteinyl-tRNA synthetase 1 [Source:HGNC Symbol;Acc:HGNC:1493]	CARS	protein_coding	A0A024RCG3,A8MVQ3,B4DKY1,B4DPV7,P49589	833	6.2340505284914745	6.340940651594867	1215.2778136849074	1.0888979012487785	1.067928901976387	0.9569933453760019	0.05229195838177327	0.0800941276436109	0.0012339186030014444	362	585	976	2775	1563	2490
ENSG00000136068	ENSG00000136068.15	filamin B [Source:HGNC Symbol;Acc:HGNC:3755]	FLNB	protein_coding	O75369	2317	10.073092999806361	10.22209942192757	17818.50850548975	1.20734107014273	1.1125914537820232	0.9614319581116731	0.11628272396759809	0.15300427905192976	0.01785392985161719	2426	11774	18729	45098	21112	37764
ENSG00000106617	ENSG00000106617.15	protein kinase AMP-activated non-catalytic subunit gamma 2 [Source:HGNC Symbol;Acc:HGNC:9386]	PRKAG2	protein_coding	A0A090N8Q6,B7Z6X8,Q9UGJ0	51422	4.624141119006661	4.79184514918823	410.56763223208543	1.1961011840181623	1.1344786621368137	0.9617291078499246	0.12174505121794213	0.15126638893805522	0.02363798695610705	53	277	418	999	453	983
ENSG00000105281	ENSG00000105281.12	solute carrier family 1 member 5 [Source:HGNC Symbol;Acc:HGNC:10943]	SLC1A5	protein_coding	Q15758,Q59ES3	6510	8.463247210995855	8.576608207050208	5703.943727016736	1.0881865941862907	1.055552461815593	0.9632513810481909	0.07930134300448569	0.10998864462100022	8.670910155317767e-4	1007	3645	5747	13128	7168	11979
ENSG00000153933	ENSG00000153933.10	diacylglycerol kinase epsilon [Source:HGNC Symbol;Acc:HGNC:2852]	DGKE	protein_coding	A1L4Q0,P52429	8526	3.5348956226884063	3.6952803923976596	190.69163973262374	1.102012977333572	1.117533693364295	0.9639086876723489	0.1164053750607641	0.13730968521217143	0.012661157506975917	27	118	206	482	205	447
ENSG00000174804	ENSG00000174804.4	frizzled class receptor 4 [Source:HGNC Symbol;Acc:HGNC:4042]	FZD4	protein_coding	Q9ULV1	8322	2.1594427017246267	2.3652768442228767	74.36346408002196	1.1300251548065277	1.191317197049058	0.9652343489322167	0.14115426808700718	0.1502626679622705	0.0398885212802189	11	32	94	212	93	139
ENSG00000026950	ENSG00000026950.17	butyrophilin subfamily 3 member A1 [Source:HGNC Symbol;Acc:HGNC:1138]	BTN3A1	protein_coding	A8K547,O00481	11119	3.901974947055878	4.027359183214021	241.24322508942544	1.0607569245717383	1.0743742187758794	0.9661709030415078	0.08406416812234582	0.09789471304459033	7.446699286380458e-4	43	144	251	619	294	476
ENSG00000105355	ENSG00000105355.9	perilipin 3 [Source:HGNC Symbol;Acc:HGNC:16893]	PLIN3	protein_coding	A0A140VJN8,O60664	10226	6.8802064847151385	6.980850777068002	1893.2028947214378	1.072360920209128	1.058098516981582	0.9698224290296623	0.04446982760338478	0.07059636628913542	8.019624679197947e-5	525	1016	1512	4452	2411	3793
ENSG00000221869	ENSG00000221869.5	CCAAT enhancer binding protein delta [Source:HGNC Symbol;Acc:HGNC:1835]	CEBPD	protein_coding	P49716	1052	5.987379438878223	6.10818111157765	1034.1313271779425	1.142025756437751	1.1091653655923641	0.9721746010672896	0.05978252844124396	0.0889824935343067	0.004622534074067635	318	492	750	2627	1303	1991
ENSG00000128342	ENSG00000128342.5	LIF interleukin 6 family cytokine [Source:HGNC Symbol;Acc:HGNC:6596]	LIF	protein_coding	P15018	3976	7.088400504027075	7.1879043836493866	2180.268746018348	1.0378067084691354	1.042225299446355	0.9732533454107081	0.05277504881507764	0.07798007524372765	1.265337797696126e-6	465	1269	2142	4874	2850	4446
ENSG00000143870	ENSG00000143870.13	protein disulfide isomerase family A member 6 [Source:HGNC Symbol;Acc:HGNC:30168]	PDIA6	protein_coding	Q15084	10130	9.10832975533493	9.197971264411692	8795.903818878016	1.02324151311049	1.0223521498886325	0.9738020728639076	0.03966922787224275	0.07068625100734804	1.0684361496410345e-15	2132	4769	8510	21743	10227	18083
ENSG00000102547	ENSG00000102547.19	calcium binding protein 39 like [Source:HGNC Symbol;Acc:HGNC:20290]	CAB39L	protein_coding	A0A024RDT3,Q86WE6,Q9H9S4	81617	2.2827740464028565	2.4204278048730257	78.19248656815125	1.1248043141890018	1.09103870940156	0.9747967121520262	0.08246080248836543	0.1064424416143317	0.006994926964199261	23	32	72	194	87	173
ENSG00000122729	ENSG00000122729.19	aconitase 1 [Source:HGNC Symbol;Acc:HGNC:117]	ACO1	protein_coding	P21399,Q9HBB2,V9HWB7	48	6.842406972666729	6.973723468682025	1873.9501804322626	1.1162488067091791	1.0928066927643099	0.9749746403282918	0.09354697153202972	0.12128737894567128	0.004425475809594562	296	1179	1962	4892	2029	4126
ENSG00000172216	ENSG00000172216.6	CCAAT enhancer binding protein beta [Source:HGNC Symbol;Acc:HGNC:1834]	CEBPB	protein_coding	P17676	1051	6.690150210894133	6.822615255904957	1698.1913763546886	1.19375986672934	1.138923609251374	0.9763889773939856	0.06538687661855427	0.0998714134951319	0.01019203162587093	533	813	1119	4637	1956	3386
ENSG00000258645	ENSG00000258645.2	heat shock protein family E (Hsp10) member 1 pseudogene 2 [Source:HGNC Symbol;Acc:HGNC:20052]	CTD-2302E22.3	pseudogene	NA	NA	3.895577586930607	4.025771309750164	242.4891085916685	1.153596832804599	1.1143154720427542	0.9766234367713661	0.07231238971578623	0.09370689652318745	0.007671019273420454	74	113	182	544	257	618
ENSG00000196204	ENSG00000196204.11	ring finger protein 216 pseudogene 1 [Source:HGNC Symbol;Acc:HGNC:33610]	RNF216P1	pseudogene	NA	441191	4.528249479019822	4.626644972811373	368.1521616795443	1.0398855718898514	1.038784459246033	0.977021222473082	0.047426241672540746	0.06116163595300232	1.458968922271113e-6	97	188	339	917	431	752
ENSG00000129521	ENSG00000129521.15	egl-9 family hypoxia inducible factor 3 [Source:HGNC Symbol;Acc:HGNC:14661]	EGLN3	protein_coding	B3KVT0,F8W1G2,Q3T1B0,Q9H6Z9	112399	4.193513519059718	4.314032559683276	295.4947041293512	1.0932431338139665	1.086508866674396	0.9770238023547367	0.07150822619277078	0.08692355379665437	0.0011535651833108906	68	128	329	754	367	574
ENSG00000166598	ENSG00000166598.15	heat shock protein 90 beta family member 1 [Source:HGNC Symbol;Acc:HGNC:12028]	HSP90B1	protein_coding	P14625,V9HWP2	7184	10.018151701941244	10.119695303919634	16686.42351564807	1.0702900260152586	1.0684914443499947	0.9788633769579088	0.0456095110219642	0.07915019901972095	4.587330767919911e-5	4645	7890	14863	42154	18178	36672
ENSG00000133961	ENSG00000133961.20	NUMB endocytic adaptor protein [Source:HGNC Symbol;Acc:HGNC:8060]	NUMB	protein_coding	A0A024R681,A0A024R684,A0A024R6C4,A0A024R6F4,P49757	8650	6.559130902522455	6.761265510475636	1614.0946394153507	1.3145726579617483	1.2017046373455273	0.9816962185137276	0.14133284962990433	0.1780384952679113	0.04763714588584497	166	1000	1827	3886	2054	3561
ENSG00000140548	ENSG00000140548.10	zinc finger protein 710 [Source:HGNC Symbol;Acc:HGNC:25352]	ZNF710	protein_coding	Q8N1W2	374655	4.268342058408227	4.379737473980678	309.1301666768716	1.0552619371992842	1.0660718501422248	0.9821082944844863	0.06324843834837007	0.07551735038403917	2.8031724069479836e-5	64	182	297	690	359	725
ENSG00000100345	ENSG00000100345.22	myosin heavy chain 9 [Source:HGNC Symbol;Acc:HGNC:7579]	MYH9	protein_coding	A0A024R1N1,P35579	4627	9.637185392759562	9.790398086839446	13209.54709338892	1.223234852137064	1.1216766745199287	0.9825377550488559	0.11765924528859108	0.15407401514517716	0.019717773585321934	1754	8310	14608	31399	16059	29232
ENSG00000092871	ENSG00000092871.17	ring finger and FYVE like domain containing E3 ubiquitin protein ligase [Source:HGNC Symbol;Acc:HGNC:24821]	RFFL	protein_coding	Q8WZ73	117584	6.346841930888274	6.479981126523317	1330.3279570582151	1.1308143811550377	1.102600766283509	0.9836474240765206	0.09045270394648518	0.11840894913901442	0.00397628769152139	215	717	1561	3383	1507	2907
ENSG00000110880	ENSG00000110880.10	coronin 1C [Source:HGNC Symbol;Acc:HGNC:2254]	CORO1C	protein_coding	A0A024RBI5,Q9ULV4	23603	7.742095970613459	7.928756162902574	3629.1045046778536	1.2806013489440407	1.180330242019669	0.9843520260472807	0.13710669876301138	0.17119068173751925	0.03875206419052093	406	2387	3854	9434	4047	8301
ENSG00000140090	ENSG00000140090.17	solute carrier family 24 member 4 [Source:HGNC Symbol;Acc:HGNC:10978]	SLC24A4	protein_coding	Q8NFF2	123041	-2.847834929563178	-1.4105470660566126	3.3885719054765353	3.355732086616664	5.994654739407424	0.9847562930358635	0.0825310388379136	0.13349379185135138	0.04505439617623787	0	0	0	8	4	18
ENSG00000090530	ENSG00000090530.10	prolyl 3-hydroxylase 2 [Source:HGNC Symbol;Acc:HGNC:19317]	LEPREL1	protein_coding	Q8IVL5	55214	4.919198549981566	5.087866471325404	504.80005206176656	1.218122919996375	1.1544221572683548	0.9856867631224554	0.1158728122403199	0.14662165929809556	0.01998884721838022	66	344	493	1344	640	970
ENSG00000131871	ENSG00000131871.15	selenoprotein S [Source:HGNC Symbol;Acc:HGNC:30396]	VIMP	protein_coding	Q6GYA4,Q9BQE4	55829	6.240783517563556	6.370698526842327	1241.3990674773927	1.1908911268626319	1.1411802964681865	0.9885251384731788	0.05806318882333914	0.09158099726394231	0.006854103159319747	391	559	869	3052	1569	2524
ENSG00000171729	ENSG00000171729.14	transmembrane protein 51 [Source:HGNC Symbol;Acc:HGNC:25488]	TMEM51	protein_coding	A0A024QZ97,Q9BSA0,Q9NW97	55092	5.2645541159992435	5.36684139823273	615.9636370817009	1.0552924707374487	1.0599154158167894	0.9904604755489314	0.047426241672540746	0.06492993289054196	1.701793018718046e-6	145	363	532	1443	797	1225
ENSG00000115738	ENSG00000115738.10	inhibitor of DNA binding 2 [Source:HGNC Symbol;Acc:HGNC:5361]	ID2	protein_coding	Q02363,Q53T66	3398	5.577321390999076	5.780531973787756	816.6828755747679	1.3331770287029303	1.2097639555936948	0.9908077528311889	0.13292156730948848	0.17255149732605318	0.042041715588337025	85	506	910	1909	1045	1853
ENSG00000167460	ENSG00000167460.17	tropomyosin 4 [Source:HGNC Symbol;Acc:HGNC:12013]	TPM4	protein_coding	P67936,V9HW56	7171	9.46748452341734	9.602176387701512	11600.914466952265	1.1768444328716288	1.1113153181141742	0.9908973072303868	0.09308969975334246	0.12596338844000085	0.004411047679561702	1771	7187	12304	28708	13422	25678
ENSG00000117758	ENSG00000117758.14	syntaxin 12 [Source:HGNC Symbol;Acc:HGNC:11430]	STX12	protein_coding	Q86Y82	23673	4.223621358827165	4.399753749566266	312.21233504444854	1.2070290582257879	1.166673209921414	0.9955552858513433	0.1177976098358591	0.14497769829332044	0.018313919503425966	39	190	344	751	370	725
ENSG00000057252	ENSG00000057252.13	sterol O-acyltransferase 1 [Source:HGNC Symbol;Acc:HGNC:11177]	SOAT1	protein_coding	P35610	6646	5.908710038454379	6.117796620210195	1031.8144485935934	1.345493582515448	1.2233671531307795	0.9957806248827058	0.13609135821836663	0.17543464596237268	0.04425208405543531	106	610	1190	2779	1127	2386
ENSG00000153029	ENSG00000153029.14	major histocompatibility complex, class I-related [Source:HGNC Symbol;Acc:HGNC:4975]	MR1	protein_coding	Q95460	3140	3.6388856107078866	3.781130236595162	202.8109132749487	1.1019366590952249	1.123353855588173	0.9965459928353747	0.08996254051621905	0.1023407335010434	0.002365903513471632	35	106	228	553	222	432
ENSG00000225190	ENSG00000225190.11	pleckstrin homology and RUN domain containing M1 [Source:HGNC Symbol;Acc:HGNC:29017]	PLEKHM1	protein_coding	Q9Y4G2	9842	4.273263202566039	4.374713539553627	308.73199169097245	1.0538532481966154	1.0544156711192998	0.9967816806823329	0.045614437370358134	0.056449801373003	3.701507994815393e-7	79	164	276	748	364	652
ENSG00000127022	ENSG00000127022.15	calnexin [Source:HGNC Symbol;Acc:HGNC:1473]	CANX	protein_coding	P27824	821	9.82928928344015	10.03371323082998	15614.289566146184	1.3803573735946515	1.2190852483213432	0.996810817948687	0.14292356353517502	0.18059279342599363	0.044907519493928946	1610	9366	17903	41595	17366	35780
ENSG00000198742	ENSG00000198742.9	SMAD specific E3 ubiquitin protein ligase 1 [Source:HGNC Symbol;Acc:HGNC:16807]	SMURF1	protein_coding	Q9HCE7	57154	6.010540779302226	6.15442102331336	1060.6455093603768	1.169024285670693	1.1277963735265992	0.9982257356402551	0.0945206377542755	0.12361635855309794	0.005961228283881651	157	648	1134	2793	1287	2121
ENSG00000133816	ENSG00000133816.15	microtubule associated monooxygenase, calponin and LIM domain containing 2 [Source:HGNC Symbol;Acc:HGNC:24693]	MICAL2	protein_coding	O94851,Q6ZW33	84953,9645	6.22623257124012	6.413864716975683	1268.564009479713	1.293562960943081	1.1957693503583282	1.0009707112756865	0.12227015840630182	0.16050310524442554	0.030640977282215463	143	828	1326	3188	1598	2697
ENSG00000105993	ENSG00000105993.15	DnaJ heat shock protein family (Hsp40) member B6 [Source:HGNC Symbol;Acc:HGNC:14888]	DNAJB6	protein_coding	A0A0J9YX62,O75190	10049	6.55960197976486	6.715464437527295	1565.3273333331022	1.2029656703761316	1.1493227903246537	1.0024185455612686	0.10372133415100769	0.13740972542273575	0.011886169757737234	213	1025	1586	3948	1796	3520
ENSG00000119321	ENSG00000119321.9	FKBP prolyl isomerase 15 [Source:HGNC Symbol;Acc:HGNC:23397]	FKBP15	protein_coding	Q5T1M5	23307	5.924952010158308	6.040587914810062	981.5177607216893	1.0988583375141745	1.0854178725838473	1.0025113836064499	0.06324843834837007	0.08863470915107768	5.017412034696918e-5	180	596	978	2449	1185	2024
ENSG00000143507	ENSG00000143507.18	dual specificity phosphatase 10 [Source:HGNC Symbol;Acc:HGNC:3065]	DUSP10	protein_coding	Q9Y6W6	11221	2.6571347232704587	2.794117399884661	101.50680602413165	1.104728175491951	1.117030070066804	1.0044108387349786	0.0833127305989264	0.088971322037778	0.0030046247312388408	24	57	85	273	97	241
ENSG00000179833	ENSG00000179833.4	SERTA domain containing 2 [Source:HGNC Symbol;Acc:HGNC:30784]	SERTAD2	protein_coding	Q14140	9792	4.342018161079489	4.541130786550661	344.4720047876841	1.2737199337724763	1.2083227068782743	1.0055999406588882	0.12575158876042955	0.15902907136737593	0.03136699378947443	39	187	415	800	434	800
ENSG00000158301	ENSG00000158301.18	G protein-coupled receptor associated sorting protein 2 [Source:HGNC Symbol;Acc:HGNC:25169]	GPRASP2	protein_coding	B3KW05,Q96D09	100528062,114928	3.5883214540566053	3.8101049952616064	206.27923352193878	1.2476913269406218	1.2312751476193746	1.0063019486986262	0.14292356353517502	0.16787115765028898	0.03926518800335421	21	122	233	514	229	513
ENSG00000110911	ENSG00000110911.16	solute carrier family 11 member 2 [Source:HGNC Symbol;Acc:HGNC:10908]	SLC11A2	protein_coding	A0A0X8GKR4,P49281	4891	5.7902128122211085	5.956100065445891	923.2173490448977	1.2355927003898537	1.1681709620315925	1.0065247270640658	0.10742351017610191	0.14089091915789026	0.014763833864400498	121	564	999	2504	1008	2042
ENSG00000255521	ENSG00000255521.2	novel transcript	RP4-607I7.1	antisense	NA	100507144	-2.8727868098860214	-1.468425320999655	3.133805019232909	3.3557529828681307	5.89393943257136	1.006909881419484	0.06886337672027323	0.12994864876907367	0.04871062510194429	0	0	0	13	3	13
ENSG00000167110	ENSG00000167110.18	golgin A2 [Source:HGNC Symbol;Acc:HGNC:4425]	GOLGA2	protein_coding	Q08379	2801	6.237260262486958	6.452814993713749	1302.7332389295964	1.3689270650981868	1.2378483704737533	1.0081168851686144	0.13772422606096524	0.17758554654121483	0.047069616908238646	127	845	1377	3097	1675	2945
ENSG00000171608	ENSG00000171608.16	phosphatidylinositol-4,5-bisphosphate 3-kinase catalytic subunit delta [Source:HGNC Symbol;Acc:HGNC:8977]	PIK3CD	protein_coding	O00329	5293	4.083695692058646	4.208519349017482	274.0425164604854	1.094253034453673	1.1073563158232833	1.0099061052834164	0.06683753450842965	0.08056079763647755	7.890589607061897e-5	51	157	277	643	353	571
ENSG00000109220	ENSG00000109220.11	cysteine rich hydrophobic domain 2 [Source:HGNC Symbol;Acc:HGNC:1935]	CHIC2	protein_coding	Q9UKJ5	26511	2.5989331471064725	2.7584094549449505	98.6021723139557	1.1131433797814037	1.1478664543343156	1.0104276986633092	0.09045241057524439	0.10750407990697346	0.0026843504256095076	16	62	93	243	113	228
ENSG00000198130	ENSG00000198130.16	3-hydroxyisobutyryl-CoA hydrolase [Source:HGNC Symbol;Acc:HGNC:4908]	HIBCH	protein_coding	A0A140VJL0,Q6NVY1	26275	4.936244479597301	5.0541553970084365	494.3725538623747	1.100725738029045	1.0975623184579997	1.0114989789730882	0.061727435377573296	0.07988920766686369	4.780643778338598e-5	98	295	466	1227	515	1180
ENSG00000075426	ENSG00000075426.12	FOS like 2, AP-1 transcription factor subunit [Source:HGNC Symbol;Acc:HGNC:3798]	FOSL2	protein_coding	P15408,Q9H5M2	2355	7.799951268744031	7.925319748811007	3628.7771483092606	1.1358281566976003	1.1085796402192916	1.011927652435933	0.07538856153525787	0.10349850928228786	6.726866036266823e-4	604	2200	3752	8893	4324	7857
ENSG00000065923	ENSG00000065923.10	solute carrier family 9 member A7 [Source:HGNC Symbol;Acc:HGNC:17123]	SLC9A7	protein_coding	A0A024R176,A0A087WXD1,Q96T83	84679	4.178566875837103	4.363865643308898	304.3019447755166	1.232662782310591	1.1922137948734186	1.0134555996928984	0.11818304024125983	0.14566512012285798	0.019323994517529523	37	179	340	810	337	692
ENSG00000125844	ENSG00000125844.16	ribosome binding protein 1 [Source:HGNC Symbol;Acc:HGNC:10448]	RRBP1	protein_coding	Q9P2E9	6238	8.56501117725572	8.675528324334145	6133.732252771231	1.11718490256642	1.1113416723630125	1.0155503916986752	0.041410311836231575	0.06965276705491016	8.338385994203307e-5	1702	2861	5210	13861	8010	12892
ENSG00000100664	ENSG00000100664.11	eukaryotic translation initiation factor 5 [Source:HGNC Symbol;Acc:HGNC:3299]	EIF5	protein_coding	A0A024R6Q1,P55010	1983	8.193751775311915	8.302599849138591	4719.549197745096	1.0877217140438025	1.0868757752546458	1.0175320352842436	0.05121081354065424	0.0790470800365804	1.2379416174619035e-6	962	2716	4597	12504	4976	10372
ENSG00000179532	ENSG00000179532.13	dynein heavy chain domain 1 [Source:HGNC Symbol;Acc:HGNC:26532]	DNHD1	protein_coding	B0I1S4,Q96M86	144132	4.657042737076927	4.807619029842826	415.69949294968285	1.179993786281132	1.1498950949508273	1.0181690860214079	0.09241786660857369	0.11536302231801092	0.004449844667579537	62	271	400	947	533	924
ENSG00000104064	ENSG00000104064.17	GA binding protein transcription factor subunit beta 1 [Source:HGNC Symbol;Acc:HGNC:4074]	GABPB1	protein_coding	A0A024R5R5,A0A024R5X6,Q06547	2553	4.907299293244447	5.108471163198569	511.36491517351476	1.3226186138381935	1.2243710653223159	1.0198819901370908	0.12294863499256961	0.1591689226858645	0.02978193252168964	56	310	561	1410	565	1144
ENSG00000169118	ENSG00000169118.18	casein kinase 1 gamma 1 [Source:HGNC Symbol;Acc:HGNC:2454]	CSNK1G1	protein_coding	A0A024R5W3,Q8IXA3,Q9HCP0,U3KQB3	53944	5.562526245821732	5.756243034553016	802.8370277244929	1.3126375243717892	1.217547859869987	1.020312739093281	0.12085341251903133	0.15611509958340408	0.027390344490140668	92	499	854	2184	833	1908
ENSG00000260231	ENSG00000260231.2	KDM7A divergent transcript [Source:HGNC Symbol;Acc:HGNC:48959]	JHDM1D-AS1	antisense	NA	100134229	1.6594793464636	1.8289875743060098	51.315152121697395	1.2260414980543548	1.172007845171991	1.020331718722675	0.0909267178763601	0.12154507691928972	0.016935548930720138	16	20	41	134	64	100
ENSG00000024048	ENSG00000024048.10	ubiquitin protein ligase E3 component n-recognin 2 [Source:HGNC Symbol;Acc:HGNC:21289]	UBR2	protein_coding	B3KXG6,Q8IWV8	23304	5.11186249952301	5.259648891478952	569.3582236435933	1.1830898031561465	1.1554738253131505	1.0203722422150223	0.08742373732829553	0.11203485142049517	0.004097702338095196	94	289	652	1564	570	1321
ENSG00000006210	ENSG00000006210.7	C-X3-C motif chemokine ligand 1 [Source:HGNC Symbol;Acc:HGNC:10647]	CX3CL1	protein_coding	A0N0N7,P78423	6376	2.2223355528145827	2.4118494681151486	78.08686281082359	1.3113873773036158	1.2433430629642426	1.0205180468580566	0.09639281802160964	0.13099729686795014	0.033141475978124585	25	28	57	151	118	169
ENSG00000137494	ENSG00000137494.14	ankyrin repeat domain 42 [Source:HGNC Symbol;Acc:HGNC:26752]	ANKRD42	protein_coding	A1DRY3,A1XPJ0,E9PIL2,E9PKE2,E9PP91,F8W6I9,Q8N9B4	338699	3.6787259072605885	3.914499909143464	221.86930719720294	1.295924843099203	1.2604508077796877	1.0210048977035282	0.14464829589771433	0.17255149732605318	0.04300762889904785	21	143	229	586	241	541
ENSG00000145685	ENSG00000145685.14	LHFPL tetraspan subfamily member 2 [Source:HGNC Symbol;Acc:HGNC:6588]	LHFPL2	protein_coding	A0A024RAM8,Q6ZUX7	10184	6.434349445732737	6.606799895632665	1450.7906485307249	1.2518095454125007	1.1853692180946307	1.0227796792854924	0.11099725191911446	0.14493991934727246	0.017594979352918903	183	957	1447	3841	1593	3309
ENSG00000137947	ENSG00000137947.12	general transcription factor IIB [Source:HGNC Symbol;Acc:HGNC:4648]	GTF2B	protein_coding	Q00403	2959	4.383475701611088	4.521186584941704	340.4563558673794	1.141857820031828	1.1353029283903648	1.0253168004164783	0.07798429855524978	0.0942429566917423	7.998521243734564e-4	58	211	326	891	358	788
ENSG00000170522	ENSG00000170522.9	ELOVL fatty acid elongase 6 [Source:HGNC Symbol;Acc:HGNC:15829]	ELOVL6	protein_coding	A0A024RDK5,Q9H5J4	79071	5.961613206691392	6.078700190128816	1007.9158937168124	1.1151329005740296	1.10544939861858	1.0260328898645084	0.05510072107985109	0.07988920766686369	7.279671424525843e-6	188	575	1030	2485	1174	2210
ENSG00000164086	ENSG00000164086.10	dual specificity phosphatase 7 [Source:HGNC Symbol;Acc:HGNC:3073]	DUSP7	protein_coding	Q16829	1849	3.496330706689253	3.689351000765057	189.8300247972622	1.2171831107827953	1.2068172044729137	1.026626859867253	0.11383401017760174	0.14235015965889203	0.017244217411097572	23	131	175	476	233	421
ENSG00000117139	ENSG00000117139.18	lysine demethylase 5B [Source:HGNC Symbol;Acc:HGNC:18039]	KDM5B	protein_coding	Q9UGL1	10765	5.499880922299256	5.6733305550222255	758.3311080911154	1.2623821846129664	1.1946010697187923	1.0281050241517913	0.10528396915343628	0.13882930727739695	0.014333699075889498	100	412	880	2141	827	1634
ENSG00000186868	ENSG00000186868.15	microtubule associated protein tau [Source:HGNC Symbol;Acc:HGNC:6893]	MAPT	protein_coding	A0A024R9Y0,A0A024R9Y1,A0A024RA17,A0A024RA19,B3KTM0,P10636	4137	1.195397836330852	1.39516343433882	37.23113692724403	1.149026449046325	1.2482397184254004	1.0297351749105759	0.1291015808640785	0.11685530505270261	0.027172820524046636	8	17	34	72	56	84
ENSG00000090520	ENSG00000090520.11	DnaJ heat shock protein family (Hsp40) member B11 [Source:HGNC Symbol;Acc:HGNC:14889]	DNAJB11	protein_coding	Q9UBS4	51726	6.705058073893365	6.841553466553061	1720.0322822186222	1.2274929859557253	1.182949377799409	1.0317458165414313	0.05121081354065424	0.0832138988243096	0.0035606714634546705	522	770	1197	4329	1882	4042
ENSG00000172432	ENSG00000172432.19	GTP binding protein 2 [Source:HGNC Symbol;Acc:HGNC:4670]	GTPBP2	protein_coding	A0A024RD30,A8K2K2,Q9BX10	54676	5.239679817640329	5.365085487960303	613.8033376494909	1.131331958141506	1.1237719557185148	1.031798468653751	0.06350858689352894	0.08508099632598545	9.901574721452638e-5	111	367	596	1399	813	1287
ENSG00000182934	ENSG00000182934.12	SRP receptor subunit alpha [Source:HGNC Symbol;Acc:HGNC:11307]	SRPR	protein_coding	P08240	6734	6.610821415636817	6.716626960807192	1571.650953357192	1.089089888454871	1.0898449971097675	1.0318971774173353	0.040093392229138346	0.06244978171761522	3.181713488004644e-10	337	921	1432	3942	1883	3244
ENSG00000079156	ENSG00000079156.17	oxysterol binding protein like 6 [Source:HGNC Symbol;Acc:HGNC:16388]	OSBPL6	protein_coding	Q9BZF3	114880	2.250505269623307	2.415312236783243	77.40657750802613	1.1502615149777269	1.1836538528283922	1.0320312596025245	0.09284970889170042	0.09865839631193682	0.006743229174760792	17	32	82	205	79	186
ENSG00000158769	ENSG00000158769.18	F11 receptor [Source:HGNC Symbol;Acc:HGNC:14685]	F11R	protein_coding	Q6FIB4,Q9Y624	50848	6.313201653488094	6.421225717907305	1279.7655989605967	1.0901904412298935	1.0942133527064106	1.0320457670017449	0.04308368486709139	0.06372480534325078	4.677489157619923e-9	270	707	1249	3356	1459	2657
ENSG00000171877	ENSG00000171877.21	FERM domain containing 5 [Source:HGNC Symbol;Acc:HGNC:28214]	FRMD5	protein_coding	A0A087WVP2,B3KVN9,B5MC67,H0YKW6,Q7Z6J6	84978	2.5697809768408457	2.746355127417016	97.6513619335764	1.150092507434454	1.1941120706710482	1.0324820400657355	0.10371695505497104	0.11398361449809952	0.008859050451437681	16	61	87	301	99	202
ENSG00000062194	ENSG00000062194.16	GC-rich promoter binding protein 1 [Source:HGNC Symbol;Acc:HGNC:29520]	GPBP1	protein_coding	D4PHA4,Q86WP2	65056	6.023608853458421	6.170301949135616	1072.3854891942449	1.1833508397117987	1.161200199260576	1.03479850307158	0.08681976841564915	0.11168509580821889	0.0030802117126879935	169	593	1170	2957	1093	2451
ENSG00000163347	ENSG00000163347.6	claudin 1 [Source:HGNC Symbol;Acc:HGNC:2032]	CLDN1	protein_coding	A5JSJ9,O95832	9076	6.159850157192021	6.336321256766088	1202.2297635234745	1.274582194843875	1.2034551993893314	1.0357179994019694	0.10742351017610191	0.14115719764316523	0.015411747142748903	149	712	1319	3104	1356	2779
ENSG00000117394	ENSG00000117394.23	solute carrier family 2 member 1 [Source:HGNC Symbol;Acc:HGNC:11005]	SLC2A1	protein_coding	P11166,Q59GX2	6513	7.580635203503103	7.707661117801899	3121.2540358895512	1.1452199335364295	1.1302389696540331	1.0377420936187394	0.06683562236652657	0.09265006219021273	2.5746438746107364e-4	537	1874	3106	7856	4007	6148
ENSG00000102409	ENSG00000102409.10	brain expressed X-linked 4 [Source:HGNC Symbol;Acc:HGNC:25475]	BEX4	protein_coding	Q9NWD9	56271	0.9915731175878371	1.1947160689432192	32.36637355324021	1.220475502556846	1.2552912349802055	1.039189184709831	0.12159331830140245	0.13033019760312067	0.0341432727378165	9	14	24	66	49	68
ENSG00000119681	ENSG00000119681.12	latent transforming growth factor beta binding protein 2 [Source:HGNC Symbol;Acc:HGNC:6715]	LTBP2	protein_coding	Q14767	4053	5.496740108695262	5.6233854510925525	734.3232486429669	1.1453362521080592	1.1295945205577032	1.0403065390606459	0.06231315278113609	0.08619350666864597	7.598106414622099e-5	129	427	743	1730	930	1574
ENSG00000076067	ENSG00000076067.13	RNA binding motif single stranded interacting protein 2 [Source:HGNC Symbol;Acc:HGNC:9909]	RBMS2	protein_coding	Q15434	5939	5.500887528328159	5.643915374835315	744.0869868245541	1.192651357095924	1.1554196281197036	1.040448181356815	0.07833792163498096	0.10545868434872202	0.0014849822809500839	115	426	799	1846	918	1589
ENSG00000151135	ENSG00000151135.10	transmembrane protein 263 [Source:HGNC Symbol;Acc:HGNC:28281]	C12orf23	protein_coding	Q8WUH6	90488	5.261069524590243	5.416023564886588	635.0272639564087	1.2185641860102991	1.1789445369146396	1.040485848881064	0.0859202143787446	0.11329364610989383	0.004477243249275682	97	321	739	1421	799	1486
ENSG00000139508	ENSG00000139508.15	solute carrier family 46 member 3 [Source:HGNC Symbol;Acc:HGNC:27501]	SLC46A3	protein_coding	A0A024RDN9,Q7Z3Q1	283537	3.341717047174044	3.493357934841834	166.22464037204642	1.1907061861950197	1.1812975114452737	1.041891380874251	0.07930134300448569	0.09071359836954546	0.0036706260096808913	38	62	183	447	200	337
ENSG00000159128	ENSG00000159128.14	interferon gamma receptor 2 [Source:HGNC Symbol;Acc:HGNC:5440]	IFNGR2	protein_coding	A8K881,E7EUY1,P38484	3460	4.908767174988197	5.149573176461647	525.9016812511665	1.4326193579730904	1.293310402131346	1.0428711287687462	0.1373359541759111	0.17595680923129353	0.04518890482331926	47	321	568	1457	651	1097
ENSG00000072786	ENSG00000072786.13	serine/threonine kinase 10 [Source:HGNC Symbol;Acc:HGNC:11388]	STK10	protein_coding	O94804	6793	5.531676213344648	5.6403072011731386	745.7211374308016	1.1127547604500472	1.1100436976624075	1.043266177427633	0.03684858746221301	0.05447970274325475	3.202866711937677e-7	195	385	617	1753	920	1606
ENSG00000155097	ENSG00000155097.12	ATPase H+ transporting V1 subunit C1 [Source:HGNC Symbol;Acc:HGNC:856]	ATP6V1C1	protein_coding	A0A024R9I0,P21283	528	6.227352156130809	6.373652686863618	1235.1212137207851	1.1928361856497622	1.1654149187772864	1.0436246402686928	0.08286436112247131	0.10930229888866398	0.0022924702066064663	189	713	1311	3267	1332	2821
ENSG00000204386	ENSG00000204386.11	neuraminidase 1 [Source:HGNC Symbol;Acc:HGNC:7758]	NEU1	protein_coding	Q5JQI0,Q99519	4758	4.367478514497533	4.498315926272248	335.9875860002516	1.1291993577065986	1.1499503679870855	1.043681912954702	0.06342622911963552	0.07551735038403917	3.110550971865853e-4	70	162	346	764	482	650
ENSG00000116729	ENSG00000116729.14	Wnt ligand secretion mediator [Source:HGNC Symbol;Acc:HGNC:30238]	WLS	protein_coding	Q5T9L3	79971	3.8817107312818364	4.134614871762247	258.9573412996384	1.36067299832622	1.307158514057302	1.0479024121588305	0.14475567504033382	0.17359121594129018	0.04495807066946085	23	141	302	677	357	518
ENSG00000145780	ENSG00000145780.8	fem-1 homolog C [Source:HGNC Symbol;Acc:HGNC:16933]	FEM1C	protein_coding	Q96JP0	56929	4.391869504802542	4.600067768022226	358.6872955831768	1.3203805987303048	1.2507389090552974	1.0493552375506352	0.12036665098654852	0.1502626679622705	0.023976961478648754	39	206	401	994	410	788
ENSG00000070614	ENSG00000070614.15	N-deacetylase and N-sulfotransferase 1 [Source:HGNC Symbol;Acc:HGNC:7680]	NDST1	protein_coding	A8K8T3,B7Z1Q0,E7EVJ3,P52848	3340	6.913930941653261	7.095402959756208	2036.5232137608211	1.2930021293334566	1.2239220943345495	1.052215106830733	0.10822232533871796	0.14100284554658307	0.01518814437320948	244	1218	2196	5178	2469	4524
ENSG00000072110	ENSG00000072110.13	actinin alpha 1 [Source:HGNC Symbol;Acc:HGNC:163]	ACTN1	protein_coding	A0A024R694,P12814	87	9.021072866850869	9.1657344098835285	8572.618961240127	1.2309431482685875	1.1679051963996565	1.055435395149382	0.08246080248836543	0.11329364610989383	0.0022237542115780087	1282	5245	8689	20734	10767	18554
ENSG00000146457	ENSG00000146457.16	WT1 associated protein [Source:HGNC Symbol;Acc:HGNC:16846]	WTAP	protein_coding	A0A087X1R4,Q15007	9589	5.84964264925716	6.0481841571571735	983.6460810078235	1.3505530882290562	1.2455664932986488	1.0559866130076596	0.11460601913569253	0.14976197878679978	0.02256668463424025	108	605	1041	2545	1163	2234
ENSG00000162909	ENSG00000162909.18	calpain 2 [Source:HGNC Symbol;Acc:HGNC:1479]	CAPN2	protein_coding	B4DN77,P17655,Q59EF6	824	8.933865844147233	9.076422299984717	8056.899087013309	1.2199835750327541	1.167621177013092	1.058162668177647	0.07930134300448569	0.10967159725306738	0.0014860356491610358	1240	4847	8183	20756	8983	18362
ENSG00000055211	ENSG00000055211.14	glycoprotein integral membrane 1 [Source:HGNC Symbol;Acc:HGNC:21074]	GINM1	protein_coding	Q9NU53	116254	5.0181354455161795	5.1754916130394575	536.8443124037664	1.2276826172111959	1.190503606135816	1.0597652935215462	0.08514736764365241	0.11015623749468852	0.0030147297470609724	79	321	544	1295	593	1332
ENSG00000118855	ENSG00000118855.21	major facilitator superfamily domain containing 1 [Source:HGNC Symbol;Acc:HGNC:25874]	MFSD1	protein_coding	Q9H3U5	64747	5.512981186901346	5.674835920780032	759.6212956520382	1.2550770978071122	1.2004262336158098	1.0599468952440256	0.08696796449986167	0.11536302231801092	0.004337412016555464	107	480	736	2048	841	1702
ENSG00000171497	ENSG00000171497.5	peptidylprolyl isomerase D [Source:HGNC Symbol;Acc:HGNC:9257]	PPID	protein_coding	E5KN55,Q08752	5481	5.897573168764725	6.020252929631143	968.0495072788026	1.1423597138334685	1.1398273585765528	1.0600041736351136	0.05051126217697041	0.07305726919665302	7.385281651151895e-6	190	569	884	2440	1017	2319
ENSG00000167280	ENSG00000167280.17	endo-beta-N-acetylglucosaminidase [Source:HGNC Symbol;Acc:HGNC:24622]	ENGASE	protein_coding	Q8NFI3	64772	5.987383032389945	6.102021565193365	1027.6306490855013	1.1345542307503778	1.1374553244124974	1.0615108012147647	0.037473690999396944	0.05582770291065221	1.3940847480258204e-6	258	533	850	2230	1336	2296
ENSG00000144381	ENSG00000144381.17	heat shock protein family D (Hsp60) member 1 [Source:HGNC Symbol;Acc:HGNC:5261]	HSPD1	protein_coding	A0A024R3X4,P10809	3329	9.854541861398438	10.027551691953773	15562.398760562572	1.3016916225446602	1.222524966926065	1.0626972142342754	0.1038974654109937	0.1374430397839706	0.01004469153613715	2039	9437	15972	43430	16100	36066
ENSG00000167004	ENSG00000167004.13	protein disulfide isomerase family A member 3 [Source:HGNC Symbol;Acc:HGNC:4606]	PDIA3	protein_coding	P30101,V9HVY3	2923	8.414977604539125	8.547251051215467	5585.277629677661	1.1811041615199616	1.157058582023784	1.0634736598713057	0.06444903315577565	0.09206156279692318	1.9312401129145277e-4	962	3056	5880	15212	6091	12145
ENSG00000066697	ENSG00000066697.14	Myb/SANT DNA binding domain containing 3 [Source:HGNC Symbol;Acc:HGNC:23370]	MSANTD3	protein_coding	A0A024R171,Q96H12	91283	5.505668152294089	5.626876146925991	736.4125940732503	1.1435865853298102	1.1390528895442062	1.064513289499614	0.046366167177817705	0.06658114227657352	6.371834302818173e-7	145	410	710	1922	798	1662
ENSG00000163162	ENSG00000163162.9	ring finger protein 149 [Source:HGNC Symbol;Acc:HGNC:23137]	RNF149	protein_coding	Q8NC42	284996	5.569181766589649	5.683013164454864	766.6368828124249	1.1285525640769298	1.1302375050026978	1.067450839481675	0.037207564796573465	0.054935798762093174	5.98133158222266e-10	169	385	751	1954	916	1603
ENSG00000196739	ENSG00000196739.15	collagen type XXVII alpha 1 chain [Source:HGNC Symbol;Acc:HGNC:22986]	COL27A1	protein_coding	Q8IZC6	85301	6.058252358583718	6.186335527845004	1086.3593916316713	1.162003248005872	1.1530310574911484	1.067871719452581	0.05400596915199415	0.07870894384577026	2.6950423342616362e-5	196	648	1021	2444	1400	2419
ENSG00000143466	NA	NA	IKBKE	protein_coding	NA	NA	3.983386481004705	4.107062547193964	256.2375760897836	1.1506749220275492	1.1498950775672796	1.0679767953532417	0.04562777994470727	0.056449801373003	3.828114666336449e-5	66	130	207	606	346	509
ENSG00000185650	ENSG00000185650.10	ZFP36 ring finger protein like 1 [Source:HGNC Symbol;Acc:HGNC:1107]	ZFP36L1	protein_coding	A0A024R658,B3KNA8,Q07352	677	8.077582781680428	8.240474454845689	4511.99287794263	1.2616230518093643	1.208429029532298	1.0692024281197492	0.09308969975334246	0.12182449724861917	0.005878466774016638	623	2660	4708	9818	5861	10647
ENSG00000261971	ENSG00000261971.8	MMP25 antisense RNA 1 [Source:HGNC Symbol;Acc:HGNC:51372]	RP11-473M20.7	antisense	NA	NA	1.1354378677768888	1.3766355232445344	36.645556774983234	1.2890483015722611	1.331063383631614	1.072779739805649	0.12205732083465301	0.13362673390881383	0.033781658444361755	8	11	39	89	54	73
ENSG00000155660	ENSG00000155660.11	protein disulfide isomerase family A member 4 [Source:HGNC Symbol;Acc:HGNC:30167]	PDIA4	protein_coding	A0A090N8Y2,P13667	9601	8.852400943222827	8.961383458106795	7460.419856260294	1.1269003759142142	1.1238792852810506	1.0739216387368973	0.03396676349704249	0.058281282803282264	1.7836183590837983e-15	1641	4022	6917	17994	9414	15517
ENSG00000120686	ENSG00000120686.12	ubiquitin fold modifier 1 [Source:HGNC Symbol;Acc:HGNC:20597]	UFM1	protein_coding	P61960	51569	5.190848328040974	5.3518813014767534	606.9515824414966	1.2512496727778026	1.2091841777185914	1.0755753097877871	0.08230575126911441	0.10826025946818599	0.002678559766094204	88	369	596	1481	673	1502
ENSG00000166848	ENSG00000166848.7	TERF2 interacting protein [Source:HGNC Symbol;Acc:HGNC:19246]	TERF2IP	protein_coding	Q9NYB0	105371348,54386	5.223342696331897	5.427394740148435	638.7103093835038	1.3685163808466514	1.266934991722885	1.07739883804621	0.11099725191911446	0.14599259284427177	0.019198276608277765	70	386	670	1639	734	1521
ENSG00000116954	ENSG00000116954.8	Ras related GTP binding C [Source:HGNC Symbol;Acc:HGNC:19902]	RRAGC	protein_coding	B4DQ03,B4DQG4,Q9HB90	64121	4.5421523329075395	4.772085998228256	404.28191450688695	1.3996227270950017	1.3024235744621089	1.077962773373726	0.12154632451428118	0.1565354145146655	0.028555644053215756	40	219	464	1117	474	899
ENSG00000152104	ENSG00000152104.12	protein tyrosine phosphatase non-receptor type 14 [Source:HGNC Symbol;Acc:HGNC:9647]	PTPN14	protein_coding	A8K6H6,Q15678	5784	5.211627468744499	5.397892990268188	625.9126854230485	1.3113622377430516	1.2466135127178437	1.078370828664458	0.10119532540431661	0.13037715719581047	0.010657103221844171	79	373	643	1785	646	1445
ENSG00000177432	ENSG00000177432.8	nucleosome assembly protein 1 like 5 [Source:HGNC Symbol;Acc:HGNC:19968]	NAP1L5	protein_coding	Q96NT1	266812	1.3448818885710814	1.6103472096792828	42.97833986347613	1.312936341435219	1.3511912336607776	1.0828479501628545	0.11981164837067056	0.13981071730271336	0.034086834323277276	6	16	51	115	46	111
ENSG00000214548	ENSG00000214548.18	maternally expressed 3 [Source:HGNC Symbol;Acc:HGNC:14575]	MEG3	lincRNA	NA	55384	5.070899211091599	5.210403023668568	553.6655759997903	1.2363290335822583	1.2122265740550846	1.0886587895450797	0.045870499220691065	0.06752187572537567	7.375218765007487e-4	157	268	373	1294	729	1190
ENSG00000003402	ENSG00000003402.20	CASP8 and FADD like apoptosis regulator [Source:HGNC Symbol;Acc:HGNC:1876]	CFLAR	protein_coding	A0A024R3Y3,A0A024R3Z7,B4E361,E9PAP3,O15519,Q59F61	8837	7.046759763366181	7.15943133488839	2139.5981375001957	1.1475531362291456	1.1470500393945482	1.0891233677959067	0.029659394922444463	0.04831112836209489	5.812204314937734e-12	525	1074	1853	5455	2491	4624
ENSG00000110046	ENSG00000110046.13	autophagy related 2A [Source:HGNC Symbol;Acc:HGNC:29028]	ATG2A	protein_coding	Q2TAZ0	23130	5.616445004231251	5.73604617157544	795.6709633031966	1.1483063141096224	1.1569921390783955	1.0896446046235386	0.03733078059076185	0.05403578779464561	1.5962685143112315e-8	172	430	713	1857	1070	1629
ENSG00000084234	ENSG00000084234.17	amyloid beta precursor like protein 2 [Source:HGNC Symbol;Acc:HGNC:598]	APLP2	protein_coding	A0A140VJE9,B4E3I5,Q06481	334	8.358090234057133	8.608416363239447	5810.038271997661	1.5295301249709132	1.3541212440730088	1.0977571220557545	0.1347479703704421	0.17169558496455728	0.038600069490614036	496	3487	6088	15137	7297	13196
ENSG00000113811	ENSG00000113811.11	selenoprotein K [Source:HGNC Symbol;Acc:HGNC:30394]	SELK	protein_coding	Q9Y6D0	58515	4.253754132929267	4.427623408639277	321.2720884338405	1.37769424349503	1.2855998256055186	1.0978483400631796	0.059459093705234015	0.09206156279692318	0.009027481179818109	100	140	183	831	411	669
ENSG00000138639	ENSG00000138639.18	Rho GTPase activating protein 24 [Source:HGNC Symbol;Acc:HGNC:25361]	ARHGAP24	protein_coding	Q8N264	83478	2.9281389873485697	3.1701501046087657	131.42553919378176	1.3033811070813692	1.3125101239061137	1.0988112763132232	0.11715297332893056	0.14767156916064753	0.01989211398830255	13	83	127	368	153	294
ENSG00000135047	ENSG00000135047.15	cathepsin L [Source:HGNC Symbol;Acc:HGNC:2537]	CTSL	protein_coding	A0A024R276,P07711,Q9HBQ7	1514	9.779026073583406	9.922379942213217	14567.994090311662	1.2601864492352388	1.236858417689294	1.1001826944323656	0.04458859774360611	0.076637568258070915	0.0011302190246397575	4268	6289	10117	35496	18733	31356
ENSG00000130787	ENSG00000130787.14	huntingtin interacting protein 1 related [Source:HGNC Symbol;Acc:HGNC:18415]	HIP1R	protein_coding	B3KQW8,B4DPL0,O75146	9026	5.60754990097326	5.737346831744789	798.0520735242275	1.197221198435076	1.1972018933646948	1.1029105870911144	0.038660049084531356	0.056326874462344585	3.428816537768388e-5	209	392	606	1816	1102	1656
ENSG00000119048	ENSG00000119048.8	ubiquitin conjugating enzyme E2 B [Source:HGNC Symbol;Acc:HGNC:12473]	UBE2B	protein_coding	P63146	7320	5.245402390637079	5.382405899564194	620.8028722039318	1.2034844217027434	1.1915782698760207	1.103935055543395	0.04992741558172876	0.07152775813133115	8.999655060329513e-6	111	337	614	1582	686	1460
ENSG00000196141	ENSG00000196141.14	spermatogenesis associated serine rich 2 like [Source:HGNC Symbol;Acc:HGNC:24574]	SPATS2L	protein_coding	A0A024R3V0,B8ZZZ7,Q9NUQ6	26010	7.244728968164231	7.37585280095279	2479.932727382187	1.1897031259732058	1.1813204509275004	1.1040953385139458	0.046774544601227853	0.07307673533946552	3.5071959227107274e-6	440	1453	2320	6263	3079	5229
ENSG00000003436	ENSG00000003436.16	tissue factor pathway inhibitor [Source:HGNC Symbol;Acc:HGNC:11760]	TFPI	protein_coding	P10646	7035	6.257412472014983	6.4892733299559096	1335.8638931727864	1.4494357774704272	1.3348507900716766	1.1078734000060932	0.11193082814500403	0.15394862770421355	0.027140629554400223	144	578	1696	3657	1529	3111
ENSG00000142627	ENSG00000142627.13	EPH receptor A2 [Source:HGNC Symbol;Acc:HGNC:3386]	EPHA2	protein_coding	A0A024QZA8,P29317	1969	7.634142613361615	7.7662623038169984	3252.6190214149283	1.2013688159991212	1.1887069032689637	1.1089955665380942	0.045279677143578397	0.07268516769924041	5.863819759336321e-6	596	2007	2769	7934	4147	6935
ENSG00000153179	ENSG00000153179.13	Ras association domain family member 3 [Source:HGNC Symbol;Acc:HGNC:14271]	RASSF3	protein_coding	Q86WH2	283349	5.391615257262022	5.593828093241682	717.2485977641883	1.382078884862103	1.288465497063863	1.1098437505808711	0.10092102071363318	0.1347681250752646	0.012506334574826257	81	413	760	1846	837	1700
ENSG00000139514	ENSG00000139514.13	solute carrier family 7 member 1 [Source:HGNC Symbol;Acc:HGNC:11057]	SLC7A1	protein_coding	A0A024RDQ9,P30825	6541	6.540216011369785	6.779538173278544	1634.0197146512355	1.4787466845311177	1.3479891136656568	1.112970378764246	0.1191452389036081	0.15799156749845597	0.02847035299340009	150	1037	1585	4172	2064	3752
ENSG00000148925	ENSG00000148925.10	BTB domain containing 10 [Source:HGNC Symbol;Acc:HGNC:21445]	BTBD10	protein_coding	B7Z503,D3DQW7,Q9BSF8	84280	5.252933017585045	5.517478726433818	679.2369277254436	1.5409509373196917	1.3756852524482048	1.1139385161280435	0.12622387630311852	0.16835354348573994	0.03785761858284774	56	408	697	1801	780	1672
ENSG00000054967	ENSG00000054967.13	RELT TNF receptor [Source:HGNC Symbol;Acc:HGNC:13764]	RELT	protein_coding	A0A024R5N3,Q969Z4	84957	4.008929118826016	4.137901448859842	261.58017372819126	1.1911151324445735	1.1840230942743464	1.1141009585701855	0.03918271981152254	0.05038773550958679	3.021455936436281e-6	66	132	207	699	312	536
ENSG00000130707	ENSG00000130707.18	argininosuccinate synthase 1 [Source:HGNC Symbol;Acc:HGNC:758]	ASS1	protein_coding	P00966,Q5T6L4	445	4.987636240053908	5.125583717528161	521.5004614657385	1.2229527371836653	1.2184647114508842	1.1143617080217507	0.042642468996320855	0.05939713272069686	1.1918358660629593e-4	139	216	442	1244	717	1052
ENSG00000259529	ENSG00000259529.2	novel transcript	RP11-468E2.4	protein_coding	NA	NA	4.316118776883951	4.530072076546194	343.70577312752465	1.3160199743848122	1.3466292363221002	1.1144927839759233	0.11715297332893056	0.12339214179349232	0.02144639706259615	73	208	196	569	412	1087
ENSG00000116717	ENSG00000116717.13	growth arrest and DNA damage inducible alpha [Source:HGNC Symbol;Acc:HGNC:4095]	GADD45A	protein_coding	A5JUZ3,P24522	1647	3.9592298236375205	4.098556169504182	253.727882739709	1.1898067816409448	1.2052245504482746	1.1169295036880877	0.044692602097195146	0.056112291801403945	1.3327240518180249e-6	49	129	247	622	297	593
ENSG00000038210	ENSG00000038210.14	phosphatidylinositol 4-kinase type 2 beta [Source:HGNC Symbol;Acc:HGNC:18215]	PI4K2B	protein_coding	G5E9Z4,Q8TCG2	55300	4.293331056628179	4.42456636279489	318.94372173353247	1.1824290378238071	1.1940382168549442	1.1189723349794678	0.038517317457594305	0.04924806364207334	1.551147489728994e-8	65	169	291	780	409	676
ENSG00000240476	ENSG00000240476.1	long intergenic non-protein coding RNA 973 [Source:HGNC Symbol;Acc:HGNC:48868]	LINC00973	lincRNA	NA	NA	2.5670077828252476	2.760117311332207	99.57131167379822	1.4333993714882918	1.3071602692216722	1.1205175040456317	0.06510765809898442	0.10548590381496124	0.012165312152356828	31	41	60	278	101	238
ENSG00000196182	ENSG00000196182.11	serine/threonine kinase 40 [Source:HGNC Symbol;Acc:HGNC:21373]	STK40	protein_coding	Q8N2I9	83931	4.373371963964297	4.527809192832784	344.0806884768094	1.308831382615114	1.2552858432954606	1.1206830695267564	0.047068775361014566	0.07210092468267443	0.001472132048205883	100	159	219	888	396	787
ENSG00000204160	ENSG00000204160.12	zinc finger DHHC-type palmitoyltransferase 18 [Source:HGNC Symbol;Acc:HGNC:20712]	ZDHHC18	protein_coding	Q9NUE0	84243	5.48626519598049	5.606715112703415	727.8471139053139	1.1782931886914834	1.177328154473599	1.120688694929835	0.030173919701259093	0.04483366628059135	1.5079057158015473e-10	176	375	596	1769	883	1616
ENSG00000121281	ENSG00000121281.13	adenylate cyclase 7 [Source:HGNC Symbol;Acc:HGNC:238]	ADCY7	protein_coding	B3KSJ0,F5H4D1,P51828,Q86YI0	113	5.669468747735133	5.945444134320435	915.2408056847981	1.579375191066806	1.3988437205216113	1.1211830258188948	0.12841241266635475	0.17268056893952566	0.0417393065830025	72	586	866	2213	1301	2016
ENSG00000132357	ENSG00000132357.14	caspase recruitment domain family member 6 [Source:HGNC Symbol;Acc:HGNC:16394]	CARD6	protein_coding	Q9BX69	84674	3.893437398538739	4.152013530213898	262.0913402208112	1.4160439129086644	1.3627698402023323	1.122104162074858	0.12370543128332252	0.1561498282491247	0.02825114078025451	23	143	289	682	346	574
ENSG00000082153	ENSG00000082153.18	basic leucine zipper and W2 domains 1 [Source:HGNC Symbol;Acc:HGNC:18380]	BZW1	protein_coding	A0A024R3Z6,B3KU41,Q3LIC9,Q7L1Q6	9689	7.792853953087388	7.996134211067646	3802.177379577293	1.3730200632417071	1.2985769307176762	1.1224323622770556	0.10825969508499893	0.13922195604521548	0.014271367241108252	434	2136	4077	10968	4068	8670
ENSG00000142871	ENSG00000142871.17	cellular communication network factor 1 [Source:HGNC Symbol;Acc:HGNC:2654]	CYR61	protein_coding	O00622,Q6FI18	3491	5.249210556807199	5.416790317563047	635.0658468065477	1.3008720988368672	1.2535783708463	1.122959291297699	0.06926591820390664	0.09786995241767307	0.0013062325034390407	94	411	540	1699	715	1458
ENSG00000112658	ENSG00000112658.8	serum response factor [Source:HGNC Symbol;Acc:HGNC:11291]	SRF	protein_coding	A0A024RD16,B4DU24,P11831	6722	5.552560187229339	5.70356318674862	775.9218733648534	1.2515829937173177	1.2277575402039989	1.126652595992551	0.05799507464583785	0.08217549706733653	1.237270046609963e-4	123	433	771	1832	1005	1729
ENSG00000033178	ENSG00000033178.13	ubiquitin like modifier activating enzyme 6 [Source:HGNC Symbol;Acc:HGNC:25581]	UBA6	protein_coding	A0A024RDB0,A0AVT1	55236	5.35944495139353	5.661938173924748	750.5570420227228	1.6431096826068474	1.4367470773609365	1.1277483609988568	0.13609135821836663	0.18057912422043443	0.048538943571744	53	408	823	2082	845	1860
ENSG00000116017	ENSG00000116017.11	AT-rich interaction domain 3A [Source:HGNC Symbol;Acc:HGNC:3031]	ARID3A	protein_coding	Q99856	1820	3.9448021549422707	4.1098313417825025	255.34810529340803	1.2352050408489756	1.2476240851750997	1.1279384368349832	0.06739483177054365	0.084589137116966015	2.950087461674255e-4	39	142	252	629	341	537
ENSG00000169902	ENSG00000169902.15	tyrosylprotein sulfotransferase 1 [Source:HGNC Symbol;Acc:HGNC:12020]	TPST1	protein_coding	A0A024RDK9,O60507	8460	3.307238731289562	3.6104721837581955	178.95049796677685	1.4444396131896602	1.413341972108281	1.1281625975935576	0.14002053692203734	0.17175556383953403	0.04107542636492749	13	105	183	525	203	414
ENSG00000060140	ENSG00000060140.9	serine/threonine/tyrosine kinase 1 [Source:HGNC Symbol;Acc:HGNC:18889]	STYK1	protein_coding	Q6J9G0	55359	0.16120671414586074	0.45038716810610313	18.16738728863783	1.3805942595722929	1.4216776257599013	1.1284039909240704	0.11746131524930772	0.13685981040752163	0.044558428781084514	4	7	15	53	18	46
ENSG00000107338	ENSG00000107338.10	SH2 domain containing adaptor protein B [Source:HGNC Symbol;Acc:HGNC:10838]	SHB	protein_coding	Q15464	6461	6.328819514308077	6.490567197274606	1348.4270277162148	1.3408363892908077	1.2889477844354051	1.1285489169012213	0.04426351846144055	0.07604720287944722	0.002624329743238253	402	510	950	3220	1792	2946
ENSG00000188215	ENSG00000188215.10	defective in cullin neddylation 1 domain containing 3 [Source:HGNC Symbol;Acc:HGNC:28734]	DCUN1D3	protein_coding	Q8IWE4	123879	3.650685588237315	3.8107928249013163	207.1530150283935	1.222513096775458	1.2466135784269816	1.1291869724328032	0.061159220333232976	0.07307673533946552	2.170981064192142e-4	37	97	216	533	225	507
ENSG00000197343	ENSG00000197343.11	zinc finger protein 655 [Source:HGNC Symbol;Acc:HGNC:30899]	ZNF655	protein_coding	Q68DU4,Q8N720	79027	5.595124738147069	5.817664201526869	837.7042318595719	1.4480004856718782	1.330368070995219	1.1302522324947248	0.10652760530719338	0.14267466265967896	0.01740023244023631	85	497	857	2246	1010	1897
ENSG00000158290	ENSG00000158290.18	cullin 4B [Source:HGNC Symbol;Acc:HGNC:2555]	CUL4B	protein_coding	K4DI93,Q13620	8450	6.24077838861093	6.467110656755641	1315.2195929296558	1.4351088003704018	1.3425610919082687	1.1305516852847632	0.11079961969298403	0.14497769829332044	0.018967883578989903	138	675	1492	3710	1408	3156
ENSG00000166546	ENSG00000166546.14	brain expressed associated with NEDD4 1 [Source:HGNC Symbol;Acc:HGNC:24160]	BEAN1	protein_coding	Q3B7T3	146227	2.376909147563631	2.595699807675485	88.30037157481794	1.2324046263626116	1.3597599265133087	1.133531130672978	0.12973154063486306	0.11122970720823024	0.017930736147964133	17	40	77	198	162	136
ENSG00000173821	ENSG00000173821.19	ring finger protein 213 [Source:HGNC Symbol;Acc:HGNC:14539]	RNF213	protein_coding	A0A0A0MTC1,A0A0A0MTR7,Q63HN8	57674	9.413018702643788	9.646515065869831	11939.865371880018	1.5162822261759643	1.3449284603260323	1.1337581098301466	0.12174505121794213	0.1591689226858645	0.026388526095090625	1131	6823	12807	30488	16207	25295
ENSG00000156299	ENSG00000156299.13	TIAM Rac1 associated GEF 1 [Source:HGNC Symbol;Acc:HGNC:11805]	TIAM1	protein_coding	Q13009	7074	1.3339778505971693	1.5530049755580655	41.55794105035919	1.2946379496467073	1.3352025365947304	1.1338916380138768	0.10644909297146044	0.10337734693028959	0.015524724334498455	9	19	34	96	41	123
ENSG00000149187	ENSG00000149187.18	CUGBP Elav-like family member 1 [Source:HGNC Symbol;Acc:HGNC:2549]	CELF1	protein_coding	G5EA30,Q92879	10658	7.12364443239575	7.309413502314666	2362.848759499395	1.3390384004676785	1.2837442988191392	1.1344780387167566	0.09069137661770967	0.11907264654122211	0.005496570150719257	292	1349	2452	6167	2809	5399
ENSG00000114268	ENSG00000114268.12	6-phosphofructo-2-kinase/fructose-2,6-biphosphatase 4 [Source:HGNC Symbol;Acc:HGNC:8875]	PFKFB4	protein_coding	B7Z5C3,Q16877,Q5XLC3,Q66S35	5210	3.9173809014091256	4.06904710580769	249.56659735614997	1.2546989847775656	1.2510138499236554	1.134911813188712	0.05064762417586498	0.0627519860785775	4.2943841535661545e-4	64	101	215	536	361	535
ENSG00000185947	ENSG00000185947.15	zinc finger protein 267 [Source:HGNC Symbol;Acc:HGNC:13060]	ZNF267	protein_coding	Q14586	10308	4.119088976470393	4.389508340877487	309.3469663308293	1.4743363291331895	1.3912866024169912	1.1366636996254857	0.1235725922795738	0.1592226308583017	0.030736865753851327	26	161	349	789	380	754
ENSG00000178607	ENSG00000178607.16	endoplasmic reticulum to nucleus signaling 1 [Source:HGNC Symbol;Acc:HGNC:3449]	ERN1	protein_coding	O75460	2081	5.0130820295925504	5.244380819091933	562.1753897976611	1.4556969957170587	1.3476935810232087	1.1371149512926153	0.10742351017610191	0.14267466265967896	0.017901718031062143	56	305	614	1477	741	1201
ENSG00000109971	ENSG00000109971.14	heat shock protein family A (Hsp70) member 8 [Source:HGNC Symbol;Acc:HGNC:5241]	HSPA8	protein_coding	P11142,Q53HF2,V9HW22	3312	11.504063975425636	11.625987450029596	47327.41133274119	1.1951091575777304	1.1956662521583858	1.1380897433506396	0.030094906664136174	0.05724062900183132	1.7124281090161104e-13	10907	25318	38122	122130	54976	104587
ENSG00000168610	ENSG00000168610.14	signal transducer and activator of transcription 3 [Source:HGNC Symbol;Acc:HGNC:11364]	STAT3	protein_coding	P40763	6774	7.737385593041871	7.908688257734086	3583.31868105602	1.3189464031625233	1.2724866268506498	1.1381022541108199	0.07558815497504134	0.10337734693028959	0.0016430671793523197	488	2133	3450	9278	4559	7643
ENSG00000184205	ENSG00000184205.14	TSPY like 2 [Source:HGNC Symbol;Acc:HGNC:24358]	TSPYL2	protein_coding	Q9H2G4	64061	2.067741637675138	2.291013681336054	70.58199568998845	1.2715757635225602	1.3253070304795629	1.1386926346430604	0.09357882004785648	0.11224590923091361	0.005413368185316596	9	41	65	160	100	160
ENSG00000101384	ENSG00000101384.12	jagged canonical Notch ligand 1 [Source:HGNC Symbol;Acc:HGNC:6188]	JAG1	protein_coding	P78504,Q99740	182	7.188399033019477	7.461134472972166	2621.283949415523	1.5650801011023807	1.4100588493336004	1.1397110694533863	0.13106787955178006	0.16860332520647528	0.037329497584162326	207	1481	2790	6720	3507	5863
ENSG00000134109	ENSG00000134109.11	ER degradation enhancing alpha-mannosidase like protein 1 [Source:HGNC Symbol;Acc:HGNC:18967]	EDEM1	protein_coding	A0A024R2D5,Q92611	9695	5.859628335352543	6.150739117500976	1054.7265611806786	1.6335232754571063	1.4339657454740435	1.140349112678921	0.12947694511279356	0.17359121594129018	0.04146817157165097	77	626	1063	2941	1293	2402
ENSG00000163898	ENSG00000163898.10	lipase H [Source:HGNC Symbol;Acc:HGNC:18483]	LIPH	protein_coding	A2IBA6,Q8WWY8	200879	5.56422833799223	5.699323576040873	774.674590283621	1.2217681679560575	1.2170262658048399	1.1404881409089225	0.036822573076239	0.055698941436445805	1.1777926117732254e-7	156	360	780	2019	901	1723
ENSG00000164463	ENSG00000164463.12	CREB3 regulatory factor [Source:HGNC Symbol;Acc:HGNC:24050]	CREBRF	protein_coding	Q8IUR6	153222	2.994014150005216	3.1976532455992897	134.2585561523049	1.2666487805196494	1.313416386826979	1.1407548543293855	0.09143945671377973	0.10337734693028959	0.0051072250946973706	20	58	151	375	140	328
ENSG00000102034	ENSG00000102034.17	E74 like ETS transcription factor 4 [Source:HGNC Symbol;Acc:HGNC:3319]	ELF4	protein_coding	Q99607	2000	5.640267270455995	5.789703595464022	823.831931443408	1.2579409288936731	1.2347221741136245	1.140830499139003	0.05153848814798063	0.07604720287944722	3.1031984626822724e-5	133	468	789	2012	1032	1847
ENSG00000125629	ENSG00000125629.15	insulin induced gene 2 [Source:HGNC Symbol;Acc:HGNC:20452]	INSIG2	protein_coding	A0A024RAI2,B4DQ23,Q9Y5U4	51141	4.082545670417528	4.3434241875131985	299.6549470776812	1.4549819205565622	1.3855109535547028	1.1409310345166415	0.11715297332893056	0.15126638893805522	0.02656045255809512	28	138	360	821	394	631
ENSG00000073921	ENSG00000073921.18	phosphatidylinositol binding clathrin assembly protein [Source:HGNC Symbol;Acc:HGNC:15514]	PICALM	protein_coding	A0A024R5L7,A0A024R5P1,Q13492	8301	6.893700843016019	7.190339438540443	2171.0764035968805	1.624006549120719	1.4423181550992394	1.1414151149009466	0.1387491276937872	0.1779827314766994	0.04488994124858018	155	1172	2384	5742	2659	5242
ENSG00000116161	ENSG00000116161.18	calcyclin binding protein [Source:HGNC Symbol;Acc:HGNC:30423]	CACYBP	protein_coding	A0A024R904,Q9HB71	27101	7.669562284012745	7.798880402579906	3334.5524793903664	1.220597270680511	1.2195063095327325	1.1414311319694599	0.029596662232149157	0.04915484017353066	1.0786570168448954e-7	834	1578	2693	8700	3653	7776
ENSG00000198873	ENSG00000198873.12	G protein-coupled receptor kinase 5 [Source:HGNC Symbol;Acc:HGNC:4544]	GRK5	protein_coding	P34947	2869	4.14215355470838	4.281885938842913	288.54295717735187	1.2092100815245135	1.2237250733917437	1.1422557118753407	0.040093392229138346	0.05038773550958679	5.37341345974005e-7	59	146	264	807	343	583
ENSG00000133065	ENSG00000133065.11	solute carrier family 41 member 1 [Source:HGNC Symbol;Acc:HGNC:19429]	SLC41A1	protein_coding	B2RMP2,Q8IVJ1	254428	5.620679354738625	5.882516855456746	875.6611100937387	1.5565227210788384	1.3954117065928373	1.1424935761524393	0.11906640686623073	0.15945180801066955	0.02963893550333987	74	493	929	2421	1055	2000
ENSG00000165030	ENSG00000165030.4	nuclear factor, interleukin 3 regulated [Source:HGNC Symbol;Acc:HGNC:7787]	NFIL3	protein_coding	A0A024R241,Q16649	4783	3.897876351061961	4.110393343464856	254.9031593381305	1.3338099753499892	1.3184879185417602	1.1432592358385303	0.09753952252340556	0.1218905814669807	0.0074837512500147176	29	153	247	690	333	523
ENSG00000135046	ENSG00000135046.14	annexin A1 [Source:HGNC Symbol;Acc:HGNC:533]	ANXA1	protein_coding	P04083,Q5TZZ9	301	10.211367507161969	10.353213038204585	19538.52583642974	1.2534654833661658	1.2270321040731795	1.1448253825156758	0.04846527050896782	0.0803819821909959	8.492780449566846e-6	3345	11393	17751	52931	22186	43035
ENSG00000154035	NA	NA	C17orf103	protein_coding	NA	NA	3.276506550934886	3.4818040381517457	164.27287370164575	1.279475578198988	1.3222080981025535	1.146429163344771	0.0922511999940817	0.10634773324036055	0.0055959371549387455	23	74	183	407	244	318
ENSG00000124224	ENSG00000124224.17	protein phosphatase 4 regulatory subunit 1 like (pseudogene) [Source:HGNC Symbol;Acc:HGNC:15755]	PPP4R1L	protein_coding	NA	NA	2.272552016647556	2.4806939636921927	80.75011723666252	1.2607523282600845	1.3134825791368274	1.1495808754441816	0.07998086653762	0.09753724158790479	0.0016776077773746519	11	43	80	214	100	180
ENSG00000134058	ENSG00000134058.12	cyclin dependent kinase 7 [Source:HGNC Symbol;Acc:HGNC:1778]	CDK7	protein_coding	A0A0S2Z3F9,D6R9G1,D6RFL0,P50613	1022	5.34963067377587	5.476232581718721	664.4108493509179	1.2072062228169191	1.2058376813549139	1.150150460453685	0.02917556584396205	0.04234230706057958	3.476139304432265e-11	155	347	534	1694	799	1446
ENSG00000158985	ENSG00000158985.13	CDC42 small effector 2 [Source:HGNC Symbol;Acc:HGNC:18547]	CDC42SE2	protein_coding	Q9NRR3	56990	6.089106573290433	6.342282847509182	1205.594818572383	1.5325366627536867	1.3897408265847002	1.1509077333337163	0.11599979874749217	0.15394862770421355	0.02543055996513576	106	692	1251	3226	1436	2865
ENSG00000137575	ENSG00000137575.12	syndecan binding protein [Source:HGNC Symbol;Acc:HGNC:10662]	SDCBP	protein_coding	A0A024R7Z5,B4DHN5,G5EA09,O00560	6386	7.701093953989431	8.012719061320874	3840.555411126844	1.676563509205848	1.4717354124775488	1.1512251709862713	0.14480873551184772	0.1819614466206271	0.04738161154040523	257	2090	4128	10380	4656	9308
ENSG00000163577	ENSG00000163577.8	eukaryotic translation initiation factor 5A2 [Source:HGNC Symbol;Acc:HGNC:3301]	EIF5A2	protein_coding	Q9GZV4	56648	3.4879283784861665	3.650756028078906	185.19131209095082	1.2293259611821663	1.2656867861803254	1.1522261394879718	0.056589066181994156	0.06492993289054196	1.0068579980711644e-4	33	92	180	447	205	477
ENSG00000171206	ENSG00000171206.14	tripartite motif containing 8 [Source:HGNC Symbol;Acc:HGNC:15579]	TRIM8	protein_coding	Q9BZR9	81603	5.810375510463713	5.9468312536703465	922.8948797966835	1.2460373103577849	1.2403439970318002	1.1527832774538358	0.03207161860407046	0.04895288058879623	3.46712405774325e-6	240	419	717	2182	1233	1973
ENSG00000076108	ENSG00000076108.11	bromodomain adjacent to zinc finger domain 2A [Source:HGNC Symbol;Acc:HGNC:962]	BAZ2A	protein_coding	F8VU39,Q9UIF9	11176	7.242403977209014	7.439999231940457	2586.8044334157903	1.3822030677838646	1.3167086481468675	1.1529455354408678	0.091937762070939	0.12069149420454796	0.006501033481451008	303	1540	2536	6751	3358	5519
ENSG00000179242	ENSG00000179242.16	cadherin 4 [Source:HGNC Symbol;Acc:HGNC:1763]	CDH4	protein_coding	P55283	1002	5.5003127932548175	5.630953060088763	740.3752948161485	1.2266032188358387	1.2210208709679788	1.1531366659574869	0.029914126483404635	0.04481730914445895	3.3499463615053916e-8	182	377	563	1788	895	1703
ENSG00000139668	ENSG00000139668.9	WD repeat and FYVE domain containing 2 [Source:HGNC Symbol;Acc:HGNC:20482]	WDFY2	protein_coding	Q96P53	115825	3.60990256693093	3.806348374448526	206.03548969440928	1.2877767350768972	1.3092094159056127	1.1553681294659348	0.0834355894668071	0.10117306368479616	0.0026104803596499987	28	103	220	547	223	512
ENSG00000164111	ENSG00000164111.15	annexin A5 [Source:HGNC Symbol;Acc:HGNC:543]	ANXA5	protein_coding	P08758,V9HWE0	308	8.30254961754837	8.473503545259817	5300.875802025178	1.332587445899999	1.2786650466680671	1.156185286094578	0.07245915277051292	0.10117306368479616	0.0011942567698478147	731	2991	5314	14289	6237	11768
ENSG00000089060	ENSG00000089060.11	solute carrier family 8 member B1 [Source:HGNC Symbol;Acc:HGNC:26175]	SLC8B1	protein_coding	Q6J4K2	80024	4.877294236130187	5.062365093547531	500.0002747045368	1.4119027757822329	1.3467180210199665	1.158654047412923	0.05235577953282549	0.08508099632598545	0.005656628835056553	153	188	307	1175	686	1105
ENSG00000120519	ENSG00000120519.15	solute carrier family 10 member 7 [Source:HGNC Symbol;Acc:HGNC:23088]	SLC10A7	protein_coding	Q0GE19	84068	2.1956166708527327	2.456809745689816	79.13056609190184	1.3407043897498718	1.3973292217783007	1.1588941527311196	0.11441779675701863	0.12825776043624632	0.018505863482730346	10	31	92	234	79	199
ENSG00000100226	ENSG00000100226.16	GTP binding protein 1 [Source:HGNC Symbol;Acc:HGNC:4669]	GTPBP1	protein_coding	O00178	9567	4.902853448091577	5.054185885929181	494.21717520877314	1.2525701449688773	1.2524072416873369	1.1589020345912404	0.04720574472179574	0.06480193898860848	1.1624658330039377e-5	85	279	445	1127	677	1085
ENSG00000198604	ENSG00000198604.11	bromodomain adjacent to zinc finger domain 1A [Source:HGNC Symbol;Acc:HGNC:960]	BAZ1A	protein_coding	Q9NRL2	11177	6.23471606562276	6.422441910362784	1276.5257017782233	1.355927859125262	1.307878468545772	1.1653106667201811	0.08026869764021359	0.10826025946818599	0.002968386961977125	164	707	1300	3418	1411	3075
ENSG00000067057	ENSG00000067057.17	phosphofructokinase, platelet [Source:HGNC Symbol;Acc:HGNC:8878]	PFKP	protein_coding	Q01813	5214	9.042887423479328	9.199095036640784	8778.841090888847	1.3082397133333452	1.2681877944991988	1.1659920902863794	0.05277504881507764	0.08224019093366705	9.175879148601614e-5	1400	5331	7548	20781	11816	19157
ENSG00000136643	ENSG00000136643.12	ribosomal protein S6 kinase C1 [Source:HGNC Symbol;Acc:HGNC:10439]	RPS6KC1	protein_coding	A0A087X1U5,F5H7T0,F6RJM5,Q96S38	26750	4.806461739219298	5.06889789630204	497.0726716210873	1.5355539714890551	1.4081803081006241	1.167310454189939	0.11460601913569253	0.14932498334924685	0.022922325977197386	43	300	480	1356	578	1199
ENSG00000162923	ENSG00000162923.16	WD repeat domain 26 [Source:HGNC Symbol;Acc:HGNC:21208]	WDR26	protein_coding	Q9H7D7	80232	6.212087412139422	6.504798373795403	1348.6607289395904	1.6291851977950078	1.4508105382224328	1.1675333508894497	0.1271687505684767	0.1693909432834844	0.03778628978748023	101	712	1476	3905	1561	3139
ENSG00000116852	ENSG00000116852.14	kinesin family member 21B [Source:HGNC Symbol;Acc:HGNC:29442]	KIF21B	protein_coding	O75037,Q2UVF0	23046	3.792483708105632	4.104291429941585	253.4760236048521	1.5308699143465565	1.4618310671053247	1.1682153003297926	0.13223222151400668	0.16780616389331907	0.038057051267503555	18	161	227	624	378	542
ENSG00000185989	ENSG00000185989.11	RAS p21 protein activator 3 [Source:HGNC Symbol;Acc:HGNC:20331]	RASA3	protein_coding	Q14644	22821	4.1442717552449615	4.3351599800030876	298.60847669420605	1.3208974722667428	1.31066234688314	1.169362188562452	0.07679637918545587	0.09753724158790479	0.0014592092043806003	39	164	300	732	398	660
ENSG00000166924	ENSG00000166924.9	neuronal tyrosine phosphorylated phosphoinositide-3-kinase adaptor 1 [Source:HGNC Symbol;Acc:HGNC:22009]	NYAP1	protein_coding	Q6ZVC0	222950	1.2503430969354923	1.4892741982050968	40.06466836801942	1.3396126986123238	1.415253190760923	1.1759530383793455	0.11460601913569253	0.11083499125538761	0.01989211398830255	10	15	30	90	69	71
ENSG00000164136	ENSG00000164136.17	interleukin 15 [Source:HGNC Symbol;Acc:HGNC:5977]	IL15	protein_coding	P40933	3600	3.1187202130680554	3.321229459355939	146.51261572408148	1.291332171703763	1.330527674337622	1.176289593858651	0.07676292124778636	0.09229329874107678	0.0015087517336804053	20	70	157	398	177	328
ENSG00000164603	ENSG00000164603.12	base methyltransferase of 25S rRNA 2 homolog [Source:HGNC Symbol;Acc:HGNC:26475]	C7orf60	protein_coding	Q1RMZ1	154743	3.3677750378781117	3.684461264908573	188.67745469560674	1.5031443176280352	1.4646969979707254	1.1767794484625616	0.13067203627520532	0.16510412472906413	0.03467518783792427	13	109	187	453	252	469
ENSG00000214226	ENSG00000214226.9	chromosome 17 open reading frame 67 [Source:HGNC Symbol;Acc:HGNC:27900]	C17orf67	protein_coding	Q0P5P2	339210	3.0059667517787036	3.2095441424079985	136.98850276175165	1.488131160858955	1.3727505913309639	1.1774783758422112	0.05400596915199415	0.09275699000073889	0.008250830787320708	42	47	89	302	199	303
ENSG00000141279	ENSG00000141279.16	aminopeptidase puromycin sensitive [Source:HGNC Symbol;Acc:HGNC:7900]	NPEPPS	protein_coding	B7Z899,E9PLK3,P55786	9520	7.11776768081862	7.294612209010847	2339.537305467218	1.323130308537988	1.3026320964690554	1.1782770793056119	0.07067240594198647	0.09419786022618691	9.833661776317776e-4	328	1303	2286	6725	2529	5306
ENSG00000197943	ENSG00000197943.10	phospholipase C gamma 2 [Source:HGNC Symbol;Acc:HGNC:9066]	PLCG2	protein_coding	P16885	5336	3.6310017474207807	3.782524697982256	203.7085818732127	1.2584701983307967	1.2693703396133984	1.1789102915452905	0.039501636347458194	0.04781789949098778	4.475907364948364e-6	45	88	188	517	273	414
ENSG00000180611	ENSG00000180611.7	Mab-21 domain containing 2 [Source:HGNC Symbol;Acc:HGNC:30438]	MB21D2	protein_coding	Q8IYB1	151963	3.3585558933593758	3.5044203311700834	167.51740720280094	1.2386655657827976	1.250547302056694	1.1789866027453053	0.03594581914778008	0.04143497408237578	1.9290029612795404e-7	37	81	144	434	198	376
ENSG00000107554	ENSG00000107554.17	dynamin binding protein [Source:HGNC Symbol;Acc:HGNC:30373]	DNMBP	protein_coding	A0A1B0GTX1,A0A1C7CYY6,B3KY33,Q6XZF7	23268	6.3906014693438395	6.617369604150741	1460.3273743887007	1.4722061388115517	1.3754172484782567	1.1805592238631248	0.09753952252340556	0.1310866813302874	0.011131503245788002	149	837	1466	3961	1799	3281
ENSG00000145730	ENSG00000145730.20	peptidylglycine alpha-amidating monooxygenase [Source:HGNC Symbol;Acc:HGNC:8596]	PAM	protein_coding	O43832,P19021	5066	5.189624770290672	5.481594228273318	662.2554564236357	1.6292181177420122	1.4557935746201582	1.1826162950113044	0.12205732083465301	0.163244957177339	0.03250618388512233	50	367	687	1941	824	1424
ENSG00000105656	ENSG00000105656.13	elongation factor for RNA polymerase II [Source:HGNC Symbol;Acc:HGNC:23114]	ELL	protein_coding	P55199,U3KQ90	8178	3.8289615642728867	3.9778867858987663	233.42103174636918	1.251688057510397	1.26397805848517	1.1839530327980095	0.037207564796573465	0.0465032889558468	3.781548098100391e-7	47	129	186	550	304	527
ENSG00000023318	ENSG00000023318.8	endoplasmic reticulum protein 44 [Source:HGNC Symbol;Acc:HGNC:18311]	ERP44	protein_coding	Q9BS26	23071	6.122604834727316	6.2576918813798645	1143.5653693006007	1.2487531874629105	1.2494693702858937	1.1859868592049403	0.0264402219142057	0.04037815598860303	8.772135488595269e-11	266	515	1001	2883	1334	2661
ENSG00000142961	ENSG00000142961.14	MOB kinase activator 3C [Source:HGNC Symbol;Acc:HGNC:29800]	MOB3C	protein_coding	Q70IA8,X6R3L3	148932	3.9491195598781172	4.119215925791736	258.68854325759054	1.3773941607408724	1.3206778176758527	1.1869613239187804	0.04397159754026177	0.06480193898860848	8.973428571442964e-4	72	118	159	652	354	527
ENSG00000169548	ENSG00000169548.3	zinc finger protein 280A [Source:HGNC Symbol;Acc:HGNC:18597]	ZNF280A	protein_coding	A0A0G2JN84,P59817	129025	2.1800793801229807	2.38504771002423	75.63868086013352	1.3110883473501225	1.3525958820541775	1.1870853424540804	0.07676851721990206	0.08224019093366705	0.002884735077500952	15	28	76	230	87	156
ENSG00000070540	ENSG00000070540.13	WD repeat domain, phosphoinositide interacting 1 [Source:HGNC Symbol;Acc:HGNC:25471]	WIPI1	protein_coding	B4DX63,G5EA37,Q5MNZ9	55062	4.346932179062016	4.533957833606128	343.1779773413474	1.3389677177728385	1.322812319810366	1.1871974681512905	0.06656895971835476	0.08884211955418952	8.414736718598168e-4	49	162	370	917	449	711
ENSG00000133773	ENSG00000133773.12	coiled-coil domain containing 59 [Source:HGNC Symbol;Acc:HGNC:25005]	CCDC59	protein_coding	Q9P031	29080	4.680935430272185	4.821428819830547	421.21463952764486	1.2483210641115443	1.2569242442821746	1.1873910990318266	0.03222737808816362	0.04093705666759495	4.302326851020087e-8	96	209	339	945	536	1007
ENSG00000099139	ENSG00000099139.14	proprotein convertase subtilisin/kexin type 5 [Source:HGNC Symbol;Acc:HGNC:8747]	PCSK5	protein_coding	Q92824	5125	3.8275051906115634	4.12145812930659	256.4613828506634	1.5093745642197305	1.4556968598576798	1.1874150460172452	0.12085341251903133	0.15394862770421355	0.02798232462801885	21	117	299	695	360	531
ENSG00000134851	ENSG00000134851.13	transmembrane protein 165 [Source:HGNC Symbol;Acc:HGNC:30760]	TMEM165	protein_coding	Q9HC07	55858	5.770736922101012	5.997536539434099	949.4236765690601	1.4840687998958602	1.3766748370728776	1.1875145953118211	0.09378321219561499	0.1287477492929746	0.0101104411349065	98	573	897	2605	1171	2107
ENSG00000136114	ENSG00000136114.17	thrombospondin type 1 domain containing 1 [Source:HGNC Symbol;Acc:HGNC:17754]	THSD1	protein_coding	A0A024R064,B3KTY7,Q9NS62	55901	3.1253112723672554	3.363113405637306	150.69992172018092	1.3640686766105137	1.373209236509668	1.1878517244941098	0.09295839515753115	0.12041163817262941	0.006465560426274817	16	93	135	413	181	346
ENSG00000167977	ENSG00000167977.9	potassium channel tetramerization domain containing 5 [Source:HGNC Symbol;Acc:HGNC:21423]	KCTD5	protein_coding	Q9NXV2	54442	5.218060161632048	5.454886827904765	650.881151925571	1.5035684103471474	1.3904116331678023	1.1884711652240363	0.09753952252340556	0.13259574327138177	0.011937782502347009	64	385	628	1673	805	1554
ENSG00000140678	ENSG00000140678.17	integrin subunit alpha X [Source:HGNC Symbol;Acc:HGNC:6152]	ITGAX	protein_coding	H3BN02,P20702	3687	1.9374207087228483	2.251315232730037	68.99319958433458	1.5824203004232889	1.5255430143604807	1.1920620564203854	0.12110257004950872	0.14497769829332044	0.03799365445277707	15	13	72	180	110	128
ENSG00000135205	ENSG00000135205.15	coiled-coil domain containing 146 [Source:HGNC Symbol;Acc:HGNC:29296]	CCDC146	protein_coding	Q8IYE0,Q96MS1	57639	1.0848676072001526	1.3110503988706286	34.76763167995196	1.3335065084988715	1.374047427529215	1.1925525760039644	0.0805382768189063	0.0884511795455382	0.006452972814489121	7	15	30	88	39	90
ENSG00000026652	ENSG00000026652.15	1-acylglycerol-3-phosphate O-acyltransferase 4 [Source:HGNC Symbol;Acc:HGNC:20885]	AGPAT4	protein_coding	Q9NRZ5	56895	3.213208827589189	3.384774361531795	153.54761744521426	1.268073737900116	1.3052888176223607	1.1971871633189823	0.0467967800089604	0.05706818844858602	8.435736986347942e-6	26	79	142	394	181	364
ENSG00000175556	ENSG00000175556.17	LON peptidase N-terminal domain and ring finger 3 [Source:HGNC Symbol;Acc:HGNC:21152]	LONRF3	protein_coding	A8K2D3,B3KUN7,Q496Y0	79836	3.200469039151019	3.3967717470223815	154.59384170693488	1.2966250994047777	1.3380833333799735	1.1976647179457047	0.0672511011629022	0.08206436905912533	4.698163434353175e-4	22	77	156	435	191	326
ENSG00000155252	ENSG00000155252.13	phosphatidylinositol 4-kinase type 2 alpha [Source:HGNC Symbol;Acc:HGNC:30031]	PI4K2A	protein_coding	Q9BTU6	55361	6.063559571992313	6.201989189728308	1098.8980656454466	1.2568404623553366	1.2586138921023584	1.199789085443734	0.027711011342305525	0.04266681308145782	4.4942640964257266e-13	223	581	925	2933	1361	2294
ENSG00000151693	ENSG00000151693.11	ArfGAP with SH3 domain, ankyrin repeat and PH domain 2 [Source:HGNC Symbol;Acc:HGNC:2721]	ASAP2	protein_coding	O43150	8853	5.704382583901679	6.014555373118295	959.3155043953984	1.70061897115873	1.4968444294145566	1.1999782394905056	0.12232452341798462	0.16666951241268402	0.034474665627788635	67	519	994	2586	1134	2418
ENSG00000051108	ENSG00000051108.15	homocysteine inducible ER protein with ubiquitin like domain 1 [Source:HGNC Symbol;Acc:HGNC:13744]	HERPUD1	protein_coding	A4UAE9,Q15011,Q53FP9	9709	5.6825320090076445	5.892089556055292	882.8415815806046	1.443835373208618	1.362806079037254	1.2008124133133833	0.08170632544462404	0.11224590923091361	0.004144043224294685	101	487	889	2239	1116	2053
ENSG00000197930	ENSG00000197930.13	endoplasmic reticulum oxidoreductase 1 alpha [Source:HGNC Symbol;Acc:HGNC:13280]	ERO1L	protein_coding	Q96HE7	30001	6.736359002375977	6.948369597747909	1838.1807815127345	1.4282551607159308	1.3639702854036526	1.2020994157860418	0.09018670582025902	0.11840894913901442	0.005847939530263705	208	985	1912	4950	2110	4406
ENSG00000203879	ENSG00000203879.12	GDP dissociation inhibitor 1 [Source:HGNC Symbol;Acc:HGNC:4226]	GDI1	protein_coding	A0A0S2Z3X8,P31150	2664	5.921734821264248	6.169083574519303	1069.8238822475987	1.5334473149325183	1.415253372454036	1.2045294850537764	0.10273939035424176	0.13863837091719014	0.014890958949509855	101	632	1020	2618	1538	2315
ENSG00000153250	ENSG00000153250.20	RNA binding motif single stranded interacting protein 1 [Source:HGNC Symbol;Acc:HGNC:9907]	RBMS1	protein_coding	A0A0S2Z499,A0A0S2Z4B3,B4DN88,P29558	5937	5.979414486623478	6.243222805979581	1125.4215612850528	1.5792876992541927	1.4391811877202347	1.2066106905852414	0.10822232533871796	0.14592686278339737	0.019213073055927645	98	606	1174	2919	1335	2839
ENSG00000229944	ENSG00000229944.3	eukaryotic translation initiation factor 4E pseudogene 2 [Source:HGNC Symbol;Acc:HGNC:32428]	AC004797.1	pseudogene	NA	NA	1.2404764995995552	1.680827306446875	44.994986549446	1.6281111958751153	1.5725944943191712	1.2081985123279997	0.14655067787951165	0.18410965480504932	0.047636510020408813	2	21	49	110	61	118
ENSG00000146426	ENSG00000146426.18	TIAM Rac1 associated GEF 2 [Source:HGNC Symbol;Acc:HGNC:11806]	TIAM2	protein_coding	B3KW11,Q8IVF5	26230	2.6390626797936285	2.816882729199188	102.92122063418513	1.2827049244476096	1.3261577894808054	1.2106056433778767	0.045849937308538154	0.05392274037939691	2.839264398376725e-5	19	48	95	251	128	246
ENSG00000075391	ENSG00000075391.16	RAS protein activator like 2 [Source:HGNC Symbol;Acc:HGNC:9874]	RASAL2	protein_coding	A8K2P3,Q9UJF2	9462	4.848305920587409	5.224368952865148	553.116652961606	1.8200403183954779	1.5794186955458833	1.2114030006781407	0.1394577814954625	0.18324003037985812	0.04945591098783225	29	304	547	1576	668	1357
ENSG00000013375	ENSG00000013375.16	phosphoglucomutase 3 [Source:HGNC Symbol;Acc:HGNC:8907]	PGM3	protein_coding	A0A087WT27,O95394	5238	5.3222868296691175	5.564684551703401	702.3055066694009	1.5254725838728294	1.4144312667770127	1.2119489889579087	0.09519091581659253	0.12960487960254619	0.010482452515388431	69	383	714	1992	818	1626
ENSG00000102580	ENSG00000102580.15	DnaJ heat shock protein family (Hsp40) member C3 [Source:HGNC Symbol;Acc:HGNC:9439]	DNAJC3	protein_coding	A8KA82,Q13217	5611	5.2081085758294545	5.484191618952474	663.6030399091345	1.60129213270648	1.459813426912016	1.2140693266951814	0.11025974819756833	0.14662165929809556	0.020034511054489244	56	357	682	1851	732	1680
ENSG00000087494	ENSG00000087494.16	parathyroid hormone like hormone [Source:HGNC Symbol;Acc:HGNC:9607]	PTHLH	protein_coding	A0A024RB29,P12272,Q53XY9	5744	3.0149479541037936	3.347941749644454	148.77722704149295	1.5159628683970578	1.5013817274436427	1.2152772275128125	0.12639666763019988	0.15966183503215456	0.030580761456033098	10	76	158	366	189	388
ENSG00000064932	ENSG00000064932.16	strawberry notch homolog 2 [Source:HGNC Symbol;Acc:HGNC:29158]	SBNO2	protein_coding	Q9Y2G9	22904	6.37467823206015	6.532640808172833	1380.746612967596	1.3173786461068548	1.3021415386062225	1.2166021546574879	0.037527597365044976	0.05968453037267246	9.005156567900291e-7	229	794	1172	3455	1735	3135
ENSG00000083799	ENSG00000083799.17	CYLD lysine 63 deubiquitinase [Source:HGNC Symbol;Acc:HGNC:2584]	CYLD	protein_coding	A0A024R6T1,Q9NQC7	1540	4.541125107286515	4.875699416265904	433.91893065538835	1.6880328266233873	1.5302232098836128	1.216983675409956	0.1282845912788804	0.16782618207629413	0.03629380145907918	28	237	435	1207	486	1132
ENSG00000095752	ENSG00000095752.7	interleukin 11 [Source:HGNC Symbol;Acc:HGNC:5966]	IL11	protein_coding	A8K3F7,P20809	3589	5.061163455212611	5.28175264301456	582.5136802857385	1.5449654030442606	1.4501413982117646	1.2220526096135877	0.05277504881507764	0.09071359836954546	0.008515866441872891	180	194	324	1373	781	1394
ENSG00000145016	ENSG00000145016.16	rubicon autophagy regulator [Source:HGNC Symbol;Acc:HGNC:28991]	KIAA0226	protein_coding	Q8N4U6,Q92622	9711	3.8907576001191417	4.057950233628182	246.63789083218253	1.313005743859188	1.3243253192902433	1.2228344986866446	0.03963309009890583	0.05056628583833163	5.6829122874864515e-6	47	104	243	590	315	582
ENSG00000005884	ENSG00000005884.18	integrin subunit alpha 3 [Source:HGNC Symbol;Acc:HGNC:6139]	ITGA3	protein_coding	A0A140VJM0,P26006	3675	9.552390207602445	9.697119507026626	12439.458350493289	1.3004812647720794	1.2993945203521422	1.2239048001395967	0.02439615687849482	0.04574006809287886	1.4948670157807725e-8	3039	5716	9386	29917	16568	27296
ENSG00000111846	ENSG00000111846.18	glucosaminyl (N-acetyl) transferase 2 (I blood group) [Source:HGNC Symbol;Acc:HGNC:4204]	GCNT2	protein_coding	Q8N0V5	2651	4.839968454230272	5.036426604615627	486.88053169624453	1.3894325890976853	1.365521554925856	1.2265767037702862	0.06538687661855427	0.0884511795455382	8.054823071387937e-4	69	236	494	1400	496	1202
ENSG00000076641	ENSG00000076641.4	phosphoprotein membrane anchor with glycosphingolipid microdomains 1 [Source:HGNC Symbol;Acc:HGNC:30043]	PAG1	protein_coding	Q9NWQ8	55824	-0.16269786392209007	0.20688872842915887	15.004840557800554	1.550286721032308	1.6165758075559564	1.2290732864692508	0.12110257004950872	0.1414688422047379	0.048664403934232166	3	4	13	49	19	30
ENSG00000105991	ENSG00000105991.10	homeobox A1 [Source:HGNC Symbol;Acc:HGNC:5099]	HOXA1	protein_coding	NA,P49639	3198	2.6465313100090784	2.8239622762445005	103.95997465804612	1.362301825786109	1.3328053078154372	1.2303957515041335	0.043298657062072275	0.05979651597756778	1.726513843958083e-4	27	39	84	265	137	221
ENSG00000171617	ENSG00000171617.14	ectodermal-neural cortex 1 [Source:HGNC Symbol;Acc:HGNC:3345]	ENC1	protein_coding	O14682,Q53XS2	8507	5.3321346673946	5.596478719359851	717.927738370545	1.5935349419768097	1.4565417449782752	1.231585701865229	0.1005213526077648	0.13783750956560017	0.014068962920519444	63	390	725	1902	908	1692
ENSG00000099968	ENSG00000099968.18	BCL2 like 13 [Source:HGNC Symbol;Acc:HGNC:17164]	BCL2L13	protein_coding	A0A087WTL4,A0A087WW80,A0A087WX97,A0A0A0MR90,A8K5Y4,B2RB43,B7Z238,B7Z737,E9PDD6,F6VJB4,Q86T62,Q9BXK5	23786	6.189257480710028	6.339964331248928	1208.485397453506	1.3010294910370075	1.3003196659944236	1.2335059899777605	0.03004966303396594	0.0465032889558468	8.992618511040984e-11	220	611	1098	3153	1545	2575
ENSG00000130813	ENSG00000130813.18	shiftless antiviral inhibitor of ribosomal frameshifting [Source:HGNC Symbol;Acc:HGNC:25649]	C19orf66	protein_coding	Q9NUL5	55337	4.539214339331002	4.7354852951768756	397.517366134734	1.409719161080831	1.401663053557247	1.2336941152329322	0.05506433248722609	0.07419477410019276	0.001992800864634327	103	133	315	910	639	766
ENSG00000160190	ENSG00000160190.14	solute carrier family 37 member 1 [Source:HGNC Symbol;Acc:HGNC:11024]	SLC37A1	protein_coding	P57057	54020	3.384914629813095	3.5621106872032127	174.33297679895284	1.347903260317077	1.3420493549855732	1.2337092432568375	0.044270022402083276	0.056560681557349786	6.197274222247616e-5	33	103	119	417	237	389
ENSG00000182870	ENSG00000182870.13	polypeptide N-acetylgalactosaminyltransferase 9 [Source:HGNC Symbol;Acc:HGNC:4131]	GALNT9	protein_coding	J3KNN1,Q9HCQ5	50614	2.6076511472178536	2.889949952748822	109.14471982164633	1.7978332140857707	1.5460152206998308	1.235651238197041	0.06739483177054365	0.1206205875572404	0.02387813613683535	33	44	42	275	116	310
ENSG00000102144	ENSG00000102144.15	phosphoglycerate kinase 1 [Source:HGNC Symbol;Acc:HGNC:8896]	PGK1	protein_coding	P00558,V9HWF4	5230	9.435681024438566	9.625815473278006	11787.427133536019	1.4274956155323155	1.3627247750400986	1.2371305511498172	0.06458323903259489	0.09277205720736179	6.849064176421583e-4	1590	5969	11921	31526	16247	23425
ENSG00000115762	ENSG00000115762.16	pleckstrin homology domain containing B2 [Source:HGNC Symbol;Acc:HGNC:19236]	PLEKHB2	protein_coding	A0A024QZ35,A0A0A0MSE9,A0A0A0MSI4,B4DJB7,Q96CS7	55041	6.873651794448409	7.155571482762998	2120.201684670926	1.6296038780477209	1.4865242922065398	1.2387261814148873	0.11193082814500403	0.14739723933041166	0.019969492752750437	169	1227	2014	5761	2661	4982
ENSG00000106829	ENSG00000106829.19	TLE family member 4, transcriptional corepressor [Source:HGNC Symbol;Acc:HGNC:11840]	TLE4	protein_coding	Q04727	7091	3.1566223507047666	3.4024363393664574	154.956876511182	1.3900236178312817	1.4255032987454834	1.2388156843904212	0.09039119313041777	0.10894673385343176	0.004552211263930539	17	75	162	445	206	313
ENSG00000197102	ENSG00000197102.12	dynein cytoplasmic 1 heavy chain 1 [Source:HGNC Symbol;Acc:HGNC:2961]	DYNC1H1	protein_coding	Q14204	1778	9.824346809644668	10.000194682608198	15282.154179557749	1.3936412397595075	1.3403901276212116	1.2430454887445386	0.05350981975804549	0.08315964668338836	8.881797730150265e-5	2190	8267	14486	41519	18342	34226
ENSG00000171631	ENSG00000171631.14	pyrimidinergic receptor P2Y6 [Source:HGNC Symbol;Acc:HGNC:8543]	P2RY6	protein_coding	A0A024R5I9,Q15077	5031	5.192954312077421	5.43929069415766	650.213849072929	1.6187225798482312	1.507487924263348	1.244627181217785	0.05817557788452782	0.10117306368479616	0.013138094683378848	203	208	326	1558	956	1428
ENSG00000119041	ENSG00000119041.11	general transcription factor IIIC subunit 3 [Source:HGNC Symbol;Acc:HGNC:4666]	GTF3C3	protein_coding	Q9Y5Q9	9330	5.856698010540301	6.183340159702312	1078.566423416305	1.7617310165066717	1.5474608084719705	1.2482228457019522	0.11981164837067056	0.16243682353607627	0.03025666676646699	71	587	1067	3056	1321	2574
ENSG00000271643	ENSG00000271643.2	novel transcript	RP11-10C24.3	lincRNA	NA	NA	1.0581198080107583	1.3169759063879616	34.790865381231875	1.4075870788846536	1.448088124197343	1.2511498871639117	0.07620378460416231	0.09206156279692318	0.0041787165049264295	5	19	27	96	45	77
ENSG00000196396	ENSG00000196396.10	protein tyrosine phosphatase non-receptor type 1 [Source:HGNC Symbol;Acc:HGNC:9642]	PTPN1	protein_coding	A8K3M3,B4DSN5,P18031	5770	5.90873901040018	6.216307030603533	1104.2106432445187	1.7211635704911616	1.5298501770721809	1.2529343849649779	0.11129843747024076	0.1519985209037072	0.02353537068375534	80	666	976	2858	1403	2754
ENSG00000173846	ENSG00000173846.13	polo like kinase 3 [Source:HGNC Symbol;Acc:HGNC:2154]	PLK3	protein_coding	Q9H4B4	1263	3.286197116738159	3.457585998109802	161.9759543617966	1.3262232282107946	1.3450593334929337	1.2538366865254806	0.036143399634443574	0.04370513160384661	1.265337797696126e-6	31	86	125	398	223	348
ENSG00000006118	ENSG00000006118.14	transmembrane protein 132A [Source:HGNC Symbol;Acc:HGNC:31092]	TMEM132A	protein_coding	Q24JP5	54972	7.8440217779518875	8.102000967767841	4127.998123790472	1.6819174961028236	1.5334281756703665	1.2561620473551935	0.06090350078785411	0.10686146116932904	0.015662921691394292	1298	1333	1872	10448	5800	9220
ENSG00000110888	ENSG00000110888.17	caprin family member 2 [Source:HGNC Symbol;Acc:HGNC:21259]	CAPRIN2	protein_coding	Q6IMN6	65981	5.060308353365781	5.31696910903158	591.1191351015394	1.5725922852699334	1.4609746070921867	1.2561906032989756	0.09241786660857369	0.12405946971915568	0.008690502723928704	55	325	575	1557	730	1436
ENSG00000173281	ENSG00000173281.5	protein phosphatase 1 regulatory subunit 3B [Source:HGNC Symbol;Acc:HGNC:14942]	PPP1R3B	protein_coding	Q86XI6	79660	4.243930463511282	4.539667949514223	343.61037806173425	1.585001153908444	1.5040004409441579	1.2581419041426947	0.11079961969298403	0.14163078403923063	0.017339679035675647	27	185	340	951	480	717
ENSG00000154310	ENSG00000154310.17	TRAF2 and NCK interacting kinase [Source:HGNC Symbol;Acc:HGNC:30765]	TNIK	protein_coding	Q9UKE5	23043	2.729640864803903	3.022535419726775	118.36161805767836	1.4631553287187464	1.4815785415768588	1.2586767951814557	0.10127076339908708	0.13037715719581047	0.010273657348839659	10	65	113	286	154	303
ENSG00000147852	ENSG00000147852.16	very low density lipoprotein receptor [Source:HGNC Symbol;Acc:HGNC:12698]	VLDLR	protein_coding	P98155,Q5VVF5	7436	5.543285019027192	5.761063793170285	805.7503363047584	1.4840142881317866	1.4158955163774445	1.2596757012980864	0.0707912152015125	0.09957046225163935	0.0017556237553406847	94	445	754	2346	949	1789
ENSG00000132429	ENSG00000132429.10	popeye domain containing 3 [Source:HGNC Symbol;Acc:HGNC:17649]	POPDC3	protein_coding	Q9HBV1	64208	4.651003318374669	4.8170589238832004	419.9791420505892	1.369330049720764	1.3528132311174526	1.2606133344300097	0.03128458316901889	0.04412536603169185	3.5563395281018858e-6	104	165	334	1167	472	970
ENSG00000117143	ENSG00000117143.13	UDP-N-acetylglucosamine pyrophosphorylase 1 [Source:HGNC Symbol;Acc:HGNC:12457]	UAP1	protein_coding	A0A140VKC0,Q16222	6675	4.967482694669966	5.175758130330456	536.293427259475	1.4318518278791024	1.4034085859652787	1.2610011923916227	0.06619671416917629	0.0889824935343067	8.353272067509809e-4	71	289	490	1652	554	1241
ENSG00000164220	ENSG00000164220.7	coagulation factor II thrombin receptor like 2 [Source:HGNC Symbol;Acc:HGNC:3539]	F2RL2	protein_coding	O00254	2151	2.958618614451812	3.222838370873941	136.36435658648014	1.4175358244432743	1.460726347481894	1.2619946626212566	0.09329525010784095	0.1129749302356019	0.005492497745027994	14	71	132	364	146	370
ENSG00000134548	ENSG00000134548.11	spexin hormone [Source:HGNC Symbol;Acc:HGNC:28139]	C12orf39	protein_coding	Q9BT56	80763	3.4144402864471743	3.6383431489413085	183.17785247927662	1.3947965521137915	1.4226928898756983	1.2625286017127189	0.06944467500455409	0.08844503353356352	0.0012281015909404746	24	79	195	500	249	380
ENSG00000133818	ENSG00000133818.14	RAS related 2 [Source:HGNC Symbol;Acc:HGNC:17271]	RRAS2	protein_coding	P62070	22800	3.569633989984378	3.9226276280656784	222.68941447799395	1.6231178429144841	1.5679646333533934	1.263829494484887	0.1239244856756453	0.1593613761502214	0.02970783087164049	14	109	234	668	255	542
ENSG00000119326	ENSG00000119326.15	catenin alpha like 1 [Source:HGNC Symbol;Acc:HGNC:2512]	CTNNAL1	protein_coding	B3KMX6,Q9UBT7	8727	6.178205868361422	6.354896887025051	1220.2110565170685	1.3585349850380477	1.3684412288274113	1.2646694351431655	0.04300934158442838	0.06022742261487351	1.7463982105969956e-5	216	666	951	3461	1193	3130
ENSG00000138821	ENSG00000138821.13	solute carrier family 39 member 8 [Source:HGNC Symbol;Acc:HGNC:20862]	SLC39A8	protein_coding	A0A024RDG0,Q9C0K1	64116	5.3911976875271215	5.546152863807388	696.565517970979	1.327724472953453	1.3312290651498373	1.2664439388112247	0.024691771691213366	0.03561193681334823	5.959663777750213e-13	137	323	618	1735	916	1537
ENSG00000128595	ENSG00000128595.17	calumenin [Source:HGNC Symbol;Acc:HGNC:1458]	CALU	protein_coding	A0A024R755,B3KQF5,O43852,Q6IAW5	813	7.944594195743097	8.194007476270254	4359.653231895067	1.5624963641329215	1.4629698862192797	1.2683565394088014	0.09514094805340562	0.12405946971915568	0.008080811260310818	422	2394	4207	12224	4921	10749
ENSG00000149557	ENSG00000149557.14	fasciculation and elongation protein zeta 1 [Source:HGNC Symbol;Acc:HGNC:3659]	FEZ1	protein_coding	Q99689	105369550,9638	0.8782537119032019	1.1714875282908646	31.25848659410766	1.428832514949514	1.5178736087436528	1.2693390987218933	0.09671194006127831	0.1038222794720472	0.009950137385571977	4	16	25	85	48	60
ENSG00000105976	ENSG00000105976.15	MET proto-oncogene, receptor tyrosine kinase [Source:HGNC Symbol;Acc:HGNC:7029]	MET	protein_coding	A0A024R728,A0A024R759,B4DLF5,E6Y365,P08581	4233	8.03625811130207	8.330657540001305	4789.33939827455	1.6821394810882435	1.529075725173717	1.271848650973817	0.11311494078635392	0.14599259284427177	0.018121032105916108	374	2560	4718	14188	5560	11290
ENSG00000173068	ENSG00000173068.18	basonuclin 2 [Source:HGNC Symbol;Acc:HGNC:30988]	BNC2	protein_coding	B4DR27,Q5H9S4,Q6ZN30	54796	3.3305285885893525	3.606432336958008	178.680473340721	1.477267246488389	1.478799239864152	1.2722163680013516	0.09382799173853502	0.12154507691928972	0.007187235866376979	16	98	170	505	222	409
ENSG00000112715	ENSG00000112715.24	vascular endothelial growth factor A [Source:HGNC Symbol;Acc:HGNC:12680]	VEGFA	protein_coding	A0A024RD33,A0A024RD37,A0A087WTP4,A0A087WUD8,A0A087X0B2,A0A087X1L1,A0A0Y0IMM4,A2A2V4,P15692	7422	5.498443134319486	5.8982600788050785	884.5377610915642	1.945746906039765	1.6498824755192354	1.2725538966268648	0.13121079718840614	0.18057912422043443	0.044297549200241385	43	518	768	2337	1259	2059
ENSG00000109320	ENSG00000109320.13	nuclear factor kappa B subunit 1 [Source:HGNC Symbol;Acc:HGNC:7794]	NFKB1	protein_coding	A0A024RDJ4,P19838	4790	5.7270091882281235	5.957819925690485	923.7642587599621	1.528658080471325	1.4406797036789676	1.27349040015641	0.07588616760268374	0.10670729203946432	0.0029856495044765594	99	491	903	2466	1157	2155
ENSG00000254087	ENSG00000254087.8	LYN proto-oncogene, Src family tyrosine kinase [Source:HGNC Symbol;Acc:HGNC:6735]	LYN	protein_coding	A8K379,P07948,Q6NUK7	4067	5.144961282028345	5.4141520154424025	632.2725064698973	1.6119642380409902	1.488961905811336	1.2749610564562683	0.09357882004785648	0.1277513643426253	0.00985042596902516	56	344	612	1805	775	1447
ENSG00000086061	ENSG00000086061.16	DnaJ heat shock protein family (Hsp40) member A1 [Source:HGNC Symbol;Acc:HGNC:5229]	DNAJA1	protein_coding	B7Z5C0,P31689	3301	9.21691690293897	9.395494627323105	10051.270196861611	1.414989674842454	1.3773205476800627	1.2793230025916302	0.041437693076546614	0.0669593552774765	5.865427062842557e-6	1504	5408	8898	27121	11663	23872
ENSG00000261452	NA	NA	RP11-509E16.1	lincRNA	NA	NA	3.262076661673474	3.4702953402554924	162.77347756147398	1.3688293651431669	1.409646535393424	1.279385466436527	0.05458624167658593	0.06825957880569163	9.06401023210537e-5	23	85	145	484	194	348
ENSG00000104312	ENSG00000104312.8	receptor interacting serine/threonine kinase 2 [Source:HGNC Symbol;Acc:HGNC:10020]	RIPK2	protein_coding	A0A0S2Z4Z8,O43353	8767	5.97646075293887	6.150628970781118	1058.3011346412598	1.3828130483091956	1.3660139167229515	1.2796834729693791	0.03609736633276287	0.056112291801403945	6.174588192002577e-7	167	575	907	2885	1240	2450
ENSG00000130766	ENSG00000130766.5	sestrin 2 [Source:HGNC Symbol;Acc:HGNC:20746]	SESN2	protein_coding	P58004	83667	3.7456131693253614	3.9354837744865443	227.22975753809067	1.471324796549987	1.4067375284721264	1.282650405938624	0.03579694598595285	0.056112291801403945	2.1534485853730274e-4	62	83	157	599	262	554
ENSG00000145107	ENSG00000145107.16	transmembrane 4 L six family member 19 [Source:HGNC Symbol;Acc:HGNC:25167]	TM4SF19	protein_coding	B7ZW46,Q96DZ7	116211	2.5627529907020863	2.8116438483821513	103.35197751231438	1.7172695240119782	1.5118401752641595	1.2876936521033369	0.046471084400174396	0.0938312276991927	0.0079749949102595	31	40	47	258	133	250
ENSG00000147065	ENSG00000147065.17	moesin [Source:HGNC Symbol;Acc:HGNC:7373]	MSN	protein_coding	P26038,V9HWC0	4478	9.438196086614143	9.750195457595321	12818.549300460998	1.7920664282231846	1.5573440105551608	1.2881135579361052	0.11677471736404929	0.15310808277861193	0.021629583973556108	910	6761	12715	34048	17332	29708
ENSG00000168310	ENSG00000168310.11	interferon regulatory factor 2 [Source:HGNC Symbol;Acc:HGNC:6117]	IRF2	protein_coding	P14316	3660	4.4648530870554035	4.757191998994703	400.03987684149143	1.6219167663560348	1.523364563370864	1.2884327747826525	0.10092102071363318	0.1331400492491114	0.012470165499651173	32	223	373	1023	540	951
ENSG00000155158	ENSG00000155158.20	tetratricopeptide repeat domain 39B [Source:HGNC Symbol;Acc:HGNC:23704]	TTC39B	protein_coding	Q5VTQ0	158219	3.089305370485177	3.441415178402587	158.8690155025477	1.5976394451727893	1.5732120283571285	1.2889070663942135	0.11662920558712983	0.14926374414548246	0.02220296458618765	10	81	159	414	203	406
ENSG00000160712	ENSG00000160712.13	interleukin 6 receptor [Source:HGNC Symbol;Acc:HGNC:6019]	IL6R	protein_coding	A0A087WTB5,A0N0L5,P08887	3570	3.5855639434877555	3.955164024187112	227.8837881604782	1.6746448102403473	1.6023470385831449	1.2905849625854102	0.12266509415553148	0.15945180801066955	0.029188444069135563	13	119	223	635	281	571
ENSG00000143797	ENSG00000143797.12	membrane bound O-acyltransferase domain containing 2 [Source:HGNC Symbol;Acc:HGNC:25193]	MBOAT2	protein_coding	B0AZU0,B7Z3I3,Q6ZWT7	129642	5.297813612387887	5.577660391395223	708.2860113180453	1.6463632706368896	1.5167900239590242	1.2919309353489536	0.09420606251901725	0.12877215839683578	0.010287367484520102	61	378	683	2046	806	1737
ENSG00000213190	ENSG00000213190.4	MLLT11 transcription factor 7 cofactor [Source:HGNC Symbol;Acc:HGNC:16997]	MLLT11	protein_coding	Q13015,Q6FGF7	10962	6.583591163325815	6.748188121044607	1605.0169068718515	1.3599669253926914	1.3641088769919256	1.2924919459313673	0.027082983976205316	0.04234230706057958	4.518306746852027e-10	288	804	1364	3763	2246	3579
ENSG00000134755	ENSG00000134755.17	desmocollin 2 [Source:HGNC Symbol;Acc:HGNC:3036]	DSC2	protein_coding	Q02487	1824	2.0562691358907155	2.388220963219797	75.25358488882264	1.524301723127066	1.5482494004135847	1.2928911897263322	0.10185419592870239	0.13240667168436326	0.012726641729212746	6	32	82	200	100	181
ENSG00000141448	ENSG00000141448.10	GATA binding protein 6 [Source:HGNC Symbol;Acc:HGNC:4174]	GATA6	protein_coding	Q92908	2627	2.332100039530893	2.6400310234159674	90.07321232631261	1.4849628895653353	1.5277442990479544	1.295168797287544	0.10002930618590852	0.12251884789094898	0.0088935926183491	8	42	92	241	100	247
ENSG00000095794	ENSG00000095794.19	cAMP responsive element modulator [Source:HGNC Symbol;Acc:HGNC:2352]	CREM	protein_coding	Q03060	1390	5.118584890891778	5.289756335637361	582.1392590097888	1.379258874902671	1.3739088585085741	1.2974415087923419	0.02977662163579307	0.04411667689121667	1.7413683195650994e-9	99	309	478	1443	764	1331
ENSG00000138134	ENSG00000138134.12	STAM binding protein like 1 [Source:HGNC Symbol;Acc:HGNC:24105]	STAMBPL1	protein_coding	Q96FJ0	57559	5.031995185032684	5.220845229666739	554.0676608040467	1.420397435806046	1.4006043044487033	1.2996264295151292	0.040093392229138346	0.059739373113056694	5.645348467475479e-6	83	301	468	1545	627	1320
ENSG00000169032	ENSG00000169032.10	mitogen-activated protein kinase kinase 1 [Source:HGNC Symbol;Acc:HGNC:6840]	MAP2K1	protein_coding	A4QPA9,B4DFY5,H3BRW9,Q02750	5604	6.421534899205604	6.822785240060526	1680.9789293700996	1.9629444194170742	1.676402109546473	1.303332593746709	0.12973154063486306	0.17595680923129353	0.03923018709172505	82	941	1491	4804	2249	3901
ENSG00000156510	ENSG00000156510.13	hexokinase domain containing 1 [Source:HGNC Symbol;Acc:HGNC:23302]	HKDC1	protein_coding	B3KT70,Q2TB90	80201	7.01719401862924	7.248454114768953	2264.5108384008126	1.5319256899939195	1.4646363678891599	1.304180608000555	0.0714257189668097	0.10057303965100739	0.0019873096605938314	246	1287	2002	5833	3055	5135
ENSG00000169242	ENSG00000169242.12	ephrin A1 [Source:HGNC Symbol;Acc:HGNC:3221]	EFNA1	protein_coding	P20827	1942	5.833574733837093	6.020551259499471	969.3884564525972	1.3799387350923342	1.4183107746645442	1.3047562862557427	0.039753973980116486	0.05403578779464561	3.0203348399579032e-5	190	421	811	2217	1607	1823
ENSG00000106080	ENSG00000106080.11	FKBP prolyl isomerase 14 [Source:HGNC Symbol;Acc:HGNC:18625]	FKBP14	protein_coding	A0A090N7V8,Q9NWM8	55033	4.358654100762587	4.542499785081728	345.63852166783226	1.386110522658441	1.4007607129161648	1.3051195933957842	0.03594581914778008	0.04728552311466309	9.73841834164724e-7	59	168	298	855	387	925
ENSG00000075420	ENSG00000075420.13	fibronectin type III domain containing 3B [Source:HGNC Symbol;Acc:HGNC:24670]	FNDC3B	protein_coding	Q53EP0	64778	6.802608611357544	7.246625744997016	2255.2338906477917	2.055223296767243	1.7341246014593457	1.3073989724987576	0.1406571519556569	0.1847053037278627	0.046129997642435444	94	1053	2281	6355	2984	5531
ENSG00000039560	ENSG00000039560.14	retinoic acid induced 14 [Source:HGNC Symbol;Acc:HGNC:14873]	RAI14	protein_coding	Q9P0K7	26064	7.228596406195759	7.558226160260069	2801.9157071185596	1.7663695185830808	1.5918880683018453	1.3089333750084435	0.11647428423975263	0.1517125291686997	0.02216125281064372	187	1523	2637	8105	3448	6654
ENSG00000120889	ENSG00000120889.13	TNF receptor superfamily member 10b [Source:HGNC Symbol;Acc:HGNC:11905]	TNFRSF10B	protein_coding	O14763,Q7Z2I8	8795	7.6060322635491024	7.828060859073332	3385.3460693052575	1.514917060646283	1.4573874560749733	1.312777365489702	0.0656554712852296	0.09206156279692318	9.31871961650199e-4	389	1868	3041	9382	4202	7715
ENSG00000140950	ENSG00000140950.16	MTOR associated protein, eak-7 homolog [Source:HGNC Symbol;Acc:HGNC:29325]	TLDC1	protein_coding	A8K5C2,Q6P9B6	57707	5.735817872788235	5.89692704874541	889.1774280264975	1.366061721037867	1.3705778884551416	1.313024689196054	0.02091161488823127	0.030494509509420318	1.8434097783080145e-16	179	405	745	2200	1175	2009
ENSG00000197321	ENSG00000197321.15	supervillin [Source:HGNC Symbol;Acc:HGNC:11480]	SVIL	protein_coding	O95425,Q569J5	6840	6.081095743957376	6.50200894218306	1345.3725405371806	2.022100450260953	1.7077605219959382	1.3153795804920674	0.13011835210455452	0.17758554654121483	0.04048568918756782	61	726	1210	3708	1926	3068
ENSG00000146555	ENSG00000146555.19	sidekick cell adhesion molecule 1 [Source:HGNC Symbol;Acc:HGNC:19307]	SDK1	protein_coding	Q7Z5N4	221935	2.3182552629457467	2.5243926247702593	83.54512112983818	1.3913152147579328	1.4352516291073658	1.3155914086323865	0.03966922787224275	0.04696266626902283	1.4793283829447897e-5	15	36	73	217	104	200
ENSG00000124942	ENSG00000124942.14	AHNAK nucleoprotein [Source:HGNC Symbol;Acc:HGNC:347]	AHNAK	protein_coding	B4DTV0,Q09666,Q9BVU3	79026	9.39371972653163	9.677247020572137	12188.414477882532	1.7195409856529402	1.5492551972403992	1.315595489624993	0.09754459621815047	0.12994864876907367	0.00928635975230661	1026	6692	11157	35923	14741	28101
ENSG00000119771	ENSG00000119771.15	kelch like family member 29 [Source:HGNC Symbol;Acc:HGNC:29404]	KLHL29	protein_coding	Q96CT2	114818	3.4839145892125027	3.6895568308776645	190.0533740876041	1.4021680975516226	1.4308468535144363	1.315662967591194	0.04308368486709139	0.05724062900183132	5.623227559676572e-6	27	100	163	483	246	448
ENSG00000005238	ENSG00000005238.19	family with sequence similarity 214 member B [Source:HGNC Symbol;Acc:HGNC:25666]	FAM214B	protein_coding	Q7L5A3	80256	5.079012678913482	5.302895861321408	590.4583162781802	1.556736157379464	1.5057999632275383	1.316645404637528	0.04308368486709139	0.07061325034003263	0.0018890218758922917	164	182	384	1442	893	1234
ENSG00000176171	ENSG00000176171.11	BCL2 interacting protein 3 [Source:HGNC Symbol;Acc:HGNC:1084]	BNIP3	protein_coding	Q12983,Q6NVY4	664	5.928406935976252	6.104919296897405	1026.0928275097706	1.3951890374084144	1.3998514786223	1.3202446874288571	0.030056764177491986	0.04483366628059135	1.7482874804679187e-8	177	488	900	2833	1403	2023
ENSG00000152484	ENSG00000152484.14	ubiquitin specific peptidase 12 [Source:HGNC Symbol;Acc:HGNC:20485]	USP12	protein_coding	O75317	219333	4.9392746959032845	5.258850099235462	566.9662348234867	1.7177126953803024	1.583730353274083	1.3211346188442712	0.10476032446656305	0.13988691470119552	0.015947717055897738	43	279	565	1596	598	1563
ENSG00000081181	ENSG00000081181.8	arginase 2 [Source:HGNC Symbol;Acc:HGNC:664]	ARG2	protein_coding	A0A024R6A0,P78540	384	1.5423788128480718	1.8235193081005305	50.44247751041958	1.529781437653743	1.5608386159542225	1.3219014149460597	0.1036727262576167	0.09370689652318745	0.010282062467524992	11	20	34	191	44	108
ENSG00000145362	ENSG00000145362.20	ankyrin 2 [Source:HGNC Symbol;Acc:HGNC:493]	ANK2	protein_coding	Q01484	287	2.044882688882395	2.530777928728408	83.16987633351646	1.8643542545988776	1.713526490801864	1.3240487338029379	0.11981164837067056	0.17709198968311043	0.04039935052216298	3	52	61	235	114	199
ENSG00000185033	ENSG00000185033.14	semaphorin 4B [Source:HGNC Symbol;Acc:HGNC:10730]	SEMA4B	protein_coding	J3KNP4,Q9NPR2	10509	7.636894332616534	7.802586275041898	3339.997179355969	1.3961351407496472	1.3961287891250018	1.3306586758592525	0.019206303389764347	0.03158803046359563	4.90111473514133e-13	718	1413	2714	8605	4571	7059
ENSG00000148848	ENSG00000148848.14	ADAM metallopeptidase domain 12 [Source:HGNC Symbol;Acc:HGNC:190]	ADAM12	protein_coding	A8K6G4,O43184,U5NE98	8038	2.7046364294692635	3.0526716759540498	120.771146571693	1.6036227370550673	1.5904532028668468	1.3334059764280273	0.10274156337208784	0.13866139332716737	0.013019798710487376	8	66	109	314	160	302
ENSG00000070081	ENSG00000070081.17	nucleobindin 2 [Source:HGNC Symbol;Acc:HGNC:8044]	NUCB2	protein_coding	P80303,Q2L696,V9HW75	4925	5.865434647477514	6.050108713962095	990.7077539017278	1.4603254616393475	1.4408185726972689	1.3338256813175733	0.024941590447709945	0.04037815598860303	3.4213636104658998e-6	247	365	720	2632	1175	2397
ENSG00000197622	ENSG00000197622.13	CDC42 small effector 1 [Source:HGNC Symbol;Acc:HGNC:17719]	CDC42SE1	protein_coding	Q9NRR8	56882	6.640816093435249	6.852129856842026	1720.576381891973	1.4938165882844021	1.4557733175621779	1.3343104326615718	0.049616786484600016	0.07604720287944722	1.2971268497537203e-4	216	915	1537	4732	2143	3933
ENSG00000153208	ENSG00000153208.17	MER proto-oncogene, tyrosine kinase [Source:HGNC Symbol;Acc:HGNC:7027]	MERTK	protein_coding	Q12866	10461	2.607965130946241	2.89210252078523	107.96036596849571	1.488553352344181	1.5358588242972893	1.3352008076894384	0.079802916188474	0.10128823395876739	0.003073018320886987	11	46	112	270	139	278
ENSG00000146242	ENSG00000146242.9	trophoblast glycoprotein [Source:HGNC Symbol;Acc:HGNC:12004]	TPBG	protein_coding	Q13641	7162	6.208678331310967	6.458642769430554	1307.9925726306685	1.5971299527914995	1.510193995196401	1.3374178827964671	0.0719047399766894	0.10225612543074594	0.002358658460088727	132	697	1204	3654	1703	2908
ENSG00000130066	ENSG00000130066.16	spermidine/spermine N1-acetyltransferase 1 [Source:HGNC Symbol;Acc:HGNC:10540]	SAT1	protein_coding	P21673	6303	8.414339978109128	8.581292239444476	5727.274045290967	1.3984770477944442	1.396663402297387	1.3379225537339843	0.020868017888832056	0.035475336930780685	1.0197814001206822e-14	1108	2533	4925	14364	7919	12340
ENSG00000132002	ENSG00000132002.8	DnaJ heat shock protein family (Hsp40) member B1 [Source:HGNC Symbol;Acc:HGNC:5270]	DNAJB1	protein_coding	P25685,Q6FHS4	3337	8.37126515653076	8.537385472245013	5558.907407116735	1.4019185055779981	1.400869471287254	1.3391102220018387	0.018425767028202845	0.032136472675332484	1.0949434390462658e-14	1173	2708	3963	14568	7360	12017
ENSG00000103089	ENSG00000103089.9	fatty acid 2-hydroxylase [Source:HGNC Symbol;Acc:HGNC:21197]	FA2H	protein_coding	Q7L5A8	79152	5.472731173358598	5.653007383888626	751.8725905040956	1.436954416454693	1.4322103777369009	1.3393221062454261	0.023721599233253458	0.035475336930780685	3.587931569945879e-7	181	296	545	1875	1058	1620
ENSG00000109046	ENSG00000109046.15	WD repeat and SOCS box containing 1 [Source:HGNC Symbol;Acc:HGNC:19221]	WSB1	protein_coding	A0A024QZ36,A0A024QZ51,Q8NC76,Q9Y6I7	26118	5.5475006749493065	5.945044630739867	913.4428816815263	1.9623195181464497	1.6892924291281886	1.340020394406512	0.11981164837067056	0.16659680451653788	0.031746420497313264	47	430	924	2657	1198	2140
ENSG00000121966	ENSG00000121966.7	C-X-C motif chemokine receptor 4 [Source:HGNC Symbol;Acc:HGNC:2561]	CXCR4	protein_coding	A0A0U3FJG0,A0A0U3GXA9,P61073	7852	0.5297303656486753	0.8744613757500903	24.978789771915476	1.5405129107041193	1.6594051815074506	1.3409752753589106	0.12370543128332252	0.10670729203946432	0.020965742027411628	4	9	20	91	33	41
ENSG00000117500	ENSG00000117500.13	transmembrane p24 trafficking protein 5 [Source:HGNC Symbol;Acc:HGNC:24251]	TMED5	protein_coding	Q9Y3A6	50999	5.759869768501411	6.151115329995878	1054.7062837817002	1.9400642706436173	1.6862183325049898	1.3444735210704355	0.11928732271110229	0.16386259049756016	0.030090773876366234	57	492	1068	2505	1424	2886
ENSG00000196776	ENSG00000196776.16	CD47 molecule [Source:HGNC Symbol;Acc:HGNC:1682]	CD47	protein_coding	A0A0A1TSG4,Q08722	961	5.8765010929495665	6.074098807818768	1003.165576554049	1.4653754369849106	1.4493480434233639	1.3476315847656408	0.03594581914778008	0.05584001666985469	4.005265721241972e-6	156	424	977	2914	1169	2287
ENSG00000170345	ENSG00000170345.10	Fos proto-oncogene, AP-1 transcription factor subunit [Source:HGNC Symbol;Acc:HGNC:3796]	FOS	protein_coding	P01100,Q6FG41	2353	2.6253993209019737	3.0589870652756543	121.43766811910079	1.7081069502619333	1.7044864047771495	1.350549884015101	0.13217130224515974	0.16007821038712686	0.030850017608724196	6	60	112	278	218	252
ENSG00000183876	ENSG00000183876.9	arylsulfatase family member I [Source:HGNC Symbol;Acc:HGNC:32521]	ARSI	protein_coding	Q5FYB1	340075	4.188968903023807	4.412321000020973	317.2375636507481	1.610164164272211	1.517945704757314	1.3511472880232986	0.03594581914778008	0.06041915098148575	7.6156940826975e-4	87	122	167	825	385	793
ENSG00000141052	ENSG00000141052.17	myocardin [Source:HGNC Symbol;Acc:HGNC:16067]	MYOCD	protein_coding	Q8IZQ8	93649	3.9169844257267847	4.1581332008088046	263.4493318147374	1.494896538569053	1.501153009442291	1.3518158236575781	0.0618640120926802	0.08141955856882213	4.410243620290555e-4	31	140	227	732	288	687
ENSG00000104635	ENSG00000104635.14	solute carrier family 39 member 14 [Source:HGNC Symbol;Acc:HGNC:20858]	SLC39A14	protein_coding	A0A0S2Z534,Q15043	23516	7.230080107497564	7.584403666802941	2853.071481941907	1.8480117601820443	1.654132317065862	1.357013299176799	0.11460601913569253	0.14960213266038722	0.020677323188925494	175	1576	2506	8109	3622	6921
ENSG00000180537	ENSG00000180537.13	ring finger protein 182 [Source:HGNC Symbol;Acc:HGNC:28522]	RNF182	protein_coding	A0A024QZW5,Q8N6D2	221687	1.504704633549919	2.03331991615662	58.05575880143639	1.9215712790014796	1.7782691072395527	1.3570366962507676	0.12687027027450282	0.17666272807964686	0.041831588007401325	2	36	39	147	64	187
ENSG00000145901	ENSG00000145901.15	TNFAIP3 interacting protein 1 [Source:HGNC Symbol;Acc:HGNC:16903]	TNIP1	protein_coding	A0A0A0MRZ4,A8K4N4,B7Z8K2,Q15025	10318	8.278716419540881	8.532426907685894	5558.213037488344	1.6875615634733145	1.586223778444105	1.3582333877816977	0.044093228098115916	0.08082218419848905	0.004003983281834139	1615	1716	2828	14517	7804	12431
ENSG00000241322	ENSG00000241322.11	CMT1A duplicated region transcript 1 [Source:HGNC Symbol;Acc:HGNC:14379]	CDRT1	protein_coding	A0A087WSX6,O95170,Q59EB2,Q9BXD7	374286	1.9658763108229305	2.218915791410894	67.71575953363183	1.585761516037167	1.5402529750778122	1.3597120636102664	0.05785840921898536	0.0818011827731713	0.0026986739755222367	18	20	47	172	105	133
ENSG00000127561	ENSG00000127561.15	synaptogyrin 3 [Source:HGNC Symbol;Acc:HGNC:11501]	SYNGR3	protein_coding	O43761	9143	2.233588900479152	2.5233519713898986	83.05197092478375	1.5124745620932756	1.5666956297651409	1.3657647100967008	0.07150822619277078	0.09144781128874084	0.0019401342934904382	9	33	85	235	111	186
ENSG00000112763	ENSG00000112763.17	butyrophilin subfamily 2 member A1 [Source:HGNC Symbol;Acc:HGNC:1136]	BTN2A1	protein_coding	Q7KYR7	11120	5.092794516504754	5.322128692010191	593.9348221586092	1.550985122318032	1.4990495221571398	1.366030036571041	0.05064762417586498	0.07620352717383304	1.6067080610605034e-4	70	314	519	1614	766	1364
ENSG00000153214	ENSG00000153214.11	transmembrane protein 87B [Source:HGNC Symbol;Acc:HGNC:25913]	TMEM87B	protein_coding	Q96K49	84910	5.094995306936083	5.434954939851252	640.9359533949976	1.8108507078453093	1.636261105148865	1.3673300499244347	0.09760245127881138	0.13960817450910154	0.01519299738478194	45	278	679	1791	770	1651
ENSG00000148926	ENSG00000148926.10	adrenomedullin [Source:HGNC Symbol;Acc:HGNC:259]	ADM	protein_coding	P35318	133	5.738952100944528	5.924685197684923	906.2051200174833	1.4339968595675885	1.449440104339046	1.3681073842538465	0.025607804078337282	0.03648844079386595	8.719934136082206e-9	168	393	763	2211	1367	1866
ENSG00000187678	ENSG00000187678.9	sprouty RTK signaling antagonist 4 [Source:HGNC Symbol;Acc:HGNC:15533]	SPRY4	protein_coding	A0A0C4DFS6,Q9C004	81848	3.934119173968126	4.321901791674443	294.81527700710257	1.7838834555031864	1.6806509829161664	1.3683769789510665	0.11465082743406559	0.1495927448759488	0.02189484812788697	16	158	261	766	416	719
ENSG00000236753	ENSG00000236753.7	MKLN1 antisense RNA [Source:HGNC Symbol;Acc:HGNC:40374]	MKLN1-AS2	processed_transcript	NA	100506881	2.530147500365686	2.977718805064192	114.44978443454382	1.8187386005391928	1.7208862286814541	1.3717080532494326	0.11243738458009059	0.15988342615365134	0.027909999923111162	5	68	87	309	169	264
ENSG00000184792	ENSG00000184792.16	oxysterol binding protein 2 [Source:HGNC Symbol;Acc:HGNC:8504]	OSBP2	protein_coding	Q969R2	23762	3.826297251968138	4.033479261702409	242.14104391740017	1.4810343384658957	1.4756627065690207	1.3727799228451574	0.03501814467486107	0.04766709058516365	2.996330712449439e-6	40	137	160	677	301	549
ENSG00000196511	ENSG00000196511.14	thiamin pyrophosphokinase 1 [Source:HGNC Symbol;Acc:HGNC:17358]	TPK1	protein_coding	A0A090N8Y0,F5GZG6,Q9H3S4	27010	1.3327732414913969	1.5906655551924658	42.9280755301047	1.5224414476530472	1.5470927187844876	1.3751511329159596	0.06538687661855427	0.07426124620566724	0.002055019127326429	10	14	32	113	65	85
ENSG00000089723	ENSG00000089723.10	OTU deubiquitinase, ubiquitin aldehyde binding 2 [Source:HGNC Symbol;Acc:HGNC:20351]	OTUB2	protein_coding	Q96DC9	78990	3.2082123651065744	3.3997323435275084	155.71178359299645	1.4657351913126144	1.448126126951766	1.3776155625036188	0.026505714256150874	0.03265933146506086	1.5955361609922817e-7	36	62	115	411	189	373
ENSG00000100558	ENSG00000100558.9	pleckstrin 2 [Source:HGNC Symbol;Acc:HGNC:19238]	PLEK2	protein_coding	Q9NYT0	26499	4.751856551195933	5.035972765640576	490.4734716043844	1.8002112340631258	1.6455345996449597	1.3791834322224787	0.04451369299853725	0.08872180658663496	0.006619362569439103	145	153	211	1373	629	1153
ENSG00000197635	ENSG00000197635.10	dipeptidyl peptidase 4 [Source:HGNC Symbol;Acc:HGNC:3009]	DPP4	protein_coding	P27487	1803	1.5024169482951693	1.873323930264235	51.83387879588707	1.6308144350724354	1.6501630598011756	1.3798333250930115	0.09241786660857369	0.12106845013605555	0.009461858992414605	4	20	54	155	66	122
ENSG00000166016	ENSG00000166016.6	ankyrin repeat and BTB domain containing 2 [Source:HGNC Symbol;Acc:HGNC:23842]	ABTB2	protein_coding	Q8N961	25841	5.966062587790909	6.363148520727219	1222.329411759182	1.9820999151375425	1.7184275706231935	1.3802444335602344	0.11464523717819587	0.1581421001772392	0.0254530162482034	64	680	1018	3065	1792	2991
ENSG00000197106	ENSG00000197106.7	solute carrier family 6 member 17 [Source:HGNC Symbol;Acc:HGNC:31399]	SLC6A17	protein_coding	Q9H1V8	388662	2.9186007451197313	3.1342597991009167	128.72286482634115	1.450601801460015	1.4971064327845776	1.3803998969267064	0.0352011296506373	0.04037815598860303	1.339577858677282e-6	21	55	112	328	181	287
ENSG00000106070	ENSG00000106070.20	growth factor receptor bound protein 10 [Source:HGNC Symbol;Acc:HGNC:4564]	GRB10	protein_coding	Q13322	2887	6.491364186774353	6.694367223703387	1543.318196648779	1.4898363616954908	1.4758006119866194	1.381455659874536	0.03524969369732716	0.05392274037939691	1.1796958426171758e-6	220	767	1336	4302	2077	3230
ENSG00000059804	ENSG00000059804.16	solute carrier family 2 member 3 [Source:HGNC Symbol;Acc:HGNC:11007]	SLC2A3	protein_coding	P11169	6515	4.862028487244073	5.089340800077455	506.0242343429644	1.5069434600651486	1.5215249809622595	1.38493586666254	0.045870499220691065	0.06277398235179155	1.1613440152861603e-4	75	206	476	1297	816	946
ENSG00000146112	ENSG00000146112.12	protein phosphatase 1 regulatory subunit 18 [Source:HGNC Symbol;Acc:HGNC:29413]	PPP1R18	protein_coding	A0A024RCJ8,Q6NYC8	107987457,170954	2.5758605102351178	2.7996698051390294	101.64678930833755	1.4585100983873438	1.5130140825928515	1.3857384580187673	0.03941451590439147	0.04412536603169185	1.566418099169718e-5	17	44	84	229	144	253
ENSG00000114279	ENSG00000114279.13	fibroblast growth factor 12 [Source:HGNC Symbol;Acc:HGNC:3668]	FGF12	protein_coding	P61328	2257	-0.012736187644880456	0.714663015089146	21.74720468983287	2.1571238923135607	1.8671476529759363	1.3889230716274517	0.16098567404943265	0.2261824280499661	0.04590541249819086	0	11	18	59	30	60
ENSG00000164970	ENSG00000164970.15	family with sequence similarity 219 member A [Source:HGNC Symbol;Acc:HGNC:19920]	FAM219A	protein_coding	Q8IW50	203259	4.74295190218083	4.956366632316208	460.89094312873215	1.508641956415196	1.4977830964301866	1.3936437479025907	0.03594581914778008	0.052089941427033756	1.384487379993718e-6	64	217	412	1157	635	1066
ENSG00000080824	ENSG00000080824.19	heat shock protein 90 alpha family class A member 1 [Source:HGNC Symbol;Acc:HGNC:5253]	HSP90AA1	protein_coding	K9JA46,P07900,Q86SX1	3320	11.565659492962372	11.747491712754984	51387.668865521715	1.456432120202019	1.4552931875372987	1.3941998603417456	0.02208980366866616	0.04220577923500219	1.9838491743986023e-14	9310	25307	38739	142765	58703	124857
ENSG00000124216	ENSG00000124216.4	snail family transcriptional repressor 1 [Source:HGNC Symbol;Acc:HGNC:11128]	SNAI1	protein_coding	O95863	6615	2.484662745343142	2.711486151650654	95.52380664344348	1.4694763355758793	1.522821635756818	1.3943806943552404	0.03966922787224275	0.044483984882275514	2.1162830204831864e-5	16	43	75	215	142	227
ENSG00000115652	ENSG00000115652.14	UDP-glucuronate decarboxylase 1 [Source:HGNC Symbol;Acc:HGNC:17729]	UXS1	protein_coding	Q8NBZ7	80146	6.252899326396854	6.494260659897575	1341.561582060163	1.5969467761592637	1.5362627882648887	1.3954272919484798	0.05363731015921677	0.08082218419848905	3.3770064307921544e-4	149	664	1231	3538	1828	3060
ENSG00000026508	ENSG00000026508.19	CD44 molecule (Indian blood group) [Source:HGNC Symbol;Acc:HGNC:1681]	CD44	protein_coding	P16070	960	9.293006842497624	9.476563371728567	10642.744303830483	1.4700032242556125	1.4588275227573702	1.3982646660569444	0.02091161488823127	0.03721235656203228	1.3443156766192516e-14	1849	4710	9180	29125	12801	25161
ENSG00000116584	ENSG00000116584.20	Rho/Rac guanine nucleotide exchange factor 2 [Source:HGNC Symbol;Acc:HGNC:682]	ARHGEF2	protein_coding	Q92974	9181	6.067263239134649	6.251083720304417	1137.4476531260964	1.466323469440056	1.4672227874547383	1.4011644486742698	0.018323406724216368	0.02764394109606512	3.3885309242164273e-13	234	449	925	2821	1490	2728
ENSG00000010810	ENSG00000010810.17	FYN proto-oncogene, Src family tyrosine kinase [Source:HGNC Symbol;Acc:HGNC:4037]	FYN	protein_coding	P06241	2534	1.3581806408190416	1.6787103012855062	45.096949417336916	1.5725297732333121	1.6300269127374287	1.4036243768615424	0.07389892526393509	0.08863470915107768	0.002708533794754139	5	18	42	143	55	101
ENSG00000135750	ENSG00000135750.15	potassium two pore domain channel subfamily K member 1 [Source:HGNC Symbol;Acc:HGNC:6272]	KCNK1	protein_coding	A0A024R3T2,O00180	3775	4.29915889202537	4.823707586988221	418.0778897857415	2.1100437927322586	1.8624327332915862	1.4043966631167886	0.13568520794458094	0.17943096700731342	0.04160429209982971	13	196	377	1182	587	1030
ENSG00000187957	ENSG00000187957.8	delta/notch like EGF repeat containing [Source:HGNC Symbol;Acc:HGNC:24456]	DNER	protein_coding	Q8NFT8	92737	1.1790830853799963	1.515994391473914	40.11718284881525	1.629146698243409	1.6367478070190404	1.4058098394229805	0.07691381731037535	0.10223768577020337	0.004119850915174895	4	23	27	97	52	111
ENSG00000116668	ENSG00000116668.13	SWT1 RNA endoribonuclease homolog [Source:HGNC Symbol;Acc:HGNC:16785]	SWT1	protein_coding	B3KXU9,Q5T5J6	54823	2.140952518070858	2.4778066781819077	80.22089396970797	1.6018478103563234	1.6386550893465062	1.406426410768407	0.08199519076157999	0.10764211761376517	0.004573216911981175	7	31	83	221	99	208
ENSG00000224411	ENSG00000224411.3	heat shock protein 90 alpha family class A member 2, pseudogene [Source:HGNC Symbol;Acc:HGNC:5256]	RP11-1033A18.1	pseudogene	NA	NA	2.428040221847897	2.7577813674278087	98.32643153565968	1.598323536526987	1.6425240977234026	1.407246770561085	0.09241786660857369	0.10894673385343176	0.0059688925191604784	9	55	72	190	156	262
ENSG00000136147	ENSG00000136147.18	PHD finger protein 11 [Source:HGNC Symbol;Acc:HGNC:17024]	PHF11	protein_coding	B4DDL5,Q9UIL8	51131	3.0766983485326485	3.2927411203958767	144.11115315055224	1.5185221063387149	1.5127752992000087	1.4085645049826523	0.03594581914778008	0.04143497408237578	1.45525029931263e-5	30	67	92	447	153	339
ENSG00000143622	ENSG00000143622.11	Ras like without CAAX 1 [Source:HGNC Symbol;Acc:HGNC:10023]	RIT1	protein_coding	Q92963	6016	4.649723739159108	4.942960640702089	455.3841481750566	1.6864256390611867	1.6057043255160333	1.4094119350704672	0.07588616760268374	0.10486669439360799	0.0029987443209877193	40	222	425	1199	557	1201
ENSG00000140941	ENSG00000140941.14	microtubule associated protein 1 light chain 3 beta [Source:HGNC Symbol;Acc:HGNC:13352]	MAP1LC3B	protein_coding	Q658J6,Q9GZQ8	81631	6.352632924243129	6.543738728025012	1391.0336399931523	1.4764884851025948	1.476972937008635	1.4095873310347642	0.022125934885019807	0.03442420656763305	9.357617755311906e-13	230	654	1148	3953	1698	3152
ENSG00000126524	ENSG00000126524.10	SBDS ribosome maturation factor [Source:HGNC Symbol;Acc:HGNC:19440]	SBDS	protein_coding	A0A0S2Z5I7,Q9Y3A5	51119	6.413008351528909	6.657925648488329	1502.666187207762	1.5961651647221118	1.5530296427193293	1.4114155526424388	0.05335581150323263	0.07915019901972095	2.953485964457288e-4	172	797	1243	4153	1672	3967
ENSG00000115520	ENSG00000115520.8	coenzyme Q10B [Source:HGNC Symbol;Acc:HGNC:25819]	COQ10B	protein_coding	B8ZZV9,B8ZZX2,Q9H8M1	80219	4.518515496030109	4.777687672138902	406.2594023798594	1.6048798994158209	1.5659333571380072	1.4121680092220685	0.0573041963055427	0.08206436905912533	4.4124945224810393e-4	43	193	378	1018	545	1008
ENSG00000186480	ENSG00000186480.13	insulin induced gene 1 [Source:HGNC Symbol;Acc:HGNC:6083]	INSIG1	protein_coding	A0A024RD68,A4D2M9,F5H6P3,O15503	3638	7.247025209108694	7.4653936322602625	2633.9661762225537	1.5421501565817128	1.521816054016401	1.412588213667396	0.03676672229493336	0.05724062900183132	4.614874033304406e-6	347	1331	2215	7621	3333	5809
ENSG00000116977	ENSG00000116977.18	galectin 8 [Source:HGNC Symbol;Acc:HGNC:6569]	LGALS8	protein_coding	O00214	3964	6.214652655001155	6.501048224296161	1346.3623592065119	1.7149093028467226	1.602026436514508	1.4135872769103826	0.07538856153525787	0.10670729203946432	0.0031578167131140044	118	676	1239	3749	1727	3210
ENSG00000184014	ENSG00000184014.8	DENN domain containing 5A [Source:HGNC Symbol;Acc:HGNC:19344]	DENND5A	protein_coding	Q6IQ26	23258	6.361005249756787	6.743419644051385	1591.2715868320859	1.9535126661046716	1.7254769965428014	1.4140509173003575	0.10652760530719338	0.14662165929809556	0.01788775085277822	90	860	1335	4706	2122	3655
ENSG00000143702	ENSG00000143702.16	centrosomal protein 170 [Source:HGNC Symbol;Acc:HGNC:28920]	CEP170	protein_coding	Q5SW79	645455,9859	5.646921046920797	6.194643289415356	1085.3290024573987	2.324810275397317	1.907779967795995	1.4141710303457655	0.13805811598364504	0.18659277968523233	0.04505439617623787	32	499	966	3277	1255	3018
ENSG00000125505	ENSG00000125505.17	membrane bound O-acyltransferase domain containing 7 [Source:HGNC Symbol;Acc:HGNC:15505]	MBOAT7	protein_coding	Q96N66	79143	5.9111903551182365	6.1767316327007595	1075.8015320881257	1.6638052789080013	1.5780413751030893	1.4149555286397106	0.06324843834837007	0.09186618720872203	0.00118757784709085	107	575	910	2608	1518	2621
ENSG00000091409	ENSG00000091409.15	integrin subunit alpha 6 [Source:HGNC Symbol;Acc:HGNC:6142]	ITGA6	protein_coding	P23229	3655	7.072580716513919	7.4769590177929866	2646.4815683744337	1.9741745856004667	1.752503907000592	1.4156800480881924	0.11712244465942806	0.1542158843811897	0.02215655342422199	139	1228	2535	7968	3122	6774
ENSG00000179820	ENSG00000179820.16	myeloid associated differentiation marker [Source:HGNC Symbol;Acc:HGNC:7544]	MYADM	protein_coding	A0A024R4N0,Q96S97	91663	8.12978119133651	8.349343570647486	4864.715859381226	1.5582885622409672	1.5216997823941434	1.4170997630342177	0.038660049084531356	0.06141499934837609	1.0690587155810278e-5	633	2308	4375	11853	6663	11765
ENSG00000148143	ENSG00000148143.13	zinc finger protein 462 [Source:HGNC Symbol;Acc:HGNC:21684]	ZNF462	protein_coding	Q63HJ5,Q96JM2	58499	3.707744714466629	4.135660671851274	258.5292616203399	1.853897711415756	1.757761055293288	1.4195804529653346	0.11224729312588647	0.14981965149368512	0.02220296458618765	13	103	271	724	335	664
ENSG00000003400	ENSG00000003400.15	caspase 10 [Source:HGNC Symbol;Acc:HGNC:1500]	CASP10	protein_coding	A0A0S2Z3G5,A0A0S2Z3Z5,Q92851	843	4.013002914926763	4.219560781517764	276.01603046233765	1.4995077250852669	1.511265502951521	1.4231462950677805	0.027082983976205316	0.03327923237919316	6.112112733578634e-8	50	137	188	821	362	559
ENSG00000132256	ENSG00000132256.19	tripartite motif containing 5 [Source:HGNC Symbol;Acc:HGNC:16276]	TRIM5	protein_coding	Q9C035	85363	4.964381309523475	5.319471098113836	591.4509844504935	1.8578815903839863	1.687959466744726	1.4232127716698066	0.09540568310081186	0.13266360158429605	0.011483077137003132	38	292	546	1645	772	1457
ENSG00000120162	ENSG00000120162.10	MOB kinase activator 3B [Source:HGNC Symbol;Acc:HGNC:23825]	MOB3B	protein_coding	Q86TA1	79817	3.186891000759834	3.5649871426998345	173.2012689891283	1.7301396894299987	1.7003258985383163	1.4258288646130262	0.0959019694431218	0.13050556854618278	0.01122339920359298	11	98	134	535	191	449
ENSG00000196937	ENSG00000196937.11	FAM3 metabolism regulating signaling molecule C [Source:HGNC Symbol;Acc:HGNC:18664]	FAM3C	protein_coding	Q92520	10447	4.630868610281269	5.156366076945237	527.0748667229672	2.1697700077590714	1.8812459548978984	1.4263638502303135	0.13106787955178006	0.17768181769439043	0.03926518800335421	17	232	491	1497	645	1473
ENSG00000119537	ENSG00000119537.18	3-ketodihydrosphingosine reductase [Source:HGNC Symbol;Acc:HGNC:4021]	KDSR	protein_coding	A0A024R292,Q06136	2531	5.244088767349752	5.439857546737444	645.9964260465777	1.498882081506061	1.4974300153531754	1.4290655625571473	0.020808631629235883	0.02975495125054663	1.2801080010024519e-14	109	302	512	1812	816	1452
ENSG00000182197	ENSG00000182197.12	exostosin glycosyltransferase 1 [Source:HGNC Symbol;Acc:HGNC:3512]	EXT1	protein_coding	Q16394	2131	6.033251260172997	6.252348286849164	1140.351920927428	1.5987135092870255	1.5621769944229984	1.4309972890426748	0.02368041154932691	0.04037815598860303	1.500545144890665e-5	286	383	730	3176	1459	2611
ENSG00000163697	ENSG00000163697.17	amyloid beta precursor protein binding family B member 2 [Source:HGNC Symbol;Acc:HGNC:582]	APBB2	protein_coding	B4DJ88,B4E2F2,G5E9Y1,Q5I0G1,Q92870	323	4.270445540623443	4.594657632901501	357.0871120812868	1.7272313303067277	1.6530280252307947	1.4317784847073614	0.08368434683960087	0.11329364610989383	0.00500831272668081	27	191	301	949	501	841
ENSG00000110218	ENSG00000110218.9	pannexin 1 [Source:HGNC Symbol;Acc:HGNC:8599]	PANX1	protein_coding	A0A024R397,Q96RD7	24145	4.525481388753559	4.732680447996559	394.45486714250137	1.511738434298356	1.5155297427282612	1.4331237227442748	0.024691771691213366	0.03423095397655965	1.6370322945665574e-10	62	189	313	1129	485	902
ENSG00000154640	ENSG00000154640.15	BTG anti-proliferation factor 3 [Source:HGNC Symbol;Acc:HGNC:1132]	BTG3	protein_coding	Q14201,Q6IAU3	10950	4.316310364515115	4.593959786585306	357.0844808622207	1.6392563977962387	1.6006789888355821	1.4342813909646392	0.06292976007428851	0.08848429793628142	7.998521243734564e-4	35	189	296	982	424	925
ENSG00000142867	ENSG00000142867.14	BCL10 immune signaling adaptor [Source:HGNC Symbol;Acc:HGNC:989]	BCL10	protein_coding	A2TDT2,O95999	8915	4.093805522789517	4.292953593421468	290.77690616536665	1.5038042142211487	1.5047888978602992	1.4347117992630165	0.02139910783265457	0.026690128459486786	4.0756356705347923e-10	60	117	220	813	334	715
ENSG00000052802	ENSG00000052802.13	methylsterol monooxygenase 1 [Source:HGNC Symbol;Acc:HGNC:10545]	MSMO1	protein_coding	Q15800	6307	6.717461316024167	6.9536854431431045	1846.0005556212275	1.5969962036514678	1.5583773988480762	1.4362657384590451	0.04205825434473504	0.06467175476693454	3.5126785323143215e-5	219	895	1630	5031	2427	4272
ENSG00000172936	ENSG00000172936.15	MYD88 innate immune signal transduction adaptor [Source:HGNC Symbol;Acc:HGNC:7562]	MYD88	protein_coding	A0A0A0MS70,A0A0A0MSI9,A0A0A0MST0,Q99836	4615	6.191613098612614	6.439262399261473	1291.472919854427	1.6319209889112893	1.5729675326318808	1.437038656527094	0.046185654378485895	0.07386144161299854	1.4530443525630617e-4	145	690	1040	3470	1803	2869
ENSG00000130635	ENSG00000130635.16	collagen type V alpha 1 chain [Source:HGNC Symbol;Acc:HGNC:2209]	COL5A1	protein_coding	A0A024R8E5,A0A087WXW9,B2ZZ86,P20908,Q59EE7	1289	7.435404964648792	7.666482822603726	3028.626900709808	1.5843743373089891	1.550551989445151	1.4387239420865559	0.040093392229138346	0.06289962257355143	2.4520778960511985e-5	372	1574	2474	7731	4269	6913
ENSG00000148634	ENSG00000148634.15	HECT and RLD domain containing E3 ubiquitin protein ligase 4 [Source:HGNC Symbol;Acc:HGNC:24521]	HERC4	protein_coding	A0A024QZN8,Q5GLZ8	26091	6.1456412053857665	6.527854954168349	1369.5817420089152	1.9430140712757002	1.7486821898671567	1.4540166885848942	0.10255741937520312	0.13900233209697127	0.013695972231140524	82	688	1188	4217	1506	3615
ENSG00000027697	ENSG00000027697.15	interferon gamma receptor 1 [Source:HGNC Symbol;Acc:HGNC:5439]	IFNGR1	protein_coding	A0A0S2Z3Y2,P15260	3459	5.855765054483991	6.2035743530875695	1094.1116244091008	1.88788975227436	1.7087105921871293	1.4573653181192916	0.08907887054737229	0.12326792562319965	0.00777381412002848	74	538	981	3072	1402	2737
ENSG00000010818	ENSG00000010818.10	HIVEP zinc finger 2 [Source:HGNC Symbol;Acc:HGNC:4921]	HIVEP2	protein_coding	P31629	3097	4.520362254833862	4.932342865954037	451.370840100923	1.944876699267688	1.7727851458806432	1.459350049272613	0.10371695505497104	0.14373297122708598	0.01689337826621109	24	187	454	1267	620	1095
ENSG00000060982	ENSG00000060982.15	branched chain amino acid transaminase 1 [Source:HGNC Symbol;Acc:HGNC:976]	BCAT1	protein_coding	A0A024RAV0,P54687	586	3.6414724448081	3.889445282854467	218.54403773125384	1.5555127510462075	1.5978201337077358	1.4628478810437424	0.04196184192511859	0.05038773550958679	3.498005955333154e-5	34	83	191	610	221	623
ENSG00000158470	ENSG00000158470.5	beta-1,4-galactosyltransferase 5 [Source:HGNC Symbol;Acc:HGNC:928]	B4GALT5	protein_coding	O43286	9334	7.09971118242284	7.4198087359370035	2546.91756304376	1.8054590789070881	1.6811295669903168	1.4630116755466707	0.0817396695341729	0.11203485142049517	0.004346460731098522	195	1295	2208	7136	3372	6090
ENSG00000092531	ENSG00000092531.10	synaptosome associated protein 23 [Source:HGNC Symbol;Acc:HGNC:11131]	SNAP23	protein_coding	A0A024R9R8,A8K287,O00161	8773	5.010424443414979	5.428399086941866	637.5849884535407	2.015462668830786	1.7893898898600584	1.4643062371998898	0.10528396915343628	0.14599259284427177	0.01710239396859667	32	304	573	1874	813	1595
ENSG00000074695	ENSG00000074695.6	lectin, mannose binding 1 [Source:HGNC Symbol;Acc:HGNC:6631]	LMAN1	protein_coding	A0A024R2A7,P49257	3998	6.945452506713068	7.332997675898252	2395.5188088650207	1.9507678486139335	1.760488995421149	1.4645608405103334	0.10528396915343628	0.14071597127916524	0.014257914745478295	138	1143	2175	7033	2812	6333
ENSG00000198855	ENSG00000198855.7	FIC domain containing [Source:HGNC Symbol;Acc:HGNC:18416]	FICD	protein_coding	A0A024RBM8,Q9BVA6	11153	3.3907706613573376	3.6099992602162283	179.9334452965558	1.5247548682284657	1.5552589654880422	1.464603287180089	0.023501339001793797	0.02764394109606512	3.4170577823128645e-10	30	76	145	484	240	414
ENSG00000084444	ENSG00000084444.14	family with sequence similarity 234 member B [Source:HGNC Symbol;Acc:HGNC:29288]	KIAA1467	protein_coding	A2RU67	57613	3.110967721424765	3.3464789211404637	149.25837375479549	1.5323368852525139	1.5755795413151579	1.465909550326643	0.029914126483404635	0.03584582712899298	6.800224051305404e-8	22	66	122	430	189	342
ENSG00000165046	ENSG00000165046.12	leucine zipper and EF-hand containing transmembrane protein 2 [Source:HGNC Symbol;Acc:HGNC:14648]	LETM2	protein_coding	A8K1M9,E9PMA4,Q2VYF4	137994	2.7942594783003574	3.016055506344127	118.6263109232131	1.5495750258163483	1.5497305508890007	1.4661351416212915	0.02681816160461045	0.03158803046359563	2.2543483613065832e-7	25	43	90	332	145	282
ENSG00000156515	ENSG00000156515.23	hexokinase 1 [Source:HGNC Symbol;Acc:HGNC:4922]	HK1	protein_coding	A0A024QZK7,A8K7J7,B3KXY9,P19367,P78542,Q59FD4	3098	6.998137731235406	7.1944118543628495	2187.2098937638984	1.5180309538242358	1.5222780335238106	1.466359009582871	0.015845985809482762	0.02526665466802473	1.3051264154924885e-20	390	931	1752	5707	3002	4919
ENSG00000156453	ENSG00000156453.13	protocadherin 1 [Source:HGNC Symbol;Acc:HGNC:8655]	PCDH1	protein_coding	A8K0E7,B4DUA8,B4E2D8,Q08174	5097	2.0116893033837346	2.2959579403565384	70.98329806151389	1.561783744901567	1.654434581889494	1.4669401959800037	0.06342622911963552	0.06022742261487351	6.816288199035468e-4	11	25	60	188	119	132
ENSG00000102921	ENSG00000102921.8	NEDD4 binding protein 1 [Source:HGNC Symbol;Acc:HGNC:29850]	N4BP1	protein_coding	O75113	9683	5.175091306862591	5.415949440715493	634.0994276215166	1.6211990966802339	1.5833532035293316	1.46968910880608	0.03594581914778008	0.056112291801403945	5.372538227475154e-6	78	288	563	1761	812	1499
ENSG00000178726	ENSG00000178726.7	thrombomodulin [Source:HGNC Symbol;Acc:HGNC:11784]	THBD	protein_coding	P07204	7056	5.72353503767993	6.005978982277331	954.7792758259212	1.7320541006148753	1.6368975599834572	1.4702015647875075	0.05789385555043463	0.0881535953559023	7.338159040327709e-4	90	478	820	2624	1215	2364
ENSG00000111801	ENSG00000111801.16	butyrophilin subfamily 3 member A3 [Source:HGNC Symbol;Acc:HGNC:1140]	BTN3A3	protein_coding	A0A024R042,O00478	10384	2.114806028801755	2.363425827537853	74.4533285794923	1.5598912678449575	1.59272468514952	1.4707670947365636	0.035552445623484606	0.04037815598860303	8.654669616117013e-6	12	35	52	180	101	190
ENSG00000112335	ENSG00000112335.15	sorting nexin 3 [Source:HGNC Symbol;Acc:HGNC:11174]	SNX3	protein_coding	O60493	8724	7.232688853395942	7.444851152734817	2598.5686993269237	1.5536213576836357	1.5475874504625131	1.4728966901499878	0.023501339001793797	0.03728484866649433	2.1813100994488496e-10	382	1234	2096	7020	3244	6321
ENSG00000171132	ENSG00000171132.14	protein kinase C epsilon [Source:HGNC Symbol;Acc:HGNC:9401]	PRKCE	protein_coding	L7RTI5,Q02156	5581	4.10117958296939	4.386943760714182	309.0132995937041	1.66081995623389	1.637639651200428	1.4730302423435917	0.05574189787360682	0.08085825126230695	4.585450714557061e-4	31	170	230	952	386	690
ENSG00000108854	ENSG00000108854.16	SMAD specific E3 ubiquitin protein ligase 2 [Source:HGNC Symbol;Acc:HGNC:16809]	SMURF2	protein_coding	Q96DE7,Q9HAU4	64750	4.494866042008492	5.146894391091468	523.0597056794433	2.372187676366094	2.042721178804859	1.4767821785406157	0.14740042605967926	0.1897218629815794	0.04831272366498167	11	250	395	1727	538	1526
ENSG00000104368	ENSG00000104368.18	plasminogen activator, tissue type [Source:HGNC Symbol;Acc:HGNC:9051]	PLAT	protein_coding	B4DN26,P00750	5327	3.104715400756239	3.465655886232447	161.6433407594564	1.7096307727905755	1.7087244464146112	1.479151786229364	0.08322043691696744	0.11270843117897049	0.004461373548846844	11	75	148	462	216	386
ENSG00000178538	ENSG00000178538.10	carbonic anhydrase 8 [Source:HGNC Symbol;Acc:HGNC:1382]	CA8	protein_coding	P35219	767	5.000801910159178	5.247127474627224	563.7389550987509	1.6344250611580422	1.5967690951237037	1.4806131076313473	0.036247947580171476	0.05635600808353991	6.900968861384612e-6	68	292	436	1587	706	1352
ENSG00000185222	ENSG00000185222.10	transcription elongation factor A like 9 [Source:HGNC Symbol;Acc:HGNC:30084]	WBP5	protein_coding	Q9UHQ7	51186	5.828849486434578	6.137182339251405	1045.9555863291835	1.7879053328972976	1.6737206920435217	1.4808137283183342	0.07025185980040166	0.10080244475311702	0.0022806965095149736	88	507	924	2514	1460	2723
ENSG00000166900	ENSG00000166900.17	syntaxin 3 [Source:HGNC Symbol;Acc:HGNC:11438]	STX3	protein_coding	Q13277,Q53YE2	6809	5.01055212226785	5.221250700450511	554.9325233669308	1.5583155935383213	1.5568002911287067	1.4830550034653673	0.018546288406761778	0.02677069699473604	2.0751447026230393e-12	99	216	457	1578	669	1326
ENSG00000214193	ENSG00000214193.11	SH3 domain containing 21 [Source:HGNC Symbol;Acc:HGNC:26236]	SH3D21	protein_coding	A4FU49	79729	1.5650405898041726	1.8935578692505461	53.09583712630037	1.7150290753251363	1.7132269945637773	1.4837260205544975	0.07056980703119013	0.08390094602182742	0.0031263624216908573	10	12	47	168	72	108
ENSG00000168389	ENSG00000168389.18	major facilitator superfamily domain containing 2A [Source:HGNC Symbol;Acc:HGNC:25897]	MFSD2A	protein_coding	B4DNN7,E7EPI8,Q71RE4,Q8NA29	84879	3.3130324174318977	3.537377920798133	171.65883779711334	1.611815247457223	1.5731687689274498	1.487080283605296	0.02353648621552978	0.03217666349490712	5.37341345974005e-7	40	60	116	434	239	399
ENSG00000124508	ENSG00000124508.17	butyrophilin subfamily 2 member A2 [Source:HGNC Symbol;Acc:HGNC:1137]	BTN2A2	protein_coding	A0A024R038,Q8WVV5	10385	4.242909618423635	4.464246486476558	327.27294869199477	1.5556570034327621	1.5755375850193685	1.4885893849237082	0.022175582504016914	0.02901487076658607	1.2038944703232879e-10	52	141	262	865	470	714
ENSG00000080573	ENSG00000080573.7	collagen type V alpha 3 chain [Source:HGNC Symbol;Acc:HGNC:14864]	COL5A3	protein_coding	P25940	50509	0.36237303725190584	1.1585904731934824	30.427661813045724	2.3481263090751665	1.9842846567145924	1.4916055079633255	0.155567730183511	0.21132482705081318	0.04067378018361534	0	15	23	79	41	92
ENSG00000136002	ENSG00000136002.19	Rho guanine nucleotide exchange factor 4 [Source:HGNC Symbol;Acc:HGNC:684]	ARHGEF4	protein_coding	Q9NR80,Q9NTG0	50649	2.729486776509532	2.996806015989694	116.9018901542892	1.5883853382586826	1.647567965798736	1.4917543897497139	0.04451369299853725	0.05038773550958679	1.0436735553806122e-4	19	39	101	284	193	243
ENSG00000065911	ENSG00000065911.12	methylenetetrahydrofolate dehydrogenase (NADP+ dependent) 2, methenyltetrahydrofolate cyclohydrolase [Source:HGNC Symbol;Acc:HGNC:7434]	MTHFD2	protein_coding	P13995	10797	6.7538281973874845	7.16544481422417	2132.644763189925	2.038952195898572	1.8059647299230592	1.4924632262921902	0.1034807853961895	0.14235015965889203	0.015145707896580695	112	1165	1625	6208	2704	5436
ENSG00000133121	ENSG00000133121.21	StAR related lipid transfer domain containing 13 [Source:HGNC Symbol;Acc:HGNC:19164]	STARD13	protein_coding	A0A024RDV4,B2R789,B3KRK6,Q9Y3M8	90627	3.3257284161214917	3.7232981110123853	193.73487880410423	1.8079318134385043	1.7616146760167908	1.4933198681514943	0.09102954999009313	0.12471520893634055	0.008396861175428604	11	102	155	545	266	469
ENSG00000131711	ENSG00000131711.15	microtubule associated protein 1B [Source:HGNC Symbol;Acc:HGNC:6836]	MAP1B	protein_coding	A2BDK6,P46821,Q6PJD3,Q86X89	4131	8.448271570738514	8.704604071108035	6216.073087799213	1.677312751847389	1.6177067831890808	1.4935606195357993	0.04550916789731814	0.07068625100734804	7.537419856511066e-5	693	2924	5415	18127	7332	15317
ENSG00000159216	ENSG00000159216.18	RUNX family transcription factor 1 [Source:HGNC Symbol;Acc:HGNC:10471]	RUNX1	protein_coding	Q01196	100506403,861	4.719352233454884	4.965623187187383	463.3599641257977	1.626261131066309	1.6071932264919584	1.4953381066118407	0.03472139914938744	0.05056628583833163	1.7557895612004583e-6	58	211	394	1272	557	1188
ENSG00000162783	ENSG00000162783.11	immediate early response 5 [Source:HGNC Symbol;Acc:HGNC:5393]	IER5	protein_coding	Q5VY09	51278	6.1955466888491495	6.494901994423674	1341.1795323618355	1.7843049701898401	1.6766446684044145	1.5027706839888517	0.06033886614231983	0.09105483968405172	0.0011447793527487125	119	724	1034	3584	1881	3159
ENSG00000140464	ENSG00000140464.20	promyelocytic leukemia [Source:HGNC Symbol;Acc:HGNC:9113]	PML	protein_coding	P29590	5371	5.529839943957049	5.817859413456284	844.3099476985415	1.810585602325252	1.7200797761527518	1.5030264648533183	0.03501814467486107	0.06331482066356194	0.001147588942081998	227	230	433	2160	1242	1962
ENSG00000182752	ENSG00000182752.10	pappalysin 1 [Source:HGNC Symbol;Acc:HGNC:8602]	PAPPA	protein_coding	B4DTA8,Q13219,Q7Z613	5069	7.759956282021964	8.200858494276881	4373.412551584861	2.1063276307517924	1.8486576378974606	1.5057877588067092	0.11460601913569253	0.14926374414548246	0.018300746606334486	202	1999	3917	12549	5802	11058
ENSG00000176170	ENSG00000176170.14	sphingosine kinase 1 [Source:HGNC Symbol;Acc:HGNC:11240]	SPHK1	protein_coding	Q53ZR5,Q9NYA1	8877	3.9162966264668877	4.370283273120629	308.6464973961283	2.3999702013558033	1.9661308771807897	1.5066435933339815	0.045870499220691065	0.12361635855309794	0.021814936278394266	92	72	76	820	470	736
ENSG00000168917	ENSG00000168917.9	solute carrier family 35 member G2 [Source:HGNC Symbol;Acc:HGNC:28480]	SLC35G2	protein_coding	Q8TBE7	80723	4.017365929463563	4.291502550331148	289.2405229927285	1.645394264366164	1.6452339616861902	1.5071954365252567	0.04308368486709139	0.0627519860785775	3.626152867763819e-5	31	132	251	768	380	723
ENSG00000260401	ENSG00000260401.1	novel transcript, overlapping to P2RY2	RP11-800A3.4	sense_overlapping	NA	NA	3.8382674024101564	4.066869556430222	248.5002382268976	1.6331017076636696	1.6008076887976244	1.5116127369243186	0.02208980366866616	0.030203551206634396	2.444579379555926e-7	56	96	152	693	285	640
ENSG00000128016	ENSG00000128016.7	ZFP36 ring finger protein [Source:HGNC Symbol;Acc:HGNC:12862]	ZFP36	protein_coding	M0QY76,P26651	7538	5.573110176119391	6.002856347691312	951.5944113476867	2.0805732279302918	1.834379710151832	1.5123706601725155	0.1032823035564718	0.14239523131676377	0.015356943472401833	47	451	821	2375	1486	2304
ENSG00000112033	ENSG00000112033.14	peroxisome proliferator activated receptor delta [Source:HGNC Symbol;Acc:HGNC:9235]	PPARD	protein_coding	A0A024RCW6,F1D8S7,Q03181	5467	4.593649299636231	4.812256518144746	417.92489906674297	1.5723517815969015	1.5898308366982126	1.5125868231806292	0.018438873162626095	0.023794264389689145	6.956426938358299e-11	79	165	308	1041	632	912
ENSG00000073792	ENSG00000073792.16	insulin like growth factor 2 mRNA binding protein 2 [Source:HGNC Symbol;Acc:HGNC:28867]	IGF2BP2	protein_coding	B3FTN5,B4DKT5,F8W930,Q9Y6M1	10644	4.1109154224735525	4.3561432431445555	302.8651255440034	1.6060204442458572	1.6169462912780719	1.5133331809761692	0.02977662163579307	0.04113379620994634	6.744540785065098e-8	40	142	239	879	367	733
ENSG00000135605	ENSG00000135605.13	tec protein tyrosine kinase [Source:HGNC Symbol;Acc:HGNC:11719]	TEC	protein_coding	P42680	7006	2.0852643411841694	2.354621029434093	73.79259221207597	1.5957233701603786	1.6491095625138612	1.5133618967772942	0.03594581914778008	0.04087804509601589	8.654669616117013e-6	11	30	58	200	88	197
ENSG00000171388	ENSG00000171388.12	apelin [Source:HGNC Symbol;Acc:HGNC:16665]	APLN	protein_coding	Q9ULZ1	8862	-0.2777504192865062	0.44766258329535996	17.73561011978178	2.1756845119543815	1.9872691704210488	1.51445499407155	0.1406571519556569	0.20215225160103784	0.0319230755751814	0	8	14	46	28	47
ENSG00000162623	ENSG00000162623.16	tRNA-yW synthesizing protein 3 homolog [Source:HGNC Symbol;Acc:HGNC:24757]	TYW3	protein_coding	Q6IPR3,Q96GE7	127253	4.84203663666272	5.093024669363389	506.5271987912718	1.6395769644121245	1.6356739708758876	1.5201654595012382	0.0327209540958427	0.04713271035805137	2.4360034652082628e-6	70	205	435	1402	546	1417
ENSG00000175592	ENSG00000175592.9	FOS like 1, AP-1 transcription factor subunit [Source:HGNC Symbol;Acc:HGNC:13718]	FOSL1	protein_coding	A0A0S2Z595,E9PKL5,E9PPX2,P15407	8061	5.4086853556929375	5.879285731165652	882.0608801118959	2.3238058780619193	1.9871395480479521	1.5226080705646128	0.05882673859123662	0.1287203066544409	0.022922325977197386	266	168	239	2438	1130	2440
ENSG00000116962	ENSG00000116962.15	nidogen 1 [Source:HGNC Symbol;Acc:HGNC:7821]	NID1	protein_coding	P14543	4811	3.568476295466419	4.110812643561061	253.91569237498348	2.0766336057723933	1.9386865410284957	1.5270263402106745	0.11906640686623073	0.1595051426767319	0.026388526095090625	8	103	234	754	365	603
ENSG00000168404	ENSG00000168404.13	mixed lineage kinase domain like pseudokinase [Source:HGNC Symbol;Acc:HGNC:26617]	MLKL	protein_coding	Q8NB16	197259	5.914762478572973	6.177463904252199	1082.7541467297729	1.7568629907688584	1.6929504989414161	1.527129318026559	0.024941590447709945	0.04574006809287886	8.132597981522394e-5	272	364	539	3011	1424	2582
ENSG00000068366	ENSG00000068366.20	acyl-CoA synthetase long chain family member 4 [Source:HGNC Symbol;Acc:HGNC:3571]	ACSL4	protein_coding	O60488,Q8TAF6	2182	6.679221116625955	7.351586580219298	2423.237658073033	2.6551101934677	2.1058826447326453	1.5276680906591544	0.14475567504033382	0.192440562321993	0.04495807066946085	47	939	2103	7563	3080	6522
ENSG00000164070	ENSG00000164070.12	heat shock protein family A (Hsp70) member 4 like [Source:HGNC Symbol;Acc:HGNC:17041]	HSPA4L	protein_coding	A0A140VKE7,B4DXT2,B4DZR0,E9PDE8,O95757	22824	5.327240493944341	5.764512606330297	805.3775175607731	2.0825763493858473	1.852762230722875	1.5282763825708983	0.10216407316980042	0.14115719764316523	0.014413059767923307	40	368	703	2407	900	2265
ENSG00000073712	ENSG00000073712.15	fermitin family member 2 [Source:HGNC Symbol;Acc:HGNC:15767]	FERMT2	protein_coding	A0A024R687,Q96AC1	10979	5.927837718539282	6.392782356233262	1246.2575921719142	2.1785978181969834	1.8896502043132164	1.5301974889139527	0.10757146679170917	0.1486533144980997	0.017953690924493858	54	600	1023	3898	1474	3255
ENSG00000165312	ENSG00000165312.6	OTU deubiquitinase 1 [Source:HGNC Symbol;Acc:HGNC:27346]	OTUD1	protein_coding	Q5VV17	220213	2.7961081515127306	3.265703163116202	140.22887308269281	1.9357058182979947	1.8485886439516936	1.5302504819554337	0.09467507380110833	0.13900233209697127	0.0135126251363326	6	76	102	407	195	340
ENSG00000172985	ENSG00000172985.11	SH3 domain containing ring finger 3 [Source:HGNC Symbol;Acc:HGNC:24699]	SH3RF3	protein_coding	Q8TEJ3	344558	-0.45017003709125797	0.2741051687295742	15.446386861284125	2.1785162839555414	2.029839494843996	1.5315914317850028	0.12925124875376862	0.19635298447602956	0.033670985484564334	0	6	13	43	24	40
ENSG00000168461	ENSG00000168461.13	RAB31, member RAS oncogene family [Source:HGNC Symbol;Acc:HGNC:9771]	RAB31	protein_coding	Q13636	11031	5.637357504332564	5.896292857855084	885.3361331385431	1.6933146500369085	1.6493892624908966	1.5340328933964291	0.035060569480378036	0.054236594538020835	4.363192176077519e-6	103	421	714	2551	1076	2187
ENSG00000068971	ENSG00000068971.14	protein phosphatase 2 regulatory subunit B'beta [Source:HGNC Symbol;Acc:HGNC:9310]	PPP2R5B	protein_coding	A0A024R593,Q15173	5526	3.670064009442296	3.9012554155397723	220.90510967141887	1.592965318996848	1.6192783284064383	1.5347864069588124	0.020541956112039118	0.023388758594596416	9.005377160037723e-11	38	89	166	572	324	491
ENSG00000152256	ENSG00000152256.14	pyruvate dehydrogenase kinase 1 [Source:HGNC Symbol;Acc:HGNC:8809]	PDK1	protein_coding	B7Z7N6,Q15118	5163	3.3217604778966936	3.668732439570853	186.59158985316088	1.7409302842248178	1.7375445384712997	1.537786598449975	0.0660327437559001	0.09354168900492346	0.0012996369384266598	14	94	149	533	250	449
ENSG00000198380	ENSG00000198380.13	glutamine--fructose-6-phosphate transaminase 1 [Source:HGNC Symbol;Acc:HGNC:4241]	GFPT1	protein_coding	Q06210	2673	6.774025913511145	7.177907887868463	2150.856440775548	2.0187435632520514	1.826349027891004	1.539322801323356	0.09571395787625346	0.13037715719581047	0.009697910778459155	121	973	1909	6640	2589	5448
ENSG00000260912	ENSG00000260912.1	novel transcript, overlapping ACER2	RP11-363E7.4	sense_overlapping	NA	NA	0.5036241637269241	0.9355797965396265	25.846793505060813	1.801799060680054	1.8347985209155073	1.5432687683042183	0.0805382768189063	0.10117306368479616	0.005823089862904409	2	11	20	86	29	66
ENSG00000187498	ENSG00000187498.16	collagen type IV alpha 1 chain [Source:HGNC Symbol;Acc:HGNC:2202]	COL4A1	protein_coding	A5PKV2,F5H5K0,P02462	1282	6.9526487105624835	7.333305337847523	2397.5141948757423	1.9828833930983683	1.8043450214857153	1.5439546689072632	0.08646485084103976	0.12041163817262941	0.006501033481451008	148	1277	1804	6721	3275	5901
ENSG00000164442	ENSG00000164442.10	Cbp/p300 interacting transactivator with Glu/Asp rich carboxy-terminal domain 2 [Source:HGNC Symbol;Acc:HGNC:1987]	CITED2	protein_coding	A0A0A0MTM3,D9ZGF1,Q99967	10370	3.6781215219775016	3.952841715849669	228.44987136706706	1.6558819883938745	1.6842847127939753	1.5500949126100998	0.03566624445345053	0.048899369614714056	7.403969597158004e-6	29	84	206	625	337	498
ENSG00000177311	ENSG00000177311.11	zinc finger and BTB domain containing 38 [Source:HGNC Symbol;Acc:HGNC:26636]	ZBTB38	protein_coding	Q8NAP3,Q9H6F0	253461	5.186079111273873	5.926213339258108	899.6088846302684	2.009564993991766	2.202416303564251	1.5506735043054016	0.2539236315381821	0.1949657334648477	0.04844776181914555	40	361	598	3267	272	3674
ENSG00000162734	ENSG00000162734.13	proliferation and apoptosis adaptor protein 15 [Source:HGNC Symbol;Acc:HGNC:8822]	PEA15	protein_coding	B1AKZ4,B1AKZ5,Q15121,Q96FS5	8682	7.274891115679238	7.50274280810287	2706.942853787391	1.6323917316798782	1.625452883578314	1.5561140097726074	0.017676236588346828	0.02901487076658607	6.730304726562223e-13	419	1314	1823	6899	3758	6515
ENSG00000124549	ENSG00000124549.14	butyrophilin subfamily 2 member A3, pseudogene [Source:HGNC Symbol;Acc:HGNC:13229]	BTN2A3P	pseudogene	NA	54718	1.8996635622554923	2.3316346407576387	72.0064647432646	1.7847023691062849	1.8586243192051886	1.5563082264447698	0.10652760530719338	0.11124745728144143	0.008981608864428479	6	22	69	220	63	233
ENSG00000156273	ENSG00000156273.16	BTB domain and CNC homolog 1 [Source:HGNC Symbol;Acc:HGNC:935]	BACH1	protein_coding	O14867	100379661,571	4.181792386520551	4.883153667613309	435.4450558118798	2.4566248406877795	2.1303900727003002	1.5569360024680092	0.13186764710952562	0.1845890115541754	0.042371145920186	8	136	418	1316	625	1100
ENSG00000132003	ENSG00000132003.9	zinc finger SWIM-type containing 4 [Source:HGNC Symbol;Acc:HGNC:25704]	ZSWIM4	protein_coding	Q9H7M6,Q9HA55	65249	4.265546011949478	4.507279831306521	337.3948796836451	1.642233532482438	1.6487981342746736	1.5602779619253266	0.021455189650768904	0.02901487076658607	3.356434411511732e-9	54	165	209	830	489	811
ENSG00000110841	ENSG00000110841.14	PPFIA binding protein 1 [Source:HGNC Symbol;Acc:HGNC:9249]	PPFIBP1	protein_coding	A0A024RB02,Q86W92	8496	5.866197396697277	6.262556343323009	1139.409470719624	2.036087324117176	1.8282197619314176	1.5613495345380886	0.08647472863944457	0.12182449724861917	0.0068661866124207225	66	540	957	3384	1485	2803
ENSG00000134013	ENSG00000134013.16	lysyl oxidase like 2 [Source:HGNC Symbol;Acc:HGNC:6666]	LOXL2	protein_coding	Q9Y4K0	4017	7.983543190336049	8.267481011670242	4592.115054638072	1.760127866977924	1.7006465773478963	1.5619958310146673	0.04452456405745087	0.06927952958156525	9.073320276678237e-5	468	2284	3538	11924	6921	10355
ENSG00000100592	ENSG00000100592.15	dishevelled associated activator of morphogenesis 1 [Source:HGNC Symbol;Acc:HGNC:18142]	DAAM1	protein_coding	Q9Y4D1	23002	3.4844297583868107	3.9276241032381334	223.34313233708463	1.910331834962747	1.8565210664286687	1.5629233717272875	0.09477965577757964	0.12857521616708545	0.00953178998744865	11	101	192	705	270	564
ENSG00000113369	ENSG00000113369.9	arrestin domain containing 3 [Source:HGNC Symbol;Acc:HGNC:29263]	ARRDC3	protein_coding	Q96B67	57561	4.935243189388118	5.659103801473881	747.682876126617	2.6501827718041397	2.1689596237608115	1.5633294444026873	0.1381573858611655	0.18913981353731626	0.04367933393283182	12	272	640	2319	1047	1905
ENSG00000142611	ENSG00000142611.17	PR/SET domain 16 [Source:HGNC Symbol;Acc:HGNC:14000]	PRDM16	protein_coding	Q9HAZ2	63976	-0.5703508361033797	0.15174867541659898	14.037312336910894	2.1981688482041624	2.06293240506059	1.5645154399431402	0.12424631895300822	0.19529347275488976	0.03136699378947443	0	7	9	45	22	31
ENSG00000164251	ENSG00000164251.5	F2R like trypsin receptor 1 [Source:HGNC Symbol;Acc:HGNC:3538]	F2RL1	protein_coding	P55085	2150	5.872947907224742	6.462217899356703	1307.4017892306206	2.487041776793453	2.0416094026746223	1.5678782983780335	0.12205732083465301	0.17255149732605318	0.030752873268411657	35	659	913	4163	1765	3173
ENSG00000180672	NA	NA	AC007362.1	pseudogene	NA	NA	4.864224392721783	5.100722099254166	509.8640850902552	1.6407964662777539	1.648315413810173	1.5689884396749247	0.018438873162626095	0.025086559512948563	1.7460876869957846e-11	85	204	382	1551	572	1265
ENSG00000237399	ENSG00000237399.7	PITRM1 antisense RNA 1 [Source:HGNC Symbol;Acc:HGNC:44675]	PITRM1-AS1	processed_transcript	NA	100507034	-0.7055964727444218	0.09708432319217167	13.376162348095882	2.4513983316864536	2.209871115137056	1.5720194634690878	0.11362116773572258	0.1983648144392342	0.048600478799765694	0	8	5	36	16	46
ENSG00000123609	ENSG00000123609.11	N-myc and STAT interactor [Source:HGNC Symbol;Acc:HGNC:7854]	NMI	protein_coding	Q13287	9111	5.251592480334402	5.475545542980822	663.2823716399281	1.6314614116010229	1.6308376113568763	1.5721391582057225	0.013604902755368528	0.01969373522106918	6.256361562593653e-16	130	275	421	1702	895	1629
ENSG00000183853	ENSG00000183853.18	kirre like nephrin family adhesion molecule 1 [Source:HGNC Symbol;Acc:HGNC:15734]	KIRREL	protein_coding	B4DN67,Q96J84	55243	7.1900454186915645	7.600970961077908	2885.952612294819	2.0566915951585525	1.8570711678260032	1.5723584862873292	0.0929386015928735	0.12596338844000085	0.008080947494195382	157	1428	2284	8121	3933	7270
ENSG00000184384	ENSG00000184384.14	mastermind like transcriptional coactivator 2 [Source:HGNC Symbol;Acc:HGNC:16259]	MAML2	protein_coding	Q8IZL2	84441	3.2103378080277745	3.6529466435955755	184.22710650465567	1.9026671801932482	1.8572648794740692	1.5746740363812894	0.09081425335023428	0.12370620073168688	0.007705700285672705	9	86	153	534	241	475
ENSG00000173210	ENSG00000173210.19	actin binding LIM protein family member 3 [Source:HGNC Symbol;Acc:HGNC:29132]	ABLIM3	protein_coding	A0A0C4DGA7,O94929	22885	4.542062458923034	4.7763094542540285	407.12897835812413	1.6486591114129059	1.6476903045720745	1.578975696537011	0.016662886342464992	0.022262322035424956	4.724062693896442e-13	70	190	251	1080	548	983
ENSG00000242247	ENSG00000242247.11	ADP ribosylation factor GTPase activating protein 3 [Source:HGNC Symbol;Acc:HGNC:661]	ARFGAP3	protein_coding	A0A024R4U0,Q9NP61	26286	4.955222016820716	5.308860709456067	587.4098885575333	1.9067968225010465	1.7929026597177429	1.5842053254121813	0.06538687661855427	0.09449085334808725	0.0016180054143543584	43	258	513	1686	831	1355
ENSG00000267534	ENSG00000267534.4	sphingosine-1-phosphate receptor 2 [Source:HGNC Symbol;Acc:HGNC:3169]	S1PR2	protein_coding	A0A024R7B2,O95136	9294	-0.9821280818531299	-0.21873098532805144	10.485841500655031	2.318796833463575	2.2289585580452997	1.5842480406925272	0.11193082814500403	0.19720923255781697	0.04788947893948467	0	6	4	28	19	25
ENSG00000150961	ENSG00000150961.15	SEC24 homolog D, COPII coat complex component [Source:HGNC Symbol;Acc:HGNC:10706]	SEC24D	protein_coding	A8K6V0,O94855	9871	4.921018246320269	5.566129239341201	701.0170827953597	2.5052219703444	2.1048043040012954	1.5873184725606075	0.12639559636271358	0.17595680923129353	0.033346499668870114	15	304	543	2086	933	1905
ENSG00000217801	ENSG00000217801.10	protein tyrosine phosphatase family pseudogene	RP11-465B22.3	pseudogene	NA	100288175	2.424687434625339	2.6908239732709025	94.40720355153172	1.7129227058599021	1.697573551202314	1.5903612203238713	0.029125265275782707	0.03442420656763305	6.2683174939003685e-6	20	34	57	216	143	233
ENSG00000164543	ENSG00000164543.7	serine/threonine kinase 17a [Source:HGNC Symbol;Acc:HGNC:11395]	STK17A	protein_coding	Q9UEE5	9263	5.8327848036394325	6.062823396588727	996.430451455961	1.6467245772369041	1.652452982516959	1.5923886225334167	0.013613613259435768	0.020142339989793222	6.350557912670189e-19	176	397	709	2869	1181	2501
ENSG00000136867	ENSG00000136867.11	solute carrier family 31 member 2 [Source:HGNC Symbol;Acc:HGNC:11017]	SLC31A2	protein_coding	O15432,Q53X94	1318	-0.4002816785404307	0.40414412917307185	17.327413756695375	2.2293242411864815	2.2110483115328123	1.5926797240925283	0.17954256318481113	0.1926557115889063	0.04548603536936917	0	8	10	29	36	48
ENSG00000255248	ENSG00000255248.9	mir-100-let-7a-2-mir-125b-1 cluster host gene [Source:HGNC Symbol;Acc:HGNC:39522]	RP11-166D19.1	sense_overlapping	NA	399959	2.4476932131408264	2.762733363364008	98.81423714245167	1.7676900635170982	1.7682524946915141	1.5931919587147294	0.04534439903124308	0.05635600808353991	2.3176006328549101e-4	18	24	82	307	110	255
ENSG00000164949	ENSG00000164949.8	GTP binding protein overexpressed in skeletal muscle [Source:HGNC Symbol;Acc:HGNC:4234]	GEM	protein_coding	A0A024R9F5,P55040	2669	3.1746779032371273	3.836898134552457	209.45837810951372	2.2931238722325764	2.0851719421716033	1.5935465013297165	0.12205732083465301	0.16771229990329176	0.03198531431522277	4	96	154	575	302	571
ENSG00000106366	ENSG00000106366.9	serpin family E member 1 [Source:HGNC Symbol;Acc:HGNC:8583]	SERPINE1	protein_coding	A0A024QYT5,P05121	5054	9.386208884994765	9.658255839265557	12047.950264517773	1.7742640509582495	1.7011942950682362	1.59480052132874	0.03539579084275426	0.05724062900183132	7.533157282881896e-6	1364	6299	8256	33422	16449	28335
ENSG00000118257	ENSG00000118257.16	neuropilin 2 [Source:HGNC Symbol;Acc:HGNC:8005]	NRP2	protein_coding	A0A024R3W6,A0A024R412,O60462,Q7LBX6,Q7Z3T9,X5D2Q8	8828	8.659937696657675	8.958254188242439	7409.485773411563	1.833056607515284	1.741681744163798	1.599496606300534	0.04547425721196348	0.07068625100734804	9.13426352110089e-5	703	3474	5952	20603	9946	18086
ENSG00000124813	ENSG00000124813.23	RUNX family transcription factor 2 [Source:HGNC Symbol;Acc:HGNC:10472]	RUNX2	protein_coding	A0A0D9SEN7,Q13950,Q32MY8	860	0.7697233788256157	1.1890073394936456	31.850612680735058	2.011603681200538	1.938206349380322	1.6042522702948083	0.09174778990518126	0.10117306368479616	0.011064051425578907	7	12	11	66	37	112
ENSG00000006652	ENSG00000006652.14	interferon related developmental regulator 1 [Source:HGNC Symbol;Acc:HGNC:5456]	IFRD1	protein_coding	A4D0U1,O00458	3475	5.4659102976490646	5.7454810990180745	797.2897903052689	1.7728750777543367	1.72450912960177	1.6064762916492537	0.029914126483404635	0.05018651806798649	2.5963927006298973e-6	93	413	521	2366	993	1936
ENSG00000197536	ENSG00000197536.11	IRF1 antisense RNA 1 [Source:HGNC Symbol;Acc:HGNC:33838]	C5orf56	protein_coding	NA	441108	0.49443167876134814	0.9577675189098345	26.64445147658203	2.039418023827236	1.9610820830519313	1.6101532408740562	0.0825310388379136	0.11147970404638433	0.012408861215874594	3	15	9	81	44	51
ENSG00000067082	ENSG00000067082.15	Kruppel like factor 6 [Source:HGNC Symbol;Acc:HGNC:2235]	KLF6	protein_coding	D3GC14,Q99612	1316	6.266978367622391	6.6004823515607836	1442.5887256104502	1.9003955158545671	1.7898010293448103	1.614090344154614	0.05485096392307331	0.08420633665588635	5.647644013209505e-4	116	664	1182	4012	2018	3464
ENSG00000272796	NA	NA	RP1-74M1.3	lincRNA	NA	NA	3.8550154771562983	4.094715735031489	253.1136574345773	1.6752362112827646	1.6726656669986693	1.6141562321573821	0.01486938387388593	0.01884794903151409	1.1028562559464819e-13	49	96	167	713	343	576
ENSG00000044574	ENSG00000044574.8	heat shock protein family A (Hsp70) member 5 [Source:HGNC Symbol;Acc:HGNC:5238]	HSPA5	protein_coding	P11021,V9HWB4	3309	9.851088923566184	10.086794154626359	16253.71095690858	1.6732238417263594	1.681580436880622	1.6157954943338146	0.012414411490085452	0.023388758594596416	2.9065933388802227e-18	3005	6467	10584	49076	19184	39455
ENSG00000157111	ENSG00000157111.13	transmembrane protein 171 [Source:HGNC Symbol;Acc:HGNC:27031]	TMEM171	protein_coding	Q8WVE6	134285	1.3565305563346963	1.6862722671840362	45.51489148666889	1.7596476644528647	1.7952751597096959	1.618778053543598	0.05350981975804549	0.05264881525846423	4.2959385897864546e-4	8	15	31	146	45	125
ENSG00000169213	ENSG00000169213.7	RAB3B, member RAS oncogene family [Source:HGNC Symbol;Acc:HGNC:9778]	RAB3B	protein_coding	P20337	5865	5.43457014280391	5.761704942534735	805.1494803608362	1.878573012628969	1.7856574175160649	1.6206622493790768	0.048507731354123146	0.076637568258070915	2.6368978218151986e-4	69	370	647	2440	984	2011
ENSG00000150347	ENSG00000150347.16	AT-rich interaction domain 5B [Source:HGNC Symbol;Acc:HGNC:17362]	ARID5B	protein_coding	Q14865	84159	2.513124285200004	2.9645097032606853	113.19832069793726	1.8913243818958905	1.8871394423045358	1.6206768823561126	0.0834355894668071	0.11363535770649928	0.004815071371805782	6	43	104	363	143	276
ENSG00000272933	ENSG00000272933.1	novel transcript	RP11-47A8.5	lincRNA	NA	NA	1.941040925365083	2.229662953585519	67.54730228481698	1.7114968369464256	1.7376479353613152	1.6211876037675172	0.027524056320056597	0.03217666349490712	7.644690275223633e-7	10	30	43	188	92	162
ENSG00000273237	NA	NA	CTB-119C2.1	antisense	NA	NA	1.517557194555223	1.8449030555088055	51.19864553963418	1.7770493797540092	1.789335558256599	1.6223283188208977	0.04308368486709139	0.05301266608266943	1.7032285105585284e-4	7	25	28	120	73	140
ENSG00000147894	ENSG00000147894.17	C9orf72-SMCR8 complex subunit [Source:HGNC Symbol;Acc:HGNC:28337]	C9orf72	protein_coding	Q96LT7	203228	3.106384424180362	3.611971644581153	178.90373745418253	2.0146891694953895	1.9488854237635769	1.6240468846524592	0.09639281802160964	0.1333264976113989	0.01127633127236593	7	70	161	523	249	450
ENSG00000076356	ENSG00000076356.7	plexin A2 [Source:HGNC Symbol;Acc:HGNC:9100]	PLXNA2	protein_coding	O75051	5362	4.347662626392767	4.767930330470772	402.68274510367394	1.9910889626128965	1.8888962500766469	1.6264441177855748	0.07978865904218815	0.1124275031495445	0.0045121044189257945	23	160	363	1116	614	932
ENSG00000115963	ENSG00000115963.13	Rho family GTPase 3 [Source:HGNC Symbol;Acc:HGNC:671]	RND3	protein_coding	B2R838,P61587	390	5.730483883236291	6.166188165475171	1065.1465832100382	2.1382462013218064	1.9125710512281657	1.6267763052090607	0.08706465401353085	0.12294437722827009	0.006929838731041255	55	469	891	3253	1308	2789
ENSG00000102886	ENSG00000102886.15	glycerophosphodiester phosphodiesterase domain containing 3 [Source:HGNC Symbol;Acc:HGNC:28638]	GDPD3	protein_coding	Q7L5L3	79153	-0.32334657278356305	0.45122543629426726	17.68764493294342	2.4048992233184383	2.116219990224316	1.6269736735990161	0.11549508601082553	0.19425648942147034	0.028112065872935497	0	10	9	61	22	46
ENSG00000140968	ENSG00000140968.11	interferon regulatory factor 8 [Source:HGNC Symbol;Acc:HGNC:5358]	IRF8	protein_coding	Q02556	3394	0.8590443778839737	1.3150611183351104	34.574267300082994	2.1338584644693372	1.9537877372460057	1.6317409312455458	0.06538687661855427	0.10686146116932904	0.008807362009963514	4	20	11	116	41	85
ENSG00000140511	ENSG00000140511.12	hyaluronan and proteoglycan link protein 3 [Source:HGNC Symbol;Acc:HGNC:21446]	HAPLN3	protein_coding	A0A024RC58,A8K7T8,H3BTH8,Q96S86	145864	4.028485768183019	4.3295948198353615	299.19808013040506	1.8689458550429867	1.800949992576603	1.631859804063117	0.028310740582680023	0.04574006809287886	9.380579184723084e-5	69	103	136	704	498	674
ENSG00000163735	ENSG00000163735.7	C-X-C motif chemokine ligand 5 [Source:HGNC Symbol;Acc:HGNC:10642]	CXCL5	protein_coding	P42830,Q6I9S7	6374	8.581024250339238	9.21655090360261	8840.128335967633	2.61988459990991	2.1323094572423895	1.6339974001429871	0.13609135821836663	0.17598557178042312	0.029513107320180167	202	3764	6790	25258	12685	23417
ENSG00000047365	ENSG00000047365.12	ArfGAP with RhoGAP domain, ankyrin repeat and PH domain 2 [Source:HGNC Symbol;Acc:HGNC:16924]	ARAP2	protein_coding	A7E2A5,Q8WZ64	116984	1.5457807365701197	2.000063815293689	56.76557078450754	1.899962902774298	1.8802301674710167	1.634039364444662	0.07538856153525787	0.10686146116932904	0.0018333859277049418	3	26	44	158	74	156
ENSG00000173706	ENSG00000173706.14	heart development protein with EGF like domains 1 [Source:HGNC Symbol;Acc:HGNC:29227]	HEG1	protein_coding	Q9ULI3	57493	4.60861435878997	5.124403734481597	515.6682811676825	2.220370804534171	1.9985601909973296	1.6373846776821603	0.10119532540431661	0.14115719764316523	0.013612244652692939	19	242	388	1611	702	1248
ENSG00000113161	ENSG00000113161.16	3-hydroxy-3-methylglutaryl-CoA reductase [Source:HGNC Symbol;Acc:HGNC:5006]	HMGCR	protein_coding	A0A024RAP2,P04035	3156	6.6358461324597835	7.08266990079083	2013.1850619427332	2.168472857845112	1.9410113762551688	1.6476213901451169	0.09045270394648518	0.12370620073168688	0.007077900838157279	99	943	1556	6184	2617	5035
ENSG00000151490	ENSG00000151490.15	protein tyrosine phosphatase receptor type O [Source:HGNC Symbol;Acc:HGNC:9678]	PTPRO	protein_coding	A0A024RAS0,A0A024RAS9,Q16827	5800	-0.6693039256161187	0.09497042922430975	13.335147653804674	2.2903303287013665	2.2021430065335807	1.6521200395143758	0.11464523717819587	0.18057912422043443	0.0329304122566374	0	4	11	35	19	42
ENSG00000166147	ENSG00000166147.14	fibrillin 1 [Source:HGNC Symbol;Acc:HGNC:3603]	FBN1	protein_coding	P35555	2200	3.708899670850831	4.140170976404733	259.4326899535187	1.9561300829384212	1.9047968820154366	1.6535191452689932	0.07714727459436703	0.10892226387852037	0.0035606714634546705	14	115	211	753	337	683
ENSG00000105835	ENSG00000105835.12	nicotinamide phosphoribosyltransferase [Source:HGNC Symbol;Acc:HGNC:30092]	NAMPT	protein_coding	A0A024R718,P43490	10135	8.64722598054563	9.168418281850409	8553.582166531269	2.3734364278065527	2.0286603111791783	1.659642213891886	0.11193082814500403	0.1472948107275725	0.014714264894913391	311	3570	7070	23999	11810	22948
ENSG00000113594	ENSG00000113594.10	LIF receptor subunit alpha [Source:HGNC Symbol;Acc:HGNC:6597]	LIFR	protein_coding	A8K1Z4,P42702	3977	3.4563853603039423	3.994209744855398	233.94271181463367	2.1275977203553285	2.0151860324279767	1.6623606990047821	0.09645014804371732	0.13783750956560017	0.012233863397656482	8	110	171	741	307	586
ENSG00000186807	NA	NA	ANXA8L2	protein_coding	NA	NA	2.005358860093921	2.397147533422405	75.83920849710084	1.8937392576050958	1.8636092309843513	1.6623832181211047	0.047068775361014566	0.08111593126280685	4.173853105897056e-4	6	41	44	198	108	199
ENSG00000105499	ENSG00000105499.14	phospholipase A2 group IVC [Source:HGNC Symbol;Acc:HGNC:9037]	PLA2G4C	protein_coding	A0A024QZH0,Q9UP65	8605	2.753572650576188	3.1006058927966746	126.30960245440662	2.0995848319122916	1.8827809603277605	1.667644701551772	0.028335906160674704	0.06221183715272162	6.655616964917475e-4	32	39	47	350	163	331
ENSG00000172548	ENSG00000172548.14	NIPA like domain containing 4 [Source:HGNC Symbol;Acc:HGNC:28018]	NIPAL4	protein_coding	Q0D2K0	348938	3.945078212461929	4.206294148295021	273.50899047774146	1.7525005459224943	1.7422930368015672	1.6709226947717235	0.015817283568332355	0.019799403362634013	5.290601551738287e-11	52	107	159	849	346	620
ENSG00000121895	ENSG00000121895.8	transmembrane protein 156 [Source:HGNC Symbol;Acc:HGNC:26260]	TMEM156	protein_coding	A0A024R9T9,Q8N614	80008	5.009175049449235	5.2640566369421204	571.5799179843418	1.7376560140369917	1.7370294700368998	1.6710903308942004	0.012518538034573643	0.018781003119928485	6.14947223199582e-18	96	201	419	1631	736	1401
ENSG00000197780	ENSG00000197780.10	TATA-box binding protein associated factor 13 [Source:HGNC Symbol;Acc:HGNC:11546]	TAF13	protein_coding	A0A024R089,Q15543	6884	3.333249728248438	3.819467451455171	207.02249236219836	2.0132111850666496	1.9729237134317696	1.6729747786647768	0.08709858346080347	0.12041163817262941	0.007057513605647124	10	69	196	574	257	608
ENSG00000103966	ENSG00000103966.11	EH domain containing 4 [Source:HGNC Symbol;Acc:HGNC:3245]	EHD4	protein_coding	A0A024R9N6,A8K9B9,Q9H223	30844	5.279668292887995	5.612755712019611	726.5658796806916	1.9074228609778487	1.8300432254931116	1.6757599234675509	0.04043985270360672	0.06503931207847509	7.827464921015981e-5	64	356	506	1925	1086	1736
ENSG00000144655	ENSG00000144655.15	cysteine and serine rich nuclear protein 1 [Source:HGNC Symbol;Acc:HGNC:14300]	CSRNP1	protein_coding	A0A024R2N7,Q96S65	64651	4.653176395693654	4.917712469830366	448.8023361971633	1.7473301529736776	1.7535924474735751	1.6803561421859798	0.01483633672476046	0.021105096175038952	6.417397487515058e-16	65	196	294	1196	632	1089
ENSG00000112343	ENSG00000112343.11	tripartite motif containing 38 [Source:HGNC Symbol;Acc:HGNC:10059]	TRIM38	protein_coding	A0A024QZY4,O00635	10475	4.797154561680185	5.059513670436228	495.32527364014067	1.7490967066827454	1.7547692419283911	1.6834990525324027	0.013771393367708589	0.01946699791898413	1.8130630628691616e-16	77	187	355	1508	622	1172
ENSG00000137877	ENSG00000137877.10	spectrin beta, non-erythrocytic 5 [Source:HGNC Symbol;Acc:HGNC:15680]	SPTBN5	protein_coding	Q9NRC6	51332	0.6508265276346457	1.0847501992511686	29.665966685756917	2.0999600190535745	1.9653651242753476	1.6876181496413976	0.0575137654187432	0.10385798956686326	0.005271897746500708	8	5	15	76	43	76
ENSG00000164307	ENSG00000164307.13	endoplasmic reticulum aminopeptidase 1 [Source:HGNC Symbol;Acc:HGNC:18173]	ERAP1	protein_coding	Q9NZ08	51752	5.253083520273663	5.665894368647453	752.4163558940189	2.087898268141149	1.9266013700679425	1.6891622491787905	0.06683562236652657	0.10117306368479616	0.0021892400896634306	46	296	651	2349	942	1904
ENSG00000146592	ENSG00000146592.17	cAMP responsive element binding protein 5 [Source:HGNC Symbol;Acc:HGNC:16844]	CREB5	protein_coding	Q02930	9586	1.9699554981180925	2.365219015952707	74.91663511042543	2.178025925346648	1.9580757049074888	1.6921294360462915	0.03594581914778008	0.0803819821909959	0.0023597949863481947	20	18	29	240	85	193
ENSG00000143816	ENSG00000143816.8	Wnt family member 9A [Source:HGNC Symbol;Acc:HGNC:12778]	WNT9A	protein_coding	D9ZGG3,O14904	7483	2.5208688356287743	2.8692576279554896	106.31692561554506	1.808234708474748	1.8500475739762705	1.6931050801096155	0.03661635618796651	0.05358152835311613	8.362211255585512e-6	10	48	74	276	165	253
ENSG00000101782	ENSG00000101782.15	RIO kinase 3 [Source:HGNC Symbol;Acc:HGNC:11451]	RIOK3	protein_coding	B0YJ89,B4E1Q4,O14730	8780	5.047908006163859	5.414118954778418	632.0194756592965	1.9806960334947208	1.878126695599275	1.6965927035307327	0.049616786484600016	0.07894714607077147	3.275437624739751e-4	47	277	497	1829	826	1627
ENSG00000106785	ENSG00000106785.15	tripartite motif containing 14 [Source:HGNC Symbol;Acc:HGNC:16283]	TRIM14	protein_coding	A0A024R165,Q14142	9830	5.6562885251704085	5.927996727344132	905.9762710885565	1.7835280028396707	1.7741715686428017	1.696602462179338	0.015453684339315677	0.023942036505395708	1.6094477397738542e-13	125	337	699	2679	1193	2138
ENSG00000272482	ENSG00000272482.1	novel transcript	RP11-474O21.5	lincRNA	NA	NA	-0.011840616677431448	0.6337985286015225	21.27158336807658	2.5172749247057506	2.3253475053669983	1.7020000243181932	0.0924175547900658	0.14342457410604056	0.028345560452833134	6	2	7	41	36	63
ENSG00000164430	ENSG00000164430.16	cyclic GMP-AMP synthase [Source:HGNC Symbol;Acc:HGNC:21367]	MB21D1	protein_coding	Q8N884	115004	4.038736281182959	4.346523578571258	300.6983171870158	1.8142862663757724	1.8240169193154168	1.7053825544273165	0.024691771691213366	0.03561193681334823	1.0288719540673854e-7	35	105	250	849	413	736
ENSG00000101844	ENSG00000101844.18	autophagy related 4A cysteine peptidase [Source:HGNC Symbol;Acc:HGNC:16489]	ATG4A	protein_coding	B4DEA4,Q8WYN0	115201	3.889619730751891	4.166735165322637	265.52388696589725	1.7723572316668181	1.7871142896675742	1.710504871097705	0.015428315198549925	0.019799403362634013	6.139740453533466e-14	39	114	166	791	342	639
ENSG00000119900	ENSG00000119900.9	opioid growth factor receptor like 1 [Source:HGNC Symbol;Acc:HGNC:21378]	OGFRL1	protein_coding	Q5TC84	79627	4.556883834527619	5.000160867920567	473.05471420496264	2.090483863759831	1.9668687799611915	1.7108902782126156	0.07285796302564104	0.10670729203946432	0.003024112659450667	26	184	403	1452	564	1294
ENSG00000173334	ENSG00000173334.4	tribbles pseudokinase 1 [Source:HGNC Symbol;Acc:HGNC:16891]	TRIB1	protein_coding	Q96RU8	10221	5.383527178676167	5.688632697184983	766.040530505673	1.8621385717121208	1.8252442448336572	1.713580518622251	0.024941590447709945	0.04037815598860303	9.959440787176387e-8	83	313	587	2264	953	1962
ENSG00000112276	ENSG00000112276.14	blood vessel epicardial substance [Source:HGNC Symbol;Acc:HGNC:1152]	BVES	protein_coding	Q8NE79	11149	3.80096434532357	4.150362863337782	261.72716376519605	1.8527993391647875	1.8671036949463242	1.7137084119140382	0.03922894059419825	0.058281282803282264	2.5787452329584052e-5	23	112	198	711	323	747
ENSG00000132109	ENSG00000132109.10	tripartite motif containing 21 [Source:HGNC Symbol;Acc:HGNC:11312]	TRIM21	protein_coding	P19474	6737	5.492375281373145	5.778075706329706	819.2386550085985	1.8486538765571772	1.8253483652789133	1.7173971746290766	0.014669994223187875	0.023548097495091073	1.4821824058131346e-8	173	249	463	2092	1161	2101
ENSG00000132510	ENSG00000132510.10	lysine demethylase 6B [Source:HGNC Symbol;Acc:HGNC:29012]	KDM6B	protein_coding	O15054	23135	4.653372019432946	4.956084143900861	460.26947165446734	1.8314116870931192	1.8225430010459474	1.7177217537213143	0.023501339001793797	0.035475336930780685	1.0818603503855231e-8	51	194	338	1250	668	1103
ENSG00000163659	ENSG00000163659.13	TCDD inducible poly(ADP-ribose) polymerase [Source:HGNC Symbol;Acc:HGNC:23696]	TIPARP	protein_coding	Q05BQ2,Q7Z3E1	25976	5.0061325311400555	5.5229078831193865	680.3983037339796	2.282932311584385	2.052484245065512	1.7192266464622514	0.09241786660857369	0.12962252913391087	0.008512917710309686	27	293	518	2340	827	1673
ENSG00000186594	ENSG00000186594.14	MIR22 host gene [Source:HGNC Symbol;Acc:HGNC:28219]	MIR22HG	lincRNA	NA	84981	4.370341531388064	4.835381335651161	422.09503043416044	2.124852528838298	1.9958185066992562	1.72129078562057	0.07521756513830934	0.11106681639283676	0.004003983281834139	21	215	269	1130	644	1059
ENSG00000143369	ENSG00000143369.15	extracellular matrix protein 1 [Source:HGNC Symbol;Acc:HGNC:3153]	ECM1	protein_coding	A0A140VJI7,Q16610	1893	2.477070549666244	2.8925559954943463	109.13916546858022	2.2793565829602596	2.0182821208576045	1.725313842647262	0.029914126483404635	0.07915019901972095	0.002485807952629329	29	23	41	278	146	312
ENSG00000134775	ENSG00000134775.15	formin homology 2 domain containing 3 [Source:HGNC Symbol;Acc:HGNC:26178]	FHOD3	protein_coding	Q2V2M9	80206	4.387493138042828	4.72627920990065	391.8682303823466	1.8860283076039062	1.8762486516591204	1.7363078775858265	0.03379145730452973	0.05056628583833163	5.865427062842557e-6	37	150	315	1050	604	915
ENSG00000171346	ENSG00000171346.16	keratin 15 [Source:HGNC Symbol;Acc:HGNC:6421]	KRT15	protein_coding	B3KVF5,P19012	3866	2.573915250101841	2.9789637828119258	116.11119248467033	2.234581509739044	2.0099279090969775	1.736830042543162	0.030056764177491986	0.07386144161299854	0.0016843369153672092	30	25	46	308	192	255
ENSG00000247844	NA	NA	CCAT1	lincRNA	NA	NA	1.0844563411066026	2.036288844786098	58.10655391279303	2.753602841326423	2.2760847190940305	1.7376069358734771	0.13592628033326126	0.18215920068008642	0.030580761456033098	0	23	40	160	92	158
ENSG00000176438	ENSG00000176438.12	spectrin repeat containing nuclear envelope family member 3 [Source:HGNC Symbol;Acc:HGNC:19861]	SYNE3	protein_coding	Q6ZMZ3	161176	-0.6079020270826485	0.2274547612846632	14.764032621939387	2.4934774956320127	2.325301620885752	1.7376742634053872	0.10375644225009377	0.17455237290157605	0.03410767026469476	0	3	13	54	21	35
ENSG00000148841	ENSG00000148841.17	inositol 1,4,5-trisphosphate receptor interacting protein [Source:HGNC Symbol;Acc:HGNC:29370]	ITPRIP	protein_coding	Q8IWB1	85450	6.078260365721525	6.348995364482704	1214.5387900831327	1.801072591448975	1.7987589414562195	1.739473697900137	0.01130034404079262	0.01848237264923555	6.693716146909462e-23	182	506	762	3573	1562	2977
ENSG00000163638	ENSG00000163638.13	ADAM metallopeptidase with thrombospondin type 1 motif 9 [Source:HGNC Symbol;Acc:HGNC:13202]	ADAMTS9	protein_coding	Q9P2N4	56999	5.069957791613107	5.4293668636783075	639.0734065642804	1.9792050948980962	1.9038322399143774	1.7466774219395416	0.03963268226172191	0.06317482413108813	5.4494830413115364e-5	52	260	504	1888	922	1471
ENSG00000086730	ENSG00000086730.17	linker for activation of T cells family member 2 [Source:HGNC Symbol;Acc:HGNC:12749]	LAT2	protein_coding	Q9GZY6	7462	0.11393787564292501	0.9646662301629658	26.398899685283812	2.4410282841414097	2.247561792736823	1.747024102933683	0.1492257462941243	0.17982865985546662	0.025288995041038285	0	9	20	86	50	46
ENSG00000111145	ENSG00000111145.8	ETS transcription factor ELK3 [Source:HGNC Symbol;Acc:HGNC:3325]	ELK3	protein_coding	A0A024RBE2,P41970	2004	6.202270553497917	6.701732682204156	1544.9794055157865	2.323756713788667	2.0614430914791617	1.7518927405528908	0.08540823901306278	0.12106845013605555	0.005817381191789412	66	628	1217	4554	1955	4330
ENSG00000175591	ENSG00000175591.11	purinergic receptor P2Y2 [Source:HGNC Symbol;Acc:HGNC:8541]	P2RY2	protein_coding	P41231	5029	3.7948415688347694	4.1944939500853415	269.9522099239111	1.975947321429103	1.949339545798295	1.76150524758058	0.045614437370358134	0.07551735038403917	2.4133284067894556e-4	19	133	170	726	406	671
ENSG00000175874	ENSG00000175874.10	cellular repressor of E1A stimulated genes 2 [Source:HGNC Symbol;Acc:HGNC:14272]	CREG2	protein_coding	Q8IUH2	200407	2.3315444103489122	2.6353498372202675	90.36755868543487	1.8441992302118588	1.8470860978680048	1.7648867587458137	0.020249299881275003	0.02176178894920371	1.3396961148101312e-8	16	32	53	249	113	246
ENSG00000104419	ENSG00000104419.16	N-myc downstream regulated 1 [Source:HGNC Symbol;Acc:HGNC:7679]	NDRG1	protein_coding	B3KWB2,Q8N959,Q92597	10397	7.0226991193692045	7.358077492953813	2443.9867683909447	1.9343818397006567	1.896690664630283	1.7670382757448297	0.029955641460825952	0.05038691522767562	5.8889752649598475e-6	263	763	2112	6819	3866	5311
ENSG00000149948	ENSG00000149948.13	high mobility group AT-hook 2 [Source:HGNC Symbol;Acc:HGNC:5009]	HMGA2	protein_coding	F5H2A4,F5H6H0,P52926,Q1M183	8091	4.905724575229544	5.261009762960226	568.3360633025884	1.9686916420503726	1.9140350082967967	1.7688885383075414	0.03579694598595285	0.056112291801403945	1.417884187397343e-5	49	232	431	1618	705	1575
ENSG00000151929	ENSG00000151929.10	BAG cochaperone 3 [Source:HGNC Symbol;Acc:HGNC:939]	BAG3	protein_coding	O95817	9531	7.251784272864828	7.5900545701899365	2868.7947229383053	1.9518906325921077	1.8941669214227845	1.7697776456085845	0.033816017464095204	0.05392274037939691	7.461825975779645e-6	259	1292	1998	7642	4050	7437
ENSG00000159403	ENSG00000159403.18	complement C1r [Source:HGNC Symbol;Acc:HGNC:1246]	C1R	protein_coding	NA,P00736	715	6.831098727487058	7.144852595398866	2116.5305451710055	1.9095478437429043	1.9012962611417223	1.770270707660352	0.017774991689143052	0.028392662604886376	2.9044405356671087e-7	418	616	1187	5244	3668	4551
ENSG00000124762	ENSG00000124762.14	cyclin dependent kinase inhibitor 1A [Source:HGNC Symbol;Acc:HGNC:1784]	CDKN1A	protein_coding	A0A024RCX5,P38936	1026	6.889295167780811	7.164777842673711	2141.528470529008	1.8209215390031155	1.8269908443531153	1.7703583842248096	0.009446182719954656	0.016540878755407062	5.469995452677583e-26	339	799	1373	5868	3218	4853
ENSG00000004468	ENSG00000004468.13	CD38 molecule [Source:HGNC Symbol;Acc:HGNC:1667]	CD38	protein_coding	B4E006,P28907	952	4.542603174215832	4.835662675945654	423.7517832212338	1.8433473645792051	1.8525467094686212	1.7712052921030326	0.013580621917772435	0.019033008824432908	3.410104068860661e-15	60	145	308	1162	615	1015
ENSG00000114529	ENSG00000114529.12	chromosome 3 open reading frame 52 [Source:HGNC Symbol;Acc:HGNC:26255]	C3orf52	protein_coding	Q5BVD1	79669	3.2793119487988327	3.6035376284991374	178.57079823859277	1.8456775905513165	1.8817241203962145	1.771632209931712	0.02102674661093655	0.02901487076658607	3.1126472034334153e-10	20	75	119	519	241	444
ENSG00000258555	ENSG00000258555.6	SPECC1L-ADORA2A readthrough (NMD candidate) [Source:HGNC Symbol;Acc:HGNC:49185]	SPECC1L-ADORA2A	protein_coding	NA	101730217	3.1383867030340955	3.6362449851335117	184.1861850956238	2.596652757983687	2.161070041795727	1.7720575209375165	0.042196603205931556	0.09469902766764625	0.006139680732849325	44	54	36	450	282	509
ENSG00000110852	ENSG00000110852.4	C-type lectin domain family 2 member B [Source:HGNC Symbol;Acc:HGNC:2053]	CLEC2B	protein_coding	Q92478	9976	1.7021818413515246	2.1764314971402556	65.4610211039365	2.359557270124278	2.1027541809073362	1.7746558319327466	0.03854034410083611	0.09206156279692318	0.0038934343009942945	17	9	30	201	87	163
ENSG00000177606	ENSG00000177606.7	Jun proto-oncogene, AP-1 transcription factor subunit [Source:HGNC Symbol;Acc:HGNC:6204]	JUN	protein_coding	P05412	3725	6.097040287455098	6.470179292008299	1318.2862069162468	2.0541865090851954	1.9411019873038464	1.7765142657432942	0.038701054408115894	0.0669593552774765	1.0899919618819251e-4	106	663	786	3514	1972	3288
ENSG00000171471	NA	NA	MAP1LC3B2	protein_coding	NA	NA	-1.3906265269462554	-0.5560847177073623	7.895447487247007	2.525425410911774	2.5338480301490764	1.7780911056828343	0.09372676027283214	0.17769159240919816	0.046080754524097815	0	4	2	23	15	18
ENSG00000138166	ENSG00000138166.6	dual specificity phosphatase 5 [Source:HGNC Symbol;Acc:HGNC:3071]	DUSP5	protein_coding	Q16690	1847	6.047877670197038	6.330489254381507	1200.353696923521	1.8387694917572257	1.8461423015681089	1.7790156254541452	0.01016022253385201	0.016763167630051545	3.9759846493104485e-18	205	408	759	3537	1767	2590
ENSG00000169436	ENSG00000169436.17	collagen type XXII alpha 1 chain [Source:HGNC Symbol;Acc:HGNC:22989]	COL22A1	protein_coding	Q8NFW1	169044	0.2913684208594234	1.1364012932158307	29.99428968658446	2.5095661031532126	2.218406389436613	1.7793850133880202	0.12426489601964338	0.17740488441428998	0.017286821151451963	0	10	24	84	52	72
ENSG00000146278	ENSG00000146278.11	proline rich nuclear receptor coactivator 1 [Source:HGNC Symbol;Acc:HGNC:17278]	PNRC1	protein_coding	Q12796	10957	5.53299505077008	5.855601667325216	860.5669520445177	1.931623087841713	1.8915483888968925	1.7815695802212923	0.02159468273688841	0.035475336930780685	2.5347744338930242e-8	92	310	678	2424	1180	2175
ENSG00000253276	ENSG00000253276.4	coiled-coil domain containing 71 like [Source:HGNC Symbol;Acc:HGNC:26685]	CCDC71L	protein_coding	Q8N9Z2	168455	4.612846013365621	4.894920029957539	441.97168836249415	1.8382689152866651	1.8410984937542867	1.7862840560987268	0.009940839762631947	0.015193999565594586	1.769047170156375e-21	74	158	274	1267	563	1141
ENSG00000144583	ENSG00000144583.5	membrane associated ring-CH-type finger 4 [Source:HGNC Symbol;Acc:HGNC:29269]	MARCH4	protein_coding	Q9P2E8	57574	5.135564156018051	5.458349455939638	655.1727279639503	1.9675548347671206	1.9189502087337609	1.788841742695785	0.018438873162626095	0.02964990923872472	4.369040162569612e-7	126	252	267	1841	822	1795
ENSG00000147689	ENSG00000147689.16	family with sequence similarity 83 member A [Source:HGNC Symbol;Acc:HGNC:28210]	FAM83A	protein_coding	Q86UY5	84985	0.88923759134317	1.322048891047056	35.09086397027848	2.1304852860969405	2.0459444061741743	1.7922342964378044	0.06090350078785411	0.07551735038403917	0.002175029283394962	6	15	11	77	53	103
ENSG00000163734	ENSG00000163734.4	C-X-C motif chemokine ligand 3 [Source:HGNC Symbol;Acc:HGNC:4604]	CXCL3	protein_coding	P19876	2921	4.516039372589128	5.073772535509064	497.923062509556	2.333690772138501	2.135455315293269	1.7948728287888136	0.08911897881382226	0.12476123325518726	0.0071382192296450524	17	217	345	1370	703	1393
ENSG00000122862	ENSG00000122862.5	serglycin [Source:HGNC Symbol;Acc:HGNC:9361]	SRGN	protein_coding	P10124	5552	5.9473086757193565	6.30118200824729	1172.1403034144582	2.009846204679718	1.932363000054561	1.79552584758592	0.03252992802676888	0.05264881525846423	6.4414631099307986e-6	101	471	885	3260	1655	2971
ENSG00000152749	ENSG00000152749.8	G protein-coupled receptor 180 [Source:HGNC Symbol;Acc:HGNC:28899]	GPR180	protein_coding	Q86V85	160897	4.620176922826532	5.055432972574437	491.9958660712243	2.119541283507652	2.0165666884517495	1.7972432523692086	0.05462374373273504	0.08711217412199693	7.475769244371979e-4	30	175	413	1377	652	1369
ENSG00000238045	ENSG00000238045.9	novel transcript, antisense to C16orf53 and MVP	AC009133.14	antisense	NA	NA	3.499337837080862	3.8408898289095386	211.57885088322843	1.9705213912887714	1.9370559804943992	1.7980224064070534	0.026876439758437513	0.034876058752151926	4.171786324984558e-6	33	93	91	494	278	652
ENSG00000141449	ENSG00000141449.14	GREB1 like retinoic acid receptor coactivator [Source:HGNC Symbol;Acc:HGNC:31042]	GREB1L	protein_coding	Q9C091	80000	1.3066709879192318	2.313515553084761	70.90457806577105	2.8916266120373626	2.3693939651830553	1.798048340154583	0.13067203627520532	0.17693391509856474	0.030079272155201866	0	27	46	225	105	185
ENSG00000165507	ENSG00000165507.9	DEPP1 autophagy regulator [Source:HGNC Symbol;Acc:HGNC:23355]	C10orf10	protein_coding	Q9NTK1	11067	0.7612434419459336	1.1364346330904687	30.635997692790447	1.9314091498048063	1.9617798932205	1.7983313566057468	0.03940781448077433	0.04898789692531113	2.371701090930004e-4	6	9	16	81	48	72
ENSG00000196116	ENSG00000196116.8	tudor domain containing 7 [Source:HGNC Symbol;Acc:HGNC:30831]	TDRD7	protein_coding	Q8NHU6	23424	5.540804870799383	5.853442212769338	859.3500746232088	1.9046302169917304	1.8904225840400597	1.7986867512388887	0.01782656729107142	0.02751137212686355	8.436668892136275e-11	103	313	632	2727	1059	2113
ENSG00000176928	ENSG00000176928.7	glucosaminyl (N-acetyl) transferase 4 [Source:HGNC Symbol;Acc:HGNC:17973]	GCNT4	protein_coding	NA,Q9P109	51301	-0.09965070219066183	0.7635514523966009	22.457677977852605	2.599335870220089	2.3042028218654584	1.8011285975666094	0.10476032446656305	0.17199664122148783	0.022988484448513823	0	5	20	74	31	61
ENSG00000164211	ENSG00000164211.13	StAR related lipid transfer domain containing 4 [Source:HGNC Symbol;Acc:HGNC:18058]	STARD4	protein_coding	B0AZS2,Q96DR4	134429	5.067270971514412	5.558469173787803	698.0609258758294	2.2769420461849936	2.0801057843788566	1.8044567765213981	0.071901521985545655	0.1076022211580777	0.0028723000887932327	32	275	541	1980	931	1955
ENSG00000111817	ENSG00000111817.19	dermatan sulfate epimerase [Source:HGNC Symbol;Acc:HGNC:21144]	DSE	protein_coding	B7Z1T3,B7Z765,Q9UL01	29940	4.686276437688829	5.262408801721385	567.708016423212	2.39821137919754	2.1621694324681804	1.8083901468639596	0.09126461491813848	0.12945489673066163	0.008013420007377278	18	238	402	1741	813	1425
ENSG00000142089	ENSG00000142089.16	interferon induced transmembrane protein 3 [Source:HGNC Symbol;Acc:HGNC:5414]	IFITM3	protein_coding	Q01628	10410	4.111132095169677	4.455166503693504	326.1775394253144	2.028867064145014	1.962006843628389	1.8088649746964127	0.02126998991532224	0.03354564366276648	6.4931161100497665e-6	68	105	136	889	544	686
ENSG00000152503	ENSG00000152503.9	tripartite motif containing 36 [Source:HGNC Symbol;Acc:HGNC:16280]	TRIM36	protein_coding	E9PBG3,Q4R1Q4,Q9NQ86	55521	0.739087962743914	1.1693103202783084	31.01353580941007	1.9938160125850892	2.015572658860562	1.8101421779907225	0.04095649554346626	0.05760844986756008	2.378508785717937e-4	3	14	16	85	43	85
ENSG00000081803	ENSG00000081803.16	calcium dependent secretion activator 2 [Source:HGNC Symbol;Acc:HGNC:16018]	CADPS2	protein_coding	B7ZM57,Q86UW7,X5DNG0	93664	-0.6147728327845765	0.17536191956238242	14.1706634268189	2.4155998037772695	2.3076241571230596	1.811907100919441	0.10996175656062754	0.16780599590594553	0.019326715947890906	0	6	8	57	18	32
ENSG00000165806	ENSG00000165806.21	caspase 7 [Source:HGNC Symbol;Acc:HGNC:1508]	CASP7	protein_coding	A0A0A0MRL7,B4DWA2,P55210	840	5.522821017918987	5.897978772885822	885.2987179361488	2.058934926026953	1.9646357301429787	1.8137092112340436	0.03609736633276287	0.0592987631680394	2.5787452329584052e-5	69	371	641	2544	1228	2246
ENSG00000147010	ENSG00000147010.18	SH3 domain containing kinase binding protein 1 [Source:HGNC Symbol;Acc:HGNC:13867]	SH3KBP1	protein_coding	B7Z6E8,Q5JPT6,Q96B97	30011	7.710113508778105	7.996082391190615	3810.1966609500564	1.8624748081094176	1.8642317409201414	1.8143612567915821	0.00898114035127911	0.016540878755407062	3.333201431719856e-36	554	1465	2412	10354	5406	9459
ENSG00000139112	ENSG00000139112.11	GABA type A receptor associated protein like 1 [Source:HGNC Symbol;Acc:HGNC:4068]	GABARAPL1	protein_coding	A0A024RAP5,Q9H0R8	23710	5.412411736912565	5.7362211865271515	792.3972155160881	1.938544988448112	1.9143509789130255	1.8160256053618813	0.018438873162626095	0.02975495125054663	9.758264072582952e-10	89	278	603	2176	1183	1896
ENSG00000130830	ENSG00000130830.15	membrane palmitoylated protein 1 [Source:HGNC Symbol;Acc:HGNC:7219]	MPP1	protein_coding	B4E325,Q00013	4354	2.4349792981221605	2.824803226966109	102.90126294438863	1.9736851047282098	1.971681061305159	1.8167029975969027	0.030883299856058862	0.050518229135119046	4.265705960938626e-6	9	49	58	302	149	247
ENSG00000204267	ENSG00000204267.16	transporter 2, ATP binding cassette subfamily B member [Source:HGNC Symbol;Acc:HGNC:44]	TAP2	protein_coding	Q03519,Q5JNW1,Q9UP03,X5CMH5	6891	4.71940701548509	5.099021395092542	508.23102440848925	2.017073168572275	1.977506153774289	1.8175685568100097	0.03566624445345053	0.05635600808353991	2.5649543141443003e-5	43	242	298	1254	821	1268
ENSG00000144158	ENSG00000144158.4	small nuclear ribonucleoprotein polypeptide A' (SNRPA1) pseudogene	RP11-395L14.17	pseudogene	NA	NA	-1.4612713713200163	-0.6614605509176195	7.021893858725163	2.366290980387556	2.533699873330774	1.8260012447292315	0.08368434683960087	0.15300427905192976	0.041687543419248234	0	2	4	22	9	23
ENSG00000213928	ENSG00000213928.9	interferon regulatory factor 9 [Source:HGNC Symbol;Acc:HGNC:6131]	IRF9	protein_coding	Q00978	10379	4.564833498639741	5.009323673617133	479.6312511953854	2.233950555636661	2.105154882935477	1.829458887578711	0.046595715674228426	0.0734677885433085	0.0011113072878894078	95	70	297	1465	835	882
ENSG00000185338	ENSG00000185338.6	suppressor of cytokine signaling 1 [Source:HGNC Symbol;Acc:HGNC:19383]	SOCS1	protein_coding	O15524,Q4JHT5	8651	-0.20615316615587737	0.312883026108888	16.461937184853586	2.2535844074536744	2.189908277052307	1.837043956040064	0.07046970988272791	0.10504780567774569	0.009723616091283707	4	4	5	55	24	34
ENSG00000227992	ENSG00000227992.1	pseudogene similar to part of ubiquitin carboxyl-terminal hydrolase L5 UCHL5	AC108463.2	pseudogene	NA	NA	-1.0721763502785016	-0.2797638699608263	9.914870493321382	2.3205785612603576	2.4644905098604495	1.8399600566695054	0.11224729312588647	0.1591689226858645	0.030544844309808295	0	3	6	21	18	31
ENSG00000238266	ENSG00000238266.2	long intergenic non-protein coding RNA 707 [Source:HGNC Symbol;Acc:HGNC:44691]	LINC00707	lincRNA	NA	100507127	3.9425898817328995	4.260284538438193	283.86903391664333	1.9395712237070641	1.9281756661503797	1.8410435181062907	0.01483633672476046	0.019323073186885666	3.7250766835361285e-10	50	100	146	771	337	840
ENSG00000101230	ENSG00000101230.6	isthmin 1 [Source:HGNC Symbol;Acc:HGNC:16213]	ISM1	protein_coding	B1AKI9	140862	0.10630657594339836	0.9357254432664449	25.73186878252059	2.5200289908976305	2.2534539404743303	1.8416423516819913	0.11981164837067056	0.1705802315109895	0.011221661014187355	0	11	16	91	40	54
ENSG00000055332	ENSG00000055332.18	eukaryotic translation initiation factor 2 alpha kinase 2 [Source:HGNC Symbol;Acc:HGNC:9437]	EIF2AK2	protein_coding	P19525,Q8IW76	5610	7.276193648771884	7.682719264113214	3055.4391832101514	2.1173530716533664	2.0239622366636723	1.8431381720683297	0.04532608089507231	0.07068625100734804	1.2895477039635137e-4	212	1225	2246	9126	3780	8462
ENSG00000165390	NA	NA	ANXA8	protein_coding	NA	NA	-0.9770709970773915	-0.1649936616888455	10.969210273777453	2.3259609937255403	2.4822681968887585	1.8432311542516244	0.12223031438465255	0.16013152699654337	0.0319230755751814	0	3	7	22	23	30
ENSG00000187800	ENSG00000187800.13	platelet endothelial aggregation receptor 1 [Source:HGNC Symbol;Acc:HGNC:33631]	PEAR1	protein_coding	Q5VY43	375033	2.2766347035059376	2.8291599759890005	102.94877800024406	2.310506044494502	2.1484011860897247	1.8442950264003413	0.05400596915199415	0.1064424416143317	0.0036397339124681384	5	57	42	276	135	316
ENSG00000128590	ENSG00000128590.5	DnaJ heat shock protein family (Hsp40) member B9 [Source:HGNC Symbol;Acc:HGNC:6968]	DNAJB9	protein_coding	Q6FIF1,Q9UBS3	4189	4.324150944258024	4.756466834929378	399.36165681532395	2.103230560624875	2.044090204534027	1.8540984757415295	0.045849937308538154	0.07421047456375042	1.8972158268447425e-4	25	155	300	1193	522	1070
ENSG00000172986	ENSG00000172986.13	glucoside xylosyltransferase 2 [Source:HGNC Symbol;Acc:HGNC:33383]	GXYLT2	protein_coding	A0PJZ3	727936	1.1798189918918969	1.7245249905522038	46.55087792276606	2.376362556297741	2.1870995453369755	1.85450928390021	0.05871344535831524	0.09679013444995761	0.004552211263930539	4	25	13	177	58	103
ENSG00000139318	ENSG00000139318.8	dual specificity phosphatase 6 [Source:HGNC Symbol;Acc:HGNC:3072]	DUSP6	protein_coding	A0A024RBC1,Q16828,Q53GP9	1848	4.2496780121898485	4.824907261006091	418.72029848787554	2.3311427756480785	2.184788335481512	1.8561386838085259	0.08406416812234582	0.1197788635329999	0.005487343240631423	14	158	313	1145	683	1034
ENSG00000272941	ENSG00000272941.1	novel transcript, antisense to C7orf49	RP11-134L10.1	antisense	NA	NA	0.19508266022496307	0.802750893724928	23.2916495367754	2.2503680572989873	2.2079393606457898	1.8600611971227996	0.07778723882410117	0.10685885588025558	0.005439893701872896	1	11	11	65	26	80
ENSG00000143384	ENSG00000143384.13	MCL1 apoptosis regulator, BCL2 family member [Source:HGNC Symbol;Acc:HGNC:6943]	MCL1	protein_coding	A0A087WT64,C8YZ26,Q07820	4170	8.128033892071135	8.486797505544441	5341.333103557421	2.0358277261097437	1.980731078865696	1.8630682216363006	0.02806015978716201	0.04574006809287886	7.199750948757934e-7	478	2085	3843	16260	6902	13713
ENSG00000139926	ENSG00000139926.16	FERM domain containing 6 [Source:HGNC Symbol;Acc:HGNC:19839]	FRMD6	protein_coding	Q96NE9	122786	4.491154260970478	5.0975802064140705	505.8152794901704	2.433940922884322	2.223308567916411	1.8635339084827345	0.09039119313041777	0.12657865000876686	0.00719807923294124	15	206	345	1626	627	1411
ENSG00000148344	ENSG00000148344.11	prostaglandin E synthase [Source:HGNC Symbol;Acc:HGNC:9599]	PTGES	protein_coding	O14684	9536	6.77822232911549	7.083589707148678	2022.37818211428	1.9221133674368618	1.9223189834325545	1.8646469432703912	0.009396712156188763	0.01621062520675032	3.308673765002493e-26	279	781	1215	5816	2959	4711
ENSG00000134339	ENSG00000134339.9	serum amyloid A2 [Source:HGNC Symbol;Acc:HGNC:10514]	SAA2	protein_coding	P0DJI9	6289	0.34770274691729086	1.5995071049930114	43.12271688218653	4.113631321059823	3.0935153729735503	1.8707647820466773	0.07922599619988294	0.15926185244678395	0.04179089851723405	9	0	10	122	83	102
ENSG00000113319	ENSG00000113319.13	Ras protein specific guanine nucleotide releasing factor 2 [Source:HGNC Symbol;Acc:HGNC:9876]	RASGRF2	protein_coding	O14827,Q68DX5	5924	1.07744241889275	2.081309605677725	60.07718354162402	2.9525658374323567	2.4210511716724836	1.870979194236545	0.11647428423975263	0.17188242565734524	0.024301416263515098	0	28	28	190	101	138
ENSG00000120129	ENSG00000120129.6	dual specificity phosphatase 1 [Source:HGNC Symbol;Acc:HGNC:3064]	DUSP1	protein_coding	B4DU40,P28562	1843	7.103770188748012	7.474690222684252	2647.6908186793476	2.062488297176837	1.9980610882150804	1.8715054293379205	0.029659394922444463	0.04920615600483703	2.944188854009734e-6	224	1165	1682	7410	3931	6501
ENSG00000149289	ENSG00000149289.11	zinc finger CCCH-type containing 12C [Source:HGNC Symbol;Acc:HGNC:29362]	ZC3H12C	protein_coding	E9PP00,Q9C0D7	85463	4.05616562437621	4.8464109869218515	424.31189255384703	2.675581595170127	2.3866742862988706	1.8715807360709413	0.11279287277760826	0.15593874058794663	0.019527404558198895	6	150	293	1303	558	1248
ENSG00000186591	ENSG00000186591.13	ubiquitin conjugating enzyme E2 H [Source:HGNC Symbol;Acc:HGNC:12484]	UBE2H	protein_coding	A4D1L5,P62256	7328	7.389239947596609	7.772849422285092	3253.9747561638974	2.0828837580655786	2.0128965268655103	1.872188185286123	0.035329604054121874	0.055698941436445805	1.1065660143668443e-5	255	1301	2323	9932	4301	8280
ENSG00000100906	ENSG00000100906.11	NFKB inhibitor alpha [Source:HGNC Symbol;Acc:HGNC:7797]	NFKBIA	protein_coding	P25963	4792	6.815482313291778	7.190402384124796	2173.3893147930103	2.069526771453235	2.0031176003156865	1.8746118896806687	0.031055483870940887	0.05038773550958679	3.929308539217875e-6	179	842	1582	5954	3210	5495
ENSG00000196954	ENSG00000196954.14	caspase 4 [Source:HGNC Symbol;Acc:HGNC:1505]	CASP4	protein_coding	P49662	837	4.067740906792303	4.417290740266127	317.38646432145725	2.0965804115135547	2.0022743002867314	1.8754137554713957	0.014669994223187875	0.026383027374595153	2.683069847000323e-7	67	88	142	940	430	794
ENSG00000058668	ENSG00000058668.14	ATPase plasma membrane Ca2+ transporting 4 [Source:HGNC Symbol;Acc:HGNC:817]	ATP2B4	protein_coding	A0A024R968,P23634	493	5.71242239157281	6.189324472716988	1082.5989801804485	2.3059349073510185	2.1121049380225503	1.8755578972604854	0.059459093705234015	0.09144781128874084	9.87412965486327e-4	55	430	786	3412	1461	2730
ENSG00000137094	ENSG00000137094.14	DnaJ heat shock protein family (Hsp40) member B5 [Source:HGNC Symbol;Acc:HGNC:14887]	DNAJB5	protein_coding	O75953	25822	3.5516064468361614	3.8897029140980712	218.4849932039634	1.9337894557526676	1.9718053442838954	1.8760105992698672	0.014669994223187875	0.019323073186885666	6.869067949787333e-14	26	81	140	585	312	576
ENSG00000120694	ENSG00000120694.20	heat shock protein family H (Hsp110) member 1 [Source:HGNC Symbol;Acc:HGNC:16969]	HSPH1	protein_coding	A0A024RDQ0,A0A024RDS1,A0A0A0MSM0,B4DY72,Q92598	10808	8.360879961570001	8.77231723235119	6504.7790697066575	2.151781892425507	2.0517565281451686	1.8767413469980847	0.04382511056645133	0.0669593552774765	7.669545717211872e-5	458	2654	4519	21029	7792	17248
ENSG00000169554	ENSG00000169554.21	zinc finger E-box binding homeobox 2 [Source:HGNC Symbol;Acc:HGNC:14881]	ZEB2	protein_coding	O60315	9839	3.202703941281416	4.116496385416496	254.6301196423256	2.818273390537737	2.4750937899326857	1.880551721105585	0.11715297332893056	0.16006843087232728	0.025400448809222143	2	90	161	780	361	727
ENSG00000204642	ENSG00000204642.14	major histocompatibility complex, class I, F [Source:HGNC Symbol;Acc:HGNC:4963]	HLA-F	protein_coding	P30511,Q5JZ47,Q5JZ48	3134	2.3921720289776793	2.8416857670315694	105.3307006174339	2.3149791495198944	2.1521006947447123	1.8814522901422401	0.03594581914778008	0.06480193898860848	8.859543986054989e-4	24	25	36	256	203	216
ENSG00000184988	ENSG00000184988.8	transmembrane protein 106A [Source:HGNC Symbol;Acc:HGNC:28288]	TMEM106A	protein_coding	B7Z779,Q96A25	113277	2.4204957466322723	2.8489658019631383	104.6839385125758	1.99951006747187	2.0601176677677318	1.8819305203808945	0.03684858746221301	0.052089941427033756	1.3315789198403072e-5	8	36	77	271	174	254
ENSG00000138035	ENSG00000138035.15	polyribonucleotide nucleotidyltransferase 1 [Source:HGNC Symbol;Acc:HGNC:23166]	PNPT1	protein_coding	Q8TCS8	87178	6.407225500262982	6.805287438922451	1662.3458684797272	2.1306203314720107	2.036223128074777	1.8821527558603712	0.03594581914778008	0.05724062900183132	2.1318920754878427e-5	123	683	1144	4991	2170	4397
ENSG00000269783	NA	NA	GOLGA7B	protein_coding	NA	NA	-0.319781034746201	0.21983317572323827	15.175745863332986	2.078383791512846	2.26831395026777	1.8877337609848135	0.07402490198193773	0.07988920766686369	0.007101988788216548	2	3	9	38	29	34
ENSG00000136010	ENSG00000136010.14	aldehyde dehydrogenase 1 family member L2 [Source:HGNC Symbol;Acc:HGNC:26777]	ALDH1L2	protein_coding	B4DTU7,Q3SY69	160428	2.9706532407626933	3.5899949616697837	176.0493998397708	2.308066575443187	2.2180627279317657	1.8916093264844216	0.08178316917019916	0.11780525920691091	0.0051072250946973706	5	60	137	527	249	474
ENSG00000143322	ENSG00000143322.21	ABL proto-oncogene 2, non-receptor tyrosine kinase [Source:HGNC Symbol;Acc:HGNC:77]	ABL2	protein_coding	P42684	27	6.101891443475744	6.426845709676452	1280.7043928125854	1.9712072181717635	1.9718438886592358	1.9035193716975856	0.010925964225516909	0.018073726643945534	2.1977020980500078e-19	164	444	842	3962	1609	3290
ENSG00000173559	ENSG00000173559.14	nucleic acid binding protein 1 [Source:HGNC Symbol;Acc:HGNC:26232]	NABP1	protein_coding	Q96AH0	64859	4.427983037798883	4.824110466916237	419.1469817721886	2.0767133061941747	2.048787673083803	1.9089580423241	0.028335906160674704	0.046623047799787876	2.273909785538687e-6	35	187	241	1184	531	1210
ENSG00000131016	ENSG00000131016.17	A-kinase anchoring protein 12 [Source:HGNC Symbol;Acc:HGNC:370]	AKAP12	protein_coding	Q02952,Q86TJ9	9590	7.636134199363178	8.30296031105252	4691.594117214398	2.7151780230993166	2.320615817750899	1.9105420270131541	0.10528396915343628	0.14235015965889203	0.010482452515388431	111	1752	3249	14363	6941	12055
ENSG00000163293	ENSG00000163293.12	NIPA like domain containing 1 [Source:HGNC Symbol;Acc:HGNC:27194]	NIPAL1	protein_coding	Q6NVV3	152519	0.988817195346551	1.961670631693501	54.8793956627425	2.8387366464024306	2.3846375381065816	1.911050091350908	0.12192159951951441	0.16768426274296666	0.017517537290929242	0	18	39	182	73	153
ENSG00000183722	ENSG00000183722.9	LHFPL tetraspan subfamily member 6 [Source:HGNC Symbol;Acc:HGNC:6586]	LHFP	protein_coding	A0A024RDR1,Q9Y693	10186	1.7974618409499228	2.19084386944263	65.7088350775758	2.1465983382638036	2.0526291218337422	1.9154997017683517	0.026795893283423793	0.03769078702401817	9.385648550050745e-6	10	28	24	194	91	166
ENSG00000157224	ENSG00000157224.16	claudin 12 [Source:HGNC Symbol;Acc:HGNC:2034]	CLDN12	protein_coding	B2R687,P56749	102723899,9069	5.5640822780255235	6.010961489756402	956.914846401794	2.2496945111521485	2.109563963523394	1.9197770640303138	0.04308368486709139	0.07151710572309204	1.377858860098389e-4	58	358	699	2796	1312	2564
ENSG00000166833	ENSG00000166833.21	neuron navigator 2 [Source:HGNC Symbol;Acc:HGNC:15997]	NAV2	protein_coding	A7E2D6,Q8IVL1	89797	5.691754880141433	6.271037524056	1145.284208182535	2.5449708903774484	2.247354569655068	1.92729828014858	0.07764254535317092	0.1137668098944198	0.0037119078733246743	39	445	784	3430	1561	3175
ENSG00000125430	ENSG00000125430.9	heparan sulfate-glucosamine 3-sulfotransferase 3B1 [Source:HGNC Symbol;Acc:HGNC:5198]	HS3ST3B1	protein_coding	Q9Y662	9953	1.1749110870618076	1.7665926623393347	47.8315766344788	2.2524043824657816	2.2159159771947854	1.927494982660231	0.058789432142583566	0.09195796469097532	0.0015499711314012846	2	12	40	142	71	126
ENSG00000122643	ENSG00000122643.22	5'-nucleotidase, cytosolic IIIA [Source:HGNC Symbol;Acc:HGNC:17820]	NT5C3A	protein_coding	A0A024RA81,A0A090N7U2,Q9H0P0	51251	5.4334213567435254	5.861655647709006	862.8853254167393	2.209633446886478	2.1003704886180956	1.9338386663986997	0.03594581914778008	0.059349284500328246	2.7113862284485974e-5	58	321	619	2505	1235	2223
ENSG00000152778	ENSG00000152778.9	interferon induced protein with tetratricopeptide repeats 5 [Source:HGNC Symbol;Acc:HGNC:13328]	IFIT5	protein_coding	Q13325	24138	4.809789738936768	5.153369107510782	528.0028292248005	2.0119942530598554	2.0146239092804374	1.934082280451204	0.011845760608571742	0.01848237264923555	1.062744144094357e-16	63	184	340	1608	668	1397
ENSG00000031081	ENSG00000031081.11	Rho GTPase activating protein 31 [Source:HGNC Symbol;Acc:HGNC:29216]	ARHGAP31	protein_coding	Q2M1Z3	57514	2.9068363272492026	3.2831450581191057	142.36843443742268	2.006767257509309	2.0469246575084106	1.9348145356625355	0.018323406724216368	0.023388758594596416	1.202374468773657e-10	15	55	84	427	181	388
ENSG00000198286	ENSG00000198286.9	caspase recruitment domain family member 11 [Source:HGNC Symbol;Acc:HGNC:16393]	CARD11	protein_coding	A0A024R854,Q8TES3,Q9BXL7	84433	2.1998817358904565	2.572266002515371	86.67873070229105	2.124849813169931	2.045256647864783	1.935607557563986	0.02118397468298557	0.02975495125054663	1.1433333566363987e-6	17	27	36	221	137	216
ENSG00000248323	ENSG00000248323.7	lung cancer associated transcript 1 [Source:HGNC Symbol;Acc:HGNC:48498]	LUCAT1	lincRNA	NA	100505994	3.6818087401262316	4.053250979371883	244.70653485057565	2.0152479038190783	2.049381574031415	1.938009820309675	0.017281472901039166	0.023388758594596416	8.436668892136275e-11	26	78	172	728	321	654
ENSG00000101846	ENSG00000101846.8	steroid sulfatase [Source:HGNC Symbol;Acc:HGNC:11425]	STS	protein_coding	A6PYA4,P08842,Q0W975	412	3.788282218276993	4.1894364105382715	269.0620911483486	2.052413298092262	2.0742101328646263	1.9437833184890032	0.02458783978516792	0.03760243645330404	8.622681626845641e-8	22	102	179	770	403	665
ENSG00000180914	ENSG00000180914.10	oxytocin receptor [Source:HGNC Symbol;Acc:HGNC:8529]	OXTR	protein_coding	B2R9L7,P30559	5021	3.231935844044383	3.6161413393454236	180.28462454092275	2.0830659065099324	2.06570739026197	1.9463290586350217	0.01933859346926619	0.02873431407393531	2.962686371774289e-8	20	80	83	478	263	487
ENSG00000166396	ENSG00000166396.13	serpin family B member 7 [Source:HGNC Symbol;Acc:HGNC:13902]	SERPINB7	protein_coding	A8K3Q8,O75635	8710	1.5626182386730683	2.02741099272888	58.05421079647517	2.1805590252128284	2.141850426972856	1.9520120754210892	0.03539579084275426	0.05403578779464561	5.35386962734051e-5	5	27	25	163	73	176
ENSG00000147454	ENSG00000147454.14	solute carrier family 25 member 37 [Source:HGNC Symbol;Acc:HGNC:29786]	SLC25A37	protein_coding	Q71JB2,Q9NYZ2	51312	7.317406230905889	7.644465993213907	2984.3290703870753	2.0009982128267887	2.0045877763313715	1.9543413260463045	0.007678370710597636	0.014464375923360034	1.3302381875966991e-42	404	1013	1826	8445	4312	7434
ENSG00000100290	ENSG00000100290.3	BCL2 interacting killer [Source:HGNC Symbol;Acc:HGNC:1051]	BIK	protein_coding	A0A024R4X6,Q13323	638	1.1619711129370427	1.712417673680064	46.831136064835796	2.6650895694236723	2.3182410948976124	1.9556348158315147	0.03965390357772709	0.0889824935343067	0.0034286428169038093	11	12	9	127	66	133
ENSG00000147100	ENSG00000147100.11	solute carrier family 16 member 2 [Source:HGNC Symbol;Acc:HGNC:10923]	SLC16A2	protein_coding	P36021	6567	5.631846608230867	6.00061768547009	951.5945257011167	2.0931782896201176	2.0569455971135326	1.961793450993282	0.016685877103544702	0.02677069699473604	6.784661727555074e-11	92	351	623	2716	1340	2479
ENSG00000116514	ENSG00000116514.16	ring finger protein 19B [Source:HGNC Symbol;Acc:HGNC:26886]	RNF19B	protein_coding	Q6ZMZ0	127544	5.235141599083209	5.58922736474343	715.5415914345401	2.053892356473421	2.0492414826627243	1.969967925007685	0.011503917411828444	0.018735135394347933	3.1995481253805645e-16	82	275	407	2048	1095	1691
ENSG00000170542	ENSG00000170542.6	serpin family B member 9 [Source:HGNC Symbol;Acc:HGNC:8955]	SERPINB9	protein_coding	A0A024QZT4,P50453	5272	4.956803428620758	5.411562642002337	630.472832022286	2.2447228925618914	2.149735377584962	1.9704667817964399	0.037527597365044976	0.06244978171761522	4.186247610036275e-5	39	241	425	2007	823	1646
ENSG00000118242	ENSG00000118242.16	melanoregulin [Source:HGNC Symbol;Acc:HGNC:25478]	MREG	protein_coding	Q8N565	55686	3.3756823577329134	3.788002871291062	202.89074609393293	2.0730227459771475	2.103334683402435	1.970719283835912	0.023721599233253458	0.03548579186311114	6.312080678318146e-8	17	81	121	675	265	495
ENSG00000071054	ENSG00000071054.16	mitogen-activated protein kinase kinase kinase kinase 4 [Source:HGNC Symbol;Acc:HGNC:6866]	MAP4K4	protein_coding	B7Z3V5,O95819,V9HWH3	9448	8.17172042215539	8.551438085649908	5587.293777474884	2.1207840208038435	2.07259322101437	1.9742545594165142	0.02126998991532224	0.0345977352808524	1.3396961148101312e-8	496	2123	3655	16592	7712	14354
ENSG00000078804	ENSG00000078804.13	tumor protein p53 inducible nuclear protein 2 [Source:HGNC Symbol;Acc:HGNC:16104]	TP53INP2	protein_coding	Q8IXH6	58476	3.833344323415351	4.202549100541824	271.9996576897287	2.055594199274318	2.080343774810136	1.983425876631469	0.012719607299299562	0.017703334119350708	1.0328854377077576e-13	33	78	184	794	398	672
ENSG00000139289	ENSG00000139289.13	pleckstrin homology like domain family A member 1 [Source:HGNC Symbol;Acc:HGNC:8933]	PHLDA1	protein_coding	Q8WV24	22822	6.606288807532874	6.966695912262037	1862.3613577048907	2.0807325962842578	2.066960994774881	1.990747483417535	0.012285895822368746	0.019799403362634013	3.651362821187934e-15	200	691	1125	5238	2514	5124
ENSG00000128567	ENSG00000128567.17	podocalyxin like [Source:HGNC Symbol;Acc:HGNC:9171]	PODXL	protein_coding	O00592,Q96N83	5420	6.2712638294999525	6.637787256066405	1481.7713402964307	2.0981718342963114	2.073383299289044	1.990748969528091	0.013613613259435768	0.022262322035424956	3.676355130364703e-13	153	572	871	4309	1973	4014
ENSG00000228742	ENSG00000228742.11	long intergenic non-protein coding RNA 2577 [Source:HGNC Symbol;Acc:HGNC:53749]	RP5-884M6.1	lincRNA	NA	NA	1.8225683706663216	2.2122969175746268	66.77633865420272	2.10766820368345	2.092110412870217	1.9928263193438196	0.021143306889871247	0.025020747485460543	1.734089287331042e-7	12	17	35	186	86	192
ENSG00000151014	ENSG00000151014.6	nocturnin [Source:HGNC Symbol;Acc:HGNC:14254]	CCRN4L	protein_coding	Q9UK39	25819	2.9642672828495336	3.4345847539016994	158.04230063746633	2.1627629523878564	2.1671789798734564	1.999372938862121	0.03293879358060651	0.054041357506219884	7.216486056279523e-6	10	66	91	512	206	411
ENSG00000141458	ENSG00000141458.13	NPC intracellular cholesterol transporter 1 [Source:HGNC Symbol;Acc:HGNC:7897]	NPC1	protein_coding	O15118	4864	7.353118816869234	7.74089985353472	3184.51628637707	2.141122516904871	2.1053901407445985	2.0058686481302472	0.018425767028202845	0.030494509509420318	2.41732996014519e-9	290	1282	1838	9973	4345	7923
ENSG00000124882	ENSG00000124882.4	epiregulin [Source:HGNC Symbol;Acc:HGNC:3443]	EREG	protein_coding	O14944	2069	5.0747252981463875	5.734665860316775	788.2803556789103	2.652392810871489	2.3681664720883697	2.0075160361536972	0.08322043691696744	0.12041163817262941	0.00475700313382917	21	292	505	2458	966	2388
ENSG00000184371	ENSG00000184371.14	colony stimulating factor 1 [Source:HGNC Symbol;Acc:HGNC:2432]	CSF1	protein_coding	A0A024R0A1,P09603	1435	6.359429334237763	6.709251558523977	1559.473262012371	2.0763686236139463	2.075323991852286	2.020498388244041	0.007376087017294578	0.013207176279640666	1.5762037183551896e-33	206	548	839	4398	2354	3831
ENSG00000150630	ENSG00000150630.4	vascular endothelial growth factor C [Source:HGNC Symbol;Acc:HGNC:12682]	VEGFC	protein_coding	P49767	7424	4.071175511425805	4.474067507204445	328.4804228640658	2.115816701981137	2.1369592178706274	2.022803500055193	0.017281472901039166	0.02506518141145369	3.09462410323555e-10	31	101	226	985	495	785
ENSG00000121060	ENSG00000121060.18	tripartite motif containing 25 [Source:HGNC Symbol;Acc:HGNC:12932]	TRIM25	protein_coding	Q14258	7706	7.340291068767677	7.72385816282322	3147.9775958036475	2.1416425132284895	2.116548781778921	2.028051334148879	0.014849626581519776	0.0242269007441904	1.1062431779221457e-11	300	1194	1860	9542	4436	7887
ENSG00000050344	ENSG00000050344.9	nuclear factor, erythroid 2 like 3 [Source:HGNC Symbol;Acc:HGNC:7783]	NFE2L3	protein_coding	Q9Y4A8	9603	4.38454815757783	4.876349778717377	434.0502774740703	2.2846513706580533	2.2189484873619003	2.02847148471191	0.038617640403558286	0.06382312131391918	5.866547148017467e-5	24	175	260	1399	567	1149
ENSG00000118523	ENSG00000118523.6	cellular communication network factor 2 [Source:HGNC Symbol;Acc:HGNC:2500]	CTGF	protein_coding	P29279,Q5M8T4	1490	4.909388255437866	5.314440867818925	589.9616723163675	2.167692164420768	2.140014494294471	2.029883480150421	0.018323406724216368	0.02964990923872472	9.758264072582952e-10	51	213	371	1776	782	1597
ENSG00000071575	ENSG00000071575.11	tribbles pseudokinase 2 [Source:HGNC Symbol;Acc:HGNC:30809]	TRIB2	protein_coding	Q92519	28951	-0.5877248124126149	0.2428995204648446	14.96002361917563	2.5744607277703793	2.48587691304567	2.0313286806134028	0.08400529401057978	0.1416142399878432	0.008839891072121804	0	4	10	45	20	48
ENSG00000135378	ENSG00000135378.4	proline rich and Gla domain 4 [Source:HGNC Symbol;Acc:HGNC:30799]	PRRG4	protein_coding	A0A0S2Z5N9,Q9BZD6	79056	1.8323313386260085	2.314614196142544	71.29584754726687	2.165021837916119	2.2232979018848233	2.031433397012432	0.03310754156925382	0.04143497408237578	1.0196038286964679e-5	6	18	51	205	89	220
ENSG00000173391	ENSG00000173391.9	oxidized low density lipoprotein receptor 1 [Source:HGNC Symbol;Acc:HGNC:8133]	OLR1	protein_coding	A0A024RAU0,P78380	4973	0.3777534908921148	1.3172063514351997	34.19997851261467	2.8743776023273333	2.4720859633661045	2.035203104374511	0.10119532540431661	0.15676237268102056	0.009728676629589266	0	16	14	133	48	76
ENSG00000258790	ENSG00000258790.1	novel transcript	KIAA0391	protein_coding	NA,O15091	9692	4.243498481444033	4.668271351312839	376.31143186648484	2.131740657392974	2.190570551772916	2.0365294661610753	0.026000745981026994	0.031065520400295754	9.997347724930336e-7	54	109	189	1617	378	821
ENSG00000111252	ENSG00000111252.11	SH2B adaptor protein 3 [Source:HGNC Symbol;Acc:HGNC:29605]	SH2B3	protein_coding	B7Z7K6,F5GYM4,Q59H48,Q96BA5,Q9UQQ2	10019	3.3070946120726488	3.808757522453791	205.60689941225826	2.2201502212382356	2.219950721741212	2.0371495220580673	0.03689725034701433	0.06165591157201948	2.839264398376725e-5	11	78	130	656	286	522
ENSG00000117525	ENSG00000117525.14	coagulation factor III, tissue factor [Source:HGNC Symbol;Acc:HGNC:3541]	F3	protein_coding	P13726	2152	2.0176170939820177	2.432538318186006	77.8943045861929	2.109970499101126	2.1668142359377978	2.0384599170916062	0.017294836504384025	0.01899435265719415	8.232201158478506e-10	9	22	48	222	114	205
ENSG00000166825	ENSG00000166825.14	alanyl aminopeptidase, membrane [Source:HGNC Symbol;Acc:HGNC:500]	ANPEP	protein_coding	A0A024RC61,P15144,Q59E93	290	4.421098842789638	4.803808998570905	414.8086706673053	2.1770253411357796	2.136078314549914	2.0400431673191712	0.01130034404079262	0.018073726643945534	3.7813003558592875e-11	72	99	218	1257	522	1149
ENSG00000119138	ENSG00000119138.4	Kruppel like factor 9 [Source:HGNC Symbol;Acc:HGNC:1123]	KLF9	protein_coding	A0A024R260,Q13886	687	2.2399124338753773	2.851565317321302	104.49234090622802	2.348791305983023	2.3100775566573977	2.046182119870187	0.054667455320257914	0.08886769210980844	8.859543986054989e-4	4	26	84	302	163	274
ENSG00000105939	ENSG00000105939.13	zinc finger CCCH-type containing, antiviral 1 [Source:HGNC Symbol;Acc:HGNC:23721]	ZC3HAV1	protein_coding	Q7Z2W4	56829	7.418074514798095	7.800865589065441	3320.9695981422833	2.1422961973841934	2.1299143563179768	2.0474053634969964	0.012719607299299562	0.021375146524517975	6.295353170080301e-14	335	1089	2145	10096	4424	8796
ENSG00000129451	ENSG00000129451.12	kallikrein related peptidase 10 [Source:HGNC Symbol;Acc:HGNC:6358]	KLK10	protein_coding	O43240	5655	-0.021973115050248706	0.6768803810334939	21.906304908194777	2.6131299632552416	2.568107851568889	2.048570891258625	0.08646485084103976	0.11329364610989383	0.010547527175318174	5	2	7	62	46	37
ENSG00000167772	ENSG00000167772.12	angiopoietin like 4 [Source:HGNC Symbol;Acc:HGNC:16039]	ANGPTL4	protein_coding	Q9BY76	51129	5.835028681114539	6.400037855415213	1263.5670139336246	2.6321231704020613	2.3937439896649817	2.0493194317685712	0.03207505140428204	0.07419477410019276	0.0011932058215574901	284	188	346	3275	2148	3258
ENSG00000110427	ENSG00000110427.16	KIAA1549 like [Source:HGNC Symbol;Acc:HGNC:24836]	KIAA1549L	protein_coding	Q12914,Q6ZVL6	25758	3.4855449394406435	3.8944311746703137	218.81094035799688	2.133463160930124	2.1600994292228313	2.055108470652028	0.015055356315698152	0.02176178894920371	4.305667885405881e-12	21	83	118	688	287	577
ENSG00000120549	ENSG00000120549.18	KIAA1217 [Source:HGNC Symbol;Acc:HGNC:25428]	KIAA1217	protein_coding	B7ZM29,Q5T5P2	56243	5.092562062745653	5.494467515929739	669.1476350056608	2.1803918192175793	2.156794040023105	2.0557377414754487	0.014669994223187875	0.023755611315727787	1.3354396948987505e-11	62	215	441	1924	991	1712
ENSG00000241978	NA	NA	AKAP2	protein_coding	NA,Q8IXS6,Q9Y2D5	445815	5.126583465117612	7.196632742139108	2176.17303785508	4.91625208459942	3.644720547321169	2.0563135440289657	0.16415648860882812	0.18927702331313376	0.04356820403483821	0	401	676	7182	3401	6746
ENSG00000077238	ENSG00000077238.14	interleukin 4 receptor [Source:HGNC Symbol;Acc:HGNC:6015]	IL4R	protein_coding	B2RBY1,P24394	3566	5.494175917597755	5.887333310835331	879.8086479687371	2.16860474467318	2.146576217200429	2.0568275185086167	0.013604902755368528	0.02176178894920371	6.473529868247693e-13	85	321	511	2490	1377	2140
ENSG00000008513	ENSG00000008513.16	ST3 beta-galactoside alpha-2,3-sialyltransferase 1 [Source:HGNC Symbol;Acc:HGNC:10862]	ST3GAL1	protein_coding	A0A024R9L6,Q11201	6482	5.536453756048469	5.912206660348734	895.7399446759051	2.1381403164136237	2.1323436146412367	2.058315505145056	0.00898114035127911	0.015830498136119798	4.8652898155147754e-20	105	265	569	2590	1352	2202
ENSG00000107731	ENSG00000107731.12	unc-5 netrin receptor B [Source:HGNC Symbol;Acc:HGNC:12568]	UNC5B	protein_coding	Q8IZJ1	219699	-0.4839728933721297	0.5443292721662356	19.20440632554133	3.2896789851133637	2.7118205688959196	2.0585064121905723	0.10083710506159647	0.16436511315604327	0.022705803689318172	2	0	13	59	28	57
ENSG00000196878	ENSG00000196878.15	laminin subunit beta 3 [Source:HGNC Symbol;Acc:HGNC:6490]	LAMB3	protein_coding	A0A0S2Z3R6,Q13751	3914	6.539588131803641	6.923165973051106	1812.2525332170812	2.186915067357957	2.163910110591937	2.065007765351718	0.008368814228983681	0.015591071377845213	3.123425294286383e-13	311	479	836	5022	2837	4482
ENSG00000156804	ENSG00000156804.7	F-box protein 32 [Source:HGNC Symbol;Acc:HGNC:16731]	FBXO32	protein_coding	A0A024R9F3,I6L984,Q0VAQ6,Q498Y9,Q969P5	114907	4.050170496247137	4.423266925102368	318.1388722960801	2.1629622000580824	2.1302784518709315	2.068923960622406	0.008788608290365442	0.01383400363277968	7.227953292542564e-16	53	96	143	932	465	791
ENSG00000185015	ENSG00000185015.8	carbonic anhydrase 13 [Source:HGNC Symbol;Acc:HGNC:14914]	CA13	protein_coding	Q8N1Q1	377677	0.6535563724568232	1.7001614416807247	45.20856958844492	3.0333406438928967	2.5805711803661615	2.0731575765092027	0.103333047051034	0.155218969190762	0.016709888707503506	0	8	36	160	54	137
ENSG00000164520	ENSG00000164520.11	retinoic acid early transcript 1E [Source:HGNC Symbol;Acc:HGNC:16793]	RAET1E	protein_coding	Q8TD07	135250	1.4219558184868228	1.8729553261533922	52.1316654243964	2.150831804105169	2.2350151850737436	2.074006664592598	0.02977662163579307	0.025086559512948563	1.9964521934968534e-6	6	16	27	165	88	105
ENSG00000171450	ENSG00000171450.6	cyclin dependent kinase 5 regulatory subunit 2 [Source:HGNC Symbol;Acc:HGNC:1776]	CDK5R2	protein_coding	Q13319	8941	2.1702443636536746	2.5790786463050113	86.96569664310626	2.251122088457947	2.1699613560436846	2.077257646361681	0.017631756417819115	0.023818925778396813	7.244915270341237e-8	16	25	34	230	130	234
ENSG00000166710	ENSG00000166710.20	beta-2-microglobulin [Source:HGNC Symbol;Acc:HGNC:914]	B2M	protein_coding	P61769	567	8.657459550169676	9.023587523366137	7769.96882954323	2.1403877099546427	2.139943166285742	2.0850895134664915	0.005919330506367471	0.011972708878447072	7.6594871858304e-40	1141	2280	4077	23395	11335	18961
ENSG00000171522	ENSG00000171522.6	prostaglandin E receptor 4 [Source:HGNC Symbol;Acc:HGNC:9596]	PTGER4	protein_coding	A0PJF5,P35408	5734	0.7953943147899093	1.7599053238083413	47.39148619792663	2.8816929163968945	2.4750418760774053	2.092307868938649	0.10633338086728546	0.14897561041956578	0.006077912150571616	0	15	31	156	67	130
ENSG00000196083	ENSG00000196083.10	interleukin 1 receptor accessory protein [Source:HGNC Symbol;Acc:HGNC:5995]	IL1RAP	protein_coding	A8K6K4,Q9NPH3	3556	2.6832819158147974	4.083378756127096	248.69846613116155	3.71133187832556	2.959846036123365	2.0964186885444147	0.12345583261639605	0.16083826043248917	0.032065053809449025	0	73	108	773	356	786
ENSG00000118985	ENSG00000118985.16	elongation factor for RNA polymerase II 2 [Source:HGNC Symbol;Acc:HGNC:17064]	ELL2	protein_coding	O00472,Q59FW6,Q7Z656	22936	5.233683762650755	5.779929037203377	814.4177196554137	2.4906217314038415	2.3203107939383902	2.098064429802311	0.04429504144508387	0.07604720287944722	2.0073032927120344e-4	37	260	568	2448	1160	2214
ENSG00000173114	ENSG00000173114.13	leucine rich repeat neuronal 3 [Source:HGNC Symbol;Acc:HGNC:17200]	LRRN3	protein_coding	A4D0T1,Q9H3W5,Q9NUU4	54674	-1.6949354980696916	-0.2394541355906552	10.652728517547546	4.103765352145894	4.128250447341325	2.10078567159418	0.08322043691696744	0.1591689226858645	0.03446549332522334	2	0	0	24	24	28
ENSG00000164171	ENSG00000164171.11	integrin subunit alpha 2 [Source:HGNC Symbol;Acc:HGNC:6137]	ITGA2	protein_coding	P17301	3673	6.2374931981630555	7.246654225256229	2252.465707327578	3.510254168806697	2.7326947089440328	2.101126273897877	0.12059072045660944	0.16835354348573994	0.018660137418125486	17	655	1317	7741	3154	6156
ENSG00000188313	ENSG00000188313.13	phospholipid scramblase 1 [Source:HGNC Symbol;Acc:HGNC:9092]	PLSCR1	protein_coding	O15162	5359	6.179709289766131	6.923368467376146	1801.4380051273702	2.9615176477142326	2.5090164689862875	2.1064003898795054	0.08969460963494486	0.1278364456789038	0.005582895207787058	36	619	1092	5455	2856	4641
ENSG00000128578	ENSG00000128578.10	striatin interacting protein 2 [Source:HGNC Symbol;Acc:HGNC:22209]	STRIP2	protein_coding	Q9ULQ0	57464	4.5553356305616886	5.0013309449181795	474.0105978130733	2.248128982545739	2.2299333778609083	2.1068330746588737	0.02075104284951066	0.03217666349490712	1.1259725759339318e-8	36	165	289	1517	619	1265
ENSG00000158125	ENSG00000158125.10	xanthine dehydrogenase [Source:HGNC Symbol;Acc:HGNC:12805]	XDH	protein_coding	P47989	7498	2.6185035533079457	3.0588883352439233	121.6269425647665	2.2051271377885278	2.2341258093227734	2.1108403373110165	0.018323406724216368	0.022262322035424956	2.3471494105020756e-9	12	45	58	372	201	264
ENSG00000138623	ENSG00000138623.10	semaphorin 7A (John Milton Hagen blood group) [Source:HGNC Symbol;Acc:HGNC:10741]	SEMA7A	protein_coding	B3KMH6,F5GYX3,O75326	8482	-0.18458442183186535	0.7071680730731018	21.690850300949254	2.632666022959564	2.551916736802755	2.1115899182019318	0.1194303510707848	0.14163078403923063	0.0079749949102595	0	7	12	42	37	76
ENSG00000134668	ENSG00000134668.12	SPOC domain containing 1 [Source:HGNC Symbol;Acc:HGNC:26338]	SPOCD1	protein_coding	Q6ZMY3	90853	2.6655757527942416	3.4299218217376617	158.89368547474285	3.1767046357276496	2.6458655660096495	2.1170472896748014	0.040093392229138346	0.1064424416143317	0.0065129365228767154	33	8	56	466	247	432
ENSG00000138356	ENSG00000138356.14	aldehyde oxidase 1 [Source:HGNC Symbol;Acc:HGNC:553]	AOX1	protein_coding	Q06278	316	1.535672916334068	2.663547521760676	90.99111342215242	3.1862312213725525	2.6569305869500757	2.1177205085954847	0.11613640761214605	0.1512736504748558	0.016249454635600208	0	26	55	318	118	263
ENSG00000204592	ENSG00000204592.9	major histocompatibility complex, class I, E [Source:HGNC Symbol;Acc:HGNC:4962]	HLA-E	protein_coding	A8K8M6,O19682,P13747,Q6DU44	3133	5.436646950981663	5.836352735970573	850.6516248976308	2.180738696278392	2.2036706730379896	2.120332866327817	0.0094755689735616	0.015637311335007596	2.3938390548717853e-15	107	240	480	2135	1501	2040
ENSG00000028277	ENSG00000028277.21	POU class 2 homeobox 2 [Source:HGNC Symbol;Acc:HGNC:9213]	POU2F2	protein_coding	B5ME60,H0YLL6,P09086	5452	1.0701487047883222	1.5379690172375513	40.86595857864302	2.229060658559929	2.2807013475088582	2.123408591275998	0.0303823882977852	0.028305447222055122	8.550558476510923e-6	6	10	20	101	56	131
ENSG00000162407	ENSG00000162407.9	phospholipid phosphatase 3 [Source:HGNC Symbol;Acc:HGNC:9229]	PPAP2B	protein_coding	O14495	8613	4.994539001315414	5.883402377836564	874.130289736629	3.0871590509229656	2.6324874150531374	2.1241633857874196	0.103333047051034	0.14662165929809556	0.011444420941448371	10	289	494	2832	1363	2226
ENSG00000127124	ENSG00000127124.16	HIVEP zinc finger 3 [Source:HGNC Symbol;Acc:HGNC:13561]	HIVEP3	protein_coding	Q5T1R4	59269	2.570972472150578	3.011035982937482	117.44506604572261	2.1909388650853705	2.2496768629662447	2.1266541010735183	0.01486938387388593	0.018390576497500095	2.1429743560975872e-11	12	32	72	337	164	331
ENSG00000134470	ENSG00000134470.21	interleukin 15 receptor subunit alpha [Source:HGNC Symbol;Acc:HGNC:5978]	IL15RA	protein_coding	A0A0A0MS77,G8CVM3,Q13261	3601	2.3548499958739533	2.9528017612208552	113.53567726588531	2.8900921737013228	2.485527043019084	2.127582036774993	0.024941590447709945	0.07289241267142113	0.001088598719460883	25	22	22	379	166	270
ENSG00000112297	ENSG00000112297.17	crystallin beta-gamma domain containing 1 [Source:HGNC Symbol;Acc:HGNC:356]	AIM1	protein_coding	B3KPT0,Q9Y4K1	202	1.5417633523980512	1.9958297325913745	56.8661854088479	2.2108403164657737	2.2649820655402446	2.133894942403003	0.018323406724216368	0.019323073186885666	7.708595942207526e-9	6	18	29	176	86	138
ENSG00000072041	ENSG00000072041.17	solute carrier family 6 member 15 [Source:HGNC Symbol;Acc:HGNC:13621]	SLC6A15	protein_coding	Q8IXG2,Q9H2J7,Q9NW50	55117	2.530301851296601	2.970543124686144	114.04279488722709	2.201311233186647	2.246772888249104	2.134133280042587	0.014669994223187875	0.01848237264923555	2.3801815326939943e-12	11	38	61	358	151	309
ENSG00000235884	ENSG00000235884.4	long intergenic non-protein coding RNA 941 [Source:HGNC Symbol;Acc:HGNC:48635]	LINC00941	lincRNA	NA	NA	3.213212850333295	3.639842172953944	183.0373026774255	2.1969293815788182	2.237398036508395	2.1384258705855737	0.011660532815671752	0.016115429461471424	4.299062350178339e-16	18	61	99	571	258	468
ENSG00000135074	ENSG00000135074.16	ADAM metallopeptidase domain 19 [Source:HGNC Symbol;Acc:HGNC:197]	ADAM19	protein_coding	Q8TBU7,Q9H013	8728	5.295682934490882	5.781628794730898	816.2230917342512	2.390133249284019	2.2952993181908146	2.1426294490938824	0.025607804078337282	0.04574006809287886	1.4387538746735505e-6	52	326	421	2390	1202	2177
ENSG00000110944	ENSG00000110944.9	interleukin 23 subunit alpha [Source:HGNC Symbol;Acc:HGNC:15488]	IL23A	protein_coding	Q9NPF7	51561	-1.4265328261293349	-0.23030289320408734	10.156974155038862	3.4183546113127963	3.0616244827375723	2.1461289914203285	0.06786799795487519	0.17542752862576227	0.04342542875830293	0	0	7	33	16	31
ENSG00000067066	ENSG00000067066.17	SP100 nuclear antigen [Source:HGNC Symbol;Acc:HGNC:11206]	SP100	protein_coding	P23497,Q6ZMK3	6672	5.834669219267027	6.235590978767463	1120.6723263753852	2.2160716838025167	2.2159918654547464	2.1481969727702803	0.008215472887416034	0.014464375923360034	1.9251194261292035e-24	125	343	636	3609	1457	2947
ENSG00000122884	ENSG00000122884.12	prolyl 4-hydroxylase subunit alpha 1 [Source:HGNC Symbol;Acc:HGNC:8546]	P4HA1	protein_coding	P13674,Q5VSQ6	5033	6.159471954561894	6.656516750749093	1498.308161671059	2.42237814803878	2.3176747104630517	2.1566275047908503	0.02769714807904252	0.04898789692531113	3.485718638557077e-6	96	417	1056	5035	2007	3817
ENSG00000185112	ENSG00000185112.6	family with sequence similarity 43 member A [Source:HGNC Symbol;Acc:HGNC:26888]	FAM43A	protein_coding	Q8N2R8	131583	2.494785533365021	2.9446500756904133	112.19649053274595	2.22225973110057	2.281018161389316	2.159243469638389	0.015428315198549925	0.018073726643945534	4.8823328003182255e-11	11	35	60	292	187	291
ENSG00000119514	ENSG00000119514.7	polypeptide N-acetylgalactosaminyltransferase 12 [Source:HGNC Symbol;Acc:HGNC:19877]	GALNT12	protein_coding	Q8IXK2	79695	3.8503651479714778	4.455077124637976	323.39816922518725	2.4495612293446207	2.3996220719185883	2.1631557300106996	0.047068775361014566	0.07889549609984317	2.696752329183927e-4	12	106	206	975	532	776
ENSG00000169403	ENSG00000169403.12	platelet activating factor receptor [Source:HGNC Symbol;Acc:HGNC:9582]	PTAFR	protein_coding	A8K7N8,P25105	5724	0.7630257002300883	1.3256293390778793	35.26501506831323	2.5712276150583815	2.4072465445960685	2.164084575464593	0.03414542069503409	0.07059636628913542	4.5877156211298237e-4	8	5	12	96	53	97
ENSG00000185880	ENSG00000185880.13	tripartite motif containing 69 [Source:HGNC Symbol;Acc:HGNC:17857]	TRIM69	protein_coding	H0YL66,Q86WT6	140691	4.445950135784197	4.882779303115214	436.74267996066345	2.265315413737299	2.264049973510536	2.165645204052943	0.012851648525180585	0.019838914444203264	1.5554643998287432e-12	41	162	209	1409	554	1195
ENSG00000156587	ENSG00000156587.16	ubiquitin conjugating enzyme E2 L6 [Source:HGNC Symbol;Acc:HGNC:12490]	UBE2L6	protein_coding	O14933	9246	6.247464023092679	6.721308316377738	1576.7525967236606	2.414116893050209	2.345582092954487	2.1707608150356505	0.015453684339315677	0.028661953595150644	8.584249657638191e-7	287	363	519	4128	2799	3774
ENSG00000164951	ENSG00000164951.16	pyruvate dehyrogenase phosphatase catalytic subunit 1 [Source:HGNC Symbol;Acc:HGNC:9279]	PDP1	protein_coding	A0A024R9C0,Q6P1N1,Q9P0J1	54704	3.6784987390014825	4.449033489641008	321.5778326216887	2.7010204760442638	2.539306068619311	2.1728566802079663	0.07602676506477656	0.1137668098944198	0.003676096538628278	6	92	214	1028	481	849
ENSG00000197142	ENSG00000197142.10	acyl-CoA synthetase long chain family member 5 [Source:HGNC Symbol;Acc:HGNC:16526]	ACSL5	protein_coding	Q9ULC5	51703	-0.687668524310332	0.7770179139800015	22.860128063352363	4.048464300328536	3.2100529077699433	2.1744311614686764	0.07588616760268374	0.16821347987602361	0.04386981317416302	0	0	15	58	47	65
ENSG00000138678	ENSG00000138678.11	glycerol-3-phosphate acyltransferase 3 [Source:HGNC Symbol;Acc:HGNC:28157]	AGPAT9	protein_coding	A0A024RDG5,Q53EU6	84803	5.410368883922482	5.950519430862794	916.8261803472135	2.489511328188281	2.3678350316961154	2.175736544806356	0.036143399634443574	0.05979651597756778	2.815253470522586e-5	47	310	557	2948	1099	2733
ENSG00000169247	ENSG00000169247.13	SH3 domain and tetratricopeptide repeats 2 [Source:HGNC Symbol;Acc:HGNC:29427]	SH3TC2	protein_coding	Q8TF17	79628	-1.2812493138998842	0.023061258150379165	12.704218087248819	3.4972153996580526	3.2002406828717027	2.1778853727700156	0.10371695505497104	0.17251900952355384	0.04622699381499013	0	0	8	23	27	43
ENSG00000085117	ENSG00000085117.12	CD82 molecule [Source:HGNC Symbol;Acc:HGNC:6210]	CD82	protein_coding	P27701	3732	3.401575849274208	3.86367292554416	215.33122842354058	2.4225340720564206	2.321766008204492	2.183595914210648	0.013771393367708589	0.023942036505395708	9.504446866110154e-8	39	42	91	544	345	593
ENSG00000127325	ENSG00000127325.19	bestrophin 3 [Source:HGNC Symbol;Acc:HGNC:17105]	BEST3	protein_coding	Q8N1M1	144453	0.19865447032591393	1.1400590403262847	29.781478810371084	2.854545611015533	2.5768291424074428	2.192101514137673	0.10121312879685446	0.13886877501525716	0.004144043224294685	0	10	16	111	30	95
ENSG00000115415	ENSG00000115415.20	signal transducer and activator of transcription 1 [Source:HGNC Symbol;Acc:HGNC:11362]	STAT1	protein_coding	P42224	6772	8.226983265187929	8.828069866222037	6756.736174445299	2.6600176771813886	2.4445698880943216	2.2029624102508283	0.053905755881671576	0.08111593126280685	2.703200501212608e-4	257	2246	4128	21223	10185	17256
ENSG00000165029	ENSG00000165029.16	ATP binding cassette subfamily A member 1 [Source:HGNC Symbol;Acc:HGNC:29]	ABCA1	protein_coding	B2RUU2,B7XCW9,O95477	19	3.9171456339172472	4.530921107129377	340.85606351435854	2.4937412927311917	2.4352120658633822	2.2030916763350805	0.04360426929174365	0.07570368564847371	1.9527974700297792e-4	13	95	235	1078	516	865
ENSG00000174564	ENSG00000174564.13	interleukin 20 receptor subunit beta [Source:HGNC Symbol;Acc:HGNC:6004]	IL20RB	protein_coding	Q6UXL0	53833	0.45710639480073645	1.1472276435298243	30.755891694474816	2.7612263432832265	2.549218962902937	2.203552266609789	0.05561183586995265	0.09221285200101423	0.0018191557252678636	6	2	14	80	45	95
ENSG00000112299	ENSG00000112299.8	vanin 1 [Source:HGNC Symbol;Acc:HGNC:12705]	VNN1	protein_coding	O95497	8876	-0.12260738168236668	0.8497048064828997	23.80789503682584	2.8550365961369515	2.680195880749597	2.2091832813851413	0.11079961969298403	0.13701280860828344	0.008419247807069633	0	6	14	86	20	88
ENSG00000171310	ENSG00000171310.11	carbohydrate sulfotransferase 11 [Source:HGNC Symbol;Acc:HGNC:17422]	CHST11	protein_coding	A0A024RBL0,Q9NPF2	50515	5.869410729614261	6.2953388229868725	1168.13939939201	2.2952386542267407	2.2817509356158867	2.210954916000635	0.008301929754811031	0.015040371489116688	3.4252738946780684e-22	117	339	678	3484	1719	3031
ENSG00000073737	ENSG00000073737.16	dehydrogenase/reductase 9 [Source:HGNC Symbol;Acc:HGNC:16888]	DHRS9	protein_coding	Q9BPW9	10170	-1.2849665078317527	-0.013975618285539724	12.0892969542561	3.5842474411132184	3.1391512116314275	2.211745255018877	0.07544860201123632	0.1693909432834844	0.04147623936611726	0	0	8	52	18	28
ENSG00000059378	ENSG00000059378.13	poly(ADP-ribose) polymerase family member 12 [Source:HGNC Symbol;Acc:HGNC:21919]	PARP12	protein_coding	A4D1T0,G5E9U9,Q9H0J9	64761	5.465072802909258	5.927100862376986	907.1958869340118	2.41022218959083	2.3552416790095214	2.217103543087534	0.010449389935696907	0.019371722727638884	2.223811296646694e-9	156	183	371	2778	1420	2172
ENSG00000108370	ENSG00000108370.17	regulator of G protein signaling 9 [Source:HGNC Symbol;Acc:HGNC:10004]	RGS9	protein_coding	A8K1G1,O75916	8787	-1.0807233687938724	0.2354670853344038	14.804887538147433	3.7591912705733006	3.1318040127027955	2.227571739951355	0.06660507306545228	0.16787115765028898	0.03942218440142037	0	0	10	57	22	40
ENSG00000135919	ENSG00000135919.13	serpin family E member 2 [Source:HGNC Symbol;Acc:HGNC:8951]	SERPINE2	protein_coding	A0A024R451,A0A024R498,P07093	5270	7.531994991769315	8.096521771951888	4069.0456014828005	2.584834836070591	2.43767194340978	2.2428967902329036	0.037122347402238985	0.060367758263170035	2.6960171382836334e-5	189	1430	2247	12958	5832	10748
ENSG00000125845	ENSG00000125845.7	bone morphogenetic protein 2 [Source:HGNC Symbol;Acc:HGNC:1069]	BMP2	protein_coding	C8C060,P12643	650	1.7580286334951154	2.3209986538794087	71.69913791376544	2.406910243418567	2.4158182899378495	2.2441370750907903	0.02620646422374636	0.04037815598860303	2.51951800496637e-7	4	26	34	197	118	191
ENSG00000020577	ENSG00000020577.14	sterile alpha motif domain containing 4A [Source:HGNC Symbol;Acc:HGNC:23023]	SAMD4A	protein_coding	G3V2R1,Q8WW19,Q9UPU9	23034	4.4431644044786776	4.9296857893813755	451.0500874259306	2.3666130521483755	2.359240749546348	2.2442449767118684	0.016229255814157444	0.026690128459486786	2.4166819737506397e-10	32	151	245	1312	652	1260
ENSG00000002549	ENSG00000002549.12	leucine aminopeptidase 3 [Source:HGNC Symbol;Acc:HGNC:18449]	LAP3	protein_coding	P28838	51056	6.229985428407009	6.676833241800502	1523.2138085293882	2.3308715063900434	2.329312907768099	2.2475268124407033	0.009524473751367564	0.016677670344920584	5.720729124219125e-16	147	465	806	4273	2665	3491
ENSG00000110876	ENSG00000110876.9	selectin P ligand [Source:HGNC Symbol;Acc:HGNC:10722]	SELPLG	protein_coding	Q14242	6404	0.6829765793278935	1.2891743917444682	34.10033973363942	2.7619304389452752	2.518619299300421	2.2501776442834873	0.038517317457594305	0.06666246973237093	5.406708437760246e-4	6	10	6	115	46	88
ENSG00000177614	ENSG00000177614.11	piggyBac transposable element derived 5 [Source:HGNC Symbol;Acc:HGNC:19405]	PGBD5	protein_coding	Q8N414	79605	-0.3498732415864658	0.558882710338436	19.18121103120075	2.8022507805372516	2.6659865257149726	2.2524311955793026	0.08949984457601236	0.12994864876907367	0.004458256501578081	0	7	8	51	23	74
ENSG00000087074	ENSG00000087074.8	protein phosphatase 1 regulatory subunit 15A [Source:HGNC Symbol;Acc:HGNC:14375]	PPP1R15A	protein_coding	O75807	23645	6.498962483505557	6.9708805245176375	1873.2021351696405	2.4476732600814257	2.391764164963552	2.2599839515909945	0.009446182719954656	0.01848188547808132	6.815133448367649e-10	313	432	650	5271	3024	4793
ENSG00000130164	ENSG00000130164.14	low density lipoprotein receptor [Source:HGNC Symbol;Acc:HGNC:6547]	LDLR	protein_coding	A0A024R7D5,P01130	3949	7.675666831895246	8.271473091720043	4594.698042118381	2.6532292960347674	2.475716108475774	2.2610294266068145	0.04308368486709139	0.06940113823696711	8.092340973850434e-5	188	1586	2545	13671	7332	11788
ENSG00000140105	ENSG00000140105.18	tryptophanyl-tRNA synthetase 1 [Source:HGNC Symbol;Acc:HGNC:12729]	WARS	protein_coding	A0A024R6K8,P23381	7453	8.047625758367126	8.506734626347203	5434.314648948457	2.419619879599991	2.378132285040774	2.262525514502785	0.007814603931328169	0.015930086027080265	2.3927747812742446e-12	870	1259	2070	15910	8709	13432
ENSG00000124201	ENSG00000124201.15	zinc finger NFX1-type containing 1 [Source:HGNC Symbol;Acc:HGNC:29271]	ZNFX1	protein_coding	Q9P2E3	57169	6.973586391684204	7.449506014407146	2600.7187045356036	2.4080260087690393	2.3662669584503018	2.268974088077064	0.014669994223187875	0.02382639090964749	4.49307080692096e-11	196	792	1509	8003	3943	6540
ENSG00000002079	ENSG00000002079.14	myosin heavy chain 16 pseudogene [Source:HGNC Symbol;Acc:HGNC:31038]	MYH16	pseudogene	NA	NA	0.5933625225244347	1.5540613818433007	40.82938255426068	2.934452137076755	2.589443588816209	2.27282952722772	0.0909267178763601	0.13237335263229286	0.0011804950624597662	0	13	23	123	66	111
ENSG00000154217	ENSG00000154217.15	phosphatidylinositol transfer protein cytoplasmic 1 [Source:HGNC Symbol;Acc:HGNC:21045]	PITPNC1	protein_coding	A0A0C4DGP0,Q9UKF7	26207	4.3818119685152626	4.971673990461334	466.93368031142387	2.822436603725151	2.5471772493523974	2.274554367570949	0.01722337373743248	0.04915484017353066	7.267352385726288e-5	92	66	132	1511	660	1242
ENSG00000127507	ENSG00000127507.18	adhesion G protein-coupled receptor E2 [Source:HGNC Symbol;Acc:HGNC:3337]	EMR2	protein_coding	A0JNV7,Q9UHX3	30817	0.4379379806619387	1.4001705781386886	36.351225784761816	2.9743537767693686	2.6167880170936213	2.282076519985609	0.08692269414279828	0.13312679291917656	0.0015842492921941268	0	14	16	136	51	90
ENSG00000079385	ENSG00000079385.22	CEA cell adhesion molecule 1 [Source:HGNC Symbol;Acc:HGNC:1814]	CEACAM1	protein_coding	P13688,Q3KRG8	634	4.035725885421853	4.573124590716404	351.78508491547365	2.409060632019046	2.436180312059177	2.2866302820901394	0.022376551881805387	0.035475336930780685	1.814027057888738e-7	22	94	219	976	626	839
ENSG00000143067	ENSG00000143067.5	zinc finger protein 697 [Source:HGNC Symbol;Acc:HGNC:32034]	ZNF697	protein_coding	Q5TEC3	90874	2.7609370488382874	3.286785279531	142.57234429575686	2.4341328260370676	2.4247476302286977	2.2940900875273513	0.016431640079983333	0.02689024602400247	1.0182356013380246e-9	10	53	60	438	217	368
ENSG00000166401	ENSG00000166401.15	serpin family B member 8 [Source:HGNC Symbol;Acc:HGNC:8952]	SERPINB8	protein_coding	A0A024R2B1,A0A1B0GU38,P50452	5271	4.578530619163945	5.022171893163074	482.09326550933986	2.3572526666095066	2.357459378161377	2.3001361055892313	0.006125947153966362	0.009286884835638732	2.191887097643095e-25	63	128	217	1589	625	1298
ENSG00000166920	ENSG00000166920.12	chromosome 15 open reading frame 48 [Source:HGNC Symbol;Acc:HGNC:29898]	C15orf48	protein_coding	A0A024R5U4,Q9C002	84419	6.786513129210736	7.416802059610526	2554.415995129019	2.852984862814072	2.610099789007056	2.303595605223737	0.023501339001793797	0.056112291801403945	1.5913266351728458e-4	498	382	562	8262	3803	6612
ENSG00000145623	ENSG00000145623.13	oncostatin M receptor [Source:HGNC Symbol;Acc:HGNC:8507]	OSMR	protein_coding	Q99650	9180	7.667370810069391	8.269066469380585	4585.252999590859	2.673778017353658	2.512617898810537	2.3102278540550034	0.03918271981152254	0.06272033732981372	3.4328528741680594e-5	192	1412	2689	15092	6618	11897
ENSG00000135604	ENSG00000135604.10	syntaxin 11 [Source:HGNC Symbol;Acc:HGNC:11429]	STX11	protein_coding	O75558	8676	0.2087181735934736	1.1980786268725483	31.332053987019126	3.1346508738615024	2.7012057848303166	2.3138076673604133	0.06707773465702088	0.13539482317567872	0.003154059791210451	0	14	9	103	46	88
ENSG00000152952	ENSG00000152952.12	procollagen-lysine,2-oxoglutarate 5-dioxygenase 2 [Source:HGNC Symbol;Acc:HGNC:9082]	PLOD2	protein_coding	O00469	5352	8.172806566684216	8.969581799661956	7446.347292532035	3.0798895509747166	2.6892519016050858	2.31929047132889	0.0816223807840103	0.11363535770649928	0.0022499247733981957	146	1989	4563	24479	10116	21590
ENSG00000163430	ENSG00000163430.12	follistatin like 1 [Source:HGNC Symbol;Acc:HGNC:3972]	FSTL1	protein_coding	Q12841	11167	7.011375352735031	7.533061096552595	2753.7012822030265	2.5147940695574387	2.446926804224548	2.321273502329332	0.019382778802655713	0.031969816246812804	1.3720485091781202e-8	174	914	1421	9250	3742	7230
ENSG00000234745	ENSG00000234745.11	major histocompatibility complex, class I, B [Source:HGNC Symbol;Acc:HGNC:4932]	HLA-B	protein_coding	E5FQ95,P01889	3106	2.660255465029922	3.2748180787151826	142.4261574079362	2.8777587773508864	2.604736918095983	2.328959874911922	0.018323406724216368	0.05038773550958679	7.887135232299643e-5	28	19	40	452	238	323
ENSG00000104689	ENSG00000104689.10	TNF receptor superfamily member 10a [Source:HGNC Symbol;Acc:HGNC:11904]	TNFRSF10A	protein_coding	O00220	8797	5.508539103228714	5.986894335555089	942.3512376510239	2.4337012319455082	2.4122062766167933	2.330905813377252	0.00898114035127911	0.016115429461471424	5.072204329078233e-18	79	294	469	2711	1443	2547
ENSG00000056558	ENSG00000056558.11	TNF receptor associated factor 1 [Source:HGNC Symbol;Acc:HGNC:12031]	TRAF1	protein_coding	Q13077	7185	4.470410597252058	4.930395749645365	452.7567046011523	2.4206085189653566	2.398896251947574	2.3352597264297934	0.006504701024564439	0.010487084371400973	8.081040175846889e-20	62	126	169	1274	700	1221
ENSG00000233452	ENSG00000233452.7	STXBP5 antisense RNA 1 [Source:HGNC Symbol;Acc:HGNC:44183]	STXBP5-AS1	antisense	NA	729178	-0.6381406487615321	0.2600343608759918	15.447749345567264	2.728669641280116	2.790522448579107	2.343444004056813	0.08400529401057978	0.12041163817262941	0.004737566134084902	0	5	6	38	34	36
ENSG00000182326	ENSG00000182326.15	complement C1s [Source:HGNC Symbol;Acc:HGNC:1247]	C1S	protein_coding	F8WCZ6,P09871	716	5.7888880244258125	6.669701424008594	1509.7276860332386	3.2586028721621676	2.7663962692895305	2.3467981909443245	0.08367691790193414	0.12251884789094898	0.0037463474655163396	21	447	797	5094	2291	3926
ENSG00000087085	ENSG00000087085.15	acetylcholinesterase (Cartwright blood group) [Source:HGNC Symbol;Acc:HGNC:108]	ACHE	protein_coding	P22303	43	0.036333804507066254	1.4293171540570555	37.82907696766312	4.879173163016664	3.5370571214162654	2.350167186556594	0.06569885161027228	0.13926530475809212	0.022263304749291384	6	5	0	114	64	108
ENSG00000116701	ENSG00000116701.15	neutrophil cytosolic factor 2 [Source:HGNC Symbol;Acc:HGNC:7661]	NCF2	protein_coding	A0A0S2Z457,P19878	4688	2.6009464457584026	3.113183762127024	126.76927757754724	2.5479646540605807	2.459709656782596	2.3512926205694993	0.013334004296697495	0.02176178894920371	2.691725419680688e-9	21	21	54	380	191	334
ENSG00000133328	ENSG00000133328.4	phospholipase A and acyltransferase 2 [Source:HGNC Symbol;Acc:HGNC:17824]	HRASLS2	protein_coding	Q9NWW9	54979	-1.4691766713947523	-0.14478343937478483	11.286387509415489	3.3639170744122646	3.405412947853399	2.35485648317139	0.11279287277760826	0.1659636377693442	0.04239947366286126	0	0	6	24	33	20
ENSG00000163874	ENSG00000163874.11	zinc finger CCCH-type containing 12A [Source:HGNC Symbol;Acc:HGNC:26259]	ZC3H12A	protein_coding	Q5D1E8	80149	6.379637670346223	6.904509420982452	1781.9481799686405	2.5374398781993803	2.480363542016875	2.36571543251099	0.015453684339315677	0.02576284307706711	4.4137355666985e-10	119	542	931	4999	3062	4438
ENSG00000118160	ENSG00000118160.14	solute carrier family 8 member A2 [Source:HGNC Symbol;Acc:HGNC:11069]	SLC8A2	protein_coding	Q9UPR5	6543	-1.4886434418071803	-0.2869954097688279	9.762361538772714	3.418198445405498	3.2064317228234698	2.37414707611125	0.06611675257632754	0.160634173328058	0.0319230755751814	0	0	6	27	18	30
ENSG00000128335	ENSG00000128335.14	apolipoprotein L2 [Source:HGNC Symbol;Acc:HGNC:619]	APOL2	protein_coding	A0A024R1M8,J3KQL8,Q9BQE5	23780	6.0792804241767895	6.6415370216660445	1490.7899722627321	2.672040405122393	2.57151573700183	2.377034364919071	0.013771393367708589	0.02764394109606512	4.957452191671032e-7	253	236	486	4193	2573	3738
ENSG00000134954	ENSG00000134954.14	ETS proto-oncogene 1, transcription factor [Source:HGNC Symbol;Acc:HGNC:3488]	ETS1	protein_coding	A8K725,B4DW78,P14921	2113	5.395913161454659	6.1053811824179185	1020.4746355367649	2.8933532551456884	2.6498886632338294	2.3857293452232824	0.04681964207929172	0.0803819821909959	2.3130536290223084e-4	29	337	504	3313	1401	2941
ENSG00000103044	ENSG00000103044.11	hyaluronan synthase 3 [Source:HGNC Symbol;Acc:HGNC:4820]	HAS3	protein_coding	O00219,Q96RV2	3038	5.599335454360434	6.088687026004803	1011.1998238568885	2.474164467756432	2.4597909802860958	2.3862181337662665	0.007678370710597636	0.013893183026092047	1.3998796069940922e-23	87	290	502	3211	1469	2652
ENSG00000116741	ENSG00000116741.8	regulator of G protein signaling 2 [Source:HGNC Symbol;Acc:HGNC:9998]	RGS2	protein_coding	A0A024R939,P41220	5997	4.830802674588775	5.305955032894106	587.123573268319	2.4449785631228518	2.4493020789355726	2.3922236176199614	0.0058957490143280895	0.009003181393949662	2.3717388693746482e-32	65	168	244	1872	796	1625
ENSG00000175264	ENSG00000175264.8	carbohydrate sulfotransferase 1 [Source:HGNC Symbol;Acc:HGNC:1969]	CHST1	protein_coding	O43916	8534	-0.9366916894662254	0.4766503697527438	18.028237453247375	3.905822895793275	3.2877852162055947	2.39503880687097	0.0816223807840103	0.15945180801066955	0.03385414765131402	0	0	11	40	30	70
ENSG00000164379	ENSG00000164379.7	forkhead box Q1 [Source:HGNC Symbol;Acc:HGNC:20951]	FOXQ1	protein_coding	Q9C009	94234	3.5836086470407933	4.124616728688115	256.89055986377303	2.472185642853874	2.5158438295999774	2.3957099955602494	0.013262123668200836	0.019799403362634013	2.7296432265188138e-12	18	64	145	821	390	656
ENSG00000089127	ENSG00000089127.13	2'-5'-oligoadenylate synthetase 1 [Source:HGNC Symbol;Acc:HGNC:8086]	OAS1	protein_coding	F8VXY3,P00973	4938	6.933913007860994	7.42278269025728	2556.366033788289	2.473297392504939	2.4817679798556296	2.41788349109175	0.006125947153966362	0.011000165719578573	1.0000081815405591e-27	252	689	1186	7552	4399	5994
ENSG00000198018	ENSG00000198018.7	ectonucleoside triphosphate diphosphohydrolase 7 [Source:HGNC Symbol;Acc:HGNC:19745]	ENTPD7	protein_coding	Q9NQZ7	57089	4.146588492322751	4.812565960152797	414.7309008368059	2.681012328367237	2.627871967025763	2.4268945167990745	0.033524516511737545	0.05724062900183132	1.5391560605440073e-5	15	115	233	1419	551	1161
ENSG00000169252	ENSG00000169252.5	adrenoceptor beta 2 [Source:HGNC Symbol;Acc:HGNC:286]	ADRB2	protein_coding	P07550	154	-0.45425902457292633	0.22312429764057162	15.11253228285846	2.584918412697584	2.735475999838783	2.43079470664313	0.04263954060455116	0.052926379177019554	9.364134413511065e-4	2	2	6	39	25	45
ENSG00000152377	ENSG00000152377.14	SPARC (osteonectin), cwcv and kazal like domains proteoglycan 1 [Source:HGNC Symbol;Acc:HGNC:11251]	SPOCK1	protein_coding	Q08629	6695	5.491194261271121	6.167170697212664	1065.6471169763856	2.8517060152842877	2.6521362608424046	2.433925905944682	0.03684858746221301	0.06317482413108813	3.590339735244623e-5	36	336	531	3373	1527	3031
ENSG00000095713	ENSG00000095713.14	cartilage acidic protein 1 [Source:HGNC Symbol;Acc:HGNC:14882]	CRTAC1	protein_coding	Q9NQ79	55118	1.4268324746665826	1.9727506357694962	55.799733322122755	2.507549954064905	2.556248245251592	2.4414849220855848	0.015028794064970567	0.015078259112819565	8.408364233648838e-10	6	13	24	182	72	163
ENSG00000087303	ENSG00000087303.18	nidogen 2 [Source:HGNC Symbol;Acc:HGNC:13389]	NID2	protein_coding	Q14112	22795	2.8017625760362415	3.4107495490089086	155.45185238878506	2.5473550638438565	2.592849002168018	2.441707196222138	0.02091161488823127	0.030494509509420318	7.681958249332278e-9	8	42	82	503	259	363
ENSG00000128165	ENSG00000128165.9	adrenomedullin 2 [Source:HGNC Symbol;Acc:HGNC:28898]	ADM2	protein_coding	Q7Z4H4	79924	1.174145482156073	1.7444338249128788	47.657220067302525	2.691543335662241	2.5755488626637213	2.4436967685828037	0.021143306889871247	0.032136472675332484	1.951053800794615e-6	8	11	12	147	75	119
ENSG00000108691	ENSG00000108691.9	C-C motif chemokine ligand 2 [Source:HGNC Symbol;Acc:HGNC:10618]	CCL2	protein_coding	P13500	6347	7.132318302291411	7.633637415833796	2962.756731948707	2.517320864244629	2.5215108759694953	2.444691645924638	0.005919330506367471	0.010425464009886714	3.7997915649983913e-22	358	747	1130	7515	5179	7962
ENSG00000184979	ENSG00000184979.10	ubiquitin specific peptidase 18 [Source:HGNC Symbol;Acc:HGNC:12616]	USP18	protein_coding	Q9UMW8	11274	3.8312029801180696	4.506498412715731	335.4440265886664	2.66803637124758	2.6475265976583393	2.4465319939427808	0.032553969985546875	0.05619017973909125	1.2950248117584514e-5	12	106	161	941	613	824
ENSG00000198814	ENSG00000198814.12	glycerol kinase [Source:HGNC Symbol;Acc:HGNC:4289]	GK	protein_coding	B4DH54,P32189	2710	3.1201602768691923	3.6705833600957964	186.76635306118456	2.5068704126921295	2.564708606674342	2.4487851045367552	0.011069651452501933	0.01597329181375586	7.375025671062792e-15	14	46	96	569	258	555
ENSG00000176597	ENSG00000176597.12	UDP-GlcNAc:betaGal beta-1,3-N-acetylglucosaminyltransferase 5 [Source:HGNC Symbol;Acc:HGNC:15684]	B3GNT5	protein_coding	Q9BYG0	84002	4.132928968477302	4.708599460767939	386.23563090930395	2.580543582020319	2.5757083204499325	2.4497923492487192	0.015428315198549925	0.02677069699473604	7.393486199283426e-10	23	127	166	1202	514	1163
ENSG00000105825	ENSG00000105825.14	tissue factor pathway inhibitor 2 [Source:HGNC Symbol;Acc:HGNC:11761]	TFPI2	protein_coding	P48307	7980	7.615410556603372	8.15036128409124	4228.7602677456025	2.5841306985215695	2.545025010849473	2.455550614138056	0.01130034404079262	0.01969373522106918	2.8310737410711234e-13	295	1323	1905	12561	6207	12049
ENSG00000237596	ENSG00000237596.7	novel transcript	RP13-143G15.4	antisense	NA	644135	-1.7786873996158388	-0.5306972794607476	8.046023851806472	3.690490633225027	3.4727086173990904	2.459600917628076	0.07167914145974214	0.16835354348573994	0.0324440461546773	0	3	0	25	16	20
ENSG00000132554	ENSG00000132554.20	regulator of G protein signaling 22 [Source:HGNC Symbol;Acc:HGNC:24499]	RGS22	protein_coding	G3V112,Q8NE09	26166	-1.4538687613205064	-0.14701218363567253	10.68890937405815	3.6046919593335014	3.354700037678073	2.4597909869316648	0.0783755635052587	0.15496519843486414	0.033364921651853466	0	0	6	49	10	34
ENSG00000133640	ENSG00000133640.20	leucine rich repeats and IQ motif containing 1 [Source:HGNC Symbol;Acc:HGNC:25708]	LRRIQ1	protein_coding	A0A140VJN5,Q96JM4	84125	-1.3221023402526684	-0.01609143818768984	12.327222376899746	3.561254467469618	3.3365540355662118	2.462204773471627	0.08706465401353085	0.15754732515299105	0.03190855934941958	0	0	7	40	29	22
ENSG00000029153	ENSG00000029153.14	aryl hydrocarbon receptor nuclear translocator like 2 [Source:HGNC Symbol;Acc:HGNC:18984]	ARNTL2	protein_coding	Q8WYA1	56938	5.8616148138540005	6.5573773948276495	1397.24717594014	2.9155260942413666	2.690964114930983	2.467098334726118	0.03847225801415796	0.06492993289054196	4.264127077989135e-5	45	433	682	4546	1901	4089
ENSG00000111181	ENSG00000111181.12	solute carrier family 6 member 12 [Source:HGNC Symbol;Acc:HGNC:11045]	SLC6A12	protein_coding	P48065	6539	-0.080848030053324	0.897712231957697	25.104517193194766	3.0999109274132186	2.8246319613003616	2.47336691852684	0.06231315278113609	0.11931684900509597	0.0011330671346305643	0	10	7	74	46	64
ENSG00000229474	ENSG00000229474.6	PAT1 homolog 2 [Source:HGNC Symbol;Acc:HGNC:33630]	PATL2	protein_coding	C9JE40,H0YMQ2	197135	-2.0678190406955026	-0.8361695698374828	5.976905436515098	3.475540324913892	3.611952937919126	2.4884135646602314	0.07674361846917076	0.15945180801066955	0.03748654955396083	0	2	0	21	7	22
ENSG00000072682	ENSG00000072682.18	prolyl 4-hydroxylase subunit alpha 2 [Source:HGNC Symbol;Acc:HGNC:8547]	P4HA2	protein_coding	O15460,Q05DA4	8974	6.7306153591065945	7.242040323789819	2254.433363175062	2.5573129104955656	2.5575984536290557	2.4995051051865596	0.005069436561053688	0.008593825275685921	1.7101981550113207e-41	227	505	1077	6991	3480	5858
ENSG00000148154	ENSG00000148154.10	UDP-glucose ceramide glucosyltransferase [Source:HGNC Symbol;Acc:HGNC:12524]	UGCG	protein_coding	A0A024R157,Q16739	7357	4.704851155457038	5.286860780477018	577.9862567167385	2.6358856797949666	2.6174382724607757	2.502104908278356	0.013771393367708589	0.023388758594596416	3.485080139826229e-11	34	162	282	1928	778	1629
ENSG00000103647	ENSG00000103647.13	coronin 2B [Source:HGNC Symbol;Acc:HGNC:2256]	CORO2B	protein_coding	Q9UQ03	10391	2.61281522819604	3.148355122776592	129.37359642719468	2.5551622995279515	2.5833716522276515	2.5069961818984683	0.008368814228983681	0.009084982620477716	3.050449751696794e-18	13	33	52	414	175	373
ENSG00000028137	ENSG00000028137.19	TNF receptor superfamily member 1B [Source:HGNC Symbol;Acc:HGNC:11917]	TNFRSF1B	protein_coding	P20333	7133	0.11435614704225694	0.7947092853378729	23.258988266610988	2.7145002162201166	2.7528040319497866	2.5116415726411403	0.036932326512367046	0.04100353897707902	1.3161136313841713e-4	2	7	6	93	32	53
ENSG00000132334	ENSG00000132334.16	protein tyrosine phosphatase receptor type E [Source:HGNC Symbol;Acc:HGNC:9669]	PTPRE	protein_coding	A8K2Z9,P23469,Q96P81	5791	0.8847971800255834	1.9479373465068546	54.47826065600677	3.218970357999814	2.8155679761098864	2.5185568230154027	0.07930134300448569	0.11670790516621243	4.7807865187824924e-4	0	17	24	159	89	159
ENSG00000188060	ENSG00000188060.7	RAB42, member RAS oncogene family [Source:HGNC Symbol;Acc:HGNC:28702]	RAB42	protein_coding	Q8N4Z0	115273	-1.1976126779483702	0.10180102042677952	13.386561725427295	3.7256662883485547	3.284167692148492	2.526429672639499	0.06033886614231983	0.15127289028942878	0.023646482375955895	0	0	8	48	24	33
ENSG00000166250	ENSG00000166250.12	CXADR like membrane protein [Source:HGNC Symbol;Acc:HGNC:24039]	CLMP	protein_coding	B4E3S3,Q9H6B4	79827	2.4749007819848816	3.1991709955898986	133.59867848862206	2.7415174787459633	2.739818582842418	2.539163230535315	0.028939823050011363	0.049091831647950813	5.060460097718504e-6	5	25	81	406	186	419
ENSG00000126709	ENSG00000126709.15	interferon alpha inducible protein 6 [Source:HGNC Symbol;Acc:HGNC:4054]	IFI6	protein_coding	P09912	2537	5.706590454184347	6.813534206297998	1680.884171479729	4.009606833820862	3.1810064840915535	2.539280332948739	0.03684858746221301	0.12290325577762433	0.005895514835969871	308	71	170	5384	3085	3997
ENSG00000080031	ENSG00000080031.10	protein tyrosine phosphatase receptor type H [Source:HGNC Symbol;Acc:HGNC:9672]	PTPRH	protein_coding	NA,Q9HD43	5794	3.3109319235052634	3.9038809069319176	220.32515008196972	2.610739520594554	2.6715217010987393	2.5453058711788836	0.012332418275004932	0.017151276526080974	7.950371714257631e-12	17	42	116	654	395	524
ENSG00000164308	ENSG00000164308.17	endoplasmic reticulum aminopeptidase 2 [Source:HGNC Symbol;Acc:HGNC:29499]	ERAP2	protein_coding	B2R769,Q6P179	64167	2.321476613072549	3.072060341535132	121.8591245787204	2.7467285179606513	2.777482262613906	2.5714842793268775	0.03624376026165749	0.05056628583833163	6.122274575544561e-6	4	30	61	518	148	295
ENSG00000163661	ENSG00000163661.4	pentraxin 3 [Source:HGNC Symbol;Acc:HGNC:9692]	PTX3	protein_coding	P26022	5806	-0.06716872260411415	0.9003365337578253	25.117665722007303	3.015688752895598	2.8903770418411967	2.57356689518465	0.061727435377573296	0.09810956369117035	2.186806737503351e-4	0	6	12	71	47	67
ENSG00000184985	ENSG00000184985.16	sortilin related VPS10 domain containing receptor 2 [Source:HGNC Symbol;Acc:HGNC:16698]	SORCS2	protein_coding	Q96PQ0	57537	3.3854766916969234	3.9270926036435414	224.4028540364904	2.638360590391816	2.628531563875286	2.573706756251309	0.006125947153966362	0.007916847280361732	6.41277869280865e-22	27	48	84	628	368	614
ENSG00000136826	ENSG00000136826.15	Kruppel like factor 4 [Source:HGNC Symbol;Acc:HGNC:6348]	KLF4	protein_coding	O43474	9314	3.775043381533395	4.515191528943013	337.05551453067216	2.8495199425980853	2.778956224525672	2.574145145667285	0.02917556584396205	0.056112291801403945	9.581603221346751e-6	10	107	139	1119	520	883
ENSG00000134070	ENSG00000134070.5	interleukin 1 receptor associated kinase 2 [Source:HGNC Symbol;Acc:HGNC:6113]	IRAK2	protein_coding	O43187	3656	6.1321026194510155	6.817740725232906	1675.2409381083937	2.935639459265049	2.7560178979348047	2.574606047204116	0.027082983976205316	0.04766709058516365	1.6828545964788005e-6	62	476	789	5276	2687	4396
ENSG00000163739	ENSG00000163739.5	C-X-C motif chemokine ligand 1 [Source:HGNC Symbol;Acc:HGNC:4602]	CXCL1	protein_coding	P09341	2919	6.995463641905526	7.527864717088519	2749.101546668538	2.6229514080382033	2.6265040140456395	2.5792713709680353	0.004097723879115304	0.00678083051803909	3.020305750948563e-78	269	651	1147	8158	4253	7601
ENSG00000006459	ENSG00000006459.11	lysine demethylase 7A [Source:HGNC Symbol;Acc:HGNC:22224]	JHDM1D	protein_coding	Q6ZMT4	80853	3.398168832309361	4.166192218615209	263.8718844148576	2.841029402502623	2.8010022423707133	2.5796731989285093	0.033432248711063664	0.06022742261487351	2.8073324042679256e-5	8	49	161	839	374	791
ENSG00000163131	ENSG00000163131.11	cathepsin S [Source:HGNC Symbol;Acc:HGNC:2545]	CTSS	protein_coding	P25774	1520	5.696209418602638	6.265313106741483	1142.6743666188113	2.689750544835503	2.6625858110525797	2.580718333464088	0.007678370710597636	0.014695467610301622	4.6922145227548656e-20	81	278	547	3636	1714	3087
ENSG00000111331	ENSG00000111331.13	2'-5'-oligoadenylate synthetase 3 [Source:HGNC Symbol;Acc:HGNC:8088]	OAS3	protein_coding	Q9Y6K5	4940	7.913094112238483	8.668278431897207	6047.450026945002	3.055611865250742	2.817372764353047	2.58257027221285	0.04289573232219045	0.06871351147959974	4.944615914042364e-5	166	1709	2853	19006	9956	15711
ENSG00000175471	ENSG00000175471.19	multiple C2 and transmembrane domain containing 1 [Source:HGNC Symbol;Acc:HGNC:26183]	MCTP1	protein_coding	B7Z4G1,Q6DN14	79772	4.119170814062451	4.734635601987178	393.3586489256437	2.685843595591425	2.7038469431236747	2.5873131949170656	0.012208281095362835	0.020687014870179873	1.6057148413184232e-12	22	96	195	1212	586	1123
ENSG00000111424	ENSG00000111424.12	vitamin D receptor [Source:HGNC Symbol;Acc:HGNC:12679]	VDR	protein_coding	F1D8P8,P11473	7421	3.3933572929902325	4.049991622401712	243.62853039101785	2.7035838029635464	2.731374568771037	2.5923697266858605	0.01705382475876656	0.028985096203948412	8.122553841991661e-10	11	64	116	715	394	679
ENSG00000078018	ENSG00000078018.20	microtubule associated protein 2 [Source:HGNC Symbol;Acc:HGNC:6839]	MAP2	protein_coding	A0A024R3Y8,A0A024R3Z1,A0A024R407,A0A024R409,P11137,Q6NYC5	4133	2.045073986107698	2.665266675630624	91.63775633118793	2.670767766855968	2.7261204030340283	2.595297203655456	0.01130034404079262	0.015040371489116688	1.9575484440197798e-14	6	22	40	283	137	263
ENSG00000167034	ENSG00000167034.10	NK3 homeobox 1 [Source:HGNC Symbol;Acc:HGNC:7838]	NKX3-1	protein_coding	Q99801	4824	4.357818753127575	4.919737114582045	448.2965522279675	2.675198004001873	2.677452817490087	2.609949786102928	0.005919330506367471	0.009003181393949662	8.154205767807052e-25	43	118	154	1404	599	1364
ENSG00000121797	ENSG00000121797.10	C-C motif chemokine receptor like 2 [Source:HGNC Symbol;Acc:HGNC:1612]	CCRL2	protein_coding	B2R8C0,O00421	9034	-1.9254116803246404	-0.7485383828099462	6.419831322551065	3.2743298226280118	3.505537917401717	2.6113755699342827	0.0573041963055427	0.13863837091719014	0.030103864437690846	0	0	3	22	8	24
ENSG00000101347	ENSG00000101347.10	SAM and HD domain containing deoxynucleoside triphosphate triphosphohydrolase 1 [Source:HGNC Symbol;Acc:HGNC:15925]	SAMHD1	protein_coding	Q59H15,Q9Y3Z3	25939	5.89327622031923	6.4421667772470155	1293.1668614796008	2.663442877319727	2.665263693674167	2.61189244378207	0.004097723879115304	0.00678083051803909	1.3600065222385987e-63	119	308	529	4163	1926	3467
ENSG00000125730	ENSG00000125730.17	complement C3 [Source:HGNC Symbol;Acc:HGNC:1318]	C3	protein_coding	B4DR57,P01024,V9HWA9	718	7.83632828086631	8.407570103539536	5065.926185959054	2.729627329210275	2.713656959711047	2.6273909356930227	0.005069436561053688	0.009084982620477716	7.117682692313972e-23	598	922	1904	14946	8685	12855
ENSG00000232811	ENSG00000232811.1	novel transcript	RP11-96K19.2	antisense	NA	NA	-1.2793643054104116	0.005387949528386337	12.459232614164232	3.671695462022416	3.3555750138662783	2.632307667657964	0.05900635692436856	0.14662165929809556	0.019647877426542837	0	0	7	36	25	34
ENSG00000253837	ENSG00000253837.1	novel transcript	RP11-177H13.2	processed_transcript	NA	100507156	-0.6349734498000956	0.32250753423097867	16.124347029621966	2.9553788444933016	3.0340905684525126	2.639333720201465	0.06371678353448755	0.0934525236526228	0.0012655709814573626	0	4	6	53	33	33
ENSG00000081041	ENSG00000081041.9	C-X-C motif chemokine ligand 2 [Source:HGNC Symbol;Acc:HGNC:4603]	CXCL2	protein_coding	A0A024RDD9,P19875	2920	5.065101570225097	5.64106987188141	740.5047838554141	2.707878230228054	2.714023055802851	2.6420214080636253	0.005674948756885972	0.009003181393949662	2.4532546236640287e-33	60	167	323	2368	1041	2143
ENSG00000245025	ENSG00000245025.3	novel transcript, antisense to RHOBTB2	RP11-875O11.1	antisense	NA	NA	-0.2950116220164215	0.7310327655213217	22.183354734295317	3.2016671316517042	3.022676201681915	2.644052684272476	0.05978252844124396	0.10930229888866398	0.0012307782679875086	0	8	5	64	46	51
ENSG00000119630	ENSG00000119630.14	placental growth factor [Source:HGNC Symbol;Acc:HGNC:8893]	PGF	protein_coding	G3XA84,P49763,Q53XY6,Q86TW6	5228	2.436630759856172	3.361322084232739	151.1737910983259	3.7195679840724423	3.144580202680572	2.652300015528041	0.018290539282645367	0.07604720287944722	8.150529675900039e-4	27	9	24	459	241	436
[truncated: 323 more rows]
