# Supplementary material for: Genome-wide bioinformatic analyses predict key host and viral factors in SARS-CoV-2 pathogenesis
Source: Commun Biol. 2021 May 17;4:590. doi: 10.1038/s42003-021-02095-0 (PMC8128904; doi:10.1038/s42003-021-02095-0)
Supplement: Supplementary file 5 — Supplementary Data 3 [file 42003_2021_2095_MOESM5_ESM.zip › GSE147507_MainDataset/Series8_RSV/des_Condition/ControlVsInfected_genes.under.edgeR.tsv]

gene_id	ensembl_gene_id_version	description	external_gene_name	gene_biotype	uniprotswissprot	entrezgene_id	LimmaV_AveExpr	edgeR_logCPM	DESeq2_baseMean	LimmaV_FC	edgeR_FC	DESeq2_FC	LimmaV_padj	edgeR_padj	DESeq2_padj	Series8_A549_Mock_1	Series8_A549_Mock_2	Series8_A549_Mock_3	Series8_A549_RSV_1	Series8_A549_RSV_2	Series8_A549_RSV_3
ENSG00000108753	NA	NA	HNF1B	protein_coding	NA	NA	5.213095161518457	5.345431691694889	615.1505543228436	-1.2332898090853428	-1.23423018392122	-1.227325789720498	0.03207161860407046	0.04509227483184405	3.717743989619979e-8	354	650	1190	593	341	576
ENSG00000137124	ENSG00000137124.8	aldehyde dehydrogenase 1 family member B1 [Source:HGNC Symbol;Acc:HGNC:407]	ALDH1B1	protein_coding	P30837	219	5.8462876674517075	5.981717688286044	957.7051637675847	-1.2396163884769822	-1.251548964455229	-1.2447054609826154	0.02956389001497802	0.043657457150908546	4.107514980091923e-8	575	1036	1739	995	506	853
ENSG00000166965	ENSG00000166965.12	RCC1 domain containing 1 [Source:HGNC Symbol;Acc:HGNC:30457]	RCCD1	protein_coding	A0A024RC72,A6NED2	91433	4.929386297763897	5.075391073969061	508.2373391296144	-1.2952770428704237	-1.2783089215134846	-1.2659887838803727	0.03501814467486107	0.049352104931823626	8.330620329554998e-8	252	614	1036	442	299	462
ENSG00000214826	ENSG00000214826.5	DEAD/H-box helicase 12, pseudogene [Source:HGNC Symbol;Acc:HGNC:2737]	DDX12P	pseudogene	NA	NA	2.968000979703699	3.1146910087458077	130.0205576206323	-1.2800820245558002	-1.287239153516605	-1.2581951246007572	0.03445398829748948	0.044064704950681134	5.23492705146873e-7	72	154	243	142	63	114
ENSG00000101049	ENSG00000101049.17	serum/glucocorticoid regulated kinase 2 [Source:HGNC Symbol;Acc:HGNC:13900]	SGK2	protein_coding	Q9HBY8	10110	3.0279456171267043	3.1790827176671543	135.89530699254433	-1.2947685399544684	-1.2996987999060685	-1.2683623232398713	0.03539579084275426	0.04574006809287886	9.7341769874416e-7	73	169	251	134	63	135
ENSG00000185090	ENSG00000185090.14	mannosidase endo-alpha like [Source:HGNC Symbol;Acc:HGNC:26452]	MANEAL	protein_coding	Q5VSG8	149175	4.19168154699337	4.342873952685072	306.21159374143315	-1.3094463450803793	-1.3143735738851372	-1.2975606614139907	0.031074764605810917	0.03962780571019305	4.752883687377171e-8	169	387	542	285	151	297
ENSG00000161996	ENSG00000161996.19	WD repeat domain 90 [Source:HGNC Symbol;Acc:HGNC:26960]	WDR90	protein_coding	Q96KV7	197335	3.475291190014797	3.6350469382326347	187.016342253759	-1.3619052927072754	-1.3519015942583612	-1.3390715280010161	0.028310740582680023	0.036597279036400074	2.3414814363793364e-8	103	224	361	183	102	147
ENSG00000008853	ENSG00000008853.17	Rho related BTB domain containing 2 [Source:HGNC Symbol;Acc:HGNC:18756]	RHOBTB2	protein_coding	Q9BYZ6	23221	5.207469686113289	5.365491786204573	622.1781427802472	-1.3594543802837444	-1.353061665063751	-1.3522438512968002	0.024691771691213366	0.035475336930780685	6.203979352647418e-12	322	771	1239	559	296	612
ENSG00000153885	ENSG00000153885.14	potassium channel tetramerization domain containing 15 [Source:HGNC Symbol;Acc:HGNC:23297]	KCTD15	protein_coding	Q96SI1	79047	6.001758911518728	6.1584718742646345	1079.1495173124868	-1.3518355161131486	-1.355734263919763	-1.3630692821378163	0.021696577458286775	0.032798430690504934	2.767427918803762e-15	564	1403	2019	1064	511	978
ENSG00000169903	ENSG00000169903.7	transmembrane 4 L six family member 4 [Source:HGNC Symbol;Acc:HGNC:11856]	TM4SF4	protein_coding	P48230	7104	5.587990920519387	5.751735086074123	816.5980392493534	-1.348689803753556	-1.3572733911712322	-1.3315101408132322	0.03252992802676888	0.04574006809287886	1.541678121139431e-6	497	780	1735	741	439	694
ENSG00000055163	ENSG00000055163.20	cytoplasmic FMR1 interacting protein 2 [Source:HGNC Symbol;Acc:HGNC:13760]	CYFIP2	protein_coding	B7Z8N7,E7EVJ5,Q96F07	26999	4.909505318597718	5.075582194821852	508.11704576573777	-1.3930486632622825	-1.3904547168056358	-1.3956937699026113	0.022769278909224734	0.031443122108660314	4.1320365818343617e-16	253	620	1090	509	225	460
ENSG00000159259	ENSG00000159259.8	chromatin assembly factor 1 subunit B [Source:HGNC Symbol;Acc:HGNC:1911]	CHAF1B	protein_coding	Q13112	8208	4.391092424912969	4.564088537290475	359.0299595800983	-1.3699118050709231	-1.3908411837793246	-1.351004116097049	0.03539579084275426	0.04564682207057946	1.1570318419726214e-5	240	382	627	367	178	277
ENSG00000111907	ENSG00000111907.21	TPD52 like 1 [Source:HGNC Symbol;Acc:HGNC:12006]	TPD52L1	protein_coding	E9PNK6,E9PPQ1,J3KNE7,Q15730,Q16890	7164	5.175701027452124	5.345657002121106	612.8519503769573	-1.4023409689456534	-1.3948145206452591	-1.3909543368007988	0.02615975906896323	0.036597279036400074	7.007709725363733e-11	301	695	1423	545	321	524
ENSG00000163050	ENSG00000163050.17	coenzyme Q8A [Source:HGNC Symbol;Acc:HGNC:16812]	ADCK3	protein_coding	A0A024R3S3,Q8NI60	56997	4.071914381984188	4.238280067414954	285.2907510867681	-1.3901308730496298	-1.3954652714891864	-1.384337535956236	0.023501339001793797	0.02975495125054663	5.98133158222266e-10	171	318	552	279	138	238
ENSG00000164050	ENSG00000164050.13	plexin B1 [Source:HGNC Symbol;Acc:HGNC:9103]	PLXNB1	protein_coding	O43157	5364	4.368191550800976	4.537105384743413	349.8456669599896	-1.4071903045643395	-1.4034229431058658	-1.406927367406992	0.02258413745172777	0.02975495125054663	3.0139293752149536e-13	182	408	757	312	170	317
ENSG00000227051	ENSG00000227051.6	chromosome 14 open reading frame 132 [Source:HGNC Symbol;Acc:HGNC:20346]	C14orf132	protein_coding	A0A1B0GU51,A0A1B0GWH2,Q9NPU4	56967	4.1419192423574	4.324340124709735	301.61383865900126	-1.4471808449983932	-1.439638520684904	-1.42461658733914	0.02671835263663979	0.035475336930780685	3.9088823897115815e-9	157	339	687	326	141	219
ENSG00000120915	ENSG00000120915.14	epoxide hydrolase 2 [Source:HGNC Symbol;Acc:HGNC:3402]	EPHX2	protein_coding	P34913	2053	3.084011756716846	3.271270120092361	145.11130305916225	-1.4515292168103773	-1.4559421595603368	-1.421550539059851	0.027082983976205316	0.035475336930780685	7.857259231453891e-8	82	171	295	137	57	138
ENSG00000105486	ENSG00000105486.14	DNA ligase 1 [Source:HGNC Symbol;Acc:HGNC:6598]	LIG1	protein_coding	B4DM52,F5GZ28,P18858	3978	5.868161234766972	6.057701976466156	1010.6646795998497	-1.4762325997017693	-1.4800310468209896	-1.46126176851793	0.022175582504016914	0.0330281694661394	2.349170281476425e-8	630	1216	1803	832	519	817
ENSG00000137135	ENSG00000137135.18	Rho guanine nucleotide exchange factor 39 [Source:HGNC Symbol;Acc:HGNC:25909]	ARHGEF39	protein_coding	Q8N4T4	84904	4.492220717941291	4.6870812780649835	391.5086124483779	-1.4452842905887073	-1.480417637549564	-1.436968411688191	0.03252992802676888	0.04037815598860303	6.600598040635025e-6	271	442	644	370	173	321
ENSG00000157851	ENSG00000157851.17	dihydropyrimidinase like 5 [Source:HGNC Symbol;Acc:HGNC:20637]	DPYSL5	protein_coding	Q9BPU6	56896	3.797248506890198	3.9907298700320175	240.27733123744937	-1.478901407375464	-1.4879760241455373	-1.455313461436326	0.02620646422374636	0.03332964138999345	1.3095730125919736e-7	146	303	423	253	101	183
ENSG00000138796	ENSG00000138796.17	hydroxyacyl-CoA dehydrogenase [Source:HGNC Symbol;Acc:HGNC:4799]	HADH	protein_coding	B3KTT6,Q16836	3033	3.94067569411803	4.144018894199602	268.2066866586766	-1.5020773942471561	-1.520927061242404	-1.4799302136529817	0.027407620151957576	0.035475336930780685	1.3760314123401206e-6	182	287	495	271	113	201
ENSG00000165795	ENSG00000165795.23	NDRG family member 2 [Source:HGNC Symbol;Acc:HGNC:14460]	NDRG2	protein_coding	Q9UN36	57447	2.523809490807025	2.741612660938718	99.50966147922811	-1.577106444825342	-1.5324449343722528	-1.497529348085188	0.033348894498752335	0.04987299449861913	3.5071959227107274e-6	46	120	245	83	53	72
ENSG00000135100	ENSG00000135100.18	HNF1 homeobox A [Source:HGNC Symbol;Acc:HGNC:11621]	HNF1A	protein_coding	E0YMI7,P20823	6927	4.322591388829167	4.534847870493364	352.5975774060356	-1.512859313064544	-1.544264282203503	-1.4943782893387387	0.031055483870940887	0.039791570352926145	8.728644631922212e-6	251	386	598	287	165	285
ENSG00000196139	ENSG00000196139.14	aldo-keto reductase family 1 member C3 [Source:HGNC Symbol;Acc:HGNC:386]	AKR1C3	protein_coding	A0A0A0MSS8,B4DKT3,P42330	8644	10.101653274779236	10.32655808820377	19586.79148202794	-1.5527039061609953	-1.5793517086117237	-1.526499718093734	0.029659394922444463	0.04987299449861913	1.1310092939109791e-5	14580	20039	33830	17805	8890	13847
ENSG00000140451	ENSG00000140451.13	PIF1 5'-to-3' DNA helicase [Source:HGNC Symbol;Acc:HGNC:26220]	PIF1	protein_coding	Q9H611	80119	3.369861155106291	3.5917726088939483	182.2178018568536	-1.608957963854446	-1.601406919408223	-1.5688081203824848	0.022769278909224734	0.030228327249146834	1.0330503617708749e-7	113	232	330	137	90	138
ENSG00000108984	ENSG00000108984.15	mitogen-activated protein kinase kinase 6 [Source:HGNC Symbol;Acc:HGNC:6846]	MAP2K6	protein_coding	A0A024R8K3,A8K3Y2,P52564	5608	3.654444193255405	3.870458265630809	221.01392391459362	-1.5981045559260827	-1.6039516981259037	-1.590787587552711	0.016819264362817804	0.021375146524517975	3.6477355019484286e-12	135	270	429	198	95	164
ENSG00000116771	ENSG00000116771.6	agmatinase [Source:HGNC Symbol;Acc:HGNC:18407]	AGMAT	protein_coding	A0A024QZ78,Q9BSE5	79814	3.033498384596249	3.2597996880479903	144.7416814116391	-1.6184983320639785	-1.6066558554949535	-1.5635937123836625	0.025466589298165365	0.035277163470650685	1.1988005610253213e-6	94	154	298	111	74	102
ENSG00000249115	ENSG00000249115.9	HAUS augmin like complex subunit 5 [Source:HGNC Symbol;Acc:HGNC:29130]	HAUS5	protein_coding	O94927	23354	4.169827384643651	4.394258607687667	319.46098897621107	-1.590403818099299	-1.6102607314734168	-1.5754122862900561	0.022769278909224734	0.02975495125054663	2.248746239295972e-7	222	335	611	262	146	238
ENSG00000004660	ENSG00000004660.15	calcium/calmodulin dependent protein kinase kinase 1 [Source:HGNC Symbol;Acc:HGNC:1469]	CAMKK1	protein_coding	J3KPJ3,Q8N5S9	84254	4.035566424860372	4.266677353602104	292.9482669336859	-1.5760334996158114	-1.6127069282694497	-1.5576820302956742	0.029659394922444463	0.03728484866649433	7.606572838662532e-6	216	299	527	268	124	209
ENSG00000101076	ENSG00000101076.16	hepatocyte nuclear factor 4 alpha [Source:HGNC Symbol;Acc:HGNC:5024]	HNF4A	protein_coding	A0A087WXV4,B9VVT8,F1D8S2,F1D8T0,F1D8T1,P41235	3172	5.228121213085879	5.451983286529813	659.5539509446994	-1.620845852720131	-1.6182427408556213	-1.6175888734453254	0.01830712197125052	0.025465557027925276	3.1788138611339644e-15	320	805	1615	545	297	504
ENSG00000260804	ENSG00000260804.3	long intergenic non-protein coding RNA 1963 [Source:HGNC Symbol;Acc:HGNC:25283]	RP11-566E18.3	lincRNA	NA	150967	2.80138866100249	3.035315260645942	123.37454328230532	-1.6330704732740822	-1.6508715328333043	-1.612235801910445	0.020808631629235883	0.026383027374595153	3.3705133664482847e-9	75	147	254	111	44	100
ENSG00000186205	ENSG00000186205.13	mitochondrial amidoxime reducing component 1 [Source:HGNC Symbol;Acc:HGNC:26189]	MARC1	protein_coding	Q5VT66	64757	2.6229603935964487	2.859595512108803	109.05245244836703	-1.6547097323225655	-1.6699182777801025	-1.6361971719105917	0.018438873162626095	0.023794264389689145	5.991369493386148e-10	65	135	223	94	41	86
ENSG00000163913	ENSG00000163913.12	intraflagellar transport 122 [Source:HGNC Symbol;Acc:HGNC:13556]	IFT122	protein_coding	B3KUD1,B4DST2,Q9HBG6	55764	4.483759422354926	4.73475696484647	405.58935406769297	-1.6584607270922724	-1.6955924977878563	-1.649711694520333	0.023868049618774877	0.031443122108660314	9.83168613196028e-7	301	426	736	318	174	293
ENSG00000186193	ENSG00000186193.9	suppressor APC domain containing 2 [Source:HGNC Symbol;Acc:HGNC:28055]	SAPCD2	protein_coding	Q86UD0	89958	5.28615273999662	5.528579331943504	700.581500260922	-1.6886906299971234	-1.7038802410783451	-1.6981167814939166	0.013790465149867205	0.01969373522106918	2.0860789344019188e-13	452	872	1311	598	289	484
ENSG00000005187	ENSG00000005187.12	acyl-CoA synthetase medium chain family member 3 [Source:HGNC Symbol;Acc:HGNC:10522]	ACSM3	protein_coding	Q53FZ2	6296	2.547788237547226	2.804415870288119	104.13823853299954	-1.7126418184710561	-1.7092028085587332	-1.6809914216860313	0.022175582504016914	0.02975495125054663	4.875277409615885e-9	51	132	255	97	40	71
ENSG00000100292	ENSG00000100292.17	heme oxygenase 1 [Source:HGNC Symbol;Acc:HGNC:5013]	HMOX1	protein_coding	P09601,Q6FH11	3162	7.035091489969669	7.292782805054241	2391.261818978301	-1.6913434397314218	-1.7122951288992156	-1.669270365289958	0.02139910783265457	0.03366302565053644	8.561631475547296e-7	1775	2658	4124	1850	1083	1605
ENSG00000164855	ENSG00000164855.16	transmembrane protein 184A [Source:HGNC Symbol;Acc:HGNC:28797]	TMEM184A	protein_coding	Q6ZMB5	202915	4.987512370861298	5.264819718055494	587.7345518854087	-1.673857467609753	-1.746183862399396	-1.670068455159847	0.033899343108340176	0.044748052785132796	3.367291408076086e-5	477	586	990	434	242	429
ENSG00000113924	ENSG00000113924.12	homogentisate 1,2-dioxygenase [Source:HGNC Symbol;Acc:HGNC:4892]	HGD	protein_coding	B3KW64,Q93099	3081	5.198164528026409	5.505591798774988	694.0878578973785	-1.7831077283435297	-1.8499942063306904	-1.7774902480593702	0.02977662163579307	0.03962780571019305	9.385648550050745e-6	558	614	1395	530	281	421
ENSG00000173894	ENSG00000173894.11	chromobox 2 [Source:HGNC Symbol;Acc:HGNC:1552]	CBX2	protein_coding	Q14781	84733	1.242759156050451	1.5495944936413997	43.57629305265121	-1.8918539827813097	-1.8711721109724309	-1.785058710632859	0.03166782018399637	0.04574006809287886	1.958463050254753e-5	28	55	88	33	20	22
ENSG00000204128	ENSG00000204128.6	chromosome 2 open reading frame 72 [Source:HGNC Symbol;Acc:HGNC:27418]	C2orf72	protein_coding	A6NCS6	257407	3.5020774730118793	3.804519529354558	209.42167841572478	-1.862416110654543	-1.877807163437439	-1.8559391349010108	0.017676236588346828	0.022262322035424956	4.231746179895568e-12	99	271	553	173	72	138
ENSG00000160949	ENSG00000160949.17	tonsoku like, DNA repair protein [Source:HGNC Symbol;Acc:HGNC:7801]	TONSL	protein_coding	Q96HA7	4796	4.3477588619264464	4.6405701740944725	378.38537217175707	-1.8796371370176799	-1.8905457503782979	-1.8845211880734485	0.010075681890233376	0.015193999565594586	7.903535034076501e-17	249	474	755	284	135	254
ENSG00000171557	ENSG00000171557.17	fibrinogen gamma chain [Source:HGNC Symbol;Acc:HGNC:3694]	FGG	protein_coding	A0A140VJJ6,P02679	2266	2.3434690242687326	2.6504943179121447	94.59868842463058	-1.89317726175571	-1.9166548422235399	-1.8739724256547943	0.018290539282645367	0.02176178894920371	4.700264435814468e-9	63	100	220	68	35	61
ENSG00000215182	ENSG00000215182.8	mucin 5AC, oligomeric mucus/gel-forming [Source:HGNC Symbol;Acc:HGNC:7515]	MUC5AC	protein_coding	P98088	4586	6.150026158218836	6.4880221037086026	1369.7947668287165	-1.912107753392553	-1.945659223072508	-1.8714427127986195	0.026146199902548482	0.036578057726256226	3.24005411087128e-6	1056	1214	3051	933	591	730
ENSG00000006283	ENSG00000006283.18	calcium voltage-gated channel subunit alpha1 G [Source:HGNC Symbol;Acc:HGNC:1394]	CACNA1G	protein_coding	O43497	8913	3.2249029373141447	3.583993509129986	178.5358185573614	-1.9163903080837712	-1.965954410965044	-1.8749652840535787	0.03740073584796864	0.04574006809287886	2.6633655479539787e-6	64	294	459	149	61	102
ENSG00000065325	ENSG00000065325.13	glucagon like peptide 2 receptor [Source:HGNC Symbol;Acc:HGNC:4325]	GLP2R	protein_coding	B2RAN4,O95838	9340	4.311932122860383	4.678858845497793	383.12804920212125	-1.9595427416357547	-2.01375866475912	-1.9353749387489216	0.032348377874691546	0.03843913472859935	2.248746239295972e-7	138	582	1083	267	141	228
ENSG00000198758	ENSG00000198758.10	EPS8 like 3 [Source:HGNC Symbol;Acc:HGNC:21297]	EPS8L3	protein_coding	A8K2J6,Q8TE67	79574	2.002165290860003	2.3548765083549568	76.61368539112277	-2.075114353588029	-2.0303530310847293	-1.979200955283615	0.02091161488823127	0.02975495125054663	1.4905014290828072e-7	47	83	198	46	33	41
ENSG00000104760	ENSG00000104760.17	fibrinogen like 1 [Source:HGNC Symbol;Acc:HGNC:3695]	FGL1	protein_coding	Q08830	2267	3.327631384014242	3.6959072292844395	194.82146103127923	-2.0380425293124698	-2.0328412479269895	-1.9524671727876461	0.026313436247464246	0.035475336930780685	1.1067486788830315e-6	106	195	585	101	77	131
ENSG00000101445	ENSG00000101445.10	protein phosphatase 1 regulatory subunit 16B [Source:HGNC Symbol;Acc:HGNC:15850]	PPP1R16B	protein_coding	Q96T49	26051	0.5732303661444158	0.94265078293247	27.72786550496189	-2.044134678809418	-2.0363018775799437	-1.9349020868868385	0.030094906664136174	0.044064704950681134	2.21879199232718e-5	14	40	67	21	9	16
ENSG00000137809	ENSG00000137809.17	integrin subunit alpha 11 [Source:HGNC Symbol;Acc:HGNC:6136]	ITGA11	protein_coding	B3KTN6,Q9UKX5	22801	1.6538811835390719	2.020033175741329	59.787150432265165	-2.0898204034468555	-2.041079448944701	-1.9867937171101724	0.02439615687849482	0.03273832523033351	3.422569375907393e-7	28	76	170	36	23	37
ENSG00000140398	ENSG00000140398.14	nei like DNA glycosylase 1 [Source:HGNC Symbol;Acc:HGNC:18448]	NEIL1	protein_coding	Q96FI4	79661	1.4039575974039011	1.7623351759974037	50.32392410385515	-2.0601746632391364	-2.073884998949152	-2.0150557383188965	0.01824601892049451	0.022262322035424956	7.564805562892338e-9	29	71	112	36	15	31
ENSG00000168140	ENSG00000168140.5	vasorin [Source:HGNC Symbol;Acc:HGNC:18517]	VASN	protein_coding	Q6EMK4	114990	2.7876207964261965	3.1617545534285156	136.55928959173025	-2.040746965449254	-2.087164084172395	-2.002731287869787	0.024691771691213366	0.030352044132671518	2.244360047724168e-6	110	169	222	74	47	90
ENSG00000155465	ENSG00000155465.19	solute carrier family 7 member 7 [Source:HGNC Symbol;Acc:HGNC:11065]	SLC7A7	protein_coding	A0A0S2Z502,Q9UM01	9056	4.7407688713948035	5.127410296748755	531.6087141464673	-2.113326836766425	-2.098312992484121	-2.0256411223078183	0.022098191178475942	0.032136472675332484	5.529349355690411e-7	377	517	1309	350	225	222
ENSG00000160298	ENSG00000160298.18	chromosome 21 open reading frame 58 [Source:HGNC Symbol;Acc:HGNC:1300]	C21orf58	protein_coding	P58505	54058	3.231047141186884	3.6230189070933387	189.0147354314833	-2.0013862383566194	-2.1032468586205977	-2.0008919176614026	0.031055483870940887	0.03766250683445674	1.733992475717393e-5	170	198	302	138	57	103
ENSG00000162426	ENSG00000162426.14	solute carrier family 45 member 1 [Source:HGNC Symbol;Acc:HGNC:17939]	SLC45A1	protein_coding	Q9Y2W3	50651	1.5742796075861822	1.965440723669332	59.756410546524926	-1.9651753866334585	-2.122825763882987	-1.9794004936084528	0.041410311836231575	0.04737053836434367	1.163089890962031e-4	54	59	102	35	20	35
ENSG00000125170	ENSG00000125170.11	docking protein 4 [Source:HGNC Symbol;Acc:HGNC:19868]	DOK4	protein_coding	A0A024R6S2,H3BQ19,Q8TEW6	55715	6.408004421941363	6.783160260255186	1680.84973101873	-2.1058966423534216	-2.125587277530532	-2.0990754430670764	0.01130034404079262	0.01848237264923555	4.53243971078785e-11	1293	1832	3445	1015	609	913
ENSG00000164649	ENSG00000164649.20	cell division cycle associated 7 like [Source:HGNC Symbol;Acc:HGNC:30777]	CDCA7L	protein_coding	A0A024RA51,A8K8X5,Q96GN5	55536	4.179158670168145	4.5863668923829035	367.7365050742417	-2.0851347220036622	-2.127533850158067	-2.02952343620585	0.028335906160674704	0.040049054579777685	1.0196038286964679e-5	316	370	679	303	85	210
ENSG00000168481	ENSG00000168481.9	leucine rich repeat LGI family member 3 [Source:HGNC Symbol;Acc:HGNC:18711]	LGI3	protein_coding	Q8N145	203190	0.6025553806632565	1.0037712987060698	29.76196545753271	-2.1502088460059117	-2.1702661343452325	-2.0358254752314933	0.03594581914778008	0.047276947406734215	7.196705488534445e-5	22	30	70	15	11	17
ENSG00000075461	ENSG00000075461.6	calcium voltage-gated channel auxiliary subunit gamma 4 [Source:HGNC Symbol;Acc:HGNC:1408]	CACNG4	protein_coding	A0A024R8J8,Q9UBN1	27092	3.626775457246916	4.022711203443939	247.7288622696878	-2.1628988547016808	-2.1929026041020507	-2.152676104297202	0.012332418275004932	0.01733205381706317	1.4788928280147588e-10	191	299	472	147	69	157
ENSG00000109794	ENSG00000109794.13	family with sequence similarity 149 member A [Source:HGNC Symbol;Acc:HGNC:24527]	FAM149A	protein_coding	A5PLN7	25854	2.2666876115432837	2.6825429638626686	97.84090822048006	-2.1508370933098573	-2.215799014406024	-2.1259239396208023	0.025530302935322064	0.02982666896931606	1.6956084898154252e-6	81	89	216	54	34	51
ENSG00000143891	ENSG00000143891.17	galactose mutarotase [Source:HGNC Symbol;Acc:HGNC:24063]	GALM	protein_coding	Q96C23	130589	4.800012787167306	5.248284884137026	585.0925442555342	-2.0907310232248864	-2.2186669648425816	-2.0997074118518144	0.03501814467486107	0.046316140848617085	3.498005955333154e-5	567	547	940	356	203	271
ENSG00000073350	ENSG00000073350.14	LLGL scribble cell polarity complex component 2 [Source:HGNC Symbol;Acc:HGNC:6629]	LLGL2	protein_coding	A0PJJ0,J3QRV5,Q6P1M3	3993	5.7054643187502485	6.134162512815791	1077.875255672079	-2.135840559252303	-2.225315246427875	-2.150308883298373	0.02091161488823127	0.02968724008019939	5.57104944311001e-7	971	1133	1813	617	356	565
ENSG00000007968	ENSG00000007968.7	E2F transcription factor 2 [Source:HGNC Symbol;Acc:HGNC:3114]	E2F2	protein_coding	Q14209	1870	2.737248058468927	3.1326577610220565	132.6325620222098	-2.21407120168739	-2.226545806030946	-2.206384687425345	0.008751230876838038	0.012137846560997657	1.419538447439696e-16	89	174	285	87	40	68
ENSG00000125966	ENSG00000125966.10	matrix metallopeptidase 24 [Source:HGNC Symbol;Acc:HGNC:7172]	MMP24	protein_coding	Q86VV6,Q9Y5R2	10893	5.846249195533179	6.259061535995229	1169.599441620786	-2.208513104802032	-2.248588408911432	-2.227169478676632	0.009446182719954656	0.015830498136119798	7.200213934896628e-13	921	1417	2194	732	332	639
ENSG00000151632	ENSG00000151632.17	aldo-keto reductase family 1 member C2 [Source:HGNC Symbol;Acc:HGNC:385]	AKR1C2	protein_coding	B4DK69,P52895	1646	9.868823883854956	10.331455185678331	19787.02370941886	-2.2512076262409133	-2.3185863317408266	-2.2460486388474576	0.01838777937612495	0.030352044132671518	2.1450854501943472e-7	18264	19601	35088	11491	6044	9429
ENSG00000117115	ENSG00000117115.13	peptidyl arginine deiminase 2 [Source:HGNC Symbol;Acc:HGNC:18341]	PADI2	protein_coding	A0A024RA98,Q9Y2J8	11240	0.9241523891638608	1.3793267620142358	38.46487141106474	-2.4075766046270597	-2.3381230707533858	-2.2758709502314125	0.020555444786978745	0.031443122108660314	2.8929485422868905e-7	23	55	89	20	15	15
ENSG00000187486	ENSG00000187486.5	potassium inwardly rectifying channel subfamily J member 11 [Source:HGNC Symbol;Acc:HGNC:6257]	KCNJ11	protein_coding	B2RC52,Q14654	3767	0.18554404592706916	0.6603764346469255	22.882490017870243	-2.4050123150981144	-2.3626266589398406	-2.2412667789757696	0.028687919833946193	0.04564682207057946	2.6960171382836334e-5	14	30	57	14	8	8
ENSG00000165272	ENSG00000165272.16	aquaporin 3 (Gill blood group) [Source:HGNC Symbol;Acc:HGNC:636]	AQP3	protein_coding	Q92482	360	2.822216424832888	3.313196571390261	148.13843719438754	-2.380916086916396	-2.402957037758182	-2.3343109249248766	0.02007545175638837	0.023942036505395708	2.764948938086968e-9	63	198	476	71	43	82
ENSG00000185100	ENSG00000185100.10	adenylosuccinate synthase 1 [Source:HGNC Symbol;Acc:HGNC:20093]	ADSSL1	protein_coding	B3KTV4,Q8N142	122622	1.8556725273128731	2.362885480601813	75.87629359033605	-2.449879698452104	-2.4463142434325302	-2.379504959161799	0.021273069227086976	0.024772068691337277	7.024504177739862e-9	31	111	235	41	21	37
ENSG00000117983	ENSG00000117983.17	mucin 5B, oligomeric mucus/gel-forming [Source:HGNC Symbol;Acc:HGNC:7516]	MUC5B	protein_coding	Q9HC84	727897	4.508562893733996	5.053973235354283	499.0464524464921	-2.5001070608704077	-2.463936821255347	-2.328966080924872	0.02620646422374636	0.04351942588202247	2.164380119089527e-6	222	592	1716	213	197	179
ENSG00000164638	ENSG00000164638.10	solute carrier family 29 member 4 [Source:HGNC Symbol;Acc:HGNC:23097]	SLC29A4	protein_coding	Q7RTT9	222962	4.19988933548568	4.752809284358327	416.8295193313821	-2.3107949763601288	-2.481445815627919	-2.343805261099742	0.03524969369732716	0.04574006809287886	2.6729591992080635e-5	442	356	663	202	117	190
ENSG00000165376	ENSG00000165376.11	claudin 2 [Source:HGNC Symbol;Acc:HGNC:2041]	CLDN2	protein_coding	P57739	9075	6.992466992780904	7.505733291835285	2739.6268055511487	-2.4884864486870892	-2.484816401380442	-2.4278364888812183	0.012489420108478368	0.020687014870179873	4.8960326854892395e-12	1283	3896	8116	1403	925	995
ENSG00000091583	ENSG00000091583.11	apolipoprotein H [Source:HGNC Symbol;Acc:HGNC:616]	APOH	protein_coding	P02749	350	2.549322519247398	3.042491718034253	123.6238220624316	-2.4792335015565694	-2.490749991399482	-2.4717559796944517	0.00898114035127911	0.012320650473986373	1.165543389819978e-16	70	156	353	63	31	63
ENSG00000090920	NA	NA	FCGBP	protein_coding	NA	NA	5.1629846289181645	5.6707783788592625	773.4460823691101	-2.4886456633720275	-2.4909332359574856	-2.4482011704180717	0.011343890316307371	0.018073726643945534	4.58195093613532e-12	517	791	2210	385	252	295
ENSG00000159184	ENSG00000159184.8	homeobox B13 [Source:HGNC Symbol;Acc:HGNC:5112]	HOXB13	protein_coding	Q4KR72,Q92826	10481	2.5091159855722354	3.0177745516399863	124.16712545139073	-2.417808696748924	-2.4931940523868046	-2.414351354136428	0.018323406724216368	0.02176178894920371	5.865421590877758e-8	111	137	228	71	34	48
ENSG00000106804	ENSG00000106804.8	complement C5 [Source:HGNC Symbol;Acc:HGNC:1331]	C5	protein_coding	P01031,Q59GS8	727	4.771797171947557	5.334905548234607	604.3537569969545	-2.506515981685678	-2.5539664893832996	-2.4554966405434833	0.022857853708356142	0.030494509509420318	1.1785591671103416e-8	219	914	1983	360	121	293
ENSG00000095539	ENSG00000095539.15	semaphorin 4G [Source:HGNC Symbol;Acc:HGNC:10735]	SEMA4G	protein_coding	Q9NTN9,Q9NWU8	57715	3.4180250063692448	3.943775888002188	231.04442254827762	-2.546771783366963	-2.563623832830495	-2.542797109085089	0.00914523680750854	0.01383400363277968	3.014359951255537e-17	115	308	706	118	62	98
ENSG00000105289	ENSG00000105289.15	tight junction protein 3 [Source:HGNC Symbol;Acc:HGNC:11829]	TJP3	protein_coding	O95049	27134	2.499157938090245	3.05784685664883	127.80565669232715	-2.49676529635691	-2.612312433734397	-2.525534579269998	0.019953123931742586	0.022262322035424956	6.611280127189843e-8	118	123	262	72	27	52
ENSG00000182809	ENSG00000182809.11	cysteine rich protein 2 [Source:HGNC Symbol;Acc:HGNC:2361]	CRIP2	protein_coding	P52943	1397	3.4244135529710307	4.033728855343371	253.7288212910198	-2.4744512878121534	-2.6243193477313906	-2.474872254821395	0.03594581914778008	0.04574006809287886	2.4192606629242127e-5	273	258	343	104	72	102
ENSG00000141542	ENSG00000141542.11	RAB40B, member RAS oncogene family [Source:HGNC Symbol;Acc:HGNC:18284]	RAB40B	protein_coding	Q12829	10966	2.700878122026725	3.246587854847429	143.4445073224928	-2.6161316926913174	-2.63775807442886	-2.6069101529297583	0.007417377762304241	0.010591019461822416	2.581603196662397e-19	95	191	354	83	27	62
ENSG00000170482	ENSG00000170482.17	solute carrier family 23 member 1 [Source:HGNC Symbol;Acc:HGNC:10974]	SLC23A1	protein_coding	Q9UHI7	9963	2.1215238169566777	2.7241504494438296	97.88171249634205	-2.727192516314718	-2.652248844245552	-2.5448547591174746	0.02258413745172777	0.03241160750908084	1.563392122491132e-7	39	146	316	39	33	34
ENSG00000168453	ENSG00000168453.15	HR lysine demethylase and nuclear receptor corepressor [Source:HGNC Symbol;Acc:HGNC:5172]	HR	protein_coding	O43593	55806	4.7401100086315635	5.33635312307354	620.0761478301597	-2.6365226957094055	-2.7187066907033826	-2.668680901631457	0.0115237550110188	0.017613513084859245	1.2653186692039123e-10	567	595	1335	274	130	277
ENSG00000165716	ENSG00000165716.11	divergent protein kinase domain 1B [Source:HGNC Symbol;Acc:HGNC:28290]	FAM69B	protein_coding	A0A024R8I5,Q5VUD6	138311	3.4868947244176685	4.142321115738635	273.998196447071	-2.5635120644216647	-2.7217555369751003	-2.5646038873186257	0.03594581914778008	0.047129195613354664	2.383662892237648e-5	305	258	383	119	75	89
ENSG00000179698	ENSG00000179698.14	WD repeat domain 97 [Source:HGNC Symbol;Acc:HGNC:26959]	KIAA1875	protein_coding	A6NE52	340390	0.557495239922178	1.1705926879960302	34.60319123145366	-2.61597766352451	-2.770442891317302	-2.5947921515284773	0.03597485019180659	0.04266681308145782	3.5548649666067266e-5	34	37	60	14	10	10
ENSG00000068078	ENSG00000068078.18	fibroblast growth factor receptor 3 [Source:HGNC Symbol;Acc:HGNC:3690]	FGFR3	protein_coding	P22607,Q0IJ44	2261	1.0060323466995937	1.6132291015601945	44.9714280524657	-2.7781217791039534	-2.7710841017615992	-2.7127803361549767	0.013673435442593801	0.017023059873463024	8.772135488595269e-11	23	68	128	23	9	17
ENSG00000160867	ENSG00000160867.15	fibroblast growth factor receptor 4 [Source:HGNC Symbol;Acc:HGNC:3691]	FGFR4	protein_coding	B4DVP5,J3KPQ0,P22455	2264	5.351295648932759	5.971554689316425	964.129055776603	-2.702030892275922	-2.789276197372812	-2.750739124088495	0.009524473751367564	0.01597329181375586	1.2461306270777728e-11	903	1011	1887	422	210	371
ENSG00000163083	ENSG00000163083.6	inhibin subunit beta B [Source:HGNC Symbol;Acc:HGNC:6067]	INHBB	protein_coding	P09529	3625	4.4191772157293885	5.0947545993832	510.4960286021707	-2.717202845223678	-2.8162825764976747	-2.693269747352749	0.02620646422374636	0.031443122108660314	2.145627816615282e-8	157	955	1563	202	125	197
ENSG00000171604	ENSG00000171604.12	CXXC finger protein 5 [Source:HGNC Symbol;Acc:HGNC:26943]	CXXC5	protein_coding	Q7LFL8	51523	4.026944907129016	4.68950159284562	397.50601690523183	-2.781713831454002	-2.8537746612947386	-2.7734543273725802	0.014669994223187875	0.02176178894920371	9.909005085229376e-9	392	389	763	151	102	127
ENSG00000223764	ENSG00000223764.2	long intergenic non-protein coding RNA 2593 [Source:HGNC Symbol;Acc:HGNC:53933]	RP11-54O7.3	lincRNA	NA	100130417	2.3038204669191087	3.00970263560023	125.07528219959666	-2.6984058752879	-2.884282651980529	-2.7276574518772896	0.03733078059076185	0.04113379620994634	1.0461102021609868e-5	138	96	230	53	30	35
ENSG00000230699	ENSG00000230699.2	novel transcript	RP11-54O7.1	lincRNA	NA	NA	-0.09155941924897197	0.5672276873700006	22.380447347458343	-2.7987398500915868	-2.9512254759825782	-2.767586478684401	0.030441690464223313	0.035475336930780685	2.47911159104743e-5	21	23	47	7	5	8
ENSG00000120211	ENSG00000120211.4	insulin like 4 [Source:HGNC Symbol;Acc:HGNC:6087]	INSL4	protein_coding	Q14641	3641	3.84680064943627	4.598811515295449	370.6859060154321	-3.155374614109043	-3.098519097740487	-3.035379522447489	0.009146809722162998	0.017055209221871773	1.5250065917067684e-11	313	398	911	117	95	85
ENSG00000182580	ENSG00000182580.3	EPH receptor B3 [Source:HGNC Symbol;Acc:HGNC:3394]	EPHB3	protein_coding	P54753	2049	0.14720150609827595	0.8871752996388437	27.995461927519983	-3.049074159546676	-3.1129882580166806	-2.9615999223374643	0.024791577117213973	0.03158803046359563	2.3519981494679307e-6	25	33	59	12	6	5
ENSG00000171435	ENSG00000171435.14	kinase suppressor of ras 2 [Source:HGNC Symbol;Acc:HGNC:18610]	KSR2	protein_coding	E9PB13,Q6VAB6	283455	1.2014264984748455	1.938403510690983	57.25047205073369	-3.130141649224367	-3.1528080348655787	-3.1100047192097002	0.009700185473393018	0.010487084371400973	6.308959875815395e-14	37	69	175	20	10	18
ENSG00000164488	ENSG00000164488.12	dishevelled binding antagonist of beta catenin 2 [Source:HGNC Symbol;Acc:HGNC:21231]	DACT2	protein_coding	Q5SW24	168002	0.3615464655563572	1.0992529637320205	32.506634390262576	-3.0536379263709525	-3.175655975148278	-3.0612357626987756	0.017712843515879092	0.01899435265719415	4.9239329078637636e-8	29	37	72	12	6	8
ENSG00000145920	ENSG00000145920.15	complexin 2 [Source:HGNC Symbol;Acc:HGNC:2310]	CPLX2	protein_coding	Q6PUV4	10814	9.504964721888044	10.320660310308726	19553.56057490645	-3.3283633753419557	-3.327007207944554	-3.3206174213865984	0.003964077606548868	0.007642434532544358	1.677504118982155e-27	16047	24706	45859	5147	3614	5355
ENSG00000106483	ENSG00000106483.12	secreted frizzled related protein 4 [Source:HGNC Symbol;Acc:HGNC:10778]	SFRP4	protein_coding	Q6FHJ7	6424	2.1820606053058667	3.0242263464537076	121.99385616447994	-3.3732378637204197	-3.400036871226216	-3.3807853844246067	0.005919330506367471	0.00678083051803909	2.4341134862595857e-26	66	206	338	39	16	35
ENSG00000076864	ENSG00000076864.19	RAP1 GTPase activating protein [Source:HGNC Symbol;Acc:HGNC:9858]	RAP1GAP	protein_coding	A0A024RAB5,P47736,X6R8W7	5909	5.0969379985359105	5.952594682353946	946.9520157963375	-3.4104389965187107	-3.4409071683998707	-3.443352557956585	0.003018637354398521	0.005499347410829616	5.0585258610064965e-34	786	1144	2326	282	138	241
ENSG00000171227	ENSG00000171227.7	transmembrane protein 37 [Source:HGNC Symbol;Acc:HGNC:18216]	TMEM37	protein_coding	E7EMC0,Q86SV2,Q8WXS4	140738	3.0418901969006735	4.018282853557821	251.6912419230423	-3.4417793380850865	-3.492675619778751	-3.351724165945573	0.022098191178475942	0.03158803046359563	1.735990446174597e-7	287	212	470	73	48	37
ENSG00000168955	ENSG00000168955.4	transmembrane 4 L six family member 20 [Source:HGNC Symbol;Acc:HGNC:26230]	TM4SF20	protein_coding	Q53R12	79853	4.4225703013505555	5.393701732519636	633.5084320177863	-3.6498494533858614	-3.6454041509152164	-3.6043811874016023	0.005919330506367471	0.010487084371400973	2.108604546645688e-21	324	841	2284	145	103	127
ENSG00000172794	ENSG00000172794.20	RAB37, member RAS oncogene family [Source:HGNC Symbol;Acc:HGNC:30268]	RAB37	protein_coding	A0A024R8K6,B3KPZ5,B7Z3L0,Q96AX2	326624	1.895733620450227	2.8531225341905007	108.61928853732778	-3.694617545887852	-3.6645004829637067	-3.6476154177614677	0.0069253990464000215	0.009003181393949662	1.6109382822645812e-19	67	138	357	23	18	22
ENSG00000136883	ENSG00000136883.14	kinesin family member 12 [Source:HGNC Symbol;Acc:HGNC:21495]	KIF12	protein_coding	B1ALC3,Q96FN5	113220	2.431327120829678	3.504284459132286	176.6623697334803	-3.629226896843641	-3.760486226416598	-3.645151396335964	0.020868017888832056	0.023388758594596416	6.876615748236488e-9	205	159	318	29	19	50
ENSG00000138030	ENSG00000138030.13	ketohexokinase [Source:HGNC Symbol;Acc:HGNC:6315]	KHK	protein_coding	A0A140VJM6,P50053	3795	3.768581428091146	4.942779013462486	482.69725624792954	-3.3740819311819092	-3.7805908562127195	-3.6012365683483467	0.03609736633276287	0.046316140848617085	1.6145722914153065e-6	670	346	585	113	43	117
ENSG00000104537	ENSG00000104537.17	annexin A13 [Source:HGNC Symbol;Acc:HGNC:536]	ANXA13	protein_coding	P27216,Q53FB5	312	3.1327909118167887	4.138934960967369	267.33384855014015	-3.8322439048174273	-3.7837340116918567	-3.7847102412374456	0.004097723879115304	0.006430269725901454	1.2330320493322518e-30	186	344	800	60	40	44
ENSG00000132437	ENSG00000132437.18	dopa decarboxylase [Source:HGNC Symbol;Acc:HGNC:2719]	DDC	protein_coding	A0A087WV24,P20711,Q53Y41	1644	0.5479657328724257	1.5738334482481195	44.69335994950602	-3.872568494479451	-3.8394043285604362	-3.7895180352487774	0.010006439382242287	0.013465678030377364	7.066052327461632e-13	33	57	128	6	6	11
ENSG00000006611	ENSG00000006611.16	USH1 protein network component harmonin [Source:HGNC Symbol;Acc:HGNC:12597]	USH1C	protein_coding	A0A0S2Z4U9,A0A0S2Z4V1,Q9Y6N9	10083	2.4894862980436994	3.602661699204445	187.53905200702	-3.9800954445692085	-3.8839006847565387	-3.7811212271931827	0.01130034404079262	0.01969373522106918	1.4619088665212502e-10	190	199	402	33	33	22
ENSG00000272214	NA	NA	AC079602.1	protein_coding	NA	NA	0.06761204015717708	1.132238169136128	33.311493095175656	-3.905590112518682	-3.981803645744847	-3.901085973442439	0.013580621917772435	0.01597329181375586	8.301969954250567e-10	30	38	83	5	5	5
ENSG00000167964	ENSG00000167964.13	RAB26, member RAS oncogene family [Source:HGNC Symbol;Acc:HGNC:14259]	RAB26	protein_coding	Q9ULW5	25837	1.559311079608806	2.9130577469350514	119.49431730979099	-3.8509558940437385	-4.205616626756098	-3.988138631794995	0.0492729467323891	0.04574006809287886	1.8154956169350496e-6	168	86	151	20	15	11
ENSG00000172955	ENSG00000172955.17	alcohol dehydrogenase 6 (class V) [Source:HGNC Symbol;Acc:HGNC:255]	ADH6	protein_coding	A0A0A0MS56,P28332,Q8IUN7	130	-0.6656254721414857	0.772784049516251	25.202279661649893	-4.518045487705263	-4.663974976559514	-4.442073565314131	0.04043985270360672	0.031039833974812102	2.47681598699336e-6	20	17	98	2	3	2
ENSG00000136881	ENSG00000136881.11	bile acid-CoA:amino acid N-acyltransferase [Source:HGNC Symbol;Acc:HGNC:932]	BAAT	protein_coding	Q14032	570	2.7668538741660402	4.252593044145723	288.7705798904036	-4.889788727792571	-4.861663158687619	-4.872883720461844	0.0029893775849697494	0.004995172118581353	7.266221835478278e-51	190	428	895	25	18	35
ENSG00000175311	ENSG00000175311.7	ankyrin repeat and sterile alpha motif domain containing 4B [Source:HGNC Symbol;Acc:HGNC:26795]	ANKS4B	protein_coding	Q8N8V4	257629	0.041609642746906816	1.8870126129856506	55.76179537980127	-5.321918848765051	-4.995419578046452	-4.880130475812431	0.02208980366866616	0.030930524410277226	4.709103884752851e-11	43	62	186	10	0	5
ENSG00000242574	ENSG00000242574.9	major histocompatibility complex, class II, DM beta [Source:HGNC Symbol;Acc:HGNC:4935]	HLA-DMB	protein_coding	A0A1V0E3P2,P28068	3109	0.5303445240287638	2.0985275655841695	66.04676158098948	-4.906833767403386	-5.084534375703582	-5.028190753040878	0.009446182719954656	0.00732069386696016	2.727212773088123e-15	66	69	167	5	3	7
ENSG00000133519	ENSG00000133519.12	ZDHHC8 pseudogene 1 [Source:HGNC Symbol;Acc:HGNC:26461]	ZDHHC8P1	pseudogene	NA	NA	-0.3345347963274273	1.5373714823662388	44.37906491901825	-5.684389853386351	-5.093360943349215	-4.853835174464026	0.027711011342305525	0.04898789692531113	2.294938258644538e-7	41	49	120	4	5	0
ENSG00000265962	ENSG00000265962.1	gastric cancer associated transcript 2 [Source:HGNC Symbol;Acc:HGNC:50516]	RP11-674N23.1	antisense	NA	100287082	1.9883102005532303	3.7059510215704368	204.98631919954232	-4.93913455700089	-5.1135775399460695	-4.989882205609629	0.02091161488823127	0.019799403362634013	1.5573662122988582e-11	270	205	272	12	14	17
ENSG00000124507	ENSG00000124507.11	protein kinase C and casein kinase substrate in neurons 1 [Source:HGNC Symbol;Acc:HGNC:8570]	PACSIN1	protein_coding	Q5TZC3,Q9BY11	29993	-2.3755055857419554	-0.28291797816032477	11.190330086798712	-5.987875512828105	-7.683136161908424	-7.932385781187104	0.008544114471264309	0.04037815598860303	3.851065968201374e-6	6	22	34	0	0	0
ENSG00000054179	ENSG00000054179.12	ectonucleoside triphosphate diphosphohydrolase 2 [Source:HGNC Symbol;Acc:HGNC:3364]	ENTPD2	protein_coding	Q9Y5L3	954	-2.2721915039013423	-0.12281298396996597	13.186803439007	-6.137105530260188	-7.886460510049563	-8.196583449820555	0.00898114035127911	0.035475336930780685	1.5598693559665048e-6	11	15	43	0	0	0
ENSG00000186648	ENSG00000186648.15	capping protein regulator and myosin 1 linker 3 [Source:HGNC Symbol;Acc:HGNC:20272]	LRRC16B	protein_coding	Q8ND23	90668	-2.270707602841232	-0.085807992627381	13.093551065856948	-6.182003703033113	-7.906082943851255	-8.220205057699072	0.008368814228983681	0.035475336930780685	1.2901263532708065e-6	7	28	36	0	0	0
ENSG00000250799	ENSG00000250799.10	proline dehydrogenase 2 [Source:HGNC Symbol;Acc:HGNC:17325]	PRODH2	protein_coding	Q9UF12	58510	-2.1370598973553316	0.1080405173851261	15.55393818735519	-6.3967683235822035	-8.133492917582888	-8.546387558387261	0.006125947153966362	0.025779743743505976	1.438669513744959e-7	11	28	41	0	0	0
ENSG00000124664	ENSG00000124664.11	SAM pointed domain containing ETS transcription factor [Source:HGNC Symbol;Acc:HGNC:17257]	SPDEF	protein_coding	O95238	25803	0.7906125878787287	4.742240320520682	421.70306799610245	-9.095449366880068	-8.321888026525727	-8.178288117446703	0.03150313736775169	0.03353445704175698	3.4620205359281777e-9	616	331	561	11	0	0
ENSG00000166866	ENSG00000166866.13	myosin IA [Source:HGNC Symbol;Acc:HGNC:7595]	MYO1A	protein_coding	B2R643,Q9UBC5	4640	-2.05972560279813	0.4025810476119575	20.63809222537966	-6.460981024285162	-8.486802494294453	-8.870071432307537	0.02091161488823127	0.04920615600483703	1.5524082239212506e-6	25	13	54	0	0	0
ENSG00000127831	ENSG00000127831.11	villin 1 [Source:HGNC Symbol;Acc:HGNC:12690]	VIL1	protein_coding	P09327,Q53F91	7429	-1.8050877465316448	0.7651110177904895	26.14636562487243	-6.983992347063588	-8.846822132876703	-9.404289889991203	0.0069253990464000215	0.022262322035424956	9.622985914465286e-9	27	30	64	0	0	0
ENSG00000255774	ENSG00000255774.2	long intergenic non-protein coding RNA 2747 [Source:HGNC Symbol;Acc:HGNC:54266]	AP000439.3	lincRNA	NA	105379407	-1.7616281566864622	0.9123251777390319	27.20423404538128	-7.244287659328391	-8.961925862415894	-9.542192668254406	0.006530726113392746	0.02150776172658889	2.8149573693846653e-9	13	57	83	0	0	0
ENSG00000148702	ENSG00000148702.15	hyaluronan binding protein 2 [Source:HGNC Symbol;Acc:HGNC:4798]	HABP2	protein_coding	Q14520	3026	-1.6780910364677548	1.0396278708902194	30.242280261883266	-7.379620939478455	-9.099323740529126	-9.723624449801612	0.005919330506367471	0.018073726643945534	7.144051066725011e-10	20	40	110	0	0	0
ENSG00000064787	ENSG00000064787.13	breast carcinoma amplified sequence 1 [Source:HGNC Symbol;Acc:HGNC:974]	BCAS1	protein_coding	B2RCQ5,G3XAF7,O75363,Q05CL3	8537	-1.3831110003612648	1.6831944618565335	47.00869320435091	-8.02407452691267	-9.752522196180013	-10.46874148760867	0.007313055913204421	0.018757995827515483	4.326868495366061e-11	20	94	161	0	0	0
ENSG00000170477	ENSG00000170477.13	keratin 4 [Source:HGNC Symbol;Acc:HGNC:6441]	KRT4	protein_coding	B4DRS2,P19013	3851	-1.2827375293444618	1.844780795877272	55.94556883960531	-8.023580341814888	-9.940533704007889	-10.706922401328288	0.007678370710597636	0.018735135394347933	4.4331144477689383e-11	62	56	134	0	0	0
