# Supplementary material for: Genome-wide bioinformatic analyses predict key host and viral factors in SARS-CoV-2 pathogenesis
Source: Commun Biol. 2021 May 17;4:590. doi: 10.1038/s42003-021-02095-0 (PMC8128904; doi:10.1038/s42003-021-02095-0)
Supplement: Supplementary file 5 — Supplementary Data 3 [file 42003_2021_2095_MOESM5_ESM.zip › GSE147507_MainDataset/Series8_HPIV3/des_Condition/ControlVsInfected_genes.under.DESeq2.tsv]

gene_id	ensembl_gene_id_version	description	external_gene_name	gene_biotype	uniprotswissprot	entrezgene_id	LimmaV_AveExpr	edgeR_logCPM	DESeq2_baseMean	LimmaV_FC	edgeR_FC	DESeq2_FC	LimmaV_padj	edgeR_padj	DESeq2_padj	Series8_A549_Mock_1	Series8_A549_Mock_2	Series8_A549_Mock_3	Series8_A549_HPIV3_1	Series8_A549_HPIV3_2	Series8_A549_HPIV3_3
ENSG00000216588	ENSG00000216588.9	immunoglobulin superfamily member 23 [Source:HGNC Symbol;Acc:HGNC:40040]	IGSF23	protein_coding	A1L1A6	147710	-3.5420444292351814	-0.9066909188333512	11.636119031069038	-3.755278559180312	-7.51673097137274	-0.18219972139675555	0.34981604273019123	0.29610180702382405	0.04494038576924202	17	11	0	0	0	0
ENSG00000101335	ENSG00000101335.10	myosin light chain 9 [Source:HGNC Symbol;Acc:HGNC:15754]	MYL9	protein_coding	P24844	10398	-3.264522287667658	-0.10907446014619707	20.560955886996172	-4.767355150818483	-8.318585787573854	-0.20107364605220404	0.3184623416020165	0.2955957898800617	0.016105335614470688	34	0	18	0	0	0
ENSG00000101203	ENSG00000101203.16	collagen type XX alpha 1 chain [Source:HGNC Symbol;Acc:HGNC:14670]	COL20A1	protein_coding	Q9P218	57642	-3.3587884836433624	-0.7026073904651071	10.877615169515277	-4.841790513779964	-7.558605123105121	-0.2173419165742283	0.310581408568635	0.2955957898800617	0.033147326741089556	11	0	37	0	0	0
ENSG00000171903	ENSG00000171903.16	cytochrome P450 family 4 subfamily F member 11 [Source:HGNC Symbol;Acc:HGNC:13265]	CYP4F11	protein_coding	Q9HBI6	57834	5.880309408301957	5.901238676353192	1043.7840687136193	-0.454098922064795	-0.4474975651784165	-0.499844940208788	0.33901311710076243	0.3723224517164282	0.03256888602515079	408	834	1511	1399	1300	1399
ENSG00000141736	ENSG00000141736.13	erb-b2 receptor tyrosine kinase 2 [Source:HGNC Symbol;Acc:HGNC:3430]	ERBB2	protein_coding	F5H1T4,J3QLU9,P04626,X5DNK3	2064	6.243126194509091	6.2702961392075665	1344.061970808466	-0.47134994202671204	-0.4645230531456714	-0.506582777746387	0.34085470559437725	0.37835316984002565	0.04351045245560273	482	1100	2086	1736	1681	1834
ENSG00000139998	ENSG00000139998.16	RAB15, member RAS oncogene family [Source:HGNC Symbol;Acc:HGNC:20150]	RAB15	protein_coding	G3V196,G5EMR8,P59190	376267	6.185652534261013	6.216371611224338	1291.6821541199322	-0.4693125361162685	-0.4720661883823397	-0.5087047881171303	0.34601494593538173	0.3853363832745881	0.04260709294609663	429	1130	2014	1774	1527	1762
ENSG00000148926	ENSG00000148926.10	adrenomedullin [Source:HGNC Symbol;Acc:HGNC:259]	ADM	protein_coding	P35318	133	4.743223286645141	4.7754186631569	475.65831788781026	-0.4963518429163232	-0.5041821971238527	-0.5450461222640594	0.3404909480317848	0.35915513583340214	0.029110343206600484	168	393	763	658	561	619
ENSG00000125648	ENSG00000125648.15	solute carrier family 25 member 23 [Source:HGNC Symbol;Acc:HGNC:19375]	SLC25A23	protein_coding	Q9BV35	79085	5.137841363116731	5.166487572801238	628.1481795817288	-0.5426717351474895	-0.5399265011862299	-0.5835263564930889	0.3215886157479171	0.32120992355413736	0.019552935626595876	260	490	946	842	718	817
ENSG00000115425	ENSG00000115425.14	peroxisomal trans-2-enoyl-CoA reductase [Source:HGNC Symbol;Acc:HGNC:18281]	PECR	protein_coding	Q9BY49	55825	3.9817610098366156	4.0209398304446005	281.3191976193034	-0.5452561311647248	-0.5528249384427323	-0.5847378199262805	0.33054383865046394	0.33730966211666835	0.03105670420847628	99	242	452	396	310	363
ENSG00000100422	ENSG00000100422.14	ceramide kinase [Source:HGNC Symbol;Acc:HGNC:19256]	CERK	protein_coding	A0A024R4U8,Q8TCT0	64781	5.028130916771131	5.057246323441552	581.8888055664484	-0.544072217488181	-0.5424333612843247	-0.5870043714980888	0.3220062333865321	0.32120992355413736	0.013565958619823553	237	503	808	800	702	697
ENSG00000108448	ENSG00000108448.21	tripartite motif containing 16 like [Source:HGNC Symbol;Acc:HGNC:32670]	TRIM16L	protein_coding	Q309B1	147166	7.403467464587038	7.431146877002959	3028.3059804457635	-0.5536935759159906	-0.5514354299020381	-0.6006888726904103	0.31247831912726315	0.31722219915763206	0.015248645467005533	1299	2517	4173	4034	3675	3654
ENSG00000055163	ENSG00000055163.20	cytoplasmic FMR1 interacting protein 2 [Source:HGNC Symbol;Acc:HGNC:13760]	CYFIP2	protein_coding	B7Z8N7,E7EVJ5,Q96F07	26999	5.289830962827395	5.327702511633418	699.1606090907668	-0.5775344031324096	-0.5808544106147246	-0.6180659087817763	0.32216545118481565	0.32120992355413736	0.008880927339548202	253	620	1090	1033	742	855
ENSG00000121716	ENSG00000121716.20	paired immunoglobin like type 2 receptor beta [Source:HGNC Symbol;Acc:HGNC:18297]	PILRB	protein_coding	Q9UKJ0	29990	5.134600637821373	5.175401293021009	632.0441392401602	-0.6221093533609694	-0.6181880835096208	-0.6395340085463042	0.3154212450694445	0.30817444249055764	0.03368092630162481	259	584	863	768	665	881
ENSG00000105397	ENSG00000105397.14	tyrosine kinase 2 [Source:HGNC Symbol;Acc:HGNC:12440]	TYK2	protein_coding	A0A024R7E4,P29597	7297	5.508888103511154	5.552729011788173	821.3867715685257	-0.6452421400572587	-0.6288863178206632	-0.6475539997851967	0.31365094747279554	0.3108636615165038	0.040712775270651765	342	737	1152	901	1031	1034
ENSG00000170004	ENSG00000170004.17	chromodomain helicase DNA binding protein 3 [Source:HGNC Symbol;Acc:HGNC:1918]	CHD3	protein_coding	B3KWV4,Q12873,Q2TAZ1	1107	8.081711147694968	8.115060844220082	4876.644149892264	-0.6051170113621909	-0.6056450754888524	-0.6532825562842693	0.2990169301224151	0.30144429993586963	0.021770293368664224	2205	3742	7152	6217	5558	6088
ENSG00000166851	ENSG00000166851.15	polo like kinase 1 [Source:HGNC Symbol;Acc:HGNC:9077]	PLK1	protein_coding	P53350	5347	6.909324442755953	6.945932029430021	2170.171153082488	-0.6254473301409751	-0.6253566248338289	-0.6576703827212214	0.29759137495838806	0.29958999008705356	0.031579566945525335	1004	1797	2924	2626	2514	2717
ENSG00000198848	ENSG00000198848.13	carboxylesterase 1 [Source:HGNC Symbol;Acc:HGNC:1863]	CES1	protein_coding	P23141	1066	4.354578616096043	4.394290240394185	368.78402972494257	-0.6382911856593787	-0.6381897196461234	-0.6614790695085084	0.3092086026444205	0.298679806580569	0.02886531129580497	168	282	552	496	416	423
ENSG00000260539	NA	NA	RP11-252A24.7	lincRNA	NA	NA	3.259782938156672	3.303193546754456	171.86033753570746	-0.6509532546868609	-0.6455218233999727	-0.6639011688954369	0.3092086026444205	0.298532083427944	0.022250978522106838	73	150	246	219	193	209
ENSG00000198074	ENSG00000198074.10	aldo-keto reductase family 1 member B10 [Source:HGNC Symbol;Acc:HGNC:382]	AKR1B10	protein_coding	O60218	57016	11.082196919744849	11.117614013486847	39075.152741592996	-0.6312667228334489	-0.6280839524473614	-0.6648964493630275	0.28986629600044966	0.30250539462809467	0.012556673311777209	17302	32432	55384	57124	39882	46083
ENSG00000100350	ENSG00000100350.14	FAD dependent oxidoreductase domain containing 2 [Source:HGNC Symbol;Acc:HGNC:26264]	FOXRED2	protein_coding	Q8IWF2	80020	4.955009064910766	5.00509816789775	558.9164072662503	-0.6521335212586855	-0.6477976537187261	-0.6661911052753374	0.3169191396222259	0.3120601002918613	0.026047731979761266	209	461	952	652	696	668
ENSG00000186815	ENSG00000186815.12	two pore segment channel 1 [Source:HGNC Symbol;Acc:HGNC:18182]	TPCN1	protein_coding	B3KSG7,B7Z3R2,Q9ULQ1	53373	5.811018493966012	5.86243103678998	1012.7665598255925	-0.6645554068237922	-0.6539165180248616	-0.6695091441064757	0.3154340378288108	0.3141742208841667	0.023659876020038436	366	884	1695	1131	1203	1314
ENSG00000130270	ENSG00000130270.16	ATPase phospholipid transporting 8B3 [Source:HGNC Symbol;Acc:HGNC:13535]	ATP8B3	protein_coding	O60423	148229	2.8810602412519497	2.940689636038895	132.0564904763304	-0.6704435331097078	-0.6612938261262578	-0.6709273533420335	0.3169191396222259	0.3141742208841667	0.03718038702606432	45	123	218	176	143	161
ENSG00000110171	ENSG00000110171.20	tripartite motif containing 3 [Source:HGNC Symbol;Acc:HGNC:10064]	TRIM3	protein_coding	B7Z5Y8,O75382	10612	3.966014064450009	4.017521982844163	281.2743997613584	-0.6655388471540581	-0.6597035599890037	-0.6792938746812673	0.3154340378288108	0.3055291886494168	0.02150941999008915	106	254	442	342	356	312
ENSG00000132005	ENSG00000132005.9	regulatory factor X1 [Source:HGNC Symbol;Acc:HGNC:9982]	RFX1	protein_coding	P22670	5989	3.036321403322629	3.0905740154033587	148.17759965742036	-0.7038186103970273	-0.6867488020645779	-0.6831555377760155	0.3092086026444205	0.298679806580569	0.04997956799503148	64	122	228	162	170	191
ENSG00000044090	ENSG00000044090.10	cullin 7 [Source:HGNC Symbol;Acc:HGNC:21024]	CUL7	protein_coding	Q14999	9820	4.533389080527555	4.584032074421575	419.67494438780625	-0.6965379421993318	-0.676634121152099	-0.6861952795320071	0.3092086026444205	0.30036074138639957	0.040616723928773295	182	356	621	455	538	488
ENSG00000179029	ENSG00000179029.15	transmembrane protein 107 [Source:HGNC Symbol;Acc:HGNC:28128]	TMEM107	protein_coding	Q6UX40	84314	2.8475775529404115	2.898306648011863	130.10740173694356	-0.6924255198090843	-0.6921140957997896	-0.6874483397688289	0.30199727506066026	0.29610180702382405	0.04710819744459727	61	104	189	159	147	152
ENSG00000079805	ENSG00000079805.17	dynamin 2 [Source:HGNC Symbol;Acc:HGNC:2974]	DNM2	protein_coding	P50570,Q8N1K8	1785	6.6220388189974635	6.66761377572446	1773.13650366588	-0.6626861019120573	-0.659926323535492	-0.7016378865099755	0.3011654221621646	0.3007638368383577	8.900382552208034e-4	660	1561	2886	2148	2008	2233
ENSG00000233483	ENSG00000233483.3	novel pseudogene, ortholog of 1700023F06Rik (M. musculus)	CTD-2020K17.4	antisense	NA	NA	-2.407792166696275	-0.8401857697203345	11.045278764811577	-4.386066487253559	-4.201484906675713	-0.7027868201493116	0.20525471796834036	0.2955957898800617	0.04933855315145795	14	7	11	0	4	0
ENSG00000116771	ENSG00000116771.6	agmatinase [Source:HGNC Symbol;Acc:HGNC:18407]	AGMAT	protein_coding	A0A024QZ78,Q9BSE5	79814	3.4602788763092716	3.5093278889211588	199.43233221285868	-0.6949360699591739	-0.6961139219046614	-0.7028234648408133	0.2983498061185901	0.29610180702382405	0.03381135011435324	94	154	298	243	223	235
ENSG00000134243	ENSG00000134243.12	sortilin 1 [Source:HGNC Symbol;Acc:HGNC:11186]	SORT1	protein_coding	Q99523	6272	5.171741905854759	5.227974339996354	652.102645583271	-0.6880608520713624	-0.6940351945146794	-0.7041776207073773	0.313442640646019	0.3010070807121926	0.017594241282066315	235	552	1152	959	667	717
ENSG00000111679	ENSG00000111679.17	protein tyrosine phosphatase non-receptor type 6 [Source:HGNC Symbol;Acc:HGNC:9658]	PTPN6	protein_coding	P29350,Q53XS4	5777	4.411814989698247	4.462153950424112	387.72847824268484	-0.703851319303927	-0.704903413374333	-0.7079771407945616	0.2990169301224151	0.29610180702382405	0.04403726703870646	187	285	592	468	394	498
ENSG00000116133	ENSG00000116133.13	24-dehydrocholesterol reductase [Source:HGNC Symbol;Acc:HGNC:2859]	DHCR24	protein_coding	Q15392	1718	6.973797152204412	7.041187923657684	2285.761434785608	-0.7067246654252783	-0.720200359977075	-0.7101129621486552	0.3154340378288108	0.3123724484808325	0.030255849624080452	736	2186	4005	2601	2737	2697
ENSG00000141258	ENSG00000141258.13	small G protein signaling modulator 2 [Source:HGNC Symbol;Acc:HGNC:29026]	SGSM2	protein_coding	B9A6J3,O43147	9905	5.665255316808774	5.716533971193497	920.2939355691642	-0.7131678306335797	-0.6932430639182801	-0.7111413138287265	0.2983498061185901	0.298679806580569	0.018283538261801815	384	821	1365	980	1138	1114
ENSG00000149577	ENSG00000149577.16	SID1 transmembrane family member 2 [Source:HGNC Symbol;Acc:HGNC:24272]	SIDT2	protein_coding	Q8NBJ9	51092	3.3011228330649343	3.3522521391070423	178.59151270164472	-0.7199724382057127	-0.7172453169608348	-0.7227426798526436	0.2850850989672667	0.2955957898800617	0.023897191665998158	82	153	253	221	180	224
ENSG00000010322	ENSG00000010322.16	nischarin [Source:HGNC Symbol;Acc:HGNC:18006]	NISCH	protein_coding	Q9Y2I1	11188	4.749521665453843	4.802200144765346	487.4278468199292	-0.7144673795460548	-0.7026857635609989	-0.7237224736966893	0.3011654221621646	0.2976375949441294	0.013842338387009961	202	400	793	544	596	569
ENSG00000163050	ENSG00000163050.17	coenzyme Q8A [Source:HGNC Symbol;Acc:HGNC:16812]	ADCK3	protein_coding	A0A024R3S3,Q8NI60	56997	4.371590375851388	4.425528808804539	376.72336866221804	-0.7373504668202561	-0.7222938353553976	-0.7334130068070708	0.2923069814373502	0.29610180702382405	0.02551348907825807	171	318	552	406	458	439
ENSG00000176974	ENSG00000176974.20	serine hydroxymethyltransferase 1 [Source:HGNC Symbol;Acc:HGNC:10850]	SHMT1	protein_coding	P34896	6470	6.364485882802347	6.41887993048267	1511.1997046455754	-0.7335802757645079	-0.7324800435221366	-0.7368165584780022	0.28202015741692055	0.29610180702382405	0.045187517344375955	760	1226	2046	1649	1810	1724
ENSG00000134824	ENSG00000134824.14	fatty acid desaturase 2 [Source:HGNC Symbol;Acc:HGNC:3575]	FADS2	protein_coding	O95864	9415	9.836160380575935	9.891098737617174	16710.78966649222	-0.7457941397119402	-0.7276610379269774	-0.7368495575815933	0.2800009390115425	0.298679806580569	0.030385161078408413	7704	13843	24611	17111	20569	19834
ENSG00000135127	ENSG00000135127.11	BICD family like cargo adaptor 1 [Source:HGNC Symbol;Acc:HGNC:28095]	CCDC64	protein_coding	Q6ZP65	92558	3.368802272631326	3.4427367081263203	187.89204112446546	-0.7394950398480205	-0.7564589405947262	-0.7402570451133641	0.313442640646019	0.298679806580569	0.0405600096098347	67	149	365	245	197	213
ENSG00000141905	ENSG00000141905.19	nuclear factor I C [Source:HGNC Symbol;Acc:HGNC:7786]	NFIC	protein_coding	B7Z4T6,P08651	4782	6.077118855535391	6.130732821871023	1236.4877902165983	-0.7380015799762633	-0.7396921179559027	-0.7517661588505558	0.2781602409369656	0.2955957898800617	0.03145773954910314	613	924	1852	1401	1414	1428
ENSG00000196123	ENSG00000196123.13	KIAA0895 like [Source:HGNC Symbol;Acc:HGNC:34408]	KIAA0895L	protein_coding	Q68EN5	653319	3.3421425398666167	3.405082263911501	184.56414130132853	-0.7797767294708251	-0.763097220435503	-0.7655476892139073	0.2850850989672667	0.2955957898800617	0.019829976355586795	79	170	272	199	223	207
ENSG00000213853	ENSG00000213853.10	epithelial membrane protein 2 [Source:HGNC Symbol;Acc:HGNC:3334]	EMP2	protein_coding	P54851,Q7Z4B3	2013	5.510654445227594	5.563763571412781	832.8097044041613	-0.7470839123072905	-0.7458479493855786	-0.7665855978906349	0.27711621697031474	0.2955957898800617	0.014645218651521205	398	629	1296	976	937	947
ENSG00000196535	ENSG00000196535.16	myosin XVIIIA [Source:HGNC Symbol;Acc:HGNC:31104]	MYO18A	protein_coding	A0A024QZ63,Q92614,Q9NYE8	399687	7.29844761401711	7.368130527990255	2870.666316839412	-0.7417637911381241	-0.767355031075314	-0.7666767963473831	0.3054312179962353	0.298679806580569	0.008848522842280845	950	2618	5308	3471	3062	3403
ENSG00000226137	ENSG00000226137.5	BAIAP2 divergent transcript [Source:HGNC Symbol;Acc:HGNC:44342]	BAIAP2-AS1	lincRNA	NA	440465	3.380470690876745	3.443229973144882	191.44455471598835	-0.7794148109393422	-0.7911243794529779	-0.775598158009962	0.28124671137121326	0.2955957898800617	0.04000668053181686	98	168	244	230	207	206
ENSG00000145882	ENSG00000145882.11	prenylcysteine oxidase 1 like [Source:HGNC Symbol;Acc:HGNC:28477]	PCYOX1L	protein_coding	Q8NBM8	78991	3.05740938963749	3.131318007420548	153.1777064087341	-0.7915278037417157	-0.8083987859649168	-0.7786833695775766	0.29631531879732553	0.2955957898800617	0.04933855315145795	73	104	270	179	163	171
ENSG00000141556	ENSG00000141556.21	tubulin folding cofactor D [Source:HGNC Symbol;Acc:HGNC:11581]	TBCD	protein_coding	Q9BTW9	6904	6.250828079348906	6.311526170233446	1402.602191984685	-0.7830187249760954	-0.783975232693333	-0.7877954980253354	0.2702061316502188	0.2955957898800617	0.02720522400976481	702	1224	1845	1500	1622	1585
ENSG00000103257	ENSG00000103257.9	solute carrier family 7 member 5 [Source:HGNC Symbol;Acc:HGNC:11063]	SLC7A5	protein_coding	Q01650	8140	9.584900820281208	9.668925672807124	14172.120253053947	-0.8175220119997074	-0.8142685367662337	-0.7879323256671079	0.3031266370553671	0.3010070807121926	0.03631252099518691	4982	14567	23118	13430	17887	15988
ENSG00000167632	ENSG00000167632.17	trafficking protein particle complex 9 [Source:HGNC Symbol;Acc:HGNC:30832]	TRAPPC9	protein_coding	Q96Q05	83696	4.805423321353715	4.870606619187581	518.0773144392166	-0.799435570350899	-0.8071328376305049	-0.7955823341683542	0.2772243572927896	0.2955957898800617	0.04299504309681977	280	401	707	568	561	590
ENSG00000141510	ENSG00000141510.17	tumor protein p53 [Source:HGNC Symbol;Acc:HGNC:11998]	TP53	protein_coding	A0A087WT22,A0A087WXZ1,A0A087X1Q1,H2EHT1,K7PPA8,P04637,Q53GA5	7157	6.293574264026566	6.3569912103082835	1451.80153260818	-0.784060454590962	-0.8033175823808517	-0.8002121565897127	0.2687231976918762	0.2955957898800617	0.03617611408220238	768	1024	2205	1827	1493	1544
ENSG00000022567	ENSG00000022567.9	solute carrier family 45 member 4 [Source:HGNC Symbol;Acc:HGNC:29196]	SLC45A4	protein_coding	B2RXG1,E7EV90,Q5BKX6	57210	5.369738306480267	5.435163980961009	753.0687593127784	-0.7789058684482898	-0.7786830200037568	-0.8030966900307706	0.2850850989672667	0.29610180702382405	0.0012926871941838915	274	715	1263	840	841	894
ENSG00000133067	ENSG00000133067.17	leucine rich repeat containing G protein-coupled receptor 6 [Source:HGNC Symbol;Acc:HGNC:19719]	LGR6	protein_coding	Q9HBX8	59352	2.043493916154549	2.123761206711267	74.86555089990507	-0.8543252889251501	-0.823763997650462	-0.8039317178087318	0.28202015741692055	0.29610180702382405	0.02990172020367755	30	67	126	83	77	91
ENSG00000106976	ENSG00000106976.21	dynamin 1 [Source:HGNC Symbol;Acc:HGNC:2972]	DNM1	protein_coding	B4DK06,B7ZAC0,Q05193	1759	7.151412920246744	7.2053061463727515	2588.09035593814	-0.7651891966929533	-0.7639695324634599	-0.8076119986965278	0.2508697446836769	0.2955957898800617	2.0121515708974586e-4	1099	2150	4247	3061	2646	3187
ENSG00000162063	ENSG00000162063.13	cyclin F [Source:HGNC Symbol;Acc:HGNC:1591]	CCNF	protein_coding	P41002,Q59HD0	899	4.940240394888018	5.013221151151985	560.8546074657539	-0.7910297637180225	-0.7989885186253906	-0.8088333799204023	0.2986055786324893	0.29610180702382405	0.004668939120253686	196	539	972	615	634	653
ENSG00000186350	ENSG00000186350.12	retinoid X receptor alpha [Source:HGNC Symbol;Acc:HGNC:10477]	RXRA	protein_coding	F1D8Q5,P19793,Q6P3U7	6256	5.6644072627498385	5.732253681481326	931.0816082801338	-0.828770059192704	-0.8014495415108529	-0.8110858224985045	0.273707531584923	0.2955957898800617	0.010611133335353644	398	824	1474	973	1175	964
ENSG00000197296	ENSG00000197296.6	fat storage inducing transmembrane protein 2 [Source:HGNC Symbol;Acc:HGNC:16135]	FITM2	protein_coding	Q8N6M3	128486	4.173960693282162	4.249088342672875	329.7240193836252	-0.7917146478639622	-0.8107861235066061	-0.81649888939331	0.2987008149344982	0.29610180702382405	0.0057108532412777505	115	305	596	421	310	394
ENSG00000169174	ENSG00000169174.11	proprotein convertase subtilisin/kexin type 9 [Source:HGNC Symbol;Acc:HGNC:20001]	PCSK9	protein_coding	Q8NBP7	255738	5.190239502840757	5.272202133765614	677.6844365803893	-0.8856912719673675	-0.8531481551877053	-0.8316444608362109	0.2781602409369656	0.2955957898800617	0.030385161078408413	300	660	971	605	830	767
ENSG00000136720	ENSG00000136720.7	heparan sulfate 6-O-sulfotransferase 1 [Source:HGNC Symbol;Acc:HGNC:5201]	HS6ST1	protein_coding	O60243	9394	4.385341684728751	4.467145832638667	384.98786599074174	-0.8584400781884507	-0.8426039688760969	-0.8319369668039729	0.28442322754625415	0.2955957898800617	0.015565019215526422	149	353	663	440	483	350
ENSG00000157851	ENSG00000157851.17	dihydropyrimidinase like 5 [Source:HGNC Symbol;Acc:HGNC:20637]	DPYSL5	protein_coding	Q9BPU6	56896	4.100754404266356	4.166164830192473	315.05024597505843	-0.8232808223558825	-0.8236630544361558	-0.8352324563662535	0.26461509549556544	0.2955957898800617	0.0066108201839202175	146	303	423	352	344	350
ENSG00000143158	ENSG00000143158.11	mitochondrial pyruvate carrier 2 [Source:HGNC Symbol;Acc:HGNC:24515]	MPC2	protein_coding	A0A024R8Z5,O95563	25874	6.077220900611483	6.135639312194831	1230.2396930037398	-0.7957030280548567	-0.7884368656135456	-0.8368764223964408	0.2510558602634219	0.2955957898800617	1.3254054892788571e-5	503	1110	1974	1522	1375	1287
ENSG00000138835	ENSG00000138835.22	regulator of G protein signaling 3 [Source:HGNC Symbol;Acc:HGNC:9999]	RGS3	protein_coding	A0A024R831,A0A024R833,A0A024R841,B3KVT7,B3KWG8,H7BXY1,P49796,Q53GP3	5998	5.011635585017602	5.091563255196847	602.4527583045015	-0.8852410029308252	-0.8760980097363935	-0.8563492003574473	0.2683886372746743	0.2955957898800617	0.03203852301383792	311	544	789	568	684	679
ENSG00000105486	ENSG00000105486.14	DNA ligase 1 [Source:HGNC Symbol;Acc:HGNC:6598]	LIG1	protein_coding	B4DM52,F5GZ28,P18858	3978	6.151317389087264	6.220622802116706	1314.0429099474484	-0.8533972547562877	-0.8460087774517296	-0.8594012067705522	0.2444476402655403	0.2955957898800617	0.007818374359816206	630	1216	1803	1354	1512	1429
ENSG00000167880	ENSG00000167880.8	envoplakin [Source:HGNC Symbol;Acc:HGNC:3503]	EVPL	protein_coding	B7ZLH8,K7EKI0,Q92817	2125	5.420638020900664	5.48848378826628	792.0598440738975	-0.8514685591998582	-0.8478595927565418	-0.8617375653684471	0.2444476402655403	0.2955957898800617	0.007818374359816206	394	694	1103	866	901	821
ENSG00000137171	ENSG00000137171.15	kinesin light chain 4 [Source:HGNC Symbol;Acc:HGNC:21624]	KLC4	protein_coding	A0A024RCZ8,Q9NSK0	89953	3.77688828678962	3.8476119710000236	253.92616833216636	-0.8630543054428254	-0.8684140456301401	-0.8674003297267001	0.24592299849905733	0.290410033816546	0.011791766951423805	132	217	348	295	264	265
ENSG00000136881	ENSG00000136881.11	bile acid-CoA:amino acid N-acyltransferase [Source:HGNC Symbol;Acc:HGNC:932]	BAAT	protein_coding	Q14032	570	4.716628666532451	4.805578757157746	487.8512573373399	-0.9026390943660071	-0.8950552340214993	-0.869209556493105	0.27711621697031474	0.2955957898800617	0.014961662616650247	190	428	895	695	378	539
ENSG00000107736	ENSG00000107736.21	cadherin related 23 [Source:HGNC Symbol;Acc:HGNC:13733]	CDH23	protein_coding	A0A087WYR8,A5D6V9,Q6P152,Q8N5B3,Q9H251	64072	1.467883480461985	1.5687436537916082	51.08689908587501	-0.9566853792135385	-0.9461640953265522	-0.8710362512189984	0.27744480176203573	0.2955957898800617	0.04723833997572563	24	50	73	55	57	48
ENSG00000198246	ENSG00000198246.9	solute carrier family 29 member 3 [Source:HGNC Symbol;Acc:HGNC:23096]	SLC29A3	protein_coding	Q9BZD2	55315	4.137263004600204	4.22302282008173	332.3437760768258	-0.8929114012056696	-0.9198325163129474	-0.8793228046612601	0.26460032591561033	0.2955957898800617	0.04453994278821126	197	262	423	381	320	347
ENSG00000196576	ENSG00000196576.15	plexin B2 [Source:HGNC Symbol;Acc:HGNC:9104]	PLXNB2	protein_coding	O15031	23654	7.452183796223257	7.528174406407052	3245.3499025650967	-0.8922166852384992	-0.8708597794897526	-0.8799523605895846	0.23767224528876998	0.2955957898800617	0.00600340807096639	1471	2991	4877	3030	3683	3780
ENSG00000182054	ENSG00000182054.10	isocitrate dehydrogenase (NADP(+)) 2 [Source:HGNC Symbol;Acc:HGNC:5383]	IDH2	protein_coding	B4DSZ6,P48735	3418	5.154493334005753	5.236441827885903	670.1939351510418	-0.8870836826779006	-0.9063206024519755	-0.8832061921357772	0.2545770935170005	0.2955957898800617	0.03413700108538046	384	531	887	781	706	640
ENSG00000074370	ENSG00000074370.18	ATPase sarcoplasmic/endoplasmic reticulum Ca2+ transporting 3 [Source:HGNC Symbol;Acc:HGNC:813]	ATP2A3	protein_coding	A8K9K1,Q93084	489	3.9733905192554086	4.055223540245083	293.389853019133	-0.9134212891198782	-0.9048518910345567	-0.8905592931161411	0.2508697446836769	0.2955957898800617	0.019552935626595876	154	239	429	295	335	299
ENSG00000167693	ENSG00000167693.17	nucleoredoxin [Source:HGNC Symbol;Acc:HGNC:18008]	NXN	protein_coding	Q6DKJ4	64359	4.689361452547692	4.776822457361772	486.90510149777714	-0.908940616819999	-0.9260883940438197	-0.8914845134314543	0.2629529117666389	0.2955957898800617	0.037528289630643454	275	429	595	498	458	575
ENSG00000131242	ENSG00000131242.18	RAB11 family interacting protein 4 [Source:HGNC Symbol;Acc:HGNC:30267]	RAB11FIP4	protein_coding	Q86YS3	84440	3.0626138057970422	3.159691667515481	153.90660415470538	-0.9000615389652158	-0.9007869678299774	-0.8922929802256389	0.28202015741692055	0.2955957898800617	0.007454481326457587	52	154	280	171	167	163
ENSG00000162430	ENSG00000162430.17	selenoprotein N [Source:HGNC Symbol;Acc:HGNC:15999]	SEPN1	protein_coding	Q9NZV5	57190	6.264512499779438	6.34142338872321	1434.2726034910586	-0.8962720984030352	-0.8909537841397832	-0.8933982922022272	0.23130049454041116	0.2955957898800617	0.01249218568939998	743	1214	2031	1408	1593	1575
ENSG00000099308	ENSG00000099308.10	microtubule associated serine/threonine kinase 3 [Source:HGNC Symbol;Acc:HGNC:19036]	MAST3	protein_coding	O60307	23031	2.8833670030547354	2.9806832665156127	136.69419687298836	-0.947105435056966	-0.9210515299279057	-0.8966939968166421	0.2703867557597284	0.2955957898800617	0.01630179045771457	55	118	252	131	158	146
ENSG00000105011	ENSG00000105011.9	anti-silencing function 1B histone chaperone [Source:HGNC Symbol;Acc:HGNC:20996]	ASF1B	protein_coding	A0A024R7G4,Q9NVP2	55723	4.933615592363199	5.028494042265647	580.5117363239516	-0.9268845163807802	-0.9494236984940811	-0.9057183938727683	0.2683886372746743	0.2955957898800617	0.04238007940081933	336	515	689	571	620	603
ENSG00000134253	ENSG00000134253.10	tripartite motif containing 45 [Source:HGNC Symbol;Acc:HGNC:19018]	TRIM45	protein_coding	Q9H8W5	80263	1.7767554907692034	1.8904999305950632	63.476600697796016	-1.0148208938094805	-0.9682735625358838	-0.9111570212432792	0.2711504085690606	0.2955957898800617	0.03270599689373975	25	66	103	64	75	59
ENSG00000162144	ENSG00000162144.10	cytochrome b561 family member A3 [Source:HGNC Symbol;Acc:HGNC:23014]	CYB561A3	protein_coding	F5H1Q2,Q8NBI2	220002	5.436046196781485	5.546712365417596	825.8083813945572	-1.0221244639747218	-0.975741946928935	-0.9128480269070094	0.2683886372746743	0.2955957898800617	0.046223541029209586	425	773	1131	634	1004	871
ENSG00000115073	ENSG00000115073.8	actin related protein 1B [Source:HGNC Symbol;Acc:HGNC:168]	ACTR1B	protein_coding	P42025	10120	5.2043567258955825	5.307292627011647	701.8666224025725	-0.9913836944678017	-0.9639384391176191	-0.9130885276497533	0.25942856647178314	0.2955957898800617	0.04285368615791262	386	583	988	587	837	719
ENSG00000076351	ENSG00000076351.13	solute carrier family 46 member 1 [Source:HGNC Symbol;Acc:HGNC:30521]	SLC46A1	protein_coding	A0A024QZ15,A0A024QZ44,Q96NT5	113235	1.6914941836491149	1.8186094877134942	59.7021031463269	-0.9985406607270395	-0.9724214369865264	-0.9163764627216963	0.28202015741692055	0.29610180702382405	0.031598587215880915	19	64	110	72	59	59
ENSG00000113924	ENSG00000113924.12	homogentisate 1,2-dioxygenase [Source:HGNC Symbol;Acc:HGNC:4892]	HGD	protein_coding	B3KW64,Q93099	3081	5.593223106639764	5.695697079668292	924.8795065283712	-0.9411587149139062	-0.978796665452706	-0.9172786013653874	0.2632533554670579	0.2955957898800617	0.04997956799503148	558	614	1395	1137	741	984
ENSG00000129353	ENSG00000129353.15	solute carrier family 44 member 2 [Source:HGNC Symbol;Acc:HGNC:17292]	SLC44A2	protein_coding	A0A088QCU6,Q8IWA5	57153	3.619240055073549	3.712487583210549	230.8706058389954	-0.9697672225024381	-0.9503140717100748	-0.9173204673351713	0.24592299849905733	0.29404509653340644	0.023038460674392396	118	190	357	211	214	295
ENSG00000111907	ENSG00000111907.21	TPD52 like 1 [Source:HGNC Symbol;Acc:HGNC:12006]	TPD52L1	protein_coding	E9PNK6,E9PPQ1,J3KNE7,Q15730,Q16890	7164	5.401032460273132	5.481047996141777	779.4560035390905	-0.8936265769801127	-0.8962636672085579	-0.9182500825641731	0.24709161366482416	0.2955957898800617	1.9269382497361947e-4	301	695	1423	964	697	890
ENSG00000182749	ENSG00000182749.5	progestin and adipoQ receptor family member 7 [Source:HGNC Symbol;Acc:HGNC:23146]	PAQR7	protein_coding	Q86WK9	164091	2.282430615156525	2.3755463408962085	90.84678161242235	-0.9580581029563892	-0.965542244086249	-0.9216448429345651	0.2470467882924623	0.29380431871734053	0.02090264377404821	47	83	126	90	89	102
ENSG00000165475	ENSG00000165475.15	crystallin lambda 1 [Source:HGNC Symbol;Acc:HGNC:18246]	CRYL1	protein_coding	Q9Y2S2,V9HWG2	51084	2.7649963007539893	2.8505364805421474	126.77813831116504	-0.9324626226198662	-0.943881141342958	-0.923216298946012	0.2333824127723521	0.27838522607368055	0.011697567789489554	67	101	193	138	125	134
ENSG00000234616	ENSG00000234616.9	Jrk helix-turn-helix protein [Source:HGNC Symbol;Acc:HGNC:6199]	JRK	processed_transcript	D3DWI5,O75564,Q86XJ5	8629	3.2921064258082255	3.376610945694058	183.31969323978805	-0.932901752114995	-0.9428085553231209	-0.926685186881486	0.23105282282147332	0.2688672303324742	0.012239342602031597	99	156	254	202	189	182
ENSG00000011028	ENSG00000011028.14	mannose receptor C type 2 [Source:HGNC Symbol;Acc:HGNC:16875]	MRC2	protein_coding	Q9UBG0	9902	6.422553479611199	6.520013662137042	1609.521225132026	-0.9905162108195457	-0.9492623960412574	-0.9306967006720986	0.2444476402655403	0.2955957898800617	0.0110149642720243	702	1438	2740	1348	1885	1777
ENSG00000141314	ENSG00000141314.13	rhomboid like 3 [Source:HGNC Symbol;Acc:HGNC:16502]	RHBDL3	protein_coding	P58872	162494	2.6099206012926444	2.703961900115408	112.56237261373607	-0.9557016965003717	-0.9354360514288812	-0.9347943708910342	0.2485499813938138	0.2955957898800617	0.0033360359110312116	44	114	185	118	121	119
ENSG00000108852	ENSG00000108852.14	membrane palmitoylated protein 2 [Source:HGNC Symbol;Acc:HGNC:7220]	MPP2	protein_coding	A0A0A0MRU0,A0A0C4DH75,B4DRL7,B4DZ84,D3DX48,D3DX49,Q14168	4355	3.2889722250029756	3.4040062891195233	186.31072654374057	-1.04572654932251	-1.007610526399448	-0.935869809133025	0.2649059839309835	0.2955957898800617	0.042611037914238356	96	178	255	142	209	208
ENSG00000100075	ENSG00000100075.10	solute carrier family 25 member 1 [Source:HGNC Symbol;Acc:HGNC:10979]	SLC25A1	protein_coding	B4DP62,D9HTE9,P53007	6576	5.209700154781484	5.3106360045034124	703.8196966451992	-0.9875162430033402	-0.9792098301447343	-0.9419594827012727	0.24804060154288982	0.2955957898800617	0.029729948613341238	388	632	917	625	806	709
ENSG00000111319	ENSG00000111319.13	sodium channel epithelial 1 subunit alpha [Source:HGNC Symbol;Acc:HGNC:10599]	SCNN1A	protein_coding	P37088	6337	2.3535959836422458	2.4468323616578265	95.21232417218225	-0.9788938769152012	-0.9737254538309233	-0.9443721498120476	0.23130049454041116	0.28014849807391645	0.010535635005060249	47	87	141	96	88	111
ENSG00000090006	ENSG00000090006.18	latent transforming growth factor beta binding protein 4 [Source:HGNC Symbol;Acc:HGNC:6717]	LTBP4	protein_coding	A0A0C4DH07,B3KXY6,Q8N2S1	8425	5.889414534780851	5.996789541696353	1128.7242176472146	-1.0305699607667826	-0.9901903983025818	-0.9476652005845163	0.2440909427795037	0.2955957898800617	0.029014476196491164	584	1017	1620	920	1372	1119
ENSG00000008853	ENSG00000008853.17	Rho related BTB domain containing 2 [Source:HGNC Symbol;Acc:HGNC:18756]	RHOBTB2	protein_coding	Q9BYZ6	23221	5.34393439266309	5.454511389501492	767.2196042069725	-1.0371374478223483	-0.9890736663373305	-0.9503538570817444	0.2546954301354386	0.2955957898800617	0.016105335614470688	322	771	1239	603	901	840
ENSG00000101445	ENSG00000101445.10	protein phosphatase 1 regulatory subunit 16B [Source:HGNC Symbol;Acc:HGNC:15850]	PPP1R16B	protein_coding	Q96T49	26051	1.0457552023297407	1.178813741448259	38.06570516224729	-1.063203954761612	-1.0283592245782984	-0.9538160714652375	0.2753716586282585	0.2955957898800617	0.036305241279754104	14	40	67	42	38	37
ENSG00000168077	ENSG00000168077.14	scavenger receptor class A member 3 [Source:HGNC Symbol;Acc:HGNC:19000]	SCARA3	protein_coding	Q6AZY7	51435	5.983179191733124	6.0689056989678205	1189.8083994333604	-0.9500422103689067	-0.9542079416324551	-0.9571831770019067	0.2091242152480476	0.27598015846117036	0.007454481326457587	641	1016	1661	1185	1262	1241
ENSG00000101076	ENSG00000101076.16	hepatocyte nuclear factor 4 alpha [Source:HGNC Symbol;Acc:HGNC:5024]	HNF4A	protein_coding	A0A087WXV4,B9VVT8,F1D8S2,F1D8T0,F1D8T1,P41235	3172	5.543852208841266	5.633390615736875	864.8712813747464	-0.9340484757509303	-0.9398497442783726	-0.9574245548029452	0.24221974669885055	0.2955957898800617	1.0832128193847992e-4	320	805	1615	977	804	987
ENSG00000124006	ENSG00000124006.15	obscurin like cytoskeletal adaptor 1 [Source:HGNC Symbol;Acc:HGNC:29092]	OBSL1	protein_coding	O75147,Q9H8B3	23363	5.092249094759809	5.2085493474289075	661.0766958106411	-1.003792052560098	-1.0290821241229067	-0.9584463964398482	0.2628949118783875	0.2955957898800617	0.04997956799503148	417	519	831	615	723	616
ENSG00000168955	ENSG00000168955.4	transmembrane 4 L six family member 20 [Source:HGNC Symbol;Acc:HGNC:26230]	TM4SF20	protein_coding	Q53R12	79853	5.676349975329385	5.829322527734569	987.0119372749848	-1.0666391419911865	-1.0862075525235286	-0.9617034689332625	0.2862481737821855	0.2955957898800617	0.04494038576924202	324	841	2284	1328	662	1023
ENSG00000103249	ENSG00000103249.18	chloride voltage-gated channel 7 [Source:HGNC Symbol;Acc:HGNC:2025]	CLCN7	protein_coding	P51798	1186	5.855279903397995	5.977997473877323	1124.4780958213846	-1.046014622401603	-1.0450250911434136	-0.9673723635802937	0.2531082690984685	0.2955957898800617	0.04756265487579624	684	911	1478	925	1296	1068
ENSG00000095321	ENSG00000095321.17	carnitine O-acetyltransferase [Source:HGNC Symbol;Acc:HGNC:2342]	CRAT	protein_coding	P43155	1384	5.7490265251374355	5.867284484605312	1046.7201402659161	-0.989029278252019	-1.0445576151571068	-0.968040868193299	0.2558248856401678	0.2955957898800617	0.049480839640234545	685	736	1387	1012	1016	1054
ENSG00000183729	ENSG00000183729.3	neuropeptides B and W receptor 1 [Source:HGNC Symbol;Acc:HGNC:4522]	NPBWR1	protein_coding	H9NIL7,P48145	2831	2.2313088258632576	2.3485573169659486	87.85326649774707	-1.0554230950925092	-1.023496593357363	-0.9735878871792711	0.24592299849905733	0.2955957898800617	0.01491109106811131	35	92	145	94	67	110
ENSG00000161558	ENSG00000161558.11	transmembrane protein 143 [Source:HGNC Symbol;Acc:HGNC:25603]	TMEM143	protein_coding	B4DMT0,B4DPF8,Q96AN5	55260	2.534618580157061	2.6243756952539625	107.66589454675591	-0.9816400965967526	-0.9793245073380794	-0.9736279924679834	0.20525471796834036	0.25611154819384263	0.001958535825249475	52	95	170	126	99	110
ENSG00000088340	ENSG00000088340.17	fer-1 like family member 4 (pseudogene) [Source:HGNC Symbol;Acc:HGNC:15801]	FER1L4	pseudogene	NA	80307	2.3516064050030834	2.465342788881033	96.9539633381362	-1.0233646618461023	-1.0383296914455873	-0.9756682847516015	0.2508697446836769	0.29380431871734053	0.0288414910600868	53	68	167	98	101	90
ENSG00000167889	ENSG00000167889.12	alpha-1,6-mannosylglycoprotein 6-beta-N-acetylglucosaminyltransferase B [Source:HGNC Symbol;Acc:HGNC:24140]	MGAT5B	protein_coding	Q3V5L5	146664	5.401919536153939	5.516034061929943	812.0402480388622	-1.0530255958014874	-1.0285117155172603	-0.9777845753282307	0.24168781617163704	0.2955957898800617	0.030926820080852083	453	708	1118	646	923	836
ENSG00000105357	ENSG00000105357.18	myosin heavy chain 14 [Source:HGNC Symbol;Acc:HGNC:23212]	MYH14	protein_coding	A1L2Z2,B3KWH4,Q7Z406	79784	4.2915731700005235	4.408204749517302	379.0400693801281	-1.03177309891019	-1.0467752842349098	-0.980442006509148	0.2508697446836769	0.29380431871734053	0.04149581432131161	236	297	496	330	379	404
ENSG00000106789	ENSG00000106789.13	coronin 2A [Source:HGNC Symbol;Acc:HGNC:2255]	CORO2A	protein_coding	A0A024R150,A8K9S3,Q92828	7464	2.822868978395639	2.945947964265098	132.48247785152842	-1.0104000880095294	-1.020149718640879	-0.9838561989837517	0.26874989431255464	0.2955957898800617	0.00941205622528423	45	120	279	153	126	132
ENSG00000177303	ENSG00000177303.10	CASK interacting protein 2 [Source:HGNC Symbol;Acc:HGNC:18200]	CASKIN2	protein_coding	Q8WXE0	57513	4.435877567337777	4.534547638078992	407.5404939390759	-1.0207410178827612	-0.9937728135060357	-0.9863282514426133	0.2250221942042934	0.2792048067840019	0.005139479743808902	196	377	624	358	462	420
ENSG00000155465	ENSG00000155465.19	solute carrier family 7 member 7 [Source:HGNC Symbol;Acc:HGNC:11065]	SLC7A7	protein_coding	A0A0S2Z502,Q9UM01	9056	5.274375987731105	5.372436115441725	732.1234625731014	-0.990084995458427	-1.002616260389524	-0.9885193704693436	0.22401707974098867	0.2711284959507068	0.007709982991099948	377	517	1309	826	618	807
ENSG00000119227	ENSG00000119227.8	phosphatidylinositol glycan anchor biosynthesis class Z [Source:HGNC Symbol;Acc:HGNC:30596]	PIGZ	protein_coding	B4DL68,Q86VD9	80235	1.1444367106470499	1.2727912870143234	41.84234853307028	-1.098383075421751	-1.0957126494888982	-0.9885624051975681	0.2584914464134467	0.2955957898800617	0.04169943379732961	23	33	68	39	42	40
ENSG00000145920	ENSG00000145920.15	complexin 2 [Source:HGNC Symbol;Acc:HGNC:2310]	CPLX2	protein_coding	Q6PUV4	10814	10.647864936717715	10.737106456066892	30244.702102485277	-0.9842776396541282	-0.9784942516558988	-0.9889065605644364	0.18391010202544908	0.27838522607368055	0.003645705459109642	16047	24706	45859	29522	32249	30961
ENSG00000166965	ENSG00000166965.12	RCC1 domain containing 1 [Source:HGNC Symbol;Acc:HGNC:30457]	RCCD1	protein_coding	A0A024RC72,A6NED2	91433	5.022314819757534	5.134930605366554	613.8671440688066	-1.0533191903529202	-1.0170858669024736	-0.9925205004799625	0.23933140227779487	0.2955957898800617	0.006558773505909997	252	614	1036	539	746	571
ENSG00000183092	ENSG00000183092.16	brain enriched guanylate kinase associated [Source:HGNC Symbol;Acc:HGNC:24163]	BEGAIN	protein_coding	Q9BUH8	57596	1.0150905730406625	1.1544125861675183	38.01240911596817	-1.1553118904588757	-1.1039662147917502	-0.9985726349829166	0.2564561002224554	0.2955957898800617	0.04131187554588783	18	35	64	33	42	35
ENSG00000136378	ENSG00000136378.15	ADAM metallopeptidase with thrombospondin type 1 motif 7 [Source:HGNC Symbol;Acc:HGNC:223]	ADAMTS7	protein_coding	Q9UFZ4,Q9UKP4	11173	2.2284334932296312	2.3715996789080647	91.16258930529769	-1.159663160970673	-1.1234091578868224	-1.008723318059826	0.25671315281953594	0.2955957898800617	0.04925313283967358	52	77	135	63	98	96
ENSG00000120211	ENSG00000120211.4	insulin like 4 [Source:HGNC Symbol;Acc:HGNC:6087]	INSL4	protein_coding	Q14641	3641	4.86207598105524	4.969132135452996	556.2491603856054	-1.0311065159530177	-1.0425414863840226	-1.0095243998210763	0.22087734757875457	0.26348159369515406	0.014904001430533713	313	398	911	668	426	585
ENSG00000056998	ENSG00000056998.20	glycogenin 2 [Source:HGNC Symbol;Acc:HGNC:4700]	GYG2	protein_coding	B3KUV6,O15488,Q1ZYL7	8908	3.633938888013862	3.7505440903191785	239.45380025627395	-1.0694794466601856	-1.0748819796732547	-1.0137026521681103	0.22543500292115295	0.2663733809275838	0.02688218666736785	142	198	328	281	167	262
ENSG00000167281	ENSG00000167281.19	RNA binding fox-1 homolog 3 [Source:HGNC Symbol;Acc:HGNC:27097]	RBFOX3	protein_coding	A6NFN3	146713	3.870231730400169	4.0000411417917086	285.7845871393713	-1.0616725705171854	-1.0961629976236116	-1.0146878413054279	0.2545770935170005	0.29380431871734053	0.041763628877956885	182	189	434	254	278	288
ENSG00000072310	ENSG00000072310.17	sterol regulatory element binding transcription factor 1 [Source:HGNC Symbol;Acc:HGNC:11289]	SREBF1	protein_coding	A8MTU8,B3KR77,P36956	6720	7.176260006663773	7.286204601438248	2742.8708790653877	-1.0667380532177184	-1.0318531001663591	-1.0188371547424553	0.2092923352374902	0.2912628265994277	0.004277488882043193	1239	2742	4258	2269	3180	2752
ENSG00000106351	ENSG00000106351.13	ArfGAP with FG repeats 2 [Source:HGNC Symbol;Acc:HGNC:5177]	AGFG2	protein_coding	A4D2D6,O95081	3268	4.714123526353133	4.8321466571380896	500.7188379484978	-1.0975753515401905	-1.057493068291553	-1.0265945998273514	0.22863138868577806	0.2912628265994277	0.009379713119737182	239	422	879	408	584	483
ENSG00000151632	ENSG00000151632.17	aldo-keto reductase family 1 member C2 [Source:HGNC Symbol;Acc:HGNC:385]	AKR1C2	protein_coding	B4DK69,P52895	1646	10.435072856709663	10.563093947826708	27197.119358777425	-1.0560338033443841	-1.1028827131839112	-1.0295493465205534	0.22963310201959392	0.29380431871734053	0.03784385456870838	18264	19601	35088	27974	23270	27050
ENSG00000235823	ENSG00000235823.3	oligodendrocyte maturation-associated long intergenic non-coding RNA [Source:HGNC Symbol;Acc:HGNC:28060]	LINC00263	processed_transcript	NA	90271	2.026292485832472	2.1632962376292206	79.52090986155372	-1.0888180358845616	-1.1495537649025724	-1.0324691289243484	0.2508697446836769	0.2912628265994277	0.04354349483310634	50	67	103	90	54	82
ENSG00000069424	ENSG00000069424.15	potassium voltage-gated channel subfamily A regulatory beta subunit 2 [Source:HGNC Symbol;Acc:HGNC:6229]	KCNAB2	protein_coding	A0A024R4E3,B2R776,Q13303	8514	4.548726401738469	4.667512833492596	447.95151260680143	-1.1079342695952343	-1.0693961602658566	-1.0366406473182868	0.22005153786501153	0.27974548288581685	0.010201492009735094	225	428	664	364	523	421
ENSG00000135722	ENSG00000135722.9	F-box and leucine rich repeat protein 8 [Source:HGNC Symbol;Acc:HGNC:17875]	FBXL8	protein_coding	Q96CD0	55336	1.6285886208985039	1.7903757863540468	60.05262724687873	-1.248271235770212	-1.1722906283379917	-1.0380603021949437	0.25302242568037875	0.2955957898800617	0.04789617849724272	30	61	90	42	72	52
ENSG00000091583	ENSG00000091583.11	apolipoprotein H [Source:HGNC Symbol;Acc:HGNC:616]	APOH	protein_coding	P02749	350	3.151583750220544	3.31751486914945	173.32286007496495	-1.2205918468870545	-1.1691707309668746	-1.0393718309134383	0.2545770935170005	0.2955957898800617	0.03860043809804788	70	156	353	246	95	168
ENSG00000162390	ENSG00000162390.17	acyl-CoA thioesterase 11 [Source:HGNC Symbol;Acc:HGNC:18156]	ACOT11	protein_coding	Q8WXI4	26027	1.5738116111148681	1.722927694776794	56.89908509065061	-1.1901264065106412	-1.139066368391249	-1.0419520511634988	0.2508697446836769	0.2955957898800617	0.03272256541962915	27	44	112	47	62	53
ENSG00000170482	ENSG00000170482.17	solute carrier family 23 member 1 [Source:HGNC Symbol;Acc:HGNC:10974]	SLC23A1	protein_coding	Q9UHI7	9963	2.8542265627750862	3.0333460022353345	139.97176568441654	-1.1342259164664565	-1.1730985945425358	-1.0513087076760044	0.2825300974578115	0.2955957898800617	0.029140024251792136	39	146	316	155	105	149
ENSG00000161996	ENSG00000161996.19	WD repeat domain 90 [Source:HGNC Symbol;Acc:HGNC:26960]	WDR90	protein_coding	Q96KV7	197335	3.513245873967907	3.6673300576611014	222.4629569672826	-1.2276112963329837	-1.1490289789476957	-1.0555464652708118	0.24709161366482416	0.2955957898800617	0.029117603296455824	103	224	361	140	250	235
ENSG00000129195	ENSG00000129195.16	PICALM interacting mitotic regulator [Source:HGNC Symbol;Acc:HGNC:25483]	FAM64A	protein_coding	A0A0S2Z5C7,A0A0S2Z5F0,Q9BSJ6	54478	5.013956705633009	5.180672764418715	642.0375471361289	-1.2500048661126337	-1.1734704800473446	-1.0582126202776583	0.2508697446836769	0.2955957898800617	0.04470176453800752	346	654	866	407	789	565
ENSG00000105204	ENSG00000105204.14	dual specificity tyrosine phosphorylation regulated kinase 1B [Source:HGNC Symbol;Acc:HGNC:3092]	DYRK1B	protein_coding	A0A024R0I0,A0A024R0J6,A0A024R0M8,Q9Y463	9149	4.343604233229665	4.480646032425516	400.49819118505	-1.104428830587522	-1.14708954824119	-1.072117470930136	0.23479117851339332	0.2759041723147318	0.03235656284069586	267	282	555	367	353	403
ENSG00000164626	ENSG00000164626.9	potassium two pore domain channel subfamily K member 5 [Source:HGNC Symbol;Acc:HGNC:6280]	KCNK5	protein_coding	A0A024RD32,A0A0B6VPR3,O95279	8645	3.5561422533755582	3.686686278282056	223.9276884470855	-1.1279269294999306	-1.1038082557773565	-1.075952758268679	0.22908878510633532	0.2788638346248971	0.0033399913590762428	90	219	414	185	250	217
ENSG00000169903	ENSG00000169903.7	transmembrane 4 L six family member 4 [Source:HGNC Symbol;Acc:HGNC:11856]	TM4SF4	protein_coding	P48230	7104	5.706276059539813	5.80734483301304	988.8663969874306	-1.0570941568042516	-1.06108625636287	-1.0811581653274458	0.16178172195858914	0.22327139299561286	1.6370856482741228e-4	497	780	1735	1070	849	1038
ENSG00000171303	ENSG00000171303.7	potassium two pore domain channel subfamily K member 3 [Source:HGNC Symbol;Acc:HGNC:6278]	KCNK3	protein_coding	O14649	3777	2.6848905970930326	2.791648339753271	121.5076704166821	-1.0849828680009883	-1.0885771056731308	-1.0822188156224268	0.16953322342947252	0.21292800927793298	5.746705481567603e-4	62	113	184	131	104	123
ENSG00000140451	ENSG00000140451.13	PIF1 5'-to-3' DNA helicase [Source:HGNC Symbol;Acc:HGNC:26220]	PIF1	protein_coding	Q9H611	80119	3.551885316557771	3.689255907511838	226.85778703975322	-1.1820440393754572	-1.138530984376039	-1.0830117839234314	0.22087734757875457	0.27838522607368055	0.01249218568939998	113	232	330	163	244	234
ENSG00000141959	ENSG00000141959.17	phosphofructokinase, liver type [Source:HGNC Symbol;Acc:HGNC:8876]	PFKL	protein_coding	P17858,Q7L2M7	5211	6.153986293305343	6.305109681919479	1423.349006188772	-1.1168646468122017	-1.1789530539867872	-1.0855040574681996	0.23545709567954007	0.290410033816546	0.03824834335646857	986	1034	1826	1256	1397	1251
ENSG00000124602	ENSG00000124602.10	unc-5 family C-terminal like [Source:HGNC Symbol;Acc:HGNC:21203]	UNC5CL	protein_coding	H8YHX0,Q8IV45	222643	0.8388983741729354	1.0380129940254026	34.01290387393319	-1.2383445298363105	-1.2126726985858436	-1.0868603871736282	0.27711621697031474	0.2955957898800617	0.03718038702606432	10	39	70	35	30	32
ENSG00000157637	ENSG00000157637.13	solute carrier family 38 member 10 [Source:HGNC Symbol;Acc:HGNC:28237]	SLC38A10	protein_coding	Q9HBR0	124565	7.010773711617702	7.166261509837304	2569.6192543829534	-1.1955717144031321	-1.1809762922544293	-1.0903162680234877	0.22422618907759032	0.29380431871734053	0.0340192309981496	1632	2032	3572	1942	2922	2147
ENSG00000148180	ENSG00000148180.19	gelsolin [Source:HGNC Symbol;Acc:HGNC:4620]	GSN	protein_coding	A0A0A0MS51,A0A0A0MT01,B7Z4U6,P06396	2934	5.397781778210111	5.512330171295581	810.6154129974354	-1.0985936682613513	-1.106109970530489	-1.0987585465377343	0.17784571360402443	0.22911494182219982	0.003121374009328469	457	616	1319	751	750	840
ENSG00000163346	ENSG00000163346.17	PBX homeobox interacting protein 1 [Source:HGNC Symbol;Acc:HGNC:21199]	PBXIP1	protein_coding	B4E0K4,Q96AQ6	57326	5.109207595425473	5.216733837410696	656.0303593304402	-1.086697643732132	-1.0847480100484344	-1.1009850818597209	0.17115614344453453	0.22327139299561286	2.1989842762554159e-4	329	521	1165	634	613	681
ENSG00000198933	ENSG00000198933.9	TBK1 binding protein 1 [Source:HGNC Symbol;Acc:HGNC:30140]	TBKBP1	protein_coding	A7MCY6	9755	2.584568939560681	2.751120632097061	119.96283677021825	-1.207023458986042	-1.2302609112892995	-1.1018022481599787	0.25302242568037875	0.29380431871734053	0.04257875591763998	76	114	141	83	114	123
ENSG00000105227	ENSG00000105227.15	periaxin [Source:HGNC Symbol;Acc:HGNC:13797]	PRX	protein_coding	Q9BXM0	57716	2.2222149956034354	2.409529298361539	93.69607416613239	-1.3444160432441128	-1.2614942224128503	-1.1065110337091768	0.23919281622926597	0.2955957898800617	0.04786980193316583	54	85	140	60	114	71
ENSG00000163931	ENSG00000163931.16	transketolase [Source:HGNC Symbol;Acc:HGNC:11834]	TKT	protein_coding	A0A0B4J1R6,P29401,V9HWD9	7086	10.32177474185698	10.437400137464314	24554.015047662684	-1.1240685884187815	-1.1014708767053607	-1.111620353399939	0.16210960043055195	0.25453847806066193	0.0017199307479774638	12896	22183	37311	20612	26248	23910
ENSG00000163435	ENSG00000163435.16	E74 like ETS transcription factor 3 [Source:HGNC Symbol;Acc:HGNC:3318]	ELF3	protein_coding	A0A024R974,P78545	1999	7.421311284164273	7.536411773213164	3299.8638493710996	-1.1105356142298082	-1.1117777168019303	-1.1126404408353183	0.15290247283479	0.22761380597635392	0.0022958587800181495	1865	2645	5137	2979	3270	3225
ENSG00000165795	ENSG00000165795.23	NDRG family member 2 [Source:HGNC Symbol;Acc:HGNC:14460]	NDRG2	protein_coding	Q9UN36	57447	2.693288312429762	2.833524623781113	123.00531791044918	-1.1601620687650627	-1.142108890064782	-1.1128321987045235	0.21993867819996865	0.27598015846117036	0.0022958587800181495	46	120	245	111	107	139
ENSG00000072071	ENSG00000072071.16	adhesion G protein-coupled receptor L1 [Source:HGNC Symbol;Acc:HGNC:20973]	LPHN1	protein_coding	O94910	22859	2.56015698174053	2.6872443326705002	112.04733710278018	-1.1633208537109099	-1.1336594963545472	-1.1129643426637414	0.18456781792807905	0.2395022483172577	0.0015316079515600226	50	109	193	100	93	131
ENSG00000266714	ENSG00000266714.9	myosin XVB [Source:HGNC Symbol;Acc:HGNC:14083]	MYO15B	protein_coding	Q96JP2,Q9H614	80022	6.380649812789331	6.562650127936958	1704.0796509849695	-1.2098819031261474	-1.2460493794583503	-1.1142399493521042	0.25302242568037875	0.2955957898800617	0.04980682193254261	1210	1181	2291	1167	1689	1626
ENSG00000219438	ENSG00000219438.9	TAFA chemokine like family member 5 [Source:HGNC Symbol;Acc:HGNC:21592]	FAM19A5	protein_coding	Q7Z5A7	25817	2.576070390742459	2.743210773963694	115.4869973671747	-1.2600657618950775	-1.2064904141606874	-1.1288665883402926	0.23394850724333924	0.29380431871734053	0.011043682039276385	43	130	209	82	118	121
ENSG00000182871	ENSG00000182871.16	collagen type XVIII alpha 1 chain [Source:HGNC Symbol;Acc:HGNC:2195]	COL18A1	protein_coding	D3DSM4,D3DSM5,P39060	80781	7.276484366820454	7.461710390137579	3148.0105696651967	-1.3167881844058196	-1.2521598108755012	-1.1296085424213924	0.23026112353475311	0.2955957898800617	0.04029524963083407	1947	2799	4268	1955	3718	2578
ENSG00000143434	ENSG00000143434.15	semaphorin 6C [Source:HGNC Symbol;Acc:HGNC:10740]	SEMA6C	protein_coding	Q9H3T2	10500	1.391710823618356	1.5312895527855923	50.15043056397713	-1.2059845600006038	-1.1990423092617342	-1.1300769599661942	0.20393223532340252	0.25611154819384263	0.00846071311559229	26	48	78	44	43	52
ENSG00000075461	ENSG00000075461.6	calcium voltage-gated channel auxiliary subunit gamma 4 [Source:HGNC Symbol;Acc:HGNC:1408]	CACNG4	protein_coding	A0A024R8J8,Q9UBN1	27092	4.110174413149198	4.2346141107236015	334.1608212495559	-1.1521495252585785	-1.1485217301385158	-1.1305627543454169	0.17560259674619236	0.22350787980294398	0.0035020007962727807	191	299	472	321	343	278
ENSG00000262580	ENSG00000262580.5	novel transcript, antisense to CARD14	RP11-334C17.5	antisense	NA	NA	1.8931552266101646	2.0285622429463284	71.53436066213024	-1.1761616788768798	-1.186172556188712	-1.1315047588706002	0.1925403012276847	0.23917839766639878	0.007180765242501483	40	56	121	71	67	61
ENSG00000115657	ENSG00000115657.14	ATP binding cassette subfamily B member 6 (Langereis blood group) [Source:HGNC Symbol;Acc:HGNC:47]	ABCB6	protein_coding	Q9NP58	10058	5.270463050307057	5.3823634084954755	740.2527710591653	-1.1150012080340816	-1.1249743999097153	-1.1399258379263761	0.14285889829839116	0.19031532699641784	3.136407858556475e-4	410	673	1056	734	683	708
ENSG00000164050	ENSG00000164050.13	plexin B1 [Source:HGNC Symbol;Acc:HGNC:9103]	PLXNB1	protein_coding	O43157	5364	4.459364530773801	4.58901563529255	421.05447834510596	-1.1687461939137038	-1.1461169988078665	-1.1444481000361377	0.18456781792807905	0.23915921904445603	2.933013895869834e-4	182	408	757	353	454	392
ENSG00000165238	ENSG00000165238.16	WNK lysine deficient protein kinase 2 [Source:HGNC Symbol;Acc:HGNC:14542]	WNK2	protein_coding	F8W9F9,Q9Y3S1	65268	3.475600802383915	3.620339128433162	219.89043785080798	-1.1850429241023865	-1.212598224959278	-1.1505217673497972	0.19150356508007724	0.2321749891830652	0.014613824853566647	142	175	302	188	183	227
ENSG00000161267	ENSG00000161267.12	3-hydroxybutyrate dehydrogenase 1 [Source:HGNC Symbol;Acc:HGNC:1027]	BDH1	protein_coding	Q02338	622	2.068217845739712	2.2431611150692894	84.717681620977	-1.2012097608524355	-1.2882475207905417	-1.1547623430863645	0.2444476402655403	0.2788638346248971	0.03822826884476713	59	56	127	84	75	62
ENSG00000005882	ENSG00000005882.12	pyruvate dehydrogenase kinase 2 [Source:HGNC Symbol;Acc:HGNC:8810]	PDK2	protein_coding	Q15119	5164	4.433701581652603	4.565476955964216	423.21461290769656	-1.1597210612420337	-1.1870151822964754	-1.1579126429783244	0.17208747647094155	0.213959634567474	0.006167903471053718	266	334	601	440	343	394
ENSG00000204128	ENSG00000204128.6	chromosome 2 open reading frame 72 [Source:HGNC Symbol;Acc:HGNC:27418]	C2orf72	protein_coding	A6NCS6	257407	3.8128825773936077	3.965175810881947	270.87960639035595	-1.1880609445928279	-1.196574706315628	-1.1639560080386566	0.22337887636936432	0.26348159369515406	0.001181547713367497	99	271	553	221	261	279
ENSG00000170604	ENSG00000170604.5	interferon regulatory factor 2 binding protein 1 [Source:HGNC Symbol;Acc:HGNC:21728]	IRF2BP1	protein_coding	Q8IU81	26145	5.039164621568741	5.2370772814549085	675.5290501125135	-1.347354958832047	-1.3030339128722712	-1.170441218740637	0.23545709567954007	0.2955957898800617	0.03917340050310114	441	582	896	404	755	563
ENSG00000084636	ENSG00000084636.18	collagen type XVI alpha 1 chain [Source:HGNC Symbol;Acc:HGNC:2193]	COL16A1	protein_coding	Q07092	1307	2.6585239527996376	2.857371650626818	129.28240791527676	-1.3319549622618292	-1.3241250040490549	-1.172490683848172	0.23933140227779487	0.29380431871734053	0.04122394151874331	83	127	153	92	145	90
ENSG00000226950	ENSG00000226950.7	differentiation antagonizing non-protein coding RNA [Source:HGNC Symbol;Acc:HGNC:28964]	DANCR	processed_transcript	NA	57291	4.119112129364941	4.312518425881547	360.2093302155016	-1.216158868433337	-1.3132117384277044	-1.1734036309552158	0.2564561002224554	0.2912628265994277	0.04470176453800752	274	286	378	324	311	287
ENSG00000168481	ENSG00000168481.9	leucine rich repeat LGI family member 3 [Source:HGNC Symbol;Acc:HGNC:18711]	LGI3	protein_coding	Q8N145	203190	0.9763924859814475	1.1609900038705856	38.75303213901028	-1.3469743992080676	-1.3138405894423872	-1.1743585810021036	0.23130049454041116	0.29380431871734053	0.030385161078408413	22	30	70	30	40	30
ENSG00000140398	ENSG00000140398.14	nei like DNA glycosylase 1 [Source:HGNC Symbol;Acc:HGNC:18448]	NEIL1	protein_coding	Q96FI4	79661	1.7529118855004517	1.9295185505146506	65.77611341839565	-1.343497692250704	-1.2729013633454982	-1.1754157935328162	0.21208660222423134	0.27974548288581685	0.013842338387009961	29	71	112	46	52	79
ENSG00000225138	ENSG00000225138.8	SLC9A3 antisense RNA 1 [Source:HGNC Symbol;Acc:HGNC:40550]	CTD-2228K2.7	processed_transcript	NA	NA	1.7979455549773962	2.0111782630451303	68.75486698590262	-1.411123605013362	-1.3172484224913013	-1.1757994762780868	0.24168781617163704	0.2955957898800617	0.026387488005497818	24	75	142	43	62	77
ENSG00000161847	ENSG00000161847.14	ribonucleoprotein, PTB binding 1 [Source:HGNC Symbol;Acc:HGNC:30296]	RAVER1	protein_coding	E9PAU2,Q8IY67	125950	5.5039042216965415	5.707795277219851	943.9657103829227	-1.28633654020306	-1.3212182617898962	-1.1781004064996645	0.24709161366482416	0.2955957898800617	0.04470176453800752	689	719	1159	634	980	766
ENSG00000105088	ENSG00000105088.8	olfactomedin 2 [Source:HGNC Symbol;Acc:HGNC:17189]	OLFM2	protein_coding	K7EIS8,O95897	93145	3.0097424286566983	3.143846397743935	153.53025892139135	-1.1881825949011706	-1.175583800537681	-1.1841372848544607	0.17208747647094155	0.22327139299561286	4.442860205077438e-5	63	155	282	161	150	126
ENSG00000173295	ENSG00000173295.7	family with sequence similarity 86 member B3, pseudogene [Source:HGNC Symbol;Acc:HGNC:44371]	FAM86B3P	pseudogene	NA	286042	1.410901994727828	1.6029070218026389	54.27527770760722	-1.2640778709216474	-1.3630014314404657	-1.1853856866911037	0.25079721447695125	0.28014849807391645	0.04257875591763998	38	45	69	58	31	49
ENSG00000141401	ENSG00000141401.12	inositol monophosphatase 2 [Source:HGNC Symbol;Acc:HGNC:6051]	IMPA2	protein_coding	O14732	3613	4.918234648381091	5.081245086718028	609.8733664027783	-1.2023894054068442	-1.2629853945686005	-1.1877388590666595	0.2095686420912938	0.24550545504845	0.020229415349500946	428	463	779	555	539	517
ENSG00000176248	ENSG00000176248.9	anaphase promoting complex subunit 2 [Source:HGNC Symbol;Acc:HGNC:19989]	ANAPC2	protein_coding	Q9UJX6	29882	5.352037230806959	5.553162584015439	846.8260373326434	-1.30203175133237	-1.3243460340426647	-1.1915455140466085	0.23919281622926597	0.29380431871734053	0.03981550980687023	607	653	1070	563	879	692
ENSG00000136213	ENSG00000136213.10	carbohydrate sulfotransferase 12 [Source:HGNC Symbol;Acc:HGNC:17423]	CHST12	protein_coding	A0A024R860,Q9NRB3	55501	3.756746838964522	3.9214491574875945	272.5635820706921	-1.224075157882906	-1.2735028616783486	-1.194096205258898	0.20533560365384534	0.2395022483172577	0.020229415349500946	190	206	358	244	246	225
ENSG00000168010	ENSG00000168010.11	autophagy related 16 like 2 [Source:HGNC Symbol;Acc:HGNC:25464]	ATG16L2	protein_coding	Q8NAA4,Q9H7Q5	89849	2.1945259275427125	2.341621683109548	87.154111390775455	-1.2211197399404023	-1.2027105091590462	-1.196148090739829	0.18306136986169433	0.23915921904445603	2.604435821484523e-4	33	90	169	91	74	82
ENSG00000187994	ENSG00000187994.14	Ras and Rab interactor like [Source:HGNC Symbol;Acc:HGNC:24795]	RINL	protein_coding	Q6ZS11	126432	1.11921285412503	1.3275081100876183	43.44322872418459	-1.4599868279950965	-1.3618483768368077	-1.202604185907704	0.22087734757875457	0.2955957898800617	0.0337610397272966	23	41	74	29	50	30
ENSG00000169682	ENSG00000169682.18	sphingolipid transporter 1 (putative) [Source:HGNC Symbol;Acc:HGNC:30621]	SPNS1	protein_coding	A0A024QZ93,H3BMF4,Q9H2V7	83985	5.692043051946131	5.9052199381790835	1087.9828569037725	-1.2610227176911213	-1.3558293499603289	-1.2041696554946926	0.25326581447686497	0.29380431871734053	0.04518971621575305	845	781	1263	783	1010	907
ENSG00000175274	ENSG00000175274.18	tumor protein p53 inducible protein 11 [Source:HGNC Symbol;Acc:HGNC:16842]	TP53I11	protein_coding	O14683,Q8N8U5,U3KQ32	9537	5.994844679067499	6.129269372488041	1243.968711133286	-1.2126714962173821	-1.2083888211141607	-1.2085658345989452	0.13504278045851692	0.19977384703135226	7.262393908397551e-4	706	1042	1973	1034	1189	1181
ENSG00000198758	ENSG00000198758.10	EPS8 like 3 [Source:HGNC Symbol;Acc:HGNC:21297]	EPS8L3	protein_coding	A8K2J6,Q8TE67	79574	2.360804927276841	2.515560666456021	99.57848382593707	-1.2705712871804902	-1.2516355883601695	-1.2127348648174205	0.17560259674619236	0.22835182460109646	0.001906574916175873	47	83	198	87	76	109
ENSG00000064687	ENSG00000064687.13	ATP binding cassette subfamily A member 7 [Source:HGNC Symbol;Acc:HGNC:37]	ABCA7	protein_coding	B3KUJ3,Q8IZY2	10347	3.9890577960450146	4.177025727394716	325.0186276429504	-1.3189804066280284	-1.3229822387355679	-1.2164165181886792	0.22005153786501153	0.2652022642508098	0.02584581964805488	223	262	428	215	312	297
ENSG00000185100	ENSG00000185100.10	adenylosuccinate synthase 1 [Source:HGNC Symbol;Acc:HGNC:20093]	ADSSL1	protein_coding	B3KTV4,Q8N142	122622	2.3879590397073494	2.5966423085270316	103.21137504504875	-1.3258296867728976	-1.3204886321259395	-1.2171050344992431	0.244135503892015	0.2955957898800617	0.01000137942637884	31	111	235	93	102	81
ENSG00000111077	ENSG00000111077.18	tensin 2 [Source:HGNC Symbol;Acc:HGNC:19737]	TENC1	protein_coding	A0A024RB48,Q63HR2	23371	5.020994409515512	5.175613597659957	645.090288360729	-1.2600708045398157	-1.2573672383908872	-1.2183400722387407	0.17208747647094155	0.2247726566507405	0.005964490454010777	398	515	981	495	631	583
ENSG00000141934	ENSG00000141934.10	phospholipid phosphatase 2 [Source:HGNC Symbol;Acc:HGNC:9230]	PPAP2C	protein_coding	O43688	8612	5.872847908211046	6.110646006624706	1251.3266153733591	-1.3769959680267119	-1.3990006204259127	-1.2208361544182564	0.25302242568037875	0.2955957898800617	0.04933855315145795	947	914	1572	723	1296	995
ENSG00000160209	ENSG00000160209.19	pyridoxal kinase [Source:HGNC Symbol;Acc:HGNC:8819]	PDXK	protein_coding	A0A0B4J2C9,F2Z2Y4,O00764,V9HWC3	105372824,8566	8.215223442642293	8.427942349064484	6267.534283927018	-1.263182209194183	-1.3670822838259287	-1.2229488431524431	0.24167493268161871	0.2912628265994277	0.041205501878714204	4994	4337	7134	5190	5148	5240
ENSG00000259802	ENSG00000259802.1	novel transcript, antisense to MARCH6	CTD-2256P15.2	antisense	NA	NA	0.1836128135829101	0.3896665035318708	22.35184946496076	-1.423805423701714	-1.4211605802461003	-1.2280176238008818	0.2308207858609853	0.29380431871734053	0.036130688221756434	13	20	37	17	16	22
ENSG00000187650	ENSG00000187650.4	vimentin type intermediate filament associated coiled-coil protein [Source:HGNC Symbol;Acc:HGNC:33803]	VMAC	protein_coding	Q2NL98	400673	0.5680777698234183	0.7857019903478628	30.045648125349718	-1.4514986487629933	-1.4323975954291241	-1.2282975706793788	0.2374874141221594	0.2955957898800617	0.04238007940081933	19	26	46	21	31	20
ENSG00000184363	ENSG00000184363.10	plakophilin 3 [Source:HGNC Symbol;Acc:HGNC:9025]	PKP3	protein_coding	Q9Y446	11187	5.197136923804617	5.406589843537861	759.6206722287754	-1.4070687404678421	-1.355768147129587	-1.2288545542631226	0.22087734757875457	0.2912628265994277	0.029971800068336565	494	667	1032	434	829	623
ENSG00000161682	ENSG00000161682.15	family with sequence similarity 171 member A2 [Source:HGNC Symbol;Acc:HGNC:30480]	FAM171A2	protein_coding	A8MVW0	284069	1.986352048516127	2.230784179344381	82.25034581124478	-1.5846804696374848	-1.425647930684629	-1.2313630757706198	0.22005153786501153	0.2955957898800617	0.04141697206909366	44	82	136	43	100	55
ENSG00000007968	ENSG00000007968.7	E2F transcription factor 2 [Source:HGNC Symbol;Acc:HGNC:3114]	E2F2	protein_coding	Q14209	1870	3.1888463108666616	3.332630145900976	177.0264605701536	-1.2648882246026405	-1.2399289518578185	-1.2322873463335373	0.14387339743494573	0.19128508987928697	2.806177983467678e-4	89	174	285	150	182	147
ENSG00000213199	ENSG00000213199.8	acid sensing ion channel subunit 3 [Source:HGNC Symbol;Acc:HGNC:101]	ASIC3	protein_coding	A0A090N7X8,A0A090N8Q1,A0A090N8Z6,Q9UHC3	9311	2.7179241357477983	2.950868871117456	140.4234803211388	-1.3279110723384804	-1.42327874601731	-1.233121577486472	0.2564561002224554	0.2955957898800617	0.049960961672196	111	99	169	95	134	105
ENSG00000211584	ENSG00000211584.14	solute carrier family 48 member 1 [Source:HGNC Symbol;Acc:HGNC:26035]	SLC48A1	protein_coding	Q6P1K1	55652	5.382211835112517	5.604774292390527	886.2304836039	-1.2643999327066	-1.391605240961472	-1.2366692326566773	0.2545770935170005	0.2912628265994277	0.04299504309681977	714	604	1018	712	768	686
ENSG00000185585	ENSG00000185585.20	olfactomedin like 2A [Source:HGNC Symbol;Acc:HGNC:27270]	OLFML2A	protein_coding	Q68BL7	169611	3.9384890758599056	4.135432160458425	303.07840181042764	-1.2579213959635556	-1.3225648767954077	-1.2379366875893292	0.2508697446836769	0.27838522607368055	0.003535559160311145	91	342	664	269	230	315
ENSG00000105767	ENSG00000105767.3	cell adhesion molecule 4 [Source:HGNC Symbol;Acc:HGNC:30825]	CADM4	protein_coding	Q8NFZ8	199731	3.754862319159607	3.9395746647134695	273.37863483158355	-1.3702479516216033	-1.3286138748831018	-1.246460816117889	0.18456781792807905	0.2514897571238954	0.013071865256316107	168	244	394	196	301	197
ENSG00000146828	ENSG00000146828.18	solute carrier family 12 member 9 [Source:HGNC Symbol;Acc:HGNC:17435]	SLC12A9	protein_coding	Q9BXP2,Q9H7I6	56996	4.223162860900155	4.468069729343888	399.37768220864285	-1.4613190167717056	-1.4307456340323819	-1.248412522913918	0.24592299849905733	0.2955957898800617	0.04496649062241745	290	329	496	210	418	318
ENSG00000179023	ENSG00000179023.8	kelch domain containing 7A [Source:HGNC Symbol;Acc:HGNC:26791]	KLHDC7A	protein_coding	Q5VTJ3	127707	2.8200369906720297	3.024502864702472	140.4508136538028	-1.3611924902068144	-1.3513445244788798	-1.2536049725655012	0.22087734757875457	0.27611695163961997	0.0068586630302903745	49	186	239	100	113	154
ENSG00000180155	ENSG00000180155.20	Ly6/neurotoxin 1 [Source:HGNC Symbol;Acc:HGNC:29604]	LYNX1	protein_coding	P0DP58	66004	2.451702082076745	2.6674887129671156	113.74158951237622	-1.4087881547014551	-1.4053129633900583	-1.2592105215034763	0.22005153786501153	0.27838522607368055	0.031071093121479692	78	85	171	74	120	81
ENSG00000063176	ENSG00000063176.16	sphingosine kinase 2 [Source:HGNC Symbol;Acc:HGNC:18859]	SPHK2	protein_coding	A0A024QZH5,B3KV83,E9PCV4,Q9NRA0	56848	4.0938879202354475	4.318558619157883	359.03873907673074	-1.4208734022936853	-1.4079634993513068	-1.2620030122233052	0.23368576939115698	0.28466850687645584	0.03278516588700591	250	327	424	201	348	318
ENSG00000253982	ENSG00000253982.2	novel transcript	CTD-2336O2.1	antisense	NA	101927752	3.466951427151346	3.712373673987666	238.5827985313091	-1.3647917329511015	-1.4557031416801696	-1.2706414643932589	0.2564561002224554	0.29380431871734053	0.04518971621575305	191	190	247	158	217	184
ENSG00000130517	ENSG00000130517.14	pyroglutamyl-peptidase I [Source:HGNC Symbol;Acc:HGNC:13568]	PGPEP1	protein_coding	Q9NXJ5,S4R2Y9,U3KQ24	54858	3.7679220303295105	4.0246531297195975	296.5247118521704	-1.3756761731280953	-1.4711385301850586	-1.2737599589938737	0.2671380012784768	0.2955957898800617	0.04855044929592749	242	172	404	190	264	235
ENSG00000101049	ENSG00000101049.17	serum/glucocorticoid regulated kinase 2 [Source:HGNC Symbol;Acc:HGNC:13900]	SGK2	protein_coding	Q9HBY8	10110	3.017296912576124	3.161923898831044	156.60287093876724	-1.2736866367589512	-1.2644529173589845	-1.2752597533130738	0.124240429226571	0.16486641497988622	6.230250693169384e-6	73	169	251	136	137	150
ENSG00000092096	ENSG00000092096.17	solute carrier family 22 member 17 [Source:HGNC Symbol;Acc:HGNC:23095]	SLC22A17	protein_coding	Q8WUG5	51310	3.1117183603722043	3.358597926795459	185.06148866471088	-1.4712096890910205	-1.457133828102485	-1.2754744518039796	0.23489302992202132	0.29380431871734053	0.04149581432131161	136	139	252	105	196	131
ENSG00000198055	ENSG00000198055.11	G protein-coupled receptor kinase 6 [Source:HGNC Symbol;Acc:HGNC:4545]	GRK6	protein_coding	B3KPS5,P43250	2870	4.828998219659596	5.045267070903282	599.5214566882214	-1.319198214012055	-1.4084996481810197	-1.2818183725611711	0.2308207858609853	0.26519051102231783	0.029701075250975473	466	436	715	454	518	482
ENSG00000130522	ENSG00000130522.6	JunD proto-oncogene, AP-1 transcription factor subunit [Source:HGNC Symbol;Acc:HGNC:6206]	JUND	protein_coding	P17535	3727	5.988789998392623	6.2504121037024465	1394.5385789234351	-1.3006203054992458	-1.4769783605971425	-1.2822250056607087	0.2711504085690606	0.2955957898800617	0.04910576063710045	1201	933	1452	1058	1148	1040
ENSG00000132437	ENSG00000132437.18	dopa decarboxylase [Source:HGNC Symbol;Acc:HGNC:2719]	DDC	protein_coding	A0A087WV24,P20711,Q53Y41	1644	1.7488645101453535	1.9269220285118782	66.09681732885105	-1.379478802570047	-1.3500557665237725	-1.2881605988444729	0.1665611226065798	0.22350787980294398	0.0026547552493782632	33	57	128	57	44	71
ENSG00000172830	ENSG00000172830.13	slingshot protein phosphatase 3 [Source:HGNC Symbol;Acc:HGNC:30581]	SSH3	protein_coding	A0A024R5J4,Q8TE77	54961	4.57207640529177	4.7280641068008675	469.14420929367196	-1.3031108856694427	-1.2992525132761905	-1.2896070307775755	0.1363772458153738	0.1830440943204009	2.8430297871582876e-4	250	504	656	366	389	480
ENSG00000160255	ENSG00000160255.18	integrin subunit beta 2 [Source:HGNC Symbol;Acc:HGNC:6155]	ITGB2	protein_coding	B4E0R1,P05107	3689	0.35036970070848117	0.5889858590907986	25.063978270138037	-1.4934667947009048	-1.456396730314889	-1.2899564582226821	0.22767477726962	0.29404509653340644	0.02332884640294408	10	30	46	24	14	25
ENSG00000272214	NA	NA	AC079602.1	protein_coding	NA	NA	1.2184897175870113	1.450741127072594	48.10977756571742	-1.4996339691298326	-1.4734760886772929	-1.2904711772266086	0.22337887636936432	0.2787195339547251	0.030683634286210758	30	38	83	58	35	24
ENSG00000126878	ENSG00000126878.13	allograft inflammatory factor 1 like [Source:HGNC Symbol;Acc:HGNC:28904]	AIF1L	protein_coding	Q9BQI0	83543	1.791387676493244	1.9638644797719866	69.02535375914903	-1.3217699896551034	-1.371932280063545	-1.2953173699395555	0.17115614344453453	0.20223021193218066	0.004442450994155879	42	68	93	62	48	65
ENSG00000177427	ENSG00000177427.13	mitochondrial elongation factor 2 [Source:HGNC Symbol;Acc:HGNC:17920]	MIEF2	protein_coding	Q96C03	125170	2.8948849925438376	3.084897668033216	148.40002644861954	-1.4018642985359966	-1.3623548873914477	-1.2991909790767284	0.17560259674619236	0.2321749891830652	0.0029173392221114192	69	179	221	106	156	115
ENSG00000177943	ENSG00000177943.14	MAM domain containing 4 [Source:HGNC Symbol;Acc:HGNC:24083]	MAMDC4	protein_coding	Q6UXC1	158056	2.7167386509733222	2.9641730354724425	140.61682251497984	-1.4861681723159572	-1.4777228232643658	-1.3003753482958478	0.22963310201959392	0.2912628265994277	0.037098711315313976	102	118	178	80	147	98
ENSG00000186193	ENSG00000186193.9	suppressor APC domain containing 2 [Source:HGNC Symbol;Acc:HGNC:28055]	SAPCD2	protein_coding	Q86UD0	89958	5.331450911870397	5.564862835827292	838.0010425611172	-1.5528762125466997	-1.4290260685778478	-1.3006828885243953	0.19150356508007724	0.28466850687645584	0.01761241836491719	452	872	1311	438	975	604
ENSG00000112576	ENSG00000112576.13	cyclin D3 [Source:HGNC Symbol;Acc:HGNC:1585]	CCND3	protein_coding	B3KP19,D6RI00,P30281,Q5T8J1	896	7.202448754852365	7.370599780837553	2955.025533224534	-1.339576721555585	-1.332141939710297	-1.3081081325992003	0.12402300992403813	0.1917628753509845	0.001583592191236729	1807	2691	4199	2175	2786	2589
ENSG00000102904	ENSG00000102904.14	translin associated factor X interacting protein 1 [Source:HGNC Symbol;Acc:HGNC:18586]	TSNAXIP1	protein_coding	A0A024R6Y0,B4DXD0,E7ENJ7,Q2TAA8	55815	0.02119321878113702	0.2723909340834794	20.91032884160552	-1.5492825546285665	-1.5672872280788523	-1.3097343522076	0.23933140227779487	0.2955957898800617	0.04397942731301206	14	18	32	18	18	11
ENSG00000121753	ENSG00000121753.12	adhesion G protein-coupled receptor B2 [Source:HGNC Symbol;Acc:HGNC:944]	BAI2	protein_coding	O60241	576	3.209889177609763	3.412496353123014	191.512199122884	-1.379155697808196	-1.4084254804477314	-1.3098412701477131	0.18701247472675575	0.2321749891830652	0.014848128445976534	135	145	271	136	180	149
ENSG00000177225	ENSG00000177225.17	glutamine amidotransferase like class 1 domain containing 1 [Source:HGNC Symbol;Acc:HGNC:26616]	PDDC1	protein_coding	B7Z1J9,B7ZKW3,B7ZKW4,E9PLI5,Q8NB37	347862	5.002174499667465	5.275352128417815	701.2622213931544	-1.528659157915674	-1.5066570555374819	-1.3148432371114793	0.23870441579530194	0.2955957898800617	0.04131187554588783	532	527	922	359	737	495
ENSG00000167549	ENSG00000167549.18	coronin 6 [Source:HGNC Symbol;Acc:HGNC:21356]	CORO6	protein_coding	B3KRY9,B3KSZ9,Q6QEF8	84940	1.9211333707044012	2.1282750809083573	77.89153694131711	-1.3364315099672495	-1.441798124502668	-1.3151046118132212	0.23130049454041116	0.23917839766639878	0.01575781845521306	50	87	83	63	66	59
ENSG00000145217	ENSG00000145217.14	solute carrier family 26 member 1 [Source:HGNC Symbol;Acc:HGNC:10993]	SLC26A1	protein_coding	Q9H2B4	10861	0.6213648596515099	0.9326974677508161	31.76376705906894	-1.4864094776419812	-1.5735441185007522	-1.315634143386894	0.27711621697031474	0.2955957898800617	0.04097049533736726	9	54	48	25	25	25
ENSG00000109794	ENSG00000109794.13	family with sequence similarity 149 member A [Source:HGNC Symbol;Acc:HGNC:24527]	FAM149A	protein_coding	A5PLN7	25854	2.629472195312202	2.820237071583333	125.8557163073445	-1.3630193088198586	-1.3955009683456039	-1.3177810442729536	0.1781366676568941	0.21819073501510222	0.00730810550131339	81	89	216	117	112	84
ENSG00000065717	ENSG00000065717.15	TLE family member 2, transcriptional corepressor [Source:HGNC Symbol;Acc:HGNC:11838]	TLE2	protein_coding	K7EMK7,Q04725	7089	1.2850194134126363	1.4977731138380652	49.81147602208529	-1.4380460176197245	-1.4528812533491011	-1.3184119635832987	0.21084808866291727	0.2562511292046738	0.01673871262555657	32	35	89	34	44	41
ENSG00000117115	ENSG00000117115.13	peptidyl arginine deiminase 2 [Source:HGNC Symbol;Acc:HGNC:18341]	PADI2	protein_coding	A0A024RA98,Q9Y2J8	11240	1.3763789269203202	1.5600611073925565	50.75515243354042	-1.4052673579341055	-1.3769843549457739	-1.321097401583343	0.16178172195858914	0.22327139299561286	0.0013276679152627229	23	55	89	45	34	52
ENSG00000095539	ENSG00000095539.15	semaphorin 4G [Source:HGNC Symbol;Acc:HGNC:10735]	SEMA4G	protein_coding	Q9NTN9,Q9NWU8	57715	4.002512194272836	4.183367122176557	315.4322355188483	-1.308826318155783	-1.3475755122243944	-1.323332590499631	0.17962320533196063	0.21483775955730092	6.86774794392537e-5	115	308	706	315	228	293
ENSG00000178814	ENSG00000178814.17	5-oxoprolinase, ATP-hydrolysing [Source:HGNC Symbol;Acc:HGNC:8149]	OPLAH	protein_coding	O14841	26873	2.622382017949388	2.8857818494742653	132.78421846627083	-1.5681219188827424	-1.5156318898164387	-1.3251813635959575	0.2308207858609853	0.2912628265994277	0.036412669052227786	93	119	172	62	133	106
ENSG00000142623	ENSG00000142623.11	peptidyl arginine deiminase 1 [Source:HGNC Symbol;Acc:HGNC:18367]	PADI1	protein_coding	Q9ULC6	29943	1.4577625942091534	1.6805119348166468	57.64884826796568	-1.3888866760169347	-1.4893246637349769	-1.3254445686858665	0.22470389609863525	0.2610678266993827	0.026977579157000484	43	44	77	47	50	37
ENSG00000197852	ENSG00000197852.12	inka box actin regulator 2 [Source:HGNC Symbol;Acc:HGNC:28045]	FAM212B	protein_coding	A0A1W2PL72,Q9NTI7	55924	2.1851700063696278	2.3516949546954007	89.8692568066464	-1.3605051363572056	-1.3580741812126207	-1.3254692297411232	0.13162088508852057	0.1776139163087808	4.8374271669797685e-4	50	88	138	70	74	85
ENSG00000111665	ENSG00000111665.11	cell division cycle associated 3 [Source:HGNC Symbol;Acc:HGNC:14624]	CDCA3	protein_coding	F5GX58,F8WDL1,J3KMY0,Q99618	83461	4.257042584040529	4.488468209387515	406.50013383330094	-1.4164408816425942	-1.460376331214032	-1.3311127456445526	0.21739111650019613	0.2623510622494029	0.024319793748517296	307	331	478	285	387	284
ENSG00000172725	ENSG00000172725.14	coronin 1B [Source:HGNC Symbol;Acc:HGNC:2253]	CORO1B	protein_coding	A0A024R5K1,Q9BR76	57175	6.364956193222137	6.651907784109038	1845.382167239407	-1.37071117598405	-1.5400402796917056	-1.3316552611918162	0.2683886372746743	0.2955957898800617	0.0467069748892535	1627	1161	2013	1270	1555	1309
ENSG00000170412	ENSG00000170412.18	G protein-coupled receptor class C group 5 member C [Source:HGNC Symbol;Acc:HGNC:13309]	GPRC5C	protein_coding	A0A024R8N9,A0A0C4DFY5,Q9BSP0,Q9NQ84	55890	5.3042260638732275	5.604760665063136	891.1052706595423	-1.4546436402952463	-1.561108957651468	-1.335466039898204	0.2683886372746743	0.2955957898800617	0.04933855315145795	769	573	1032	498	820	641
ENSG00000006534	ENSG00000006534.16	aldehyde dehydrogenase 3 family member B1 [Source:HGNC Symbol;Acc:HGNC:410]	ALDH3B1	protein_coding	A0A024R5D8,A0A024R5K0,A0A087X2D4,P43353	221	7.751651313272998	7.950258487414483	4458.380731989202	-1.3785578732903865	-1.4046906226511848	-1.3362402091443717	0.16178172195858914	0.2247726566507405	0.008848522842280845	3143	3637	5818	3146	3861	3894
ENSG00000104081	ENSG00000104081.14	Bcl2 modifying factor [Source:HGNC Symbol;Acc:HGNC:24132]	BMF	protein_coding	Q96LC9	90427	0.8490955019627981	1.0743003766372798	35.964062923546855	-1.5473319262400342	-1.4639927285732923	-1.3453631210802777	0.18559327169218565	0.2684374589838021	0.010427660244936868	17	37	67	27	37	23
ENSG00000228109	ENSG00000228109.1	MELTF antisense RNA 1 [Source:HGNC Symbol;Acc:HGNC:40373]	MFI2-AS1	antisense	NA	100507057	0.03988947945606217	0.2962487693352559	21.684605862390622	-1.4797601802636238	-1.6317984680178688	-1.345599609827061	0.2632533554670579	0.29380431871734053	0.04518971621575305	16	21	25	19	14	14
ENSG00000125966	ENSG00000125966.10	matrix metallopeptidase 24 [Source:HGNC Symbol;Acc:HGNC:7172]	MMP24	protein_coding	Q86VV6,Q9Y5R2	10893	6.208694118503276	6.404875955057653	1511.8523113846802	-1.4358036584497709	-1.3995975207151157	-1.3459354865707795	0.1439630680679406	0.22350787980294398	0.003926042655114176	921	1417	2194	1021	1574	1115
ENSG00000184381	ENSG00000184381.20	phospholipase A2 group VI [Source:HGNC Symbol;Acc:HGNC:9039]	PLA2G6	protein_coding	O60733	8398	2.291687221057397	2.570088148344921	108.28736843897894	-1.4661057095403143	-1.566328302556991	-1.3462399164706758	0.2531082690984685	0.29380431871734053	0.04387058196189598	89	78	129	57	88	93
ENSG00000159184	ENSG00000159184.8	homeobox B13 [Source:HGNC Symbol;Acc:HGNC:5112]	HOXB13	protein_coding	Q4KR72,Q92826	10481	2.985475491717826	3.1884758926537247	163.46580953874104	-1.41910255695081	-1.432564281150384	-1.3479325899751378	0.17208747647094155	0.21819073501510222	0.008856922248695989	111	137	228	107	145	141
ENSG00000167702	ENSG00000167702.12	kinesin family member C2 [Source:HGNC Symbol;Acc:HGNC:29530]	KIFC2	protein_coding	Q96AC6	90990	4.7211077788826685	4.957780215125073	564.6487706351589	-1.403995379526055	-1.4810427408581506	-1.3526831976043932	0.22005153786501153	0.2562511292046738	0.023358825819681177	443	419	682	380	478	457
ENSG00000186564	ENSG00000186564.6	forkhead box D2 [Source:HGNC Symbol;Acc:HGNC:3803]	FOXD2	protein_coding	O60548	2306	0.9326325128217826	1.156951354269633	37.80227197731242	-1.4917043230308404	-1.4552575962589314	-1.3545259557423766	0.19635708915719255	0.26348159369515406	0.0063726107909719215	15	48	65	28	35	30
ENSG00000196557	ENSG00000196557.13	calcium voltage-gated channel subunit alpha1 H [Source:HGNC Symbol;Acc:HGNC:1395]	CACNA1H	protein_coding	A0A1W2PQW2,B3KQH9,O95180	8912	4.4328575401830905	4.610793693181924	430.7350433375014	-1.4112902680004138	-1.3705230649591844	-1.356120539793993	0.13162088508852057	0.18672092603039506	1.6756001957772532e-4	217	421	752	288	412	388
ENSG00000108821	ENSG00000108821.14	collagen type I alpha 1 chain [Source:HGNC Symbol;Acc:HGNC:2197]	COL1A1	protein_coding	P02452	1277	3.9008094647161853	4.062806045801942	297.1738237811577	-1.3609977832115479	-1.3659221312130885	-1.3748354461118664	0.08932497133164684	0.11702129090283576	2.5760269312755572e-5	175	266	465	257	246	252
ENSG00000141480	ENSG00000141480.18	arrestin beta 2 [Source:HGNC Symbol;Acc:HGNC:712]	ARRB2	protein_coding	K7ENA6,P32121,Q59EM5,Q68DZ5	409	6.261869190371321	6.592360071225867	1783.9040109327218	-1.3827106858561133	-1.6342247841968511	-1.382201021934765	0.281430110004032	0.2955957898800617	0.04997956799503148	1692	1055	1758	1253	1178	1382
ENSG00000112561	ENSG00000112561.18	transcription factor EB [Source:HGNC Symbol;Acc:HGNC:11753]	TFEB	protein_coding	A0A024RCY3,B0QYS6,P19484	7942	2.389652161354025	2.652333858132393	114.97400544185706	-1.3731188957180138	-1.5695967104523405	-1.3850816367181518	0.24957107795992375	0.26348159369515406	0.03270599689373975	96	93	114	91	80	85
ENSG00000185340	ENSG00000185340.15	growth arrest specific 2 like 1 [Source:HGNC Symbol;Acc:HGNC:16955]	GAS2L1	protein_coding	A0A5E8,Q99501	10634	4.046146621030886	4.352572483420776	371.7125606020856	-1.594165652825281	-1.6018168228083223	-1.3857406436958977	0.24709161366482416	0.2955957898800617	0.04034604809028899	297	315	403	172	348	280
ENSG00000143443	ENSG00000143443.10	chromosome 1 open reading frame 56 [Source:HGNC Symbol;Acc:HGNC:26045]	C1orf56	protein_coding	Q9BUN1	54964	3.370149454800379	3.6910320558825744	237.9747870911985	-1.4808176182731596	-1.6342843600240269	-1.3873749777863011	0.2711504085690606	0.2955957898800617	0.04855958907834311	216	154	250	132	182	189
ENSG00000187134	ENSG00000187134.14	aldo-keto reductase family 1 member C1 [Source:HGNC Symbol;Acc:HGNC:384]	AKR1C1	protein_coding	Q04828	1645	9.401241127086292	9.642822979982766	14554.795619836445	-1.419210972158567	-1.5169530251503895	-1.4003033162597143	0.18705456179779256	0.23893536234758603	0.01581777099667625	11649	9350	19622	12260	9644	11880
ENSG00000102878	ENSG00000102878.17	heat shock transcription factor 4 [Source:HGNC Symbol;Acc:HGNC:5227]	HSF4	protein_coding	A0A024R6X7,Q9ULV5	3299	2.667207108228587	2.9503217401184565	141.22479287483498	-1.4818896844535387	-1.596458769391299	-1.4014914088102493	0.23767224528876998	0.27838522607368055	0.03457063504677077	118	105	159	93	126	87
ENSG00000158865	ENSG00000158865.12	solute carrier family 5 member 11 [Source:HGNC Symbol;Acc:HGNC:23091]	SLC5A11	protein_coding	B7Z8N3,Q8WWX8	115584	1.0563368537545879	1.261193282898097	41.394810646765265	-1.4951672904373678	-1.4798127836920292	-1.4024069386482005	0.15302660868753062	0.20748642739555023	0.0017039460864274067	21	44	70	43	31	27
ENSG00000180525	ENSG00000180525.13	proline rich 26 [Source:HGNC Symbol;Acc:HGNC:30724]	PRR26	protein_coding	NA	414235	0.9305984880975608	1.159868136223805	39.12822187356442	-1.5382752910055113	-1.5461964524981635	-1.408604141242319	0.17962320533196063	0.22911494182219982	0.009138127306961107	24	33	68	41	20	31
ENSG00000177106	ENSG00000177106.16	EPS8 like 2 [Source:HGNC Symbol;Acc:HGNC:21296]	EPS8L2	protein_coding	Q9H6S3	64787	6.778447888571369	7.011830859039383	2336.018179571299	-1.4555534988290912	-1.502064542791081	-1.4086466521383825	0.17208747647094155	0.23005705146341224	0.010931444792451783	1747	1885	2924	1558	2070	1768
ENSG00000230699	ENSG00000230699.2	novel transcript	RP11-54O7.1	lincRNA	NA	NA	0.49555721082559273	0.7506233530124736	29.71712419444962	-1.5729407055546347	-1.6184516661026587	-1.4125877948666403	0.21462772535426322	0.26348159369515406	0.024731573733194585	21	23	47	19	18	28
ENSG00000168237	ENSG00000168237.18	glycerate kinase [Source:HGNC Symbol;Acc:HGNC:24247]	GLYCTK	protein_coding	A0A024R302,Q8IVS8	132158	2.047924515364647	2.352660259704668	94.07992940285733	-1.4237206512553988	-1.6528344445074747	-1.4127123060180051	0.2702061316502188	0.2912628265994277	0.04299504309681977	84	68	94	59	71	67
ENSG00000130304	ENSG00000130304.17	solute carrier family 27 member 1 [Source:HGNC Symbol;Acc:HGNC:10995]	SLC27A1	protein_coding	Q6PCB7	376497	2.71301702858573	2.9886835237137124	144.64691663987807	-1.5018950695530904	-1.5918169155896493	-1.413814025259308	0.22908878510633532	0.26374992038023265	0.029140024251792136	118	101	184	81	116	118
ENSG00000241388	ENSG00000241388.5	HNF1A antisense RNA 1 [Source:HGNC Symbol;Acc:HGNC:26785]	HNF1A-AS1	antisense	NA	283460	0.7705385818855861	1.0890315865893396	38.18231849254048	-1.5733473674572218	-1.7032339332872213	-1.4145332226810898	0.2746308504535617	0.2955957898800617	0.045694511381904154	30	19	70	22	24	33
ENSG00000125170	ENSG00000125170.11	docking protein 4 [Source:HGNC Symbol;Acc:HGNC:19868]	DOK4	protein_coding	A0A024R6S2,H3BQ19,Q8TEW6	55715	6.735513752880711	6.9069414941480565	2141.340799039191	-1.3899892519739658	-1.4000513581204608	-1.4153915687142438	0.07069490385674757	0.11860370071571064	2.4512183579085698e-5	1293	1832	3445	1751	1726	1862
ENSG00000213722	ENSG00000213722.9	dimethylarginine dimethylaminohydrolase 2 [Source:HGNC Symbol;Acc:HGNC:2716]	DDAH2	protein_coding	O95865,V9HW53	23564	3.5311783088489515	3.842626901241674	262.6077087226743	-1.565929641484945	-1.632229020769016	-1.4155864983291304	0.24709161366482416	0.2912628265994277	0.03891470428448965	224	184	305	129	218	209
ENSG00000063660	ENSG00000063660.9	glypican 1 [Source:HGNC Symbol;Acc:HGNC:4449]	GPC1	protein_coding	H7C410,P35052	2817	6.891490581350192	7.151729424306304	2579.2650217373453	-1.5135885580279	-1.5466618933242222	-1.4179435068106747	0.19150356508007724	0.25611154819384263	0.017688543588846306	1985	2077	3132	1486	2328	1967
ENSG00000137491	ENSG00000137491.15	solute carrier organic anion transporter family member 2B1 [Source:HGNC Symbol;Acc:HGNC:10962]	SLCO2B1	protein_coding	A0A024R5I4,A0A0A0MTF1,O94956	11309	2.4411912431351968	2.763633835004499	115.26999884938104	-1.5440005605742617	-1.6233731038664185	-1.4194490754386826	0.2683886372746743	0.29380431871734053	0.01419026823185277	26	162	263	84	84	99
ENSG00000197587	ENSG00000197587.11	diencephalon/mesencephalon homeobox 1 [Source:HGNC Symbol;Acc:HGNC:19026]	DMBX1	protein_coding	Q8NFW5	127343	1.2942019920641066	1.545917901065932	50.326723916200905	-1.5423557438290987	-1.5570616094116057	-1.4212202565028689	0.20525471796834036	0.25101709657838744	0.008057654821567338	22	72	70	32	38	47
ENSG00000215039	ENSG00000215039.7	CD27 antisense RNA 1 [Source:HGNC Symbol;Acc:HGNC:43896]	CD27-AS1	antisense	NA	678655	-0.28056322522942867	0.043224693594505696	17.716902775776177	-1.767384308390422	-1.7585358161275206	-1.421966683770042	0.22982429574364377	0.2955957898800617	0.04787160191251493	12	15	30	20	8	9
ENSG00000117984	ENSG00000117984.14	cathepsin D [Source:HGNC Symbol;Acc:HGNC:2529]	CTSD	protein_coding	P07339,V9HWI3	1509	8.544071506314186	8.88887258834116	8724.206083003706	-1.556094083305157	-1.6748269071942643	-1.4353627030889657	0.2584914464134467	0.2955957898800617	0.042588580484296694	7973	5355	9720	4598	7387	6026
ENSG00000114626	ENSG00000114626.18	ankyrin repeat and BTB domain containing 1 [Source:HGNC Symbol;Acc:HGNC:18275]	ABTB1	protein_coding	Q969K4	80325	4.038455938150949	4.387724257616439	387.1415557234232	-1.5036752648273544	-1.692305075549734	-1.435918097897259	0.27683962523686395	0.2955957898800617	0.04664617187336197	367	220	419	246	309	238
ENSG00000185813	ENSG00000185813.11	phosphate cytidylyltransferase 2, ethanolamine [Source:HGNC Symbol;Acc:HGNC:8756]	PCYT2	protein_coding	B3KSC8,B7Z4W6,I3L1R7,Q99447	5833	5.419731638866048	5.787328099653449	1022.9518552071532	-1.47855166995459	-1.7149838174903251	-1.4459658319454163	0.28202015741692055	0.2955957898800617	0.04846150626249922	991	598	1015	596	792	678
ENSG00000181035	ENSG00000181035.14	solute carrier family 25 member 42 [Source:HGNC Symbol;Acc:HGNC:28380]	SLC25A42	protein_coding	A0A024R7K2,Q86VD7,Q8NHH2	284439	0.9899139646205962	1.2178445909779487	40.42355012531866	-1.5773935532123353	-1.5441471711563803	-1.4465254198271182	0.16300077356599418	0.22327139299561286	0.003958208049803894	23	34	77	28	36	29
ENSG00000108840	ENSG00000108840.15	histone deacetylase 5 [Source:HGNC Symbol;Acc:HGNC:14068]	HDAC5	protein_coding	Q9UQL6	10014	3.990341579159804	4.2840003191399285	357.46477635104986	-1.4754061344018465	-1.626373975480798	-1.448907401764078	0.23919281622926597	0.26519051102231783	0.028884252448826527	313	208	455	257	258	255
ENSG00000101417	ENSG00000101417.12	peroxisomal membrane protein 4 [Source:HGNC Symbol;Acc:HGNC:15920]	PXMP4	protein_coding	Q9Y6I8	11264	2.3255098161118286	2.603579598519354	110.5338634686358	-1.523261461792665	-1.6219358442395482	-1.449576683524854	0.22005153786501153	0.25693971329580895	0.023940942157805126	88	94	123	71	98	68
ENSG00000223573	ENSG00000223573.7	TINCR ubiquitin domain containing [Source:HGNC Symbol;Acc:HGNC:14607]	TINCR	lincRNA	NA	257000	0.4301262937085362	0.7342039898404047	29.35484828136384	-1.7296538491949076	-1.7070461560796135	-1.4508999149156165	0.23130049454041116	0.29296023580960956	0.033881500239074415	20	30	39	13	27	20
ENSG00000158555	ENSG00000158555.15	glycerophosphodiester phosphodiesterase domain containing 5 [Source:HGNC Symbol;Acc:HGNC:28804]	GDPD5	protein_coding	Q8WTR4	81544	2.716906079963796	2.978928571170223	142.79066153949694	-1.5241364389151268	-1.589876687609294	-1.4518353499813892	0.1925403012276847	0.2369260512457905	0.01575781845521306	110	96	212	89	124	100
ENSG00000197119	ENSG00000197119.13	solute carrier family 25 member 29 [Source:HGNC Symbol;Acc:HGNC:20116]	SLC25A29	protein_coding	Q8N8R3	123096	4.000784129069234	4.21142940016474	331.62186176732075	-1.505543845812072	-1.4980469350696093	-1.4571165913268678	0.12274024517885587	0.16744338250323829	0.0011862697017251912	216	281	511	216	286	273
ENSG00000175567	ENSG00000175567.10	uncoupling protein 2 [Source:HGNC Symbol;Acc:HGNC:12518]	UCP2	protein_coding	A0A024R5N5,P55851	7351	5.39755896909534	5.78109642241665	1023.1028585628969	-1.4393443239828052	-1.748892108570619	-1.4616998553269196	0.2902952663849774	0.2955957898800617	0.049960961672196	1029	532	1012	745	585	727
ENSG00000187796	ENSG00000187796.15	caspase recruitment domain family member 9 [Source:HGNC Symbol;Acc:HGNC:16391]	CARD9	protein_coding	A0A024R8F1,Q9H257	64170	1.5468195012953525	1.8206082888746336	63.808312332113104	-1.5680006136690992	-1.6402085070014194	-1.4632340784093645	0.208001384282621	0.25186896012503956	0.02064103503218788	49	49	88	52	54	31
ENSG00000129355	ENSG00000129355.7	cyclin dependent kinase inhibitor 2D [Source:HGNC Symbol;Acc:HGNC:1790]	CDKN2D	protein_coding	A0A024R796,P55273	1032	1.3078661759619366	1.6254409233870648	55.931092783974705	-1.645869871002386	-1.712360990512906	-1.4657972395671588	0.23933140227779487	0.290410033816546	0.03605490201078677	44	51	63	29	53	31
ENSG00000130720	ENSG00000130720.13	fibrinogen C domain containing 1 [Source:HGNC Symbol;Acc:HGNC:25922]	FIBCD1	protein_coding	Q8N539	84929	2.3127590297033147	2.6521310680026744	115.21385118812351	-1.6310168310890245	-1.718017741909402	-1.4697209909343436	0.24592299849905733	0.29380431871734053	0.03981550980687023	99	89	126	57	106	68
ENSG00000149823	ENSG00000149823.9	VPS51 subunit of GARP complex [Source:HGNC Symbol;Acc:HGNC:1172]	VPS51	protein_coding	Q9UID3	738	5.4661703448205845	5.831243933416627	1046.3590907011692	-1.6335350588966808	-1.7229006336778871	-1.4726523937973945	0.2564561002224554	0.2955957898800617	0.04138284882552011	940	703	1167	466	927	701
ENSG00000171219	ENSG00000171219.9	CDC42 binding protein kinase gamma [Source:HGNC Symbol;Acc:HGNC:29829]	CDC42BPG	protein_coding	Q6DT37	55561	0.7755825375187759	1.1331708620719274	36.5775480110335	-1.8262926140778983	-1.7149685789534368	-1.4750131261868527	0.22425297136716676	0.2955957898800617	0.023897191665998158	11	48	82	23	37	19
ENSG00000257028	NA	NA	C15ORF37	protein_coding	NA	NA	0.6930978196851074	0.9275518885264926	32.54010311440829	-1.5969335195470744	-1.5734917763515257	-1.4752920394561453	0.1524618656755883	0.213959634567474	0.0022958587800181495	16	35	59	29	18	29
ENSG00000101098	ENSG00000101098.13	regulating synaptic membrane exocytosis 4 [Source:HGNC Symbol;Acc:HGNC:16183]	RIMS4	protein_coding	Q9H426	140730	1.5679806212328253	1.8765217265500609	65.3427506874586	-1.7133312786667743	-1.684828255513879	-1.4754804300408186	0.22178489124675102	0.27838522607368055	0.024315083838613673	42	77	77	30	64	42
ENSG00000184489	ENSG00000184489.12	protein tyrosine phosphatase 4A3 [Source:HGNC Symbol;Acc:HGNC:9636]	PTP4A3	protein_coding	O75365	11156	2.396225406004658	2.689539876192383	117.70998671527406	-1.5638111734739213	-1.6609790874110018	-1.4795469233430671	0.22005153786501153	0.2562511292046738	0.024315083838613673	97	87	145	62	87	98
ENSG00000141738	ENSG00000141738.14	growth factor receptor bound protein 7 [Source:HGNC Symbol;Acc:HGNC:4567]	GRB7	protein_coding	A0A0S2Z4F6,Q14451	2886	4.0964751288325365	4.366081977727541	376.52700615288194	-1.5038348163291075	-1.6083318131129818	-1.4796733528100297	0.19511583392273382	0.2318167029929179	0.01499881282343059	312	270	452	264	283	274
ENSG00000141542	ENSG00000141542.11	RAB40B, member RAS oncogene family [Source:HGNC Symbol;Acc:HGNC:18284]	RAB40B	protein_coding	Q12829	10966	3.2718871787205415	3.4539697641978364	192.56422562086425	-1.4598235285330627	-1.4555655996962307	-1.4814889932268862	0.06835483184203878	0.08958577289751597	2.760755337588029e-9	95	191	354	173	131	172
ENSG00000092929	ENSG00000092929.11	unc-13 homolog D [Source:HGNC Symbol;Acc:HGNC:23147]	UNC13D	protein_coding	Q70J99	201294	3.5108992717498686	3.8708868665800966	267.62429312153796	-1.741139148340813	-1.7353435704765718	-1.4892470753222662	0.2403148153751424	0.2943545882754182	0.03784385456870838	227	204	311	105	240	187
ENSG00000135424	ENSG00000135424.18	integrin subunit alpha 7 [Source:HGNC Symbol;Acc:HGNC:6143]	ITGA7	protein_coding	J3KNV4,Q13683,Q4LE35	3679	1.351331639125996	1.5908564787870125	53.35483605425202	-1.5938995405648708	-1.6025401055865696	-1.4947693246727995	0.16178172195858914	0.20367603169421836	0.004230823173924295	34	53	77	31	40	47
ENSG00000101400	ENSG00000101400.6	syntrophin alpha 1 [Source:HGNC Symbol;Acc:HGNC:11167]	SNTA1	protein_coding	Q13424	6640	3.4433171618699014	3.8298061785569923	263.77683469610395	-1.5744405910477364	-1.7789617552660508	-1.495242326330957	0.27744480176203573	0.2955957898800617	0.045888564894783296	256	135	308	134	187	192
ENSG00000162426	ENSG00000162426.14	solute carrier family 45 member 1 [Source:HGNC Symbol;Acc:HGNC:17939]	SLC45A1	protein_coding	Q9Y2W3	50651	1.7672746253570397	2.0194595838621705	73.02192903665531	-1.5552488171993817	-1.6205205252670023	-1.4961776928965032	0.17490555015535802	0.21524440407171472	0.008880927339548202	54	59	102	44	58	56
ENSG00000239521	ENSG00000239521.8	CASTOR family member 3 [Source:HGNC Symbol;Acc:HGNC:29954]	GATS	pseudogene	A0A087WV49,Q8NAP1	352954	4.1616348625764825	4.399829158372689	380.1519110896113	-1.5431234449417541	-1.5683130882677587	-1.496874480167819	0.14285889829839116	0.18672092603039506	0.00331514860674946	268	270	623	355	293	218
ENSG00000168517	ENSG00000168517.10	HEXIM P-TEFb complex subunit 2 [Source:HGNC Symbol;Acc:HGNC:28591]	HEXIM2	protein_coding	Q96MH2	124790	3.8652590907654685	4.277152957529127	360.3442614116804	-1.6217434034165523	-1.805767130863098	-1.4977818418776965	0.27970812622245217	0.2955957898800617	0.049960961672196	357	217	345	174	292	219
ENSG00000132517	ENSG00000132517.15	solute carrier family 52 member 1 [Source:HGNC Symbol;Acc:HGNC:30225]	SLC52A1	protein_coding	Q9NWF4	55065	0.46764903636431954	0.7761624035921667	30.511149193454322	-1.7212214187651786	-1.7431168103715202	-1.4984995376935861	0.22005153786501153	0.27838522607368055	0.029729948613341238	23	22	49	16	27	18
ENSG00000107821	ENSG00000107821.15	Kazal type serine peptidase inhibitor domain 1 [Source:HGNC Symbol;Acc:HGNC:25460]	KAZALD1	protein_coding	Q96I82	81621	2.6831754245542774	3.0402079814359864	150.96031787452085	-1.6886608941872177	-1.7502187803641494	-1.5018046503318108	0.23919281622926597	0.29380431871734053	0.0376815770156195	132	104	182	71	139	87
ENSG00000133247	ENSG00000133247.14	lysine methyltransferase 5C [Source:HGNC Symbol;Acc:HGNC:28405]	SUV420H2	protein_coding	A0A0D9SF94,Q86Y97	84787	2.673366355153099	3.0325075745042165	149.23602933247454	-1.7778219420296197	-1.7512218810353013	-1.5028385554808266	0.2333824127723521	0.29380431871734053	0.036130688221756434	123	111	194	56	136	102
ENSG00000161277	ENSG00000161277.11	THAP domain containing 8 [Source:HGNC Symbol;Acc:HGNC:23191]	THAP8	protein_coding	B4DKM9,H9CWI5,Q8NA92	199745	2.711478271745793	3.067005395273881	154.2828951969966	-1.6310162419116798	-1.750849204467933	-1.5029639573237472	0.2508697446836769	0.2912628265994277	0.03807045591475361	139	95	190	73	128	103
ENSG00000133466	ENSG00000133466.14	C1q and TNF related 6 [Source:HGNC Symbol;Acc:HGNC:14343]	C1QTNF6	protein_coding	A0A024R1J0,Q9BXI9	114904	5.3692310763770745	5.689035011318431	948.1245200974196	-1.5180641710918605	-1.6874690602065767	-1.5073180859338564	0.236056575090448	0.2663733809275838	0.025529204968823913	848	562	1170	592	693	682
ENSG00000160957	ENSG00000160957.14	RecQ like helicase 4 [Source:HGNC Symbol;Acc:HGNC:9949]	RECQL4	protein_coding	O94761	9401	5.629084416441975	6.036420766732737	1212.1123042954196	-1.6713511883244705	-1.7960666564901044	-1.5093043862243962	0.2711504085690606	0.2955957898800617	0.044932609727610796	1144	816	1214	494	1022	804
ENSG00000205744	ENSG00000205744.10	DENN domain containing 1C [Source:HGNC Symbol;Acc:HGNC:26225]	DENND1C	protein_coding	Q8IV53	79958	0.7617145088420676	1.0805527420471113	35.397666603990764	-1.716471809510448	-1.6924866549999076	-1.5117792577725073	0.21209361405739804	0.26348159369515406	0.011794941064788242	13	30	98	28	20	31
ENSG00000182327	ENSG00000182327.8	glycolipid transfer protein domain containing 2 [Source:HGNC Symbol;Acc:HGNC:33756]	GLTPD2	protein_coding	A6NH11	388323	0.09705884457107565	0.4123878921350454	23.256815912189015	-1.790130925212589	-1.7661874734932141	-1.5123335567500202	0.21536932264022327	0.28014849807391645	0.027698495669668227	16	20	38	19	19	9
ENSG00000063180	ENSG00000063180.9	carbonic anhydrase 11 [Source:HGNC Symbol;Acc:HGNC:1370]	CA11	protein_coding	O75493	770	3.4502075649556545	3.8545103370730165	269.6741468759993	-1.544403596449905	-1.8116962053411285	-1.5132132709384198	0.28202015741692055	0.2955957898800617	0.047573338876986566	273	136	283	158	189	168
ENSG00000130600	ENSG00000130600.19	H19 imprinted maternally expressed transcript [Source:HGNC Symbol;Acc:HGNC:4713]	H19	processed_transcript	NA	283120	1.0902081160476393	1.3517431824460946	45.42078960510504	-1.610046132417204	-1.6572508807241133	-1.5172492306729335	0.18138032681617186	0.22350787980294398	0.008734820724025833	32	32	79	31	37	29
ENSG00000090238	ENSG00000090238.12	yippee like 3 [Source:HGNC Symbol;Acc:HGNC:18327]	YPEL3	protein_coding	A0A024R624,P61236	83719	2.246462578362788	2.4954393364482916	101.07284386664364	-1.5991516366814185	-1.6196491471646397	-1.5282830943762578	0.14285889829839116	0.18672092603039506	0.003570773380656926	70	79	163	59	73	89
ENSG00000182310	ENSG00000182310.14	sperm acrosome associated 6 [Source:HGNC Symbol;Acc:HGNC:27113]	LINC00085	processed_transcript	W5XKT8	147650	2.8764138913784416	3.2333676539354017	172.5941161936714	-1.6240691228511601	-1.7638497966350064	-1.529273529153812	0.25326581447686497	0.28014849807391645	0.03278516588700591	152	89	257	87	137	116
ENSG00000180340	ENSG00000180340.7	frizzled class receptor 2 [Source:HGNC Symbol;Acc:HGNC:4040]	FZD2	protein_coding	Q14332,Q86UZ8	2535	5.534852421639872	5.963610716488227	1157.1740369285708	-1.6609542898072922	-1.8344287052185309	-1.5305588487272253	0.2774099217506387	0.2955957898800617	0.04639392869888634	1137	706	1151	484	943	737
ENSG00000131584	ENSG00000131584.19	ArfGAP with coiled-coil, ankyrin repeat and PH domains 3 [Source:HGNC Symbol;Acc:HGNC:16754]	ACAP3	protein_coding	Q8WTZ1,Q96P50	116983	3.916197923036757	4.230514039047319	343.6818080941271	-1.61419836883198	-1.6985062714007055	-1.5320728685208693	0.21090352463921241	0.25496788346300175	0.01985783683163877	294	249	401	210	291	205
ENSG00000167900	ENSG00000167900.12	thymidine kinase 1 [Source:HGNC Symbol;Acc:HGNC:11830]	TK1	protein_coding	K7ES52,P04183	7083	7.101889680157184	7.506140584681924	3372.6388653951312	-1.5986538462477664	-1.8089674138998655	-1.5381847381851517	0.2711504085690606	0.2955957898800617	0.041015125618228315	3334	2083	3159	1762	2551	2138
ENSG00000168268	ENSG00000168268.11	5'-nucleotidase domain containing 2 [Source:HGNC Symbol;Acc:HGNC:25717]	NT5DC2	protein_coding	Q9H857	64943	5.938506288548776	6.343046105283544	1509.7016995497315	-1.5344254907403365	-1.818015027529012	-1.5491275339364865	0.27744480176203573	0.2955957898800617	0.0405600096098347	1521	842	1472	867	1020	1000
ENSG00000204228	ENSG00000204228.4	hydroxysteroid 17-beta dehydrogenase 8 [Source:HGNC Symbol;Acc:HGNC:3554]	HSD17B8	protein_coding	A0A1U9X7U3,Q92506	7923	2.211132504794881	2.5671112537927234	109.95301766158134	-1.534150788658643	-1.7987669465279073	-1.5558607891522733	0.2590913352157195	0.27838522607368055	0.033250932452646716	104	76	107	65	67	81
ENSG00000137103	ENSG00000137103.20	transmembrane protein 8B [Source:HGNC Symbol;Acc:HGNC:21427]	TMEM8B	protein_coding	A6NDV4	51754	1.9433659434617105	2.197439808060716	81.61151607286543	-1.6398527639031077	-1.6469972206959849	-1.5582038858274805	0.13366088588828703	0.18047104765735883	0.002088026215015753	53	63	148	51	50	77
ENSG00000236829	ENSG00000236829.9	ribosomal protein L23a (RPL23A) pseudogene	Z97634.3	pseudogene	NA	100134368	-0.6247798469773097	-0.2817540089107078	14.490467928487869	-1.7746452487497089	-1.9318680762020801	-1.5602040245958657	0.23933140227779487	0.29380431871734053	0.04257875591763998	12	12	19	9	9	8
ENSG00000243566	ENSG00000243566.6	uroplakin 3B [Source:HGNC Symbol;Acc:HGNC:21444]	UPK3B	protein_coding	A0A0J9YVS6,Q9BT76	105375355	1.3138037662354356	1.7632475489626351	61.05011835689254	-2.1249304689439668	-1.922736273630028	-1.5602486289809132	0.2444476402655403	0.2955957898800617	0.045187517344375955	44	65	78	13	49	48
ENSG00000099822	ENSG00000099822.3	hyperpolarization activated cyclic nucleotide gated potassium and sodium channel 2 [Source:HGNC Symbol;Acc:HGNC:4846]	HCN2	protein_coding	Q9UL51	610	4.074736296477386	4.322153506986272	361.4127011414921	-1.587185412435993	-1.6222835099003416	-1.5619545045602503	0.12132346475413644	0.1582337565400358	0.0017039460864274067	265	299	499	241	283	264
ENSG00000225151	ENSG00000225151.10	GOLGA2 pseudogene 7 [Source:HGNC Symbol;Acc:HGNC:49516]	AC103965.1	pseudogene	NA	388152	1.524210796042141	1.9301898742209427	71.29018285440384	-1.5759627770144653	-1.8863893973947714	-1.562110052224642	0.28202015741692055	0.2955957898800617	0.04592438440940206	71	46	67	34	50	45
ENSG00000160298	ENSG00000160298.18	chromosome 21 open reading frame 58 [Source:HGNC Symbol;Acc:HGNC:1300]	C21orf58	protein_coding	P58505	54058	3.3360115635399765	3.649935007871206	227.04717975341117	-1.7601998404779406	-1.715812550626808	-1.5634191243941562	0.18138032681617186	0.23893536234758603	0.012556673311777209	170	198	302	101	207	154
ENSG00000187954	ENSG00000187954.12	cysteine and histidine rich 1 [Source:HGNC Symbol;Acc:HGNC:17806]	CYHR1	protein_coding	E9PJD7,Q6ZMK1	50626	5.576737567461067	6.002039905153482	1191.869963680411	-1.5974020204507944	-1.8524500760144331	-1.5676126519912232	0.2788253656280847	0.2955957898800617	0.04138284882552011	1200	738	1073	584	867	769
ENSG00000169297	ENSG00000169297.8	nuclear receptor subfamily 0 group B member 1 [Source:HGNC Symbol;Acc:HGNC:7960]	NR0B1	protein_coding	F1D8P4,P51843	190	4.546730490497584	4.869490955330162	537.8200728514774	-1.5700694757163203	-1.734774412837929	-1.5761261076922513	0.21739111650019613	0.23915921904445603	0.01686593613240493	483	375	581	375	366	352
ENSG00000185361	ENSG00000185361.9	TNF alpha induced protein 8 like 1 [Source:HGNC Symbol;Acc:HGNC:28279]	TNFAIP8L1	protein_coding	Q8WVP5	126282	3.4935429768477926	3.7796882354674275	249.6751617943853	-1.642250037613926	-1.6958693964028368	-1.58955663025343	0.15728452710889063	0.20078311354211767	0.006509308262241861	198	184	344	154	202	162
ENSG00000127586	ENSG00000127586.17	chromosome transmission fidelity factor 18 [Source:HGNC Symbol;Acc:HGNC:18435]	CHTF18	protein_coding	Q8WVB6	63922	4.30706941571324	4.672636439405425	470.26323154935017	-1.6596352156787024	-1.7979301057437853	-1.5939081530982688	0.23480778896664767	0.2711284959507068	0.02482359334325291	433	331	488	250	367	292
ENSG00000164488	ENSG00000164488.12	dishevelled binding antagonist of beta catenin 2 [Source:HGNC Symbol;Acc:HGNC:21231]	DACT2	protein_coding	Q5SW24	168002	0.8469893616749565	1.2494178583098583	42.23600923464693	-2.0807540461909797	-1.8896823213865197	-1.5957844239451293	0.21592559258176597	0.29380431871734053	0.031577151061521876	29	37	72	11	35	32
ENSG00000241935	ENSG00000241935.9	4-hydroxy-2-oxoglutarate aldolase 1 [Source:HGNC Symbol;Acc:HGNC:25155]	HOGA1	protein_coding	Q86XE5	112817	2.3779988505317196	2.6719706561139467	114.07351226991526	-1.7775390533161803	-1.7162401807633834	-1.598455125940339	0.14285889829839116	0.21389289664164213	0.005163909505669293	77	105	174	55	106	73
ENSG00000104870	ENSG00000104870.13	Fc fragment of IgG receptor and transporter [Source:HGNC Symbol;Acc:HGNC:3621]	FCGRT	protein_coding	A0A024QZI2,P55899	2217	3.84255319367072	4.270760054452661	359.27124687106925	-1.686938316308758	-1.8817590170422882	-1.5987368792146182	0.2703867557597284	0.2955957898800617	0.0388998149465983	360	211	359	162	252	243
ENSG00000068137	ENSG00000068137.15	pleckstrin homology, MyTH4 and FERM domain containing H3 [Source:HGNC Symbol;Acc:HGNC:26105]	PLEKHH3	protein_coding	Q7Z736,X6R3U4	79990	3.888921448415293	4.179357888707816	326.8557987481106	-1.7296636746527312	-1.70116771411886	-1.6000045446259608	0.14543068744581844	0.20389657111993498	0.004593914713527384	236	289	456	159	280	237
ENSG00000162062	ENSG00000162062.15	tubulin epsilon and delta complex 2 [Source:HGNC Symbol;Acc:HGNC:25849]	C16orf59	protein_coding	Q7L2K0	80178	4.056741657876613	4.549949864643679	437.555403672962	-1.7645675685071243	-1.9560668454653503	-1.602374972302594	0.28202015741692055	0.2955957898800617	0.048534955448188574	454	277	369	161	331	267
ENSG00000175873	NA	NA	AC004840.9	lincRNA	NA	NA	0.3270155484692919	0.6556787020806986	28.435199007586117	-1.7444065421483719	-1.8644332510137307	-1.6180143806207716	0.22087734757875457	0.25693971329580895	0.02193088314562764	23	25	35	16	22	15
ENSG00000100429	ENSG00000100429.18	histone deacetylase 10 [Source:HGNC Symbol;Acc:HGNC:18128]	HDAC10	protein_coding	Q969S8	83933	1.3151932412006966	1.729509710682278	62.28655794619886	-1.5407157383283956	-1.940087287081989	-1.6186281061289622	0.2923069814373502	0.29380431871734053	0.04149581432131161	63	44	51	35	38	37
ENSG00000076826	ENSG00000076826.9	calmodulin regulated spectrin associated protein family member 3 [Source:HGNC Symbol;Acc:HGNC:29307]	CAMSAP3	protein_coding	Q9P1Y5	57662	2.8362831871177887	3.175873013921811	165.90520841866189	-1.6847595737705476	-1.7956230031424136	-1.6229525952523112	0.19635708915719255	0.23893536234758603	0.01570603981503131	145	119	198	93	132	97
ENSG00000172771	ENSG00000172771.12	EF-hand calcium binding domain 12 [Source:HGNC Symbol;Acc:HGNC:28061]	EFCAB12	protein_coding	B3KXU6,Q6NXP0	90288	0.6700507578888049	1.036771904540548	37.72197366267047	-1.6714746806736756	-1.9141800906122248	-1.6232263101551612	0.2634085797255439	0.2697592090875291	0.03130332304962407	33	34	37	29	14	27
ENSG00000128274	ENSG00000128274.17	alpha 1,4-galactosyltransferase (P blood group) [Source:HGNC Symbol;Acc:HGNC:18149]	A4GALT	protein_coding	A0A0S2Z5J1,Q9NPC4	53947	3.287993369589013	3.6509028881395245	232.15160506516057	-1.651442360783959	-1.8234170980748734	-1.6254948948596835	0.22908878510633532	0.2562511292046738	0.02150941999008915	216	165	235	150	168	127
ENSG00000127220	ENSG00000127220.6	abhydrolase domain containing 8 [Source:HGNC Symbol;Acc:HGNC:23759]	ABHD8	protein_coding	B2C6G3,Q96I13	79575	2.494314731068857	2.8505923784699476	132.90050646568065	-1.6776015305344374	-1.8354756123943998	-1.6418015404072248	0.21739111650019613	0.24476433286920968	0.01824613843133616	120	84	168	68	93	91
ENSG00000245848	ENSG00000245848.3	CCAAT enhancer binding protein alpha [Source:HGNC Symbol;Acc:HGNC:1833]	CEBPA	protein_coding	P49715	1050	3.2103753253329823	3.5365859371574255	207.3196396719159	-1.9007878478222922	-1.7859380525324464	-1.6652604018325103	0.13054951122742597	0.21420006179113718	0.003958208049803894	134	190	352	99	204	107
ENSG00000137486	ENSG00000137486.17	arrestin beta 1 [Source:HGNC Symbol;Acc:HGNC:711]	ARRB1	protein_coding	B7Z1Q3,P49407	408	3.400254222944998	3.6334729516250444	218.10307384936	-1.6356352369863427	-1.644870400751755	-1.6679085387856936	0.05832165794711963	0.07998234417004967	9.787809796108721e-10	108	200	466	178	156	153
ENSG00000106009	ENSG00000106009.16	BRCA1 associated ATM activator 1 [Source:HGNC Symbol;Acc:HGNC:21701]	BRAT1	protein_coding	Q6PJG6	221927	5.4690389015965035	5.991944244060115	1186.625823058274	-1.8421357568403782	-2.0163564149943523	-1.671228620438933	0.27711621697031474	0.2955957898800617	0.04258154823662629	1229	753	1058	442	991	551
ENSG00000162066	ENSG00000162066.15	amidohydrolase domain containing 2 [Source:HGNC Symbol;Acc:HGNC:24262]	AMDHD2	protein_coding	Q9Y303	51005	3.8340443686545123	4.398847658404922	394.1937978763184	-1.981605478547381	-2.073152427932895	-1.673126718096656	0.2792115260992587	0.2955957898800617	0.04855958907834311	410	267	333	107	314	213
ENSG00000104833	ENSG00000104833.12	tubulin beta 4A class IVa [Source:HGNC Symbol;Acc:HGNC:20774]	TUBB4A	protein_coding	P04350	10382	3.431216062138907	3.729091841378457	241.27841645338347	-1.7004516202482152	-1.7638851500373505	-1.6755068360583705	0.13171556261476777	0.17132258328927608	0.0028903962723065882	192	202	302	151	180	153
ENSG00000235241	ENSG00000235241.1	cyclin-dependent kinase 5 (CDK5) pseudogene	RP11-108M9.5	pseudogene	NA	NA	0.2653546239997055	0.6294841783226556	28.51239173382464	-1.7067093543272658	-1.9692917788803346	-1.6786705787950742	0.2508697446836769	0.2623510622494029	0.027547398925128634	26	23	30	16	15	19
ENSG00000244187	ENSG00000244187.8	transmembrane protein 141 [Source:HGNC Symbol;Acc:HGNC:28211]	TMEM141	protein_coding	Q96I45	85014	5.045101314665935	5.590654017637863	906.9074445366391	-1.6985326261759337	-2.0548511492037136	-1.68773612031218	0.29745741386980734	0.2955957898800617	0.04494038576924202	1014	416	824	386	607	497
ENSG00000130762	ENSG00000130762.15	Rho guanine nucleotide exchange factor 16 [Source:HGNC Symbol;Acc:HGNC:15515]	ARHGEF16	protein_coding	B3KTS4,Q5VV41	27237	2.3404506163339382	2.6900175809581257	118.11815184377531	-1.7728178128640104	-1.8565392839125892	-1.6901844538954596	0.18294445922131125	0.2247726566507405	0.010872745803125737	100	87	155	54	74	95
ENSG00000106927	ENSG00000106927.12	alpha-1-microglobulin/bikunin precursor [Source:HGNC Symbol;Acc:HGNC:453]	AMBP	protein_coding	P02760	259	3.527629499289608	3.9599382529918365	290.74288846399423	-1.6715260130324847	-1.944596752902904	-1.6923466440283172	0.2564561002224554	0.27838522607368055	0.02832293826336784	299	157	299	174	162	184
ENSG00000260806	ENSG00000260806.1	novel transcript, antisense to PAPOLA	RP11-872J21.3	antisense	NA	NA	0.094542473192327	0.5474671993171508	27.578842615673615	-1.6571056911610058	-2.1149261804052624	-1.6949975403156476	0.3092086026444205	0.2955957898800617	0.04621815308577433	28	23	20	15	12	17
ENSG00000179886	ENSG00000179886.6	tigger transposable element derived 5 [Source:HGNC Symbol;Acc:HGNC:18336]	TIGD5	protein_coding	Q53EQ6	84948	3.694070529457112	4.2010402951810715	343.014231532914	-1.9054698429982946	-2.0270230946412147	-1.7019023441698087	0.2666907204808696	0.2955957898800617	0.03784385456870838	350	216	332	112	259	200
ENSG00000242612	ENSG00000242612.7	2,4-dienoyl-CoA reductase 2 [Source:HGNC Symbol;Acc:HGNC:2754]	DECR2	protein_coding	Q9NUI1	26063	4.265654035647659	4.768792378288497	511.020648098408	-1.7444716973645877	-2.023683994380191	-1.708611118164202	0.27970812622245217	0.2955957898800617	0.03704944459072178	547	308	419	226	348	284
ENSG00000182809	ENSG00000182809.11	cysteine rich protein 2 [Source:HGNC Symbol;Acc:HGNC:2361]	CRIP2	protein_coding	P52943	1397	3.7319470998454785	4.098919680790076	314.31663886233025	-1.7951419642309756	-1.869198983239475	-1.7100931737703131	0.18456781792807905	0.23005705146341224	0.010576219387073243	273	258	343	150	239	197
ENSG00000184990	ENSG00000184990.13	SIVA1 apoptosis inducing factor [Source:HGNC Symbol;Acc:HGNC:17712]	SIVA1	protein_coding	O15304	10572	5.656539735701566	6.140868495527945	1308.644447447545	-1.8705559387817212	-1.9977069697035832	-1.7148713254740728	0.2508697446836769	0.2955957898800617	0.030683634286210758	1289	912	1259	488	1072	666
ENSG00000105518	ENSG00000105518.14	transmembrane protein 205 [Source:HGNC Symbol;Acc:HGNC:29631]	TMEM205	protein_coding	A0A024R7D3,Q6UW68	374882	6.313485923492097	6.943078248795938	2333.88448160327	-1.673604513531634	-2.162312525966709	-1.7252913734829907	0.313442640646019	0.2955957898800617	0.049960961672196	2794	1026	1667	956	1374	1264
ENSG00000227799	ENSG00000227799.1	pseudogene similar to RIKEN cDNA 2210021J22	AC012358.4	pseudogene	NA	NA	-0.5093400602929543	-0.11466252684503565	16.18164789697427	-1.9873999823786948	-2.0578041130570446	-1.7308434617716784	0.22087734757875457	0.27838522607368055	0.026654921167294617	12	18	20	7	12	8
ENSG00000142235	ENSG00000142235.11	lemur tyrosine kinase 3 [Source:HGNC Symbol;Acc:HGNC:19295]	LMTK3	protein_coding	A0A0A0MQW5,Q96Q04	114783	2.7178854272064004	3.2978749491738886	185.67120149243047	-1.8950534999961535	-2.138267920927497	-1.7333498020449374	0.2850850989672667	0.2955957898800617	0.04590917435992214	205	96	172	53	116	119
ENSG00000149809	ENSG00000149809.16	transmembrane 7 superfamily member 2 [Source:HGNC Symbol;Acc:HGNC:11863]	TM7SF2	protein_coding	A0A024R577,O76062	7108	4.018020815528867	4.5193352047650155	429.5392227481568	-1.7955314695605926	-2.0373745560788676	-1.734865212232799	0.2711504085690606	0.2955957898800617	0.03332175348209435	456	245	395	178	292	245
ENSG00000143416	ENSG00000143416.21	selenium binding protein 1 [Source:HGNC Symbol;Acc:HGNC:10719]	SELENBP1	protein_coding	Q13228,V9HWG1	8991	3.649273970087652	3.96236212977895	283.7294797793626	-1.7426548400549255	-1.8193215943216487	-1.7385815651202396	0.12274024517885587	0.15782726092247096	0.0017722263719885734	228	193	436	197	195	164
ENSG00000171703	ENSG00000171703.17	transcription elongation factor A2 [Source:HGNC Symbol;Acc:HGNC:11614]	TCEA2	protein_coding	Q15560,Q6IB64	6919	3.7986908555476715	4.419371369248384	406.5659382306776	-1.7378068193653609	-2.16915244396119	-1.7390941546089334	0.3092086026444205	0.2955957898800617	0.04933855315145795	483	162	337	194	259	170
ENSG00000165272	ENSG00000165272.16	aquaporin 3 (Gill blood group) [Source:HGNC Symbol;Acc:HGNC:636]	AQP3	protein_coding	Q92482	360	3.09397393332082	3.4141175153705805	183.9798262397231	-1.7663264178011655	-1.818562583504856	-1.7566749040112404	0.1279733920186999	0.15782726092247096	2.0753571293949386e-5	63	198	476	139	131	110
ENSG00000091262	ENSG00000091262.15	ATP binding cassette subfamily C member 6 [Source:HGNC Symbol;Acc:HGNC:57]	ABCC6	protein_coding	O95255	368	1.1041634224104584	1.4114501865445763	45.833116012626434	-1.8976483684394436	-1.8212961448615632	-1.7576089364981509	0.10878863391252223	0.16138437087738874	1.5724622545635385e-4	22	47	99	24	34	34
ENSG00000173991	ENSG00000173991.6	titin-cap [Source:HGNC Symbol;Acc:HGNC:11610]	TCAP	protein_coding	A2TDC0,O15273	8557	0.37191418887020267	0.7089101940344634	29.597670522695395	-1.7831654037679316	-1.9618787331983596	-1.7594940671043147	0.19115561066704212	0.21023443727510208	0.008832739909385543	24	28	35	18	16	19
ENSG00000168101	ENSG00000168101.14	nudix hydrolase 16 like 1 [Source:HGNC Symbol;Acc:HGNC:28154]	NUDT16L1	protein_coding	B2RD96,Q9BRJ7,W4VSQ8	84309	3.5269287265503735	3.9204688201093965	278.7752041381927	-1.850109944361633	-1.9348775605555364	-1.7630143034672316	0.18559327169218565	0.23032482775508029	0.01077128566048572	251	212	314	121	193	186
ENSG00000172794	ENSG00000172794.20	RAB37, member RAS oncogene family [Source:HGNC Symbol;Acc:HGNC:30268]	RAB37	protein_coding	A0A024R8K6,B3KPZ5,B7Z3L0,Q96AX2	326624	2.7403868688356825	3.0736192008123626	147.0298131737367	-1.8897376452835442	-1.8584326804793134	-1.7633480677039428	0.11264747054849987	0.1582337565400358	2.5766530064019554e-4	67	138	357	136	55	110
ENSG00000122971	ENSG00000122971.9	acyl-CoA dehydrogenase short chain [Source:HGNC Symbol;Acc:HGNC:90]	ACADS	protein_coding	B4DUH1,E5KSD5,E9PE82,P16219	35	3.5995077871220156	4.2283973475039955	352.9990173082454	-2.0382670140017582	-2.1894822394213542	-1.765185749227338	0.27970812622245217	0.2955957898800617	0.04604030439433912	391	204	297	100	278	149
ENSG00000128311	ENSG00000128311.14	thiosulfate sulfurtransferase [Source:HGNC Symbol;Acc:HGNC:12388]	TST	protein_coding	Q16762	7263	5.311070337298909	5.829472224412494	1059.0241489845641	-1.9099442696892348	-2.0663128836827296	-1.7690160767800232	0.2545770935170005	0.2955957898800617	0.03019061166525893	1085	611	1132	357	799	572
ENSG00000188883	ENSG00000188883.5	killer cell lectin like receptor G2 [Source:HGNC Symbol;Acc:HGNC:24778]	KLRG2	protein_coding	A4D1S0	346689	-0.17163742796095943	0.291131907749482	22.424472343330635	-1.9884582356579772	-2.1543939646896844	-1.7691368233193547	0.25302242568037875	0.2912628265994277	0.036305241279754104	21	12	35	8	11	16
ENSG00000165804	ENSG00000165804.16	zinc finger protein 219 [Source:HGNC Symbol;Acc:HGNC:13011]	ZNF219	protein_coding	Q9P2Y4	51222	5.009848406761022	5.305632755406071	708.0904774814527	-1.8327456896822412	-1.800413218420987	-1.7707931276393298	0.0728452586213903	0.11592669544394878	6.013101674093861e-5	456	726	1082	364	574	467
ENSG00000254815	ENSG00000254815.6	LMNTD2 antisense RNA 1 [Source:HGNC Symbol;Acc:HGNC:41204]	RP11-496I9.1	antisense	NA	692247	0.4027312866985865	0.7897675033343552	31.809614884510058	-1.830627870005319	-2.036444461693285	-1.78440922506584	0.21739111650019613	0.23893536234758603	0.016710840394298855	29	21	43	21	19	14
ENSG00000153048	ENSG00000153048.11	calcium regulated heat stable protein 1 [Source:HGNC Symbol;Acc:HGNC:17150]	CARHSP1	protein_coding	Q9Y2V2	23589	6.1577919857199985	6.7116713049610786	1973.2569785946205	-1.7348790356299295	-2.1166141551648487	-1.7902711794455055	0.28202015741692055	0.2955957898800617	0.033881500239074415	2222	965	1712	877	1168	1104
ENSG00000146540	ENSG00000146540.15	chromosome 7 open reading frame 50 [Source:HGNC Symbol;Acc:HGNC:22421]	C7orf50	protein_coding	Q9BRJ6	84310	5.9772676587884925	6.65731896621078	1915.7686384393255	-1.7956270072092269	-2.2453226290833914	-1.7930934815296984	0.310581408568635	0.2955957898800617	0.04772598114267971	2306	954	1237	679	1271	834
ENSG00000105655	ENSG00000105655.19	inositol-3-phosphate synthase 1 [Source:HGNC Symbol;Acc:HGNC:29821]	ISYNA1	protein_coding	A0A140VK73,Q9NPH2	51477	4.138799737083645	4.728537257614695	502.2363335293368	-1.7543401338558686	-2.1637883956774426	-1.7948565503254847	0.29692624028668574	0.2955957898800617	0.03981550980687023	585	239	391	234	299	243
ENSG00000188959	ENSG00000188959.9	chromosome 9 open reading frame 152 [Source:HGNC Symbol;Acc:HGNC:31455]	C9orf152	protein_coding	A8K2L3,Q5JTZ5	401546	0.49797529000032714	0.9212279932898214	32.10051524128009	-2.1400476682465106	-2.013171376457941	-1.795909037730982	0.16178172195858914	0.2369260512457905	0.006573965077503596	14	35	76	32	9	20
ENSG00000254827	ENSG00000254827.6	solute carrier family 22 member 18 antisense [Source:HGNC Symbol;Acc:HGNC:10965]	SLC22A18AS	protein_coding	Q8N1D0	5003	2.614840869034983	3.1407960540554596	166.74497485223762	-1.7335460043368869	-2.1177491409983644	-1.7972435418528065	0.2793708815615443	0.29380431871734053	0.032905117629143936	185	82	156	79	98	88
ENSG00000064205	ENSG00000064205.10	cellular communication network factor 5 [Source:HGNC Symbol;Acc:HGNC:12770]	WISP2	protein_coding	O76076	8839	3.5377806551986275	3.96728184299209	289.5875747754868	-1.8683573005658967	-2.000272067466664	-1.8045361985064905	0.20266962556044307	0.23917839766639878	0.012865533418005332	275	216	294	159	212	129
ENSG00000165716	ENSG00000165716.11	divergent protein kinase domain 1B [Source:HGNC Symbol;Acc:HGNC:28290]	FAM69B	protein_coding	A0A024R8I5,Q5VUD6	138311	3.7709452527772114	4.19287288461587	336.7593763134116	-1.9304422684562188	-1.9881900174715015	-1.8057312093222004	0.1850586444717865	0.2369260512457905	0.010818472924515151	305	258	383	136	255	192
ENSG00000185522	ENSG00000185522.9	lamin tail domain containing 2 [Source:HGNC Symbol;Acc:HGNC:28561]	C11orf35	protein_coding	Q8IXW0	256329	1.4886639913025341	2.003224926102473	75.98698134200393	-1.74586989409373	-2.1488083267335663	-1.8107269398651915	0.28202015741692055	0.29380431871734053	0.033250932452646716	82	49	62	30	41	47
ENSG00000095906	ENSG00000095906.17	nucleotide binding protein 2 [Source:HGNC Symbol;Acc:HGNC:8042]	NUBP2	protein_coding	B7Z6P0,H3BQR2,Q9Y5Y2	10101	5.508324148636835	6.141249444303469	1333.6002806422748	-1.854738083625447	-2.215745217530928	-1.8203719891654655	0.29306624474756354	0.2955957898800617	0.039926755991281246	1546	670	1051	455	896	627
ENSG00000183779	ENSG00000183779.7	zinc finger protein 703 [Source:HGNC Symbol;Acc:HGNC:25883]	ZNF703	protein_coding	Q9H7S9	80139	3.877236688036726	4.265908567194159	353.8055187751877	-1.865168155365821	-1.962773218246567	-1.825829306933788	0.16178172195858914	0.20367603169421836	0.005523062519649941	317	238	465	171	239	218
ENSG00000108602	ENSG00000108602.18	aldehyde dehydrogenase 3 family member A1 [Source:HGNC Symbol;Acc:HGNC:405]	ALDH3A1	protein_coding	I3L3I9,P30838,Q6PKA6	218	10.266499691554726	10.796478878369717	33404.35491892379	-1.7944270705442422	-2.1175124729518378	-1.8259791982879263	0.26525724275744117	0.2912628265994277	0.02486442179058589	36985	17138	29948	17327	17937	18597
ENSG00000090661	ENSG00000090661.12	ceramide synthase 4 [Source:HGNC Symbol;Acc:HGNC:23747]	CERS4	protein_coding	Q53HF9,Q9HA82	79603	1.8800128393657636	2.3476231509713084	95.6120880284434	-1.7557477087500923	-2.09306776589556	-1.8276206954606937	0.2508697446836769	0.2623510622494029	0.021970115394327625	99	51	108	52	41	64
ENSG00000161618	ENSG00000161618.10	aldehyde dehydrogenase 16 family member A1 [Source:HGNC Symbol;Acc:HGNC:28114]	ALDH16A1	protein_coding	Q8IZ83	126133	4.965417654536588	5.527744315868058	861.597527365372	-1.9906864920102556	-2.146289919883052	-1.8293888316969698	0.2564561002224554	0.2955957898800617	0.02987001707400841	903	546	809	270	653	413
ENSG00000103426	ENSG00000103426.12	CORO7-PAM16 readthrough [Source:HGNC Symbol;Acc:HGNC:44424]	CORO7-PAM16	protein_coding	A0A0A6YYL4	100529144	1.6247725490671896	2.3696954564209056	86.94722571580412	-2.3832269935864674	-2.3921576714744304	-1.8401089532447563	0.2758796130980302	0.2955957898800617	0.03917340050310114	20	62	354	22	35	74
ENSG00000188486	ENSG00000188486.3	H2A.X variant histone [Source:HGNC Symbol;Acc:HGNC:4739]	H2AFX	protein_coding	P16104	3014	6.635994180361889	7.220536075200986	2802.5133422205886	-1.8834460028645996	-2.175581699105407	-1.8437778695889437	0.27711621697031474	0.2955957898800617	0.031321080671198584	3113	1703	2138	1021	1851	1417
ENSG00000177595	ENSG00000177595.18	p53-induced death domain protein 1 [Source:HGNC Symbol;Acc:HGNC:16491]	PIDD	protein_coding	Q9HB75	55367	3.5483958489451966	4.119855339015194	327.71190401717536	-1.9089224268671952	-2.176880181250251	-1.8470418341090824	0.273707531584923	0.2955957898800617	0.03145773954910314	364	174	295	116	208	176
ENSG00000127445	ENSG00000127445.14	peptidylprolyl cis/trans isomerase, NIMA-interacting 1 [Source:HGNC Symbol;Acc:HGNC:8988]	PIN1	protein_coding	Q13526	5300	5.5977922759756185	6.239895862642925	1432.6741234579144	-1.7777577438904046	-2.2407911751266054	-1.854452162154143	0.30199727506066026	0.2955957898800617	0.03822826884476713	1702	716	1001	577	868	661
ENSG00000108479	ENSG00000108479.12	galactokinase 1 [Source:HGNC Symbol;Acc:HGNC:4118]	GALK1	protein_coding	P51570,V9HWE7	2584	5.479560919127477	6.155897931289436	1353.2123651291224	-1.8378361839045865	-2.273813647907898	-1.8547257168769986	0.30422211581949843	0.2955957898800617	0.04145795925721795	1624	644	969	468	869	599
ENSG00000256802	ENSG00000256802.2	novel transcript, antisense to TJP1	RP11-680F8.1	antisense	NA	100130111	4.942242496706764	5.488432482548481	840.7496396353176	-1.904394321905887	-2.1454531203587637	-1.8554073837945595	0.2584914464134467	0.2914817130635209	0.02529393284439298	901	489	788	305	570	437
ENSG00000135617	ENSG00000135617.4	protease associated domain containing 1 [Source:HGNC Symbol;Acc:HGNC:16047]	PRADC1	protein_coding	Q9BSG0	84279	3.579616727835107	4.328369256804783	385.81222170107566	-1.798096127483197	-2.358693204902802	-1.8576905793487877	0.3169191396222259	0.2955957898800617	0.04935292574133427	492	160	228	133	208	182
ENSG00000129354	ENSG00000129354.11	adaptor related protein complex 1 subunit mu 2 [Source:HGNC Symbol;Acc:HGNC:558]	AP1M2	protein_coding	Q53GI5,Q9Y6Q5	10053	5.166815291023136	5.7688771473678395	1028.9272536110723	-1.8404647809672723	-2.2029952676602877	-1.8578207570872263	0.28202015741692055	0.2955957898800617	0.03287723378722486	1177	521	855	396	663	488
ENSG00000087076	ENSG00000087076.9	hydroxysteroid 17-beta dehydrogenase 14 [Source:HGNC Symbol;Acc:HGNC:23238]	HSD17B14	protein_coding	A0A140VJH8,Q9BPX1	51171	3.2855546161371167	3.7870563400816417	258.85139589469884	-1.86121964224581	-2.118551067855126	-1.8672448019874457	0.23933140227779487	0.2663733809275838	0.01943402439029853	274	145	261	138	164	113
ENSG00000142046	ENSG00000142046.15	transmembrane protein 91 [Source:HGNC Symbol;Acc:HGNC:32393]	TMEM91	protein_coding	Q6ZNR0	641649	2.106340302448401	2.8501477273306555	139.4298514078845	-1.7718038457379364	-2.389995143248383	-1.8734271167109413	0.3169191396222259	0.2955957898800617	0.04990064898940197	177	55	94	41	72	71
ENSG00000073350	ENSG00000073350.14	LLGL scribble cell polarity complex component 2 [Source:HGNC Symbol;Acc:HGNC:6629]	LLGL2	protein_coding	A0PJJ0,J3QRV5,Q6P1M3	3993	5.781641414817963	6.134468684793461	1273.302561344515	-1.9318866138409774	-1.9375778914066406	-1.8744909548076707	0.08810204230389264	0.14328898580713126	4.257779086925549e-4	971	1133	1813	591	950	775
ENSG00000111671	ENSG00000111671.9	splA/ryanodine receptor domain and SOCS box containing 2 [Source:HGNC Symbol;Acc:HGNC:29522]	SPSB2	protein_coding	Q99619	105369632,84727	2.1530024140511532	2.844927961150937	137.89309946643215	-1.84409489074008	-2.3376948715755463	-1.8765770981509429	0.3092086026444205	0.2955957898800617	0.04470176453800752	167	72	89	49	89	50
ENSG00000130881	ENSG00000130881.14	LDL receptor related protein 3 [Source:HGNC Symbol;Acc:HGNC:6695]	LRP3	protein_coding	O75074	4037	5.738240546653036	6.360780906050455	1549.0211745318065	-1.9197379843009377	-2.236372544940716	-1.8851793707672433	0.27970812622245217	0.2955957898800617	0.032066896468922114	1762	839	1265	504	1014	758
ENSG00000149489	ENSG00000149489.8	retinal outer segment membrane protein 1 [Source:HGNC Symbol;Acc:HGNC:10254]	ROM1	protein_coding	Q03395	6094	0.8120559773537532	1.1800066173194688	40.80768057383962	-1.9914565483403779	-2.0303801465907885	-1.8863124531051951	0.13875218945786677	0.181338463671117	0.0023557445272561757	31	38	59	17	27	26
ENSG00000065621	ENSG00000065621.15	glutathione S-transferase omega 2 [Source:HGNC Symbol;Acc:HGNC:23064]	GSTO2	protein_coding	Q9H4Y5	119391	0.5890163164698721	1.264659013597138	47.278390907224825	-1.6347011238292342	-2.413369685827341	-1.8880483814314257	0.3229744342196577	0.2955957898800617	0.04980389948005513	60	20	31	24	19	19
ENSG00000188483	ENSG00000188483.8	immediate early response 5 like [Source:HGNC Symbol;Acc:HGNC:23679]	IER5L	protein_coding	Q5T953	389792	7.183009314262487	7.860509841825724	4411.31856033821	-1.8743750079706307	-2.292228587304356	-1.8891042583864202	0.29706953789320384	0.2955957898800617	0.03784385456870838	5330	2018	3207	1559	2595	2117
ENSG00000090920	NA	NA	FCGBP	protein_coding	NA	NA	5.445055479927842	5.751279582183165	954.0742471383766	-1.8731507847694626	-1.8818528207827105	-1.8912058882100378	0.050327559006661915	0.07667937264184607	7.436648895402305e-9	517	791	2210	600	634	622
ENSG00000178623	ENSG00000178623.12	G protein-coupled receptor 35 [Source:HGNC Symbol;Acc:HGNC:4492]	GPR35	protein_coding	A8K2J1,B2RA17,Q9HC97	2859	0.08920094368818797	0.5681992365617065	27.546067306666693	-1.9847645920468846	-2.225320648312891	-1.8953275691771287	0.24592299849905733	0.2663733809275838	0.024315083838613673	27	14	41	11	16	14
ENSG00000186204	ENSG00000186204.15	cytochrome P450 family 4 subfamily F member 12 [Source:HGNC Symbol;Acc:HGNC:18857]	CYP4F12	protein_coding	A0A0A0MR49,Q9HCS2	66002	2.035545546935036	2.415444828485371	97.50418226675843	-1.9277260694445086	-2.031731871942383	-1.9096688468905123	0.12274024517885587	0.15704821595477425	0.0018427020814626785	81	74	143	69	36	67
ENSG00000112667	ENSG00000112667.13	2'-deoxynucleoside 5'-phosphate N-hydrolase 1 [Source:HGNC Symbol;Acc:HGNC:21218]	DNPH1	protein_coding	O43598	10591	4.76608576798011	5.531928867254254	878.2402378847056	-2.1073205557445944	-2.392636113723151	-1.9163788928029983	0.2950490647324951	0.2955957898800617	0.04299504309681977	1052	480	597	211	626	318
ENSG00000116661	ENSG00000116661.11	F-box protein 2 [Source:HGNC Symbol;Acc:HGNC:13581]	FBXO2	protein_coding	Q9UK22	26232	2.5923843570680734	3.06283657533972	156.48168065486777	-1.8471288649816253	-2.1271256509143854	-1.919142369428565	0.21739111650019613	0.2321749891830652	0.011755104167690905	161	95	164	82	86	83
ENSG00000100116	ENSG00000100116.16	glycine C-acetyltransferase [Source:HGNC Symbol;Acc:HGNC:4188]	GCAT	protein_coding	A8K228,O75600	23464	1.4597362327543384	2.1437341057270225	85.16937490747009	-1.8698559542942124	-2.3770120348026578	-1.9203038661697422	0.305015689084549	0.2955957898800617	0.042098460743573686	103	34	76	27	52	34
ENSG00000119333	ENSG00000119333.11	WD repeat domain 34 [Source:HGNC Symbol;Acc:HGNC:28296]	WDR34	protein_coding	Q96EX3	89891	6.851152956485972	7.491853880642653	3396.4706185798764	-1.9669415957352807	-2.272323903878217	-1.921756026750385	0.27711621697031474	0.2955957898800617	0.03037446976996197	3914	1828	2679	1117	2174	1596
ENSG00000004777	ENSG00000004777.18	Rho GTPase activating protein 33 [Source:HGNC Symbol;Acc:HGNC:23085]	ARHGAP33	protein_coding	A1A5D2,O14559	115703	1.9819678554311406	2.318542286289207	90.102556129847	-1.8941363046448438	-1.9862781296954193	-1.924503760652129	0.07957415028657652	0.08958577289751597	9.914105345719015e-5	66	96	115	59	45	59
ENSG00000174851	ENSG00000174851.16	Yip1 interacting factor homolog A, membrane trafficking protein [Source:HGNC Symbol;Acc:HGNC:16688]	YIF1A	protein_coding	A6NGW1,A8K509,O95070	10897	5.5373966258713025	6.138540067967074	1327.51651599242	-1.8944823345109247	-2.239311976369281	-1.9257100840011498	0.273707531584923	0.29380431871734053	0.025361475606877435	1504	704	1135	503	830	626
ENSG00000271380	ENSG00000271380.1	uncharacterized LOC101928120 [Source:NCBI gene;Acc:101928120]	RP11-307C12.12	antisense	NA	101928120	-1.3449285515930718	-0.7860889578192782	10.014457500858365	-2.321446303460694	-2.4428184173613348	-1.928661013201254	0.22982429574364377	0.2955957898800617	0.041763628877956885	9	6	18	4	6	3
ENSG00000100033	ENSG00000100033.16	proline dehydrogenase 1 [Source:HGNC Symbol;Acc:HGNC:9453]	PRODH	protein_coding	O43272	102724788,5625	1.3482905539216934	1.7288259266593355	59.82692840342163	-2.0432213835362854	-2.048813214746013	-1.9293675965017603	0.12117329017145752	0.15977446155917763	0.0012692053711564882	45	55	90	23	37	42
ENSG00000167700	ENSG00000167700.9	major facilitator superfamily domain containing 3 [Source:HGNC Symbol;Acc:HGNC:25157]	MFSD3	protein_coding	Q96ES6	113655	4.815647754678197	5.495250500422787	853.7741084264495	-2.0010800669939823	-2.3176444983622235	-1.9294178405324998	0.28202015741692055	0.2955957898800617	0.03413700108538046	1000	425	698	252	569	366
ENSG00000161888	ENSG00000161888.11	SPC24 component of NDC80 kinetochore complex [Source:HGNC Symbol;Acc:HGNC:26913]	SPC24	protein_coding	B4E086,Q8NBT2	147841	4.326355973751286	4.868634601991409	549.7549767979727	-1.860631115539881	-2.190731791493912	-1.9320792157990019	0.25302242568037875	0.2696259444468566	0.017913132386569	607	305	489	262	277	309
ENSG00000174917	ENSG00000174917.8	mitochondrial contact site and cristae organizing system subunit 13 [Source:HGNC Symbol;Acc:HGNC:33702]	C19orf70	protein_coding	A0A140TA84,A0A140TA86,Q5XKP0	125988	4.541426581431867	5.293135695906015	750.4086520821721	-1.843638765254215	-2.3903819472203054	-1.9329601231504547	0.313442640646019	0.2955957898800617	0.04169619649575648	950	324	461	279	430	292
ENSG00000204839	ENSG00000204839.9	maestro heat like repeat family member 6 [Source:HGNC Symbol;Acc:HGNC:27814]	MROH6	protein_coding	A6NGR9	642475	2.6168602438308466	3.1514865185016205	166.41666628396362	-2.026986053661006	-2.200120471528046	-1.936263046678415	0.22982429574364377	0.2652022642508098	0.017594241282066315	172	108	168	56	112	83
ENSG00000103316	ENSG00000103316.11	crystallin mu [Source:HGNC Symbol;Acc:HGNC:2418]	CRYM	protein_coding	Q14894	1428	0.954878223545444	1.3010309167273149	43.948325563623364	-1.9917818216534646	-2.0259972350958586	-1.943966957969772	0.08790977613340778	0.10950945067697848	1.5754206195949105e-4	31	37	79	23	26	28
ENSG00000168061	ENSG00000168061.17	SAC3 domain containing 1 [Source:HGNC Symbol;Acc:HGNC:30179]	SAC3D1	protein_coding	F8WC89	29901	4.449026183515412	5.2450325485045886	727.3506566584207	-1.8794172273483754	-2.43876156335881	-1.9459880327147188	0.3154340378288108	0.2955957898800617	0.04397942731301206	934	322	404	223	408	306
ENSG00000180448	ENSG00000180448.10	Rho GTPase activating protein 45 [Source:HGNC Symbol;Acc:HGNC:17102]	HMHA1	protein_coding	B3KVA9,B3KXW7,F5H1R4,K7ES92,K7ES98,Q8IYN3,Q92619	23526	2.8234811570990983	3.21952163525698	170.80064571977078	-1.9779619059018845	-2.058220590398453	-1.9477072583072859	0.11197975193752441	0.15190972707072234	0.0015316079515600226	146	140	220	91	73	129
ENSG00000099330	ENSG00000099330.9	occludin/ELL domain containing 1 [Source:HGNC Symbol;Acc:HGNC:26221]	OCEL1	protein_coding	M0QZ36,Q9H607	79629	2.6380772433544335	3.2385418820751273	179.13827446878994	-1.9172211314904364	-2.2831836141808353	-1.9579445092959933	0.273707531584923	0.2912628265994277	0.025529204968823913	204	101	145	64	86	108
ENSG00000273472	ENSG00000273472.1	novel transcript	RP11-102N12.3	lincRNA	NA	NA	-1.7108698126103916	-1.020518400954641	7.568205402517526	-2.7143221973792238	-2.545731019355995	-1.966272983679202	0.18356357122738304	0.2955957898800617	0.04723833997572563	4	9	17	3	1	6
ENSG00000173566	NA	NA	NUDT18	protein_coding	NA	NA	3.634558630706778	4.371559267541758	397.31818230508173	-1.8398537843001443	-2.4029336524333393	-1.9670235728034255	0.310581408568635	0.2955957898800617	0.03843386883830778	505	161	258	156	194	179
ENSG00000130203	ENSG00000130203.10	apolipoprotein E [Source:HGNC Symbol;Acc:HGNC:613]	APOE	protein_coding	A0A0S2Z3D5,P02649	348	1.641908000502869	2.3648892042830414	99.77021117850187	-1.7945908439575071	-2.4363782154713522	-1.968536965366072	0.313442640646019	0.2955957898800617	0.041205501878714204	125	35	84	35	36	59
ENSG00000261067	ENSG00000261067.7	novel transcript	RP11-264B17.3	processed_transcript	NA	NA	0.48696453221522196	1.2272461347533492	44.30416644158399	-1.700390557330258	-2.5181462597801554	-1.969859912556156	0.35283920085856446	0.2955957898800617	0.044129346595588384	44	56	14	21	22	13
ENSG00000180096	ENSG00000180096.12	septin 1 [Source:HGNC Symbol;Acc:HGNC:2879]	SEPT1	protein_coding	J3KNL2,Q8WYJ6	1731	0.687177606242348	1.467731871164893	54.84556110421288	-1.6662371666150635	-2.5471369989739334	-1.9745001620334106	0.3283675133982352	0.2955957898800617	0.049590175447779494	73	18	36	22	18	26
ENSG00000170476	ENSG00000170476.16	marginal zone B and B1 cell specific protein [Source:HGNC Symbol;Acc:HGNC:30125]	MZB1	protein_coding	Q8WU39	51237	-0.9150071158146504	-0.4049588731427184	11.860016529978049	-2.2475720244133206	-2.2542933122834135	-1.9786696796329204	0.17962320533196063	0.2623510622494029	0.011791766951423805	4	18	26	6	7	6
ENSG00000242574	ENSG00000242574.9	major histocompatibility complex, class II, DM beta [Source:HGNC Symbol;Acc:HGNC:4935]	HLA-DMB	protein_coding	A0A1V0E3P2,P28068	3109	1.9166558885506173	2.3168915594761508	89.83792413567463	-2.073086993605285	-2.0948831436712325	-1.9823903577241133	0.10432787997971832	0.13717682440696854	6.065326992267801e-4	66	69	167	70	28	58
ENSG00000273145	ENSG00000273145.1	novel transcript	CITF22-92A6.1	lincRNA	NA	NA	-0.43495384309655205	0.18273152098654138	22.093194155981664	-2.0136429134906337	-2.4957158492306135	-1.9836236733923807	0.29152276896011353	0.2955957898800617	0.042186449941507186	26	12	19	8	12	7
ENSG00000134533	ENSG00000134533.6	RAS like estrogen regulated growth inhibitor [Source:HGNC Symbol;Acc:HGNC:15980]	RERG	protein_coding	A0A024RAT4,Q96A58	85004	0.7598863090877286	1.2611927033288792	39.876700460698785	-2.1836324665047355	-2.189793608259858	-1.9848651451536041	0.18456781792807905	0.2247726566507405	0.0020779554480139222	10	56	106	32	19	18
ENSG00000182580	ENSG00000182580.3	EPH receptor B3 [Source:HGNC Symbol;Acc:HGNC:3394]	EPHB3	protein_coding	P54753	2049	0.568841922652696	0.9770058600823817	35.07577769736527	-2.173537904959498	-2.1355346657639798	-1.9880592725119395	0.12402300992403813	0.18047104765735883	0.0015316079515600226	25	33	59	12	21	24
ENSG00000143412	ENSG00000143412.10	annexin A9 [Source:HGNC Symbol;Acc:HGNC:547]	ANXA9	protein_coding	O76027	8416	1.4776136977503151	1.8928844245891532	68.10519483468578	-1.9733824607225037	-2.134388910066877	-1.9906642092693534	0.1439630680679406	0.16138437087738874	0.0022958587800181495	59	43	111	41	27	44
ENSG00000115255	ENSG00000115255.11	receptor accessory protein 6 [Source:HGNC Symbol;Acc:HGNC:30078]	REEP6	protein_coding	A0A1L5BXV2,Q96HR9	92840	2.615701109835096	3.323969265842904	192.55986290917497	-1.8394227851631455	-2.4060992883898575	-1.990705392392206	0.30422211581949843	0.2955957898800617	0.03510599799334937	240	81	139	77	70	111
ENSG00000249641	ENSG00000249641.2	HOXC13 antisense RNA [Source:HGNC Symbol;Acc:HGNC:43753]	HOXC-AS5	antisense	NA	100874366	-0.10510120967289698	0.3629889103006098	23.151315778820205	-2.128921546989232	-2.273599374091835	-1.9909828512794718	0.2100305624363194	0.23064896268217555	0.010931444792451783	18	28	25	11	7	17
ENSG00000176058	ENSG00000176058.13	taperin [Source:HGNC Symbol;Acc:HGNC:26894]	TPRN	protein_coding	Q4KMQ1	286262	3.1918148957151335	3.849668728490114	273.1240301239456	-2.090200915470082	-2.3478800669018987	-1.9979009305096238	0.2700600597461869	0.2955957898800617	0.02701668598634547	313	156	221	75	164	135
ENSG00000168453	ENSG00000168453.15	HR lysine demethylase and nuclear receptor corepressor [Source:HGNC Symbol;Acc:HGNC:5172]	HR	protein_coding	O43593	55806	5.038159363714192	5.397448100578099	762.412283170768	-1.9952845720367705	-2.0272847732397508	-2.005137741234715	0.054775790813258736	0.07998234417004967	1.0798030045352659e-5	567	595	1335	391	452	494
ENSG00000100162	ENSG00000100162.15	centromere protein M [Source:HGNC Symbol;Acc:HGNC:18352]	CENPM	protein_coding	A0A024R1Q3,B1AHQ6,B1AHQ7,B1AHQ8,Q9NSP4	79019	3.8198337915156593	4.720336490107468	506.585180795662	-2.184155843441577	-2.5661391807649037	-2.008856672064304	0.30818993191418853	0.2955957898800617	0.045888564894783296	656	223	301	114	333	147
ENSG00000224420	ENSG00000224420.3	adrenomedullin 5 (putative) [Source:HGNC Symbol;Acc:HGNC:27293]	ADM5	protein_coding	C9JUS6	199800	1.2538414408650653	1.972992208177906	75.59004495582946	-2.04633486562772	-2.466351478561885	-2.0091036549516508	0.3018471579982623	0.2955957898800617	0.037575087753532126	89	48	50	16	41	38
ENSG00000173825	ENSG00000173825.7	tigger transposable element derived 3 [Source:HGNC Symbol;Acc:HGNC:18334]	TIGD3	protein_coding	Q6B0B8	220359	-0.3121448615868637	0.4108686974233959	26.31211480733949	-2.042593025255557	-2.602060983367466	-2.012144495760278	0.3092086026444205	0.2955957898800617	0.04783080072518533	33	11	22	6	10	14
ENSG00000174939	ENSG00000174939.11	aspartate beta-hydroxylase domain containing 1 [Source:HGNC Symbol;Acc:HGNC:27380]	ASPHD1	protein_coding	Q5U4P2	253982	3.3905645247198075	4.1486855266109846	338.3977566432192	-2.1383011450203617	-2.445140922968455	-2.0130106122766143	0.28202015741692055	0.2955957898800617	0.03546169611620965	412	160	259	91	222	119
ENSG00000260456	ENSG00000260456.7	chromosome 16 open reading frame 95 [Source:HGNC Symbol;Acc:HGNC:40033]	C16orf95	protein_coding	A0A087X224,H3BNZ7,Q9H693	100506581	1.1373706707608768	1.6393926082731185	58.06849300090722	-2.1004277567081777	-2.254514467192795	-2.017428767609844	0.19150356508007724	0.2330832582775174	0.010611133335353644	56	42	69	21	40	24
ENSG00000254531	ENSG00000254531.1	novel transcript	AP001816.1	protein_coding	NA	90024	2.006508623959268	2.796136313849313	134.98321682904304	-1.796443063348621	-2.5084260509130454	-2.021971901326758	0.3169191396222259	0.2955957898800617	0.04105031248892315	176	49	90	46	68	52
ENSG00000223764	ENSG00000223764.2	long intergenic non-protein coding RNA 2593 [Source:HGNC Symbol;Acc:HGNC:53933]	RP11-54O7.3	lincRNA	NA	100130417	2.6107393926794793	3.051244738441163	152.70505930027718	-2.028360349657646	-2.157600503564124	-2.0343536023710973	0.13366088588828703	0.16284651953335816	0.0018526983804705104	138	96	230	76	95	72
ENSG00000177202	ENSG00000177202.3	sperm acrosome associated 4 [Source:HGNC Symbol;Acc:HGNC:16441]	SPACA4	protein_coding	A0A140VJU1,Q8TDM5	171169	-1.997461236125191	-1.3859439962390474	5.846383055709542	-2.503949301626976	-2.627159563838642	-2.044721361310265	0.17115614344453453	0.2792048067840019	0.045888564894783296	4	7	10	3	2	2
ENSG00000159224	ENSG00000159224.4	gastric inhibitory polypeptide [Source:HGNC Symbol;Acc:HGNC:4270]	GIP	protein_coding	P09681	2695	1.5907566308892398	2.4525554023534775	107.5464786003548	-1.6841084488288567	-2.602471378978004	-2.0456263941430883	0.3283675133982352	0.2955957898800617	0.045145450269093806	146	30	71	55	39	33
ENSG00000103254	ENSG00000103254.10	adenine nucleotide translocase lysine methyltransferase [Source:HGNC Symbol;Acc:HGNC:14152]	FAM173A	protein_coding	J3KMW5,Q9BQD7	65990	3.992786158580669	4.69464178755886	489.6768191952301	-2.1561157442200507	-2.4067525140461177	-2.046212736466714	0.2715733699056392	0.2955957898800617	0.02584581964805488	562	318	344	129	314	203
ENSG00000006611	ENSG00000006611.16	USH1 protein network component harmonin [Source:HGNC Symbol;Acc:HGNC:12597]	USH1C	protein_coding	A0A0S2Z4U9,A0A0S2Z4V1,Q9Y6N9	10083	3.39284585937045	3.7619037275385323	246.15358417395578	-2.032645811135637	-2.075967233417954	-2.0495735791771317	0.051004537470232356	0.0735314618720109	1.114410315967458e-5	190	199	402	136	127	158
ENSG00000260193	ENSG00000260193.1	long intergenic non-protein coding RNA 2846 [Source:HGNC Symbol;Acc:HGNC:54381]	RP11-83N9.5	lincRNA	NA	NA	-0.24105702246799227	0.40521696798771073	25.740613619301097	-2.101699892654908	-2.5360948907323997	-2.058684455497615	0.28202015741692055	0.2955957898800617	0.03634714909648942	30	15	22	11	14	6
ENSG00000160446	ENSG00000160446.19	zinc finger DHHC-type palmitoyltransferase 12 [Source:HGNC Symbol;Acc:HGNC:19159]	ZDHHC12	protein_coding	Q96GR4	84885	5.542382897891985	6.3500770788328005	1558.098661673809	-2.043230746361279	-2.5033201698383984	-2.0618978968696027	0.29996333773840156	0.2955957898800617	0.033881500239074415	1966	683	1068	409	928	589
ENSG00000204257	ENSG00000204257.15	major histocompatibility complex, class II, DM alpha [Source:HGNC Symbol;Acc:HGNC:4934]	HLA-DMA	protein_coding	P28067,Q31604,Q6ICR9	3108	1.658446556945958	2.1605871756680584	83.90796003057557	-1.9491690656476643	-2.2722157846408906	-2.0685710680347076	0.20525471796834036	0.21382293236509908	0.00730810550131339	86	45	108	50	36	39
ENSG00000168913	ENSG00000168913.7	energy homeostasis associated [Source:HGNC Symbol;Acc:HGNC:24838]	ENHO	protein_coding	Q6UWT2	375704	-0.42806155928368095	0.22890223636566084	22.826812195776927	-1.8628107443409179	-2.587485453637241	-2.0692521337040524	0.3223268759925877	0.2955957898800617	0.03891470428448965	26	20	11	10	8	9
ENSG00000256092	ENSG00000256092.2	SBNO1 antisense RNA 1 [Source:HGNC Symbol;Acc:HGNC:54355]	hsa-mir-8072	lincRNA	NA	NA	0.7727057527895288	1.3040531529020885	46.84003588398534	-1.987601665145682	-2.342179593723306	-2.070774598684687	0.23480778896664767	0.23915921904445603	0.013408398772516763	50	27	52	20	25	20
ENSG00000183048	ENSG00000183048.12	solute carrier family 25 member 10 [Source:HGNC Symbol;Acc:HGNC:10980]	SLC25A10	protein_coding	A0A0S2Z382,A0A0S2Z3G3,B4E1E9,F6RGN5,Q9UBX3	1468	5.089775996598736	5.91105123872312	1143.5083515897	-2.2664367533340823	-2.5237074192572613	-2.0768570520016194	0.28202015741692055	0.2955957898800617	0.033250932452646716	1387	595	851	226	756	406
ENSG00000104899	ENSG00000104899.8	anti-Mullerian hormone [Source:HGNC Symbol;Acc:HGNC:464]	AMH	protein_coding	P03971	268	2.342210480013182	3.001262962004956	149.7050979302416	-2.4461632685674974	-2.404929754373406	-2.077712932997766	0.22005153786501153	0.28342276784605736	0.018802628725649688	152	109	161	28	104	66
ENSG00000265962	ENSG00000265962.1	gastric cancer associated transcript 2 [Source:HGNC Symbol;Acc:HGNC:50516]	RP11-674N23.1	antisense	NA	100287082	3.3604209385732644	3.865239162909576	271.49087740191476	-2.0749421851515906	-2.250466651309707	-2.082613774715619	0.16471383892467992	0.1981383536359749	0.004364195669083068	270	205	272	130	104	178
ENSG00000160867	ENSG00000160867.15	fibroblast growth factor receptor 4 [Source:HGNC Symbol;Acc:HGNC:3691]	FGFR4	protein_coding	B4DVP5,J3KPQ0,P22455	2264	5.625876741660427	6.022559825255194	1178.6542403901974	-2.104700894126286	-2.118717357692264	-2.089347092973193	0.05433876837232053	0.08599461410705872	1.6622275593071026e-5	903	1011	1887	523	753	669
ENSG00000130518	ENSG00000130518.17	IQ motif containing N [Source:HGNC Symbol;Acc:HGNC:29350]	KIAA1683	protein_coding	A0JP07,Q9H0B3	80726	0.3238487672768497	0.7350198286394459	30.08701191400403	-2.120661316933122	-2.2347711576833436	-2.0896230197184162	0.12124146248002968	0.14351041920937646	9.299606105598589e-4	24	29	42	15	17	14
ENSG00000179403	ENSG00000179403.12	von Willebrand factor A domain containing 1 [Source:HGNC Symbol;Acc:HGNC:30910]	VWA1	protein_coding	Q6PCB0	64856	3.828955139705116	4.398115572238471	394.5683441975808	-2.136202010767812	-2.308112702668033	-2.0910538683001785	0.19635708915719255	0.23893536234758603	0.008848522842280845	415	251	406	140	248	174
ENSG00000171604	ENSG00000171604.12	CXXC finger protein 5 [Source:HGNC Symbol;Acc:HGNC:26943]	CXXC5	protein_coding	Q7LFL8	51523	4.359351477357976	4.744887596465322	488.25865608214735	-2.0519404478571124	-2.1149902507233196	-2.091099319688958	0.051004537470232356	0.07419240303421683	1.1913595789655652e-5	392	389	763	319	252	249
ENSG00000137880	ENSG00000137880.6	GTP cyclohydrolase I feedback regulator [Source:HGNC Symbol;Acc:HGNC:4194]	GCHFR	protein_coding	P30047	2644	1.6730488706107751	2.4477725428980452	106.2178618426599	-1.833096384770082	-2.54352630492882	-2.0926243749269053	0.31365094747279554	0.2955957898800617	0.034655975220369735	137	46	66	34	49	45
ENSG00000176046	ENSG00000176046.9	nuclear protein 1, transcriptional regulator [Source:HGNC Symbol;Acc:HGNC:29990]	NUPR1	protein_coding	A0A024QZC4,O60356	26471	2.658314673255091	3.5642401069773078	230.42481596846073	-1.8426324913241083	-2.630349681498327	-2.092910732201868	0.32356124997738034	0.2955957898800617	0.04172700684324012	314	89	107	75	109	79
ENSG00000187244	ENSG00000187244.12	basal cell adhesion molecule (Lutheran blood group) [Source:HGNC Symbol;Acc:HGNC:6722]	BCAM	protein_coding	A0A087WXM8,P50895	4059	5.598655881381937	6.088274573232264	1264.3275596187602	-2.003867659490976	-2.228812007491521	-2.097060709340874	0.14751532776859194	0.18403445991553516	0.0023690139877375663	1262	786	1518	643	598	700
ENSG00000175482	ENSG00000175482.9	DNA polymerase delta 4, accessory subunit [Source:HGNC Symbol;Acc:HGNC:14106]	POLD4	protein_coding	A0A024R5D7,Q6NSD7,Q9HCU8	57804	5.797160282889201	6.664455190181881	1948.7350495059081	-1.8414396824361097	-2.5824437532787528	-2.097206786115172	0.3223268759925877	0.2955957898800617	0.03586565991420365	2550	1022	777	1011	785	576
ENSG00000167680	ENSG00000167680.16	semaphorin 6B [Source:HGNC Symbol;Acc:HGNC:10739]	SEMA6B	protein_coding	Q9H3T3	10501	2.477430972013557	2.97799379107478	146.71314920538336	-2.098695436712865	-2.265002312652326	-2.1011896756921247	0.16178172195858914	0.19128508987928697	0.0038739674934569167	144	100	175	55	77	85
ENSG00000197982	ENSG00000197982.14	chromosome 1 open reading frame 122 [Source:HGNC Symbol;Acc:HGNC:24789]	C1orf122	protein_coding	Q6ZSJ8	127687	4.60534541378592	5.586360909627218	925.1317847526343	-2.2440705701862536	-2.679335538572486	-2.106002379972806	0.3104135750114626	0.29610180702382405	0.04258734555960437	1229	374	543	152	544	314
ENSG00000126217	ENSG00000126217.21	MCF.2 cell line derived transforming sequence like [Source:HGNC Symbol;Acc:HGNC:14576]	MCF2L	protein_coding	O15068	23263	-0.015136406222348067	0.8016266410823059	28.378151162769267	-2.7110358228474216	-2.6324428527374737	-2.107242970153154	0.2444476402655403	0.29380431871734053	0.02580832263401867	5	48	78	25	8	6
ENSG00000091592	ENSG00000091592.16	NLR family pyrin domain containing 1 [Source:HGNC Symbol;Acc:HGNC:14374]	NLRP1	protein_coding	I3L2G5,Q9C000	22861	-0.7118705145756765	-0.26773772543466273	13.858491178356353	-2.286309323977934	-2.2991867585631853	-2.1092449990436477	0.10957621966691346	0.18672092603039506	0.0022958587800181495	8	16	27	7	7	7
ENSG00000258674	ENSG00000258674.5	novel protein	CTC-260F20.3	protein_coding	NA	NA	0.5133392070930544	1.1199788036458496	42.03548817672237	-1.941197956526194	-2.4614327359131023	-2.1108726187764715	0.27711621697031474	0.27544270521696285	0.02216675248364757	49	22	38	20	19	15
ENSG00000244242	ENSG00000244242.2	interferon induced transmembrane protein 10 [Source:HGNC Symbol;Acc:HGNC:40022]	IFITM10	protein_coding	A6NMD0	402778	2.041738996163596	2.7372235253596324	126.6137644726446	-2.080474821360981	-2.4700875223425474	-2.1141905988773697	0.28202015741692055	0.2912628265994277	0.022287422590571274	144	43	167	35	64	63
ENSG00000076864	ENSG00000076864.19	RAP1 GTPase activating protein [Source:HGNC Symbol;Acc:HGNC:9858]	RAP1GAP	protein_coding	A0A024RAB5,P47736,X6R8W7	5909	5.745444799322054	6.0940465982131045	1223.3210913981336	-2.062319912481031	-2.073861017189445	-2.116756188670405	0.017453675508175715	0.028327713249655443	9.299415707027734e-14	786	1144	2326	754	652	726
ENSG00000099864	ENSG00000099864.18	paralemmin [Source:HGNC Symbol;Acc:HGNC:8594]	PALM	protein_coding	A0A024R1Y6,A0A024R207,O75781	5064	3.8184276757595703	4.434735562279234	407.73823918824576	-2.1025732689338072	-2.3721613418048593	-2.12097525517022	0.2300067744857822	0.25693971329580895	0.011563814425828944	455	249	354	142	226	190
ENSG00000105289	ENSG00000105289.15	tight junction protein 3 [Source:HGNC Symbol;Acc:HGNC:11829]	TJP3	protein_coding	O95049	27134	2.6886913325776014	3.079386707543674	153.29655487391815	-2.096878143469854	-2.1542029540728906	-2.122627659976502	0.050327559006661915	0.06813922650503894	6.210575851474646e-6	118	123	262	88	69	95
ENSG00000167711	ENSG00000167711.13	serpin family F member 2 [Source:HGNC Symbol;Acc:HGNC:9075]	SERPINF2	protein_coding	P08697	5345	1.7666487285286778	2.3656857800872455	97.46078341493111	-2.088095609456451	-2.3918518225997816	-2.1240643505372376	0.23480778896664767	0.25453847806066193	0.012556673311777209	106	48	117	34	57	40
ENSG00000007255	ENSG00000007255.10	trafficking protein particle complex 6A [Source:HGNC Symbol;Acc:HGNC:23069]	TRAPPC6A	protein_coding	B7TZ90,O75865	79090	3.989853927628151	4.723838034260801	504.19850096503205	-2.0594204176177366	-2.4808241442067054	-2.126638777421929	0.2781602409369656	0.2955957898800617	0.023038460674392396	620	223	398	165	271	203
ENSG00000161513	ENSG00000161513.12	ferredoxin reductase [Source:HGNC Symbol;Acc:HGNC:3642]	FDXR	protein_coding	A0A0A0MSZ4,A0A0A0MT64,A0A0A0MTN9,A0A0A0MTR6,A0A0C4DFN8,A0A0C4DGN7,P22570	2232	5.449261749812599	6.139578600527541	1337.5979126895386	-2.010020138710352	-2.440134799099419	-2.1342274942543975	0.2703867557597284	0.2846309444252013	0.01686593613240493	1599	672	1057	476	705	571
ENSG00000141854	ENSG00000141854.9	MISP family member 3 [Source:HGNC Symbol;Acc:HGNC:26963]	hsa-mir-1199	protein_coding	Q96FF7	113230	1.9742239416370353	2.7611102918594503	131.63043445230602	-1.8908346930584459	-2.5661843868245926	-2.1349085981438494	0.310581408568635	0.2955957898800617	0.031321080671198584	170	56	84	41	58	58
ENSG00000221821	ENSG00000221821.4	chromosome 6 open reading frame 226 [Source:HGNC Symbol;Acc:HGNC:34431]	C6orf226	protein_coding	Q5I0X4	441150	1.597476597063952	2.2682019302998366	92.55986342104784	-1.9929797531442832	-2.481782974673764	-2.1448407681845314	0.27711621697031474	0.27838522607368055	0.019961560378111802	110	43	85	31	35	52
ENSG00000103253	ENSG00000103253.18	hydroxyacylglutathione hydrolase like [Source:HGNC Symbol;Acc:HGNC:14177]	HAGHL	protein_coding	B4DED4,Q6PII5	84264	3.0825594614641196	4.048525379388064	321.1754297433143	-2.1305020741837755	-2.7013369563917315	-2.1495030516664895	0.31365094747279554	0.2955957898800617	0.04055860406482977	436	120	174	64	165	118
ENSG00000178026	ENSG00000178026.13	leucine rich repeat containing 75B [Source:HGNC Symbol;Acc:HGNC:33155]	FAM211B	protein_coding	Q2VPJ9	388886	2.9977372102003446	3.602226145324871	228.99751549081748	-2.091510468607621	-2.3931345372235073	-2.157219173334017	0.22963310201959392	0.23893536234758603	0.009263711615629035	250	169	173	85	107	120
ENSG00000171227	ENSG00000171227.7	transmembrane protein 37 [Source:HGNC Symbol;Acc:HGNC:18216]	TMEM37	protein_coding	E7EMC0,Q86SV2,Q8WXS4	140738	3.6331386015640814	4.101106623983499	316.25836563602354	-2.1553058870467643	-2.2639086937241815	-2.170889996243798	0.08932497133164684	0.11706288074885737	4.1320045354726367e-4	287	212	470	202	115	170
ENSG00000130005	ENSG00000130005.13	guanidinoacetate N-methyltransferase [Source:HGNC Symbol;Acc:HGNC:4136]	GAMT	protein_coding	Q14353,V9HWB2	2593	3.897994695302387	4.840710649484097	553.3688395629223	-2.1840952271093426	-2.704595357979732	-2.211852335021484	0.30801322930556013	0.2955957898800617	0.03310866736796118	741	206	340	114	282	204
ENSG00000167136	ENSG00000167136.7	endonuclease G [Source:HGNC Symbol;Acc:HGNC:3346]	ENDOG	protein_coding	E5KNL5,Q14249	2021	3.002230526766814	3.875539385145453	283.8705292759964	-1.977952616548478	-2.6613337048477432	-2.2161284268276034	0.31365094747279554	0.2955957898800617	0.029302306466999148	373	149	121	102	126	94
ENSG00000271737	ENSG00000271737.1	novel transcript	CTB-113I20.2	lincRNA	NA	NA	0.245677583153252	1.2154071644751872	47.132422358258964	-1.7138400287277573	-2.8663151555767477	-2.2218887202862976	0.3437073902891064	0.2955957898800617	0.04452963635341932	67	18	18	15	12	19
ENSG00000270344	ENSG00000270344.3	POC1B antisense RNA 1 [Source:HGNC Symbol;Acc:HGNC:52949]	RP11-734K2.4	antisense	NA	NA	-0.44823018488604605	0.1755979004353367	21.668281579849005	-2.272680691331421	-2.62527436961145	-2.231412567671008	0.24637542065123885	0.26348159369515406	0.020131177764312332	24	14	22	6	7	12
ENSG00000183628	ENSG00000183628.14	DiGeorge syndrome critical region gene 6 [Source:HGNC Symbol;Acc:HGNC:2846]	DGCR6	protein_coding	Q14129,X5D7D2	8214	3.602205681956892	4.388824576456089	401.7778006700797	-2.1097688657043543	-2.591763672430802	-2.238154011889678	0.27885805552765613	0.29380431871734053	0.019325311400529368	508	190	268	145	199	133
ENSG00000101197	ENSG00000101197.13	baculoviral IAP repeat containing 7 [Source:HGNC Symbol;Acc:HGNC:13702]	BIRC7	protein_coding	Q96CA5	79444	1.210245859697031	1.8309648628028017	66.86986686713995	-2.368669222127239	-2.4968307849432394	-2.241856170099913	0.18968241796300112	0.2330832582775174	0.008146865528748552	68	49	75	16	41	27
ENSG00000254402	ENSG00000254402.7	leucine rich repeat containing 24 [Source:HGNC Symbol;Acc:HGNC:28947]	LRRC24	protein_coding	Q50LG9	441381	-1.0796945463878629	-0.3352299604102368	14.866717422981214	-2.68294291980636	-2.794598190137307	-2.255298516473213	0.2403148153751424	0.2955957898800617	0.03275149707651683	16	8	21	2	8	5
ENSG00000101210	ENSG00000101210.12	eukaryotic translation elongation factor 1 alpha 2 [Source:HGNC Symbol;Acc:HGNC:3192]	EEF1A2	protein_coding	Q05639	1917	6.30154600177937	7.101553174984297	2628.098382041234	-2.041540578692468	-2.6029041074051276	-2.2553979518863887	0.28202015741692055	0.29380431871734053	0.017741106333487605	3366	1065	1900	922	1157	1039
ENSG00000169692	ENSG00000169692.13	1-acylglycerol-3-phosphate O-acyltransferase 2 [Source:HGNC Symbol;Acc:HGNC:325]	AGPAT2	protein_coding	A0A024R8F9,A0A024R8I7,O15120	10555	6.309564595864535	7.139315565975044	2698.6855379970134	-2.0985797879389056	-2.6288232942444147	-2.2594880482979147	0.28457441272111095	0.2955957898800617	0.019851059405479852	3467	1220	1733	814	1316	994
ENSG00000197774	ENSG00000197774.13	essential meiotic structure-specific endonuclease subunit 2 [Source:HGNC Symbol;Acc:HGNC:27289]	EME2	protein_coding	A4GXA9	197342	2.810639469784554	3.580322436483961	215.54302939502261	-3.0738418674747323	-2.6193076343106196	-2.2619845372696266	0.14387339743494573	0.2711284959507068	0.010611133335353644	150	275	317	27	55	186
ENSG00000128242	ENSG00000128242.13	galactose-3-O-sulfotransferase 1 [Source:HGNC Symbol;Acc:HGNC:24240]	GAL3ST1	protein_coding	A0A024R1D7,B2R7S4,Q99999	9514	4.408890812515645	4.922317358631903	562.7342030881264	-2.1847381407528697	-2.3605446489901682	-2.2658498375828815	0.098325757509326	0.12583084254208576	4.329592254581048e-4	550	384	710	312	230	266
ENSG00000227039	ENSG00000227039.6	ITGB2 antisense RNA 1 [Source:HGNC Symbol;Acc:HGNC:44304]	ITGB2-AS1	antisense	NA	100505746	0.261582783947975	0.7069399348831648	28.808810604949105	-2.3237506457104535	-2.3675788944455185	-2.269858522288539	0.06835483184203878	0.08599461410705872	2.9429723666454586e-5	19	34	47	14	11	17
ENSG00000018280	ENSG00000018280.17	solute carrier family 11 member 1 [Source:HGNC Symbol;Acc:HGNC:10907]	SLC11A1	protein_coding	A0A024R474,P49279	6556	-0.38599222138867173	0.27628741361012754	23.125613224122723	-2.1122732307260197	-2.6816530860291983	-2.2724124212911003	0.3053334373286585	0.26897076342752757	0.019961560378111802	24	25	13	9	10	7
ENSG00000272593	NA	NA	RP11-339B21.11	lincRNA	NA	NA	-0.46022578631316613	0.45888651309106365	28.11637954390578	-2.0444088777762763	-2.925749684315838	-2.2732102946633894	0.3223268759925877	0.2955957898800617	0.04299504309681977	39	11	15	6	7	13
ENSG00000168140	ENSG00000168140.5	vasorin [Source:HGNC Symbol;Acc:HGNC:18517]	VASN	protein_coding	Q6EMK4	114990	2.597078448297731	3.069963202124147	151.64771683712462	-2.378900104699073	-2.333159361297679	-2.2754800772132233	0.058915478288462234	0.08599461410705872	1.4554304907420147e-5	110	169	222	49	83	89
ENSG00000099849	ENSG00000099849.15	Ras association domain family member 7 [Source:HGNC Symbol;Acc:HGNC:1166]	RASSF7	protein_coding	A0A024RCE4,Q02833	8045	5.0096426395763904	5.782547261041343	1047.007058748776	-2.210996540359748	-2.593090144613627	-2.276978619869632	0.2576537602443501	0.2836578208726816	0.014143519129006106	1275	507	864	283	562	393
ENSG00000140961	ENSG00000140961.14	oxidative stress induced growth inhibitor 1 [Source:HGNC Symbol;Acc:HGNC:30093]	OSGIN1	protein_coding	Q9UJX0	29948	4.999257540100184	5.64873534741401	945.859050096416	-2.1595539273253905	-2.4939889851061112	-2.283616348528164	0.20525471796834036	0.22911494182219982	0.00536103164418494	1070	574	839	349	458	406
ENSG00000110628	ENSG00000110628.16	solute carrier family 22 member 18 [Source:HGNC Symbol;Acc:HGNC:10964]	SLC22A18	protein_coding	E9PRM7,Q96BI1	5002	4.5175931121522614	5.190625278852365	685.0291785771354	-2.3549642736616105	-2.514069029461258	-2.2856486850513256	0.18456781792807905	0.23893536234758603	0.006419416042240146	744	393	775	209	426	223
ENSG00000167799	ENSG00000167799.10	nudix hydrolase 8 [Source:HGNC Symbol;Acc:HGNC:8055]	NUDT8	protein_coding	Q8WV74	254552	2.6807472808383475	3.5830246980311653	232.84216233590206	-2.02988792311201	-2.7281945298184955	-2.28699463542841	0.310581408568635	0.2955957898800617	0.02672233435005055	312	105	114	65	91	96
ENSG00000166866	ENSG00000166866.13	myosin IA [Source:HGNC Symbol;Acc:HGNC:7595]	MYO1A	protein_coding	B2R643,Q9UBC5	4640	-0.010490529019899516	0.5721039268819703	27.239579944260573	-2.351187213913941	-2.559015265810223	-2.3077879369874466	0.2006370887354324	0.20606488148448887	0.005163909505669293	25	13	54	12	13	9
ENSG00000247095	ENSG00000247095.3	MIR210 host gene [Source:HGNC Symbol;Acc:HGNC:39524]	MIR210HG	lincRNA	NA	100506211	0.4456841337861222	1.0017441602692962	37.482017455070626	-2.2903749157088655	-2.5222647449651845	-2.312142265630583	0.16313748892044655	0.1830440943204009	0.0032666146271915523	37	24	53	16	11	21
ENSG00000152475	ENSG00000152475.7	zinc finger protein 837 [Source:HGNC Symbol;Acc:HGNC:25164]	ZNF837	protein_coding	Q96EG3	116412	1.2416333563511743	1.9468852734504833	74.37850227838743	-2.0796404461489653	-2.6233426790188195	-2.3133737172493523	0.27711621697031474	0.25867310180460423	0.012556673311777209	88	49	51	24	26	37
ENSG00000197766	ENSG00000197766.8	complement factor D [Source:HGNC Symbol;Acc:HGNC:2771]	CFD	protein_coding	A6XNE2,K7ERG9,P00746	1675	3.5516735029013367	4.4320514153341515	416.0457964568445	-2.205110993614225	-2.7189781087850187	-2.324890290394512	0.2850850989672667	0.2955957898800617	0.02055071741217195	544	189	250	101	180	172
ENSG00000133519	ENSG00000133519.12	ZDHHC8 pseudogene 1 [Source:HGNC Symbol;Acc:HGNC:26461]	ZDHHC8P1	pseudogene	NA	NA	1.232073402817712	1.702880040229232	58.266569827676	-2.3762954390725812	-2.3934131464494843	-2.336777180369572	0.055227248364577444	0.0735314618720109	2.9609205610827664e-6	41	49	120	36	28	20
ENSG00000148362	ENSG00000148362.11	PAXX non-homologous end joining factor [Source:HGNC Symbol;Acc:HGNC:27849]	C9orf142	protein_coding	Q9BUH6	286257	4.784765085825006	5.8272293513494455	1100.7291911756715	-2.1388809812237386	-2.847627081725671	-2.341477542756906	0.3154340378288108	0.2955957898800617	0.02990172020367755	1530	429	504	225	501	367
ENSG00000165887	ENSG00000165887.12	ankyrin repeat domain 2 [Source:HGNC Symbol;Acc:HGNC:495]	ANKRD2	protein_coding	A0A0A0MRN9,Q5T457,Q9GZV1	26287	1.5400648933739896	2.3480327978371176	99.1982256433839	-2.004849183394451	-2.7154431105491774	-2.3453532858182626	0.3018471579982623	0.290410033816546	0.017871308970435498	127	53	57	32	33	44
ENSG00000188747	ENSG00000188747.8	NADPH oxidase activator 1 [Source:HGNC Symbol;Acc:HGNC:10668]	NOXA1	protein_coding	Q86UR1	10811	1.4788874355672286	2.3402199667908716	98.65145429517243	-2.10389971354068	-2.7606393903157564	-2.345839236843935	0.3092086026444205	0.2955957898800617	0.021970115394327625	126	58	51	22	39	43
ENSG00000206417	ENSG00000206417.8	H1FX antisense RNA 1 [Source:HGNC Symbol;Acc:HGNC:27953]	H1FX-AS1	antisense	NA	NA	-0.4828540643638061	0.3006399149327937	23.26542490710768	-2.5181229369226727	-2.8206021312269094	-2.3540346536669383	0.2709694134725296	0.2787195339547251	0.023261738661751172	25	8	41	15	5	5
ENSG00000103260	ENSG00000103260.9	meteorin, glial cell differentiation regulator [Source:HGNC Symbol;Acc:HGNC:14151]	METRN	protein_coding	Q9UJH8	79006	5.281871874035634	6.1311773052639005	1341.0779104395679	-2.20792846759797	-2.7051981702631616	-2.3641769358960887	0.27711621697031474	0.2912628265994277	0.01449005111176905	1708	656	888	371	666	441
ENSG00000115718	ENSG00000115718.18	protein C, inactivator of coagulation factors Va and VIIIa [Source:HGNC Symbol;Acc:HGNC:9451]	PROC	protein_coding	P04070	5624	2.593302352591547	3.285912567516867	185.4447168035012	-2.2816355138421107	-2.6140471430981127	-2.391117170216755	0.20525471796834036	0.22493856822096447	0.005269141766570341	214	112	163	60	86	73
ENSG00000147813	ENSG00000147813.16	nicotinate phosphoribosyltransferase [Source:HGNC Symbol;Acc:HGNC:30450]	NAPRT1	protein_coding	Q6XQN6	93100	3.5964390590713617	4.458403472093409	422.24605634439496	-2.3108850349271997	-2.7416599164228974	-2.395489550205205	0.2683886372746743	0.2912628265994277	0.014461808184654368	541	184	315	110	208	135
ENSG00000130545	ENSG00000130545.16	crumbs cell polarity complex component 3 [Source:HGNC Symbol;Acc:HGNC:20237]	CRB3	protein_coding	Q9BUF7	92359	1.348072258329482	2.0569385509233418	77.89037423923426	-2.6597678241917375	-2.6587870952512183	-2.3986796991104513	0.15881146211390423	0.2321749891830652	0.006036740352351669	78	53	106	22	51	16
ENSG00000162040	ENSG00000162040.7	heparan sulfate-glucosamine 3-sulfotransferase 6 [Source:HGNC Symbol;Acc:HGNC:14178]	HS3ST6	protein_coding	Q96QI5	64711	-0.2774997564696733	0.7135492008781077	33.41986113554049	-2.034271092969121	-3.0238513079470652	-2.4042201274724624	0.3305278064059083	0.2955957898800617	0.03692595577083633	46	18	12	6	10	13
ENSG00000272556	ENSG00000272556.2	general transcription factor IIi pseudogene 13 [Source:HGNC Symbol;Acc:HGNC:51725]	RP11-638I8.1	lincRNA	NA	NA	-1.0036061387491213	-0.14925730104394938	18.45425550898775	-2.1544823802204562	-3.0184908150429597	-2.4067667990039543	0.3154340378288108	0.2955957898800617	0.03634714909648942	25	9	10	6	6	4
ENSG00000131187	ENSG00000131187.9	coagulation factor XII [Source:HGNC Symbol;Acc:HGNC:3530]	F12	protein_coding	P00748,Q8IZZ5	2161	3.672988502183921	4.646575611821082	483.1118799640739	-2.405566967555445	-2.838061178413378	-2.4131112434627355	0.2815212289004976	0.2955957898800617	0.02064103503218788	639	222	287	98	251	133
ENSG00000125534	ENSG00000125534.10	pancreatic progenitor cell differentiation and proliferation factor [Source:HGNC Symbol;Acc:HGNC:16142]	PPDPF	protein_coding	Q9H3Y8	79144	5.799913637038302	6.750670397446421	2067.4317469840985	-2.3518658682413367	-2.8143442760243387	-2.416933073255444	0.27970812622245217	0.2955957898800617	0.017639144849451057	2713	880	1403	406	1032	667
ENSG00000267288	ENSG00000267288.2	novel transcript, antisense to HEXIM2	RP13-890H12.2	antisense	NA	105371795	2.7565437040136476	3.5705465904995615	229.29874493360077	-2.1492350826643745	-2.7304710612862153	-2.4181802448644794	0.2715733699056392	0.26897076342752757	0.011509133052674548	295	96	172	95	74	85
ENSG00000273027	ENSG00000273027.1	novel transcript, sense intronic to ITGB2	LL21NC02-1C16.1	sense_intronic	NA	NA	-0.961248202166001	-0.00337075579104017	20.332617720328713	-2.1947227492076915	-3.0888333816465057	-2.4189381152511653	0.3204039352491237	0.2955957898800617	0.039926755991281246	28	4	20	7	6	4
ENSG00000125652	ENSG00000125652.8	alkB homolog 7 [Source:HGNC Symbol;Acc:HGNC:21306]	ALKBH7	protein_coding	Q9BT30	84266	3.808266756725249	4.799780054679017	536.8975077262422	-2.47000328427141	-2.8602888008703498	-2.431178995754036	0.27744480176203573	0.2955957898800617	0.02046702690740123	710	230	354	97	282	148
ENSG00000267280	ENSG00000267280.5	TBX2 antisense RNA 1 [Source:HGNC Symbol;Acc:HGNC:50355]	RP11-332H18.4	antisense	NA	103689912	0.7432511612280358	1.4952684684284916	55.06965734956415	-2.1535847025231565	-2.7637035233110447	-2.4461574126761194	0.2746308504535617	0.25496788346300175	0.01112555739102309	68	30	42	24	20	15
ENSG00000163794	ENSG00000163794.6	urocortin [Source:HGNC Symbol;Acc:HGNC:12516]	UCN	protein_coding	P55089	7349	-0.3206543833753074	0.804768773767782	36.15424468842718	-1.9822619373070207	-3.1587398930936916	-2.467878623517707	0.34085470559437725	0.2955957898800617	0.0400030058902101	53	14	12	13	11	5
ENSG00000130751	ENSG00000130751.10	neuronal PAS domain protein 1 [Source:HGNC Symbol;Acc:HGNC:7894]	NPAS1	protein_coding	Q99742	4861	1.4872749637878002	2.2588732939891925	92.59194926450904	-2.228638726660916	-2.7593711977277877	-2.476438277995449	0.2531082690984685	0.24605709391360717	0.008415639716615	114	47	77	32	40	27
ENSG00000171443	ENSG00000171443.7	zinc finger protein 524 [Source:HGNC Symbol;Acc:HGNC:28322]	ZNF524	protein_coding	Q96C55	147807	3.305736547727353	4.283754553474271	376.31612319103857	-2.458998800480148	-2.8845773972382283	-2.482413540921422	0.27744480176203573	0.2955957898800617	0.016879185120471138	499	159	251	64	166	136
ENSG00000182511	ENSG00000182511.12	FES proto-oncogene, tyrosine kinase [Source:HGNC Symbol;Acc:HGNC:3657]	FES	protein_coding	A0A024RC92,P07332	2242	0.47425598941280345	1.8175302564537068	71.35019115847108	-2.4722260111796626	-3.260241315849941	-2.507955481925914	0.3233207128929741	0.29610180702382405	0.040712775270651765	106	19	35	6	32	14
ENSG00000270006	ENSG00000270006.2	novel transcript, antisense to FBXO31 and C16orf95 readthrough	RP11-178L8.7	antisense	NA	101928659	-1.365441708285284	-0.2212381053028554	18.06522104446376	-2.3922714700724357	-3.3711331750617783	-2.5310237640908286	0.3283675133982352	0.2955957898800617	0.04494038576924202	26	9	6	3	7	2
ENSG00000142694	ENSG00000142694.6	eva-1 homolog B [Source:HGNC Symbol;Acc:HGNC:25558]	EVA1B	protein_coding	Q9NVM1	55194	2.603657014673951	3.790227270871887	272.1601923852122	-2.2102917032141685	-3.089151344102377	-2.555133067971487	0.320481579067488	0.2955957898800617	0.02601357244025621	395	104	94	47	96	88
ENSG00000176912	ENSG00000176912.5	TYMS opposite strand [Source:HGNC Symbol;Acc:HGNC:29553]	C18orf56	protein_coding	NA,Q8TAI1	494514	0.29449994779994626	0.9833692333319227	36.89946248168476	-2.7334001322562727	-2.7846937131455203	-2.5586399154589783	0.14192818934870258	0.1917628753509845	0.0023557445272561757	35	34	45	8	21	10
ENSG00000179698	ENSG00000179698.14	WD repeat domain 97 [Source:HGNC Symbol;Acc:HGNC:26959]	KIAA1875	protein_coding	A6NE52	340390	0.5043891989523546	1.1133783478762405	39.70028124413278	-2.6431257634664216	-2.70552510772522	-2.5601709739245053	0.08790977613340778	0.11592669544394878	2.3394819501672688e-4	34	37	60	25	13	9
ENSG00000165644	ENSG00000165644.11	catechol-O-methyltransferase domain containing 1 [Source:HGNC Symbol;Acc:HGNC:26309]	COMTD1	protein_coding	Q86VU5	118881	4.022065106788563	5.14712013662225	690.7855580683806	-2.29675096675268	-3.0479598056619235	-2.5948065148764434	0.3092086026444205	0.2955957898800617	0.01887433564392755	985	259	301	141	269	196
ENSG00000104883	ENSG00000104883.8	peroxisomal biogenesis factor 11 gamma [Source:HGNC Symbol;Acc:HGNC:20208]	PEX11G	protein_coding	Q96HA9	92960	0.9275116345284519	1.8110700961425195	68.91062798324849	-2.330076761921766	-2.956710591085384	-2.620971442753553	0.27711621697031474	0.26348159369515406	0.010057592900406143	89	35	48	15	26	23
ENSG00000168874	ENSG00000168874.13	atonal bHLH transcription factor 8 [Source:HGNC Symbol;Acc:HGNC:24126]	ATOH8	protein_coding	Q96SQ7	84913	1.278844809921823	1.949003877392421	71.78777180917612	-2.715913167752348	-2.7677693001131307	-2.62826751179983	0.10393094701597315	0.13717682440696854	3.251819012801481e-4	68	55	106	15	33	30
ENSG00000103154	ENSG00000103154.9	N-terminal EF-hand calcium binding protein 2 [Source:HGNC Symbol;Acc:HGNC:23746]	NECAB2	protein_coding	Q7Z6G3	54550	1.2007282505663224	2.011698139052137	78.26593547610612	-2.352313790782815	-2.894090971050642	-2.6325360993461255	0.23933140227779487	0.23005705146341224	0.005333099714669129	97	35	76	25	30	22
ENSG00000136883	ENSG00000136883.14	kinesin family member 12 [Source:HGNC Symbol;Acc:HGNC:21495]	KIF12	protein_coding	B1ALC3,Q96FN5	113220	2.8645156495649724	3.535614257291038	214.89634473898508	-2.727557219972626	-2.7445684435303015	-2.642601705803418	0.0711367216200707	0.11564829246907836	1.1383268707751454e-4	205	159	318	59	113	66
ENSG00000262188	ENSG00000262188.2	long intergenic non-protein coding RNA 1978 [Source:HGNC Symbol;Acc:HGNC:52806]	RP11-353N14.4	lincRNA	NA	101928738	-1.8755455451260736	-0.7839353861582962	10.343068617376623	-3.543533920585364	-3.3525178646000233	-2.671285530023616	0.22087734757875457	0.2955957898800617	0.032255804470958514	9	14	11	6	0	2
ENSG00000164638	ENSG00000164638.10	solute carrier family 29 member 4 [Source:HGNC Symbol;Acc:HGNC:23097]	SLC29A4	protein_coding	Q7RTT9	222962	4.024194067544868	4.650249304575659	464.67425832778684	-2.61389990405553	-2.716826205327068	-2.6714170681047884	0.050327559006661915	0.07502027021793356	5.783895622657713e-6	442	356	663	153	187	193
ENSG00000064787	ENSG00000064787.13	breast carcinoma amplified sequence 1 [Source:HGNC Symbol;Acc:HGNC:974]	BCAS1	protein_coding	B2RCQ5,G3XAF7,O75363,Q05CL3	8537	1.2180004654743235	1.869744258902302	62.27918162990794	-2.749310845982145	-2.7645290768332744	-2.676025721418873	0.06925039459274257	0.08178054327972184	1.9204436217675729e-7	20	94	161	34	20	22
ENSG00000212864	ENSG00000212864.3	ring finger protein 208 [Source:HGNC Symbol;Acc:HGNC:25420]	RNF208	protein_coding	Q9H0X6	727800	-1.0194348025082807	0.02769206491748629	21.240324255965394	-2.289062490386504	-3.3091203184135867	-2.6845164642263613	0.32356124997738034	0.2955957898800617	0.030255849624080452	30	11	8	4	7	4
ENSG00000121410	ENSG00000121410.12	alpha-1-B glycoprotein [Source:HGNC Symbol;Acc:HGNC:5]	A1BG	protein_coding	P04217,V9HWD8	1	1.5090726419293976	2.648694411143421	124.3079717132924	-2.3163411675489627	-3.161703351968999	-2.702560927524324	0.31140491042094315	0.2955957898800617	0.017271931577768265	178	42	66	20	45	35
ENSG00000175311	ENSG00000175311.7	ankyrin repeat and sterile alpha motif domain containing 4B [Source:HGNC Symbol;Acc:HGNC:26795]	ANKS4B	protein_coding	Q8N8V4	257629	1.381427674994871	2.009699222021	71.19549866643325	-2.7897927076129787	-2.7800681342095195	-2.720514846051025	0.0470185722739503	0.057371094188477405	7.211880327146176e-8	43	62	186	38	16	30
ENSG00000243449	ENSG00000243449.6	chromosome 4 open reading frame 48 [Source:HGNC Symbol;Acc:HGNC:34437]	C4orf48	protein_coding	NA,Q5BLP8	401115	2.5112897454195235	3.9229940384453545	300.705732743301	-2.3367745474432344	-3.332924170525203	-2.7218303948725584	0.3268311707834198	0.2955957898800617	0.02688218666736785	458	94	85	40	111	64
ENSG00000026036	ENSG00000026036.22	RTEL1-TNFRSF6B readthrough (NMD candidate) [Source:HGNC Symbol;Acc:HGNC:44095]	RTEL1-TNFRSF6B	protein_coding	NA	100533107	1.6851564409654527	2.867497440288471	144.3344328739328	-2.2415454088366733	-3.1979747706331607	-2.7226497049739904	0.32097787772418984	0.2955957898800617	0.017639144849451057	206	68	48	29	54	31
ENSG00000145198	ENSG00000145198.14	von Willebrand factor A domain containing 5B2 [Source:HGNC Symbol;Acc:HGNC:25144]	VWA5B2	protein_coding	B4DF13,E9PF42,Q8N398,Q9BVH8	90113	0.13425999436360814	0.8486004327002922	33.629088768328884	-2.7766266109965927	-2.922175851183552	-2.7289295614858027	0.1372224074797063	0.15782726092247096	8.556252911414874e-4	33	20	58	7	13	13
ENSG00000170099	ENSG00000170099.6	serpin family A member 6 [Source:HGNC Symbol;Acc:HGNC:1540]	SERPINA6	protein_coding	P08185	866	1.9631812446894437	2.658711740244663	118.94801700499379	-2.579735579693428	-2.8444900887420728	-2.7333871825520135	0.10466768984689342	0.10397255973743375	1.5121540115326505e-4	126	73	160	46	33	47
ENSG00000233493	ENSG00000233493.4	transmembrane protein 238 [Source:HGNC Symbol;Acc:HGNC:40042]	TMEM238	protein_coding	C9JI98	388564	0.3875028292594475	1.7501650702200602	68.59923440230108	-2.3381569679364858	-3.3983416754692035	-2.7531744408769985	0.3283675133982352	0.2955957898800617	0.029117603296455824	104	20	26	7	25	14
ENSG00000235034	ENSG00000235034.7	chromosome 19 open reading frame 81 [Source:HGNC Symbol;Acc:HGNC:40041]	C19orf81	protein_coding	C9J6K1	342918	1.06419127209567	2.5634577328455412	117.17548258884436	-3.307635653780183	-3.467042003948224	-2.7806193428615242	0.28202015741692055	0.2955957898800617	0.029140024251792136	167	45	69	6	56	13
ENSG00000264187	ENSG00000264187.1	novel protein	RP11-45M22.4	protein_coding	NA	NA	-2.073011212051905	-0.8212975074883361	8.386208469269368	-3.8483129787384716	-3.49547418443361	-2.7864711509301707	0.2073104092073386	0.2955957898800617	0.029701075250975473	2	14	25	0	3	3
ENSG00000268798	ENSG00000268798.1	novel transcript	AC027307.3	protein_coding	NA	NA	-2.4180761000338045	-1.2664494967559434	6.397079968384272	-3.573948720556024	-3.5848429746300843	-2.832806098305422	0.21854381986059224	0.2955957898800617	0.03680774877062922	3	14	8	0	2	2
ENSG00000182853	ENSG00000182853.12	vitelline membrane outer layer 1 homolog [Source:HGNC Symbol;Acc:HGNC:30387]	VMO1	protein_coding	Q7Z5L0	284013	0.0013427379583876946	0.9539656233216036	38.37341381024417	-2.628858612633802	-3.2013135406185875	-2.840089224535583	0.2715733699056392	0.2507815838945822	0.008080915987700988	48	27	24	8	6	17
ENSG00000261829	ENSG00000261829.1	novel transcript	RP11-223I10.1	sense_overlapping	NA	NA	-1.6927347464890774	-0.46115806142711263	14.329960331238935	-3.4910627159983973	-3.5849901377138225	-2.8698300879906538	0.25942856647178314	0.2955957898800617	0.031321080671198584	18	6	18	5	0	4
ENSG00000105516	ENSG00000105516.11	D-box binding PAR bZIP transcription factor [Source:HGNC Symbol;Acc:HGNC:2697]	DBP	protein_coding	Q10586	1628	1.008745462124713	1.8209420588294867	67.36274858537634	-2.7675765672568566	-3.0529372682114406	-2.8780245142266305	0.14543068744581844	0.15782726092247096	6.271788669621674e-4	75	37	91	22	26	13
ENSG00000124507	ENSG00000124507.11	protein kinase C and casein kinase substrate in neurons 1 [Source:HGNC Symbol;Acc:HGNC:8570]	PACSIN1	protein_coding	Q5TZC3,Q9BY11	29993	-1.9495672802592687	-0.26271317944078615	13.6889549660746	-5.095002018207597	-4.0164858438336575	-2.8784837707633044	0.11511942579705489	0.2955957898800617	0.04431901566434571	6	22	34	0	0	7
ENSG00000142765	ENSG00000142765.18	synaptotagmin like 1 [Source:HGNC Symbol;Acc:HGNC:15584]	SYTL1	protein_coding	Q8IYJ3	84958	-2.2158962169743597	-0.6372024689492716	12.304659979756451	-4.64307265254527	-4.08861830679665	-2.881010537791967	0.17208747647094155	0.2955957898800617	0.048793479135327215	14	9	16	0	5	0
ENSG00000148702	ENSG00000148702.15	hyaluronan binding protein 2 [Source:HGNC Symbol;Acc:HGNC:4798]	HABP2	protein_coding	Q14520	3026	0.47806837549172926	1.181273107088438	39.17289547255229	-3.0168602964931686	-2.9650388750150976	-2.8910115997535653	0.050327559006661915	0.06829371267729888	1.6948908864695963e-7	20	40	110	13	9	19
ENSG00000137731	ENSG00000137731.14	FXYD domain containing ion transport regulator 2 [Source:HGNC Symbol;Acc:HGNC:4026]	FXYD2	protein_coding	P54710	486	4.445965062911845	5.607567983372722	947.4751386404331	-2.5416831243629123	-3.267038004177246	-2.924759367656171	0.27711621697031474	0.27838522607368055	0.006509308262241861	1336	240	752	196	303	233
ENSG00000259001	ENSG00000259001.3	ribonuclease P RNA component H1	RPPH1	antisense	NA	NA	0.3171814120091056	1.746113288234558	69.09181976912201	-2.0515740112058367	-3.5384199233434432	-2.933923425566619	0.3419808222333866	0.2955957898800617	0.02311381893718568	109	12	27	13	18	12
ENSG00000068078	ENSG00000068078.18	fibroblast growth factor receptor 3 [Source:HGNC Symbol;Acc:HGNC:3690]	FGFR3	protein_coding	P22607,Q0IJ44	2261	0.830118712804204	1.5606047168402906	50.94592639272917	-3.117444844961077	-3.0037683091224396	-2.9489655075972445	0.04311478544050031	0.07262542971083126	1.7562347640239588e-8	23	68	128	13	24	14
ENSG00000224124	ENSG00000224124.3	POM121 transmembrane nucleoporin like 10, pseudogene [Source:HGNC Symbol;Acc:HGNC:35448]	POM121L10P	pseudogene	NA	NA	-0.8643379567744893	0.9840335532566801	40.778007982038346	-4.100483148868831	-3.999277556264484	-2.981512578571602	0.28866512874709993	0.2955957898800617	0.038654034101298564	60	14	26	0	13	5
ENSG00000187186	ENSG00000187186.15	uncharacterized LOC730098 [Source:NCBI gene;Acc:730098]	RP11-195F19.5	protein_coding	B7Z3J9	730098	1.2831452834922499	2.319706947467711	97.39063044179564	-2.8008518047112556	-3.2729144266224206	-2.9913586270716457	0.23933140227779487	0.2330832582775174	0.0033221777010049684	125	60	65	14	35	25
ENSG00000088002	ENSG00000088002.12	sulfotransferase family 2B member 1 [Source:HGNC Symbol;Acc:HGNC:11459]	SULT2B1	protein_coding	O00204	6820	3.161842272875233	4.085668688458507	325.16852877994046	-2.7913273224213295	-3.158299204923109	-2.9949067899696336	0.14543068744581844	0.1781516047532118	5.304117226189701e-4	404	170	304	87	106	82
ENSG00000261713	ENSG00000261713.6	SSTR5 antisense RNA 1 [Source:HGNC Symbol;Acc:HGNC:26502]	SSTR5-AS1	processed_transcript	NA	146336	-1.237870952110667	0.012745037094798052	18.375127340248316	-3.9121797580000517	-3.5210702838135064	-3.0008659837068863	0.2095686420912938	0.2912628265994277	0.012556673311777209	17	10	42	8	0	5
ENSG00000272449	ENSG00000272449.2	novel transcript	RP3-395M20.12	lincRNA	NA	NA	-1.3591137332521142	0.03221692082906954	20.42093156827019	-3.9065893054524072	-3.7260289118244008	-3.014555872745432	0.2545770935170005	0.2955957898800617	0.026047731979761266	26	9	24	0	6	5
ENSG00000124664	ENSG00000124664.11	SAM pointed domain containing ETS transcription factor [Source:HGNC Symbol;Acc:HGNC:17257]	SPDEF	protein_coding	O95238	25803	3.8948612764673682	4.8043823420618335	529.2398949675195	-2.953898807707717	-3.158035731084351	-3.0159627772485225	0.10957621966691346	0.15782726092247096	2.3156483540302426e-4	616	331	561	99	195	152
ENSG00000187634	ENSG00000187634.12	sterile alpha motif domain containing 11 [Source:HGNC Symbol;Acc:HGNC:28706]	SAMD11	protein_coding	Q96NU1	148398	5.260798107632106	6.282267325262716	1492.6843022910148	-2.7800382387169855	-3.232577207221128	-3.019788407035438	0.18391010202544908	0.21483775955730092	0.0011858774628214436	1934	740	1199	273	448	473
ENSG00000180425	ENSG00000180425.11	chromosome 11 open reading frame 71 [Source:HGNC Symbol;Acc:HGNC:25937]	C11orf71	protein_coding	A0A0A8K8C2,Q6IPW1	54494	-0.5088831405918854	0.6197855313598568	31.432980482511496	-2.7283721776487395	-3.471236583001643	-3.0207188408407744	0.28202015741692055	0.27838522607368055	0.011983761348451296	44	11	24	7	3	11
ENSG00000102109	ENSG00000102109.9	proprotein convertase subtilisin/kexin type 1 inhibitor [Source:HGNC Symbol;Acc:HGNC:17301]	PCSK1N	protein_coding	Q9UHG2	27344	1.675650961004444	2.9889709067669705	157.05579993097174	-2.832751620148371	-3.4708158184352604	-3.047175475035257	0.2850850989672667	0.29380431871734053	0.00951253952489405	227	54	91	15	53	35
ENSG00000228812	ENSG00000228812.7	LAMA5 antisense RNA 1 [Source:HGNC Symbol;Acc:HGNC:40334]	RP11-157P1.5	antisense	NA	101928158	-0.27293564640029133	0.9289524839581494	39.46401127908589	-2.3630216811495885	-3.524143234171234	-3.070272857861047	0.3154340378288108	0.2912628265994277	0.012219079511350055	59	11	21	9	8	8
ENSG00000254429	ENSG00000254429.1	novel transcript	CTD-2562J17.7	antisense	NA	NA	0.015195756379538775	0.824444235311885	32.92582557143651	-3.1086063763757963	-3.2283984109671575	-3.0818723093038782	0.07356969578876998	0.09047082214182439	5.8952903409535515e-5	31	25	57	15	5	8
ENSG00000272702	ENSG00000272702.1	novel transcript	RP11-44N22.3	processed_transcript	NA	NA	-0.7277824343285844	0.38365175313299527	27.07723791370062	-2.5775681398559467	-3.545275959230649	-3.1157275285040695	0.2943927150251637	0.26849767036977373	0.010437024894129537	39	9	18	7	4	6
ENSG00000231156	ENSG00000231156.1	novel transcript	AC093702.1	lincRNA	NA	NA	-1.717353594662447	-0.10230555845191415	20.137465237150334	-3.236672957785851	-4.037485632868407	-3.122513881852369	0.3154340378288108	0.2955957898800617	0.03670623618093309	31	7	8	5	0	4
ENSG00000105472	ENSG00000105472.13	C-type lectin domain containing 11A [Source:HGNC Symbol;Acc:HGNC:10576]	CLEC11A	protein_coding	Q9Y240	6320	2.138957243871087	3.3618987313179147	202.0238826450963	-2.785752830505234	-3.4642571872344927	-3.1438640561681175	0.2711504085690606	0.26158639247601106	0.004060424003859054	286	90	104	28	54	54
ENSG00000272438	ENSG00000272438.1	novel transcript	RP11-54O7.16	lincRNA	NA	NA	-2.695552539002711	-1.3889513788677337	6.377760635898349	-4.168913498555415	-3.9744748605037716	-3.158831305151665	0.13366088588828703	0.2955957898800617	0.040021477260208785	6	6	11	3	0	0
ENSG00000162009	ENSG00000162009.8	somatostatin receptor 5 [Source:HGNC Symbol;Acc:HGNC:11334]	SSTR5	protein_coding	P35346	6755	-1.0102244237161166	0.08434719976013941	21.39931296941561	-3.1794830185257763	-3.6796279029614127	-3.3116015087298933	0.2250221942042934	0.23064896268217555	0.005163909505669293	28	10	21	2	6	4
ENSG00000167964	ENSG00000167964.13	RAB26, member RAS oncogene family [Source:HGNC Symbol;Acc:HGNC:14259]	RAB26	protein_coding	Q9ULW5	25837	1.8327905995279115	2.87283994700056	140.39126350486123	-3.2434890081329932	-3.4655784932825813	-3.311947739615331	0.12274024517885587	0.15090188525310458	1.559931376377114e-4	168	86	151	20	46	30
ENSG00000255508	ENSG00000255508.7	novel protein	MIR3654	protein_coding	F5H0R1,Q9H6E5	64852	3.9301657426567127	5.846551397091294	977.5150263839308	-2.657032220783908	-4.131341964409509	-3.42496230611721	0.3283675133982352	0.2955957898800617	0.007454481326457587	155	87	6066	182	153	170
ENSG00000213347	ENSG00000213347.10	MAX dimerization protein 3 [Source:HGNC Symbol;Acc:HGNC:14008]	MXD3	protein_coding	A0A024R7S0,Q9BW11	83463	4.287077270316671	5.489584450604334	866.1754040217802	-3.1824291523726256	-3.624595057164252	-3.440941320757768	0.14543068744581844	0.18672092603039506	2.8033949454516746e-4	1155	443	665	120	234	180
ENSG00000168350	ENSG00000168350.8	delta 4-desaturase, sphingolipid 2 [Source:HGNC Symbol;Acc:HGNC:20113]	DEGS2	protein_coding	Q6QHC5	123099	-0.9083461086320066	0.4761627309669238	26.246357610692126	-4.326445803642211	-3.934802620595419	-3.6282336885213784	0.14543068744581844	0.22350787980294398	0.001009792178559038	26	25	38	8	0	6
ENSG00000160318	ENSG00000160318.6	claudin domain containing 2 [Source:HGNC Symbol;Acc:HGNC:28511]	CLDND2	protein_coding	Q8NHS1	125875	0.4863848286594254	1.973705010059356	79.49572566256225	-3.094089855959211	-4.071343516195139	-3.769079213387766	0.27711621697031474	0.2330832582775174	0.0014911661032983995	119	22	53	10	8	18
ENSG00000260018	ENSG00000260018.1	novel transcript, antisense to MBTPS1	RP11-505K9.1	antisense	NA	NA	-0.17144695258672557	1.384061534297584	52.69831303234335	-3.516992142388841	-4.207214019259399	-3.851847775083077	0.27978525159415163	0.23893536234758603	0.0019980583717060744	73	37	21	3	13	5
ENSG00000170477	ENSG00000170477.13	keratin 4 [Source:HGNC Symbol;Acc:HGNC:6441]	KRT4	protein_coding	B4DRS2,P19013	3851	0.8139804384241677	1.8786688001330414	68.07069882867759	-3.812910520578658	-3.943459454691405	-3.9343282375263464	0.021114854282345163	0.017462435025889237	1.0338890058353512e-11	62	56	134	12	12	12
ENSG00000270005	NA	NA	RP11-380L11.3	antisense	NA	NA	-2.7495631788746033	-1.1305756377306693	8.609185571159657	-3.817749736469157	-4.792925481959463	-4.049664761303396	0.2850850989672667	0.2787195339547251	0.02720522400976481	11	1	17	1	1	0
ENSG00000267436	ENSG00000267436.1	novel transcript, antisense to MFSD12	AC005786.7	antisense	NA	NA	-3.1165021557362116	-1.5081452345560096	4.580587851738342	-4.410925431655899	-4.892962282041826	-4.0861178019661315	0.12045962553997709	0.2507815838945822	0.027154639624596886	1	7	17	0	0	1
ENSG00000250799	ENSG00000250799.10	proline dehydrogenase 2 [Source:HGNC Symbol;Acc:HGNC:17325]	PRODH2	protein_coding	Q9UF12	58510	-1.785698088034515	0.09015271288334127	18.449135834615845	-5.623310856620567	-4.963843688679629	-4.686970673224526	0.05273609525336268	0.1917628753509845	1.732595806449954e-4	11	28	41	5	0	0
ENSG00000273253	ENSG00000273253.2	novel transcript, antisense TRABD	RP3-402G11.26	antisense	NA	NA	-3.4292192016987277	-1.8898804399020368	4.214399485114934	-4.517901473966693	-6.170053776145894	-5.671413623979845	0.07029996704158611	0.24731011459330263	0.014025036717049603	4	6	5	0	0	0
ENSG00000255337	ENSG00000255337.1	novel transcript	RP11-315O6.1	antisense	NA	101928424	-3.4292192016987277	-1.8546692771077689	4.611842781115898	-4.4602727148581005	-6.260156652899986	-5.748684823367727	0.10695076237573074	0.26348159369515406	0.015429838830189096	5	6	4	0	0	0
ENSG00000134258	ENSG00000134258.17	V-set domain containing T cell activation inhibitor 1 [Source:HGNC Symbol;Acc:HGNC:28873]	VTCN1	protein_coding	Q7Z7D3	79679	-3.3379712358149787	-1.7615228441112556	4.522411018768832	-4.782536251963308	-6.304375458076825	-6.022153246962676	0.04121230016503821	0.2229811009784258	0.006553857623831236	4	5	9	0	0	0
ENSG00000236384	ENSG00000236384.7	long intergenic non-protein coding RNA 479 [Source:HGNC Symbol;Acc:HGNC:19727]	LINC00479	lincRNA	NA	150135	-3.2762962283973898	-1.6036541578217536	5.748625283455874	-4.764924802932713	-6.593966870305554	-6.376990238200305	0.08632011646600878	0.2369260512457905	0.005899854837472091	6	8	5	0	0	0
ENSG00000169583	ENSG00000169583.13	chloride intracellular channel 3 [Source:HGNC Symbol;Acc:HGNC:2064]	CLIC3	protein_coding	O95833,Q6FGP1	9022	-3.297803219231013	-1.564357152091111	6.546566577698188	-4.701252643636922	-6.704297474741138	-6.463086922340671	0.10539139815359055	0.26348159369515406	0.008057061165462598	9	4	6	0	0	0
ENSG00000183484	ENSG00000183484.12	G protein-coupled receptor 132 [Source:HGNC Symbol;Acc:HGNC:17482]	GPR132	protein_coding	Q9UNW8	29933	-3.222147505936562	-1.44677329666636	6.3307639740795185	-5.010157408020791	-6.741853139408281	-6.601482218197165	0.06698493527858396	0.23005705146341224	0.004222429620036349	7	3	14	0	0	0
ENSG00000116014	ENSG00000116014.10	KISS1 receptor [Source:HGNC Symbol;Acc:HGNC:4510]	KISS1R	protein_coding	Q969F8,U3KQ86	84634	-3.0444836536299142	-1.2560319963932212	7.529204545935103	-5.313420805280996	-6.993133375793131	-7.120641536061017	0.03570444093174972	0.18047104765735883	6.592327006845305e-4	8	7	12	0	0	0
ENSG00000230212	ENSG00000230212.6	novel transcript	AP000688.14	sense_intronic	NA	100133286	-1.9602693710271784	0.4565279168512538	23.760912522879874	-6.540676070507083	-7.190031102083535	-7.212744921607215	0.03448740023987101	0.040149611614058195	2.2229556367303132e-6	11	54	38	0	0	1
ENSG00000169668	ENSG00000169668.11	BCR pseudogene 2 [Source:HGNC Symbol;Acc:HGNC:1015]	BCRP2	pseudogene	NA	NA	-3.0020631693002016	-1.1421034344773089	7.710845238317399	-5.488200617931601	-7.07390620490634	-7.244887731200798	0.029544106277810556	0.15782726092247096	3.5746314455977726e-4	7	6	19	0	0	0
ENSG00000149926	ENSG00000149926.13	TLC domain containing 3B [Source:HGNC Symbol;Acc:HGNC:25295]	FAM57B	protein_coding	F1T0F5,Q71RH2	83723	-2.990640457478912	-1.1541368323649013	7.372005309591658	-5.502589190639787	-7.050834343792776	-7.2460941462713935	0.021114854282345163	0.1437857478680448	2.041154923010964e-4	5	12	14	0	0	0
ENSG00000159674	ENSG00000159674.12	spondin 2 [Source:HGNC Symbol;Acc:HGNC:11253]	SPON2	protein_coding	Q9BUD6	10417	-2.966016188162348	-1.102084883763016	8.46879275139479	-5.487029168816022	-7.165705543412755	-7.375612532705225	0.03148912688949835	0.16095916352127662	3.2309761883218694e-4	9	7	15	0	0	0
ENSG00000154025	ENSG00000154025.15	solute carrier family 5 member 10 [Source:HGNC Symbol;Acc:HGNC:23155]	SLC5A10	protein_coding	A0PJK1	125206	-3.046376963990672	-1.0530781710287334	9.648902551064218	-5.118695650006758	-7.298254616577246	-7.385218296781914	0.1363772458153738	0.2318167029929179	0.0016053168220828437	12	11	5	0	0	0
ENSG00000162551	ENSG00000162551.14	alkaline phosphatase, biomineralization associated [Source:HGNC Symbol;Acc:HGNC:438]	ALPL	protein_coding	A0A024RAG0,P05186	249	-2.9733667352856834	-1.0406423039897912	8.678207136608542	-5.52023218216867	-7.213804203926789	-7.396406780195465	0.04388694371527792	0.1776139163087808	4.383196837831391e-4	9	5	20	0	0	0
ENSG00000142233	ENSG00000142233.12	netrin 5 [Source:HGNC Symbol;Acc:HGNC:25208]	NTN5	protein_coding	Q8WTR8	126147	-2.9746045716023617	-1.0123946688842647	9.599464569882073	-5.432756097143308	-7.302951560389487	-7.485494783168611	0.05478231175785297	0.1980999292599908	6.915646338662531e-4	12	5	15	0	0	0
ENSG00000165269	ENSG00000165269.13	aquaporin 7 [Source:HGNC Symbol;Acc:HGNC:640]	AQP7	protein_coding	B7Z4U2,O14520,Q5T5M0,Q5T5M1,Q6P5T0	112267859,364	-2.8807198291428158	-0.951268699964746	9.245071036658338	-5.692025420752034	-7.31562608264532	-7.611719271833228	0.023792120970943745	0.13383532347390434	1.0967480855836651e-4	9	8	19	0	0	0
ENSG00000169562	ENSG00000169562.12	gap junction protein beta 1 [Source:HGNC Symbol;Acc:HGNC:4283]	GJB1	protein_coding	P08034	2705	-2.8827132015830377	-0.8126099580681868	11.432536515783834	-5.581089560195451	-7.54051808292027	-7.815341277505379	0.0570026423650525	0.19128508987928697	3.769742690939172e-4	15	6	15	0	0	0
ENSG00000171695	ENSG00000171695.10	LKAAEAR motif containing 1 [Source:HGNC Symbol;Acc:HGNC:33718]	C20orf201	protein_coding	Q8TD35	198437	-2.920122083380573	-0.7584494707463988	12.550988245937653	-5.382072447658666	-7.641616099818389	-7.882630082349574	0.10878863391252223	0.22911494182219982	7.377342876823292e-4	18	8	8	0	0	0
ENSG00000159618	ENSG00000159618.16	adhesion G protein-coupled receptor G5 [Source:HGNC Symbol;Acc:HGNC:19010]	GPR114	protein_coding	B4E148,Q8IZF4	221188	-2.7879876043887517	-0.6606022305537825	11.595568901427747	-5.898694131992259	-7.6340931325121675	-7.978943234007575	0.04388694371527792	0.15090188525310458	9.675773863359502e-5	12	6	28	0	0	0
ENSG00000163354	ENSG00000163354.15	DC-STAMP domain containing 2 [Source:HGNC Symbol;Acc:HGNC:26562]	DCST2	protein_coding	Q5T1A1	127579	-2.9108152034164525	-0.6055398333070771	14.35017581515526	-5.391877623261053	-7.815992024451407	-8.07207082523521	0.1279733920186999	0.24476433286920968	8.323307263125352e-4	22	6	9	0	0	0
ENSG00000258539	ENSG00000258539.1	novel transcript, METTL10-FAM53B readthrough	RP11-12J10.3	protein_coding	NA	NA	-2.435689793047306	0.8925524110218075	30.02017071681945	-7.084075921977656	-9.187311748453913	-9.51708524503207	0.19483807951262208	0.22746508001597626	4.586735044270276e-5	1	75	88	0	0	0
