# Supplementary material for: Genome-wide bioinformatic analyses predict key host and viral factors in SARS-CoV-2 pathogenesis
Source: Commun Biol. 2021 May 17;4:590. doi: 10.1038/s42003-021-02095-0 (PMC8128904; doi:10.1038/s42003-021-02095-0)
Supplement: Supplementary file 5 — Supplementary Data 3 [file 42003_2021_2095_MOESM5_ESM.zip › GSE147507_MainDataset/Series8_HPIV3/des_Condition/ControlVsInfected_genes.under.tsv]

gene_id	ensembl_gene_id_version	description	external_gene_name	gene_biotype	uniprotswissprot	entrezgene_id	LimmaV_AveExpr	edgeR_logCPM	DESeq2_baseMean	LimmaV_FC	edgeR_FC	DESeq2_FC	LimmaV_padj	edgeR_padj	DESeq2_padj	Series8_A549_Mock_1	Series8_A549_Mock_2	Series8_A549_Mock_3	Series8_A549_HPIV3_1	Series8_A549_HPIV3_2	Series8_A549_HPIV3_3
ENSG00000076864	ENSG00000076864.19	RAP1 GTPase activating protein [Source:HGNC Symbol;Acc:HGNC:9858]	RAP1GAP	protein_coding	A0A024RAB5,P47736,X6R8W7	5909	5.745444799322054	6.0940465982131045	1223.3210913981336	-2.062319912481031	-2.073861017189445	-2.116756188670405	0.017453675508175715	0.028327713249655443	9.299415707027734e-14	786	1144	2326	754	652	726
ENSG00000175311	ENSG00000175311.7	ankyrin repeat and sterile alpha motif domain containing 4B [Source:HGNC Symbol;Acc:HGNC:26795]	ANKS4B	protein_coding	Q8N8V4	257629	1.381427674994871	2.009699222021	71.19549866643325	-2.7897927076129787	-2.7800681342095195	-2.720514846051025	0.0470185722739503	0.057371094188477405	7.211880327146176e-8	43	62	186	38	16	30
ENSG00000068078	ENSG00000068078.18	fibroblast growth factor receptor 3 [Source:HGNC Symbol;Acc:HGNC:3690]	FGFR3	protein_coding	P22607,Q0IJ44	2261	0.830118712804204	1.5606047168402906	50.94592639272917	-3.117444844961077	-3.0037683091224396	-2.9489655075972445	0.04311478544050031	0.07262542971083126	1.7562347640239588e-8	23	68	128	13	24	14
ENSG00000170477	ENSG00000170477.13	keratin 4 [Source:HGNC Symbol;Acc:HGNC:6441]	KRT4	protein_coding	B4DRS2,P19013	3851	0.8139804384241677	1.8786688001330414	68.07069882867759	-3.812910520578658	-3.943459454691405	-3.9343282375263464	0.021114854282345163	0.017462435025889237	1.0338890058353512e-11	62	56	134	12	12	12
ENSG00000134258	ENSG00000134258.17	V-set domain containing T cell activation inhibitor 1 [Source:HGNC Symbol;Acc:HGNC:28873]	VTCN1	protein_coding	Q7Z7D3	79679	-3.3379712358149787	-1.7615228441112556	4.522411018768832	-4.782536251963308	-6.304375458076825	-6.022153246962676	0.04121230016503821	0.2229811009784258	0.006553857623831236	4	5	9	0	0	0
ENSG00000116014	ENSG00000116014.10	KISS1 receptor [Source:HGNC Symbol;Acc:HGNC:4510]	KISS1R	protein_coding	Q969F8,U3KQ86	84634	-3.0444836536299142	-1.2560319963932212	7.529204545935103	-5.313420805280996	-6.993133375793131	-7.120641536061017	0.03570444093174972	0.18047104765735883	6.592327006845305e-4	8	7	12	0	0	0
ENSG00000230212	ENSG00000230212.6	novel transcript	AP000688.14	sense_intronic	NA	100133286	-1.9602693710271784	0.4565279168512538	23.760912522879874	-6.540676070507083	-7.190031102083535	-7.212744921607215	0.03448740023987101	0.040149611614058195	2.2229556367303132e-6	11	54	38	0	0	1
ENSG00000169668	ENSG00000169668.11	BCR pseudogene 2 [Source:HGNC Symbol;Acc:HGNC:1015]	BCRP2	pseudogene	NA	NA	-3.0020631693002016	-1.1421034344773089	7.710845238317399	-5.488200617931601	-7.07390620490634	-7.244887731200798	0.029544106277810556	0.15782726092247096	3.5746314455977726e-4	7	6	19	0	0	0
ENSG00000149926	ENSG00000149926.13	TLC domain containing 3B [Source:HGNC Symbol;Acc:HGNC:25295]	FAM57B	protein_coding	F1T0F5,Q71RH2	83723	-2.990640457478912	-1.1541368323649013	7.372005309591658	-5.502589190639787	-7.050834343792776	-7.2460941462713935	0.021114854282345163	0.1437857478680448	2.041154923010964e-4	5	12	14	0	0	0
ENSG00000159674	ENSG00000159674.12	spondin 2 [Source:HGNC Symbol;Acc:HGNC:11253]	SPON2	protein_coding	Q9BUD6	10417	-2.966016188162348	-1.102084883763016	8.46879275139479	-5.487029168816022	-7.165705543412755	-7.375612532705225	0.03148912688949835	0.16095916352127662	3.2309761883218694e-4	9	7	15	0	0	0
ENSG00000162551	ENSG00000162551.14	alkaline phosphatase, biomineralization associated [Source:HGNC Symbol;Acc:HGNC:438]	ALPL	protein_coding	A0A024RAG0,P05186	249	-2.9733667352856834	-1.0406423039897912	8.678207136608542	-5.52023218216867	-7.213804203926789	-7.396406780195465	0.04388694371527792	0.1776139163087808	4.383196837831391e-4	9	5	20	0	0	0
ENSG00000165269	ENSG00000165269.13	aquaporin 7 [Source:HGNC Symbol;Acc:HGNC:640]	AQP7	protein_coding	B7Z4U2,O14520,Q5T5M0,Q5T5M1,Q6P5T0	112267859,364	-2.8807198291428158	-0.951268699964746	9.245071036658338	-5.692025420752034	-7.31562608264532	-7.611719271833228	0.023792120970943745	0.13383532347390434	1.0967480855836651e-4	9	8	19	0	0	0
ENSG00000159618	ENSG00000159618.16	adhesion G protein-coupled receptor G5 [Source:HGNC Symbol;Acc:HGNC:19010]	GPR114	protein_coding	B4E148,Q8IZF4	221188	-2.7879876043887517	-0.6606022305537825	11.595568901427747	-5.898694131992259	-7.6340931325121675	-7.978943234007575	0.04388694371527792	0.15090188525310458	9.675773863359502e-5	12	6	28	0	0	0
